# Supplementary material for: Systematic analysis of dark and camouflaged genes reveals disease-relevant genes hiding in plain sight
Source: Genome Biol. 2019 May 20;20:97. doi: 10.1186/s13059-019-1707-2 (PMC6526621; doi:10.1186/s13059-019-1707-2)
Supplement: Supplementary file 2 — IlluminaRL100 percent dark genes in hg38. (TXT 401 kb) [file 13059_2019_1707_MOESM2_ESM.txt]

# This table shows what percentage of genes are dark, stratefied by genebody element
# gene_name : Ensembl gene name
# biotype : GENCODE biotype of gene
# biotype : percent of CDS bases that are dark within gene (non protein-coding genes will have value of -1)
# perc_UTR : percent of UTR bases that are dark within gene (non protein-coding genes will have value of -1(
# perc_exon : percent of exonic bases that are dark
# perc_intron : percent of intronic bases that are dark
# perc_total : percent of total gene that is dark
gene_name	biotype	perc_CDS	perc_UTR	perc_exon	perc_intron	perc_total
DDX11L1	pseudogene	-1.000000	-1.000000	35.409458	69.250000	46.181102
WASH7P	pseudogene	-1.000000	-1.000000	29.777778	66.236590	62.950020
MIR1302-2HG	lincRNA	-1.000000	-1.000000	69.411765	55.367232	64.565916
FAM138A	lincRNA	-1.000000	-1.000000	100.000000	100.000000	100.000000
OR4G4P	pseudogene	-1.000000	-1.000000	14.183552	-1.000000	14.183552
OR4G11P	pseudogene	-1.000000	-1.000000	0.000000	2.019212	1.580239
OR4F5	protein coding	2.857143	41.267943	27.397784	45.895628	38.079792
AL627309.1	lincRNA	-1.000000	-1.000000	8.859060	22.751960	21.587737
CICP27	pseudogene	-1.000000	-1.000000	23.694568	-1.000000	23.694568
AL627309.5	other	-1.000000	-1.000000	96.189861	86.227842	88.131407
AL627309.4	lincRNA	-1.000000	-1.000000	78.508772	100.000000	90.917516
FO538757.1	pseudogene	-1.000000	-1.000000	20.773639	26.799544	25.966255
AP006222.1	pseudogene	-1.000000	-1.000000	40.739390	17.495565	19.375939
AL732372.1	lincRNA	-1.000000	-1.000000	100.000000	88.650156	90.382210
WBP1LP7	pseudogene	-1.000000	-1.000000	100.000000	-1.000000	100.000000
OR4F29	protein coding	100.000000	100.000000	100.000000	-1.000000	100.000000
CICP7	pseudogene	-1.000000	-1.000000	100.000000	100.000000	100.000000
AC114498.1	lincRNA	-1.000000	-1.000000	22.870662	7.411964	8.810758
MTCO1P12	pseudogene	-1.000000	-1.000000	9.533074	-1.000000	9.533074
OR4F16	protein coding	100.000000	100.000000	100.000000	-1.000000	100.000000
CICP3	pseudogene	-1.000000	-1.000000	33.292584	100.000000	41.764497
LINC01128	other	-1.000000	-1.000000	1.428571	0.000000	0.370176
FAM41C	lincRNA	-1.000000	-1.000000	0.000000	3.793405	2.943841
AL645608.7	lincRNA	-1.000000	-1.000000	0.000000	2.845227	2.755340
SAMD11	protein coding	0.000000	0.000000	0.000000	4.365314	3.573331
KLHL17	protein coding	0.000000	0.000000	0.000000	4.089710	1.813573
PERM1	protein coding	0.000000	0.000000	0.000000	33.237410	16.765859
AGRN	protein coding	0.000000	0.000000	0.000000	0.401060	0.311154
AL390719.1	pseudogene	-1.000000	-1.000000	0.000000	1.737374	1.340817
C1orf159	protein coding	0.000000	0.000000	0.000000	0.150464	0.133167
LINC01342	lincRNA	-1.000000	-1.000000	0.000000	13.607829	10.470237
B3GALT6	protein coding	16.060606	0.447928	6.015850	-1.000000	6.015850
C1QTNF12	protein coding	0.000000	0.000000	0.000000	13.074534	9.845650
SCNN1D	protein coding	0.669536	0.000000	0.347913	5.265950	3.553869
INTS11	protein coding	0.000000	0.000000	0.000000	2.553457	1.877003
DVL1	protein coding	0.000000	18.579235	7.264957	0.000000	1.691062
ANKRD65	protein coding	10.817942	0.000000	3.102535	0.000000	2.448492
FNDC10	protein coding	16.005874	5.773343	9.117083	-1.000000	9.117083
MMP23B	protein coding	55.470383	0.000000	47.779112	35.334088	35.101010
CDK11B	protein coding	9.405204	48.933501	18.439920	5.151635	7.105318
SLC35E2B	protein coding	0.000000	0.384481	0.316592	0.568052	0.515076
MMP23A	pseudogene	-1.000000	-1.000000	44.586614	49.630542	46.793478
CDK11A	protein coding	9.189423	3.311966	7.493062	8.868017	8.655182
CFAP74	protein coding	0.000000	0.000000	0.000000	0.305554	0.284542
GABRD	protein coding	0.000000	6.926407	1.969635	0.000000	0.418848
PRKCZ	protein coding	0.000000	0.000000	0.000000	1.273040	1.222902
FAAP20	protein coding	0.000000	0.000000	0.000000	0.483416	1.036838
SKI	protein coding	0.000000	1.080292	0.659301	0.587071	0.591963
RER1	protein coding	0.000000	0.000000	0.000000	1.487162	0.936425
PLCH2	protein coding	0.000000	0.000000	0.000000	0.357435	0.329353
MMEL1	protein coding	0.000000	0.000000	0.000000	0.646339	0.602111
TTC34	protein coding	0.000000	1.257305	0.805628	16.304680	15.478970
PRDM16	protein coding	0.000000	0.000000	0.000000	0.155643	0.151846
ARHGEF16	protein coding	0.000000	0.000000	0.000000	2.474399	2.109641
MEGF6	protein coding	0.000000	0.000000	0.000000	0.315547	0.300226
WRAP73	protein coding	0.000000	0.000000	0.000000	3.083723	2.791670
TP73	protein coding	0.000000	0.000000	0.000000	0.231763	0.216298
C1orf174	protein coding	0.000000	0.000000	0.000000	4.067868	3.456304
AL805961.2	lincRNA	-1.000000	-1.000000	0.000000	4.918033	1.320783
BX005132.2	lincRNA	-1.000000	-1.000000	0.000000	0.259097	0.246147
NPHP4	protein coding	0.000000	0.000000	0.000000	0.075519	0.072496
KCNAB2	protein coding	0.000000	0.000000	0.000000	0.521865	0.484840
GPR153	protein coding	0.000000	0.355398	0.196030	0.000000	0.058698
CAMTA1	protein coding	0.000000	0.000000	0.000000	0.121300	0.120177
SLC45A1	protein coding	0.000000	0.000000	0.000000	0.373832	0.334080
SLC2A5	protein coding	0.000000	0.000000	0.000000	0.517271	0.453430
GPR157	protein coding	0.000000	0.000000	0.000000	1.411316	1.153646
CTNNBIP1	protein coding	0.000000	2.684347	2.486519	0.000000	0.133742
PEX14	protein coding	0.000000	0.000000	0.000000	0.013662	0.013252
CASZ1	protein coding	5.936652	0.000000	3.741729	0.424496	0.606076
PLOD1	protein coding	0.000000	0.000000	0.000000	0.388711	0.353229
PRAMEF10	protein coding	0.000000	0.000000	0.000000	7.570239	5.414961
PRAMEF7	protein coding	46.245614	41.452991	45.569620	41.640236	43.362603
PRAMEF29P	pseudogene	-1.000000	-1.000000	49.121265	45.741325	47.584888
PRAMEF6	protein coding	33.612858	23.295455	31.575996	57.523575	52.426438
PRAMEF27	protein coding	1.391788	7.764706	2.846402	23.159122	17.761939
HNRNPCL3	protein coding	23.696145	93.962264	39.930253	100.000000	49.338235
PRAMEF25	protein coding	94.572025	72.500000	89.045383	70.722329	74.519387
PRAMEF34P	pseudogene	-1.000000	-1.000000	100.000000	100.000000	100.000000
PRAMEF36P	pseudogene	-1.000000	-1.000000	100.000000	100.000000	100.000000
AC245056.1	lincRNA	-1.000000	-1.000000	100.000000	100.000000	100.000000
PRAMEF26	protein coding	80.862909	81.647059	81.041890	73.592907	75.552721
HNRNPCL4	protein coding	87.854711	-1.000000	87.854711	-1.000000	87.854711
PRAMEF9	protein coding	9.324983	0.000000	7.196563	28.788174	23.027536
PRAMEF13	protein coding	6.298201	19.919246	10.700304	2.886003	6.438275
PRAMEF18	protein coding	4.027778	0.000000	2.807357	2.779865	2.793296
PRAMEF31P	pseudogene	-1.000000	-1.000000	37.080292	21.272085	29.042668
PRAMEF5	protein coding	37.037037	7.638889	32.111693	56.730378	52.087453
PRAMEF32P	pseudogene	-1.000000	-1.000000	60.168697	59.077527	59.626437
PRAMEF8	protein coding	29.964912	63.992172	38.946281	41.010469	40.033825
PRAMEF33	protein coding	0.000000	0.000000	0.000000	9.466840	6.780924
LRRC38	protein coding	0.000000	0.000000	0.000000	0.151922	0.143329
KAZN	protein coding	2.533427	0.000000	0.681109	0.017289	0.023016
FHAD1	protein coding	0.000000	0.000000	0.000000	0.016009	0.015032
PLEKHM2	protein coding	0.000000	9.896324	2.547925	0.000000	0.208181
CROCCP3	pseudogene	-1.000000	-1.000000	0.000000	0.951871	0.782502
NBPF1	protein coding	12.339181	70.290721	36.874052	9.289303	12.477802
CROCCP2	pseudogene	-1.000000	-1.000000	4.157003	2.438951	2.696324
AL137798.2	lincRNA	-1.000000	-1.000000	100.000000	67.491094	69.995303
RNU1-3	snRNA	-1.000000	-1.000000	100.000000	-1.000000	100.000000
ESPNP	pseudogene	-1.000000	-1.000000	0.000000	9.609346	8.672070
AL021920.1	lincRNA	-1.000000	-1.000000	13.827160	10.442429	10.795455
AL021920.3	lincRNA	-1.000000	-1.000000	98.533007	51.287008	54.933809
CROCC	protein coding	0.000000	0.000000	0.000000	0.092557	3.963370
MST1L	pseudogene	-1.000000	-1.000000	0.000000	9.855674	6.504861
BX284668.1	lincRNA	-1.000000	-1.000000	64.952153	57.003891	60.523504
MFAP2	protein coding	0.000000	22.347949	12.549643	0.000000	2.494868
PADI4	protein coding	0.000000	0.000000	0.000000	0.128215	0.121844
ARHGEF10L	protein coding	0.000000	0.583942	0.085215	0.043710	0.044926
NBL1	protein coding	0.000000	1.943095	1.557719	0.108884	0.195195
VWA5B1	protein coding	0.000000	0.000000	0.000000	0.135204	0.125049
EIF4G3	protein coding	0.000000	0.000000	0.000000	0.091623	0.089855
ECE1	protein coding	0.000000	0.000000	0.000000	0.122153	0.116173
NBPF3	protein coding	0.000000	0.000000	0.000000	0.367143	0.334247
ALPL	protein coding	0.000000	0.000000	0.000000	0.070916	0.068076
RAP1GAP	protein coding	0.000000	0.000000	0.000000	0.047874	0.045114
HSPG2	protein coding	0.000000	5.271695	0.436300	0.000000	0.056496
CELA3B	protein coding	0.000000	0.000000	0.000000	2.738432	2.548448
CDC42	protein coding	0.000000	0.000000	0.000000	0.149124	0.136412
WNT4	protein coding	6.508876	1.316183	2.673442	1.631565	1.815182
EPHA8	protein coding	2.945785	3.277932	3.080082	0.057735	0.464652
EPHB2	protein coding	2.084757	1.557734	1.685115	0.034253	0.129592
LUZP1	protein coding	0.000000	0.000000	0.000000	0.175952	0.157808
CNR2	protein coding	0.000000	0.000000	0.000000	0.172960	0.151742
CLIC4	protein coding	0.000000	0.000000	0.000000	2.039910	1.950145
RUNX3	protein coding	0.000000	0.000000	0.000000	0.088344	0.082305
RSRP1	protein coding	0.000000	0.000000	0.000000	5.545696	5.372176
RHD	protein coding	0.000000	0.000000	0.000000	7.510968	7.107421
RHCE	protein coding	0.000000	0.000000	0.000000	5.774582	5.589980
SELENON	protein coding	6.630944	1.893408	3.521289	0.000000	0.847739
RPS6KA1	protein coding	0.000000	0.000000	0.000000	0.091544	0.083943
ZDHHC18	protein coding	11.303555	2.354709	4.283749	0.000000	0.705684
GMEB1	protein coding	0.000000	0.000000	0.000000	0.461915	0.402995
EPB41	protein coding	0.000000	0.000000	0.000000	0.017640	0.016741
PTPRU	protein coding	0.000000	0.000000	0.000000	0.060287	0.056480
SDC3	protein coding	10.286156	3.234153	4.594272	0.000000	0.783835
PUM1	protein coding	0.000000	0.000000	0.000000	0.161067	0.153921
RF00019	other	-1.000000	-1.000000	100.000000	-1.000000	100.000000
ADGRB2	protein coding	0.000000	18.614130	4.302764	0.121259	0.828568
SPOCD1	protein coding	0.000000	0.000000	0.000000	0.155807	0.128760
LCK	protein coding	0.000000	0.000000	0.000000	0.507583	0.469564
YARS	protein coding	0.000000	0.000000	0.000000	0.105919	0.097866
FNDC5	protein coding	0.000000	1.378192	1.121002	0.976699	1.028001
RNF19B	protein coding	5.319751	0.000000	3.602913	0.000000	0.332861
AL031602.1	other	-1.000000	-1.000000	5.494505	-1.000000	5.494505
AK2	protein coding	0.000000	0.000000	0.000000	0.000000	0.084866
ZNF362	protein coding	0.000000	5.825762	3.479094	0.358318	0.581790
A3GALT2	protein coding	0.000000	-1.000000	0.000000	3.691174	3.425900
PHC2	protein coding	0.000000	5.725403	2.473583	0.004186	0.300664
CSMD2	protein coding	0.000000	0.000000	0.000000	0.131018	0.127485
AL353604.1	lincRNA	-1.000000	-1.000000	0.000000	0.092293	0.091403
FHL3	protein coding	0.000000	0.000000	0.000000	0.000000	0.475328
MACF1	protein coding	0.243300	0.000000	0.208365	0.000000	0.017001
BMP8A	protein coding	4.301075	0.000000	3.075103	1.512920	1.589431
BMP8B	protein coding	12.324235	0.000000	3.090645	4.138419	3.983712
SMAP2	protein coding	0.000000	0.000000	0.000000	2.710667	2.590601
AC093151.3	lincRNA	-1.000000	-1.000000	0.000000	0.129227	0.124741
FOXO6	protein coding	9.823848	-1.000000	9.823848	0.000000	0.669190
HIVEP3	protein coding	0.000000	2.252420	0.960851	0.008506	0.029458
FOXJ3	protein coding	0.000000	0.000000	0.000000	0.099071	0.094767
CCDC30	protein coding	0.000000	0.000000	0.000000	0.071567	0.070035
B4GALT2	protein coding	0.000000	8.653846	5.814349	0.000000	1.725689
MAST2	protein coding	0.000000	0.000000	0.000000	0.086575	0.078672
FAAH	protein coding	0.000000	0.000000	0.000000	0.252019	0.224685
CYP4B1	protein coding	0.000000	0.000000	0.000000	0.000000	0.647990
CYP4Z2P	pseudogene	-1.000000	-1.000000	2.817783	4.229851	4.192390
AL731892.1	pseudogene	-1.000000	-1.000000	9.907641	-1.000000	9.907641
CYP4Z1	protein coding	2.964427	0.000000	2.362205	3.478243	3.438846
FOXD2	protein coding	2.083333	0.000000	0.663243	-1.000000	0.663243
TRABD2B	protein coding	0.000000	0.000000	0.000000	0.120791	0.117191
SKINT1L	pseudogene	-1.000000	-1.000000	0.000000	1.502841	1.467522
SPATA6	protein coding	0.000000	0.000000	0.000000	0.122289	0.118754
AGBL4	protein coding	0.000000	0.000000	0.000000	0.048587	0.048355
FAF1	protein coding	0.000000	0.000000	0.000000	0.026337	0.025992
NRDC	protein coding	0.000000	0.000000	0.000000	0.066593	0.063513
ZYG11B	protein coding	0.000000	0.000000	0.000000	0.329196	0.302354
LRP8	protein coding	0.000000	0.514093	0.368582	0.505258	0.502882
GLIS1	protein coding	0.000000	0.000000	0.000000	0.028854	0.028464
AL603840.1	lincRNA	-1.000000	-1.000000	0.000000	0.054019	0.053560
LINC01753	lincRNA	-1.000000	-1.000000	0.000000	0.943593	0.922805
DAB1	protein coding	0.000000	0.000000	0.000000	0.000000	0.102322
AL136985.3	lincRNA	-1.000000	-1.000000	0.000000	0.109955	0.100564
FGGY	protein coding	0.000000	0.000000	0.000000	0.027401	0.024708
HOOK1	protein coding	0.000000	0.000000	0.000000	0.057485	0.051955
C1orf87	protein coding	0.000000	0.000000	0.000000	0.306171	0.287858
LINC01748	lincRNA	-1.000000	-1.000000	0.000000	0.073603	0.067321
PATJ	protein coding	0.000000	0.000000	0.000000	0.079327	0.077475
DOCK7	protein coding	0.000000	0.000000	0.000000	0.144590	0.137993
LINC00466	other	-1.000000	-1.000000	0.000000	0.689198	0.670093
ALG6	protein coding	0.000000	0.000000	0.000000	0.211642	0.201488
JAK1	protein coding	0.000000	0.000000	0.000000	0.099859	0.096042
AL357078.1	lincRNA	-1.000000	-1.000000	0.000000	7.509387	5.405405
LEPR	protein coding	0.000000	0.000000	0.000000	1.384502	1.315486
SGIP1	protein coding	0.000000	0.000000	0.000000	0.043208	0.041412
C1orf141	protein coding	0.000000	0.000000	0.000000	0.163212	0.157494
IL23R	protein coding	0.000000	0.000000	0.000000	0.186786	0.181710
GNG12	protein coding	0.000000	0.000000	0.000000	0.039971	0.038636
AL033530.1	lincRNA	-1.000000	-1.000000	0.000000	0.859520	0.850331
LINC01707	lincRNA	-1.000000	-1.000000	0.000000	0.073947	0.073584
LRRC7	protein coding	0.000000	0.000000	0.000000	0.008778	0.008226
ZRANB2-AS2	other	-1.000000	-1.000000	0.000000	0.074040	0.072678
NEGR1	protein coding	0.000000	0.000000	0.000000	0.753962	0.742901
FPGT-TNNI3K	protein coding	0.000000	0.000000	0.000000	0.128730	0.125236
LRRC53	protein coding	0.000000	0.000000	0.000000	0.092616	0.084238
TYW3	protein coding	0.000000	0.000000	0.000000	0.367511	0.325121
SLC44A5	protein coding	0.000000	0.000000	0.000000	0.367431	0.361871
MSH4	protein coding	0.000000	0.000000	0.000000	0.203444	0.197669
ST6GALNAC3	protein coding	0.000000	0.000000	0.000000	0.017179	0.016968
AK5	protein coding	0.000000	0.000000	0.000000	0.067668	0.066566
AC093580.1	lincRNA	-1.000000	-1.000000	0.000000	2.522049	2.485135
AC104454.2	lincRNA	-1.000000	-1.000000	0.000000	19.324635	19.002339
PRKACB	protein coding	0.000000	0.000000	0.000000	0.057114	0.054851
COL24A1	protein coding	0.000000	0.000000	0.000000	1.452276	1.428538
GBP1P1	pseudogene	-1.000000	-1.000000	0.000000	1.185551	1.034260
HFM1	protein coding	0.000000	0.000000	0.000000	0.202326	0.194999
BCAR3	protein coding	0.000000	0.000000	0.000000	0.867552	0.855048
SLC44A3-AS1	pseudogene	-1.000000	-1.000000	0.000000	0.018568	0.017797
TMEM56-RWDD3	protein coding	0.000000	0.000000	0.000000	0.239543	0.235882
PTBP2	protein coding	0.000000	0.000000	0.000000	0.063403	0.055842
DPYD	protein coding	0.000000	0.000000	0.000000	0.094669	0.086453
LINC01709	lincRNA	-1.000000	-1.000000	0.000000	0.053953	0.053370
AMY2A	protein coding	26.888021	9.826590	23.751328	27.027027	26.335154
AMY1A	protein coding	87.109375	85.394737	86.541812	77.440253	79.706390
AMY1B	protein coding	97.200521	100.000000	98.127178	95.753563	96.341069
AMYP1	pseudogene	-1.000000	-1.000000	43.150685	29.937427	32.156799
AMY1C	protein coding	85.481771	100.000000	86.327406	72.253203	75.036214
AC092506.1	pseudogene	-1.000000	-1.000000	0.000000	0.055136	0.054003
LINC01661	lincRNA	-1.000000	-1.000000	0.000000	0.156112	0.150542
NBPF4	protein coding	59.381238	0.000000	46.034816	58.548966	57.005786
AL359258.1	lincRNA	-1.000000	-1.000000	100.000000	45.390071	56.239494
SLC25A24P1	pseudogene	-1.000000	-1.000000	26.049973	46.793621	46.187028
NBPF5P	pseudogene	-1.000000	-1.000000	59.563863	90.261746	88.838060
SLC25A24P2	pseudogene	-1.000000	-1.000000	68.958743	89.537332	89.256902
AL390038.1	lincRNA	-1.000000	-1.000000	100.000000	71.546989	77.198880
NBPF6	protein coding	48.153693	0.000000	37.330754	54.625794	52.466216
FAM102B	protein coding	0.000000	1.534200	1.240524	0.378553	0.437443
STXBP3	protein coding	0.000000	0.000000	0.000000	0.091173	0.087507
GSTM2	protein coding	0.000000	19.042496	16.857143	3.072139	4.464350
LINC01768	lincRNA	-1.000000	-1.000000	0.000000	0.185446	0.183376
TMIGD3	protein coding	0.000000	0.000000	0.000000	0.267366	0.260501
RAP1A	protein coding	0.000000	0.000000	0.000000	0.124231	0.120362
AL445426.1	lincRNA	-1.000000	-1.000000	0.000000	0.769374	0.767074
AL357055.3	lincRNA	-1.000000	-1.000000	0.000000	0.569917	0.547071
MAGI3	protein coding	0.000000	0.000000	0.000000	1.591295	1.553660
CD58	protein coding	0.000000	0.000000	0.000000	0.094982	0.092029
MAN1A2	protein coding	0.000000	0.000000	0.000000	0.025044	0.023541
NOTCH2	protein coding	0.000000	15.576992	8.137871	8.056902	8.063363
RNU6-465P	snRNA	-1.000000	-1.000000	100.000000	-1.000000	100.000000
SEC22B	protein coding	0.000000	0.000000	0.000000	5.050078	3.267362
AC244669.2	pseudogene	-1.000000	-1.000000	40.140845	45.670443	45.633998
RF00100	other	-1.000000	-1.000000	51.807229	-1.000000	51.807229
AC244669.1	pseudogene	-1.000000	-1.000000	58.770344	62.730009	62.668205
NBPF8	pseudogene	-1.000000	-1.000000	27.491087	42.385328	39.839419
AC241952.1	pseudogene	-1.000000	-1.000000	5.639889	31.394326	30.285817
RF00100	other	-1.000000	-1.000000	38.152610	-1.000000	38.152610
NBPF26	protein coding	15.410448	27.006864	21.853756	28.095533	27.773525
AC241377.3	other	-1.000000	-1.000000	27.782889	-1.000000	27.782889
LINC00623	lincRNA	-1.000000	-1.000000	3.809065	7.108485	7.037369
AC241377.2	pseudogene	-1.000000	-1.000000	0.000000	2.762855	2.707785
AC244453.1	lincRNA	-1.000000	-1.000000	0.000000	4.191341	4.118467
RPL22P6	pseudogene	-1.000000	-1.000000	21.188630	-1.000000	21.188630
FAM72B	protein coding	0.000000	1.696513	1.375621	3.648153	3.314145
SRGAP2C	protein coding	7.987471	24.451569	21.532695	10.652370	11.029171
EMBP1	pseudogene	-1.000000	-1.000000	0.000000	4.251321	3.901099
AC242852.1	pseudogene	-1.000000	-1.000000	100.000000	-1.000000	100.000000
AC242852.2	pseudogene	-1.000000	-1.000000	33.388704	60.666733	59.124362
RNA5SP533	rRNA	-1.000000	-1.000000	96.330275	-1.000000	96.330275
AC239859.5	pseudogene	-1.000000	-1.000000	57.270512	33.515167	34.304586
NKAIN1P1	pseudogene	-1.000000	-1.000000	94.492255	-1.000000	94.492255
AC239859.3	lincRNA	-1.000000	-1.000000	18.427518	46.280088	37.660377
AC239859.1	pseudogene	-1.000000	-1.000000	0.000000	0.506311	0.463529
FAM91A3P	pseudogene	-1.000000	-1.000000	2.988596	-1.000000	2.988596
AC239800.3	lincRNA	-1.000000	-1.000000	65.661961	27.993528	55.818540
AC239798.1	pseudogene	-1.000000	-1.000000	11.489362	24.102911	23.076392
FCGR1CP	pseudogene	-1.000000	-1.000000	0.000000	7.193304	6.262810
RPL22P5	pseudogene	-1.000000	-1.000000	2.319588	-1.000000	2.319588
FAM72C	protein coding	52.439024	59.544008	58.275261	31.163018	34.931631
SRGAP2D	pseudogene	-1.000000	-1.000000	34.313725	30.511433	30.553381
IGKV1OR1-1	pseudogene	-1.000000	-1.000000	100.000000	100.000000	100.000000
AC244015.1	pseudogene	-1.000000	-1.000000	100.000000	-1.000000	100.000000
AC244015.2	pseudogene	-1.000000	-1.000000	100.000000	95.814495	96.059715
AC245595.1	lincRNA	-1.000000	-1.000000	100.000000	98.906933	98.946599
RNA5SP529	rRNA	-1.000000	-1.000000	100.000000	-1.000000	100.000000
AC245595.2	pseudogene	-1.000000	-1.000000	100.000000	99.816170	99.825760
PPIAL4E	protein coding	100.000000	100.000000	100.000000	-1.000000	100.000000
AC246785.3	lincRNA	-1.000000	-1.000000	11.821086	14.659686	13.901761
AC246785.1	pseudogene	-1.000000	-1.000000	0.000000	43.467337	38.359202
RF00003	snRNA	-1.000000	-1.000000	56.707317	-1.000000	56.707317
PPIAL4F	protein coding	100.000000	78.658537	94.688923	-1.000000	94.688923
LINC01632	lincRNA	-1.000000	-1.000000	100.000000	98.208011	98.320158
FP700111.1	lincRNA	-1.000000	-1.000000	51.139544	84.410051	84.110925
RNA5SP59	rRNA	-1.000000	-1.000000	100.000000	-1.000000	100.000000
FP700111.2	pseudogene	-1.000000	-1.000000	100.000000	95.158454	95.445464
SRGAP2B	protein coding	27.721222	62.292558	56.093794	19.421946	20.677221
FAM72D	protein coding	34.000000	36.176773	35.767947	31.684623	32.277192
AC241585.4	pseudogene	-1.000000	-1.000000	4.671533	20.192308	18.905710
AC241585.2	pseudogene	-1.000000	-1.000000	30.096051	10.448783	11.868974
NBPF20	protein coding	89.463128	14.837751	73.602190	77.827923	77.150969
AC239860.2	pseudogene	-1.000000	-1.000000	66.542751	100.000000	92.261393
AC239860.1	pseudogene	-1.000000	-1.000000	0.551615	3.673748	3.334199
NBPF25P	pseudogene	-1.000000	-1.000000	0.000000	0.900502	0.802523
GPR89A	protein coding	7.037896	0.000000	4.084381	0.784768	0.904912
PDZK1	protein coding	0.000000	0.000000	0.000000	1.053236	0.984020
LINC01719	lincRNA	-1.000000	-1.000000	0.000000	0.708604	0.522277
AC239799.2	lincRNA	-1.000000	-1.000000	45.527236	-1.000000	45.527236
RNU6-1071P	snRNA	-1.000000	-1.000000	100.000000	-1.000000	100.000000
NUDT4P2	pseudogene	-1.000000	-1.000000	100.000000	-1.000000	100.000000
AC245407.3	pseudogene	-1.000000	-1.000000	0.000000	12.410623	10.082988
AC245407.2	lincRNA	-1.000000	-1.000000	61.174616	84.998188	79.404696
HYDIN2	pseudogene	-1.000000	-1.000000	2.015693	2.987627	2.947998
NBPF12	protein coding	3.218187	5.973223	4.689864	3.154618	3.352014
GPR89B	protein coding	0.000000	0.000000	0.000000	0.139711	0.135119
PDZK1P1	pseudogene	-1.000000	-1.000000	0.000000	0.971097	0.801176
PDE4DIPP1	pseudogene	-1.000000	-1.000000	21.463415	18.365591	18.765525
NBPF11	protein coding	0.323102	5.627578	3.390119	0.861214	1.161588
AC239809.3	lincRNA	-1.000000	-1.000000	33.049536	20.803138	22.127580
AC239803.1	lincRNA	-1.000000	-1.000000	0.000000	5.263403	4.651834
PPIAL4G	protein coding	0.000000	0.892857	0.778210	-1.000000	0.778210
NBPF14	protein coding	51.766018	23.875433	42.451506	48.104688	47.655797
RNU6-1171P	snRNA	-1.000000	-1.000000	100.000000	-1.000000	100.000000
NUDT4B	protein coding	100.000000	100.000000	100.000000	-1.000000	100.000000
AC245389.2	pseudogene	-1.000000	-1.000000	100.000000	100.000000	100.000000
AC245389.1	pseudogene	-1.000000	-1.000000	100.000000	-1.000000	100.000000
PDE4DIP	protein coding	6.464468	6.760436	6.627107	22.545705	19.776764
RN7SKP88	other	-1.000000	-1.000000	100.000000	-1.000000	100.000000
AC239804.1	lincRNA	-1.000000	-1.000000	14.400922	0.000000	4.634779
NBPF9	protein coding	0.085143	7.858546	5.014795	3.161220	3.407760
AC239804.2	pseudogene	-1.000000	-1.000000	0.000000	5.479725	5.207347
AC245297.3	lincRNA	-1.000000	-1.000000	22.781955	26.320077	26.255151
AC245297.1	pseudogene	-1.000000	-1.000000	47.961373	44.516922	44.543397
AC245297.2	lincRNA	-1.000000	-1.000000	25.709220	-1.000000	25.709220
RF00100	other	-1.000000	-1.000000	100.000000	-1.000000	100.000000
AC242843.1	pseudogene	-1.000000	-1.000000	100.000000	100.000000	100.000000
NBPF19	protein coding	78.437619	34.790162	53.023850	38.418872	40.118138
PPIAL4C	protein coding	8.282828	7.692308	8.180301	-1.000000	8.180301
LINC00869	pseudogene	-1.000000	-1.000000	2.090592	2.130165	2.124636
AC243772.3	pseudogene	-1.000000	-1.000000	0.000000	13.087596	12.467767
FCGR1A	protein coding	0.000000	0.000000	0.000000	6.728629	5.219864
HIST2H2BF	protein coding	0.244499	0.000000	0.039386	2.508934	2.300903
HIST2H4A	protein coding	100.000000	100.000000	100.000000	-1.000000	90.433315
HIST2H3C	protein coding	100.000000	100.000000	100.000000	-1.000000	100.000000
HIST2H2AA3	protein coding	100.000000	100.000000	100.000000	-1.000000	100.000000
HIST2H2BD	pseudogene	-1.000000	-1.000000	17.886179	-1.000000	17.886179
HIST2H2BC	pseudogene	-1.000000	-1.000000	11.053541	-1.000000	11.053541
HIST2H2AA4	protein coding	100.000000	100.000000	100.000000	-1.000000	100.000000
HIST2H3A	protein coding	100.000000	100.000000	100.000000	-1.000000	100.000000
HIST2H4B	protein coding	100.000000	100.000000	100.000000	-1.000000	87.718074
ANP32E	protein coding	0.000000	0.000000	0.000000	0.389491	0.310051
HORMAD1	protein coding	0.000000	0.000000	0.000000	1.511672	1.384265
CTSS	protein coding	0.000000	0.000000	0.000000	1.608672	1.423338
POGZ	protein coding	0.000000	0.000000	0.000000	0.687355	0.595689
HRNR	protein coding	14.439378	0.000000	12.835169	0.000000	10.197341
SPRR5	protein coding	6.727829	0.000000	2.696078	0.000000	1.045627
NUP210L	protein coding	0.000000	0.000000	0.000000	0.015339	0.014776
ZBTB7B	protein coding	0.000000	0.398883	0.236798	0.000000	0.062925
MTX1	protein coding	16.690544	53.389831	21.997549	2.586950	8.800000
GBAP1	pseudogene	-1.000000	-1.000000	18.295056	0.000000	3.477685
MTX1P1	pseudogene	-1.000000	-1.000000	28.673835	3.598561	9.910448
GBA	protein coding	0.000000	44.880383	18.685259	0.000000	4.576949
DAP3	protein coding	0.000000	0.000000	0.000000	0.056158	0.052889
MSTO2P	pseudogene	-1.000000	-1.000000	0.000000	1.010101	0.603528
GON4L	protein coding	0.000000	0.000000	0.000000	0.115633	0.106618
MEX3A	protein coding	3.838772	0.000000	0.979912	0.000000	0.600901
SEMA4A	protein coding	0.000000	0.000000	0.000000	0.340625	0.296189
IQGAP3	protein coding	0.000000	0.000000	0.000000	1.029849	0.896205
MNDA	protein coding	0.000000	0.000000	0.000000	0.133950	0.120952
IGSF8	protein coding	0.000000	14.630468	3.872255	0.059032	1.341576
AL592295.4	lincRNA	-1.000000	-1.000000	0.000000	0.622246	0.595264
AL592295.3	lincRNA	-1.000000	-1.000000	6.264501	34.490671	34.125518
FCGR2C	pseudogene	-1.000000	14.692654	10.022779	12.898725	12.494347
FCGR3B	protein coding	0.000000	0.000000	0.000000	0.980881	0.672978
FCGR2B	protein coding	14.255091	7.866109	10.667293	21.444070	19.965177
NOS1AP	protein coding	0.000000	0.000000	0.000000	0.096948	0.094446
DDR2	protein coding	0.000000	0.000000	0.000000	0.325628	0.303153
TMCO1	protein coding	0.000000	0.000000	0.000000	0.117469	0.111152
FAM78B	protein coding	0.000000	0.000000	0.000000	0.101732	0.088550
POGK	protein coding	0.000000	1.511259	1.183852	0.000000	0.591821
ILDR2	protein coding	0.000000	0.736261	0.631674	0.000000	0.105301
CD247	protein coding	0.000000	0.000000	0.000000	0.098521	0.096624
ADCY10	protein coding	0.000000	0.000000	0.000000	0.193079	0.182205
AL022100.1	pseudogene	-1.000000	-1.000000	0.000000	0.246118	0.239142
AL023755.1	lincRNA	-1.000000	-1.000000	0.000000	0.107186	0.104369
NME7	protein coding	0.000000	0.000000	0.000000	0.089403	0.088771
C1orf112	protein coding	0.000000	0.000000	0.000000	0.000000	0.025511
KIFAP3	protein coding	0.000000	0.000000	0.000000	0.036292	0.032951
AL023495.1	lincRNA	-1.000000	-1.000000	0.000000	0.208338	0.200062
FMO3	protein coding	0.000000	0.000000	0.000000	1.859903	1.714795
DNM3	protein coding	0.000000	0.000000	0.000000	0.025972	0.025478
SUCO	protein coding	0.000000	0.000000	0.000000	0.270016	0.249107
AL031599.1	lincRNA	-1.000000	-1.000000	0.000000	0.505056	0.503627
RABGAP1L	protein coding	0.000000	0.000000	0.000000	0.632570	0.622444
COP1	protein coding	0.000000	0.000000	0.000000	0.160308	0.158378
PAPPA2	protein coding	0.000000	0.000000	0.000000	0.210257	0.204480
AL122019.1	lincRNA	-1.000000	-1.000000	0.000000	0.091410	0.090988
RASAL2	protein coding	0.000000	0.000000	0.000000	0.177487	0.170510
RALGPS2	protein coding	0.000000	0.000000	0.000000	0.688551	0.660417
ACBD6	protein coding	0.000000	0.000000	0.000000	0.022356	0.021860
XPR1	protein coding	0.000000	0.000000	0.000000	1.895125	1.832742
STX6	protein coding	0.000000	0.644716	0.551942	0.000000	0.055546
RGSL1	protein coding	0.000000	0.000000	0.000000	0.080333	0.077936
FAM129A	protein coding	0.000000	0.000000	0.000000	1.726823	1.658634
HMCN1	protein coding	0.000000	0.000000	0.000000	0.031965	0.030675
TPR	protein coding	0.000000	0.000000	0.000000	0.351299	0.296685
PLA2G4A	protein coding	0.000000	0.000000	0.000000	0.045188	0.044367
ERVMER61-1	lincRNA	-1.000000	-1.000000	0.000000	1.093716	1.075623
LINC01035	lincRNA	-1.000000	-1.000000	0.000000	0.070342	0.069923
LINC01720	lincRNA	-1.000000	-1.000000	0.000000	0.084219	0.083160
AL954650.1	lincRNA	-1.000000	-1.000000	0.000000	0.201937	0.198873
AL390957.1	lincRNA	-1.000000	-1.000000	0.000000	0.022952	0.022660
CDC73	protein coding	0.000000	0.000000	0.000000	0.292393	0.281265
AL357793.1	lincRNA	-1.000000	-1.000000	0.000000	5.676938	5.629297
KCNT2	protein coding	0.000000	0.000000	0.000000	0.016465	0.016169
BX248415.1	protein coding	0.000000	0.000000	0.000000	0.683452	0.678306
DENND1B	protein coding	0.000000	0.000000	0.000000	2.025724	1.954250
MIR181A1HG	lincRNA	-1.000000	-1.000000	0.000000	0.048942	0.047716
LINC01221	lincRNA	-1.000000	-1.000000	0.000000	1.284682	1.270585
CAMSAP2	protein coding	0.000000	0.000000	0.000000	0.031738	0.029716
INAVA	protein coding	0.000000	11.253802	6.856084	0.000000	1.348888
PTPRVP	pseudogene	-1.000000	-1.000000	0.000000	3.044687	2.097739
LGR6	protein coding	0.000000	0.000000	0.000000	0.071331	0.069113
PPP1R12B	protein coding	0.000000	0.000000	0.000000	0.180325	0.168028
OPTC	protein coding	0.000000	0.000000	0.000000	0.561840	0.509476
PIK3C2B	protein coding	0.000000	0.000000	0.000000	0.807622	0.710164
DSTYK	protein coding	0.000000	0.000000	0.000000	0.153220	0.134664
TMCC2	protein coding	0.000000	0.000000	0.000000	0.056442	0.050922
RAB7B	protein coding	100.000000	100.000000	100.000000	99.652536	99.700610
RHEX	protein coding	0.000000	0.000000	0.000000	0.095957	0.092488
FAM72A	protein coding	8.333333	27.360053	24.205582	7.420371	10.710173
SRGAP2	protein coding	3.219697	0.000000	1.124463	5.506455	5.353928
IKBKE	protein coding	0.000000	0.000000	0.000000	0.187945	0.162799
RASSF5	protein coding	0.000000	0.000000	0.000000	0.258628	0.238043
CR1	protein coding	26.043339	0.000000	19.563907	22.952041	22.722466
CR1L	protein coding	0.000000	0.000000	0.000000	0.109489	0.356902
MIR29B2CHG	lincRNA	-1.000000	-1.000000	0.000000	0.168477	0.132770
HHAT	protein coding	0.000000	0.000000	0.000000	0.137972	0.135328
PPP2R5A	protein coding	0.000000	0.000000	0.000000	0.618775	0.590886
AC096639.1	lincRNA	-1.000000	-1.000000	0.000000	0.181462	0.180463
PTPN14	protein coding	0.000000	0.000000	0.000000	0.031661	0.029447
KCNK2	protein coding	0.000000	0.000000	0.000000	0.156120	0.153468
ESRRG	protein coding	0.000000	0.000000	0.000000	0.053911	0.053270
GPATCH2	protein coding	0.000000	0.000000	0.000000	0.048927	0.047038
SPATA17	protein coding	0.000000	0.000000	0.000000	0.656618	0.640674
AL513283.1	lincRNA	-1.000000	-1.000000	0.000000	1.018640	0.979015
ZC3H11B	protein coding	1.447477	0.000000	0.756430	0.000000	0.729471
SLC30A10	protein coding	0.000000	0.000000	0.000000	0.000000	0.047215
AL356108.1	lincRNA	-1.000000	-1.000000	0.000000	0.030916	0.030845
AL513314.2	lincRNA	-1.000000	-1.000000	0.000000	0.279427	0.263062
SUSD4	protein coding	0.000000	0.000000	0.000000	0.078107	0.076020
CAPN8	protein coding	13.766234	0.000000	7.557034	6.668664	6.700228
CAPN2	protein coding	0.000000	0.000000	0.000000	0.031174	0.029560
TP53BP2	protein coding	0.000000	0.000000	0.000000	0.076728	0.071133
GTF2IP20	pseudogene	-1.000000	-1.000000	0.000000	0.482661	0.446602
CNIH4	protein coding	0.000000	6.263499	5.625606	0.000000	1.026140
WDR26	protein coding	0.000000	0.000000	0.000000	0.190579	0.163808
CNIH3	protein coding	0.000000	0.000000	0.000000	0.000000	0.004577
DNAH14	protein coding	0.000000	0.000000	0.000000	0.082168	0.079518
ENAH	protein coding	0.000000	0.000000	0.000000	0.185281	0.169566
TUBB8P10	pseudogene	-1.000000	-1.000000	18.622848	64.414958	36.725035
TUBB8P9	pseudogene	-1.000000	-1.000000	4.392157	6.151990	5.118483
GJC2	protein coding	2.803030	0.000000	1.650312	0.000000	0.370965
IBA57	protein coding	0.000000	0.000000	0.000000	2.725586	1.429267
RNA5S1	rRNA	-1.000000	-1.000000	100.000000	-1.000000	100.000000
RNA5S2	rRNA	-1.000000	-1.000000	100.000000	-1.000000	100.000000
RNA5S3	rRNA	-1.000000	-1.000000	100.000000	-1.000000	100.000000
RNA5S4	rRNA	-1.000000	-1.000000	100.000000	-1.000000	100.000000
RNA5S5	rRNA	-1.000000	-1.000000	100.000000	-1.000000	100.000000
RNA5S6	rRNA	-1.000000	-1.000000	86.440678	-1.000000	86.440678
RNA5S7	rRNA	-1.000000	-1.000000	100.000000	-1.000000	100.000000
RNA5S8	rRNA	-1.000000	-1.000000	100.000000	-1.000000	100.000000
RNA5S9	rRNA	-1.000000	-1.000000	13.559322	-1.000000	13.559322
RNA5S10	rRNA	-1.000000	-1.000000	100.000000	-1.000000	100.000000
RNA5S11	rRNA	-1.000000	-1.000000	100.000000	-1.000000	100.000000
RNA5S12	rRNA	-1.000000	-1.000000	100.000000	-1.000000	100.000000
RNA5S13	rRNA	-1.000000	-1.000000	100.000000	-1.000000	100.000000
RNA5S14	rRNA	-1.000000	-1.000000	100.000000	-1.000000	100.000000
RNA5S15	rRNA	-1.000000	-1.000000	100.000000	-1.000000	100.000000
RNA5S16	rRNA	-1.000000	-1.000000	100.000000	-1.000000	100.000000
RNA5S17	rRNA	-1.000000	-1.000000	100.000000	-1.000000	100.000000
AL137793.2	lincRNA	-1.000000	-1.000000	0.000000	0.310036	0.296755
TAF5L	protein coding	0.000000	0.000000	0.000000	0.409436	0.330945
PGBD5	protein coding	0.000000	2.646402	2.241628	0.188554	0.392353
DISC1	protein coding	0.000000	0.000000	0.000000	0.024300	0.023645
SLC35F3	protein coding	0.000000	0.000000	0.000000	0.035305	0.035035
TARBP1	protein coding	0.000000	0.000000	0.000000	0.696101	0.654972
LINC01348	lincRNA	-1.000000	-1.000000	100.000000	97.315559	98.318270
ARID4B	protein coding	0.000000	0.000000	0.000000	0.030994	0.024417
TBCE	protein coding	0.000000	0.000000	0.000000	0.093095	0.089714
GNG4	protein coding	0.000000	0.000000	0.000000	0.052224	0.049482
ERO1B	protein coding	0.000000	0.000000	0.000000	0.075363	0.069246
EDARADD	protein coding	0.000000	0.000000	0.000000	0.704994	0.605853
ACTN2	protein coding	0.000000	0.000000	0.000000	2.000822	1.868836
RYR2	protein coding	0.000000	0.000000	0.000000	0.218342	0.213695
ZP4	protein coding	0.000000	0.000000	0.000000	1.259350	1.018533
CHRM3	protein coding	0.000000	0.000000	0.000000	0.136957	0.378153
FMN2	protein coding	0.000000	0.000000	0.000000	0.010638	0.010416
RGS7	protein coding	0.000000	0.000000	0.000000	0.010879	0.010830
OPN3	protein coding	0.000000	0.000000	0.000000	0.000000	0.246351
WDR64	protein coding	0.000000	0.000000	0.000000	0.147838	0.143472
PLD5	protein coding	0.000000	0.109066	0.089395	0.048759	0.049806
SEPT14P21	pseudogene	-1.000000	-1.000000	0.000000	1.505245	1.407212
AKT3	protein coding	0.000000	0.000000	0.000000	0.009568	0.009370
AL591885.1	lincRNA	-1.000000	-1.000000	0.000000	0.242789	0.239387
ZBTB18	protein coding	0.000000	0.000000	0.000000	5.315471	2.881574
CATSPERE	protein coding	0.000000	0.000000	0.000000	0.031863	0.029979
KIF26B	protein coding	0.000000	0.000000	0.000000	0.141854	0.138336
SMYD3	protein coding	0.000000	0.000000	0.000000	0.460989	0.459121
AL356583.1	pseudogene	-1.000000	-1.000000	0.000000	0.600428	0.538586
SCCPDH	protein coding	0.000000	0.000000	0.000000	0.187653	0.176911
LINC01341	other	-1.000000	-1.000000	0.000000	1.382792	1.154410
AC113174.1	pseudogene	-1.000000	-1.000000	100.000000	-1.000000	100.000000
ZNF124	protein coding	2.788104	1.396903	1.739528	3.871929	3.686977
OR2T8	protein coding	2.875399	0.000000	2.204082	0.000000	1.584507
OR2T2	protein coding	0.000000	26.820673	19.410598	10.422282	13.521982
OR2T5	protein coding	-1.000000	82.131537	82.131537	-1.000000	82.131537
OR2G6	protein coding	0.000000	8.941849	7.569400	72.282609	51.469061
OR2T29	protein coding	57.383966	13.270142	29.135053	33.860956	31.723549
OR2T11	protein coding	0.000000	0.000000	0.000000	0.734252	0.494191
OR2T35	protein coding	8.127572	57.963710	41.576455	24.865862	30.396772
OR2T27	protein coding	0.000000	0.000000	0.000000	2.862335	2.214411
LYPD8	protein coding	66.526611	54.205607	61.908932	66.086613	28.967377
AC215217.1	lincRNA	-1.000000	-1.000000	72.236504	24.832536	32.299638
AL713922.1	pseudogene	-1.000000	-1.000000	16.085791	5.367232	9.116022
ZMYND11	protein coding	0.000000	0.000000	0.000000	0.019116	0.018307
AL713922.2	pseudogene	-1.000000	-1.000000	0.000000	10.280374	2.363050
DIP2C	protein coding	0.000000	0.000000	0.000000	0.955176	0.935308
IDI1	protein coding	0.000000	0.000000	0.000000	11.624940	7.276902
ADARB2	protein coding	0.000000	0.000000	0.000000	0.333102	0.327943
AL713851.1	lincRNA	-1.000000	-1.000000	0.000000	0.336946	0.331520
PFKP	protein coding	0.000000	0.000000	0.000000	1.631894	1.524258
AKR1C8P	pseudogene	-1.000000	-1.000000	0.000000	0.313643	0.289911
AL355303.1	lincRNA	-1.000000	-1.000000	0.000000	11.773415	11.497418
UCN3	protein coding	0.000000	9.677419	5.754796	0.000000	0.712589
PFKFB3	protein coding	0.000000	0.000000	0.000000	0.285654	0.270714
AL137145.2	lincRNA	-1.000000	-1.000000	0.000000	0.117758	0.111502
LINC00707	lincRNA	-1.000000	-1.000000	0.000000	2.221447	2.113477
SFMBT2	protein coding	0.000000	0.000000	0.000000	0.032117	0.030847
AL139125.1	lincRNA	-1.000000	-1.000000	0.000000	0.116180	0.113705
ITIH5	protein coding	0.000000	0.000000	0.000000	0.101124	0.093755
ITIH2	protein coding	0.000000	0.000000	0.000000	1.164602	1.083220
KIN	protein coding	0.000000	3.368829	2.741453	0.000000	0.470029
CELF2	protein coding	0.000000	0.000000	0.000000	0.054000	0.052947
USP6NL	protein coding	0.000000	0.000000	0.000000	0.101694	0.093151
SEC61A2	protein coding	0.000000	0.000000	0.000000	0.181892	0.166154
CDC123	protein coding	0.000000	0.000000	0.000000	0.122510	0.118995
CAMK1D	protein coding	0.000000	0.000000	0.000000	0.390014	0.383078
OPTN	protein coding	0.000000	0.000000	0.000000	0.435176	0.383438
SEPHS1	protein coding	0.000000	1.225919	0.810420	0.000000	0.090691
BEND7	protein coding	0.000000	0.000000	0.000000	0.000000	0.204442
FRMD4A	protein coding	0.000000	0.000000	0.000000	0.008788	0.008675
FAM107B	protein coding	0.000000	0.000000	0.000000	0.018739	0.018335
OLAH	protein coding	0.000000	0.000000	0.000000	0.137401	0.129730
FAM171A1	protein coding	0.523756	0.780640	0.606980	0.000000	0.015055
SLC39A12	protein coding	0.000000	0.000000	0.000000	0.062061	0.060140
MALRD1	protein coding	0.000000	0.000000	0.000000	0.440388	0.402761
PLXDC2	protein coding	0.000000	0.000000	0.000000	0.055083	0.053630
MLLT10	protein coding	0.000000	0.000000	0.000000	0.054486	0.052979
DNAJC1	protein coding	0.000000	0.000000	0.000000	0.025300	0.025078
COMMD3-BMI1	protein coding	0.000000	0.000000	0.000000	3.738558	3.322183
SPAG6	protein coding	0.000000	0.000000	0.000000	0.202646	0.128701
C10orf67	protein coding	0.000000	0.000000	0.000000	0.364371	0.348425
KIAA1217	protein coding	0.000000	0.000000	0.000000	0.016968	0.016762
ARHGAP21	protein coding	0.000000	1.795332	0.493036	0.057626	0.082822
LINC01516	lincRNA	-1.000000	-1.000000	0.000000	0.436082	0.408900
GPR158	protein coding	0.000000	0.000000	0.000000	0.052834	0.051971
LRRC37A6P	pseudogene	-1.000000	-1.000000	0.000000	1.511301	0.862266
ARMC4	protein coding	0.000000	0.000000	0.000000	0.120551	0.117720
WAC	protein coding	0.000000	0.000000	0.000000	0.034805	0.032002
LINC01517	other	-1.000000	-1.000000	0.000000	0.011500	0.011088
SVIL-AS1	pseudogene	-1.000000	-1.000000	0.000000	0.049092	0.045952
SVIL	protein coding	0.000000	0.000000	0.000000	0.053748	0.051889
JCAD	protein coding	0.000000	0.000000	0.000000	0.096118	0.035056
ZNF438	protein coding	0.000000	0.000000	0.000000	0.028326	0.024560
ZEB1	protein coding	0.000000	0.000000	0.000000	0.014695	0.014197
ARHGAP12	protein coding	0.000000	0.000000	0.000000	0.021971	0.021057
CCDC7	protein coding	0.000000	0.000000	0.000000	0.012461	0.012136
PARD3	protein coding	0.000000	0.000000	0.000000	0.004147	0.004109
CREM	protein coding	0.000000	0.000000	0.000000	0.185121	0.174081
CCNY	protein coding	0.000000	1.077354	0.907276	0.047798	0.062645
FZD8	protein coding	12.709832	0.000000	6.577314	-1.000000	6.577314
ANKRD30A	protein coding	12.137805	0.000000	10.894942	5.059679	5.176078
AL117337.1	lincRNA	-1.000000	-1.000000	0.000000	0.934518	0.907812
AL133216.2	pseudogene	-1.000000	-1.000000	0.000000	0.105470	0.089862
AL133216.1	lincRNA	-1.000000	-1.000000	0.000000	0.489197	0.461716
AL031601.2	pseudogene	-1.000000	-1.000000	0.000000	0.202664	0.199291
RASGEF1A	protein coding	0.000000	1.714286	1.278990	0.216574	0.303935
RASSF4	protein coding	0.000000	0.000000	0.000000	0.068950	0.060300
DEPP1	protein coding	0.000000	0.000000	0.000000	0.000000	0.281007
ALOX5	protein coding	0.000000	0.000000	0.000000	0.113907	0.109809
AGAP10P	pseudogene	-1.000000	-1.000000	0.000000	0.783061	0.695971
WASHC2C	protein coding	0.000000	0.000000	0.000000	1.490286	1.382278
AGAP4	protein coding	0.000000	0.000000	0.000000	2.676173	1.831618
PARGP1	pseudogene	-1.000000	-1.000000	0.000000	1.832265	1.787212
AGAP7P	pseudogene	-1.000000	-1.000000	1.649685	5.899705	5.492938
ANTXRLP1	pseudogene	-1.000000	-1.000000	0.000000	1.047120	0.998185
AGAP14P	pseudogene	-1.000000	-1.000000	0.000000	4.552712	4.113541
ANXA8L1	protein coding	27.868852	7.235622	17.647059	34.672971	32.376060
NPY4R	protein coding	35.017730	22.611850	29.769821	37.017357	34.023421
SYT15	protein coding	12.491909	30.311077	26.272554	21.582813	23.571070
AL356056.1	lincRNA	-1.000000	-1.000000	42.374728	16.875872	21.817926
FAM35BP	pseudogene	-1.000000	-1.000000	30.125300	22.305738	23.012683
RN7SL248P	other	-1.000000	-1.000000	32.012195	-1.000000	32.012195
CTSLP2	pseudogene	-1.000000	-1.000000	7.186441	5.612903	5.998370
AGAP13P	pseudogene	-1.000000	-1.000000	5.248619	3.886609	3.916040
FRMPD2B	pseudogene	-1.000000	-1.000000	0.000000	0.586340	0.552649
PTPN20	protein coding	37.209302	6.908463	15.975794	18.757492	18.626224
ANXA8	protein coding	26.946632	0.000000	7.746479	22.024405	19.665778
FAM25G	protein coding	0.000000	0.000000	0.000000	8.458556	7.800626
AGAP9	protein coding	1.972686	0.000000	1.634535	13.449236	12.160301
RNA5SP312	rRNA	-1.000000	-1.000000	100.000000	-1.000000	100.000000
GLUD1P8	pseudogene	-1.000000	-1.000000	0.000000	1.681671	1.624815
FAM35DP	pseudogene	-1.000000	-1.000000	0.000000	11.175139	10.427460
RN7SL453P	other	-1.000000	-1.000000	23.170732	-1.000000	23.170732
FO681492.1	protein coding	11.577522	45.182806	36.199095	15.871470	24.685732
AC245041.2	lincRNA	-1.000000	-1.000000	7.137064	15.331070	15.089633
NPY4R2	protein coding	6.028369	73.035067	34.373402	34.005662	34.148380
AGAP12P	pseudogene	-1.000000	-1.000000	1.458941	13.640591	12.298433
RNA5SP315	rRNA	-1.000000	-1.000000	100.000000	-1.000000	100.000000
BMS1P7	pseudogene	-1.000000	-1.000000	24.262607	9.618268	11.218410
PTPN20CP	pseudogene	-1.000000	-1.000000	39.717084	21.530544	21.834370
FRMPD2	protein coding	0.000000	0.000000	0.000000	0.281289	0.262765
ARHGAP22	protein coding	0.000000	0.000000	0.000000	0.067201	0.064691
WDFY4	protein coding	0.000000	0.000000	0.000000	0.062563	0.060386
VSTM4	protein coding	0.000000	0.271506	0.235149	0.000000	0.018763
PARG	protein coding	0.000000	0.000000	0.000000	1.970190	1.914115
TIMM23B	protein coding	0.000000	0.000000	0.000000	0.386253	0.356523
AGAP6	protein coding	0.000000	0.000000	0.000000	2.085157	1.851001
WASHC2A	protein coding	0.000000	0.000000	0.000000	2.215022	2.042123
SLC9A3P1	pseudogene	-1.000000	-1.000000	16.745843	-1.000000	16.745843
ASAH2	protein coding	8.659100	0.683422	3.427332	3.999864	3.943371
SGMS1	protein coding	0.000000	0.000000	0.000000	0.024296	0.023781
ASAH2B	protein coding	20.703934	0.000000	1.734004	10.271455	2.014849
PRKG1	protein coding	0.000000	0.000000	0.000000	0.111574	0.110596
PCDH15	protein coding	0.000000	0.000000	0.000000	0.029551	0.029312
BICC1	protein coding	0.000000	0.000000	0.000000	0.024003	0.023563
FAM13C	protein coding	0.000000	0.000000	0.000000	0.056312	0.053822
AC026391.1	lincRNA	-1.000000	-1.000000	0.000000	0.446911	0.425721
SLC16A9	protein coding	0.000000	0.000000	0.000000	0.058040	0.055138
CCDC6	protein coding	0.000000	0.000000	0.000000	0.116894	0.111118
ANK3	protein coding	0.000000	0.000000	0.000000	0.016333	0.015837
ZNF365	protein coding	0.000000	0.000000	0.000000	0.027243	0.026526
JMJD1C	protein coding	0.000000	0.000000	0.000000	0.000000	0.020021
REEP3	protein coding	0.000000	0.360685	0.307456	0.000000	0.015420
AC022387.1	lincRNA	-1.000000	-1.000000	0.000000	0.196551	0.196070
DNAJC12	protein coding	0.000000	0.000000	0.000000	0.060733	0.057830
HERC4	protein coding	0.000000	0.000000	0.000000	0.016544	0.015640
SLC25A16	protein coding	0.000000	0.000000	0.000000	0.352318	0.305205
STOX1	protein coding	8.021390	0.000000	6.533436	0.000000	0.375602
HK1	protein coding	0.000000	0.000000	0.000000	0.017323	0.016679
AC024601.1	lincRNA	-1.000000	-1.000000	0.000000	0.772688	0.741862
SAR1A	protein coding	0.000000	0.000000	0.000000	0.294542	0.210898
PPA1	protein coding	0.000000	0.000000	0.000000	1.582635	1.489656
PALD1	protein coding	0.000000	0.000000	0.000000	0.094078	0.089258
ADAMTS14	protein coding	0.000000	0.000000	0.000000	0.212266	0.199692
AC073176.3	lincRNA	-1.000000	-1.000000	0.000000	0.133963	0.132002
UNC5B	protein coding	0.000000	0.000000	0.000000	0.047949	0.044300
CDH23	protein coding	0.000000	0.000000	0.000000	0.011714	0.011217
ASCC1	protein coding	0.000000	0.000000	0.000000	0.290784	0.282407
CFAP70	protein coding	0.000000	0.000000	0.000000	0.051347	0.049477
AGAP5	protein coding	0.000000	0.000000	0.000000	5.085389	4.490240
ADK	protein coding	0.000000	0.000000	0.000000	0.021776	0.021680
KAT6B	protein coding	0.000000	0.000000	0.000000	0.011078	0.010626
ZNF503-AS1	lincRNA	-1.000000	-1.000000	0.000000	0.060765	0.058834
LRMDA	protein coding	0.000000	0.000000	0.000000	0.005784	0.005759
KCNMA1	protein coding	0.000000	0.417202	0.333476	0.056488	0.064909
AC012560.1	lincRNA	-1.000000	-1.000000	0.000000	0.012132	0.012098
ZMIZ1	protein coding	0.000000	0.000000	0.000000	0.009183	0.008889
NUTM2B	protein coding	2.060606	40.937020	21.992518	7.200126	13.750655
NUTM2E	protein coding	40.161861	23.193685	32.450331	23.666327	27.016807
SFTPD	protein coding	0.000000	0.000000	0.000000	0.376682	0.365468
AL513174.1	pseudogene	-1.000000	-1.000000	0.000000	0.352399	0.333248
NRG3	protein coding	0.000000	0.000000	0.000000	0.012010	0.011962
LINC00858	lincRNA	-1.000000	-1.000000	0.000000	0.805563	0.647183
CCSER2	protein coding	0.000000	0.000000	0.000000	0.051175	0.048957
GRID1	protein coding	0.000000	0.000000	0.000000	0.068589	0.068063
WAPL	protein coding	0.000000	0.000000	0.000000	0.046140	0.042745
GLUD1	protein coding	0.000000	0.000000	0.000000	0.099230	0.092384
SHLD2	protein coding	0.000000	0.000000	0.000000	0.091353	0.087352
NUTM2A	protein coding	13.378176	27.733888	20.173194	49.065200	36.221640
LINC01374	lincRNA	-1.000000	-1.000000	0.000000	0.044535	0.044232
PCGF5	protein coding	0.000000	0.000000	0.000000	0.285005	0.267889
HECTD2	protein coding	0.000000	0.000000	0.000000	4.064653	3.795394
BTAF1	protein coding	0.000000	0.000000	0.000000	0.161263	0.150156
CPEB3	protein coding	0.000000	0.000000	0.000000	0.035103	0.033961
AL359385.1	pseudogene	-1.000000	-1.000000	0.549451	57.968347	51.150729
HPSE2	protein coding	0.000000	0.000000	0.000000	0.544076	0.540971
ABCC2	protein coding	0.000000	0.000000	0.000000	1.812956	1.652750
BLOC1S2	protein coding	0.000000	0.000000	0.000000	1.097328	0.856164
PKD2L1	protein coding	0.000000	0.000000	0.000000	0.379521	0.351980
BTRC	protein coding	0.000000	0.000000	0.000000	0.057862	0.056078
FGF8	protein coding	0.000000	0.000000	0.000000	0.784530	0.693427
WBP1L	protein coding	0.000000	0.000000	0.000000	0.179388	0.168748
SH3PXD2A	protein coding	0.000000	0.000000	0.000000	0.034797	0.033268
SORCS3	protein coding	0.000000	0.000000	0.000000	0.080056	0.079310
SORCS1	protein coding	0.000000	0.000000	0.000000	0.125654	0.124054
LINC01435	lincRNA	-1.000000	-1.000000	0.000000	0.072083	0.071191
AL356476.1	lincRNA	-1.000000	-1.000000	0.000000	0.067777	0.067523
SHOC2	protein coding	0.000000	1.094391	0.608828	0.000000	0.025499
GPAM	protein coding	0.000000	0.000000	0.000000	0.000000	1.450094
VTI1A	protein coding	0.000000	0.000000	0.000000	0.078629	0.077472
TCF7L2	protein coding	0.000000	0.000000	0.000000	0.086861	0.084626
CCDC186	protein coding	0.000000	0.000000	0.000000	0.089031	0.074965
VWA2	protein coding	0.000000	0.000000	0.000000	0.222558	0.208880
AFAP1L2	protein coding	0.000000	0.000000	0.000000	0.024560	0.023651
ATRNL1	protein coding	0.000000	0.000000	0.000000	0.020431	0.020219
GFRA1	protein coding	0.000000	0.000000	0.000000	0.048810	0.046642
SHTN1	protein coding	0.000000	0.822655	0.664112	0.290007	0.301913
PDZD8	protein coding	0.000000	0.000000	0.000000	0.066676	0.060086
AL354863.1	other	-1.000000	-1.000000	0.000000	0.395710	0.382468
GRK5	protein coding	0.000000	0.000000	0.000000	0.094152	0.091611
BAG3	protein coding	0.000000	0.000000	0.000000	0.316549	0.283565
FGFR2	protein coding	0.000000	0.000000	0.000000	0.045906	0.043289
TACC2	protein coding	0.000000	0.000000	0.000000	0.074912	0.071598
DMBT1	protein coding	23.712151	0.000000	22.410803	21.957831	21.999254
LHPP	protein coding	0.000000	0.000000	0.000000	0.146859	0.141618
CTBP2	protein coding	0.000000	0.000000	0.000000	0.110212	0.104041
LINC00601	lincRNA	-1.000000	-1.000000	0.000000	2.413339	2.059925
C10orf90	protein coding	0.000000	0.000000	0.000000	0.089587	0.088002
DOCK1	protein coding	0.000000	0.000000	0.000000	7.346148	7.252681
MGMT	protein coding	0.000000	0.000000	0.000000	0.087274	0.086762
EBF3	protein coding	0.000000	0.000000	0.000000	0.111377	0.107345
FP565171.1	lincRNA	-1.000000	-1.000000	100.000000	96.133899	97.757725
PPP2R2D	protein coding	7.342144	11.520000	10.528151	24.045137	22.733570
JAKMIP3	protein coding	0.000000	0.000000	0.000000	1.463242	1.341436
DPYSL4	protein coding	0.000000	3.168317	1.173021	0.000000	0.169527
STK32C	protein coding	0.000000	0.000000	0.000000	0.165382	0.160830
LRRC27	protein coding	0.000000	0.000000	0.000000	0.280550	0.236580
PWWP2B	protein coding	0.000000	4.561003	1.509434	0.000000	0.193283
C10orf91	lincRNA	-1.000000	-1.000000	13.585091	0.000000	5.451683
INPP5A	protein coding	0.000000	6.926159	3.952957	0.390404	0.434747
NKX6-2	protein coding	0.000000	1.957586	1.346801	0.000000	1.253046
CFAP46	protein coding	0.000000	0.000000	0.000000	0.809898	0.752803
ADGRA1	protein coding	0.000000	0.000000	0.000000	0.322819	0.288085
KNDC1	protein coding	0.000000	0.000000	0.000000	0.192383	0.171303
ADAM8	protein coding	0.000000	0.000000	0.000000	0.621232	0.470100
TUBGCP2	protein coding	0.000000	0.000000	0.000000	1.182184	0.881123
ZNF511-PRAP1	protein coding	0.000000	0.000000	0.000000	2.279968	2.224078
CALY	protein coding	0.000000	0.000000	0.000000	0.332762	0.256550
ECHS1	protein coding	0.000000	0.000000	0.000000	1.451091	1.240075
AL360181.3	protein coding	0.000000	0.000000	0.000000	0.410202	0.387715
SCART1	protein coding	0.000000	0.000000	0.000000	0.000000	1.551056
FRG2B	protein coding	0.000000	4.140127	2.480916	0.000000	1.793103
AGGF1P2	pseudogene	-1.000000	-1.000000	7.268409	-1.000000	7.268409
DUX4L28	pseudogene	-1.000000	-1.000000	66.174298	-1.000000	66.174298
DUX4L25	pseudogene	-1.000000	-1.000000	100.000000	-1.000000	100.000000
DUX4L24	pseudogene	-1.000000	-1.000000	100.000000	-1.000000	100.000000
DUX4L23	pseudogene	-1.000000	-1.000000	100.000000	-1.000000	100.000000
DUX4L22	pseudogene	-1.000000	-1.000000	100.000000	-1.000000	100.000000
DUX4L21	pseudogene	-1.000000	-1.000000	100.000000	-1.000000	100.000000
DUX4L20	pseudogene	-1.000000	-1.000000	100.000000	-1.000000	100.000000
DUX4L29	pseudogene	-1.000000	-1.000000	100.000000	-1.000000	100.000000
DUX4L10	pseudogene	-1.000000	-1.000000	100.000000	-1.000000	100.000000
DUX4L11	pseudogene	-1.000000	-1.000000	100.000000	-1.000000	100.000000
DUX4L12	pseudogene	-1.000000	-1.000000	100.000000	-1.000000	100.000000
DUX4L13	pseudogene	-1.000000	-1.000000	100.000000	-1.000000	100.000000
DUX4L14	pseudogene	-1.000000	-1.000000	100.000000	-1.000000	100.000000
DUX4L15	pseudogene	-1.000000	-1.000000	100.000000	-1.000000	100.000000
RPL23AP60	pseudogene	-1.000000	-1.000000	100.000000	-1.000000	100.000000
BX322534.1	pseudogene	-1.000000	-1.000000	100.000000	-1.000000	100.000000
WBP1LP10	pseudogene	-1.000000	-1.000000	100.000000	-1.000000	100.000000
OR4F2P	pseudogene	-1.000000	-1.000000	39.274280	-1.000000	39.274280
AC069287.1	lincRNA	-1.000000	-1.000000	47.091413	50.376063	50.192901
CICP23	pseudogene	-1.000000	-1.000000	21.058394	0.000000	20.526503
LINC01001	lincRNA	-1.000000	-1.000000	18.184197	24.819052	22.751451
RNU6-447P	snRNA	-1.000000	-1.000000	26.213592	-1.000000	26.213592
BET1L	protein coding	15.636364	0.131883	2.511862	11.010014	10.241146
IFITM2	protein coding	0.000000	0.000000	0.000000	8.670520	7.067138
IFITM3	protein coding	0.000000	0.000000	0.000000	2.841678	2.402135
B4GALNT4	protein coding	4.839744	0.000000	4.384437	6.465859	5.925325
PKP3	protein coding	0.000000	0.000000	0.000000	26.417811	19.399707
SIGIRR	protein coding	0.000000	0.000000	0.000000	1.197414	0.962603
ANO9	protein coding	0.000000	0.000000	0.000000	2.476019	2.176260
PTDSS2	protein coding	0.000000	0.000000	0.000000	1.094692	0.980733
HRAS	protein coding	0.000000	20.049813	12.234043	3.737374	4.697721
LRRC56	protein coding	0.000000	0.000000	0.000000	0.787941	0.661338
PHRF1	protein coding	0.000000	0.000000	0.000000	1.302187	1.099731
DEAF1	protein coding	0.000000	0.000000	0.000000	2.058305	1.606863
EPS8L2	protein coding	0.000000	0.000000	0.000000	0.298477	0.261348
TALDO1	protein coding	0.000000	0.000000	0.000000	0.428501	0.395592
AP2A2	protein coding	0.000000	0.000000	0.000000	0.738250	0.681160
MUC2	protein coding	0.000000	-1.000000	0.000000	0.000000	9.164889
MUC5AC	protein coding	45.169467	0.000000	43.921591	40.519460	41.875651
MUC5B	protein coding	0.000000	0.000000	0.000000	1.715640	0.925689
TOLLIP	protein coding	0.000000	0.000000	0.000000	2.142221	1.907434
BRSK2	protein coding	3.954802	7.268306	5.998001	5.927657	5.930760
DUSP8	protein coding	0.000000	0.768344	0.446329	0.381080	0.402775
LSP1	protein coding	0.000000	0.000000	0.000000	0.095131	0.083976
MRPL23	protein coding	48.617021	61.118881	54.018127	45.464512	45.851681
LINC01219	lincRNA	-1.000000	-1.000000	20.715835	2.487864	9.052059
H19	other	-1.000000	-1.000000	100.000000	100.000000	100.000000
RF01972	other	-1.000000	-1.000000	100.000000	-1.000000	100.000000
RF01973	other	-1.000000	-1.000000	100.000000	-1.000000	100.000000
C11orf21	protein coding	0.000000	0.000000	0.000000	5.702406	2.593193
TSPAN32	protein coding	0.000000	0.000000	0.000000	1.138145	1.030673
CD81	protein coding	0.000000	4.847645	3.361076	0.000000	0.494304
KCNQ1	protein coding	0.956739	0.048972	0.539811	0.100516	0.105582
SLC22A18	protein coding	0.000000	0.000000	0.000000	0.632776	0.579824
CARS	protein coding	0.000000	0.000000	0.000000	0.054184	0.051155
AC109309.2	pseudogene	-1.000000	-1.000000	67.975831	-1.000000	67.975831
NDUFA5P1	pseudogene	-1.000000	-1.000000	26.470588	-1.000000	26.470588
AC123788.2	pseudogene	-1.000000	-1.000000	17.375887	-1.000000	17.375887
ART1	protein coding	0.000000	0.000000	0.000000	4.914839	4.577976
NUP98	protein coding	0.000000	0.000000	0.000000	0.021137	0.019730
STIM1	protein coding	0.000000	0.000000	0.000000	0.014611	0.014245
RRM1	protein coding	0.000000	0.000000	0.000000	0.194242	0.178858
SSU72P6	pseudogene	-1.000000	-1.000000	100.000000	-1.000000	100.000000
SSU72P4	protein coding	26.027397	-1.000000	26.027397	-1.000000	26.027397
MMP26	protein coding	0.000000	0.000000	0.000000	0.012949	0.010087
DCHS1	protein coding	0.000000	30.449827	2.452620	0.000000	0.764530
SYT9	protein coding	0.000000	0.000000	0.000000	0.364573	0.337439
ST5	protein coding	0.000000	0.263902	0.158820	0.013416	0.019301
SWAP70	protein coding	0.000000	0.000000	0.000000	0.899618	0.845761
SBF2	protein coding	0.000000	0.000000	0.000000	0.005712	0.005625
AMPD3	protein coding	0.000000	0.000000	0.000000	0.056388	0.052192
MICAL2	protein coding	0.000000	0.000000	0.000000	0.012259	0.011692
TEAD1	protein coding	0.000000	0.000000	0.000000	0.020338	0.019637
SPON1	protein coding	0.000000	0.000000	0.000000	0.240070	0.236242
PSMA1	protein coding	0.000000	0.000000	0.000000	0.038111	0.037475
PDE3B	protein coding	0.000000	0.000000	0.000000	0.972477	0.946474
SOX6	protein coding	0.000000	0.000000	0.000000	0.000000	0.048245
C11orf58	protein coding	0.000000	0.000000	0.000000	0.000000	0.021565
OR7E14P	pseudogene	-1.000000	-1.000000	0.000000	0.685168	0.661098
NCR3LG1	protein coding	0.000000	0.000000	0.000000	0.208659	0.156159
SERGEF	protein coding	0.000000	0.000000	0.000000	0.108643	0.107501
TSG101	protein coding	0.000000	0.000000	0.000000	0.106819	0.101874
CSRP3	protein coding	0.000000	0.000000	0.000000	0.107145	0.101601
NAV2	protein coding	0.000000	0.000000	0.000000	0.004086	0.004021
NELL1	protein coding	0.000000	0.000000	0.000000	0.027583	0.027480
GAS2	protein coding	0.000000	0.000000	0.000000	0.053146	0.052291
AC090092.1	lincRNA	-1.000000	-1.000000	0.000000	0.174188	0.169886
LUZP2	protein coding	0.000000	0.000000	0.000000	0.072201	0.071543
ANO3	protein coding	0.000000	0.000000	0.000000	0.104008	0.101784
CCDC34	protein coding	0.000000	0.000000	0.000000	0.293861	0.193699
METTL15	protein coding	0.000000	0.000000	0.000000	0.000000	0.006925
AC090833.1	lincRNA	-1.000000	-1.000000	0.000000	0.014179	0.014119
AC090124.1	lincRNA	-1.000000	-1.000000	0.000000	0.020943	0.020896
DCDC1	protein coding	0.000000	0.000000	0.000000	0.521793	0.481795
CCDC73	protein coding	0.000000	0.000000	0.000000	0.201547	0.193335
HIPK3	protein coding	0.000000	0.000000	0.000000	0.038933	0.035874
KIAA1549L	protein coding	0.000000	0.000000	0.000000	0.063250	0.060477
ABTB2	protein coding	0.000000	0.000000	0.000000	0.147461	0.143947
CD44	protein coding	0.000000	0.000000	0.000000	0.119145	0.110123
LDLRAD3	protein coding	0.000000	0.000000	0.000000	0.010207	0.010064
COMMD9	protein coding	0.000000	0.000000	0.000000	1.439255	1.011654
PRR5L	protein coding	0.000000	0.000000	0.000000	0.376490	0.364086
TRAF6	protein coding	0.000000	0.000000	0.000000	2.009507	1.600344
RAG1	protein coding	0.000000	0.000000	0.000000	0.000000	5.280968
C11orf74	protein coding	0.000000	0.000000	0.000000	0.047257	0.046298
LRRC4C	protein coding	0.000000	0.000000	0.000000	0.022978	0.022890
AC090458.1	lincRNA	-1.000000	-1.000000	0.000000	0.201979	0.198807
AC104241.1	lincRNA	-1.000000	-1.000000	0.000000	1.595777	1.537572
TSPAN18	protein coding	0.000000	0.502386	0.420433	0.108862	0.117015
PRDM11	protein coding	0.000000	0.991417	0.921004	0.231991	0.552748
PHF21A	protein coding	0.000000	0.000000	0.000000	0.019545	0.018764
AC024475.4	lincRNA	-1.000000	-1.000000	0.000000	0.172275	0.168121
C11orf49	protein coding	0.000000	0.000000	0.000000	0.085697	0.084762
CELF1	protein coding	0.000000	0.000000	0.000000	0.151520	0.136497
FNBP4	protein coding	0.000000	0.000000	0.000000	0.121844	0.111927
PTPRJ	protein coding	0.000000	0.000000	0.000000	0.096055	0.091443
AC027369.6	pseudogene	-1.000000	-1.000000	70.322581	89.957061	86.383145
AC027369.3	pseudogene	-1.000000	-1.000000	50.350783	68.082945	64.874377
AC027369.4	pseudogene	-1.000000	-1.000000	100.000000	100.000000	100.000000
AC136759.1	pseudogene	-1.000000	-1.000000	0.000000	0.884590	0.876235
AC109635.5	pseudogene	-1.000000	-1.000000	0.000000	2.153209	2.050776
AC024405.2	pseudogene	-1.000000	-1.000000	16.591928	25.359417	25.103193
OR9Q1	protein coding	0.000000	0.000000	0.000000	1.305042	1.284433
AP004247.2	lincRNA	-1.000000	-1.000000	0.000000	14.335244	12.640379
AP000640.2	other	-1.000000	-1.000000	0.000000	0.757054	0.653886
MS4A5	protein coding	0.000000	0.000000	0.000000	0.812636	0.554146
MS4A13	protein coding	0.000000	0.000000	0.000000	6.770473	6.448660
AP003399.1	pseudogene	-1.000000	-1.000000	0.000000	0.082792	0.081801
PGA3	protein coding	54.948301	36.245955	44.139651	47.682833	46.164845
PGA5	protein coding	39.364845	23.086575	33.333333	51.644617	47.857006
DDB1	protein coding	0.000000	0.000000	0.000000	0.000000	0.632750
TKFC	protein coding	0.000000	0.000000	0.000000	1.885359	1.359223
SYT7	protein coding	0.000000	4.339467	2.770958	0.000000	0.239994
DKFZP434K028	lincRNA	-1.000000	-1.000000	0.000000	0.847252	0.627128
ASRGL1	protein coding	0.000000	0.000000	0.000000	0.316256	0.294832
SLC22A24	protein coding	0.000000	0.000000	0.000000	0.061517	0.059115
SLC22A10	protein coding	0.000000	0.000000	0.000000	0.000000	0.044425
C11orf95	protein coding	0.000000	1.920615	1.261140	0.000000	0.844309
MACROD1	protein coding	0.000000	0.000000	0.000000	0.125091	0.124144
VEGFB	protein coding	0.000000	25.232558	14.622642	0.000000	5.099882
AP005273.1	lincRNA	-1.000000	-1.000000	0.000000	1.447106	1.279506
SLC22A12	protein coding	0.000000	0.000000	0.000000	0.300661	0.213456
SF1	protein coding	1.965265	0.000000	1.026008	0.833082	0.888575
EHD1	protein coding	0.000000	0.000000	0.000000	0.092257	0.079118
SLC22A20P	pseudogene	-1.000000	-1.000000	0.000000	0.420885	0.366566
B4GAT1	protein coding	0.000000	1.579587	0.627716	0.000000	0.560345
MRPL11	protein coding	0.000000	0.000000	0.000000	0.000000	1.118024
SPTBN2	protein coding	0.000000	0.000000	0.000000	0.647525	0.518441
KDM2A	protein coding	0.000000	0.000000	0.000000	0.140517	0.132548
GRK2	protein coding	0.000000	15.340502	6.176046	0.000000	1.062246
ANKRD13D	protein coding	0.000000	2.026667	1.099855	0.000000	0.272636
ALDH3B2	protein coding	0.000000	0.000000	0.000000	0.227440	0.194348
ENPP7P7	pseudogene	-1.000000	-1.000000	0.000000	0.041874	0.041112
AP003716.1	lincRNA	-1.000000	-1.000000	0.000000	0.496668	0.397524
KMT5B	protein coding	0.000000	3.482089	2.286465	0.399369	0.646146
LRP5	protein coding	0.000000	24.516129	1.441578	0.000000	0.055610
MRPL21	protein coding	0.000000	7.211538	2.744739	2.535187	2.555936
TPCN2	protein coding	0.000000	0.000000	0.000000	0.172337	0.126824
MYEOV	protein coding	0.000000	0.000000	0.000000	0.000000	3.260042
CTTN	protein coding	0.000000	0.000000	0.000000	0.083420	0.075956
SHANK2	protein coding	3.535811	0.000000	1.507188	4.649450	4.433041
PDE2A	protein coding	0.000000	0.000000	0.000000	0.040059	0.037583
RNF169	protein coding	0.000000	0.000000	0.000000	0.173836	0.159282
UVRAG	protein coding	0.000000	0.000000	0.000000	0.023848	0.023474
B3GNT6	protein coding	0.000000	0.000000	0.000000	3.760615	2.455446
CAPN5	protein coding	0.000000	0.000000	0.000000	0.172642	0.158722
PAK1	protein coding	0.000000	0.000000	0.000000	0.024317	0.023540
RSF1	protein coding	0.000000	0.000000	0.000000	0.080187	0.073903
GAB2	protein coding	0.000000	0.000000	0.000000	0.038654	0.037922
TENM4	protein coding	0.000000	0.000000	0.000000	0.624425	0.612980
AP006295.1	lincRNA	-1.000000	-1.000000	0.000000	0.718668	0.651725
MIR4300HG	lincRNA	-1.000000	-1.000000	0.000000	0.236378	0.235854
DLG2	protein coding	0.000000	0.000000	0.000000	0.123671	0.122969
TMEM135	protein coding	0.000000	0.000000	0.000000	0.639598	0.629910
GRM5	protein coding	0.000000	0.000000	0.000000	0.006695	0.006591
NOX4	protein coding	0.000000	0.000000	0.000000	0.013053	0.012656
TRIM64DP	pseudogene	-1.000000	-1.000000	25.727069	24.264888	24.666420
AP004833.2	pseudogene	-1.000000	-1.000000	2.133517	0.000000	1.637612
TRIM49	protein coding	0.000000	0.000000	0.000000	5.032022	4.029304
AP004833.1	pseudogene	-1.000000	-1.000000	18.593371	27.588056	25.950292
TRIM53BP	pseudogene	-1.000000	-1.000000	40.837696	60.405741	56.636576
TRIM51BP	pseudogene	-1.000000	-1.000000	57.437408	38.618381	41.863980
AP005435.1	pseudogene	-1.000000	-1.000000	2.378929	0.000000	1.645123
TRIM64B	protein coding	0.000000	17.414051	8.668155	2.353233	4.870082
AP005435.4	pseudogene	-1.000000	-1.000000	0.000000	54.822589	47.987752
AP005435.2	pseudogene	-1.000000	-1.000000	39.219015	17.339901	22.247619
AP005435.3	pseudogene	-1.000000	-1.000000	3.690960	100.000000	33.784946
TRIM49D1	protein coding	63.208241	0.497512	39.898289	78.110626	70.345345
TRIM49D2	protein coding	69.242090	25.085911	61.454545	91.808641	86.231804
AP004607.3	pseudogene	-1.000000	-1.000000	10.040879	100.000000	34.395379
AP004607.9	pseudogene	-1.000000	-1.000000	57.460317	-1.000000	57.460317
AP004607.8	pseudogene	-1.000000	-1.000000	8.074534	37.448317	32.689450
TRIM64	protein coding	14.888889	21.791045	18.327138	41.604570	32.247993
AP004607.7	pseudogene	-1.000000	-1.000000	33.353222	34.988713	33.710514
TRIM51EP	pseudogene	-1.000000	-1.000000	50.099010	61.989989	59.768416
TRIM53AP	pseudogene	-1.000000	-1.000000	17.239145	43.357696	36.825141
AP004607.6	pseudogene	-1.000000	-1.000000	8.992506	19.961342	18.072464
TRIM49C	protein coding	4.930096	0.000000	3.098982	5.833238	5.284367
TRIM64EP	pseudogene	-1.000000	-1.000000	25.191424	23.578431	24.008157
FAT3	protein coding	0.000000	0.000000	0.000000	0.007426	0.007164
DEUP1	protein coding	0.000000	0.000000	0.000000	4.676366	4.505326
SMCO4	protein coding	0.000000	1.439539	1.227496	0.131649	0.153761
TAF1D	protein coding	0.000000	0.000000	0.000000	0.066746	0.056940
AP001273.2	protein coding	0.000000	0.000000	0.000000	0.045800	0.043839
HEPHL1	protein coding	0.000000	0.000000	0.000000	0.293076	0.276004
AP002784.1	lincRNA	-1.000000	-1.000000	0.000000	0.069427	0.068200
CNTN5	protein coding	0.000000	0.000000	0.000000	0.201189	0.200010
TRPC6	protein coding	0.000000	0.000000	0.000000	0.000000	0.238718
BIRC2	protein coding	0.000000	0.000000	0.000000	0.967161	0.836009
DYNC2H1	protein coding	0.000000	0.000000	0.000000	0.039265	0.037794
PDGFD	protein coding	0.000000	0.000000	0.000000	0.075915	0.074652
GUCY1A2	protein coding	0.000000	0.000000	0.000000	0.036570	0.034832
CWF19L2	protein coding	0.000000	0.000000	0.000000	1.031298	1.005331
RDX	protein coding	0.000000	0.000000	0.000000	0.399543	0.106839
AP002884.1	lincRNA	-1.000000	-1.000000	0.000000	0.159067	0.150351
SIK3	protein coding	0.000000	0.000000	0.000000	0.165131	0.159978
AP005018.2	pseudogene	-1.000000	-1.000000	3.410475	10.157303	8.316961
CEP164	protein coding	0.000000	0.000000	0.000000	0.083637	0.076992
DSCAML1	protein coding	0.000000	0.000000	0.000000	0.079707	0.078255
IFT46	protein coding	0.000000	0.000000	0.000000	0.113516	0.101962
BCL9L	protein coding	0.000000	0.000000	0.000000	0.258386	0.173321
TECTA	protein coding	0.000000	0.000000	0.000000	0.357052	0.326616
CLMP	protein coding	0.000000	0.000000	0.000000	0.060665	0.058206
OR8G1	protein coding	4.273504	18.018456	15.472893	0.000000	5.893436
AP000708.1	other	-1.000000	-1.000000	0.613676	0.000000	0.486787
FAM118B	protein coding	0.000000	0.000000	0.000000	0.567671	0.539052
KIRREL3	protein coding	0.000000	0.000000	0.000000	0.012738	0.012584
AP001993.1	lincRNA	-1.000000	-1.000000	0.000000	0.238554	0.228406
AP003481.1	lincRNA	-1.000000	-1.000000	0.000000	0.186959	0.184837
FLI1	protein coding	0.000000	0.000000	0.000000	0.044252	0.042610
ARHGAP32	protein coding	0.000000	1.861287	1.415020	0.084557	0.138419
AP002856.2	lincRNA	-1.000000	-1.000000	0.000000	0.362413	0.357967
NTM	protein coding	0.000000	0.000000	0.000000	0.002911	0.002898
OPCML	protein coding	0.000000	0.000000	0.000000	0.025218	0.025055
JAM3	protein coding	0.000000	0.000000	0.000000	0.068226	0.065001
GLB1L3	protein coding	0.000000	0.000000	0.000000	0.177473	0.156667
GLB1L2	protein coding	0.000000	14.384033	6.212842	0.000000	0.449782
AP001999.1	lincRNA	-1.000000	-1.000000	0.000000	1.259733	1.095201
AC215219.1	pseudogene	-1.000000	-1.000000	9.030837	38.519512	35.431315
FAM138D	lincRNA	-1.000000	-1.000000	49.145963	30.290456	46.244285
IQSEC3	protein coding	0.000000	0.000000	0.000000	0.151703	0.141457
CCDC77	protein coding	0.000000	0.000000	0.000000	0.590664	0.560219
B4GALNT3	protein coding	0.000000	0.000000	0.000000	0.179924	0.170634
NINJ2	protein coding	0.000000	0.000000	0.000000	0.022576	0.022114
RAD52	protein coding	0.000000	0.000000	0.000000	0.109150	0.103878
ERC1	protein coding	0.000000	0.000000	0.000000	0.983367	0.962954
WNT5B	protein coding	0.000000	5.590851	3.985507	0.135936	0.246268
CACNA1C	protein coding	0.000000	0.000000	0.000000	0.362300	0.353153
TEAD4	protein coding	0.000000	13.802559	6.649053	0.011386	0.197927
AC005865.2	pseudogene	-1.000000	-1.000000	0.000000	0.073529	0.067220
PRMT8	protein coding	0.000000	0.000000	0.000000	2.090461	2.066088
C12orf4	protein coding	0.000000	0.000000	0.000000	0.063977	0.059078
ANO2	protein coding	0.000000	0.000000	0.000000	0.106461	0.097499
VWF	protein coding	0.000000	0.000000	0.000000	0.016780	0.015918
SCNN1A	protein coding	0.000000	0.000000	0.000000	0.149673	0.129504
LRRC23	protein coding	0.000000	0.000000	0.000000	0.929828	0.867876
ATN1	protein coding	0.000000	0.000000	0.000000	0.879547	0.660768
LPCAT3	protein coding	0.000000	0.000000	0.000000	2.890116	2.733674
C1S	protein coding	0.000000	0.000000	0.000000	0.566677	0.537615
C1RL	protein coding	0.000000	0.000000	0.000000	0.274513	0.162552
PEX5	protein coding	0.000000	0.000000	0.000000	0.402760	0.337917
NANOG	protein coding	0.000000	1.079057	0.908754	0.000000	0.431832
SLC2A14	protein coding	0.000000	0.000000	0.000000	0.240581	0.225088
FOXJ2	protein coding	0.000000	0.000000	0.000000	0.493768	0.359649
LINC00937	lincRNA	-1.000000	-1.000000	0.000000	0.265955	0.250950
AC092865.2	pseudogene	-1.000000	-1.000000	100.000000	-1.000000	100.000000
OR7E140P	pseudogene	-1.000000	-1.000000	82.926829	-1.000000	82.926829
OR7E148P	pseudogene	-1.000000	-1.000000	100.000000	-1.000000	100.000000
OR7E149P	pseudogene	-1.000000	-1.000000	82.876712	-1.000000	82.876712
CLEC6A	protein coding	0.000000	0.000000	0.000000	1.100758	1.017675
AC092490.1	lincRNA	-1.000000	-1.000000	10.184372	0.000000	3.080191
A2ML1	protein coding	0.000000	0.000000	0.000000	2.020558	1.510949
PHC1	protein coding	0.000000	4.010025	1.758242	0.000000	0.348192
M6PR	protein coding	0.000000	3.292181	2.793134	0.000000	1.000834
PZP	protein coding	0.000000	0.000000	0.000000	0.134911	0.124307
AC009533.1	pseudogene	-1.000000	-1.000000	1.932214	3.903272	3.729934
AC009533.2	pseudogene	-1.000000	-1.000000	3.247863	0.424448	1.411632
AC141557.1	pseudogene	-1.000000	-1.000000	0.000000	4.468336	4.358632
DDX12P	pseudogene	-1.000000	-1.000000	0.000000	3.358687	3.018000
AC092821.3	other	-1.000000	-1.000000	0.000000	0.247436	0.243221
AC068775.1	protein coding	0.000000	0.000000	0.000000	0.365961	0.350374
PRH1	protein coding	0.000000	0.000000	0.000000	0.030767	0.031732
PRB2	protein coding	0.000000	0.000000	0.000000	18.795832	0.444745
ETV6	protein coding	0.000000	0.000000	0.000000	0.054781	0.053350
BCL2L14	protein coding	0.000000	0.000000	0.000000	0.074881	0.021707
BORCS5	protein coding	0.000000	0.000000	0.000000	0.021350	0.020424
GRIN2B	protein coding	0.000000	0.000000	0.000000	0.027297	0.020771
RERG	protein coding	0.000000	0.000000	0.000000	0.015598	0.015360
SLC15A5	protein coding	0.000000	0.000000	0.000000	0.031300	0.030269
AC007529.2	lincRNA	-1.000000	-1.000000	0.000000	0.092427	0.091621
RERGL	protein coding	0.000000	0.000000	0.000000	0.000000	0.017556
PIK3C2G	protein coding	0.000000	0.000000	0.000000	0.043546	0.042914
AEBP2	protein coding	0.000000	0.000000	0.000000	0.015476	0.015154
PDE3A	protein coding	0.000000	0.000000	0.000000	0.023412	0.022847
SLCO1A2	protein coding	0.000000	0.000000	0.000000	0.317603	0.300012
ST8SIA1	protein coding	0.000000	0.000000	0.000000	0.000000	2.192527
AC084816.1	lincRNA	-1.000000	-1.000000	0.000000	0.034771	0.034369
SOX5	protein coding	0.000000	0.000000	0.000000	0.081390	0.080732
LMNTD1	protein coding	0.000000	0.000000	0.000000	0.045309	0.044719
SSPN	protein coding	0.000000	0.000000	0.000000	0.027011	0.019177
ITPR2	protein coding	0.000000	0.000000	0.000000	0.097092	0.094829
MED21	protein coding	0.000000	0.000000	0.000000	0.000000	0.319657
CCDC91	protein coding	0.000000	0.000000	0.000000	0.044060	0.043501
OVCH1	protein coding	0.000000	0.000000	0.000000	0.000000	0.274609
TMTC1	protein coding	0.000000	0.000000	0.000000	0.142610	0.137715
AC024940.2	pseudogene	-1.000000	-1.000000	0.000000	0.150407	0.138419
DENND5B	protein coding	0.000000	0.000000	0.000000	0.071732	0.067984
PKP2	protein coding	0.000000	0.000000	0.000000	0.229623	0.216787
CPNE8	protein coding	0.000000	0.000000	0.000000	0.472294	0.454706
C12orf40	protein coding	0.000000	0.000000	0.000000	0.000000	0.180057
SLC2A13	protein coding	0.000000	0.000000	0.000000	0.237099	0.231009
LRRK2	protein coding	0.000000	0.000000	0.000000	0.059134	0.055639
CNTN1	protein coding	0.000000	0.000000	0.000000	0.080510	0.078952
PDZRN4	protein coding	0.000000	0.000000	0.000000	0.057885	0.057233
AC090630.1	lincRNA	-1.000000	-1.000000	0.000000	0.363035	0.361267
PPHLN1	protein coding	0.000000	0.000000	0.000000	0.013919	0.013558
ADAMTS20	protein coding	0.000000	0.000000	0.000000	0.150994	0.145414
TMEM117	protein coding	0.000000	0.000000	0.000000	0.430032	0.427776
ARID2	protein coding	0.000000	0.000000	0.000000	0.036610	0.034758
SENP1	protein coding	0.000000	0.000000	0.000000	0.085846	0.078852
CCNT1	protein coding	0.000000	0.000000	0.000000	0.163292	0.122635
DIP2B	protein coding	0.000000	0.000000	0.000000	0.140915	0.135833
METTL7A	protein coding	0.000000	0.000000	0.000000	0.705787	0.386954
SCN8A	protein coding	0.000000	0.000000	0.000000	0.067885	0.063792
GRASP	protein coding	13.080569	0.000000	6.689287	0.000000	1.542072
NR4A1	protein coding	0.000000	2.100995	1.210962	0.000000	0.158146
KRT86	protein coding	2.464066	0.000000	1.504388	2.423061	2.387117
KRT81	protein coding	15.085639	0.000000	11.877593	19.445200	16.847536
TNS2	protein coding	0.000000	0.000000	0.000000	1.863667	1.275642
ATP5MC2	protein coding	0.000000	0.000000	0.000000	0.000000	0.322277
GDF11	protein coding	8.169935	0.484392	1.571165	0.000000	0.971567
AC026120.1	pseudogene	-1.000000	-1.000000	0.000000	4.688318	3.769215
MARS	protein coding	0.000000	0.000000	0.000000	1.878923	1.144241
SLC16A7	protein coding	0.000000	0.000000	0.000000	0.054197	0.050571
FAM19A2	protein coding	0.000000	0.000000	0.000000	0.116123	0.111230
DPY19L2	protein coding	0.000000	0.000000	0.000000	0.079729	0.076346
C12orf66	protein coding	0.000000	0.000000	0.000000	2.247228	1.903835
AC012158.1	pseudogene	-1.000000	-1.000000	0.000000	1.966636	1.942448
C12orf56	protein coding	0.000000	0.000000	0.000000	2.793646	2.684489
RASSF3	protein coding	0.000000	0.000000	0.000000	0.097566	0.095505
GNS	protein coding	0.000000	0.000000	0.000000	0.367547	0.323899
AC025419.1	lincRNA	-1.000000	-1.000000	0.000000	0.013432	0.013102
GRIP1	protein coding	0.000000	0.000000	0.000000	0.005729	0.005681
DYRK2	protein coding	0.000000	0.000000	0.000000	0.772499	0.351535
RAP1B	protein coding	0.000000	0.000000	0.000000	0.164353	0.124464
MYRFL	protein coding	0.000000	0.000000	0.000000	0.066042	0.064278
AC084032.1	lincRNA	-1.000000	-1.000000	47.313692	2.698601	3.890889
AC025575.2	lincRNA	-1.000000	-1.000000	0.000000	0.338660	0.335945
LGR5	protein coding	0.000000	0.000000	0.000000	0.314315	0.304354
TRHDE	protein coding	0.000000	0.000000	0.000000	0.017815	0.016624
AC078923.1	lincRNA	-1.000000	-1.000000	0.000000	0.021458	0.021387
NAV3	protein coding	0.000000	0.000000	0.000000	0.009133	0.009005
SYT1	protein coding	0.000000	0.000000	0.000000	0.027158	0.026870
PAWR	protein coding	0.000000	0.000000	0.000000	0.090741	0.074924
OTOGL	protein coding	0.000000	0.000000	0.000000	0.185504	0.178075
PTPRQ	protein coding	0.000000	0.000000	0.000000	0.290388	0.275088
ACSS3	protein coding	0.000000	0.000000	0.000000	0.043650	0.042181
PPFIA2	protein coding	0.000000	0.000000	0.000000	0.004853	0.004785
TMTC2	protein coding	0.000000	0.000000	0.000000	0.153805	0.151119
LRRIQ1	protein coding	0.000000	0.000000	0.000000	0.095070	0.085056
NTS	protein coding	0.000000	0.000000	0.000000	0.724540	0.620904
MGAT4C	protein coding	0.000000	0.000000	0.000000	0.016118	0.015624
LINC02391	lincRNA	-1.000000	-1.000000	0.000000	2.271209	2.255419
PLEKHG7	protein coding	0.000000	0.000000	0.000000	0.620165	0.570667
EEA1	protein coding	0.000000	0.000000	0.000000	0.303937	0.284825
MRPL42	protein coding	0.000000	0.000000	0.000000	3.950104	2.651616
SOCS2-AS1	other	-1.000000	-1.000000	0.000000	0.121188	0.105784
FGD6	protein coding	0.000000	0.000000	0.000000	0.182425	0.169825
AC084879.1	pseudogene	-1.000000	-1.000000	0.000000	0.060859	0.059465
PGAM1P5	pseudogene	-1.000000	-1.000000	0.000000	0.126623	0.124166
NTN4	protein coding	0.000000	0.000000	0.000000	0.020850	0.020248
CCDC38	protein coding	0.000000	0.000000	0.000000	0.417135	0.391170
AMDHD1	protein coding	0.000000	6.159895	3.559258	1.559480	1.770051
ELK3	protein coding	0.000000	0.000000	0.000000	0.056431	0.053013
CDK17	protein coding	0.000000	0.000000	0.000000	0.499949	0.479154
CFAP54	protein coding	0.000000	0.000000	0.000000	0.060444	0.058552
AC007656.1	lincRNA	-1.000000	-1.000000	0.000000	0.047146	0.047011
AC007424.1	pseudogene	-1.000000	-1.000000	0.000000	3.063732	2.419138
ANKS1B	protein coding	0.000000	0.343296	0.207621	0.007409	0.008743
UTP20	protein coding	0.000000	0.000000	0.000000	0.038003	0.034740
TTC41P	pseudogene	-1.000000	-1.000000	0.000000	0.406626	0.375888
NFYB	protein coding	0.000000	1.689283	1.439358	0.342062	0.561003
WASHC4	protein coding	0.000000	0.000000	0.000000	0.070297	0.063097
CASC18	lincRNA	-1.000000	-1.000000	0.000000	0.077815	0.072756
CKAP4	protein coding	0.000000	0.000000	0.000000	0.105168	0.099395
TCP11L2	protein coding	0.000000	0.000000	0.000000	0.170794	0.146387
POLR3B	protein coding	0.000000	0.000000	0.000000	0.306755	0.297627
SSH1	protein coding	0.310647	0.909355	0.756593	0.276387	0.360211
DAO	protein coding	0.000000	0.000000	0.000000	0.363302	0.346703
SVOP	protein coding	9.775349	0.000000	2.363476	5.215785	5.044978
CCDC63	protein coding	0.000000	0.000000	0.000000	0.102457	0.098739
LINC01405	lincRNA	-1.000000	-1.000000	0.000000	0.174199	0.161865
AC002351.1	lincRNA	-1.000000	-1.000000	0.000000	0.632911	0.571056
CUX2	protein coding	0.000000	2.065131	0.720022	0.015197	0.031277
RPH3A	protein coding	0.000000	0.000000	0.000000	0.435337	0.427396
SLC8B1	protein coding	0.000000	0.000000	0.000000	0.116344	0.107024
RBM19	protein coding	0.000000	0.000000	0.000000	0.113242	0.108933
AC009803.1	lincRNA	-1.000000	-1.000000	0.000000	0.079115	0.078026
AC009387.1	lincRNA	-1.000000	-1.000000	0.000000	0.149220	0.147737
MED13L	protein coding	0.000000	1.453657	0.813273	0.036035	0.072960
RNFT2	protein coding	0.000000	0.000000	0.000000	0.068449	0.064961
RFC5	protein coding	0.000000	0.000000	0.000000	0.211601	0.173984
WSB2	protein coding	0.000000	2.340019	1.561007	0.000000	0.164783
CCDC60	protein coding	0.000000	0.000000	0.000000	0.118460	0.116800
AC002070.1	lincRNA	-1.000000	-1.000000	0.000000	0.086358	0.086043
CIT	protein coding	0.000000	0.000000	0.000000	0.030660	0.029243
PXN	protein coding	0.000000	0.875657	0.465405	0.000000	0.054218
MSI1	protein coding	0.000000	1.909814	1.210491	0.000000	0.129264
RNF10	protein coding	0.000000	0.000000	0.000000	0.135416	0.122410
SPPL3	protein coding	0.000000	0.000000	0.000000	0.305750	0.295360
CAMKK2	protein coding	0.000000	0.000000	0.000000	0.079918	0.070937
KDM2B	protein coding	0.000000	0.000000	0.000000	0.596758	0.566095
TMEM120B	protein coding	0.000000	0.000000	0.000000	0.626426	0.550898
SETD1B	protein coding	0.982884	0.000000	0.697702	0.533426	0.580904
WDR66	protein coding	0.000000	0.000000	0.000000	0.149327	0.140591
BCL7A	protein coding	0.000000	0.000000	0.000000	0.849695	0.724978
MLXIP	protein coding	0.000000	0.000000	0.000000	5.819994	4.832058
HIP1R	protein coding	0.000000	0.000000	0.000000	0.872068	0.701582
CDK2AP1	protein coding	0.621118	10.629921	9.595635	0.000000	2.631347
KMT5A	protein coding	0.000000	0.000000	0.000000	1.388827	1.211647
RILPL1	protein coding	0.000000	4.128761	2.936054	0.134158	0.311008
DNAH10	protein coding	0.000000	0.000000	0.000000	0.728522	0.665448
RFLNA	protein coding	0.000000	0.000000	0.000000	0.065949	0.065347
NCOR2	protein coding	0.000000	0.000000	0.000000	0.371891	0.391078
SCARB1	protein coding	0.000000	0.000000	0.000000	0.297479	0.233433
BRI3BP	protein coding	0.000000	1.154303	1.023018	0.000000	0.181184
TMEM132B	protein coding	0.000000	0.000000	0.000000	0.126904	0.152879
AC007368.1	other	-1.000000	-1.000000	0.000000	2.022471	1.977982
LINC02405	lincRNA	-1.000000	-1.000000	0.000000	0.035486	0.035124
GLT1D1	protein coding	0.000000	0.000000	0.000000	0.184651	0.180172
TMEM132D	protein coding	0.000000	0.000000	0.000000	0.280051	0.277664
RIMBP2	protein coding	0.000000	0.000000	0.000000	0.046693	0.045604
ADGRD1	protein coding	0.000000	0.000000	0.000000	0.110466	0.107165
AC078925.1	lincRNA	-1.000000	-1.000000	0.000000	2.690892	2.379500
LINC01257	lincRNA	-1.000000	-1.000000	0.000000	2.061787	1.951169
AC092850.1	other	-1.000000	-1.000000	2.336795	-1.000000	2.336795
LINC02415	lincRNA	-1.000000	-1.000000	4.794521	0.000000	3.383459
RNA5SP376	rRNA	-1.000000	-1.000000	64.864865	-1.000000	64.864865
SFSWAP	protein coding	0.000000	0.000000	0.000000	0.204199	0.196264
MMP17	protein coding	0.000000	0.000000	0.000000	0.308442	0.265071
ULK1	protein coding	0.000000	4.452690	1.808250	0.000000	0.336653
PUS1	protein coding	0.000000	0.000000	0.000000	0.196783	0.137758
EP400	protein coding	0.000000	0.000000	0.000000	0.111905	0.100624
EP400P1	pseudogene	-1.000000	-1.000000	0.000000	0.092743	0.067573
NOC4L	protein coding	0.000000	0.000000	0.000000	13.378091	10.180685
GALNT9	protein coding	0.000000	0.000000	0.000000	10.849567	10.554457
AC079031.1	lincRNA	-1.000000	-1.000000	0.000000	17.778993	11.347765
FBRSL1	protein coding	8.514493	13.652869	10.998011	0.238938	1.200372
P2RX2	protein coding	0.000000	0.000000	0.000000	1.358025	0.609418
POLE	protein coding	0.000000	0.000000	0.000000	0.477884	0.418160
ANKLE2	protein coding	0.000000	1.274445	0.813122	0.855344	0.846503
CHFR	protein coding	0.000000	0.000000	0.000000	0.080780	0.067106
FAM230C	lincRNA	-1.000000	-1.000000	0.000000	0.155423	0.147031
AL356585.3	pseudogene	-1.000000	-1.000000	19.881890	12.339282	12.806817
FO681491.1	pseudogene	-1.000000	-1.000000	10.998259	1.328783	2.789596
CENPIP1	pseudogene	-1.000000	-1.000000	0.000000	4.878445	4.541326
PARP4P2	pseudogene	-1.000000	-1.000000	0.000000	0.322755	0.304292
TPTE2	protein coding	0.000000	0.000000	0.000000	0.146843	0.144005
PSPC1	protein coding	0.000000	0.000000	0.000000	0.053850	0.038793
IL17D	protein coding	0.000000	0.000000	0.000000	1.038468	0.886939
LATS2	protein coding	0.000000	0.000000	0.000000	0.121700	0.114105
GPR12	protein coding	0.000000	0.256291	0.207665	0.000000	0.196956
USP12	protein coding	4.262877	3.294002	3.504043	0.012930	0.185336
PAN3	protein coding	0.000000	0.000000	0.000000	0.052922	0.051011
MTUS2	protein coding	0.000000	0.000000	0.000000	0.054288	0.053676
SLC7A1	protein coding	0.000000	0.000000	0.000000	0.640554	0.585317
LINC01058	lincRNA	-1.000000	-1.000000	0.000000	5.112384	4.267844
HMGB1	protein coding	0.000000	2.472727	2.312296	0.224062	0.320710
B3GLCT	protein coding	0.000000	0.000000	0.000000	2.063892	1.997129
FRY	protein coding	0.000000	0.000000	0.000000	0.017614	0.017020
PDS5B	protein coding	0.000000	0.000000	0.000000	0.073358	0.070462
KL	protein coding	0.789733	0.356053	0.619381	0.000000	0.062359
STARD13	protein coding	0.000000	0.000000	0.000000	0.029142	0.028283
RFC3	protein coding	0.000000	0.000000	0.000000	0.026782	0.026261
LINC02343	lincRNA	-1.000000	-1.000000	0.000000	1.135007	1.132542
LINC00457	lincRNA	-1.000000	-1.000000	0.000000	1.473940	1.468560
DCLK1	protein coding	0.000000	0.000000	0.000000	0.172795	0.168204
STOML3	protein coding	0.000000	0.000000	0.000000	0.667452	0.608568
TPTE2P5	pseudogene	-1.000000	-1.000000	0.000000	0.081007	0.079435
DGKH	protein coding	0.000000	0.000000	0.000000	0.094839	0.080816
CHCHD2P11	pseudogene	-1.000000	-1.000000	3.728070	-1.000000	3.728070
LINC02341	lincRNA	-1.000000	-1.000000	0.000000	0.845521	0.834651
EPSTI1	protein coding	0.000000	0.000000	0.000000	0.149233	0.144499
LINC00407	lincRNA	-1.000000	-1.000000	0.000000	0.055208	0.054874
COG3	protein coding	0.000000	0.000000	0.000000	0.325269	0.302515
LCP1	protein coding	0.000000	0.000000	0.000000	0.039221	0.037231
RB1	protein coding	0.000000	0.000000	0.000000	1.111084	1.091610
LPAR6	protein coding	0.000000	0.000000	0.000000	3.131435	1.737490
RCBTB2	protein coding	0.000000	0.000000	0.000000	0.058515	0.054180
FNDC3A	protein coding	0.000000	0.000000	0.000000	0.278941	0.269811
CAB39L	protein coding	0.000000	0.000000	0.000000	0.029024	0.028049
TRIM13	protein coding	0.000000	0.000000	0.000000	0.861367	0.516407
DLEU1	other	-1.000000	-1.000000	0.000000	0.068347	0.067076
AL158066.1	other	-1.000000	-1.000000	0.000000	2.431444	2.356114
TPTE2P3	pseudogene	-1.000000	-1.000000	0.000000	2.240723	2.198401
PRR20C	protein coding	100.000000	100.000000	100.000000	90.885232	92.050235
PRR20D	protein coding	100.000000	100.000000	100.000000	100.000000	100.000000
PRR20E	protein coding	100.000000	100.000000	100.000000	100.000000	100.000000
DIAPH3	protein coding	0.000000	0.000000	0.000000	0.311092	0.307782
LINC00448	lincRNA	-1.000000	-1.000000	0.000000	0.232640	0.229717
AL445989.1	lincRNA	-1.000000	-1.000000	24.840138	8.680556	16.271030
OR7E104P	pseudogene	-1.000000	-1.000000	7.278955	6.876061	7.006869
PCDH9	protein coding	0.000000	0.000000	0.000000	0.027428	0.026520
DACH1	protein coding	0.000000	0.000000	0.000000	0.151481	0.149572
LINC00402	lincRNA	-1.000000	-1.000000	0.000000	0.476607	0.420772
AL355390.2	lincRNA	-1.000000	-1.000000	0.000000	0.243159	0.241368
TBC1D4	protein coding	0.000000	0.000000	0.000000	0.016227	0.015700
SLAIN1	protein coding	0.000000	0.000000	0.000000	0.986599	0.924866
POU4F1	protein coding	22.777778	0.000000	6.313242	0.000000	5.521354
RBM26	protein coding	0.000000	0.000000	0.000000	0.530572	0.481760
NDFIP2	protein coding	0.000000	0.000000	0.000000	0.041261	0.038692
AL158064.1	other	-1.000000	-1.000000	0.000000	0.190562	0.155336
AL354896.1	lincRNA	-1.000000	-1.000000	0.000000	0.085270	0.084750
LINC00440	lincRNA	-1.000000	-1.000000	0.000000	0.412567	0.369476
LINC01049	lincRNA	-1.000000	-1.000000	0.000000	0.570148	0.559902
GPC5	protein coding	0.000000	0.000000	0.000000	0.203650	0.203176
GPC6	protein coding	0.000000	0.000000	0.000000	0.046505	0.046249
ABCC4	protein coding	0.000000	0.000000	0.000000	0.056691	0.055389
UGGT2	protein coding	0.000000	0.000000	0.000000	0.083251	0.080984
RAP2A	protein coding	0.000000	3.344143	3.007656	0.000000	0.472698
AL356580.1	lincRNA	-1.000000	-1.000000	0.000000	0.199672	0.197419
STK24	protein coding	0.000000	2.568109	2.263534	0.000000	0.294528
SLC15A1	protein coding	0.000000	0.000000	0.000000	0.117192	0.111832
DOCK9	protein coding	0.000000	6.314040	2.176403	0.000000	0.077764
ZIC2	protein coding	3.877423	0.000000	2.079142	0.000000	1.239752
PCCA	protein coding	0.000000	0.000000	0.000000	0.017601	0.017444
FGF14	protein coding	0.000000	0.000000	0.000000	0.012982	0.012723
FAM155A	protein coding	0.000000	0.000000	0.000000	0.017417	0.017206
LIG4	protein coding	0.000000	0.000000	0.000000	2.371118	1.418245
MYO16	protein coding	0.000000	0.000000	0.000000	0.007124	0.007028
COL4A1	protein coding	0.000000	0.000000	0.000000	0.200879	0.190914
COL4A2	protein coding	0.000000	0.000000	0.000000	0.127072	0.122578
RAB20	protein coding	0.000000	0.000000	0.000000	0.223431	0.214653
ANKRD10	protein coding	0.000000	0.000000	0.000000	0.676942	0.613211
ARHGEF7	protein coding	0.000000	1.798030	1.395660	0.323359	0.381843
TEX29	protein coding	0.000000	0.000000	0.000000	4.037444	3.288794
AL359649.1	lincRNA	-1.000000	-1.000000	0.000000	2.007974	1.957184
SOX1	protein coding	14.115646	0.000000	5.843013	-1.000000	5.843013
ATP11A	protein coding	0.000000	0.000000	0.000000	0.206198	0.195591
MCF2L	protein coding	0.000000	0.000000	0.000000	0.794876	0.749412
F7	protein coding	0.000000	0.000000	0.000000	1.446809	1.141476
F10	protein coding	0.000000	0.000000	0.000000	0.119137	0.112296
PROZ	protein coding	0.000000	0.000000	0.000000	1.472039	1.303809
CUL4A	protein coding	0.000000	0.000000	0.000000	0.121589	0.106934
LAMP1	protein coding	0.000000	3.185596	1.704967	0.000000	0.174038
GRTP1	protein coding	0.000000	0.000000	0.000000	1.131935	1.067927
ADPRHL1	protein coding	0.000000	0.000000	0.000000	0.358348	0.285640
TMCO3	protein coding	0.000000	0.000000	0.000000	1.694535	1.426213
TFDP1	protein coding	0.000000	6.761364	3.973289	0.264378	0.461682
GRK1	protein coding	0.000000	0.000000	0.000000	1.590391	1.493341
TMEM255B	protein coding	0.000000	0.000000	0.000000	0.404701	0.360142
GAS6	protein coding	0.000000	0.000000	0.000000	1.956479	1.842916
LINC00452	lincRNA	-1.000000	-1.000000	0.000000	2.613180	2.346191
C13orf46	protein coding	70.266041	97.395999	92.819430	79.896223	82.305880
RASA3	protein coding	0.000000	0.000000	0.000000	6.257969	6.086754
CFAP97D2	protein coding	0.000000	0.000000	0.000000	1.415294	1.367099
RPL23AP97	pseudogene	-1.000000	-1.000000	21.489362	-1.000000	21.489362
CR383658.1	pseudogene	-1.000000	-1.000000	23.738063	17.491883	18.062216
CR383658.2	pseudogene	-1.000000	-1.000000	0.721785	1.409662	1.346316
CR383656.13	pseudogene	-1.000000	-1.000000	0.000000	7.136305	6.635960
LINC02297	lincRNA	-1.000000	-1.000000	7.305630	19.560440	14.083233
CR383656.5	pseudogene	-1.000000	-1.000000	0.000000	15.197331	14.889161
NF1P10	pseudogene	-1.000000	-1.000000	3.600000	12.422102	10.300158
AL929601.4	pseudogene	-1.000000	-1.000000	10.074627	-1.000000	10.074627
NF1P7	pseudogene	-1.000000	-1.000000	40.156965	32.681496	33.891686
MED15P1	pseudogene	-1.000000	-1.000000	65.374895	40.181956	47.954131
AL929601.1	lincRNA	-1.000000	-1.000000	31.034483	34.733787	34.504975
AL929601.2	lincRNA	-1.000000	-1.000000	97.105263	84.587814	89.574468
POTEM	protein coding	30.582842	61.937716	35.572687	47.484224	46.975743
AL589182.1	lincRNA	-1.000000	-1.000000	32.955975	36.040444	35.965163
DUXAP9	pseudogene	-1.000000	-1.000000	62.662539	22.402476	25.241463
AL589743.5	lincRNA	-1.000000	-1.000000	27.727087	20.450039	21.503066
AL589743.3	pseudogene	-1.000000	-1.000000	3.826955	7.439626	7.309302
AL589743.2	lincRNA	-1.000000	-1.000000	81.593508	-1.000000	81.593508
AL589743.1	pseudogene	-1.000000	-1.000000	36.586310	21.005945	24.048081
BMS1P17	pseudogene	-1.000000	-1.000000	39.503986	26.838627	27.790927
LINC01297	lincRNA	-1.000000	-1.000000	10.944935	16.950486	16.288835
POTEG	protein coding	12.311722	34.319527	19.064911	42.528348	40.891540
MED15P6	pseudogene	-1.000000	-1.000000	0.000000	2.808390	2.072403
AL512310.11	other	-1.000000	-1.000000	22.992126	11.309628	11.352744
AL512310.8	pseudogene	-1.000000	-1.000000	100.000000	-1.000000	100.000000
AL512310.2	lincRNA	-1.000000	-1.000000	17.091153	0.000000	7.683037
ARHGAP42P4	pseudogene	-1.000000	-1.000000	2.147971	-1.000000	2.147971
OR11H2	protein coding	0.000000	0.000000	0.000000	13.742690	3.291317
OR4N2	protein coding	0.000000	0.000000	0.000000	0.066958	0.064726
ZNF219	protein coding	0.000000	5.529562	2.937853	0.166162	1.008449
OR6J1	protein coding	0.000000	0.000000	0.000000	2.927514	2.018923
AL160314.2	other	-1.000000	-1.000000	0.000000	0.393619	0.386233
DHRS4	protein coding	0.000000	3.115067	2.126736	0.000000	0.312241
DHRS4L2	protein coding	0.000000	0.000000	0.000000	4.026629	3.758143
NRL	protein coding	0.000000	0.000000	0.000000	0.953340	0.868021
AL136295.1	protein coding	0.000000	0.000000	0.000000	0.157707	0.139826
LINC02306	lincRNA	-1.000000	-1.000000	0.000000	0.188002	0.187675
AL110292.1	lincRNA	-1.000000	-1.000000	0.000000	0.011154	0.011122
AL390334.1	pseudogene	-1.000000	-1.000000	0.000000	0.025133	0.025061
AL133166.1	other	-1.000000	-1.000000	0.000000	0.082521	0.081256
PRKD1	protein coding	0.000000	0.000000	0.000000	0.021761	0.021611
SCFD1	protein coding	0.000000	0.000000	0.000000	2.795778	2.728232
HEATR5A	protein coding	0.000000	0.000000	0.000000	0.161980	0.151408
NUBPL	protein coding	0.000000	0.000000	0.000000	0.440929	0.436612
AKAP6	protein coding	0.000000	0.000000	0.000000	0.021026	0.020259
NPAS3	protein coding	0.000000	3.546388	2.755843	0.009924	0.049929
EGLN3	protein coding	0.000000	0.000000	0.000000	0.216616	0.167118
AL445363.3	other	-1.000000	-1.000000	85.522388	-1.000000	85.522388
AL445363.1	lincRNA	-1.000000	-1.000000	100.000000	95.674847	96.927435
RNU1-27P	snRNA	-1.000000	-1.000000	100.000000	-1.000000	100.000000
RNU1-28P	snRNA	-1.000000	-1.000000	100.000000	-1.000000	100.000000
SNX6	protein coding	0.000000	30.464585	21.709634	0.000000	1.157927
AL133304.1	lincRNA	-1.000000	-1.000000	0.000000	1.083591	0.844051
LINC00609	lincRNA	-1.000000	-1.000000	0.000000	0.229117	0.227702
PTCSC3	lincRNA	-1.000000	-1.000000	0.000000	0.542932	0.535183
SLC25A21	protein coding	0.000000	0.000000	0.000000	0.015054	0.014967
MIPOL1	protein coding	0.000000	0.000000	0.000000	0.585001	0.571311
FOXA1	protein coding	0.000000	0.000000	0.000000	0.000000	0.345679
MIA2	protein coding	0.000000	0.000000	0.000000	0.015487	0.014531
AL442163.1	other	-1.000000	-1.000000	0.000000	0.014111	0.014090
FSCB	protein coding	1.291364	0.000000	1.089547	-1.000000	1.089547
LINC00871	lincRNA	-1.000000	-1.000000	0.000000	0.082215	0.082014
POLE2	protein coding	0.000000	0.000000	0.000000	0.225331	0.213966
KLHDC1	protein coding	0.000000	0.000000	0.000000	0.052326	0.049961
NEMF	protein coding	0.000000	0.000000	0.000000	0.559869	0.508999
LINC01588	lincRNA	-1.000000	-1.000000	0.000000	0.072543	0.066032
AL079307.1	other	-1.000000	-1.000000	0.000000	3.878331	3.491504
TXNDC16	protein coding	0.000000	0.000000	0.000000	0.237825	0.228816
AL365295.1	other	-1.000000	-1.000000	0.000000	0.027517	0.027402
FBXO34	protein coding	0.000000	0.000000	0.000000	0.053360	0.046350
KTN1	protein coding	0.000000	0.000000	0.000000	0.079961	0.076516
ARMH4	protein coding	0.000000	0.000000	0.000000	0.416209	0.201740
LINC01500	lincRNA	-1.000000	-1.000000	0.000000	0.172920	0.171872
RTN1	protein coding	0.000000	0.000000	0.000000	0.201435	0.198553
LRRC9	protein coding	0.000000	0.000000	0.000000	0.458312	0.442140
C14orf39	protein coding	0.000000	0.000000	0.000000	0.000000	0.049549
SYT16	protein coding	0.000000	0.000000	0.000000	0.000000	0.020627
KCNH5	protein coding	0.000000	0.000000	0.000000	0.021764	0.021114
PPP2R5E	protein coding	0.000000	0.000000	0.000000	0.154342	0.148241
RAD51B	protein coding	0.000000	0.000000	0.000000	0.022522	0.022407
SMOC1	protein coding	0.000000	0.000000	0.000000	0.066332	0.055545
SLC8A3	protein coding	0.000000	0.000000	0.000000	0.029244	0.027614
PCNX1	protein coding	0.000000	0.000000	0.000000	0.076461	0.071643
SIPA1L1	protein coding	0.000000	0.000000	0.000000	0.151875	0.148296
RGS6	protein coding	0.000000	0.000000	0.000000	0.010051	0.009935
DPF3	protein coding	0.000000	0.000000	0.000000	0.025945	0.025471
ZFYVE1	protein coding	0.000000	0.000000	0.000000	0.191881	0.176590
HEATR4	protein coding	0.000000	0.000000	0.000000	0.111416	0.105639
ACOT1	protein coding	0.000000	0.000000	0.000000	1.712329	1.272455
JDP2	protein coding	0.000000	2.517457	2.304845	0.007419	0.303912
ESRRB	protein coding	0.000000	0.000000	0.000000	0.586475	0.568215
AC008050.1	lincRNA	-1.000000	-1.000000	0.000000	0.115295	0.114978
LRRC74A	protein coding	0.000000	0.000000	0.000000	0.567870	0.541771
TMEM63C	protein coding	0.000000	0.000000	0.000000	0.749746	0.717149
NRXN3	protein coding	0.000000	0.000000	0.000000	0.142309	0.141114
TSHR	protein coding	0.000000	0.000000	0.000000	0.023086	0.021954
GTF2A1	protein coding	0.000000	0.000000	0.000000	0.274307	0.235166
STON2	protein coding	0.000000	0.000000	0.000000	0.056001	0.054036
LINC02328	lincRNA	-1.000000	-1.000000	0.000000	0.023258	0.023069
AL358292.1	lincRNA	-1.000000	-1.000000	0.000000	0.040330	0.040011
LINC02296	lincRNA	-1.000000	-1.000000	0.000000	0.039198	0.039099
EML5	protein coding	0.000000	0.000000	0.000000	0.022266	0.021074
FOXN3	protein coding	0.000000	1.508296	1.213057	0.215795	0.234281
TDP1	protein coding	0.000000	0.000000	0.000000	0.184127	0.172550
NRDE2	protein coding	0.000000	0.000000	0.000000	0.077975	0.060671
TTC7B	protein coding	0.000000	1.763719	1.538850	0.033817	0.136341
DGLUCY	protein coding	0.000000	0.000000	0.000000	0.030715	0.029643
CATSPERB	protein coding	0.000000	0.000000	0.000000	0.618781	0.605967
SLC24A4	protein coding	0.000000	0.000000	0.000000	0.024906	0.023477
RIN3	protein coding	0.000000	0.000000	0.000000	0.154555	0.148385
LGMN	protein coding	0.000000	0.000000	0.000000	0.446914	0.420982
ITPK1	protein coding	0.000000	0.399129	0.341456	0.452177	0.448146
PRIMA1	protein coding	0.000000	0.000000	0.000000	0.075435	0.071242
CCDC197	protein coding	0.000000	0.000000	0.000000	0.153492	0.138645
DICER1	protein coding	0.000000	0.000000	0.000000	0.278372	0.234042
CLMN	protein coding	0.000000	0.417774	0.328677	0.000000	0.031892
SYNE3	protein coding	0.000000	0.000000	0.000000	0.050235	0.039376
AL355102.2	protein coding	0.000000	0.000000	0.000000	0.136799	0.135398
AL355097.1	lincRNA	-1.000000	-1.000000	0.000000	5.067411	4.050539
SETD3	protein coding	0.000000	0.000000	0.000000	0.037110	0.034880
CCNK	protein coding	6.579694	0.000000	2.627407	0.000000	0.215313
CCDC85C	protein coding	0.000000	0.711438	0.664833	0.000000	0.111704
HHIPL1	protein coding	0.000000	0.000000	0.000000	1.010650	0.786824
EML1	protein coding	0.038625	2.235577	1.392799	0.097186	0.140434
YY1	protein coding	0.000000	0.000000	0.000000	0.463869	0.388816
BEGAIN	protein coding	0.000000	6.691682	2.676338	0.352478	0.537142
MEG8	lincRNA	-1.000000	-1.000000	0.018198	0.157168	0.147131
AL359682.1	lincRNA	-1.000000	-1.000000	0.000000	0.254123	0.223959
LINC02320	lincRNA	-1.000000	-1.000000	0.000000	0.224539	0.223478
PPP2R5C	protein coding	0.000000	0.805283	0.590737	0.847270	0.833980
ANKRD9	protein coding	0.000000	3.386581	2.938730	4.141291	3.072521
RCOR1	protein coding	0.000000	0.000000	0.000000	0.037839	0.036254
TRAF3	protein coding	0.000000	3.170809	2.492797	0.115859	0.258163
CDC42BPB	protein coding	0.000000	0.000000	0.000000	0.452293	0.426917
EXOC3L4	protein coding	0.000000	0.000000	0.000000	4.607012	3.494959
TNFAIP2	protein coding	4.728012	0.000000	1.930662	0.383016	0.914482
AL132712.1	lincRNA	-1.000000	-1.000000	0.000000	0.266317	0.260245
AL132712.2	lincRNA	-1.000000	-1.000000	0.000000	2.919390	2.765167
KIF26A	protein coding	0.000000	0.000000	0.000000	0.207888	0.173105
AL590079.1	lincRNA	-1.000000	-1.000000	0.000000	0.852327	0.832752
TMEM179	protein coding	0.000000	0.091071	0.090075	0.000000	0.083226
INF2	protein coding	2.274087	0.000000	0.439866	0.000000	0.115400
AKT1	protein coding	0.000000	8.524173	5.842599	0.055074	1.064313
CEP170B	protein coding	0.000000	0.826826	0.262889	0.089405	0.127024
AL512356.2	pseudogene	-1.000000	-1.000000	24.277457	-1.000000	24.277457
JAG2	protein coding	1.775626	19.083609	8.056222	2.572977	3.720863
BRF1	protein coding	0.000000	1.280469	1.023933	11.834103	11.006275
BTBD6	protein coding	0.000000	16.061185	7.371654	1.265823	6.646177
PACS2	protein coding	1.557159	6.707705	4.861111	0.480108	0.809559
TEX22	protein coding	0.000000	0.000000	0.000000	0.000000	0.582219
CRIP2	protein coding	0.000000	0.000000	0.000000	0.940439	0.624306
IGHM	other	-1.000000	0.000000	0.000000	4.025826	2.350333
IGHV7-4-1	other	-1.000000	100.000000	51.371571	100.000000	59.793814
IGHV3-64D	other	-1.000000	-1.000000	16.761364	15.463918	16.629712
IGHV5-10-1	other	-1.000000	100.000000	59.657702	100.000000	66.463415
IGHVIII-44	pseudogene	-1.000000	-1.000000	60.763889	82.474227	66.149871
AC244452.3	pseudogene	-1.000000	-1.000000	30.141844	-1.000000	30.141844
LINC00221	lincRNA	-1.000000	-1.000000	0.000000	0.059093	0.054356
FAM30B	pseudogene	-1.000000	-1.000000	25.000000	18.181818	20.040900
BCAR1P1	pseudogene	-1.000000	-1.000000	14.645669	-1.000000	14.645669
AC087386.1	lincRNA	-1.000000	-1.000000	5.779335	31.420750	30.653894
AC087386.2	other	-1.000000	-1.000000	20.232959	-1.000000	20.232959
BMS1P15	pseudogene	-1.000000	-1.000000	26.315789	17.712928	19.106383
AC126603.1	pseudogene	-1.000000	-1.000000	0.000000	0.189868	0.180022
HERC2P3	pseudogene	-1.000000	-1.000000	14.492917	19.267130	18.933575
AC023310.1	pseudogene	-1.000000	-1.000000	24.931880	34.690509	33.051429
GOLGA6L6	protein coding	7.264368	10.560697	8.773679	46.889790	31.496380
AC023310.3	pseudogene	-1.000000	-1.000000	43.348281	49.264015	48.267839
GOLGA8CP	pseudogene	-1.000000	-1.000000	33.517953	43.497702	39.569101
SPATA31E2P	pseudogene	-1.000000	-1.000000	71.031426	49.386085	68.233643
AC023310.2	pseudogene	-1.000000	-1.000000	61.355311	-1.000000	61.355311
IGHV1OR15-6	pseudogene	-1.000000	-1.000000	51.754386	18.292683	45.305164
NBEAP1	pseudogene	-1.000000	-1.000000	0.000000	1.605212	1.553461
AC012414.5	lincRNA	-1.000000	-1.000000	3.935041	26.428543	25.064306
RNU6-498P	snRNA	-1.000000	-1.000000	86.792453	-1.000000	86.792453
AC012414.3	lincRNA	-1.000000	-1.000000	20.214190	72.159631	69.650585
AC012414.4	lincRNA	-1.000000	-1.000000	92.078285	100.000000	95.243425
AC012414.1	pseudogene	-1.000000	-1.000000	97.003745	-1.000000	97.003745
AC012414.7	pseudogene	-1.000000	-1.000000	27.224436	54.324605	52.532204
GRAMD4P5	pseudogene	-1.000000	-1.000000	4.868421	21.340782	13.803496
AC012414.2	pseudogene	-1.000000	-1.000000	100.000000	-1.000000	100.000000
POTEB2	protein coding	85.443425	100.000000	85.883749	62.751402	64.023011
AC012414.6	pseudogene	-1.000000	-1.000000	35.250000	-1.000000	35.250000
AC037471.2	pseudogene	-1.000000	-1.000000	75.209380	-1.000000	75.209380
ZNF519P2	pseudogene	-1.000000	-1.000000	47.619048	-1.000000	47.619048
NF1P1	pseudogene	-1.000000	-1.000000	18.835098	31.492391	29.722749
LINC01193	lincRNA	-1.000000	-1.000000	19.565754	24.202869	23.855103
OR11J5P	pseudogene	-1.000000	-1.000000	25.509110	-1.000000	25.509110
IGHD3OR15-3B	other	-1.000000	-1.000000	100.000000	-1.000000	100.000000
FAM30C	pseudogene	-1.000000	-1.000000	43.276284	25.904762	30.827068
BCAR1P2	pseudogene	-1.000000	-1.000000	79.527559	-1.000000	79.527559
RN7SL400P	other	-1.000000	-1.000000	10.169492	-1.000000	10.169492
AC126335.1	lincRNA	-1.000000	-1.000000	52.848723	96.341463	87.067167
AC126335.2	other	-1.000000	-1.000000	35.483175	-1.000000	35.483175
BMS1P16	pseudogene	-1.000000	-1.000000	7.678883	27.155465	23.950652
AC068446.1	pseudogene	-1.000000	-1.000000	23.320413	-1.000000	23.320413
AC068446.2	lincRNA	-1.000000	-1.000000	82.763401	43.265438	46.430687
RNU6-1235P	snRNA	-1.000000	-1.000000	100.000000	-1.000000	100.000000
AC060814.5	lincRNA	-1.000000	-1.000000	25.033289	64.218877	62.318560
AC060814.4	lincRNA	-1.000000	-1.000000	64.678472	78.230337	70.117515
AC060814.1	pseudogene	-1.000000	-1.000000	42.830540	-1.000000	42.830540
AC060814.3	lincRNA	-1.000000	-1.000000	34.412581	-1.000000	34.412581
CXADRP2	pseudogene	-1.000000	-1.000000	1.930147	-1.000000	1.930147
AC060814.2	pseudogene	-1.000000	-1.000000	16.993464	-1.000000	16.993464
GRAMD4P6	pseudogene	-1.000000	-1.000000	39.506173	-1.000000	39.506173
POTEB3	protein coding	17.640321	0.000000	16.988417	29.518505	28.573646
NF1P9	pseudogene	-1.000000	-1.000000	61.744698	44.406082	46.691176
MIR5701-2	miRNA	-1.000000	-1.000000	88.888889	-1.000000	88.888889
AC183088.1	pseudogene	-1.000000	-1.000000	3.831041	-1.000000	3.831041
LINC02203	protein coding	0.000000	0.000000	0.000000	26.704209	24.483236
OR11K1P	pseudogene	-1.000000	-1.000000	21.140143	-1.000000	21.140143
AC135068.4	pseudogene	-1.000000	-1.000000	100.000000	-1.000000	100.000000
AC135068.7	lincRNA	-1.000000	-1.000000	100.000000	100.000000	100.000000
AC135068.6	pseudogene	-1.000000	-1.000000	100.000000	-1.000000	100.000000
AC135068.8	other	-1.000000	-1.000000	100.000000	100.000000	100.000000
AC135068.9	pseudogene	-1.000000	-1.000000	100.000000	100.000000	100.000000
AC135068.2	other	-1.000000	-1.000000	13.068182	9.876543	12.643678
AC134981.1	pseudogene	-1.000000	-1.000000	39.769452	0.000000	31.944444
MIR3118-4	miRNA	-1.000000	-1.000000	100.000000	-1.000000	100.000000
POTEB	protein coding	94.740061	100.000000	94.956012	73.984407	75.470135
ZNF519P3	pseudogene	-1.000000	-1.000000	80.019399	-1.000000	80.019399
NF1P2	pseudogene	-1.000000	-1.000000	65.415335	50.176292	52.207122
OR11J7P	pseudogene	-1.000000	-1.000000	100.000000	-1.000000	100.000000
OR11J6P	pseudogene	-1.000000	-1.000000	100.000000	-1.000000	100.000000
OR11H3P	pseudogene	-1.000000	-1.000000	26.171079	-1.000000	26.171079
AC134980.3	protein coding	29.652997	29.670330	29.663212	38.064524	37.820004
AC134980.1	pseudogene	-1.000000	-1.000000	17.230444	-1.000000	17.230444
AC010760.1	lincRNA	-1.000000	-1.000000	100.000000	91.556577	93.572366
RPS8P10	pseudogene	-1.000000	-1.000000	100.000000	-1.000000	100.000000
IGHV1OR15-1	other	-1.000000	-1.000000	100.000000	100.000000	100.000000
IGHV1OR15-3	pseudogene	-1.000000	-1.000000	100.000000	100.000000	100.000000
IGHV4OR15-8	other	-1.000000	-1.000000	82.670455	100.000000	85.977011
IGHV1OR15-4	pseudogene	-1.000000	-1.000000	47.262248	0.000000	37.962963
AC025884.2	pseudogene	-1.000000	-1.000000	23.380282	-1.000000	23.380282
AC100757.1	pseudogene	-1.000000	-1.000000	21.101418	-1.000000	21.101418
SPATA31E3P	pseudogene	-1.000000	-1.000000	65.986233	38.035597	58.577406
GOLGA8DP	pseudogene	-1.000000	-1.000000	31.488011	43.148542	40.081009
AC100757.3	pseudogene	-1.000000	-1.000000	32.099644	33.596215	33.079848
GOLGA6L22	protein coding	18.245614	33.170201	24.477748	30.184527	27.733127
HERC2P7	pseudogene	-1.000000	-1.000000	56.728232	38.108331	41.376960
HERC2P2	pseudogene	-1.000000	-1.000000	14.474440	24.817196	24.053756
AC011767.1	pseudogene	-1.000000	-1.000000	8.941980	0.000000	2.307963
GOLGA6L1	protein coding	64.474340	100.000000	72.775869	69.944247	70.832359
AC116165.1	pseudogene	-1.000000	-1.000000	53.373313	58.568738	57.683338
GOLGA8EP	pseudogene	-1.000000	-1.000000	59.714558	57.708540	58.463844
MIR4509-1	miRNA	-1.000000	-1.000000	100.000000	-1.000000	100.000000
AC242376.1	pseudogene	-1.000000	-1.000000	100.000000	45.995045	55.041247
AC242376.2	pseudogene	-1.000000	-1.000000	34.920635	14.800144	19.705642
AC100756.3	pseudogene	-1.000000	-1.000000	84.573003	57.734349	63.943590
AC100756.1	pseudogene	-1.000000	-1.000000	57.415565	59.571788	59.202692
GOLGA8S	protein coding	2.555911	-1.000000	2.555911	2.877612	3.100216
AC100756.2	pseudogene	-1.000000	-1.000000	72.653061	28.359031	35.856391
SNRPN	protein coding	0.000000	0.000000	0.000000	0.019103	0.018699
UBE3A	protein coding	0.000000	0.000000	0.000000	0.089515	0.078801
ATP10A	protein coding	0.000000	0.000000	0.000000	0.117404	0.112827
LINC02346	lincRNA	-1.000000	-1.000000	0.000000	0.056605	0.055718
LINC02248	lincRNA	-1.000000	-1.000000	0.000000	0.360605	0.353951
GABRB3	protein coding	0.000000	0.000000	0.000000	0.033690	0.033081
GABRG3	protein coding	0.000000	0.000000	0.000000	0.059603	0.058348
OCA2	protein coding	0.000000	0.000000	0.000000	0.032538	0.032222
HERC2	protein coding	0.000000	1.925391	0.104330	0.169741	0.164841
AC091304.3	pseudogene	-1.000000	-1.000000	49.930070	33.607231	36.322049
AC091304.5	pseudogene	-1.000000	-1.000000	100.000000	-1.000000	100.000000
AC091304.1	pseudogene	-1.000000	-1.000000	83.155857	71.998647	75.789124
AC091304.4	pseudogene	-1.000000	-1.000000	61.873990	51.859862	53.969336
GOLGA8F	protein coding	68.136118	62.145030	63.624212	74.443345	70.314249
ABCB10P3	pseudogene	-1.000000	-1.000000	53.071594	-1.000000	53.071594
MIR4509-2	miRNA	-1.000000	-1.000000	100.000000	-1.000000	100.000000
AC091304.10	pseudogene	-1.000000	-1.000000	100.000000	-1.000000	100.000000
AC138749.4	pseudogene	-1.000000	-1.000000	91.269841	-1.000000	91.269841
MIR4509-3	miRNA	-1.000000	-1.000000	100.000000	-1.000000	100.000000
ABCB10P4	pseudogene	-1.000000	-1.000000	47.274393	-1.000000	47.274393
GOLGA8G	protein coding	65.434001	0.000000	63.414634	57.684941	53.823771
AC138749.3	pseudogene	-1.000000	-1.000000	43.961353	37.893762	38.887451
AC138749.1	pseudogene	-1.000000	-1.000000	62.768110	45.909437	51.324118
HERC2P11	pseudogene	-1.000000	-1.000000	76.243094	48.972884	53.526592
HERC2P9	pseudogene	-1.000000	-1.000000	18.672325	20.808072	20.507038
AC055876.2	pseudogene	-1.000000	-1.000000	21.651376	17.580505	18.370214
APBA2	protein coding	0.000000	0.000000	0.000000	1.246008	1.217968
FAM189A1	protein coding	0.386847	0.000000	0.121605	0.000000	0.001332
TJP1	protein coding	0.000000	0.000000	0.000000	0.028141	0.027087
GOLGA8J	protein coding	18.967334	-1.000000	18.967334	30.627350	28.508520
DNM1P28	pseudogene	-1.000000	-1.000000	49.260042	51.362007	51.056015
ULK4P3	pseudogene	-1.000000	-1.000000	54.576043	28.260296	29.667939
GOLGA8T	protein coding	26.015831	-1.000000	26.015831	27.441970	27.193319
DNM1P30	pseudogene	-1.000000	-1.000000	8.869180	5.091258	5.754829
AC120045.1	lincRNA	-1.000000	-1.000000	63.909774	48.282186	50.298507
LINC02249	lincRNA	-1.000000	-1.000000	8.200562	12.661608	11.629918
AC135731.1	pseudogene	-1.000000	-1.000000	1.884570	-1.000000	1.884570
AC135731.2	pseudogene	-1.000000	-1.000000	35.670005	40.042769	38.456284
AC019322.4	other	-1.000000	-1.000000	0.839908	-1.000000	0.839908
CHRFAM7A	protein coding	23.602484	45.665773	42.417314	45.223729	44.708034
AC019322.3	pseudogene	-1.000000	-1.000000	100.000000	100.000000	100.000000
GOLGA8R	protein coding	59.947230	-1.000000	59.947230	68.943587	67.280752
AC019322.2	pseudogene	-1.000000	-1.000000	15.753425	-1.000000	15.753425
AC127502.1	pseudogene	-1.000000	-1.000000	19.028340	22.909853	22.701118
AC026150.2	pseudogene	-1.000000	-1.000000	62.597403	13.672496	45.302013
AC026150.1	lincRNA	-1.000000	-1.000000	43.857143	47.273782	46.834581
GOLGA8Q	protein coding	31.612223	-1.000000	31.612223	33.490399	33.090281
DNM1P50	pseudogene	-1.000000	-1.000000	86.982249	55.406386	60.330579
ULK4P2	pseudogene	-1.000000	-1.000000	55.569782	33.332068	34.573077
GOLGA8H	protein coding	0.842993	-1.000000	0.842993	1.564522	1.437470
FAN1	protein coding	0.000000	0.000000	0.000000	0.189025	0.160485
OTUD7A	protein coding	4.314995	0.000000	1.075462	0.354600	0.374819
CHRNA7	protein coding	1.674877	38.008045	33.523833	0.970471	2.043834
AC068448.1	other	-1.000000	-1.000000	11.009174	-1.000000	11.009174
AC139426.3	pseudogene	-1.000000	-1.000000	42.225462	52.148385	48.600378
RNU6-18P	snRNA	-1.000000	-1.000000	100.000000	-1.000000	100.000000
AC139426.1	pseudogene	-1.000000	-1.000000	13.686709	-1.000000	13.686709
AC139426.2	lincRNA	-1.000000	-1.000000	52.000000	50.825826	50.873151
DNM1P31	pseudogene	-1.000000	-1.000000	0.000000	7.251082	5.261091
GOLGA8K	protein coding	11.310782	0.000000	11.304807	14.768977	14.024738
DNM1P32	pseudogene	-1.000000	-1.000000	28.360958	35.627530	34.405637
GOLGA8O	protein coding	59.989512	17.441860	54.919169	52.504505	53.001520
AC135983.5	pseudogene	-1.000000	-1.000000	100.000000	-1.000000	100.000000
AC135983.4	pseudogene	-1.000000	-1.000000	95.241872	71.292776	84.346701
AC135983.3	pseudogene	-1.000000	-1.000000	45.387755	64.579256	60.870251
AC135983.2	pseudogene	-1.000000	-1.000000	25.279642	17.535809	18.755124
LINC02256	lincRNA	-1.000000	-1.000000	42.511013	28.665350	28.906644
GOLGA8N	protein coding	60.010482	0.835887	21.375296	44.692872	35.462682
FMN1	protein coding	0.000000	0.000000	0.000000	0.013429	0.012815
RYR3	protein coding	0.000000	0.000000	0.000000	0.019102	0.018553
GOLGA8A	protein coding	51.986434	7.975237	26.860707	64.339493	26.593376
AC025678.1	pseudogene	-1.000000	-1.000000	100.000000	-1.000000	100.000000
AC025678.2	pseudogene	-1.000000	-1.000000	20.639835	-1.000000	20.639835
GOLGA8B	protein coding	63.478261	3.885805	30.749129	77.035119	25.194325
AC027139.1	pseudogene	-1.000000	-1.000000	34.315789	-1.000000	34.315789
DPH6-DT	lincRNA	-1.000000	-1.000000	0.000000	0.013493	0.013427
C15orf41	protein coding	0.000000	0.000000	0.000000	0.049759	0.048995
AC068875.1	lincRNA	-1.000000	-1.000000	0.000000	0.025536	0.025441
FAM98B	protein coding	6.080114	0.000000	1.289246	0.000000	0.253104
C15orf53	protein coding	0.000000	0.000000	0.000000	0.000000	0.060091
AC013652.1	lincRNA	-1.000000	-1.000000	0.000000	0.183295	0.181002
SRP14-AS1	lincRNA	-1.000000	-1.000000	0.000000	0.200176	0.178705
INAFM2	protein coding	0.000000	1.738123	1.474926	-1.000000	1.474926
BAHD1	protein coding	0.000000	0.000000	0.000000	0.096895	0.080642
RTF1	protein coding	0.000000	0.000000	0.000000	0.073359	0.059876
MGA	protein coding	0.000000	0.000000	0.000000	0.074364	0.066510
TTBK2	protein coding	0.000000	0.000000	0.000000	0.082666	0.076891
TGM7	protein coding	0.000000	0.000000	0.000000	0.824908	0.750722
PPIP5K1	protein coding	63.196635	31.889764	54.676259	36.678621	38.798401
CKMT1B	protein coding	55.482456	57.369062	56.190041	39.845448	24.732000
CATSPER2	protein coding	0.000000	7.673267	4.908392	15.416335	14.239556
CKMT1A	protein coding	55.482456	76.544622	63.693131	39.396171	48.011364
STRCP1	pseudogene	-1.000000	-1.000000	49.483762	24.006610	31.284767
SORD	protein coding	0.000000	18.096447	14.211680	0.000000	1.318393
AC090527.2	protein coding	0.000000	0.000000	0.000000	1.107015	1.093713
AC068722.1	lincRNA	-1.000000	-1.000000	0.000000	0.024031	0.023895
SEMA6D	protein coding	0.000000	0.000000	0.000000	0.022351	0.022029
FBN1	protein coding	0.000000	0.000000	0.000000	0.050441	0.047149
FAM227B	protein coding	0.000000	0.000000	0.000000	0.056340	0.055448
ATP8B4	protein coding	0.000000	0.000000	0.000000	0.150093	0.146960
USP50	protein coding	0.000000	0.000000	0.000000	0.111829	0.108352
DMXL2	protein coding	0.000000	0.000000	0.000000	0.786980	0.738342
MAPK6	protein coding	0.000000	0.000000	0.000000	0.406381	0.150955
FAM214A	protein coding	0.000000	0.000000	0.000000	0.034885	0.032685
LINC02490	lincRNA	-1.000000	-1.000000	0.000000	0.494933	0.472512
WDR72	protein coding	0.000000	0.000000	0.000000	0.091659	0.088706
UNC13C	protein coding	0.000000	0.000000	0.000000	0.019763	0.019339
DNAAF4	protein coding	0.000000	0.000000	0.000000	0.143066	0.128954
NEDD4	protein coding	0.000000	0.000000	0.000000	0.247092	0.235578
RFX7	protein coding	0.000000	0.000000	0.000000	0.158897	0.148090
GCOM1	protein coding	0.000000	0.000000	0.000000	0.113033	0.110716
ALDH1A2	protein coding	0.000000	0.000000	0.000000	0.026789	0.025347
MYO1E	protein coding	0.000000	0.000000	0.000000	0.018993	0.018298
FAM81A	protein coding	0.000000	0.517390	0.392499	0.261902	0.266479
GCNT3	protein coding	0.000000	0.000000	0.000000	2.527241	0.976545
RORA	protein coding	0.000000	0.000000	0.000000	0.142568	0.140209
VPS13C	protein coding	0.000000	0.000000	0.000000	0.017816	0.016340
TLN2	protein coding	0.000000	0.000000	0.000000	0.050335	0.029949
APH1B	protein coding	0.000000	0.000000	0.000000	0.219016	0.190286
IGDCC4	protein coding	0.000000	4.720407	1.997848	0.000000	0.312440
DPP8	protein coding	0.000000	0.000000	0.000000	0.031892	0.027910
RAB11A	protein coding	0.000000	0.000000	0.000000	0.000000	0.273598
MEGF11	protein coding	0.000000	0.000000	0.000000	0.033020	0.032342
TIPIN	protein coding	0.000000	0.000000	0.000000	0.365393	0.350218
MAP2K1	protein coding	0.000000	0.000000	0.000000	1.364073	1.318546
LINC01169	lincRNA	-1.000000	-1.000000	0.000000	0.125530	0.124513
MAP2K5	protein coding	0.000000	0.000000	0.000000	0.032198	0.031768
PIAS1	protein coding	0.000000	0.000000	0.000000	0.180494	0.163408
ITGA11	protein coding	0.000000	0.000000	0.000000	0.600574	0.555191
CORO2B	protein coding	0.000000	0.000000	0.000000	0.042123	0.040984
ANP32A	protein coding	0.000000	0.000000	0.000000	0.075194	0.070818
PAQR5	protein coding	0.000000	0.000000	0.000000	0.024256	0.022971
DRAIC	lincRNA	-1.000000	-1.000000	0.000000	0.038998	0.037096
UACA	protein coding	0.000000	0.000000	0.000000	4.102706	3.818817
THSD4	protein coding	0.000000	0.000000	0.000000	0.420142	0.414317
ARIH1	protein coding	0.000000	0.000000	0.000000	0.108459	0.090161
LINC02259	lincRNA	-1.000000	-1.000000	0.000000	3.584899	3.509389
AC100827.1	pseudogene	-1.000000	-1.000000	72.178478	31.912568	43.788344
GOLGA6B	protein coding	31.283037	0.000000	30.520394	40.267678	38.495196
BBS4	protein coding	0.000000	0.000000	0.000000	0.330972	0.313594
REC114	protein coding	0.000000	0.000000	0.000000	0.121636	0.120661
C15orf59-AS1	lincRNA	-1.000000	-1.000000	0.000000	0.448672	0.409926
GOLGA6A	protein coding	38.760807	72.827081	50.488189	50.115985	50.193020
AC010931.1	pseudogene	-1.000000	-1.000000	100.000000	60.000000	72.018349
ISLR2	protein coding	0.000000	0.000000	0.000000	0.000000	2.422245
SCAMP5	protein coding	0.000000	0.000000	0.000000	0.000000	0.136907
GOLGA6C	protein coding	34.406535	-1.000000	34.406535	46.726410	44.456897
GOLGA6D	protein coding	51.296830	5.393586	33.063115	70.339519	60.353068
PTPN9	protein coding	0.000000	0.000000	0.000000	0.603046	0.561023
TMEM266	protein coding	0.000000	6.392199	2.342199	0.000000	0.034853
TSPAN3	protein coding	0.000000	0.000000	0.000000	0.330905	0.279474
LINGO1	protein coding	0.000000	0.000000	0.000000	0.230786	0.225619
ADAMTS7P3	pseudogene	-1.000000	-1.000000	0.000000	1.277400	0.993241
TBC1D2B	protein coding	0.000000	0.000000	0.000000	0.194380	0.180386
ANKRD34C-AS1	lincRNA	-1.000000	-1.000000	0.000000	0.142249	0.139856
TMED3	protein coding	0.000000	0.000000	0.000000	0.264673	0.220847
KIAA1024	protein coding	0.000000	0.000000	0.000000	4.231619	3.514859
FAH	protein coding	0.000000	0.000000	0.000000	0.249213	0.232180
ABHD17C	protein coding	0.000000	0.000000	0.000000	0.246305	0.238355
CFAP161	protein coding	0.000000	0.000000	0.000000	0.064219	0.063317
IL16	protein coding	0.000000	0.000000	0.000000	0.027055	0.018772
AC060809.1	lincRNA	-1.000000	-1.000000	0.000000	0.011308	0.011288
AC104041.1	lincRNA	-1.000000	-1.000000	0.000000	0.077190	0.076907
EFL1	protein coding	0.000000	0.000000	0.000000	0.629578	0.609659
ADAMTS7P1	pseudogene	-1.000000	-1.000000	3.918753	3.699184	3.730308
GOLGA6L10	protein coding	5.353728	16.753563	12.730544	11.545364	12.092434
GOLGA6L9	protein coding	0.230947	0.000000	0.175439	18.776161	10.355774
UBE2Q2P6	pseudogene	-1.000000	-1.000000	0.000000	24.301224	23.075236
CSPG4P10	pseudogene	-1.000000	-1.000000	34.568761	47.670793	42.359159
GOLGA2P10	pseudogene	-1.000000	-1.000000	8.195788	16.974631	16.593012
GOLGA6L17P	pseudogene	-1.000000	-1.000000	0.000000	12.057817	9.293462
HOMER2	protein coding	0.000000	0.000000	0.000000	4.167996	2.889945
SH3GL3	protein coding	0.000000	0.000000	0.000000	1.554012	1.532811
EFL1P1	pseudogene	-1.000000	-1.000000	0.000000	1.817856	1.746490
DNM1P41	other	-1.000000	-1.000000	71.872201	-1.000000	71.872201
AC136698.1	lincRNA	-1.000000	-1.000000	53.027523	35.262083	40.079365
UBE2Q2L	protein coding	0.000000	0.000000	0.000000	47.013633	44.591544
CSPG4P11	pseudogene	-1.000000	-1.000000	81.503361	69.655052	75.131678
GOLGA2P7	pseudogene	-1.000000	-1.000000	83.862434	83.613267	83.659367
GOLGA6L4	protein coding	42.492754	38.738104	40.157826	78.831971	60.437728
UBE2Q2P8	pseudogene	-1.000000	-1.000000	100.000000	-1.000000	100.000000
DNM1P51	pseudogene	-1.000000	-1.000000	18.419557	31.653578	22.958536
UBE2Q2P11	pseudogene	-1.000000	-1.000000	0.000000	28.877851	28.221536
AC243562.3	lincRNA	-1.000000	-1.000000	25.350950	31.460674	29.227941
RF00017	other	-1.000000	-1.000000	100.000000	-1.000000	100.000000
UBE2Q2P12	pseudogene	-1.000000	-1.000000	0.000000	62.227956	60.829038
AC048382.4	lincRNA	-1.000000	-1.000000	22.018349	14.560440	16.575137
CSPG4P12	pseudogene	-1.000000	-1.000000	69.270924	67.771387	68.513820
AC044860.1	pseudogene	-1.000000	-1.000000	79.756839	53.517007	55.002555
GOLGA6L3	pseudogene	-1.000000	-1.000000	4.767580	22.881695	18.303971
ADAMTS7P4	pseudogene	-1.000000	-1.000000	4.823209	2.596093	2.762623
AKAP13	protein coding	0.000000	0.000000	0.000000	0.029931	0.028472
AGBL1	protein coding	0.000000	0.000000	0.000000	0.113305	0.111793
AC020687.1	lincRNA	-1.000000	-1.000000	0.000000	1.321604	1.319382
NTRK3	protein coding	0.000000	0.000000	0.000000	0.014813	0.013853
ISG20	protein coding	0.000000	0.000000	0.000000	1.353657	1.210034
ACAN	protein coding	14.222279	0.000000	10.399852	0.000000	1.558850
LINC00928	lincRNA	-1.000000	-1.000000	0.000000	1.436599	1.322173
TICRR	protein coding	0.000000	0.000000	0.000000	0.000000	0.080973
KIF7	protein coding	0.000000	0.000000	0.000000	0.196610	0.096438
C15orf38-AP3S2	protein coding	0.000000	0.000000	0.000000	0.109043	0.105633
ZNF710	protein coding	0.000000	0.735565	0.405762	0.167394	0.183137
SLCO3A1	protein coding	0.000000	0.000000	0.000000	0.173612	0.170358
FAM174B	protein coding	0.000000	0.000000	0.000000	0.139463	0.136665
CHD2	protein coding	0.000000	0.000000	0.000000	0.267738	0.236277
AC110023.1	lincRNA	-1.000000	-1.000000	0.000000	0.542617	0.541151
MCTP2	protein coding	0.000000	0.000000	0.000000	0.069353	0.066953
AC087633.2	pseudogene	-1.000000	-1.000000	0.000000	0.035361	0.034975
AC087636.1	lincRNA	-1.000000	-1.000000	0.000000	0.105388	0.104238
LINC00923	lincRNA	-1.000000	-1.000000	0.000000	0.040983	0.040349
IGF1R	protein coding	0.000000	0.000000	0.000000	0.028987	0.027887
ADAMTS17	protein coding	0.000000	0.000000	0.000000	0.159058	0.156041
CERS3	protein coding	0.000000	0.000000	0.000000	0.160743	0.155602
AC087762.1	lincRNA	-1.000000	-1.000000	0.000000	0.569882	0.566603
CHSY1	protein coding	1.784973	8.598131	4.990108	0.263760	0.545867
PCSK6	protein coding	8.184298	0.615693	3.043859	0.181361	0.300360
TM2D3	protein coding	0.000000	0.000000	0.000000	0.000000	0.300514
TARSL2	protein coding	0.000000	0.000000	0.000000	0.163404	0.154916
DNM1P47	pseudogene	-1.000000	-1.000000	18.534031	0.000000	6.544950
OR4F4	protein coding	45.315904	0.000000	39.506173	-1.000000	39.506173
OR4G2P	pseudogene	-1.000000	-1.000000	50.227531	23.893805	30.364598
OR4G6P	pseudogene	-1.000000	-1.000000	16.837315	-1.000000	16.837315
FAM138E	lincRNA	-1.000000	-1.000000	26.683087	25.245902	26.326130
AC140725.1	lincRNA	-1.000000	-1.000000	46.916300	52.160494	49.102564
WASH3P	pseudogene	-1.000000	-1.000000	26.468085	16.921363	18.460509
DDX11L9	pseudogene	-1.000000	-1.000000	52.616446	86.075949	63.116371
DDX11L10	pseudogene	-1.000000	-1.000000	17.189315	0.000000	11.676529
Z84723.1	other	-1.000000	-1.000000	0.000000	2.780571	2.658221
RHBDF1	protein coding	0.000000	5.133080	0.844014	0.000000	0.147573
NPRL3	protein coding	0.000000	0.000000	0.000000	0.062771	0.058620
HBM	protein coding	0.000000	0.000000	0.000000	0.000000	8.465362
HBA2	protein coding	9.496124	42.487047	18.476728	17.355372	18.345324
Z69706.1	lincRNA	-1.000000	-1.000000	33.150183	-1.000000	33.150183
PDIA2	protein coding	0.000000	0.000000	0.000000	3.623188	2.092050
AXIN1	protein coding	0.000000	16.218721	4.729730	0.000000	0.268269
TMEM8A	protein coding	0.000000	2.640111	1.380480	0.000000	0.348837
NME4	protein coding	0.000000	0.000000	0.000000	4.533611	0.637736
RAB11FIP3	protein coding	0.000000	0.000000	0.000000	0.614204	0.580130
CAPN15	protein coding	0.000000	6.930693	2.718975	0.390948	0.839556
RAB40C	protein coding	0.000000	2.166554	1.799775	1.279406	1.325316
Z97653.2	other	-1.000000	-1.000000	2.470007	-1.000000	2.470007
MSLN	protein coding	0.000000	0.000000	0.000000	9.760522	6.639516
CHTF18	protein coding	0.000000	0.000000	0.000000	2.030038	0.969191
LMF1	protein coding	0.000000	0.000000	0.000000	1.127847	1.099590
SSTR5-AS1	other	-1.000000	-1.000000	0.000000	3.327991	2.411532
CACNA1H	protein coding	0.000000	28.034934	3.895158	0.000000	0.467582
TPSB2	protein coding	20.494700	0.000000	12.654545	26.824034	10.336538
TPSAB1	protein coding	7.420495	0.000000	4.552023	16.523605	7.588805
UBE2I	protein coding	0.000000	2.762619	2.498843	0.232019	1.053038
UNKL	protein coding	0.000000	0.879567	0.601110	2.047797	1.864354
IFT140	protein coding	0.000000	0.000000	0.000000	0.094311	0.088510
CRAMP1	protein coding	0.000000	0.000000	0.000000	0.207713	0.182974
HAGH	protein coding	0.000000	0.000000	0.000000	0.074608	0.066510
NTHL1	protein coding	0.000000	0.000000	0.000000	0.315548	0.273258
TSC2	protein coding	0.000000	0.000000	0.000000	0.259583	0.214174
PKD1	protein coding	0.000000	0.000000	0.000000	1.553351	1.085022
CASKIN1	protein coding	2.630354	0.000000	1.962487	0.000000	0.584130
CCNF	protein coding	0.000000	0.000000	0.000000	1.944643	1.659878
PDPK1	protein coding	40.177353	2.095855	9.113765	30.224148	27.655464
AC093525.9	other	-1.000000	-1.000000	2.292264	-1.000000	2.292264
AC141586.1	pseudogene	-1.000000	-1.000000	59.272727	36.083320	38.428382
AC141586.4	other	-1.000000	-1.000000	12.404580	-1.000000	12.404580
AC141586.2	lincRNA	-1.000000	-1.000000	41.506130	31.418312	36.460177
KCTD5	protein coding	0.000000	0.000000	0.000000	5.119681	4.639428
PRSS33	protein coding	0.000000	0.000000	0.000000	7.257204	3.404255
ZG16B	protein coding	0.000000	0.000000	0.000000	0.403226	0.297366
AC004233.1	other	-1.000000	-1.000000	0.000000	30.348728	19.281437
IL32	protein coding	0.000000	0.000000	0.000000	0.143423	0.124297
ZNF200	protein coding	0.000000	0.000000	0.000000	3.779449	2.713011
CREBBP	protein coding	0.000000	11.077926	3.669065	0.000000	0.262090
ADCY9	protein coding	0.000000	4.336116	2.035141	0.000000	0.098896
CORO7-PAM16	protein coding	0.000000	0.000000	0.000000	0.076720	0.069788
SEC14L5	protein coding	0.000000	0.000000	0.000000	0.384651	0.343518
RBFOX1	protein coding	0.000000	0.000000	0.000000	0.064554	0.064321
TMEM114	protein coding	42.835131	41.914894	42.448615	14.115603	6.164905
METTL22	protein coding	0.000000	0.000000	0.000000	0.266270	0.210933
USP7	protein coding	0.000000	5.673759	2.745098	0.847074	1.008009
AC022167.3	lincRNA	-1.000000	-1.000000	0.000000	18.931535	17.040149
AC007221.2	lincRNA	-1.000000	-1.000000	0.000000	3.926614	3.875139
GRIN2A	protein coding	0.000000	0.000000	0.000000	0.108156	0.104344
LINC01290	lincRNA	-1.000000	-1.000000	0.000000	2.714475	2.612275
AC099489.1	protein coding	0.000000	0.000000	0.000000	0.403776	0.376199
SNN	protein coding	0.000000	2.660972	2.446391	1.197524	1.591438
NPIPB2	protein coding	50.666667	18.789674	25.244684	0.633075	2.118936
SNX29	protein coding	0.000000	0.000000	0.000000	0.055959	0.055058
SHISA9	protein coding	0.000000	0.000000	0.000000	0.024628	0.023908
U91319.1	lincRNA	-1.000000	-1.000000	0.000000	0.011718	0.011687
MIR193BHG	lincRNA	-1.000000	-1.000000	0.000000	0.275237	0.219017
PARN	protein coding	0.000000	0.000000	0.000000	0.013950	0.013704
PLA2G10	protein coding	49.799197	87.824351	68.868869	24.612908	26.618152
NPIPA3	protein coding	77.365102	100.000000	78.057065	82.761222	82.373232
AC136443.1	pseudogene	-1.000000	-1.000000	70.056497	76.309795	75.943941
NPIPA2	protein coding	71.198318	-1.000000	71.198318	86.223592	84.994524
AC136443.2	pseudogene	-1.000000	-1.000000	41.245136	28.500293	29.403757
NOMO1	protein coding	1.190840	0.000000	0.895728	1.696375	1.640551
MIR3670-1	miRNA	-1.000000	-1.000000	100.000000	-1.000000	100.000000
AC138932.2	lincRNA	-1.000000	-1.000000	66.598080	-1.000000	66.598080
MIR3180-1	miRNA	-1.000000	-1.000000	100.000000	-1.000000	100.000000
NPIPA1	protein coding	29.338843	16.666667	28.982597	16.758242	19.707430
PDXDC1	protein coding	3.829621	9.015971	6.955442	2.897818	3.056183
PKD1P6	pseudogene	-1.000000	-1.000000	2.028600	7.064236	6.029602
AC137803.1	pseudogene	-1.000000	-1.000000	57.633588	37.412587	38.852814
NPIPA5	protein coding	11.784512	0.000000	11.520737	6.357799	6.818573
ABCC1	protein coding	0.000000	3.870968	1.729107	0.000000	0.058916
ABCC6	protein coding	0.000000	0.000000	0.000000	0.643148	0.588519
NOMO3	protein coding	41.356493	79.882353	48.670985	35.366909	36.330814
MIR3179-2	miRNA	-1.000000	-1.000000	100.000000	-1.000000	100.000000
MIR3670-2	miRNA	-1.000000	-1.000000	100.000000	-1.000000	100.000000
AC138969.3	lincRNA	-1.000000	-1.000000	100.000000	-1.000000	100.000000
MIR3180-2	miRNA	-1.000000	-1.000000	100.000000	-1.000000	100.000000
RF00019	other	-1.000000	-1.000000	100.000000	-1.000000	100.000000
AC138969.1	protein coding	80.606544	56.058890	70.458801	76.449275	72.056960
AC138969.4	pseudogene	-1.000000	-1.000000	100.000000	-1.000000	100.000000
AC138969.2	pseudogene	-1.000000	-1.000000	30.540731	42.109458	36.710050
NPIPA7	protein coding	62.357414	100.000000	78.785714	78.209597	78.253574
AC136619.1	pseudogene	-1.000000	-1.000000	49.805447	88.080631	85.388376
AC092326.1	lincRNA	-1.000000	-1.000000	0.000000	16.536035	14.641165
XYLT1	protein coding	0.000000	1.141227	0.808898	0.000000	0.021674
AC010601.1	lincRNA	-1.000000	-1.000000	0.000000	2.262254	2.254517
AC126755.5	pseudogene	-1.000000	-1.000000	31.954887	56.487434	54.688347
NPIPA8	protein coding	80.799305	100.000000	86.230530	80.523036	81.009897
AC126755.6	pseudogene	-1.000000	-1.000000	100.000000	-1.000000	100.000000
AC126755.2	protein coding	100.000000	63.822894	80.736055	75.356008	75.646034
RF00019	other	-1.000000	-1.000000	78.787879	-1.000000	78.787879
AC126755.4	lincRNA	-1.000000	-1.000000	100.000000	-1.000000	100.000000
MIR3180-3	miRNA	-1.000000	-1.000000	100.000000	-1.000000	100.000000
MIR3670-3	miRNA	-1.000000	-1.000000	100.000000	-1.000000	100.000000
AC126755.3	lincRNA	-1.000000	-1.000000	100.000000	-1.000000	100.000000
MIR3179-3	miRNA	-1.000000	-1.000000	100.000000	-1.000000	100.000000
NOMO2	protein coding	59.009533	64.398236	60.461957	37.094011	38.052676
SMG1	protein coding	0.000000	0.000000	0.000000	3.927489	3.305072
SYT17	protein coding	0.000000	0.000000	0.000000	0.049448	0.045834
TMC5	protein coding	0.000000	0.000000	0.000000	0.036414	0.033854
IQCK	protein coding	0.768386	0.000000	0.198076	2.747384	2.684299
GPR139	protein coding	0.000000	0.000000	0.000000	0.169043	0.162613
UMOD	protein coding	0.000000	0.000000	0.000000	0.150670	0.129038
AC141273.1	lincRNA	-1.000000	-1.000000	21.684867	70.384461	64.828931
DNAH3	protein coding	0.000000	0.000000	0.000000	0.108037	0.102063
SNX29P1	pseudogene	-1.000000	-1.000000	14.115308	20.942408	20.220901
NPIPB3	protein coding	76.308664	98.035714	83.603118	90.683371	91.450464
OTOA	protein coding	12.685714	0.000000	10.789793	5.948176	6.744314
AC092375.2	lincRNA	-1.000000	-1.000000	1.322115	-1.000000	1.322115
RRN3P1	pseudogene	-1.000000	-1.000000	0.342727	4.179371	3.349243
NPIPB4	protein coding	64.882854	55.744199	61.959080	55.578039	54.688919
VWA3A	protein coding	0.000000	0.000000	0.000000	0.112454	0.103992
CDR2	protein coding	0.000000	0.000000	0.000000	0.000000	0.734416
NPIPB5	protein coding	63.893420	96.599446	77.219269	91.143329	85.881533
AC106788.1	pseudogene	-1.000000	-1.000000	15.112782	19.244674	18.894985
HS3ST2	protein coding	0.000000	0.000000	0.000000	0.034052	0.033281
USP31	protein coding	0.647466	0.000000	0.241345	0.000000	0.033006
COG7	protein coding	0.000000	0.000000	0.000000	0.362787	0.343191
GGA2	protein coding	0.000000	0.000000	0.000000	0.324625	0.289121
PRKCB	protein coding	0.000000	0.000000	0.000000	0.070497	0.068891
TNRC6A	protein coding	0.000000	0.000000	0.000000	0.000000	0.022077
HS3ST4	protein coding	0.000000	2.621518	1.499063	0.000000	0.010770
GSG1L	protein coding	0.000000	0.000000	0.000000	0.289784	0.284447
SBK1	protein coding	0.000000	0.242196	0.180325	0.000000	0.028726
NPIPB6	protein coding	47.693452	37.341772	43.861293	31.459718	32.759032
EIF3CL	protein coding	90.273224	100.000000	91.359223	65.932924	69.205761
CDC37P2	pseudogene	-1.000000	-1.000000	8.268482	0.000000	6.463878
AC138894.4	pseudogene	-1.000000	-1.000000	63.921569	48.393632	49.488147
AC138894.2	lincRNA	-1.000000	-1.000000	80.540541	-1.000000	80.540541
AC138894.1	protein coding	30.575540	-1.000000	30.575540	12.381990	10.070815
AC020765.3	pseudogene	-1.000000	-1.000000	55.886333	60.791557	59.431818
SULT1A1	protein coding	0.000000	0.000000	0.000000	11.032730	9.419936
NPIPB8	protein coding	81.673307	15.042118	57.980317	43.321377	44.968613
AC145285.4	pseudogene	-1.000000	-1.000000	29.444444	55.214876	55.098970
EIF3C	protein coding	89.973414	83.434519	87.982039	54.988233	57.663444
NPIPB9	protein coding	86.905917	58.386801	72.243167	47.675281	50.166508
AC145285.7	pseudogene	-1.000000	-1.000000	96.062992	40.532716	44.366577
AC145285.2	lincRNA	-1.000000	-1.000000	0.000000	16.134441	14.033808
SH2B1	protein coding	0.000000	0.000000	0.000000	2.057810	1.557294
NPIPB10P	pseudogene	-1.000000	-1.000000	24.611973	26.904912	26.693199
AC009093.3	pseudogene	-1.000000	-1.000000	0.000000	3.077277	2.953509
AC025279.3	pseudogene	-1.000000	-1.000000	16.504854	-1.000000	16.504854
NPIPB11	protein coding	22.876858	72.337043	29.952240	12.046873	15.528115
BOLA2	protein coding	100.000000	100.000000	100.000000	100.000000	70.994290
AC133555.4	pseudogene	-1.000000	-1.000000	32.450331	0.000000	11.290323
SULT1A4	protein coding	98.233996	81.237525	92.181947	77.714130	81.757421
AC133555.3	protein coding	100.000000	88.768898	97.139714	100.000000	98.185625
AC133555.5	other	-1.000000	-1.000000	100.000000	-1.000000	100.000000
AC133555.2	pseudogene	-1.000000	-1.000000	23.024055	-1.000000	23.024055
AC133555.1	pseudogene	-1.000000	-1.000000	58.527132	73.725377	72.656250
NPIPB12	protein coding	63.188406	84.415584	67.061611	74.430366	72.724426
SMG1P2	pseudogene	-1.000000	-1.000000	56.137441	22.440670	24.577881
CORO1A	protein coding	7.032820	10.294118	8.407594	0.164835	3.584574
BOLA2B	protein coding	100.000000	100.000000	100.000000	100.000000	100.000000
SULT1A3	protein coding	92.163355	27.102804	68.008328	76.538780	74.183392
AC106782.1	protein coding	47.754491	24.295011	41.736227	83.506126	66.225026
AC106782.7	other	-1.000000	-1.000000	100.000000	-1.000000	100.000000
AC106782.4	pseudogene	-1.000000	-1.000000	100.000000	100.000000	100.000000
AC106782.3	pseudogene	-1.000000	-1.000000	100.000000	56.766155	59.784367
NPIPB13	protein coding	88.879870	76.148796	86.355748	73.145296	75.076806
SMG1P5	pseudogene	-1.000000	-1.000000	43.235908	18.533750	20.296073
SRCAP	protein coding	0.000000	0.000000	0.000000	0.197021	0.136574
ITGAM	protein coding	0.000000	0.000000	0.000000	0.226931	0.211242
ZNF720	protein coding	0.000000	0.966767	0.702679	0.000000	0.039196
AC142381.4	pseudogene	-1.000000	-1.000000	0.000000	19.345754	19.163818
HERC2P4	pseudogene	-1.000000	-1.000000	38.031431	27.504158	28.263534
AC133485.6	other	-1.000000	-1.000000	61.135371	-1.000000	61.135371
AC133485.5	lincRNA	-1.000000	-1.000000	50.982659	2.909931	10.929382
ABHD17AP8	pseudogene	-1.000000	-1.000000	29.842932	38.412292	36.712329
TP53TG3D	protein coding	7.159353	12.810707	11.841584	0.000000	9.334998
AC133485.2	lincRNA	-1.000000	-1.000000	6.081353	0.000000	5.619650
AC140878.1	pseudogene	-1.000000	-1.000000	100.000000	-1.000000	100.000000
AC133548.2	pseudogene	-1.000000	-1.000000	20.122888	60.908794	55.854912
AC133548.1	pseudogene	-1.000000	-1.000000	100.000000	93.321997	93.565684
ACTR3BP3	pseudogene	-1.000000	-1.000000	38.548057	-1.000000	38.548057
AC138915.2	pseudogene	-1.000000	-1.000000	25.288184	7.063715	7.593883
PABPC1P13	pseudogene	-1.000000	-1.000000	100.000000	100.000000	100.000000
AC137800.1	pseudogene	-1.000000	-1.000000	16.162489	12.117788	12.418514
AC133569.1	pseudogene	-1.000000	-1.000000	56.182796	-1.000000	56.182796
AC138907.7	lincRNA	-1.000000	-1.000000	46.362515	53.198508	52.800921
TP53TG3	protein coding	100.000000	92.901382	94.115324	100.000000	95.349563
AC138907.6	pseudogene	-1.000000	-1.000000	100.000000	-1.000000	100.000000
ABHD17AP7	pseudogene	-1.000000	-1.000000	81.649832	74.612737	76.043806
AC138907.2	lincRNA	-1.000000	-1.000000	100.000000	68.550255	73.809065
HERC2P5	pseudogene	-1.000000	-1.000000	91.903900	88.018642	88.696176
AC138907.8	other	-1.000000	-1.000000	100.000000	-1.000000	100.000000
AC138907.9	other	-1.000000	-1.000000	56.751269	-1.000000	56.751269
AC138907.10	other	-1.000000	-1.000000	100.000000	-1.000000	100.000000
AC137761.1	lincRNA	-1.000000	-1.000000	31.000000	13.429538	14.136126
AC137761.2	pseudogene	-1.000000	-1.000000	38.738739	-1.000000	38.738739
IGHV2OR16-5	other	-1.000000	-1.000000	27.731092	0.000000	22.347630
BCAP31P2	pseudogene	-1.000000	-1.000000	96.482412	89.412194	90.295896
SLC6A10P	pseudogene	-1.000000	-1.000000	7.302367	0.169875	4.158367
AC142086.1	lincRNA	-1.000000	-1.000000	29.124505	65.667380	43.097826
AC142086.6	pseudogene	-1.000000	-1.000000	10.941043	7.409687	7.627983
AC142086.5	pseudogene	-1.000000	-1.000000	0.000000	24.726901	24.497659
IGHV1OR16-2	pseudogene	-1.000000	-1.000000	37.356322	47.500000	39.069767
IGHV3OR16-10	other	-1.000000	-1.000000	77.936963	0.000000	59.518600
AC142086.4	lincRNA	-1.000000	-1.000000	24.191063	35.517241	29.683698
AC145350.2	lincRNA	-1.000000	-1.000000	19.335548	44.460789	43.724673
AC145350.4	lincRNA	-1.000000	-1.000000	100.000000	66.797961	72.351920
ABHD17AP9	pseudogene	-1.000000	-1.000000	100.000000	92.863105	94.197489
AC138869.1	pseudogene	-1.000000	-1.000000	100.000000	-1.000000	100.000000
TP53TG3C	protein coding	100.000000	100.000000	100.000000	100.000000	100.000000
AC141257.2	lincRNA	-1.000000	-1.000000	100.000000	59.470851	59.648457
TP53TG3E	protein coding	100.000000	100.000000	100.000000	100.000000	100.000000
AC141257.3	pseudogene	-1.000000	-1.000000	100.000000	-1.000000	100.000000
TP53TG3B	protein coding	100.000000	100.000000	100.000000	100.000000	100.000000
AC141257.1	lincRNA	-1.000000	-1.000000	100.000000	100.000000	100.000000
AC141257.4	pseudogene	-1.000000	-1.000000	100.000000	-1.000000	100.000000
TP53TG3F	protein coding	100.000000	100.000000	100.000000	100.000000	100.000000
AC136944.6	pseudogene	-1.000000	-1.000000	100.000000	-1.000000	100.000000
AC136944.5	pseudogene	-1.000000	-1.000000	100.000000	-1.000000	100.000000
AC136944.1	lincRNA	-1.000000	-1.000000	91.771020	100.000000	96.034483
AC136944.2	lincRNA	-1.000000	-1.000000	95.516373	-1.000000	95.516373
AC136944.4	lincRNA	-1.000000	-1.000000	100.000000	83.553598	85.337915
AC136944.3	pseudogene	-1.000000	-1.000000	94.394619	76.807474	78.723147
AC142384.1	pseudogene	-1.000000	-1.000000	49.418605	49.722842	49.716950
BMS1P8	pseudogene	-1.000000	-1.000000	0.000000	1.449575	1.219618
AC136428.4	pseudogene	-1.000000	-1.000000	0.000000	2.888317	2.803276
IGHV3OR16-12	other	-1.000000	-1.000000	47.159091	0.000000	36.644592
AC136428.3	pseudogene	-1.000000	-1.000000	57.566616	-1.000000	57.566616
AC140658.2	pseudogene	-1.000000	-1.000000	73.198847	100.000000	78.321678
ARHGAP23P1	pseudogene	-1.000000	-1.000000	9.283309	7.789154	7.899691
AC140658.4	pseudogene	-1.000000	-1.000000	65.242165	100.000000	72.018349
AC133561.2	lincRNA	-1.000000	-1.000000	28.341709	59.596662	41.438556
AC133561.1	pseudogene	-1.000000	-1.000000	4.266777	18.952891	15.874385
BCAP31P1	pseudogene	-1.000000	-1.000000	0.000000	14.627949	12.813990
FP325313.1	pseudogene	-1.000000	-1.000000	100.000000	95.383461	95.566148
LINC02184	lincRNA	-1.000000	-1.000000	100.000000	100.000000	100.000000
AC135776.1	lincRNA	-1.000000	-1.000000	100.000000	-1.000000	100.000000
AC135776.2	lincRNA	-1.000000	-1.000000	100.000000	100.000000	100.000000
CCNYL3	pseudogene	-1.000000	-1.000000	67.803410	70.685738	70.624476
MYLK3	protein coding	0.000000	0.000000	0.000000	0.000000	0.090765
PHKB	protein coding	0.000000	0.000000	0.000000	0.009495	0.009151
SIAH1	protein coding	0.000000	0.000000	0.000000	0.389494	0.122775
ZNF423	protein coding	0.000000	0.000000	0.000000	0.055621	0.054266
TENT4B	protein coding	0.000000	0.000000	0.000000	0.195273	0.175988
AC007493.1	lincRNA	-1.000000	-1.000000	0.000000	0.025226	0.024517
NKD1	protein coding	0.000000	0.000000	0.000000	0.056088	0.046572
LINC02128	lincRNA	-1.000000	-1.000000	0.000000	0.077136	0.072077
AC007333.1	lincRNA	-1.000000	-1.000000	0.000000	1.041633	1.020473
TOX3	protein coding	0.000000	3.116147	1.549296	0.214631	0.258659
CHD9	protein coding	0.000000	0.000000	0.000000	0.009621	0.009120
FTO	protein coding	0.000000	0.000000	0.000000	0.454870	0.433650
CES1P1	pseudogene	-1.000000	-1.000000	8.046337	13.027772	12.550159
CES1	protein coding	22.788518	41.004184	26.773455	16.230459	16.991406
AMFR	protein coding	0.000000	2.413604	1.151531	0.629223	0.660051
NUP93	protein coding	0.000000	0.000000	0.000000	0.108645	0.099017
CCDC102A	protein coding	1.451906	0.000000	0.974817	0.000000	0.098276
CSNK2A2	protein coding	0.000000	2.388350	1.982911	0.000000	0.307400
CNOT1	protein coding	0.000000	0.000000	0.000000	0.215291	0.197389
AC092378.1	lincRNA	-1.000000	-1.000000	0.000000	0.025511	0.025329
LINC02141	lincRNA	-1.000000	-1.000000	0.000000	0.065094	0.062934
CDH8	protein coding	0.000000	0.000000	0.000000	0.687655	0.666764
AC138305.1	lincRNA	-1.000000	-1.000000	0.000000	0.053472	0.053328
AC012322.1	lincRNA	-1.000000	-1.000000	0.000000	0.050780	0.050345
AC009055.1	lincRNA	-1.000000	-1.000000	0.000000	0.209070	0.208246
LINC00922	lincRNA	-1.000000	-1.000000	0.000000	0.143601	0.142563
BEAN1	protein coding	0.000000	0.000000	0.000000	0.116996	0.107199
CMTM4	protein coding	0.000000	3.726507	3.030303	0.081890	0.218407
TERB1	protein coding	0.000000	0.000000	0.000000	0.056748	0.049310
PDP2	protein coding	0.000000	0.000000	0.000000	0.000000	0.133994
LRRC36	protein coding	0.000000	0.000000	0.000000	0.095081	0.090746
CDH3	protein coding	0.000000	0.000000	0.000000	0.116152	0.097192
TERF2	protein coding	0.000000	0.000000	0.000000	0.128362	0.115073
NFAT5	protein coding	0.000000	0.000000	0.000000	0.039996	0.035824
WWP2	protein coding	0.000000	0.000000	0.000000	0.025501	0.024521
CLEC18A	protein coding	51.009317	0.000000	23.405771	32.997131	30.806721
AC009022.1	other	-1.000000	-1.000000	1.307759	0.000000	0.066926
PDPR	protein coding	0.000000	0.000000	0.000000	0.101994	0.081781
CLEC18C	protein coding	56.140351	0.000000	26.713043	38.292086	35.664933
SMG1P7	pseudogene	-1.000000	-1.000000	0.564079	0.000000	0.092469
MTSS1L	protein coding	0.000000	2.839461	1.560624	0.000000	0.313732
HYDIN	protein coding	3.172965	2.138794	2.944576	1.237635	1.318549
LINC01572	lincRNA	-1.000000	-1.000000	0.000000	0.420780	0.415501
ZFHX3	protein coding	0.000000	0.940987	0.377807	0.199831	0.202798
AC138627.1	lincRNA	-1.000000	-1.000000	0.000000	0.142937	0.140521
AC009053.1	pseudogene	-1.000000	-1.000000	0.000000	0.415808	0.304146
NPIPB15	protein coding	0.000000	0.000000	0.000000	0.336911	0.302774
CLEC18B	protein coding	0.955414	0.000000	0.373599	0.978126	0.877001
GLG1	protein coding	0.000000	0.000000	0.000000	0.087293	0.082020
CTRB2	protein coding	13.513514	0.000000	9.667025	15.936626	14.082227
CTRB1	protein coding	1.746725	0.000000	1.576355	4.227078	3.052603
WWOX	protein coding	0.000000	0.000000	0.000000	0.031977	0.031888
MAF	protein coding	14.878893	0.000000	2.465950	0.000000	1.156614
AC022166.1	lincRNA	-1.000000	-1.000000	0.000000	0.035651	0.035384
LINC01227	lincRNA	-1.000000	-1.000000	0.000000	7.763975	4.988360
CDYL2	protein coding	0.000000	0.949224	0.771397	0.082224	0.109484
AC092718.8	protein coding	0.000000	0.000000	0.000000	0.364445	0.350151
CMIP	protein coding	0.000000	0.000000	0.000000	0.159838	0.154918
PLCG2	protein coding	0.000000	0.000000	0.000000	0.054762	0.052327
CDH13	protein coding	0.000000	0.000000	0.000000	0.468587	0.464715
NECAB2	protein coding	5.267779	1.369863	3.294322	0.000000	0.222587
MBTPS1	protein coding	0.000000	0.000000	0.000000	0.073606	0.068097
ATP2C2	protein coding	0.000000	0.000000	0.000000	1.406632	1.354798
GSE1	protein coding	0.247198	0.000000	0.140647	0.550432	0.541763
AC092723.4	lincRNA	-1.000000	-1.000000	0.000000	6.081338	5.802883
LINC01081	lincRNA	-1.000000	-1.000000	0.000000	0.077292	0.076595
C16orf95	protein coding	0.000000	0.000000	0.000000	0.000000	0.104764
AC136285.1	lincRNA	-1.000000	-1.000000	0.000000	0.692176	0.622030
AC092720.1	lincRNA	-1.000000	-1.000000	7.675277	0.879738	1.282496
JPH3	protein coding	0.000000	0.000000	0.000000	0.039448	0.476532
KLHDC4	protein coding	0.000000	0.000000	0.000000	0.693266	0.611449
AC126696.1	lincRNA	-1.000000	-1.000000	0.000000	0.945867	0.918685
BANP	protein coding	0.000000	0.000000	0.000000	0.197455	0.189734
AC138512.1	lincRNA	-1.000000	-1.000000	0.000000	0.358167	0.355846
ZFPM1	protein coding	14.760982	9.975151	12.480974	0.150451	1.021518
CTU2	protein coding	0.000000	0.000000	0.000000	1.533839	1.087078
PIEZO1	protein coding	0.000000	0.000000	0.000000	0.300710	0.264732
GALNS	protein coding	0.000000	0.000000	0.000000	0.877568	0.807198
CBFA2T3	protein coding	0.000000	0.000000	0.000000	0.951147	0.903797
CDH15	protein coding	0.000000	0.000000	0.000000	0.580252	0.510011
ANKRD11	protein coding	0.000000	0.000000	0.000000	0.270488	0.252532
CPNE7	protein coding	0.000000	0.000000	0.000000	1.162604	1.010336
DPEP1	protein coding	0.000000	0.000000	0.000000	3.554656	3.280579
CHMP1A	protein coding	0.000000	0.000000	0.000000	3.727106	3.034143
SPIRE2	protein coding	0.000000	0.000000	0.000000	0.270939	0.383892
TCF25	protein coding	0.000000	0.000000	0.000000	0.961281	0.806351
DEF8	protein coding	0.000000	0.000000	0.000000	1.594456	1.177055
DBNDD1	protein coding	0.000000	0.000000	0.000000	0.283451	0.222761
FAM157C	lincRNA	-1.000000	-1.000000	34.446164	53.206365	52.088126
AC133919.2	lincRNA	-1.000000	-1.000000	75.289169	64.183159	64.368354
AC133919.3	pseudogene	-1.000000	-1.000000	2.052135	-1.000000	2.052135
AC240565.2	lincRNA	-1.000000	-1.000000	33.556086	46.577269	44.427038
AC240565.1	lincRNA	-1.000000	-1.000000	60.131195	53.315120	53.635969
DOC2B	protein coding	25.504439	97.816140	82.999835	12.612860	23.577110
RPH3AL	protein coding	0.000000	0.000000	0.000000	2.169428	2.110833
VPS53	protein coding	0.000000	2.123234	1.755769	0.168803	0.272707
NXN	protein coding	0.000000	0.000000	0.000000	0.719039	0.705985
ABR	protein coding	0.000000	0.000000	0.000000	0.273243	0.263855
AC144836.1	lincRNA	-1.000000	-1.000000	0.000000	0.699659	0.679877
TRARG1	protein coding	0.000000	0.000000	0.000000	1.607898	1.336522
YWHAE	protein coding	0.000000	0.000000	0.000000	0.150552	0.144370
MYO1C	protein coding	0.000000	0.000000	0.000000	0.220970	0.171173
SCARF1	protein coding	0.000000	0.000000	0.000000	1.329693	0.942047
DPH1	protein coding	0.000000	0.000000	0.000000	2.189853	1.659159
SGSM2	protein coding	0.000000	0.000000	0.000000	0.435520	0.383379
RAP1GAP2	protein coding	0.000000	0.000000	0.000000	0.051652	0.050349
OR1D4	pseudogene	-1.000000	-1.000000	0.000000	8.335027	6.936221
OR3A2	protein coding	0.000000	0.000000	0.000000	0.023398	0.022857
CTNS	protein coding	0.000000	0.000000	0.000000	1.099609	0.953179
CAMKK1	protein coding	0.000000	0.000000	0.000000	0.173654	0.141717
ZZEF1	protein coding	0.000000	0.000000	0.000000	0.218592	0.199892
ANKFY1	protein coding	0.000000	0.000000	0.000000	0.045588	0.041971
SPNS3	protein coding	0.000000	0.000000	0.000000	0.666463	0.640132
ARRB2	protein coding	0.000000	0.000000	0.000000	1.305818	1.017257
MINK1	protein coding	0.000000	0.000000	0.000000	0.477355	0.437586
AC007846.2	protein coding	0.000000	0.000000	0.000000	0.052752	0.052620
PITPNM3	protein coding	0.000000	0.000000	0.000000	0.123843	0.114986
ASGR2	protein coding	0.000000	0.000000	0.000000	0.244419	0.208652
DNAH2	protein coding	0.000000	0.000000	0.000000	0.038900	0.033508
NAA38	protein coding	0.000000	4.285714	3.071672	1.489889	1.674080
CHD3	protein coding	0.000000	5.960142	2.801856	0.000000	1.144738
ALOXE3	protein coding	0.000000	0.000000	0.000000	0.154799	0.129606
PIK3R5	protein coding	0.000000	0.000000	0.000000	0.219330	0.206219
STX8	protein coding	0.000000	0.000000	0.000000	0.099136	0.098737
CFAP52	protein coding	0.000000	0.000000	0.000000	3.829384	3.692842
USP43	protein coding	0.000000	0.000000	0.000000	0.066374	0.062358
AC015908.7	other	-1.000000	-1.000000	0.000000	0.080609	0.080070
AC015908.3	lincRNA	-1.000000	-1.000000	0.000000	0.111919	0.108112
SHISA6	protein coding	0.000000	0.394506	0.316678	0.000000	0.008364
DNAH9	protein coding	0.000000	0.000000	0.000000	0.064588	0.061942
LINC00670	lincRNA	-1.000000	-1.000000	0.000000	0.074731	0.071987
COX10-AS1	other	-1.000000	-1.000000	0.000000	0.263910	0.258452
COX10	protein coding	0.000000	0.000000	0.000000	0.063972	0.062509
ADORA2B	protein coding	0.000000	0.000000	0.000000	0.869625	0.820656
NCOR1	protein coding	0.000000	0.000000	0.000000	0.044179	0.041264
KRT17P1	pseudogene	-1.000000	-1.000000	5.531915	0.000000	1.564380
KRT17P4	pseudogene	-1.000000	-1.000000	0.000000	7.839196	4.550758
MPRIP	protein coding	0.000000	0.625590	0.331291	0.101208	0.123334
LLGL1	protein coding	2.524938	8.853681	4.111189	0.588157	1.373911
TBC1D3P4	pseudogene	-1.000000	-1.000000	16.387337	6.108066	7.619302
LINC02076	lincRNA	-1.000000	-1.000000	8.181818	0.000000	4.750078
KRT17P2	pseudogene	-1.000000	-1.000000	13.994169	26.089626	21.876880
KRT16P1	pseudogene	-1.000000	-1.000000	5.175292	62.381597	51.881225
KRT16P4	pseudogene	-1.000000	-1.000000	0.000000	2.102729	2.040816
NOS2P2	pseudogene	-1.000000	-1.000000	11.302585	7.133969	8.027772
CCDC144B	pseudogene	-1.000000	-1.000000	5.200341	0.174785	0.711707
PRPSAP2	protein coding	0.000000	0.442870	0.293513	0.469500	0.462709
GRAP	protein coding	31.162791	23.350254	25.142248	58.288460	54.824952
AC003957.1	other	-1.000000	-1.000000	47.193114	-1.000000	47.193114
AC007952.3	lincRNA	-1.000000	-1.000000	75.931232	61.346952	62.367614
AC007952.7	lincRNA	-1.000000	-1.000000	100.000000	-1.000000	100.000000
AC007952.2	other	-1.000000	-1.000000	19.188446	88.854329	56.355164
GRAPL	protein coding	74.715909	97.635345	93.517101	66.835911	68.486454
AC007952.5	lincRNA	-1.000000	-1.000000	100.000000	-1.000000	100.000000
AC007952.8	lincRNA	-1.000000	-1.000000	100.000000	98.906378	98.953750
SNORD3A	snRNA	-1.000000	-1.000000	10.171920	-1.000000	10.171920
SNORD3C	snRNA	-1.000000	-1.000000	81.724138	-1.000000	81.724138
AC106017.1	lincRNA	-1.000000	-1.000000	100.000000	87.925599	88.757339
EPN2	protein coding	0.000000	4.111912	2.959573	15.533608	14.849711
AC115989.1	pseudogene	-1.000000	-1.000000	0.000000	0.791924	0.726325
NOS2P3	pseudogene	-1.000000	-1.000000	2.224053	11.766327	8.577713
LGALS9B	protein coding	7.749767	0.000000	4.845301	3.218139	3.373016
KRT16P3	pseudogene	-1.000000	-1.000000	5.934343	58.104985	49.566581
KRT17P6	pseudogene	-1.000000	-1.000000	6.056701	20.906651	16.182151
KRT17P7	pseudogene	-1.000000	-1.000000	0.000000	0.608941	0.437333
AC015818.6	pseudogene	-1.000000	-1.000000	12.164297	-1.000000	12.164297
TBC1D3P3	pseudogene	-1.000000	-1.000000	4.541242	10.484250	9.623095
AC015818.9	lincRNA	-1.000000	-1.000000	15.717092	-1.000000	15.717092
AC015818.3	pseudogene	-1.000000	-1.000000	0.000000	4.436029	3.694526
AC233702.10	pseudogene	-1.000000	-1.000000	100.000000	-1.000000	100.000000
KCNJ18	protein coding	0.000000	0.000000	0.000000	0.384226	0.314335
NCOR1P2	pseudogene	-1.000000	-1.000000	0.000000	0.833132	0.804477
AC209154.2	lincRNA	-1.000000	-1.000000	3.947368	28.728014	16.543689
AC005726.1	protein coding	0.000000	0.000000	0.000000	0.000000	0.042917
PROCA1	protein coding	0.000000	0.000000	0.000000	0.807149	0.646875
GIT1	protein coding	0.000000	6.466513	3.252788	0.892912	1.384503
ANKRD13B	protein coding	0.000000	3.272532	1.733940	0.387055	0.580186
SSH2	protein coding	0.000000	0.000000	0.000000	0.272189	0.262866
CPD	protein coding	0.000000	0.000000	0.000000	0.786587	0.701550
AC005562.1	other	-1.000000	-1.000000	0.000000	9.644400	9.038152
AC005562.2	pseudogene	-1.000000	-1.000000	100.000000	-1.000000	100.000000
ATAD5	protein coding	0.000000	0.000000	0.000000	0.036851	0.032864
RAB11FIP4	protein coding	1.511204	1.208714	1.272969	0.035629	0.111874
LRRC37B	protein coding	0.000000	0.000000	0.000000	0.857136	0.784537
AC090616.2	pseudogene	-1.000000	-1.000000	0.000000	3.394139	3.269480
AC090616.5	pseudogene	-1.000000	-1.000000	0.000000	6.260628	5.979625
CDK5R1	protein coding	0.000000	0.796266	0.670675	0.000000	0.625404
TBC1D3B	protein coding	7.716837	34.918478	16.406250	26.318841	24.226381
AC243829.6	pseudogene	-1.000000	-1.000000	60.000000	-1.000000	60.000000
TBC1D3I	protein coding	97.888676	51.887550	72.846524	85.188980	82.670992
AC233699.1	pseudogene	-1.000000	-1.000000	57.583548	53.576568	53.671585
TBC1D3G	protein coding	76.424242	76.328502	76.405039	74.001138	74.445977
TBC1D3H	protein coding	97.575758	76.086957	93.265504	82.435810	84.502387
RNU6-1192P	snRNA	-1.000000	-1.000000	100.000000	-1.000000	100.000000
TBC1D3F	protein coding	22.782258	13.057325	19.896030	45.650693	40.646693
TBC1D3J	pseudogene	-1.000000	-1.000000	18.736842	19.565949	19.434294
GGNBP2	protein coding	0.000000	0.000000	0.000000	0.131009	0.115658
AATF	protein coding	0.000000	0.000000	0.000000	0.019869	0.019445
RNU6-489P	snRNA	-1.000000	-1.000000	27.358491	-1.000000	27.358491
TBC1D3K	protein coding	84.303030	71.612903	81.513002	84.765581	84.109589
RF00001	rRNA	-1.000000	-1.000000	95.348837	-1.000000	95.348837
TBC1D3L	protein coding	84.727273	86.432161	85.180240	93.490855	91.811123
TBC1D3D	protein coding	92.545455	66.881720	86.903073	98.804781	96.494600
TBC1D3C	protein coding	100.000000	98.786408	99.757517	98.218136	98.513625
AC233968.1	pseudogene	-1.000000	-1.000000	63.664357	75.770652	75.425733
TBC1D3E	protein coding	85.818182	72.941176	83.180723	76.628831	77.875538
RNA5SP526	rRNA	-1.000000	-1.000000	100.000000	-1.000000	100.000000
TBC1D3	protein coding	96.242424	100.000000	96.993210	92.438026	93.310053
AC244154.1	pseudogene	-1.000000	-1.000000	65.637066	73.101477	72.910832
MRPL45	protein coding	0.000000	0.000000	0.000000	0.232872	0.217599
ARHGAP23	protein coding	0.000000	0.000000	0.000000	0.196106	0.162170
FBXO47	protein coding	0.000000	0.000000	0.000000	1.532340	1.417501
CDK12	protein coding	0.000000	0.000000	0.000000	0.278009	0.174088
THRA	protein coding	0.000000	0.000000	0.000000	0.124503	0.101189
WIPF2	protein coding	0.000000	0.000000	0.000000	0.795891	0.700271
KRTAP4-16	protein coding	22.913720	-1.000000	22.913720	-1.000000	22.913720
KRTAP9-2	protein coding	0.000000	19.832985	9.462151	-1.000000	9.462151
KRTAP9-8	protein coding	0.000000	31.732777	15.849844	-1.000000	15.849844
KRT42P	pseudogene	-1.000000	-1.000000	0.000000	2.934347	2.004037
HAP1	protein coding	0.000000	0.000000	0.000000	0.243994	0.153828
TTC25	protein coding	9.757306	0.000000	8.736142	7.668327	7.733607
STAT3	protein coding	0.000000	0.000000	0.000000	0.129996	0.120940
PTGES3L-AARSD1	protein coding	0.000000	0.000000	0.000000	1.185384	1.089927
LINC00854	protein coding	30.808950	26.877040	28.400000	87.143290	81.721986
PYY	protein coding	0.000000	0.000000	0.000000	0.205774	0.201040
LSM12	protein coding	0.000000	7.919331	5.906090	0.000000	0.488115
DCAKD	protein coding	0.000000	0.000000	0.000000	0.683998	0.638089
NMT1	protein coding	0.000000	0.000000	0.000000	0.462128	0.419817
LRRC37A4P	pseudogene	-1.000000	-1.000000	17.362415	14.960845	15.355324
AC091132.4	other	-1.000000	-1.000000	13.754976	-1.000000	13.754976
AC091132.5	lincRNA	-1.000000	-1.000000	39.306105	46.706745	45.753472
LINC02210-CRHR1	protein coding	0.000000	0.000000	0.000000	0.011280	0.011138
MAPT	protein coding	0.000000	0.000000	0.000000	0.383922	0.364310
KANSL1	protein coding	0.000000	0.000000	0.000000	0.042895	0.041438
ARL17B	protein coding	52.482270	34.106583	40.475215	34.220361	34.399458
LRRC37A	protein coding	50.538748	6.372841	39.139124	39.028758	39.042631
NSFP1	pseudogene	-1.000000	-1.000000	42.176871	47.466132	47.396007
AC138645.1	pseudogene	-1.000000	-1.000000	93.176972	62.403416	65.121454
LRRC37A2	protein coding	38.173623	4.070796	34.774171	31.069375	31.543533
ARL17A	protein coding	43.450065	27.028918	29.531528	45.788647	44.482375
NSF	protein coding	32.912534	20.979560	26.480981	30.377433	30.264696
WNT3	protein coding	0.000000	0.000000	0.000000	0.444302	0.332635
AC068152.1	other	-1.000000	-1.000000	0.000000	0.699060	0.680266
SKAP1	protein coding	0.000000	0.000000	0.000000	0.016295	0.016171
GIP	protein coding	0.000000	0.000000	0.000000	2.211012	2.051384
B4GALNT2	protein coding	0.000000	0.000000	0.000000	0.892756	0.712032
SGCA	protein coding	0.000000	0.000000	0.000000	0.507255	0.366988
TOB1-AS1	other	-1.000000	-1.000000	0.000000	0.275086	0.262437
CA10	protein coding	0.000000	0.000000	0.000000	0.011796	0.011705
SMIM36	protein coding	0.000000	0.000000	0.000000	1.584323	1.514021
ANKFN1	protein coding	0.000000	0.000000	0.000000	0.075099	0.074520
CUEDC1	protein coding	0.000000	1.611903	1.213536	0.028963	0.083971
MTMR4	protein coding	0.000000	0.000000	0.000000	0.226398	0.176205
DHX40	protein coding	3.803419	0.000000	2.432359	6.054643	5.742644
AC005702.4	pseudogene	-1.000000	-1.000000	43.333333	86.411890	73.093842
AC005702.3	pseudogene	-1.000000	-1.000000	83.373494	45.615213	48.823409
AC025048.3	pseudogene	-1.000000	-1.000000	74.295775	76.732047	76.530316
AC025048.5	pseudogene	-1.000000	-1.000000	43.571429	83.970276	71.480938
BCAS3	protein coding	0.000000	0.000000	0.000000	0.145353	0.144398
TBX2	protein coding	1.309023	2.835696	1.857400	0.000000	0.647858
BRIP1	protein coding	0.000000	0.000000	0.000000	0.146636	0.140463
MED13	protein coding	0.000000	0.000000	0.000000	0.030348	0.027715
TBC1D3P2	pseudogene	-1.000000	-1.000000	1.229314	3.178567	2.803653
TLK2	protein coding	0.000000	0.000000	0.000000	0.013961	0.013391
MAP3K3	protein coding	0.000000	0.000000	0.000000	0.036226	0.033835
CSH1	protein coding	0.000000	4.761905	2.053037	0.000000	1.369863
PECAM1	protein coding	97.661077	7.988289	36.818956	83.954903	80.436833
MIR1273E	miRNA	-1.000000	-1.000000	100.000000	-1.000000	100.000000
MILR1	protein coding	73.934109	16.730524	49.256198	80.470376	77.552790
SMURF2	protein coding	0.000000	0.000000	0.000000	0.108132	0.102694
PLEKHM1P1	pseudogene	-1.000000	-1.000000	0.000000	0.089089	0.076000
LRRC37A3	protein coding	1.768968	8.613445	4.072398	8.987739	8.461208
PRKCA	protein coding	0.000000	0.000000	0.000000	0.699610	0.687257
CACNG4	protein coding	0.000000	0.000000	0.000000	0.039937	0.037963
NOL11	protein coding	0.000000	0.000000	0.000000	0.976373	0.865233
C17orf58	protein coding	20.657277	4.145408	8.926144	0.000000	3.696060
ARSG	protein coding	0.000000	0.000000	0.000000	0.124680	0.121065
LINC01483	lincRNA	-1.000000	-1.000000	0.000000	0.073392	0.072448
SOX9-AS1	other	-1.000000	-1.000000	0.000000	0.023626	0.022649
SLC39A11	protein coding	0.000000	0.000000	0.000000	0.013108	0.012982
COG1	protein coding	0.000000	0.000000	0.000000	0.776750	0.560630
SDK2	protein coding	0.000000	0.000000	0.000000	0.060556	0.058443
LINC00469	lincRNA	-1.000000	-1.000000	0.000000	0.152116	0.149636
JPT1	protein coding	0.000000	0.000000	0.000000	0.186704	0.169527
LLGL2	protein coding	0.000000	0.000000	0.000000	0.066398	0.059847
RNF157	protein coding	0.000000	1.526016	1.111260	0.000000	0.084763
MXRA7	protein coding	5.917753	0.000000	0.637424	0.000000	0.153386
MGAT5B	protein coding	0.000000	0.000000	0.000000	0.085755	0.080550
SEPT9	protein coding	0.000000	0.000000	0.000000	0.028701	0.027269
TMC6	protein coding	0.000000	0.000000	0.000000	1.148472	0.820083
DNAH17	protein coding	0.000000	0.000000	0.000000	0.495655	0.450887
LINC02081	lincRNA	-1.000000	-1.000000	0.000000	0.978488	0.893101
TIMP2	protein coding	0.889680	2.847380	2.577320	0.000000	0.145008
RBFOX3	protein coding	0.000000	0.000000	0.000000	0.098500	0.097469
CBX2	protein coding	0.000000	0.875401	0.558243	0.000000	0.304538
CBX4	protein coding	0.000000	6.091371	3.012912	0.000000	1.339072
CCDC40	protein coding	0.000000	0.000000	0.000000	0.095966	0.085963
CARD14	protein coding	0.000000	0.000000	0.000000	0.498266	0.434683
RNF213	protein coding	0.000000	0.000000	0.000000	0.659003	0.544519
RPTOR	protein coding	0.000000	0.000000	0.000000	0.063810	0.062626
CHMP6	protein coding	0.000000	0.000000	0.000000	0.595540	0.524583
PVALEF	protein coding	0.000000	0.000000	0.000000	1.572827	1.455513
CEP131	protein coding	0.000000	0.000000	0.000000	0.696016	0.616656
LINC00482	lincRNA	-1.000000	-1.000000	0.000000	2.717557	1.624977
AC110285.1	lincRNA	-1.000000	-1.000000	0.000000	2.235920	1.976707
BAHCC1	protein coding	2.272727	0.000000	1.666512	10.415000	9.076026
MCRIP1	protein coding	0.000000	0.000000	0.000000	0.516796	0.347317
MAFG	protein coding	0.000000	1.501057	1.360414	1.990993	1.651842
RAC3	protein coding	7.261411	14.080164	11.821306	7.906559	10.116279
CCDC57	protein coding	0.000000	0.000000	0.000000	0.562886	0.529766
OGFOD3	protein coding	0.000000	0.763006	0.679852	0.000000	0.112191
CYBC1	protein coding	0.000000	0.000000	0.000000	8.604954	5.606796
FOXK2	protein coding	5.870237	2.743740	3.809691	0.102300	0.300122
WDR45B	protein coding	0.000000	0.000000	0.000000	0.245465	0.226531
AC124283.5	other	-1.000000	-1.000000	1.438053	-1.000000	1.438053
RAB40B	protein coding	0.000000	1.603395	1.572982	0.233384	0.365672
FN3K	protein coding	0.000000	55.268390	19.399860	0.000000	1.779542
TBCD	protein coding	0.000000	0.000000	0.000000	0.344424	0.326528
B3GNTL1	protein coding	0.000000	0.000000	0.000000	0.850819	0.823492
METRNL	protein coding	13.264129	7.560976	9.533307	1.649501	2.929738
AC139099.3	lincRNA	-1.000000	-1.000000	14.302191	43.360173	40.602567
AC139099.1	lincRNA	-1.000000	-1.000000	31.478659	45.707403	40.519878
RPL23AP87	pseudogene	-1.000000	-1.000000	12.682927	19.886656	18.724383
LINC02564	lincRNA	-1.000000	-1.000000	99.602781	45.988464	57.222798
AP005530.1	lincRNA	-1.000000	-1.000000	50.738916	63.397129	60.488346
AP001005.1	pseudogene	-1.000000	-1.000000	9.580052	28.163265	14.313919
ROCK1P1	pseudogene	-1.000000	-1.000000	0.000000	0.314286	0.250874
LINC01925	lincRNA	-1.000000	-1.000000	24.448898	3.840591	5.367232
AP005328.2	lincRNA	-1.000000	-1.000000	0.000000	0.212750	0.202925
AC008109.1	lincRNA	-1.000000	-1.000000	0.000000	0.079514	0.079035
AC019183.1	lincRNA	-1.000000	-1.000000	0.000000	0.294520	0.293321
AP005230.1	lincRNA	-1.000000	-1.000000	0.000000	0.020097	0.019970
DLGAP1	protein coding	0.000000	0.000000	0.000000	0.029316	0.029084
ZBTB14	protein coding	0.000000	0.000000	0.000000	11.247928	5.912372
L3MBTL4	protein coding	0.000000	0.000000	0.000000	0.063531	0.062537
LINC01387	lincRNA	-1.000000	-1.000000	0.000000	0.120827	0.119893
PTPRM	protein coding	0.000000	0.000000	0.000000	0.295205	0.292830
RAB12	protein coding	0.000000	8.208423	5.383895	0.000000	0.384153
MTCL1	protein coding	0.000000	0.000000	0.000000	0.019365	0.018094
ANKRD12	protein coding	0.000000	0.000000	0.000000	0.112423	0.103501
PPP4R1	protein coding	0.000000	2.809798	0.910789	0.302534	0.341860
RAB31	protein coding	0.000000	0.000000	0.000000	0.246142	0.239659
NPIPB1P	pseudogene	-1.000000	-1.000000	0.000000	0.435833	0.411095
GNAL	protein coding	0.000000	0.000000	0.000000	0.216287	0.207392
ANKRD62	protein coding	0.000000	0.000000	0.000000	1.207373	1.047470
AP005264.5	pseudogene	-1.000000	-1.000000	0.000000	0.770623	0.691191
TUBB6	protein coding	0.000000	0.000000	0.000000	0.226251	0.204633
AFG3L2	protein coding	0.000000	0.000000	0.000000	0.166327	0.155055
LDLRAD4	protein coding	0.000000	0.000000	0.000000	0.037112	0.036071
AP005212.4	other	-1.000000	-1.000000	0.000000	0.018461	0.017906
ANKRD30B	protein coding	1.483609	0.000000	1.422345	3.793131	3.093214
ROCK1	protein coding	0.000000	0.000000	0.000000	0.130230	0.122465
GREB1L	protein coding	0.000000	0.000000	0.000000	0.037976	0.036726
MIB1	protein coding	0.000000	0.000000	0.000000	0.000000	0.040361
RIOK3	protein coding	0.000000	0.000000	0.000000	0.147154	0.127294
TTC39C	protein coding	0.000000	0.000000	0.000000	0.076266	0.072810
LINC01894	lincRNA	-1.000000	-1.000000	0.000000	0.152905	0.151305
TAF4B	protein coding	0.000000	0.000000	0.000000	0.186354	0.180393
DSG1	protein coding	0.000000	0.000000	0.000000	0.080216	0.069337
RNF125	protein coding	0.000000	0.000000	0.000000	0.075801	0.067468
CCDC178	protein coding	0.000000	0.000000	0.000000	0.007604	0.007544
ASXL3	protein coding	0.000000	3.068464	1.409828	0.000000	0.100024
MAPRE2	protein coding	0.000000	0.000000	0.000000	0.364303	0.351863
GALNT1	protein coding	0.000000	3.132289	2.006403	0.037484	0.340430
FHOD3	protein coding	0.000000	0.000000	0.000000	0.005035	0.004976
KIAA1328	protein coding	0.000000	0.000000	0.000000	0.036970	0.035974
AC016205.1	lincRNA	-1.000000	-1.000000	0.000000	0.044531	0.044321
LINC01901	lincRNA	-1.000000	-1.000000	0.000000	0.517300	0.510363
LINC01902	lincRNA	-1.000000	-1.000000	0.000000	1.000328	0.783644
LINC00907	lincRNA	-1.000000	-1.000000	0.000000	0.004212	0.004134
LINC01478	lincRNA	-1.000000	-1.000000	0.000000	0.600044	0.593486
SETBP1	protein coding	0.000000	0.000000	0.000000	0.031792	0.030643
SLC14A2	protein coding	0.000000	0.000000	0.000000	0.040591	0.040154
PSTPIP2	protein coding	0.000000	0.000000	0.000000	0.065347	0.063109
HAUS1	protein coding	0.000000	0.000000	0.000000	0.949215	0.904129
RNF165	protein coding	0.000000	0.240223	0.221200	0.000000	0.018338
KATNAL2	protein coding	0.000000	0.000000	0.000000	6.623208	6.456257
ELOA3D	protein coding	62.134146	-1.000000	62.134146	-1.000000	62.134146
ELOA3C	protein coding	53.985210	-1.000000	53.985210	-1.000000	53.985210
ELOA3B	protein coding	69.268293	-1.000000	69.268293	-1.000000	69.268293
ELOA3	protein coding	-1.000000	73.347548	73.347548	-1.000000	73.347548
SMAD2	protein coding	0.000000	0.000000	0.000000	0.359870	0.254524
DYM	protein coding	0.000000	0.000000	0.000000	0.214541	0.211493
LIPG	protein coding	0.000000	0.000000	0.000000	0.739601	0.511914
MEX3C	protein coding	3.512881	0.000000	1.008471	0.000000	0.171413
DCC	protein coding	0.000000	0.000000	0.000000	0.177387	0.175708
MBD2	protein coding	6.666667	0.000000	1.490948	0.000000	0.114774
STARD6	protein coding	0.000000	0.000000	0.000000	0.746998	0.705231
RAB27B	protein coding	0.000000	0.000000	0.000000	0.024675	0.023641
CCDC68	protein coding	0.000000	0.000000	0.000000	0.050352	0.046553
TCF4	protein coding	0.000000	0.000000	0.000000	0.056686	0.054695
ONECUT2	protein coding	7.854785	0.212256	0.930521	0.000000	0.269726
ATP8B1	protein coding	0.000000	0.000000	0.000000	0.314726	0.176799
NEDD4L	protein coding	0.000000	0.000000	0.000000	0.279502	0.270457
ZNF532	protein coding	0.000000	1.331397	0.678426	0.317940	0.342267
CDH20	protein coding	0.000000	0.000000	0.000000	0.029336	0.028804
PIGN	protein coding	0.000000	0.000000	0.000000	0.106868	0.101113
ZCCHC2	protein coding	3.561363	0.000000	1.891156	0.000000	0.214831
PHLPP1	protein coding	0.000000	0.000000	0.000000	1.386128	1.352540
BCL2	protein coding	0.000000	0.364067	0.340716	0.000000	0.020327
CDH7	protein coding	0.000000	0.000000	0.000000	0.022182	0.019987
CCDC102B	protein coding	0.000000	0.000000	0.000000	0.110753	0.109712
DOK6	protein coding	0.000000	0.000000	0.000000	0.133463	0.130794
CD226	protein coding	0.000000	0.000000	0.000000	0.231000	0.168395
AC079062.1	other	-1.000000	-1.000000	0.000000	0.035645	0.033557
AC090398.1	lincRNA	-1.000000	-1.000000	0.000000	0.588448	0.558908
ZNF407	protein coding	0.000000	0.000000	0.000000	1.130016	1.105385
TSHZ1	protein coding	0.000000	8.682049	3.897472	0.000000	0.280321
AC021506.1	lincRNA	-1.000000	-1.000000	0.000000	14.510097	14.138123
ZNF516	protein coding	0.000000	0.000000	0.000000	1.616836	1.519708
LINC00908	lincRNA	-1.000000	-1.000000	0.000000	0.074433	0.071678
ZNF236	protein coding	0.000000	5.661232	2.459420	0.084848	0.247772
MBP	protein coding	0.000000	0.000000	0.000000	0.142085	0.126569
GALR1	protein coding	0.000000	0.000000	0.000000	0.433526	0.274253
AC124254.1	lincRNA	-1.000000	-1.000000	0.000000	0.040410	0.040246
SALL3	protein coding	5.988024	0.000000	1.125402	0.000000	0.937416
ATP9B	protein coding	0.000000	6.165617	2.317713	0.158072	0.199675
NFATC1	protein coding	0.000000	0.000000	0.000000	0.320984	0.302692
AC068473.1	lincRNA	-1.000000	-1.000000	0.000000	0.496234	0.482642
CTDP1	protein coding	0.000000	0.000000	0.000000	1.178001	1.084325
AC021594.2	lincRNA	-1.000000	-1.000000	0.000000	0.618690	0.604966
KCNG2	protein coding	0.000000	-1.000000	0.000000	1.974328	1.878629
PQLC1	protein coding	0.000000	0.000000	0.000000	1.961247	1.856064
HSBP1L1	protein coding	0.000000	0.000000	0.000000	0.729262	0.638876
AC008993.1	pseudogene	-1.000000	-1.000000	63.677298	71.246851	69.508197
AC008993.3	other	-1.000000	-1.000000	91.304348	-1.000000	91.304348
AC008993.4	lincRNA	-1.000000	-1.000000	90.000000	62.987013	81.063830
FAM138F	lincRNA	-1.000000	-1.000000	100.000000	100.000000	100.000000
OR4G1P	pseudogene	-1.000000	-1.000000	9.233352	0.000000	2.390611
OR4F17	protein coding	0.000000	70.285714	46.101949	2.544379	32.626525
WBP1LP11	pseudogene	-1.000000	-1.000000	100.000000	-1.000000	100.000000
OR4F8P	pseudogene	-1.000000	-1.000000	100.000000	-1.000000	100.000000
AC092192.1	lincRNA	-1.000000	-1.000000	87.807276	-1.000000	87.807276
SEPT14P19	pseudogene	-1.000000	-1.000000	100.000000	91.192724	91.794487
CICP19	pseudogene	-1.000000	-1.000000	100.000000	-1.000000	100.000000
AC092299.1	pseudogene	-1.000000	-1.000000	100.000000	-1.000000	100.000000
AC010507.1	pseudogene	-1.000000	-1.000000	68.720379	28.086278	37.242360
LINC01002	other	-1.000000	-1.000000	49.653061	51.851426	49.723140
PLPP2	protein coding	0.000000	1.506997	0.787845	0.000000	0.133792
MIER2	protein coding	0.000000	0.000000	0.000000	0.595679	0.500334
SHC2	protein coding	11.835334	0.000000	8.303249	1.873687	2.233580
ODF3L2	protein coding	0.000000	0.000000	0.000000	0.219386	0.189052
MADCAM1	protein coding	0.000000	0.000000	0.000000	1.776462	1.484597
TPGS1	protein coding	0.000000	0.000000	0.000000	1.910886	1.735626
CDC34	protein coding	0.000000	0.000000	0.000000	3.257695	2.793834
GZMM	protein coding	0.000000	0.000000	0.000000	0.870798	0.730051
HCN2	protein coding	18.464419	7.055631	15.996478	0.390019	2.339911
POLRMT	protein coding	0.000000	0.000000	0.000000	0.991603	0.757021
FGF22	protein coding	0.000000	0.000000	0.000000	1.581278	1.113090
PALM	protein coding	0.000000	3.772767	2.500719	0.000000	0.220868
PLPPR3	protein coding	1.784917	0.000000	1.459854	0.000000	0.421541
MED16	protein coding	0.000000	0.000000	0.000000	0.957846	0.808973
R3HDM4	protein coding	0.000000	0.000000	0.000000	0.579866	0.513678
ARID3A	protein coding	0.000000	0.000000	0.000000	0.111513	0.097701
WDR18	protein coding	0.000000	0.000000	0.000000	0.855253	0.748218
CNN2	protein coding	0.000000	0.000000	0.000000	3.925789	3.067190
ABCA7	protein coding	0.000000	0.000000	0.000000	2.818355	2.037611
SBNO2	protein coding	0.000000	0.000000	0.000000	2.599724	2.378202
STK11	protein coding	0.000000	0.000000	0.000000	6.338568	5.521159
CBARP	protein coding	0.000000	18.209877	12.220944	0.000000	5.451745
EFNA2	protein coding	18.847352	4.575163	14.240506	0.000000	0.958603
MUM1	protein coding	0.000000	0.000000	0.000000	0.183785	0.147555
DAZAP1	protein coding	0.000000	0.000000	0.000000	0.275172	0.252507
PLK5	protein coding	0.000000	0.000000	0.000000	0.782473	0.584698
MEX3D	protein coding	16.308793	0.000000	11.196911	0.000000	2.382553
TCF3	protein coding	0.000000	5.473625	3.189555	0.000000	0.445573
ONECUT3	protein coding	42.491582	0.000000	7.586870	0.000000	2.205137
ATP8B3	protein coding	0.000000	0.000000	0.000000	2.346091	1.840999
KLF16	protein coding	26.583851	3.303862	9.647935	0.000000	2.551706
CSNK1G2	protein coding	0.000000	8.524904	4.880724	0.372460	0.781308
BTBD2	protein coding	13.306217	1.369863	7.682852	0.680198	1.142730
AP3D1	protein coding	0.000000	0.000000	0.000000	0.435171	0.398551
TMPRSS9	protein coding	0.000000	0.000000	0.000000	2.048895	1.859164
GNG7	protein coding	0.000000	0.000000	0.000000	0.477907	0.467387
AC006538.2	protein coding	0.000000	0.000000	0.000000	0.860443	0.839355
ZNF57	protein coding	0.000000	0.000000	0.000000	6.517459	5.649107
ZNF77	protein coding	0.000000	0.000000	0.000000	0.432633	0.357356
TLE2	protein coding	0.000000	0.000000	0.000000	0.825093	0.776047
AES	protein coding	0.000000	16.384181	11.632571	1.053042	3.638325
GNA11	protein coding	0.000000	4.961832	3.615295	0.000000	0.527134
S1PR4	protein coding	0.000000	0.000000	0.000000	-1.000000	3.318307
CELF5	protein coding	0.000000	0.000000	0.000000	0.050262	0.046979
NFIC	protein coding	0.000000	0.000000	0.000000	0.088949	0.083972
PIP5K1C	protein coding	0.000000	0.000000	0.000000	0.970600	0.880562
PIAS4	protein coding	0.000000	0.000000	0.000000	0.280092	0.252048
ZBTB7A	protein coding	0.000000	4.358781	3.022362	1.358970	1.784686
UBXN6	protein coding	0.000000	0.000000	0.000000	0.474551	0.397723
UHRF1	protein coding	0.000000	0.885936	0.466563	0.000000	0.040627
KDM4B	protein coding	0.000000	0.000000	0.000000	0.080232	0.076430
SAFB2	protein coding	5.240488	0.000000	4.188181	0.000000	0.394094
SAFB	protein coding	6.788793	0.000000	6.140351	0.000000	0.415906
MLLT1	protein coding	0.714286	1.663128	1.309365	0.063037	0.145180
KHSRP	protein coding	5.552873	0.000000	2.973882	0.000000	1.004718
TNFSF9	protein coding	0.000000	0.000000	0.000000	5.213125	3.448975
C3	protein coding	0.000000	0.000000	0.000000	0.963871	0.857013
TRIP10	protein coding	0.000000	0.000000	0.000000	0.266006	0.213220
MBD3L2B	protein coding	44.065041	21.721311	37.718277	61.851852	53.526804
MBD3L5	protein coding	50.239234	0.000000	40.540541	52.841596	48.869708
MBD3L4	protein coding	71.929825	0.000000	58.268734	72.688822	68.120115
MBD3L2	protein coding	41.307815	31.515152	39.267677	25.493827	30.074565
MBD3L3	protein coding	7.177033	23.809524	10.335917	92.990937	66.639243
INSR	protein coding	0.000000	0.000000	0.000000	0.031319	0.029706
CAMSAP3	protein coding	0.234926	0.000000	0.215414	3.430834	2.830104
CLEC4M	protein coding	3.046595	0.000000	1.732926	0.000000	0.526642
ELAVL1	protein coding	0.000000	0.568912	0.493316	0.245206	0.280374
CCL25	protein coding	0.000000	0.000000	0.000000	0.697805	0.627340
MYO1F	protein coding	0.000000	0.000000	0.000000	0.225221	0.207794
AC012616.1	pseudogene	-1.000000	-1.000000	100.000000	-1.000000	100.000000
ZNF846	protein coding	0.000000	0.000000	0.000000	0.068419	0.063127
OLFM2	protein coding	0.000000	0.000000	0.000000	0.113218	0.109858
TYK2	protein coding	0.000000	0.000000	0.000000	0.329823	0.275318
CARM1	protein coding	1.915709	12.583222	6.728747	0.000000	0.434471
RGL3	protein coding	0.000000	0.000000	0.000000	0.159144	0.102854
CCDC151	protein coding	0.000000	0.000000	0.000000	3.440012	2.931875
ZNF627	protein coding	0.000000	0.000000	0.000000	0.289613	0.272753
NFIX	protein coding	1.946647	4.724572	4.106513	0.002063	0.250998
CACNA1A	protein coding	0.000000	0.000000	0.000000	0.149291	0.145575
NANOS3	protein coding	0.000000	0.000000	0.000000	0.000000	0.674013
CC2D1A	protein coding	0.000000	0.000000	0.000000	0.247184	0.210714
PODNL1	protein coding	0.000000	0.000000	0.000000	0.560911	0.463859
SAMD1	protein coding	9.178744	0.000000	4.199823	0.000000	2.972466
PRKACA	protein coding	0.000000	2.810716	2.040166	0.000000	0.242461
ADGRE5	protein coding	0.000000	0.000000	0.000000	0.706108	0.598781
ADGRE3	protein coding	0.000000	0.000000	0.000000	0.048499	0.046538
ADGRE2	protein coding	0.000000	0.000000	0.000000	0.405433	0.340210
BRD4	protein coding	0.000000	2.739512	1.630485	0.230743	0.385464
WIZ	protein coding	0.000000	1.127820	0.448191	1.098687	0.897534
CYP4F23P	pseudogene	-1.000000	-1.000000	0.000000	0.525348	0.484614
CYP4F12	protein coding	0.000000	0.000000	0.000000	7.208956	6.540525
LINC01835	pseudogene	-1.000000	-1.000000	0.000000	0.568931	0.534428
CYP4F11	protein coding	0.000000	0.000000	0.000000	4.210926	3.453333
NWD1	protein coding	0.000000	0.000000	0.000000	0.414754	0.381683
CPAMD8	protein coding	0.000000	0.000000	0.000000	0.025259	0.023904
UNC13A	protein coding	0.000000	0.000000	0.000000	0.139162	0.122936
CRLF1	protein coding	1.576044	37.093690	11.941964	0.000000	0.945919
KLHL26	protein coding	0.000000	0.000000	0.000000	0.379040	0.328067
CRTC1	protein coding	0.000000	0.000000	0.000000	0.053457	0.049668
CERS1	protein coding	0.000000	3.388474	3.384861	0.253953	0.674189
GATAD2A	protein coding	0.000000	0.472069	0.343397	0.000000	0.019496
ZNF91	protein coding	0.000000	0.000000	0.000000	0.000000	0.057415
AC139769.1	pseudogene	-1.000000	-1.000000	0.000000	0.563179	0.537161
AC139769.2	lincRNA	-1.000000	-1.000000	0.000000	0.591176	0.567406
CCNE1	protein coding	0.000000	3.348730	1.396245	0.000000	0.233683
AC008798.1	pseudogene	-1.000000	-1.000000	100.000000	-1.000000	100.000000
URI1	protein coding	0.000000	0.000000	0.000000	0.055553	0.052709
ZNF536	protein coding	0.000000	0.000000	0.000000	0.056402	0.055436
TDRD12	protein coding	0.000000	0.000000	0.000000	0.139993	0.131115
LRP3	protein coding	0.000000	3.959844	1.805238	1.046967	1.145087
CHST8	protein coding	0.000000	0.000000	0.000000	0.344440	0.337833
WTIP	protein coding	0.000000	0.691541	0.626274	0.000000	0.280441
ZNF30	protein coding	0.000000	0.000000	0.000000	0.328460	0.279192
USF2	protein coding	4.281768	13.977273	7.946735	1.165391	2.628424
UPK1A	protein coding	0.000000	0.000000	0.000000	1.199698	1.061252
KMT2B	protein coding	0.650546	0.000000	0.625886	0.000000	0.254087
AC012617.1	lincRNA	-1.000000	-1.000000	14.964459	60.118278	45.190406
ZNF850	protein coding	0.000000	0.000000	0.000000	0.383528	0.331953
AC016590.1	lincRNA	-1.000000	-1.000000	5.431655	25.295170	15.379100
HKR1	protein coding	0.000000	0.000000	0.000000	0.104504	0.093759
ZNF573	protein coding	0.000000	0.000000	0.000000	0.919875	0.860471
AC016582.1	pseudogene	-1.000000	-1.000000	0.000000	5.481728	4.610548
RYR1	protein coding	0.000000	0.000000	0.000000	0.100695	0.090339
CAPN12	protein coding	0.000000	0.000000	0.000000	1.018252	0.934109
LGALS7	protein coding	0.000000	48.732943	31.486146	22.312609	25.188417
LGALS7B	protein coding	21.654501	0.000000	18.464730	21.170732	20.685579
SAMD4B	protein coding	0.000000	1.169188	0.688677	0.086056	0.156993
FCGBP	protein coding	3.075704	0.000000	3.034569	6.171425	5.607057
LYPD4	protein coding	0.000000	0.000000	0.000000	0.917600	0.655910
ARHGEF1	protein coding	0.000000	0.000000	0.000000	0.367621	0.331993
AC010616.1	protein coding	0.000000	0.000000	0.000000	0.678274	0.610254
CIC	protein coding	0.000000	11.807388	1.959068	0.000000	0.656640
CEACAMP5	pseudogene	-1.000000	-1.000000	0.000000	2.883233	2.695617
PSG9	protein coding	0.000000	0.000000	0.000000	0.069993	0.065813
CD177	protein coding	0.000000	0.000000	0.000000	47.445051	35.624934
CD177P1	pseudogene	-1.000000	-1.000000	0.000000	48.280302	41.137753
CADM4	protein coding	5.484147	4.851485	5.190629	0.176725	0.807052
LYPD5	protein coding	0.000000	0.000000	0.000000	0.145354	0.131087
CEACAM22P	pseudogene	-1.000000	-1.000000	0.000000	0.309017	0.297267
CEACAM19	protein coding	0.000000	0.000000	0.000000	4.642559	4.035143
RELB	protein coding	0.000000	8.078995	1.957373	0.000000	0.122389
PPP1R13L	protein coding	0.000000	0.000000	0.000000	0.184099	0.160958
NOVA2	protein coding	0.000000	1.550725	1.314981	0.000000	0.268763
NPAS1	protein coding	0.000000	0.000000	0.000000	0.212242	0.192641
INAFM1	protein coding	0.000000	10.060606	6.618820	-1.000000	6.618820
C5AR1	protein coding	0.000000	0.000000	0.000000	0.174904	0.121711
PLA2G4C	protein coding	0.000000	0.000000	0.000000	0.249227	0.238194
ZNF114	protein coding	0.000000	0.000000	0.000000	0.224352	0.188507
SEC1P	pseudogene	-1.000000	-1.000000	0.000000	0.197433	0.185630
TRPM4	protein coding	0.000000	0.000000	0.000000	0.068671	0.061004
NOSIP	protein coding	0.000000	0.000000	0.000000	0.165299	0.159185
SCAF1	protein coding	2.789754	0.000000	2.419177	0.000000	0.665981
CPT1C	protein coding	0.000000	0.000000	0.000000	0.133614	0.113870
MYH14	protein coding	0.000000	0.000000	0.000000	0.303978	0.286046
KCNC3	protein coding	6.727273	0.000000	2.358190	0.000000	0.685884
MYBPC2	protein coding	0.000000	0.000000	0.000000	0.268709	0.239392
SHANK1	protein coding	0.000000	0.000000	0.000000	0.347037	0.305434
AC010325.1	protein coding	0.000000	0.000000	0.000000	0.000000	0.158814
KLK6	protein coding	0.000000	0.000000	0.000000	4.273882	3.504800
KLK7	protein coding	0.000000	0.000000	0.000000	0.684425	0.485756
ETFB	protein coding	0.000000	0.000000	0.000000	0.781072	0.644736
AC018755.2	protein coding	4.803922	0.000000	4.244262	0.000000	0.281625
ZNF534	protein coding	0.000000	0.000000	0.000000	0.524194	0.449671
ZNF83	protein coding	0.000000	0.000000	0.000000	0.038951	0.036294
AC010487.3	protein coding	0.000000	0.000000	0.000000	0.358186	0.349552
ZNF665	protein coding	0.000000	0.000000	0.000000	6.947817	5.442894
AC092070.4	lincRNA	-1.000000	-1.000000	0.000000	1.018809	0.849118
PRKCG	protein coding	0.000000	0.000000	0.000000	0.371346	0.326751
CACNG8	protein coding	9.546166	0.000000	1.394923	0.000000	0.448942
TMC4	protein coding	0.000000	0.000000	0.000000	0.546963	0.441333
RPS9	protein coding	0.000000	0.000000	0.000000	0.000000	0.640269
LILRA6	protein coding	2.351314	3.153153	2.539683	3.762292	2.193902
LILRA2	protein coding	0.000000	0.000000	0.000000	5.991167	4.140036
LILRB4	protein coding	0.000000	0.000000	0.000000	0.093918	0.079335
NLRP7	protein coding	0.000000	0.000000	0.000000	0.149231	0.135505
NLRP2	protein coding	0.000000	0.000000	0.000000	0.132544	0.120803
RDH13	protein coding	0.000000	0.000000	0.000000	0.262996	0.186434
EPS8L1	protein coding	0.000000	0.000000	0.000000	0.428549	0.345847
PPP1R12C	protein coding	0.000000	0.000000	0.000000	1.803684	1.587480
TNNT1	protein coding	0.000000	0.000000	0.000000	0.905316	0.803140
BRSK1	protein coding	0.000000	0.000000	0.000000	0.305822	0.269197
TMEM238	protein coding	13.747646	0.000000	7.307307	2.918199	3.736223
RPL28	protein coding	0.000000	0.000000	0.000000	1.057082	0.670204
SBK2	protein coding	0.000000	0.000000	0.000000	4.537466	3.860794
U2AF2	protein coding	0.000000	0.000000	0.000000	0.211296	0.179882
NLRP9	protein coding	0.000000	0.000000	0.000000	0.910678	0.800801
NLRP11	protein coding	0.000000	0.000000	0.000000	2.070224	1.920121
NLRP4	protein coding	0.000000	0.000000	0.000000	0.505368	0.461613
ZNF787	protein coding	0.000000	0.000000	0.000000	0.251323	0.224096
ZSCAN5A	protein coding	0.000000	0.000000	0.000000	0.224866	0.217197
ZNF667	protein coding	0.000000	0.000000	0.000000	0.633180	0.539494
AC003005.2	lincRNA	-1.000000	-1.000000	0.000000	2.820513	2.468674
AC003006.1	protein coding	0.000000	0.000000	0.000000	0.050765	0.050329
ZNF671	protein coding	0.000000	0.000000	0.000000	0.746733	0.457259
ZNF814	protein coding	0.000000	0.000000	0.000000	0.209775	0.166076
ZSCAN18	protein coding	0.000000	0.000000	0.000000	0.267842	0.228396
ZSCAN22	protein coding	0.000000	0.000000	0.000000	2.602753	1.815451
CENPBD1P1	pseudogene	-1.000000	-1.000000	4.025765	3.715519	3.772150
AC079779.3	lincRNA	-1.000000	-1.000000	5.617638	3.646801	4.375540
AC079779.4	lincRNA	-1.000000	-1.000000	0.000000	27.097315	18.552556
AC093326.2	lincRNA	-1.000000	-1.000000	1.510989	0.000000	1.219512
TMEM18	protein coding	0.000000	0.000000	0.000000	5.386313	3.622328
LINC01115	lincRNA	-1.000000	-1.000000	0.000000	5.011371	4.925157
SNTG2	protein coding	0.000000	0.000000	0.000000	1.069364	1.064440
TPO	protein coding	0.000000	0.000000	0.000000	0.836976	0.611253
PXDN	protein coding	0.000000	0.000000	0.000000	0.813905	0.757757
MYT1L	protein coding	0.000000	0.000000	0.000000	0.419799	0.414027
AC018685.2	lincRNA	-1.000000	-1.000000	0.000000	1.284326	1.236254
LINC01250	lincRNA	-1.000000	-1.000000	0.000000	0.117661	0.116461
EIPR1	protein coding	0.000000	0.000000	0.000000	0.824396	0.810766
TRAPPC12	protein coding	0.000000	0.000000	0.000000	0.224838	0.218177
COLEC11	protein coding	0.000000	0.000000	0.000000	0.076208	0.072272
ALLC	protein coding	0.000000	0.000000	0.000000	0.451068	0.436190
DCDC2C	protein coding	0.000000	0.000000	0.000000	0.601474	0.595193
ID2	protein coding	0.000000	0.000000	0.000000	2.110437	1.301712
ASAP2	protein coding	0.000000	6.270872	2.951965	0.021228	0.105571
ITGB1BP1	protein coding	0.000000	2.887337	2.613598	0.000000	0.762256
ADAM17	protein coding	0.000000	0.000000	0.000000	0.225577	0.208005
KLF11	protein coding	0.000000	2.289078	1.525719	5.225396	3.812464
HPCAL1	protein coding	0.000000	0.000000	0.000000	0.029565	0.028863
PQLC3	protein coding	1.462523	0.284495	0.614439	0.474458	0.494171
ROCK2	protein coding	0.000000	0.000000	0.000000	0.175656	0.162545
GREB1	protein coding	0.000000	0.000000	0.000000	0.100882	0.093489
MIR3681HG	lincRNA	-1.000000	-1.000000	0.000000	0.131437	0.130734
LINC00276	lincRNA	-1.000000	-1.000000	0.000000	0.084041	0.083571
AC010745.2	lincRNA	-1.000000	-1.000000	0.000000	0.052368	0.050941
FAM49A	protein coding	0.000000	1.014003	0.821275	3.434233	3.319871
KCNS3	protein coding	0.000000	0.000000	0.000000	0.000000	0.237717
LINC01376	lincRNA	-1.000000	-1.000000	0.000000	0.021550	0.021371
GDF7	protein coding	7.464893	0.571769	1.528519	0.000000	1.184326
LINC01830	lincRNA	-1.000000	-1.000000	0.000000	0.008876	0.008866
ATAD2B	protein coding	0.000000	0.000000	0.000000	0.458067	0.435976
ITSN2	protein coding	0.000000	0.000000	0.000000	0.014926	0.013937
EFR3B	protein coding	0.000000	0.000000	0.000000	0.046066	0.041878
DNMT3A	protein coding	0.000000	0.341556	0.251514	0.903319	0.842812
DTNB	protein coding	0.000000	1.963636	0.855784	0.000000	0.009108
KIF3C	protein coding	0.000000	0.000000	0.000000	0.255223	0.229729
GAREM2	protein coding	0.000000	0.820419	0.454699	0.000000	0.162925
OTOF	protein coding	0.000000	0.000000	0.000000	0.178099	0.164540
C2orf16	protein coding	0.000000	0.000000	0.000000	3.571182	2.278593
BABAM2	protein coding	0.000000	0.000000	0.000000	0.023967	0.023833
PLB1	protein coding	0.000000	0.000000	0.000000	0.055825	0.053578
ALK	protein coding	0.000000	0.000000	0.000000	0.052094	0.051592
LCLAT1	protein coding	0.000000	0.000000	0.000000	0.085381	0.082234
SRD5A2	protein coding	0.000000	0.000000	0.000000	0.198398	0.182634
DPY30	protein coding	0.000000	0.000000	0.000000	0.000000	0.041860
SPAST	protein coding	0.000000	0.000000	0.000000	0.113791	0.107344
BIRC6	protein coding	0.000000	0.000000	0.000000	0.146734	0.137854
LINC00486	lincRNA	-1.000000	-1.000000	0.000000	1.776348	1.739259
LINC01317	lincRNA	-1.000000	-1.000000	0.000000	0.003561	0.003554
AC068599.1	lincRNA	-1.000000	-1.000000	0.000000	1.054657	1.052268
ATL2	protein coding	0.000000	0.000000	0.000000	0.030611	0.029124
DHX57	protein coding	0.000000	0.000000	0.000000	0.058935	0.054984
ARHGEF33	protein coding	0.000000	0.000000	0.000000	0.137509	0.129661
PKDCC	protein coding	0.000000	11.089303	4.518193	0.000000	1.075371
MTA3	protein coding	0.000000	0.000000	0.000000	0.068599	0.066698
THADA	protein coding	0.000000	0.000000	0.000000	0.052005	0.050382
PLEKHH2	protein coding	0.000000	0.000000	0.000000	2.808144	2.656946
CAMKMT	protein coding	0.000000	0.000000	0.000000	0.082890	0.082310
SRBD1	protein coding	0.000000	0.000000	0.000000	0.209246	0.204935
RHOQ	protein coding	0.000000	6.236636	5.256834	0.000000	0.626891
STON1-GTF2A1L	protein coding	0.000000	0.000000	0.000000	0.042897	0.042175
AC009975.1	lincRNA	-1.000000	-1.000000	0.000000	0.004448	0.004429
AC009975.2	lincRNA	-1.000000	-1.000000	0.000000	0.010902	0.010810
NRXN1	protein coding	0.000000	0.000000	0.000000	0.021763	0.018285
AC007402.1	lincRNA	-1.000000	-1.000000	0.000000	0.041710	0.041590
ASB3	protein coding	0.000000	0.000000	0.000000	0.087931	0.086295
ACYP2	protein coding	0.000000	0.000000	0.000000	0.027568	0.027208
EML6	protein coding	0.000000	0.000000	0.000000	0.038481	0.037018
AC007100.1	lincRNA	-1.000000	-1.000000	0.000000	0.179788	0.179690
BCL11A	protein coding	0.000000	0.000000	0.000000	0.166407	0.133800
REL	protein coding	0.000000	1.894826	1.581660	0.000000	0.355367
FAM161A	protein coding	0.000000	0.000000	0.000000	0.719792	0.624808
COMMD1	protein coding	0.000000	0.000000	0.000000	0.115962	0.107534
EHBP1	protein coding	0.000000	0.000000	0.000000	0.026705	0.026299
WDPCP	protein coding	0.000000	0.000000	0.000000	0.000000	0.004105
SPRED2	protein coding	0.000000	0.000000	0.000000	0.122259	0.117419
ZNF638	protein coding	0.000000	0.000000	0.000000	1.603914	1.517904
EXOC6B	protein coding	0.000000	0.000000	0.000000	0.075734	0.074609
C2orf78	protein coding	0.000000	0.000000	0.000000	63.988633	58.070878
AC073046.1	lincRNA	-1.000000	-1.000000	0.000000	43.170732	29.232040
LRRTM4	protein coding	0.000000	0.000000	0.000000	0.026896	0.026727
CTNNA2	protein coding	0.000000	0.000000	0.000000	0.024356	0.024255
AC012355.1	lincRNA	-1.000000	-1.000000	0.000000	0.140567	0.139928
TRABD2A	protein coding	0.000000	0.000000	0.000000	0.000000	0.597484
KCMF1	protein coding	0.000000	0.960711	0.840969	0.000000	0.075810
TCF7L1	protein coding	0.000000	0.000000	0.000000	0.033426	0.032772
RNF103-CHMP3	protein coding	0.000000	0.000000	0.000000	1.966009	1.952157
RMND5A	protein coding	0.000000	0.000000	0.000000	11.060677	9.853460
RGPD1	protein coding	74.793161	45.614035	68.545008	47.992973	49.345897
PLGLB1	protein coding	57.044674	40.447154	43.180532	40.940747	41.154823
AC125232.1	pseudogene	-1.000000	-1.000000	40.796020	33.015681	33.532512
AC092651.2	pseudogene	-1.000000	-1.000000	0.000000	14.699741	14.493677
AC092651.1	pseudogene	-1.000000	-1.000000	27.974277	79.680901	73.017171
AC083899.1	pseudogene	-1.000000	-1.000000	11.834475	17.824112	17.499405
PLGLB2	protein coding	53.951890	41.657208	44.709898	23.362811	25.611806
RGPD2	protein coding	75.372431	16.214587	61.275496	59.859658	60.015429
AC108479.2	pseudogene	-1.000000	-1.000000	0.000000	4.889043	4.644269
THNSL2	protein coding	0.000000	0.000000	0.000000	2.016985	1.511535
FOXI3	protein coding	7.600950	0.000000	3.424902	0.000000	1.635713
RPIA	protein coding	0.000000	0.000000	0.000000	3.790834	3.671721
IGKV1-33	other	-1.000000	0.000000	6.428571	0.000000	1.341948
IGKV3-34	pseudogene	-1.000000	-1.000000	21.575342	16.410256	19.427403
IGKV1-35	pseudogene	-1.000000	-1.000000	10.563380	-1.000000	10.563380
IGKV1-37	other	-1.000000	100.000000	45.843829	100.000000	58.733205
IGKV1-39	other	-1.000000	0.000000	52.896725	1.639344	40.882917
IGKV2-40	other	-1.000000	-1.000000	100.000000	-1.000000	100.000000
AC006453.4	pseudogene	-1.000000	-1.000000	13.669065	47.276172	44.249695
AC006453.2	pseudogene	-1.000000	-1.000000	27.890593	37.430361	36.890913
AC006453.1	pseudogene	-1.000000	-1.000000	0.000000	0.169096	0.157420
IGKV2D-40	other	-1.000000	-1.000000	14.029851	0.000000	6.657224
IGKV1D-39	other	-1.000000	0.000000	89.333333	100.000000	91.983968
IGKV1D-37	other	-1.000000	-1.000000	34.090909	100.000000	51.260504
IGKV3D-34	pseudogene	-1.000000	-1.000000	55.149502	36.021505	47.852761
AC116050.2	pseudogene	-1.000000	-1.000000	16.591676	26.946684	26.366398
AC116050.1	pseudogene	-1.000000	-1.000000	26.439791	29.788626	29.543119
AC027612.2	pseudogene	-1.000000	-1.000000	0.000000	1.646364	1.557099
AC027612.4	pseudogene	-1.000000	-1.000000	50.000000	-1.000000	50.000000
IGKV1OR2-1	pseudogene	-1.000000	-1.000000	100.000000	100.000000	100.000000
SLC9B1P2	pseudogene	-1.000000	-1.000000	0.000000	0.160199	0.156256
IGKV1OR2-2	pseudogene	-1.000000	-1.000000	100.000000	100.000000	100.000000
AL845331.2	protein coding	0.000000	-1.000000	0.000000	0.546812	0.510872
KCNIP3	protein coding	0.000000	0.000000	0.000000	0.145182	0.139673
AC009238.1	pseudogene	-1.000000	-1.000000	76.595745	-1.000000	76.595745
UBTFL5	pseudogene	-1.000000	-1.000000	100.000000	-1.000000	100.000000
AC133104.1	pseudogene	-1.000000	-1.000000	100.000000	100.000000	100.000000
TRIM43B	protein coding	44.966443	60.122699	47.930414	34.165982	37.132921
AC009237.1	pseudogene	-1.000000	-1.000000	51.413190	32.500000	39.031206
AC009237.16	pseudogene	-1.000000	-1.000000	81.386139	65.661642	72.826087
TRIM43	protein coding	25.428784	0.000000	20.285544	34.036591	31.069588
AC009237.13	pseudogene	-1.000000	-1.000000	100.000000	79.917767	80.502154
UBTFL3	pseudogene	-1.000000	-1.000000	100.000000	-1.000000	100.000000
AC009237.17	pseudogene	-1.000000	-1.000000	100.000000	100.000000	100.000000
AC009237.6	pseudogene	-1.000000	-1.000000	72.813239	-1.000000	72.813239
GPAT2P1	pseudogene	-1.000000	-1.000000	37.141148	28.932629	43.654871
ANKRD36C	protein coding	3.486750	0.000000	2.959080	2.681079	2.693142
GPAT2	protein coding	30.402010	64.304462	38.603175	37.354624	50.014282
FAM178B	protein coding	0.000000	0.000000	0.000000	0.142003	0.138199
ANKRD36	protein coding	8.405286	14.413742	9.552324	8.375566	8.425095
AC159540.2	lincRNA	-1.000000	-1.000000	92.139596	42.546310	57.978939
AC159540.1	lincRNA	-1.000000	-1.000000	100.000000	47.427653	59.496284
IGKV1OR2-9	pseudogene	-1.000000	-1.000000	100.000000	-1.000000	100.000000
IGKV2OR2-10	pseudogene	-1.000000	-1.000000	100.000000	-1.000000	100.000000
IGKV2OR2-7D	pseudogene	-1.000000	-1.000000	100.000000	-1.000000	100.000000
IGKV2OR2-7	pseudogene	-1.000000	-1.000000	100.000000	-1.000000	100.000000
IGKV2OR2-8	pseudogene	-1.000000	-1.000000	100.000000	-1.000000	100.000000
IGKV1OR2-11	pseudogene	-1.000000	-1.000000	100.000000	-1.000000	100.000000
AC092683.1	lincRNA	-1.000000	-1.000000	86.488535	54.253292	64.065200
AC092683.2	lincRNA	-1.000000	-1.000000	75.579598	72.682809	72.952367
ANKRD36B	protein coding	28.124011	54.531250	41.408584	15.412727	17.109617
MGAT4A	protein coding	0.000000	1.061400	0.867084	0.076794	0.141939
TSGA10	protein coding	0.000000	0.000000	0.000000	0.021516	0.020925
AFF3	protein coding	0.000000	0.688202	0.450037	0.225854	0.230195
MAP4K4	protein coding	0.000000	0.000000	0.000000	0.195736	0.187526
IL18R1	protein coding	0.000000	0.000000	0.000000	0.769138	0.733558
TMEM182	protein coding	0.000000	0.000000	0.000000	0.065827	0.064665
LINC01796	lincRNA	-1.000000	-1.000000	0.000000	0.844524	0.817585
POU3F3	protein coding	-1.000000	15.899445	15.899445	-1.000000	15.899445
MRPS9	protein coding	0.000000	0.000000	0.000000	1.394356	1.360182
TGFBRAP1	protein coding	0.000000	2.163110	1.232512	0.073804	0.181284
AC012360.1	lincRNA	-1.000000	-1.000000	0.000000	2.109929	1.883209
NCK2	protein coding	0.000000	5.806452	3.914353	0.059436	0.136567
UXS1	protein coding	0.000000	0.000000	0.000000	4.092004	3.968882
RGPD3	protein coding	6.268825	0.000000	5.724600	4.363759	4.467737
RGPD4	protein coding	9.020277	0.000000	8.713161	9.305273	9.257636
LIMS1	protein coding	0.000000	0.000000	0.000000	0.276239	0.264895
CCDC138	protein coding	0.000000	0.000000	0.000000	0.388297	0.376823
SH3RF3	protein coding	0.000000	0.000000	0.000000	0.470141	0.462849
AC074387.1	lincRNA	-1.000000	-1.000000	29.683698	13.765182	22.108626
RGPD5	protein coding	100.000000	97.466096	99.132877	99.666649	99.598072
ZBTB45P1	pseudogene	-1.000000	-1.000000	92.096220	-1.000000	92.096220
LINC01123	lincRNA	-1.000000	-1.000000	47.540984	85.234551	71.554478
AC013268.3	pseudogene	-1.000000	-1.000000	54.799828	10.727969	43.661519
AC013268.2	pseudogene	-1.000000	-1.000000	75.297619	-1.000000	75.297619
AC013268.4	pseudogene	-1.000000	-1.000000	44.233416	32.469920	34.033385
MALL	protein coding	40.909091	70.207852	65.784314	21.258859	25.431245
SMIM37	protein coding	0.000000	25.928144	21.121951	30.215240	29.653890
AC140479.4	pseudogene	-1.000000	-1.000000	37.120823	44.711255	44.348378
AC140479.7	pseudogene	-1.000000	-1.000000	32.082599	26.779488	27.557282
AC140479.2	pseudogene	-1.000000	-1.000000	18.280601	-1.000000	18.280601
LINC01106	lincRNA	-1.000000	-1.000000	30.472413	74.743295	61.554170
ZBTB45P2	pseudogene	-1.000000	-1.000000	93.464052	-1.000000	93.464052
AC108938.1	pseudogene	-1.000000	-1.000000	100.000000	-1.000000	100.000000
RGPD6	protein coding	99.451052	100.000000	99.618806	99.853909	99.823269
AC017002.5	lincRNA	-1.000000	-1.000000	0.000000	1.382773	1.375645
ANAPC1	protein coding	3.730835	0.000000	2.436853	0.457302	0.333637
MERTK	protein coding	0.000000	0.000000	0.000000	0.043456	0.041958
TMEM87B	protein coding	0.000000	0.000000	0.000000	1.898110	1.742726
FBLN7	protein coding	0.000000	0.000000	0.000000	0.772494	0.734483
RGPD8	protein coding	39.194207	2.312775	33.873530	31.088297	31.374620
TTL	protein coding	0.000000	0.822293	0.756939	6.339256	5.001259
AC012442.2	other	-1.000000	-1.000000	0.000000	0.248348	0.244181
IL1A	protein coding	0.000000	0.000000	0.000000	4.648712	3.718970
PAX8-AS1	other	-1.000000	-1.000000	0.000000	0.194695	0.147558
PAX8	protein coding	0.000000	0.000000	0.000000	0.163705	0.152495
CBWD2	protein coding	0.000000	0.000000	0.000000	0.378299	0.365824
PGM5P4	pseudogene	-1.000000	-1.000000	0.000000	5.120727	5.013810
WASH2P	pseudogene	-1.000000	-1.000000	5.109923	0.592053	1.315162
AL078621.2	pseudogene	-1.000000	-1.000000	15.064562	0.000000	9.186352
DPP10	protein coding	0.000000	0.000000	0.000000	0.052954	0.052656
HTR5BP	pseudogene	-1.000000	-1.000000	0.000000	0.173445	0.168179
AC093901.1	lincRNA	-1.000000	-1.000000	0.000000	0.461781	0.453389
SCTR	protein coding	0.000000	0.000000	0.000000	0.439568	0.427110
CFAP221	protein coding	0.000000	0.000000	0.000000	0.271811	0.253779
PTPN4	protein coding	0.000000	0.000000	0.000000	0.014515	0.013828
AC012363.2	lincRNA	-1.000000	-1.000000	0.000000	1.737710	1.604718
INHBB	protein coding	0.000000	1.515917	0.936622	0.000000	0.529568
GLI2	protein coding	0.000000	0.000000	0.000000	0.073735	0.071587
CNTNAP5	protein coding	0.000000	0.000000	0.000000	0.349056	0.346966
LINC01889	lincRNA	-1.000000	-1.000000	0.000000	0.077485	0.076540
CYP27C1	protein coding	0.000000	0.000000	0.000000	0.136716	0.119584
LIMS2	protein coding	0.000000	0.155039	0.116768	0.353040	0.331759
GPR17	protein coding	0.000000	0.000000	0.000000	2.195657	1.328413
WDR33	protein coding	0.000000	0.000000	0.000000	0.401917	0.348568
UGGT1	protein coding	0.000000	0.000000	0.000000	0.065145	0.058386
FAR2P1	pseudogene	-1.000000	-1.000000	0.000000	0.590821	0.547178
POTEF	protein coding	8.866995	0.000000	6.844106	17.065751	16.284969
FAR2P2	pseudogene	-1.000000	-1.000000	1.961471	0.349323	0.664020
POTEI	protein coding	31.079266	4.823554	13.172885	22.675564	21.355878
CFC1B	protein coding	98.660714	82.831325	89.208633	84.953744	85.932226
PRSS40B	protein coding	81.555556	42.512479	53.147700	79.239702	75.259548
PRSS40A	protein coding	15.522876	14.352392	14.660361	52.148036	41.824182
CFC1	protein coding	38.095238	31.526104	34.172662	12.288357	17.267450
POTEJ	protein coding	10.105871	0.000000	9.314015	4.969907	5.292856
FAR2P3	pseudogene	-1.000000	-1.000000	0.000000	5.307273	4.986410
ARHGEF4	protein coding	0.000000	0.914527	0.318354	2.221101	2.146929
PLEKHB2	protein coding	0.000000	0.000000	0.000000	4.814398	4.690953
C2orf27A	pseudogene	-1.000000	-1.000000	20.350877	0.216726	1.365786
C2orf27B	lincRNA	-1.000000	-1.000000	40.634441	0.763217	8.656716
ANKRD30BL	protein coding	0.000000	0.000000	0.000000	0.000000	0.039863
GPR39	protein coding	0.000000	0.000000	0.000000	0.024653	0.024349
NCKAP5	protein coding	0.000000	0.000000	0.000000	0.126033	0.124684
MGAT5	protein coding	0.000000	0.000000	0.000000	0.970403	0.945798
TMEM163	protein coding	0.000000	0.000000	0.000000	0.458796	0.455476
MAP3K19	protein coding	0.000000	0.000000	0.000000	0.055273	0.051822
RAB3GAP1	protein coding	0.000000	0.000000	0.000000	0.089685	0.084589
THSD7B	protein coding	0.000000	0.000000	0.000000	0.003532	0.003508
AC114763.1	lincRNA	-1.000000	-1.000000	0.000000	0.054818	0.053948
LRP1B	protein coding	0.000000	0.000000	0.000000	0.023574	0.023365
KYNU	protein coding	0.000000	0.000000	0.000000	0.536251	0.485045
ARHGAP15	protein coding	0.000000	0.000000	0.000000	0.039993	0.039735
GTDC1	protein coding	0.000000	0.000000	0.000000	0.143783	0.139670
ZEB2	protein coding	0.000000	0.000000	0.000000	0.041165	0.036200
TEX41	lincRNA	-1.000000	-1.000000	0.000000	0.038112	0.037142
MBD5	protein coding	0.000000	0.000000	0.000000	0.571890	0.557303
KIF5C	protein coding	0.000000	0.000000	0.000000	0.560308	0.533962
AC023469.1	lincRNA	-1.000000	-1.000000	0.000000	0.184800	0.182950
NEB	protein coding	9.461512	0.000000	9.236383	7.173294	7.391100
FMNL2	protein coding	0.000000	0.000000	0.000000	0.089048	0.087413
AC074099.1	lincRNA	-1.000000	-1.000000	0.000000	0.435534	0.415924
ACVR1C	protein coding	0.000000	0.000000	0.000000	2.426203	2.207594
ACVR1	protein coding	0.000000	0.000000	0.000000	0.218449	0.212311
UPP2	protein coding	0.000000	0.000000	0.000000	0.043609	0.043168
CCDC148	protein coding	0.000000	0.000000	0.000000	0.013112	0.012952
PKP4	protein coding	0.000000	0.000000	0.000000	0.321200	0.312507
LY75-CD302	protein coding	0.000000	0.000000	0.000000	0.108547	0.103870
PLA2R1	protein coding	0.000000	0.000000	0.000000	0.170154	0.150072
RBMS1	protein coding	0.000000	0.000000	0.000000	0.012926	0.012633
PSMD14	protein coding	0.000000	0.000000	0.000000	0.104411	0.102239
AC009299.2	pseudogene	-1.000000	-1.000000	20.784314	-1.000000	20.784314
KCNH7	protein coding	0.000000	0.000000	0.000000	0.022032	0.021826
AC016766.1	lincRNA	-1.000000	-1.000000	0.000000	0.161979	0.161785
CSRNP3	protein coding	0.000000	0.000000	0.000000	0.333679	0.314889
TTC21B	protein coding	0.000000	0.000000	0.000000	0.104078	0.080940
SCN1A	protein coding	0.000000	0.000000	0.000000	0.241166	0.218748
SCN9A	protein coding	0.000000	0.000000	0.000000	0.024147	0.022675
XIRP2	protein coding	0.000000	0.000000	0.000000	1.283877	1.238734
CERS6	protein coding	0.000000	0.000000	0.000000	0.095188	0.093023
ABCB11	protein coding	0.000000	0.000000	0.000000	0.063734	0.060895
LRP2	protein coding	0.000000	0.000000	0.000000	1.589060	1.479777
KLHL23	protein coding	0.000000	0.000000	0.000000	0.325737	0.305451
MYO3B	protein coding	0.000000	0.000000	0.000000	0.040634	0.040040
METAP1D	protein coding	0.000000	0.000000	0.000000	0.099482	0.095357
AC104088.1	lincRNA	-1.000000	-1.000000	0.000000	40.206575	37.775148
RAPGEF4	protein coding	0.000000	0.000000	0.000000	0.050678	0.049745
CIR1	protein coding	0.000000	0.000000	0.000000	0.326070	0.310318
SCRN3	protein coding	0.000000	0.000000	0.000000	2.016383	1.796425
NFE2L2	protein coding	0.000000	0.000000	0.000000	0.025059	0.024227
PDE11A	protein coding	0.000000	0.000000	0.000000	0.838399	0.832240
TTN	protein coding	0.000000	0.000000	0.000000	1.339094	0.817550
UBE2E3	protein coding	0.000000	4.168983	2.988048	0.070465	0.129874
LINC01934	lincRNA	-1.000000	-1.000000	0.000000	0.062556	0.059707
ITGA4	protein coding	0.000000	0.000000	0.000000	0.407702	0.383617
CERKL	protein coding	0.000000	0.000000	0.000000	0.240779	0.195848
PPP1R1C	protein coding	0.000000	0.000000	0.000000	0.058316	0.046851
PDE1A	protein coding	0.000000	0.000000	0.000000	0.267147	0.262556
CALCRL	protein coding	0.000000	0.000000	0.000000	0.029976	0.028482
LINC01090	lincRNA	-1.000000	-1.000000	0.000000	0.068219	0.068057
MFSD6	protein coding	0.000000	0.000000	0.000000	0.037169	0.032722
MYO1B	protein coding	0.000000	0.000000	0.000000	0.049427	0.047724
HECW2	protein coding	0.000000	0.000000	0.000000	0.058493	0.055859
CCDC150	protein coding	0.000000	0.000000	0.000000	0.000000	0.025820
PGAP1	protein coding	0.000000	0.000000	0.000000	4.103312	3.589965
ANKRD44	protein coding	0.000000	0.000000	0.000000	0.032326	0.031381
RFTN2	protein coding	0.000000	0.000000	0.000000	0.135431	0.127990
BOLL	protein coding	0.000000	0.000000	0.000000	0.114712	0.106875
PLCL1	protein coding	0.000000	0.000000	0.000000	0.010636	0.004688
AC019330.1	lincRNA	-1.000000	-1.000000	0.000000	0.151640	0.150476
AC020718.1	lincRNA	-1.000000	-1.000000	0.000000	0.039754	0.039637
MAIP1	protein coding	0.000000	0.000000	0.000000	0.048461	0.046972
AOX3P	pseudogene	-1.000000	-1.000000	0.000000	0.153330	0.141384
CDK15	protein coding	0.000000	0.000000	0.000000	0.159984	0.152252
NBEAL1	protein coding	0.000000	0.000000	0.000000	0.052949	0.050118
PARD3B	protein coding	0.000000	0.000000	0.000000	0.226179	0.224411
INO80D	protein coding	0.000000	0.000000	0.000000	0.083133	0.070208
CREB1	protein coding	0.000000	0.000000	0.000000	0.241639	0.213043
METTL21A	protein coding	0.000000	20.611285	19.571365	0.000000	2.903062
CCNYL1	protein coding	0.000000	0.000000	0.000000	0.085378	0.077536
MAP2	protein coding	0.000000	0.000000	0.000000	0.079498	0.076759
CPS1	protein coding	0.000000	0.000000	0.000000	0.024628	0.023830
ERBB4	protein coding	0.000000	0.000000	0.000000	0.057178	0.056572
IKZF2	protein coding	0.000000	0.000000	0.000000	0.042148	0.039283
SPAG16	protein coding	0.000000	0.000000	0.000000	0.208029	0.207171
AC012668.3	lincRNA	-1.000000	-1.000000	0.000000	0.151640	0.149921
RPL37A	protein coding	0.000000	0.000000	0.000000	0.171356	0.161746
CFAP65	protein coding	0.000000	0.000000	0.000000	0.363802	0.268866
DNPEP	protein coding	0.000000	0.000000	0.000000	0.180018	0.158520
STK11IP	protein coding	0.000000	0.000000	0.000000	1.817932	1.425421
AC019211.1	lincRNA	-1.000000	-1.000000	0.000000	0.046463	0.046360
AC010980.1	pseudogene	-1.000000	-1.000000	0.000000	0.824518	0.763381
SGPP2	protein coding	0.000000	0.000000	0.000000	0.019536	0.019057
FARSB	protein coding	0.000000	0.000000	0.000000	0.049757	0.047785
ACSL3	protein coding	0.000000	0.000000	0.000000	1.552363	1.440774
DOCK10	protein coding	0.000000	0.000000	0.000000	0.041183	0.040021
COL4A3	protein coding	0.000000	0.000000	0.000000	0.108784	0.102512
PID1	protein coding	0.000000	0.000000	0.000000	0.116213	0.091977
SP140L	protein coding	0.000000	0.000000	0.000000	0.244925	0.231227
SP100	protein coding	0.000000	0.000000	0.000000	0.041917	0.039798
C2orf72	protein coding	21.846847	0.000000	5.306346	0.000000	1.586393
ARMC9	protein coding	0.000000	0.000000	0.000000	0.024163	0.023257
DIS3L2	protein coding	0.000000	0.000000	0.000000	1.597324	1.569544
NGEF	protein coding	0.000000	0.281532	0.126614	0.310100	0.305381
INPP5D	protein coding	2.464986	0.000000	1.667930	4.191209	4.101098
ATG16L1	protein coding	0.000000	0.000000	0.000000	0.083087	0.079418
DGKD	protein coding	3.969466	0.383944	2.457689	0.209507	0.340145
MROH2A	protein coding	0.000000	0.000000	0.000000	0.590502	0.533389
AC010148.1	other	-1.000000	-1.000000	0.000000	0.119885	0.116354
SH3BP4	protein coding	0.000000	2.546869	1.258961	0.095912	0.160014
AGAP1	protein coding	0.000000	6.214508	4.423092	0.005284	0.096125
ASB18	protein coding	0.000000	0.000000	0.000000	0.073427	0.070466
IQCA1	protein coding	0.000000	0.000000	0.000000	0.405549	0.398048
MLPH	protein coding	0.000000	0.000000	0.000000	3.191262	2.984690
ESPNL	protein coding	0.000000	0.000000	0.000000	0.306628	0.259583
PER2	protein coding	0.000000	0.000000	0.000000	0.078620	0.067298
AC012485.2	lincRNA	-1.000000	-1.000000	0.000000	12.850743	10.424637
TRAF3IP1	protein coding	0.000000	0.000000	0.000000	0.249511	0.236145
TWIST2	protein coding	0.000000	27.977044	20.777837	26.993238	26.806482
HDAC4	protein coding	0.000000	6.848446	4.571429	0.113884	0.232824
NDUFA10	protein coding	0.000000	0.000000	0.000000	0.074228	0.070702
GPC1	protein coding	0.000000	0.000000	0.000000	0.957348	0.826982
AC110619.1	other	-1.000000	-1.000000	0.000000	3.287099	2.338154
ANKMY1	protein coding	0.000000	0.000000	0.000000	0.394534	0.365309
RNPEPL1	protein coding	6.267672	0.000000	2.295082	1.989540	2.106886
AQP12B	protein coding	4.004329	0.000000	3.315412	37.968313	31.982121
AC011298.1	lincRNA	-1.000000	-1.000000	1.059759	0.000000	0.882353
AQP12A	protein coding	25.757576	0.000000	21.268990	40.134204	36.968967
KIF1A	protein coding	0.000000	0.000000	0.000000	0.610463	0.553762
CROCC2	protein coding	0.000000	0.000000	0.000000	3.747946	3.513411
SNED1	protein coding	0.000000	0.000000	0.000000	0.248113	0.223302
ANO7	protein coding	0.000000	0.000000	0.000000	0.831859	0.726918
SEPT2	protein coding	0.000000	0.000000	0.000000	0.079686	0.069361
ING5	protein coding	0.000000	0.000000	0.000000	0.072346	0.056613
D2HGDH	protein coding	0.000000	0.000000	0.000000	6.283129	5.678068
RTP5	protein coding	0.000000	23.223570	5.836237	0.000000	3.173100
LINC01880	lincRNA	-1.000000	-1.000000	0.000000	0.479416	0.471970
LINC01881	pseudogene	-1.000000	-1.000000	5.530726	3.866016	3.907998
RPL23AP88	pseudogene	-1.000000	-1.000000	100.000000	-1.000000	100.000000
C20orf96	protein coding	0.000000	0.000000	0.000000	0.732137	0.667838
RBCK1	protein coding	0.000000	0.000000	0.000000	0.854274	0.728652
TCF15	protein coding	12.500000	0.000000	4.826255	0.000000	1.136191
PSMF1	protein coding	0.000000	0.000000	0.000000	0.316979	0.296775
RAD21L1	protein coding	0.000000	0.000000	0.000000	0.374769	0.362396
AL049634.2	protein coding	0.000000	0.000000	0.000000	0.561276	0.552182
EBF4	protein coding	0.165563	22.550676	9.012016	0.133958	0.531013
PTPRA	protein coding	0.000000	0.000000	0.000000	0.025240	0.024587
CENPB	protein coding	0.000000	17.709336	6.481155	-1.000000	6.481155
ADRA1D	protein coding	1.687027	0.000000	1.063440	0.000000	0.101958
CASC20	lincRNA	-1.000000	-1.000000	0.000000	0.026169	0.025692
AL096799.1	lincRNA	-1.000000	-1.000000	0.000000	3.490738	3.473430
TMX4	protein coding	0.000000	0.000000	0.000000	0.258960	0.221275
PLCB1	protein coding	0.000000	0.000000	0.000000	0.214880	0.191783
SPTLC3	protein coding	0.000000	0.000000	0.000000	0.016918	0.016237
MACROD2	protein coding	0.000000	0.000000	0.000000	0.048239	0.048109
KIF16B	protein coding	0.000000	0.000000	0.000000	0.051779	0.050443
DTD1	protein coding	0.000000	0.000000	0.000000	0.945904	0.911883
SLC24A3	protein coding	0.000000	4.816859	2.441506	0.012048	0.030767
RIN2	protein coding	0.000000	0.000000	0.000000	0.062831	0.060378
CFAP61	protein coding	0.000000	0.000000	0.000000	0.062438	0.061326
RALGAPA2	protein coding	0.000000	0.000000	0.000000	0.024711	0.023844
AL109954.1	lincRNA	-1.000000	-1.000000	0.000000	0.734666	0.689674
CST13P	pseudogene	-1.000000	-1.000000	0.000000	0.147398	0.139909
CST7	protein coding	0.000000	0.000000	0.000000	0.460924	0.420639
FAM182B	protein coding	0.000000	0.000000	0.000000	67.004971	59.840205
BSNDP1	pseudogene	-1.000000	-1.000000	28.961749	-1.000000	28.961749
AL450124.1	pseudogene	-1.000000	-1.000000	100.000000	100.000000	100.000000
FAM182A	other	-1.000000	-1.000000	50.743173	64.963338	62.410886
BSNDP3	pseudogene	-1.000000	-1.000000	80.440771	-1.000000	80.440771
RF00002	rRNA	-1.000000	-1.000000	48.344371	-1.000000	48.344371
DUX4L32	pseudogene	-1.000000	-1.000000	2.781457	-1.000000	2.781457
DUX4L34	pseudogene	-1.000000	-1.000000	84.504792	-1.000000	84.504792
RARRES2P11	pseudogene	-1.000000	-1.000000	12.215321	-1.000000	12.215321
AGGF1P10	pseudogene	-1.000000	-1.000000	4.200913	-1.000000	4.200913
FRG1EP	pseudogene	-1.000000	-1.000000	0.000000	0.535483	0.510803
RF00002	rRNA	-1.000000	-1.000000	100.000000	-1.000000	100.000000
RNA5SP532	rRNA	-1.000000	-1.000000	16.101695	-1.000000	16.101695
RF00002	rRNA	-1.000000	-1.000000	93.377483	-1.000000	93.377483
ANKRD20A21P	pseudogene	-1.000000	-1.000000	0.000000	0.954312	0.901339
CCM2L	protein coding	0.000000	0.000000	0.000000	0.240510	0.211689
TM9SF4	protein coding	0.000000	0.000000	0.000000	0.132817	0.122939
KIF3B	protein coding	0.000000	0.000000	0.000000	1.036522	0.925942
NOL4L	protein coding	0.000000	0.000000	0.000000	0.023311	0.021829
FO393400.1	protein coding	0.000000	0.000000	0.000000	0.511752	0.498276
BPIFB1	protein coding	0.000000	0.000000	0.000000	0.176991	0.167592
ZNF341	protein coding	0.000000	0.000000	0.000000	0.145862	0.136937
ASIP	protein coding	0.000000	0.000000	0.000000	4.116661	4.073554
MMP24OS	protein coding	0.000000	0.000000	0.000000	0.000000	0.489619
MMP24	protein coding	12.693498	3.393939	7.477906	0.076224	0.726969
DLGAP4	protein coding	0.000000	0.000000	0.000000	4.242362	4.105245
NDRG3	protein coding	0.000000	0.000000	0.000000	0.084587	0.081644
SOGA1	protein coding	0.000000	1.009165	0.668030	0.124399	0.216827
RPN2	protein coding	0.000000	0.000000	0.000000	0.038042	0.036385
SRC	protein coding	0.000000	0.000000	0.000000	0.072504	0.065184
BPI	protein coding	0.000000	0.000000	0.000000	0.073272	0.068899
PLCG1	protein coding	0.000000	0.000000	0.000000	0.000000	0.125332
ZHX3	protein coding	0.000000	0.000000	0.000000	0.058683	0.053870
PTPRT	protein coding	0.000000	0.000000	0.000000	0.091458	0.090403
IFT52	protein coding	0.000000	0.000000	0.000000	0.040306	0.039031
TOX2	protein coding	0.000000	0.000000	0.000000	0.204964	0.200967
JPH2	protein coding	0.000000	0.000000	0.000000	1.728896	1.593242
LINC01620	lincRNA	-1.000000	-1.000000	0.000000	0.502787	0.472975
RIMS4	protein coding	0.000000	0.227687	0.192123	0.000000	0.017085
SLC13A3	protein coding	0.000000	0.000000	0.000000	0.055275	0.052904
NCOA3	protein coding	0.000000	0.000000	0.000000	0.074855	0.070979
PREX1	protein coding	0.000000	0.556117	0.157503	0.000000	0.005402
KCNB1	protein coding	0.000000	0.000000	0.000000	0.041410	0.037715
AL035685.1	pseudogene	-1.000000	-1.000000	0.000000	0.060332	0.058386
B4GALT5	protein coding	0.000000	1.294316	0.974370	0.000000	0.056837
SLC9A8	protein coding	0.000000	0.000000	0.000000	0.043722	0.040237
ADNP	protein coding	0.000000	4.271401	2.885300	0.000000	0.571697
NFATC2	protein coding	0.000000	0.000000	0.000000	0.193388	0.184791
ATP9A	protein coding	0.000000	4.672709	2.862431	0.031715	0.165001
LINC01524	lincRNA	-1.000000	-1.000000	0.000000	0.045299	0.044795
TSHZ2	protein coding	0.000000	0.000000	0.000000	0.053298	0.052015
AL157414.1	lincRNA	-1.000000	-1.000000	0.000000	9.259838	8.262505
RBM38	protein coding	0.000000	1.001908	0.794251	0.255336	0.334709
PMEPA1	protein coding	10.654936	2.655060	4.111784	0.022605	0.388002
VAPB	protein coding	0.000000	0.000000	0.000000	0.048118	0.041950
APCDD1L-DT	other	-1.000000	-1.000000	0.000000	0.041306	0.040188
GNAS	protein coding	4.572368	3.036163	3.604920	0.086988	0.492487
AL035250.1	lincRNA	-1.000000	-1.000000	0.000000	5.636911	5.036745
PHACTR3	protein coding	0.000000	0.000000	0.000000	0.078147	0.069578
MIR646HG	lincRNA	-1.000000	-1.000000	0.000000	0.160898	0.159002
CDH4	protein coding	0.000000	0.977623	0.612245	0.142331	0.147343
TAF4	protein coding	26.955475	0.000000	17.966713	1.107860	1.855956
MIR3195	miRNA	-1.000000	-1.000000	100.000000	-1.000000	100.000000
SS18L1	protein coding	0.000000	0.000000	0.000000	0.115460	0.100804
LAMA5	protein coding	0.000000	0.000000	0.000000	2.174944	1.699884
CABLES2	protein coding	7.376479	0.383468	3.039112	0.000000	0.616523
SLCO4A1	protein coding	0.000000	0.000000	0.000000	0.299412	0.325335
LINC00686	lincRNA	-1.000000	-1.000000	0.000000	1.873902	1.759531
NTSR1	protein coding	0.000000	0.000000	0.000000	0.542201	0.500612
MRGBP	protein coding	0.000000	0.000000	0.000000	2.603124	1.229896
COL9A3	protein coding	0.000000	0.000000	0.000000	0.302762	0.260887
TCFL5	protein coding	0.000000	8.387097	4.541485	0.191849	0.915343
SLC17A9	protein coding	0.000000	0.000000	0.000000	1.594689	1.233912
LINC01749	lincRNA	-1.000000	-1.000000	0.000000	0.104531	0.099091
HAR1B	lincRNA	-1.000000	-1.000000	0.000000	0.657784	0.571345
NKAIN4	protein coding	0.000000	0.000000	0.000000	0.269739	0.253839
COL20A1	protein coding	0.000000	0.000000	0.000000	0.201135	0.160806
CHRNA4	protein coding	0.000000	0.000000	0.000000	2.340734	1.512309
KCNQ2	protein coding	0.000000	0.066304	0.048054	0.075777	0.071757
EEF1A2	protein coding	0.000000	8.811189	2.990033	0.000000	0.557029
PTK6	protein coding	0.000000	0.000000	0.000000	6.163208	4.216032
FNDC11	protein coding	0.000000	0.000000	0.000000	1.079206	0.635137
GMEB2	protein coding	0.000000	0.223285	0.148746	0.535791	0.491899
STMN3	protein coding	0.000000	0.000000	0.000000	0.502277	0.417200
ZBTB46	protein coding	0.000000	4.137545	2.767907	0.535130	0.672543
DNAJC5	protein coding	0.000000	0.000000	0.000000	0.378905	0.330485
UCKL1	protein coding	0.000000	0.000000	0.000000	0.828113	0.693356
ZNF512B	protein coding	0.000000	1.605434	0.878675	2.453903	1.747322
PRPF6	protein coding	0.000000	0.000000	0.000000	1.538399	1.447128
SOX18	protein coding	7.359307	0.000000	4.562534	0.000000	4.128218
OPRL1	protein coding	0.000000	0.000000	0.000000	14.210526	11.739130
MYT1	protein coding	0.000000	0.000000	0.000000	1.170552	1.119699
PCMTD2	protein coding	0.000000	0.000000	0.000000	1.333622	1.148602
CICP4	pseudogene	-1.000000	-1.000000	12.130914	-1.000000	12.130914
LINC00266-1	lincRNA	-1.000000	-1.000000	0.000000	11.327575	10.607992
FP565260.4	protein coding	100.000000	100.000000	100.000000	100.000000	100.000000
FP565260.3	protein coding	77.470776	28.198758	42.014303	55.664392	53.144775
GATD3B	protein coding	29.291950	25.255624	27.327028	26.546643	26.584030
FP565260.6	protein coding	100.000000	63.091691	69.309111	76.529941	78.090845
LINC01670	lincRNA	-1.000000	-1.000000	100.000000	100.000000	100.000000
CU633967.1	lincRNA	-1.000000	-1.000000	99.166191	100.000000	99.880803
FP236315.2	other	-1.000000	-1.000000	100.000000	-1.000000	100.000000
FP236315.3	lincRNA	-1.000000	-1.000000	100.000000	100.000000	100.000000
FP236315.1	lincRNA	-1.000000	-1.000000	100.000000	100.000000	100.000000
H2BFS	protein coding	100.000000	100.000000	100.000000	-1.000000	100.000000
CU639417.2	pseudogene	-1.000000	-1.000000	100.000000	-1.000000	100.000000
CU639417.1	other	-1.000000	-1.000000	100.000000	-1.000000	100.000000
LINC01669	lincRNA	-1.000000	-1.000000	98.154762	80.047656	81.960539
CU639417.3	lincRNA	-1.000000	-1.000000	100.000000	100.000000	100.000000
CU639417.4	lincRNA	-1.000000	-1.000000	77.517623	100.000000	87.320744
SIK1B	protein coding	68.239796	14.540816	41.390306	75.466667	62.744942
RF00019	other	-1.000000	-1.000000	100.000000	-1.000000	100.000000
CU633906.1	lincRNA	-1.000000	-1.000000	100.000000	100.000000	100.000000
CU633906.4	pseudogene	-1.000000	-1.000000	100.000000	100.000000	100.000000
CU633906.3	pseudogene	-1.000000	-1.000000	100.000000	100.000000	100.000000
CU633906.2	lincRNA	-1.000000	-1.000000	100.000000	100.000000	100.000000
CBSL	protein coding	68.492344	96.381910	78.796881	69.053909	70.191187
U2AF1L5	protein coding	29.365079	43.516484	39.700375	54.243803	52.350048
FP236240.3	pseudogene	-1.000000	-1.000000	100.000000	-1.000000	100.000000
FP236240.2	other	-1.000000	-1.000000	100.000000	-1.000000	100.000000
FP236240.1	lincRNA	-1.000000	-1.000000	100.000000	72.803347	81.752963
CRYAA2	protein coding	63.133641	55.477855	58.780649	68.511957	64.609272
CU638689.4	lincRNA	-1.000000	-1.000000	100.000000	100.000000	100.000000
CU638689.3	pseudogene	-1.000000	-1.000000	100.000000	100.000000	100.000000
CU638689.2	pseudogene	-1.000000	-1.000000	100.000000	100.000000	100.000000
CU638689.5	lincRNA	-1.000000	-1.000000	100.000000	100.000000	100.000000
FP475955.3	lincRNA	-1.000000	-1.000000	71.322160	74.262684	74.058577
FP475955.1	lincRNA	-1.000000	-1.000000	38.043478	74.751100	74.220122
FP475955.4	pseudogene	-1.000000	-1.000000	21.518351	-1.000000	21.518351
FP475955.2	lincRNA	-1.000000	-1.000000	100.000000	87.323944	90.542035
CU634019.6	lincRNA	-1.000000	-1.000000	100.000000	100.000000	100.000000
CU634019.5	pseudogene	-1.000000	-1.000000	100.000000	100.000000	100.000000
CU634019.2	lincRNA	-1.000000	-1.000000	100.000000	100.000000	100.000000
CU634019.1	lincRNA	-1.000000	-1.000000	100.000000	100.000000	100.000000
RF00019	other	-1.000000	-1.000000	100.000000	-1.000000	100.000000
CU634019.7	pseudogene	-1.000000	-1.000000	100.000000	-1.000000	100.000000
CU634019.3	other	-1.000000	-1.000000	100.000000	-1.000000	100.000000
CU633904.2	pseudogene	-1.000000	-1.000000	100.000000	100.000000	100.000000
CU633904.3	pseudogene	-1.000000	-1.000000	100.000000	100.000000	100.000000
CU633904.1	lincRNA	-1.000000	-1.000000	100.000000	100.000000	100.000000
RF00019	other	-1.000000	-1.000000	100.000000	-1.000000	100.000000
FP236241.2	pseudogene	-1.000000	-1.000000	100.000000	-1.000000	100.000000
RF00019	other	-1.000000	-1.000000	100.000000	-1.000000	100.000000
FP236241.1	lincRNA	-1.000000	-1.000000	100.000000	100.000000	100.000000
SMIM11B	protein coding	100.000000	93.326186	93.628454	74.061669	76.397799
CU633980.1	protein coding	100.000000	100.000000	100.000000	-1.000000	100.000000
SMIM34B	protein coding	100.000000	100.000000	100.000000	100.000000	100.000000
KCNE1B	protein coding	0.000000	25.629220	22.889254	51.870766	43.913667
FP671120.2	other	-1.000000	-1.000000	100.000000	-1.000000	100.000000
FP671120.1	lincRNA	-1.000000	-1.000000	100.000000	89.199404	90.101912
FP671120.3	lincRNA	-1.000000	-1.000000	100.000000	-1.000000	100.000000
MIR6724-2	miRNA	-1.000000	-1.000000	100.000000	-1.000000	100.000000
RF01518	other	-1.000000	-1.000000	100.000000	-1.000000	100.000000
FP671120.4	lincRNA	-1.000000	-1.000000	100.000000	-1.000000	100.000000
RNA5-8SN4	rRNA	-1.000000	-1.000000	100.000000	-1.000000	100.000000
FP236383.1	lincRNA	-1.000000	-1.000000	98.037645	97.419097	97.468312
FP236383.2	lincRNA	-1.000000	-1.000000	100.000000	-1.000000	100.000000
MIR6724-4	miRNA	-1.000000	-1.000000	100.000000	-1.000000	100.000000
RF01518	other	-1.000000	-1.000000	100.000000	-1.000000	100.000000
FP236383.3	lincRNA	-1.000000	-1.000000	100.000000	-1.000000	100.000000
RNA5-8SN4	rRNA	-1.000000	-1.000000	100.000000	-1.000000	100.000000
SNX18P10	pseudogene	-1.000000	-1.000000	69.498069	-1.000000	69.498069
CR381670.1	pseudogene	-1.000000	-1.000000	46.572104	41.235005	41.621690
MIR3648-2	miRNA	-1.000000	-1.000000	100.000000	-1.000000	100.000000
MIR3687-2	miRNA	-1.000000	-1.000000	100.000000	-1.000000	100.000000
CR392039.3	lincRNA	-1.000000	-1.000000	0.000000	0.651599	0.644899
CR392039.5	pseudogene	-1.000000	-1.000000	46.758350	76.819606	74.233749
TEKT4P2	pseudogene	-1.000000	-1.000000	11.005199	3.455164	3.743220
CR381653.1	lincRNA	-1.000000	-1.000000	48.962214	27.207586	28.147708
SNX18P12	pseudogene	-1.000000	-1.000000	52.506596	-1.000000	52.506596
CR381653.2	pseudogene	-1.000000	-1.000000	28.031291	24.259906	24.633152
AC124864.1	pseudogene	-1.000000	-1.000000	16.368286	-1.000000	16.368286
LINC01667	lincRNA	-1.000000	-1.000000	10.305958	3.369495	3.904522
CR382287.2	lincRNA	-1.000000	-1.000000	13.601236	0.000000	3.907638
CR382287.1	pseudogene	-1.000000	-1.000000	24.786325	-1.000000	24.786325
ANKRD30BP2	pseudogene	-1.000000	-1.000000	0.000000	1.583449	1.423475
POTED	protein coding	19.492958	29.651163	22.808349	20.138984	20.364358
AL050303.4	other	-1.000000	-1.000000	62.187160	-1.000000	62.187160
AL050303.2	pseudogene	-1.000000	-1.000000	88.721805	-1.000000	88.721805
MIR8069-2	miRNA	-1.000000	-1.000000	100.000000	-1.000000	100.000000
FEM1AP1	pseudogene	-1.000000	-1.000000	69.207623	-1.000000	69.207623
AL050303.1	lincRNA	-1.000000	-1.000000	61.487965	46.997776	50.663717
TERF1P1	pseudogene	-1.000000	-1.000000	22.118644	-1.000000	22.118644
ANKRD20A11P	pseudogene	-1.000000	-1.000000	0.000000	0.066701	0.062092
USP25	protein coding	0.000000	0.000000	0.000000	0.048391	0.046653
CXADR	protein coding	0.000000	0.000000	0.000000	0.089930	0.082515
TMPRSS15	protein coding	0.000000	0.000000	0.000000	0.034827	0.034139
NCAM2	protein coding	0.000000	0.000000	0.000000	0.014716	0.014495
APP	protein coding	0.000000	0.000000	0.000000	0.503085	0.495220
N6AMT1	protein coding	0.000000	0.000000	0.000000	0.626053	0.394537
LTN1	protein coding	0.000000	0.000000	0.000000	0.074221	0.064803
BACH1	protein coding	0.000000	0.000000	0.000000	0.055857	0.054960
LINC00307	lincRNA	-1.000000	-1.000000	0.000000	4.580499	3.837386
KRTAP21-4P	pseudogene	-1.000000	-1.000000	14.478528	-1.000000	14.478528
TIAM1	protein coding	0.000000	0.000000	0.000000	0.026115	0.025591
URB1	protein coding	0.000000	0.000000	0.000000	0.080168	0.069505
EVA1C	protein coding	0.000000	0.000000	0.000000	0.134136	0.130572
AP000295.1	protein coding	0.000000	-1.000000	0.000000	0.000000	0.150166
AP000311.1	protein coding	0.000000	0.000000	0.000000	0.036723	0.036608
ITSN1	protein coding	0.000000	0.000000	0.000000	0.020193	0.018644
MRPS6	protein coding	0.000000	0.000000	0.000000	0.000000	0.201977
SMIM11A	protein coding	100.000000	100.000000	100.000000	97.504654	98.054715
C21orf140	protein coding	100.000000	-1.000000	100.000000	-1.000000	100.000000
AP000322.2	lincRNA	-1.000000	-1.000000	100.000000	-1.000000	100.000000
SMIM34A	protein coding	100.000000	100.000000	100.000000	100.000000	100.000000
AP000322.1	lincRNA	-1.000000	-1.000000	100.000000	-1.000000	100.000000
KCNE1	protein coding	0.000000	34.076693	30.808950	66.261299	64.063000
RUNX1	protein coding	0.000000	0.000000	0.000000	0.031315	0.031063
DOPEY2	protein coding	0.000000	0.000000	0.000000	0.041676	0.039275
DYRK1A	protein coding	0.000000	0.000000	0.000000	0.075977	0.066548
KCNJ6	protein coding	0.000000	0.000000	0.000000	0.095952	0.092223
KCNJ15	protein coding	0.000000	0.000000	0.000000	0.552742	0.511831
ETS2	protein coding	0.000000	0.000000	0.000000	0.918164	0.702362
AF064858.1	lincRNA	-1.000000	-1.000000	0.000000	0.193375	0.177691
BRWD1	protein coding	0.000000	0.000000	0.000000	0.140355	0.113551
B3GALT5	protein coding	0.000000	0.000000	0.000000	0.249529	0.220232
DSCAM	protein coding	0.000000	4.675119	1.375933	0.239517	0.251154
FAM3B	protein coding	0.000000	0.000000	0.000000	0.000000	0.240516
TMPRSS2	protein coding	0.000000	0.000000	0.000000	2.321574	2.185833
LINC00111	lincRNA	-1.000000	-1.000000	0.000000	1.126472	1.090609
PRDM15	protein coding	3.562842	0.000000	2.112767	3.645890	3.501237
ABCG1	protein coding	0.000000	0.000000	0.000000	0.237734	0.226539
NDUFV3	protein coding	0.000000	0.000000	0.000000	0.568022	0.240642
PKNOX1	protein coding	0.000000	0.000000	0.000000	0.314524	0.286094
CBS	protein coding	60.824176	72.854291	66.265423	62.151160	62.727349
U2AF1	protein coding	29.365079	35.007278	33.493078	54.957996	52.183719
MRPL51P2	pseudogene	-1.000000	-1.000000	100.000000	-1.000000	100.000000
AP001631.1	lincRNA	-1.000000	-1.000000	61.370124	31.957328	41.606976
CRYAA	protein coding	56.378601	62.336245	59.696049	74.440299	68.001053
SIK1	protein coding	89.158163	41.739824	64.697406	84.578005	76.979380
LINC00319	lincRNA	-1.000000	-1.000000	80.597015	100.000000	88.768513
LINC00313	lincRNA	-1.000000	-1.000000	91.051260	87.782775	88.211009
AP001048.1	lincRNA	-1.000000	-1.000000	100.000000	98.711944	98.893917
HSF2BP	protein coding	20.611440	62.821948	40.377556	32.186979	32.303666
RPL31P1	pseudogene	-1.000000	-1.000000	100.000000	-1.000000	100.000000
H2BFS	protein coding	100.000000	100.000000	100.000000	-1.000000	100.000000
PDXK	protein coding	0.000000	0.326026	0.287956	0.821405	0.698864
AGPAT3	protein coding	0.000000	1.273490	1.083223	0.045716	0.110424
TRAPPC10	protein coding	16.016750	66.472672	41.669883	6.633184	9.525326
PWP2	protein coding	53.913043	0.000000	45.145631	40.160545	40.852204
GATD3A	protein coding	40.406321	51.000000	48.664787	43.434386	43.847129
LINC01678	lincRNA	-1.000000	-1.000000	28.637413	0.000000	18.562874
AP001056.2	lincRNA	-1.000000	-1.000000	67.859155	60.868397	61.978438
AP001057.1	other	-1.000000	-1.000000	61.791329	60.816588	61.152882
ICOSLG	protein coding	57.267081	50.620957	51.766595	83.993151	71.426186
AP001059.3	lincRNA	-1.000000	-1.000000	100.000000	-1.000000	100.000000
AP001059.2	lincRNA	-1.000000	-1.000000	100.000000	-1.000000	100.000000
DNMT3L	protein coding	47.380410	10.536044	36.652314	42.650947	41.941173
C21orf2	protein coding	0.000000	0.000000	0.000000	0.420168	0.315548
TRPM2	protein coding	0.000000	0.000000	0.000000	0.294268	0.273359
TSPEAR	protein coding	0.000000	0.000000	0.000000	0.130226	0.127756
SUMO3	protein coding	0.000000	0.000000	0.000000	0.517780	0.402674
ITGB2	protein coding	0.000000	0.000000	0.000000	0.497608	0.451820
PICSAR	lincRNA	-1.000000	-1.000000	0.000000	0.647858	0.561696
SSR4P1	pseudogene	-1.000000	-1.000000	1.366224	0.000000	1.120448
ADARB1	protein coding	0.000000	2.977667	1.994184	0.000000	0.187287
LINC00334	lincRNA	-1.000000	-1.000000	0.000000	0.372754	0.350900
POFUT2	protein coding	0.000000	0.000000	0.000000	1.223160	0.955361
COL18A1	protein coding	0.000000	0.411805	0.087835	0.309832	0.295626
SLC19A1	protein coding	0.000000	0.000000	0.000000	0.159693	0.135723
PCBP3	protein coding	0.000000	0.000000	0.000000	0.192518	0.190789
COL6A1	protein coding	0.000000	0.000000	0.000000	0.110497	0.090078
COL6A2	protein coding	0.000000	0.000000	0.000000	0.247550	0.212937
FTCD	protein coding	0.000000	0.000000	0.000000	1.415506	1.258741
LSS	protein coding	0.000000	0.000000	0.000000	0.277849	0.240887
C21orf58	protein coding	0.000000	0.000000	0.000000	0.373672	0.295433
RPL23AP4	pseudogene	-1.000000	-1.000000	96.536797	-1.000000	96.536797
ACTR3BP6	pseudogene	-1.000000	-1.000000	100.000000	100.000000	100.000000
RF00002	rRNA	-1.000000	-1.000000	96.666667	-1.000000	96.666667
RF00026	snRNA	-1.000000	-1.000000	11.320755	-1.000000	11.320755
AP000542.3	lincRNA	-1.000000	-1.000000	37.755603	-1.000000	37.755603
AP000542.1	pseudogene	-1.000000	-1.000000	8.108108	34.295082	32.787897
AP000542.2	lincRNA	-1.000000	-1.000000	37.196504	-1.000000	37.196504
ZNF72P	pseudogene	-1.000000	-1.000000	0.000000	5.669114	5.032887
AP000534.2	pseudogene	-1.000000	-1.000000	0.000000	15.756869	15.509981
ARHGAP42P3	pseudogene	-1.000000	-1.000000	1.675309	0.000000	1.431493
AP000533.2	pseudogene	-1.000000	-1.000000	7.038513	-1.000000	7.038513
AP000533.3	pseudogene	-1.000000	-1.000000	100.000000	-1.000000	100.000000
AP000532.2	lincRNA	-1.000000	-1.000000	26.026605	48.371263	38.676397
NF1P6	pseudogene	-1.000000	-1.000000	6.735437	1.824724	2.687831
MED15P7	pseudogene	-1.000000	-1.000000	23.386114	16.845016	17.431694
POTEH	protein coding	18.986569	0.000000	15.275049	19.537040	19.265939
AP000527.1	lincRNA	-1.000000	-1.000000	0.000000	6.849537	6.663088
DUXAP8	other	-1.000000	-1.000000	3.787879	22.745356	20.408662
BMS1P22	pseudogene	-1.000000	-1.000000	17.313813	24.227318	23.532424
NBEAP3	pseudogene	-1.000000	-1.000000	99.731903	42.930650	45.008791
AP000522.1	pseudogene	-1.000000	-1.000000	100.000000	-1.000000	100.000000
AC137499.2	pseudogene	-1.000000	-1.000000	100.000000	-1.000000	100.000000
CHEK2P4	pseudogene	-1.000000	-1.000000	100.000000	85.140155	85.739750
AP000547.2	lincRNA	-1.000000	-1.000000	34.848485	17.410229	19.278084
HDHD5	protein coding	0.000000	0.000000	0.000000	0.626111	0.583237
CECR2	protein coding	2.518160	6.329727	4.804805	0.603721	0.822906
PEX26	protein coding	0.000000	0.000000	0.000000	0.000000	0.067646
USP18	protein coding	4.110813	41.724480	21.945489	1.238659	2.843843
GGTLC5P	pseudogene	-1.000000	-1.000000	64.994985	42.824025	46.767466
LINC01660	lincRNA	-1.000000	-1.000000	43.365907	69.259785	65.190219
AC011718.1	lincRNA	-1.000000	-1.000000	100.000000	100.000000	100.000000
PPP1R26P3	pseudogene	-1.000000	-1.000000	72.229534	-1.000000	72.229534
FAM230A	protein coding	43.209877	100.000000	62.035763	14.801422	21.100191
AC023490.1	lincRNA	-1.000000	-1.000000	0.000000	26.626658	19.844633
AC023490.3	lincRNA	-1.000000	-1.000000	13.165266	10.494319	10.584047
GGTLC3	protein coding	63.864307	0.000000	44.777663	55.714286	49.917446
RF00017	other	-1.000000	-1.000000	24.444444	-1.000000	24.444444
TMEM191B	protein coding	14.376130	79.213483	23.364486	2.214022	11.945146
PI4KAP1	pseudogene	-1.000000	-1.000000	13.656205	33.243839	31.106448
RIMBP3	protein coding	20.060976	81.587838	31.995413	-1.000000	31.995413
SUSD2P2	pseudogene	-1.000000	-1.000000	21.664465	47.683235	37.538462
CA15P2	pseudogene	-1.000000	-1.000000	4.561825	2.680965	3.520408
PPP1R26P2	pseudogene	-1.000000	-1.000000	74.151363	-1.000000	74.151363
PPP1R26P4	pseudogene	-1.000000	-1.000000	80.884855	-1.000000	80.884855
LINC01662	lincRNA	-1.000000	-1.000000	66.376715	39.128985	42.543348
GGT3P	pseudogene	-1.000000	-1.000000	59.934378	56.830707	56.956434
E2F6P1	pseudogene	-1.000000	-1.000000	100.000000	-1.000000	100.000000
AC008132.1	pseudogene	-1.000000	-1.000000	31.945890	25.910621	29.168423
BCRP7	pseudogene	-1.000000	-1.000000	0.000000	1.174089	0.960583
LINC01663	lincRNA	-1.000000	-1.000000	19.475655	16.415633	16.497316
AC007326.4	protein coding	89.502762	16.622222	40.347722	54.005927	53.458331
PRODH	protein coding	71.097884	75.122429	72.720095	71.703983	71.820323
DGCR5	other	-1.000000	-1.000000	0.000000	0.326550	0.319515
SEPT5	protein coding	0.000000	2.486987	1.477663	0.000000	0.440574
TBX1	protein coding	10.582307	0.000000	6.725979	1.363372	1.926367
ZDHHC8	protein coding	0.000000	2.424900	1.301224	0.201794	0.512102
RTN4R	protein coding	0.000000	13.487738	3.934817	0.166707	0.497239
AC007731.3	lincRNA	-1.000000	-1.000000	9.213483	0.000000	3.528399
POM121L4P	pseudogene	-1.000000	-1.000000	4.973545	1.504711	2.242202
BCRP2	pseudogene	-1.000000	-1.000000	58.802817	24.403626	28.470600
AP000550.1	lincRNA	-1.000000	-1.000000	34.933775	61.375450	48.405120
POM121L7P	pseudogene	-1.000000	-1.000000	32.667499	-1.000000	32.667499
E2F6P2	pseudogene	-1.000000	-1.000000	49.129853	-1.000000	49.129853
FAM230B	other	-1.000000	-1.000000	31.204258	39.561098	37.503074
AP000550.2	lincRNA	-1.000000	-1.000000	19.146184	41.473510	32.728190
AP000550.4	pseudogene	-1.000000	-1.000000	100.000000	29.623356	32.053872
GGT2	protein coding	21.637427	56.707317	31.360947	29.942096	30.121033
AP000550.3	pseudogene	-1.000000	-1.000000	61.904762	-1.000000	61.904762
E2F6P3	pseudogene	-1.000000	-1.000000	0.269542	-1.000000	0.269542
POM121L8P	pseudogene	-1.000000	-1.000000	14.843750	-1.000000	14.843750
BCRP6	pseudogene	-1.000000	-1.000000	63.549921	56.165673	57.422896
AP000552.1	lincRNA	-1.000000	-1.000000	34.017364	64.202972	56.236488
AP000552.3	lincRNA	-1.000000	-1.000000	72.997416	76.572848	75.201613
PPP1R26P5	pseudogene	-1.000000	-1.000000	44.471744	-1.000000	44.471744
LINC01651	lincRNA	-1.000000	-1.000000	81.948424	46.643110	56.916667
AP000552.2	pseudogene	-1.000000	-1.000000	68.750000	53.917439	59.436470
RF00017	other	-1.000000	-1.000000	100.000000	-1.000000	100.000000
RIMBP3B	protein coding	87.012195	77.787162	85.222805	-1.000000	85.222805
RF00492	other	-1.000000	-1.000000	100.000000	-1.000000	100.000000
HIC2	protein coding	0.000000	0.148976	0.110834	54.976710	43.342435
RF00017	other	-1.000000	-1.000000	12.341772	-1.000000	12.341772
TMEM191C	protein coding	34.599156	38.808664	35.779352	9.731544	25.154767
PI4KAP2	pseudogene	-1.000000	-1.000000	37.867203	51.002859	50.279568
RIMBP3C	protein coding	94.919507	58.062074	86.942988	-1.000000	86.942988
UBE2L3	protein coding	30.180180	0.077973	6.282885	3.691764	3.804953
AC245060.5	lincRNA	-1.000000	-1.000000	4.678007	-1.000000	4.678007
PRAME	protein coding	0.000000	0.000000	0.000000	6.358312	4.562607
AC245054.1	pseudogene	-1.000000	-1.000000	0.000000	0.189601	0.186800
RSPH14	protein coding	0.000000	0.000000	0.000000	0.155139	0.150690
GNAZ	protein coding	0.000000	2.473498	1.680672	0.000000	0.102422
BCR	protein coding	0.000000	5.878751	2.711099	0.000000	0.138796
GSTT2B	protein coding	0.000000	21.212121	7.012750	0.000000	2.041357
AC253536.2	pseudogene	-1.000000	-1.000000	8.300395	0.000000	3.535354
DDTL	protein coding	70.123457	1.141352	19.235751	39.970610	34.310069
DDT	protein coding	82.367150	65.698324	70.970206	59.026082	60.775483
GSTT2	pseudogene	-1.000000	100.000000	89.010989	30.607652	48.638838
AC253536.1	pseudogene	-1.000000	-1.000000	0.000000	2.431932	2.243355
CABIN1	protein coding	0.000000	0.000000	0.000000	0.042643	0.040613
GGT5	protein coding	0.000000	0.000000	0.000000	0.419672	0.376648
POM121L10P	pseudogene	-1.000000	-1.000000	2.492212	-1.000000	2.492212
GRK3	protein coding	0.000000	1.916419	1.675313	0.000000	0.094256
MYO18B	protein coding	0.000000	0.000000	0.000000	0.137065	0.132919
SEZ6L	protein coding	0.000000	0.000000	0.000000	0.069925	0.067718
MIATNB	lincRNA	-1.000000	-1.000000	0.000000	0.021039	0.020477
AL020994.1	lincRNA	-1.000000	-1.000000	0.000000	0.410540	0.388964
TTC28	protein coding	0.000000	0.000000	0.000000	0.595615	0.585309
ZNRF3	protein coding	3.593027	0.000000	1.449691	0.000000	0.058081
AP1B1	protein coding	0.000000	0.000000	0.000000	0.042949	0.040838
CABP7	protein coding	0.000000	2.413793	1.933702	0.000000	0.535942
SEC14L3	protein coding	0.000000	0.000000	0.000000	1.367855	1.162308
GAL3ST1	protein coding	0.000000	0.746697	0.431034	0.000000	0.065156
OSBP2	protein coding	0.000000	0.474834	0.327976	0.017316	0.026630
LIMK2	protein coding	0.000000	0.000000	0.000000	0.141806	0.131189
Z82190.2	protein coding	0.000000	0.000000	0.000000	0.046140	0.045693
SLC5A1	protein coding	0.000000	0.000000	0.000000	0.095780	0.088575
SYN3	protein coding	0.000000	0.000000	0.000000	0.052011	0.051665
LARGE1	protein coding	0.000000	0.000000	0.000000	0.062470	0.061661
LINC01399	pseudogene	-1.000000	-1.000000	0.000000	0.037132	0.036860
Z95114.3	other	-1.000000	-1.000000	18.177083	-1.000000	18.177083
TEX33	protein coding	0.000000	0.000000	0.000000	0.578555	0.538245
RAC2	protein coding	0.000000	0.000000	0.000000	1.305970	1.167457
CYTH4	protein coding	0.000000	0.000000	0.000000	0.107940	0.096044
CARD10	protein coding	0.000000	0.000000	0.000000	0.249122	0.209047
TMEM184B	protein coding	0.000000	0.000000	0.000000	0.110163	0.102339
TPTEP2-CSNK1E	protein coding	0.000000	0.000000	0.000000	0.233763	0.229823
FAM227A	protein coding	0.000000	0.000000	0.000000	0.146890	0.127374
NPTXR	protein coding	11.576846	2.242991	4.668857	0.000000	1.057579
APOBEC3H	protein coding	0.000000	0.000000	0.000000	1.968020	1.636709
SYNGR1	protein coding	0.000000	0.739935	0.613829	0.000000	0.095337
MGAT3	protein coding	0.000000	2.943516	2.034457	0.000000	0.318508
CACNA1I	protein coding	0.000000	0.000000	0.000000	0.195941	0.178175
FAM83F	protein coding	0.000000	0.000000	0.000000	0.245602	0.164677
TNRC6B	protein coding	0.000000	0.000000	0.000000	0.052291	0.048799
MKL1	protein coding	0.000000	0.000000	0.000000	0.159022	0.154579
MEI1	protein coding	0.000000	0.000000	0.000000	0.061560	0.059025
SEPT3	protein coding	0.000000	1.821579	1.145374	0.000000	0.271342
NDUFA6-DT	other	-1.000000	-1.000000	56.676750	3.281217	8.574908
AC254562.2	lincRNA	-1.000000	-1.000000	34.684685	37.889518	37.263881
TCF20	protein coding	0.000000	4.086538	0.901020	0.165866	0.196075
OGFRP1	lincRNA	-1.000000	-1.000000	0.000000	7.320130	5.364689
SERHL	pseudogene	-1.000000	-1.000000	16.641902	18.076379	17.903347
SERHL2	protein coding	47.321429	1.758014	18.467583	10.898303	11.476041
RRP7BP	pseudogene	-1.000000	-1.000000	13.376547	7.803575	8.856983
TTLL12	protein coding	0.000000	0.115340	0.057029	0.000000	0.009751
SCUBE1	protein coding	0.000000	0.000000	0.000000	0.022238	0.020533
MPPED1	protein coding	0.000000	2.956575	2.270577	0.456680	0.536978
SULT4A1	protein coding	0.000000	4.652605	3.040130	0.841898	0.984366
PARVB	protein coding	0.000000	0.000000	0.000000	0.041793	0.040291
PARVG	protein coding	0.000000	3.303303	2.744283	0.000000	0.283402
SHISAL1	protein coding	0.000000	0.000000	0.000000	0.217858	0.196577
PRR5-ARHGAP8	protein coding	0.000000	0.000000	0.000000	0.062036	0.061069
PHF21B	protein coding	0.000000	0.000000	0.000000	0.121756	0.117979
KIAA0930	protein coding	0.000000	0.000000	0.000000	0.082134	0.067419
BX324167.1	lincRNA	-1.000000	-1.000000	0.000000	0.575816	0.536216
WNT7B	protein coding	0.000000	0.000000	0.000000	0.222416	0.202582
MIRLET7BHG	lincRNA	-1.000000	-1.000000	0.000000	0.386626	0.349656
PPARA	protein coding	0.000000	1.484419	1.276430	0.040987	0.178045
TRMU	protein coding	0.000000	0.000000	0.000000	0.202956	0.147364
CELSR1	protein coding	0.000000	0.000000	0.000000	0.283479	0.264835
GRAMD4	protein coding	0.000000	5.266580	3.316953	0.755675	0.877835
TBC1D22A	protein coding	0.000000	0.000000	0.000000	0.300138	0.297035
AL117329.1	lincRNA	-1.000000	-1.000000	0.000000	0.048219	0.047784
FAM19A5	protein coding	0.000000	2.478018	1.954603	0.263211	0.278045
Z82202.1	lincRNA	-1.000000	-1.000000	11.282597	-1.000000	11.282597
C22orf34	lincRNA	-1.000000	-1.000000	0.000000	0.034289	0.033331
Z97192.1	lincRNA	-1.000000	-1.000000	0.976111	0.000000	0.487680
BRD1	protein coding	0.000000	0.985829	0.308107	0.379514	0.374338
ZBED4	protein coding	0.000000	4.354265	2.132908	0.630496	0.918976
CRELD2	protein coding	0.000000	0.000000	0.000000	3.861004	3.093993
IL17REL	protein coding	0.000000	0.000000	0.000000	0.270401	0.214923
MOV10L1	protein coding	0.000000	0.000000	0.000000	0.371049	0.341173
DENND6B	protein coding	0.000000	0.000000	0.000000	2.200890	1.564060
PPP6R2	protein coding	0.000000	0.000000	0.000000	2.424012	2.317608
LMF2	protein coding	0.000000	0.000000	0.000000	2.975610	1.286377
SYCE3	protein coding	0.000000	0.000000	0.000000	4.418913	4.239803
SHANK3	protein coding	7.651007	0.000000	5.609447	0.330701	1.345040
ACR	protein coding	5.223881	0.000000	4.461440	0.000000	0.980667
RPL23AP82	pseudogene	-1.000000	-1.000000	0.000000	0.137150	0.123983
CHL1	protein coding	0.000000	0.000000	0.000000	0.153614	0.147542
LINC01266	lincRNA	-1.000000	-1.000000	0.000000	0.073929	0.072954
CNTN6	protein coding	0.000000	0.000000	0.000000	0.092811	0.091451
CNTN4	protein coding	0.000000	0.000000	0.000000	0.053410	0.053068
TRNT1	protein coding	0.000000	0.000000	0.000000	2.768070	2.082377
AC034195.1	lincRNA	-1.000000	-1.000000	0.000000	0.019187	0.019118
SUMF1	protein coding	0.000000	0.000000	0.000000	0.000000	0.696442
LRRN1	protein coding	0.000000	0.000000	0.000000	0.420773	0.387436
ITPR1	protein coding	0.000000	0.000000	0.000000	0.029931	0.029056
AC069277.1	lincRNA	-1.000000	-1.000000	0.000000	0.118299	0.116833
GRM7-AS3	lincRNA	-1.000000	-1.000000	0.000000	0.168073	0.165170
GRM7	protein coding	0.000000	0.000000	0.000000	0.013859	0.013793
SSUH2	protein coding	0.000000	0.000000	0.000000	0.365019	0.209328
BRK1	protein coding	0.000000	0.000000	0.000000	0.260567	0.232799
SEC13	protein coding	0.000000	0.000000	0.000000	0.000000	0.196099
ATP2B2	protein coding	0.000000	0.101798	0.061958	0.035538	0.036199
HRH1	protein coding	0.000000	0.000000	0.000000	0.047143	0.045072
ATG7	protein coding	0.000000	0.000000	0.000000	0.140320	0.137022
VGLL4	protein coding	0.000000	0.000000	0.000000	0.045009	0.043664
SYN2	protein coding	3.632361	0.000000	1.312388	0.566655	0.586637
PPARG	protein coding	0.000000	1.936317	1.241037	0.051628	0.081639
TMEM40	protein coding	0.000000	0.000000	0.000000	0.125809	0.116887
WNT7A	protein coding	0.000000	0.000000	0.000000	0.142100	0.133097
XPC	protein coding	0.000000	0.000000	0.000000	0.275399	0.243786
LSM3	protein coding	0.000000	0.000000	0.000000	0.253419	0.210887
LINC02011	lincRNA	-1.000000	-1.000000	0.000000	1.430303	0.976579
MRPS25	protein coding	0.000000	0.000000	0.000000	1.022411	0.546448
COL6A4P1	pseudogene	-1.000000	-1.000000	0.000000	0.692440	0.633707
HACL1	protein coding	0.000000	0.000000	0.000000	0.973725	0.918635
ANKRD28	protein coding	0.000000	0.000000	0.000000	0.013462	0.012985
OXNAD1	protein coding	0.000000	0.000000	0.000000	0.107821	0.101011
RFTN1	protein coding	0.000000	0.000000	0.000000	0.346206	0.335741
LINC00690	lincRNA	-1.000000	-1.000000	0.000000	6.268657	4.571542
PLCL2	protein coding	0.000000	0.000000	0.000000	0.044298	0.030909
SATB1-AS1	other	-1.000000	-1.000000	0.000000	0.110569	0.107914
KCNH8	protein coding	0.000000	0.000000	0.000000	0.014659	0.014463
KAT2B	protein coding	0.000000	2.914702	1.407285	0.206364	0.257036
SGO1-AS1	other	-1.000000	-1.000000	0.000000	0.047767	0.047442
AC099753.1	lincRNA	-1.000000	-1.000000	0.000000	0.211999	0.209951
ZNF385D	protein coding	0.000000	0.000000	0.000000	0.397153	0.392363
THRB	protein coding	0.000000	0.000000	0.000000	0.040100	0.039091
LRRC3B	protein coding	0.000000	0.000000	0.000000	0.042303	0.040923
CMC1	protein coding	0.000000	0.000000	0.000000	0.045156	0.041887
RBMS3	protein coding	0.000000	0.000000	0.000000	0.022668	0.022499
OSBPL10	protein coding	0.000000	0.000000	0.000000	0.039080	0.029307
CNOT10	protein coding	0.000000	0.000000	0.000000	0.213813	0.206244
CLASP2	protein coding	0.000000	0.000000	0.000000	0.118275	0.113457
LINC01811	lincRNA	-1.000000	-1.000000	0.000000	0.346181	0.345192
TRANK1	protein coding	0.000000	0.000000	0.000000	0.092082	0.083701
CTDSPL	protein coding	0.000000	3.563248	2.863571	0.000000	0.114277
SCN10A	protein coding	0.000000	0.000000	0.000000	0.046129	0.043547
SCN11A	protein coding	0.000000	0.000000	0.000000	0.343157	0.317772
MYRIP	protein coding	0.000000	0.000000	0.000000	0.170633	0.168584
EIF1B-AS1	other	-1.000000	-1.000000	0.000000	0.491793	0.473076
ULK4	protein coding	0.000000	0.000000	0.000000	0.134236	0.133272
TRAK1	protein coding	0.000000	0.000000	0.000000	0.028816	0.027347
AC092042.3	protein coding	0.000000	0.000000	0.000000	0.034784	0.119712
SNRK	protein coding	0.000000	0.000000	0.000000	0.207238	0.088968
ANO10	protein coding	0.000000	0.000000	0.000000	0.133078	0.127103
TGM4	protein coding	0.000000	0.000000	0.000000	0.670887	0.614135
LIMD1	protein coding	0.000000	0.000000	0.000000	0.000000	0.257362
CCR3	protein coding	0.000000	0.000000	0.000000	0.039677	0.038797
PRSS50	protein coding	0.000000	0.000000	0.000000	2.785187	2.702595
SCAP	protein coding	0.000000	0.000000	0.000000	0.267187	0.245933
CSPG5	protein coding	0.000000	4.820446	3.413517	0.000000	0.803105
SMARCC1	protein coding	0.000000	0.000000	0.000000	0.090423	0.087383
SHISA5	protein coding	0.000000	0.000000	0.000000	10.361876	9.395593
CELSR3	protein coding	0.000000	0.000000	0.000000	2.759481	1.504953
ARIH2	protein coding	0.000000	0.000000	0.000000	0.503847	0.463285
BSN	protein coding	0.000000	0.000000	0.000000	0.714286	0.616799
CACNA2D2	protein coding	0.000000	0.000000	0.000000	0.291107	0.279260
DOCK3	protein coding	0.000000	0.000000	0.000000	0.090130	0.089004
DCAF1	protein coding	3.514589	0.000000	2.321846	3.027592	2.981706
GRM2	protein coding	0.000000	0.000000	0.000000	0.617829	0.424500
PCBP4	protein coding	0.000000	0.000000	0.000000	0.287377	0.241517
DUSP7	protein coding	0.000000	2.575406	1.965645	0.000000	1.454593
SEMA3G	protein coding	0.000000	0.000000	0.000000	0.300429	0.174535
NT5DC2	protein coding	4.849279	4.705882	4.797980	0.556699	1.509045
TMEM110-MUSTN1	protein coding	0.000000	0.000000	0.000000	0.066747	0.065176
SFMBT1	protein coding	0.000000	0.000000	0.000000	0.226190	0.217911
CACNA1D	protein coding	0.000000	2.230631	0.935438	0.415285	0.428244
CACNA2D3	protein coding	0.000000	0.000000	0.000000	0.383954	0.382349
ERC2	protein coding	0.000000	0.000000	0.000000	0.023489	0.023332
CCDC66	protein coding	0.000000	0.000000	0.000000	0.305716	0.290765
ARHGEF3	protein coding	0.000000	0.000000	0.000000	0.138343	0.136114
DNAH12	protein coding	21.337185	0.000000	20.756383	17.870181	18.015520
DENND6A	protein coding	0.000000	0.000000	0.000000	0.202011	0.187781
C3orf67	protein coding	0.000000	0.000000	0.000000	0.112407	0.110303
FHIT	protein coding	0.000000	0.000000	0.000000	0.010599	0.010585
CADPS	protein coding	0.000000	0.000000	0.000000	0.113008	0.111311
SYNPR	protein coding	0.000000	0.000000	0.000000	0.162135	0.139988
PRICKLE2	protein coding	0.000000	0.000000	0.000000	0.035597	0.034538
MAGI1	protein coding	0.000000	0.000000	0.000000	0.121241	0.119654
SLC25A26	protein coding	0.000000	0.000000	0.000000	14.423850	13.738379
LRIG1	protein coding	0.000000	0.000000	0.000000	0.018843	0.017964
SUCLG2	protein coding	0.000000	0.000000	0.000000	0.044324	0.043855
FAM19A1	protein coding	0.000000	0.000000	0.000000	0.006494	0.006465
FRMD4B	protein coding	0.000000	0.000000	0.000000	0.013404	0.013151
SAMMSON	lincRNA	-1.000000	-1.000000	0.000000	0.009150	0.008872
MDFIC2	protein coding	0.000000	0.000000	0.000000	0.039983	0.039713
FOXP1	protein coding	0.000000	0.000000	0.000000	0.034681	0.034063
EIF4E3	protein coding	12.945591	0.078087	0.714418	0.249427	0.313772
GXYLT2	protein coding	3.795507	0.000000	1.336607	0.000000	0.044519
ROBO2	protein coding	0.000000	0.000000	0.000000	0.038953	0.038720
ROBO1	protein coding	0.000000	0.000000	0.000000	0.222791	0.221259
AC068756.1	lincRNA	-1.000000	-1.000000	0.000000	0.265310	0.261452
LINC02050	lincRNA	-1.000000	-1.000000	0.000000	0.307524	0.298483
LINC02027	lincRNA	-1.000000	-1.000000	0.000000	3.494693	3.474194
AC129807.1	lincRNA	-1.000000	-1.000000	0.000000	0.373244	0.370532
LINC02008	lincRNA	-1.000000	-1.000000	0.000000	0.079284	0.078947
CADM2	protein coding	0.000000	0.000000	0.000000	0.028577	0.028329
EPHA3	protein coding	0.000000	0.000000	0.000000	1.077180	1.057900
RF01699	other	-1.000000	-1.000000	100.000000	-1.000000	100.000000
ABBA01000935.2	pseudogene	-1.000000	-1.000000	0.000000	3.091787	3.072976
ARL13B	protein coding	0.000000	0.000000	0.000000	0.174740	0.165499
LINC00879	lincRNA	-1.000000	-1.000000	0.000000	0.025419	0.025194
CRYBG3	protein coding	0.000000	0.000000	0.000000	0.080392	0.073217
OR5K1	protein coding	0.000000	0.000000	0.000000	0.551053	0.349686
DCBLD2	protein coding	0.000000	0.000000	0.000000	0.081477	0.076597
SENP7	protein coding	0.000000	0.000000	0.000000	0.119004	0.115322
LINC00882	lincRNA	-1.000000	-1.000000	0.000000	0.226292	0.224104
BBX	protein coding	0.000000	0.000000	0.000000	0.082237	0.079060
LINC00636	lincRNA	-1.000000	-1.000000	0.000000	0.567670	0.551917
RETNLB	protein coding	0.000000	0.000000	0.000000	0.000000	18.223496
DPPA4	protein coding	0.000000	0.000000	0.000000	0.494700	0.367422
CD96	protein coding	0.000000	0.000000	0.000000	0.146859	0.139399
AC092916.1	lincRNA	-1.000000	-1.000000	0.000000	0.131709	0.129946
PHLDB2	protein coding	0.000000	0.000000	0.000000	0.362468	0.345463
SLC9C1	protein coding	0.000000	0.000000	0.000000	0.232661	0.226249
LINC02042	lincRNA	-1.000000	-1.000000	0.000000	2.858987	2.408328
DRD3	protein coding	0.000000	0.000000	0.000000	0.457466	0.443785
TIGIT	protein coding	0.000000	0.000000	0.000000	0.534312	0.440449
ZBTB20	protein coding	0.000000	0.000000	0.000000	0.024619	0.023776
GAP43	protein coding	0.000000	0.000000	0.000000	0.136353	0.133447
LSAMP	protein coding	0.000000	0.499477	0.435311	0.286634	0.287728
IGSF11	protein coding	0.000000	0.000000	0.000000	0.160280	0.157223
GPR156	protein coding	0.000000	0.000000	0.000000	0.397728	0.380244
AC063952.1	pseudogene	-1.000000	-1.000000	0.000000	0.310998	0.293101
STXBP5L	protein coding	0.000000	0.000000	0.000000	0.043797	0.042966
HCLS1	protein coding	0.000000	0.000000	0.000000	0.258304	0.240450
GOLGB1	protein coding	0.000000	0.000000	0.000000	0.070559	0.061224
SLC15A2	protein coding	0.000000	0.000000	0.000000	0.085850	0.075980
KPNA1	protein coding	0.000000	0.000000	0.000000	0.060434	0.055916
HACD2	protein coding	0.000000	0.000000	0.000000	0.342130	0.322153
ROPN1	protein coding	0.000000	0.000000	0.000000	0.250514	0.211354
KALRN	protein coding	0.000000	0.000000	0.000000	0.088038	0.085564
ITGB5	protein coding	0.000000	0.000000	0.000000	0.567144	0.547788
HEG1	protein coding	1.324652	0.000000	0.623481	0.000000	0.065375
SLC12A8	protein coding	0.000000	0.000000	0.000000	0.095797	0.092914
ROPN1B	protein coding	0.000000	0.895857	0.745573	0.000000	0.167715
UROC1	protein coding	0.000000	0.000000	0.000000	1.681560	1.526362
C3orf22	protein coding	0.000000	0.000000	0.000000	0.410281	0.106363
CHCHD6	protein coding	0.000000	0.000000	0.000000	0.094591	0.094072
PODXL2	protein coding	0.000000	5.994550	1.006865	0.000000	0.050426
RUVBL1	protein coding	0.000000	0.000000	0.000000	0.194984	0.188476
KIAA1257	protein coding	0.000000	0.000000	0.000000	0.309884	0.248858
ISY1-RAB43	protein coding	0.000000	16.533196	13.149784	0.000000	0.871211
PLXND1	protein coding	0.000000	9.771755	1.925239	0.000000	0.265283
TMCC1	protein coding	0.000000	0.000000	0.000000	0.037661	0.036618
COL6A6	protein coding	0.000000	0.000000	0.000000	4.495588	4.124901
NEK11	protein coding	0.000000	0.000000	0.000000	0.007188	0.007107
CPNE4	protein coding	0.000000	0.000000	0.000000	0.110753	0.109862
BFSP2	protein coding	0.000000	0.000000	0.000000	0.100504	0.098369
TF	protein coding	0.000000	0.212755	0.194165	0.000000	0.078920
EPHB1	protein coding	0.000000	0.000000	0.000000	0.048495	0.046781
PCCB	protein coding	0.000000	0.000000	0.000000	0.049601	0.045667
STAG1	protein coding	0.000000	0.000000	0.000000	0.576294	0.567076
MRPS22	protein coding	0.000000	0.000000	0.000000	0.484202	0.480910
CLSTN2	protein coding	0.000000	0.000000	0.000000	0.010191	0.009966
AC092978.1	pseudogene	-1.000000	-1.000000	0.000000	0.386524	0.378980
TFDP2	protein coding	0.000000	0.000000	0.000000	0.025766	0.024376
XRN1	protein coding	0.000000	0.000000	0.000000	0.016094	0.014846
SLC9A9	protein coding	0.000000	0.000000	0.000000	0.164236	0.163207
CPB1	protein coding	0.000000	0.000000	0.000000	0.460155	0.445828
ANKUB1	protein coding	0.000000	0.000000	0.000000	0.000000	0.136527
RNF13	protein coding	0.000000	0.000000	0.000000	0.194008	0.189385
MED12L	protein coding	0.000000	0.000000	0.000000	0.018015	0.017360
P2RY14	protein coding	0.000000	0.000000	0.000000	0.096021	0.091937
LINC02006	other	-1.000000	-1.000000	0.000000	0.009453	0.009408
LINC02083	lincRNA	-1.000000	-1.000000	0.000000	0.501927	0.479657
GPR149	protein coding	0.000000	0.000000	0.000000	0.341080	0.332453
MME	protein coding	0.000000	0.000000	0.000000	0.525341	0.497478
PLCH1	protein coding	0.000000	0.000000	0.000000	0.516692	0.506648
VN2R1P	pseudogene	-1.000000	-1.000000	0.000000	0.252292	0.227765
KCNAB1	protein coding	0.000000	0.000000	0.000000	0.020574	0.020342
LEKR1	protein coding	0.000000	0.000000	0.000000	0.016280	0.015862
AC079943.2	lincRNA	-1.000000	-1.000000	0.000000	2.062916	2.038994
IQCJ-SCHIP1	protein coding	0.000000	0.000000	0.000000	0.473811	0.417375
PPM1L	protein coding	0.000000	0.000000	0.000000	0.065860	0.063408
LINC01192	lincRNA	-1.000000	-1.000000	0.000000	1.139124	1.123951
LINC01322	lincRNA	-1.000000	-1.000000	0.000000	0.007613	0.007581
BCHE	protein coding	0.000000	0.000000	0.000000	0.066513	0.063499
LRRC77P	pseudogene	-1.000000	-1.000000	0.000000	0.215605	0.195820
EGFEM1P	pseudogene	-1.000000	-1.000000	0.000000	0.152328	0.151099
ACTRT3	protein coding	0.000000	0.000000	0.000000	7.231405	2.353732
TNIK	protein coding	0.000000	0.000000	0.000000	0.006640	0.006515
PLD1	protein coding	0.000000	0.000000	0.000000	0.043832	0.041796
FNDC3B	protein coding	0.000000	0.000000	0.000000	0.060301	0.058834
NCEH1	protein coding	0.000000	0.000000	0.000000	0.031475	0.029641
NLGN1	protein coding	0.000000	0.000000	0.000000	0.002611	0.002583
NAALADL2	protein coding	0.000000	0.000000	0.000000	0.052889	0.052406
AC092920.1	lincRNA	-1.000000	-1.000000	0.000000	0.035392	0.035284
TBL1XR1	protein coding	0.000000	0.000000	0.000000	0.085681	0.081952
LINC00578	lincRNA	-1.000000	-1.000000	0.000000	0.007440	0.007410
KCNMB2	protein coding	0.000000	0.000000	0.000000	0.106112	0.105512
ZMAT3	protein coding	0.000000	0.000000	0.000000	0.292958	0.241572
CCDC39	protein coding	0.000000	0.000000	0.000000	0.035051	0.028413
LINC02031	lincRNA	-1.000000	-1.000000	0.000000	2.439686	2.314418
MCF2L2	protein coding	0.000000	0.000000	0.000000	0.904441	0.880212
YEATS2	protein coding	0.000000	0.000000	0.000000	0.170577	0.160269
THPO	protein coding	0.000000	0.000000	0.000000	2.156655	1.624639
CHRD	protein coding	0.000000	16.717791	3.096591	0.000000	1.547407
LINC02054	lincRNA	-1.000000	-1.000000	0.000000	0.703339	0.654033
VPS8	protein coding	0.000000	0.000000	0.000000	0.019327	0.018713
EHHADH	protein coding	0.000000	0.000000	0.000000	1.035225	0.668739
MAP3K13	protein coding	0.000000	0.000000	0.000000	0.128286	0.120782
SENP2	protein coding	0.000000	3.770287	2.500828	0.000000	0.295759
KNG1	protein coding	0.000000	0.000000	0.000000	2.242074	1.886932
LPP	protein coding	0.000000	0.000000	0.000000	0.179676	0.173857
TPRG1	protein coding	0.000000	0.000000	0.000000	0.007014	0.006877
P3H2	protein coding	0.000000	0.000000	0.000000	0.038956	0.038018
FGF12	protein coding	0.000000	0.000000	0.000000	0.318961	0.315579
ATP13A4	protein coding	0.000000	0.000000	0.000000	0.000000	0.036119
CPN2	protein coding	0.000000	0.000000	0.000000	3.573940	2.637724
LSG1	protein coding	0.000000	0.000000	0.000000	0.929090	0.823630
XXYLT1	protein coding	0.000000	0.000000	0.000000	0.805218	0.791077
MUC20P1	pseudogene	-1.000000	-1.000000	6.075045	0.000000	1.929625
MUC20	protein coding	18.071242	0.000000	11.728221	0.155857	2.183687
MUC4	protein coding	0.000000	0.000000	0.000000	1.224279	0.903651
TNK2	protein coding	0.000000	3.227976	1.420328	0.000000	0.197608
AC124944.3	pseudogene	-1.000000	-1.000000	7.658643	0.952301	1.842684
SDHAP1	pseudogene	-1.000000	-1.000000	4.893065	0.845573	1.259405
ZDHHC19	protein coding	0.000000	0.000000	0.000000	1.932367	1.744352
SLC51A	protein coding	0.000000	0.000000	0.000000	0.186342	0.170395
PCYT1A	protein coding	0.000000	0.258485	0.242871	0.000000	0.073235
UBXN7	protein coding	0.000000	0.000000	0.000000	0.159240	0.139131
PAK2	protein coding	0.000000	0.000000	0.000000	0.103899	0.096993
DLG1	protein coding	0.000000	0.000000	0.000000	0.051606	0.050245
BDH1	protein coding	0.000000	0.901181	0.689000	0.000000	0.045641
AC132008.2	pseudogene	-1.000000	-1.000000	0.000000	0.064177	0.062383
AC024560.1	lincRNA	-1.000000	-1.000000	17.551020	0.295699	5.200308
LRCH3	protein coding	0.000000	0.000000	0.000000	0.333241	0.298323
IQCG	protein coding	0.000000	0.000000	0.000000	0.257217	0.246246
LMLN	protein coding	0.000000	0.000000	0.000000	1.501277	1.372126
FAM157A	pseudogene	-1.000000	-1.000000	54.866008	44.032398	45.144888
CICP6	pseudogene	-1.000000	-1.000000	100.000000	100.000000	100.000000
SEPT14P3	pseudogene	-1.000000	-1.000000	100.000000	-1.000000	100.000000
BNIP3P41	pseudogene	-1.000000	-1.000000	61.964981	-1.000000	61.964981
ZNF595	protein coding	0.000000	0.000000	0.000000	11.037739	9.906660
ZNF718	protein coding	9.694258	3.350144	5.416565	16.325666	7.714943
AC116565.1	protein coding	3.713299	18.304279	11.322314	-1.000000	11.322314
MYL5	protein coding	0.000000	0.000000	0.000000	2.535269	1.466935
PCGF3	protein coding	0.000000	0.000000	0.000000	3.206877	2.880170
CPLX1	protein coding	0.000000	2.214212	1.843120	0.000000	0.104265
FGFRL1	protein coding	0.000000	5.141090	3.242321	4.882431	4.480868
RNF212	protein coding	0.000000	0.000000	0.000000	2.055427	1.397613
TMED11P	pseudogene	-1.000000	-1.000000	0.000000	0.097972	0.096032
SPON2	protein coding	0.000000	0.499546	0.343965	0.479283	0.471092
CTBP1	protein coding	0.000000	3.701003	2.798456	0.941553	1.293339
MAEA	protein coding	0.000000	0.000000	0.000000	1.376214	1.298314
UVSSA	protein coding	0.000000	0.000000	0.000000	0.359794	0.260641
AC147067.1	lincRNA	-1.000000	-1.000000	0.000000	1.211905	1.098369
FAM53A	protein coding	0.000000	0.000000	0.000000	1.064610	1.006221
SLBP	protein coding	0.000000	0.000000	0.000000	0.491082	0.440395
NSD2	protein coding	0.000000	0.312568	0.239115	0.000000	0.038815
NAT8L	protein coding	0.000000	3.824337	3.560477	0.000000	2.182312
ZFYVE28	protein coding	0.000000	0.000000	0.000000	0.258493	0.244163
FAM193A	protein coding	4.210287	4.049701	4.157149	0.000000	0.139333
SH3BP2	protein coding	0.000000	0.000000	0.000000	0.405950	0.316173
MFSD10	protein coding	0.000000	0.000000	0.000000	6.213797	2.745463
NOP14	protein coding	0.000000	0.000000	0.000000	0.406746	0.349678
HTT	protein coding	0.000000	0.000000	0.000000	0.220470	0.202624
RGS12	protein coding	0.000000	0.000000	0.000000	0.736307	0.824455
LRPAP1	protein coding	0.000000	6.123962	5.282681	0.000000	1.577359
ADRA2C	protein coding	4.463643	22.179975	10.881543	-1.000000	10.881543
AC116562.4	pseudogene	-1.000000	-1.000000	0.000000	0.236448	0.227380
STX18	protein coding	0.000000	0.000000	0.000000	0.032301	0.031595
STK32B	protein coding	0.000000	0.000000	0.000000	0.236486	0.234454
C4orf50	protein coding	0.000000	0.000000	0.000000	0.098041	0.091634
PPP2R2C	protein coding	0.000000	1.374964	0.965212	0.402485	0.414366
TBC1D14	protein coding	0.000000	0.000000	0.000000	0.096755	0.092028
TADA2B	protein coding	0.000000	3.209385	2.510823	0.671598	1.339314
SORCS2	protein coding	0.000000	0.000000	0.000000	0.371124	0.366892
AFAP1	protein coding	0.000000	0.000000	0.000000	0.085548	0.081672
ABLIM2	protein coding	0.000000	0.000000	0.000000	0.273855	0.266636
GPR78	protein coding	0.000000	0.000000	0.000000	0.000000	0.186775
FAM86KP	pseudogene	-1.000000	-1.000000	73.630832	59.336620	60.501851
ALG1L14P	pseudogene	-1.000000	-1.000000	70.669746	80.758347	79.637553
FAM90A26	protein coding	95.125448	64.781022	81.774388	69.800943	74.529347
USP17L10	protein coding	46.158428	-1.000000	46.158428	54.444444	47.309072
USP17L11	protein coding	97.438952	-1.000000	97.438952	64.074074	92.824193
USP17L12	protein coding	100.000000	-1.000000	100.000000	-1.000000	100.000000
USP17L13	protein coding	93.269803	-1.000000	93.269803	100.000000	94.208098
USP17L14P	pseudogene	-1.000000	-1.000000	50.502513	-1.000000	50.502513
USP17L15	protein coding	98.868374	-1.000000	98.868374	97.014925	98.614674
USP17L16P	pseudogene	-1.000000	-1.000000	20.728643	-1.000000	20.728643
USP17L17	protein coding	62.477665	-1.000000	62.477665	100.000000	67.708867
USP17L18	protein coding	71.351995	-1.000000	71.351995	100.000000	75.345976
USP17L19	protein coding	100.000000	-1.000000	100.000000	100.000000	100.000000
USP17L20	protein coding	98.451459	-1.000000	98.451459	100.000000	98.667350
USP17L21	protein coding	100.000000	-1.000000	100.000000	100.000000	100.000000
USP17L22	protein coding	50.506254	-1.000000	50.506254	100.000000	57.406458
USP17L23	protein coding	96.000000	-1.000000	96.000000	-1.000000	96.000000
USP17L24	protein coding	100.000000	-1.000000	100.000000	100.000000	100.000000
USP17L25	protein coding	100.000000	-1.000000	100.000000	100.000000	100.000000
USP17L26	protein coding	100.000000	-1.000000	100.000000	100.000000	100.000000
USP17L5	protein coding	100.000000	-1.000000	100.000000	-1.000000	100.000000
USP17L27	protein coding	100.000000	-1.000000	100.000000	-1.000000	100.000000
USP17L28	protein coding	100.000000	-1.000000	100.000000	-1.000000	100.000000
USP17L29	protein coding	100.000000	-1.000000	100.000000	-1.000000	100.000000
USP17L9P	pseudogene	-1.000000	-1.000000	91.708543	-1.000000	91.708543
USP17L30	protein coding	100.000000	-1.000000	100.000000	-1.000000	100.000000
USP17L6P	pseudogene	-1.000000	-1.000000	65.301003	-1.000000	65.301003
SLC2A9	protein coding	0.000000	0.000000	0.000000	0.023842	0.019029
LINC00504	lincRNA	-1.000000	-1.000000	0.000000	1.037344	1.024649
CPEB2-DT	lincRNA	-1.000000	-1.000000	0.000000	0.904738	0.874202
CD38	protein coding	0.000000	0.000000	0.000000	5.201311	4.806884
TAPT1	protein coding	0.000000	0.000000	0.000000	0.000000	0.034377
LDB2	protein coding	0.000000	2.034429	1.322931	0.016738	0.026431
AC106894.1	lincRNA	-1.000000	-1.000000	0.000000	0.022960	0.022856
AC024230.1	lincRNA	-1.000000	-1.000000	0.000000	0.049850	0.049752
SLIT2	protein coding	0.000000	0.000000	0.000000	0.021943	0.021508
KCNIP4	protein coding	0.000000	0.000000	0.000000	0.427435	0.426166
SEL1L3	protein coding	0.000000	1.411846	0.668951	0.039946	0.073926
SMIM20	protein coding	0.000000	0.000000	0.000000	0.000000	0.126389
RBPJ	protein coding	0.000000	0.000000	0.000000	0.174375	0.169319
STIM2	protein coding	0.000000	0.000000	0.000000	1.415586	1.361335
PCDH7	protein coding	0.000000	0.000000	0.000000	0.017368	0.016886
LINC02497	lincRNA	-1.000000	-1.000000	0.000000	0.067471	0.066616
AL136537.1	lincRNA	-1.000000	-1.000000	0.000000	0.276075	0.271095
NWD2	protein coding	0.000000	0.000000	0.000000	0.114774	0.110112
C4orf19	protein coding	0.000000	0.000000	0.000000	0.118123	0.116187
KLF3-AS1	other	-1.000000	-1.000000	0.000000	0.144715	0.136062
SMIM14	protein coding	0.000000	0.000000	0.000000	0.095214	0.088400
NSUN7	protein coding	0.000000	0.000000	0.000000	0.047899	0.044934
LIMCH1	protein coding	0.000000	0.000000	0.000000	0.034816	0.033780
SLC30A9	protein coding	0.000000	0.000000	0.000000	0.083214	0.078012
AC111198.1	lincRNA	-1.000000	-1.000000	0.000000	0.130379	0.129589
KCTD8	protein coding	0.000000	0.000000	0.000000	0.018002	0.017825
AC108467.1	lincRNA	-1.000000	-1.000000	0.000000	1.240617	1.220555
GABRG1	protein coding	0.000000	0.000000	0.000000	1.772745	1.636244
COX7B2	protein coding	0.000000	0.000000	0.000000	0.080648	0.080272
GABRB1	protein coding	0.000000	0.000000	0.000000	0.054141	0.053845
TXK	protein coding	0.000000	0.000000	0.000000	0.423297	0.403755
SLAIN2	protein coding	0.000000	0.000000	0.000000	1.013358	0.936506
FRYL	protein coding	0.000000	0.000000	0.000000	0.231192	0.220878
DCUN1D4	protein coding	0.000000	0.000000	0.000000	0.072174	0.067717
SCFD2	protein coding	0.000000	0.000000	0.000000	0.027761	0.027581
AC058822.1	protein coding	0.000000	-1.000000	0.000000	0.053015	0.052865
NMU	protein coding	0.000000	0.000000	0.000000	6.931948	6.725506
AC093725.2	lincRNA	-1.000000	-1.000000	0.000000	0.174418	0.173238
AC017091.1	lincRNA	-1.000000	-1.000000	0.000000	3.865719	3.830960
ADGRL3	protein coding	0.000000	0.000000	0.000000	0.361242	0.355841
FTLP10	pseudogene	-1.000000	-1.000000	0.000000	17.897747	17.005766
TMPRSS11BNL	pseudogene	-1.000000	-1.000000	0.000000	17.312104	15.094562
UGT2B29P	pseudogene	-1.000000	-1.000000	0.000000	0.691372	0.609310
AC114786.2	pseudogene	-1.000000	-1.000000	0.000000	0.592008	0.518672
ENAM	protein coding	0.000000	0.000000	0.000000	0.000000	0.049938
JCHAIN	protein coding	0.000000	0.000000	0.000000	0.117968	0.110367
ADAMTS3	protein coding	0.000000	0.000000	0.000000	0.389762	0.381046
USO1	protein coding	5.201916	0.000000	3.672385	4.081680	4.064977
NUP54	protein coding	0.000000	0.000000	0.000000	0.485934	0.448960
FRAS1	protein coding	0.000000	0.000000	0.000000	1.342731	1.295256
NAA11	protein coding	0.000000	0.000000	0.000000	0.000000	0.235163
LINC00989	lincRNA	-1.000000	-1.000000	0.000000	0.063563	0.061872
ANTXR2	protein coding	0.000000	0.000000	0.000000	5.835647	4.262946
CFAP299	protein coding	0.000000	0.000000	0.000000	0.182274	0.181996
RASGEF1B	protein coding	0.000000	0.000000	0.000000	0.182623	0.179817
LIN54	protein coding	0.000000	0.000000	0.000000	0.149934	0.119472
COPS4	protein coding	0.000000	0.000000	0.000000	0.064568	0.060429
AC021192.1	lincRNA	-1.000000	-1.000000	0.000000	0.185752	0.183414
AC079160.1	other	-1.000000	-1.000000	0.000000	0.027160	0.026963
ARHGAP24	protein coding	0.000000	0.000000	0.000000	0.402923	0.398062
MAPK10	protein coding	0.000000	0.000000	0.000000	0.116502	0.111806
KLHL8	protein coding	0.000000	0.000000	0.000000	0.000000	0.306691
HSD17B11	protein coding	0.000000	0.000000	0.000000	9.648260	9.314298
DSPP	protein coding	1.280082	0.000000	1.143641	0.000000	0.596588
ABCG2	protein coding	0.000000	0.000000	0.000000	0.164729	0.158800
HERC6	protein coding	0.000000	0.000000	0.000000	1.119391	1.050146
HERC5	protein coding	0.000000	0.000000	0.000000	0.341357	0.316030
FAM13A	protein coding	0.000000	0.000000	0.000000	0.009953	0.049813
CCSER1	protein coding	0.000000	0.000000	0.000000	0.462118	0.459584
LNCPRESS2	lincRNA	-1.000000	-1.000000	0.000000	0.299051	0.276842
GRID2	protein coding	0.000000	0.000000	0.000000	0.299774	0.297836
PDLIM5	protein coding	0.000000	0.000000	0.000000	0.147799	0.141424
BMPR1B	protein coding	0.000000	0.000000	0.000000	0.016999	0.016730
UNC5C	protein coding	0.000000	0.000000	0.000000	0.041225	0.040083
LINC02267	lincRNA	-1.000000	-1.000000	0.000000	0.008305	0.008265
STPG2	protein coding	0.000000	0.000000	0.000000	0.007549	0.007507
RAP1GDS1	protein coding	0.000000	0.000000	0.000000	0.042762	0.041649
TSPAN5	protein coding	0.000000	0.000000	0.000000	0.939150	0.919994
ADH4	protein coding	0.000000	0.000000	0.000000	0.000000	0.878863
MTTP	protein coding	0.000000	0.000000	0.000000	0.145033	0.132807
H2AFZ	protein coding	0.000000	0.000000	0.000000	2.130898	1.216334
EMCN	protein coding	0.000000	0.000000	0.000000	0.000000	0.005982
BANK1	protein coding	0.000000	0.000000	0.000000	0.097264	0.095399
SLC39A8	protein coding	0.000000	0.000000	0.000000	0.172821	0.252473
SLC9B1	protein coding	0.000000	0.000000	0.000000	0.534467	0.523420
TACR3	protein coding	0.000000	0.000000	0.000000	0.234859	0.225735
DKK2	protein coding	0.000000	0.000000	0.000000	0.956666	0.946122
LEF1	protein coding	0.000000	0.000000	0.000000	0.032447	0.031299
AC126283.2	protein coding	0.000000	0.000000	0.000000	0.617478	0.600570
ENPEP	protein coding	0.000000	0.000000	0.000000	0.000000	0.112753
AC004704.1	lincRNA	-1.000000	-1.000000	0.000000	1.579327	1.575562
ANK2	protein coding	0.000000	0.000000	0.000000	0.073161	0.071071
NDST4	protein coding	0.000000	0.000000	0.000000	0.016275	0.016078
AC027613.1	pseudogene	-1.000000	-1.000000	0.000000	0.021463	0.021325
NDST3	protein coding	0.000000	0.000000	0.000000	0.165814	0.160867
AC110079.1	pseudogene	-1.000000	-1.000000	0.000000	1.641922	1.468205
USP53	protein coding	0.000000	0.000000	0.000000	0.525369	0.482334
GTF2IP12	pseudogene	-1.000000	-1.000000	0.000000	3.147806	2.772600
AC097173.1	pseudogene	-1.000000	-1.000000	0.000000	7.624162	7.383926
SPATA5	protein coding	0.000000	0.000000	0.000000	0.047912	0.046925
AC121154.1	lincRNA	-1.000000	-1.000000	0.000000	0.326714	0.325324
INTU	protein coding	0.000000	0.000000	0.000000	0.058901	0.051225
LARP1B	protein coding	0.000000	0.000000	0.000000	0.000000	1.058993
LINC01256	lincRNA	-1.000000	-1.000000	0.000000	0.102415	0.101814
AC115622.1	lincRNA	-1.000000	-1.000000	0.000000	0.200949	0.200131
AC107463.1	lincRNA	-1.000000	-1.000000	0.000000	4.498754	4.331964
AC018680.1	lincRNA	-1.000000	-1.000000	0.000000	1.950049	1.940418
LINC02511	lincRNA	-1.000000	-1.000000	0.000000	0.039360	0.039175
NOCT	protein coding	0.000000	0.000000	0.000000	0.642003	0.600332
MAML3	protein coding	0.000000	0.000000	0.000000	0.010688	0.010516
TBC1D9	protein coding	0.000000	0.000000	0.000000	0.050765	0.048761
RNF150	protein coding	0.000000	0.000000	0.000000	0.059888	0.058062
AC139713.2	other	-1.000000	-1.000000	0.000000	0.037655	0.036889
GYPE	protein coding	0.000000	0.000000	0.000000	0.707231	0.668665
HHIP	protein coding	0.000000	0.483617	0.380735	0.000000	0.040302
C4orf51	protein coding	0.000000	0.000000	0.000000	0.092775	0.052795
SLC10A7	protein coding	0.000000	0.000000	0.000000	0.029423	0.028733
AC092435.1	lincRNA	-1.000000	-1.000000	0.000000	0.633316	0.604917
ARHGAP10	protein coding	0.000000	0.000000	0.000000	0.065209	0.064570
AC108156.1	lincRNA	-1.000000	-1.000000	0.000000	0.586858	0.578727
IQCM	protein coding	0.000000	0.000000	0.000000	0.000000	0.016718
DCLK2	protein coding	0.000000	0.000000	0.000000	0.489072	0.477166
LRBA	protein coding	0.000000	0.000000	0.000000	0.142955	0.140709
FAM160A1	protein coding	0.000000	0.000000	0.000000	0.068149	0.066820
TRIM2	protein coding	0.000000	0.000000	0.000000	0.029182	0.027811
TDO2	protein coding	0.000000	0.000000	0.000000	0.244771	0.237559
GRIA2	protein coding	0.000000	0.000000	0.000000	0.227779	0.196426
MARCH1	protein coding	0.000000	0.000000	0.000000	0.060189	0.059668
SMIM31	protein coding	0.000000	0.000000	0.000000	0.120332	0.112606
TMEM192	protein coding	0.000000	0.000000	0.000000	0.382974	0.354499
AC097487.1	lincRNA	-1.000000	-1.000000	0.000000	0.213220	0.211763
SPOCK3	protein coding	0.000000	0.000000	0.000000	1.171232	1.161919
ANXA10	protein coding	0.000000	0.000000	0.000000	0.666759	0.656685
DDX60L	protein coding	0.000000	0.000000	0.000000	0.087739	0.056338
PALLD	protein coding	0.000000	0.000000	0.000000	0.033132	0.032453
NEK1	protein coding	0.000000	0.000000	0.000000	1.119559	1.086126
GALNTL6	protein coding	0.000000	0.000000	0.000000	0.060581	0.060278
GLRA3	protein coding	0.000000	0.000000	0.000000	0.027231	0.025988
GPM6A	protein coding	0.000000	0.000000	0.000000	0.114645	0.112785
ASB5	protein coding	0.000000	0.000000	0.000000	0.106346	0.100160
WWC2	protein coding	0.000000	0.000000	0.000000	0.032009	0.030702
RWDD4	protein coding	0.000000	11.209068	9.621622	0.000000	1.362940
PRIMPOL	protein coding	0.000000	0.000000	0.000000	1.466589	1.391400
ACSL1	protein coding	0.000000	0.634308	0.431763	0.000000	0.032293
CCDC110	protein coding	0.000000	0.000000	0.000000	0.596336	0.523009
SORBS2	protein coding	0.000000	0.000000	0.000000	0.046804	0.045527
FAM149A	protein coding	0.000000	3.326039	1.855016	0.960774	1.013949
AC018709.1	protein coding	0.000000	0.000000	0.000000	0.269361	0.267895
AC097652.1	lincRNA	-1.000000	-1.000000	19.924278	3.908046	9.966065
LINC02492	lincRNA	-1.000000	-1.000000	0.000000	0.075822	0.075127
LINC01060	lincRNA	-1.000000	-1.000000	0.000000	0.905462	0.895064
FRG1-DT	lincRNA	-1.000000	-1.000000	0.000000	0.222690	0.219464
AF146191.1	pseudogene	-1.000000	-1.000000	0.000000	13.299557	8.477998
DUX4L9	pseudogene	-1.000000	-1.000000	8.664547	-1.000000	8.664547
FRG2	protein coding	0.000000	4.041204	2.426261	0.000000	1.754990
AGGF1P1	pseudogene	-1.000000	-1.000000	4.005792	-1.000000	4.005792
CLUHP4	pseudogene	-1.000000	-1.000000	3.278689	3.931532	3.782089
DBET	lincRNA	-1.000000	-1.000000	39.054134	-1.000000	39.054134
DUX4L8	pseudogene	-1.000000	-1.000000	32.260597	-1.000000	32.260597
DUX4L7	pseudogene	-1.000000	-1.000000	100.000000	-1.000000	100.000000
DUX4L6	pseudogene	-1.000000	-1.000000	100.000000	-1.000000	100.000000
DUX4L5	pseudogene	-1.000000	-1.000000	100.000000	-1.000000	100.000000
DUX4L4	pseudogene	-1.000000	-1.000000	73.895899	-1.000000	73.895899
DUX4L1	pseudogene	-1.000000	-1.000000	100.000000	-1.000000	100.000000
DUX4L3	pseudogene	-1.000000	-1.000000	100.000000	-1.000000	100.000000
DUX4L2	pseudogene	-1.000000	-1.000000	100.000000	-1.000000	100.000000
DUX4	protein coding	-1.000000	60.093622	60.093622	42.777778	33.966141
RPL23AP84	pseudogene	-1.000000	-1.000000	100.000000	-1.000000	100.000000
AC215524.1	pseudogene	-1.000000	-1.000000	100.000000	-1.000000	100.000000
PLEKHG4B	protein coding	0.000000	0.000000	0.000000	0.982688	0.853600
CCDC127	protein coding	0.000000	0.000000	0.000000	4.054983	2.211394
AHRR	protein coding	0.000000	0.000000	0.000000	1.826996	1.736569
EXOC3	protein coding	0.000000	0.000000	0.000000	0.000000	0.135515
SLC9A3	protein coding	0.000000	0.000000	0.000000	3.032619	2.724877
CEP72	protein coding	0.000000	0.000000	0.000000	1.115232	0.788764
TPPP	protein coding	0.000000	0.000000	0.000000	6.867593	5.633257
ZDHHC11B	protein coding	0.000000	0.000000	0.000000	2.250105	2.085100
BRD9P2	pseudogene	-1.000000	-1.000000	10.924370	65.443425	56.976744
ZDHHC11	protein coding	0.000000	0.000000	0.000000	1.648629	1.534850
TRIP13	protein coding	0.000000	0.000000	0.000000	9.448923	8.029498
NKD2	protein coding	0.000000	0.000000	0.000000	1.747055	1.610547
SLC12A7	protein coding	0.000000	0.000000	0.000000	2.393593	2.186218
SLC6A19	protein coding	0.000000	0.000000	0.000000	0.474709	0.369867
SLC6A18	protein coding	0.000000	0.000000	0.000000	0.299593	0.268791
TERT	protein coding	0.000000	0.000000	0.000000	0.237976	0.214684
CLPTM1L	protein coding	0.000000	0.000000	0.000000	0.664679	0.603180
LINC01511	lincRNA	-1.000000	-1.000000	0.000000	0.216362	0.194116
LPCAT1	protein coding	0.000000	0.000000	0.000000	0.394447	0.481503
AC026412.3	lincRNA	-1.000000	-1.000000	0.000000	1.390262	1.252895
AC026412.1	pseudogene	-1.000000	-1.000000	0.000000	0.665405	0.601397
AC126768.3	lincRNA	-1.000000	-1.000000	31.842576	0.000000	19.368879
IRX2	protein coding	0.000000	4.829690	2.808158	0.000000	1.633144
AC106799.2	lincRNA	-1.000000	-1.000000	0.000000	0.058274	0.058172
UBE2QL1	protein coding	0.000000	4.856397	4.309546	0.000000	0.401849
TENT4A	protein coding	11.374616	10.469314	10.820007	0.000000	1.444109
LINC02196	lincRNA	-1.000000	-1.000000	0.000000	0.270497	0.269890
AC091951.1	pseudogene	-1.000000	-1.000000	7.061688	0.000000	2.552068
ADCY2	protein coding	0.000000	1.400233	0.722783	0.329836	0.335813
SEMA5A	protein coding	0.000000	0.000000	0.000000	0.290896	0.284121
CTNND2	protein coding	0.000000	0.000000	0.000000	0.148136	0.147178
LINC02220	lincRNA	-1.000000	-1.000000	0.000000	0.205829	0.205356
DNAH5	protein coding	0.000000	0.000000	0.000000	0.089756	0.084182
TRIO	protein coding	0.396370	0.690898	0.472282	0.057807	0.071571
FBXL7	protein coding	0.000000	0.000000	0.000000	0.828315	0.819156
BASP1	protein coding	0.000000	0.000000	0.000000	0.192327	0.190300
LINC02217	lincRNA	-1.000000	-1.000000	0.000000	0.144450	0.140677
AC106774.9	protein coding	82.382550	-1.000000	82.382550	-1.000000	82.382550
AC106774.7	protein coding	93.959732	-1.000000	93.959732	-1.000000	93.959732
AC106774.6	protein coding	99.496644	-1.000000	99.496644	-1.000000	99.496644
AC106774.5	protein coding	95.469799	-1.000000	95.469799	-1.000000	95.469799
AC233724.20	protein coding	90.604027	-1.000000	90.604027	-1.000000	90.604027
AC233724.8	pseudogene	-1.000000	-1.000000	100.000000	-1.000000	100.000000
AC233724.17	protein coding	90.436242	-1.000000	90.436242	-1.000000	90.436242
AC233724.18	protein coding	66.442953	-1.000000	66.442953	-1.000000	66.442953
AC233724.19	protein coding	100.000000	-1.000000	100.000000	-1.000000	100.000000
AC233724.3	pseudogene	-1.000000	-1.000000	100.000000	-1.000000	100.000000
LINC02223	lincRNA	-1.000000	-1.000000	0.000000	0.009999	0.009953
CDH18	protein coding	0.000000	0.000000	0.000000	0.006099	0.006075
LINC02241	lincRNA	-1.000000	-1.000000	0.000000	0.310900	0.309037
AC093274.1	lincRNA	-1.000000	-1.000000	0.000000	2.474056	1.702663
CDH12	protein coding	0.000000	0.000000	0.000000	0.025952	0.025840
AC113355.1	lincRNA	-1.000000	-1.000000	0.000000	0.875461	0.857215
PDZD2	protein coding	0.000000	0.000000	0.000000	0.012401	0.012089
AC010343.3	lincRNA	-1.000000	-1.000000	0.000000	0.079184	0.078975
AC138409.2	pseudogene	-1.000000	-1.000000	0.000000	0.503347	0.461934
RAI14	protein coding	0.000000	0.000000	0.000000	0.051797	0.049889
SPEF2	protein coding	0.000000	0.000000	0.000000	0.054178	0.050822
WDR70	protein coding	0.000000	0.000000	0.000000	0.353413	0.350326
LINC02107	lincRNA	-1.000000	-1.000000	0.000000	0.096343	0.096060
LIFR	protein coding	0.000000	0.000000	0.000000	0.061129	0.050228
OSMR-AS1	lincRNA	-1.000000	-1.000000	0.000000	0.043502	0.042816
OSMR	protein coding	0.000000	0.000000	0.000000	0.061268	0.051134
TTC33	protein coding	0.000000	0.000000	0.000000	0.098815	0.096043
C6	protein coding	0.000000	0.000000	0.000000	0.218229	0.210563
PLCXD3	protein coding	0.000000	0.000000	0.000000	0.071450	0.068737
HCN1	protein coding	0.000000	0.000000	0.000000	0.323597	0.313669
ARL15	protein coding	0.000000	0.000000	0.000000	0.006144	0.006094
SLC38A9	protein coding	0.000000	0.000000	0.000000	0.042364	0.023753
IL31RA	protein coding	0.000000	0.000000	0.000000	0.571335	0.534460
GPBP1	protein coding	0.000000	0.000000	0.000000	0.169763	0.160915
RAB3C	protein coding	0.000000	0.000000	0.000000	0.139091	0.134212
PDE4D	protein coding	0.000000	0.000000	0.000000	0.030000	0.029103
DEPDC1B	protein coding	0.000000	0.000000	0.000000	0.023826	0.023238
ELOVL7	protein coding	0.000000	0.000000	0.000000	0.169168	0.160911
NDUFAF2	protein coding	0.000000	0.000000	0.000000	0.051174	0.050984
ZSWIM6	protein coding	11.680834	0.000000	7.745455	0.000000	0.199161
AC091862.1	pseudogene	-1.000000	-1.000000	0.000000	8.000395	7.892525
SHISAL2B	protein coding	0.000000	0.000000	0.000000	0.739447	0.716291
ADAMTS6	protein coding	0.000000	0.000000	0.000000	0.252589	0.247011
AC112206.2	lincRNA	-1.000000	-1.000000	0.000000	0.008045	0.007984
AC106798.1	lincRNA	-1.000000	-1.000000	0.000000	0.016796	0.016735
PIK3R1	protein coding	0.000000	0.000000	0.000000	0.064121	0.058071
LINC02198	lincRNA	-1.000000	-1.000000	0.000000	0.073792	0.072302
OCLN	protein coding	0.000000	15.278053	11.789859	12.574689	12.493162
GTF2H2C	protein coding	48.766447	52.938454	51.436186	33.101161	34.153267
AC139495.1	pseudogene	-1.000000	-1.000000	59.701493	72.545684	71.740413
AC139495.3	pseudogene	-1.000000	-1.000000	8.205591	-1.000000	8.205591
GUSBP3	pseudogene	-1.000000	-1.000000	84.015444	95.212863	94.846734
AC139495.2	pseudogene	-1.000000	-1.000000	100.000000	-1.000000	100.000000
AC131392.1	pseudogene	-1.000000	-1.000000	71.044304	90.546312	90.273270
AC131392.2	pseudogene	-1.000000	-1.000000	97.183099	-1.000000	97.183099
CDH12P2	pseudogene	-1.000000	-1.000000	100.000000	-1.000000	100.000000
SERF1B	protein coding	16.770186	61.167513	53.635406	61.276567	60.063808
SMN2	protein coding	87.974684	3.580563	49.826590	80.373618	77.115185
AC140134.1	pseudogene	-1.000000	-1.000000	74.259102	66.511089	67.336788
CDH12P3	pseudogene	-1.000000	-1.000000	57.142857	-1.000000	57.142857
AC138866.2	pseudogene	-1.000000	-1.000000	86.792453	93.475407	93.098189
AC138866.1	pseudogene	-1.000000	-1.000000	64.919355	97.912231	97.490516
GTF2H2B	pseudogene	-1.000000	-1.000000	53.167421	51.390974	51.605792
AC146944.4	lincRNA	-1.000000	-1.000000	59.693166	-1.000000	59.693166
AC146944.2	pseudogene	-1.000000	-1.000000	100.000000	74.192938	75.882388
AC146944.3	pseudogene	-1.000000	-1.000000	59.459459	77.086020	75.943478
AC146944.1	pseudogene	-1.000000	-1.000000	86.330935	84.025900	84.053088
AC139272.1	pseudogene	-1.000000	-1.000000	70.579030	75.473539	75.403532
CDH12P1	pseudogene	-1.000000	-1.000000	99.319728	-1.000000	99.319728
SERF1A	protein coding	89.705882	100.000000	98.451327	75.886718	79.893647
SMN1	protein coding	94.551282	6.506239	46.550049	79.360734	76.238240
NAIP	protein coding	72.779700	56.047078	66.715693	60.614884	61.349791
GTF2H2	protein coding	56.144781	19.404694	28.727040	36.731862	35.749165
AC044797.1	pseudogene	-1.000000	-1.000000	25.663717	41.116946	40.563054
AC145138.1	pseudogene	-1.000000	-1.000000	54.912281	68.754622	67.228776
CDH12P4	pseudogene	-1.000000	-1.000000	100.000000	-1.000000	100.000000
GUSBP9	pseudogene	-1.000000	-1.000000	23.156089	74.674078	71.795116
AC146949.1	pseudogene	-1.000000	-1.000000	59.952607	91.909814	91.561648
LINC02197	lincRNA	-1.000000	-1.000000	12.147505	2.885989	3.158106
FCHO2	protein coding	0.000000	0.000000	0.000000	0.147876	0.141964
FOXD1	protein coding	18.454936	0.000000	11.355634	-1.000000	6.972973
ANKDD1B	protein coding	0.000000	0.000000	0.000000	1.813368	1.735473
IQGAP2	protein coding	0.000000	0.000000	0.000000	0.015736	0.015416
TBCA	protein coding	0.000000	0.000000	0.000000	0.054334	0.053487
AP3B1	protein coding	0.000000	0.000000	0.000000	0.052722	0.051660
SCAMP1	protein coding	0.000000	0.000000	0.000000	0.226388	0.216900
ARSB	protein coding	0.000000	0.000000	0.000000	0.034502	0.033034
DMGDH	protein coding	0.000000	0.000000	0.000000	0.000000	0.090592
HOMER1	protein coding	0.000000	0.000000	0.000000	0.105391	0.101002
CMYA5	protein coding	0.000000	0.000000	0.000000	4.548859	4.017651
MSH3	protein coding	0.000000	0.000000	0.000000	0.092799	0.091068
RASGRF2	protein coding	0.000000	0.000000	0.000000	0.024248	0.023378
SSBP2	protein coding	0.000000	0.000000	0.000000	0.446119	0.433620
ATG10	protein coding	0.000000	0.000000	0.000000	0.250795	0.229963
ATP6AP1L	protein coding	0.000000	0.000000	0.000000	0.000000	0.840813
XRCC4	protein coding	0.000000	0.000000	0.000000	0.341292	0.339138
EDIL3	protein coding	0.000000	0.000000	0.000000	0.019568	0.019359
AC109492.1	lincRNA	-1.000000	-1.000000	0.000000	0.032403	0.032279
LINC00461	lincRNA	-1.000000	-1.000000	0.000000	0.032714	0.031608
MEF2C	protein coding	0.000000	0.000000	0.000000	0.016883	0.016031
AC114316.2	lincRNA	-1.000000	-1.000000	0.000000	2.519810	2.497801
NR2F1	protein coding	0.000000	2.449456	1.638918	0.000000	0.553068
FAM172A	protein coding	0.000000	0.000000	0.000000	0.020236	0.020056
MCTP1	protein coding	0.000000	0.000000	0.000000	0.004027	0.003960
TTC37	protein coding	0.000000	0.000000	0.000000	0.062157	0.058170
ELL2	protein coding	0.000000	0.000000	0.000000	0.055122	0.050667
LNPEP	protein coding	0.000000	0.000000	0.000000	0.079831	0.069525
LINC01340	lincRNA	-1.000000	-1.000000	0.000000	0.193816	0.192967
AC114324.2	pseudogene	-1.000000	-1.000000	39.911635	0.000000	2.763051
SLCO6A1	protein coding	0.000000	0.000000	0.000000	0.023290	0.022793
AC099520.1	lincRNA	-1.000000	-1.000000	0.000000	0.564415	0.563054
EFNA5	protein coding	0.000000	0.000000	0.000000	0.020439	0.020068
AC024587.2	lincRNA	-1.000000	-1.000000	0.000000	1.044991	0.982006
FER	protein coding	0.000000	0.000000	0.000000	0.045346	0.044096
AC008467.1	lincRNA	-1.000000	-1.000000	0.000000	5.351366	5.023025
PJA2	protein coding	0.000000	0.000000	0.000000	0.193239	0.180647
CAMK4	protein coding	0.000000	0.000000	0.000000	0.736595	0.703086
NREP	protein coding	0.000000	0.708459	0.668829	0.000000	0.009855
MCC	protein coding	0.000000	0.000000	0.000000	0.029118	0.028496
YTHDC2	protein coding	0.000000	0.000000	0.000000	0.587685	0.539202
COMMD10	protein coding	0.000000	0.000000	0.000000	0.132571	0.083595
LINC00992	lincRNA	-1.000000	-1.000000	0.000000	0.051683	0.051228
LINC02147	lincRNA	-1.000000	-1.000000	0.000000	0.009126	0.009090
LINC02208	lincRNA	-1.000000	-1.000000	0.000000	0.573132	0.552357
DMXL1	protein coding	0.000000	0.000000	0.000000	0.000000	0.043053
AC113418.1	lincRNA	-1.000000	-1.000000	0.000000	0.097583	0.096725
PRDM6	protein coding	0.000000	0.000000	0.000000	0.094925	0.086547
LINC02240	lincRNA	-1.000000	-1.000000	0.000000	0.176892	0.175229
AC010235.1	lincRNA	-1.000000	-1.000000	0.000000	0.076068	0.075862
MARCH3	protein coding	0.000000	0.000000	0.000000	0.058630	0.057022
CCDC192	protein coding	0.000000	0.000000	0.000000	0.029512	0.029382
SLC27A6	protein coding	0.000000	0.000000	0.000000	0.005080	0.005044
ADAMTS19	protein coding	0.000000	0.000000	0.000000	0.174635	0.171325
CDC42SE2	protein coding	0.000000	0.000000	0.000000	0.039318	0.033343
AC008695.1	protein coding	0.000000	0.000000	0.000000	0.040588	0.039882
P4HA2	protein coding	0.000000	0.000000	0.000000	0.080110	0.076345
AC116366.3	protein coding	0.000000	0.000000	0.000000	1.059165	1.020629
HSPA4	protein coding	0.000000	1.705277	1.092558	0.000000	0.097271
FSTL4	protein coding	0.000000	0.000000	0.000000	0.802377	0.791139
JADE2	protein coding	0.000000	0.000000	0.000000	0.622636	0.544825
SLC25A48	protein coding	0.000000	0.000000	0.000000	0.028971	0.028335
AC011431.1	pseudogene	-1.000000	-1.000000	0.000000	2.402402	2.259887
SPOCK1	protein coding	0.000000	0.000000	0.000000	0.332467	0.541824
CTNNA1	protein coding	0.000000	0.000000	0.000000	0.009123	0.008949
SIL1	protein coding	0.000000	0.000000	0.000000	0.176373	0.126572
CXXC5	protein coding	0.000000	0.000000	0.000000	0.235237	0.210480
ANKHD1-EIF4EBP3	protein coding	0.000000	0.000000	0.000000	0.055996	0.052824
AC137770.1	lincRNA	-1.000000	-1.000000	0.000000	0.222186	0.219489
PRELID2	protein coding	0.000000	0.000000	0.000000	0.000000	0.238193
PPP2R2B	protein coding	0.000000	0.000000	0.000000	0.775789	0.751929
JAKMIP2	protein coding	0.000000	0.000000	0.000000	0.064860	0.061801
SPINK14	protein coding	0.000000	0.000000	0.000000	0.540440	0.511915
SPINK6	protein coding	0.000000	0.000000	0.000000	0.517019	0.486105
HTR4	protein coding	0.000000	0.000000	0.000000	0.029693	0.027409
LINC01933	lincRNA	-1.000000	-1.000000	0.000000	1.663424	1.643932
LINC01470	lincRNA	-1.000000	-1.000000	0.000000	0.798647	0.794108
LARP1	protein coding	0.000000	0.000000	0.000000	0.132585	0.122248
GEMIN5	protein coding	0.000000	0.000000	0.000000	0.187460	0.167346
SGCD	protein coding	0.000000	0.000000	0.000000	0.429110	0.424093
ADAM19	protein coding	0.000000	0.000000	0.000000	0.000000	0.156457
EBF1	protein coding	0.000000	0.000000	0.000000	0.224816	0.221867
RNF145	protein coding	0.000000	0.000000	0.000000	0.122214	0.112074
ATP10B	protein coding	0.000000	0.000000	0.000000	0.868334	0.842287
AC114321.1	lincRNA	-1.000000	-1.000000	0.000000	2.696459	2.642812
TENM2	protein coding	0.000000	0.000000	0.000000	0.029092	0.028794
FBLL1	protein coding	12.537313	0.000000	8.300395	-1.000000	8.300395
SLIT3	protein coding	0.000000	0.000000	0.000000	0.033673	0.033156
DOCK2	protein coding	0.000000	0.000000	0.000000	0.053320	0.052450
C5orf58	protein coding	0.000000	0.000000	0.000000	0.514181	0.462043
LCP2	protein coding	0.000000	0.000000	0.000000	0.359513	0.325063
KCNIP1	protein coding	0.000000	0.000000	0.000000	0.038933	0.038628
RANBP17	protein coding	0.000000	0.000000	0.000000	0.139625	0.138082
SH3PXD2B	protein coding	0.000000	0.601956	0.388302	0.132779	0.149008
ERGIC1	protein coding	0.000000	0.000000	0.000000	0.029785	0.027869
CREBRF	protein coding	0.000000	0.000000	0.000000	0.399091	0.355713
LINC01484	lincRNA	-1.000000	-1.000000	0.000000	0.231993	0.215043
THOC3	protein coding	0.000000	0.000000	0.000000	9.466670	9.219482
SIMC1	protein coding	0.000000	0.000000	0.000000	1.093376	1.052739
UNC5A	protein coding	0.000000	0.000000	0.000000	0.103902	0.097982
UIMC1	protein coding	0.000000	0.000000	0.000000	0.117023	0.113918
FGFR4	protein coding	0.000000	0.000000	0.000000	1.181311	0.790549
NSD1	protein coding	0.000000	0.000000	0.000000	0.132899	0.121419
PRR7	protein coding	0.000000	0.000000	0.000000	0.384615	0.315009
DBN1	protein coding	0.000000	0.000000	0.000000	0.249792	0.185466
AC139795.1	pseudogene	-1.000000	-1.000000	0.000000	0.459626	0.440263
FAM153A	protein coding	12.793979	4.896014	7.386532	16.103531	13.942480
AC106795.1	pseudogene	-1.000000	-1.000000	0.000000	15.785192	15.378737
FAM153C	protein coding	7.307692	7.497566	7.459207	1.147705	2.125971
COL23A1	protein coding	0.000000	0.000000	0.000000	0.705633	0.698992
GRM6	protein coding	0.000000	0.000000	0.000000	0.203968	0.123049
ADAMTS2	protein coding	0.000000	0.000000	0.000000	0.395610	0.381108
HNRNPH1	protein coding	0.000000	0.671346	0.482668	0.505681	0.499854
TBC1D9B	protein coding	3.920266	1.690391	2.966908	0.550740	0.829821
RNF130	protein coding	0.000000	0.537246	0.471100	0.000000	0.032405
RASGEF1C	protein coding	0.000000	5.957447	4.449153	0.029383	0.145808
MAPK9	protein coding	0.000000	0.000000	0.000000	0.070880	0.062759
CNOT6	protein coding	0.000000	0.000000	0.000000	0.091531	0.084531
FLT4	protein coding	0.000000	0.000000	0.000000	1.014901	0.883245
MGAT1	protein coding	0.000000	0.290795	0.252943	0.000000	0.084224
BTNL8	protein coding	0.000000	0.000000	0.000000	0.281388	0.268190
AC008443.7	pseudogene	-1.000000	-1.000000	0.000000	7.150685	6.694024
AC138035.1	lincRNA	-1.000000	-1.000000	75.503538	64.031112	65.198262
AC138035.3	pseudogene	-1.000000	-1.000000	100.000000	-1.000000	100.000000
AC138035.2	lincRNA	-1.000000	-1.000000	100.000000	100.000000	100.000000
OR4F3	protein coding	100.000000	100.000000	100.000000	-1.000000	100.000000
WBP1LP4	pseudogene	-1.000000	-1.000000	100.000000	-1.000000	100.000000
RPL23AP45	pseudogene	-1.000000	-1.000000	100.000000	-1.000000	100.000000
WBP1LP12	pseudogene	-1.000000	-1.000000	37.878788	-1.000000	37.878788
OR4F1P	pseudogene	-1.000000	-1.000000	32.337247	-1.000000	32.337247
CICP18	pseudogene	-1.000000	-1.000000	14.585947	42.841399	35.990283
EXOC2	protein coding	0.000000	0.000000	0.000000	1.247848	1.219841
FOXF2	protein coding	1.947566	4.125561	2.938776	0.000000	1.194624
GMDS	protein coding	0.000000	0.000000	0.000000	0.042416	0.042291
GMDS-DT	lincRNA	-1.000000	-1.000000	0.000000	1.621045	1.530427
RIPK1	protein coding	0.000000	0.000000	0.000000	6.117608	5.088288
BPHL	protein coding	0.000000	0.000000	0.000000	0.512211	0.477218
SLC22A23	protein coding	1.568266	4.544695	3.753220	0.040027	0.201000
PRPF4B	protein coding	0.000000	0.000000	0.000000	0.334818	0.276787
FAM217A	protein coding	0.000000	0.000000	0.000000	0.000000	0.319177
AL162718.1	lincRNA	-1.000000	-1.000000	0.000000	0.084748	0.083534
CDYL	protein coding	1.621622	11.606832	8.208784	0.155498	0.296321
AL359643.3	lincRNA	-1.000000	-1.000000	0.000000	3.137255	2.789938
AL359643.2	lincRNA	-1.000000	-1.000000	0.000000	1.938844	1.658799
F13A1	protein coding	0.000000	0.000000	0.000000	0.431750	0.420510
SSR1	protein coding	0.000000	0.000000	0.000000	0.074177	0.031590
AL591485.1	other	-1.000000	-1.000000	0.000000	0.381843	0.360252
AL137220.1	lincRNA	-1.000000	-1.000000	0.000000	0.604467	0.593780
TMEM170B	protein coding	0.000000	0.000000	0.000000	0.826984	0.674093
HIVEP1	protein coding	0.000000	0.000000	0.000000	0.081937	0.076166
PHACTR1	protein coding	0.000000	0.000000	0.000000	0.021478	0.021092
RANBP9	protein coding	1.689498	0.000000	1.188946	0.000000	0.041081
AL138720.1	lincRNA	-1.000000	-1.000000	0.000000	0.010318	0.010276
JARID2	protein coding	0.000000	0.000000	0.000000	0.067081	0.065641
KIF13A	protein coding	0.000000	2.173913	1.002823	0.000000	0.045088
CDKAL1	protein coding	0.000000	0.000000	0.000000	0.047448	0.047138
AL035401.1	lincRNA	-1.000000	-1.000000	0.000000	0.048864	0.048715
DCDC2	protein coding	0.000000	0.000000	0.000000	0.031443	0.030596
RIPOR2	protein coding	0.000000	0.000000	0.000000	2.103559	2.026575
CMAHP	pseudogene	-1.000000	-1.000000	0.000000	0.099380	0.097277
CARMIL1	protein coding	0.000000	0.000000	0.000000	0.076365	0.074974
ZNF322	protein coding	6.451613	0.545596	1.957295	0.000000	0.390240
AL513548.1	lincRNA	-1.000000	-1.000000	100.000000	-1.000000	100.000000
ZSCAN31	protein coding	0.000000	0.000000	0.000000	0.093406	0.079169
OR5V1	protein coding	0.000000	0.000000	0.000000	0.142230	0.136797
OR12D2	protein coding	0.000000	0.000000	0.000000	14.518318	4.501472
HLA-V	pseudogene	-1.000000	-1.000000	1.430843	0.000000	1.181275
HSPA1A	protein coding	53.011423	0.000000	41.136180	-1.000000	41.136180
HSPA1B	protein coding	51.453790	0.000000	39.325397	-1.000000	39.325397
C4A	protein coding	73.963706	100.000000	75.032057	87.835693	84.407223
TNXA	pseudogene	-1.000000	-1.000000	40.746195	29.159711	35.251426
C4B	protein coding	72.817574	100.000000	73.932955	88.469935	84.580751
TNXB	protein coding	3.728844	0.000000	2.751436	0.428001	0.901860
PRRT1	protein coding	0.000000	1.621160	0.904331	1.530808	1.270110
C6orf10	protein coding	0.000000	0.000000	0.000000	0.050709	0.049169
HLA-DRB5	protein coding	49.563046	86.244541	62.907069	63.588865	63.535229
HLA-DRB6	pseudogene	-1.000000	-1.000000	0.000000	4.268497	3.488849
HLA-DRB1	protein coding	9.612984	0.000000	6.270358	9.460421	9.107320
HLA-DQB1	protein coding	0.000000	0.000000	0.000000	1.010810	0.807537
SYNGAP1	protein coding	0.000000	0.000000	0.000000	0.246324	0.174234
ITPR3	protein coding	0.000000	0.000000	0.000000	0.120802	0.104974
HMGA1	protein coding	0.000000	0.000000	0.000000	2.691541	2.019662
RPS10-NUDT3	protein coding	0.000000	0.000000	0.000000	0.030896	0.029748
C6orf106	protein coding	0.000000	0.000000	0.000000	0.034282	0.032855
ANKS1A	protein coding	0.000000	0.000000	0.000000	0.196163	0.189960
TCP11	protein coding	0.000000	0.000000	0.000000	0.330757	0.301254
SCUBE3	protein coding	0.000000	0.000000	0.000000	0.198317	0.160372
FKBP5	protein coding	0.000000	0.000000	0.000000	0.025633	0.023871
LHFPL5	protein coding	0.000000	0.000000	0.000000	0.000000	1.843882
LINC02520	lincRNA	-1.000000	-1.000000	0.000000	0.797086	0.781803
ZFAND3	protein coding	0.000000	0.000000	0.000000	0.013571	0.013428
BTBD9	protein coding	0.000000	0.000000	0.000000	0.008222	0.008056
DNAH8	protein coding	0.000000	0.000000	0.000000	0.107685	0.102479
KIF6	protein coding	0.000000	0.000000	0.000000	0.229244	0.223563
MOCS1	protein coding	0.000000	0.000000	0.000000	0.394523	0.291654
LRFN2	protein coding	0.000000	0.000000	0.000000	0.059707	0.058710
LINC01276	lincRNA	-1.000000	-1.000000	0.000000	0.182882	0.172335
CCND3	protein coding	0.000000	0.000000	0.000000	0.056775	0.054581
BICRAL	protein coding	0.000000	0.000000	0.000000	0.045324	0.042762
SUPT3H	protein coding	0.000000	0.000000	0.000000	0.274117	0.263437
CYP39A1	protein coding	0.000000	0.000000	0.000000	0.093268	0.091041
TFAP2D	protein coding	0.000000	0.000000	0.000000	0.048750	0.047329
PKHD1	protein coding	0.000000	0.000000	0.000000	0.772313	0.743556
ELOVL5	protein coding	0.000000	0.000000	0.000000	0.237612	0.227437
HMGCLL1	protein coding	0.000000	0.000000	0.000000	0.354266	0.343125
COL21A1	protein coding	0.000000	0.000000	0.000000	0.394341	0.388736
DST	protein coding	0.000000	0.000000	0.000000	0.141247	0.131483
KIAA1586	protein coding	3.553299	0.000000	2.834965	8.504705	6.592397
ZNF451	protein coding	0.000000	0.780524	0.553360	0.682814	0.661371
PRIM2	protein coding	0.000000	0.000000	0.000000	1.249278	1.238390
AL445250.1	lincRNA	-1.000000	-1.000000	0.000000	0.098065	0.096661
AC244258.1	pseudogene	-1.000000	-1.000000	0.000000	1.664095	1.657236
PHF3	protein coding	0.000000	0.000000	0.000000	0.076182	0.071072
EYS	protein coding	0.000000	0.000000	0.000000	0.044565	0.044232
AL365217.1	pseudogene	-1.000000	-1.000000	7.885010	-1.000000	7.885010
ADGRB3	protein coding	0.000000	0.000000	0.000000	0.015383	0.015249
LMBRD1	protein coding	0.000000	0.000000	0.000000	0.108515	0.106340
COL19A1	protein coding	0.000000	0.000000	0.000000	1.266451	1.240809
KCNQ5	protein coding	0.000000	0.000000	0.000000	0.371056	0.366167
CGAS	protein coding	0.000000	0.000000	0.000000	0.176825	0.159955
CD109	protein coding	0.000000	0.000000	0.000000	0.021135	0.019618
AL357507.1	lincRNA	-1.000000	-1.000000	0.000000	0.093941	0.093839
COX7A2	protein coding	0.000000	0.000000	0.000000	1.240391	1.122707
IMPG1	protein coding	0.000000	0.000000	0.000000	0.104923	0.102268
MEI4	protein coding	0.000000	0.000000	0.000000	0.659580	0.646169
PHIP	protein coding	0.548847	0.000000	0.286834	0.123642	0.136968
TENT5A	protein coding	0.000000	0.000000	0.000000	0.024679	0.024107
ME1	protein coding	0.000000	0.000000	0.000000	1.602036	1.577383
CYB5R4	protein coding	0.000000	0.000000	0.000000	0.049863	0.045463
AL139806.1	pseudogene	-1.000000	-1.000000	0.000000	0.541956	0.496607
AL139042.1	lincRNA	-1.000000	-1.000000	0.000000	0.069801	0.069625
RNGTT	protein coding	0.000000	0.000000	0.000000	0.103192	0.101853
GABRR1	protein coding	0.000000	0.000000	0.000000	1.385075	1.294234
GABRR2	protein coding	0.000000	0.000000	0.000000	0.213972	0.206572
UBE2J1	protein coding	0.000000	0.000000	0.000000	0.862226	0.720741
FUT9	protein coding	0.000000	0.000000	0.000000	0.012845	0.012022
MMS22L	protein coding	0.000000	0.000000	0.000000	0.034054	0.031902
AL589740.1	lincRNA	-1.000000	-1.000000	0.000000	0.005583	0.005553
ASCC3	protein coding	0.000000	0.000000	0.000000	0.079346	0.076907
GRIK2	protein coding	0.000000	0.000000	0.000000	0.019694	0.019515
LIN28B	protein coding	0.000000	0.000000	0.000000	0.194028	0.186074
BVES	protein coding	0.000000	0.000000	0.000000	0.634286	0.542724
AL591518.1	lincRNA	-1.000000	-1.000000	0.000000	0.096357	0.095945
ATG5	protein coding	0.000000	0.000000	0.000000	0.038100	0.037451
CRYBG1	protein coding	0.000000	0.000000	0.000000	0.163139	0.155325
RTN4IP1	protein coding	0.000000	0.000000	0.000000	0.118239	0.114751
CD24	protein coding	62.091503	19.798917	26.174056	97.632058	60.075914
SCML4	protein coding	0.000000	0.000000	0.000000	0.328389	0.316937
SEC63	protein coding	0.000000	0.000000	0.000000	0.434046	0.402508
SESN1	protein coding	0.000000	0.000000	0.000000	0.118756	0.114410
CCDC162P	pseudogene	-1.000000	-1.000000	0.000000	0.266068	0.252600
WASF1	protein coding	0.000000	0.000000	0.000000	2.128628	2.041529
SLC22A16	protein coding	0.000000	0.000000	0.000000	0.453833	0.429226
FYN	protein coding	0.000000	0.000000	0.000000	0.126281	0.122935
AL365214.3	protein coding	0.000000	0.000000	0.000000	0.034820	0.034426
FRK	protein coding	0.000000	0.000000	0.000000	1.509032	1.354844
SLC35F1	protein coding	0.000000	0.000000	0.000000	0.029856	0.029501
MCM9	protein coding	0.000000	0.000000	0.000000	0.037289	0.035327
TBC1D32	protein coding	0.000000	0.000000	0.000000	1.837220	1.798230
TRDN	protein coding	0.000000	0.000000	0.000000	0.043481	0.042780
NKAIN2	protein coding	0.000000	0.000000	0.000000	0.038518	0.038374
AL450332.1	lincRNA	-1.000000	-1.000000	0.000000	1.423521	1.393232
THEMIS	protein coding	0.000000	0.000000	0.000000	0.011637	0.011398
PTPRK	protein coding	0.000000	0.000000	0.000000	0.006610	0.006523
LAMA2	protein coding	0.000000	0.000000	0.000000	0.777915	0.765517
ARHGAP18	protein coding	0.000000	0.000000	0.000000	0.637326	0.615990
L3MBTL3	protein coding	0.000000	0.000000	0.000000	0.236154	0.227002
ENPP3	protein coding	0.000000	0.000000	0.000000	1.044246	1.013650
OR2A4	protein coding	6.109325	58.980583	30.904952	-1.000000	30.904952
EYA4	protein coding	0.000000	0.000000	0.000000	0.290796	0.284713
SGK1	protein coding	0.000000	0.000000	0.000000	0.018974	0.018137
PDE7B	protein coding	0.000000	0.000000	0.000000	0.130213	0.127952
MAP3K5	protein coding	0.000000	0.000000	0.000000	0.036487	0.035673
PEX7	protein coding	0.000000	0.000000	0.000000	0.078197	0.076609
AL135902.1	lincRNA	-1.000000	-1.000000	0.000000	5.067463	4.444846
HECA	protein coding	6.801471	0.000000	1.977552	0.000000	0.242942
ADGRG6	protein coding	0.000000	0.000000	0.000000	0.539286	0.511730
HIVEP2	protein coding	0.000000	0.000000	0.000000	0.073171	0.066267
AIG1	protein coding	0.000000	0.000000	0.000000	0.023495	0.022873
UTRN	protein coding	0.000000	0.000000	0.000000	0.006869	0.006698
EPM2A	protein coding	0.000000	0.000000	0.000000	0.039377	0.038757
GRM1	protein coding	0.000000	0.000000	0.000000	0.015882	0.015612
UST	protein coding	0.000000	0.000000	0.000000	0.032877	0.032457
PCMT1	protein coding	0.000000	0.000000	0.000000	0.048624	0.046792
IYD	protein coding	0.000000	0.000000	0.000000	0.082117	0.059336
SYNE1	protein coding	0.000000	0.000000	0.000000	0.054791	0.051151
MYCT1	protein coding	0.000000	0.000000	0.000000	9.669642	8.570786
MTRF1L	protein coding	0.000000	1.131800	0.814289	0.000000	0.202310
OPRM1	protein coding	0.000000	0.000000	0.000000	0.041321	0.040191
TIAM2	protein coding	0.000000	0.000000	0.000000	0.049464	0.048468
TFB1M	protein coding	0.000000	0.000000	0.000000	0.788621	0.768637
ARID1B	protein coding	0.000000	0.781163	0.559396	0.011021	0.042685
TMEM242	protein coding	0.000000	0.000000	0.000000	0.206318	0.178284
ZDHHC14	protein coding	0.000000	0.997970	0.799566	0.034528	0.053533
SNX9	protein coding	0.000000	0.000000	0.000000	0.182908	0.179411
SERAC1	protein coding	0.000000	0.000000	0.000000	0.654117	0.585382
TULP4	protein coding	0.000000	0.000000	0.000000	0.047335	0.031832
SYTL3	protein coding	0.000000	0.000000	0.000000	0.042883	0.041789
FNDC1	protein coding	0.000000	0.000000	0.000000	0.318362	0.297920
PNLDC1	protein coding	0.000000	0.000000	0.000000	0.151523	0.136886
IGF2R	protein coding	0.000000	0.000000	0.000000	0.060142	0.053321
LPA	protein coding	26.778721	0.000000	25.568713	19.711439	19.998343
AGPAT4	protein coding	0.000000	0.000000	0.000000	0.082698	0.077734
PRKN	protein coding	0.000000	0.000000	0.000000	0.150574	0.150034
PACRG	protein coding	0.000000	0.000000	0.000000	0.247412	0.246448
QKI	protein coding	0.000000	2.263083	2.132299	0.000000	0.359061
C6orf118	protein coding	0.000000	0.000000	0.000000	2.038856	1.913636
PDE10A	protein coding	0.000000	0.000000	0.000000	0.000000	0.028514
RPS6KA2	protein coding	0.000000	0.000000	0.000000	0.296033	0.291498
TCP10L2	protein coding	0.000000	0.000000	0.000000	0.365199	0.223767
TTLL2	protein coding	0.000000	0.000000	0.000000	2.417985	1.034373
AFDN	protein coding	0.000000	3.927609	1.852188	0.117149	0.248792
HGC6.3	other	-1.000000	-1.000000	0.000000	2.218570	1.401869
KIF25-AS1	lincRNA	-1.000000	-1.000000	1.328150	0.000000	0.963572
KIF25	protein coding	0.000000	0.000000	0.000000	0.000000	0.399198
AL606970.2	lincRNA	-1.000000	-1.000000	0.000000	1.446242	1.383957
AL606970.3	lincRNA	-1.000000	-1.000000	0.000000	1.510698	1.308354
DACT2	protein coding	0.000000	0.000000	0.000000	4.698105	3.959293
SMOC2	protein coding	0.000000	0.000000	0.000000	0.785916	0.894556
WDR27	protein coding	0.000000	0.000000	0.000000	0.048152	0.047379
PHF10	protein coding	0.478142	3.436807	2.582808	2.227588	2.312913
AL109910.2	lincRNA	-1.000000	-1.000000	17.725410	0.000000	3.428118
FAM120B	protein coding	0.000000	0.000000	0.000000	0.052403	0.049844
OR4F7P	pseudogene	-1.000000	-1.000000	45.483871	-1.000000	45.483871
WBP1LP8	pseudogene	-1.000000	-1.000000	100.000000	-1.000000	100.000000
AL731661.2	lincRNA	-1.000000	-1.000000	91.055901	85.507246	88.210141
AL731661.1	lincRNA	-1.000000	-1.000000	3.698811	48.657188	38.286235
RPL23AP47	pseudogene	-1.000000	-1.000000	100.000000	-1.000000	100.000000
AC215522.3	lincRNA	-1.000000	-1.000000	72.272727	63.403379	63.668273
AC215522.2	other	-1.000000	-1.000000	19.228296	48.221954	45.467792
AC093627.5	lincRNA	-1.000000	-1.000000	0.000000	0.346284	0.301183
FAM20C	protein coding	0.000000	0.000000	0.000000	12.841496	12.317044
AC226118.1	lincRNA	-1.000000	-1.000000	0.000000	6.644518	2.385923
PDGFA	protein coding	0.000000	0.000000	0.000000	2.393433	2.100877
PRKAR1B	protein coding	0.000000	0.000000	0.000000	0.576247	0.564855
DNAAF5	protein coding	0.000000	0.000000	0.000000	0.213998	0.199083
COX19	protein coding	0.000000	0.000000	0.000000	0.000000	0.710743
C7orf50	protein coding	0.000000	0.000000	0.000000	0.400066	0.393561
ZFAND2A	protein coding	0.000000	0.000000	0.000000	4.102490	3.280387
UNCX	protein coding	0.000000	20.399113	4.494382	0.000000	2.085695
MICALL2	protein coding	0.000000	0.000000	0.000000	1.564774	1.108355
INTS1	protein coding	0.000000	0.000000	0.000000	0.129591	0.102669
MAFK	protein coding	0.000000	2.288557	1.979346	0.599751	0.997648
MAD1L1	protein coding	0.000000	0.000000	0.000000	0.793785	0.784286
SNX8	protein coding	0.000000	0.000000	0.000000	0.163798	0.155049
AC004840.1	pseudogene	-1.000000	-1.000000	0.000000	0.666191	0.565200
LFNG	protein coding	6.043956	0.000000	2.746567	0.000000	0.528592
IQCE	protein coding	0.000000	0.000000	0.000000	0.380411	0.326387
TTYH3	protein coding	0.000000	1.319688	0.882724	0.000000	0.149158
GNA12	protein coding	0.317460	0.786988	0.649712	0.000000	0.030117
CARD11	protein coding	0.000000	0.000000	0.000000	0.075753	0.073293
SDK1	protein coding	3.533463	3.111669	3.375844	0.165448	0.200816
FOXK1	protein coding	8.563661	0.000000	1.627066	0.000000	0.212040
SLC29A4	protein coding	0.000000	2.916765	2.117040	0.986164	1.190733
FBXL18	protein coding	0.000000	0.000000	0.000000	0.000000	0.121267
ACTB	protein coding	0.000000	0.000000	0.000000	0.509423	0.472200
CCZ1	protein coding	0.000000	3.908158	3.364172	3.569320	3.550764
RSPH10B	protein coding	39.705882	12.287061	21.927145	36.300196	34.936743
PMS2	protein coding	0.000000	0.000000	0.000000	5.847776	5.378142
USP42	protein coding	0.000000	8.674985	2.600641	0.593768	0.793931
DAGLB	protein coding	0.000000	0.000000	0.000000	0.222497	0.213151
ZNF853	protein coding	0.000000	6.289979	3.060166	0.000000	1.360544
ZNF316	protein coding	0.000000	0.630096	0.313711	0.789762	0.659341
ZNF12	protein coding	0.000000	0.000000	0.000000	2.099580	1.514332
PMS2CL	pseudogene	-1.000000	-1.000000	8.999484	1.556694	2.215667
RSPH10B2	protein coding	21.660926	16.012725	20.163105	29.572354	28.438218
CCZ1B	protein coding	0.000000	5.285826	4.679376	2.549320	4.654369
COL28A1	protein coding	0.000000	0.000000	0.000000	1.314527	1.273588
RPA3	protein coding	0.000000	0.000000	0.000000	0.969574	0.944097
UMAD1	protein coding	0.000000	0.000000	0.000000	0.254747	0.252666
AC004949.1	lincRNA	-1.000000	-1.000000	0.000000	0.014067	0.013934
AC013470.2	protein coding	0.000000	0.000000	0.000000	1.163415	0.895304
SCIN	protein coding	0.000000	0.000000	0.000000	0.044182	0.039062
AC011287.1	lincRNA	-1.000000	-1.000000	0.000000	0.048023	0.047769
DGKB	protein coding	0.000000	0.000000	0.000000	0.101879	0.100876
AGMO	protein coding	0.000000	0.000000	0.000000	0.101218	0.100360
ISPD	protein coding	0.000000	0.000000	0.000000	0.042650	0.041942
AHR	protein coding	0.000000	0.000000	0.000000	0.012120	0.005817
HDAC9	protein coding	0.000000	0.000000	0.000000	0.061559	0.060625
RAPGEF5	protein coding	0.000000	0.000000	0.000000	0.033063	0.031812
STEAP1B	protein coding	0.000000	0.000000	0.000000	0.087543	0.086659
CCDC126	protein coding	0.000000	0.000000	0.000000	0.062793	0.059160
OSBPL3	protein coding	0.000000	0.000000	0.000000	0.029790	0.028634
AC005165.1	lincRNA	-1.000000	-1.000000	0.000000	0.495901	0.486542
TAX1BP1	protein coding	0.000000	0.000000	0.000000	0.067829	0.062718
JAZF1	protein coding	0.000000	0.000000	0.000000	0.078141	0.077391
ZNRF2	protein coding	10.150892	0.000000	2.139347	0.000000	0.088745
NOD1	protein coding	0.000000	0.000000	0.000000	8.412255	7.661684
AVL9	protein coding	0.000000	0.000000	0.000000	0.292299	0.270111
DPY19L1P1	pseudogene	-1.000000	-1.000000	0.000000	0.407962	0.402017
KBTBD2	protein coding	0.000000	1.192627	0.730735	0.181996	0.281213
BBS9	protein coding	0.000000	0.000000	0.000000	0.130807	0.129398
NPSR1-AS1	other	-1.000000	-1.000000	0.000000	0.501192	0.494601
NPSR1	protein coding	0.000000	0.000000	0.000000	1.100756	1.087268
DPY19L1	protein coding	3.694046	0.000000	1.559919	0.000000	0.077700
SEPT7	protein coding	0.000000	0.000000	0.000000	0.090588	0.086651
KIAA0895	protein coding	0.000000	0.000000	0.000000	0.268038	0.241260
ELMO1	protein coding	0.000000	0.000000	0.000000	0.107664	0.106575
EPDR1	protein coding	0.000000	0.000000	0.000000	0.023376	0.023126
SFRP4	protein coding	0.000000	0.000000	0.000000	0.029234	0.028389
AMPH	protein coding	0.000000	0.000000	0.000000	0.091438	0.089969
POU6F2	protein coding	0.000000	0.000000	0.000000	0.016120	0.015143
AC004987.3	pseudogene	-1.000000	-1.000000	0.000000	0.484128	0.476827
AC005537.1	lincRNA	-1.000000	-1.000000	0.000000	0.263461	0.255951
HECW1	protein coding	0.000000	0.000000	0.000000	0.068733	0.067269
POLR2J4	other	-1.000000	-1.000000	0.000000	0.115665	0.106030
SPDYE1	protein coding	3.758655	0.000000	1.435045	0.684619	0.898949
CAMK2B	protein coding	0.000000	3.700906	1.929514	0.847400	0.870328
NACAD	protein coding	6.696524	0.000000	6.570412	0.000000	3.704578
ADCY1	protein coding	1.541921	0.223987	0.541167	0.122795	0.159757
TNS3	protein coding	0.000000	0.000000	0.000000	0.028993	0.027976
ABCA13	protein coding	0.000000	0.000000	0.000000	0.063872	0.061550
ZPBP	protein coding	0.000000	0.000000	0.000000	0.475658	0.320035
IKZF1	protein coding	0.000000	0.523238	0.402987	12.777886	11.741708
GRB10	protein coding	0.000000	0.000000	0.000000	0.041625	0.040315
AC079763.1	lincRNA	-1.000000	-1.000000	0.000000	0.293299	0.285425
VOPP1	protein coding	0.000000	1.163895	1.053537	0.000000	0.035784
AC092647.5	protein coding	0.000000	0.000000	0.000000	0.305058	0.297225
AC118758.3	lincRNA	-1.000000	-1.000000	1.520550	0.291413	1.040772
AC118758.1	pseudogene	-1.000000	-1.000000	0.000000	2.653859	2.410886
AC069152.1	pseudogene	-1.000000	-1.000000	0.000000	8.316489	7.178465
TNRC18P3	pseudogene	-1.000000	-1.000000	5.278810	4.769432	4.854875
SLC29A4P1	pseudogene	-1.000000	-1.000000	41.443299	25.828343	28.373413
AC122133.1	pseudogene	-1.000000	-1.000000	0.000000	28.734568	27.733095
AC237221.1	lincRNA	-1.000000	-1.000000	58.071678	28.877070	36.940168
AC064862.6	pseudogene	-1.000000	-1.000000	19.490695	28.561404	28.001197
AC064862.7	pseudogene	-1.000000	-1.000000	90.993072	-1.000000	90.993072
AC023141.7	pseudogene	-1.000000	-1.000000	2.709360	42.095123	40.252438
AC023141.13	pseudogene	-1.000000	-1.000000	60.191083	-1.000000	60.191083
SEPT14P1	pseudogene	-1.000000	-1.000000	0.000000	6.479769	6.366041
ZNF733P	pseudogene	-1.000000	-1.000000	3.292683	55.132207	48.325092
AC006455.1	lincRNA	-1.000000	-1.000000	100.000000	88.128409	88.351656
ARAFP3	pseudogene	-1.000000	-1.000000	70.552147	-1.000000	70.552147
AC006455.6	pseudogene	-1.000000	-1.000000	100.000000	-1.000000	100.000000
AC006455.5	other	-1.000000	-1.000000	65.923984	100.000000	71.850326
AC006455.3	pseudogene	-1.000000	-1.000000	100.000000	-1.000000	100.000000
AC006455.4	lincRNA	-1.000000	-1.000000	100.000000	100.000000	100.000000
AC073188.3	lincRNA	-1.000000	-1.000000	16.863905	41.280353	39.733233
AC073188.4	lincRNA	-1.000000	-1.000000	100.000000	100.000000	100.000000
AC073188.1	pseudogene	-1.000000	-1.000000	100.000000	-1.000000	100.000000
AC073188.2	lincRNA	-1.000000	-1.000000	100.000000	88.694106	88.976573
AC073188.6	other	-1.000000	-1.000000	100.000000	100.000000	100.000000
VN1R33P	pseudogene	-1.000000	-1.000000	100.000000	-1.000000	100.000000
ARAFP2	pseudogene	-1.000000	-1.000000	15.412186	-1.000000	15.412186
ZNF734P	pseudogene	-1.000000	-1.000000	0.000000	32.658038	25.349447
SEPT7P5	pseudogene	-1.000000	-1.000000	0.000000	25.863142	24.684578
SLC29A4P2	pseudogene	-1.000000	-1.000000	30.882353	14.323662	17.345576
TNRC18P2	pseudogene	-1.000000	-1.000000	4.939182	7.185424	6.837064
AC006015.1	pseudogene	-1.000000	-1.000000	6.151142	10.861969	10.177102
ZNF138	protein coding	0.000000	0.000000	0.000000	0.548938	0.508997
ZNF273	protein coding	0.000000	0.000000	0.000000	0.000000	0.052637
CCT6P3	pseudogene	-1.000000	-1.000000	13.599349	0.000000	0.918617
GTF2IP14	pseudogene	-1.000000	-1.000000	8.034188	0.000000	0.291401
INTS4P1	pseudogene	-1.000000	-1.000000	6.326844	7.692394	7.636504
AC114501.2	pseudogene	-1.000000	-1.000000	64.419476	70.407699	70.300532
AC073107.1	pseudogene	-1.000000	-1.000000	50.280469	21.195157	21.660743
INTS4P2	pseudogene	-1.000000	-1.000000	31.665015	36.962176	36.809426
AC068533.4	protein coding	0.000000	-1.000000	0.000000	0.929640	0.916052
TPST1	protein coding	0.000000	0.000000	0.000000	2.505427	1.779478
TYW1	protein coding	0.000000	0.000000	0.000000	0.008775	0.008594
AC092100.1	lincRNA	-1.000000	-1.000000	0.000000	0.018565	0.018426
AUTS2	protein coding	0.000000	0.000000	0.000000	0.329457	0.325134
GALNT17	protein coding	0.000000	0.000000	0.000000	0.034468	0.034226
CALN1	protein coding	0.000000	0.000000	0.000000	0.005931	0.005841
TYW1B	protein coding	0.000000	0.000000	0.000000	0.034940	0.034514
POM121	protein coding	0.000000	8.784340	5.437328	0.000000	0.740895
NSUN5P2	pseudogene	-1.000000	-1.000000	6.718447	37.218371	26.286586
TRIM74	protein coding	49.402390	0.000000	25.306122	61.192801	55.876165
STAG3L3	pseudogene	-1.000000	-1.000000	45.923689	31.700801	33.141942
AC211476.1	pseudogene	-1.000000	-1.000000	0.000000	2.222222	1.672765
PMS2P7	pseudogene	-1.000000	-1.000000	27.415730	62.405909	59.394679
SPDYE8P	pseudogene	-1.000000	-1.000000	100.000000	99.116905	99.331778
AC211476.3	pseudogene	-1.000000	-1.000000	100.000000	89.866380	90.484211
SPDYE11	pseudogene	-1.000000	-1.000000	100.000000	91.901408	94.165990
AC211476.4	pseudogene	-1.000000	-1.000000	100.000000	95.645916	95.906631
SPDYE9P	pseudogene	-1.000000	-1.000000	96.403122	96.788194	96.667680
PMS2P6	pseudogene	-1.000000	-1.000000	100.000000	74.766185	76.312649
SPDYE10P	pseudogene	-1.000000	-1.000000	42.384993	75.799574	65.038190
GTF2IP4	pseudogene	-1.000000	-1.000000	52.272727	39.518597	40.393543
NCF1B	pseudogene	-1.000000	-1.000000	17.727512	35.397702	33.202794
GTF2IRD2P1	pseudogene	-1.000000	-1.000000	3.141860	6.204144	5.932884
METTL27	protein coding	0.000000	0.000000	0.000000	1.115082	0.981750
LIMK1	protein coding	0.000000	0.000000	0.000000	0.551963	0.500101
LAT2	protein coding	0.000000	0.000000	0.000000	1.397036	1.199390
GTF2I	protein coding	32.045303	59.947644	42.894951	13.638218	15.042951
AC211433.1	other	-1.000000	-1.000000	12.692308	0.042427	0.783785
PHBP15	pseudogene	-1.000000	-1.000000	100.000000	-1.000000	100.000000
NCF1	protein coding	21.931138	48.648649	25.738126	30.619508	30.111379
GTF2IRD2	protein coding	13.774710	9.737098	12.790698	38.399891	36.448463
PMS2P5	pseudogene	-1.000000	-1.000000	0.000000	7.379612	6.345792
SPDYE12P	pseudogene	-1.000000	-1.000000	28.441558	14.923316	16.512228
CASTOR2	protein coding	11.414141	53.759398	20.382166	5.988962	6.290430
RCC1L	protein coding	0.000000	0.000000	0.000000	0.053129	0.048826
RF00017	other	-1.000000	-1.000000	7.395498	-1.000000	7.395498
GTF2IRD2B	protein coding	9.743931	3.758170	8.012290	20.498735	19.572357
NCF1C	pseudogene	-1.000000	-1.000000	25.105189	44.645032	42.823759
GTF2IP1	pseudogene	-1.000000	-1.000000	91.678420	70.644859	72.378658
PHBP6	pseudogene	-1.000000	-1.000000	100.000000	-1.000000	100.000000
SPDYE13P	pseudogene	-1.000000	-1.000000	99.749059	99.761999	99.743634
PMS2P10	pseudogene	-1.000000	-1.000000	100.000000	100.000000	100.000000
SPDYE14P	pseudogene	-1.000000	-1.000000	100.000000	100.000000	100.000000
AC211486.3	pseudogene	-1.000000	-1.000000	100.000000	93.489043	93.838013
SPDYE15P	pseudogene	-1.000000	-1.000000	100.000000	100.000000	100.000000
PMS2P2	pseudogene	-1.000000	-1.000000	48.979592	88.184218	85.323463
AC211486.1	pseudogene	-1.000000	-1.000000	36.039251	6.680851	16.154067
TRIM73	protein coding	41.167192	33.501401	35.510542	54.430286	51.553380
POM121C	protein coding	0.000000	0.000000	0.000000	0.956839	0.864947
PMS2P3	pseudogene	-1.000000	-1.000000	0.000000	0.578108	0.539297
HIP1	protein coding	0.000000	0.000000	0.000000	0.133235	0.127880
TMEM120A	protein coding	0.000000	0.000000	0.000000	8.182113	6.456149
STYXL1	protein coding	0.000000	0.000000	0.000000	0.096696	0.092904
SRRM3	protein coding	4.970760	0.000000	1.653696	0.758934	0.823301
ZP3	protein coding	0.000000	0.000000	0.000000	0.123818	0.116715
DTX2	protein coding	0.000000	9.878127	4.497664	5.765466	5.667998
FDPSP2	pseudogene	-1.000000	-1.000000	6.696429	-1.000000	6.696429
AC004980.3	pseudogene	-1.000000	-1.000000	0.000000	6.953515	6.640577
SPDYE16	protein coding	4.276615	0.000000	1.301939	7.594354	5.355030
AC004980.1	pseudogene	-1.000000	-1.000000	0.000000	0.637044	0.611788
SPDYE17	pseudogene	-1.000000	-1.000000	77.749361	17.036746	25.165788
SPDYE18	pseudogene	-1.000000	-1.000000	2.097235	1.485149	1.578879
RSBN1L	protein coding	0.000000	0.000000	0.000000	0.130329	0.120122
PHTF2	protein coding	0.000000	0.000000	0.000000	0.039511	0.037805
MAGI2	protein coding	0.000000	2.079338	1.486828	0.037326	0.051305
SEMA3C	protein coding	0.000000	0.000000	0.000000	0.034381	0.033367
CACNA2D1	protein coding	0.000000	0.000000	0.000000	0.017574	0.017292
PCLO	protein coding	0.252182	0.000000	0.172026	0.109011	0.112492
SEMA3E	protein coding	0.000000	0.000000	0.000000	0.037450	0.036380
SEMA3A	protein coding	0.000000	0.000000	0.000000	0.113813	0.111929
ABCB1	protein coding	0.000000	0.000000	0.000000	0.046900	0.045782
ZNF804B	protein coding	0.000000	0.000000	0.000000	0.006283	0.006232
STEAP2-AS1	other	-1.000000	-1.000000	0.000000	0.169784	0.169460
CDK14	protein coding	0.000000	0.000000	0.000000	0.092691	0.091915
GNGT1	protein coding	0.000000	0.000000	0.000000	1.196246	1.187393
PEG10	protein coding	0.000000	0.000000	0.000000	0.823600	0.411369
BRI3	protein coding	0.000000	8.199122	5.031447	0.000000	0.322070
BAIAP2L1	protein coding	0.000000	0.000000	0.000000	0.068072	0.065803
NPTX2	protein coding	0.000000	0.000000	0.000000	0.354826	0.278419
SMURF1	protein coding	0.000000	0.057720	0.034849	0.000000	0.001714
KPNA7	protein coding	0.000000	0.000000	0.000000	0.121156	0.114936
CYP3A5	protein coding	0.000000	0.000000	0.000000	0.129515	0.113094
SPDYE3	protein coding	9.878788	0.000000	5.119347	4.481842	4.622602
ZCWPW1	protein coding	0.000000	0.000000	0.000000	0.758174	0.681673
ZAN	protein coding	0.000000	0.000000	0.000000	0.529473	0.456593
MUC3A	protein coding	49.288006	12.849162	45.220490	0.000000	27.012932
MUC12	protein coding	10.598686	0.000000	10.400621	0.294940	3.726230
CUX1	protein coding	0.940265	0.000000	0.322031	0.141104	0.147205
SH2B2	protein coding	13.156578	0.000000	11.336207	6.397031	6.706718
SPDYE6	protein coding	48.717949	96.881497	62.426036	58.574462	59.244425
PRKRIP1	protein coding	0.000000	0.000000	0.000000	0.465179	0.439462
SPDYE2	protein coding	69.204152	79.453552	73.732496	62.042496	64.219935
SPDYE2B	protein coding	81.055363	94.316940	86.914534	64.110839	68.400614
RASA4DP	pseudogene	-1.000000	-1.000000	59.098497	59.644157	59.585312
FBXL13	protein coding	0.000000	0.000000	0.000000	0.009680	0.009556
LHFPL3	protein coding	0.000000	0.000000	0.000000	0.160230	0.159702
BCAP29	protein coding	0.000000	0.000000	0.000000	0.190908	0.140264
PNPLA8	protein coding	0.000000	0.000000	0.000000	0.515915	0.273064
IMMP2L	protein coding	0.000000	0.000000	0.000000	0.897625	0.894864
DOCK4	protein coding	0.000000	0.000000	0.000000	0.473487	0.464500
AC018464.1	lincRNA	-1.000000	-1.000000	0.000000	1.025667	1.000293
PPP1R3A	protein coding	0.000000	0.000000	0.000000	0.273068	0.266643
MET	protein coding	0.000000	0.000000	0.000000	0.065493	0.061907
ST7	protein coding	0.000000	0.000000	0.000000	0.045750	0.044787
CFTR	protein coding	0.000000	0.000000	0.000000	0.682622	0.627131
CTTNBP2	protein coding	0.000000	0.000000	0.000000	0.018480	0.017738
AC004875.1	lincRNA	-1.000000	-1.000000	0.000000	4.093303	3.871335
CADPS2	protein coding	0.000000	0.000000	0.000000	0.042336	0.041877
GRM8	protein coding	0.000000	0.000000	0.000000	0.035565	0.035351
SND1	protein coding	0.000000	0.000000	0.000000	0.093385	0.092637
LRRC4	protein coding	0.000000	0.000000	0.000000	9.949749	1.965846
IMPDH1	protein coding	0.000000	0.000000	0.000000	1.015635	0.845619
AC018638.3	pseudogene	-1.000000	-1.000000	0.000000	40.773810	34.037267
COPG2	protein coding	54.531722	62.317784	57.189055	32.890485	33.495785
AC016831.7	lincRNA	-1.000000	-1.000000	0.000000	0.033790	0.032612
MKLN1	protein coding	0.000000	0.000000	0.000000	0.029338	0.028458
PLXNA4	protein coding	0.000000	1.397500	0.879148	0.029265	0.055391
EXOC4	protein coding	0.000000	0.000000	0.000000	0.091797	0.091209
LRGUK	protein coding	0.000000	0.000000	0.000000	0.070167	0.067739
AC078845.1	lincRNA	-1.000000	-1.000000	0.000000	0.045746	0.045573
CHRM2	protein coding	0.000000	0.000000	0.000000	0.151292	0.145132
DGKI	protein coding	0.000000	0.000000	0.000000	0.025210	0.024461
SVOPL	protein coding	0.000000	0.000000	0.000000	0.273331	0.268056
ATP6V0A4	protein coding	0.000000	0.000000	0.000000	0.055561	0.052538
KIAA1549	protein coding	0.683410	0.745474	0.716240	0.000000	0.059358
CLEC2L	protein coding	10.387597	9.957924	10.162003	0.000000	0.653162
HIPK2	protein coding	0.000000	0.153689	0.116876	4.856584	4.518334
TBXAS1	protein coding	0.000000	0.000000	0.000000	0.054931	0.140582
PARP12	protein coding	0.000000	0.000000	0.000000	0.189849	0.170098
KDM7A	protein coding	0.000000	0.000000	0.000000	0.144613	0.130026
SLC37A3	protein coding	0.000000	0.000000	0.000000	0.188775	0.113780
DENND2A	protein coding	0.000000	0.000000	0.000000	0.073812	0.071349
KIAA1147	protein coding	3.228173	0.000000	0.598232	0.000000	0.096863
MGAM	protein coding	0.000000	0.000000	0.000000	2.919511	2.777303
TRBV7-2	other	-1.000000	100.000000	36.132316	100.000000	53.432282
TRBV7-9	other	-1.000000	-1.000000	100.000000	100.000000	100.000000
TRBV13	other	-1.000000	-1.000000	100.000000	100.000000	100.000000
TRBV10-3	other	-1.000000	100.000000	100.000000	100.000000	100.000000
TRBV11-3	other	-1.000000	100.000000	31.969309	79.775281	40.871369
TRBV12-3	other	-1.000000	100.000000	100.000000	100.000000	100.000000
TRBV12-4	other	-1.000000	100.000000	100.000000	100.000000	100.000000
TRBV12-5	other	-1.000000	100.000000	100.000000	100.000000	100.000000
TRBV14	other	-1.000000	100.000000	100.000000	100.000000	100.000000
TRBV15	other	-1.000000	100.000000	100.000000	100.000000	100.000000
TRBV16	other	-1.000000	-1.000000	100.000000	100.000000	100.000000
TRBV17	other	-1.000000	-1.000000	100.000000	100.000000	100.000000
TRBV18	other	-1.000000	100.000000	100.000000	100.000000	100.000000
PRSS2	protein coding	4.842615	18.181818	6.126915	7.288520	7.221516
TRBJ1-1	other	-1.000000	-1.000000	100.000000	-1.000000	100.000000
TRBJ1-2	other	-1.000000	-1.000000	100.000000	-1.000000	100.000000
TRBJ1-3	other	-1.000000	-1.000000	100.000000	-1.000000	100.000000
TRBJ1-4	other	-1.000000	-1.000000	100.000000	-1.000000	100.000000
TRBJ1-5	other	-1.000000	-1.000000	100.000000	-1.000000	100.000000
TRBJ1-6	other	-1.000000	-1.000000	100.000000	-1.000000	100.000000
TRBC1	other	-1.000000	100.000000	49.143610	81.628163	66.905615
AC073264.1	pseudogene	-1.000000	-1.000000	95.903614	-1.000000	95.903614
PAICSP5	pseudogene	-1.000000	-1.000000	36.430921	84.592145	46.804390
CTAGE15	protein coding	59.640103	93.650794	62.954370	-1.000000	62.954370
RNU6-162P	snRNA	-1.000000	-1.000000	14.705882	-1.000000	14.705882
AC073264.2	pseudogene	-1.000000	-1.000000	3.636364	-1.000000	3.636364
TCAF1P1	pseudogene	-1.000000	-1.000000	46.863799	52.853380	50.897059
TCAF2	protein coding	30.201110	3.603859	15.574282	28.605538	27.845638
TCAF2C	protein coding	62.611137	45.558087	59.704969	51.406518	53.944867
CTAGE6	protein coding	48.071979	95.970696	53.087840	-1.000000	53.087840
AC099548.2	pseudogene	-1.000000	-1.000000	38.051876	44.647078	44.327482
PAICSP6	pseudogene	-1.000000	-1.000000	81.391712	65.178571	77.983921
AC099548.1	pseudogene	-1.000000	-1.000000	56.235294	-1.000000	56.235294
TCAF2P1	pseudogene	-1.000000	-1.000000	48.553719	43.290336	44.017168
TCAF1	protein coding	47.173913	13.524937	28.245364	13.386676	15.235228
CTAGE4	protein coding	76.949443	14.624506	70.854271	-1.000000	70.854271
ARHGEF35	protein coding	8.247423	12.102564	9.794239	39.033613	31.613038
OR2A42	protein coding	41.157556	15.403789	20.262892	10.339988	14.655400
OR2A7	protein coding	0.000000	32.101806	18.177592	6.229904	9.833076
OR2A9P	pseudogene	-1.000000	-1.000000	74.040767	27.231856	51.440967
OR2A1	protein coding	18.220793	15.440779	16.000864	10.608508	13.053704
ARHGEF5	protein coding	27.704709	8.250227	24.015816	28.211703	27.245107
TPK1	protein coding	0.000000	0.000000	0.000000	0.150402	0.149303
CNTNAP2	protein coding	0.000000	0.000000	0.000000	0.187483	0.186638
ZNF425	protein coding	0.000000	0.000000	0.000000	0.384786	0.331042
ZNF777	protein coding	0.000000	0.000000	0.000000	0.908817	0.809812
ZNF467	protein coding	0.000000	0.000000	0.000000	0.777913	0.548564
SSPO	protein coding	0.000000	0.000000	0.000000	0.078342	0.056958
AC092681.1	pseudogene	-1.000000	-1.000000	0.000000	1.366705	1.345001
AC092666.1	lincRNA	-1.000000	-1.000000	9.209572	1.237659	1.544252
ACTR3C	protein coding	0.000000	1.706178	1.470816	0.770448	0.826974
KCNH2	protein coding	0.000000	3.176895	0.868707	0.000000	0.131918
NOS3	protein coding	0.000000	0.000000	0.000000	2.006966	1.538592
AGAP3	protein coding	13.836478	0.000000	8.911803	0.634687	1.402611
SMARCD3	protein coding	0.000000	0.000000	0.000000	0.135143	0.125217
PRKAG2	protein coding	0.000000	0.000000	0.000000	0.056325	0.055449
KMT2C	protein coding	0.000000	0.000000	0.000000	0.036871	0.034542
ACTR3B	protein coding	0.000000	0.000000	0.000000	0.967963	0.945320
DPP6	protein coding	0.000000	0.000000	0.000000	0.730007	0.724989
PAXIP1	protein coding	0.000000	14.772727	2.377220	0.000000	0.153206
BLACE	lincRNA	-1.000000	-1.000000	0.000000	0.294672	0.228331
AC008060.3	lincRNA	-1.000000	-1.000000	0.000000	0.067881	0.066865
LINC01006	lincRNA	-1.000000	-1.000000	0.000000	0.016415	0.016028
LMBR1	protein coding	0.000000	0.000000	0.000000	0.014957	0.013822
MNX1	protein coding	13.743356	0.000000	6.601021	0.000000	1.090361
AC006372.3	lincRNA	-1.000000	-1.000000	0.000000	0.309198	0.271763
PTPRN2	protein coding	0.000000	0.000000	0.000000	0.699618	0.696365
NCAPG2	protein coding	0.000000	0.000000	0.000000	0.131429	0.121059
ESYT2	protein coding	0.000000	0.000000	0.000000	0.127220	0.118882
WDR60	protein coding	0.000000	0.000000	0.000000	0.113122	0.202658
VIPR2	protein coding	0.000000	0.000000	0.000000	0.450988	0.430717
AC144568.1	pseudogene	-1.000000	-1.000000	100.000000	100.000000	100.000000
AC144568.2	lincRNA	-1.000000	-1.000000	53.759011	30.882116	33.983830
AC131281.2	pseudogene	-1.000000	-1.000000	56.944444	-1.000000	56.944444
WBP1LP3	pseudogene	-1.000000	-1.000000	80.676329	-1.000000	80.676329
OR4F21	protein coding	8.413206	0.000000	7.947686	-1.000000	7.947686
SEPT14P8	pseudogene	-1.000000	-1.000000	31.073446	-1.000000	31.073446
ERICH1	protein coding	0.000000	0.000000	0.000000	5.418565	4.898671
DLGAP2	protein coding	0.000000	0.000000	0.000000	1.874794	1.853580
AC110288.1	lincRNA	-1.000000	-1.000000	0.000000	20.959264	16.184678
KBTBD11	protein coding	0.000000	0.000000	0.000000	0.315026	0.251074
MYOM2	protein coding	0.000000	0.000000	0.000000	0.647219	0.511982
CSMD1	protein coding	0.000000	0.000000	0.000000	0.018827	0.018693
AC009435.1	lincRNA	-1.000000	-1.000000	0.000000	0.184852	0.184348
MCPH1	protein coding	0.000000	0.000000	0.000000	0.012026	0.011574
AGPAT5	protein coding	0.000000	0.000000	0.000000	0.151226	0.140326
DEFA1	protein coding	100.000000	66.000000	85.979381	77.394439	79.103250
DEFT1P	pseudogene	-1.000000	-1.000000	87.272727	93.688845	92.410539
DEFA1B	protein coding	100.000000	64.390244	85.102041	79.483204	80.609304
DEFT1P2	pseudogene	-1.000000	-1.000000	100.000000	100.000000	100.000000
AF228730.5	pseudogene	-1.000000	-1.000000	0.000000	1.414725	1.384497
RPS3AP33	pseudogene	-1.000000	-1.000000	48.338369	-1.000000	48.338369
AF228730.3	pseudogene	-1.000000	-1.000000	70.144928	-1.000000	70.144928
OR7E125P	pseudogene	-1.000000	-1.000000	100.000000	-1.000000	100.000000
FAM90A15P	pseudogene	-1.000000	-1.000000	86.154950	87.018634	86.611296
FAM90A3P	pseudogene	-1.000000	-1.000000	100.000000	100.000000	100.000000
FAM90A4P	pseudogene	-1.000000	-1.000000	65.710187	100.000000	84.119601
FAM90A13P	pseudogene	-1.000000	-1.000000	100.000000	98.633540	99.269103
FAM90A5P	pseudogene	-1.000000	-1.000000	81.420373	61.552795	70.764120
FAM90A20P	pseudogene	-1.000000	-1.000000	8.751793	7.080745	7.873754
FAM66B	lincRNA	-1.000000	-1.000000	7.549431	11.272301	11.041438
DEFB109B	pseudogene	-1.000000	-1.000000	0.000000	16.856725	16.228008
USP17L1	protein coding	1.381910	-1.000000	1.381910	-1.000000	1.381910
USP17L4	protein coding	25.816583	-1.000000	25.816583	-1.000000	25.816583
AC130360.1	pseudogene	-1.000000	-1.000000	21.863799	-1.000000	21.863799
ZNF705G	protein coding	0.000000	0.000000	0.000000	3.698931	3.248893
DEFB108C	pseudogene	-1.000000	-1.000000	84.063745	9.944350	14.181487
DEFB4B	protein coding	0.000000	0.000000	0.000000	2.634731	2.196705
DEFB103B	protein coding	100.000000	84.664537	90.715667	100.000000	96.712329
SPAG11B	protein coding	58.430233	45.338983	50.160600	21.778499	24.316341
DEFB104B	protein coding	39.269406	0.000000	30.714286	4.608192	6.158358
DEFB105B	protein coding	100.000000	100.000000	100.000000	100.000000	100.000000
DEFB107B	protein coding	41.314554	49.714286	45.103093	42.883365	42.948385
PRR23D1	protein coding	70.595238	100.000000	84.426230	61.869919	74.486180
FAM90A6P	pseudogene	-1.000000	-1.000000	100.000000	100.000000	100.000000
FAM90A7P	pseudogene	-1.000000	-1.000000	100.000000	98.511166	99.203187
FAM90A21P	pseudogene	-1.000000	-1.000000	92.186380	84.711001	88.139535
FAM90A22P	pseudogene	-1.000000	-1.000000	67.647059	44.196151	55.031551
FAM90A23P	pseudogene	-1.000000	-1.000000	41.678623	86.575513	65.769359
OR7E157P	pseudogene	-1.000000	-1.000000	35.274725	-1.000000	35.274725
AC134684.1	pseudogene	-1.000000	-1.000000	76.045627	-1.000000	76.045627
AC084121.2	pseudogene	-1.000000	-1.000000	90.494297	-1.000000	90.494297
OR7E154P	pseudogene	-1.000000	-1.000000	100.000000	-1.000000	100.000000
FAM90A14P	pseudogene	-1.000000	-1.000000	84.720230	73.354037	78.604651
FAM90A18P	pseudogene	-1.000000	-1.000000	100.000000	100.000000	100.000000
FAM90A16P	pseudogene	-1.000000	-1.000000	100.000000	100.000000	100.000000
FAM90A8P	pseudogene	-1.000000	-1.000000	80.272597	76.134245	78.032569
FAM90A17P	pseudogene	-1.000000	-1.000000	100.000000	100.000000	100.000000
FAM90A19P	pseudogene	-1.000000	-1.000000	100.000000	100.000000	100.000000
FAM90A9P	pseudogene	-1.000000	-1.000000	66.714491	100.000000	84.584718
FAM90A10P	pseudogene	-1.000000	-1.000000	0.215208	9.062694	4.948522
PRR23D2	protein coding	93.928571	100.000000	96.784363	80.975610	89.865344
AC084121.1	pseudogene	-1.000000	-1.000000	83.333333	30.365297	50.928505
DEFB107A	protein coding	44.600939	0.000000	24.484536	9.872435	11.311311
DEFB105A	protein coding	29.535865	82.608696	44.376900	56.415094	54.290172
DEFB106A	protein coding	0.000000	0.000000	0.000000	14.984624	13.810873
SPAG11A	protein coding	58.430233	45.593220	50.321199	36.337468	37.587538
DEFB103A	protein coding	100.000000	86.581470	91.876209	100.000000	97.123288
DEFB4A	protein coding	37.948718	4.891304	21.899736	4.997061	8.069164
ZNF705B	protein coding	65.780731	23.432343	55.140962	14.952933	16.816229
FAM66E	lincRNA	-1.000000	-1.000000	42.147887	47.076512	46.815281
AC130365.1	pseudogene	-1.000000	-1.000000	63.833333	-1.000000	63.833333
USP17L8	protein coding	33.291457	-1.000000	33.291457	-1.000000	33.291457
USP17L3	protein coding	42.650754	-1.000000	42.650754	-1.000000	42.650754
DEFB109C	pseudogene	-1.000000	-1.000000	66.920152	51.147493	51.716859
FAM90A11P	pseudogene	-1.000000	-1.000000	43.707713	75.066578	61.809141
FAM90A24P	pseudogene	-1.000000	-1.000000	9.966358	22.645503	16.867701
FAM90A12P	pseudogene	-1.000000	-1.000000	19.587195	35.232068	28.136955
OR7E96P	pseudogene	-1.000000	-1.000000	33.333333	-1.000000	33.333333
AC105233.2	pseudogene	-1.000000	-1.000000	35.919540	-1.000000	35.919540
AC105233.5	other	-1.000000	-1.000000	7.039366	20.413777	19.714959
AC105233.3	pseudogene	-1.000000	-1.000000	38.088829	-1.000000	38.088829
MIR548I3	miRNA	-1.000000	-1.000000	61.486486	-1.000000	61.486486
TNKS	protein coding	0.000000	0.000000	0.000000	0.534827	0.505229
PINX1	protein coding	0.000000	0.000000	0.000000	0.047921	0.047183
XKR6	protein coding	0.000000	0.000000	0.000000	0.127423	0.125442
DEFB130B	protein coding	75.732218	-1.000000	75.732218	36.855417	38.121772
RNA5SP253	rRNA	-1.000000	-1.000000	100.000000	-1.000000	100.000000
DEFB108D	pseudogene	-1.000000	-1.000000	0.000000	58.303118	55.321101
ZNF705D	protein coding	70.542636	69.551152	69.816351	52.125048	57.526737
FAM90A2P	pseudogene	-1.000000	-1.000000	24.964132	26.708075	25.880399
ALG1L11P	pseudogene	-1.000000	-1.000000	0.000000	1.962433	1.740428
FAM86B1	protein coding	12.107623	1.170960	3.780314	18.959485	14.854200
DEFB131D	pseudogene	-1.000000	-1.000000	0.000000	13.149899	12.751678
DEFB130A	protein coding	75.732218	-1.000000	75.732218	38.689723	39.896655
DEFB108E	pseudogene	-1.000000	-1.000000	0.000000	24.434169	23.080460
ZNF705CP	pseudogene	-1.000000	-1.000000	17.792793	30.537908	27.096774
FAM66A	lincRNA	-1.000000	-1.000000	0.000000	9.390721	8.950793
DEFB109A	pseudogene	-1.000000	-1.000000	0.000000	30.082717	28.964650
AC087203.3	lincRNA	-1.000000	-1.000000	56.921087	-1.000000	56.921087
FAM90A25P	pseudogene	-1.000000	-1.000000	5.236729	52.608696	30.598007
ALG1L12P	pseudogene	-1.000000	-1.000000	0.000000	2.635307	2.343750
FAM86B2	protein coding	24.009604	45.676692	32.454212	25.743316	26.610122
AC068587.4	other	-1.000000	-1.000000	29.211869	8.643130	10.090705
DLC1	protein coding	0.000000	0.000000	0.000000	0.023460	0.023022
SGCZ	protein coding	0.000000	0.000000	0.000000	0.044668	0.044581
TUSC3	protein coding	0.000000	0.000000	0.000000	0.276386	0.175713
MSR1	protein coding	0.000000	0.000000	0.000000	0.093374	0.092034
AC068992.1	lincRNA	-1.000000	-1.000000	0.000000	0.033710	0.033594
FGL1	protein coding	0.000000	0.000000	0.000000	0.154168	0.145700
PSD3	protein coding	0.000000	0.000000	0.000000	0.268014	0.261558
AC100849.1	lincRNA	-1.000000	-1.000000	0.000000	0.186125	0.184552
SH2D4A	protein coding	0.000000	0.000000	0.000000	0.109951	0.105326
CSGALNACT1	protein coding	0.000000	0.000000	0.000000	0.008595	0.008478
AC018541.1	lincRNA	-1.000000	-1.000000	0.000000	0.097027	0.094503
GFRA2	protein coding	0.000000	0.000000	0.000000	0.048831	0.046739
PPP3CC	protein coding	0.000000	0.000000	0.000000	0.063658	0.061800
EGR3	protein coding	0.000000	2.638398	2.517986	0.000000	1.984760
AC055854.1	other	-1.000000	-1.000000	0.000000	0.185328	0.181624
PEBP4	protein coding	0.000000	0.000000	0.000000	0.007705	0.007672
DOCK5	protein coding	0.000000	0.000000	0.000000	0.441365	0.410526
CDCA2	protein coding	0.000000	0.000000	0.000000	0.126431	0.116510
EBF2	protein coding	0.000000	0.000000	0.000000	0.113526	0.110474
BNIP3L	protein coding	0.000000	0.000000	0.000000	0.349344	0.337304
DPYSL2	protein coding	0.000000	0.000000	0.000000	0.174096	0.167180
ADRA1A	protein coding	0.000000	0.754841	0.472570	0.000000	0.019308
SCARA5	protein coding	0.000000	0.000000	0.000000	0.109802	0.105824
FBXO16	protein coding	0.000000	0.000000	0.000000	0.000000	0.154192
EXTL3	protein coding	0.000000	0.000000	0.000000	0.000000	0.016116
KIF13B	protein coding	0.000000	0.000000	0.000000	0.138906	0.132247
LEPROTL1	protein coding	0.000000	0.000000	0.000000	0.000000	0.050116
MBOAT4	protein coding	0.000000	0.000000	0.000000	0.361329	0.318768
RBPMS	protein coding	0.000000	0.000000	0.000000	7.178107	6.986825
NRG1	protein coding	0.000000	0.000000	0.000000	0.033508	0.033228
UNC5D	protein coding	0.000000	0.000000	0.000000	0.315640	0.310287
LINC01605	lincRNA	-1.000000	-1.000000	0.000000	0.050265	0.049683
C8orf86	protein coding	0.000000	0.000000	0.000000	0.378812	0.330940
AC069120.1	lincRNA	-1.000000	-1.000000	0.000000	0.179200	0.156749
ADAM5	pseudogene	-1.000000	-1.000000	0.000000	0.159054	0.155662
ZMAT4	protein coding	0.000000	0.000000	0.000000	0.050452	0.050103
NKX6-3	protein coding	0.000000	0.000000	0.000000	3.318152	1.857585
KAT6A	protein coding	0.000000	0.000000	0.000000	0.213266	0.193452
POLB	protein coding	0.000000	0.000000	0.000000	0.120685	0.113929
SLC20A2	protein coding	0.000000	0.000000	0.000000	1.746461	1.679540
RNF170	protein coding	0.000000	0.000000	0.000000	0.128584	0.113319
HGSNAT	protein coding	0.000000	0.000000	0.000000	0.157530	0.142628
SPIDR	protein coding	0.000000	0.000000	0.000000	0.037124	0.036785
SNTG1	protein coding	0.000000	0.000000	0.000000	0.025738	0.025482
PXDNL	protein coding	0.000000	0.000000	0.000000	0.055462	0.054913
RB1CC1	protein coding	0.000000	0.000000	0.000000	0.019764	0.018641
RGS20	protein coding	0.000000	0.000000	0.000000	0.283359	0.277222
RP1	protein coding	0.000000	0.000000	0.000000	0.031019	0.036434
XKR4	protein coding	0.000000	0.000000	0.000000	0.011196	0.010690
TMEM68	protein coding	0.000000	0.000000	0.000000	0.104322	0.036372
SDR16C5	protein coding	0.000000	0.000000	0.000000	0.995765	0.837908
LINC01606	lincRNA	-1.000000	-1.000000	0.000000	0.867665	0.829842
AC090796.1	lincRNA	-1.000000	-1.000000	0.000000	0.380515	0.378009
FAM110B	protein coding	0.000000	0.000000	0.000000	0.000000	0.154455
TOX	protein coding	0.000000	0.000000	0.000000	0.747956	0.738073
AC021393.1	lincRNA	-1.000000	-1.000000	0.000000	0.299692	0.294492
CHD7	protein coding	0.000000	0.552752	0.174322	0.030685	0.040687
CLVS1	protein coding	0.000000	0.000000	0.000000	0.021357	0.021148
ASPH	protein coding	0.000000	0.000000	0.000000	0.013707	0.012612
DNAJC5B	protein coding	0.000000	0.000000	0.000000	1.129390	1.109338
SGK3	protein coding	0.000000	0.000000	0.000000	0.043363	0.042175
TCF24	protein coding	0.000000	0.000000	0.000000	0.198034	0.167817
C8orf34	protein coding	0.000000	0.000000	0.000000	0.306318	0.299816
EYA1	protein coding	0.000000	0.000000	0.000000	0.114110	0.099850
KCNB2	protein coding	0.000000	0.000000	0.000000	1.495572	1.482200
AC090735.1	lincRNA	-1.000000	-1.000000	19.301848	91.517997	86.368260
TERF1	protein coding	0.000000	0.000000	0.000000	0.058600	0.053492
SBSPON	protein coding	0.000000	0.000000	0.000000	0.224683	0.094042
STAU2	protein coding	0.000000	0.074974	0.060226	0.022257	0.023523
AC027018.1	lincRNA	-1.000000	-1.000000	0.000000	0.034011	0.033624
HNF4G	protein coding	0.000000	0.000000	0.000000	0.417936	0.405842
LINC01111	lincRNA	-1.000000	-1.000000	0.000000	0.279238	0.275271
LINC01607	lincRNA	-1.000000	-1.000000	9.644670	0.353961	0.567723
TPD52	protein coding	0.000000	0.000000	0.000000	0.100146	0.067180
ZNF704	protein coding	0.000000	0.000000	0.000000	0.141067	0.132749
RALYL	protein coding	0.000000	0.000000	0.000000	0.079696	0.079290
REXO1L8P	pseudogene	-1.000000	-1.000000	55.116034	14.484848	36.189402
REXO1L1P	pseudogene	-1.000000	-1.000000	45.031892	-1.000000	45.031892
REXO1L12P	pseudogene	-1.000000	-1.000000	100.000000	-1.000000	100.000000
REXO1L11P	pseudogene	-1.000000	-1.000000	100.000000	86.224754	93.107023
REXO1L10P	pseudogene	-1.000000	-1.000000	100.000000	100.000000	100.000000
REXO1L9P	pseudogene	-1.000000	-1.000000	99.952539	100.000000	99.975137
REXO1L2P	pseudogene	-1.000000	-1.000000	100.000000	97.753396	98.920683
AC232323.1	pseudogene	-1.000000	-1.000000	96.282173	100.000000	98.058252
REXO1L4P	pseudogene	-1.000000	-1.000000	100.000000	63.702548	81.921782
REXO1L5P	pseudogene	-1.000000	-1.000000	96.328088	100.000000	98.082669
REXO1L6P	pseudogene	-1.000000	-1.000000	100.000000	-1.000000	100.000000
WWP1	protein coding	0.000000	0.000000	0.000000	0.052877	0.050854
CNBD1	protein coding	0.000000	0.000000	0.000000	0.056393	0.056225
MMP16	protein coding	0.000000	0.000000	0.000000	0.102348	0.098305
AF117829.1	lincRNA	-1.000000	-1.000000	0.000000	0.039769	0.037757
NBN	protein coding	0.000000	0.000000	0.000000	0.000000	0.193155
AC103409.1	lincRNA	-1.000000	-1.000000	0.000000	0.583479	0.582130
AC104211.1	other	-1.000000	-1.000000	0.000000	0.017475	0.016689
C8orf37-AS1	lincRNA	-1.000000	-1.000000	0.000000	0.140678	0.140338
CPQ	protein coding	0.000000	0.000000	0.000000	0.005579	0.005551
LAPTM4B	protein coding	0.000000	0.000000	0.000000	0.068229	0.065422
STK3	protein coding	0.000000	0.000000	0.000000	0.078832	0.070555
VPS13B	protein coding	0.000000	0.000000	0.000000	0.078398	0.077055
RGS22	protein coding	0.000000	0.000000	0.000000	0.320437	0.311157
NCALD	protein coding	0.000000	0.000000	0.000000	0.062892	0.062049
AP002851.1	other	-1.000000	-1.000000	0.000000	0.248974	0.231617
LRP12	protein coding	0.000000	0.000000	0.000000	0.116069	0.111230
ZFPM2	protein coding	0.000000	0.000000	0.000000	0.166853	0.157275
ZFPM2-AS1	other	-1.000000	-1.000000	0.000000	0.083729	0.083132
ANGPT1	protein coding	0.000000	0.000000	0.000000	0.114525	0.112241
LINC01608	lincRNA	-1.000000	-1.000000	0.000000	0.493369	0.489175
LINC01609	lincRNA	-1.000000	-1.000000	0.000000	0.055012	0.054648
TRPS1	protein coding	0.000000	0.000000	0.000000	0.043581	0.042375
LINC00536	lincRNA	-1.000000	-1.000000	0.000000	0.012102	0.012014
EIF3H	protein coding	0.000000	0.000000	0.000000	0.154882	0.148243
SLC30A8	protein coding	0.000000	0.000000	0.000000	0.164757	0.160307
EXT1	protein coding	0.000000	0.000000	0.000000	0.011326	0.011028
DEPTOR	protein coding	0.000000	0.000000	0.000000	0.256569	0.252827
COL14A1	protein coding	0.000000	0.000000	0.000000	0.361789	0.297192
MTBP	protein coding	0.000000	0.000000	0.000000	0.086541	0.067195
SNTB1	protein coding	0.000000	0.000000	0.000000	0.100358	0.098368
AC068413.1	lincRNA	-1.000000	-1.000000	0.000000	0.220487	0.219654
WDYHV1	protein coding	0.000000	0.000000	0.000000	0.163845	0.077220
FER1L6	protein coding	0.000000	0.000000	0.000000	0.089714	0.087662
RNF139	protein coding	0.000000	0.000000	0.000000	0.697030	0.554038
AC091114.1	lincRNA	-1.000000	-1.000000	0.000000	0.076702	0.075234
CASC19	other	-1.000000	-1.000000	0.000000	0.280052	0.246695
POU5F1B	protein coding	0.000000	0.000000	0.000000	0.308894	0.293207
LINC00824	other	-1.000000	-1.000000	0.000000	3.389078	3.302804
CCDC26	lincRNA	-1.000000	-1.000000	0.000000	0.083795	0.081374
ASAP1	protein coding	0.000000	0.000000	0.000000	0.064960	0.063848
ADCY8	protein coding	0.000000	0.000000	0.000000	0.030453	0.029757
TMEM71	protein coding	0.000000	0.000000	0.000000	0.090441	0.087181
AC105180.1	lincRNA	-1.000000	-1.000000	0.000000	0.022190	0.022103
ZFAT	protein coding	0.000000	0.000000	0.000000	0.016080	0.015727
LINC01591	lincRNA	-1.000000	-1.000000	0.000000	0.253346	0.248521
KHDRBS3	protein coding	0.000000	13.574007	7.714403	0.021844	0.114922
LINC02055	lincRNA	-1.000000	-1.000000	0.000000	0.030128	0.029947
TRAPPC9	protein coding	0.000000	0.000000	0.000000	0.410016	0.407286
AGO2	protein coding	0.892857	0.925623	0.920120	1.197979	1.163143
PTK2	protein coding	0.000000	0.000000	0.000000	0.043455	0.042112
PTP4A3	protein coding	0.000000	0.000000	0.000000	0.588157	0.546205
MROH5	pseudogene	-1.000000	0.000000	0.000000	0.632856	0.591273
TSNARE1	protein coding	0.000000	0.000000	0.000000	0.148610	0.145951
ADGRB1	protein coding	0.000000	1.683502	0.400641	0.393150	0.393392
GML	protein coding	0.000000	0.000000	0.000000	0.212771	0.210311
C8orf31	other	-1.000000	-1.000000	0.000000	0.560115	0.487146
TOP1MT	protein coding	0.000000	0.000000	0.000000	0.131122	0.122313
RHPN1	protein coding	0.000000	0.000000	0.000000	3.441452	2.608752
ZC3H3	protein coding	0.000000	0.000000	0.000000	0.034985	0.033719
MROH6	protein coding	0.000000	0.000000	0.000000	8.618968	3.817807
EEF1D	protein coding	0.000000	0.000000	0.000000	0.874126	0.604717
TIGD5	protein coding	4.095386	1.184971	2.226758	-1.000000	2.226758
ZNF707	protein coding	0.000000	0.000000	0.000000	0.000000	0.553556
EPPK1	protein coding	47.057662	0.000000	44.678458	1.187464	34.105960
PARP10	protein coding	0.000000	0.000000	0.000000	0.305128	0.261097
SPATC1	protein coding	0.000000	0.000000	0.000000	55.733840	52.496323
MROH1	protein coding	0.000000	0.000000	0.000000	0.412951	0.390611
HSF1	protein coding	0.000000	0.000000	0.000000	0.822036	0.739268
ADCK5	protein coding	0.000000	0.000000	0.000000	0.122036	0.104265
CYHR1	protein coding	11.872910	1.771182	6.438321	0.000000	1.553277
PPP1R16A	protein coding	0.000000	0.000000	0.000000	0.000000	0.422325
GPT	protein coding	0.000000	0.000000	0.000000	4.394577	2.237562
ARHGAP39	protein coding	0.000000	0.000000	0.000000	0.194910	0.182679
ZNF251	protein coding	0.000000	0.000000	0.000000	0.388127	0.343565
ZNF7	protein coding	0.000000	0.000000	0.000000	0.526827	0.379147
DDX11L5	pseudogene	-1.000000	-1.000000	13.476263	10.649087	11.825349
WASHC1	protein coding	29.756795	0.000000	18.334068	19.278164	19.247102
CBWD1	protein coding	0.000000	0.000000	0.000000	1.351142	1.201191
DOCK8	protein coding	0.000000	0.000000	0.000000	1.107427	1.069867
KANK1	protein coding	0.000000	0.000000	0.000000	0.099437	0.096804
SMARCA2	protein coding	1.109318	0.000000	0.325771	0.000000	0.025781
RFX3	protein coding	0.000000	0.000000	0.000000	0.032378	0.031199
GLIS3	protein coding	0.000000	0.000000	0.000000	0.030833	0.066951
SPATA6L	protein coding	0.000000	0.000000	0.000000	0.059116	0.033543
RLN2	protein coding	5.367232	0.000000	1.487862	23.324607	17.859243
RLN1	protein coding	0.000000	0.000000	0.000000	23.246951	18.658238
KIAA2026	protein coding	0.000000	0.000000	0.000000	0.156521	0.101342
UHRF2	protein coding	0.000000	0.000000	0.000000	0.048942	0.046857
KDM4C	protein coding	0.000000	0.000000	0.000000	0.067054	0.065965
PTPRD	protein coding	0.000000	0.000000	0.000000	0.071125	0.070786
AL596451.1	lincRNA	-1.000000	-1.000000	0.000000	0.136255	0.133343
MPDZ	protein coding	0.000000	0.000000	0.000000	0.037365	0.035656
NFIB	protein coding	0.000000	0.000000	0.000000	0.019577	0.018919
ZDHHC21	protein coding	0.000000	0.000000	0.000000	0.232167	0.206311
FREM1	protein coding	0.000000	0.000000	0.000000	0.034975	0.032893
CLCN3P1	pseudogene	-1.000000	-1.000000	0.000000	0.071669	0.070396
CCDC171	protein coding	0.000000	0.000000	0.000000	0.009717	0.007865
BNC2	protein coding	0.000000	0.000000	0.000000	0.206854	0.200286
CNTLN	protein coding	0.000000	0.000000	0.000000	0.070909	0.069117
SH3GL2	protein coding	0.000000	0.000000	0.000000	0.123012	0.121533
ADAMTSL1	protein coding	0.000000	0.000000	0.000000	0.025783	0.025488
DENND4C	protein coding	0.000000	0.000000	0.000000	0.143132	0.134861
SLC24A2	protein coding	0.000000	0.000000	0.000000	0.292881	0.281598
FOCAD	protein coding	0.000000	0.000000	0.000000	0.035934	0.035244
AL391117.1	lincRNA	-1.000000	-1.000000	0.000000	0.069348	0.069234
LINGO2	protein coding	0.000000	0.000000	0.000000	0.317345	0.315975
BAG1	protein coding	0.000000	0.000000	0.000000	0.000000	1.112426
CYP4F26P	lincRNA	-1.000000	-1.000000	0.000000	0.110865	0.105700
UBAP2	protein coding	0.000000	0.000000	0.000000	0.121582	0.117087
UBAP1	protein coding	0.000000	0.000000	0.000000	1.902931	1.830844
KIF24	protein coding	0.000000	0.000000	0.000000	1.898255	1.700288
PHF24	protein coding	0.000000	0.000000	0.000000	0.000000	0.144370
UNC13B	protein coding	0.000000	0.000000	0.000000	0.417337	0.386692
RUSC2	protein coding	0.000000	0.000000	0.000000	0.033300	0.030653
NPR2	protein coding	0.000000	0.000000	0.000000	0.404303	0.318580
RNF38	protein coding	0.000000	0.000000	0.000000	0.069361	0.027125
ZCCHC7	protein coding	0.000000	0.000000	0.000000	0.292379	0.288288
DCAF10	protein coding	0.000000	0.000000	0.000000	0.218830	0.192067
AL390726.6	pseudogene	-1.000000	-1.000000	0.000000	0.028697	0.028135
AL845311.1	lincRNA	-1.000000	-1.000000	23.370787	8.371796	8.651819
CNTNAP3	protein coding	27.282406	1.697999	15.322466	42.901212	41.993431
AL353729.2	pseudogene	-1.000000	-1.000000	3.365385	-1.000000	3.365385
RN7SL640P	other	-1.000000	-1.000000	100.000000	-1.000000	100.000000
SPATA31A1	protein coding	2.912384	0.000000	2.796710	12.666338	5.977742
BX005214.3	pseudogene	-1.000000	-1.000000	14.265199	30.039304	26.456864
FAM74A1	lincRNA	-1.000000	-1.000000	25.943396	50.450796	47.786703
BX005214.1	lincRNA	-1.000000	-1.000000	43.578947	52.165354	51.973653
ZNF658B	pseudogene	-1.000000	-1.000000	24.717659	5.254381	6.419241
FKBP4P2	pseudogene	-1.000000	-1.000000	55.474453	-1.000000	55.474453
SDR42E1P1	pseudogene	-1.000000	-1.000000	72.899160	-1.000000	72.899160
ATP5F1AP8	pseudogene	-1.000000	-1.000000	80.852713	-1.000000	80.852713
RAB28P1	pseudogene	-1.000000	-1.000000	3.750000	6.962025	4.801670
RBPJP5	pseudogene	-1.000000	-1.000000	68.948824	-1.000000	68.948824
GLIDR	lincRNA	-1.000000	-1.000000	2.978019	42.342437	39.632691
FGF7P3	pseudogene	-1.000000	-1.000000	7.913247	53.550365	53.281584
RF00156	snRNA	-1.000000	-1.000000	100.000000	-1.000000	100.000000
CR769767.1	pseudogene	-1.000000	-1.000000	100.000000	-1.000000	100.000000
C2orf27AP3	pseudogene	-1.000000	-1.000000	25.086505	-1.000000	25.086505
AL773545.1	lincRNA	-1.000000	-1.000000	64.739884	49.213750	49.460092
AL773545.4	pseudogene	-1.000000	-1.000000	89.644013	91.685083	91.516383
MEP1AP1	pseudogene	-1.000000	-1.000000	14.051095	5.669385	7.178985
ANKRD20A2	protein coding	71.156894	81.506196	74.195354	72.573786	72.714408
BX664727.2	pseudogene	-1.000000	-1.000000	88.986784	-1.000000	88.986784
BX664727.1	pseudogene	-1.000000	-1.000000	100.000000	-1.000000	100.000000
CNN2P2	pseudogene	-1.000000	-1.000000	43.171806	-1.000000	43.171806
GXYLT1P3	pseudogene	-1.000000	-1.000000	20.637584	-1.000000	20.637584
AL591471.1	pseudogene	-1.000000	-1.000000	13.157895	-1.000000	13.157895
AQP7P5	pseudogene	-1.000000	-1.000000	51.622137	57.459597	57.078708
AMYH02020865.1	pseudogene	-1.000000	-1.000000	68.502629	64.992802	65.178662
BMS1P14	lincRNA	-1.000000	-1.000000	69.586777	64.086271	64.140468
FP325318.1	lincRNA	-1.000000	-1.000000	68.462758	86.722724	84.600569
IGKV1OR9-2	pseudogene	-1.000000	-1.000000	100.000000	-1.000000	100.000000
AL353626.3	pseudogene	-1.000000	-1.000000	44.054878	10.726995	12.504010
AL353626.1	lincRNA	-1.000000	-1.000000	0.000000	9.820864	9.689661
BX255923.2	lincRNA	-1.000000	-1.000000	12.634672	0.000000	7.120515
FOXD4L6	protein coding	47.049442	3.851091	30.496803	-1.000000	30.496803
CBWD6	protein coding	33.242009	65.228113	46.852046	24.978645	25.335884
AL845472.2	other	-1.000000	-1.000000	5.856408	-1.000000	5.856408
AL354718.2	lincRNA	-1.000000	-1.000000	0.000000	0.904832	0.889551
AL354718.3	pseudogene	-1.000000	-1.000000	0.000000	7.439825	3.266090
RN7SL565P	other	-1.000000	-1.000000	83.745583	-1.000000	83.745583
AL591926.2	lincRNA	-1.000000	-1.000000	0.000000	13.113287	12.755053
AL162731.1	other	-1.000000	-1.000000	59.542857	57.076060	57.621727
CNTNAP3B	protein coding	19.660194	62.712149	45.099791	15.802685	17.037074
RBM17P3	pseudogene	-1.000000	-1.000000	20.570949	0.000000	17.425320
CR788268.1	pseudogene	-1.000000	-1.000000	0.000000	2.933230	1.726880
RN7SL343P	other	-1.000000	-1.000000	11.923077	-1.000000	11.923077
SPATA31A6	protein coding	6.374008	0.000000	6.107414	0.000000	4.129841
FAM74A7	lincRNA	-1.000000	-1.000000	0.000000	0.399240	0.350701
AL445584.2	lincRNA	-1.000000	-1.000000	0.000000	0.063103	0.062784
RBPJP6	pseudogene	-1.000000	-1.000000	47.062937	-1.000000	47.062937
BX088651.4	lincRNA	-1.000000	-1.000000	1.047324	0.000000	1.009723
BX088651.2	lincRNA	-1.000000	-1.000000	82.369222	76.334570	79.396067
FGF7P5	pseudogene	-1.000000	-1.000000	100.000000	100.000000	100.000000
FGF7P4	pseudogene	-1.000000	-1.000000	100.000000	100.000000	100.000000
MEP1AP4	pseudogene	-1.000000	-1.000000	7.090239	1.535088	2.521284
SPATA31A5	protein coding	97.477745	100.000000	97.602820	53.498759	83.428936
AL590491.1	pseudogene	-1.000000	-1.000000	89.112710	61.979312	68.109512
FAM74A6	pseudogene	-1.000000	-1.000000	48.924435	43.549952	44.965577
AL590491.2	lincRNA	-1.000000	-1.000000	36.738906	76.825652	74.944908
BX005040.4	pseudogene	-1.000000	-1.000000	100.000000	100.000000	100.000000
SPATA31A7	protein coding	61.078140	100.000000	63.008226	21.974206	49.784929
FAM74A4	pseudogene	-1.000000	-1.000000	42.915601	49.282389	47.533380
BX088645.1	protein coding	73.595125	0.000000	62.941517	38.078295	38.433364
RN7SL462P	other	-1.000000	-1.000000	49.230769	-1.000000	49.230769
AL935212.1	lincRNA	-1.000000	-1.000000	94.477912	100.000000	98.140007
RN7SL722P	other	-1.000000	-1.000000	100.000000	-1.000000	100.000000
FAM27C	lincRNA	-1.000000	-1.000000	65.203252	19.565217	43.627032
AL391987.6	pseudogene	-1.000000	-1.000000	100.000000	-1.000000	100.000000
AL391987.1	pseudogene	-1.000000	-1.000000	61.809045	80.116959	74.929972
FAM27E4	pseudogene	-1.000000	-1.000000	100.000000	-1.000000	100.000000
AL391987.4	lincRNA	-1.000000	-1.000000	100.000000	90.389610	93.884298
AL391987.2	lincRNA	-1.000000	-1.000000	60.692464	71.305419	71.024677
RF00019	other	-1.000000	-1.000000	100.000000	-1.000000	100.000000
AL391987.3	lincRNA	-1.000000	-1.000000	62.419562	60.949799	61.046083
CR769775.3	pseudogene	-1.000000	-1.000000	38.990826	0.000000	9.402655
CR769775.1	other	-1.000000	-1.000000	23.667570	32.077965	29.879227
CR769775.4	other	-1.000000	-1.000000	13.557274	-1.000000	13.557274
CR769775.2	lincRNA	-1.000000	-1.000000	71.573034	36.432839	37.088663
AL590399.4	pseudogene	-1.000000	-1.000000	23.333333	-1.000000	23.333333
AL590399.3	lincRNA	-1.000000	-1.000000	100.000000	100.000000	100.000000
AL590399.6	pseudogene	-1.000000	-1.000000	61.111111	-1.000000	61.111111
RF00156	snRNA	-1.000000	-1.000000	100.000000	-1.000000	100.000000
RN7SL544P	other	-1.000000	-1.000000	100.000000	-1.000000	100.000000
AL590399.1	lincRNA	-1.000000	-1.000000	100.000000	100.000000	91.358936
FGF7P6	pseudogene	-1.000000	-1.000000	100.000000	78.970746	80.031505
AL590399.5	lincRNA	-1.000000	-1.000000	52.677497	63.423680	58.202839
AL590399.2	pseudogene	-1.000000	-1.000000	55.194805	-1.000000	55.194805
FGF7P7	pseudogene	-1.000000	-1.000000	100.000000	100.000000	100.000000
LINC01189	lincRNA	-1.000000	-1.000000	69.819277	53.639737	61.520434
CNTNAP3P5	pseudogene	-1.000000	-1.000000	43.742954	33.824010	34.713945
RBPJP7	pseudogene	-1.000000	-1.000000	14.937759	-1.000000	14.937759
BX005266.3	pseudogene	-1.000000	-1.000000	13.966480	-1.000000	13.966480
ATP5F1AP7	pseudogene	-1.000000	-1.000000	42.331768	-1.000000	42.331768
SDR42E1P3	pseudogene	-1.000000	-1.000000	59.680639	-1.000000	59.680639
FKBP4P7	pseudogene	-1.000000	-1.000000	42.584435	-1.000000	42.584435
AL512625.3	lincRNA	-1.000000	-1.000000	0.000000	7.537743	6.756231
CNTNAP3P1	pseudogene	-1.000000	-1.000000	58.011050	63.985555	63.443748
AL591379.2	pseudogene	-1.000000	-1.000000	100.000000	-1.000000	100.000000
BMS1P9	pseudogene	-1.000000	-1.000000	57.126697	49.030574	51.062640
AL591379.1	pseudogene	-1.000000	-1.000000	88.126858	66.292656	73.247081
AQP7P4	pseudogene	-1.000000	-1.000000	79.827089	93.281740	92.401197
AQP7P1	pseudogene	-1.000000	-1.000000	8.141762	16.274719	15.732651
AL845321.1	pseudogene	-1.000000	-1.000000	0.000000	12.190813	11.384431
BMS1P10	pseudogene	-1.000000	-1.000000	7.417337	12.444444	11.667592
AL163540.1	pseudogene	-1.000000	-1.000000	4.675325	0.938060	0.990032
ANKRD20A4	protein coding	11.410460	0.000000	6.858776	26.851547	24.929140
CYP4F25P	pseudogene	-1.000000	-1.000000	11.560694	0.000000	5.797101
CR769776.1	pseudogene	-1.000000	-1.000000	4.707379	-1.000000	4.707379
AQP7P2	pseudogene	-1.000000	-1.000000	38.750000	72.746093	70.510421
AL445665.1	pseudogene	-1.000000	-1.000000	94.776400	94.511790	94.561892
BMS1P11	pseudogene	-1.000000	-1.000000	66.968326	71.748043	70.533967
AL359955.2	pseudogene	-1.000000	-1.000000	100.000000	-1.000000	100.000000
IGKV1OR-2	pseudogene	-1.000000	-1.000000	66.475645	69.230769	67.151767
BNIP3P4	pseudogene	-1.000000	-1.000000	26.595745	-1.000000	26.595745
AL359955.1	pseudogene	-1.000000	-1.000000	26.389737	6.537626	10.075253
AC125634.1	pseudogene	-1.000000	-1.000000	23.823110	20.342999	20.841040
BMS1P12	pseudogene	-1.000000	-1.000000	86.524823	97.863542	95.656985
AL512605.1	pseudogene	-1.000000	-1.000000	59.667195	49.416910	50.606952
IGKV1OR9-1	pseudogene	-1.000000	-1.000000	93.286219	-1.000000	93.286219
FOXD4L5	protein coding	8.473221	22.294023	16.731017	-1.000000	16.731017
CBWD4P	pseudogene	-1.000000	-1.000000	29.969419	31.974093	31.944959
FRG1KP	pseudogene	-1.000000	-1.000000	0.000000	9.586993	9.004739
CBWD5	protein coding	3.177570	2.598594	2.679979	10.236192	9.246428
IGKV1OR-3	pseudogene	-1.000000	-1.000000	39.769452	60.000000	45.511482
BX284632.2	pseudogene	-1.000000	-1.000000	100.000000	-1.000000	100.000000
BX284632.1	pseudogene	-1.000000	-1.000000	100.000000	-1.000000	100.000000
BMS1P13	pseudogene	-1.000000	-1.000000	92.307692	93.251305	93.008949
AC129778.1	pseudogene	-1.000000	-1.000000	96.626768	89.466607	90.011586
AQP7P3	pseudogene	-1.000000	-1.000000	76.730769	74.853059	74.981278
AL136317.2	lincRNA	-1.000000	-1.000000	26.187306	61.645193	48.942934
GXYLT1P4	pseudogene	-1.000000	-1.000000	66.256831	61.239496	63.424278
AL669942.2	pseudogene	-1.000000	-1.000000	89.224138	-1.000000	89.224138
AL669942.1	other	-1.000000	-1.000000	87.522282	93.656811	84.031810
SNX18P4	pseudogene	-1.000000	-1.000000	37.275986	-1.000000	37.275986
AL513478.1	pseudogene	-1.000000	-1.000000	100.000000	-1.000000	100.000000
ANKRD20A3	protein coding	75.849515	92.493298	82.114026	60.986332	64.553109
AL513478.2	lincRNA	-1.000000	-1.000000	14.295347	9.576775	9.940440
AL513478.3	pseudogene	-1.000000	-1.000000	0.000000	4.835821	3.967347
AL513478.4	pseudogene	-1.000000	-1.000000	86.084142	71.795580	72.948946
AL591479.1	pseudogene	-1.000000	-1.000000	0.000000	15.174129	5.865385
RBPJP2	pseudogene	-1.000000	-1.000000	62.924463	-1.000000	62.924463
RAB28P4	pseudogene	-1.000000	-1.000000	6.174699	0.000000	4.257529
ATP5F1AP10	pseudogene	-1.000000	-1.000000	6.803995	-1.000000	6.803995
SDR42E1P4	pseudogene	-1.000000	-1.000000	31.666667	-1.000000	31.666667
FKBP4P8	pseudogene	-1.000000	-1.000000	81.871345	-1.000000	81.871345
ZNF658	protein coding	0.000000	0.000000	0.000000	7.681481	6.126923
AL353770.3	lincRNA	-1.000000	-1.000000	21.087066	13.403199	15.052483
SPATA31A3	protein coding	31.181998	70.616114	33.137485	19.970268	28.889951
CNTNAP3P2	pseudogene	-1.000000	-1.000000	67.072539	40.230955	40.679241
AL162233.1	pseudogene	-1.000000	-1.000000	0.000000	17.058486	13.409962
RBM17P2	pseudogene	-1.000000	-1.000000	12.250712	-1.000000	12.250712
BX005195.1	pseudogene	-1.000000	-1.000000	100.000000	-1.000000	100.000000
BX664730.1	lincRNA	-1.000000	-1.000000	27.659574	68.060985	58.440012
RF00019	other	-1.000000	-1.000000	100.000000	-1.000000	100.000000
AL627230.3	pseudogene	-1.000000	-1.000000	100.000000	-1.000000	100.000000
FAM27E3	pseudogene	-1.000000	-1.000000	1.821608	18.497110	3.508772
AL627230.1	pseudogene	-1.000000	-1.000000	100.000000	-1.000000	100.000000
AL627230.7	pseudogene	-1.000000	-1.000000	100.000000	-1.000000	100.000000
FAM27B	pseudogene	-1.000000	-1.000000	100.000000	-1.000000	100.000000
AL627230.2	pseudogene	-1.000000	-1.000000	8.256881	-1.000000	8.256881
RF00156	snRNA	-1.000000	-1.000000	100.000000	-1.000000	100.000000
AL627230.6	pseudogene	-1.000000	-1.000000	22.939068	-1.000000	22.939068
ANKRD20A1	protein coding	19.417476	72.958057	33.777383	25.553223	26.199735
CBWD3	protein coding	30.313901	58.772312	49.472450	21.330429	32.945657
AL353608.4	other	-1.000000	-1.000000	40.690817	-1.000000	40.690817
FOXD4L3	protein coding	14.354067	0.000000	8.832188	-1.000000	8.832188
PGM5	protein coding	0.000000	0.000000	0.000000	0.000000	0.038964
PIP5K1B	protein coding	0.000000	0.000000	0.000000	0.009316	0.009218
AL358113.1	protein coding	0.000000	0.000000	0.000000	0.101698	0.099345
FAM189A2	protein coding	4.244482	0.000000	2.467917	0.000000	0.110309
APBA1	protein coding	0.000000	0.000000	0.000000	2.551434	2.483087
C9orf135	protein coding	0.000000	0.000000	0.000000	0.143406	0.141622
MAMDC2	protein coding	0.000000	0.000000	0.000000	0.085676	0.083975
TRPM3	protein coding	0.000000	0.000000	0.000000	3.904097	3.834215
ALDH1A1	protein coding	0.000000	0.000000	0.000000	0.146008	0.144065
CYP1D1P	pseudogene	-1.000000	-1.000000	0.000000	2.098695	1.879126
OSTF1	protein coding	0.000000	0.000000	0.000000	0.081902	0.080038
PCSK5	protein coding	0.000000	0.000000	0.000000	0.458473	0.446051
PRUNE2	protein coding	0.000000	0.000000	0.000000	0.111459	0.106545
GNA14	protein coding	0.000000	0.000000	0.000000	0.027387	0.027084
AL591368.1	lincRNA	-1.000000	-1.000000	0.000000	0.323583	0.316561
SPATA31D4	protein coding	74.718489	18.002951	50.626828	100.000000	63.273236
AL158154.2	lincRNA	-1.000000	-1.000000	57.317626	29.551156	30.860167
SPATA31D3	protein coding	71.776244	17.528311	48.745819	77.978339	56.292622
RASEF	protein coding	0.000000	0.000000	0.000000	2.504226	2.304048
GKAP1	protein coding	0.000000	0.000000	0.000000	0.000000	0.427327
AL353743.1	pseudogene	-1.000000	-1.000000	0.000000	0.465591	0.443610
SPATA31C1	pseudogene	-1.000000	-1.000000	17.375430	17.587477	17.532179
SEMA4D	protein coding	0.000000	0.000000	0.000000	0.163266	0.152174
AL606807.1	lincRNA	-1.000000	-1.000000	0.000000	0.201275	0.195134
NFIL3	protein coding	0.000000	28.633094	9.548944	0.000000	1.343052
ROR2	protein coding	0.000000	0.000000	0.000000	0.036892	0.036427
IARS	protein coding	0.000000	0.000000	0.000000	0.038124	0.035907
ANKRD19P	pseudogene	-1.000000	-1.000000	0.000000	0.028821	0.027741
FGD3	protein coding	0.000000	0.000000	0.000000	0.121507	0.116011
WNK2	protein coding	0.000000	0.000000	0.000000	0.090506	0.084773
C9orf129	protein coding	13.197970	4.092527	8.759757	0.325275	0.676945
FAM120AOS	protein coding	0.000000	0.000000	0.000000	5.550930	2.817695
FAM120A	protein coding	0.000000	4.251234	2.151881	0.000000	0.135507
PHF2	protein coding	1.267780	11.868038	5.711207	0.184483	0.483621
BARX1	protein coding	0.000000	15.840000	11.148649	0.000000	5.280000
PTPDC1	protein coding	0.000000	0.000000	0.000000	0.331626	0.311148
ZNF169	protein coding	0.000000	0.000000	0.000000	0.626925	0.550507
NUTM2F	protein coding	0.000000	55.709343	6.289063	0.000000	1.540965
AL691447.2	lincRNA	-1.000000	-1.000000	0.000000	1.041548	0.962349
C9orf3	protein coding	0.914746	0.000000	0.582615	0.029760	0.036614
FANCC	protein coding	0.000000	0.000000	0.000000	0.034312	0.022274
AL354861.2	lincRNA	-1.000000	-1.000000	0.000000	5.363649	5.321518
CDC14B	protein coding	0.000000	3.089643	2.232353	0.000000	0.109577
MFSD14C	protein coding	0.000000	0.000000	0.000000	0.085897	0.723473
NUTM2G	protein coding	1.721854	31.463415	14.212548	1.707378	5.810935
ANKRD18CP	pseudogene	-1.000000	-1.000000	0.000000	0.327624	0.312379
HEMGN	protein coding	0.000000	0.000000	0.000000	0.300051	0.260172
TBC1D2	protein coding	0.000000	0.000000	0.000000	0.205591	0.192165
GABBR2	protein coding	0.506696	0.678593	0.599500	0.000000	0.008549
TGFBR1	protein coding	1.414427	0.000000	0.292269	0.020790	0.059816
NR4A3	protein coding	0.000000	0.000000	0.000000	2.252822	1.936229
INVS	protein coding	0.000000	0.000000	0.000000	0.051328	0.050063
MSANTD3-TMEFF1	protein coding	0.000000	0.000000	0.000000	0.047269	0.046541
PLPPR1	protein coding	0.000000	0.000000	0.000000	0.556246	0.550896
GRIN3A	protein coding	0.000000	0.000000	0.000000	0.283693	0.270642
CYLC2	protein coding	0.000000	0.000000	0.000000	0.651154	0.586789
ABCA1	protein coding	0.000000	0.000000	0.000000	0.067708	0.062485
FKTN	protein coding	0.000000	0.000000	0.000000	0.127178	0.115679
LINC01505	lincRNA	-1.000000	-1.000000	0.000000	0.009911	0.009765
ELP1	protein coding	0.000000	0.000000	0.000000	0.089075	0.081082
EPB41L4B	protein coding	4.945633	8.732843	7.362275	0.000000	0.389290
PTPN3	protein coding	0.000000	1.339936	0.982801	0.212881	0.271883
PALM2-AKAP2	protein coding	0.000000	0.000000	0.000000	0.044534	0.043600
SVEP1	protein coding	0.000000	0.000000	0.000000	1.602556	1.507252
MUSK	protein coding	0.000000	0.000000	0.000000	3.915169	3.810341
AL162414.1	lincRNA	-1.000000	-1.000000	0.000000	0.085610	0.085171
ZNF483	protein coding	0.000000	0.000000	0.000000	0.070312	0.062636
PTGR1	protein coding	0.000000	0.000000	0.000000	0.067960	0.065825
PTBP3	protein coding	0.000000	0.000000	0.000000	0.038075	0.035360
KIAA1958	protein coding	0.000000	0.272150	0.205824	0.371848	0.359901
SNX30	protein coding	0.000000	0.000000	0.000000	4.159905	3.703194
AL449105.1	pseudogene	-1.000000	-1.000000	100.000000	-1.000000	100.000000
AL449105.3	pseudogene	-1.000000	-1.000000	100.000000	-1.000000	100.000000
AL449105.4	pseudogene	-1.000000	-1.000000	100.000000	-1.000000	100.000000
AL449105.2	pseudogene	-1.000000	-1.000000	100.000000	-1.000000	100.000000
AL449105.5	pseudogene	-1.000000	-1.000000	100.000000	-1.000000	100.000000
FAM225B	lincRNA	-1.000000	-1.000000	66.338104	100.000000	69.456016
FAM225A	lincRNA	-1.000000	-1.000000	80.390228	100.000000	82.552881
FKBP15	protein coding	0.000000	0.000000	0.000000	0.337359	0.280010
RGS3	protein coding	0.000000	0.000000	0.000000	0.205749	0.194756
ZNF618	protein coding	0.000000	0.245324	0.169366	0.000000	0.008874
DEC1	protein coding	0.000000	0.000000	0.000000	0.160281	0.159493
PAPPA	protein coding	1.760852	0.000000	0.784815	0.012210	0.046274
ASTN2	protein coding	0.000000	0.000000	0.000000	0.009068	0.008991
AC006288.1	lincRNA	-1.000000	-1.000000	0.000000	0.142941	0.135652
CDK5RAP2	protein coding	0.000000	0.000000	0.000000	0.193082	0.186617
C5	protein coding	0.000000	0.000000	0.000000	0.175330	0.165406
CNTRL	protein coding	0.000000	0.000000	0.000000	0.191865	0.176161
DAB2IP	protein coding	0.000000	0.000000	0.000000	0.073812	0.071405
DENND1A	protein coding	0.000000	0.000000	0.000000	0.187178	0.184379
NEK6	protein coding	0.000000	3.663986	2.784065	0.181920	0.304072
NR5A1	protein coding	0.000000	0.000000	0.000000	0.645955	0.561197
GAPVD1	protein coding	0.000000	0.000000	0.000000	0.136496	0.122376
MAPKAP1	protein coding	0.000000	0.000000	0.000000	0.021458	0.021124
AL589923.1	lincRNA	-1.000000	-1.000000	0.000000	0.025561	0.025482
MVB12B	protein coding	8.100000	1.346121	2.318882	0.451426	0.523886
ZBTB34	protein coding	0.000000	0.000000	0.000000	0.311727	0.230040
RALGPS1	protein coding	0.000000	0.000000	0.000000	0.023027	0.022374
FAM129B	protein coding	0.000000	0.000000	0.000000	0.117826	0.111337
ODF2	protein coding	0.000000	0.000000	0.000000	0.431728	0.383898
WDR34	protein coding	0.000000	0.000000	0.000000	8.493307	7.709937
VTI1BP4	pseudogene	-1.000000	-1.000000	62.357414	59.643436	60.941587
SET	protein coding	0.000000	0.000000	0.000000	3.079844	2.250308
ZER1	protein coding	0.000000	0.000000	0.000000	0.104638	0.093835
IER5L	protein coding	9.547325	0.000000	4.280443	-1.000000	4.280443
TOR1A	protein coding	0.000000	0.000000	0.000000	0.406281	0.330652
NCS1	protein coding	0.000000	0.523218	0.464217	0.178032	0.200847
HMCN2	protein coding	13.984135	12.989324	13.949611	22.743048	21.883489
PRDM12	protein coding	6.974638	0.000000	3.111111	0.000000	0.418774
ABL1	protein coding	0.000000	2.549162	1.115538	0.000000	0.040293
PRRC2B	protein coding	0.000000	0.717905	0.299956	0.150223	0.164348
RAPGEF1	protein coding	0.310158	7.790549	3.656620	0.000000	0.156763
CFAP77	protein coding	0.000000	0.000000	0.000000	0.878881	0.867254
AK8	protein coding	0.000000	0.000000	0.000000	0.262071	0.258487
CEL	protein coding	3.522677	0.000000	3.357113	0.000000	0.809471
AL162417.1	protein coding	0.000000	0.000000	0.000000	0.117657	0.110954
STKLD1	protein coding	0.000000	0.000000	0.000000	4.257378	3.848094
ADAMTSL2	protein coding	0.000000	0.000000	0.000000	1.092104	0.973359
SARDH	protein coding	0.000000	0.000000	0.000000	1.407228	1.315531
VAV2	protein coding	0.000000	0.000000	0.000000	0.503720	0.492393
BRD3	protein coding	0.000000	1.496515	1.074477	1.343607	1.300026
RXRA	protein coding	2.015839	11.378556	4.333694	0.267094	0.571720
COL5A1	protein coding	0.000000	0.000000	0.000000	0.163068	0.156105
OLFM1	protein coding	0.000000	3.100775	1.915021	0.000000	0.209804
PPP1R26	protein coding	0.000000	17.214112	5.365946	4.991166	5.227226
OBP2A	protein coding	0.000000	0.000000	0.000000	2.216661	1.618799
LINC01502	lincRNA	-1.000000	-1.000000	0.000000	0.276008	0.213517
PAEPP1	pseudogene	-1.000000	-1.000000	0.000000	2.819767	2.441480
KCNT1	protein coding	0.000000	1.997840	0.963165	0.432374	0.476839
CAMSAP1	protein coding	0.000000	0.000000	0.000000	0.123111	0.113428
NACC2	protein coding	0.000000	0.000000	0.000000	0.161290	0.148736
CCDC187	protein coding	51.740176	21.072129	38.737990	59.684284	55.691200
AC174065.1	lincRNA	-1.000000	-1.000000	3.984064	-1.000000	3.984064
GPSM1	protein coding	0.000000	0.000000	0.000000	1.053412	0.883937
INPP5E	protein coding	0.000000	0.000000	0.000000	4.928131	3.427347
EGFL7	protein coding	0.000000	1.506373	1.020408	2.435556	2.184923
FAM69B	protein coding	0.000000	1.428571	0.776915	0.000000	0.182927
ABCA2	protein coding	0.883534	16.462736	2.557056	1.587782	1.963586
DPP7	protein coding	0.000000	0.000000	0.000000	3.622251	1.812298
GRIN1	protein coding	0.000000	0.000000	0.000000	0.581187	0.480706
TPRN	protein coding	7.432432	0.000000	6.013120	0.000000	1.312023
NRARP	protein coding	0.000000	18.960674	15.262860	-1.000000	15.262860
EXD3	protein coding	0.000000	0.000000	0.000000	0.557300	0.535380
ENTPD8	protein coding	0.000000	0.000000	0.000000	22.245151	14.465915
NSMF	protein coding	0.000000	0.000000	0.000000	0.399451	0.272086
PNPLA7	protein coding	0.000000	0.000000	0.000000	0.313856	0.296972
MRPL41	protein coding	0.000000	10.507674	7.057891	0.000000	6.563422
DPH7	protein coding	0.000000	0.000000	0.000000	5.626241	5.189131
ZMYND19	protein coding	0.000000	11.449275	5.749636	0.000000	0.939246
EHMT1	protein coding	0.000000	0.160652	0.107102	0.324960	1.293352
CACNA1B	protein coding	0.000000	0.000000	0.000000	0.605037	0.580550
FAM157B	pseudogene	-1.000000	-1.000000	51.592664	65.925708	65.097236
RNU6-785P	snRNA	-1.000000	-1.000000	100.000000	-1.000000	100.000000
FO082796.1	pseudogene	-1.000000	-1.000000	100.000000	-1.000000	100.000000
PLCXD1	protein coding	0.000000	1.249519	1.052802	2.711132	2.334098
GTPBP6	protein coding	44.422953	8.988764	37.808076	27.393989	28.376487
PPP2R3B	protein coding	0.000000	0.000000	0.000000	3.723681	3.517512
SHOX	protein coding	0.000000	0.000000	0.000000	2.168101	1.896370
CRLF2	protein coding	39.524349	55.313700	46.935096	28.995366	30.181342
CSF2RA	protein coding	0.000000	0.000000	0.000000	0.372497	0.346312
IL3RA	protein coding	0.000000	0.000000	0.000000	14.205494	13.671782
ASMTL	protein coding	0.000000	0.000000	0.000000	3.574677	3.415444
P2RY8	protein coding	0.000000	0.000000	0.000000	1.113125	1.046488
ASMT	protein coding	0.000000	0.000000	0.000000	10.263919	9.736467
AL683807.1	lincRNA	-1.000000	-1.000000	0.000000	1.124240	1.087240
DHRSX	protein coding	0.000000	0.000000	0.000000	1.868327	1.852525
XG	protein coding	0.000000	0.000000	0.000000	0.040652	0.038789
GYG2	protein coding	0.000000	0.000000	0.000000	0.810061	0.756959
ARSD	protein coding	0.000000	0.000000	0.000000	0.128681	0.102439
MXRA5	protein coding	0.000000	0.000000	0.000000	3.098472	2.300662
PRKX	protein coding	0.000000	0.000000	0.000000	0.686100	0.648126
BX890604.1	lincRNA	-1.000000	-1.000000	5.371765	38.069647	34.255004
FAM239A	lincRNA	-1.000000	-1.000000	47.397260	68.463298	65.308629
FAM239B	lincRNA	-1.000000	-1.000000	89.348473	92.582321	92.172786
FAM239C	lincRNA	-1.000000	-1.000000	48.134152	28.702915	33.859254
AC110995.1	lincRNA	-1.000000	-1.000000	0.000000	0.495111	0.488447
NLGN4X	protein coding	0.000000	0.000000	0.000000	0.111246	0.095048
STS	protein coding	0.000000	0.000000	0.000000	0.240653	0.229029
VCX2	protein coding	6.666667	0.000000	3.439803	10.891089	6.273621
VCX3B	protein coding	0.000000	4.387991	1.618399	0.000000	1.130952
FAM9A	protein coding	0.000000	0.000000	0.000000	4.988309	4.231205
TBL1X	protein coding	0.000000	4.003056	3.173450	0.039341	0.132497
SHROOM2	protein coding	0.000000	0.000000	0.000000	0.131766	0.125163
WWC3	protein coding	0.000000	8.791209	4.453807	0.128451	0.352167
MID1	protein coding	0.000000	0.000000	0.000000	0.024785	0.024205
AC073529.1	lincRNA	-1.000000	-1.000000	0.000000	0.046893	0.046341
ARHGAP6	protein coding	0.000000	0.313480	0.158428	0.042160	0.043737
AC004554.2	lincRNA	-1.000000	-1.000000	0.000000	5.593750	5.474882
MSL3	protein coding	0.000000	2.361585	1.791045	0.000000	0.511538
FRMPD4	protein coding	0.000000	0.000000	0.000000	0.215221	0.212095
GPM6B	protein coding	0.000000	0.000000	0.000000	0.948747	0.918219
PIR	protein coding	0.000000	0.000000	0.000000	0.065293	0.064359
CA5B	protein coding	0.000000	0.000000	0.000000	0.133042	0.123520
RBBP7	protein coding	0.000000	0.000000	0.000000	0.362657	0.324435
REPS2	protein coding	1.462431	0.000000	0.364688	0.022155	0.035336
NHS	protein coding	0.000000	0.000000	0.000000	0.021400	0.020800
RAI2	protein coding	0.000000	0.000000	0.000000	0.542098	0.518862
SCML2	protein coding	0.000000	0.000000	0.000000	0.081847	0.078847
MAP3K15	protein coding	4.895992	0.000000	4.810568	0.613228	0.719693
SH3KBP1	protein coding	0.000000	0.980082	0.553473	0.112650	0.119618
BCLAF3	protein coding	0.000000	0.000000	0.000000	2.617376	2.245900
RPS6KA3	protein coding	0.000000	1.467683	1.122625	0.000000	0.088429
AL807740.1	lincRNA	-1.000000	-1.000000	0.000000	0.103197	0.101993
AL807742.1	other	-1.000000	-1.000000	0.000000	0.016380	0.016210
SMS	protein coding	0.561798	0.000000	0.370542	0.059523	0.073716
PTCHD1-AS	lincRNA	-1.000000	-1.000000	0.000000	0.302460	0.302124
PTCHD1	protein coding	0.000000	2.379915	1.990812	0.000000	0.388027
APOO	protein coding	0.000000	0.000000	0.000000	0.098921	0.096539
PCYT1B	protein coding	0.000000	0.000000	0.000000	0.054119	0.051488
ARX	protein coding	12.810384	0.000000	7.674104	0.000000	1.783750
AC107419.1	lincRNA	-1.000000	-1.000000	0.000000	0.235489	0.232509
DCAF8L2	protein coding	3.744726	0.000000	2.902698	0.016668	0.061222
MAGEB10	protein coding	0.000000	0.000000	0.000000	2.050811	1.783813
IL1RAPL1	protein coding	0.000000	0.000000	0.000000	0.037711	0.037610
GK	protein coding	0.000000	0.000000	0.000000	0.087591	0.081949
TAB3	protein coding	0.000000	0.000000	0.000000	0.201956	0.192357
DMD	protein coding	0.000000	0.000000	0.000000	0.120980	0.118924
AL592043.1	lincRNA	-1.000000	-1.000000	0.000000	0.154117	0.153727
AF241726.2	protein coding	0.000000	0.000000	0.000000	0.091822	0.091755
RPGR	protein coding	8.588310	0.000000	6.039472	0.000000	0.696906
BCOR	protein coding	0.000000	0.000000	0.000000	0.135325	0.126261
CXorf38	protein coding	0.000000	0.000000	0.000000	2.132620	1.507294
CASK	protein coding	0.000000	1.831357	1.299430	0.019600	0.053094
EFHC2	protein coding	0.000000	0.000000	0.000000	0.032725	0.032177
KDM6A	protein coding	0.000000	0.000000	0.000000	0.094716	0.092304
CXorf36	protein coding	0.000000	0.000000	0.000000	0.087102	0.076151
SLC9A7	protein coding	0.000000	0.000000	0.000000	0.024690	0.023137
JADE3	protein coding	0.000000	0.000000	0.000000	0.218350	0.210786
RGN	protein coding	0.000000	0.000000	0.000000	0.346757	0.294137
NDUFB11	protein coding	2.845528	0.000000	0.988003	0.428495	0.699513
RBM10	protein coding	0.000000	0.000000	0.000000	0.535166	0.486363
ELK1	protein coding	0.000000	0.000000	0.000000	0.238585	0.192269
ZNF81	protein coding	0.000000	0.000000	0.000000	0.039357	0.037426
ZNF630	protein coding	0.000000	0.000000	0.000000	0.000000	7.042876
SPACA5	protein coding	100.000000	67.729084	88.919289	67.683713	70.591508
SPACA5B	protein coding	66.875000	100.000000	73.232323	59.365782	63.599182
AC245047.4	pseudogene	-1.000000	-1.000000	39.860140	-1.000000	39.860140
AC245047.6	pseudogene	-1.000000	-1.000000	0.000000	11.848884	8.737864
AL606490.7	pseudogene	-1.000000	-1.000000	100.000000	-1.000000	100.000000
SSX4	protein coding	86.948854	100.000000	93.988627	94.316329	94.273217
SSX4B	protein coding	89.417989	56.626506	71.730301	94.014208	91.212368
AL606490.5	pseudogene	-1.000000	-1.000000	96.047431	91.204330	92.454728
AL606490.4	pseudogene	-1.000000	-1.000000	100.000000	-1.000000	100.000000
SLC38A5	protein coding	0.000000	1.881950	1.262916	0.000000	0.375459
PCSK1N	protein coding	0.000000	2.255639	0.571973	0.000000	0.132188
PIM2	protein coding	0.000000	0.000000	0.000000	0.732064	0.427936
KCND1	protein coding	0.000000	0.000000	0.000000	13.988571	6.005299
WDR45	protein coding	0.000000	0.000000	0.000000	1.140477	0.986532
GPKOW	protein coding	0.000000	0.000000	0.000000	4.207606	3.495966
GAGE10	protein coding	0.000000	0.000000	0.000000	1.669866	1.613601
GAGE12J	protein coding	28.531073	48.924731	35.555556	30.756749	31.104135
GAGE13	protein coding	42.090395	53.714286	45.935728	47.330490	47.219193
GAGE2E	protein coding	55.287009	11.267606	47.512438	13.304026	16.257928
GAGE12B	protein coding	-1.000000	100.000000	100.000000	-1.000000	100.000000
GAGE12C	protein coding	100.000000	100.000000	100.000000	93.846607	94.295073
GAGE12D	protein coding	100.000000	100.000000	100.000000	100.000000	100.000000
GAGE12F	protein coding	100.000000	100.000000	100.000000	95.181908	95.371901
GAGE12G	protein coding	100.000000	100.000000	100.000000	97.362216	97.554645
GAGE12H	protein coding	65.819209	100.000000	76.996198	90.492335	89.505329
GAGE1	protein coding	57.909605	4.518519	10.707269	55.208464	48.067227
CLCN5	protein coding	0.000000	0.000000	0.000000	2.420576	2.272110
AKAP4	protein coding	0.000000	0.000000	0.000000	1.595007	1.122499
CCNB3	protein coding	0.000000	0.000000	0.000000	10.987692	10.488817
SHROOM4	protein coding	0.000000	0.000000	0.000000	0.120971	0.115425
LINC01284	lincRNA	-1.000000	-1.000000	0.000000	0.779297	0.771613
CENPVL2	protein coding	100.000000	100.000000	100.000000	-1.000000	100.000000
CENPVL1	protein coding	-1.000000	100.000000	100.000000	-1.000000	100.000000
AC239585.1	lincRNA	-1.000000	-1.000000	100.000000	100.000000	100.000000
AC239585.2	lincRNA	-1.000000	-1.000000	100.000000	100.000000	100.000000
MAGED4B	protein coding	100.000000	100.000000	100.000000	100.000000	100.000000
MAGED4	protein coding	100.000000	100.000000	100.000000	100.000000	100.000000
AC245177.1	lincRNA	-1.000000	-1.000000	100.000000	100.000000	100.000000
BX510359.1	pseudogene	-1.000000	-1.000000	55.508475	0.476074	0.829797
BX510359.8	pseudogene	-1.000000	-1.000000	100.000000	-1.000000	100.000000
BX510359.7	pseudogene	-1.000000	-1.000000	100.000000	100.000000	100.000000
RBM22P6	pseudogene	-1.000000	-1.000000	100.000000	-1.000000	100.000000
XAGE1A	protein coding	100.000000	100.000000	100.000000	82.181737	84.384735
XAGE1B	protein coding	100.000000	78.599222	84.806630	93.269952	92.562457
BX510359.6	pseudogene	-1.000000	-1.000000	100.000000	-1.000000	100.000000
SSXP5	pseudogene	-1.000000	-1.000000	47.552448	80.855800	78.629125
AL450023.3	pseudogene	-1.000000	-1.000000	100.000000	-1.000000	100.000000
SSX2	protein coding	91.071429	94.117647	92.693111	93.212670	93.131254
AC244505.2	pseudogene	-1.000000	-1.000000	100.000000	100.000000	100.000000
AC244505.3	pseudogene	-1.000000	-1.000000	100.000000	-1.000000	100.000000
AC244505.5	pseudogene	-1.000000	-1.000000	100.000000	-1.000000	100.000000
SSX2B	protein coding	100.000000	61.859838	73.747681	85.648261	84.997320
AC244505.4	pseudogene	-1.000000	-1.000000	100.000000	91.271019	91.855099
AC244505.6	pseudogene	-1.000000	-1.000000	100.000000	-1.000000	100.000000
FAM156B	protein coding	100.000000	100.000000	100.000000	89.211164	92.001855
FAM156A	protein coding	100.000000	95.508338	96.169725	46.404707	51.757637
GPR173	protein coding	0.000000	0.000000	0.000000	3.232639	2.759802
KANTR	protein coding	0.000000	0.000000	0.000000	0.000000	0.088577
IQSEC2	protein coding	0.000000	1.415266	0.959252	0.000000	0.122485
FAM120C	protein coding	0.000000	0.000000	0.000000	3.408931	3.157702
ITIH6	protein coding	0.000000	0.000000	0.000000	0.498309	0.447903
PFKFB1	protein coding	0.000000	0.000000	0.000000	0.973412	0.942461
PAGE2B	protein coding	5.059524	65.294118	25.296443	16.986795	18.070723
PAGE2	protein coding	5.059524	34.259259	19.393939	31.510746	29.368805
NBDY	protein coding	0.000000	0.000000	0.000000	14.263328	13.989387
FAAH2	protein coding	0.000000	0.000000	0.000000	0.389051	0.385204
MTMR8	protein coding	0.000000	0.000000	0.000000	0.116292	0.113859
ZC3H12B	protein coding	0.000000	0.000000	0.000000	0.000000	0.209559
MSN	protein coding	0.000000	0.000000	0.000000	0.027452	0.026701
VSIG4	protein coding	0.000000	0.000000	0.000000	5.449827	4.796867
HEPH	protein coding	0.000000	0.000000	0.000000	2.518887	2.355199
EDA2R	protein coding	0.000000	0.000000	0.000000	0.212145	0.194682
OPHN1	protein coding	0.000000	0.000000	0.000000	0.267251	0.261767
STARD8	protein coding	0.000000	0.000000	0.000000	0.230068	0.214900
EDA	protein coding	0.000000	0.000000	0.000000	0.452203	0.445440
KIF4A	protein coding	0.000000	0.000000	0.000000	0.082321	0.079546
TEX11	protein coding	0.000000	0.000000	0.000000	0.094591	0.093736
SNX12	protein coding	0.000000	0.000000	0.000000	1.608006	1.363051
NLGN3	protein coding	0.000000	0.000000	0.000000	0.219024	0.185817
ZMYM3	protein coding	0.000000	0.000000	0.000000	0.778470	0.450973
TAF1	protein coding	0.000000	0.000000	0.000000	1.131241	1.603515
BX276092.4	pseudogene	-1.000000	-1.000000	100.000000	-1.000000	100.000000
LINC00891	lincRNA	-1.000000	-1.000000	95.817121	94.964029	95.345070
CXorf49	protein coding	100.000000	100.000000	100.000000	100.000000	100.000000
BX276092.2	pseudogene	-1.000000	-1.000000	42.016807	88.012374	70.084270
BX276092.6	pseudogene	-1.000000	-1.000000	100.000000	-1.000000	100.000000
BX276092.8	pseudogene	-1.000000	-1.000000	100.000000	-1.000000	100.000000
BX276092.5	pseudogene	-1.000000	-1.000000	98.189718	100.000000	98.918217
CXorf49B	protein coding	100.000000	100.000000	100.000000	100.000000	100.000000
BX276092.1	pseudogene	-1.000000	-1.000000	100.000000	-1.000000	100.000000
NHSL2	protein coding	0.000000	0.000000	0.000000	0.018444	0.016738
HDAC8	protein coding	0.000000	0.000000	0.000000	0.044878	0.043927
PHKA1	protein coding	0.000000	0.000000	0.000000	0.020141	0.019187
DMRTC1B	protein coding	100.000000	100.000000	100.000000	84.882011	85.247865
FAM236B	protein coding	100.000000	100.000000	100.000000	100.000000	100.000000
FAM236D	protein coding	0.833333	0.000000	0.432900	18.495298	7.898089
DMRTC1	protein coding	80.483592	81.309398	80.996068	83.349737	83.334494
FAM236A	protein coding	100.000000	100.000000	100.000000	100.000000	100.000000
PABPC1L2B	protein coding	62.354892	5.210295	20.901639	-1.000000	20.901639
PABPC1L2A	protein coding	65.174129	20.024495	32.200358	-1.000000	32.200358
XIST	lincRNA	-1.000000	-1.000000	0.841683	0.000000	0.523332
NEXMIF	protein coding	0.000000	0.000000	0.000000	0.090177	0.084619
ZDHHC15	protein coding	0.000000	0.000000	0.000000	0.781150	0.750605
FGF16	protein coding	43.910256	26.243902	32.929048	3.102190	8.092778
ATRX	protein coding	0.000000	0.000000	0.000000	0.115920	0.110167
MAGT1	protein coding	0.000000	0.000000	0.000000	1.005865	0.938913
CHMP1B2P	pseudogene	-1.000000	-1.000000	0.000000	0.265499	0.247953
TENT5D	protein coding	0.000000	0.000000	0.000000	0.229844	0.223119
BRWD3	protein coding	0.000000	0.000000	0.000000	0.021197	0.019448
CYLC1	protein coding	0.000000	0.000000	0.000000	1.783429	1.634536
RPS6KA6	protein coding	0.000000	0.000000	0.000000	0.018968	0.017752
APOOL	protein coding	0.000000	0.853807	0.748434	0.000000	0.054755
CHM	protein coding	0.000000	0.000000	0.000000	0.018497	0.017706
DACH2	protein coding	0.000000	0.000000	0.000000	1.103082	1.092018
PCDH11X	protein coding	0.000000	0.000000	0.000000	0.056458	0.056756
DIAPH2	protein coding	0.000000	0.000000	0.000000	0.157127	0.155487
AL157778.1	lincRNA	-1.000000	-1.000000	0.000000	1.703244	1.698927
ARL13A	protein coding	0.000000	0.000000	0.000000	2.473587	2.338904
ARMCX4	protein coding	0.000000	0.000000	0.000000	0.000000	0.280450
ARMCX7P	pseudogene	-1.000000	-1.000000	66.322136	-1.000000	66.322136
ARMCX6	protein coding	20.376523	58.001940	40.434333	0.000000	27.159209
NXF5	protein coding	0.000000	0.000000	0.000000	0.850507	0.306303
ZMAT1	protein coding	0.000000	0.000000	0.000000	0.103721	0.096496
TCP11X1	protein coding	82.968854	-1.000000	82.968854	87.524366	84.386199
NXF2	protein coding	100.000000	73.535792	94.790777	85.725393	85.997637
NXF4	pseudogene	-1.000000	-1.000000	0.000000	3.196549	2.659917
LINC00630	lincRNA	-1.000000	-1.000000	0.000000	0.123938	0.119575
RAB40A	protein coding	0.000000	0.000000	0.000000	0.177500	0.142443
TMSB15B	protein coding	100.000000	88.528389	89.084895	16.224536	21.764681
DPPA3P1	pseudogene	-1.000000	-1.000000	100.000000	-1.000000	100.000000
TMSB15B	protein coding	100.000000	75.422814	77.679739	100.000000	94.465602
SLC25A53	protein coding	0.000000	0.000000	0.000000	0.046523	0.041513
IL1RAPL2	protein coding	0.000000	0.000000	0.000000	0.076679	0.076487
RNF128	protein coding	0.000000	0.000000	0.000000	0.399984	0.386632
NUP62CL	protein coding	0.000000	0.000000	0.000000	0.505412	0.493940
FRMPD3	protein coding	0.000000	4.472843	1.149111	0.000000	0.101448
NCBP2L	protein coding	0.000000	0.000000	0.000000	0.323642	0.291448
GUCY2F	protein coding	0.000000	0.000000	0.000000	0.036997	0.035725
TMEM164	protein coding	0.000000	0.000000	0.000000	0.034826	0.032759
CHRDL1	protein coding	0.000000	0.000000	0.000000	0.071173	0.068873
DCX	protein coding	0.000000	0.000000	0.000000	0.259149	0.236831
ALG13	protein coding	2.618297	0.000000	1.136831	0.455849	0.434425
XACT	lincRNA	-1.000000	-1.000000	0.000000	0.123204	0.123013
HTR2C	protein coding	0.000000	0.000000	0.000000	0.211129	0.207986
LRCH2	protein coding	0.000000	0.000000	0.000000	0.106340	0.102061
KLHL13	protein coding	0.000000	0.223941	0.157548	0.187274	0.186765
WDR44	protein coding	0.000000	0.000000	0.000000	0.274971	0.263746
DOCK11	protein coding	0.000000	0.000000	0.000000	0.419217	0.404173
RBBP8P1	pseudogene	-1.000000	-1.000000	4.449267	-1.000000	4.449267
LINC01285	lincRNA	-1.000000	-1.000000	0.000000	0.065588	0.062410
KIAA1210	protein coding	0.000000	0.000000	0.000000	0.190342	0.169576
SLC25A43	protein coding	0.000000	0.000000	0.000000	8.932507	8.482803
AKAP14	protein coding	0.000000	0.000000	0.000000	0.138510	0.132642
RHOXF2B	protein coding	47.174164	56.763527	53.859588	27.953890	38.504195
NKAPP1	pseudogene	-1.000000	-1.000000	2.142192	24.313453	23.737471
RHOXF2	protein coding	31.487889	53.641732	47.016212	13.688761	27.358891
TMEM255A	protein coding	0.000000	0.000000	0.000000	0.980412	0.912940
ATP1B4	protein coding	0.000000	0.000000	0.000000	1.422640	1.100926
AC008162.1	pseudogene	-1.000000	-1.000000	100.000000	-1.000000	100.000000
AC008162.2	protein coding	100.000000	100.000000	100.000000	100.000000	100.000000
CT47A12	protein coding	100.000000	100.000000	100.000000	100.000000	100.000000
AL670379.6	pseudogene	-1.000000	-1.000000	100.000000	-1.000000	100.000000
CT47A11	protein coding	100.000000	100.000000	100.000000	90.202870	94.032550
AL670379.4	pseudogene	-1.000000	-1.000000	100.000000	-1.000000	100.000000
CT47A10	protein coding	100.000000	100.000000	100.000000	100.000000	100.000000
AL670379.10	pseudogene	-1.000000	-1.000000	100.000000	-1.000000	100.000000
CT47A9	protein coding	100.000000	100.000000	100.000000	100.000000	100.000000
AL670379.9	pseudogene	-1.000000	-1.000000	100.000000	-1.000000	100.000000
CT47A8	protein coding	100.000000	100.000000	100.000000	100.000000	100.000000
AL670379.2	pseudogene	-1.000000	-1.000000	100.000000	-1.000000	100.000000
CT47A7	protein coding	100.000000	100.000000	100.000000	100.000000	100.000000
AL670379.12	pseudogene	-1.000000	-1.000000	100.000000	-1.000000	100.000000
CT47A6	protein coding	83.852364	100.000000	89.205860	94.062345	92.173390
AL670379.11	pseudogene	-1.000000	-1.000000	100.000000	-1.000000	100.000000
CT47A5	protein coding	100.000000	100.000000	100.000000	100.000000	100.000000
AL670379.7	pseudogene	-1.000000	-1.000000	100.000000	-1.000000	100.000000
CT47A4	protein coding	100.000000	100.000000	100.000000	100.000000	100.000000
AL670379.8	pseudogene	-1.000000	-1.000000	100.000000	-1.000000	100.000000
CT47A3	protein coding	100.000000	100.000000	100.000000	100.000000	100.000000
AL670379.5	pseudogene	-1.000000	-1.000000	100.000000	-1.000000	100.000000
CT47A2	protein coding	100.000000	100.000000	100.000000	100.000000	100.000000
AL670379.3	pseudogene	-1.000000	-1.000000	100.000000	-1.000000	100.000000
CT47A1	protein coding	87.889273	92.619048	89.432789	83.226126	85.628019
AL670379.1	pseudogene	-1.000000	-1.000000	23.904382	-1.000000	23.904382
GRIA3	protein coding	0.000000	0.000000	0.000000	0.035889	0.035206
THOC2	protein coding	0.000000	0.000000	0.000000	0.091857	0.086041
STAG2	protein coding	0.000000	0.000000	0.000000	0.062098	0.181208
TENM1	protein coding	0.000000	0.000000	0.000000	0.046960	0.045925
Z75741.1	pseudogene	-1.000000	-1.000000	0.000000	21.088435	10.180624
AL442647.1	lincRNA	-1.000000	-1.000000	0.000000	0.142928	0.142678
OCRL	protein coding	0.000000	0.000000	0.000000	0.125321	0.111929
XPNPEP2	protein coding	0.000000	0.000000	0.000000	0.273821	0.242115
ZDHHC9	protein coding	0.000000	0.000000	0.000000	0.122652	0.108318
BCORL1	protein coding	0.000000	0.000000	0.000000	0.361758	0.324777
Z82195.2	pseudogene	-1.000000	-1.000000	0.000000	5.727460	4.283080
RAP2C	protein coding	0.000000	1.122980	0.995871	0.202774	0.407146
HS6ST2	protein coding	0.000000	0.000000	0.000000	0.065910	0.065001
GPC4	protein coding	0.000000	0.000000	0.000000	0.022642	0.021666
GPC3	protein coding	0.000000	4.157303	1.365314	0.018327	0.026436
PLAC1	protein coding	0.000000	0.000000	0.000000	0.000000	0.093710
FAM122B	protein coding	0.000000	0.000000	0.000000	0.546354	0.459047
FAM122C	protein coding	0.000000	0.000000	0.000000	0.205773	0.184805
SMIM10L2B-AS1	lincRNA	-1.000000	-1.000000	23.048327	3.717655	4.044066
AC234771.3	pseudogene	-1.000000	-1.000000	100.000000	-1.000000	100.000000
CT55	protein coding	26.337449	77.345309	55.863663	1.874571	8.168483
AC234771.2	pseudogene	-1.000000	-1.000000	32.214765	2.100938	3.436782
AC234771.5	pseudogene	-1.000000	-1.000000	39.181287	-1.000000	39.181287
ZNF75D	protein coding	0.000000	0.000000	0.000000	0.000000	2.587031
CT45A1	protein coding	60.175439	0.000000	25.906344	22.743889	23.180646
MGAT2P1	pseudogene	-1.000000	-1.000000	51.005025	98.798799	72.745902
MGAT2P2	pseudogene	-1.000000	-1.000000	100.000000	100.000000	100.000000
CT45A3	protein coding	89.824561	26.218487	57.339056	70.273285	68.484122
CT45A5	protein coding	100.000000	83.220339	91.465517	99.657143	98.494123
CT45A6	protein coding	100.000000	100.000000	100.000000	96.243062	96.679245
CT45A2	protein coding	100.000000	100.000000	100.000000	100.000000	100.000000
CT45A7	protein coding	100.000000	100.000000	100.000000	99.002281	99.127291
CT45A8	protein coding	100.000000	100.000000	100.000000	100.000000	100.000000
CT45A9	protein coding	70.350877	98.185941	82.492582	87.972068	87.269786
CT45A10	protein coding	37.894737	45.804989	41.345203	40.805254	40.857535
SLC9A6	protein coding	0.000000	0.000000	0.000000	0.731805	0.670044
FGF13	protein coding	0.000000	0.263732	0.251451	0.090918	0.096374
ATP11C	protein coding	0.000000	0.000000	0.000000	0.015043	0.013703
AL589987.2	lincRNA	-1.000000	-1.000000	5.163511	0.000000	3.901170
LINC00632	lincRNA	-1.000000	-1.000000	0.000000	0.065116	0.061991
SPANXA1	protein coding	100.000000	75.000000	85.652174	100.000000	92.595363
SPANXA2	protein coding	100.000000	66.666667	80.869565	100.000000	90.127150
SPANXD	protein coding	0.000000	0.000000	0.000000	3.875969	1.882530
MAGEC3	protein coding	0.000000	0.000000	0.000000	0.121620	0.115935
SLITRK4	protein coding	0.000000	0.343804	0.246830	0.000000	0.169400
CXorf51B	protein coding	100.000000	100.000000	100.000000	100.000000	100.000000
CXorf51A	protein coding	100.000000	100.000000	100.000000	100.000000	100.000000
FMR1	protein coding	0.000000	2.882206	2.109769	0.000000	0.352274
FMR1NB	protein coding	0.000000	0.000000	0.000000	0.318227	0.310997
AFF2	protein coding	0.000000	2.426603	1.735095	0.195269	0.238379
CXorf40A	protein coding	0.000000	0.872886	0.779917	0.877193	0.837026
MAGEA9B	protein coding	97.046414	23.045267	59.583333	50.619835	53.586207
HSFX2	protein coding	73.663522	82.608696	74.266862	100.000000	84.052703
TMEM185A	protein coding	15.142857	6.482825	9.400064	3.140224	3.696685
MAGEA11	protein coding	0.000000	0.000000	0.000000	0.107715	0.099869
TMEM185AP1	pseudogene	-1.000000	-1.000000	44.954128	28.668054	32.254148
HSFX1	protein coding	75.000000	70.000000	73.241590	100.000000	81.243301
MAGEA9	protein coding	71.518987	33.063584	53.171539	81.895687	72.946444
LINC00850	lincRNA	-1.000000	-1.000000	15.789474	1.733985	1.913442
MAMLD1	protein coding	0.000000	0.000000	0.000000	0.285115	0.272330
MTM1	protein coding	0.000000	0.000000	0.000000	0.949715	0.916879
MTMR1	protein coding	6.979167	3.690808	5.008347	0.000000	0.332723
CD99L2	protein coding	0.000000	0.000000	0.000000	0.301158	0.291367
HMGB3	protein coding	0.000000	2.557241	2.168432	10.687023	7.383596
PASD1	protein coding	0.000000	0.000000	0.000000	0.111894	0.108737
PRRG3	protein coding	0.000000	0.801115	0.722929	0.768014	0.740741
CNGA2	protein coding	0.000000	0.000000	0.000000	0.673317	0.393988
MAGEA4	protein coding	0.000000	32.361242	22.337662	36.583325	33.156939
MAGEA10	protein coding	0.000000	0.000000	0.000000	2.199662	0.987092
GABRA3	protein coding	0.000000	0.000000	0.000000	0.069345	0.068391
AC244102.2	pseudogene	-1.000000	-1.000000	100.000000	100.000000	100.000000
MAGEA3	protein coding	0.000000	9.144893	4.308898	44.068736	24.283727
CSAG2	protein coding	0.260417	0.000000	0.118483	14.743590	72.630407
MAGEA2B	protein coding	100.000000	100.000000	100.000000	100.000000	100.000000
MAGEA2	protein coding	100.000000	100.000000	100.000000	100.000000	100.000000
CSAG3	protein coding	0.000000	0.000000	0.000000	0.000000	61.275988
MAGEA6	protein coding	0.000000	16.684842	8.216971	43.144005	25.145389
PNMA6A	protein coding	9.333333	25.000000	16.485507	100.000000	27.287066
PNMA6B	pseudogene	-1.000000	-1.000000	77.481234	-1.000000	77.481234
AC152010.1	pseudogene	-1.000000	-1.000000	67.680798	54.663150	58.886371
AC236972.4	pseudogene	-1.000000	-1.000000	100.000000	-1.000000	100.000000
PNMA6F	protein coding	0.000000	0.000000	0.000000	17.676768	3.380826
HAUS7	protein coding	0.000000	0.000000	0.000000	0.210540	0.198537
ATP2B3	protein coding	0.000000	0.000000	0.000000	0.089729	0.079678
CCNQ	protein coding	0.000000	8.860759	4.362881	1.030735	1.434933
DUSP9	protein coding	0.000000	0.000000	0.000000	2.649218	1.879103
PNCK	protein coding	0.000000	4.626027	3.015784	6.052497	5.497925
SLC6A8	protein coding	1.034661	22.946860	12.365726	0.000000	5.827643
PLXNB3	protein coding	0.000000	0.000000	0.000000	3.680982	2.059406
U52112.1	other	-1.000000	-1.000000	0.000000	2.212581	1.839384
HCFC1	protein coding	0.000000	0.000000	0.000000	0.282876	0.177290
IRAK1	protein coding	0.000000	2.096986	0.854929	0.000000	0.337553
OPN1LW	protein coding	25.570776	64.242424	30.634921	47.473778	46.029173
TEX28P2	pseudogene	-1.000000	-1.000000	100.000000	100.000000	100.000000
OPN1MW	protein coding	65.479452	100.000000	70.259638	72.915647	72.664155
TEX28P1	pseudogene	-1.000000	-1.000000	100.000000	80.243161	81.664316
OPN1MW2	protein coding	100.000000	100.000000	100.000000	100.000000	100.000000
AC244097.1	pseudogene	-1.000000	-1.000000	100.000000	57.110733	60.069032
OPN1MW3	protein coding	100.000000	100.000000	100.000000	100.000000	100.000000
TEX28	protein coding	100.000000	63.881402	91.645885	90.408383	88.120221
RPL10	protein coding	0.000000	0.000000	0.000000	0.000000	12.980794
GDI1	protein coding	0.000000	17.517606	7.847003	0.000000	3.036314
FAM50A	protein coding	0.000000	7.585335	3.329634	0.000000	0.919118
UBL4A	protein coding	3.164557	4.509701	4.241915	0.000000	3.420251
IKBKG	protein coding	60.284168	28.829268	42.006803	24.316199	26.942592
FAM223A	lincRNA	-1.000000	-1.000000	100.000000	-1.000000	100.000000
ATF4P2	pseudogene	-1.000000	-1.000000	93.750000	-1.000000	93.750000
CTAG1A	protein coding	100.000000	100.000000	100.000000	100.000000	100.000000
CTAG1B	protein coding	100.000000	100.000000	100.000000	100.000000	100.000000
AC244107.2	pseudogene	-1.000000	-1.000000	100.000000	-1.000000	100.000000
ATF4P1	pseudogene	-1.000000	-1.000000	88.992537	-1.000000	88.992537
FAM223B	lincRNA	-1.000000	-1.000000	100.000000	-1.000000	100.000000
IKBKGP1	pseudogene	-1.000000	-1.000000	80.317164	91.443628	89.996384
CTAG2	protein coding	0.000000	0.000000	0.000000	7.014682	2.675793
GAB3	protein coding	0.000000	0.772590	0.450715	0.000000	0.244976
MPP1	protein coding	0.000000	0.000000	0.000000	0.169716	0.160669
F8	protein coding	0.000000	33.333333	10.647845	1.551578	2.061710
H2AFB1	protein coding	32.471264	5.882353	21.672355	-1.000000	21.672355
F8A1	protein coding	68.100358	0.000000	44.392523	-1.000000	44.392523
MTCP1	protein coding	0.000000	0.000000	0.000000	0.196700	0.185368
BX293995.1	pseudogene	-1.000000	-1.000000	0.000000	1.659149	1.593441
CLIC2	protein coding	0.000000	0.000000	0.000000	0.120134	0.114636
AC234781.5	pseudogene	-1.000000	-1.000000	100.000000	92.996743	95.797517
H2AFB2	protein coding	100.000000	-1.000000	100.000000	-1.000000	100.000000
F8A2	protein coding	100.000000	-1.000000	100.000000	-1.000000	100.000000
MIR1184-2	miRNA	-1.000000	-1.000000	100.000000	-1.000000	100.000000
F8A3	protein coding	100.000000	100.000000	100.000000	-1.000000	100.000000
MIR1184-3	miRNA	-1.000000	-1.000000	100.000000	-1.000000	100.000000
H2AFB3	protein coding	100.000000	100.000000	100.000000	-1.000000	100.000000
TMLHE	protein coding	26.604850	90.846395	60.794127	11.290565	8.537555
IL9R	protein coding	0.000000	25.459318	12.779974	0.000000	2.198549
DDX11L16	pseudogene	-1.000000	-1.000000	13.026820	8.666667	11.342070
AC010737.1	lincRNA	-1.000000	-1.000000	0.000000	0.197588	0.195854
PCDH11Y	protein coding	0.000000	0.000000	0.000000	0.428313	0.421564
TTTY23B	pseudogene	-1.000000	-1.000000	63.593932	67.325228	66.231935
TSPY2	protein coding	16.723164	28.671329	19.641332	54.319453	39.663805
FAM197Y9	pseudogene	-1.000000	-1.000000	8.039216	33.976608	25.344783
TSPY19P	pseudogene	-1.000000	-1.000000	46.653543	12.191104	27.931961
AC006335.1	pseudogene	-1.000000	-1.000000	92.673993	100.000000	97.870075
RBMY2GP	pseudogene	-1.000000	-1.000000	66.795741	35.540560	37.679261
LINC00280	lincRNA	-1.000000	-1.000000	1.789709	58.482501	52.408202
TTTY1B	lincRNA	-1.000000	-1.000000	100.000000	81.727345	82.520229
TTTY2B	lincRNA	-1.000000	-1.000000	100.000000	85.511479	88.084465
TTTY21B	lincRNA	-1.000000	-1.000000	100.000000	59.610195	63.024979
TTTY7	lincRNA	-1.000000	-1.000000	83.208191	97.557822	95.058071
TTTY8B	lincRNA	-1.000000	-1.000000	80.763791	95.009328	91.459573
AC010154.1	pseudogene	-1.000000	-1.000000	0.000000	8.829393	8.198889
PRKY	pseudogene	-1.000000	-1.000000	0.000000	0.083096	0.077155
RBMY2HP	pseudogene	-1.000000	-1.000000	0.000000	1.660101	1.378183
RFTN1P1	pseudogene	-1.000000	-1.000000	0.000000	0.083670	0.082056
OFD1P3Y	pseudogene	-1.000000	-1.000000	0.000000	0.511509	0.468384
USP9YP4	pseudogene	-1.000000	-1.000000	0.000000	0.491382	0.433854
TSPY4	protein coding	70.530878	66.433566	69.561621	71.159875	70.602837
FAM197Y8	pseudogene	-1.000000	-1.000000	63.137666	71.621832	69.009997
TSPY8	protein coding	62.598870	69.930070	64.389411	91.888545	80.157031
FAM197Y7	pseudogene	-1.000000	-1.000000	47.432521	88.673191	75.185704
TSPY7P	pseudogene	-1.000000	-1.000000	83.468104	84.255843	83.994180
FAM197Y6	pseudogene	-1.000000	-1.000000	70.291517	74.795837	73.282525
TSPY3	protein coding	77.062147	100.000000	82.664389	97.027864	90.970735
FAM197Y5	lincRNA	-1.000000	-1.000000	67.799642	78.184739	76.592854
TSPY1	protein coding	8.926554	0.000000	6.752137	47.117173	30.075188
FAM197Y4	pseudogene	-1.000000	-1.000000	71.791768	66.934468	67.492346
TSPY9P	pseudogene	-1.000000	-1.000000	84.745763	78.290283	80.736434
FAM197Y3	pseudogene	-1.000000	-1.000000	69.421211	67.919720	68.358659
TSPY6P	pseudogene	-1.000000	-1.000000	96.324324	93.544458	94.532765
FAM197Y2	pseudogene	-1.000000	-1.000000	53.707939	72.608905	66.347602
TSPY10	protein coding	100.000000	26.223776	81.981213	67.058824	73.233405
AC017019.1	pseudogene	-1.000000	-1.000000	0.000000	10.457516	9.732875
TTTY8	lincRNA	-1.000000	-1.000000	80.905233	97.901119	93.664683
TTTY7B	lincRNA	-1.000000	-1.000000	89.215017	98.663985	97.025361
TTTY21	lincRNA	-1.000000	-1.000000	100.000000	77.121439	79.055723
TTTY2	lincRNA	-1.000000	-1.000000	100.000000	88.044586	90.168791
TTTY1	lincRNA	-1.000000	-1.000000	100.000000	83.151959	83.883027
TTTY22	lincRNA	-1.000000	-1.000000	36.150235	8.457711	9.435991
AC010891.1	lincRNA	-1.000000	-1.000000	2.013423	56.098212	50.309671
RBMY2NP	pseudogene	-1.000000	-1.000000	69.425511	32.993890	35.475848
AC006986.1	pseudogene	-1.000000	-1.000000	75.000000	-1.000000	75.000000
TSPY18P	pseudogene	-1.000000	-1.000000	49.015748	13.509061	29.722471
TTTY23	lincRNA	-1.000000	-1.000000	100.000000	100.000000	100.000000
MXRA5Y	pseudogene	-1.000000	-1.000000	0.000000	1.321427	0.970906
ARSDP1	pseudogene	-1.000000	-1.000000	0.000000	20.356830	19.604598
GYG2P1	pseudogene	-1.000000	-1.000000	0.000000	10.201046	9.865233
XGY1	pseudogene	-1.000000	-1.000000	0.000000	0.432221	0.429274
TTTY15	lincRNA	-1.000000	-1.000000	0.000000	0.150345	0.123750
USP9Y	protein coding	0.000000	0.000000	0.000000	0.082284	0.077064
VCY	protein coding	100.000000	100.000000	100.000000	100.000000	100.000000
VCY1B	protein coding	100.000000	100.000000	100.000000	100.000000	100.000000
NLGN4Y	protein coding	0.000000	0.000000	0.000000	0.010488	0.010214
RNU6-109P	snRNA	-1.000000	-1.000000	100.000000	-1.000000	100.000000
RNU6-184P	snRNA	-1.000000	-1.000000	100.000000	-1.000000	100.000000
ELOCP35	pseudogene	-1.000000	-1.000000	100.000000	-1.000000	100.000000
FAM41AY1	lincRNA	-1.000000	-1.000000	98.342541	91.189226	91.650071
TUBB1P2	pseudogene	-1.000000	-1.000000	100.000000	100.000000	100.000000
FAM224B	lincRNA	-1.000000	-1.000000	78.385032	96.247241	94.898716
RNA5SP520	rRNA	-1.000000	-1.000000	100.000000	-1.000000	100.000000
CLUHP1	pseudogene	-1.000000	-1.000000	100.000000	100.000000	100.000000
TAF9P1	pseudogene	-1.000000	-1.000000	100.000000	93.029491	97.075366
AC007742.2	pseudogene	-1.000000	-1.000000	52.896725	99.119912	90.798376
CDY5P	pseudogene	-1.000000	-1.000000	100.000000	-1.000000	100.000000
AC007742.1	pseudogene	-1.000000	-1.000000	100.000000	-1.000000	100.000000
PRYP1	pseudogene	-1.000000	-1.000000	100.000000	85.554036	85.983541
ACTG1P2	pseudogene	-1.000000	-1.000000	100.000000	-1.000000	100.000000
XKRY	pseudogene	-1.000000	-1.000000	100.000000	87.821006	90.593824
USP9YP23	pseudogene	-1.000000	-1.000000	100.000000	100.000000	100.000000
USP9YP27	pseudogene	-1.000000	-1.000000	100.000000	100.000000	100.000000
TRAPPC2P3	pseudogene	-1.000000	-1.000000	100.000000	100.000000	100.000000
OFD1P1Y	pseudogene	-1.000000	-1.000000	100.000000	96.337022	96.630589
ELOCP6	pseudogene	-1.000000	-1.000000	100.000000	-1.000000	100.000000
CDY2B	protein coding	100.000000	75.599436	92.815615	100.000000	93.843416
CDY6P	pseudogene	-1.000000	-1.000000	100.000000	100.000000	100.000000
USP9YP7	pseudogene	-1.000000	-1.000000	100.000000	100.000000	100.000000
USP9YP6	pseudogene	-1.000000	-1.000000	100.000000	98.339529	98.499608
USP9YP34	pseudogene	-1.000000	-1.000000	100.000000	91.934289	92.671978
USP9YP32	pseudogene	-1.000000	-1.000000	100.000000	100.000000	100.000000
CDY8P	pseudogene	-1.000000	-1.000000	100.000000	100.000000	100.000000
CDY2A	protein coding	94.055327	57.977208	83.506872	100.000000	85.907473
ELOCP12	pseudogene	-1.000000	-1.000000	100.000000	-1.000000	100.000000
OFD1P2Y	pseudogene	-1.000000	-1.000000	87.020906	97.074190	96.327556
TRAPPC2P8	pseudogene	-1.000000	-1.000000	100.000000	100.000000	100.000000
USP9YP15	pseudogene	-1.000000	-1.000000	100.000000	100.000000	100.000000
USP9YP16	pseudogene	-1.000000	-1.000000	100.000000	100.000000	100.000000
XKRY2	pseudogene	-1.000000	-1.000000	100.000000	100.000000	100.000000
ACTG1P11	pseudogene	-1.000000	-1.000000	100.000000	-1.000000	100.000000
PRYP2	pseudogene	-1.000000	-1.000000	100.000000	93.824797	94.026988
ELOCP26	pseudogene	-1.000000	-1.000000	100.000000	-1.000000	100.000000
CDY9P	pseudogene	-1.000000	-1.000000	100.000000	-1.000000	100.000000
TAF9P2	pseudogene	-1.000000	-1.000000	100.000000	100.000000	100.000000
CLUHP2	pseudogene	-1.000000	-1.000000	100.000000	100.000000	100.000000
FAM224A	lincRNA	-1.000000	-1.000000	100.000000	95.517477	95.856364
RNA5SP522	rRNA	-1.000000	-1.000000	100.000000	-1.000000	100.000000
RNA5SP523	rRNA	-1.000000	-1.000000	100.000000	-1.000000	100.000000
TUBB1P1	pseudogene	-1.000000	-1.000000	100.000000	100.000000	100.000000
AC007241.1	pseudogene	-1.000000	-1.000000	86.018809	89.337767	88.989777
ELOCP13	pseudogene	-1.000000	-1.000000	100.000000	-1.000000	100.000000
OFD1P4Y	pseudogene	-1.000000	-1.000000	90.407470	94.299848	94.059093
USP9YP14	pseudogene	-1.000000	-1.000000	68.683274	89.939077	88.024711
USP9YP5	pseudogene	-1.000000	-1.000000	93.004769	97.231330	96.390533
ELOCP7	pseudogene	-1.000000	-1.000000	100.000000	-1.000000	100.000000
HSFY1	protein coding	100.000000	100.000000	100.000000	92.420495	92.899366
OFD1P5Y	pseudogene	-1.000000	-1.000000	98.802626	90.803018	91.247288
OFD1P6Y	pseudogene	-1.000000	-1.000000	89.919256	84.814772	85.131361
HSFY2	protein coding	92.345164	100.000000	95.895522	92.455879	87.752772
ELOCP14	pseudogene	-1.000000	-1.000000	100.000000	-1.000000	100.000000
USP9YP10	pseudogene	-1.000000	-1.000000	91.387560	97.415362	96.272189
USP9YP28	pseudogene	-1.000000	-1.000000	100.000000	100.000000	100.000000
OFD1P7Y	pseudogene	-1.000000	-1.000000	100.000000	97.926241	98.054270
TXLNGY	pseudogene	-1.000000	-1.000000	0.000000	1.431933	1.108801
TTTY10	lincRNA	-1.000000	-1.000000	0.000000	1.535938	1.486184
AC010086.1	pseudogene	-1.000000	-1.000000	0.000000	0.564024	0.485119
RBMY1HP	pseudogene	-1.000000	-1.000000	87.247839	76.785461	78.541839
AC010141.3	pseudogene	-1.000000	-1.000000	83.519553	100.000000	94.564717
[truncated: 11,170 more chars]
