# Supplementary material for: Systematic analysis of dark and camouflaged genes reveals disease-relevant genes hiding in plain sight
Source: Genome Biol. 2019 May 20;20:97. doi: 10.1186/s13059-019-1707-2 (PMC6526621; doi:10.1186/s13059-019-1707-2)
Supplement: Supplementary file 4 — IlluminaRL250 percent dark genes in hg38. (TXT 282 kb) [file 13059_2019_1707_MOESM4_ESM.txt]

# This table shows what percentage of genes are dark, stratefied by genebody element
# gene_name : Ensembl gene name
# biotype : GENCODE biotype of gene
# biotype : percent of CDS bases that are dark within gene (non protein-coding genes will have value of -1)
# perc_UTR : percent of UTR bases that are dark within gene (non protein-coding genes will have value of -1(
# perc_exon : percent of exonic bases that are dark
# perc_intron : percent of intronic bases that are dark
# perc_total : percent of total gene that is dark
gene_name	biotype	perc_CDS	perc_UTR	perc_exon	perc_intron	perc_total
DDX11L1	pseudogene	-1.000000	-1.000000	25.144175	47.875000	32.322835
WASH7P	pseudogene	-1.000000	-1.000000	10.888889	53.182082	49.367005
MIR1302-2HG	lincRNA	-1.000000	-1.000000	53.431373	42.372881	49.646302
FAM138A	lincRNA	-1.000000	-1.000000	100.000000	100.000000	100.000000
OR4F5	protein coding	0.952381	20.873206	13.679786	4.033850	8.173857
AL627309.1	lincRNA	-1.000000	-1.000000	4.026846	8.564547	8.186279
CICP27	pseudogene	-1.000000	-1.000000	13.854631	-1.000000	13.854631
AL627309.6	pseudogene	-1.000000	-1.000000	3.183024	-1.000000	3.183024
AL627309.5	other	-1.000000	-1.000000	97.546012	77.888142	81.647524
AL627309.4	lincRNA	-1.000000	-1.000000	100.000000	100.000000	100.000000
FO538757.1	pseudogene	-1.000000	-1.000000	17.550143	26.412301	25.171670
AP006222.1	pseudogene	-1.000000	-1.000000	27.654141	14.131527	15.227320
AL732372.1	lincRNA	-1.000000	-1.000000	100.000000	82.384779	85.072967
WBP1LP7	pseudogene	-1.000000	-1.000000	100.000000	-1.000000	100.000000
OR4F29	protein coding	100.000000	100.000000	100.000000	-1.000000	100.000000
CICP7	pseudogene	-1.000000	-1.000000	99.757674	100.000000	99.786096
AC114498.1	lincRNA	-1.000000	-1.000000	15.772871	3.260034	4.384368
OR4F16	protein coding	100.000000	100.000000	100.000000	-1.000000	100.000000
CICP3	pseudogene	-1.000000	-1.000000	4.726976	76.901408	13.874066
FAM41C	lincRNA	-1.000000	-1.000000	0.000000	3.632915	2.819293
AL645608.7	lincRNA	-1.000000	-1.000000	0.000000	3.521779	3.410519
SAMD11	protein coding	0.000000	0.000000	0.000000	4.672897	3.825110
KLHL17	protein coding	0.000000	0.000000	0.000000	5.233069	2.320593
PERM1	protein coding	0.000000	0.000000	0.000000	29.035971	14.646538
AGRN	protein coding	0.000000	0.000000	0.000000	0.601590	0.466731
AL390719.1	pseudogene	-1.000000	-1.000000	0.000000	5.117845	3.949693
C1orf159	protein coding	0.000000	0.000000	0.000000	0.703258	0.622413
LINC01342	lincRNA	-1.000000	-1.000000	0.000000	16.118907	12.402330
C1QTNF12	protein coding	0.000000	0.000000	0.000000	15.403727	11.599626
SCNN1D	protein coding	1.243424	0.000000	0.646123	7.746385	5.270422
INTS11	protein coding	0.000000	0.000000	0.000000	6.196803	4.555166
ATAD3A	protein coding	0.000000	0.000000	0.000000	0.112096	0.097622
MIB2	protein coding	0.000000	0.000000	0.000000	0.426459	0.309312
MMP23B	protein coding	42.020906	0.000000	36.194478	26.840317	26.609848
CDK11B	protein coding	0.000000	0.000000	0.000000	2.128816	1.812066
MMP23A	pseudogene	-1.000000	-1.000000	36.909449	39.655172	38.152174
CDK11A	protein coding	1.733853	0.000000	1.233426	3.347349	3.028619
CFAP74	protein coding	0.000000	0.000000	0.000000	0.390794	0.363921
GABRD	protein coding	0.000000	2.453102	0.697579	0.000000	0.148342
PRKCZ	protein coding	0.000000	0.000000	0.000000	1.290014	1.239207
FAAP20	protein coding	0.000000	0.000000	0.000000	0.000000	1.100534
SKI	protein coding	0.000000	3.591241	2.191732	0.183377	0.321772
PLCH2	protein coding	0.000000	0.000000	0.000000	0.361528	0.333124
AL139246.2	other	-1.000000	-1.000000	0.000000	9.274564	5.807936
MMEL1	protein coding	0.000000	0.000000	0.000000	0.382734	0.356544
TTC34	protein coding	0.000000	0.956260	0.612731	32.918451	31.197471
PRDM16	protein coding	0.000000	0.000000	0.000000	0.046332	0.045202
ARHGEF16	protein coding	0.000000	0.000000	0.000000	1.951391	1.663731
MEGF6	protein coding	0.000000	0.000000	0.000000	0.236012	0.224553
WRAP73	protein coding	0.000000	0.000000	0.000000	2.049119	1.855051
C1orf174	protein coding	0.000000	0.000000	0.000000	3.899252	3.313037
AL805961.2	lincRNA	-1.000000	-1.000000	0.000000	7.405314	1.988766
KCNAB2	protein coding	0.000000	0.000000	0.000000	0.245237	0.227838
CAMTA1	protein coding	0.000000	0.000000	0.000000	0.060804	0.060241
CLSTN1	protein coding	0.000000	0.000000	0.000000	0.114135	0.107853
CASZ1	protein coding	0.000000	0.000000	0.000000	0.050913	0.048111
PLOD1	protein coding	0.000000	0.000000	0.000000	0.942492	0.856459
PRAMEF10	protein coding	0.000000	0.000000	0.000000	7.154006	5.117231
PRAMEF7	protein coding	39.649123	41.452991	39.903556	31.671953	35.201446
PRAMEF29P	pseudogene	-1.000000	-1.000000	49.121265	44.269190	46.915352
PRAMEF6	protein coding	35.429769	6.250000	29.669097	56.375564	51.130874
PRAMEF27	protein coding	0.000000	0.000000	0.000000	21.099670	15.481112
HNRNPCL3	protein coding	17.913832	36.226415	22.144725	38.862559	24.779412
PRAMEF25	protein coding	100.000000	72.500000	93.114241	54.586652	62.615401
PRAMEF34P	pseudogene	-1.000000	-1.000000	100.000000	100.000000	100.000000
PRAMEF36P	pseudogene	-1.000000	-1.000000	100.000000	100.000000	100.000000
AC245056.1	lincRNA	-1.000000	-1.000000	100.000000	100.000000	100.000000
PRAMEF26	protein coding	100.000000	82.588235	96.025779	77.274480	82.227891
HNRNPCL4	protein coding	100.000000	-1.000000	100.000000	-1.000000	100.000000
PRAMEF9	protein coding	54.766875	60.941176	56.176155	62.050185	60.465116
PRAMEF13	protein coding	48.971722	47.913863	48.629839	53.932179	51.584958
PRAMEF18	protein coding	23.333333	19.169329	22.071636	31.404959	25.727727
PRAMEF31P	pseudogene	-1.000000	-1.000000	37.080292	35.901060	36.464683
PRAMEF5	protein coding	77.917540	42.013889	71.902269	87.705029	84.706658
PRAMEF32P	pseudogene	-1.000000	-1.000000	100.000000	100.000000	100.000000
RNU6-771P	snRNA	-1.000000	-1.000000	100.000000	-1.000000	100.000000
PRAMEF8	protein coding	79.508772	100.000000	84.917355	97.405553	91.543851
PRAMEF33	protein coding	60.842105	78.260870	61.898484	52.847854	55.421013
KAZN	protein coding	0.000000	0.000000	0.000000	0.003622	0.003591
CASP9	protein coding	0.000000	0.353535	0.274026	0.085048	0.114840
CROCCP3	pseudogene	-1.000000	-1.000000	0.000000	0.772201	0.634801
NBPF1	protein coding	11.929825	61.927519	33.097285	5.101702	8.346506
CROCCP2	pseudogene	-1.000000	-1.000000	0.000000	0.605988	0.518228
AL137798.2	lincRNA	-1.000000	-1.000000	88.357843	48.447837	51.517144
RNU1-3	snRNA	-1.000000	-1.000000	100.000000	-1.000000	100.000000
ESPNP	pseudogene	-1.000000	-1.000000	0.000000	6.442246	5.813883
AL021920.1	lincRNA	-1.000000	-1.000000	0.000000	9.178346	8.250988
AL021920.3	lincRNA	-1.000000	-1.000000	88.264059	40.441551	44.127312
CROCC	protein coding	0.000000	0.000000	0.000000	0.000000	2.657430
MST1L	pseudogene	-1.000000	-1.000000	0.000000	1.957295	1.291838
BX284668.1	lincRNA	-1.000000	-1.000000	47.966507	43.093385	45.299145
MFAP2	protein coding	0.000000	18.811881	10.563940	0.000000	2.100111
ARHGEF10L	protein coding	0.000000	0.000000	0.000000	0.070458	0.068338
VWA5B1	protein coding	0.000000	0.000000	0.000000	0.508704	0.470496
EIF4G3	protein coding	0.000000	0.000000	0.000000	0.013757	0.013492
ECE1	protein coding	0.000000	0.000000	0.000000	0.134450	0.127868
CELA3B	protein coding	0.000000	0.000000	0.000000	0.825009	0.767772
CDC42	protein coding	0.000000	0.000000	0.000000	0.151836	0.138892
CLIC4	protein coding	0.000000	0.000000	0.000000	1.900393	1.816767
RSRP1	protein coding	0.000000	0.000000	0.000000	4.523894	4.382346
RHD	protein coding	0.000000	0.000000	0.000000	7.015819	6.638875
RHCE	protein coding	0.000000	0.000000	0.000000	5.312372	5.142546
CNKSR1	protein coding	0.000000	0.000000	0.000000	1.471670	1.121525
MATN1	protein coding	0.000000	0.000000	0.000000	0.318960	0.219334
SDC3	protein coding	0.000000	0.000000	0.000000	0.122760	0.101797
PUM1	protein coding	0.000000	0.000000	0.000000	0.138502	0.132357
LCK	protein coding	0.000000	0.000000	0.000000	0.139276	0.128844
A3GALT2	protein coding	0.000000	-1.000000	0.000000	3.713727	3.446832
PHC2	protein coding	0.000000	0.000000	0.000000	0.000000	0.232712
AL353604.1	lincRNA	-1.000000	-1.000000	0.000000	0.046956	0.046503
BMP8A	protein coding	0.000000	0.000000	0.000000	0.684343	0.650354
BMP8B	protein coding	0.000000	0.000000	0.000000	2.044997	1.733009
FOXJ3	protein coding	0.000000	0.000000	0.000000	0.085949	0.082215
FAAH	protein coding	0.000000	0.000000	0.000000	1.237184	1.102997
CYP4Z2P	pseudogene	-1.000000	-1.000000	2.817783	3.684296	3.662237
CYP4Z1	protein coding	2.964427	0.000000	2.362205	3.140847	3.114241
TRABD2B	protein coding	0.000000	0.000000	0.000000	0.029217	0.028346
SKINT1L	pseudogene	-1.000000	-1.000000	0.000000	0.077099	0.075287
SPATA6	protein coding	0.000000	0.000000	0.000000	0.029116	0.028275
RAB3B	protein coding	0.000000	0.000000	0.000000	0.257301	0.217370
LRP8	protein coding	0.000000	0.000000	0.000000	0.428120	0.388538
AL603840.1	lincRNA	-1.000000	-1.000000	0.000000	0.044358	0.043981
LINC01753	lincRNA	-1.000000	-1.000000	0.000000	0.940111	0.919399
FYB2	protein coding	0.000000	0.000000	0.000000	0.041070	0.039646
DAB1	protein coding	0.000000	0.000000	0.000000	0.000000	0.064886
PATJ	protein coding	0.000000	0.000000	0.000000	0.020888	0.020400
DOCK7	protein coding	0.000000	0.000000	0.000000	0.144590	0.137993
CACHD1	protein coding	0.000000	0.000000	0.000000	0.043791	0.042742
LEPR	protein coding	0.000000	0.000000	0.000000	0.182949	0.173829
AL033530.1	lincRNA	-1.000000	-1.000000	0.000000	0.290714	0.287606
ZRANB2-AS2	other	-1.000000	-1.000000	0.000000	0.072793	0.071454
NEGR1	protein coding	0.000000	0.000000	0.000000	0.085032	0.083785
FPGT-TNNI3K	protein coding	0.000000	0.000000	0.000000	0.035379	0.034418
SLC44A5	protein coding	0.000000	0.000000	0.000000	0.190667	0.187782
ST6GALNAC3	protein coding	0.000000	0.000000	0.000000	0.005967	0.005894
AC104454.2	lincRNA	-1.000000	-1.000000	0.000000	15.368381	15.112067
COL24A1	protein coding	0.000000	0.000000	0.000000	0.228181	0.224451
BCAR3	protein coding	0.000000	0.000000	0.000000	0.028444	0.028034
SLC44A3-AS1	pseudogene	-1.000000	-1.000000	0.000000	0.025045	0.024005
TMEM56-RWDD3	protein coding	0.000000	0.000000	0.000000	0.099744	0.098220
PTBP2	protein coding	0.000000	0.000000	0.000000	0.073414	0.064660
AMY2A	protein coding	26.888021	9.826590	23.751328	22.131032	22.477422
AMY1A	protein coding	83.984375	72.763158	80.270035	65.145407	68.911917
AMY1B	protein coding	85.481771	95.000000	88.632404	89.261552	89.087965
AMYP1	pseudogene	-1.000000	-1.000000	28.375734	24.325381	25.016265
AMY1C	protein coding	78.190104	33.684211	75.597793	69.585531	70.787059
NBPF4	protein coding	53.343313	0.000000	41.353965	51.343448	50.110897
AL359258.1	lincRNA	-1.000000	-1.000000	100.000000	41.184697	52.869607
SLC25A24P1	pseudogene	-1.000000	-1.000000	26.049973	44.048242	43.521799
NBPF5P	pseudogene	-1.000000	-1.000000	51.900312	88.031062	86.356359
SLC25A24P2	pseudogene	-1.000000	-1.000000	68.958743	83.037305	82.845656
AL390038.1	lincRNA	-1.000000	-1.000000	100.000000	55.078398	64.001601
NBPF6	protein coding	51.746507	0.000000	40.116054	48.743441	47.678571
GSTM2	protein coding	0.000000	7.638515	6.761905	1.632576	2.150305
AL445426.1	lincRNA	-1.000000	-1.000000	0.000000	0.554321	0.552664
MAGI3	protein coding	0.000000	0.000000	0.000000	0.770317	0.752099
MAN1A2	protein coding	0.000000	0.000000	0.000000	0.023067	0.021682
NOTCH2	protein coding	0.000000	8.062403	4.212033	4.345161	4.331543
RNU6-465P	snRNA	-1.000000	-1.000000	100.000000	-1.000000	100.000000
SEC22B	protein coding	0.000000	0.000000	0.000000	2.853868	1.846430
AC244669.2	pseudogene	-1.000000	-1.000000	27.582160	36.217788	36.158081
AC244669.1	pseudogene	-1.000000	-1.000000	39.240506	51.418531	51.236299
NBPF8	pseudogene	-1.000000	-1.000000	19.046725	35.945250	33.052954
AC241952.1	pseudogene	-1.000000	-1.000000	2.271468	23.848853	22.920697
NBPF26	protein coding	6.567164	16.681588	12.187034	12.460187	12.445771
LINC00623	lincRNA	-1.000000	-1.000000	0.000000	4.038113	3.950383
AC241377.2	pseudogene	-1.000000	-1.000000	0.000000	0.887183	0.869500
AC244453.1	lincRNA	-1.000000	-1.000000	0.000000	0.712741	0.700348
FAM72B	protein coding	0.000000	0.000000	0.000000	1.185486	1.011569
SRGAP2C	protein coding	7.987471	13.010462	12.119950	4.278080	4.550218
EMBP1	pseudogene	-1.000000	-1.000000	0.000000	1.183102	1.085638
AC242852.1	pseudogene	-1.000000	-1.000000	100.000000	-1.000000	100.000000
AC242852.2	pseudogene	-1.000000	-1.000000	8.582503	28.176777	27.070872
AC239859.5	pseudogene	-1.000000	-1.000000	43.135662	20.511337	21.264582
NKAIN1P1	pseudogene	-1.000000	-1.000000	37.349398	-1.000000	37.349398
AC239859.3	lincRNA	-1.000000	-1.000000	18.918919	26.148796	24.000000
AC239800.3	lincRNA	-1.000000	-1.000000	51.430752	0.916936	38.236123
AC239798.1	pseudogene	-1.000000	-1.000000	2.297872	6.845708	6.478795
FCGR1CP	pseudogene	-1.000000	-1.000000	0.000000	5.859273	5.101344
FAM72C	protein coding	32.439024	46.553552	44.033101	17.029163	20.775857
SRGAP2D	pseudogene	-1.000000	-1.000000	25.294118	15.710553	15.816562
IGKV1OR1-1	pseudogene	-1.000000	-1.000000	100.000000	100.000000	100.000000
AC244015.1	pseudogene	-1.000000	-1.000000	100.000000	-1.000000	100.000000
AC244015.2	pseudogene	-1.000000	-1.000000	100.000000	89.138963	89.775288
AC245595.1	lincRNA	-1.000000	-1.000000	100.000000	97.238333	97.338550
RNA5SP529	rRNA	-1.000000	-1.000000	100.000000	-1.000000	100.000000
AC245595.2	pseudogene	-1.000000	-1.000000	98.237288	96.014559	96.131865
PPIAL4E	protein coding	100.000000	100.000000	100.000000	-1.000000	100.000000
AC246785.1	pseudogene	-1.000000	-1.000000	0.000000	26.432161	23.325942
PPIAL4F	protein coding	100.000000	100.000000	100.000000	-1.000000	100.000000
LINC01632	lincRNA	-1.000000	-1.000000	100.000000	97.456079	97.615283
FP700111.1	lincRNA	-1.000000	-1.000000	40.143942	78.783367	78.435794
RNA5SP59	rRNA	-1.000000	-1.000000	100.000000	-1.000000	100.000000
FP700111.2	pseudogene	-1.000000	-1.000000	100.000000	88.797080	89.461197
SRGAP2B	protein coding	17.149569	47.801540	42.305532	10.346902	11.440822
FAM72D	protein coding	21.111111	30.781089	28.964942	15.482020	17.417345
AC241585.4	pseudogene	-1.000000	-1.000000	0.000000	7.744283	7.104542
AC241585.2	pseudogene	-1.000000	-1.000000	26.040555	3.761645	5.373468
NBPF20	protein coding	80.016046	14.837751	66.162999	69.946588	69.339305
AC239860.2	pseudogene	-1.000000	-1.000000	57.620818	91.816143	83.834910
AC239860.1	pseudogene	-1.000000	-1.000000	0.000000	1.237576	1.099853
AC239799.2	lincRNA	-1.000000	-1.000000	25.337331	-1.000000	25.337331
RNU6-1071P	snRNA	-1.000000	-1.000000	100.000000	-1.000000	100.000000
NUDT4P2	pseudogene	-1.000000	-1.000000	100.000000	-1.000000	100.000000
AC245407.3	pseudogene	-1.000000	-1.000000	0.000000	9.703779	7.883817
AC245407.2	lincRNA	-1.000000	-1.000000	50.532125	76.494746	70.401183
HYDIN2	pseudogene	-1.000000	-1.000000	1.420455	1.067943	1.082232
NBPF12	protein coding	3.218187	2.111226	2.626874	1.153301	1.343590
PDE4DIPP1	pseudogene	-1.000000	-1.000000	23.780488	14.296774	15.476101
NBPF11	protein coding	0.000000	3.358869	1.942078	0.272793	0.469409
AC239809.3	lincRNA	-1.000000	-1.000000	28.550697	18.295381	19.406257
AC239803.1	lincRNA	-1.000000	-1.000000	0.000000	2.969697	2.624639
NBPF14	protein coding	30.115256	15.496787	25.233182	31.466800	30.963293
RNU6-1171P	snRNA	-1.000000	-1.000000	100.000000	-1.000000	100.000000
NUDT4B	protein coding	100.000000	100.000000	100.000000	-1.000000	100.000000
AC245389.2	pseudogene	-1.000000	-1.000000	100.000000	100.000000	100.000000
AC245389.1	pseudogene	-1.000000	-1.000000	100.000000	-1.000000	100.000000
PDE4DIP	protein coding	5.767102	6.306715	6.063628	15.635474	13.838529
RN7SKP88	other	-1.000000	-1.000000	100.000000	-1.000000	100.000000
NBPF9	protein coding	0.000000	0.049116	0.031148	0.174204	0.157468
AC239804.2	pseudogene	-1.000000	-1.000000	0.000000	1.046129	0.994130
AC245297.3	lincRNA	-1.000000	-1.000000	0.000000	11.174322	10.974650
AC245297.1	pseudogene	-1.000000	-1.000000	41.309013	24.892505	25.016163
AC245297.2	lincRNA	-1.000000	-1.000000	7.978723	-1.000000	7.978723
RF00100	other	-1.000000	-1.000000	100.000000	-1.000000	100.000000
AC242843.1	pseudogene	-1.000000	-1.000000	100.000000	100.000000	100.000000
NBPF19	protein coding	62.826558	25.336015	40.997658	28.766115	30.192834
LINC00869	pseudogene	-1.000000	-1.000000	0.000000	0.288153	0.254137
AC243772.3	pseudogene	-1.000000	-1.000000	0.000000	6.231695	5.936562
FCGR1A	protein coding	0.000000	0.000000	0.000000	5.406467	4.194171
HIST2H2BF	protein coding	0.000000	0.000000	0.000000	1.521571	1.391322
HIST2H4A	protein coding	100.000000	100.000000	100.000000	-1.000000	81.893641
HIST2H3C	protein coding	100.000000	100.000000	100.000000	-1.000000	100.000000
HIST2H2AA3	protein coding	100.000000	100.000000	100.000000	-1.000000	100.000000
HIST2H2BD	pseudogene	-1.000000	-1.000000	12.195122	-1.000000	12.195122
HIST2H2BC	pseudogene	-1.000000	-1.000000	5.699482	-1.000000	5.699482
HIST2H2AA4	protein coding	100.000000	100.000000	100.000000	-1.000000	100.000000
HIST2H3A	protein coding	100.000000	100.000000	100.000000	-1.000000	100.000000
HIST2H4B	protein coding	100.000000	100.000000	100.000000	-1.000000	79.302163
HORMAD1	protein coding	0.000000	0.000000	0.000000	1.521240	1.393026
CTSS	protein coding	0.000000	0.000000	0.000000	0.591005	0.522916
HRNR	protein coding	7.400912	0.000000	6.578674	0.000000	5.226653
SPRR5	protein coding	43.425076	0.000000	17.401961	0.000000	6.749049
ZBTB7B	protein coding	0.000000	4.108496	2.439024	0.000000	0.648125
MTX1	protein coding	26.504298	53.389831	30.392157	3.535499	12.136585
GBAP1	pseudogene	-1.000000	-1.000000	26.041261	1.354176	6.051026
MTX1P1	pseudogene	-1.000000	-1.000000	44.205496	5.037985	14.895522
GBA	protein coding	7.576792	51.866029	26.015936	1.685029	7.660779
CLK2	protein coding	0.000000	0.000000	0.000000	0.000000	0.275235
SEMA4A	protein coding	0.000000	0.000000	0.000000	0.435243	0.378464
IQGAP3	protein coding	0.000000	0.000000	0.000000	1.728587	1.504269
MNDA	protein coding	0.000000	0.000000	0.000000	0.133950	0.120952
IGSF8	protein coding	0.000000	21.116139	5.588822	1.790634	3.077732
COPA	protein coding	0.000000	0.000000	0.000000	0.067008	0.060968
ARHGAP30	protein coding	0.000000	0.000000	0.000000	0.220644	0.178075
AL592295.3	lincRNA	-1.000000	-1.000000	6.264501	30.052533	29.744912
FCGR2C	pseudogene	-1.000000	14.692654	7.431663	10.608612	10.154997
FCGR2B	protein coding	11.575563	7.866109	9.492481	14.470632	13.787322
NOS1AP	protein coding	0.000000	0.000000	0.000000	0.040281	0.039242
TMCO1	protein coding	0.000000	0.000000	0.000000	0.249239	0.235835
RCSD1	protein coding	0.000000	0.000000	0.000000	0.038351	0.036767
ADCY10	protein coding	0.000000	0.000000	0.000000	0.189036	0.178389
AL022100.1	pseudogene	-1.000000	-1.000000	0.000000	0.072795	0.070732
C1orf112	protein coding	0.000000	0.000000	0.000000	0.000000	0.025511
AL023495.1	lincRNA	-1.000000	-1.000000	0.000000	0.242703	0.233062
SUCO	protein coding	0.000000	0.000000	0.000000	0.264561	0.244074
COP1	protein coding	0.000000	0.000000	0.000000	0.031984	0.031600
PAPPA2	protein coding	0.000000	0.000000	0.000000	0.145459	0.141462
RASAL2	protein coding	0.000000	0.000000	0.000000	0.046173	0.044358
RALGPS2	protein coding	0.000000	0.000000	0.000000	0.107603	0.103206
ACBD6	protein coding	0.000000	0.000000	0.000000	0.135451	0.132447
XPR1	protein coding	0.000000	0.000000	0.000000	0.335541	0.324496
STX6	protein coding	0.000000	0.483537	0.413956	0.000000	0.041659
ERVMER61-1	lincRNA	-1.000000	-1.000000	0.000000	0.257539	0.253279
AL390957.1	lincRNA	-1.000000	-1.000000	0.000000	0.002821	0.002785
AL357793.1	lincRNA	-1.000000	-1.000000	0.000000	0.653581	0.648096
BX248415.1	protein coding	0.000000	0.000000	0.000000	0.549073	0.544940
DENND1B	protein coding	0.000000	0.000000	0.000000	0.430012	0.414840
LINC01221	lincRNA	-1.000000	-1.000000	0.000000	0.430452	0.425729
INAVA	protein coding	0.000000	8.110848	4.941322	0.000000	0.972172
PPP1R12B	protein coding	0.000000	0.000000	0.000000	0.059375	0.055326
PIK3C2B	protein coding	0.000000	0.000000	0.000000	0.381728	0.335664
DSTYK	protein coding	0.000000	0.000000	0.000000	0.219121	0.192583
FAM72A	protein coding	0.000000	8.678370	7.239569	3.745187	4.370716
SRGAP2	protein coding	3.219697	0.000000	1.124463	1.983911	1.954439
IKBKE	protein coding	0.000000	0.000000	0.000000	0.467678	0.405104
FCMR	protein coding	0.000000	0.000000	0.000000	0.179641	0.159058
CR1	protein coding	24.839486	0.000000	18.659566	21.549117	21.353129
MIR29B2CHG	lincRNA	-1.000000	-1.000000	0.000000	0.206098	0.162417
SYT14	protein coding	0.000000	0.000000	0.000000	0.057464	0.054027
ESRRG	protein coding	0.000000	0.000000	0.000000	0.005901	0.005831
SLC30A10	protein coding	0.000000	0.000000	0.000000	0.468425	0.019764
AL513314.2	lincRNA	-1.000000	-1.000000	0.000000	0.093142	0.087687
CAPN8	protein coding	0.000000	0.000000	0.000000	0.223531	0.216086
CAPN2	protein coding	0.000000	0.000000	0.000000	0.052429	0.049714
TP53BP2	protein coding	0.000000	0.000000	0.000000	0.084891	0.078701
DNAH14	protein coding	0.000000	0.000000	0.000000	0.045808	0.044331
EPHX1	protein coding	0.000000	0.000000	0.000000	0.159879	0.149418
TUBB8P10	pseudogene	-1.000000	-1.000000	0.000000	8.323281	3.265499
SNAP47	protein coding	0.000000	0.000000	0.000000	0.000000	0.034161
PRSS38	protein coding	0.000000	0.000000	0.000000	0.325391	0.311921
IBA57	protein coding	0.000000	0.000000	0.000000	1.565762	0.821068
OBSCN	protein coding	0.000000	0.000000	0.000000	0.050281	0.041583
AL670729.3	lincRNA	-1.000000	-1.000000	0.000000	14.984709	5.432373
RNA5S1	rRNA	-1.000000	-1.000000	100.000000	-1.000000	100.000000
RNA5S2	rRNA	-1.000000	-1.000000	100.000000	-1.000000	100.000000
RNA5S3	rRNA	-1.000000	-1.000000	100.000000	-1.000000	100.000000
RNA5S4	rRNA	-1.000000	-1.000000	100.000000	-1.000000	100.000000
RNA5S5	rRNA	-1.000000	-1.000000	100.000000	-1.000000	100.000000
RNA5S6	rRNA	-1.000000	-1.000000	75.423729	-1.000000	75.423729
RNA5S7	rRNA	-1.000000	-1.000000	100.000000	-1.000000	100.000000
RNA5S8	rRNA	-1.000000	-1.000000	100.000000	-1.000000	100.000000
RNA5S10	rRNA	-1.000000	-1.000000	100.000000	-1.000000	100.000000
RNA5S11	rRNA	-1.000000	-1.000000	75.423729	-1.000000	75.423729
RNA5S12	rRNA	-1.000000	-1.000000	95.762712	-1.000000	95.762712
RNA5S13	rRNA	-1.000000	-1.000000	100.000000	-1.000000	100.000000
RNA5S14	rRNA	-1.000000	-1.000000	100.000000	-1.000000	100.000000
RNA5S15	rRNA	-1.000000	-1.000000	100.000000	-1.000000	100.000000
RNA5S16	rRNA	-1.000000	-1.000000	100.000000	-1.000000	100.000000
RNA5S17	rRNA	-1.000000	-1.000000	100.000000	-1.000000	100.000000
AL137793.2	lincRNA	-1.000000	-1.000000	0.000000	0.195457	0.187085
PGBD5	protein coding	0.000000	0.000000	0.000000	0.151835	0.136743
DISC1	protein coding	0.000000	0.000000	0.000000	0.038433	0.037398
TARBP1	protein coding	0.000000	0.000000	0.000000	0.598041	0.562706
EDARADD	protein coding	0.000000	0.000000	0.000000	0.490561	0.421575
ACTN2	protein coding	0.000000	0.000000	0.000000	1.562586	1.459509
RYR2	protein coding	0.000000	0.000000	0.000000	0.024518	0.023996
ZP4	protein coding	0.000000	0.000000	0.000000	1.022630	0.827079
CHRM3	protein coding	0.000000	0.000000	0.000000	0.000000	0.067500
RGS7	protein coding	0.000000	0.000000	0.000000	0.051113	0.050884
SEPT14P21	pseudogene	-1.000000	-1.000000	7.128310	12.611129	12.260334
LINC01347	pseudogene	-1.000000	-1.000000	4.322917	8.120203	7.802012
CEP170	protein coding	12.833028	9.257143	11.346085	0.885180	1.558203
AKT3	protein coding	0.000000	0.000000	0.000000	0.006754	0.006614
AL591885.1	lincRNA	-1.000000	-1.000000	0.000000	0.088996	0.087750
EFCAB2	protein coding	0.000000	0.000000	0.000000	0.017333	0.016512
KIF26B	protein coding	0.000000	0.000000	0.000000	0.059183	0.057715
SMYD3	protein coding	0.000000	0.000000	0.000000	0.193404	0.192620
AC113174.1	pseudogene	-1.000000	-1.000000	100.000000	-1.000000	100.000000
ZNF124	protein coding	2.788104	0.060735	0.732433	3.477728	3.239344
OR2T2	protein coding	0.000000	27.995301	20.260697	8.939802	12.846372
AC138089.1	lincRNA	-1.000000	-1.000000	4.865424	0.000000	3.793382
OR2T5	protein coding	-1.000000	79.397781	79.397781	-1.000000	79.397781
OR2G6	protein coding	0.000000	8.941849	7.569400	73.721678	52.444975
OR2T29	protein coding	63.502110	12.440758	30.804249	37.150838	34.283276
OR2T35	protein coding	0.000000	63.659274	42.726658	28.672032	33.322125
OR2T27	protein coding	0.000000	0.000000	0.000000	10.222626	7.908612
LYPD8	protein coding	0.000000	0.000000	0.000000	4.179026	1.709356
AC215217.1	lincRNA	-1.000000	-1.000000	55.012853	13.492823	19.975836
AL713922.1	pseudogene	-1.000000	-1.000000	13.941019	3.389831	7.090239
DIP2C	protein coding	0.000000	0.000000	0.000000	0.923222	0.904019
PRR26	protein coding	0.000000	0.000000	0.000000	0.288990	0.152804
IDI1	protein coding	0.000000	0.000000	0.000000	8.036996	5.030944
ADARB2	protein coding	0.000000	0.000000	0.000000	0.239355	0.235648
AL713851.1	lincRNA	-1.000000	-1.000000	0.000000	0.249992	0.245967
PFKP	protein coding	0.000000	0.000000	0.000000	1.591397	1.486432
AKR1E2	protein coding	0.000000	0.000000	0.000000	0.233535	0.226263
AL355303.1	lincRNA	-1.000000	-1.000000	0.000000	6.193380	6.048193
UCN3	protein coding	0.000000	3.506311	2.085071	0.000000	0.258184
NET1	protein coding	0.000000	0.000000	0.000000	0.116012	0.106726
PFKFB3	protein coding	0.000000	0.000000	0.000000	0.250067	0.236988
LINC00707	lincRNA	-1.000000	-1.000000	0.000000	0.647507	0.616036
KIN	protein coding	0.000000	3.349468	2.725697	0.000000	0.467328
CELF2	protein coding	0.000000	0.000000	0.000000	0.047368	0.046444
USP6NL	protein coding	0.000000	0.000000	0.000000	0.019370	0.017743
CDC123	protein coding	0.000000	0.000000	0.000000	0.184707	0.179408
CAMK1D	protein coding	0.000000	0.000000	0.000000	0.251561	0.247087
SLC39A12	protein coding	0.000000	0.000000	0.000000	0.063190	0.061234
MALRD1	protein coding	0.000000	0.000000	0.000000	0.004276	0.003910
MLLT10	protein coding	0.000000	0.000000	0.000000	0.026304	0.025576
ARMC3	protein coding	0.000000	0.000000	0.000000	0.020691	0.019910
C10orf67	protein coding	0.000000	0.000000	0.000000	0.138285	0.132233
KIAA1217	protein coding	0.000000	0.000000	0.000000	0.016256	0.016059
GPR158	protein coding	0.000000	0.000000	0.000000	0.005474	0.005384
APBB1IP	protein coding	0.000000	0.000000	0.000000	0.025402	0.024691
LRRC37A6P	pseudogene	-1.000000	-1.000000	0.000000	2.166644	1.236169
SVIL	protein coding	0.000000	0.000000	0.000000	0.036697	0.035428
JCAD	protein coding	0.000000	0.000000	0.000000	0.181556	0.066216
CCNY	protein coding	0.000000	0.000000	0.000000	0.008123	0.007984
ANKRD30A	protein coding	12.137805	0.000000	10.894942	4.667346	4.791288
AL117337.1	lincRNA	-1.000000	-1.000000	0.000000	0.783152	0.760772
IGKV1OR10-1	pseudogene	-1.000000	-1.000000	22.865854	0.000000	16.592920
AL031601.2	pseudogene	-1.000000	-1.000000	0.000000	0.542425	0.533396
PABPC1P8	pseudogene	-1.000000	-1.000000	23.980815	-1.000000	23.980815
AL137026.1	lincRNA	-1.000000	-1.000000	0.000000	1.543739	1.335435
C10orf142	protein coding	0.000000	0.000000	0.000000	39.452055	6.923077
RASSF4	protein coding	0.000000	0.000000	0.000000	0.351020	0.306984
DEPP1	protein coding	0.000000	0.000000	0.000000	0.000000	1.430579
WASHC2C	protein coding	0.000000	0.000000	0.000000	1.393557	1.292559
PARGP1	pseudogene	-1.000000	-1.000000	0.000000	1.504021	1.467038
AGAP7P	pseudogene	-1.000000	-1.000000	0.000000	3.244838	2.935088
ANTXRLP1	pseudogene	-1.000000	-1.000000	0.000000	0.843514	0.804094
AGAP14P	pseudogene	-1.000000	-1.000000	0.000000	1.508987	1.363425
ANXA8L1	protein coding	15.209472	0.000000	7.674632	30.030804	27.009965
NPY4R	protein coding	13.209220	12.333736	12.838875	29.188806	22.480134
SYT15	protein coding	9.255663	25.303490	21.666422	12.583580	16.457759
AL356056.1	lincRNA	-1.000000	-1.000000	28.794481	8.464086	12.398146
FAM35BP	pseudogene	-1.000000	-1.000000	18.128499	15.429812	15.674713
RN7SL248P	other	-1.000000	-1.000000	9.146341	-1.000000	9.146341
CTSLP2	pseudogene	-1.000000	-1.000000	0.000000	5.634409	4.270579
AGAP13P	pseudogene	-1.000000	-1.000000	0.000000	1.853515	1.810777
PTPN20	protein coding	37.209302	3.108808	13.313162	13.306392	13.285470
ANXA8	protein coding	22.659668	0.000000	6.514085	15.693139	14.177363
FAM25G	protein coding	0.000000	0.000000	0.000000	4.701890	4.336165
AGAP9	protein coding	0.000000	0.000000	0.000000	6.324804	5.627984
RNA5SP312	rRNA	-1.000000	-1.000000	100.000000	-1.000000	100.000000
FAM35DP	pseudogene	-1.000000	-1.000000	0.000000	7.436059	6.938545
FO681492.1	protein coding	9.681787	38.092885	30.497738	13.743219	21.008799
AC245041.2	lincRNA	-1.000000	-1.000000	4.947283	11.696921	11.498341
NPY4R2	protein coding	0.000000	59.250302	25.063939	34.819533	30.825496
AGAP12P	pseudogene	-1.000000	-1.000000	0.000000	6.282939	5.586438
RNA5SP315	rRNA	-1.000000	-1.000000	100.000000	-1.000000	100.000000
BMS1P7	pseudogene	-1.000000	-1.000000	17.982873	4.924461	6.348880
PTPN20CP	pseudogene	-1.000000	-1.000000	39.717084	16.188948	16.582951
WDFY4	protein coding	0.000000	0.000000	0.000000	0.100101	0.096618
PARG	protein coding	0.000000	0.000000	0.000000	1.445799	1.404650
AGAP6	protein coding	0.000000	0.000000	0.000000	1.460406	1.296408
WASHC2A	protein coding	0.000000	0.000000	0.000000	1.694327	1.562071
SLC9A3P1	pseudogene	-1.000000	-1.000000	41.983373	-1.000000	41.983373
ASAH2	protein coding	6.683480	0.000000	2.299349	4.555259	4.320087
ASAH2B	protein coding	0.621118	0.000000	0.052020	8.306235	1.527657
PRKG1	protein coding	0.000000	0.000000	0.000000	0.002238	0.002218
PCDH15	protein coding	0.000000	0.000000	0.000000	0.005910	0.005862
BICC1	protein coding	0.000000	0.000000	0.000000	0.024003	0.023563
CCDC6	protein coding	0.000000	0.000000	0.000000	0.127602	0.121296
AC022387.1	lincRNA	-1.000000	-1.000000	0.000000	0.184555	0.184103
SLC25A16	protein coding	0.000000	0.000000	0.000000	0.368651	0.319353
STOX1	protein coding	2.673797	0.000000	2.177812	0.000000	0.125201
SAR1A	protein coding	0.000000	0.000000	0.000000	0.198365	0.142033
PPA1	protein coding	0.000000	0.000000	0.000000	0.160656	0.151218
CDH23	protein coding	0.000000	0.000000	0.000000	0.012461	0.011933
ASCC1	protein coding	0.000000	0.000000	0.000000	0.178552	0.173408
CFAP70	protein coding	0.000000	0.000000	0.000000	0.024686	0.023787
AGAP5	protein coding	0.000000	0.000000	0.000000	0.711575	0.628299
ADK	protein coding	0.000000	0.000000	0.000000	0.014397	0.014334
KAT6B	protein coding	0.000000	0.000000	0.000000	0.022155	0.021252
ZNF503-AS1	lincRNA	-1.000000	-1.000000	0.000000	0.055785	0.054012
LRMDA	protein coding	0.000000	0.000000	0.000000	0.008632	0.008594
KCNMA1	protein coding	0.000000	0.000000	0.000000	0.008856	0.008585
AC012560.1	lincRNA	-1.000000	-1.000000	0.000000	0.007279	0.007259
ZMIZ1	protein coding	0.000000	0.000000	0.000000	0.011687	0.011313
NUTM2B	protein coding	0.000000	35.599078	18.251624	2.845465	9.673477
NUTM2E	protein coding	13.201821	20.400729	16.473510	7.254502	10.756303
FAM213A	protein coding	0.000000	0.000000	0.000000	0.263701	0.204876
NRG3	protein coding	0.000000	0.000000	0.000000	0.008669	0.008634
GRID1	protein coding	0.000000	0.000000	0.000000	0.069903	0.069367
WAPL	protein coding	0.000000	0.000000	0.000000	0.071080	0.065851
NUTM2A	protein coding	17.526158	24.116424	20.645542	36.794973	29.616056
PCGF5	protein coding	0.000000	0.000000	0.000000	0.277990	0.261295
HECTD2	protein coding	0.000000	0.000000	0.000000	3.263086	3.046926
BTAF1	protein coding	0.000000	0.000000	0.000000	0.076600	0.071324
KIF11	protein coding	0.000000	0.000000	0.000000	0.075164	0.069233
AL359385.1	pseudogene	-1.000000	-1.000000	0.000000	32.462275	28.589951
HPSE2	protein coding	0.000000	0.000000	0.000000	0.321176	0.319344
ABCC2	protein coding	0.000000	0.000000	0.000000	0.268469	0.244745
BLOC1S2	protein coding	0.000000	0.000000	0.000000	0.553435	0.431805
PKD2L1	protein coding	0.000000	0.000000	0.000000	0.361691	0.335444
KCNIP2	protein coding	0.000000	0.000000	0.000000	0.252878	0.211746
WBP1L	protein coding	0.000000	0.000000	0.000000	0.186740	0.175664
SH3PXD2A	protein coding	0.000000	0.000000	0.000000	0.013199	0.012619
SORCS3	protein coding	0.000000	0.000000	0.000000	0.045769	0.045343
MXI1	protein coding	0.000000	0.000000	0.000000	0.636605	0.603059
SHOC2	protein coding	0.000000	0.729594	0.405885	0.000000	0.017000
GPAM	protein coding	0.000000	0.000000	0.000000	0.000000	0.184696
ACSL5	protein coding	0.000000	0.000000	0.000000	0.436205	0.404694
VTI1A	protein coding	0.000000	0.000000	0.000000	0.031943	0.031473
VWA2	protein coding	0.000000	0.000000	0.000000	0.310356	0.291283
PDZD8	protein coding	0.000000	0.000000	0.000000	0.091539	0.082491
AL354863.1	other	-1.000000	-1.000000	0.000000	0.296783	0.286851
GRK5	protein coding	0.000000	2.613636	0.866943	0.053394	0.061074
BAG3	protein coding	0.000000	0.000000	0.000000	0.324991	0.291126
FGFR2	protein coding	0.000000	0.000000	0.000000	0.078570	0.074090
TACC2	protein coding	0.000000	0.000000	0.000000	0.035090	0.033538
DMBT1	protein coding	23.712151	0.000000	22.410803	21.479790	21.568297
DMBT1P1	pseudogene	-1.000000	-1.000000	0.000000	0.105361	0.096471
LHPP	protein coding	0.000000	0.000000	0.000000	0.319635	0.308227
CTBP2	protein coding	0.000000	0.000000	0.000000	0.075471	0.071246
LINC00601	lincRNA	-1.000000	-1.000000	0.000000	2.106187	1.797753
DOCK1	protein coding	0.000000	0.000000	0.000000	0.019995	0.019740
MGMT	protein coding	0.000000	0.000000	0.000000	0.108341	0.107705
EBF3	protein coding	0.000000	0.000000	0.000000	0.063759	0.061451
C10orf143	protein coding	0.000000	0.000000	0.000000	0.000000	0.342541
PPP2R2D	protein coding	0.000000	0.000000	0.000000	0.205850	0.185842
JAKMIP3	protein coding	0.512821	0.000000	0.196226	1.457797	1.353914
STK32C	protein coding	0.000000	0.000000	0.000000	0.105018	0.102127
LRRC27	protein coding	0.000000	0.000000	0.000000	0.136551	0.115149
AL451069.2	lincRNA	-1.000000	-1.000000	0.000000	4.071247	3.422460
INPP5A	protein coding	0.000000	0.000000	0.000000	0.366906	0.362289
CFAP46	protein coding	0.000000	0.000000	0.000000	0.589817	0.548237
ADGRA1	protein coding	0.000000	0.000000	0.000000	0.142040	0.126757
KNDC1	protein coding	0.000000	0.000000	0.000000	0.515859	0.459334
ADAM8	protein coding	0.000000	0.000000	0.000000	0.849625	0.642931
TUBGCP2	protein coding	0.000000	0.000000	0.000000	2.332524	1.738511
ZNF511-PRAP1	protein coding	0.000000	0.000000	0.000000	2.857686	2.787634
CALY	protein coding	0.000000	0.000000	0.000000	0.262176	0.202130
ECHS1	protein coding	0.000000	0.000000	0.000000	2.192296	1.873495
DUX4L28	pseudogene	-1.000000	-1.000000	66.912851	-1.000000	66.912851
DUX4L25	pseudogene	-1.000000	-1.000000	100.000000	-1.000000	100.000000
DUX4L24	pseudogene	-1.000000	-1.000000	100.000000	-1.000000	100.000000
DUX4L23	pseudogene	-1.000000	-1.000000	100.000000	-1.000000	100.000000
DUX4L22	pseudogene	-1.000000	-1.000000	100.000000	-1.000000	100.000000
DUX4L21	pseudogene	-1.000000	-1.000000	100.000000	-1.000000	100.000000
DUX4L20	pseudogene	-1.000000	-1.000000	100.000000	-1.000000	100.000000
DUX4L29	pseudogene	-1.000000	-1.000000	100.000000	-1.000000	100.000000
DUX4L10	pseudogene	-1.000000	-1.000000	100.000000	-1.000000	100.000000
DUX4L11	pseudogene	-1.000000	-1.000000	100.000000	-1.000000	100.000000
DUX4L12	pseudogene	-1.000000	-1.000000	100.000000	-1.000000	100.000000
DUX4L13	pseudogene	-1.000000	-1.000000	100.000000	-1.000000	100.000000
DUX4L14	pseudogene	-1.000000	-1.000000	100.000000	-1.000000	100.000000
DUX4L15	pseudogene	-1.000000	-1.000000	100.000000	-1.000000	100.000000
RPL23AP60	pseudogene	-1.000000	-1.000000	100.000000	-1.000000	100.000000
BX322534.1	pseudogene	-1.000000	-1.000000	100.000000	-1.000000	100.000000
WBP1LP10	pseudogene	-1.000000	-1.000000	100.000000	-1.000000	100.000000
OR4F2P	pseudogene	-1.000000	-1.000000	3.735326	-1.000000	3.735326
AC069287.1	lincRNA	-1.000000	-1.000000	0.000000	18.263571	17.237654
LINC01001	lincRNA	-1.000000	-1.000000	3.270539	16.658884	12.524178
BET1L	protein coding	0.000000	0.000000	0.000000	6.862881	6.240541
IFITM2	protein coding	0.000000	0.000000	0.000000	5.571612	4.541290
B4GALNT4	protein coding	0.000000	0.000000	0.000000	0.532216	0.381494
PKP3	protein coding	0.000000	0.000000	0.000000	26.439965	19.415975
SIGIRR	protein coding	0.000000	0.000000	0.000000	3.051817	2.453361
ANO9	protein coding	0.000000	0.000000	0.000000	2.570524	2.259324
LRRC56	protein coding	0.000000	0.000000	0.000000	0.623501	0.523319
LMNTD2	protein coding	0.000000	0.000000	0.000000	0.644438	0.388251
PHRF1	protein coding	0.000000	0.000000	0.000000	1.351889	1.141706
DEAF1	protein coding	0.000000	0.000000	0.000000	1.582681	1.235556
EPS8L2	protein coding	0.000000	0.000000	0.000000	0.847399	0.741987
TALDO1	protein coding	0.000000	0.000000	0.000000	0.550930	0.508618
TSPAN4	protein coding	0.000000	0.000000	0.000000	0.717781	0.633536
AP2A2	protein coding	0.000000	0.000000	0.000000	0.892104	0.823116
MUC2	protein coding	0.000000	-1.000000	0.000000	0.000000	5.791896
MUC5B	protein coding	0.000000	0.000000	0.000000	0.644550	0.347773
TOLLIP	protein coding	0.000000	0.000000	0.000000	0.579323	0.515829
BRSK2	protein coding	0.000000	0.000000	0.000000	5.313315	4.871548
LSP1	protein coding	0.000000	0.000000	0.000000	0.397821	0.351172
MRPL23	protein coding	38.617021	56.783217	46.465257	38.434294	38.792826
LINC01219	lincRNA	-1.000000	-1.000000	17.678959	0.667476	6.798757
H19	other	-1.000000	-1.000000	96.334089	100.000000	98.458850
RF01972	other	-1.000000	-1.000000	100.000000	-1.000000	100.000000
RF01973	other	-1.000000	-1.000000	100.000000	-1.000000	100.000000
C11orf21	protein coding	0.000000	0.000000	0.000000	4.870805	2.215019
TSPAN32	protein coding	0.000000	0.000000	0.000000	1.840114	1.666358
CD81	protein coding	0.000000	0.000000	0.000000	0.298507	0.254213
KCNQ1	protein coding	0.000000	0.000000	0.000000	0.085513	0.084564
OSBPL5	protein coding	0.000000	0.000000	0.000000	0.204839	0.187132
AC109309.2	pseudogene	-1.000000	-1.000000	18.731118	-1.000000	18.731118
RRM1	protein coding	0.000000	0.000000	0.000000	0.172113	0.158482
SSU72P6	pseudogene	-1.000000	-1.000000	100.000000	-1.000000	100.000000
ST5	protein coding	0.000000	0.263902	0.158820	0.010541	0.016544
TEAD1	protein coding	0.000000	0.000000	0.000000	0.020338	0.019637
SPON1	protein coding	0.000000	0.000000	0.000000	0.016648	0.016383
RRAS2	protein coding	0.000000	0.000000	0.000000	0.152435	0.146685
SOX6	protein coding	0.000000	0.000000	0.000000	0.000000	0.039837
PLEKHA7	protein coding	0.000000	0.000000	0.000000	0.079811	0.077174
PIK3C2A	protein coding	0.000000	0.000000	0.000000	0.069093	0.059883
NAV2	protein coding	0.000000	0.000000	0.000000	0.003163	0.003113
NELL1	protein coding	0.000000	0.000000	0.000000	0.009637	0.009601
ANO3	protein coding	0.000000	0.000000	0.000000	0.039581	0.038735
DCDC1	protein coding	0.000000	0.000000	0.000000	0.043968	0.040598
CCDC73	protein coding	0.000000	0.000000	0.000000	0.057972	0.055610
ABTB2	protein coding	0.000000	0.000000	0.000000	0.094019	0.091779
RAG1	protein coding	0.000000	0.000000	0.000000	0.000000	2.163814
LRRC4C	protein coding	0.000000	0.000000	0.000000	0.019099	0.019025
TSPAN18	protein coding	0.000000	0.000000	0.000000	0.011433	0.011167
PRDM11	protein coding	0.000000	0.550602	0.511497	0.000000	0.237610
MDK	protein coding	0.000000	0.000000	0.000000	2.418745	1.038624
FNBP4	protein coding	0.000000	0.000000	0.000000	0.102606	0.094254
AC027369.6	pseudogene	-1.000000	-1.000000	70.322581	89.002863	85.602809
AC027369.3	pseudogene	-1.000000	-1.000000	50.350783	67.557069	64.444227
AC027369.4	pseudogene	-1.000000	-1.000000	100.000000	100.000000	100.000000
AC136759.1	pseudogene	-1.000000	-1.000000	0.000000	0.143891	0.142532
AC024405.2	pseudogene	-1.000000	-1.000000	16.591928	22.247645	22.082369
OR9Q1	protein coding	0.000000	0.000000	0.000000	0.673134	0.662504
AP004247.2	lincRNA	-1.000000	-1.000000	0.000000	7.394042	6.519840
MS4A13	protein coding	0.000000	0.000000	0.000000	0.388312	0.369855
PGA3	protein coding	50.221566	22.168285	34.008728	44.480370	40.721070
PGA5	protein coding	39.955687	21.706399	33.193863	51.644617	47.828176
DDB1	protein coding	0.000000	0.000000	0.000000	0.000000	0.447329
TKFC	protein coding	0.000000	0.000000	0.000000	1.332873	0.960916
FADS3	protein coding	0.000000	0.000000	0.000000	0.244798	0.215843
BAD	protein coding	0.000000	0.000000	0.000000	0.187942	0.168079
GPR137	protein coding	0.000000	0.000000	0.000000	0.157828	0.128614
CCDC88B	protein coding	0.000000	0.000000	0.000000	0.569260	0.398590
AP005273.1	lincRNA	-1.000000	-1.000000	0.000000	1.447106	1.279506
NRXN2	protein coding	0.000000	0.000000	0.000000	0.031956	0.029911
FRMD8	protein coding	0.000000	0.000000	0.000000	0.379333	0.323108
MRPL11	protein coding	0.000000	0.000000	0.000000	0.000000	0.344250
KDM2A	protein coding	0.000000	0.000000	0.000000	0.132880	0.125344
RAD9A	protein coding	0.000000	0.000000	0.000000	0.000000	0.038491
AP003716.1	lincRNA	-1.000000	-1.000000	0.000000	0.496668	0.397524
TESMIN	protein coding	0.000000	0.000000	0.000000	0.059035	0.052126
MRPL21	protein coding	0.000000	1.201923	0.457457	2.334120	2.173740
SHANK2	protein coding	0.000000	0.000000	0.000000	0.025944	0.024595
AP001189.4	lincRNA	-1.000000	-1.000000	0.000000	0.122917	0.120928
B3GNT6	protein coding	0.000000	0.000000	0.000000	3.902143	2.547855
RSF1	protein coding	0.000000	0.000000	0.000000	0.099728	0.091913
TENM4	protein coding	0.000000	0.000000	0.000000	0.421755	0.414025
MIR4300HG	lincRNA	-1.000000	-1.000000	0.000000	0.033717	0.033642
DLG2	protein coding	0.000000	0.000000	0.000000	0.064798	0.064430
TMEM135	protein coding	0.000000	0.000000	0.000000	0.069962	0.068902
TRIM64DP	pseudogene	-1.000000	-1.000000	22.296793	18.952310	19.810971
TRIM49	protein coding	0.000000	0.000000	0.000000	4.059927	3.250916
AP004833.1	pseudogene	-1.000000	-1.000000	9.377526	18.487395	16.842105
TRIM53BP	pseudogene	-1.000000	-1.000000	23.909250	39.787469	36.743564
TRIM51BP	pseudogene	-1.000000	-1.000000	54.270987	25.380402	30.352645
TRIM64B	protein coding	0.000000	10.313901	5.133929	0.000000	2.048998
AP005435.4	pseudogene	-1.000000	-1.000000	0.000000	12.443778	10.892388
AP005435.2	pseudogene	-1.000000	-1.000000	28.862479	3.448276	9.142857
AP005435.3	pseudogene	-1.000000	-1.000000	0.093838	99.793246	31.225806
TRIM49D1	protein coding	63.208241	0.497512	39.898289	76.506664	69.069069
TRIM49D2	protein coding	63.208241	1.374570	52.303030	90.227613	83.264807
AP004607.3	pseudogene	-1.000000	-1.000000	8.891160	100.000000	33.556922
AP004607.9	pseudogene	-1.000000	-1.000000	48.253968	-1.000000	48.253968
AP004607.8	pseudogene	-1.000000	-1.000000	0.000000	22.976964	19.266964
TRIM64	protein coding	0.000000	25.970149	12.936803	33.979136	25.512935
AP004607.7	pseudogene	-1.000000	-1.000000	21.420048	48.081264	27.015559
TRIM51EP	pseudogene	-1.000000	-1.000000	45.940594	46.943728	46.760286
TRIM53AP	pseudogene	-1.000000	-1.000000	13.026572	35.640585	29.991942
AP004607.6	pseudogene	-1.000000	-1.000000	3.746878	17.308030	14.956522
TRIM49C	protein coding	0.000000	0.000000	0.000000	4.380647	3.507647
TRIM64EP	pseudogene	-1.000000	-1.000000	25.191424	17.426471	19.354839
DEUP1	protein coding	0.000000	0.000000	0.000000	3.318125	3.196764
LINC02553	lincRNA	-1.000000	-1.000000	0.000000	0.101076	0.099081
CNTN5	protein coding	0.000000	0.000000	0.000000	0.074431	0.073995
TRPC6	protein coding	0.000000	0.000000	0.000000	0.000000	0.190500
MMP20	protein coding	0.000000	0.000000	0.000000	0.275127	0.263934
CWF19L2	protein coding	0.000000	0.000000	0.000000	0.523450	0.510270
EXPH5	protein coding	0.000000	0.000000	0.000000	0.120082	0.105314
SIK2	protein coding	0.000000	0.000000	0.000000	0.037893	0.035030
SIK3	protein coding	0.000000	0.000000	0.000000	0.101183	0.098026
DSCAML1	protein coding	0.000000	0.000000	0.000000	0.008101	0.007954
BCL9L	protein coding	0.000000	0.000000	0.000000	0.479188	0.321432
CCDC15	protein coding	0.000000	0.000000	0.000000	0.079124	0.075543
FAM118B	protein coding	0.000000	0.000000	0.000000	0.216450	0.205538
KIRREL3	protein coding	0.000000	0.000000	0.000000	0.041181	0.040683
AP001993.1	lincRNA	-1.000000	-1.000000	0.000000	0.115116	0.110219
AP002856.2	lincRNA	-1.000000	-1.000000	0.000000	0.153688	0.151803
OPCML	protein coding	0.000000	0.000000	0.000000	0.025218	0.025055
AP001999.1	lincRNA	-1.000000	-1.000000	0.000000	0.554446	0.482030
AC215219.1	pseudogene	-1.000000	-1.000000	29.350220	55.349045	52.615332
FAM138D	lincRNA	-1.000000	-1.000000	100.000000	100.000000	100.000000
IQSEC3	protein coding	2.000564	6.784363	4.524887	1.269311	1.488876
CCDC77	protein coding	0.000000	0.000000	0.000000	0.073092	0.069325
RAD52	protein coding	0.000000	0.000000	0.000000	0.070071	0.066687
ERC1	protein coding	0.000000	0.000000	0.000000	0.659485	0.645794
LINC00940	lincRNA	-1.000000	-1.000000	5.491699	0.000000	1.749864
CACNA1C	protein coding	0.000000	0.000000	0.000000	0.029627	0.028879
PRMT8	protein coding	0.000000	0.000000	0.000000	1.400937	1.384604
SCNN1A	protein coding	0.000000	0.000000	0.000000	0.239476	0.207207
CHD4	protein coding	0.000000	1.592568	0.321673	0.243435	0.321768
LINC00937	lincRNA	-1.000000	-1.000000	0.000000	0.391048	0.368985
AC092865.2	pseudogene	-1.000000	-1.000000	100.000000	-1.000000	100.000000
OR7E140P	pseudogene	-1.000000	-1.000000	82.926829	-1.000000	82.926829
OR7E148P	pseudogene	-1.000000	-1.000000	100.000000	-1.000000	100.000000
OR7E149P	pseudogene	-1.000000	-1.000000	89.921722	-1.000000	89.921722
CLEC6A	protein coding	0.000000	0.000000	0.000000	0.135181	0.124978
AC092490.1	lincRNA	-1.000000	-1.000000	7.023705	0.000000	2.124270
A2ML1	protein coding	0.000000	0.000000	0.000000	1.892071	1.414868
AC009533.1	pseudogene	-1.000000	-1.000000	0.000000	2.427347	2.210743
AC009533.2	pseudogene	-1.000000	-1.000000	2.735043	2.971138	2.936194
AC141557.1	pseudogene	-1.000000	-1.000000	0.000000	2.753092	2.685500
DDX12P	pseudogene	-1.000000	-1.000000	0.000000	1.227502	1.102991
AC092821.3	other	-1.000000	-1.000000	0.000000	0.742792	0.730139
PRH1	protein coding	0.000000	0.000000	0.000000	0.144787	0.257899
PRB2	protein coding	0.000000	0.000000	0.000000	22.115014	0.523283
ETV6	protein coding	0.000000	0.000000	0.000000	0.035545	0.034616
BORCS5	protein coding	0.000000	0.000000	0.000000	0.049198	0.047063
SLC15A5	protein coding	0.000000	0.000000	0.000000	0.024344	0.023543
RERGL	protein coding	0.000000	0.000000	0.000000	0.000000	0.031768
ST8SIA1	protein coding	0.000000	0.000000	0.000000	0.000000	1.913906
SOX5	protein coding	0.000000	0.000000	0.000000	0.022153	0.021974
SSPN	protein coding	0.000000	0.000000	0.000000	0.046078	0.032713
ITPR2	protein coding	0.000000	0.000000	0.000000	0.025974	0.025368
STK38L	protein coding	0.000000	0.000000	0.000000	0.183356	0.170750
CCDC91	protein coding	0.000000	0.000000	0.000000	0.012427	0.012270
AC024940.2	pseudogene	-1.000000	-1.000000	0.780806	1.410672	1.360749
DENND5B	protein coding	0.000000	0.000000	0.000000	0.087392	0.082825
PKP2	protein coding	0.000000	0.000000	0.000000	0.125794	0.118761
CPNE8	protein coding	0.000000	0.000000	0.000000	0.027102	0.026093
CNTN1	protein coding	0.000000	0.000000	0.000000	0.088024	0.086321
PDZRN4	protein coding	0.000000	0.000000	0.000000	0.073862	0.073030
TMEM117	protein coding	0.000000	0.000000	0.000000	0.078782	0.078368
CCNT1	protein coding	0.000000	0.000000	0.000000	0.181954	0.136650
KRT86	protein coding	0.000000	0.000000	0.000000	1.112310	1.067437
KRT81	protein coding	16.600791	0.000000	13.070539	5.928746	8.414873
PCBP2	protein coding	0.000000	2.492629	1.795020	0.000000	0.320028
ATP5MC2	protein coding	0.000000	0.000000	0.000000	0.000000	0.071617
AC026120.1	pseudogene	-1.000000	-1.000000	0.000000	1.466737	1.179196
DPY19L2	protein coding	0.000000	0.000000	0.000000	0.025627	0.024540
AC012158.1	pseudogene	-1.000000	-1.000000	0.000000	0.115889	0.114464
C12orf56	protein coding	0.000000	0.000000	0.000000	0.164623	0.158190
RASSF3	protein coding	0.000000	0.000000	0.000000	0.077731	0.076089
GNS	protein coding	0.000000	0.000000	0.000000	0.189941	0.167384
GRIP1	protein coding	0.000000	0.000000	0.000000	0.010480	0.010392
AC084032.1	lincRNA	-1.000000	-1.000000	0.000000	0.981741	0.955414
LGR5	protein coding	0.000000	0.000000	0.000000	0.200147	0.193804
NAV3	protein coding	0.000000	0.000000	0.000000	0.005822	0.005741
PAWR	protein coding	0.000000	0.000000	0.000000	0.103257	0.085258
OTOGL	protein coding	0.000000	0.000000	0.000000	0.010367	0.009952
PTPRQ	protein coding	0.000000	0.000000	0.000000	0.237624	0.225105
ACSS3	protein coding	0.000000	0.000000	0.000000	0.045880	0.044336
LINC02391	lincRNA	-1.000000	-1.000000	0.000000	0.277612	0.275681
PLEKHG7	protein coding	0.000000	0.000000	0.000000	0.059672	0.054909
EEA1	protein coding	0.000000	0.000000	0.000000	0.083381	0.078138
MRPL42	protein coding	0.000000	0.000000	0.000000	3.540418	2.376603
PGAM1P5	pseudogene	-1.000000	-1.000000	0.000000	0.147450	0.144588
NTN4	protein coding	0.000000	0.000000	0.000000	0.020850	0.020248
CCDC38	protein coding	0.000000	0.000000	0.000000	0.275281	0.258146
AMDHD1	protein coding	0.000000	2.490170	1.438849	1.093832	1.132832
AC007656.1	lincRNA	-1.000000	-1.000000	0.000000	0.150969	0.150535
AC007424.1	pseudogene	-1.000000	-1.000000	0.000000	2.642861	2.086817
ANKS1B	protein coding	0.000000	0.000000	0.000000	0.002497	0.002464
UTP20	protein coding	0.000000	0.000000	0.000000	0.058545	0.053518
TTC41P	pseudogene	-1.000000	-1.000000	0.000000	0.168906	0.156138
WASHC4	protein coding	0.000000	0.000000	0.000000	0.070297	0.063097
CASC18	lincRNA	-1.000000	-1.000000	0.000000	0.056349	0.052686
CKAP4	protein coding	0.000000	0.000000	0.000000	0.189620	0.179211
TCP11L2	protein coding	0.000000	0.000000	0.000000	0.307947	0.263940
SSH1	protein coding	0.000000	0.000000	0.000000	0.499328	0.411849
CUX2	protein coding	0.000000	0.000000	0.000000	0.021341	0.020851
RPH3A	protein coding	0.000000	0.000000	0.000000	0.079998	0.078539
MED13L	protein coding	0.000000	0.000000	0.000000	0.029867	0.028442
RFC5	protein coding	0.000000	0.000000	0.000000	0.311177	0.255859
CCDC60	protein coding	0.000000	0.000000	0.000000	0.143037	0.141033
AC002070.1	lincRNA	-1.000000	-1.000000	0.000000	0.104274	0.103894
AL021546.1	protein coding	0.000000	0.000000	0.000000	0.098828	0.096295
SPPL3	protein coding	0.000000	0.000000	0.000000	0.166375	0.160721
KDM2B	protein coding	0.000000	0.000000	0.000000	0.426751	0.404824
TMEM120B	protein coding	0.000000	0.000000	0.000000	0.608621	0.535239
SETD1B	protein coding	2.406372	0.000000	1.708168	0.000000	0.499930
HPD	protein coding	0.000000	0.000000	0.000000	0.224326	0.207736
WDR66	protein coding	0.000000	0.000000	0.000000	0.029619	0.027886
MLXIP	protein coding	0.000000	0.000000	0.000000	0.433516	0.359927
HIP1R	protein coding	0.000000	0.000000	0.000000	1.460713	1.175150
DNAH10	protein coding	0.000000	0.000000	0.000000	0.739217	0.675218
NCOR2	protein coding	0.000000	0.000000	0.000000	0.516443	0.495119
SCARB1	protein coding	0.000000	0.000000	0.000000	0.113211	0.088837
TMEM132B	protein coding	0.000000	0.000000	0.000000	0.031726	0.063927
AC007368.1	other	-1.000000	-1.000000	0.000000	1.479836	1.447284
LINC02405	lincRNA	-1.000000	-1.000000	0.000000	0.028528	0.028237
GLT1D1	protein coding	0.000000	0.000000	0.000000	0.155045	0.151284
TMEM132D	protein coding	0.000000	0.000000	0.000000	0.084379	0.083660
RIMBP2	protein coding	0.000000	0.000000	0.000000	0.169501	0.165551
LINC01257	lincRNA	-1.000000	-1.000000	0.000000	1.865532	1.765442
RNA5SP376	rRNA	-1.000000	-1.000000	100.000000	-1.000000	100.000000
MMP17	protein coding	0.000000	0.000000	0.000000	2.497388	2.146216
ULK1	protein coding	0.000000	0.000000	0.000000	0.129573	0.105204
EP400P1	pseudogene	-1.000000	-1.000000	0.000000	0.150707	0.109807
NOC4L	protein coding	0.000000	0.000000	0.000000	12.395612	9.433022
GALNT9	protein coding	0.000000	0.000000	0.000000	0.830241	0.807658
AC079031.1	lincRNA	-1.000000	-1.000000	0.000000	18.490153	11.801676
FBRSL1	protein coding	0.000000	0.000000	0.000000	0.388274	0.353420
P2RX2	protein coding	0.000000	0.000000	0.000000	6.728395	3.019391
ANKLE2	protein coding	0.000000	0.000000	0.000000	0.910086	0.731070
AL356585.3	pseudogene	-1.000000	-1.000000	20.078740	6.563040	7.399628
ANKRD20A9P	pseudogene	-1.000000	-1.000000	0.000000	0.122521	0.115839
CENPIP1	pseudogene	-1.000000	-1.000000	0.000000	2.105862	1.960339
PSPC1P1	pseudogene	-1.000000	-1.000000	0.000000	0.095530	0.093041
PARP4P2	pseudogene	-1.000000	-1.000000	0.000000	0.041471	0.039099
TPTE2	protein coding	0.000000	0.000000	0.000000	0.026862	0.026342
IL17D	protein coding	0.000000	0.000000	0.000000	0.820725	0.700968
FGF9	protein coding	0.000000	0.000000	0.000000	0.121141	0.105692
PAN3	protein coding	0.000000	0.000000	0.000000	0.036384	0.035070
FLT1	protein coding	0.000000	0.000000	0.000000	0.015371	0.014374
SLC7A1	protein coding	0.000000	0.000000	0.000000	1.109871	1.014164
UBL3	protein coding	0.000000	0.000000	0.000000	0.030517	0.028964
LINC01058	lincRNA	-1.000000	-1.000000	0.000000	5.288673	4.415011
B3GLCT	protein coding	0.000000	0.000000	0.000000	0.925355	0.895421
FRY	protein coding	0.000000	0.000000	0.000000	0.013725	0.013262
AL139383.1	lincRNA	-1.000000	-1.000000	0.000000	0.009062	0.009018
LINC02343	lincRNA	-1.000000	-1.000000	0.000000	0.123141	0.122874
LINC00457	lincRNA	-1.000000	-1.000000	0.000000	0.159913	0.159330
DCLK1	protein coding	0.000000	0.000000	0.000000	0.015580	0.015166
DGKH	protein coding	0.000000	0.000000	0.000000	0.052026	0.044333
LINC02341	lincRNA	-1.000000	-1.000000	0.000000	0.137354	0.135588
EPSTI1	protein coding	0.000000	0.000000	0.000000	0.178495	0.172832
RB1	protein coding	0.000000	0.000000	0.000000	0.167282	0.164350
LPAR6	protein coding	0.000000	0.000000	0.000000	1.238845	0.687379
FNDC3A	protein coding	0.000000	0.000000	0.000000	0.202022	0.195410
TRIM13	protein coding	0.000000	0.000000	0.000000	0.617200	0.370024
DLEU1	other	-1.000000	-1.000000	2.152625	0.863241	0.887118
AL158066.1	other	-1.000000	-1.000000	0.000000	0.491622	0.476390
TPTE2P3	pseudogene	-1.000000	-1.000000	0.000000	1.343165	1.317796
PRR20C	protein coding	100.000000	100.000000	100.000000	86.799546	88.486761
PRR20D	protein coding	100.000000	100.000000	100.000000	100.000000	100.000000
PRR20E	protein coding	100.000000	100.000000	100.000000	100.000000	100.000000
AL445989.1	lincRNA	-1.000000	-1.000000	18.544024	5.815972	11.799954
OR7E104P	pseudogene	-1.000000	-1.000000	6.679512	1.565742	3.133791
DACH1	protein coding	0.000000	0.000000	0.000000	0.047190	0.046595
LINC00393	lincRNA	-1.000000	-1.000000	0.000000	0.065776	0.065593
SLAIN1	protein coding	0.000000	0.000000	0.000000	0.568821	0.533229
NDFIP2	protein coding	0.000000	0.000000	0.000000	0.182116	0.170778
LINC01049	lincRNA	-1.000000	-1.000000	0.000000	0.565275	0.555117
GPC5	protein coding	0.000000	0.000000	0.000000	0.055652	0.055523
UGGT2	protein coding	0.000000	0.000000	0.000000	0.124060	0.120682
SLC15A1	protein coding	0.000000	0.000000	0.000000	0.056313	0.053738
FGF14	protein coding	0.000000	0.000000	0.000000	0.012096	0.011856
FAM155A	protein coding	0.000000	0.000000	0.000000	0.018569	0.018344
LIG4	protein coding	0.000000	0.000000	0.000000	8.306563	4.968433
COL4A1	protein coding	0.000000	0.000000	0.000000	0.067847	0.064481
COL4A2	protein coding	0.000000	0.000000	0.000000	0.081046	0.078180
RAB20	protein coding	0.000000	0.000000	0.000000	0.239582	0.230170
ANKRD10	protein coding	0.000000	0.000000	0.000000	0.676942	0.613211
ARHGEF7	protein coding	0.000000	0.000000	0.000000	0.137871	0.130245
TEX29	protein coding	0.000000	0.000000	0.000000	0.848607	0.691252
AL359649.1	lincRNA	-1.000000	-1.000000	0.000000	1.987310	1.937043
SPACA7	protein coding	0.000000	0.000000	0.000000	0.625426	0.613329
ATP11A	protein coding	0.000000	0.000000	0.000000	0.334201	0.317010
MCF2L	protein coding	0.000000	0.000000	0.000000	0.178189	0.167997
F7	protein coding	0.000000	0.000000	0.000000	3.353191	2.645538
F10	protein coding	0.000000	0.000000	0.000000	0.488464	0.460415
PROZ	protein coding	0.000000	0.000000	0.000000	0.690789	0.611844
LAMP1	protein coding	0.000000	5.193906	2.779837	0.000000	0.283758
GRTP1	protein coding	0.000000	0.000000	0.000000	0.400286	0.377651
TMCO3	protein coding	0.000000	0.000000	0.000000	1.229332	1.034673
GRK1	protein coding	0.000000	0.000000	0.000000	0.392317	0.368376
TMEM255B	protein coding	0.000000	0.000000	0.000000	0.655693	0.583499
GAS6	protein coding	0.000000	0.000000	0.000000	1.561280	1.470656
RASA3	protein coding	0.000000	0.000000	0.000000	5.398693	5.250988
CFAP97D2	protein coding	0.000000	0.000000	0.000000	2.315936	2.237071
CR383658.1	pseudogene	-1.000000	-1.000000	23.738063	7.589286	9.061847
CR383658.2	pseudogene	-1.000000	-1.000000	0.000000	0.999338	0.907561
CR383656.13	pseudogene	-1.000000	-1.000000	0.000000	2.403229	2.234732
CR383656.5	pseudogene	-1.000000	-1.000000	0.000000	7.429227	7.278578
NF1P7	pseudogene	-1.000000	-1.000000	21.582734	24.162796	23.769397
MED15P1	pseudogene	-1.000000	-1.000000	69.502949	35.405610	45.999479
AL929601.1	lincRNA	-1.000000	-1.000000	11.264368	9.456879	9.578352
AL929601.2	lincRNA	-1.000000	-1.000000	0.000000	66.666667	39.574468
POTEM	protein coding	7.531107	0.346021	6.387665	27.783215	26.784470
AL589182.1	lincRNA	-1.000000	-1.000000	14.213836	19.739074	19.595690
DUXAP9	pseudogene	-1.000000	-1.000000	45.882353	10.057202	12.577886
AL589743.5	lincRNA	-1.000000	-1.000000	24.948931	18.352008	19.306823
AL589743.3	pseudogene	-1.000000	-1.000000	3.826955	1.986497	2.061598
AL589743.2	lincRNA	-1.000000	-1.000000	74.990778	-1.000000	74.990778
AL589743.1	pseudogene	-1.000000	-1.000000	25.665602	8.329823	11.711287
BMS1P17	pseudogene	-1.000000	-1.000000	36.226749	17.402118	18.816568
LINC01297	lincRNA	-1.000000	-1.000000	10.944935	10.467600	10.522632
POTEG	protein coding	7.727570	0.147929	5.401725	29.501890	27.822948
AL512310.11	other	-1.000000	-1.000000	22.992126	5.512028	5.576196
AL512310.8	pseudogene	-1.000000	-1.000000	100.000000	-1.000000	100.000000
OR11H2	protein coding	0.000000	0.000000	0.000000	8.771930	2.100840
OR6J1	protein coding	0.000000	0.000000	0.000000	1.717619	1.184534
DHRS4L2	protein coding	0.000000	0.000000	0.000000	0.648132	0.604916
AL110292.1	lincRNA	-1.000000	-1.000000	0.000000	0.011154	0.011122
SCFD1	protein coding	0.000000	0.000000	0.000000	0.308239	0.300792
HEATR5A	protein coding	0.000000	0.000000	0.000000	0.191054	0.178584
NUBPL	protein coding	0.000000	0.000000	0.000000	0.055218	0.054677
EGLN3	protein coding	0.000000	0.000000	0.000000	0.158625	0.086344
AL445363.3	other	-1.000000	-1.000000	82.985075	-1.000000	82.985075
AL445363.1	lincRNA	-1.000000	-1.000000	100.000000	59.141104	70.974068
RNU1-27P	snRNA	-1.000000	-1.000000	100.000000	-1.000000	100.000000
RNU1-28P	snRNA	-1.000000	-1.000000	100.000000	-1.000000	100.000000
SNX6	protein coding	0.000000	28.179741	20.081411	0.000000	1.071082
MIPOL1	protein coding	0.000000	0.000000	0.000000	0.469446	0.458459
LINC00871	lincRNA	-1.000000	-1.000000	0.000000	0.029669	0.029596
NEMF	protein coding	0.000000	0.000000	0.000000	0.368091	0.334646
LINC01588	lincRNA	-1.000000	-1.000000	0.000000	0.047253	0.043012
TMEM260	protein coding	0.000000	0.000000	0.000000	0.022303	0.021571
LINC01500	lincRNA	-1.000000	-1.000000	0.000000	0.029795	0.029615
KCNH5	protein coding	0.000000	0.000000	0.000000	0.014339	0.013910
PPP2R5E	protein coding	0.000000	0.000000	0.000000	0.412790	0.396472
RAD51B	protein coding	0.000000	0.000000	0.000000	0.016119	0.016036
SMOC1	protein coding	0.000000	0.000000	0.000000	0.064322	0.053861
SLC8A3	protein coding	0.000000	0.000000	0.000000	0.027051	0.025543
AC004816.2	lincRNA	-1.000000	-1.000000	0.000000	1.592920	1.363636
ESRRB	protein coding	0.000000	0.000000	0.000000	0.172810	0.167430
AC008050.1	lincRNA	-1.000000	-1.000000	0.000000	0.065883	0.065702
ANGEL1	protein coding	0.000000	0.000000	0.000000	0.263435	0.137267
LRRC74A	protein coding	0.000000	0.000000	0.000000	0.608432	0.580469
TMEM63C	protein coding	0.000000	0.000000	0.000000	1.058422	1.012405
NRXN3	protein coding	0.000000	0.000000	0.000000	0.058206	0.057718
LINC02296	lincRNA	-1.000000	-1.000000	0.000000	0.114860	0.114570
SPATA7	protein coding	0.000000	0.000000	0.000000	0.054733	0.052677
FOXN3	protein coding	0.000000	0.000000	0.000000	0.033390	0.032775
NRDE2	protein coding	0.000000	0.000000	0.000000	0.087972	0.068449
TTC7B	protein coding	0.000000	0.000000	0.000000	0.043375	0.040423
DGLUCY	protein coding	0.000000	0.000000	0.000000	0.034476	0.033273
CATSPERB	protein coding	0.000000	0.000000	0.000000	0.408436	0.399978
ITPK1	protein coding	0.000000	0.000000	0.000000	0.114490	0.110364
PRIMA1	protein coding	0.000000	0.000000	0.000000	0.119188	0.112563
DICER1	protein coding	0.000000	0.000000	0.000000	0.251860	0.211752
AL355102.2	protein coding	0.000000	0.000000	0.000000	0.049590	0.049082
CCNK	protein coding	8.224617	0.000000	3.284258	0.000000	0.269142
CCDC85C	protein coding	0.000000	0.889298	0.831041	0.000000	0.139630
HHIPL1	protein coding	0.000000	0.000000	0.000000	1.329421	1.034998
CYP46A1	protein coding	0.000000	0.000000	0.000000	0.197775	0.186059
EML1	protein coding	0.000000	0.000000	0.000000	0.019741	0.019083
WDR25	protein coding	0.000000	0.000000	0.000000	0.083973	0.081879
BEGAIN	protein coding	0.000000	0.000000	0.000000	0.088660	0.081566
MEG8	lincRNA	-1.000000	-1.000000	0.227480	0.008272	0.025679
LINC02320	lincRNA	-1.000000	-1.000000	0.000000	0.219342	0.218304
PPP2R5C	protein coding	0.000000	0.000000	0.000000	0.854880	0.811115
CDC42BPB	protein coding	0.000000	0.000000	0.000000	0.481938	0.454898
EXOC3L4	protein coding	0.000000	0.000000	0.000000	5.619542	4.263082
TNFAIP2	protein coding	0.000000	0.000000	0.000000	0.383016	0.250054
KIF26A	protein coding	0.000000	0.000000	0.000000	0.199345	0.165991
AL590079.1	lincRNA	-1.000000	-1.000000	0.000000	0.138086	0.134915
TMEM179	protein coding	0.000000	0.115301	0.114040	0.000000	0.105368
INF2	protein coding	7.241173	0.000000	1.400625	0.000000	0.367457
ADSSL1	protein coding	0.000000	0.373134	0.119000	0.131214	0.133973
CEP170B	protein coding	0.000000	0.000000	0.000000	0.707116	0.552556
JAG2	protein coding	0.000000	0.000000	0.000000	3.274284	2.582337
BRF1	protein coding	0.000000	0.000000	0.000000	10.589158	9.777711
PACS2	protein coding	0.000000	0.000000	0.000000	0.562159	0.519552
CRIP2	protein coding	0.000000	0.000000	0.000000	2.842215	1.886792
ELK2BP	pseudogene	-1.000000	-1.000000	30.907604	0.000000	12.256809
IGHA2	other	-1.000000	0.000000	8.817355	7.840099	8.147513
IGHE	other	-1.000000	0.000000	10.204082	17.344398	14.515730
IGHG4	other	-1.000000	5.259740	2.957284	15.510494	9.298561
ELK2AP	pseudogene	-1.000000	-1.000000	38.866799	-1.000000	38.866799
IGHA1	other	-1.000000	0.000000	0.000000	6.788028	4.710921
IGHG1	other	-1.000000	30.521571	17.167693	7.884761	11.682521
IGHG3	other	-1.000000	0.000000	0.000000	12.071124	6.983483
IGHJ3	other	-1.000000	-1.000000	10.416667	-1.000000	10.416667
IGHJ2P	pseudogene	-1.000000	-1.000000	100.000000	-1.000000	100.000000
IGHJ2	other	-1.000000	-1.000000	100.000000	-1.000000	100.000000
IGHJ1	other	-1.000000	-1.000000	100.000000	-1.000000	100.000000
IGHD7-27	other	-1.000000	-1.000000	100.000000	-1.000000	100.000000
IGHJ1P	pseudogene	-1.000000	-1.000000	100.000000	-1.000000	100.000000
IGHD1-26	other	-1.000000	-1.000000	15.789474	-1.000000	15.789474
IGHD6-25	other	-1.000000	-1.000000	47.058824	-1.000000	47.058824
IGHV3-30	other	-1.000000	100.000000	29.302326	39.393939	31.261770
IGHV3-33	other	-1.000000	100.000000	29.302326	57.575758	34.651601
IGHVII-43-1	pseudogene	-1.000000	-1.000000	100.000000	-1.000000	100.000000
IGHVIII-44	pseudogene	-1.000000	-1.000000	89.236111	77.319588	86.046512
AC244452.3	pseudogene	-1.000000	-1.000000	100.000000	-1.000000	100.000000
LINC00221	lincRNA	-1.000000	-1.000000	0.000000	3.379576	3.108661
IGHV1-69	other	-1.000000	0.000000	60.827251	100.000000	67.605634
IGHV2-70D	other	-1.000000	100.000000	28.175520	1.190476	23.892100
IGHV1-69D	other	-1.000000	0.000000	58.536585	100.000000	65.725806
IGHV2-70	other	-1.000000	-1.000000	0.280112	0.000000	0.225734
FAM30B	pseudogene	-1.000000	-1.000000	25.000000	12.652296	16.019087
BCAR1P1	pseudogene	-1.000000	-1.000000	4.409449	-1.000000	4.409449
AC087386.1	lincRNA	-1.000000	-1.000000	0.000000	21.947292	21.288005
AC087386.2	other	-1.000000	-1.000000	12.942192	-1.000000	12.942192
BMS1P15	pseudogene	-1.000000	-1.000000	4.824561	11.554123	10.439716
AC126603.1	pseudogene	-1.000000	-1.000000	0.000000	0.159662	0.151382
HERC2P3	pseudogene	-1.000000	-1.000000	10.085451	13.761265	13.506729
AC023310.1	pseudogene	-1.000000	-1.000000	20.844687	15.295736	16.228571
GOLGA6L6	protein coding	4.000000	5.606968	4.735793	29.192022	19.308126
AC023310.3	pseudogene	-1.000000	-1.000000	30.194320	25.430630	26.292658
GOLGA8CP	pseudogene	-1.000000	-1.000000	22.116119	37.697180	31.574206
SPATA31E2P	pseudogene	-1.000000	-1.000000	58.742949	13.506139	52.885459
AC023310.2	pseudogene	-1.000000	-1.000000	63.186813	-1.000000	63.186813
IGHV1OR15-6	pseudogene	-1.000000	-1.000000	19.883041	100.000000	35.680751
NBEAP1	pseudogene	-1.000000	-1.000000	0.000000	1.776479	1.719207
AC012414.5	lincRNA	-1.000000	-1.000000	0.000000	20.142552	18.921168
RNU6-498P	snRNA	-1.000000	-1.000000	100.000000	-1.000000	100.000000
AC012414.3	lincRNA	-1.000000	-1.000000	20.214190	58.259807	56.423174
AC012414.4	lincRNA	-1.000000	-1.000000	66.542404	99.859551	79.798545
AC012414.1	pseudogene	-1.000000	-1.000000	72.284644	-1.000000	72.284644
AC012414.7	pseudogene	-1.000000	-1.000000	24.435591	47.608470	46.078172
GRAMD4P5	pseudogene	-1.000000	-1.000000	5.394737	16.089385	11.211573
AC012414.2	pseudogene	-1.000000	-1.000000	100.000000	-1.000000	100.000000
POTEB2	protein coding	54.495413	35.294118	53.914591	51.224518	51.383233
AC037471.2	pseudogene	-1.000000	-1.000000	59.631491	-1.000000	59.631491
NF1P1	pseudogene	-1.000000	-1.000000	14.863843	22.846097	21.732026
LINC01193	lincRNA	-1.000000	-1.000000	16.111522	19.032787	18.813960
OR11J5P	pseudogene	-1.000000	-1.000000	60.128617	-1.000000	60.128617
IGHD3OR15-3B	other	-1.000000	-1.000000	100.000000	-1.000000	100.000000
FAM30C	pseudogene	-1.000000	-1.000000	48.166259	18.476190	26.862611
BCAR1P2	pseudogene	-1.000000	-1.000000	39.055118	-1.000000	39.055118
AC126335.1	lincRNA	-1.000000	-1.000000	43.418468	49.522800	48.226950
AC126335.2	other	-1.000000	-1.000000	15.530630	-1.000000	15.530630
BMS1P16	pseudogene	-1.000000	-1.000000	0.000000	9.708079	8.111174
AC068446.3	pseudogene	-1.000000	-1.000000	0.000000	7.534961	7.243905
AC068446.1	pseudogene	-1.000000	-1.000000	85.852713	-1.000000	85.852713
AC068446.2	lincRNA	-1.000000	-1.000000	82.855823	67.961517	69.153584
RNU6-1235P	snRNA	-1.000000	-1.000000	100.000000	-1.000000	100.000000
AC060814.5	lincRNA	-1.000000	-1.000000	38.215712	91.286954	88.716857
AC060814.4	lincRNA	-1.000000	-1.000000	100.000000	100.000000	100.000000
AC060814.1	pseudogene	-1.000000	-1.000000	100.000000	-1.000000	100.000000
AC060814.3	lincRNA	-1.000000	-1.000000	61.979648	-1.000000	61.979648
CXADRP2	pseudogene	-1.000000	-1.000000	67.003676	-1.000000	67.003676
AC060814.2	pseudogene	-1.000000	-1.000000	100.000000	-1.000000	100.000000
GRAMD4P6	pseudogene	-1.000000	-1.000000	19.753086	-1.000000	19.753086
MIR3118-3	miRNA	-1.000000	-1.000000	100.000000	-1.000000	100.000000
POTEB3	protein coding	60.824742	59.701493	60.783232	69.087243	69.519995
NF1P9	pseudogene	-1.000000	-1.000000	72.869148	83.863347	82.400210
MIR5701-2	miRNA	-1.000000	-1.000000	100.000000	-1.000000	100.000000
AC183088.1	pseudogene	-1.000000	-1.000000	68.762279	-1.000000	68.762279
LINC02203	protein coding	70.347003	58.454810	63.323289	67.463044	68.096456
AC135068.5	pseudogene	-1.000000	-1.000000	62.729124	-1.000000	62.729124
OR11K1P	pseudogene	-1.000000	-1.000000	49.524941	-1.000000	49.524941
AC135068.4	pseudogene	-1.000000	-1.000000	100.000000	-1.000000	100.000000
AC135068.7	lincRNA	-1.000000	-1.000000	100.000000	100.000000	100.000000
AC135068.6	pseudogene	-1.000000	-1.000000	100.000000	-1.000000	100.000000
AC135068.8	other	-1.000000	-1.000000	100.000000	100.000000	100.000000
AC135068.9	pseudogene	-1.000000	-1.000000	100.000000	100.000000	100.000000
AC134981.1	pseudogene	-1.000000	-1.000000	17.291066	0.000000	13.888889
POTEB	protein coding	69.357798	100.000000	70.615836	49.651211	51.239880
ZNF519P3	pseudogene	-1.000000	-1.000000	34.238603	-1.000000	34.238603
NF1P2	pseudogene	-1.000000	-1.000000	47.923323	26.115502	29.019174
OR11J7P	pseudogene	-1.000000	-1.000000	100.000000	-1.000000	100.000000
OR11J6P	pseudogene	-1.000000	-1.000000	94.628099	-1.000000	94.628099
OR11H3P	pseudogene	-1.000000	-1.000000	20.875764	-1.000000	20.875764
AC134980.3	protein coding	27.865405	17.728938	21.891192	25.012772	24.921859
AC010760.1	lincRNA	-1.000000	-1.000000	100.000000	97.013211	97.726279
RPS8P10	pseudogene	-1.000000	-1.000000	100.000000	-1.000000	100.000000
IGHV1OR15-1	other	-1.000000	-1.000000	100.000000	100.000000	100.000000
IGHV1OR15-3	pseudogene	-1.000000	-1.000000	100.000000	100.000000	100.000000
IGHV4OR15-8	other	-1.000000	-1.000000	13.068182	45.679012	19.310345
IGHV1OR15-4	pseudogene	-1.000000	-1.000000	53.890490	0.000000	43.287037
AC100757.2	pseudogene	-1.000000	-1.000000	100.000000	-1.000000	100.000000
AC100757.1	pseudogene	-1.000000	-1.000000	49.345692	-1.000000	49.345692
SPATA31E3P	pseudogene	-1.000000	-1.000000	95.276525	85.893210	92.782427
GOLGA8DP	pseudogene	-1.000000	-1.000000	94.675599	85.158303	87.664549
AC100757.3	pseudogene	-1.000000	-1.000000	61.138790	87.066246	77.820025
GOLGA6L22	protein coding	33.606238	77.759652	52.043597	70.882004	62.864336
HERC2P7	pseudogene	-1.000000	-1.000000	100.000000	72.807259	77.527835
HERC2P2	pseudogene	-1.000000	-1.000000	59.190121	65.978528	65.491102
GOLGA8IP	pseudogene	-1.000000	-1.000000	36.195610	27.905766	30.046539
AC011767.1	pseudogene	-1.000000	-1.000000	4.641638	0.000000	1.198027
GOLGA6L1	protein coding	54.210264	96.078431	63.993891	59.013347	60.568155
AC116165.1	pseudogene	-1.000000	-1.000000	39.730135	74.325173	68.307852
GOLGA8EP	pseudogene	-1.000000	-1.000000	51.455756	51.390268	51.382540
MIR4509-1	miRNA	-1.000000	-1.000000	100.000000	-1.000000	100.000000
AC242376.1	pseudogene	-1.000000	-1.000000	100.000000	33.746215	44.844180
AC242376.2	pseudogene	-1.000000	-1.000000	12.244898	0.000000	2.943581
AC100756.3	pseudogene	-1.000000	-1.000000	59.944904	41.702551	45.902681
AC100756.1	pseudogene	-1.000000	-1.000000	38.913363	51.857683	49.572871
GOLGA8S	protein coding	4.632588	-1.000000	4.632588	0.680597	1.930626
AC100756.2	pseudogene	-1.000000	-1.000000	75.374150	21.090308	30.299566
GOLGA6L2	protein coding	1.847229	0.000000	1.221525	0.000000	0.478283
SNRPN	protein coding	0.000000	0.000000	0.000000	0.017127	0.016765
GABRB3	protein coding	0.000000	0.000000	0.000000	0.054521	0.053536
HERC2	protein coding	0.000000	0.000000	0.000000	0.556260	0.515366
AC091304.3	pseudogene	-1.000000	-1.000000	68.251748	32.593810	38.472095
AC091304.5	pseudogene	-1.000000	-1.000000	100.000000	-1.000000	100.000000
AC091304.1	pseudogene	-1.000000	-1.000000	84.091642	64.846128	71.436482
AC091304.4	pseudogene	-1.000000	-1.000000	23.747981	48.442907	43.236797
GOLGA8F	protein coding	60.479505	69.320487	67.137674	74.777338	71.859372
ABCB10P3	pseudogene	-1.000000	-1.000000	49.237875	-1.000000	49.237875
AC091304.9	pseudogene	-1.000000	-1.000000	31.111111	-1.000000	31.111111
AC091304.6	pseudogene	-1.000000	-1.000000	90.547264	-1.000000	90.547264
MIR4509-2	miRNA	-1.000000	-1.000000	100.000000	-1.000000	100.000000
AC091304.10	pseudogene	-1.000000	-1.000000	100.000000	-1.000000	100.000000
AC138749.4	pseudogene	-1.000000	-1.000000	100.000000	-1.000000	100.000000
MIR4509-3	miRNA	-1.000000	-1.000000	100.000000	-1.000000	100.000000
ABCB10P4	pseudogene	-1.000000	-1.000000	49.060925	-1.000000	49.060925
GOLGA8G	protein coding	53.723677	0.000000	52.065704	56.990663	50.309632
AC138749.3	pseudogene	-1.000000	-1.000000	23.188406	22.853613	22.949547
AC138749.1	pseudogene	-1.000000	-1.000000	76.487252	43.340944	53.959437
HERC2P11	pseudogene	-1.000000	-1.000000	51.381215	48.835935	49.280986
HERC2P9	pseudogene	-1.000000	-1.000000	47.756896	58.854402	57.659859
AC055876.2	pseudogene	-1.000000	-1.000000	26.972477	40.513490	37.934668
GOLGA8M	protein coding	29.926238	-1.000000	29.926238	27.077653	11.062311
WHAMMP2	pseudogene	-1.000000	-1.000000	6.224406	21.090323	16.890986
PDCD6IPP2	pseudogene	-1.000000	-1.000000	0.000000	0.043702	0.040379
FAM189A1	protein coding	0.000000	0.000000	0.000000	0.005387	0.005328
GOLGA8J	protein coding	66.016860	-1.000000	66.016860	62.817199	63.421405
DNM1P28	pseudogene	-1.000000	-1.000000	100.000000	100.000000	100.000000
ULK4P3	pseudogene	-1.000000	-1.000000	75.773890	65.823882	66.358740
GOLGA8T	protein coding	73.614776	-1.000000	73.614776	66.784494	68.045690
DNM1P30	pseudogene	-1.000000	-1.000000	100.000000	78.338136	82.223098
AC120045.1	lincRNA	-1.000000	-1.000000	100.000000	79.716347	82.313433
LINC02249	lincRNA	-1.000000	-1.000000	64.198688	63.589095	63.732166
AC135731.1	pseudogene	-1.000000	-1.000000	27.012171	-1.000000	27.012171
RNU6-17P	snRNA	-1.000000	-1.000000	25.471698	-1.000000	25.471698
AC135731.2	pseudogene	-1.000000	-1.000000	85.407725	60.465116	69.415984
AC019322.4	other	-1.000000	-1.000000	30.160346	-1.000000	30.160346
RF00019	other	-1.000000	-1.000000	74.038462	-1.000000	74.038462
CHRFAM7A	protein coding	81.469979	86.648794	85.886298	59.267797	64.110523
AC019322.3	pseudogene	-1.000000	-1.000000	100.000000	100.000000	100.000000
GOLGA8R	protein coding	36.253298	-1.000000	36.253298	29.937581	31.097678
AC019322.2	pseudogene	-1.000000	-1.000000	6.164384	-1.000000	6.164384
AC127502.1	pseudogene	-1.000000	-1.000000	20.091093	20.476846	20.456519
AC026150.2	pseudogene	-1.000000	-1.000000	58.701299	12.400636	42.337808
AC026150.1	lincRNA	-1.000000	-1.000000	8.142857	23.743233	21.868618
GOLGA8Q	protein coding	2.265543	-1.000000	2.265543	3.852044	3.549842
DNM1P50	pseudogene	-1.000000	-1.000000	86.982249	47.968070	54.055709
ULK4P2	pseudogene	-1.000000	-1.000000	43.918054	37.357129	37.719015
GOLGA8H	protein coding	50.263435	-1.000000	50.263435	41.630396	43.191184
AC091057.6	protein coding	29.353234	0.000000	11.557297	3.515564	4.010940
GOLGA8UP	pseudogene	-1.000000	-1.000000	0.000000	2.295198	1.895781
HERC2P10	pseudogene	-1.000000	-1.000000	0.000000	0.748299	0.685548
OTUD7A	protein coding	0.000000	1.014683	0.761785	2.109374	2.070862
CHRNA7	protein coding	64.334975	72.298516	71.315661	3.858681	6.085824
RF00019	other	-1.000000	-1.000000	100.000000	-1.000000	100.000000
AC068448.1	other	-1.000000	-1.000000	35.040775	-1.000000	35.040775
AC139426.3	pseudogene	-1.000000	-1.000000	78.765792	62.983720	68.555727
RNU6-18P	snRNA	-1.000000	-1.000000	100.000000	-1.000000	100.000000
AC139426.2	lincRNA	-1.000000	-1.000000	52.000000	40.890891	41.244240
GOLGA8K	protein coding	5.285412	0.000000	5.282620	16.595945	14.386299
DNM1P32	pseudogene	-1.000000	-1.000000	0.000000	31.836584	26.531863
GOLGA8O	protein coding	50.550603	0.000000	44.526559	34.786787	36.797112
AC135983.5	pseudogene	-1.000000	-1.000000	100.000000	-1.000000	100.000000
AC135983.4	pseudogene	-1.000000	-1.000000	100.000000	100.000000	100.000000
AC135983.3	pseudogene	-1.000000	-1.000000	100.000000	84.833659	87.781807
AC135983.2	pseudogene	-1.000000	-1.000000	53.392990	57.245168	56.634266
LINC02256	lincRNA	-1.000000	-1.000000	49.118943	69.356367	68.993135
GOLGA8N	protein coding	85.901468	47.701310	60.960524	80.274071	72.621626
AC123768.2	lincRNA	-1.000000	-1.000000	24.213406	20.373250	22.423803
ARHGAP11A	protein coding	0.000000	5.890487	3.395505	3.295872	3.321911
NUTM1	protein coding	0.000000	0.000000	0.000000	0.323118	0.228817
GOLGA8A	protein coding	45.833333	5.207575	22.640333	61.173854	21.189082
AC025678.1	pseudogene	-1.000000	-1.000000	100.000000	-1.000000	100.000000
AC025678.2	pseudogene	-1.000000	-1.000000	17.853457	-1.000000	17.853457
GOLGA8B	protein coding	53.961353	3.885805	26.459059	73.361385	19.562058
AC027139.1	pseudogene	-1.000000	-1.000000	15.473684	-1.000000	15.473684
FAM98B	protein coding	5.865522	0.000000	1.243743	0.000000	0.244171
C15orf53	protein coding	0.000000	0.000000	0.000000	0.000000	0.017919
AC013652.1	lincRNA	-1.000000	-1.000000	0.000000	0.012436	0.012280
SRP14-AS1	lincRNA	-1.000000	-1.000000	0.000000	0.096085	0.085779
RTF1	protein coding	0.000000	0.000000	0.000000	0.088031	0.071852
MGA	protein coding	0.000000	0.000000	0.000000	0.052276	0.046755
TGM7	protein coding	0.000000	0.000000	0.000000	0.867211	0.789220
PPIP5K1	protein coding	55.352261	31.889764	48.966784	28.427974	30.841154
CKMT1B	protein coding	55.482456	57.369062	56.190041	37.430572	23.550266
CATSPER2	protein coding	0.000000	7.673267	4.908392	12.657832	11.790988
CKMT1A	protein coding	55.482456	59.954233	57.225691	37.825233	44.696970
STRCP1	pseudogene	-1.000000	-1.000000	45.860710	21.017051	28.102268
SORD2P	pseudogene	-1.000000	-1.000000	18.560058	4.399850	5.067264
AC122108.1	lincRNA	-1.000000	-1.000000	53.664303	34.883721	49.277978
SORD	protein coding	0.000000	17.588832	13.813036	0.195735	1.458923
AC090527.2	protein coding	0.000000	0.000000	0.000000	0.290122	0.286636
GALK2	protein coding	0.000000	0.000000	0.000000	0.027721	0.026860
DMXL2	protein coding	0.000000	0.000000	0.000000	0.160683	0.150752
GNB5	protein coding	0.000000	1.089168	0.944669	0.000000	0.119322
AC023906.3	lincRNA	-1.000000	-1.000000	0.000000	1.943614	1.637574
MYO5C	protein coding	0.000000	0.000000	0.000000	0.035260	0.032858
DNAAF4	protein coding	0.000000	0.000000	0.000000	0.078346	0.070618
NEDD4	protein coding	0.000000	0.000000	0.000000	0.181704	0.173236
RFX7	protein coding	0.000000	0.000000	0.000000	0.150643	0.140397
FAM81A	protein coding	0.000000	0.000000	0.000000	0.216770	0.210134
GCNT3	protein coding	0.000000	0.000000	0.000000	1.460437	0.564324
RORA	protein coding	0.000000	0.000000	0.000000	0.050907	0.050065
TLN2	protein coding	0.000000	0.000000	0.000000	0.050335	0.029949
APH1B	protein coding	0.000000	0.000000	0.000000	0.365027	0.317144
ZNF609	protein coding	0.000000	0.000000	0.000000	0.036521	0.034617
TIPIN	protein coding	0.000000	0.000000	0.000000	0.590409	0.565888
MAP2K1	protein coding	0.000000	0.000000	0.000000	0.781572	0.755486
LINC01169	lincRNA	-1.000000	-1.000000	0.000000	0.182943	0.181460
PIAS1	protein coding	0.000000	0.000000	0.000000	0.338045	0.306043
ITGA11	protein coding	0.000000	0.000000	0.000000	0.027915	0.025806
CORO2B	protein coding	0.000000	0.000000	0.000000	0.062839	0.061141
ANP32A	protein coding	0.000000	0.000000	0.000000	0.075194	0.070818
DRAIC	lincRNA	-1.000000	-1.000000	0.000000	0.056976	0.054197
UACA	protein coding	0.000000	0.000000	0.000000	3.169645	2.950321
THSD4	protein coding	0.000000	0.000000	0.000000	0.107251	0.105764
LINC02259	lincRNA	-1.000000	-1.000000	0.000000	2.327670	2.278641
AC100827.1	pseudogene	-1.000000	-1.000000	61.417323	20.546448	32.592025
GOLGA6B	protein coding	26.141278	0.000000	25.503985	20.307725	21.293754
BBS4	protein coding	0.000000	0.000000	0.000000	0.272447	0.258141
GOLGA6A	protein coding	35.398655	23.330284	31.244094	36.682834	35.334436
AC010931.1	pseudogene	-1.000000	-1.000000	72.467532	52.240437	58.180428
ISLR2	protein coding	0.000000	0.000000	0.000000	0.000000	1.608726
GOLGA6C	protein coding	23.450264	-1.000000	23.450264	36.594623	34.189655
GOLGA6D	protein coding	31.027858	0.000000	18.702953	53.237031	43.979340
PTPN9	protein coding	0.000000	0.000000	0.000000	0.315881	0.293869
LINGO1	protein coding	0.000000	0.000000	0.000000	0.049208	0.048106
ADAMTS7P3	pseudogene	-1.000000	-1.000000	0.000000	0.393046	0.305613
TBC1D2B	protein coding	0.000000	0.000000	0.000000	0.028754	0.026684
ADAMTS7	protein coding	0.000000	0.000000	0.000000	0.295548	0.264226
CTSH	protein coding	0.000000	0.000000	0.000000	0.543582	0.497966
KIAA1024	protein coding	0.000000	0.000000	0.000000	2.527469	2.099361
FAH	protein coding	0.000000	5.904405	2.707349	0.607458	0.751683
CFAP161	protein coding	0.000000	0.000000	0.000000	0.040672	0.040101
EFL1	protein coding	0.000000	0.000000	0.000000	0.575814	0.557597
ADAMTS7P1	pseudogene	-1.000000	-1.000000	28.764875	18.123435	19.583426
GOLGA6L10	protein coding	18.801785	41.744873	33.648223	45.304088	39.822729
RPL9P9	pseudogene	-1.000000	-1.000000	38.407821	-1.000000	38.407821
GOLGA6L9	protein coding	18.475751	0.000000	14.035088	52.322105	38.642583
UBE2Q2P6	pseudogene	-1.000000	-1.000000	85.307018	69.542620	70.322439
CSPG4P10	pseudogene	-1.000000	-1.000000	62.351958	77.964660	71.646239
GOLGA2P10	pseudogene	-1.000000	-1.000000	33.978372	48.780052	48.133408
GOLGA6L17P	pseudogene	-1.000000	-1.000000	33.548387	68.295930	60.392847
CPEB1	protein coding	0.000000	0.000000	0.000000	0.022441	0.020822
HOMER2	protein coding	0.000000	0.000000	0.000000	1.661592	1.152091
SH3GL3	protein coding	0.000000	0.000000	0.000000	0.524309	0.517156
EFL1P1	pseudogene	-1.000000	-1.000000	0.000000	1.651985	1.587131
DNM1P41	other	-1.000000	-1.000000	67.781427	-1.000000	67.781427
AC136698.1	lincRNA	-1.000000	-1.000000	53.027523	9.053778	20.982143
UBE2Q2L	protein coding	0.000000	0.000000	0.000000	32.417226	30.747126
CSPG4P11	pseudogene	-1.000000	-1.000000	68.669790	66.153038	67.315651
GOLGA2P7	pseudogene	-1.000000	-1.000000	82.621083	71.628248	73.391727
GOLGA6L4	protein coding	33.681159	12.266479	20.363875	67.052023	44.846274
UBE2Q2P8	pseudogene	-1.000000	-1.000000	30.693069	-1.000000	30.693069
DNM1P51	pseudogene	-1.000000	-1.000000	13.132462	17.495637	14.635786
UBE2Q2P11	pseudogene	-1.000000	-1.000000	0.000000	30.661549	29.964695
AC243562.3	lincRNA	-1.000000	-1.000000	28.901734	24.767953	26.317402
RF00017	other	-1.000000	-1.000000	100.000000	-1.000000	100.000000
UBE2Q2P12	pseudogene	-1.000000	-1.000000	0.000000	42.797846	41.835728
AC048382.4	lincRNA	-1.000000	-1.000000	15.963303	0.000000	4.343485
CSPG4P12	pseudogene	-1.000000	-1.000000	51.235427	61.152196	56.046646
AC044860.1	pseudogene	-1.000000	-1.000000	62.917933	38.206832	39.615057
GOLGA6L3	pseudogene	-1.000000	-1.000000	0.000000	20.783373	15.527023
ADAMTS7P4	pseudogene	-1.000000	-1.000000	5.965549	2.012620	2.306410
AGBL1	protein coding	0.000000	0.000000	0.000000	0.015378	0.015173
AC020687.1	lincRNA	-1.000000	-1.000000	0.000000	0.406874	0.406190
ISG20	protein coding	0.000000	0.000000	0.000000	0.539262	0.482046
ACAN	protein coding	8.005582	0.000000	5.853975	0.000000	0.877461
TICRR	protein coding	0.000000	0.000000	0.000000	0.000000	0.152949
KIF7	protein coding	0.000000	0.000000	0.000000	0.371374	0.182161
CHD2	protein coding	0.000000	0.000000	0.000000	0.105499	0.093103
MCTP2	protein coding	0.000000	0.000000	0.000000	0.013132	0.012678
LINC00923	lincRNA	-1.000000	-1.000000	0.000000	0.014445	0.014221
ADAMTS17	protein coding	0.000000	0.000000	0.000000	0.034123	0.033476
CERS3	protein coding	0.000000	0.000000	0.000000	0.017146	0.016598
AC087762.1	lincRNA	-1.000000	-1.000000	0.000000	0.691744	0.687763
PCSK6	protein coding	0.000000	0.000000	0.000000	0.018629	0.041656
DNM1P47	pseudogene	-1.000000	-1.000000	8.952880	0.000000	3.161544
OR4G2P	pseudogene	-1.000000	-1.000000	0.000000	2.968289	2.240468
AC140725.1	lincRNA	-1.000000	-1.000000	31.277533	52.160494	40.000000
WASH3P	pseudogene	-1.000000	-1.000000	4.085106	1.408787	1.834003
DDX11L9	pseudogene	-1.000000	-1.000000	27.659574	50.379747	34.792899
Z84723.1	other	-1.000000	-1.000000	0.000000	1.958232	1.872066
NPRL3	protein coding	0.000000	0.655903	0.363535	0.062771	0.084266
HBM	protein coding	0.000000	0.000000	0.000000	0.000000	5.172414
HBA2	protein coding	0.000000	11.398964	3.102962	0.000000	2.637890
Z69706.1	lincRNA	-1.000000	-1.000000	28.021978	-1.000000	28.021978
PDIA2	protein coding	0.000000	0.000000	0.000000	7.843137	4.528673
NME4	protein coding	0.000000	1.062046	0.904331	3.126628	0.586424
RAB11FIP3	protein coding	0.000000	0.000000	0.000000	0.301123	0.284418
CAPN15	protein coding	0.000000	0.000000	0.000000	0.809493	0.653813
RAB40C	protein coding	0.000000	0.000000	0.000000	0.583299	0.531129
MCRIP2	protein coding	0.000000	0.000000	0.000000	0.000000	1.321095
MSLN	protein coding	0.000000	0.000000	0.000000	10.867199	7.392324
LMF1	protein coding	0.000000	0.000000	0.000000	1.054746	1.028320
SSTR5-AS1	other	-1.000000	-1.000000	0.000000	2.903743	2.104113
AL031713.1	pseudogene	-1.000000	-1.000000	0.000000	5.721168	4.522733
CACNA1H	protein coding	0.000000	0.000000	0.000000	0.266813	0.234520
TPSB2	protein coding	10.836278	0.000000	6.690909	26.824034	7.520604
TPSD1	protein coding	0.000000	17.082294	8.948400	0.000000	4.661449
BAIAP3	protein coding	0.000000	0.000000	0.000000	1.235146	0.833333
UNKL	protein coding	0.000000	0.000000	0.000000	2.558635	2.234897
IFT140	protein coding	0.000000	0.000000	0.000000	0.167664	0.157352
MAPK8IP3	protein coding	0.000000	0.000000	0.000000	0.073619	0.067047
RPL3L	protein coding	0.000000	0.000000	0.000000	1.391632	1.137031
NTHL1	protein coding	0.000000	0.000000	0.000000	0.301205	0.260837
PKD1	protein coding	0.000000	0.000000	0.000000	2.326993	1.625413
TRAF7	protein coding	0.000000	0.000000	0.000000	0.388975	0.312068
PDPK1	protein coding	37.789905	2.034212	8.623507	27.722357	25.397093
AC141586.1	pseudogene	-1.000000	-1.000000	55.745455	30.691324	33.226496
AC141586.2	lincRNA	-1.000000	-1.000000	27.320490	0.000000	13.805310
KCTD5	protein coding	0.000000	0.000000	0.000000	3.740027	3.389192
PRSS33	protein coding	0.000000	0.000000	0.000000	9.445037	4.430538
ZNF200	protein coding	0.000000	0.000000	0.000000	4.360902	3.130397
CREBBP	protein coding	0.000000	0.000000	0.000000	0.017994	0.016702
CORO7-PAM16	protein coding	0.000000	0.000000	0.000000	0.035620	0.032402
C16orf96	protein coding	0.000000	14.609572	1.517530	0.000000	0.131151
SEC14L5	protein coding	0.000000	0.000000	0.000000	0.292629	0.261337
RBFOX1	protein coding	0.000000	0.000000	0.000000	0.018948	0.018880
AC007221.2	lincRNA	-1.000000	-1.000000	0.000000	1.659387	1.637634
GRIN2A	protein coding	0.000000	0.000000	0.000000	0.015692	0.015139
LINC01290	lincRNA	-1.000000	-1.000000	0.000000	2.302248	2.215569
AC099489.1	protein coding	0.000000	0.000000	0.000000	0.429995	0.400628
LITAF	protein coding	0.000000	0.000000	0.000000	0.099248	0.093617
NPIPB2	protein coding	46.666667	8.844689	16.503544	0.395402	1.367972
SNX29	protein coding	0.000000	0.000000	0.000000	0.021941	0.021588
SHISA9	protein coding	0.000000	0.000000	0.000000	0.019155	0.018595
PLA2G10	protein coding	63.253012	87.824351	75.575576	24.314598	26.640752
NPIPA3	protein coding	100.000000	100.000000	100.000000	94.536653	95.004024
AC136443.1	pseudogene	-1.000000	-1.000000	100.000000	78.868057	80.115416
NPIPA2	protein coding	71.198318	-1.000000	71.198318	79.495724	78.826310
AC136443.2	pseudogene	-1.000000	-1.000000	18.677043	32.718219	31.717942
NOMO1	protein coding	0.091603	0.000000	0.068902	0.663050	0.622609
MIR3670-1	miRNA	-1.000000	-1.000000	100.000000	-1.000000	100.000000
AC138932.2	lincRNA	-1.000000	-1.000000	64.128944	-1.000000	64.128944
MIR3180-1	miRNA	-1.000000	-1.000000	100.000000	-1.000000	100.000000
NPIPA1	protein coding	50.275482	0.000000	48.862115	45.352564	28.228177
AC138932.4	pseudogene	-1.000000	-1.000000	100.000000	-1.000000	100.000000
PDXDC1	protein coding	3.829621	9.350850	7.157274	2.652647	2.828562
PKD1P6	pseudogene	-1.000000	-1.000000	1.163951	5.469086	4.583589
AC137803.1	pseudogene	-1.000000	-1.000000	100.000000	82.430070	83.685065
NPIPA5	protein coding	55.488215	0.000000	54.246215	34.407655	36.176319
ABCC6	protein coding	8.015267	4.816034	6.297189	3.429635	3.740247
NOMO3	protein coding	71.491591	79.882353	73.084655	58.475251	59.543638
MIR3179-2	miRNA	-1.000000	-1.000000	100.000000	-1.000000	100.000000
MIR3670-2	miRNA	-1.000000	-1.000000	100.000000	-1.000000	100.000000
AC138969.3	lincRNA	-1.000000	-1.000000	100.000000	-1.000000	100.000000
MIR3180-2	miRNA	-1.000000	-1.000000	100.000000	-1.000000	100.000000
RF00019	other	-1.000000	-1.000000	100.000000	-1.000000	100.000000
AC138969.1	protein coding	100.000000	99.546999	99.812734	93.653382	91.956797
AC138969.4	pseudogene	-1.000000	-1.000000	100.000000	-1.000000	100.000000
AC138969.2	pseudogene	-1.000000	-1.000000	76.296445	90.727949	83.987220
NPIPA7	protein coding	100.000000	100.000000	100.000000	90.558481	91.455802
AC136619.1	pseudogene	-1.000000	-1.000000	100.000000	100.000000	100.000000
AC092326.1	lincRNA	-1.000000	-1.000000	24.219911	47.390556	44.735951
AC010601.1	lincRNA	-1.000000	-1.000000	0.000000	1.735283	1.729348
AC126755.5	pseudogene	-1.000000	-1.000000	0.000000	53.915839	50.000000
NPIPA8	protein coding	69.331017	100.000000	78.006231	74.686936	74.965414
AC126755.6	pseudogene	-1.000000	-1.000000	92.727273	-1.000000	92.727273
AC126755.2	protein coding	100.000000	63.066955	80.333525	68.300577	66.505060
AC126755.4	lincRNA	-1.000000	-1.000000	100.000000	-1.000000	100.000000
MIR3180-3	miRNA	-1.000000	-1.000000	100.000000	-1.000000	100.000000
MIR3670-3	miRNA	-1.000000	-1.000000	100.000000	-1.000000	100.000000
AC126755.3	lincRNA	-1.000000	-1.000000	100.000000	-1.000000	100.000000
MIR3179-3	miRNA	-1.000000	-1.000000	100.000000	-1.000000	100.000000
NOMO2	protein coding	54.382702	64.398236	57.082201	34.822200	35.734992
SMG1	protein coding	0.000000	0.000000	0.000000	2.170429	1.826465
SYT17	protein coding	0.000000	0.000000	0.000000	0.052673	0.048823
KNOP1	protein coding	0.000000	0.000000	0.000000	0.717703	0.386479
IQCK	protein coding	0.000000	0.000000	0.000000	2.173207	2.118850
GPR139	protein coding	0.000000	0.000000	0.000000	0.142094	0.136689
AC141273.1	lincRNA	-1.000000	-1.000000	21.684867	69.363236	63.924836
SNX29P1	pseudogene	-1.000000	-1.000000	3.081511	10.304617	9.536958
NPIPB3	protein coding	57.626354	99.196429	71.582734	79.493166	79.654651
OTOA	protein coding	9.828571	0.000000	8.359660	4.358252	5.098812
RRN3P1	pseudogene	-1.000000	-1.000000	0.000000	3.343497	2.616853
NPIPB4	protein coding	55.058573	52.801358	54.336411	42.753513	43.847551
CDR2	protein coding	0.000000	0.000000	0.000000	0.000000	0.655493
NPIPB5	protein coding	47.117999	92.091736	65.442243	84.815705	78.726481
AC106788.1	pseudogene	-1.000000	-1.000000	12.932331	13.355095	13.324991
COG7	protein coding	0.000000	0.000000	0.000000	0.429788	0.406573
GGA2	protein coding	0.000000	0.000000	0.000000	0.247791	0.220690
TNRC6A	protein coding	0.000000	0.000000	0.000000	0.000000	0.021157
GSG1L	protein coding	0.000000	0.000000	0.000000	0.368414	0.361628
NPIPB6	protein coding	21.354167	35.822785	26.710403	6.891784	8.939054
EIF3CL	protein coding	90.783242	100.000000	91.812298	51.724138	56.880658
CDC37P2	pseudogene	-1.000000	-1.000000	2.821012	0.000000	2.205323
AC138894.4	pseudogene	-1.000000	-1.000000	58.823529	23.936324	26.346983
AC138894.2	lincRNA	-1.000000	-1.000000	92.702703	-1.000000	92.702703
AC138894.1	protein coding	7.733813	-1.000000	7.733813	3.869120	3.104095
AC020765.3	pseudogene	-1.000000	-1.000000	47.631935	60.791557	57.121212
SULT1A1	protein coding	0.000000	0.000000	0.000000	11.013664	9.403657
NPIPB8	protein coding	78.353254	15.042118	55.840822	17.929225	22.170439
AC145285.4	pseudogene	-1.000000	-1.000000	0.000000	40.637504	40.455078
EIF3C	protein coding	89.973414	71.205551	84.257792	43.518989	46.822267
NPIPB9	protein coding	67.895247	44.087993	55.655042	28.267316	31.046622
AC145285.7	pseudogene	-1.000000	-1.000000	59.448819	15.662999	18.679245
AC145285.2	lincRNA	-1.000000	-1.000000	0.000000	10.075452	8.763673
NPIPB10P	pseudogene	-1.000000	-1.000000	13.525499	5.179471	5.991045
AC009093.3	pseudogene	-1.000000	-1.000000	0.000000	1.040449	0.998602
NPIPB11	protein coding	18.285563	65.023847	24.971572	4.309495	8.330761
BOLA2	protein coding	100.000000	100.000000	100.000000	100.000000	55.676856
SULT1A4	protein coding	80.353201	56.087824	71.712864	70.076378	70.572046
AC133555.3	protein coding	100.000000	44.924406	85.973597	100.000000	91.102582
AC133555.5	other	-1.000000	-1.000000	100.000000	-1.000000	100.000000
AC133555.1	pseudogene	-1.000000	-1.000000	58.527132	36.152955	37.715517
NPIPB12	protein coding	32.246377	13.474026	28.821090	54.578365	50.257190
SMG1P2	pseudogene	-1.000000	-1.000000	46.777251	18.982288	20.746906
CORO1A	protein coding	6.831882	10.294118	8.291360	0.000000	3.424548
BOLA2B	protein coding	100.000000	100.000000	100.000000	100.000000	100.000000
SULT1A3	protein coding	65.231788	26.355140	50.798057	68.479161	63.518300
AC106782.1	protein coding	41.317365	6.507592	32.387312	70.593779	47.865405
AC106782.7	other	-1.000000	-1.000000	83.932854	-1.000000	83.932854
AC106782.4	pseudogene	-1.000000	-1.000000	100.000000	100.000000	100.000000
AC106782.3	pseudogene	-1.000000	-1.000000	58.754864	27.122573	29.326146
NPIPB13	protein coding	75.135281	46.389497	69.436009	48.368900	51.452190
SMG1P5	pseudogene	-1.000000	-1.000000	35.052192	13.778046	15.294673
SRCAP	protein coding	0.000000	0.000000	0.000000	0.100180	0.069444
ITGAM	protein coding	0.000000	0.000000	0.000000	0.129675	0.120710
AC142381.4	pseudogene	-1.000000	-1.000000	0.000000	10.109878	10.014801
HERC2P4	pseudogene	-1.000000	-1.000000	20.694789	15.481405	15.857510
AC133485.6	other	-1.000000	-1.000000	40.465793	-1.000000	40.465793
AC133485.5	lincRNA	-1.000000	-1.000000	32.832370	0.000000	5.464691
ABHD17AP8	pseudogene	-1.000000	-1.000000	29.842932	25.864277	26.643836
TP53TG3D	protein coding	0.000000	9.751434	8.079208	0.000000	6.369029
AC133485.2	lincRNA	-1.000000	-1.000000	4.873137	0.000000	4.503163
AC140878.1	pseudogene	-1.000000	-1.000000	100.000000	-1.000000	100.000000
AC133548.2	pseudogene	-1.000000	-1.000000	12.826421	45.499511	41.450876
AC133548.1	pseudogene	-1.000000	-1.000000	100.000000	79.486783	80.235329
ACTR3BP3	pseudogene	-1.000000	-1.000000	19.734151	-1.000000	19.734151
AC138915.2	pseudogene	-1.000000	-1.000000	25.288184	5.625683	6.197857
PABPC1P13	pseudogene	-1.000000	-1.000000	97.743468	100.000000	98.181818
AC137800.1	pseudogene	-1.000000	-1.000000	15.125324	8.650519	9.139505
AC138907.7	lincRNA	-1.000000	-1.000000	46.362515	46.026965	46.027230
TP53TG3	protein coding	100.000000	87.613149	89.731438	100.000000	91.885144
AC138907.6	pseudogene	-1.000000	-1.000000	100.000000	-1.000000	100.000000
ABHD17AP7	pseudogene	-1.000000	-1.000000	77.946128	70.567986	72.073922
AC138907.2	lincRNA	-1.000000	-1.000000	90.173410	48.540991	55.486982
HERC2P5	pseudogene	-1.000000	-1.000000	83.709067	79.671686	80.368098
AC138907.8	other	-1.000000	-1.000000	100.000000	-1.000000	100.000000
AC138907.9	other	-1.000000	-1.000000	47.309645	-1.000000	47.309645
AC138907.10	other	-1.000000	-1.000000	76.476578	-1.000000	76.476578
AC137761.1	lincRNA	-1.000000	-1.000000	31.000000	10.695298	11.511697
AC137761.2	pseudogene	-1.000000	-1.000000	0.450450	-1.000000	0.450450
IGHV2OR16-5	other	-1.000000	-1.000000	3.921569	0.000000	3.160271
BCAP31P2	pseudogene	-1.000000	-1.000000	59.045226	61.153706	60.865415
AC142086.1	lincRNA	-1.000000	-1.000000	16.454026	19.628837	17.690217
AC142086.6	pseudogene	-1.000000	-1.000000	10.941043	4.803446	5.180502
AC142086.5	pseudogene	-1.000000	-1.000000	0.000000	15.381144	15.238546
IGHV1OR16-2	pseudogene	-1.000000	-1.000000	10.057471	0.000000	8.139535
IGHV3OR16-10	other	-1.000000	-1.000000	44.985673	0.000000	34.354486
AC142086.4	lincRNA	-1.000000	-1.000000	19.876733	29.482759	24.493106
AC145350.2	lincRNA	-1.000000	-1.000000	19.335548	36.940662	36.424684
AC145350.4	lincRNA	-1.000000	-1.000000	90.289017	54.263207	60.273973
ABHD17AP9	pseudogene	-1.000000	-1.000000	99.817185	72.370618	77.468612
AC138869.1	pseudogene	-1.000000	-1.000000	100.000000	-1.000000	100.000000
TP53TG3C	protein coding	100.000000	100.000000	100.000000	100.000000	100.000000
AC141257.2	lincRNA	-1.000000	-1.000000	100.000000	59.470851	59.648457
TP53TG3E	protein coding	100.000000	100.000000	100.000000	100.000000	100.000000
AC141257.3	pseudogene	-1.000000	-1.000000	100.000000	-1.000000	100.000000
TP53TG3B	protein coding	100.000000	100.000000	100.000000	100.000000	100.000000
AC141257.1	lincRNA	-1.000000	-1.000000	100.000000	100.000000	100.000000
AC141257.4	pseudogene	-1.000000	-1.000000	100.000000	-1.000000	100.000000
TP53TG3F	protein coding	100.000000	100.000000	100.000000	100.000000	100.000000
AC136944.6	pseudogene	-1.000000	-1.000000	100.000000	-1.000000	100.000000
AC136944.5	pseudogene	-1.000000	-1.000000	91.333333	-1.000000	91.333333
AC136944.1	lincRNA	-1.000000	-1.000000	37.924866	76.460768	57.844828
AC136944.2	lincRNA	-1.000000	-1.000000	89.345088	-1.000000	89.345088
AC136944.4	lincRNA	-1.000000	-1.000000	100.000000	70.796623	73.964981
AC136944.3	pseudogene	-1.000000	-1.000000	79.932735	72.759274	73.557808
AC142384.1	pseudogene	-1.000000	-1.000000	49.224806	43.997976	44.182484
AC136428.4	pseudogene	-1.000000	-1.000000	0.000000	0.693400	0.672984
IGHV3OR16-12	other	-1.000000	-1.000000	17.897727	0.000000	13.907285
AC136428.3	pseudogene	-1.000000	-1.000000	50.729010	-1.000000	50.729010
AC140658.2	pseudogene	-1.000000	-1.000000	12.391931	0.000000	10.023310
ARHGAP23P1	pseudogene	-1.000000	-1.000000	9.283309	4.677834	5.008740
AC140658.4	pseudogene	-1.000000	-1.000000	43.874644	100.000000	54.816514
AC133561.2	lincRNA	-1.000000	-1.000000	19.447236	5.006954	13.395457
AC133561.1	pseudogene	-1.000000	-1.000000	2.402651	9.716909	8.187387
FP325313.1	pseudogene	-1.000000	-1.000000	100.000000	93.052109	93.327052
LINC02184	lincRNA	-1.000000	-1.000000	100.000000	100.000000	100.000000
AC135776.1	lincRNA	-1.000000	-1.000000	100.000000	-1.000000	100.000000
AC135776.2	lincRNA	-1.000000	-1.000000	100.000000	100.000000	100.000000
CCNYL3	pseudogene	-1.000000	-1.000000	67.803410	70.127040	70.078597
ZNF423	protein coding	0.000000	0.000000	0.000000	0.060879	0.059396
LINC02128	lincRNA	-1.000000	-1.000000	0.000000	0.136741	0.127772
FTO	protein coding	0.000000	0.000000	0.000000	0.091387	0.087124
CES1P1	pseudogene	-1.000000	-1.000000	11.615529	15.437131	15.071570
CES1	protein coding	22.788518	41.004184	26.773455	18.391455	18.995605
AMFR	protein coding	0.000000	0.000000	0.000000	0.059768	0.056175
NLRC5	protein coding	0.000000	0.000000	0.000000	0.137385	0.126534
ADGRG3	protein coding	0.000000	0.000000	0.000000	0.325344	0.283139
CNOT1	protein coding	0.000000	0.000000	0.000000	0.172629	0.158275
CDH8	protein coding	0.000000	0.000000	0.000000	0.152930	0.148284
AC012322.1	lincRNA	-1.000000	-1.000000	0.000000	0.064720	0.064165
CDH5	protein coding	0.000000	0.000000	0.000000	0.366858	0.309192
BEAN1	protein coding	0.000000	0.000000	0.000000	0.090630	0.083041
CMTM4	protein coding	0.000000	0.000000	0.000000	0.030709	0.029284
CDH3	protein coding	0.000000	0.000000	0.000000	0.029038	0.024298
TERF2	protein coding	0.000000	0.000000	0.000000	0.126257	0.113186
CLEC18A	protein coding	51.009317	0.000000	23.405771	29.730730	28.238888
AC009022.1	other	-1.000000	-1.000000	1.961639	0.000000	0.100389
CLEC18C	protein coding	55.190058	0.000000	26.260870	31.003535	29.838308
SMG1P7	pseudogene	-1.000000	-1.000000	0.473827	0.000000	0.077674
HYDIN	protein coding	1.354314	0.000000	1.055223	0.585465	0.607780
ZFHX3	protein coding	0.000000	0.000000	0.000000	0.068964	0.067810
LINC01568	lincRNA	-1.000000	-1.000000	0.000000	0.023260	0.022006
NPIPB15	protein coding	0.000000	13.684211	0.911002	0.000000	0.091536
CTRB2	protein coding	0.000000	0.000000	0.000000	9.040075	6.280350
WWOX	protein coding	0.000000	0.000000	0.000000	0.005675	0.005659
LINC01227	lincRNA	-1.000000	-1.000000	0.000000	7.479296	4.805454
AC092718.8	protein coding	0.000000	0.000000	0.000000	0.277203	0.266331
CMIP	protein coding	0.000000	0.000000	0.000000	0.213634	0.207058
PLCG2	protein coding	0.000000	0.000000	0.000000	0.072079	0.068874
CDH13	protein coding	0.000000	0.000000	0.000000	0.294381	0.291949
ATP2C2	protein coding	0.000000	0.000000	0.000000	0.631682	0.608405
GSE1	protein coding	0.000000	0.000000	0.000000	0.524423	0.513343
AC092723.4	lincRNA	-1.000000	-1.000000	0.000000	5.553972	5.299665
C16orf95	protein coding	0.000000	0.000000	0.000000	0.000000	0.022236
AC136285.1	lincRNA	-1.000000	-1.000000	0.000000	0.404417	0.363433
AC092720.1	lincRNA	-1.000000	-1.000000	0.000000	0.414536	0.389948
KLHDC4	protein coding	0.000000	0.000000	0.000000	0.241420	0.212928
BANP	protein coding	0.000000	0.000000	0.000000	0.097509	0.093696
AC138512.1	lincRNA	-1.000000	-1.000000	0.000000	0.211036	0.209668
ZFPM1	protein coding	0.000000	0.000000	0.000000	0.084870	0.078854
CTU2	protein coding	0.000000	0.000000	0.000000	2.545857	1.804326
PIEZO1	protein coding	0.000000	0.000000	0.000000	0.388485	0.342005
GALNS	protein coding	0.000000	0.000000	0.000000	0.070407	0.064761
CBFA2T3	protein coding	0.000000	0.000000	0.000000	0.720815	0.684932
ACSF3	protein coding	0.000000	0.000000	0.000000	0.169197	0.157105
CDH15	protein coding	0.000000	0.000000	0.000000	1.040618	0.914647
ANKRD11	protein coding	0.000000	0.000000	0.000000	0.101854	0.095092
AC137932.2	other	-1.000000	-1.000000	0.000000	2.335375	1.533819
CPNE7	protein coding	0.000000	0.000000	0.000000	2.700241	2.346587
DPEP1	protein coding	0.000000	0.000000	0.000000	3.955362	3.650390
VPS9D1	protein coding	0.000000	0.000000	0.000000	0.953086	0.743575
SPIRE2	protein coding	0.000000	0.000000	0.000000	0.552399	0.395183
TCF25	protein coding	0.000000	0.000000	0.000000	0.273801	0.229673
DEF8	protein coding	0.000000	0.000000	0.000000	1.298439	0.958530
FAM157C	lincRNA	-1.000000	-1.000000	24.187486	36.875297	36.120568
AC133919.2	lincRNA	-1.000000	-1.000000	58.149317	44.886584	45.105896
AC240565.2	lincRNA	-1.000000	-1.000000	97.852029	90.500750	91.705177
AC240565.1	lincRNA	-1.000000	-1.000000	85.714286	87.776260	87.684137
SCGB1C2	protein coding	6.250000	0.000000	3.773585	49.433962	35.236859
DOC2B	protein coding	0.000000	0.000000	0.000000	6.722792	5.673540
RPH3AL	protein coding	0.000000	0.000000	0.000000	3.590492	3.493515
VPS53	protein coding	0.000000	0.710634	0.587645	0.045215	0.080733
NXN	protein coding	0.000000	0.000000	0.000000	0.758546	0.744776
ABR	protein coding	0.000000	0.000000	0.000000	0.461069	0.445227
TRARG1	protein coding	0.000000	0.000000	0.000000	1.534556	1.275558
MYO1C	protein coding	0.000000	0.000000	0.000000	0.771139	0.597359
SCARF1	protein coding	0.000000	0.000000	0.000000	2.101389	1.488771
DPH1	protein coding	0.000000	0.000000	0.000000	3.507729	2.657658
SGSM2	protein coding	0.000000	0.000000	0.000000	0.680662	0.599174
RAP1GAP2	protein coding	0.000000	0.000000	0.000000	0.093847	0.091478
OR1D4	pseudogene	-1.000000	-1.000000	0.000000	3.760927	3.129758
CTNS	protein coding	0.000000	0.000000	0.000000	1.292846	1.120683
ZZEF1	protein coding	0.000000	0.000000	0.000000	0.094697	0.086596
ANKFY1	protein coding	0.000000	0.000000	0.000000	0.061870	0.056960
SPNS3	protein coding	0.000000	0.000000	0.000000	0.143223	0.137564
MINK1	protein coding	0.000000	0.000000	0.000000	0.536392	0.491704
AC007846.2	protein coding	0.000000	0.000000	0.000000	0.027678	0.027609
PITPNM3	protein coding	0.000000	0.000000	0.000000	0.112585	0.104533
ASGR2	protein coding	0.000000	0.000000	0.000000	0.382923	0.326888
DLG4	protein coding	0.000000	0.000000	0.000000	0.742355	0.617201
ACADVL	protein coding	0.000000	0.000000	0.000000	2.367079	1.595484
PHF23	protein coding	0.000000	4.458001	3.587613	5.528134	4.452493
NAA38	protein coding	0.000000	0.000000	0.000000	0.192244	0.182117
PIK3R5	protein coding	0.000000	0.000000	0.000000	0.165417	0.155528
CFAP52	protein coding	0.000000	0.000000	0.000000	0.142749	0.137659
GAS7	protein coding	0.000000	0.000000	0.000000	0.044563	0.043064
AC015908.7	other	-1.000000	-1.000000	0.000000	0.199190	0.197859
AC015908.3	lincRNA	-1.000000	-1.000000	0.000000	1.115464	1.077516
DNAH9	protein coding	0.000000	0.000000	0.000000	0.012918	0.012388
COX10-AS1	other	-1.000000	-1.000000	0.000000	0.049911	0.048879
ADORA2B	protein coding	0.000000	0.000000	0.000000	0.484653	0.457362
KRT17P2	pseudogene	-1.000000	-1.000000	5.539359	15.408226	11.991177
KRT16P1	pseudogene	-1.000000	-1.000000	5.175292	53.518268	44.632977
KRT16P4	pseudogene	-1.000000	-1.000000	0.000000	1.412520	1.370930
NOS2P2	pseudogene	-1.000000	-1.000000	3.902686	5.018664	4.784118
CCDC144B	pseudogene	-1.000000	-1.000000	3.367434	0.000000	0.359839
PRPSAP2	protein coding	0.000000	0.000000	0.000000	0.139027	0.133769
GRAP	protein coding	31.162791	17.397323	20.554765	48.927181	45.961282
AC003957.1	other	-1.000000	-1.000000	23.353293	-1.000000	23.353293
AC007952.3	lincRNA	-1.000000	-1.000000	75.931232	49.898925	51.717312
AC007952.7	lincRNA	-1.000000	-1.000000	100.000000	-1.000000	100.000000
AC007952.2	other	-1.000000	-1.000000	19.188446	86.262312	51.954440
GRAPL	protein coding	74.715909	94.150591	90.658499	61.967048	63.739868
AC007952.5	lincRNA	-1.000000	-1.000000	100.000000	-1.000000	100.000000
AC007952.8	lincRNA	-1.000000	-1.000000	100.000000	90.545789	90.955314
SNORD3C	snRNA	-1.000000	-1.000000	74.827586	-1.000000	74.827586
AC106017.1	lincRNA	-1.000000	-1.000000	100.000000	81.242119	82.534247
EPN2	protein coding	0.000000	4.111912	2.959573	13.778348	13.189926
NOS2P3	pseudogene	-1.000000	-1.000000	0.000000	6.516947	4.334677
LGALS9B	protein coding	0.000000	0.000000	0.000000	1.481075	1.339286
KRT16P3	pseudogene	-1.000000	-1.000000	5.934343	46.770111	40.068241
KRT17P6	pseudogene	-1.000000	-1.000000	6.056701	13.778706	11.323440
AC015818.6	pseudogene	-1.000000	-1.000000	30.331754	-1.000000	30.331754
AC015818.3	pseudogene	-1.000000	-1.000000	0.000000	4.192589	3.491777
NCOR1P2	pseudogene	-1.000000	-1.000000	0.000000	0.893504	0.862773
AC209154.2	lincRNA	-1.000000	-1.000000	3.394737	20.188631	11.935275
SSH2	protein coding	0.000000	0.000000	0.000000	0.088802	0.085760
AC005562.1	other	-1.000000	-1.000000	0.000000	9.401795	8.810797
AC005562.2	pseudogene	-1.000000	-1.000000	100.000000	-1.000000	100.000000
ATAD5	protein coding	0.000000	0.000000	0.000000	0.036851	0.032864
LRRC37B	protein coding	0.000000	0.000000	0.000000	0.639261	0.585116
AC090616.2	pseudogene	-1.000000	-1.000000	0.000000	2.601675	2.506121
AC090616.5	pseudogene	-1.000000	-1.000000	0.000000	4.081002	3.897830
TBC1D3B	protein coding	14.795918	36.005435	21.571181	30.075362	28.297581
AC243829.6	pseudogene	-1.000000	-1.000000	52.380952	-1.000000	52.380952
TBC1D3I	protein coding	87.907869	25.220884	53.782247	77.527322	72.650266
AC233699.1	pseudogene	-1.000000	-1.000000	78.320480	82.731519	82.614980
TBC1D3G	protein coding	96.909091	100.000000	97.529070	93.306773	94.114943
TBC1D3H	protein coding	100.000000	76.086957	95.203488	94.399000	94.555637
RNU6-1192P	snRNA	-1.000000	-1.000000	100.000000	-1.000000	100.000000
TBC1D3F	protein coding	80.174731	71.019108	77.457467	84.908017	83.485568
TBC1D3J	pseudogene	-1.000000	-1.000000	22.736842	22.594213	22.601164
GGNBP2	protein coding	0.000000	0.000000	0.000000	0.113373	0.100089
SYNRG	protein coding	0.000000	0.000000	0.000000	0.030221	0.027455
YWHAEP7	pseudogene	-1.000000	-1.000000	0.000000	0.136640	0.129345
RNU6-489P	snRNA	-1.000000	-1.000000	100.000000	-1.000000	100.000000
TBC1D3K	protein coding	61.878788	66.666667	62.931442	64.820070	64.429224
TBC1D3L	protein coding	65.272727	51.256281	61.548732	92.014086	85.834236
TBC1D3D	protein coding	95.030303	33.548387	81.513002	99.624360	96.119348
TBC1D3C	protein coding	97.030303	91.019417	95.829292	94.064238	94.393981
AC233968.1	pseudogene	-1.000000	-1.000000	61.123941	69.935161	69.676185
TBC1D3E	protein coding	100.000000	95.058824	98.987952	99.648127	99.523417
RNA5SP526	rRNA	-1.000000	-1.000000	100.000000	-1.000000	100.000000
TBC1D3	protein coding	100.000000	100.000000	100.000000	94.428019	95.497151
AC244154.1	pseudogene	-1.000000	-1.000000	80.244530	82.472090	82.413860
MRPL45	protein coding	19.326819	0.000000	10.446009	1.384974	1.981294
WIPF2	protein coding	0.000000	0.000000	0.000000	0.829199	0.729578
KRTAP2-1	protein coding	10.077519	0.000000	5.032258	-1.000000	5.032258
KRTAP2-2	protein coding	18.548387	0.000000	9.426230	-1.000000	9.426230
KRTAP2-4	protein coding	11.111111	0.000000	5.635649	-1.000000	5.635649
KRTAP4-16	protein coding	20.650636	-1.000000	20.650636	-1.000000	20.650636
KRTAP9-2	protein coding	0.761905	98.747390	47.509960	-1.000000	47.509960
KRTAP9-8	protein coding	0.000000	93.945720	46.923879	-1.000000	46.923879
KRT42P	pseudogene	-1.000000	-1.000000	0.000000	2.923791	1.996828
LINC00854	protein coding	30.808950	26.877040	28.400000	75.471469	70.842001
DCAKD	protein coding	0.000000	0.000000	0.000000	0.874156	0.815484
NMT1	protein coding	0.000000	0.000000	0.000000	0.590604	0.536529
LRRC37A4P	pseudogene	-1.000000	-1.000000	52.766142	53.529428	53.420195
AC091132.4	other	-1.000000	-1.000000	80.229987	-1.000000	80.229987
AC091132.1	lincRNA	-1.000000	-1.000000	61.904762	0.000000	45.247657
AC091132.5	lincRNA	-1.000000	-1.000000	58.014932	69.326815	67.858373
MAPK8IP1P2	pseudogene	-1.000000	-1.000000	19.170632	-1.000000	19.170632
LINC02210-CRHR1	protein coding	0.000000	6.798579	4.974016	0.834743	0.887313
KANSL1	protein coding	0.000000	11.019787	5.482357	0.885443	1.042088
MAPK8IP1P1	pseudogene	-1.000000	-1.000000	19.958275	-1.000000	19.958275
ARL17B	protein coding	51.773050	24.451411	33.920524	33.633740	33.644398
LRRC37A	protein coding	49.046830	6.670637	38.109147	35.831084	36.153215
NSFP1	pseudogene	-1.000000	-1.000000	42.176871	45.591886	45.546261
AC138645.1	pseudogene	-1.000000	-1.000000	100.000000	96.482310	96.792138
LRRC37A2	protein coding	68.606702	50.796460	66.831334	61.433811	62.130995
ARL17A	protein coding	82.879377	70.708955	72.563748	68.464501	68.791680
NSF	protein coding	42.470694	24.141921	32.591977	46.178737	45.785545
AC068152.1	other	-1.000000	-1.000000	0.000000	0.685803	0.667366
GIP	protein coding	0.000000	0.000000	0.000000	3.906837	3.624776
IGF2BP1	protein coding	0.000000	0.000000	0.000000	0.090114	0.077269
B4GALNT2	protein coding	0.000000	0.000000	0.000000	0.808001	0.644434
SGCA	protein coding	0.000000	0.000000	0.000000	0.861154	0.623026
CA10	protein coding	0.000000	0.000000	0.000000	0.011796	0.011705
DHX40	protein coding	2.564103	0.000000	1.639792	4.232372	4.009809
AC005702.4	pseudogene	-1.000000	-1.000000	43.333333	85.987261	72.800587
AC005702.3	pseudogene	-1.000000	-1.000000	81.927711	36.532438	40.392879
AC025048.3	pseudogene	-1.000000	-1.000000	73.239437	56.896552	58.239048
AC025048.5	pseudogene	-1.000000	-1.000000	43.571429	76.751592	66.495601
CA4	protein coding	0.000000	0.000000	0.000000	0.000000	0.782331
CYB561	protein coding	0.000000	3.791070	3.028943	0.000000	0.959216
PLEKHM1P1	pseudogene	-1.000000	-1.000000	0.000000	0.064792	0.055272
LRRC37A3	protein coding	0.575448	8.613445	3.280543	7.324172	6.892954
PRKCA	protein coding	0.000000	0.000000	0.000000	0.389273	0.382400
CACNG4	protein coding	0.000000	0.000000	0.000000	0.116738	0.110968
PITPNC1	protein coding	0.000000	0.000000	0.000000	0.102000	0.099694
NOL11	protein coding	0.000000	0.000000	0.000000	0.697409	0.618024
LINC01483	lincRNA	-1.000000	-1.000000	0.000000	0.119107	0.117575
SLC39A11	protein coding	0.000000	0.000000	0.000000	0.015142	0.014997
SDK2	protein coding	0.000000	0.000000	0.000000	0.026431	0.025508
LINC00469	lincRNA	-1.000000	-1.000000	0.000000	0.044205	0.043484
LLGL2	protein coding	0.000000	0.000000	0.000000	0.254526	0.229413
ST6GALNAC2	protein coding	0.000000	0.000000	0.000000	0.878044	0.755434
MGAT5B	protein coding	0.000000	0.000000	0.000000	0.088354	0.082991
SEPT9	protein coding	0.000000	0.000000	0.000000	0.012916	0.012271
DNAH17	protein coding	0.000000	0.000000	0.000000	0.366198	0.333123
LINC02081	lincRNA	-1.000000	-1.000000	0.000000	0.769346	0.702209
CANT1	protein coding	0.000000	0.000000	0.000000	1.493488	1.162534
RBFOX3	protein coding	0.000000	0.000000	0.000000	0.151066	0.149483
CCDC40	protein coding	0.000000	0.000000	0.000000	0.179718	0.160985
CARD14	protein coding	0.000000	0.000000	0.000000	0.326350	0.284705
RNF213	protein coding	0.000000	0.000000	0.000000	0.580028	0.479263
RPTOR	protein coding	0.000000	0.000000	0.000000	0.076378	0.074961
PVALEF	protein coding	0.000000	0.000000	0.000000	1.211750	1.121368
CEP131	protein coding	0.000000	0.000000	0.000000	0.385174	0.341256
LINC00482	lincRNA	-1.000000	-1.000000	0.000000	2.534351	1.515428
AC110285.1	lincRNA	-1.000000	-1.000000	0.000000	2.634759	2.329309
BAHCC1	protein coding	0.000000	0.000000	0.000000	0.493333	0.417743
CCDC57	protein coding	0.000000	0.000000	0.000000	0.297662	0.280147
CYBC1	protein coding	0.000000	0.000000	0.000000	5.028869	3.276699
FOXK2	protein coding	0.000000	0.000000	0.000000	0.000000	0.030412
WDR45B	protein coding	0.000000	0.000000	0.000000	0.121139	0.111794
AC124283.5	other	-1.000000	-1.000000	1.493363	-1.000000	1.493363
FN3K	protein coding	0.000000	66.600398	23.377530	0.000000	2.144412
TBCD	protein coding	0.000000	0.000000	0.000000	0.074000	0.070154
B3GNTL1	protein coding	0.000000	0.000000	0.000000	0.322237	0.311887
AC139099.2	lincRNA	-1.000000	-1.000000	0.000000	0.167519	0.164297
AC139099.3	lincRNA	-1.000000	-1.000000	0.000000	20.141810	18.229280
AC139099.1	lincRNA	-1.000000	-1.000000	3.849085	33.399036	22.616069
RPL23AP87	pseudogene	-1.000000	-1.000000	0.000000	12.914305	10.814698
LINC02564	lincRNA	-1.000000	-1.000000	51.439921	18.956476	25.761658
AP005530.1	lincRNA	-1.000000	-1.000000	7.060755	43.014354	34.887162
AP001005.1	pseudogene	-1.000000	-1.000000	5.380577	1.224490	4.442251
ROCK1P1	pseudogene	-1.000000	-1.000000	0.000000	0.457143	0.364908
THOC1	protein coding	0.000000	0.000000	0.000000	0.152791	0.145713
LINC01925	lincRNA	-1.000000	-1.000000	10.821643	3.856661	4.385965
AC008109.1	lincRNA	-1.000000	-1.000000	0.000000	0.053252	0.052932
AC019183.1	lincRNA	-1.000000	-1.000000	0.000000	0.079665	0.079341
AP005230.1	lincRNA	-1.000000	-1.000000	0.000000	0.018768	0.018650
DLGAP1	protein coding	0.000000	0.000000	0.000000	0.009247	0.009173
L3MBTL4	protein coding	0.000000	0.000000	0.000000	0.055810	0.054937
PTPRM	protein coding	0.000000	0.000000	0.000000	0.021600	0.021427
RAB31	protein coding	0.000000	0.000000	0.000000	0.223523	0.217636
NPIPB1P	pseudogene	-1.000000	-1.000000	0.000000	0.588112	0.554730
GNAL	protein coding	0.000000	0.000000	0.000000	0.109734	0.105221
ANKRD62	protein coding	0.000000	0.000000	0.000000	1.464260	1.270337
PRELID3A	protein coding	0.000000	0.000000	0.000000	0.486685	0.435461
LDLRAD4	protein coding	0.000000	0.000000	0.000000	0.084152	0.081791
ANKRD30B	protein coding	1.483609	0.000000	1.422345	3.075782	2.517957
GREB1L	protein coding	0.000000	0.000000	0.000000	0.033959	0.032842
LAMA3	protein coding	0.000000	0.000000	0.000000	0.013042	0.012424
TTC39C	protein coding	0.000000	0.000000	0.000000	0.105600	0.100814
TAF4B	protein coding	0.000000	0.000000	0.000000	0.194457	0.188236
CCDC178	protein coding	0.000000	0.000000	0.000000	0.005403	0.005360
GALNT1	protein coding	0.000000	0.000000	0.000000	0.000000	0.034426
LINC00907	lincRNA	-1.000000	-1.000000	0.000000	0.004212	0.004134
SETBP1	protein coding	0.000000	0.000000	0.000000	0.009618	0.009270
SLC14A2	protein coding	0.000000	0.000000	0.000000	0.075169	0.074359
PSTPIP2	protein coding	0.000000	0.000000	0.000000	0.098020	0.094663
KATNAL2	protein coding	0.000000	0.000000	0.000000	5.548769	5.408902
ELOA3D	protein coding	41.646341	-1.000000	41.646341	-1.000000	41.646341
ELOA3C	protein coding	15.447823	-1.000000	15.447823	-1.000000	15.447823
ELOA3B	protein coding	58.475610	-1.000000	58.475610	-1.000000	58.475610
ELOA3	protein coding	-1.000000	58.582090	58.582090	-1.000000	58.582090
DYM	protein coding	0.000000	0.000000	0.000000	0.005798	0.005716
LIPG	protein coding	0.000000	0.000000	0.000000	0.672023	0.465140
DCC	protein coding	0.000000	0.000000	0.000000	0.032252	0.031947
RAB27B	protein coding	0.000000	0.000000	0.000000	0.019388	0.018575
ATP8B1	protein coding	0.000000	0.000000	0.000000	0.028405	0.015957
NEDD4L	protein coding	0.000000	0.000000	0.000000	0.232339	0.224821
ZNF532	protein coding	0.000000	0.000000	0.000000	0.077757	0.072651
CDH20	protein coding	0.000000	0.000000	0.000000	0.064631	0.063459
AC105094.2	lincRNA	-1.000000	-1.000000	0.000000	0.026402	0.026205
ZCCHC2	protein coding	0.000000	0.000000	0.000000	0.000000	0.211740
CD226	protein coding	0.000000	0.000000	0.000000	0.213150	0.155383
AC021506.1	lincRNA	-1.000000	-1.000000	0.000000	3.730916	3.635272
ZNF516	protein coding	0.000000	0.000000	0.000000	1.583443	1.488321
MBP	protein coding	0.000000	0.000000	0.000000	0.187030	0.166606
NFATC1	protein coding	0.000000	0.000000	0.000000	0.541064	0.510231
AC068473.3	other	-1.000000	-1.000000	0.000000	2.287823	1.235060
CTDP1	protein coding	0.000000	0.000000	0.000000	0.757994	0.697717
KCNG2	protein coding	0.000000	-1.000000	0.000000	1.646233	1.566437
PQLC1	protein coding	0.000000	0.000000	0.000000	1.832500	1.734221
AC008993.1	pseudogene	-1.000000	-1.000000	47.279550	50.793451	50.192037
AC008993.3	other	-1.000000	-1.000000	86.708075	-1.000000	86.708075
AC008993.4	lincRNA	-1.000000	-1.000000	78.730159	84.740260	80.638298
FAM138F	lincRNA	-1.000000	-1.000000	100.000000	100.000000	100.000000
OR4F17	protein coding	0.000000	58.285714	38.230885	0.000000	24.694939
WBP1LP11	pseudogene	-1.000000	-1.000000	100.000000	-1.000000	100.000000
OR4F8P	pseudogene	-1.000000	-1.000000	100.000000	-1.000000	100.000000
AC092192.1	lincRNA	-1.000000	-1.000000	54.178958	-1.000000	54.178958
SEPT14P19	pseudogene	-1.000000	-1.000000	80.252765	83.997237	83.739140
CICP19	pseudogene	-1.000000	-1.000000	100.000000	-1.000000	100.000000
AC092299.1	pseudogene	-1.000000	-1.000000	100.000000	-1.000000	100.000000
AC010507.1	pseudogene	-1.000000	-1.000000	68.720379	31.069298	39.552239
LINC01002	other	-1.000000	-1.000000	44.448980	46.707138	44.754226
PLPP2	protein coding	0.000000	1.614639	0.844119	0.000000	0.143349
SHC2	protein coding	0.000000	0.000000	0.000000	0.768570	0.725013
MADCAM1	protein coding	0.000000	0.000000	0.000000	7.068838	5.907460
TPGS1	protein coding	0.000000	0.000000	0.000000	1.892773	1.719174
CDC34	protein coding	0.000000	0.000000	0.000000	1.392945	1.194605
GZMM	protein coding	0.000000	0.000000	0.000000	1.903605	1.595925
HCN2	protein coding	0.000000	0.000000	0.000000	0.717131	0.627155
POLRMT	protein coding	0.000000	0.000000	0.000000	0.839664	0.641026
MED16	protein coding	0.000000	0.000000	0.000000	0.555273	0.468970
R3HDM4	protein coding	0.000000	0.000000	0.000000	3.182523	2.819257
WDR18	protein coding	0.000000	0.000000	0.000000	2.138131	1.870544
CNN2	protein coding	0.000000	0.000000	0.000000	2.552276	1.994074
ABCA7	protein coding	0.000000	0.000000	0.000000	2.139560	1.546857
SBNO2	protein coding	0.000000	0.000000	0.000000	3.375541	3.087911
STK11	protein coding	0.000000	0.000000	0.000000	5.417908	4.719225
CBARP	protein coding	0.000000	0.000000	0.000000	2.955940	1.632444
MUM1	protein coding	0.000000	0.000000	0.000000	0.577610	0.463744
DAZAP1	protein coding	0.000000	0.000000	0.000000	0.162778	0.149371
PLK5	protein coding	0.000000	0.000000	0.000000	1.777331	1.328099
TCF3	protein coding	0.000000	0.000000	0.000000	1.520361	1.306707
ATP8B3	protein coding	0.000000	0.000000	0.000000	2.451580	1.923777
CSNK1G2	protein coding	0.000000	0.000000	0.000000	0.840773	0.763891
BTBD2	protein coding	0.000000	0.000000	0.000000	0.693196	0.647210
AP3D1	protein coding	0.000000	0.000000	0.000000	0.479893	0.439509
GNG7	protein coding	0.000000	0.000000	0.000000	0.140969	0.137866
SGTA	protein coding	0.000000	0.000000	0.000000	0.343750	0.307080
TLE2	protein coding	0.000000	0.000000	0.000000	0.837852	0.788047
S1PR4	protein coding	0.000000	0.000000	0.000000	-1.000000	5.171550
CELF5	protein coding	0.000000	0.000000	0.000000	0.236525	0.221077
HMG20B	protein coding	0.000000	0.000000	0.000000	2.527498	1.711298
PIP5K1C	protein coding	0.000000	0.000000	0.000000	0.810662	0.735461
DAPK3	protein coding	0.000000	0.000000	0.000000	0.408831	0.315706
MAP2K2	protein coding	0.000000	0.000000	0.000000	0.976447	0.925816
SH3GL1	protein coding	0.000000	0.000000	0.000000	0.562121	0.510242
UBXN6	protein coding	0.000000	0.000000	0.000000	1.163115	0.974811
HDGFL2	protein coding	0.000000	0.000000	0.000000	0.101351	0.090229
KDM4B	protein coding	0.000000	0.000000	0.000000	0.123478	0.117627
PTPRS	protein coding	0.306801	0.000000	0.259067	0.078890	0.044979
ALKBH7	protein coding	0.000000	0.000000	0.000000	3.618907	1.738822
TNFSF9	protein coding	0.000000	0.000000	0.000000	12.818154	8.480422
C3	protein coding	0.000000	0.000000	0.000000	0.561726	0.499451
MBD3L2B	protein coding	40.813008	21.721311	35.389988	36.913580	36.436921
MBD3L5	protein coding	0.000000	0.000000	0.000000	41.777509	28.401151
MBD3L4	protein coding	43.062201	0.000000	34.883721	77.643505	64.006582
MBD3L2	protein coding	33.492823	31.515152	33.080808	10.617284	18.061309
MBD3L3	protein coding	0.000000	0.000000	0.000000	69.305136	47.182230
ZNF557	protein coding	0.000000	0.000000	0.000000	0.216121	0.145757
INSR	protein coding	0.000000	0.000000	0.000000	0.031319	0.029706
CAMSAP3	protein coding	0.000000	0.000000	0.000000	0.186936	0.151772
PRR36	protein coding	1.691625	0.000000	1.369248	0.000000	1.077739
AC010336.3	lincRNA	-1.000000	-1.000000	1.051051	0.000000	0.952381
SNAPC2	protein coding	0.000000	0.000000	0.000000	11.411665	4.601227
FBN3	protein coding	0.000000	0.000000	0.000000	0.076445	0.067500
HNRNPM	protein coding	0.000000	0.000000	0.000000	0.704361	0.658444
MYO1F	protein coding	0.000000	0.000000	0.000000	0.049625	0.045785
AC012616.1	pseudogene	-1.000000	-1.000000	100.000000	-1.000000	100.000000
ZNF558	protein coding	0.000000	0.000000	0.000000	0.929054	0.672834
ZNF846	protein coding	0.000000	0.000000	0.000000	1.107866	1.022167
COL5A3	protein coding	0.000000	0.000000	0.000000	0.100886	0.088391
RGL3	protein coding	0.000000	0.000000	0.000000	0.150303	0.097140
ZNF627	protein coding	0.000000	0.000000	0.000000	0.188337	0.177373
CACNA1A	protein coding	0.000000	0.000000	0.000000	0.054572	0.053214
CC2D1A	protein coding	0.000000	0.000000	0.000000	0.703522	0.599724
PODNL1	protein coding	0.000000	0.000000	0.000000	0.680717	0.562936
ADGRE5	protein coding	0.000000	0.000000	0.000000	0.848166	0.719246
TECR	protein coding	0.000000	0.000000	0.000000	0.907146	0.650373
BRD4	protein coding	2.692750	0.000000	1.090096	0.000000	0.120586
WIZ	protein coding	0.000000	0.000000	0.000000	0.782693	0.537186
CYP4F12	protein coding	0.000000	0.000000	0.000000	7.579109	6.876357
CYP4F11	protein coding	0.000000	0.000000	0.000000	3.771949	3.093333
AP1M1	protein coding	0.000000	0.000000	0.000000	0.193301	0.138633
NWD1	protein coding	0.000000	0.000000	0.000000	0.062102	0.057150
CPAMD8	protein coding	0.000000	0.000000	0.000000	0.104983	0.099352
JAK3	protein coding	0.000000	0.000000	0.000000	0.263883	0.197501
FKBP8	protein coding	0.000000	0.559354	0.325969	1.110762	0.941100
KLHL26	protein coding	0.000000	0.000000	0.000000	0.322516	0.279145
ZNF91	protein coding	0.000000	0.000000	0.000000	0.000000	0.099372
AC139769.1	pseudogene	-1.000000	-1.000000	0.000000	0.031288	0.029842
AC139769.2	lincRNA	-1.000000	-1.000000	0.000000	0.509068	0.488599
C19orf12	protein coding	0.000000	0.000000	0.000000	0.864819	0.609359
AC008798.1	pseudogene	-1.000000	-1.000000	71.676301	-1.000000	71.676301
URI1	protein coding	0.000000	0.000000	0.000000	0.072559	0.068844
ZNF536	protein coding	0.000000	0.000000	0.000000	0.032290	0.031736
ZNF507	protein coding	0.000000	0.000000	0.000000	0.209815	0.171131
TDRD12	protein coding	0.000000	0.000000	0.000000	0.529836	0.496235
CHST8	protein coding	0.000000	0.000000	0.000000	0.425841	0.417673
ZNF30	protein coding	0.000000	0.000000	0.000000	0.276937	0.235397
LGI4	protein coding	0.000000	0.000000	0.000000	0.000000	0.496153
MAG	protein coding	0.000000	0.000000	0.000000	0.662597	0.585820
UPK1A	protein coding	0.000000	0.000000	0.000000	1.775930	1.570987
AC012617.1	lincRNA	-1.000000	-1.000000	4.863449	47.384957	33.333333
HKR1	protein coding	0.000000	0.000000	0.000000	0.049294	0.044226
ZNF573	protein coding	0.000000	0.000000	0.000000	0.385796	0.360882
AC016582.1	pseudogene	-1.000000	-1.000000	0.000000	3.511024	2.953037
RYR1	protein coding	0.000000	0.000000	0.000000	0.223848	0.200825
CAPN12	protein coding	0.000000	0.000000	0.000000	1.259778	1.155676
LGALS7	protein coding	0.000000	47.563353	30.730479	16.618245	21.063070
LGALS7B	protein coding	21.654501	0.000000	18.464730	17.170732	17.454689
FCGBP	protein coding	3.210464	0.000000	3.167527	4.738039	4.455633
SHKBP1	protein coding	0.000000	0.000000	0.000000	0.935663	0.776739
CYP2A7	protein coding	0.000000	0.000000	0.000000	0.599161	0.410228
LYPD4	protein coding	0.000000	0.000000	0.000000	0.752432	0.537846
ARHGEF1	protein coding	0.000000	0.000000	0.000000	2.165665	1.955777
AC010616.1	protein coding	0.000000	0.000000	0.000000	2.713095	2.441017
CEACAMP5	pseudogene	-1.000000	-1.000000	0.000000	1.646534	1.539392
PSG11	protein coding	0.000000	0.000000	0.000000	0.230456	0.206831
CD177	protein coding	0.000000	0.000000	0.000000	46.143077	34.647325
CD177P1	pseudogene	-1.000000	-1.000000	0.000000	44.601802	38.003448
CEACAM22P	pseudogene	-1.000000	-1.000000	0.000000	0.117898	0.113415
CBLC	protein coding	0.000000	0.000000	0.000000	0.217319	0.202065
NOVA2	protein coding	0.000000	0.739130	0.626767	0.000000	0.128102
INAFM1	protein coding	0.000000	16.727273	11.004785	-1.000000	11.004785
C5AR1	protein coding	0.000000	0.000000	0.000000	0.197327	0.137315
KPTN	protein coding	0.000000	0.000000	0.000000	1.645979	1.337133
BICRA	protein coding	3.590511	0.000000	2.734820	0.000000	0.176691
PLA2G4C	protein coding	0.000000	0.000000	0.000000	0.252550	0.241369
ZNF114	protein coding	0.000000	0.000000	0.000000	0.360324	0.302753
LMTK3	protein coding	0.000000	0.000000	0.000000	0.589633	0.479977
SEC1P	pseudogene	-1.000000	-1.000000	0.000000	0.115571	0.108661
BCAT2	protein coding	0.000000	0.000000	0.000000	1.179852	0.977015
TEAD2	protein coding	0.000000	0.000000	0.000000	0.167093	0.146373
NOSIP	protein coding	0.000000	0.000000	0.000000	0.510925	0.492026
MYH14	protein coding	0.000000	0.000000	0.000000	0.382143	0.359601
KCNC3	protein coding	4.681818	2.502453	3.266412	0.346632	1.200297
NR1H2	protein coding	0.000000	0.000000	0.000000	0.092772	0.088132
MYBPC2	protein coding	0.000000	0.000000	0.000000	0.527341	0.469807
LRRC4B	protein coding	0.000000	0.000000	0.000000	0.060383	0.056693
SHANK1	protein coding	0.572720	0.000000	0.553936	0.380558	0.400882
KLK6	protein coding	0.000000	0.000000	0.000000	1.214798	0.996196
ZNF534	protein coding	0.000000	0.000000	0.000000	0.524194	0.449671
AC010487.3	protein coding	0.000000	0.000000	0.000000	0.335721	0.327629
ZNF665	protein coding	0.000000	0.000000	0.000000	5.072653	3.973898
PRKCG	protein coding	0.000000	0.000000	0.000000	0.475164	0.418101
CACNG7	protein coding	0.000000	1.131687	0.785995	0.000000	0.063573
RPS9	protein coding	0.000000	0.000000	0.000000	0.000000	0.518017
LILRB3	protein coding	2.215509	0.000000	1.468135	3.665794	2.753182
LAIR1	protein coding	0.000000	0.000000	0.000000	0.782131	0.542401
CDC42EP5	protein coding	0.000000	0.000000	0.000000	1.112468	0.995387
LAIR2	protein coding	10.736842	0.000000	4.735376	5.136081	5.113991
LILRA2	protein coding	0.000000	0.000000	0.000000	6.832764	4.721598
LILRP2	pseudogene	-1.000000	-1.000000	0.000000	12.238894	7.513094
KIR2DL3	protein coding	0.000000	0.000000	0.000000	2.752435	2.448923
NLRP7	protein coding	0.000000	1.001252	0.204447	1.404827	1.296638
NLRP2	protein coding	0.000000	0.000000	0.000000	1.268311	1.155961
PPP1R12C	protein coding	0.000000	0.000000	0.000000	1.176872	1.035803
TNNT1	protein coding	0.000000	0.000000	0.000000	0.714723	0.634058
BRSK1	protein coding	0.000000	0.000000	0.000000	0.320740	0.282328
FAM71E2	protein coding	0.000000	0.000000	0.000000	3.033839	1.867816
TMEM238	protein coding	0.000000	0.000000	0.000000	1.585478	1.288997
RPL28	protein coding	0.000000	0.000000	0.000000	0.246653	0.156381
SSC5D	protein coding	0.000000	12.529551	1.016104	0.000000	0.172672
SBK2	protein coding	0.000000	0.000000	0.000000	4.537466	3.860794
NLRP9	protein coding	0.000000	0.000000	0.000000	0.796843	0.700701
ZNF444	protein coding	0.000000	0.000000	0.000000	0.860053	0.766947
ZSCAN5A	protein coding	0.000000	0.000000	0.000000	0.080757	0.078003
AC003005.2	lincRNA	-1.000000	-1.000000	0.000000	3.098291	2.711801
ZSCAN18	protein coding	0.000000	0.000000	0.000000	0.695033	0.592674
ZSCAN22	protein coding	0.000000	0.000000	0.000000	0.814530	0.568145
ZBTB45	protein coding	0.000000	0.000000	0.000000	0.409911	0.354596
CENPBD1P1	pseudogene	-1.000000	-1.000000	0.000000	0.820980	0.665450
AC079779.2	other	-1.000000	-1.000000	0.000000	1.319497	1.271860
AC079779.3	lincRNA	-1.000000	-1.000000	1.268499	0.455850	0.745462
AC079779.4	lincRNA	-1.000000	-1.000000	0.000000	5.788591	3.963240
TMEM18	protein coding	0.000000	0.000000	0.000000	2.384106	1.603325
LINC01115	lincRNA	-1.000000	-1.000000	0.000000	0.412350	0.405256
SNTG2	protein coding	0.000000	0.000000	0.000000	1.444220	1.437570
TPO	protein coding	0.000000	0.000000	0.000000	0.868483	0.634263
PXDN	protein coding	0.000000	0.000000	0.000000	0.988856	0.920639
MYT1L	protein coding	0.000000	0.000000	0.000000	0.082090	0.080961
LINC01250	lincRNA	-1.000000	-1.000000	0.000000	0.052051	0.051520
EIPR1	protein coding	0.000000	0.000000	0.000000	0.336323	0.330763
TRAPPC12	protein coding	0.000000	0.000000	0.000000	0.313795	0.304499
COLEC11	protein coding	0.000000	0.000000	0.000000	0.171468	0.162611
DCDC2C	protein coding	0.000000	0.000000	0.000000	0.362571	0.358784
ID2	protein coding	0.000000	0.000000	0.000000	2.601908	1.604850
MBOAT2	protein coding	0.000000	0.000000	0.000000	0.024429	0.023160
ASAP2	protein coding	0.000000	0.000000	0.000000	0.100965	0.098030
ADAM17	protein coding	0.000000	0.000000	0.000000	0.049949	0.046058
ROCK2	protein coding	0.000000	0.000000	0.000000	0.096803	0.089578
GREB1	protein coding	0.000000	0.000000	0.000000	0.219924	0.203806
MIR3681HG	lincRNA	-1.000000	-1.000000	0.000000	0.029759	0.029600
FAM49A	protein coding	0.000000	0.000000	0.000000	1.104468	1.055856
KCNS3	protein coding	0.000000	0.000000	0.000000	0.000000	0.106249
ATAD2B	protein coding	0.000000	0.000000	0.000000	0.403311	0.383861
ADCY3	protein coding	0.000000	0.000000	0.000000	0.076574	0.072514
DNMT3A	protein coding	0.000000	0.000000	0.000000	0.072150	0.065368
OTOF	protein coding	0.000000	0.000000	0.000000	0.205827	0.190157
C2orf16	protein coding	0.000000	0.000000	0.000000	1.386296	0.884526
BABAM2	protein coding	0.000000	0.000000	0.000000	0.013888	0.013810
PLB1	protein coding	0.000000	0.000000	0.000000	0.052475	0.050364
ALK	protein coding	0.000000	0.000000	0.000000	0.066364	0.065725
SRD5A2	protein coding	0.000000	0.000000	0.000000	0.057480	0.052913
BIRC6	protein coding	0.000000	0.000000	0.000000	0.155677	0.146255
LINC00486	lincRNA	-1.000000	-1.000000	0.000000	0.982489	0.961975
AC068599.1	lincRNA	-1.000000	-1.000000	0.000000	0.374529	0.373680
VIT	protein coding	0.000000	0.000000	0.000000	0.108429	0.104994
DHX57	protein coding	0.000000	0.000000	0.000000	0.176804	0.164951
ARHGEF33	protein coding	0.000000	0.000000	0.000000	0.105300	0.099290
TMEM178A	protein coding	0.000000	0.000000	0.000000	0.000000	0.094373
MTA3	protein coding	0.000000	0.000000	0.000000	0.017640	0.017151
PLEKHH2	protein coding	0.000000	0.000000	0.000000	0.509396	0.481968
CAMKMT	protein coding	0.000000	0.000000	0.000000	0.028202	0.028005
SRBD1	protein coding	0.000000	0.000000	0.000000	0.062591	0.061302
AC009975.1	lincRNA	-1.000000	-1.000000	0.000000	0.050415	0.050191
AC009975.2	lincRNA	-1.000000	-1.000000	0.000000	0.123557	0.122513
NRXN1	protein coding	0.000000	0.000000	0.000000	0.014570	0.012241
EML6	protein coding	0.000000	0.000000	0.000000	0.074871	0.072025
AC007100.1	lincRNA	-1.000000	-1.000000	0.000000	0.004540	0.004538
BCL11A	protein coding	0.000000	0.000000	0.000000	0.125994	0.101306
SPRED2	protein coding	0.000000	0.000000	0.000000	0.041893	0.040235
PNO1	protein coding	0.000000	0.000000	0.000000	0.198795	0.173970
ZNF638	protein coding	0.000000	0.000000	0.000000	0.517972	0.490196
C2orf78	protein coding	0.000000	0.000000	0.000000	60.324306	54.745434
CTNNA2	protein coding	0.000000	0.000000	0.000000	0.009399	0.009360
DNAH6	protein coding	0.000000	0.000000	0.000000	0.064441	0.061689
TCF7L1	protein coding	0.000000	0.000000	0.000000	0.028816	0.028252
RNF103-CHMP3	protein coding	0.000000	0.000000	0.000000	0.164535	0.163376
RMND5A	protein coding	0.000000	0.000000	0.000000	7.194677	6.409415
RGPD1	protein coding	58.926273	12.955466	49.082503	37.117877	37.910642
PLGLB1	protein coding	41.237113	27.981030	30.164120	28.753282	28.880941
AC125232.1	pseudogene	-1.000000	-1.000000	35.891969	26.183633	26.827891
AC092651.2	pseudogene	-1.000000	-1.000000	0.000000	11.065818	10.910695
AC092651.1	pseudogene	-1.000000	-1.000000	4.823151	63.068982	55.600981
AC083899.1	pseudogene	-1.000000	-1.000000	7.986294	13.174601	12.892162
PLGLB2	protein coding	46.735395	32.690125	36.177474	10.217495	13.160844
RGPD2	protein coding	64.133509	2.772755	49.511635	49.629300	49.632127
AC108479.2	pseudogene	-1.000000	-1.000000	0.000000	2.652566	2.519763
RPIA	protein coding	0.000000	0.000000	0.000000	3.007244	2.912752
IGKV1-37	other	-1.000000	100.000000	25.692695	86.065574	39.923225
IGKV1-39	other	-1.000000	0.000000	33.753149	0.000000	25.719770
IGKV2-40	other	-1.000000	-1.000000	100.000000	-1.000000	100.000000
AC006453.4	pseudogene	-1.000000	-1.000000	13.669065	29.859466	28.403132
AC006453.2	pseudogene	-1.000000	-1.000000	18.524658	23.410999	23.134782
IGKV1D-39	other	-1.000000	0.000000	50.933333	0.000000	38.276553
IGKV1D-37	other	-1.000000	-1.000000	15.340909	79.508197	31.932773
IGKV3D-7	other	-1.000000	0.000000	37.336815	0.000000	25.627240
AC233263.1	pseudogene	-1.000000	-1.000000	84.753363	-1.000000	84.753363
AC233263.6	lincRNA	-1.000000	-1.000000	23.394495	-1.000000	23.394495
AC116050.2	pseudogene	-1.000000	-1.000000	9.448819	16.764540	16.356062
AC116050.1	pseudogene	-1.000000	-1.000000	20.353403	18.064922	18.226198
AC027612.2	pseudogene	-1.000000	-1.000000	0.000000	0.269472	0.254862
AC027612.4	pseudogene	-1.000000	-1.000000	51.546392	-1.000000	51.546392
IGKV1OR2-1	pseudogene	-1.000000	-1.000000	100.000000	100.000000	100.000000
IGKV1OR2-2	pseudogene	-1.000000	-1.000000	100.000000	100.000000	100.000000
AC009238.1	pseudogene	-1.000000	-1.000000	51.773050	-1.000000	51.773050
UBTFL5	pseudogene	-1.000000	-1.000000	100.000000	-1.000000	100.000000
AC133104.1	pseudogene	-1.000000	-1.000000	100.000000	100.000000	100.000000
TRIM43B	protein coding	44.966443	60.122699	47.930414	33.212818	36.385884
AC009237.1	pseudogene	-1.000000	-1.000000	51.413190	27.500000	35.770843
AC009237.16	pseudogene	-1.000000	-1.000000	80.990099	62.981575	71.195652
TRIM43	protein coding	17.897092	0.000000	14.277216	33.294874	29.188144
AC009237.13	pseudogene	-1.000000	-1.000000	100.000000	72.040684	72.854291
UBTFL3	pseudogene	-1.000000	-1.000000	100.000000	-1.000000	100.000000
AC009237.17	pseudogene	-1.000000	-1.000000	100.000000	100.000000	100.000000
AC009237.6	pseudogene	-1.000000	-1.000000	39.007092	-1.000000	39.007092
GPAT2P1	pseudogene	-1.000000	-1.000000	37.141148	25.252040	38.042237
ANKRD36C	protein coding	2.889022	0.000000	2.451809	2.080506	2.096029
GPAT2	protein coding	25.586265	64.304462	34.952381	30.431973	45.055698
FAM178B	protein coding	0.000000	0.000000	0.000000	0.308138	0.299883
ANKRD36	protein coding	4.352423	7.916355	5.032792	6.625790	6.547923
AC159540.2	lincRNA	-1.000000	-1.000000	92.139596	29.109086	48.724180
AC159540.1	lincRNA	-1.000000	-1.000000	89.711191	37.352626	49.380677
IGKV1OR2-9	pseudogene	-1.000000	-1.000000	100.000000	-1.000000	100.000000
IGKV2OR2-10	pseudogene	-1.000000	-1.000000	100.000000	-1.000000	100.000000
IGKV2OR2-7D	pseudogene	-1.000000	-1.000000	100.000000	-1.000000	100.000000
IGKV2OR2-7	pseudogene	-1.000000	-1.000000	100.000000	-1.000000	100.000000
IGKV2OR2-8	pseudogene	-1.000000	-1.000000	100.000000	-1.000000	100.000000
IGKV1OR2-11	pseudogene	-1.000000	-1.000000	100.000000	-1.000000	100.000000
AC092683.1	lincRNA	-1.000000	-1.000000	85.427326	45.680444	57.775602
AC092683.2	lincRNA	-1.000000	-1.000000	73.493045	69.235087	69.634040
ANKRD36B	protein coding	8.130339	52.250000	30.325421	10.283223	11.589690
AFF3	protein coding	0.000000	0.000000	0.000000	0.041281	0.040514
MAP4K4	protein coding	0.000000	0.000000	0.000000	0.162498	0.155682
TMEM182	protein coding	0.000000	0.000000	0.000000	0.032734	0.032156
LINC01796	lincRNA	-1.000000	-1.000000	0.000000	0.419955	0.406559
MRPS9	protein coding	0.000000	0.000000	0.000000	1.060240	1.034255
UXS1	protein coding	0.000000	0.000000	0.000000	0.842892	0.817530
RGPD3	protein coding	1.506024	0.000000	1.375279	2.348960	2.276678
RGPD4	protein coding	4.244836	0.000000	4.100311	4.815316	4.754006
RGPD5	protein coding	99.015967	86.581014	94.760625	98.511385	98.036559
ZBTB45P1	pseudogene	-1.000000	-1.000000	90.515464	-1.000000	90.515464
LINC01123	lincRNA	-1.000000	-1.000000	40.285367	79.314523	65.142668
AC013268.3	pseudogene	-1.000000	-1.000000	50.796384	0.000000	37.966538
AC013268.2	pseudogene	-1.000000	-1.000000	83.928571	-1.000000	83.928571
AC013268.4	pseudogene	-1.000000	-1.000000	36.774016	28.145889	29.293551
MALL	protein coding	40.909091	70.207852	65.784314	19.723253	24.039638
SMIM37	protein coding	0.000000	25.928144	21.121951	25.894737	25.596766
AC140479.4	pseudogene	-1.000000	-1.000000	29.048843	36.981452	36.596327
AC140479.7	pseudogene	-1.000000	-1.000000	29.186603	24.202738	24.931915
AC140479.2	pseudogene	-1.000000	-1.000000	16.554810	-1.000000	16.554810
LINC01106	lincRNA	-1.000000	-1.000000	18.860440	58.835249	46.915305
ZBTB45P2	pseudogene	-1.000000	-1.000000	88.627451	-1.000000	88.627451
AC108938.1	pseudogene	-1.000000	-1.000000	100.000000	-1.000000	100.000000
RGPD6	protein coding	98.682525	95.550936	97.725540	99.298404	99.102141
AC017002.5	lincRNA	-1.000000	-1.000000	0.000000	0.904418	0.899756
ANAPC1	protein coding	0.000000	0.000000	0.000000	0.162799	0.099249
FBLN7	protein coding	0.000000	0.000000	0.000000	0.217396	0.206699
RGPD8	protein coding	25.566283	0.000000	21.877979	25.794950	25.423939
TTL	protein coding	0.000000	0.000000	0.000000	1.202958	0.914660
AC012442.2	other	-1.000000	-1.000000	0.000000	0.240336	0.236304
IL1A	protein coding	0.000000	0.000000	0.000000	3.372365	2.697892
PGM5P4	pseudogene	-1.000000	-1.000000	0.000000	4.044944	3.960489
AL078621.2	pseudogene	-1.000000	-1.000000	17.216643	0.000000	10.498688
HTR5BP	pseudogene	-1.000000	-1.000000	0.000000	0.077845	0.075482
CFAP221	protein coding	0.000000	0.000000	0.000000	0.042726	0.039892
GLI2	protein coding	0.000000	0.000000	0.000000	0.109000	0.105824
LIMS2	protein coding	0.000000	0.031008	0.023354	0.314667	0.287985
GPR17	protein coding	0.000000	0.000000	0.000000	1.219810	0.738007
UGGT1	protein coding	0.000000	0.000000	0.000000	0.052330	0.046900
POTEF	protein coding	7.327586	0.000000	5.655894	9.921492	9.597405
POTEI	protein coding	20.197044	5.700564	10.310453	18.783161	17.603712
CFC1B	protein coding	100.000000	87.048193	92.266187	82.440216	84.676657
PRSS40B	protein coding	100.000000	43.178037	58.656174	79.666959	76.464590
PRSS40A	protein coding	15.522876	14.352392	14.660361	46.239584	37.293729
CFC1	protein coding	26.339286	28.915663	27.877698	8.744982	13.095720
POTEJ	protein coding	9.752968	0.000000	8.988764	2.268519	2.765501
FAR2P3	pseudogene	-1.000000	-1.000000	0.000000	3.745874	3.519409
ARHGEF4	protein coding	0.000000	0.000000	0.000000	1.834758	1.763277
PLEKHB2	protein coding	0.000000	0.000000	0.000000	3.094675	3.015326
C2orf27A	pseudogene	-1.000000	-1.000000	27.953216	2.322733	3.784228
C2orf27B	lincRNA	-1.000000	-1.000000	53.927492	29.058079	33.970149
ANKRD30BL	protein coding	0.000000	0.000000	0.000000	0.000000	0.034427
MGAT5	protein coding	0.000000	0.000000	0.000000	0.389694	0.379813
TMEM163	protein coding	0.000000	0.000000	0.000000	0.227294	0.225649
RAB3GAP1	protein coding	0.000000	0.000000	0.000000	0.093955	0.088617
THSD7B	protein coding	0.000000	0.000000	0.000000	0.005298	0.005262
AC114763.1	lincRNA	-1.000000	-1.000000	0.000000	0.060909	0.059942
LRP1B	protein coding	0.000000	0.000000	0.000000	0.016831	0.016682
GTDC1	protein coding	0.000000	0.000000	0.000000	0.062628	0.060837
MBD5	protein coding	0.000000	0.000000	0.000000	0.051313	0.050004
AC023469.1	lincRNA	-1.000000	-1.000000	0.000000	0.573516	0.567776
NEB	protein coding	7.775571	0.000000	7.590558	6.133640	6.288155
ACVR1	protein coding	0.000000	0.000000	0.000000	0.169740	0.164972
BAZ2B	protein coding	0.000000	0.000000	0.000000	0.016260	0.015787
AC016766.1	lincRNA	-1.000000	-1.000000	0.000000	0.050837	0.050776
XIRP2	protein coding	0.000000	0.000000	0.000000	0.429634	0.414528
CERS6	protein coding	0.000000	0.000000	0.000000	0.040383	0.039464
LRP2	protein coding	0.000000	0.000000	0.000000	0.652764	0.607872
KLHL23	protein coding	0.000000	0.000000	0.000000	0.285666	0.267876
RAPGEF4	protein coding	0.000000	0.000000	0.000000	0.025018	0.024558
PDE11A	protein coding	0.000000	0.000000	0.000000	0.134245	0.133258
TTN	protein coding	0.000000	0.000000	0.000000	1.068803	0.652531
AC009478.1	lincRNA	-1.000000	-1.000000	0.000000	0.025796	0.025675
UBE2E3	protein coding	0.000000	0.000000	0.000000	0.055518	0.047559
ITGA4	protein coding	0.000000	0.000000	0.000000	0.217979	0.205102
CERKL	protein coding	0.000000	0.000000	0.000000	0.180157	0.146539
CALCRL	protein coding	0.000000	0.000000	0.000000	0.033973	0.032279
MFSD6	protein coding	0.000000	0.000000	0.000000	0.037169	0.032722
PGAP1	protein coding	0.000000	0.000000	0.000000	0.933283	0.816525
MAIP1	protein coding	0.000000	0.000000	0.000000	0.048461	0.046972
TRAK2	protein coding	0.000000	0.000000	0.000000	0.042929	0.038993
STRADB	protein coding	0.000000	0.000000	0.000000	0.032069	0.031187
CYP20A1	protein coding	0.000000	0.000000	0.000000	0.055805	0.053996
PARD3B	protein coding	0.000000	0.000000	0.000000	0.006192	0.006143
INO80D	protein coding	0.000000	0.000000	0.000000	0.084412	0.071288
METTL21A	protein coding	0.000000	21.097179	20.032743	0.000000	2.971499
KANSL1L	protein coding	0.000000	0.000000	0.000000	0.018731	0.018005
ERBB4	protein coding	0.000000	0.000000	0.000000	0.024418	0.024159
SPAG16	protein coding	0.000000	0.000000	0.000000	0.062774	0.062515
RPL37A	protein coding	0.000000	0.000000	0.000000	0.155659	0.146930
DNPEP	protein coding	0.000000	1.101322	0.639795	0.621491	0.626533
STK11IP	protein coding	0.000000	0.000000	0.000000	2.236400	1.753537
AC019211.1	lincRNA	-1.000000	-1.000000	0.000000	0.052561	0.052445
SGPP2	protein coding	0.000000	0.000000	0.000000	0.163801	0.159788
ACSL3	protein coding	0.000000	0.000000	0.000000	0.279322	0.259244
DNER	protein coding	0.000000	0.000000	0.000000	0.013290	0.013168
SP100	protein coding	0.000000	0.000000	0.000000	0.046027	0.043699
DIS3L2	protein coding	0.000000	0.000000	0.000000	0.603015	0.592527
NGEF	protein coding	0.000000	0.000000	0.000000	0.075802	0.073559
INPP5D	protein coding	0.000000	0.000000	0.000000	0.078537	0.075708
MROH2A	protein coding	0.000000	0.000000	0.000000	0.329761	0.297866
SH3BP4	protein coding	0.000000	0.000000	0.000000	0.062241	0.058800
AGAP1	protein coding	0.000000	0.000000	0.000000	0.013930	0.013643
IQCA1	protein coding	0.000000	0.000000	0.000000	0.136109	0.133591
MLPH	protein coding	0.000000	0.000000	0.000000	3.026038	2.830162
RAB17	protein coding	0.000000	0.000000	0.000000	0.000000	0.260149
AC012485.2	lincRNA	-1.000000	-1.000000	0.000000	8.983730	7.287682
TRAF3IP1	protein coding	0.000000	0.000000	0.000000	0.291534	0.275917
TWIST2	protein coding	0.000000	0.000000	0.000000	0.225961	0.219161
HDAC4	protein coding	0.000000	0.000000	0.000000	0.149418	0.145126
NDUFA10	protein coding	0.000000	0.000000	0.000000	0.162670	0.154943
GPC1	protein coding	0.000000	0.000000	0.000000	1.007359	0.870182
AC110619.1	other	-1.000000	-1.000000	0.000000	5.358161	3.811326
ANKMY1	protein coding	0.000000	0.000000	0.000000	0.095025	0.087986
AQP12B	protein coding	0.000000	0.000000	0.000000	27.958993	23.119605
AQP12A	protein coding	7.683983	0.000000	6.344951	25.081610	21.919253
KIF1A	protein coding	0.000000	0.000000	0.000000	0.259705	0.235583
CROCC2	protein coding	0.000000	0.000000	0.000000	2.327749	2.182086
SNED1	protein coding	0.000000	0.000000	0.000000	0.284871	0.256384
ANO7	protein coding	0.000000	0.000000	0.000000	0.543191	0.474666
BOK	protein coding	0.000000	0.000000	0.000000	1.003685	0.563529
D2HGDH	protein coding	0.000000	0.000000	0.000000	5.342599	4.828110
RTP5	protein coding	0.000000	48.873484	12.282230	0.000000	6.677717
LINC01880	lincRNA	-1.000000	-1.000000	0.000000	0.075257	0.074088
LINC01881	pseudogene	-1.000000	-1.000000	0.000000	1.050065	1.023490
RPL23AP88	pseudogene	-1.000000	-1.000000	47.240618	-1.000000	47.240618
C20orf96	protein coding	0.000000	0.000000	0.000000	0.721127	0.657796
RBCK1	protein coding	0.000000	0.000000	0.000000	0.824299	0.703085
CSNK2A1	protein coding	0.000000	0.000000	0.000000	0.084069	0.064483
PLCB1	protein coding	0.000000	0.000000	0.000000	0.074057	0.066097
MACROD2	protein coding	0.000000	0.000000	0.000000	0.004483	0.004471
KIF16B	protein coding	0.000000	0.000000	0.000000	0.046328	0.045133
SLC24A3	protein coding	0.000000	0.000000	0.000000	0.011060	0.010974
RIN2	protein coding	0.000000	0.000000	0.000000	0.175927	0.169059
CFAP61	protein coding	0.000000	0.000000	0.000000	0.050545	0.049645
RALGAPA2	protein coding	0.000000	0.000000	0.000000	0.021181	0.020437
XRN2	protein coding	0.000000	0.000000	0.000000	0.284238	0.272760
CST13P	pseudogene	-1.000000	-1.000000	0.000000	0.138185	0.131165
CST3	protein coding	0.000000	0.000000	0.000000	3.955363	2.710971
CST7	protein coding	0.000000	0.000000	0.000000	1.106217	1.009534
FAM182B	protein coding	0.000000	0.000000	0.000000	61.097620	54.392463
AL450124.1	pseudogene	-1.000000	-1.000000	100.000000	100.000000	100.000000
FAM182A	other	-1.000000	-1.000000	50.017283	59.879810	58.111710
TM9SF4	protein coding	0.000000	0.000000	0.000000	0.041155	0.038094
KIF3B	protein coding	0.000000	0.000000	0.000000	0.566086	0.505693
NOL4L	protein coding	0.000000	0.000000	0.000000	0.154908	0.145055
FO393400.1	protein coding	0.000000	0.000000	0.000000	0.295064	0.287294
BPIFB4	protein coding	0.000000	0.000000	0.000000	0.431588	0.376865
BPIFB1	protein coding	0.000000	0.000000	0.000000	0.455535	0.431342
ZNF341	protein coding	0.000000	0.000000	0.000000	0.260092	0.244176
ASIP	protein coding	0.000000	0.000000	0.000000	2.884096	2.853895
SOGA1	protein coding	0.000000	0.000000	0.000000	0.046125	0.038264
RPN2	protein coding	0.000000	0.000000	0.000000	0.115779	0.110737
PTPRT	protein coding	0.000000	0.000000	0.000000	0.015666	0.015485
TOX2	protein coding	0.000000	0.000000	0.000000	0.052065	0.051049
JPH2	protein coding	0.000000	0.000000	0.000000	0.510518	0.470461
ELMO2	protein coding	0.000000	0.000000	0.000000	0.000000	0.097108
NCOA3	protein coding	0.000000	0.000000	0.000000	0.020415	0.019358
SLC9A8	protein coding	0.000000	0.000000	0.000000	0.065583	0.060355
RIPOR3	protein coding	0.000000	0.000000	0.000000	0.049657	0.047429
NFATC2	protein coding	0.000000	0.000000	0.000000	0.106512	0.101777
ATP9A	protein coding	0.000000	0.000000	0.000000	0.025616	0.024402
AL157414.1	lincRNA	-1.000000	-1.000000	0.000000	9.728295	8.680507
AL035250.1	lincRNA	-1.000000	-1.000000	0.000000	5.997994	5.359383
PHACTR3	protein coding	0.000000	0.000000	0.000000	0.267279	0.237970
MIR646HG	lincRNA	-1.000000	-1.000000	0.000000	0.016573	0.016378
CDH4	protein coding	0.000000	0.000000	0.000000	0.082696	0.081809
TAF4	protein coding	0.000000	0.000000	0.000000	0.544147	0.519846
SS18L1	protein coding	0.000000	0.000000	0.000000	0.224999	0.196438
LAMA5	protein coding	0.000000	0.000000	0.000000	3.043628	2.378826
SLCO4A1	protein coding	0.000000	0.000000	0.000000	0.414002	0.258422
NTSR1	protein coding	0.000000	0.000000	0.000000	0.088359	0.081581
COL9A3	protein coding	0.000000	0.000000	0.000000	0.489077	0.421433
SLC17A9	protein coding	0.000000	0.000000	0.000000	0.396765	0.307002
AL096828.1	lincRNA	-1.000000	-1.000000	0.000000	0.516110	0.496243
COL20A1	protein coding	0.000000	0.000000	0.000000	0.282189	0.225609
CHRNA4	protein coding	0.000000	0.000000	0.000000	4.448198	1.998408
PTK6	protein coding	0.000000	0.000000	0.000000	6.288032	4.301420
FNDC11	protein coding	0.000000	0.000000	0.000000	2.331856	1.372349
STMN3	protein coding	0.000000	0.000000	0.000000	0.723279	0.600768
ZBTB46	protein coding	0.000000	0.000000	0.000000	0.340537	0.319715
UCKL1	protein coding	0.000000	0.000000	0.000000	0.799309	0.669239
PRPF6	protein coding	0.000000	0.000000	0.000000	1.018780	0.958337
OPRL1	protein coding	0.000000	0.000000	0.000000	12.075695	9.975574
MYT1	protein coding	0.000000	0.000000	0.000000	1.971102	1.885470
PCMTD2	protein coding	0.000000	0.000000	0.000000	1.366150	1.176617
LINC00266-1	lincRNA	-1.000000	-1.000000	0.000000	5.806966	5.438080
FP565260.4	protein coding	100.000000	100.000000	100.000000	100.000000	100.000000
FP565260.3	protein coding	77.470776	19.668737	35.876043	55.927852	52.225830
GATD3B	protein coding	16.779825	0.000000	8.611249	22.050019	21.501700
FP565260.6	protein coding	100.000000	60.211850	66.914396	73.437157	75.804673
LINC01670	lincRNA	-1.000000	-1.000000	100.000000	100.000000	100.000000
CU633967.1	lincRNA	-1.000000	-1.000000	90.748144	100.000000	98.677400
FP236315.2	other	-1.000000	-1.000000	100.000000	-1.000000	100.000000
FP236315.3	lincRNA	-1.000000	-1.000000	100.000000	100.000000	100.000000
FP236315.1	lincRNA	-1.000000	-1.000000	100.000000	100.000000	100.000000
H2BFS	protein coding	100.000000	100.000000	100.000000	-1.000000	100.000000
CU639417.2	pseudogene	-1.000000	-1.000000	100.000000	-1.000000	100.000000
CU639417.1	other	-1.000000	-1.000000	100.000000	-1.000000	100.000000
LINC01669	lincRNA	-1.000000	-1.000000	95.952381	75.261055	77.450673
CU639417.3	lincRNA	-1.000000	-1.000000	94.736842	100.000000	98.204023
CU639417.4	lincRNA	-1.000000	-1.000000	75.050352	100.000000	85.929291
SIK1B	protein coding	59.183673	0.595238	29.889456	68.063492	53.804046
RF00019	other	-1.000000	-1.000000	100.000000	-1.000000	100.000000
CU633906.1	lincRNA	-1.000000	-1.000000	100.000000	99.641890	99.668848
CU633906.4	pseudogene	-1.000000	-1.000000	100.000000	100.000000	100.000000
CU633906.3	pseudogene	-1.000000	-1.000000	100.000000	100.000000	100.000000
CU633906.2	lincRNA	-1.000000	-1.000000	100.000000	100.000000	100.000000
CBSL	protein coding	63.898704	91.457286	74.080951	59.304373	61.028872
U2AF1L5	protein coding	29.365079	29.377289	29.373997	49.552871	46.946304
FP236240.3	pseudogene	-1.000000	-1.000000	100.000000	-1.000000	100.000000
FP236240.2	other	-1.000000	-1.000000	100.000000	-1.000000	100.000000
FP236240.1	lincRNA	-1.000000	-1.000000	79.923882	51.417945	60.761073
CRYAA2	protein coding	63.133641	40.675991	50.364480	67.936227	60.874172
CU638689.4	lincRNA	-1.000000	-1.000000	100.000000	100.000000	100.000000
CU638689.3	pseudogene	-1.000000	-1.000000	100.000000	100.000000	100.000000
CU638689.2	pseudogene	-1.000000	-1.000000	100.000000	100.000000	100.000000
CU638689.5	lincRNA	-1.000000	-1.000000	100.000000	100.000000	100.000000
FP475955.3	lincRNA	-1.000000	-1.000000	35.878336	34.921764	34.983484
FP475955.1	lincRNA	-1.000000	-1.000000	0.000000	64.913016	63.980994
FP475955.2	lincRNA	-1.000000	-1.000000	99.124726	74.870274	81.028761
CU634019.6	lincRNA	-1.000000	-1.000000	100.000000	100.000000	100.000000
CU634019.5	pseudogene	-1.000000	-1.000000	100.000000	100.000000	100.000000
CU634019.2	lincRNA	-1.000000	-1.000000	100.000000	100.000000	100.000000
CU634019.1	lincRNA	-1.000000	-1.000000	100.000000	100.000000	100.000000
RF00019	other	-1.000000	-1.000000	100.000000	-1.000000	100.000000
CU634019.7	pseudogene	-1.000000	-1.000000	100.000000	-1.000000	100.000000
CU634019.3	other	-1.000000	-1.000000	100.000000	-1.000000	100.000000
CU633904.2	pseudogene	-1.000000	-1.000000	100.000000	100.000000	100.000000
CU633904.3	pseudogene	-1.000000	-1.000000	100.000000	100.000000	100.000000
CU633904.1	lincRNA	-1.000000	-1.000000	100.000000	100.000000	100.000000
RF00019	other	-1.000000	-1.000000	100.000000	-1.000000	100.000000
FP236241.2	pseudogene	-1.000000	-1.000000	100.000000	-1.000000	100.000000
RF00019	other	-1.000000	-1.000000	100.000000	-1.000000	100.000000
FP236241.1	lincRNA	-1.000000	-1.000000	100.000000	100.000000	100.000000
SMIM11B	protein coding	100.000000	90.297507	90.736950	71.126688	73.469946
CU633980.1	protein coding	100.000000	100.000000	100.000000	-1.000000	100.000000
SMIM34B	protein coding	100.000000	100.000000	100.000000	100.000000	100.000000
KCNE1B	protein coding	0.000000	19.981584	17.845395	47.774883	39.559279
FP671120.2	other	-1.000000	-1.000000	100.000000	-1.000000	100.000000
FP671120.1	lincRNA	-1.000000	-1.000000	100.000000	79.619871	81.322854
FP671120.3	lincRNA	-1.000000	-1.000000	100.000000	-1.000000	100.000000
MIR6724-2	miRNA	-1.000000	-1.000000	100.000000	-1.000000	100.000000
RF01518	other	-1.000000	-1.000000	100.000000	-1.000000	100.000000
FP671120.4	lincRNA	-1.000000	-1.000000	83.080260	-1.000000	83.080260
RNA5-8SN4	rRNA	-1.000000	-1.000000	100.000000	-1.000000	100.000000
FP236383.1	lincRNA	-1.000000	-1.000000	87.785342	91.434604	91.130754
FP236383.2	lincRNA	-1.000000	-1.000000	100.000000	-1.000000	100.000000
MIR6724-4	miRNA	-1.000000	-1.000000	100.000000	-1.000000	100.000000
RF01518	other	-1.000000	-1.000000	100.000000	-1.000000	100.000000
FP236383.3	lincRNA	-1.000000	-1.000000	100.000000	-1.000000	100.000000
RNA5-8SN4	rRNA	-1.000000	-1.000000	100.000000	-1.000000	100.000000
SNX18P10	pseudogene	-1.000000	-1.000000	52.702703	-1.000000	52.702703
CR381670.1	pseudogene	-1.000000	-1.000000	11.761229	18.025264	17.587283
MIR3648-2	miRNA	-1.000000	-1.000000	48.603352	-1.000000	48.603352
MIR3687-2	miRNA	-1.000000	-1.000000	100.000000	-1.000000	100.000000
CR392039.5	pseudogene	-1.000000	-1.000000	31.630648	56.458448	54.311216
TEKT4P2	pseudogene	-1.000000	-1.000000	5.589255	0.286096	0.487042
CR381653.1	lincRNA	-1.000000	-1.000000	5.215540	11.897198	11.608245
CR381653.2	pseudogene	-1.000000	-1.000000	0.000000	6.072567	5.434783
LINC01667	lincRNA	-1.000000	-1.000000	0.000000	1.933151	1.782431
CR382287.1	pseudogene	-1.000000	-1.000000	0.170940	-1.000000	0.170940
ANKRD30BP2	pseudogene	-1.000000	-1.000000	0.000000	0.327477	0.294393
POTED	protein coding	16.281690	21.395349	17.950664	13.747076	14.101554
AL050303.4	other	-1.000000	-1.000000	39.390642	-1.000000	39.390642
AL050303.2	pseudogene	-1.000000	-1.000000	56.390977	-1.000000	56.390977
FEM1AP1	pseudogene	-1.000000	-1.000000	36.108325	-1.000000	36.108325
AL050303.1	lincRNA	-1.000000	-1.000000	61.487965	19.792439	30.365044
AF130359.1	lincRNA	-1.000000	-1.000000	0.000000	0.079041	0.078471
CXADR	protein coding	0.000000	0.000000	0.000000	0.072481	0.066505
NCAM2	protein coding	0.000000	0.000000	0.000000	0.007451	0.007339
APP	protein coding	0.000000	0.000000	0.000000	0.169210	0.166565
BACH1	protein coding	0.000000	0.000000	0.000000	0.010706	0.010534
KRTAP21-4P	pseudogene	-1.000000	-1.000000	8.711656	-1.000000	8.711656
TIAM1	protein coding	0.000000	0.000000	0.000000	0.032124	0.031479
URB1	protein coding	0.000000	0.000000	0.000000	0.080168	0.069505
EVA1C	protein coding	0.000000	0.000000	0.000000	0.140098	0.136376
AP000311.1	protein coding	0.000000	0.000000	0.000000	0.012723	0.012683
ITSN1	protein coding	0.000000	0.000000	0.000000	0.018510	0.017090
SMIM11A	protein coding	100.000000	100.000000	100.000000	97.655167	98.172050
C21orf140	protein coding	100.000000	-1.000000	100.000000	-1.000000	100.000000
AP000322.2	lincRNA	-1.000000	-1.000000	100.000000	-1.000000	100.000000
SMIM34A	protein coding	100.000000	100.000000	100.000000	100.000000	100.000000
AP000322.1	lincRNA	-1.000000	-1.000000	100.000000	-1.000000	100.000000
KCNE1	protein coding	0.000000	33.804732	30.563069	65.319958	63.164956
DOPEY2	protein coding	0.000000	0.000000	0.000000	0.055568	0.052367
KCNJ6	protein coding	0.000000	0.000000	0.000000	0.090082	0.086581
KCNJ15	protein coding	0.000000	0.000000	0.000000	0.458128	0.424220
ERG	protein coding	0.000000	0.000000	0.000000	0.037997	0.037267
ETS2	protein coding	0.000000	0.000000	0.000000	0.618762	0.473331
AP001043.1	lincRNA	-1.000000	-1.000000	0.000000	0.030621	0.028020
BRWD1	protein coding	0.000000	0.000000	0.000000	0.140355	0.113551
DSCAM	protein coding	0.000000	0.000000	0.000000	0.162538	0.160858
TMPRSS2	protein coding	0.000000	0.000000	0.000000	2.090214	1.968001
PRDM15	protein coding	0.000000	0.000000	0.000000	1.009799	0.913152
UMODL1	protein coding	0.000000	0.000000	0.000000	0.131588	0.121748
ABCG1	protein coding	0.000000	0.000000	0.000000	0.327019	0.311619
AP001628.2	lincRNA	-1.000000	-1.000000	0.000000	7.837838	2.510823
PKNOX1	protein coding	0.000000	0.000000	0.000000	0.055504	0.050487
CBS	protein coding	51.263736	68.662675	59.133313	57.197508	57.452004
U2AF1	protein coding	29.365079	20.305677	22.736954	45.882076	42.895222
MRPL51P2	pseudogene	-1.000000	-1.000000	100.000000	-1.000000	100.000000
AP001631.1	lincRNA	-1.000000	-1.000000	58.610847	16.326531	30.177515
CRYAA	protein coding	56.378601	50.000000	52.826748	71.548507	63.392152
SIK1	protein coding	88.222789	49.281724	68.135035	84.936061	78.506218
LINC00319	lincRNA	-1.000000	-1.000000	77.896233	99.804241	87.109161
LINC00313	lincRNA	-1.000000	-1.000000	88.488271	85.388279	85.791284
AP001048.1	lincRNA	-1.000000	-1.000000	82.078853	100.000000	97.486174
HSF2BP	protein coding	20.611440	62.821948	40.377556	31.802957	31.925311
RPL31P1	pseudogene	-1.000000	-1.000000	100.000000	-1.000000	100.000000
H2BFS	protein coding	100.000000	100.000000	100.000000	-1.000000	100.000000
PDXK	protein coding	0.000000	0.483418	0.426969	0.815365	0.726633
TRAPPC10	protein coding	16.016750	55.946356	36.318024	6.379753	8.851464
PWP2	protein coding	36.739130	0.000000	30.764563	25.122841	25.913524
GATD3A	protein coding	17.832957	37.191489	32.924200	29.586420	29.848776
LINC01678	lincRNA	-1.000000	-1.000000	16.050808	0.000000	10.404192
AP001056.2	lincRNA	-1.000000	-1.000000	66.056338	45.214681	48.540755
AP001057.1	other	-1.000000	-1.000000	58.551691	55.472424	56.464691
ICOSLG	protein coding	54.968944	36.895213	40.010707	81.130137	65.092685
AP001059.3	lincRNA	-1.000000	-1.000000	100.000000	-1.000000	100.000000
AP001059.2	lincRNA	-1.000000	-1.000000	100.000000	-1.000000	100.000000
DNMT3L	protein coding	47.380410	29.390018	42.142088	42.951054	42.848145
PFKL	protein coding	0.000000	0.000000	0.000000	0.102771	0.091491
TRPM2	protein coding	0.000000	0.000000	0.000000	0.143658	0.133451
TSPEAR	protein coding	0.000000	0.000000	0.000000	0.124979	0.122609
PICSAR	lincRNA	-1.000000	-1.000000	0.000000	2.737722	2.373618
SSR4P1	pseudogene	-1.000000	-1.000000	1.480076	0.000000	1.213819
ADARB1	protein coding	0.000000	0.000000	0.000000	0.000000	0.025539
LINC00334	lincRNA	-1.000000	-1.000000	0.000000	0.601329	0.566075
POFUT2	protein coding	0.000000	0.000000	0.000000	2.761457	2.156863
COL18A1	protein coding	0.000000	0.000000	0.000000	0.451469	0.422718
SLC19A1	protein coding	0.000000	0.000000	0.000000	0.159693	0.135723
PCBP3	protein coding	0.000000	0.000000	0.000000	0.091193	0.090374
COL6A2	protein coding	0.000000	0.000000	0.000000	0.244204	0.210060
FTCD	protein coding	0.000000	0.000000	0.000000	0.267956	0.238280
SPATC1L	protein coding	0.000000	0.000000	0.000000	0.547932	0.492970
LSS	protein coding	0.000000	0.000000	0.000000	0.221145	0.191726
PCNT	protein coding	0.000000	0.000000	0.000000	0.063966	0.058366
RPL23AP4	pseudogene	-1.000000	-1.000000	91.774892	-1.000000	91.774892
ACTR3BP6	pseudogene	-1.000000	-1.000000	100.000000	100.000000	100.000000
RF00002	rRNA	-1.000000	-1.000000	45.333333	-1.000000	45.333333
AP000542.3	lincRNA	-1.000000	-1.000000	23.932603	-1.000000	23.932603
AP000542.1	pseudogene	-1.000000	-1.000000	8.108108	22.163934	21.364619
AP000542.2	lincRNA	-1.000000	-1.000000	25.833603	-1.000000	25.833603
ZNF72P	pseudogene	-1.000000	-1.000000	0.000000	3.115698	2.766032
AP000534.2	pseudogene	-1.000000	-1.000000	0.000000	8.547935	8.414001
AP000533.2	pseudogene	-1.000000	-1.000000	3.231518	-1.000000	3.231518
AP000533.3	pseudogene	-1.000000	-1.000000	100.000000	-1.000000	100.000000
AP000532.2	lincRNA	-1.000000	-1.000000	13.591671	27.130745	21.238047
MED15P7	pseudogene	-1.000000	-1.000000	23.386114	5.037874	6.699454
POTEH	protein coding	17.643468	0.000000	14.194499	9.983417	10.261035
AP000527.1	lincRNA	-1.000000	-1.000000	0.000000	2.132771	2.074715
DUXAP8	other	-1.000000	-1.000000	2.272727	10.599802	9.572460
BMS1P22	pseudogene	-1.000000	-1.000000	0.000000	13.032332	11.714999
NBEAP3	pseudogene	-1.000000	-1.000000	85.790885	25.139410	27.356417
AP000522.1	pseudogene	-1.000000	-1.000000	54.166667	-1.000000	54.166667
AC137499.2	pseudogene	-1.000000	-1.000000	100.000000	-1.000000	100.000000
CHEK2P4	pseudogene	-1.000000	-1.000000	100.000000	84.397163	85.026738
AP000547.2	lincRNA	-1.000000	-1.000000	34.848485	18.135655	19.925542
USP18	protein coding	0.000000	7.333994	3.477444	0.000000	0.269110
GGTLC5P	pseudogene	-1.000000	-1.000000	47.943831	27.839831	31.404241
LINC01660	lincRNA	-1.000000	-1.000000	18.740499	30.598256	28.724131
AC011718.1	lincRNA	-1.000000	-1.000000	55.882353	0.000000	13.202780
PPP1R26P3	pseudogene	-1.000000	-1.000000	67.412477	-1.000000	67.412477
FAM230A	protein coding	36.008230	75.103734	48.968363	12.909534	16.094448
AC023490.1	lincRNA	-1.000000	-1.000000	0.000000	5.843335	4.354991
AC023490.3	lincRNA	-1.000000	-1.000000	0.000000	1.514850	1.462523
GGTLC3	protein coding	27.138643	0.000000	19.027921	29.047619	23.665382
TMEM191B	protein coding	0.361664	0.000000	0.311526	7.306273	3.753158
PI4KAP1	pseudogene	-1.000000	-1.000000	5.736853	22.945214	21.068544
RIMBP3	protein coding	12.581301	82.601351	26.163172	-1.000000	26.163172
SUSD2P2	pseudogene	-1.000000	-1.000000	21.664465	47.262005	37.282051
CA15P2	pseudogene	-1.000000	-1.000000	6.602641	0.000000	2.806122
PPP1R26P2	pseudogene	-1.000000	-1.000000	25.709516	-1.000000	25.709516
PPP1R26P4	pseudogene	-1.000000	-1.000000	64.974475	-1.000000	64.974475
LINC01662	lincRNA	-1.000000	-1.000000	29.407829	8.000191	10.678560
GGT3P	pseudogene	-1.000000	-1.000000	37.404302	43.350011	43.113833
E2F6P1	pseudogene	-1.000000	-1.000000	100.000000	-1.000000	100.000000
AC008132.1	pseudogene	-1.000000	-1.000000	18.457336	10.437710	14.777356
BCRP7	pseudogene	-1.000000	-1.000000	0.000000	2.024291	1.656178
LINC01663	lincRNA	-1.000000	-1.000000	19.475655	9.209490	9.480445
AC007326.4	protein coding	42.357274	12.088889	21.942446	43.869299	42.982118
PRODH	protein coding	59.722222	63.173359	61.113304	65.731794	65.242261
RANBP1	protein coding	0.000000	0.000000	0.000000	3.817307	2.986251
CCDC188	protein coding	0.000000	0.000000	0.000000	8.101045	3.525398
RTN4R	protein coding	0.000000	0.000000	0.000000	0.162641	0.227104
POM121L4P	pseudogene	-1.000000	-1.000000	5.026455	1.293770	2.086802
BCRP2	pseudogene	-1.000000	-1.000000	51.307847	15.058445	19.160309
AP000550.1	lincRNA	-1.000000	-1.000000	25.786424	48.780488	37.505079
POM121L7P	pseudogene	-1.000000	-1.000000	8.739076	-1.000000	8.739076
E2F6P2	pseudogene	-1.000000	-1.000000	7.095047	-1.000000	7.095047
FAM230B	other	-1.000000	-1.000000	9.913506	12.769549	12.070662
AP000550.4	pseudogene	-1.000000	-1.000000	56.302521	12.225986	13.746994
GGT2	protein coding	1.345029	26.524390	8.326289	11.696584	11.289666
AP000550.3	pseudogene	-1.000000	-1.000000	29.365079	-1.000000	29.365079
BCRP6	pseudogene	-1.000000	-1.000000	61.014263	42.641983	45.713539
AP000552.1	lincRNA	-1.000000	-1.000000	9.692186	28.654574	23.657076
AP000552.3	lincRNA	-1.000000	-1.000000	0.000000	33.940397	20.665323
PPP1R26P5	pseudogene	-1.000000	-1.000000	8.162708	-1.000000	8.162708
AP000552.2	pseudogene	-1.000000	-1.000000	68.313953	46.588037	54.598618
RIMBP3B	protein coding	80.752033	47.888514	74.377457	-1.000000	74.377457
RF00492	other	-1.000000	-1.000000	100.000000	-1.000000	100.000000
HIC2	protein coding	0.000000	0.000000	0.000000	40.257127	31.718489
TMEM191C	protein coding	1.195499	17.148014	5.668016	7.651007	9.966983
PI4KAP2	pseudogene	-1.000000	-1.000000	33.279678	40.100048	39.748052
RIMBP3C	protein coding	95.484006	27.100681	80.684797	-1.000000	80.684797
UBE2L3	protein coding	30.180180	0.077973	6.282885	2.426137	2.594286
IGLV10-54	other	-1.000000	0.000000	0.000000	0.126098	0.125689
AC245060.5	lincRNA	-1.000000	-1.000000	4.404617	-1.000000	4.404617
PRAME	protein coding	0.000000	0.000000	0.000000	8.533525	6.123499
AP000344.1	pseudogene	-1.000000	-1.000000	0.000000	1.175858	1.109940
LINC01658	lincRNA	-1.000000	-1.000000	0.000000	0.528010	0.494095
AP000350.1	pseudogene	-1.000000	-1.000000	4.519774	25.165563	21.250000
AP000350.3	pseudogene	-1.000000	-1.000000	0.000000	13.622129	12.657614
GSTT2B	protein coding	88.027211	100.000000	91.985428	41.747937	56.442206
AC253536.2	pseudogene	-1.000000	-1.000000	100.000000	100.000000	100.000000
DDTL	protein coding	70.123457	1.141352	19.235751	44.109723	37.311312
DDT	protein coding	82.367150	72.849162	75.859435	84.671720	83.402900
GSTT2	pseudogene	-1.000000	100.000000	92.561285	34.883721	52.657506
AC253536.1	pseudogene	-1.000000	-1.000000	25.159236	18.318795	18.873446
GSTT4	protein coding	0.964187	0.000000	0.761697	9.143233	7.997731
CABIN1	protein coding	0.000000	0.000000	0.000000	0.015678	0.014931
MYO18B	protein coding	0.000000	0.000000	0.000000	0.129212	0.125304
SEZ6L	protein coding	0.000000	0.000000	0.000000	0.031346	0.030356
TTC28	protein coding	0.000000	0.000000	0.000000	0.358848	0.352639
AP1B1	protein coding	0.000000	0.000000	0.000000	0.041847	0.039791
PES1	protein coding	0.000000	0.000000	0.000000	0.138343	0.124762
Z82190.2	protein coding	0.000000	0.000000	0.000000	0.167009	0.165389
SLC5A1	protein coding	0.000000	0.000000	0.000000	0.126676	0.117148
SYN3	protein coding	0.000000	0.000000	0.000000	0.067688	0.067238
LARGE1	protein coding	0.000000	0.000000	0.000000	0.009324	0.009203
Z95114.3	other	-1.000000	-1.000000	15.520833	-1.000000	15.520833
TEX33	protein coding	0.000000	0.000000	0.000000	0.925688	0.861193
RAC2	protein coding	0.000000	0.000000	0.000000	0.309002	0.276229
CYTH4	protein coding	0.000000	0.000000	0.000000	0.350806	0.312144
ELFN2	protein coding	0.000000	0.000000	0.000000	0.261995	0.225172
CARD10	protein coding	0.000000	0.000000	0.000000	0.167443	0.140507
APOBEC3A	protein coding	3.414634	0.000000	1.109937	0.112790	0.162350
APOBEC3H	protein coding	0.000000	0.000000	0.000000	2.758742	2.294315
CACNA1I	protein coding	0.000000	0.000000	0.000000	0.328108	0.298359
MKL1	protein coding	0.000000	0.000000	0.000000	0.049069	0.047699
NDUFA6-DT	other	-1.000000	-1.000000	58.902334	3.819782	9.286279
AC254562.2	lincRNA	-1.000000	-1.000000	34.684685	41.820113	40.440756
SERHL	pseudogene	-1.000000	-1.000000	16.196137	10.683640	11.301227
SERHL2	protein coding	44.464286	0.723888	16.764898	7.650671	8.336143
RRP7BP	pseudogene	-1.000000	-1.000000	10.646238	5.477243	6.455342
TTLL12	protein coding	0.000000	0.288351	0.142572	0.000000	0.024377
SCUBE1	protein coding	0.000000	0.000000	0.000000	0.017049	0.015742
MPPED1	protein coding	0.000000	0.000000	0.000000	0.060602	0.057940
SULT4A1	protein coding	0.000000	0.000000	0.000000	0.346333	0.323735
PARVB	protein coding	0.000000	0.000000	0.000000	0.029255	0.028203
PARVG	protein coding	0.000000	4.179179	3.471933	0.000000	0.358546
PRR5-ARHGAP8	protein coding	0.000000	0.000000	0.000000	0.042413	0.041752
KIAA0930	protein coding	0.000000	0.000000	0.000000	0.275389	0.226051
FBLN1	protein coding	0.000000	0.000000	0.000000	0.039813	0.037413
BX324167.1	lincRNA	-1.000000	-1.000000	0.000000	0.658075	0.612818
CELSR1	protein coding	0.000000	0.000000	0.000000	0.308974	0.288653
GRAMD4	protein coding	0.000000	0.000000	0.000000	0.294379	0.280406
TBC1D22A	protein coding	0.000000	0.000000	0.000000	0.141875	0.140408
AL117329.1	lincRNA	-1.000000	-1.000000	0.000000	0.019378	0.019203
FAM19A5	protein coding	0.000000	0.000000	0.000000	0.127558	0.126434
LINC01310	lincRNA	-1.000000	-1.000000	0.000000	0.724900	0.632591
CRELD2	protein coding	0.000000	0.000000	0.000000	5.898016	4.726342
TTLL8	protein coding	0.000000	-1.000000	0.000000	0.140751	0.131541
DENND6B	protein coding	0.000000	0.000000	0.000000	2.427222	1.724903
PPP6R2	protein coding	0.000000	0.000000	0.000000	2.812429	2.688975
LMF2	protein coding	0.000000	0.000000	0.000000	4.536585	1.961198
SYCE3	protein coding	0.000000	0.000000	0.000000	4.798939	4.604426
ARSA	protein coding	0.000000	0.000000	0.000000	0.000000	0.590515
SHANK3	protein coding	0.000000	0.000000	0.000000	0.221764	0.195303
ACR	protein coding	9.552239	0.000000	8.158062	0.000000	1.793219
CHL1	protein coding	0.000000	0.000000	0.000000	0.092462	0.088807
SUMF1	protein coding	0.000000	0.000000	0.000000	0.000000	0.406410
LRRN1	protein coding	0.000000	0.000000	0.000000	0.711039	0.654705
ITPR1	protein coding	0.000000	0.000000	0.000000	0.067126	0.065164
BHLHE40	protein coding	0.000000	1.119570	0.720046	0.000000	0.402771
AC069277.1	lincRNA	-1.000000	-1.000000	0.000000	0.054409	0.053735
GRM7-AS3	lincRNA	-1.000000	-1.000000	0.000000	0.077302	0.075967
GRM7	protein coding	0.000000	0.000000	0.000000	0.007033	0.006999
ATG7	protein coding	0.000000	0.000000	0.000000	0.124529	0.121602
VGLL4	protein coding	0.000000	0.000000	0.000000	0.072302	0.070141
PPARG	protein coding	0.000000	0.000000	0.000000	0.027907	0.027213
LSM3	protein coding	0.000000	0.000000	0.000000	0.184784	0.153772
HACL1	protein coding	0.000000	0.000000	0.000000	0.141680	0.133664
PLCL2	protein coding	0.000000	0.000000	0.000000	0.044298	0.030909
SGO1-AS1	other	-1.000000	-1.000000	0.000000	0.043104	0.042811
ZNF385D	protein coding	0.000000	0.000000	0.000000	0.304474	0.300801
THRB	protein coding	0.000000	0.000000	0.000000	0.022218	0.021659
AC092422.1	lincRNA	-1.000000	-1.000000	0.000000	0.024290	0.024261
CLASP2	protein coding	0.000000	0.000000	0.000000	0.065239	0.062581
VILL	protein coding	0.000000	0.000000	0.000000	0.497889	0.412986
SCN11A	protein coding	0.000000	0.000000	0.000000	0.046373	0.042942
MYRIP	protein coding	0.000000	0.000000	0.000000	0.006727	0.006646
EIF1B-AS1	other	-1.000000	-1.000000	0.000000	0.022839	0.021969
ULK4	protein coding	0.000000	0.000000	0.000000	0.028001	0.027800
TRAK1	protein coding	0.000000	0.000000	0.000000	0.014905	0.014145
AC092042.3	protein coding	0.000000	0.000000	0.000000	0.213973	0.082378
TGM4	protein coding	0.000000	0.000000	0.000000	1.049613	0.960824
LIMD1	protein coding	0.000000	0.000000	0.000000	0.000000	0.103098
PRSS50	protein coding	0.000000	0.000000	0.000000	0.290316	0.281707
SCAP	protein coding	0.000000	0.000000	0.000000	0.380228	0.349981
SMARCC1	protein coding	0.000000	0.000000	0.000000	0.041532	0.040135
CELSR3	protein coding	0.000000	0.000000	0.000000	3.244817	1.769644
ARIH2	protein coding	0.000000	0.000000	0.000000	0.313898	0.288628
AC135506.1	pseudogene	-1.000000	-1.000000	0.000000	0.665224	0.606790
CACNA2D2	protein coding	0.000000	0.000000	0.000000	0.439977	0.422072
DOCK3	protein coding	0.000000	0.000000	0.000000	0.005428	0.005360
PRKCD	protein coding	0.000000	0.000000	0.000000	0.077954	0.070829
CACNA2D3	protein coding	0.000000	0.000000	0.000000	0.088921	0.088549
WNT5A	protein coding	0.000000	0.000000	0.000000	0.676559	0.479375
ERC2	protein coding	0.000000	0.000000	0.000000	0.010486	0.010416
DENND6A	protein coding	0.000000	0.000000	0.000000	0.170198	0.158209
FHIT	protein coding	0.000000	0.000000	0.000000	0.005599	0.005592
SLC25A26	protein coding	0.000000	0.000000	0.000000	0.009488	0.009037
SUCLG2	protein coding	0.000000	0.000000	0.000000	0.041918	0.041475
SUCLG2-AS1	lincRNA	-1.000000	-1.000000	0.000000	0.041039	0.040612
FAM19A1	protein coding	0.000000	0.000000	0.000000	0.005937	0.005911
FOXP1	protein coding	0.000000	0.000000	0.000000	0.013066	0.012833
ROBO2	protein coding	0.000000	0.000000	0.000000	0.017024	0.016922
ROBO1	protein coding	0.000000	0.000000	0.000000	0.082923	0.082353
LINC02027	lincRNA	-1.000000	-1.000000	0.000000	0.655255	0.651411
AC129807.1	lincRNA	-1.000000	-1.000000	0.000000	0.372020	0.369317
CADM2	protein coding	0.000000	0.000000	0.000000	0.004883	0.004841
EPHA3	protein coding	0.000000	0.000000	0.000000	0.471046	0.462614
ABBA01000935.2	pseudogene	-1.000000	-1.000000	0.000000	0.183863	0.182745
ARL13B	protein coding	0.000000	0.000000	0.000000	0.037744	0.035748
LINC00882	lincRNA	-1.000000	-1.000000	0.000000	0.018003	0.017829
CD47	protein coding	0.000000	0.950276	0.788268	0.000000	0.088173
DPPA4	protein coding	0.000000	0.000000	0.000000	0.530035	0.393666
PHLDB2	protein coding	0.000000	0.000000	0.000000	0.125553	0.119662
SLC9C1	protein coding	0.000000	0.000000	0.000000	0.174999	0.170176
LINC02042	lincRNA	-1.000000	-1.000000	0.000000	2.868210	2.416097
DRD3	protein coding	0.000000	0.000000	0.000000	0.243302	0.236026
ZBTB20	protein coding	0.000000	0.000000	0.000000	0.038296	0.036985
LSAMP	protein coding	0.000000	0.000000	0.000000	0.109258	0.108450
GPR156	protein coding	0.000000	0.000000	0.000000	0.397728	0.380244
HCLS1	protein coding	0.000000	0.000000	0.000000	0.280132	0.260769
HACD2	protein coding	0.000000	0.000000	0.000000	0.123797	0.116569
ROPN1	protein coding	0.000000	0.000000	0.000000	0.170349	0.143721
ITGB5	protein coding	0.000000	0.000000	0.000000	0.383045	0.369972
AC092902.5	other	-1.000000	-1.000000	0.000000	0.142372	0.135385
UROC1	protein coding	0.000000	0.000000	0.000000	2.563096	2.326537
CHCHD6	protein coding	0.000000	0.000000	0.000000	0.048277	0.048012
RUVBL1	protein coding	0.000000	0.000000	0.000000	0.148559	0.143601
ISY1-RAB43	protein coding	0.000000	8.576595	6.821451	0.048126	0.496862
COL6A6	protein coding	0.000000	0.000000	0.000000	2.414297	2.215225
CPNE4	protein coding	0.000000	0.000000	0.000000	0.021051	0.020882
BFSP2	protein coding	0.000000	0.000000	0.000000	0.111369	0.109003
TF	protein coding	0.000000	0.196798	0.179603	0.000000	0.073001
SLCO2A1	protein coding	0.000000	0.000000	0.000000	0.085900	0.066952
STAG1	protein coding	0.000000	0.000000	0.000000	0.181435	0.178533
AC092978.1	pseudogene	-1.000000	-1.000000	0.000000	0.291744	0.286050
SLC9A9	protein coding	0.000000	0.000000	0.000000	0.005176	0.005143
PLSCR4	protein coding	0.000000	0.000000	0.000000	0.372120	0.346703
CPB1	protein coding	0.000000	0.000000	0.000000	0.460155	0.445828
GPR149	protein coding	0.000000	0.000000	0.000000	0.341080	0.332453
PLCH1	protein coding	0.000000	0.000000	0.000000	0.348877	0.342096
VN2R1P	pseudogene	-1.000000	-1.000000	0.000000	0.843025	0.761069
KCNAB1	protein coding	0.000000	0.000000	0.000000	0.030255	0.029914
MLF1	protein coding	0.000000	0.000000	0.000000	0.504569	0.454432
IQCJ-SCHIP1	protein coding	0.000000	0.000000	0.000000	0.163157	0.148642
LINC01192	lincRNA	-1.000000	-1.000000	0.000000	0.220364	0.217429
ACTRT3	protein coding	0.000000	0.000000	0.000000	12.500000	4.068594
PLD1	protein coding	0.000000	0.000000	0.000000	0.017433	0.016624
FNDC3B	protein coding	0.000000	0.000000	0.000000	0.028310	0.027621
NAALADL2	protein coding	0.000000	0.000000	0.000000	0.013535	0.013411
AC092920.1	lincRNA	-1.000000	-1.000000	0.000000	0.031808	0.031711
LINC00578	lincRNA	-1.000000	-1.000000	0.000000	0.011969	0.011921
ZMAT3	protein coding	0.000000	0.000000	0.000000	0.085905	0.070837
MCF2L2	protein coding	0.000000	0.000000	0.000000	0.455294	0.443097
CHRD	protein coding	0.000000	0.000000	0.000000	0.000000	0.487668
LINC02054	lincRNA	-1.000000	-1.000000	0.000000	0.064781	0.060240
EHHADH	protein coding	0.000000	0.000000	0.000000	0.813270	0.525360
MAP3K13	protein coding	0.000000	0.000000	0.000000	0.074190	0.069850
SENP2	protein coding	0.000000	1.198502	0.794965	0.000000	0.094016
KNG1	protein coding	0.000000	0.000000	0.000000	1.072867	0.902926
LPP	protein coding	0.000000	0.000000	0.000000	0.051156	0.049499
P3H2	protein coding	0.000000	0.000000	0.000000	0.033391	0.032587
CPN2	protein coding	0.000000	0.000000	0.000000	1.827982	1.349131
LSG1	protein coding	0.000000	0.000000	0.000000	0.772462	0.684780
MUC20P1	pseudogene	-1.000000	-1.000000	20.131030	0.443828	6.715853
AC233280.19	pseudogene	-1.000000	-1.000000	49.629630	62.500000	60.916442
AC233280.2	pseudogene	-1.000000	-1.000000	23.386342	0.000000	18.853695
AC233280.1	lincRNA	-1.000000	-1.000000	9.387998	0.000000	6.689246
MUC20	protein coding	35.925282	15.180723	28.643924	1.846301	6.541179
MUC4	protein coding	4.926412	0.000000	4.675902	2.051494	2.735377
TNK2	protein coding	0.000000	0.000000	0.000000	0.121117	0.098804
AC124944.3	pseudogene	-1.000000	-1.000000	8.315098	1.589953	2.482672
SDHAP1	pseudogene	-1.000000	-1.000000	7.874271	2.270656	2.845927
ZDHHC19	protein coding	0.000000	0.000000	0.000000	2.209551	1.994567
SLC51A	protein coding	0.000000	0.000000	0.000000	0.165637	0.151463
PCYT1A	protein coding	0.000000	0.229764	0.215886	0.000000	0.065098
UBXN7	protein coding	0.000000	0.000000	0.000000	0.103911	0.090789
PAK2	protein coding	0.000000	0.000000	0.000000	0.056567	0.052807
BDH1	protein coding	0.000000	0.000000	0.000000	0.052267	0.048788
AC024560.2	pseudogene	-1.000000	-1.000000	6.483957	-1.000000	6.483957
AC024560.1	lincRNA	-1.000000	-1.000000	11.632653	0.000000	3.293529
LRCH3	protein coding	0.000000	0.000000	0.000000	0.106867	0.095669
IQCG	protein coding	0.000000	0.000000	0.000000	0.091128	0.087242
LMLN	protein coding	0.000000	0.000000	0.000000	0.343224	0.313697
FAM157A	pseudogene	-1.000000	-1.000000	68.744711	74.049145	73.502730
CICP6	pseudogene	-1.000000	-1.000000	100.000000	100.000000	100.000000
SEPT14P3	pseudogene	-1.000000	-1.000000	100.000000	-1.000000	100.000000
BNIP3P41	pseudogene	-1.000000	-1.000000	23.832685	-1.000000	23.832685
ZNF595	protein coding	0.000000	0.000000	0.000000	6.019715	5.402852
PDE6B	protein coding	0.000000	0.000000	0.000000	0.277042	0.252224
MYL5	protein coding	0.000000	0.000000	0.000000	2.555715	1.478765
PCGF3	protein coding	0.000000	0.000000	0.000000	1.355502	1.217407
CPLX1	protein coding	0.000000	0.051493	0.042863	0.000000	0.002425
FGFRL1	protein coding	0.000000	0.000000	0.000000	2.812280	2.122516
RNF212	protein coding	0.000000	0.000000	0.000000	3.623300	2.463707
SPON2	protein coding	0.000000	0.590372	0.406504	0.664811	0.647157
MAEA	protein coding	0.000000	0.000000	0.000000	1.911526	1.803324
AC147067.1	lincRNA	-1.000000	-1.000000	0.000000	1.942613	1.760620
FAM53A	protein coding	0.000000	0.000000	0.000000	1.077360	1.018272
NELFA	protein coding	0.000000	0.000000	0.000000	0.052707	0.048996
ZFYVE28	protein coding	0.000000	0.000000	0.000000	0.355073	0.335388
SH3BP2	protein coding	0.000000	0.000000	0.000000	0.285768	0.222569
MFSD10	protein coding	0.000000	0.000000	0.000000	8.846761	3.908795
HTT	protein coding	0.000000	0.000000	0.000000	0.127268	0.116967
RGS12	protein coding	0.000000	0.000000	0.000000	0.756596	0.609320
DOK7	protein coding	0.000000	0.000000	0.000000	0.559718	0.503118
LRPAP1	protein coding	0.000000	2.046263	1.765157	0.000000	0.527060
C4orf50	protein coding	0.000000	0.000000	0.000000	0.063594	0.059438
PPP2R2C	protein coding	0.000000	0.000000	0.000000	0.262582	0.257178
TBC1D14	protein coding	0.000000	0.000000	0.000000	0.096755	0.092028
SORCS2	protein coding	0.000000	0.000000	0.000000	0.339692	0.335818
AFAP1	protein coding	0.000000	0.000000	0.000000	0.029479	0.028144
ABLIM2	protein coding	0.000000	0.000000	0.000000	0.111453	0.108515
SH3TC1	protein coding	0.000000	0.000000	0.000000	0.425729	0.385060
FAM86KP	pseudogene	-1.000000	-1.000000	0.000000	1.972210	1.809955
FAM90A26	protein coding	0.931900	0.000000	0.521879	0.890519	0.759374
USP17L11	protein coding	35.973794	-1.000000	35.973794	0.000000	30.958483
USP17L12	protein coding	100.000000	-1.000000	100.000000	-1.000000	100.000000
USP17L13	protein coding	73.853484	-1.000000	73.853484	100.000000	77.498719
USP17L14P	pseudogene	-1.000000	-1.000000	17.713568	-1.000000	17.713568
USP17L15	protein coding	88.326385	-1.000000	88.326385	16.791045	78.450487
USP17L16P	pseudogene	-1.000000	-1.000000	1.758794	-1.000000	1.758794
USP17L17	protein coding	12.983919	-1.000000	12.983919	100.000000	25.115325
USP17L18	protein coding	54.615843	-1.000000	54.615843	100.000000	60.943106
USP17L19	protein coding	96.307326	-1.000000	96.307326	94.814815	96.053306
USP17L20	protein coding	55.866587	-1.000000	55.866587	100.000000	62.019477
USP17L21	protein coding	95.711733	-1.000000	95.711733	85.555556	94.259354
USP17L22	protein coding	44.312091	-1.000000	44.312091	100.000000	52.075859
USP17L23	protein coding	93.636364	-1.000000	93.636364	-1.000000	93.636364
USP17L24	protein coding	100.000000	-1.000000	100.000000	100.000000	100.000000
USP17L25	protein coding	100.000000	-1.000000	100.000000	100.000000	100.000000
USP17L26	protein coding	98.034544	-1.000000	98.034544	100.000000	98.308560
USP17L5	protein coding	78.454774	-1.000000	78.454774	-1.000000	78.454774
USP17L27	protein coding	100.000000	-1.000000	100.000000	-1.000000	100.000000
USP17L28	protein coding	100.000000	-1.000000	100.000000	-1.000000	100.000000
USP17L29	protein coding	96.670854	-1.000000	96.670854	-1.000000	96.670854
USP17L9P	pseudogene	-1.000000	-1.000000	67.085427	-1.000000	67.085427
USP17L30	protein coding	100.000000	-1.000000	100.000000	-1.000000	100.000000
USP17L6P	pseudogene	-1.000000	-1.000000	31.270903	-1.000000	31.270903
LINC00504	lincRNA	-1.000000	-1.000000	0.000000	0.052110	0.051472
CD38	protein coding	0.000000	0.000000	0.000000	1.888236	1.745047
LDB2	protein coding	0.000000	2.764737	1.797829	0.026122	0.039268
AC106894.1	lincRNA	-1.000000	-1.000000	0.000000	0.048915	0.048694
FAM184B	protein coding	0.000000	0.000000	0.000000	0.017863	0.017082
KCNIP4	protein coding	0.000000	0.000000	0.000000	0.215197	0.214558
RBPJ	protein coding	0.000000	0.000000	0.000000	0.094769	0.092021
PCDH7	protein coding	0.000000	0.000000	0.000000	0.023640	0.022984
ARAP2	protein coding	0.000000	0.000000	0.000000	0.012899	0.007425
LIMCH1	protein coding	0.000000	0.000000	0.000000	0.050257	0.048761
AC108467.1	lincRNA	-1.000000	-1.000000	0.000000	0.535831	0.527166
GABRG1	protein coding	0.000000	0.000000	0.000000	1.510207	1.393922
GABRA2	protein coding	0.000000	0.080370	0.070684	0.007426	0.011023
FRYL	protein coding	0.000000	0.000000	0.000000	0.050307	0.048063
AC119751.3	pseudogene	-1.000000	-1.000000	4.932735	0.000000	1.255708
DCUN1D4	protein coding	0.482625	0.000000	0.111707	0.204974	0.200442
AC058822.1	protein coding	0.000000	-1.000000	0.000000	0.013117	0.013080
NMU	protein coding	0.000000	0.000000	0.000000	1.024010	0.993513
ADGRL3	protein coding	0.000000	0.000000	0.000000	0.075582	0.074452
FTLP10	pseudogene	-1.000000	-1.000000	0.000000	17.597824	16.720790
TMPRSS11BNL	pseudogene	-1.000000	-1.000000	0.000000	17.021994	14.841613
UGT2B15	protein coding	1.067169	0.000000	0.818882	1.985214	1.887657
NUP54	protein coding	0.000000	0.000000	0.000000	0.137468	0.127009
FRAS1	protein coding	0.000000	0.000000	0.000000	0.637499	0.614959
ANTXR2	protein coding	0.000000	0.000000	0.000000	3.607458	2.635251
CFAP299	protein coding	0.000000	0.000000	0.000000	0.028545	0.028502
RASGEF1B	protein coding	0.000000	0.000000	0.000000	0.017260	0.016994
COPS4	protein coding	0.000000	0.000000	0.000000	0.064568	0.060429
HPSE	protein coding	0.000000	0.000000	0.000000	0.337304	0.299822
ARHGAP24	protein coding	0.000000	0.000000	0.000000	0.071759	0.070893
HSD17B11	protein coding	0.000000	0.000000	0.000000	6.805976	6.570396
ABCG2	protein coding	0.000000	0.000000	0.000000	0.065450	0.063095
HERC6	protein coding	0.000000	0.000000	0.000000	0.104322	0.097869
HERC5	protein coding	0.000000	0.000000	0.000000	0.129936	0.120295
CCSER1	protein coding	0.000000	0.000000	0.000000	0.381574	0.379482
GRID2	protein coding	0.000000	0.000000	0.000000	0.078768	0.078259
PDLIM5	protein coding	0.000000	0.000000	0.000000	0.136690	0.130794
BMPR1B	protein coding	0.000000	0.000000	0.000000	0.012432	0.012235
STPG2	protein coding	0.000000	0.000000	0.000000	0.005767	0.005734
TSPAN5	protein coding	0.000000	0.000000	0.000000	0.208218	0.203971
ADH4	protein coding	0.000000	0.000000	0.000000	0.000000	0.878863
BANK1	protein coding	0.000000	0.000000	0.000000	0.065765	0.064504
SLC9B1	protein coding	0.000000	0.000000	0.000000	0.319922	0.313310
LINC02428	lincRNA	-1.000000	-1.000000	0.000000	0.026455	0.026329
DKK2	protein coding	0.000000	0.000000	0.000000	0.828739	0.819604
ENPEP	protein coding	0.000000	0.000000	0.000000	0.000000	0.010524
AC004704.1	lincRNA	-1.000000	-1.000000	0.000000	0.389021	0.388094
ANK2	protein coding	0.000000	0.000000	0.000000	0.018927	0.018387
AC110079.1	pseudogene	-1.000000	-1.000000	0.000000	0.703681	0.629231
GTF2IP12	pseudogene	-1.000000	-1.000000	0.000000	1.688236	1.487005
AC097173.1	pseudogene	-1.000000	-1.000000	0.000000	0.682059	0.660567
AC096773.1	lincRNA	-1.000000	-1.000000	0.000000	0.151421	0.148549
LARP1B	protein coding	0.000000	0.000000	0.000000	0.000000	0.429907
AC107463.1	lincRNA	-1.000000	-1.000000	0.000000	0.368638	0.354971
AC018680.1	lincRNA	-1.000000	-1.000000	0.000000	1.601139	1.593231
NOCT	protein coding	0.000000	0.000000	0.000000	0.666832	0.623549
TBC1D9	protein coding	0.000000	0.000000	0.000000	0.031536	0.030291
AC139713.2	other	-1.000000	-1.000000	0.000000	0.018503	0.018127
GYPE	protein coding	0.000000	0.000000	0.000000	0.347519	0.328568
DCLK2	protein coding	0.000000	0.000000	0.000000	0.354648	0.346015
LRBA	protein coding	0.000000	0.000000	0.000000	0.032459	0.031949
FAM160A1	protein coding	0.000000	0.000000	0.000000	0.077770	0.076253
TDO2	protein coding	0.000000	0.000000	0.000000	0.313809	0.304562
LINC02233	lincRNA	-1.000000	-1.000000	0.000000	0.023440	0.023364
SMIM31	protein coding	0.000000	0.000000	0.000000	0.124629	0.116627
SPOCK3	protein coding	0.000000	0.000000	0.000000	0.703021	0.697430
NEK1	protein coding	0.000000	0.000000	0.000000	0.171663	0.166536
GALNTL6	protein coding	0.000000	0.000000	0.000000	0.015207	0.015131
ASB5	protein coding	0.000000	0.000000	0.000000	0.091391	0.086075
PRIMPOL	protein coding	0.000000	0.000000	0.000000	0.839047	0.796031
CCDC110	protein coding	0.000000	0.000000	0.000000	0.686430	0.602024
FAM149A	protein coding	0.000000	0.000000	0.000000	0.207440	0.194878
AC018709.1	protein coding	0.000000	0.000000	0.000000	0.360709	0.358746
AC097652.1	lincRNA	-1.000000	-1.000000	13.629910	0.660920	5.554563
LINC01060	lincRNA	-1.000000	-1.000000	0.000000	1.231703	1.217559
FRG1-DT	lincRNA	-1.000000	-1.000000	0.000000	0.255681	0.251977
AF146191.1	pseudogene	-1.000000	-1.000000	0.000000	4.496517	2.866371
DUX4L9	pseudogene	-1.000000	-1.000000	50.953895	-1.000000	50.953895
FRG2	protein coding	38.214286	27.971474	32.064700	54.260652	38.231246
RARRES2P4	pseudogene	-1.000000	-1.000000	90.890269	-1.000000	90.890269
AGGF1P1	pseudogene	-1.000000	-1.000000	6.225869	-1.000000	6.225869
CLUHP4	pseudogene	-1.000000	-1.000000	6.780924	7.301417	7.172252
DBET	lincRNA	-1.000000	-1.000000	26.412849	-1.000000	26.412849
DUX4L7	pseudogene	-1.000000	-1.000000	100.000000	-1.000000	100.000000
DUX4L6	pseudogene	-1.000000	-1.000000	100.000000	-1.000000	100.000000
DUX4L5	pseudogene	-1.000000	-1.000000	100.000000	-1.000000	100.000000
DUX4L4	pseudogene	-1.000000	-1.000000	48.028391	-1.000000	48.028391
DUX4L1	pseudogene	-1.000000	-1.000000	100.000000	-1.000000	100.000000
DUX4L3	pseudogene	-1.000000	-1.000000	100.000000	-1.000000	100.000000
DUX4L2	pseudogene	-1.000000	-1.000000	100.000000	-1.000000	100.000000
DUX4	protein coding	-1.000000	25.746050	25.746050	0.000000	19.370480
RPL23AP84	pseudogene	-1.000000	-1.000000	100.000000	-1.000000	100.000000
AC215524.1	pseudogene	-1.000000	-1.000000	100.000000	-1.000000	100.000000
PLEKHG4B	protein coding	0.000000	0.000000	0.000000	0.954443	0.829065
CCDC127	protein coding	0.000000	0.000000	0.000000	2.345361	1.279048
AHRR	protein coding	0.000000	0.000000	0.000000	1.362599	1.295157
SLC9A3	protein coding	0.000000	0.000000	0.000000	2.952052	2.652485
TPPP	protein coding	0.000000	0.000000	0.000000	8.409074	6.897683
ZDHHC11B	protein coding	0.000000	0.000000	0.000000	2.206247	2.044459
BRD9P2	pseudogene	-1.000000	-1.000000	0.000000	62.232416	52.583979
ZDHHC11	protein coding	0.000000	0.000000	0.000000	1.237441	1.152040
TRIP13	protein coding	0.000000	0.000000	0.000000	9.105326	7.737516
NKD2	protein coding	0.000000	0.000000	0.000000	0.518713	0.478183
SLC12A7	protein coding	0.000000	0.000000	0.000000	5.513433	5.035761
SLC6A19	protein coding	0.000000	0.000000	0.000000	1.042178	0.812006
TERT	protein coding	0.000000	0.000000	0.000000	0.396626	0.357807
LPCAT1	protein coding	0.000000	0.000000	0.000000	0.356881	0.309643
AC026412.3	lincRNA	-1.000000	-1.000000	0.000000	1.739474	1.567603
AC026412.1	pseudogene	-1.000000	-1.000000	0.000000	0.832545	0.752458
IRX4	protein coding	0.000000	0.000000	0.000000	1.193150	0.865316
AC126768.3	lincRNA	-1.000000	-1.000000	16.636852	0.000000	10.119695
LINC01019	lincRNA	-1.000000	-1.000000	0.000000	0.022465	0.021859
AC106799.2	lincRNA	-1.000000	-1.000000	0.000000	0.008221	0.008207
AC122710.1	lincRNA	-1.000000	-1.000000	0.000000	0.141467	0.137152
ADCY2	protein coding	0.000000	0.000000	0.000000	0.106512	0.104869
C5orf49	protein coding	0.000000	0.000000	0.000000	0.437941	0.388405
SEMA5A	protein coding	0.000000	0.000000	0.000000	0.055895	0.054594
ROPN1L	protein coding	0.000000	0.000000	0.000000	1.050772	0.760531
CTNND2	protein coding	0.000000	0.000000	0.000000	0.073312	0.072838
LINC02220	lincRNA	-1.000000	-1.000000	0.000000	0.186427	0.185999
DNAH5	protein coding	0.000000	0.000000	0.000000	0.112405	0.105424
FBXL7	protein coding	0.000000	0.000000	0.000000	0.374708	0.370565
BASP1	protein coding	0.000000	0.000000	0.000000	0.158359	0.156690
AC106774.9	protein coding	44.463087	-1.000000	44.463087	-1.000000	44.463087
AC106774.7	protein coding	40.604027	-1.000000	40.604027	-1.000000	40.604027
AC106774.6	protein coding	59.563758	-1.000000	59.563758	-1.000000	59.563758
AC106774.5	protein coding	82.885906	-1.000000	82.885906	-1.000000	82.885906
AC233724.8	pseudogene	-1.000000	-1.000000	100.000000	-1.000000	100.000000
AC233724.17	protein coding	9.731544	-1.000000	9.731544	-1.000000	9.731544
AC233724.18	protein coding	47.315436	-1.000000	47.315436	-1.000000	47.315436
AC233724.19	protein coding	100.000000	-1.000000	100.000000	-1.000000	100.000000
AC233724.3	pseudogene	-1.000000	-1.000000	100.000000	-1.000000	100.000000
LINC02241	lincRNA	-1.000000	-1.000000	0.000000	0.083051	0.082553
AC093274.1	lincRNA	-1.000000	-1.000000	0.000000	1.203819	0.828477
CDH12	protein coding	0.000000	0.000000	0.000000	0.003369	0.003355
LINC02211	lincRNA	-1.000000	-1.000000	0.000000	0.015939	0.015375
LINC02109	lincRNA	-1.000000	-1.000000	0.000000	0.042397	0.040754
PDZD2	protein coding	0.000000	0.000000	0.000000	0.007832	0.007635
WDR70	protein coding	0.000000	0.000000	0.000000	0.011322	0.011223
OSMR	protein coding	0.000000	0.000000	0.000000	0.070879	0.059155
HCN1	protein coding	0.000000	0.000000	0.000000	0.099299	0.096252
ITGA1	protein coding	0.000000	0.000000	0.000000	0.065420	0.061291
PLPP1	protein coding	0.000000	0.000000	0.000000	0.069187	0.068061
IL31RA	protein coding	0.000000	0.000000	0.000000	0.233320	0.218261
GPBP1	protein coding	0.000000	0.000000	0.000000	0.180228	0.170835
ELOVL7	protein coding	0.000000	0.000000	0.000000	0.163491	0.155511
AC091862.1	pseudogene	-1.000000	-1.000000	0.000000	7.410242	7.310330
ADAMTS6	protein coding	0.000000	0.000000	0.000000	0.014425	0.014106
ERBIN	protein coding	0.000000	0.000000	0.000000	0.054338	0.051258
MAST4	protein coding	0.000000	0.000000	0.000000	0.019822	0.019364
LINC02198	lincRNA	-1.000000	-1.000000	0.000000	0.075508	0.073983
OCLN	protein coding	28.762542	32.851771	31.918143	23.648854	24.474260
GTF2H2C	protein coding	67.763158	77.325312	73.882144	68.630182	67.364914
AC139495.1	pseudogene	-1.000000	-1.000000	67.537313	76.672968	76.106195
GUSBP3	pseudogene	-1.000000	-1.000000	39.459459	90.438713	88.776382
AC139495.2	pseudogene	-1.000000	-1.000000	100.000000	-1.000000	100.000000
AC131392.1	pseudogene	-1.000000	-1.000000	96.835443	94.955067	94.979823
AC131392.2	pseudogene	-1.000000	-1.000000	93.234819	-1.000000	93.234819
CDH12P2	pseudogene	-1.000000	-1.000000	100.000000	-1.000000	100.000000
SERF1B	protein coding	67.287785	97.292724	92.202318	83.643147	85.005038
SMN2	protein coding	94.620253	82.736573	89.248555	90.030499	89.643722
AC140134.1	pseudogene	-1.000000	-1.000000	100.000000	86.580602	87.997039
CDH12P3	pseudogene	-1.000000	-1.000000	83.333333	-1.000000	83.333333
AC138866.2	pseudogene	-1.000000	-1.000000	100.000000	96.899303	97.073403
AC138866.1	pseudogene	-1.000000	-1.000000	52.620968	96.164633	95.606480
GTF2H2B	pseudogene	-1.000000	-1.000000	44.947210	45.341897	45.292839
AC146944.4	lincRNA	-1.000000	-1.000000	25.383543	-1.000000	25.383543
AC146944.2	pseudogene	-1.000000	-1.000000	100.000000	70.044136	72.005185
AC146944.3	pseudogene	-1.000000	-1.000000	15.675676	67.728864	64.397725
AC146944.1	pseudogene	-1.000000	-1.000000	68.824940	75.423861	75.351732
AC139272.1	pseudogene	-1.000000	-1.000000	100.000000	87.936393	88.110888
CDH12P1	pseudogene	-1.000000	-1.000000	100.000000	-1.000000	100.000000
SERF1A	protein coding	92.016807	100.000000	98.798989	91.360882	92.678421
SMN1	protein coding	94.551282	71.122995	81.778426	92.577884	92.041367
NAIP	protein coding	84.590542	86.566558	85.306663	68.410378	70.450813
GTF2H2	protein coding	44.528620	30.738409	34.237505	36.480772	36.257460
AC044797.1	pseudogene	-1.000000	-1.000000	65.191740	75.330927	74.968368
AC145138.1	pseudogene	-1.000000	-1.000000	62.526316	67.179956	66.667956
CDH12P4	pseudogene	-1.000000	-1.000000	100.000000	-1.000000	100.000000
GUSBP9	pseudogene	-1.000000	-1.000000	47.341338	68.630622	67.436093
AC146949.1	pseudogene	-1.000000	-1.000000	100.000000	93.795184	93.863484
LINC02197	lincRNA	-1.000000	-1.000000	4.049168	2.019211	2.079651
TNPO1	protein coding	0.000000	0.000000	0.000000	0.056189	0.049790
ANKDD1B	protein coding	0.000000	0.000000	0.000000	0.539858	0.516667
TBCA	protein coding	0.000000	0.000000	0.000000	0.016586	0.016328
AP3B1	protein coding	0.000000	0.000000	0.000000	0.049600	0.048601
SCAMP1	protein coding	0.000000	0.000000	0.000000	0.182344	0.174701
ARSB	protein coding	0.000000	0.000000	0.000000	0.025002	0.023937
TENT2	protein coding	0.000000	0.417246	0.249169	0.000000	0.049646
CMYA5	protein coding	0.000000	0.000000	0.000000	0.855604	0.755688
SERINC5	protein coding	0.000000	0.000000	0.000000	0.034829	0.033235
SSBP2	protein coding	0.000000	0.000000	0.000000	0.109328	0.106265
ATG10	protein coding	0.000000	0.000000	0.000000	0.093377	0.085621
AC114316.2	lincRNA	-1.000000	-1.000000	0.000000	0.035336	0.035028
FAM172A	protein coding	0.000000	0.000000	0.000000	0.021258	0.021068
MCTP1	protein coding	0.000000	0.000000	0.000000	0.006653	0.006542
TTC37	protein coding	0.000000	0.000000	0.000000	0.062157	0.058170
CAST	protein coding	0.000000	0.061082	0.060058	0.000000	0.032635
AC114324.2	pseudogene	-1.000000	-1.000000	23.269514	0.000000	1.610930
PAM	protein coding	0.000000	0.000000	0.000000	0.036143	0.035363
AC099520.1	lincRNA	-1.000000	-1.000000	0.000000	0.328919	0.328126
FER	protein coding	0.000000	0.000000	0.000000	0.045575	0.044319
AC008467.1	lincRNA	-1.000000	-1.000000	0.000000	3.115562	2.924403
CAMK4	protein coding	0.000000	0.000000	0.000000	0.124375	0.118717
YTHDC2	protein coding	0.000000	0.000000	0.000000	0.245759	0.225485
CCDC112	protein coding	0.000000	3.563084	1.998035	0.000000	0.205782
LINC02208	lincRNA	-1.000000	-1.000000	0.000000	0.088344	0.085142
LINC02240	lincRNA	-1.000000	-1.000000	0.000000	0.063630	0.063032
SLC27A6	protein coding	0.000000	0.000000	0.000000	0.010160	0.010088
ADAMTS19	protein coding	0.000000	0.000000	0.000000	0.018672	0.018318
AC008695.1	protein coding	0.000000	0.000000	0.000000	0.016729	0.016438
P4HA2	protein coding	0.000000	0.000000	0.000000	0.078082	0.074413
AC116366.3	protein coding	0.000000	0.000000	0.000000	0.066170	0.063763
HSPA4	protein coding	0.000000	1.640927	1.051330	0.000000	0.093600
FSTL4	protein coding	0.000000	0.000000	0.000000	0.086282	0.085074
SPOCK1	protein coding	0.000000	0.000000	0.000000	0.000000	0.264974
KLHL3	protein coding	0.000000	0.000000	0.000000	0.033431	0.031200
CXXC5	protein coding	0.000000	0.000000	0.000000	0.815691	0.729847
ANKHD1-EIF4EBP3	protein coding	0.000000	0.000000	0.000000	0.088302	0.083299
PPP2R2B	protein coding	0.000000	0.000000	0.000000	0.115334	0.111787
SPINK5	protein coding	0.000000	0.000000	0.000000	0.075302	0.072577
MARCOL	protein coding	0.000000	0.000000	0.000000	0.298361	0.278158
LINC01933	lincRNA	-1.000000	-1.000000	0.000000	0.847637	0.837704
LINC01470	lincRNA	-1.000000	-1.000000	0.000000	0.290780	0.289127
LARP1	protein coding	0.000000	0.000000	0.000000	0.085973	0.079270
GEMIN5	protein coding	0.000000	0.000000	0.000000	0.187460	0.167346
SGCD	protein coding	0.000000	0.000000	0.000000	0.120187	0.118782
EBF1	protein coding	0.000000	0.000000	0.000000	0.068749	0.067848
RNF145	protein coding	0.000000	0.000000	0.000000	0.374928	0.343819
ATP10B	protein coding	0.000000	0.000000	0.000000	0.031738	0.030786
TENM2	protein coding	0.000000	0.000000	0.000000	0.002166	0.002144
SLIT3	protein coding	0.000000	0.000000	0.000000	0.046856	0.046137
LCP2	protein coding	0.000000	0.000000	0.000000	0.382914	0.346220
KCNIP1	protein coding	0.000000	0.000000	0.000000	0.029989	0.029754
CREBRF	protein coding	0.000000	0.000000	0.000000	0.209692	0.186900
LINC01484	lincRNA	-1.000000	-1.000000	0.000000	0.229198	0.212452
THOC3	protein coding	0.000000	0.000000	0.000000	7.043083	6.859178
SIMC1	protein coding	0.000000	0.000000	0.000000	0.459353	0.442281
UNC5A	protein coding	0.000000	0.000000	0.000000	0.091855	0.086622
UIMC1	protein coding	0.000000	0.000000	0.000000	0.205228	0.199782
FAM153A	protein coding	2.351834	0.000000	0.741620	8.655930	6.897649
AC140125.1	lincRNA	-1.000000	-1.000000	0.000000	10.721649	7.289720
AC106795.1	pseudogene	-1.000000	-1.000000	0.000000	14.721903	14.342827
FAM153C	protein coding	0.000000	0.000000	0.000000	0.127246	0.549294
COL23A1	protein coding	0.000000	0.000000	0.000000	0.544313	0.539190
ADAMTS2	protein coding	0.000000	0.000000	0.000000	0.445615	0.429280
GFPT2	protein coding	0.000000	0.000000	0.000000	0.308522	0.286544
FLT4	protein coding	0.000000	0.000000	0.000000	0.310440	0.270169
AC138035.1	lincRNA	-1.000000	-1.000000	40.119760	55.401764	53.863499
AC138035.3	pseudogene	-1.000000	-1.000000	78.817204	-1.000000	78.817204
AC138035.2	lincRNA	-1.000000	-1.000000	100.000000	95.172357	95.444033
OR4F3	protein coding	100.000000	100.000000	100.000000	-1.000000	100.000000
WBP1LP4	pseudogene	-1.000000	-1.000000	100.000000	-1.000000	100.000000
RPL23AP45	pseudogene	-1.000000	-1.000000	90.792291	-1.000000	90.792291
WBP1LP12	pseudogene	-1.000000	-1.000000	14.242424	-1.000000	14.242424
CICP18	pseudogene	-1.000000	-1.000000	0.000000	16.801924	12.730585
EXOC2	protein coding	0.000000	0.000000	0.000000	1.007329	0.984720
GMDS	protein coding	0.000000	0.000000	0.000000	0.026933	0.026854
GMDS-DT	lincRNA	-1.000000	-1.000000	0.000000	0.976393	0.921811
RIPK1	protein coding	0.000000	0.000000	0.000000	5.135973	4.271818
SLC22A23	protein coding	0.000000	0.000000	0.000000	0.073939	0.070722
PRPF4B	protein coding	0.000000	0.000000	0.000000	0.246271	0.203587
FAM217A	protein coding	0.000000	0.000000	0.000000	0.000000	0.234767
AL359643.3	lincRNA	-1.000000	-1.000000	0.000000	1.843972	1.639831
AL359643.2	lincRNA	-1.000000	-1.000000	0.000000	1.139586	0.974986
F13A1	protein coding	0.000000	0.000000	0.000000	0.233284	0.227211
AL591485.1	other	-1.000000	-1.000000	0.000000	0.304808	0.287573
AL137220.1	lincRNA	-1.000000	-1.000000	0.000000	0.496043	0.487272
PHACTR1	protein coding	0.000000	0.000000	0.000000	0.008343	0.008193
JARID2	protein coding	0.000000	0.000000	0.000000	0.041879	0.040980
CDKAL1	protein coding	0.000000	0.000000	0.000000	0.008365	0.008310
DCDC2	protein coding	0.000000	0.000000	0.000000	0.035856	0.034891
RIPOR2	protein coding	0.000000	0.000000	0.000000	1.646283	1.586034
CMAHP	pseudogene	-1.000000	-1.000000	0.000000	0.040537	0.039679
CARMIL1	protein coding	0.000000	0.000000	0.000000	0.046237	0.045394
AL513548.1	lincRNA	-1.000000	-1.000000	100.000000	-1.000000	100.000000
AL645937.2	lincRNA	-1.000000	-1.000000	6.701031	0.000000	0.553427
OR5V1	protein coding	0.000000	0.000000	0.000000	0.311046	0.299164
OR12D2	protein coding	0.000000	0.000000	0.000000	14.518318	4.501472
HLA-H	pseudogene	-1.000000	-1.000000	6.301370	0.000000	2.527473
HSPA1A	protein coding	68.899273	0.000000	53.464948	-1.000000	53.464948
HSPA1B	protein coding	68.016615	0.000000	51.984127	-1.000000	51.984127
C4A	protein coding	91.327603	100.000000	91.683459	96.070909	94.892772
CYP21A1P	pseudogene	-1.000000	-1.000000	9.790682	6.353135	7.957371
TNXA	pseudogene	-1.000000	-1.000000	56.504664	38.452977	48.055988
STK19B	pseudogene	-1.000000	-1.000000	21.904762	36.633663	30.560928
C4B	protein coding	75.873926	100.000000	76.863894	91.631938	87.688807
TNXB	protein coding	8.905783	10.140127	9.229331	1.043781	2.709625
HLA-DRB5	protein coding	0.000000	6.986900	2.541700	10.098501	9.355686
HLA-DRB1	protein coding	0.000000	0.000000	0.000000	0.934864	0.830400
RPS10-NUDT3	protein coding	0.000000	0.000000	0.000000	0.024276	0.023374
ANKS1A	protein coding	0.000000	0.000000	0.000000	0.138438	0.134060
TCP11	protein coding	0.000000	0.000000	0.000000	0.323566	0.294705
LINC02520	lincRNA	-1.000000	-1.000000	0.000000	0.843973	0.827791
ZFAND3	protein coding	0.000000	0.000000	0.000000	0.011762	0.011637
DNAH8	protein coding	0.000000	0.000000	0.000000	0.045341	0.043149
KIF6	protein coding	0.000000	0.000000	0.000000	0.048494	0.047292
DAAM2	protein coding	0.000000	0.000000	0.000000	0.065362	0.061290
MOCS1	protein coding	0.000000	0.000000	0.000000	0.696217	0.514683
TREML2	protein coding	0.000000	0.000000	0.000000	3.101998	2.161766
CCND3	protein coding	0.000000	0.000000	0.000000	0.164917	0.158546
ENPP4	protein coding	0.000000	0.000000	0.000000	0.273859	0.197534
CYP39A1	protein coding	0.000000	0.000000	0.000000	0.120058	0.117191
PKHD1	protein coding	0.000000	0.000000	0.000000	0.415844	0.400360
ELOVL5	protein coding	0.000000	0.000000	0.000000	0.175015	0.167521
HMGCLL1	protein coding	0.000000	0.000000	0.000000	0.044907	0.043495
DST	protein coding	0.000000	0.000000	0.000000	0.060782	0.056580
KIAA1586	protein coding	3.553299	0.000000	2.834965	7.737888	6.087056
ZNF451	protein coding	0.000000	0.780524	0.553360	0.605155	0.597870
KHDRBS2	protein coding	0.000000	0.000000	0.000000	0.005795	0.005773
PHF3	protein coding	0.000000	0.000000	0.000000	0.017925	0.016723
EYS	protein coding	0.000000	0.000000	0.000000	0.048013	0.047654
AL365217.1	pseudogene	-1.000000	-1.000000	1.971253	-1.000000	1.971253
ADGRB3	protein coding	0.000000	0.000000	0.000000	0.005217	0.005171
COL19A1	protein coding	0.000000	0.000000	0.000000	0.830430	0.813617
KCNQ5	protein coding	0.000000	0.000000	0.000000	0.027219	0.026860
CD109	protein coding	0.000000	0.000000	0.000000	0.104052	0.096581
AL357507.1	lincRNA	-1.000000	-1.000000	0.000000	0.105220	0.105106
COX7A2	protein coding	0.000000	0.000000	0.000000	1.109364	1.004111
MEI4	protein coding	0.000000	0.000000	0.000000	0.146861	0.143875
TENT5A	protein coding	0.000000	0.000000	0.000000	0.032122	0.031377
ME1	protein coding	0.000000	0.000000	0.000000	0.336883	0.331699
AL139806.1	pseudogene	-1.000000	-1.000000	0.000000	0.243880	0.223473
RNGTT	protein coding	0.000000	0.000000	0.000000	0.083414	0.082332
UBE2J1	protein coding	0.000000	0.000000	0.000000	0.684307	0.572017
AL589740.1	lincRNA	-1.000000	-1.000000	0.000000	0.003062	0.003045
BVES	protein coding	0.000000	0.000000	0.000000	0.825441	0.706285
AL591518.1	lincRNA	-1.000000	-1.000000	0.000000	0.040893	0.040718
CRYBG1	protein coding	0.000000	0.000000	0.000000	0.133296	0.126912
SEC63	protein coding	0.000000	0.000000	0.000000	0.463857	0.430153
SESN1	protein coding	0.000000	0.000000	0.000000	0.094813	0.091344
CCDC162P	pseudogene	-1.000000	-1.000000	0.000000	0.047870	0.045447
WASF1	protein coding	0.000000	0.000000	0.000000	0.836107	0.801896
FYN	protein coding	0.000000	0.000000	0.000000	0.046753	0.045514
DSE	protein coding	0.000000	0.000000	0.000000	0.026351	0.024648
CEP85L	protein coding	0.000000	0.000000	0.000000	0.047309	0.045727
TBC1D32	protein coding	0.000000	0.000000	0.000000	0.670045	0.655825
NKAIN2	protein coding	0.000000	0.000000	0.000000	0.054731	0.054527
RSPO3	protein coding	0.000000	1.500234	1.054018	0.000000	0.040424
LAMA2	protein coding	0.000000	0.000000	0.000000	0.479679	0.472035
ARHGAP18	protein coding	0.000000	0.000000	0.000000	0.211413	0.204336
ENPP3	protein coding	0.000000	0.000000	0.000000	0.531648	0.516070
OR2A4	protein coding	0.000000	47.815534	22.424587	-1.000000	22.424587
MOXD1	protein coding	0.000000	0.000000	0.000000	0.048882	0.046450
PDE7B	protein coding	0.000000	0.000000	0.000000	0.041432	0.040712
MAP3K5	protein coding	0.000000	0.000000	0.000000	0.033881	0.033125
AL135902.1	lincRNA	-1.000000	-1.000000	0.000000	5.067463	4.444846
HIVEP2	protein coding	0.000000	0.000000	0.000000	0.029268	0.026312
UST	protein coding	0.000000	0.000000	0.000000	0.124750	0.123156
IYD	protein coding	0.000000	0.000000	0.000000	0.186630	0.134854
MYCT1	protein coding	0.000000	0.000000	0.000000	5.008248	4.439112
OPRM1	protein coding	0.000000	0.000000	0.000000	0.054369	0.052883
ARID1B	protein coding	0.000000	0.000000	0.000000	0.006368	0.005999
ZDHHC14	protein coding	0.000000	0.000000	0.000000	0.028313	0.027608
SERAC1	protein coding	0.000000	0.000000	0.000000	0.332763	0.297796
FNDC1	protein coding	0.000000	0.000000	0.000000	0.065545	0.061337
PNLDC1	protein coding	0.000000	0.000000	0.000000	0.211050	0.190662
LPA	protein coding	25.979112	0.000000	24.805235	16.668250	17.067090
AGPAT4	protein coding	0.000000	0.000000	0.000000	0.032488	0.030538
PRKN	protein coding	0.000000	0.000000	0.000000	0.026392	0.026298
AL137005.1	lincRNA	-1.000000	-1.000000	0.000000	0.206458	0.203801
PDE10A	protein coding	0.000000	0.000000	0.000000	0.000000	0.057332
RPS6KA2	protein coding	0.000000	0.000000	0.000000	0.174065	0.171399
KIF25-AS1	lincRNA	-1.000000	-1.000000	4.340784	0.000000	3.149236
KIF25	protein coding	0.000000	0.000000	0.000000	0.000000	0.636669
FRMD1	protein coding	0.000000	0.000000	0.000000	0.512612	0.442652
AL606970.3	lincRNA	-1.000000	-1.000000	0.000000	0.658359	0.570178
DACT2	protein coding	0.000000	0.000000	0.000000	4.319083	3.639875
SMOC2	protein coding	0.000000	0.000000	0.000000	0.340534	0.521753
AL109910.2	lincRNA	-1.000000	-1.000000	7.428279	0.000000	1.436639
FAM120B	protein coding	0.000000	0.000000	0.000000	0.260207	0.247503
WBP1LP8	pseudogene	-1.000000	-1.000000	100.000000	-1.000000	100.000000
AL731661.2	lincRNA	-1.000000	-1.000000	33.664596	30.193237	31.887599
AL731661.1	lincRNA	-1.000000	-1.000000	0.000000	25.394945	19.538134
RPL23AP47	pseudogene	-1.000000	-1.000000	100.000000	-1.000000	100.000000
AC215522.3	lincRNA	-1.000000	-1.000000	100.000000	87.263950	87.653131
AC215522.2	other	-1.000000	-1.000000	44.180064	80.233494	76.813794
AC215522.1	pseudogene	-1.000000	-1.000000	0.224719	-1.000000	0.224719
FAM20C	protein coding	0.000000	0.000000	0.000000	1.069099	1.025437
AC226118.1	lincRNA	-1.000000	-1.000000	0.000000	10.548173	3.787653
PDGFA	protein coding	0.688705	0.000000	0.178571	1.275838	1.145933
PRKAR1B	protein coding	0.000000	0.000000	0.000000	0.425325	0.416916
DNAAF5	protein coding	0.000000	0.000000	0.000000	0.255359	0.237561
SUN1	protein coding	0.000000	0.000000	0.000000	0.000000	0.635179
COX19	protein coding	0.000000	0.000000	0.000000	0.000000	0.964580
C7orf50	protein coding	0.000000	0.000000	0.000000	0.583550	0.574062
ZFAND2A	protein coding	0.000000	0.000000	0.000000	0.748525	0.598527
MICALL2	protein coding	0.000000	0.000000	0.000000	1.241812	0.879595
MAD1L1	protein coding	0.000000	0.000000	0.000000	0.639829	0.632172
SNX8	protein coding	0.000000	1.083210	0.807784	0.000000	0.042907
CHST12	protein coding	0.000000	0.000000	0.000000	0.139000	0.089041
IQCE	protein coding	0.000000	0.000000	0.000000	0.290534	0.249274
CARD11	protein coding	0.000000	0.000000	0.000000	0.165007	0.159647
SDK1	protein coding	0.000000	0.000000	0.000000	0.081000	0.080099
RADIL	protein coding	0.000000	0.000000	0.000000	0.054459	0.050771
SLC29A4	protein coding	0.000000	0.450557	0.327022	0.663692	0.606135
RSPH10B	protein coding	40.508021	10.547300	21.081081	28.450049	27.755744
PMS2	protein coding	0.000000	0.000000	0.000000	3.926797	3.611436
ZNF12	protein coding	0.000000	0.000000	0.000000	1.747151	1.260141
PMS2CL	pseudogene	-1.000000	-1.000000	4.770500	0.454454	0.836877
RSPH10B2	protein coding	16.877153	16.012725	16.647919	24.112318	23.201343
CCZ1B	protein coding	0.000000	3.406421	3.015598	0.725576	2.898640
COL28A1	protein coding	0.000000	0.000000	0.000000	0.147080	0.142499
AC013470.2	protein coding	0.000000	0.000000	0.000000	0.658672	0.506880
SCIN	protein coding	0.000000	0.000000	0.000000	0.031558	0.027901
AC011287.1	lincRNA	-1.000000	-1.000000	0.000000	0.012839	0.012771
DGKB	protein coding	0.000000	0.000000	0.000000	0.015337	0.015186
AGMO	protein coding	0.000000	0.000000	0.000000	0.040989	0.040642
HDAC9	protein coding	0.000000	0.000000	0.000000	0.006544	0.006445
RAPGEF5	protein coding	0.000000	0.000000	0.000000	0.027407	0.026370
OSBPL3	protein coding	0.000000	0.000000	0.000000	0.015176	0.014587
AC005165.1	lincRNA	-1.000000	-1.000000	0.000000	0.168102	0.164930
TAX1BP1	protein coding	0.000000	0.000000	0.000000	0.066802	0.061768
NOD1	protein coding	0.000000	0.000000	0.000000	4.963979	4.521076
AVL9	protein coding	0.000000	0.000000	0.000000	0.040597	0.037515
DPY19L1P1	pseudogene	-1.000000	-1.000000	0.000000	0.170031	0.167553
BBS9	protein coding	0.000000	0.000000	0.000000	0.004452	0.004404
BMPER	protein coding	0.000000	0.000000	0.000000	0.009353	0.009165
NPSR1-AS1	other	-1.000000	-1.000000	0.000000	0.430558	0.424896
NPSR1	protein coding	0.000000	0.000000	0.000000	1.026238	1.013662
SEPT7	protein coding	0.000000	0.000000	0.000000	0.020678	0.019779
KIAA0895	protein coding	0.000000	0.000000	0.000000	0.278152	0.250364
ELMO1	protein coding	0.000000	0.000000	0.000000	0.014265	0.014120
AC004987.3	pseudogene	-1.000000	-1.000000	0.000000	0.214512	0.211277
HECW1	protein coding	0.000000	0.000000	0.000000	0.034029	0.033304
CAMK2B	protein coding	0.000000	0.000000	0.000000	0.949940	0.836264
AC004847.1	other	-1.000000	-1.000000	0.575916	-1.000000	0.575916
NACAD	protein coding	6.333973	0.000000	6.214689	0.000000	3.504011
AC023669.2	lincRNA	-1.000000	-1.000000	0.000000	0.133298	0.132527
TNS3	protein coding	0.000000	0.000000	0.000000	0.042478	0.040988
ABCA13	protein coding	0.000000	0.000000	0.000000	0.078914	0.076044
GRB10	protein coding	0.000000	0.000000	0.000000	0.026904	0.026057
AC079763.1	lincRNA	-1.000000	-1.000000	0.000000	0.337850	0.328781
VSTM2A	protein coding	0.000000	0.000000	0.000000	0.615625	0.493827
AC092647.5	protein coding	0.000000	0.000000	0.000000	0.119305	0.116241
AC118758.1	pseudogene	-1.000000	-1.000000	0.000000	1.449039	1.316373
AC069152.1	pseudogene	-1.000000	-1.000000	4.972376	5.399942	5.358923
MIR4283-1	miRNA	-1.000000	-1.000000	100.000000	-1.000000	100.000000
TNRC18P3	pseudogene	-1.000000	-1.000000	5.278810	3.553020	3.829442
SLC29A4P1	pseudogene	-1.000000	-1.000000	47.835052	26.826347	30.260521
AC122133.1	pseudogene	-1.000000	-1.000000	0.000000	13.981481	13.494191
AC064862.6	pseudogene	-1.000000	-1.000000	0.000000	23.547049	22.088570
AC064862.7	pseudogene	-1.000000	-1.000000	76.558891	-1.000000	76.558891
AC023141.7	pseudogene	-1.000000	-1.000000	0.000000	33.642384	32.059667
AC023141.13	pseudogene	-1.000000	-1.000000	46.709130	-1.000000	46.709130
SEPT14P1	pseudogene	-1.000000	-1.000000	0.000000	0.190342	0.187001
ZNF733P	pseudogene	-1.000000	-1.000000	0.000000	27.956298	24.286170
AC006455.1	lincRNA	-1.000000	-1.000000	100.000000	79.861418	80.240127
ARAFP3	pseudogene	-1.000000	-1.000000	11.451943	-1.000000	11.451943
AC006455.6	pseudogene	-1.000000	-1.000000	100.000000	-1.000000	100.000000
AC006455.5	other	-1.000000	-1.000000	65.967671	100.000000	71.884655
AC006455.3	pseudogene	-1.000000	-1.000000	100.000000	-1.000000	100.000000
AC006455.4	lincRNA	-1.000000	-1.000000	98.481973	100.000000	99.835018
AC073188.3	lincRNA	-1.000000	-1.000000	16.863905	38.049368	36.708623
AC073188.4	lincRNA	-1.000000	-1.000000	100.000000	100.000000	100.000000
AC073188.1	pseudogene	-1.000000	-1.000000	100.000000	-1.000000	100.000000
AC073188.2	lincRNA	-1.000000	-1.000000	100.000000	84.781504	85.161724
AC073188.6	other	-1.000000	-1.000000	100.000000	100.000000	100.000000
VN1R33P	pseudogene	-1.000000	-1.000000	100.000000	-1.000000	100.000000
ARAFP2	pseudogene	-1.000000	-1.000000	6.093190	-1.000000	6.093190
ZNF734P	pseudogene	-1.000000	-1.000000	0.000000	28.006003	21.738497
SEPT7P5	pseudogene	-1.000000	-1.000000	0.000000	10.824261	10.331008
SLC29A4P2	pseudogene	-1.000000	-1.000000	35.294118	12.586841	16.727880
TNRC18P2	pseudogene	-1.000000	-1.000000	4.939182	5.397630	5.331179
CCT6P3	pseudogene	-1.000000	-1.000000	12.907166	0.000000	0.871861
GTF2IP14	pseudogene	-1.000000	-1.000000	8.034188	0.000000	0.291401
INTS4P1	pseudogene	-1.000000	-1.000000	4.482582	5.314643	5.279876
AC114501.2	pseudogene	-1.000000	-1.000000	44.756554	60.675416	60.381247
AC073107.1	pseudogene	-1.000000	-1.000000	21.978582	16.590191	16.678514
INTS4P2	pseudogene	-1.000000	-1.000000	20.664024	28.842326	28.609328
AC068533.4	protein coding	0.000000	-1.000000	0.000000	0.114829	0.113150
TPST1	protein coding	0.000000	0.000000	0.000000	1.144834	0.813118
AUTS2	protein coding	0.000000	0.000000	0.000000	0.246542	0.243307
CALN1	protein coding	0.000000	0.000000	0.000000	0.003498	0.003445
POM121	protein coding	0.000000	7.418983	4.592200	0.000000	0.625737
NSUN5P2	pseudogene	-1.000000	-1.000000	4.077670	22.205373	15.702594
TRIM74	protein coding	29.216467	0.000000	14.965986	52.405599	46.869051
STAG3L3	pseudogene	-1.000000	-1.000000	38.814164	20.192219	22.072545
PMS2P7	pseudogene	-1.000000	-1.000000	17.752809	55.321843	52.075569
SPDYE8P	pseudogene	-1.000000	-1.000000	100.000000	95.977011	96.955876
AC211476.3	pseudogene	-1.000000	-1.000000	100.000000	83.095686	84.126316
SPDYE11	pseudogene	-1.000000	-1.000000	100.000000	92.591549	94.663149
AC211476.4	pseudogene	-1.000000	-1.000000	100.000000	92.290392	92.752030
SPDYE9P	pseudogene	-1.000000	-1.000000	91.482864	84.519676	86.599818
PMS2P6	pseudogene	-1.000000	-1.000000	58.110014	65.059475	64.626662
SPDYE10P	pseudogene	-1.000000	-1.000000	19.428316	65.223881	50.439545
GTF2IP4	pseudogene	-1.000000	-1.000000	42.849224	24.456265	25.719744
NCF1B	pseudogene	-1.000000	-1.000000	12.887954	28.421131	26.493049
GTF2IRD2P1	pseudogene	-1.000000	-1.000000	1.745478	3.753595	3.575252
MLXIPL	protein coding	0.000000	0.000000	0.000000	0.627858	0.551852
GTF2I	protein coding	21.285809	59.947644	36.319218	9.373023	10.662461
AC211433.1	other	-1.000000	-1.000000	11.282051	0.000000	0.661475
PHBP15	pseudogene	-1.000000	-1.000000	100.000000	-1.000000	100.000000
NCF1	protein coding	14.820359	31.081081	17.137356	21.831651	21.350876
GTF2IRD2	protein coding	5.710700	16.553067	8.353109	19.795148	18.925407
PMS2P5	pseudogene	-1.000000	-1.000000	0.000000	9.568480	8.228018
SPDYE12P	pseudogene	-1.000000	-1.000000	28.441558	14.199552	15.874221
CASTOR2	protein coding	2.828283	0.000000	2.229299	3.892144	3.857953
GTF2IRD2B	protein coding	1.862321	0.000000	1.323564	12.643939	11.803857
NCF1C	pseudogene	-1.000000	-1.000000	21.598878	27.473315	26.926323
GTF2IP1	pseudogene	-1.000000	-1.000000	70.780442	42.952391	45.240963
PHBP6	pseudogene	-1.000000	-1.000000	70.955414	-1.000000	70.955414
SPDYE13P	pseudogene	-1.000000	-1.000000	83.186951	98.591829	96.462143
PMS2P10	pseudogene	-1.000000	-1.000000	78.068740	97.883502	96.822270
SPDYE14P	pseudogene	-1.000000	-1.000000	100.000000	100.000000	100.000000
AC211486.3	pseudogene	-1.000000	-1.000000	100.000000	85.625395	86.395835
SPDYE15P	pseudogene	-1.000000	-1.000000	100.000000	100.000000	100.000000
PMS2P2	pseudogene	-1.000000	-1.000000	31.322094	75.361211	72.140328
AC211486.1	pseudogene	-1.000000	-1.000000	28.010705	3.489362	11.411325
TRIM73	protein coding	15.141956	11.484594	12.443158	34.701437	31.312371
POM121C	protein coding	0.000000	0.000000	0.000000	0.821512	0.742617
HIP1	protein coding	0.000000	0.000000	0.000000	0.038501	0.036954
TMEM120A	protein coding	0.000000	0.000000	0.000000	8.360337	6.596778
SRRM3	protein coding	0.000000	0.000000	0.000000	0.190681	0.176840
ZP3	protein coding	0.000000	0.000000	0.000000	0.116675	0.109981
DTX2	protein coding	4.825737	9.878127	7.126168	2.924334	3.255940
UPK3B	protein coding	0.000000	0.000000	0.000000	19.137542	11.143936
AC004980.3	pseudogene	-1.000000	-1.000000	0.000000	6.390063	6.102483
SPDYE16	protein coding	51.592357	11.628833	23.795014	20.174900	21.489152
AC004980.1	pseudogene	-1.000000	-1.000000	4.117079	6.339977	6.253975
POMZP3	protein coding	8.524590	15.675676	12.119565	12.984484	12.874096
SPDYE17	pseudogene	-1.000000	-1.000000	81.713555	16.407939	25.165788
RSBN1L	protein coding	0.000000	0.000000	0.000000	0.152886	0.140912
MAGI2	protein coding	0.000000	0.000000	0.000000	0.002179	0.002158
SEMA3A	protein coding	0.000000	0.000000	0.000000	0.039011	0.038365
TMEM243	protein coding	0.000000	0.000000	0.000000	0.435241	0.405289
ZNF804B	protein coding	0.000000	0.000000	0.000000	0.005585	0.005539
STEAP2-AS1	other	-1.000000	-1.000000	0.000000	0.105887	0.105684
CDK14	protein coding	0.000000	0.000000	0.000000	0.077514	0.076865
GNGT1	protein coding	0.000000	0.000000	0.000000	0.239501	0.237729
BAIAP2L1	protein coding	0.000000	0.000000	0.000000	0.229744	0.222086
SMURF1	protein coding	0.000000	0.000000	0.000000	0.028858	0.027430
ZCWPW1	protein coding	0.000000	0.000000	0.000000	0.730532	0.656820
ZAN	protein coding	0.000000	0.000000	0.000000	0.310817	0.268034
MUC12	protein coding	6.126795	0.000000	6.012299	0.282651	2.228034
VGF	protein coding	3.733766	0.000000	2.552719	0.000000	2.237354
SPDYE6	protein coding	32.754342	96.881497	51.005917	32.705070	36.046763
PRKRIP1	protein coding	0.000000	0.000000	0.000000	0.401133	0.378957
SPDYE2	protein coding	64.878893	73.661202	68.759054	42.874625	47.724810
SPDYE2B	protein coding	75.951557	94.316940	84.065669	38.170487	46.798519
RASA4DP	pseudogene	-1.000000	-1.000000	36.894825	49.238442	47.538515
DPY19L2P2	pseudogene	-1.000000	-1.000000	0.000000	0.108322	0.103536
RELN	protein coding	0.000000	0.000000	0.000000	0.060882	0.059490
LHFPL3	protein coding	0.000000	0.000000	0.000000	0.035722	0.035605
PNPLA8	protein coding	0.000000	0.000000	0.000000	0.403594	0.213615
IMMP2L	protein coding	0.000000	0.000000	0.000000	0.352849	0.351764
DOCK4	protein coding	0.000000	0.000000	0.000000	0.129673	0.127212
ZNF277	protein coding	0.000000	0.000000	0.000000	0.027175	0.026372
AC018464.1	lincRNA	-1.000000	-1.000000	0.000000	0.895582	0.873426
ST7	protein coding	0.000000	0.000000	0.000000	0.028409	0.027811
CFTR	protein coding	0.000000	0.000000	0.000000	0.410704	0.377318
ANKRD7	protein coding	0.000000	0.000000	0.000000	0.000000	0.028064
GRM8	protein coding	0.000000	0.000000	0.000000	0.060387	0.060022
IMPDH1	protein coding	0.000000	0.000000	0.000000	0.180409	0.150209
AC018638.3	pseudogene	-1.000000	-1.000000	0.000000	43.452381	36.273292
LRGUK	protein coding	0.000000	0.000000	0.000000	0.098838	0.095417
DGKI	protein coding	0.000000	0.000000	0.000000	0.004865	0.004720
SVOPL	protein coding	0.000000	0.000000	0.000000	0.284759	0.279264
TBXAS1	protein coding	0.000000	0.000000	0.000000	0.058285	0.057137
DENND2A	protein coding	0.000000	0.000000	0.000000	0.042558	0.041138
MGAM	protein coding	0.000000	0.000000	0.000000	1.066877	1.014909
AC073264.1	pseudogene	-1.000000	-1.000000	78.313253	-1.000000	78.313253
PAICSP5	pseudogene	-1.000000	-1.000000	15.131579	71.903323	27.307941
CTAGE15	protein coding	33.761782	93.650794	39.597834	-1.000000	39.597834
TCAF1P1	pseudogene	-1.000000	-1.000000	39.919355	34.108867	36.058824
TCAF2	protein coding	13.661581	3.320091	7.974407	23.481738	22.575075
TCAF2C	protein coding	56.761816	43.507973	54.503106	53.070326	53.517110
CTAGE6	protein coding	40.959726	71.428571	44.150364	-1.000000	44.150364
AC099548.2	pseudogene	-1.000000	-1.000000	16.942605	30.593122	29.934924
PAICSP6	pseudogene	-1.000000	-1.000000	31.665364	0.000000	25.046382
AC099548.1	pseudogene	-1.000000	-1.000000	14.352941	-1.000000	14.352941
TCAF2P1	pseudogene	-1.000000	-1.000000	32.355372	32.187479	32.202308
TCAF1	protein coding	34.963768	7.805015	19.686163	10.284995	11.453476
CTAGE4	protein coding	44.687232	14.624506	41.747198	-1.000000	41.747198
ARHGEF35	protein coding	0.000000	10.051282	4.032922	37.913165	29.314668
OR2A42	protein coding	27.116827	8.474576	11.991911	3.321896	7.094446
OR2A7	protein coding	0.000000	16.091954	9.112041	5.707395	6.733062
OR2A9P	pseudogene	-1.000000	-1.000000	66.396882	25.529865	46.653238
OR2A1	protein coding	0.000000	8.112493	6.478082	6.928738	6.722854
ARHGEF5	protein coding	20.067883	0.000000	16.262678	15.908508	15.988005
TPK1	protein coding	0.000000	0.000000	0.000000	0.009433	0.009364
CNTNAP2	protein coding	0.000000	0.000000	0.000000	0.045019	0.044816
ZNF767P	pseudogene	-1.000000	-1.000000	0.000000	0.033901	0.032217
ZNF467	protein coding	0.000000	0.000000	0.000000	3.965833	2.796601
SSPO	protein coding	0.000000	0.000000	0.000000	0.092586	0.067314
AC092681.1	pseudogene	-1.000000	-1.000000	0.000000	1.130688	1.112732
AC092666.1	lincRNA	-1.000000	-1.000000	0.290065	0.874996	0.855150
ACTR3C	protein coding	0.000000	0.000000	0.000000	0.458178	0.421005
NOS3	protein coding	0.000000	0.000000	0.000000	3.201194	2.454118
SMARCD3	protein coding	0.000000	0.000000	0.000000	0.115837	0.107329
PRKAG2	protein coding	0.000000	0.000000	0.000000	0.008860	0.008722
ACTR3B	protein coding	0.000000	0.000000	0.000000	0.563217	0.550042
DPP6	protein coding	0.000000	0.000000	0.000000	0.151260	0.150220
AC008060.3	lincRNA	-1.000000	-1.000000	0.000000	0.132934	0.130945
RBM33	protein coding	1.716376	0.000000	0.527271	0.000000	0.044515
PTPRN2	protein coding	0.000000	0.000000	0.000000	0.805571	0.801825
WDR60	protein coding	0.000000	0.000000	0.000000	0.128283	0.109814
VIPR2	protein coding	0.000000	0.000000	0.000000	0.338913	0.323680
AC144568.1	pseudogene	-1.000000	-1.000000	38.235294	52.747253	44.104803
AC144568.2	lincRNA	-1.000000	-1.000000	4.222451	13.739719	12.447728
WBP1LP3	pseudogene	-1.000000	-1.000000	12.560386	-1.000000	12.560386
TDRP	protein coding	0.000000	0.000000	0.000000	0.175539	0.164318
ERICH1	protein coding	0.000000	0.000000	0.000000	0.252860	0.228599
DLGAP2	protein coding	0.000000	0.000000	0.000000	1.869481	1.848327
AC110288.1	lincRNA	-1.000000	-1.000000	0.000000	4.599212	3.551497
KBTBD11	protein coding	0.000000	0.000000	0.000000	0.660417	0.526348
MYOM2	protein coding	0.000000	0.000000	0.000000	0.276930	0.219065
CSMD1	protein coding	0.000000	0.000000	0.000000	0.001125	0.001117
MCPH1	protein coding	0.000000	0.000000	0.000000	0.021046	0.020255
AF233439.1	lincRNA	-1.000000	-1.000000	0.000000	0.223686	0.217208
DEFA1	protein coding	100.000000	66.000000	85.979381	67.353244	71.081859
DEFT1P	pseudogene	-1.000000	-1.000000	87.272727	91.193738	90.405033
DEFA1B	protein coding	100.000000	64.390244	85.102041	66.666667	70.399341
DEFT1P2	pseudogene	-1.000000	-1.000000	100.000000	100.000000	100.000000
AF228730.5	pseudogene	-1.000000	-1.000000	0.000000	0.434722	0.425434
AF228730.3	pseudogene	-1.000000	-1.000000	26.666667	-1.000000	26.666667
OR7E125P	pseudogene	-1.000000	-1.000000	100.000000	-1.000000	100.000000
FAM90A15P	pseudogene	-1.000000	-1.000000	80.344333	75.341615	77.641196
FAM90A3P	pseudogene	-1.000000	-1.000000	99.784792	100.000000	99.900332
FAM90A4P	pseudogene	-1.000000	-1.000000	52.295552	90.496894	72.790698
FAM90A13P	pseudogene	-1.000000	-1.000000	85.652798	60.372671	72.093023
FAM90A5P	pseudogene	-1.000000	-1.000000	68.723099	57.267081	62.558140
FAM66B	lincRNA	-1.000000	-1.000000	1.947274	11.155212	10.583704
DEFB109B	pseudogene	-1.000000	-1.000000	0.000000	15.453216	14.876847
AC130360.1	pseudogene	-1.000000	-1.000000	17.562724	-1.000000	17.562724
ZNF705G	protein coding	0.000000	5.474453	4.117486	19.794588	17.892214
DEFB108C	pseudogene	-1.000000	-1.000000	100.000000	48.632954	51.595987
DEFB4B	protein coding	100.000000	100.000000	100.000000	28.622754	40.489266
DEFB103B	protein coding	100.000000	100.000000	100.000000	100.000000	100.000000
SPAG11B	protein coding	70.058140	51.694915	58.458244	66.309013	65.602668
DEFB104B	protein coding	73.515982	77.049180	74.285714	44.701692	46.439045
DEFB106B	protein coding	44.444444	20.512821	35.555556	57.250629	55.492813
DEFB105B	protein coding	100.000000	100.000000	100.000000	100.000000	100.000000
DEFB107B	protein coding	100.000000	100.000000	100.000000	45.499044	47.077609
PRR23D1	protein coding	100.000000	100.000000	100.000000	100.000000	100.000000
FAM90A6P	pseudogene	-1.000000	-1.000000	100.000000	100.000000	100.000000
FAM90A7P	pseudogene	-1.000000	-1.000000	100.000000	100.000000	100.000000
FAM90A21P	pseudogene	-1.000000	-1.000000	96.774194	86.202610	91.096346
FAM90A22P	pseudogene	-1.000000	-1.000000	38.665710	86.033520	64.065095
FAM90A23P	pseudogene	-1.000000	-1.000000	49.282640	66.252331	58.424726
OR7E157P	pseudogene	-1.000000	-1.000000	100.000000	-1.000000	100.000000
AC134684.1	pseudogene	-1.000000	-1.000000	100.000000	-1.000000	100.000000
AC084121.2	pseudogene	-1.000000	-1.000000	9.505703	-1.000000	9.505703
OR7E154P	pseudogene	-1.000000	-1.000000	100.000000	-1.000000	100.000000
FAM90A14P	pseudogene	-1.000000	-1.000000	90.028694	71.677019	80.166113
FAM90A18P	pseudogene	-1.000000	-1.000000	100.000000	100.000000	100.000000
FAM90A16P	pseudogene	-1.000000	-1.000000	100.000000	100.000000	100.000000
FAM90A8P	pseudogene	-1.000000	-1.000000	66.929699	48.290864	56.929212
FAM90A17P	pseudogene	-1.000000	-1.000000	100.000000	100.000000	100.000000
FAM90A19P	pseudogene	-1.000000	-1.000000	100.000000	100.000000	100.000000
FAM90A9P	pseudogene	-1.000000	-1.000000	32.855093	100.000000	68.903654
PRR23D2	protein coding	90.595238	100.000000	95.018916	75.203252	86.286322
AC084121.1	pseudogene	-1.000000	-1.000000	79.376499	4.261796	33.426184
DEFB107A	protein coding	48.826291	0.000000	26.804124	14.725458	15.915916
DEFB105A	protein coding	29.535865	55.434783	36.778116	50.566038	48.153926
DEFB106A	protein coding	0.000000	0.000000	0.000000	16.885658	15.562999
SPAG11A	protein coding	67.005814	51.101695	56.959315	42.853405	44.118908
DEFB103A	protein coding	100.000000	87.220447	92.263056	100.000000	97.260274
DEFB4A	protein coding	70.256410	54.891304	62.796834	1.587302	12.776177
ZNF705B	protein coding	64.562569	27.722772	55.306799	16.807466	18.595644
FAM66E	lincRNA	-1.000000	-1.000000	55.140845	56.618384	56.539700
AC130365.1	pseudogene	-1.000000	-1.000000	68.000000	-1.000000	68.000000
USP17L8	protein coding	43.090452	-1.000000	43.090452	-1.000000	43.090452
USP17L3	protein coding	6.846734	-1.000000	6.846734	-1.000000	6.846734
DEFB109C	pseudogene	-1.000000	-1.000000	77.946768	85.586902	85.294118
FAM90A11P	pseudogene	-1.000000	-1.000000	33.649075	61.451398	49.703576
FAM90A24P	pseudogene	-1.000000	-1.000000	0.000000	9.876543	5.360904
FAM90A12P	pseudogene	-1.000000	-1.000000	8.677338	26.617440	18.458301
OR7E96P	pseudogene	-1.000000	-1.000000	28.307692	-1.000000	28.307692
AC105233.2	pseudogene	-1.000000	-1.000000	10.632184	-1.000000	10.632184
AC105233.5	other	-1.000000	-1.000000	0.451066	13.509736	12.828256
AC105233.3	pseudogene	-1.000000	-1.000000	61.238223	-1.000000	61.238223
MIR548I3	miRNA	-1.000000	-1.000000	100.000000	-1.000000	100.000000
TNKS	protein coding	0.000000	0.000000	0.000000	0.167835	0.158546
MSRA	protein coding	0.000000	0.000000	0.000000	0.006462	0.006406
RP1L1	protein coding	0.000000	0.000000	0.000000	0.000000	0.052911
C8orf74	protein coding	0.000000	0.000000	0.000000	0.225706	0.200315
FAM167A	protein coding	0.000000	0.000000	0.000000	0.181704	0.140840
DEFB130B	protein coding	75.732218	-1.000000	75.732218	25.600674	27.235662
RNA5SP253	rRNA	-1.000000	-1.000000	100.000000	-1.000000	100.000000
DEFB108D	pseudogene	-1.000000	-1.000000	0.000000	30.843606	29.266055
ZNF705D	protein coding	25.138427	25.758188	25.592417	15.036817	18.279860
FAM90A2P	pseudogene	-1.000000	-1.000000	2.223816	22.111801	12.890365
FAM86B1	protein coding	10.762332	0.000000	2.567760	8.125494	6.588020
DEFB131D	pseudogene	-1.000000	-1.000000	0.000000	6.414585	6.220331
DEFB130A	protein coding	75.732218	-1.000000	75.732218	23.323492	25.033995
DEFB108E	pseudogene	-1.000000	-1.000000	0.000000	14.918472	14.091954
ZNF705CP	pseudogene	-1.000000	-1.000000	16.441441	25.116476	22.795699
FAM66A	lincRNA	-1.000000	-1.000000	0.000000	6.356304	6.058530
DEFB109A	pseudogene	-1.000000	-1.000000	0.000000	23.320273	22.453542
AC087203.3	lincRNA	-1.000000	-1.000000	54.786546	-1.000000	54.786546
FAM90A25P	pseudogene	-1.000000	-1.000000	0.000000	30.745342	16.445183
FAM86B2	protein coding	4.201681	51.127820	22.490842	6.737968	8.751981
AC068587.4	other	-1.000000	-1.000000	18.277175	5.697572	6.584300
DLC1	protein coding	0.000000	0.323821	0.165068	0.003519	0.006715
SGCZ	protein coding	0.000000	0.000000	0.000000	0.034723	0.034655
MSR1	protein coding	0.000000	0.000000	0.000000	0.028697	0.028285
AC068992.1	lincRNA	-1.000000	-1.000000	0.000000	0.034553	0.034434
ZDHHC2	protein coding	0.000000	0.417574	0.348116	0.000000	0.033445
PSD3	protein coding	0.000000	0.000000	0.000000	0.314521	0.306945
AC100849.1	lincRNA	-1.000000	-1.000000	0.000000	0.047398	0.046998
CSGALNACT1	protein coding	0.000000	0.000000	0.000000	0.037817	0.037302
GFRA2	protein coding	0.000000	0.000000	0.000000	0.136212	0.130377
AC055854.1	other	-1.000000	-1.000000	0.000000	0.020697	0.020283
PEBP4	protein coding	0.000000	0.000000	0.000000	0.007705	0.007672
LOXL2	protein coding	0.000000	0.000000	0.000000	0.020974	0.020290
DOCK5	protein coding	0.000000	0.000000	0.000000	0.034093	0.031711
CDCA2	protein coding	0.000000	0.000000	0.000000	0.126431	0.116510
EBF2	protein coding	0.000000	0.000000	0.000000	0.048438	0.047136
ADRA1A	protein coding	0.000000	0.754841	0.472570	0.000000	0.019308
RBPMS	protein coding	0.000000	0.000000	0.000000	6.907286	6.723222
NRG1	protein coding	0.000000	0.000000	0.000000	0.015369	0.015240
ZMAT4	protein coding	0.000000	0.000000	0.000000	0.062517	0.062084
NKX6-3	protein coding	0.000000	0.000000	0.000000	1.366298	0.764888
HGSNAT	protein coding	0.000000	0.000000	0.000000	0.171691	0.155449
SNTG1	protein coding	0.000000	0.000000	0.000000	0.008655	0.008569
PXDNL	protein coding	0.000000	0.000000	0.000000	0.023504	0.023272
XKR4	protein coding	0.000000	0.000000	0.000000	0.013817	0.013192
TMEM68	protein coding	0.000000	0.000000	0.000000	0.480626	0.167569
SDR16C5	protein coding	0.000000	0.000000	0.000000	0.698180	0.587499
LINC01606	lincRNA	-1.000000	-1.000000	7.374911	5.227414	5.321231
TOX	protein coding	0.000000	0.000000	0.000000	0.406273	0.400905
DNAJC5B	protein coding	0.000000	0.000000	0.000000	0.389356	0.382443
SGK3	protein coding	0.000000	0.000000	0.000000	0.030671	0.029831
KCNB2	protein coding	0.000000	0.000000	0.000000	1.286197	1.274697
AC090735.1	lincRNA	-1.000000	-1.000000	0.000000	79.984351	74.276995
HNF4G	protein coding	0.000000	0.000000	0.000000	0.042118	0.040899
LINC01111	lincRNA	-1.000000	-1.000000	0.000000	0.269758	0.265926
ZFHX4	protein coding	0.000000	0.000000	0.000000	0.015150	0.013974
REXO1L8P	pseudogene	-1.000000	-1.000000	34.018987	0.000000	18.179256
REXO1L1P	pseudogene	-1.000000	-1.000000	15.761871	-1.000000	15.761871
REXO1L12P	pseudogene	-1.000000	-1.000000	100.000000	-1.000000	100.000000
REXO1L11P	pseudogene	-1.000000	-1.000000	93.925234	42.257897	68.074631
REXO1L10P	pseudogene	-1.000000	-1.000000	100.000000	100.000000	100.000000
REXO1L9P	pseudogene	-1.000000	-1.000000	96.630280	100.000000	98.234709
REXO1L2P	pseudogene	-1.000000	-1.000000	100.000000	93.103448	96.686747
AC232323.1	pseudogene	-1.000000	-1.000000	92.135367	100.000000	95.892457
REXO1L4P	pseudogene	-1.000000	-1.000000	97.675620	9.880395	53.923854
REXO1L5P	pseudogene	-1.000000	-1.000000	90.796376	100.000000	95.194223
REXO1L6P	pseudogene	-1.000000	-1.000000	100.000000	-1.000000	100.000000
WWP1	protein coding	0.000000	0.000000	0.000000	0.021457	0.020636
CNBD1	protein coding	0.000000	0.000000	0.000000	0.005358	0.005342
PIP4P2	protein coding	0.000000	0.000000	0.000000	0.067870	0.063468
AC103409.1	lincRNA	-1.000000	-1.000000	0.000000	0.212449	0.211958
C8orf37-AS1	lincRNA	-1.000000	-1.000000	0.000000	0.003641	0.003632
NCALD	protein coding	0.000000	0.000000	0.000000	0.019422	0.019162
ZFPM2	protein coding	0.000000	0.000000	0.000000	0.023925	0.016312
LINC01609	lincRNA	-1.000000	-1.000000	0.000000	0.053545	0.053191
TRPS1	protein coding	0.000000	0.000000	0.000000	0.035890	0.034897
EXT1	protein coding	0.000000	0.000000	0.000000	0.013591	0.013234
SAMD12	protein coding	0.000000	0.000000	0.000000	0.021562	0.021039
DEPTOR	protein coding	0.000000	0.000000	0.000000	0.199299	0.196393
WDYHV1	protein coding	0.000000	0.000000	0.000000	0.168046	0.079200
CASC19	other	-1.000000	-1.000000	0.000000	0.031524	0.027769
LINC00824	other	-1.000000	-1.000000	0.000000	2.623075	2.556301
CCDC26	lincRNA	-1.000000	-1.000000	0.000000	0.058578	0.056885
LINC02055	lincRNA	-1.000000	-1.000000	0.000000	0.011298	0.011230
TRAPPC9	protein coding	0.000000	0.000000	0.000000	0.100361	0.099693
AGO2	protein coding	0.000000	0.000000	0.000000	0.306691	0.267618
PTK2	protein coding	0.000000	0.000000	0.000000	0.037161	0.036013
PTP4A3	protein coding	0.000000	0.000000	0.000000	0.191617	0.177949
MROH5	pseudogene	-1.000000	0.000000	0.000000	0.438916	0.410076
TSNARE1	protein coding	0.000000	0.000000	0.000000	0.344626	0.338460
ADGRB1	protein coding	0.000000	0.000000	0.000000	0.044803	0.041850
GML	protein coding	0.000000	0.000000	0.000000	0.029517	0.029176
LY6E-DT	lincRNA	-1.000000	-1.000000	0.000000	0.164449	0.147143
AC138696.1	protein coding	0.000000	0.000000	0.000000	0.143988	0.129724
RHPN1	protein coding	0.000000	0.000000	0.000000	4.981502	3.776169
ZC3H3	protein coding	0.000000	0.000000	0.000000	0.101955	0.098268
MROH6	protein coding	0.000000	0.000000	0.000000	8.585691	3.803066
ZNF623	protein coding	0.000000	0.000000	0.000000	0.520519	0.338152
ZNF707	protein coding	0.000000	0.000000	0.000000	0.000000	0.506011
EPPK1	protein coding	17.423644	0.000000	16.542716	0.000000	12.521287
SPATC1	protein coding	0.000000	0.000000	0.000000	2.017944	1.900724
CYC1	protein coding	0.000000	0.000000	0.000000	2.165196	1.080865
MROH1	protein coding	0.000000	0.000000	0.000000	0.561428	0.531056
HSF1	protein coding	0.000000	0.000000	0.000000	0.773964	0.696036
PPP1R16A	protein coding	0.000000	0.000000	0.000000	0.000000	0.695595
ARHGAP39	protein coding	0.000000	0.000000	0.000000	0.146183	0.137010
WASHC1	protein coding	10.515021	0.000000	6.478625	11.874003	11.665880
DOCK8	protein coding	0.000000	0.000000	0.000000	0.951999	0.919710
GLIS3	protein coding	0.000000	0.000000	0.000000	0.000000	0.056651
RLN2	protein coding	2.542373	0.000000	0.704777	22.486911	17.035875
RLN1	protein coding	0.000000	0.000000	0.000000	21.544715	17.292007
RIC1	protein coding	0.000000	0.000000	0.000000	0.022845	0.021690
KDM4C	protein coding	0.000000	0.000000	0.000000	0.062584	0.061568
PTPRD	protein coding	0.000000	0.000000	0.000000	0.054032	0.053775
CLCN3P1	pseudogene	-1.000000	-1.000000	0.000000	0.060151	0.059083
CCDC171	protein coding	0.000000	0.000000	0.000000	0.012875	0.010421
BNC2	protein coding	0.000000	0.000000	0.000000	0.117083	0.113365
CNTLN	protein coding	0.000000	0.000000	0.000000	0.038930	0.037946
ADAMTSL1	protein coding	0.000000	0.000000	0.000000	0.029610	0.029272
DENND4C	protein coding	0.000000	0.000000	0.000000	0.101601	0.095731
FOCAD	protein coding	0.000000	0.000000	0.000000	0.038652	0.037910
AL391117.1	lincRNA	-1.000000	-1.000000	0.000000	0.042917	0.042846
LINGO2	protein coding	0.000000	0.000000	0.000000	0.127661	0.127110
UBAP2	protein coding	0.000000	0.000000	0.000000	0.040799	0.039291
UBAP1	protein coding	0.000000	0.000000	0.000000	1.560799	1.501673
KIF24	protein coding	0.000000	0.000000	0.000000	2.114009	1.893541
DNAJB5-DT	lincRNA	-1.000000	-1.000000	0.000000	2.951227	2.393550
UNC13B	protein coding	0.000000	0.000000	0.000000	0.186715	0.173005
RNF38	protein coding	0.000000	0.000000	0.000000	0.123496	0.076744
ZCCHC7	protein coding	0.000000	0.000000	0.000000	0.191647	0.188965
AL845311.1	lincRNA	-1.000000	-1.000000	0.000000	4.045517	3.970027
CNTNAP3	protein coding	19.936119	1.697999	11.410347	42.395064	41.374079
RN7SL640P	other	-1.000000	-1.000000	100.000000	-1.000000	100.000000
BX005214.3	pseudogene	-1.000000	-1.000000	17.041647	19.637844	19.045035
FAM74A1	lincRNA	-1.000000	-1.000000	1.257862	35.603299	31.857802
BX005214.1	lincRNA	-1.000000	-1.000000	21.052632	30.472441	30.256262
ZNF658B	pseudogene	-1.000000	-1.000000	20.328542	2.945985	3.986476
FKBP4P2	pseudogene	-1.000000	-1.000000	18.686131	-1.000000	18.686131
ATP5F1AP8	pseudogene	-1.000000	-1.000000	30.310078	-1.000000	30.310078
RBPJP5	pseudogene	-1.000000	-1.000000	31.258645	-1.000000	31.258645
GLIDR	lincRNA	-1.000000	-1.000000	0.000000	24.257961	22.587402
FGF7P3	pseudogene	-1.000000	-1.000000	6.506448	44.739552	44.514492
AL773545.1	lincRNA	-1.000000	-1.000000	64.739884	38.375389	38.792405
AL773545.4	pseudogene	-1.000000	-1.000000	100.000000	99.309392	99.364999
MEP1AP1	pseudogene	-1.000000	-1.000000	0.000000	0.457529	0.375265
ANKRD20A2	protein coding	26.228209	64.346997	37.419535	59.284666	57.473264
BX664727.2	pseudogene	-1.000000	-1.000000	14.537445	-1.000000	14.537445
BX664727.1	pseudogene	-1.000000	-1.000000	100.000000	-1.000000	100.000000
CNN2P2	pseudogene	-1.000000	-1.000000	23.568282	-1.000000	23.568282
GXYLT1P3	pseudogene	-1.000000	-1.000000	15.687919	-1.000000	15.687919
AQP7P5	pseudogene	-1.000000	-1.000000	31.488550	40.089488	39.522265
AMYH02020865.1	pseudogene	-1.000000	-1.000000	42.789925	51.949524	51.470354
BMS1P14	lincRNA	-1.000000	-1.000000	65.950413	50.254666	50.410630
FP325318.1	lincRNA	-1.000000	-1.000000	39.302694	63.843040	60.983216
IGKV1OR9-2	pseudogene	-1.000000	-1.000000	54.347826	-1.000000	54.347826
AL353626.3	pseudogene	-1.000000	-1.000000	44.054878	4.787324	6.881617
AL353626.1	lincRNA	-1.000000	-1.000000	0.000000	7.112750	7.017726
BX255923.2	lincRNA	-1.000000	-1.000000	9.696376	0.000000	5.464581
FOXD4L6	protein coding	37.719298	10.269576	27.201181	-1.000000	27.201181
CBWD6	protein coding	15.890411	47.348952	29.275971	11.684937	12.403797
RN7SL565P	other	-1.000000	-1.000000	39.575972	-1.000000	39.575972
AL591926.2	lincRNA	-1.000000	-1.000000	0.000000	9.616245	9.353544
AL162731.1	other	-1.000000	-1.000000	54.400000	75.966334	71.372645
CNTNAP3B	protein coding	14.951456	60.561250	41.902492	12.134890	13.389020
RBM17P3	pseudogene	-1.000000	-1.000000	14.357683	0.000000	12.162162
RBPJP6	pseudogene	-1.000000	-1.000000	29.090909	-1.000000	29.090909
BX088651.4	lincRNA	-1.000000	-1.000000	1.745539	0.000000	1.682872
BX088651.2	lincRNA	-1.000000	-1.000000	62.856352	63.516985	63.188202
FGF7P5	pseudogene	-1.000000	-1.000000	100.000000	100.000000	100.000000
FGF7P4	pseudogene	-1.000000	-1.000000	100.000000	100.000000	100.000000
SPATA31A5	protein coding	92.185955	100.000000	92.573443	19.156328	68.929254
AL590491.1	pseudogene	-1.000000	-1.000000	65.323741	37.461560	43.761498
FAM74A6	pseudogene	-1.000000	-1.000000	42.857143	24.849661	29.546758
AL590491.2	lincRNA	-1.000000	-1.000000	24.458204	55.958185	54.479256
BX005040.4	pseudogene	-1.000000	-1.000000	100.000000	100.000000	100.000000
SPATA31A7	protein coding	46.711177	73.459716	48.037603	16.220238	37.788753
FAM74A4	pseudogene	-1.000000	-1.000000	39.437340	22.692009	27.294448
BX088645.1	protein coding	73.595125	0.000000	62.941517	30.886622	31.344174
AL935212.1	lincRNA	-1.000000	-1.000000	76.506024	100.000000	92.086574
RN7SL722P	other	-1.000000	-1.000000	100.000000	-1.000000	100.000000
FAM27C	lincRNA	-1.000000	-1.000000	65.203252	16.666667	42.258340
AL391987.6	pseudogene	-1.000000	-1.000000	100.000000	-1.000000	100.000000
AL391987.1	pseudogene	-1.000000	-1.000000	61.809045	64.912281	64.005602
FAM27E4	pseudogene	-1.000000	-1.000000	92.375367	-1.000000	92.375367
AL391987.4	lincRNA	-1.000000	-1.000000	100.000000	86.493506	91.404959
AL391987.2	lincRNA	-1.000000	-1.000000	12.830957	60.406404	59.138203
RF00019	other	-1.000000	-1.000000	100.000000	-1.000000	100.000000
AL391987.3	lincRNA	-1.000000	-1.000000	51.351351	57.206577	56.838831
CR769775.3	pseudogene	-1.000000	-1.000000	58.256881	18.713450	28.318584
CR769775.1	other	-1.000000	-1.000000	13.098464	21.968946	19.637681
CR769775.4	other	-1.000000	-1.000000	2.706622	-1.000000	2.706622
CR769775.2	lincRNA	-1.000000	-1.000000	11.348315	25.099407	24.844021
AL590399.4	pseudogene	-1.000000	-1.000000	7.166667	-1.000000	7.166667
AL590399.3	lincRNA	-1.000000	-1.000000	100.000000	100.000000	100.000000
RN7SL544P	other	-1.000000	-1.000000	100.000000	-1.000000	100.000000
AL590399.1	lincRNA	-1.000000	-1.000000	100.000000	100.000000	92.872969
FGF7P6	pseudogene	-1.000000	-1.000000	100.000000	64.782376	66.558827
AL590399.5	lincRNA	-1.000000	-1.000000	33.363418	31.298146	32.328406
FGF7P7	pseudogene	-1.000000	-1.000000	100.000000	100.000000	100.000000
LINC01189	lincRNA	-1.000000	-1.000000	67.650602	51.384528	59.293980
CNTNAP3P5	pseudogene	-1.000000	-1.000000	43.742954	25.678770	27.294398
RBPJP7	pseudogene	-1.000000	-1.000000	1.867220	-1.000000	1.867220
BX005266.3	pseudogene	-1.000000	-1.000000	7.541899	-1.000000	7.541899
ATP5F1AP7	pseudogene	-1.000000	-1.000000	5.320814	-1.000000	5.320814
FKBP4P7	pseudogene	-1.000000	-1.000000	28.267254	-1.000000	28.267254
AL512625.3	lincRNA	-1.000000	-1.000000	0.000000	6.386445	5.724299
CNTNAP3P1	pseudogene	-1.000000	-1.000000	51.933702	37.962355	39.242017
AL591379.2	pseudogene	-1.000000	-1.000000	100.000000	-1.000000	100.000000
BMS1P9	pseudogene	-1.000000	-1.000000	36.990950	27.367636	29.753915
AL591379.1	pseudogene	-1.000000	-1.000000	67.968285	62.138353	63.994951
AQP7P4	pseudogene	-1.000000	-1.000000	71.277618	83.934886	83.100611
AQP7P1	pseudogene	-1.000000	-1.000000	6.992337	6.914751	6.914628
AL845321.1	pseudogene	-1.000000	-1.000000	0.000000	5.452939	5.092245
BMS1P10	pseudogene	-1.000000	-1.000000	0.000000	2.716049	2.289123
ANKRD20A4	protein coding	1.188590	0.000000	0.714456	14.949014	13.575478
AQP7P2	pseudogene	-1.000000	-1.000000	30.480769	56.157339	54.473980
AL445665.1	pseudogene	-1.000000	-1.000000	67.531003	77.723348	75.888791
BMS1P11	pseudogene	-1.000000	-1.000000	52.828054	62.877376	60.385798
AL359955.2	pseudogene	-1.000000	-1.000000	100.000000	-1.000000	100.000000
IGKV1OR-2	pseudogene	-1.000000	-1.000000	60.744986	100.000000	71.517672
AL359955.1	pseudogene	-1.000000	-1.000000	13.072694	3.647376	5.332684
AC125634.1	pseudogene	-1.000000	-1.000000	23.823110	14.724134	15.993381
BMS1P12	pseudogene	-1.000000	-1.000000	83.120567	97.208822	94.439834
AL512605.1	pseudogene	-1.000000	-1.000000	28.446910	38.983757	37.759794
IGKV1OR9-1	pseudogene	-1.000000	-1.000000	100.000000	-1.000000	100.000000
FOXD4L5	protein coding	0.000000	17.178244	10.263835	-1.000000	10.263835
CBWD4P	pseudogene	-1.000000	-1.000000	0.000000	20.618048	20.224495
FRG1KP	pseudogene	-1.000000	-1.000000	0.000000	6.578210	6.178691
CBWD5	protein coding	0.000000	1.161724	0.998424	1.146953	1.074560
BX284632.2	pseudogene	-1.000000	-1.000000	100.000000	-1.000000	100.000000
BX284632.1	pseudogene	-1.000000	-1.000000	87.222222	-1.000000	87.222222
BMS1P13	pseudogene	-1.000000	-1.000000	89.479638	69.537658	74.496644
AC129778.1	pseudogene	-1.000000	-1.000000	69.532100	58.216047	59.078120
AQP7P3	pseudogene	-1.000000	-1.000000	46.826923	33.535934	34.417124
AL136317.2	lincRNA	-1.000000	-1.000000	20.062139	50.545094	39.628040
GXYLT1P4	pseudogene	-1.000000	-1.000000	52.550091	44.922969	48.240411
AL669942.2	pseudogene	-1.000000	-1.000000	72.270115	-1.000000	72.270115
AL669942.1	other	-1.000000	-1.000000	78.431373	84.533738	71.686443
SNX18P4	pseudogene	-1.000000	-1.000000	28.673835	-1.000000	28.673835
AL513478.1	pseudogene	-1.000000	-1.000000	100.000000	-1.000000	100.000000
ANKRD20A3	protein coding	62.580906	92.493298	73.839556	40.302165	45.593696
AL513478.2	lincRNA	-1.000000	-1.000000	2.427512	5.811690	5.555556
AL513478.4	pseudogene	-1.000000	-1.000000	86.084142	69.226519	70.586741
RBPJP2	pseudogene	-1.000000	-1.000000	43.035343	-1.000000	43.035343
FKBP4P8	pseudogene	-1.000000	-1.000000	33.991228	-1.000000	33.991228
ZNF658	protein coding	0.000000	0.000000	0.000000	4.840045	3.860530
AL353770.3	lincRNA	-1.000000	-1.000000	0.000000	3.819636	2.997511
SPATA31A3	protein coding	13.526212	0.000000	12.855464	12.041625	12.597547
CNTNAP3P2	pseudogene	-1.000000	-1.000000	61.891192	37.591412	37.997418
AL162233.1	pseudogene	-1.000000	-1.000000	0.000000	2.035550	1.600180
BX005195.1	pseudogene	-1.000000	-1.000000	100.000000	-1.000000	100.000000
BX664730.1	lincRNA	-1.000000	-1.000000	15.269086	40.578577	34.563858
RF00019	other	-1.000000	-1.000000	61.261261	-1.000000	61.261261
AL627230.3	pseudogene	-1.000000	-1.000000	98.429319	-1.000000	98.429319
AL627230.1	pseudogene	-1.000000	-1.000000	100.000000	-1.000000	100.000000
AL627230.7	pseudogene	-1.000000	-1.000000	100.000000	-1.000000	100.000000
FAM27B	pseudogene	-1.000000	-1.000000	100.000000	-1.000000	100.000000
AL627230.2	pseudogene	-1.000000	-1.000000	2.599388	-1.000000	2.599388
ANKRD20A1	protein coding	4.692557	69.205298	21.995263	11.608204	12.422288
CBWD3	protein coding	17.309417	46.756639	37.133646	8.559760	20.258190
PGM5	protein coding	0.000000	0.000000	0.000000	0.000000	0.038470
AL358113.1	protein coding	0.000000	0.000000	0.000000	0.101698	0.099345
APBA1	protein coding	0.000000	0.000000	0.000000	2.290329	2.228977
C9orf135	protein coding	0.000000	0.000000	0.000000	0.037925	0.037454
TRPM3	protein coding	0.000000	0.000000	0.000000	3.885682	3.816129
ALDH1A1	protein coding	0.000000	0.000000	0.000000	0.149955	0.147959
CYP1D1P	pseudogene	-1.000000	-1.000000	0.000000	2.155417	1.929914
PCSK5	protein coding	0.000000	0.000000	0.000000	0.329691	0.320758
AL591368.1	lincRNA	-1.000000	-1.000000	0.000000	0.080896	0.079140
SPATA31D4	protein coding	71.558300	4.230202	42.958629	89.098660	54.771526
AL158154.2	lincRNA	-1.000000	-1.000000	52.152243	26.818670	28.013571
SPATA31D3	protein coding	63.530694	1.821763	37.332776	63.778580	44.156851
GKAP1	protein coding	0.000000	0.000000	0.000000	0.000000	0.303013
SPATA31C1	pseudogene	-1.000000	-1.000000	14.561856	14.917127	14.780293
SEMA4D	protein coding	0.000000	0.000000	0.000000	0.044527	0.041502
AL606807.1	lincRNA	-1.000000	-1.000000	0.000000	0.277398	0.268935
FGD3	protein coding	0.000000	0.000000	0.000000	0.113249	0.108126
WNK2	protein coding	0.000000	0.000000	0.000000	0.110969	0.103939
C9orf129	protein coding	13.197970	4.092527	8.759757	0.347453	0.698210
NUTM2F	protein coding	0.000000	40.484429	4.570312	0.000000	1.119832
AL691447.2	lincRNA	-1.000000	-1.000000	0.000000	1.121375	1.036106
FANCC	protein coding	0.000000	0.000000	0.000000	0.053584	0.034783
AL354861.2	lincRNA	-1.000000	-1.000000	0.000000	2.356685	2.338173
MFSD14C	protein coding	0.000000	0.000000	0.000000	0.000000	0.492342
NUTM2G	protein coding	1.721854	24.390244	11.241997	1.707378	4.839655
NR4A3	protein coding	0.000000	0.000000	0.000000	1.493270	1.283418
PLPPR1	protein coding	0.000000	0.000000	0.000000	0.499361	0.494559
GRIN3A	protein coding	0.000000	0.000000	0.000000	0.341299	0.325598
LINC01505	lincRNA	-1.000000	-1.000000	0.000000	0.005431	0.005351
PALM2-AKAP2	protein coding	0.000000	0.000000	0.000000	0.067191	0.065782
SVEP1	protein coding	0.000000	0.000000	0.000000	0.589503	0.554445
MUSK	protein coding	0.000000	0.000000	0.000000	0.636544	0.619500
KIAA1958	protein coding	0.000000	0.000000	0.000000	0.077911	0.072309
SNX30	protein coding	0.000000	0.000000	0.000000	2.204879	1.962808
AL449105.1	pseudogene	-1.000000	-1.000000	100.000000	-1.000000	100.000000
AL449105.3	pseudogene	-1.000000	-1.000000	100.000000	-1.000000	100.000000
AL449105.4	pseudogene	-1.000000	-1.000000	100.000000	-1.000000	100.000000
AL449105.2	pseudogene	-1.000000	-1.000000	100.000000	-1.000000	100.000000
AL449105.5	pseudogene	-1.000000	-1.000000	100.000000	-1.000000	100.000000
FAM225B	lincRNA	-1.000000	-1.000000	64.623278	100.000000	67.900025
FAM225A	lincRNA	-1.000000	-1.000000	78.603050	100.000000	80.962801
FKBP15	protein coding	0.000000	0.000000	0.000000	0.425192	0.352912
DEC1	protein coding	0.000000	0.000000	0.000000	0.047776	0.047541
ASTN2	protein coding	0.000000	0.000000	0.000000	0.012837	0.012729
DENND1A	protein coding	0.000000	0.000000	0.000000	0.043706	0.043052
MVB12B	protein coding	0.000000	0.000000	0.000000	0.114877	0.110438
ZBTB34	protein coding	0.000000	0.000000	0.000000	0.236483	0.174513
RALGPS1	protein coding	0.000000	0.000000	0.000000	0.021358	0.020753
FAM129B	protein coding	0.000000	0.000000	0.000000	0.081904	0.077393
STXBP1	protein coding	0.000000	0.000000	0.000000	0.076822	0.072006
FPGS	protein coding	0.000000	0.000000	0.000000	0.000000	0.192600
ODF2	protein coding	0.000000	0.000000	0.000000	0.446363	0.396911
DOLPP1	protein coding	0.000000	0.000000	0.000000	0.867740	0.663954
TOR1A	protein coding	0.000000	0.000000	0.000000	0.373339	0.303843
NCS1	protein coding	0.000000	0.000000	0.000000	0.191468	0.176127
HMCN2	protein coding	0.000000	0.000000	0.000000	0.191633	0.172966
CFAP77	protein coding	0.000000	0.000000	0.000000	0.598334	0.590419
AK8	protein coding	0.000000	0.000000	0.000000	0.091328	0.090079
AL162417.1	protein coding	0.000000	0.000000	0.000000	0.106374	0.100315
ADAMTS13	protein coding	0.000000	0.000000	0.000000	0.246644	0.175384
SARDH	protein coding	0.000000	0.000000	0.000000	0.410266	0.383533
VAV2	protein coding	0.000000	0.000000	0.000000	0.518796	0.507130
RXRA	protein coding	0.000000	0.000000	0.000000	0.293803	0.434054
COL5A1	protein coding	0.000000	0.000000	0.000000	0.471713	0.451571
LCN1	protein coding	0.000000	0.000000	0.000000	2.766155	2.336082
LINC01502	lincRNA	-1.000000	-1.000000	0.000000	0.392781	0.303852
PAEPP1	pseudogene	-1.000000	-1.000000	18.095238	7.412791	8.834634
KCNT1	protein coding	0.000000	0.000000	0.000000	0.656742	0.602210
CAMSAP1	protein coding	0.000000	0.000000	0.000000	0.112119	0.103301
CCDC187	protein coding	0.000000	0.000000	0.000000	0.214965	0.173898
GPSM1	protein coding	0.000000	0.000000	0.000000	0.841988	0.706527
SNAPC4	protein coding	0.000000	0.000000	0.000000	0.338444	0.268391
ENTR1	protein coding	0.000000	0.000000	0.000000	0.761716	0.529527
INPP5E	protein coding	0.000000	0.000000	0.000000	6.917351	4.810782
SEC16A	protein coding	0.000000	0.000000	0.000000	0.147554	0.114513
ABCA2	protein coding	0.120482	0.000000	0.107540	2.616059	1.640931
GRIN1	protein coding	0.000000	0.000000	0.000000	0.175152	0.144870
EXD3	protein coding	0.000000	0.000000	0.000000	0.500049	0.480381
NOXA1	protein coding	0.000000	0.000000	0.000000	0.812574	0.687410
ENTPD8	protein coding	0.000000	0.000000	0.000000	27.259596	17.726785
NSMF	protein coding	0.000000	0.000000	0.000000	4.805892	3.273531
PNPLA7	protein coding	0.000000	0.000000	0.000000	0.534373	0.505625
DPH7	protein coding	0.000000	0.000000	0.000000	1.592673	1.468936
EHMT1	protein coding	0.000000	0.000000	0.000000	0.080996	1.122472
CACNA1B	protein coding	0.000000	0.000000	0.000000	0.575060	0.551786
FAM157B	pseudogene	-1.000000	-1.000000	41.119691	56.576127	55.688954
RNU6-785P	snRNA	-1.000000	-1.000000	100.000000	-1.000000	100.000000
FO082796.1	pseudogene	-1.000000	-1.000000	100.000000	-1.000000	100.000000
PLCXD1	protein coding	0.000000	1.287966	1.085196	2.048944	1.834727
GTPBP6	protein coding	0.000000	0.000000	0.000000	0.279951	0.237929
PPP2R3B	protein coding	0.000000	0.000000	0.000000	3.346119	3.160854
CSF2RA	protein coding	0.000000	0.000000	0.000000	0.126753	0.117842
IL3RA	protein coding	0.000000	0.000000	0.000000	6.352893	6.114210
ASMTL	protein coding	0.000000	0.000000	0.000000	1.734618	1.657349
P2RY8	protein coding	0.000000	0.000000	0.000000	0.593667	0.558127
ASMT	protein coding	0.000000	0.000000	0.000000	7.849983	7.446581
AL683807.1	lincRNA	-1.000000	-1.000000	0.000000	0.975692	0.943581
DHRSX	protein coding	0.000000	0.000000	0.000000	1.609116	1.646728
GYG2	protein coding	0.000000	0.000000	0.000000	0.835809	0.781019
ARSD	protein coding	0.000000	0.000000	0.000000	2.143034	1.706001
PRKX	protein coding	0.000000	0.000000	0.000000	0.623110	0.588623
BX890604.1	lincRNA	-1.000000	-1.000000	0.000000	27.510748	24.303999
FAM239A	lincRNA	-1.000000	-1.000000	38.310502	56.644058	53.901798
FAM239B	lincRNA	-1.000000	-1.000000	40.254123	71.294090	67.370684
FAM239C	lincRNA	-1.000000	-1.000000	21.492678	19.498892	20.022539
AC110995.1	lincRNA	-1.000000	-1.000000	0.000000	0.134904	0.133088
NLGN4X	protein coding	0.000000	0.000000	0.000000	0.068134	0.058214
VCX3B	protein coding	0.000000	0.692841	0.255537	0.000000	0.178571
FAM9A	protein coding	0.000000	0.000000	0.000000	6.146309	5.213449
WWC3	protein coding	0.000000	0.000000	0.000000	0.056453	0.053523
MID1	protein coding	0.000000	0.000000	0.000000	0.030323	0.029613
AC073529.1	lincRNA	-1.000000	-1.000000	0.000000	0.008456	0.008357
ARHGAP6	protein coding	0.000000	0.000000	0.000000	0.014565	0.014390
AC004554.2	lincRNA	-1.000000	-1.000000	0.000000	3.206397	3.138260
FRMPD4	protein coding	0.000000	0.000000	0.000000	0.147174	0.145037
LINC02154	lincRNA	-1.000000	-1.000000	0.000000	0.159022	0.152390
GPM6B	protein coding	0.000000	0.000000	0.000000	0.871688	0.843640
REPS2	protein coding	0.000000	0.000000	0.000000	0.042295	0.040660
SCML2	protein coding	0.000000	0.000000	0.000000	0.071953	0.069316
CDKL5	protein coding	0.878992	0.000000	0.199031	0.004697	0.017979
PDHA1	protein coding	0.000000	0.000000	0.000000	0.229522	0.179654
MAP3K15	protein coding	0.126839	0.000000	0.124626	0.662392	0.646242
SH3KBP1	protein coding	0.000000	0.000000	0.000000	0.095408	0.093884
AL807740.1	lincRNA	-1.000000	-1.000000	0.000000	0.152732	0.150950
PTCHD1-AS	lincRNA	-1.000000	-1.000000	0.000000	0.071788	0.071709
APOO	protein coding	0.000000	0.000000	0.000000	0.162121	0.158217
POLA1	protein coding	0.000000	0.000000	0.000000	0.020840	0.020458
AC107419.1	lincRNA	-1.000000	-1.000000	0.000000	0.107123	0.105767
DCAF8L2	protein coding	2.109705	0.000000	1.635323	0.000000	0.025246
MAGEB10	protein coding	0.000000	0.000000	0.000000	2.265075	1.970181
IL1RAPL1	protein coding	0.000000	0.000000	0.000000	0.013913	0.013875
DMD	protein coding	0.000000	0.000000	0.000000	0.040796	0.040102
CFAP47	protein coding	0.000000	0.000000	0.000000	0.011879	0.011598
AF241726.2	protein coding	0.000000	0.000000	0.000000	0.051295	0.051257
RPGR	protein coding	7.723148	0.000000	5.431073	0.000000	0.626702
BCOR	protein coding	0.000000	0.000000	0.000000	0.054634	0.050975
CXorf38	protein coding	0.000000	0.000000	0.000000	1.796612	1.269810
EFHC2	protein coding	0.000000	0.000000	0.000000	0.041555	0.040860
FUNDC1	protein coding	0.000000	0.000000	0.000000	0.209263	0.196261
KDM6A	protein coding	0.000000	0.000000	0.000000	0.126430	0.123212
CXorf36	protein coding	0.000000	0.000000	0.000000	0.291793	0.255107
SYN1	protein coding	0.000000	0.000000	0.000000	0.193406	0.178999
TIMP1	protein coding	0.000000	0.000000	0.000000	2.939166	1.921358
ZNF630	protein coding	0.000000	0.000000	0.000000	0.000000	6.424543
SPACA5	protein coding	100.000000	67.729084	88.919289	60.829394	64.676432
SPACA5B	protein coding	66.875000	96.491228	72.558923	46.386431	54.396728
AC245047.6	pseudogene	-1.000000	-1.000000	0.000000	4.979966	3.672436
AL606490.7	pseudogene	-1.000000	-1.000000	100.000000	-1.000000	100.000000
SSX4	protein coding	75.837743	100.000000	88.870837	91.509434	91.160614
SSX4B	protein coding	100.000000	46.837349	71.324127	93.396995	90.632628
AL606490.5	pseudogene	-1.000000	-1.000000	69.565217	76.229138	74.547284
AL606490.4	pseudogene	-1.000000	-1.000000	100.000000	-1.000000	100.000000
PIM2	protein coding	0.000000	0.000000	0.000000	1.610542	0.941458
GAGE12J	protein coding	1.129944	48.924731	17.592593	16.846142	16.882762
GAGE13	protein coding	38.700565	53.714286	43.667297	22.915135	24.413850
GAGE2E	protein coding	9.063444	11.267606	9.452736	2.915317	3.488372
GAGE12B	protein coding	-1.000000	100.000000	100.000000	-1.000000	100.000000
GAGE12C	protein coding	65.819209	100.000000	76.996198	72.559988	72.881125
GAGE12D	protein coding	65.819209	100.000000	76.996198	93.508023	92.302443
GAGE12F	protein coding	100.000000	100.000000	100.000000	90.511308	90.885478
GAGE12G	protein coding	65.819209	100.000000	76.996198	73.740053	73.975410
GAGE12H	protein coding	65.819209	100.000000	76.996198	87.927476	87.127631
GAGE1	protein coding	57.909605	2.740741	9.135560	51.696507	44.868697
CLCN5	protein coding	0.000000	0.000000	0.000000	1.009126	0.947231
AKAP4	protein coding	0.000000	0.000000	0.000000	2.233010	1.571498
SHROOM4	protein coding	0.000000	0.000000	0.000000	0.062604	0.059734
LINC01284	lincRNA	-1.000000	-1.000000	0.000000	0.235260	0.232940
CENPVL2	protein coding	100.000000	100.000000	100.000000	-1.000000	100.000000
CENPVL1	protein coding	-1.000000	100.000000	100.000000	-1.000000	100.000000
AC239585.1	lincRNA	-1.000000	-1.000000	100.000000	100.000000	100.000000
AC239585.2	lincRNA	-1.000000	-1.000000	100.000000	100.000000	100.000000
MAGED4B	protein coding	100.000000	100.000000	100.000000	100.000000	100.000000
MAGED4	protein coding	100.000000	100.000000	100.000000	100.000000	100.000000
AC245177.1	lincRNA	-1.000000	-1.000000	100.000000	100.000000	100.000000
BX510359.1	pseudogene	-1.000000	-1.000000	55.508475	0.296526	0.651404
BX510359.8	pseudogene	-1.000000	-1.000000	100.000000	-1.000000	100.000000
BX510359.7	pseudogene	-1.000000	-1.000000	100.000000	100.000000	100.000000
RBM22P6	pseudogene	-1.000000	-1.000000	100.000000	-1.000000	100.000000
XAGE1A	protein coding	100.000000	100.000000	100.000000	79.115752	81.697819
XAGE1B	protein coding	100.000000	78.599222	84.806630	92.594446	91.943617
BX510359.6	pseudogene	-1.000000	-1.000000	100.000000	-1.000000	100.000000
SSXP5	pseudogene	-1.000000	-1.000000	47.552448	73.682909	71.936303
AL450023.3	pseudogene	-1.000000	-1.000000	100.000000	-1.000000	100.000000
SSX2	protein coding	91.071429	94.117647	92.693111	91.979638	92.072282
AC244505.2	pseudogene	-1.000000	-1.000000	100.000000	100.000000	100.000000
AC244505.3	pseudogene	-1.000000	-1.000000	100.000000	-1.000000	100.000000
AC244505.5	pseudogene	-1.000000	-1.000000	100.000000	-1.000000	100.000000
SSX2B	protein coding	100.000000	58.894879	71.706865	79.361604	78.947234
AC244505.4	pseudogene	-1.000000	-1.000000	65.034965	79.327399	78.380249
AC244505.6	pseudogene	-1.000000	-1.000000	100.000000	-1.000000	100.000000
FAM156B	protein coding	100.000000	100.000000	100.000000	86.420139	89.932769
FAM156A	protein coding	100.000000	95.508338	96.169725	45.563183	51.198784
IQSEC2	protein coding	0.000000	1.584614	1.074035	0.000000	0.137141
FAM120C	protein coding	0.000000	0.000000	0.000000	1.756116	1.626695
PFKFB1	protein coding	0.000000	0.000000	0.000000	0.549710	0.532231
PAGE2B	protein coding	5.059524	65.294118	25.296443	15.276110	16.588664
PAGE2	protein coding	5.059524	34.259259	19.393939	21.080910	20.761607
FAM104B	protein coding	0.000000	0.000000	0.000000	0.233822	0.203207
NBDY	protein coding	0.000000	0.000000	0.000000	14.234733	13.961341
FAAH2	protein coding	0.000000	0.000000	0.000000	0.122202	0.120994
ZC3H12B	protein coding	0.000000	0.000000	0.000000	0.000000	0.130974
HEPH	protein coding	0.000000	0.000000	0.000000	0.398354	0.372468
EDA2R	protein coding	0.000000	0.495994	0.363331	0.386852	0.387073
AR	protein coding	0.000000	1.537718	1.265621	0.000000	0.085215
OPHN1	protein coding	0.000000	0.000000	0.000000	0.169737	0.166254
STARD8	protein coding	0.000000	0.000000	0.000000	0.150640	0.140708
DLG3	protein coding	0.000000	0.000000	0.000000	0.085577	0.075871
TEX11	protein coding	0.000000	0.000000	0.000000	0.017802	0.017641
NLGN3	protein coding	0.000000	0.000000	0.000000	1.332022	1.130072
ZMYM3	protein coding	0.000000	0.000000	0.000000	3.558719	2.061590
TAF1	protein coding	0.000000	0.000000	0.000000	0.467086	1.218888
GCNA	protein coding	0.000000	0.000000	0.000000	0.292241	0.264415
CXCR3	protein coding	0.000000	0.000000	0.000000	6.557377	1.845444
BX276092.4	pseudogene	-1.000000	-1.000000	100.000000	-1.000000	100.000000
LINC00891	lincRNA	-1.000000	-1.000000	88.642996	86.661482	87.547251
CXorf49	protein coding	100.000000	100.000000	100.000000	100.000000	100.000000
BX276092.2	pseudogene	-1.000000	-1.000000	42.016807	81.206497	65.964419
BX276092.6	pseudogene	-1.000000	-1.000000	100.000000	-1.000000	100.000000
BX276092.8	pseudogene	-1.000000	-1.000000	100.000000	-1.000000	100.000000
BX276092.5	pseudogene	-1.000000	-1.000000	100.000000	100.000000	100.000000
CXorf49B	protein coding	100.000000	100.000000	100.000000	100.000000	100.000000
BX276092.1	pseudogene	-1.000000	-1.000000	100.000000	-1.000000	100.000000
HDAC8	protein coding	0.000000	0.000000	0.000000	0.039845	0.039000
DMRTC1B	protein coding	82.901554	100.000000	93.773585	80.492227	80.826822
FAM236B	protein coding	100.000000	100.000000	100.000000	100.000000	100.000000
DMRTC1	protein coding	79.447323	72.439282	75.098296	78.937909	78.899274
FAM236A	protein coding	100.000000	100.000000	100.000000	100.000000	100.000000
PABPC1L2B	protein coding	42.122720	0.000000	11.566485	-1.000000	11.566485
PABPC1L2A	protein coding	45.439469	18.493570	25.760286	-1.000000	25.760286
XIST	lincRNA	-1.000000	-1.000000	0.976954	0.000000	0.607439
ZDHHC15	protein coding	0.000000	0.000000	0.000000	0.208038	0.199903
ATRX	protein coding	0.000000	0.000000	0.000000	0.146209	0.138953
PGK1	protein coding	0.000000	0.000000	0.000000	0.012643	0.012354
TENT5D	protein coding	0.000000	0.000000	0.000000	0.048783	0.047356
APOOL	protein coding	0.000000	0.853807	0.748434	0.000000	0.054755
DACH2	protein coding	0.000000	0.000000	0.000000	0.362182	0.358549
PCDH11X	protein coding	0.000000	0.000000	0.000000	0.051197	0.047277
DIAPH2	protein coding	0.000000	0.000000	0.000000	0.113865	0.112676
AL157778.1	lincRNA	-1.000000	-1.000000	0.000000	0.037880	0.037784
ARL13A	protein coding	0.000000	0.000000	0.000000	1.036503	0.980067
ARMCX7P	pseudogene	-1.000000	-1.000000	61.843239	-1.000000	61.843239
ARMCX6	protein coding	13.399779	58.001940	37.176836	0.000000	24.973985
TCP11X1	protein coding	79.324056	-1.000000	79.324056	82.012129	79.397091
NXF2	protein coding	100.000000	56.832972	91.502989	81.786140	82.078484
LINC00630	lincRNA	-1.000000	-1.000000	0.000000	0.053498	0.051615
RAB40A	protein coding	0.000000	0.000000	0.000000	0.238707	0.191561
TMSB15B	protein coding	100.000000	88.528389	89.084895	16.283386	21.819056
DPPA3P1	pseudogene	-1.000000	-1.000000	100.000000	-1.000000	100.000000
TMSB15B	protein coding	100.000000	71.464556	74.084967	100.000000	93.574265
FRMPD3	protein coding	0.000000	1.970181	0.506156	0.000000	0.044685
TMEM164	protein coding	0.000000	0.000000	0.000000	0.045451	0.042753
PAK3	protein coding	0.000000	0.000000	0.000000	0.041314	0.039919
DCX	protein coding	0.000000	0.000000	0.000000	0.325550	0.297514
ALG13	protein coding	0.000000	0.000000	0.000000	0.092832	0.070647
XACT	lincRNA	-1.000000	-1.000000	0.000000	0.075291	0.075174
HTR2C	protein coding	0.000000	0.000000	0.000000	0.040171	0.039573
KLHL13	protein coding	0.000000	1.017915	0.716127	0.035290	0.057396
DOCK11	protein coding	0.000000	0.000000	0.000000	0.018535	0.017870
RBBP8P1	pseudogene	-1.000000	-1.000000	1.844818	-1.000000	1.844818
SLC25A43	protein coding	0.000000	0.000000	0.000000	5.793494	5.501823
SEPT6	protein coding	0.000000	0.000000	0.000000	0.038938	0.036061
AKAP14	protein coding	0.000000	0.000000	0.000000	0.230850	0.221070
RHOXF2B	protein coding	31.718570	56.312625	48.864827	12.247839	27.157685
NKAPP1	pseudogene	-1.000000	-1.000000	2.142192	22.507165	21.978216
RHOXF2	protein coding	21.337947	55.413386	45.222491	9.846302	24.345735
TMEM255A	protein coding	0.000000	0.000000	0.000000	0.178626	0.166333
AC008162.1	pseudogene	-1.000000	-1.000000	100.000000	-1.000000	100.000000
AC008162.2	protein coding	100.000000	100.000000	100.000000	100.000000	100.000000
CT47A12	protein coding	100.000000	100.000000	100.000000	100.000000	100.000000
AL670379.6	pseudogene	-1.000000	-1.000000	100.000000	-1.000000	100.000000
CT47A11	protein coding	90.311419	100.000000	93.503480	70.212766	79.324895
AL670379.4	pseudogene	-1.000000	-1.000000	100.000000	-1.000000	100.000000
CT47A10	protein coding	100.000000	100.000000	100.000000	100.000000	100.000000
AL670379.10	pseudogene	-1.000000	-1.000000	100.000000	-1.000000	100.000000
CT47A9	protein coding	100.000000	100.000000	100.000000	100.000000	100.000000
AL670379.9	pseudogene	-1.000000	-1.000000	100.000000	-1.000000	100.000000
CT47A8	protein coding	100.000000	100.000000	100.000000	100.000000	100.000000
AL670379.2	pseudogene	-1.000000	-1.000000	100.000000	-1.000000	100.000000
CT47A7	protein coding	100.000000	100.000000	100.000000	93.122217	95.803140
AL670379.12	pseudogene	-1.000000	-1.000000	100.000000	-1.000000	100.000000
CT47A6	protein coding	83.967705	100.000000	89.282961	95.348837	92.986153
AL670379.11	pseudogene	-1.000000	-1.000000	100.000000	-1.000000	100.000000
CT47A5	protein coding	100.000000	100.000000	100.000000	100.000000	100.000000
AL670379.7	pseudogene	-1.000000	-1.000000	100.000000	-1.000000	100.000000
CT47A4	protein coding	100.000000	100.000000	100.000000	100.000000	100.000000
AL670379.8	pseudogene	-1.000000	-1.000000	100.000000	-1.000000	100.000000
CT47A3	protein coding	100.000000	100.000000	100.000000	100.000000	100.000000
AL670379.5	pseudogene	-1.000000	-1.000000	100.000000	-1.000000	100.000000
CT47A2	protein coding	100.000000	100.000000	100.000000	100.000000	100.000000
AL670379.3	pseudogene	-1.000000	-1.000000	100.000000	-1.000000	100.000000
CT47A1	protein coding	85.582468	92.619048	87.878788	73.181593	78.864734
AL670379.1	pseudogene	-1.000000	-1.000000	29.880478	-1.000000	29.880478
THOC2	protein coding	0.000000	0.000000	0.000000	0.115224	0.107929
AL121601.1	lincRNA	-1.000000	-1.000000	0.000000	2.638967	2.229602
STAG2	protein coding	0.000000	1.429440	0.662438	0.000000	0.020110
TENM1	protein coding	0.000000	0.000000	0.000000	0.004522	0.004422
XPNPEP2	protein coding	0.000000	0.000000	0.000000	0.407031	0.359901
ZDHHC9	protein coding	0.000000	0.000000	0.000000	0.097564	0.086162
BCORL1	protein coding	0.000000	0.000000	0.000000	0.164962	0.148098
AIFM1	protein coding	0.000000	0.000000	0.000000	0.234657	0.213552
Z82195.2	pseudogene	-1.000000	-1.000000	0.000000	2.643313	1.976709
RAP2C	protein coding	0.000000	1.259929	1.117318	0.364993	0.552990
PLAC1	protein coding	0.000000	0.000000	0.000000	0.049174	0.022672
AL672032.1	lincRNA	-1.000000	-1.000000	0.000000	0.768705	0.662057
FAM122B	protein coding	0.000000	6.307308	5.155576	0.000000	0.820502
FAM122C	protein coding	0.000000	0.780768	0.641350	0.434410	0.456879
SMIM10L2B-AS1	lincRNA	-1.000000	-1.000000	8.178439	2.483184	2.579862
AC234771.3	pseudogene	-1.000000	-1.000000	100.000000	-1.000000	100.000000
CT55	protein coding	26.337449	77.345309	55.863663	1.706927	8.020455
AC234771.2	pseudogene	-1.000000	-1.000000	32.214765	1.566013	2.925709
AC234771.5	pseudogene	-1.000000	-1.000000	17.933723	-1.000000	17.933723
ZNF75D	protein coding	0.000000	0.000000	0.000000	0.000000	2.051131
CT45A1	protein coding	60.175439	0.000000	25.906344	22.286955	22.784057
MGAT2P1	pseudogene	-1.000000	-1.000000	51.005025	82.132132	65.163934
MGAT2P2	pseudogene	-1.000000	-1.000000	100.000000	100.000000	100.000000
CT45A3	protein coding	85.087719	30.588235	57.253219	60.471277	60.035950
CT45A5	protein coding	89.824561	14.406780	51.465517	98.814286	92.078844
CT45A6	protein coding	100.000000	100.000000	100.000000	90.180731	91.320755
CT45A2	protein coding	100.000000	100.000000	100.000000	99.444128	99.532598
CT45A7	protein coding	100.000000	100.000000	100.000000	87.642531	89.190874
CT45A8	protein coding	100.000000	92.027335	96.531219	100.000000	99.564622
CT45A9	protein coding	70.350877	98.185941	82.492582	84.366538	84.121453
CT45A10	protein coding	39.824561	70.748299	53.313551	43.032553	44.335037
MMGT1	protein coding	0.000000	0.748279	0.668986	0.000000	0.208455
SLC9A6	protein coding	0.000000	0.000000	0.000000	0.718419	0.657787
FHL1	protein coding	0.000000	0.785458	0.642202	0.392110	0.416042
CD40LG	protein coding	0.000000	7.864078	4.460352	0.000000	0.664098
FGF13	protein coding	0.000000	0.365167	0.348162	0.033541	0.044405
ATP11C	protein coding	0.000000	0.000000	0.000000	0.036104	0.032887
LINC00632	lincRNA	-1.000000	-1.000000	0.000000	0.036732	0.034969
SPANXA1	protein coding	100.000000	54.040404	73.623188	100.000000	86.387435
SPANXA2	protein coding	100.000000	48.737374	70.579710	100.000000	84.816754
MAGEC3	protein coding	0.000000	0.000000	0.000000	0.186837	0.178103
SLITRK4	protein coding	0.000000	1.125176	0.807809	6.833825	2.702703
CXorf51B	protein coding	100.000000	100.000000	100.000000	100.000000	100.000000
CXorf51A	protein coding	100.000000	100.000000	100.000000	100.000000	100.000000
FMR1	protein coding	0.000000	0.000000	0.000000	0.251572	0.209323
FMR1NB	protein coding	0.000000	0.000000	0.000000	0.225693	0.220566
AFF2	protein coding	0.000000	0.000000	0.000000	0.147326	0.143187
CXorf40A	protein coding	0.000000	2.209493	1.974165	0.000000	0.797637
MAGEA9B	protein coding	67.510549	16.152263	41.510417	44.369835	43.396552
HSFX2	protein coding	67.452830	82.608696	68.475073	100.000000	80.463426
TMEM185A	protein coding	0.000000	0.000000	0.000000	0.456139	0.415771
MAGEA11	protein coding	0.000000	0.000000	0.000000	0.204286	0.189407
TMEM185AP1	pseudogene	-1.000000	-1.000000	32.477064	25.130073	26.790773
HSFX1	protein coding	60.298742	51.884058	57.339450	100.000000	70.096463
MAGEA9	protein coding	73.206751	33.063584	54.054054	56.820461	56.001378
CXorf40B	protein coding	0.000000	0.000000	0.000000	0.704329	0.517019
MTM1	protein coding	0.000000	0.000000	0.000000	0.143446	0.138487
CD99L2	protein coding	0.000000	0.000000	0.000000	0.189589	0.183425
PASD1	protein coding	0.000000	0.000000	0.000000	0.098249	0.095476
MAGEA4	protein coding	0.000000	33.349012	23.019481	39.345120	35.400047
GABRE	protein coding	0.000000	0.000000	0.000000	0.163150	0.139172
MAGEA10	protein coding	0.000000	0.000000	0.000000	6.598985	2.961276
AC244102.2	pseudogene	-1.000000	-1.000000	100.000000	100.000000	100.000000
MAGEA3	protein coding	0.000000	9.144893	4.308898	38.303769	21.390821
CSAG2	protein coding	4.427083	0.000000	2.014218	73.717949	54.786896
MAGEA2B	protein coding	100.000000	100.000000	100.000000	100.000000	100.000000
MAGEA2	protein coding	100.000000	100.000000	100.000000	100.000000	100.000000
CSAG3	protein coding	0.000000	0.000000	0.000000	0.000000	49.833360
MAGEA6	protein coding	0.000000	16.684842	8.216971	44.176707	25.643866
PNMA5	protein coding	0.000000	0.000000	0.000000	3.119957	1.093721
PNMA3	protein coding	0.000000	0.000000	0.000000	19.626168	1.552489
PNMA6A	protein coding	3.416667	25.000000	13.269928	100.000000	24.487382
PNMA6B	pseudogene	-1.000000	-1.000000	18.765638	-1.000000	18.765638
AC152010.1	pseudogene	-1.000000	-1.000000	68.179551	49.844162	55.794756
MAGEA1	protein coding	0.000000	6.418485	2.925688	0.000000	1.088139
AC236972.4	pseudogene	-1.000000	-1.000000	84.407484	-1.000000	84.407484
PNMA6F	protein coding	0.000000	0.000000	0.000000	21.464646	4.105289
PNMA6E	protein coding	0.000000	0.000000	0.000000	1.421801	0.570934
HAUS7	protein coding	0.000000	0.000000	0.000000	0.062054	0.058516
BGN	protein coding	0.000000	0.000000	0.000000	0.798420	0.663702
ATP2B3	protein coding	0.000000	0.000000	0.000000	0.150124	0.133307
CCNQ	protein coding	0.000000	4.922644	2.423823	0.674663	0.890648
PNCK	protein coding	0.000000	0.000000	0.000000	0.197503	0.160788
PLXNB3	protein coding	0.000000	0.000000	0.000000	3.916942	2.191419
U52112.1	other	-1.000000	-1.000000	0.000000	0.361533	0.300553
OPN1LW	protein coding	25.570776	64.242424	30.634921	40.537746	39.688006
TEX28P2	pseudogene	-1.000000	-1.000000	100.000000	100.000000	100.000000
OPN1MW	protein coding	49.497717	100.000000	56.490952	60.425844	60.048748
TEX28P1	pseudogene	-1.000000	-1.000000	100.000000	72.625380	74.594499
OPN1MW2	protein coding	100.000000	100.000000	100.000000	100.000000	100.000000
AC244097.1	pseudogene	-1.000000	-1.000000	100.000000	47.544670	51.162791
OPN1MW3	protein coding	100.000000	100.000000	100.000000	100.000000	100.000000
TEX28	protein coding	100.000000	63.881402	91.645885	86.333512	84.419229
RPL10	protein coding	0.000000	0.000000	0.000000	0.000000	7.854057
GDI1	protein coding	0.000000	2.992958	1.340694	0.000000	0.518767
IKBKG	protein coding	51.420839	27.756098	37.670068	21.561283	23.961085
FAM223A	lincRNA	-1.000000	-1.000000	100.000000	-1.000000	100.000000
ATF4P2	pseudogene	-1.000000	-1.000000	75.279851	-1.000000	75.279851
CTAG1A	protein coding	100.000000	100.000000	100.000000	100.000000	100.000000
CTAG1B	protein coding	100.000000	94.285714	97.191575	100.000000	98.326360
AC244107.2	pseudogene	-1.000000	-1.000000	100.000000	-1.000000	100.000000
ATF4P1	pseudogene	-1.000000	-1.000000	76.772388	-1.000000	76.772388
FAM223B	lincRNA	-1.000000	-1.000000	100.000000	-1.000000	100.000000
IKBKGP1	pseudogene	-1.000000	-1.000000	49.906716	81.736236	77.594311
CTAG2	protein coding	0.000000	0.000000	0.000000	7.504078	2.862477
F8	protein coding	0.000000	28.738660	9.180144	1.345366	1.784967
F8A1	protein coding	49.820789	0.000000	32.476636	-1.000000	32.476636
MTCP1	protein coding	0.000000	0.000000	0.000000	0.043028	0.040549
BX293995.1	pseudogene	-1.000000	-1.000000	0.000000	0.902062	0.866337
AC234781.5	pseudogene	-1.000000	-1.000000	54.524362	63.355049	59.694365
H2AFB2	protein coding	100.000000	-1.000000	100.000000	-1.000000	100.000000
F8A2	protein coding	100.000000	-1.000000	100.000000	-1.000000	100.000000
MIR1184-2	miRNA	-1.000000	-1.000000	100.000000	-1.000000	100.000000
F8A3	protein coding	100.000000	94.859813	98.122867	-1.000000	98.122867
MIR1184-3	miRNA	-1.000000	-1.000000	100.000000	-1.000000	100.000000
H2AFB3	protein coding	100.000000	100.000000	100.000000	-1.000000	100.000000
TMLHE	protein coding	19.614836	67.774295	45.245245	8.899239	6.685240
IL9R	protein coding	0.000000	12.423447	6.236276	0.000000	1.072832
PCDH11Y	protein coding	0.000000	0.000000	0.000000	0.053128	0.052291
TTTY23B	pseudogene	-1.000000	-1.000000	63.593932	60.081054	61.191399
TSPY2	protein coding	9.039548	10.489510	9.393681	40.087011	27.110157
FAM197Y9	pseudogene	-1.000000	-1.000000	0.000000	17.076023	11.397346
TSPY19P	pseudogene	-1.000000	-1.000000	42.716535	2.306425	20.769919
AC006335.1	pseudogene	-1.000000	-1.000000	76.923077	100.000000	93.290735
RBMY2GP	pseudogene	-1.000000	-1.000000	52.081317	25.558836	27.378692
LINC00280	lincRNA	-1.000000	-1.000000	0.000000	50.200374	44.802098
TTTY1B	lincRNA	-1.000000	-1.000000	100.000000	76.760981	77.769365
TTTY2B	lincRNA	-1.000000	-1.000000	100.000000	83.113707	86.112508
TTTY21B	lincRNA	-1.000000	-1.000000	100.000000	48.755622	53.088114
TTTY7	lincRNA	-1.000000	-1.000000	83.208191	96.983192	94.584025
TTTY8B	lincRNA	-1.000000	-1.000000	80.763791	91.464552	88.799440
AC010154.1	pseudogene	-1.000000	-1.000000	0.000000	7.148960	6.638455
RBMY2HP	pseudogene	-1.000000	-1.000000	0.000000	2.729319	2.265826
TSPY4	protein coding	45.395450	10.489510	37.138131	62.758621	51.702128
FAM197Y8	pseudogene	-1.000000	-1.000000	39.482879	46.571295	44.394281
TSPY8	protein coding	22.033898	10.489510	19.214347	37.151703	29.514632
FAM197Y7	pseudogene	-1.000000	-1.000000	23.765635	66.196053	52.276887
TSPY7P	pseudogene	-1.000000	-1.000000	60.467206	68.142681	65.114587
FAM197Y6	pseudogene	-1.000000	-1.000000	54.274484	61.120897	58.866466
TSPY3	protein coding	55.480226	100.000000	66.353544	55.046440	59.778729
FAM197Y5	lincRNA	-1.000000	-1.000000	27.728086	51.453815	47.846760
TSPY1	protein coding	0.000000	6.666667	1.623932	43.955363	26.100967
FAM197Y4	pseudogene	-1.000000	-1.000000	54.479419	46.093258	47.063735
TSPY9P	pseudogene	-1.000000	-1.000000	42.478814	57.626076	52.131783
FAM197Y3	pseudogene	-1.000000	-1.000000	50.050184	58.266964	55.577110
TSPY6P	pseudogene	-1.000000	-1.000000	67.027027	67.174178	67.119038
FAM197Y2	pseudogene	-1.000000	-1.000000	28.650768	62.899855	51.624005
TSPY10	protein coding	91.186441	26.223776	75.320239	54.179567	62.955032
AC017019.1	pseudogene	-1.000000	-1.000000	0.000000	5.257175	4.892885
TTTY8	lincRNA	-1.000000	-1.000000	80.905233	98.134328	93.839692
TTTY7B	lincRNA	-1.000000	-1.000000	83.276451	98.822008	96.112823
TTTY21	lincRNA	-1.000000	-1.000000	100.000000	60.449775	63.793577
TTTY2	lincRNA	-1.000000	-1.000000	100.000000	80.710936	84.138162
TTTY1	lincRNA	-1.000000	-1.000000	100.000000	76.370202	77.395543
TTTY22	lincRNA	-1.000000	-1.000000	36.150235	7.162464	8.187231
AC010891.1	lincRNA	-1.000000	-1.000000	0.000000	50.547104	45.116722
RBMY2NP	pseudogene	-1.000000	-1.000000	52.482960	24.699768	26.593795
AC006986.1	pseudogene	-1.000000	-1.000000	44.166667	-1.000000	44.166667
TSPY18P	pseudogene	-1.000000	-1.000000	43.503937	0.000000	19.785139
TTTY23	lincRNA	-1.000000	-1.000000	100.000000	100.000000	100.000000
XGY1	pseudogene	-1.000000	-1.000000	0.000000	0.215363	0.213894
VCY	protein coding	100.000000	100.000000	100.000000	100.000000	100.000000
VCY1B	protein coding	100.000000	100.000000	100.000000	100.000000	100.000000
PUDPP1	pseudogene	-1.000000	-1.000000	0.000000	0.022448	0.022344
RNU6-109P	snRNA	-1.000000	-1.000000	100.000000	-1.000000	100.000000
RNU6-184P	snRNA	-1.000000	-1.000000	100.000000	-1.000000	100.000000
ELOCP35	pseudogene	-1.000000	-1.000000	100.000000	-1.000000	100.000000
FAM41AY1	lincRNA	-1.000000	-1.000000	87.955801	85.520810	85.668563
TUBB1P2	pseudogene	-1.000000	-1.000000	96.551724	100.000000	97.956403
FAM224B	lincRNA	-1.000000	-1.000000	78.385032	93.160747	92.045708
RNA5SP520	rRNA	-1.000000	-1.000000	100.000000	-1.000000	100.000000
CLUHP1	pseudogene	-1.000000	-1.000000	100.000000	100.000000	100.000000
TAF9P1	pseudogene	-1.000000	-1.000000	66.731518	15.817694	45.331834
AC007742.2	pseudogene	-1.000000	-1.000000	52.896725	93.014301	85.791610
CDY5P	pseudogene	-1.000000	-1.000000	100.000000	-1.000000	100.000000
AC007742.1	pseudogene	-1.000000	-1.000000	100.000000	-1.000000	100.000000
PRYP1	pseudogene	-1.000000	-1.000000	100.000000	79.767442	80.368994
ACTG1P2	pseudogene	-1.000000	-1.000000	100.000000	-1.000000	100.000000
XKRY	pseudogene	-1.000000	-1.000000	100.000000	85.591266	88.871734
USP9YP23	pseudogene	-1.000000	-1.000000	100.000000	100.000000	100.000000
USP9YP27	pseudogene	-1.000000	-1.000000	100.000000	100.000000	100.000000
TRAPPC2P3	pseudogene	-1.000000	-1.000000	100.000000	100.000000	100.000000
OFD1P1Y	pseudogene	-1.000000	-1.000000	100.000000	94.649111	95.077954
ELOCP6	pseudogene	-1.000000	-1.000000	100.000000	-1.000000	100.000000
CDY2B	protein coding	97.233667	53.737659	84.426910	100.000000	86.654804
CDY6P	pseudogene	-1.000000	-1.000000	100.000000	100.000000	100.000000
USP9YP7	pseudogene	-1.000000	-1.000000	100.000000	100.000000	100.000000
USP9YP6	pseudogene	-1.000000	-1.000000	100.000000	88.302354	89.430075
USP9YP34	pseudogene	-1.000000	-1.000000	100.000000	86.314229	87.565930
USP9YP32	pseudogene	-1.000000	-1.000000	100.000000	100.000000	100.000000
CDY8P	pseudogene	-1.000000	-1.000000	100.000000	100.000000	100.000000
CDY2A	protein coding	85.991760	53.418803	76.468138	100.000000	79.893238
ELOCP12	pseudogene	-1.000000	-1.000000	100.000000	-1.000000	100.000000
OFD1P2Y	pseudogene	-1.000000	-1.000000	75.087108	91.222571	90.019973
TRAPPC2P8	pseudogene	-1.000000	-1.000000	100.000000	100.000000	100.000000
USP9YP15	pseudogene	-1.000000	-1.000000	100.000000	100.000000	100.000000
USP9YP16	pseudogene	-1.000000	-1.000000	100.000000	100.000000	100.000000
XKRY2	pseudogene	-1.000000	-1.000000	100.000000	100.000000	100.000000
ACTG1P11	pseudogene	-1.000000	-1.000000	100.000000	-1.000000	100.000000
PRYP2	pseudogene	-1.000000	-1.000000	84.114053	81.706900	81.783305
ELOCP26	pseudogene	-1.000000	-1.000000	100.000000	-1.000000	100.000000
CDY9P	pseudogene	-1.000000	-1.000000	100.000000	-1.000000	100.000000
TAF9P2	pseudogene	-1.000000	-1.000000	95.719844	31.989247	68.918919
CLUHP2	pseudogene	-1.000000	-1.000000	100.000000	100.000000	100.000000
FAM224A	lincRNA	-1.000000	-1.000000	100.000000	93.836029	94.302037
RNA5SP522	rRNA	-1.000000	-1.000000	100.000000	-1.000000	100.000000
RNA5SP523	rRNA	-1.000000	-1.000000	100.000000	-1.000000	100.000000
TUBB1P1	pseudogene	-1.000000	-1.000000	97.382602	100.000000	98.438218
AC007241.1	pseudogene	-1.000000	-1.000000	86.018809	85.863874	85.872119
ELOCP13	pseudogene	-1.000000	-1.000000	100.000000	-1.000000	100.000000
OFD1P4Y	pseudogene	-1.000000	-1.000000	90.407470	90.870763	90.846369
USP9YP14	pseudogene	-1.000000	-1.000000	51.601423	82.489121	79.708538
USP9YP5	pseudogene	-1.000000	-1.000000	65.341812	87.103825	82.958580
ELOCP7	pseudogene	-1.000000	-1.000000	100.000000	-1.000000	100.000000
HSFY1	protein coding	100.000000	100.000000	100.000000	90.035336	90.664901
OFD1P5Y	pseudogene	-1.000000	-1.000000	95.056006	87.665278	88.075892
OFD1P6Y	pseudogene	-1.000000	-1.000000	87.325667	81.878656	82.217175
HSFY2	protein coding	90.814196	94.046661	92.313433	88.544954	82.437103
ELOCP14	pseudogene	-1.000000	-1.000000	100.000000	-1.000000	100.000000
USP9YP10	pseudogene	-1.000000	-1.000000	65.231260	90.644339	85.828402
USP9YP28	pseudogene	-1.000000	-1.000000	100.000000	94.208224	94.755189
OFD1P7Y	pseudogene	-1.000000	-1.000000	87.781629	94.305571	93.910391
TXLNGY	pseudogene	-1.000000	-1.000000	0.000000	1.100467	0.852134
RBMY1HP	pseudogene	-1.000000	-1.000000	87.247839	71.972171	74.529530
AC010141.3	pseudogene	-1.000000	-1.000000	58.938547	100.000000	86.457854
RBMY1A1	protein coding	62.617371	69.835466	64.371390	88.725999	87.274069
AC010141.2	pseudogene	-1.000000	-1.000000	51.388889	95.152355	80.616943
AC010141.1	pseudogene	-1.000000	-1.000000	100.000000	100.000000	100.000000
USP9YP3	pseudogene	-1.000000	-1.000000	0.000000	1.067236	0.910445
AC007322.2	pseudogene	-1.000000	-1.000000	100.000000	100.000000	100.000000
RBMY1D	protein coding	100.000000	100.000000	100.000000	94.683403	95.397924
AC007322.4	pseudogene	-1.000000	-1.000000	67.036011	100.000000	89.006928
RBMY1E	protein coding	62.105969	35.431235	56.145833	89.493883	85.037027
AC007322.1	pseudogene	-1.000000	-1.000000	100.000000	100.000000	100.000000
RBMY2AP	pseudogene	-1.000000	-1.000000	42.128028	41.612484	41.676187
AC007322.3	pseudogene	-1.000000	-1.000000	100.000000	100.000000	100.000000
OFD1P8Y	pseudogene	-1.000000	-1.000000	94.692737	66.446119	67.683739
HSFY5P	pseudogene	-1.000000	-1.000000	100.000000	100.000000	100.000000
USP9YP17	pseudogene	-1.000000	-1.000000	100.000000	100.000000	100.000000
CDY12P	pseudogene	-1.000000	-1.000000	86.587771	-1.000000	86.587771
ELOCP15	pseudogene	-1.000000	-1.000000	93.655589	-1.000000	93.655589
PRY2	protein coding	100.000000	20.428752	48.989491	73.472138	72.227949
AC007359.1	lincRNA	-1.000000	-1.000000	97.578616	90.408154	90.899936
RBMY1F	protein coding	82.562039	64.568765	78.541667	84.797568	83.947368
TSPY23P	pseudogene	-1.000000	-1.000000	82.384824	52.631579	62.782128
RBMY2UP	pseudogene	-1.000000	-1.000000	100.000000	100.000000	100.000000
TSPY21P	pseudogene	-1.000000	-1.000000	88.356164	59.565522	69.330254
RBMY1J	protein coding	79.275654	98.987342	83.404030	77.983045	78.696255
AC008175.1	lincRNA	-1.000000	-1.000000	100.000000	92.986696	93.468662
TTTY6	lincRNA	-1.000000	-1.000000	100.000000	100.000000	100.000000
PRY	protein coding	100.000000	12.988651	44.219887	81.395956	79.492574
ELOCP8	pseudogene	-1.000000	-1.000000	90.936556	-1.000000	90.936556
CDY13P	pseudogene	-1.000000	-1.000000	86.883629	-1.000000	86.883629
USP9YP24	pseudogene	-1.000000	-1.000000	100.000000	100.000000	100.000000
HSFY7P	pseudogene	-1.000000	-1.000000	100.000000	100.000000	100.000000
OFD1P9Y	pseudogene	-1.000000	-1.000000	89.127517	76.546571	77.115315
AC008175.2	pseudogene	-1.000000	-1.000000	100.000000	-1.000000	100.000000
RBMY2BP	pseudogene	-1.000000	-1.000000	100.000000	100.000000	100.000000
AC016694.1	pseudogene	-1.000000	-1.000000	100.000000	100.000000	100.000000
RBMY2WP	pseudogene	-1.000000	-1.000000	92.945129	47.405934	53.330450
TTTY17A	lincRNA	-1.000000	-1.000000	100.000000	51.659751	58.797524
AC016911.1	pseudogene	-1.000000	-1.000000	100.000000	100.000000	100.000000
ZNF736P11Y	pseudogene	-1.000000	-1.000000	100.000000	-1.000000	100.000000
TTTY4	lincRNA	-1.000000	-1.000000	100.000000	64.583686	65.882864
BPY2	protein coding	100.000000	96.663661	97.412587	86.236588	86.747140
TRIM60P8Y	pseudogene	-1.000000	-1.000000	100.000000	100.000000	100.000000
ZNF736P3Y	pseudogene	-1.000000	-1.000000	100.000000	100.000000	100.000000
TRIM60P9Y	pseudogene	-1.000000	-1.000000	100.000000	100.000000	100.000000
DAZ1	protein coding	97.103781	100.000000	98.458574	79.903394	81.161187
DAZ2	protein coding	92.671756	100.000000	96.540956	80.384019	81.328384
PPP1R12BP2	pseudogene	-1.000000	-1.000000	87.147335	64.534097	65.647468
RF00156	snRNA	-1.000000	-1.000000	100.000000	-1.000000	100.000000
REREP1Y	pseudogene	-1.000000	-1.000000	35.532995	82.820300	81.864493
AC009947.1	pseudogene	-1.000000	-1.000000	100.000000	100.000000	100.000000
RBMY2CP	pseudogene	-1.000000	-1.000000	100.000000	90.560019	91.706456
AC009947.2	pseudogene	-1.000000	-1.000000	100.000000	100.000000	100.000000
OFD1P10Y	pseudogene	-1.000000	-1.000000	75.349162	85.169478	84.732940
HSFY6P	pseudogene	-1.000000	-1.000000	60.199005	53.997540	56.029532
USP9YP18	pseudogene	-1.000000	-1.000000	100.000000	84.152077	85.483485
CDY14P	pseudogene	-1.000000	-1.000000	100.000000	-1.000000	100.000000
ELOCP16	pseudogene	-1.000000	-1.000000	100.000000	-1.000000	100.000000
PRYP3	pseudogene	-1.000000	-1.000000	100.000000	95.336702	95.715047
XKRYP3	pseudogene	-1.000000	-1.000000	49.775785	77.479783	74.637149
USP9YP25	pseudogene	-1.000000	-1.000000	100.000000	57.506203	66.682879
USP9YP29	pseudogene	-1.000000	-1.000000	100.000000	100.000000	100.000000
RAB9AP1	pseudogene	-1.000000	-1.000000	100.000000	-1.000000	100.000000
TRAPPC2P9	pseudogene	-1.000000	-1.000000	92.982456	100.000000	99.125683
OFD1P11Y	pseudogene	-1.000000	-1.000000	67.942177	78.753596	78.271045
ELOCP9	pseudogene	-1.000000	-1.000000	100.000000	-1.000000	100.000000
CDY15P	pseudogene	-1.000000	-1.000000	100.000000	-1.000000	100.000000
XKRYP4	pseudogene	-1.000000	-1.000000	100.000000	-1.000000	100.000000
USP9YP13	pseudogene	-1.000000	-1.000000	87.682672	17.615658	38.566978
USP9YP11	pseudogene	-1.000000	-1.000000	100.000000	80.343425	83.100233
TTTY3B	lincRNA	-1.000000	-1.000000	100.000000	80.870712	82.226762
USP9YP12	pseudogene	-1.000000	-1.000000	0.000000	82.127439	74.709394
RAB9AP5	pseudogene	-1.000000	-1.000000	38.087248	90.232711	81.693615
TRAPPC2P10	pseudogene	-1.000000	-1.000000	100.000000	100.000000	100.000000
OFD1P12Y	pseudogene	-1.000000	-1.000000	84.328358	68.322657	69.212143
ELOCP10	pseudogene	-1.000000	-1.000000	100.000000	-1.000000	100.000000
CDY1B	protein coding	100.000000	100.000000	100.000000	100.000000	100.000000
CDY17P	pseudogene	-1.000000	-1.000000	100.000000	100.000000	100.000000
USP9YP35	pseudogene	-1.000000	-1.000000	100.000000	100.000000	100.000000
USP9YP31	pseudogene	-1.000000	-1.000000	100.000000	98.761929	98.889146
CDY18P	pseudogene	-1.000000	-1.000000	100.000000	100.000000	100.000000
AC023274.2	pseudogene	-1.000000	-1.000000	81.923077	82.881979	82.847917
GOLGA6L11P	pseudogene	-1.000000	-1.000000	46.491904	82.098518	74.774061
AC023274.1	pseudogene	-1.000000	-1.000000	29.797980	-1.000000	29.797980
CSPG4P3Y	pseudogene	-1.000000	-1.000000	80.392157	100.000000	86.383137
AC012005.2	pseudogene	-1.000000	-1.000000	78.535354	67.690471	68.140212
GOLGA2P2Y	pseudogene	-1.000000	-1.000000	92.425249	84.593088	86.564682
UBE2Q2P4Y	pseudogene	-1.000000	-1.000000	49.514563	91.344538	89.931796
LINC00265-2P	pseudogene	-1.000000	-1.000000	31.754161	-1.000000	31.754161
CICP2	pseudogene	-1.000000	-1.000000	76.923077	100.000000	80.841955
LINC00266-2P	pseudogene	-1.000000	-1.000000	100.000000	72.804718	73.786024
RBMY2XP	pseudogene	-1.000000	-1.000000	56.040268	79.960120	76.841953
TTTY17B	lincRNA	-1.000000	-1.000000	64.242424	62.863071	63.041556
TRIM60P5Y	pseudogene	-1.000000	-1.000000	100.000000	100.000000	100.000000
ZNF736P12Y	pseudogene	-1.000000	-1.000000	100.000000	-1.000000	100.000000
TTTY4B	lincRNA	-1.000000	-1.000000	88.104089	71.718539	72.318931
BPY2B	protein coding	66.978193	100.000000	92.587413	93.313905	93.278984
AC010153.1	pseudogene	-1.000000	-1.000000	100.000000	-1.000000	100.000000
TRIM60P10Y	pseudogene	-1.000000	-1.000000	100.000000	100.000000	100.000000
ZNF736P2Y	pseudogene	-1.000000	-1.000000	100.000000	-1.000000	100.000000
TRIM60P11Y	pseudogene	-1.000000	-1.000000	100.000000	100.000000	100.000000
DAZ3	protein coding	77.676538	100.000000	91.635846	83.555214	84.118359
DAZ4	protein coding	88.812155	86.988506	87.899701	71.892898	72.854079
AC006338.2	pseudogene	-1.000000	-1.000000	100.000000	100.000000	100.000000
ZNF736P1Y	pseudogene	-1.000000	-1.000000	53.490196	-1.000000	53.490196
AC006338.1	pseudogene	-1.000000	-1.000000	100.000000	100.000000	100.000000
ZNF736P5Y	pseudogene	-1.000000	-1.000000	100.000000	-1.000000	100.000000
BPY2C	protein coding	75.700935	96.302976	91.678322	94.545816	94.413373
TTTY4C	lincRNA	-1.000000	-1.000000	68.550186	74.609397	74.383982
ZNF736P4Y	pseudogene	-1.000000	-1.000000	1.207729	-1.000000	1.207729
AC006386.1	pseudogene	-1.000000	-1.000000	0.000000	32.558140	13.668061
TTTY17C	lincRNA	-1.000000	-1.000000	63.636364	29.491173	34.513274
RBMY2YP	pseudogene	-1.000000	-1.000000	100.000000	76.236309	79.386786
LINC00266-4P	lincRNA	-1.000000	-1.000000	100.000000	80.206280	81.649309
CICP1	pseudogene	-1.000000	-1.000000	56.454961	100.000000	62.788223
UBE2Q2P5Y	pseudogene	-1.000000	-1.000000	49.029126	91.211561	89.787303
GOLGA2P3Y	pseudogene	-1.000000	-1.000000	91.767554	80.244634	83.430378
AC006328.2	pseudogene	-1.000000	-1.000000	88.636364	79.348888	79.739990
CSPG4P4Y	pseudogene	-1.000000	-1.000000	79.693795	100.000000	85.898153
GOLGA6L16P	pseudogene	-1.000000	-1.000000	54.468413	80.152213	74.869193
AC007562.1	pseudogene	-1.000000	-1.000000	100.000000	90.186510	90.519858
CDY19P	pseudogene	-1.000000	-1.000000	100.000000	100.000000	100.000000
USP9YP36	pseudogene	-1.000000	-1.000000	100.000000	98.055769	98.243587
USP9YP33	pseudogene	-1.000000	-1.000000	100.000000	100.000000	100.000000
CDY20P	pseudogene	-1.000000	-1.000000	100.000000	100.000000	100.000000
CDY1	protein coding	100.000000	100.000000	100.000000	100.000000	100.000000
ELOCP34	pseudogene	-1.000000	-1.000000	100.000000	-1.000000	100.000000
OFD1P13Y	pseudogene	-1.000000	-1.000000	77.660439	67.007369	67.602979
TRAPPC2P5	pseudogene	-1.000000	-1.000000	100.000000	100.000000	100.000000
RAB9AP2	pseudogene	-1.000000	-1.000000	39.261745	90.593248	82.186901
USP9YP30	pseudogene	-1.000000	-1.000000	42.731278	33.426966	37.094017
TTTY3	lincRNA	-1.000000	-1.000000	100.000000	84.025489	85.157207
USP9YP9	pseudogene	-1.000000	-1.000000	100.000000	83.585459	85.880754
USP9YP19	pseudogene	-1.000000	-1.000000	100.000000	100.000000	100.000000
XKRYP5	pseudogene	-1.000000	-1.000000	100.000000	-1.000000	100.000000
CDY22P	pseudogene	-1.000000	-1.000000	100.000000	-1.000000	100.000000
ELOCP17	pseudogene	-1.000000	-1.000000	92.615385	-1.000000	92.615385
OFD1P18Y	pseudogene	-1.000000	-1.000000	73.799582	78.570874	78.392336
TRAPPC2P4	pseudogene	-1.000000	-1.000000	100.000000	100.000000	100.000000
RAB9AP3	pseudogene	-1.000000	-1.000000	100.000000	-1.000000	100.000000
USP9YP20	pseudogene	-1.000000	-1.000000	100.000000	84.266985	85.647717
USP9YP21	pseudogene	-1.000000	-1.000000	100.000000	47.739938	58.789062
XKRYP6	pseudogene	-1.000000	-1.000000	51.390135	77.577557	74.889746
PRYP4	pseudogene	-1.000000	-1.000000	100.000000	94.425578	94.624601
ELOCP11	pseudogene	-1.000000	-1.000000	100.000000	-1.000000	100.000000
CDY23P	pseudogene	-1.000000	-1.000000	100.000000	-1.000000	100.000000
USP9YP26	pseudogene	-1.000000	-1.000000	100.000000	84.282345	85.867919
HSFY8P	pseudogene	-1.000000	-1.000000	50.157729	70.186335	62.219451
OFD1P15Y	pseudogene	-1.000000	-1.000000	65.348670	73.244115	72.895396
RBMY2DP	pseudogene	-1.000000	-1.000000	100.000000	100.000000	100.000000
REREP2Y	pseudogene	-1.000000	-1.000000	100.000000	89.215890	89.436691
AC024067.1	pseudogene	-1.000000	-1.000000	21.621622	-1.000000	21.621622
RF00156	snRNA	-1.000000	-1.000000	100.000000	-1.000000	100.000000
PPP1R12BP1	pseudogene	-1.000000	-1.000000	35.329341	33.774950	33.808746
ANKRD36P1	pseudogene	-1.000000	-1.000000	0.000000	2.546250	2.388060
