# Supplementary material for: Systematic analysis of dark and camouflaged genes reveals disease-relevant genes hiding in plain sight
Source: Genome Biol. 2019 May 20;20:97. doi: 10.1186/s13059-019-1707-2 (PMC6526621; doi:10.1186/s13059-019-1707-2)
Supplement: Supplementary file 5 — IlluminaRL250 dark gene annotations in hg38. (TXT 1798 kb) [file 13059_2019_1707_MOESM5_ESM.txt]

# This table shows the intersection of dark regions by a gene annotation gff3, showing where dark regions fall within gene body elements
# chrom : Chromosome of dark region
# region_start : start position of dark region within gene-body element
# region_end : end position of dark region within gene-body element
# gene_body_id : ID of gene body element that contains this dark region
# region_type : genebody element type (e.g. exon, intron, UTR, etc.)
# biotype : GENCODE biotype of gene that contains this dark reigon
# gene_body_chrom : Chromosome of the genebody element
# gene_body_start : start position of the genebody element
# gene_body_end : end position of the genebody element
#chrom	start	end	gene_body_id	region_type	biotype	gene_body_chrom	gene_body_start	gene_body_end
chr1	11869	12227	DDX11L1_1	exon	transcribed_unprocessed_pseudogene	chr1	11869	12227
chr1	12228	12611	DDX11L1_intron_1	intron	transcribed_unprocessed_pseudogene	chr1	12228	12611
chr1	12612	12690	DDX11L1_2	exon	transcribed_unprocessed_pseudogene	chr1	12612	12721
chr1	18013	18061	WASH7P_8	exon	unprocessed_pseudogene	chr1	17914	18061
chr1	18062	18266	WASH7P_intron_8	intron	unprocessed_pseudogene	chr1	18062	18266
chr1	18267	18366	WASH7P_9	exon	unprocessed_pseudogene	chr1	18267	18366
chr1	18367	18839	WASH7P_intron_9	intron	unprocessed_pseudogene	chr1	18367	24736
chr1	20663	21442	WASH7P_intron_9	intron	unprocessed_pseudogene	chr1	18367	24736
chr1	21775	23050	WASH7P_intron_9	intron	unprocessed_pseudogene	chr1	18367	24736
chr1	23494	24644	WASH7P_intron_9	intron	unprocessed_pseudogene	chr1	18367	24736
chr1	24678	24718	WASH7P_intron_9	intron	unprocessed_pseudogene	chr1	18367	24736
chr1	24986	28403	WASH7P_intron_10	intron	unprocessed_pseudogene	chr1	24892	29532
chr1	29748	30039	MIR1302-2HG_1	exon	lincRNA	chr1	29554	30039
chr1	30040	30265	MIR1302-2HG_intron_1	intron	lincRNA	chr1	30040	30265
chr1	30266	30520	MIR1302-2HG_2	exon	lincRNA	chr1	30266	30667
chr1	34554	35174	FAM138A_1	exon	lincRNA	chr1	34554	35174
chr1	35175	35243	FAM138A_intron_1	intron	lincRNA	chr1	35175	35243
chr1	35244	35481	FAM138A_2	exon	lincRNA	chr1	35244	35481
chr1	35482	35719	FAM138A_intron_2	intron	lincRNA	chr1	35482	35719
chr1	35720	36081	FAM138A_3	exon	lincRNA	chr1	35720	36081
chr1	65434	65518	OR4F5_intron_1	intron	protein_coding	chr1	65434	65518
chr1	65519	65564	OR4F5_UTR_2	five_prime_UTR	protein_coding	chr1	65519	65564
chr1	65574	65633	OR4F5_intron_2	intron	protein_coding	chr1	65574	69035
chr1	71295	71585	OR4F5_UTR_4	three_prime_UTR	protein_coding	chr1	70008	71585
chr1	92090	92240	AL627309.1_2	exon	lincRNA	chr1	92090	92240
chr1	96911	97217	AL627309.1_intron_2	intron	lincRNA	chr1	92241	110951
chr1	100141	100276	AL627309.1_intron_2	intron	lincRNA	chr1	92241	110951
chr1	109902	110407	AL627309.1_intron_2	intron	lincRNA	chr1	92241	110951
chr1	116647	116682	AL627309.1_intron_4	intron	lincRNA	chr1	112805	120719
chr1	116747	118160	AL627309.1_intron_4	intron	lincRNA	chr1	112805	120719
chr1	130473	131002	AL627309.1_intron_6	intron	lincRNA	chr1	129224	133372
chr1	132136	132664	AL627309.1_intron_6	intron	lincRNA	chr1	129224	133372
chr1	132136	132664	CICP27_1	exon	processed_pseudogene	chr1	131025	134836
chr1	135791	135815	AL627309.6_1	exon	processed_pseudogene	chr1	135141	135895
chr1	141474	143011	AL627309.5_1	exon	processed_transcript	chr1	141474	143011
chr1	143012	144132	AL627309.5_intron_1	intron	processed_transcript	chr1	143012	146384
chr1	145236	146384	AL627309.5_intron_1	intron	processed_transcript	chr1	143012	146384
chr1	146385	149707	AL627309.5_2	exon	processed_transcript	chr1	146385	149707
chr1	150931	152634	AL627309.5_intron_2	intron	processed_transcript	chr1	149708	155765
chr1	153180	153633	AL627309.5_intron_2	intron	processed_transcript	chr1	149708	155765
chr1	153647	153704	AL627309.5_intron_2	intron	processed_transcript	chr1	149708	155765
chr1	153727	155765	AL627309.5_intron_2	intron	processed_transcript	chr1	149708	155765
chr1	149708	150177	AL627309.5_intron_2	intron	processed_transcript	chr1	149708	155765
chr1	155766	155831	AL627309.5_3	exon	processed_transcript	chr1	155766	155831
chr1	155832	157212	AL627309.5_intron_3	intron	processed_transcript	chr1	155832	164261
chr1	157297	157618	AL627309.5_intron_3	intron	processed_transcript	chr1	155832	164261
chr1	158432	158879	AL627309.5_intron_3	intron	processed_transcript	chr1	155832	164261
chr1	159190	160199	AL627309.5_intron_3	intron	processed_transcript	chr1	155832	164261
chr1	160227	163691	AL627309.5_intron_3	intron	processed_transcript	chr1	155832	164261
chr1	163855	164261	AL627309.5_intron_3	intron	processed_transcript	chr1	155832	164261
chr1	164262	164791	AL627309.5_4	exon	processed_transcript	chr1	164262	164791
chr1	164792	165882	AL627309.5_intron_4	intron	processed_transcript	chr1	164792	165882
chr1	165883	165942	AL627309.5_5	exon	processed_transcript	chr1	165883	165942
chr1	165943	166037	AL627309.5_intron_5	intron	processed_transcript	chr1	165943	168098
chr1	166067	167764	AL627309.5_intron_5	intron	processed_transcript	chr1	165943	168098
chr1	168420	168608	AL627309.5_intron_6	intron	processed_transcript	chr1	168166	168608
chr1	168609	168767	AL627309.5_7	exon	processed_transcript	chr1	168609	168767
chr1	168768	168923	AL627309.5_intron_7	intron	processed_transcript	chr1	168768	169047
chr1	168934	169047	AL627309.5_intron_7	intron	processed_transcript	chr1	168768	169047
chr1	169048	169264	AL627309.5_8	exon	processed_transcript	chr1	169048	169264
chr1	169265	169680	AL627309.5_intron_8	intron	processed_transcript	chr1	169265	172555
chr1	170500	172553	AL627309.5_intron_8	intron	processed_transcript	chr1	169265	172555
chr1	172566	172608	AL627309.5_9	exon	processed_transcript	chr1	172556	172688
chr1	172633	172688	AL627309.5_9	exon	processed_transcript	chr1	172556	172688
chr1	172689	172889	AL627309.5_intron_9	intron	processed_transcript	chr1	172689	173751
chr1	173245	173613	AL627309.5_intron_9	intron	processed_transcript	chr1	172689	173751
chr1	173803	173862	AL627309.5_10	exon	processed_transcript	chr1	173752	173862
chr1	160446	160690	AL627309.4_1	exon	lincRNA	chr1	160446	160690
chr1	160691	161312	AL627309.4_intron_1	intron	lincRNA	chr1	160691	161312
chr1	161313	161525	AL627309.4_2	exon	lincRNA	chr1	161313	161525
chr1	188806	188902	FO538757.1_9	exon	unprocessed_pseudogene	chr1	188790	188902
chr1	188903	189049	FO538757.1_intron_9	intron	unprocessed_pseudogene	chr1	188903	195261
chr1	192273	193976	FO538757.1_intron_9	intron	unprocessed_pseudogene	chr1	188903	195261
chr1	194019	194298	FO538757.1_intron_9	intron	unprocessed_pseudogene	chr1	188903	195261
chr1	195070	195261	FO538757.1_intron_9	intron	unprocessed_pseudogene	chr1	188903	195261
chr1	195262	195411	FO538757.1_10	exon	unprocessed_pseudogene	chr1	195262	195411
chr1	258778	259025	AP006222.1_1	exon	transcribed_processed_pseudogene	chr1	257864	259025
chr1	263085	263416	AP006222.1_3	exon	transcribed_processed_pseudogene	chr1	263014	268204
chr1	265333	265733	AP006222.1_3	exon	transcribed_processed_pseudogene	chr1	263014	268204
chr1	266638	266935	AP006222.1_3	exon	transcribed_processed_pseudogene	chr1	263014	268204
chr1	276628	277010	AP006222.1_intron_4	intron	transcribed_processed_pseudogene	chr1	268817	289264
chr1	289853	290079	AP006222.1_intron_5	intron	transcribed_processed_pseudogene	chr1	289371	297343
chr1	290805	291431	AP006222.1_intron_5	intron	transcribed_processed_pseudogene	chr1	289371	297343
chr1	292627	293500	AP006222.1_intron_5	intron	transcribed_processed_pseudogene	chr1	289371	297343
chr1	294067	294772	AP006222.1_intron_5	intron	transcribed_processed_pseudogene	chr1	289371	297343
chr1	297893	297968	AP006222.1_intron_6	intron	transcribed_processed_pseudogene	chr1	297503	356683
chr1	347968	356683	AP006222.1_intron_6	intron	transcribed_processed_pseudogene	chr1	297503	356683
chr1	356684	357087	AP006222.1_7	exon	transcribed_processed_pseudogene	chr1	356684	357586
chr1	357462	357586	AP006222.1_7	exon	transcribed_processed_pseudogene	chr1	356684	357586
chr1	357587	358047	AP006222.1_intron_7	intron	transcribed_processed_pseudogene	chr1	357587	358047
chr1	358048	358183	AP006222.1_8	exon	transcribed_processed_pseudogene	chr1	358048	358183
chr1	358184	359343	AP006222.1_intron_8	intron	transcribed_processed_pseudogene	chr1	358184	359343
chr1	359344	359681	AP006222.1_9	exon	transcribed_processed_pseudogene	chr1	359344	359681
chr1	358857	358957	AL732372.1_1	exon	lincRNA	chr1	358857	358957
chr1	358958	360055	AL732372.1_intron_1	intron	lincRNA	chr1	358958	360055
chr1	360056	360168	AL732372.1_2	exon	lincRNA	chr1	360056	360168
chr1	360169	360395	AL732372.1_intron_2	intron	lincRNA	chr1	360169	365169
chr1	360592	361404	AL732372.1_intron_2	intron	lincRNA	chr1	360169	365169
chr1	362281	365169	AL732372.1_intron_2	intron	lincRNA	chr1	360169	365169
chr1	365170	366052	AL732372.1_3	exon	lincRNA	chr1	365170	366052
chr1	439870	440232	WBP1LP7_1	exon	processed_pseudogene	chr1	439870	440232
chr1	450703	450739	OR4F29_UTR_1	three_prime_UTR	protein_coding	chr1	450703	450739
chr1	450739	451678	OR4F29_1	CDS	protein_coding	chr1	450739	451678
chr1	489089	489387	CICP7_1	exon	processed_pseudogene	chr1	487101	489387
chr1	487101	489083	CICP7_1	exon	processed_pseudogene	chr1	487101	489387
chr1	489388	489715	CICP7_intron_1	intron	processed_pseudogene	chr1	489388	489715
chr1	489716	489906	CICP7_2	exon	processed_pseudogene	chr1	489716	489906
chr1	587629	587729	AC114498.1_1	exon	lincRNA	chr1	587629	587729
chr1	587730	587882	AC114498.1_intron_1	intron	lincRNA	chr1	587730	594233
chr1	589040	589100	AC114498.1_intron_1	intron	lincRNA	chr1	587730	594233
chr1	685679	685715	OR4F16_UTR_1	three_prime_UTR	protein_coding	chr1	685679	685715
chr1	685715	686654	OR4F16_1	CDS	protein_coding	chr1	685715	686654
chr1	724244	724360	CICP3_1	exon	processed_pseudogene	chr1	722092	724360
chr1	724361	724634	CICP3_intron_1	intron	processed_pseudogene	chr1	724361	724716
chr1	875871	875991	FAM41C_intron_4	intron	lincRNA	chr1	875156	876744
chr1	876079	876208	FAM41C_intron_4	intron	lincRNA	chr1	875156	876744
chr1	905075	905109	AL645608.7_intron_1	intron	lincRNA	chr1	904958	915748
chr1	908513	908807	AL645608.7_intron_1	intron	lincRNA	chr1	904958	915748
chr1	909429	909481	AL645608.7_intron_1	intron	lincRNA	chr1	904958	915748
chr1	934074	934864	SAMD11_intron_6	intron	protein_coding	chr1	931090	935770
chr1	964660	964779	KLHL17_intron_11	intron	protein_coding	chr1	964531	964961
chr1	976777	976875	PERM1_intron_2	intron	protein_coding	chr1	976625	978879
chr1	977047	977216	PERM1_intron_2	intron	protein_coding	chr1	976625	978879
chr1	977263	977288	PERM1_intron_2	intron	protein_coding	chr1	976625	978879
chr1	977330	977877	PERM1_intron_2	intron	protein_coding	chr1	976625	978879
chr1	977917	978087	PERM1_intron_2	intron	protein_coding	chr1	976625	978879
chr1	1033632	1033722	AGRN_intron_2	intron	protein_coding	chr1	1022463	1034104
chr1	1049087	1049165	AGRN_intron_25	intron	protein_coding	chr1	1049060	1049234
chr1	1064904	1065284	AL390719.1_intron_7	intron	transcribed_unprocessed_pseudogene	chr1	1064590	1065350
chr1	1088150	1088365	C1orf159_intron_6	intron	protein_coding	chr1	1087598	1090351
chr1	1139438	1139634	LINC01342_intron_1	intron	lincRNA	chr1	1137111	1140823
chr1	1139820	1140045	LINC01342_intron_1	intron	lincRNA	chr1	1137111	1140823
chr1	1141117	1141569	LINC01342_intron_2	intron	lincRNA	chr1	1141033	1142737
chr1	1244776	1245272	C1QTNF12_intron_7	intron	protein_coding	chr1	1244498	1246512
chr1	1284064	1284090	SCNN1D_2	CDS	protein_coding	chr1	1284024	1284090
chr1	1284124	1284162	SCNN1D_intron_4	intron	protein_coding	chr1	1284091	1285569
chr1	1284189	1284369	SCNN1D_intron_4	intron	protein_coding	chr1	1284091	1285569
chr1	1288794	1288882	SCNN1D_intron_10	intron	protein_coding	chr1	1288038	1290269
chr1	1288925	1288953	SCNN1D_intron_10	intron	protein_coding	chr1	1288038	1290269
chr1	1288957	1289016	SCNN1D_intron_10	intron	protein_coding	chr1	1288038	1290269
chr1	1289031	1289124	SCNN1D_intron_10	intron	protein_coding	chr1	1288038	1290269
chr1	1289178	1289238	SCNN1D_intron_10	intron	protein_coding	chr1	1288038	1290269
chr1	1289834	1289860	SCNN1D_intron_10	intron	protein_coding	chr1	1288038	1290269
chr1	1315711	1315846	INTS11_intron_13	intron	protein_coding	chr1	1315619	1318677
chr1	1322533	1322752	INTS11_intron_17	intron	protein_coding	chr1	1321985	1322890
chr1	1323891	1324134	INTS11_intron_18	intron	protein_coding	chr1	1323288	1324579
chr1	1629851	1629898	MIB2_intron_22	intron	protein_coding	chr1	1629705	1630290
chr1	1632810	1632913	MMP23B_2	CDS	protein_coding	chr1	1632709	1632913
chr1	1632914	1632979	MMP23B_intron_2	intron	protein_coding	chr1	1632914	1632979
chr1	1632980	1633480	MMP23B_3	CDS	protein_coding	chr1	1632980	1633480
chr1	1633481	1633653	MMP23B_intron_3	intron	protein_coding	chr1	1633481	1633746
chr1	1642583	1643014	CDK11B_intron_14	intron	protein_coding	chr1	1642509	1645124
chr1	1700005	1700072	MMP23A_1	exon	unprocessed_pseudogene	chr1	1699942	1700072
chr1	1700073	1700138	MMP23A_intron_1	intron	unprocessed_pseudogene	chr1	1700073	1700138
chr1	1700139	1700279	MMP23A_2	exon	unprocessed_pseudogene	chr1	1700139	1700279
chr1	1700280	1700345	MMP23A_intron_2	intron	unprocessed_pseudogene	chr1	1700280	1700345
chr1	1700346	1700514	MMP23A_3	exon	unprocessed_pseudogene	chr1	1700346	1700514
chr1	1700515	1700707	MMP23A_intron_3	intron	unprocessed_pseudogene	chr1	1700515	1700905
chr1	1709600	1709640	CDK11A_14	CDS	protein_coding	chr1	1709478	1709640
chr1	1709641	1710254	CDK11A_intron_14	intron	protein_coding	chr1	1709641	1712262
chr1	1924058	1924280	CFAP74_intron_5	intron	protein_coding	chr1	1923930	1924389
chr1	1969223	1969299	CFAP74_intron_29	intron	protein_coding	chr1	1968834	1970657
chr1	2121909	2121933	PRKCZ_intron_14	intron	protein_coding	chr1	2116311	2133636
chr1	2122161	2122265	PRKCZ_intron_14	intron	protein_coding	chr1	2116311	2133636
chr1	2122292	2122499	PRKCZ_intron_14	intron	protein_coding	chr1	2116311	2133636
chr1	2122571	2123027	PRKCZ_intron_14	intron	protein_coding	chr1	2116311	2133636
chr1	2123170	2123254	PRKCZ_intron_14	intron	protein_coding	chr1	2116311	2133636
chr1	2123366	2123709	PRKCZ_intron_14	intron	protein_coding	chr1	2116311	2133636
chr1	2123798	2123923	PRKCZ_intron_14	intron	protein_coding	chr1	2116311	2133636
chr1	2123990	2124249	PRKCZ_intron_14	intron	protein_coding	chr1	2116311	2133636
chr1	2169721	2169791	PRKCZ_intron_24	intron	protein_coding	chr1	2169605	2172053
chr1	2281493	2281560	SKI_intron_1	intron	protein_coding	chr1	2229736	2302976
chr1	2281712	2281759	SKI_intron_1	intron	protein_coding	chr1	2229736	2302976
chr1	2289552	2289577	SKI_intron_1	intron	protein_coding	chr1	2229736	2302976
chr1	2309690	2309813	SKI_UTR_2	three_prime_UTR	protein_coding	chr1	2306765	2310119
chr1	2450571	2450730	PLCH2_intron_2	intron	protein_coding	chr1	2430630	2467457
chr1	2462182	2462218	PLCH2_intron_2	intron	protein_coding	chr1	2430630	2467457
chr1	2500787	2500857	PLCH2_intron_23	intron	protein_coding	chr1	2499721	2502110
chr1	2568057	2568259	AL139246.2_intron_2	intron	TEC	chr1	2568055	2568975
chr1	2592397	2592548	MMEL1_intron_3	intron	protein_coding	chr1	2592028	2592653
chr1	2641114	2641168	TTC34_UTR_1	three_prime_UTR	protein_coding	chr1	2635976	2641367
chr1	2656438	2656939	TTC34_intron_3	intron	protein_coding	chr1	2645564	2783607
chr1	2658471	2660126	TTC34_intron_3	intron	protein_coding	chr1	2645564	2783607
chr1	2660205	2660517	TTC34_intron_3	intron	protein_coding	chr1	2645564	2783607
chr1	2671816	2673366	TTC34_intron_3	intron	protein_coding	chr1	2645564	2783607
chr1	2673433	2674991	TTC34_intron_3	intron	protein_coding	chr1	2645564	2783607
chr1	2675317	2675471	TTC34_intron_3	intron	protein_coding	chr1	2645564	2783607
chr1	2675520	2675570	TTC34_intron_3	intron	protein_coding	chr1	2645564	2783607
chr1	2675617	2677647	TTC34_intron_3	intron	protein_coding	chr1	2645564	2783607
chr1	2677953	2681067	TTC34_intron_3	intron	protein_coding	chr1	2645564	2783607
chr1	2681201	2681554	TTC34_intron_3	intron	protein_coding	chr1	2645564	2783607
chr1	2681694	2681913	TTC34_intron_3	intron	protein_coding	chr1	2645564	2783607
chr1	2682136	2683100	TTC34_intron_3	intron	protein_coding	chr1	2645564	2783607
chr1	2684686	2684800	TTC34_intron_3	intron	protein_coding	chr1	2645564	2783607
chr1	2685378	2685682	TTC34_intron_3	intron	protein_coding	chr1	2645564	2783607
chr1	2686146	2686222	TTC34_intron_3	intron	protein_coding	chr1	2645564	2783607
chr1	2688745	2690942	TTC34_intron_3	intron	protein_coding	chr1	2645564	2783607
chr1	2691269	2691494	TTC34_intron_3	intron	protein_coding	chr1	2645564	2783607
chr1	2692001	2692164	TTC34_intron_3	intron	protein_coding	chr1	2645564	2783607
chr1	2692599	2693690	TTC34_intron_3	intron	protein_coding	chr1	2645564	2783607
chr1	2693748	2694495	TTC34_intron_3	intron	protein_coding	chr1	2645564	2783607
chr1	2695232	2695605	TTC34_intron_3	intron	protein_coding	chr1	2645564	2783607
chr1	2695747	2696761	TTC34_intron_3	intron	protein_coding	chr1	2645564	2783607
chr1	2696905	2698493	TTC34_intron_3	intron	protein_coding	chr1	2645564	2783607
chr1	2698546	2698573	TTC34_intron_3	intron	protein_coding	chr1	2645564	2783607
chr1	2698809	2698952	TTC34_intron_3	intron	protein_coding	chr1	2645564	2783607
chr1	2698975	2699342	TTC34_intron_3	intron	protein_coding	chr1	2645564	2783607
chr1	2699669	2699894	TTC34_intron_3	intron	protein_coding	chr1	2645564	2783607
chr1	2700243	2701018	TTC34_intron_3	intron	protein_coding	chr1	2645564	2783607
chr1	2701165	2701881	TTC34_intron_3	intron	protein_coding	chr1	2645564	2783607
chr1	2701979	2702772	TTC34_intron_3	intron	protein_coding	chr1	2645564	2783607
chr1	2746578	2747339	TTC34_intron_3	intron	protein_coding	chr1	2645564	2783607
chr1	2749814	2749873	TTC34_intron_3	intron	protein_coding	chr1	2645564	2783607
chr1	2752995	2753166	TTC34_intron_3	intron	protein_coding	chr1	2645564	2783607
chr1	2753581	2754654	TTC34_intron_3	intron	protein_coding	chr1	2645564	2783607
chr1	2754875	2755008	TTC34_intron_3	intron	protein_coding	chr1	2645564	2783607
chr1	2755031	2755437	TTC34_intron_3	intron	protein_coding	chr1	2645564	2783607
chr1	2756158	2756654	TTC34_intron_3	intron	protein_coding	chr1	2645564	2783607
chr1	2756794	2756835	TTC34_intron_3	intron	protein_coding	chr1	2645564	2783607
chr1	2756858	2757642	TTC34_intron_3	intron	protein_coding	chr1	2645564	2783607
chr1	2757916	2759407	TTC34_intron_3	intron	protein_coding	chr1	2645564	2783607
chr1	2759811	2759887	TTC34_intron_3	intron	protein_coding	chr1	2645564	2783607
chr1	2759926	2760234	TTC34_intron_3	intron	protein_coding	chr1	2645564	2783607
chr1	2760289	2760335	TTC34_intron_3	intron	protein_coding	chr1	2645564	2783607
chr1	2760603	2760878	TTC34_intron_3	intron	protein_coding	chr1	2645564	2783607
chr1	2761198	2761925	TTC34_intron_3	intron	protein_coding	chr1	2645564	2783607
chr1	2762209	2764027	TTC34_intron_3	intron	protein_coding	chr1	2645564	2783607
chr1	2764336	2765632	TTC34_intron_3	intron	protein_coding	chr1	2645564	2783607
chr1	2765794	2767325	TTC34_intron_3	intron	protein_coding	chr1	2645564	2783607
chr1	2769875	2771243	TTC34_intron_3	intron	protein_coding	chr1	2645564	2783607
chr1	2771640	2772827	TTC34_intron_3	intron	protein_coding	chr1	2645564	2783607
chr1	2773294	2773748	TTC34_intron_3	intron	protein_coding	chr1	2645564	2783607
chr1	2774002	2775219	TTC34_intron_3	intron	protein_coding	chr1	2645564	2783607
chr1	2776550	2777207	TTC34_intron_3	intron	protein_coding	chr1	2645564	2783607
chr1	2660703	2671736	TTC34_intron_3	intron	protein_coding	chr1	2645564	2783607
chr1	2686808	2687009	TTC34_intron_3	intron	protein_coding	chr1	2645564	2783607
chr1	2768826	2769472	TTC34_intron_3	intron	protein_coding	chr1	2645564	2783607
chr1	3150898	3150985	PRDM16_intron_1	intron	protein_coding	chr1	3069297	3186123
chr1	3168133	3168213	PRDM16_intron_1	intron	protein_coding	chr1	3069297	3186123
chr1	3475180	3475341	ARHGEF16_intron_10	intron	protein_coding	chr1	3474783	3475968
chr1	3475366	3475621	ARHGEF16_intron_10	intron	protein_coding	chr1	3474783	3475968
chr1	3477264	3477292	ARHGEF16_intron_11	intron	protein_coding	chr1	3476063	3477873
chr1	3588116	3588217	MEGF6_intron_35	intron	protein_coding	chr1	3579930	3595336
chr1	3588239	3588277	MEGF6_intron_35	intron	protein_coding	chr1	3579930	3595336
chr1	3588320	3588431	MEGF6_intron_35	intron	protein_coding	chr1	3579930	3595336
chr1	3588500	3588523	MEGF6_intron_35	intron	protein_coding	chr1	3579930	3595336
chr1	3643782	3644190	WRAP73_intron_8	intron	protein_coding	chr1	3638823	3646664
chr1	3892048	3892418	C1orf174_intron_2	intron	protein_coding	chr1	3891058	3892881
chr1	4016927	4017058	AL805961.2_intron_1	intron	lincRNA	chr1	4016707	4018476
chr1	6005204	6005322	KCNAB2_intron_2	intron	protein_coding	chr1	5992789	6018633
chr1	6006193	6006236	KCNAB2_intron_2	intron	protein_coding	chr1	5992789	6018633
chr1	6006472	6006516	KCNAB2_intron_2	intron	protein_coding	chr1	5992789	6018633
chr1	6012355	6012378	KCNAB2_intron_2	intron	protein_coding	chr1	5992789	6018633
chr1	7114882	7115362	CAMTA1_intron_7	intron	protein_coding	chr1	7091372	7249489
chr1	7229474	7229587	CAMTA1_intron_7	intron	protein_coding	chr1	7091372	7249489
chr1	9768684	9768735	CLSTN1_intron_17	intron	protein_coding	chr1	9756511	9773270
chr1	9810100	9810152	CLSTN1_intron_18	intron	protein_coding	chr1	9773395	9823641
chr1	10744510	10744587	CASZ1_intron_20	intron	protein_coding	chr1	10705545	10760699
chr1	11966452	11966523	PLOD1_intron_17	intron	protein_coding	chr1	11966317	11966985
chr1	11970973	11971256	PLOD1_intron_19	intron	protein_coding	chr1	11970817	11972870
chr1	12896765	12897040	PRAMEF10_intron_3	intron	protein_coding	chr1	12895873	12898214
chr1	12916610	12916707	PRAMEF7_UTR_1	five_prime_UTR	protein_coding	chr1	12916610	12916707
chr1	12916708	12917071	PRAMEF7_intron_1	intron	protein_coding	chr1	12916708	12917623
chr1	12918024	12918360	PRAMEF7_intron_2	intron	protein_coding	chr1	12917980	12918360
chr1	12918361	12918926	PRAMEF7_2	CDS	protein_coding	chr1	12918361	12918937
chr1	12927272	12927693	PRAMEF29P_intron_1	intron	unprocessed_pseudogene	chr1	12926742	12927693
chr1	12927694	12928253	PRAMEF29P_2	exon	unprocessed_pseudogene	chr1	12927694	12928253
chr1	12939970	12940982	PRAMEF6_intron_1	intron	protein_coding	chr1	12939237	12940982
chr1	12940983	12941203	PRAMEF6_2	CDS	protein_coding	chr1	12940983	12941565
chr1	12942067	12942230	PRAMEF6_intron_2	intron	protein_coding	chr1	12941566	12942230
chr1	12942231	12942518	PRAMEF6_3	CDS	protein_coding	chr1	12942231	12942518
chr1	12942541	12942667	PRAMEF6_intron_3	intron	protein_coding	chr1	12942541	12945351
chr1	12943281	12945258	PRAMEF6_intron_3	intron	protein_coding	chr1	12942541	12945351
chr1	12946327	12947174	PRAMEF6_intron_4	intron	protein_coding	chr1	12945417	12947515
chr1	13054152	13055238	PRAMEF27_intron_3	intron	protein_coding	chr1	13053676	13056412
chr1	13061034	13061090	HNRNPCL3_intron_1	intron	protein_coding	chr1	13060931	13061142
chr1	13061116	13061142	HNRNPCL3_intron_1	intron	protein_coding	chr1	13060931	13061142
chr1	13061143	13061216	HNRNPCL3_UTR_2	five_prime_UTR	protein_coding	chr1	13061143	13061324
chr1	13062048	13062206	HNRNPCL3_1	CDS	protein_coding	chr1	13061324	13062206
chr1	13062206	13062229	HNRNPCL3_UTR_3	three_prime_UTR	protein_coding	chr1	13062206	13062229
chr1	13071788	13073676	PRAMEF25_intron_2	intron	protein_coding	chr1	13070908	13073676
chr1	13073693	13073986	PRAMEF25_1	CDS	protein_coding	chr1	13073693	13073986
chr1	13073987	13074657	PRAMEF25_intron_3	intron	protein_coding	chr1	13073987	13074657
chr1	13074658	13075240	PRAMEF25_2	CDS	protein_coding	chr1	13074658	13075240
chr1	13075241	13076354	PRAMEF25_intron_4	intron	protein_coding	chr1	13075241	13076989
chr1	13076706	13076989	PRAMEF25_intron_4	intron	protein_coding	chr1	13075241	13076989
chr1	13076990	13077552	PRAMEF25_3	CDS	protein_coding	chr1	13076990	13077552
chr1	13077552	13077884	PRAMEF25_UTR_4	three_prime_UTR	protein_coding	chr1	13077552	13077884
chr1	13095179	13095762	PRAMEF34P_1	exon	unprocessed_pseudogene	chr1	13095179	13095762
chr1	13095763	13096711	PRAMEF34P_intron_1	intron	unprocessed_pseudogene	chr1	13095763	13096711
chr1	13096712	13097288	PRAMEF34P_2	exon	unprocessed_pseudogene	chr1	13096712	13097288
chr1	13097289	13097683	PRAMEF34P_intron_2	intron	unprocessed_pseudogene	chr1	13097289	13097683
chr1	13097684	13097971	PRAMEF34P_3	exon	unprocessed_pseudogene	chr1	13097684	13097971
chr1	13128818	13129104	PRAMEF36P_1	exon	transcribed_unprocessed_pseudogene	chr1	13128818	13129104
chr1	13129105	13129499	PRAMEF36P_intron_1	intron	transcribed_unprocessed_pseudogene	chr1	13129105	13129499
chr1	13129500	13130076	PRAMEF36P_2	exon	transcribed_unprocessed_pseudogene	chr1	13129500	13130076
chr1	13130077	13131025	PRAMEF36P_intron_2	intron	transcribed_unprocessed_pseudogene	chr1	13130077	13131025
chr1	13131026	13131615	PRAMEF36P_3	exon	transcribed_unprocessed_pseudogene	chr1	13131026	13131615
chr1	13146981	13147240	AC245056.1_1	exon	lincRNA	chr1	13146981	13147240
chr1	13147241	13147335	AC245056.1_intron_1	intron	lincRNA	chr1	13147241	13147335
chr1	13147336	13147460	AC245056.1_2	exon	lincRNA	chr1	13147336	13147460
chr1	13148905	13149236	PRAMEF26_UTR_1	three_prime_UTR	protein_coding	chr1	13148905	13149236
chr1	13149236	13149798	PRAMEF26_1	CDS	protein_coding	chr1	13149236	13149798
chr1	13150478	13151547	PRAMEF26_intron_1	intron	protein_coding	chr1	13149799	13151547
chr1	13149799	13150061	PRAMEF26_intron_1	intron	protein_coding	chr1	13149799	13151547
chr1	13151548	13152130	PRAMEF26_2	CDS	protein_coding	chr1	13151548	13152130
chr1	13152131	13152801	PRAMEF26_intron_2	intron	protein_coding	chr1	13152131	13152801
chr1	13152802	13153095	PRAMEF26_3	CDS	protein_coding	chr1	13152802	13153095
chr1	13153112	13155003	PRAMEF26_intron_3	intron	protein_coding	chr1	13153112	13155882
chr1	13155438	13155555	PRAMEF26_intron_3	intron	protein_coding	chr1	13153112	13155882
chr1	13164586	13165467	HNRNPCL4_1	CDS	protein_coding	chr1	13164586	13165467
chr1	13172998	13173074	PRAMEF9_intron_1	intron	protein_coding	chr1	13172533	13175263
chr1	13173493	13174907	PRAMEF9_intron_1	intron	protein_coding	chr1	13172533	13175263
chr1	13175594	13176239	PRAMEF9_intron_2	intron	protein_coding	chr1	13175574	13176239
chr1	13176240	13176822	PRAMEF9_2	CDS	protein_coding	chr1	13176240	13176822
chr1	13176823	13176870	PRAMEF9_intron_3	intron	protein_coding	chr1	13176823	13178569
chr1	13177207	13178215	PRAMEF9_intron_3	intron	protein_coding	chr1	13176823	13178569
chr1	13178630	13178835	PRAMEF9_3	CDS	protein_coding	chr1	13178570	13179132
chr1	13179205	13179464	PRAMEF9_UTR_3	three_prime_UTR	protein_coding	chr1	13179132	13179464
chr1	13196634	13196739	PRAMEF13_UTR_1	three_prime_UTR	protein_coding	chr1	13196330	13196822
chr1	13197079	13197381	PRAMEF13_1	CDS	protein_coding	chr1	13196822	13197381
chr1	13197382	13197850	PRAMEF13_intron_1	intron	protein_coding	chr1	13197382	13197850
chr1	13197851	13197982	PRAMEF13_2	CDS	protein_coding	chr1	13197851	13197982
chr1	13197982	13198130	PRAMEF13_UTR_2	five_prime_UTR	protein_coding	chr1	13197982	13198130
chr1	13198131	13198326	PRAMEF13_intron_2	intron	protein_coding	chr1	13198131	13198326
chr1	13198327	13198369	PRAMEF13_3	CDS	protein_coding	chr1	13198327	13198906
chr1	13199136	13199301	PRAMEF13_intron_3	intron	protein_coding	chr1	13198907	13199301
chr1	13199302	13199589	PRAMEF13_4	CDS	protein_coding	chr1	13199302	13199589
chr1	13199589	13199614	PRAMEF13_UTR_3	five_prime_UTR	protein_coding	chr1	13199589	13199614
chr1	13199615	13199644	PRAMEF13_intron_4	intron	protein_coding	chr1	13199615	13201330
chr1	13199939	13200194	PRAMEF13_intron_4	intron	protein_coding	chr1	13199615	13201330
chr1	13200631	13200806	PRAMEF13_intron_4	intron	protein_coding	chr1	13199615	13201330
chr1	13201122	13201330	PRAMEF13_intron_4	intron	protein_coding	chr1	13199615	13201330
chr1	13201331	13201409	PRAMEF13_UTR_4	five_prime_UTR	protein_coding	chr1	13201331	13201409
chr1	13222879	13222999	PRAMEF18_UTR_1	three_prime_UTR	protein_coding	chr1	13222705	13223331
chr1	13223569	13223905	PRAMEF18_1	CDS	protein_coding	chr1	13223331	13223905
chr1	13223906	13224227	PRAMEF18_intron_1	intron	protein_coding	chr1	13223906	13224853
chr1	13225441	13225538	PRAMEF18_intron_2	intron	protein_coding	chr1	13225434	13225818
chr1	13247635	13248143	PRAMEF31P_intron_2	intron	unprocessed_pseudogene	chr1	13247122	13248143
chr1	13248144	13248652	PRAMEF31P_3	exon	unprocessed_pseudogene	chr1	13248144	13248652
chr1	13254212	13254275	PRAMEF5_UTR_1	five_prime_UTR	protein_coding	chr1	13254212	13254275
chr1	13258775	13259245	PRAMEF5_intron_1	intron	protein_coding	chr1	13254276	13259245
chr1	13254276	13258576	PRAMEF5_intron_1	intron	protein_coding	chr1	13254276	13259245
chr1	13259268	13259555	PRAMEF5_1	CDS	protein_coding	chr1	13259268	13259555
chr1	13259556	13259832	PRAMEF5_intron_2	intron	protein_coding	chr1	13259556	13260220
chr1	13260511	13260803	PRAMEF5_2	CDS	protein_coding	chr1	13260221	13260803
chr1	13260804	13262228	PRAMEF5_intron_3	intron	protein_coding	chr1	13260804	13262548
chr1	13262575	13263111	PRAMEF5_3	CDS	protein_coding	chr1	13262549	13263111
chr1	13263111	13263147	PRAMEF5_UTR_3	three_prime_UTR	protein_coding	chr1	13263111	13263314
chr1	13273539	13274111	PRAMEF32P_1	exon	unprocessed_pseudogene	chr1	13273539	13274111
chr1	13274112	13275131	PRAMEF32P_intron_1	intron	unprocessed_pseudogene	chr1	13274112	13275131
chr1	13275132	13275627	PRAMEF32P_2	exon	unprocessed_pseudogene	chr1	13275132	13275627
chr1	13279125	13279231	RNU6-771P_1	exon	snRNA	chr1	13279125	13279231
chr1	13281035	13281370	PRAMEF8_UTR_1	three_prime_UTR	protein_coding	chr1	13281035	13281370
chr1	13281370	13281640	PRAMEF8_1	CDS	protein_coding	chr1	13281370	13281932
chr1	13281990	13282845	PRAMEF8_intron_1	intron	protein_coding	chr1	13281933	13282845
chr1	13282846	13283422	PRAMEF8_2	CDS	protein_coding	chr1	13282846	13283422
chr1	13283423	13283803	PRAMEF8_intron_2	intron	protein_coding	chr1	13283423	13283803
chr1	13283804	13284091	PRAMEF8_3	CDS	protein_coding	chr1	13283804	13284091
chr1	13284091	13284169	PRAMEF8_UTR_2	five_prime_UTR	protein_coding	chr1	13284091	13284169
chr1	13284170	13285075	PRAMEF8_intron_3	intron	protein_coding	chr1	13284170	13285075
chr1	13285076	13285174	PRAMEF8_UTR_3	five_prime_UTR	protein_coding	chr1	13285076	13285174
chr1	13303539	13303586	PRAMEF33_UTR_1	five_prime_UTR	protein_coding	chr1	13303539	13303586
chr1	13304417	13305261	PRAMEF33_intron_1	intron	protein_coding	chr1	13303587	13305928
chr1	13305637	13305704	PRAMEF33_intron_1	intron	protein_coding	chr1	13303587	13305928
chr1	13305789	13305928	PRAMEF33_intron_1	intron	protein_coding	chr1	13303587	13305928
chr1	13303587	13303862	PRAMEF33_intron_1	intron	protein_coding	chr1	13303587	13305928
chr1	13305929	13305954	PRAMEF33_UTR_2	five_prime_UTR	protein_coding	chr1	13305929	13305954
chr1	13305954	13306241	PRAMEF33_1	CDS	protein_coding	chr1	13305954	13306241
chr1	13306242	13306507	PRAMEF33_intron_2	intron	protein_coding	chr1	13306242	13306636
chr1	13306706	13307216	PRAMEF33_2	CDS	protein_coding	chr1	13306637	13307216
chr1	13307217	13307579	PRAMEF33_intron_3	intron	protein_coding	chr1	13307217	13308327
chr1	13307862	13307942	PRAMEF33_intron_3	intron	protein_coding	chr1	13307217	13308327
chr1	13308615	13308685	PRAMEF33_3	CDS	protein_coding	chr1	13308328	13308887
chr1	15036277	15036321	KAZN_intron_9	intron	protein_coding	chr1	15034886	15043987
chr1	15524555	15524581	CASP9_intron_9	intron	protein_coding	chr1	15524446	15524581
chr1	16495423	16495625	CROCCP3_intron_15	intron	transcribed_unprocessed_pseudogene	chr1	16492702	16499201
chr1	16562319	16563641	NBPF1_UTR_1	three_prime_UTR	protein_coding	chr1	16562319	16563942
chr1	16563906	16563942	NBPF1_UTR_1	three_prime_UTR	protein_coding	chr1	16562319	16563942
chr1	16563942	16564186	NBPF1_1	CDS	protein_coding	chr1	16563942	16564186
chr1	16564187	16564805	NBPF1_intron_1	intron	protein_coding	chr1	16564187	16564805
chr1	16564806	16564918	NBPF1_2	CDS	protein_coding	chr1	16564806	16564918
chr1	16564919	16565051	NBPF1_intron_2	intron	protein_coding	chr1	16564919	16565631
chr1	16566107	16566406	NBPF1_intron_3	intron	protein_coding	chr1	16565806	16566406
chr1	16566407	16566459	NBPF1_4	CDS	protein_coding	chr1	16566407	16566459
chr1	16566460	16566493	NBPF1_intron_4	intron	protein_coding	chr1	16566460	16567177
chr1	16593179	16593439	NBPF1_intron_24	intron	protein_coding	chr1	16592314	16593439
chr1	16593440	16593567	NBPF1_UTR_4	five_prime_UTR	protein_coding	chr1	16593440	16593567
chr1	16593568	16593599	NBPF1_intron_25	intron	protein_coding	chr1	16593568	16594590
chr1	16594374	16594590	NBPF1_intron_25	intron	protein_coding	chr1	16593568	16594590
chr1	16594591	16594661	NBPF1_UTR_5	five_prime_UTR	protein_coding	chr1	16594591	16594661
chr1	16594662	16594826	NBPF1_intron_26	intron	protein_coding	chr1	16594662	16594929
chr1	16597547	16597849	NBPF1_intron_27	intron	protein_coding	chr1	16595010	16608506
chr1	16598501	16598751	NBPF1_intron_27	intron	protein_coding	chr1	16595010	16608506
chr1	16655591	16655793	CROCCP2_intron_17	intron	transcribed_unprocessed_pseudogene	chr1	16644687	16656502
chr1	16659205	16660690	AL137798.2_intron_1	intron	lincRNA	chr1	16656975	16665389
chr1	16662287	16662311	AL137798.2_intron_1	intron	lincRNA	chr1	16656975	16665389
chr1	16664666	16665389	AL137798.2_intron_1	intron	lincRNA	chr1	16656975	16665389
chr1	16662373	16663490	AL137798.2_intron_1	intron	lincRNA	chr1	16656975	16665389
chr1	16665390	16665527	AL137798.2_2	exon	lincRNA	chr1	16665390	16665527
chr1	16665528	16666939	AL137798.2_intron_2	intron	lincRNA	chr1	16665528	16666939
chr1	16666940	16667524	AL137798.2_3	exon	lincRNA	chr1	16666940	16667524
chr1	16666785	16666948	RNU1-3_1	exon	snRNA	chr1	16666785	16666948
chr1	16689945	16690786	ESPNP_intron_1	intron	transcribed_unprocessed_pseudogene	chr1	16687523	16691111
chr1	16694175	16694394	ESPNP_intron_3	intron	transcribed_unprocessed_pseudogene	chr1	16692310	16696429
chr1	16700642	16701064	ESPNP_intron_7	intron	transcribed_unprocessed_pseudogene	chr1	16700021	16702699
chr1	16701744	16702078	ESPNP_intron_7	intron	transcribed_unprocessed_pseudogene	chr1	16700021	16702699
chr1	16715229	16715321	ESPNP_intron_12	intron	transcribed_unprocessed_pseudogene	chr1	16710620	16719962
chr1	16701744	16702078	AL021920.1_intron_1	intron	lincRNA	chr1	16701696	16702953
chr1	16739938	16740523	AL021920.3_1	exon	lincRNA	chr1	16739938	16740523
chr1	16740524	16741935	AL021920.3_intron_1	intron	lincRNA	chr1	16740524	16741935
chr1	16741936	16742073	AL021920.3_2	exon	lincRNA	chr1	16741936	16742073
chr1	16742074	16743044	AL021920.3_intron_2	intron	lincRNA	chr1	16742074	16750492
chr1	16745743	16745771	AL021920.3_intron_2	intron	lincRNA	chr1	16742074	16750492
chr1	16745799	16746023	AL021920.3_intron_2	intron	lincRNA	chr1	16742074	16750492
chr1	16746912	16747493	AL021920.3_intron_2	intron	lincRNA	chr1	16742074	16750492
chr1	16743944	16744705	AL021920.3_intron_2	intron	lincRNA	chr1	16742074	16750492
chr1	16763637	16763835	MST1L_intron_14	intron	transcribed_unprocessed_pseudogene	chr1	16761103	16764412
chr1	16851257	16851477	BX284668.1_1	exon	lincRNA	chr1	16851257	16851477
chr1	16851478	16851572	BX284668.1_intron_1	intron	lincRNA	chr1	16851478	16851572
chr1	16851573	16851723	BX284668.1_2	exon	lincRNA	chr1	16851573	16851723
chr1	16851724	16852073	BX284668.1_intron_2	intron	lincRNA	chr1	16851724	16852073
chr1	16852074	16852105	BX284668.1_3	exon	lincRNA	chr1	16852074	16852369
chr1	16974502	16974635	MFAP2_UTR_1	three_prime_UTR	protein_coding	chr1	16974502	16974919
chr1	17556128	17556208	ARHGEF10L_intron_1	intron	protein_coding	chr1	17539951	17580551
chr1	17556244	17556272	ARHGEF10L_intron_1	intron	protein_coding	chr1	17539951	17580551
chr1	20343567	20343868	VWA5B1_intron_17	intron	protein_coding	chr1	20343394	20345454
chr1	20989048	20989098	EIF4G3_intron_32	intron	protein_coding	chr1	20982409	20997599
chr1	21332617	21332781	ECE1_intron_22	intron	protein_coding	chr1	21299000	21345374
chr1	21990456	21990622	CELA3B_intron_9	intron	protein_coding	chr1	21989345	21998149
chr1	22054915	22054971	CDC42_intron_2	intron	protein_coding	chr1	22053434	22074092
chr1	24804518	24804549	CLIC4_intron_2	intron	protein_coding	chr1	24797852	24814092
chr1	24832256	24832293	CLIC4_intron_4	intron	protein_coding	chr1	24827117	24839858
chr1	24832298	24832478	CLIC4_intron_4	intron	protein_coding	chr1	24827117	24839858
chr1	24832566	24833172	CLIC4_intron_4	intron	protein_coding	chr1	24827117	24839858
chr1	24834074	24835018	CLIC4_intron_4	intron	protein_coding	chr1	24827117	24839858
chr1	25264988	25265149	RSRP1_intron_5	intron	protein_coding	chr1	25247520	25267738
chr1	25317164	25317557	RSRP1_intron_6	intron	protein_coding	chr1	25267916	25337976
chr1	25325160	25328621	RSRP1_intron_6	intron	protein_coding	chr1	25267916	25337976
chr1	25335297	25335488	RSRP1_intron_6	intron	protein_coding	chr1	25267916	25337976
chr1	25317164	25317557	RHD_intron_9	intron	protein_coding	chr1	25317080	25321887
chr1	25325160	25328621	RHD_intron_10	intron	protein_coding	chr1	25321963	25328896
chr1	25362897	25366391	RHCE_intron_1	intron	protein_coding	chr1	25362554	25370465
chr1	26183840	26183980	CNKSR1_intron_9	intron	protein_coding	chr1	26183831	26184069
chr1	30718608	30718635	MATN1_intron_5	intron	protein_coding	chr1	30716916	30718733
chr1	30894452	30894492	SDC3_intron_3	intron	protein_coding	chr1	30878741	30908447
chr1	30972264	30972442	PUM1_intron_12	intron	protein_coding	chr1	30968493	30974649
chr1	32266660	32266705	LCK_intron_1	intron	protein_coding	chr1	32251372	32274109
chr1	33307538	33308032	A3GALT2_intron_1	intron	protein_coding	chr1	33307454	33312050
chr1	37282329	37282358	AL353604.1_intron_3	intron	lincRNA	chr1	37276260	37324988
chr1	39512118	39512341	BMP8A_intron_3	intron	protein_coding	chr1	39511905	39521374
chr1	39773714	39774263	BMP8B_intron_4	intron	protein_coding	chr1	39764818	39774306
chr1	42183273	42183382	FOXJ3_intron_2	intron	protein_coding	chr1	42182025	42188735
chr1	46400921	46401137	FAAH_intron_1	intron	protein_coding	chr1	46394544	46402089
chr1	46886726	46887249	CYP4Z2P_intron_9	intron	transcribed_unprocessed_pseudogene	chr1	46885584	46887249
chr1	46887250	46887295	CYP4Z2P_10	exon	transcribed_unprocessed_pseudogene	chr1	46887250	46887295
chr1	46887296	46887341	CYP4Z2P_intron_10	intron	transcribed_unprocessed_pseudogene	chr1	46887296	46898841
chr1	46895280	46896765	CYP4Z2P_intron_10	intron	transcribed_unprocessed_pseudogene	chr1	46887296	46898841
chr1	47071584	47072456	CYP4Z1_intron_2	intron	protein_coding	chr1	47068764	47080621
chr1	47080513	47080621	CYP4Z1_intron_2	intron	protein_coding	chr1	47068764	47080621
chr1	47080622	47080667	CYP4Z1_3	CDS	protein_coding	chr1	47080622	47080667
chr1	47080668	47081224	CYP4Z1_intron_3	intron	protein_coding	chr1	47080668	47082332
chr1	47909821	47909854	TRABD2B_intron_5	intron	protein_coding	chr1	47801620	47994032
chr1	47965157	47965191	TRABD2B_intron_5	intron	protein_coding	chr1	47801620	47994032
chr1	48154671	48154736	SKINT1L_intron_4	intron	transcribed_unprocessed_pseudogene	chr1	48128574	48159547
chr1	48384350	48384400	SPATA6_intron_4	intron	protein_coding	chr1	48359771	48385307
chr1	51990085	51990265	RAB3B_intron_4	intron	protein_coding	chr1	51977118	51990550
chr1	53283774	53284107	LRP8_intron_17	intron	protein_coding	chr1	53280716	53289565
chr1	55935620	55935744	AL603840.1_intron_11	intron	lincRNA	chr1	55868249	55961881
chr1	55935766	55935912	AL603840.1_intron_11	intron	lincRNA	chr1	55868249	55961881
chr1	55983501	55983557	AL603840.1_intron_14	intron	lincRNA	chr1	55978579	56017722
chr1	55935620	55935744	LINC01753_intron_2	intron	lincRNA	chr1	55921412	55944914
chr1	55935766	55935912	LINC01753_intron_2	intron	lincRNA	chr1	55921412	55944914
chr1	56777231	56777271	FYB2_intron_16	intron	protein_coding	chr1	56767939	56787173
chr1	61924930	61925019	PATJ_intron_27	intron	protein_coding	chr1	61918077	61927728
chr1	62686164	62686487	DOCK7_intron_52	intron	protein_coding	chr1	62663131	62688225
chr1	64505600	64505624	CACHD1_intron_1	intron	protein_coding	chr1	64470943	64550592
chr1	64505704	64505775	CACHD1_intron_1	intron	protein_coding	chr1	64470943	64550592
chr1	65562176	65562560	LEPR_intron_3	intron	protein_coding	chr1	65525819	65565544
chr1	68735357	68736117	AL033530.1_intron_2	intron	lincRNA	chr1	68698451	68863822
chr1	71275649	71275859	ZRANB2-AS2_intron_19	intron	processed_transcript	chr1	71268479	71280524
chr1	71275864	71275946	ZRANB2-AS2_intron_19	intron	processed_transcript	chr1	71268479	71280524
chr1	71516552	71516968	NEGR1_intron_1	intron	protein_coding	chr1	71407571	71592815
chr1	71888972	71889045	NEGR1_intron_5	intron	protein_coding	chr1	71776298	71935077
chr1	71893541	71893795	NEGR1_intron_5	intron	protein_coding	chr1	71776298	71935077
chr1	74289486	74289605	FPGT-TNNI3K_intron_8	intron	protein_coding	chr1	74271709	74331448
chr1	75377461	75377711	SLC44A5_intron_22	intron	protein_coding	chr1	75339631	75396581
chr1	75382842	75383046	SLC44A5_intron_22	intron	protein_coding	chr1	75339631	75396581
chr1	75546196	75546510	SLC44A5_intron_24	intron	protein_coding	chr1	75541517	75611038
chr1	76119809	76119842	ST6GALNAC3_intron_1	intron	protein_coding	chr1	76074885	76313798
chr1	84053110	84053997	AC104454.2_intron_1	intron	lincRNA	chr1	84038630	84064690
chr1	84054076	84055421	AC104454.2_intron_1	intron	lincRNA	chr1	84038630	84064690
chr1	84055818	84056003	AC104454.2_intron_1	intron	lincRNA	chr1	84038630	84064690
chr1	84056393	84057379	AC104454.2_intron_1	intron	lincRNA	chr1	84038630	84064690
chr1	84058017	84058306	AC104454.2_intron_1	intron	lincRNA	chr1	84038630	84064690
chr1	84058409	84058512	AC104454.2_intron_1	intron	lincRNA	chr1	84038630	84064690
chr1	84058600	84058810	AC104454.2_intron_1	intron	lincRNA	chr1	84038630	84064690
chr1	85750692	85750850	COL24A1_intron_5	intron	protein_coding	chr1	85745507	85761394
chr1	85752133	85752536	COL24A1_intron_5	intron	protein_coding	chr1	85745507	85761394
chr1	85931023	85931422	COL24A1_intron_36	intron	protein_coding	chr1	85911434	85961247
chr1	93791551	93791631	BCAR3_intron_16	intron	protein_coding	chr1	93706143	93845565
chr1	94708259	94708317	SLC44A3-AS1_intron_10	intron	transcribed_processed_pseudogene	chr1	94705558	94731741
chr1	95225122	95225249	TMEM56-RWDD3_intron_6	intron	protein_coding	chr1	95173890	95230900
chr1	96746855	96746921	PTBP2_intron_2	intron	protein_coding	chr1	96723595	96751423
chr1	103621091	103621210	AMY2A_intron_6	intron	protein_coding	chr1	103620685	103621575
chr1	103621336	103621575	AMY2A_intron_6	intron	protein_coding	chr1	103620685	103621575
chr1	103621576	103621699	AMY2A_6	CDS	protein_coding	chr1	103621576	103621699
chr1	103621700	103621792	AMY2A_intron_7	intron	protein_coding	chr1	103621700	103621792
chr1	103621793	103621893	AMY2A_7	CDS	protein_coding	chr1	103621793	103621893
chr1	103621894	103622848	AMY2A_intron_8	intron	protein_coding	chr1	103621894	103623864
chr1	103625395	103625555	AMY2A_intron_10	intron	protein_coding	chr1	103624222	103625555
chr1	103625556	103625746	AMY2A_10	CDS	protein_coding	chr1	103625556	103625746
chr1	103625746	103625780	AMY2A_UTR_3	three_prime_UTR	protein_coding	chr1	103625746	103625780
chr1	103655497	103655928	AMY1A_UTR_1	five_prime_UTR	protein_coding	chr1	103655290	103655928
chr1	103655929	103656016	AMY1A_intron_1	intron	protein_coding	chr1	103655929	103656016
chr1	103656017	103656059	AMY1A_UTR_2	five_prime_UTR	protein_coding	chr1	103656017	103656059
chr1	103656060	103656283	AMY1A_intron_2	intron	protein_coding	chr1	103656060	103656283
chr1	103656284	103656330	AMY1A_UTR_3	five_prime_UTR	protein_coding	chr1	103656284	103656330
chr1	103656330	103656498	AMY1A_1	CDS	protein_coding	chr1	103656330	103656498
chr1	103656499	103656842	AMY1A_intron_3	intron	protein_coding	chr1	103656499	103656842
chr1	103656843	103656990	AMY1A_2	CDS	protein_coding	chr1	103656843	103656990
chr1	103656991	103657792	AMY1A_intron_4	intron	protein_coding	chr1	103656991	103657792
chr1	103657793	103657991	AMY1A_3	CDS	protein_coding	chr1	103657793	103657991
chr1	103657992	103658438	AMY1A_intron_5	intron	protein_coding	chr1	103657992	103658438
chr1	103658439	103658670	AMY1A_4	CDS	protein_coding	chr1	103658439	103658670
chr1	103658671	103659408	AMY1A_intron_6	intron	protein_coding	chr1	103658671	103659408
chr1	103659409	103659543	AMY1A_5	CDS	protein_coding	chr1	103659409	103659543
chr1	103659544	103660194	AMY1A_intron_7	intron	protein_coding	chr1	103659544	103660358
chr1	103661132	103661823	AMY1A_intron_9	intron	protein_coding	chr1	103660677	103662655
chr1	103662673	103662775	AMY1A_8	CDS	protein_coding	chr1	103662656	103662775
chr1	103662776	103662884	AMY1A_intron_10	intron	protein_coding	chr1	103662776	103662884
chr1	103662885	103663005	AMY1A_9	CDS	protein_coding	chr1	103662885	103663011
chr1	103663438	103663695	AMY1A_intron_11	intron	protein_coding	chr1	103663012	103664329
chr1	103664147	103664329	AMY1A_intron_11	intron	protein_coding	chr1	103663012	103664329
chr1	103664330	103664520	AMY1A_10	CDS	protein_coding	chr1	103664330	103664520
chr1	103664520	103664554	AMY1A_UTR_4	three_prime_UTR	protein_coding	chr1	103664520	103664554
chr1	103687415	103687448	AMY1B_UTR_1	three_prime_UTR	protein_coding	chr1	103687415	103687448
chr1	103687448	103687638	AMY1B_1	CDS	protein_coding	chr1	103687448	103687638
chr1	103687639	103688956	AMY1B_intron_1	intron	protein_coding	chr1	103687639	103688956
chr1	103688957	103689083	AMY1B_2	CDS	protein_coding	chr1	103688957	103689083
chr1	103689084	103689192	AMY1B_intron_2	intron	protein_coding	chr1	103689084	103689192
chr1	103689193	103689312	AMY1B_3	CDS	protein_coding	chr1	103689193	103689312
chr1	103689313	103690713	AMY1B_intron_3	intron	protein_coding	chr1	103689313	103691292
chr1	103691686	103692425	AMY1B_intron_5	intron	protein_coding	chr1	103691611	103692425
chr1	103692426	103692560	AMY1B_6	CDS	protein_coding	chr1	103692426	103692560
chr1	103692561	103693298	AMY1B_intron_6	intron	protein_coding	chr1	103692561	103693298
chr1	103693299	103693530	AMY1B_7	CDS	protein_coding	chr1	103693299	103693530
chr1	103693531	103693977	AMY1B_intron_7	intron	protein_coding	chr1	103693531	103693977
chr1	103693978	103694176	AMY1B_8	CDS	protein_coding	chr1	103693978	103694176
chr1	103694177	103694978	AMY1B_intron_8	intron	protein_coding	chr1	103694177	103694978
chr1	103694979	103695126	AMY1B_9	CDS	protein_coding	chr1	103694979	103695126
chr1	103695127	103695470	AMY1B_intron_9	intron	protein_coding	chr1	103695127	103695470
chr1	103695471	103695639	AMY1B_10	CDS	protein_coding	chr1	103695471	103695639
chr1	103695639	103695685	AMY1B_UTR_2	five_prime_UTR	protein_coding	chr1	103695639	103695685
chr1	103695686	103695909	AMY1B_intron_10	intron	protein_coding	chr1	103695686	103695909
chr1	103695910	103695952	AMY1B_UTR_3	five_prime_UTR	protein_coding	chr1	103695910	103695952
chr1	103695953	103696040	AMY1B_intron_11	intron	protein_coding	chr1	103695953	103696040
chr1	103696041	103696642	AMY1B_UTR_4	five_prime_UTR	protein_coding	chr1	103696041	103696680
chr1	103715825	103715917	AMYP1_intron_3	intron	unprocessed_pseudogene	chr1	103715825	103715917
chr1	103715918	103716018	AMYP1_4	exon	unprocessed_pseudogene	chr1	103715918	103716018
chr1	103716019	103716905	AMYP1_intron_4	intron	unprocessed_pseudogene	chr1	103716019	103717989
chr1	103718411	103718511	AMYP1_intron_6	intron	unprocessed_pseudogene	chr1	103718347	103719680
chr1	103719514	103719680	AMYP1_intron_6	intron	unprocessed_pseudogene	chr1	103718347	103719680
chr1	103719681	103719871	AMYP1_7	exon	unprocessed_pseudogene	chr1	103719681	103719871
chr1	103750581	103750637	AMY1C_1	CDS	protein_coding	chr1	103750469	103750637
chr1	103750638	103750981	AMY1C_intron_1	intron	protein_coding	chr1	103750638	103750981
chr1	103750982	103751129	AMY1C_2	CDS	protein_coding	chr1	103750982	103751129
chr1	103751130	103751931	AMY1C_intron_2	intron	protein_coding	chr1	103751130	103751931
chr1	103751932	103752130	AMY1C_3	CDS	protein_coding	chr1	103751932	103752130
chr1	103752131	103752577	AMY1C_intron_3	intron	protein_coding	chr1	103752131	103752577
chr1	103752578	103752809	AMY1C_4	CDS	protein_coding	chr1	103752578	103752809
chr1	103752810	103753547	AMY1C_intron_4	intron	protein_coding	chr1	103752810	103753547
chr1	103753548	103753682	AMY1C_5	CDS	protein_coding	chr1	103753548	103753682
chr1	103753683	103754168	AMY1C_intron_5	intron	protein_coding	chr1	103753683	103754497
chr1	103756413	103756793	AMY1C_intron_7	intron	protein_coding	chr1	103754815	103756793
chr1	103756794	103756913	AMY1C_8	CDS	protein_coding	chr1	103756794	103756913
chr1	103756914	103757022	AMY1C_intron_8	intron	protein_coding	chr1	103756914	103757022
chr1	103757023	103757149	AMY1C_9	CDS	protein_coding	chr1	103757023	103757149
chr1	103757150	103758467	AMY1C_intron_9	intron	protein_coding	chr1	103757150	103758467
chr1	103758468	103758658	AMY1C_10	CDS	protein_coding	chr1	103758468	103758658
chr1	103758658	103758690	AMY1C_UTR_2	three_prime_UTR	protein_coding	chr1	103758658	103758690
chr1	108227498	108228064	NBPF4_intron_2	intron	protein_coding	chr1	108226894	108228918
chr1	108229904	108232254	NBPF4_intron_3	intron	protein_coding	chr1	108229157	108232254
chr1	108232255	108232428	NBPF4_4	CDS	protein_coding	chr1	108232255	108232428
chr1	108232429	108233158	NBPF4_intron_4	intron	protein_coding	chr1	108232429	108233158
chr1	108233159	108233211	NBPF4_5	CDS	protein_coding	chr1	108233159	108233211
chr1	108233212	108233315	NBPF4_intron_5	intron	protein_coding	chr1	108233212	108234240
chr1	108234241	108234411	NBPF4_6	CDS	protein_coding	chr1	108234241	108234411
chr1	108234412	108234523	NBPF4_intron_6	intron	protein_coding	chr1	108234412	108235234
chr1	108235962	108236268	NBPF4_intron_7	intron	protein_coding	chr1	108235288	108236268
chr1	108236269	108236409	NBPF4_8	CDS	protein_coding	chr1	108236269	108236409
chr1	108236410	108237009	NBPF4_intron_8	intron	protein_coding	chr1	108236410	108237009
chr1	108237010	108237097	NBPF4_9	CDS	protein_coding	chr1	108237010	108237097
chr1	108237098	108237285	NBPF4_intron_9	intron	protein_coding	chr1	108237098	108237285
chr1	108237286	108237338	NBPF4_10	CDS	protein_coding	chr1	108237286	108237338
chr1	108237339	108238746	NBPF4_intron_10	intron	protein_coding	chr1	108237339	108238746
chr1	108238747	108238959	NBPF4_11	CDS	protein_coding	chr1	108238747	108238959
chr1	108238960	108239826	NBPF4_intron_11	intron	protein_coding	chr1	108238960	108239826
chr1	108239827	108239906	NBPF4_12	CDS	protein_coding	chr1	108239827	108239906
chr1	108239907	108240948	NBPF4_intron_12	intron	protein_coding	chr1	108239907	108240948
chr1	108242089	108242173	NBPF4_14	CDS	protein_coding	chr1	108242073	108242173
chr1	108242174	108243197	NBPF4_intron_14	intron	protein_coding	chr1	108242174	108243582
chr1	108261196	108262790	AL359258.1_1	exon	lincRNA	chr1	108261196	108262790
chr1	108262791	108263057	AL359258.1_intron_1	intron	lincRNA	chr1	108262791	108272802
chr1	108265559	108265684	AL359258.1_intron_1	intron	lincRNA	chr1	108262791	108272802
chr1	108269070	108272802	AL359258.1_intron_1	intron	lincRNA	chr1	108262791	108272802
chr1	108272803	108273689	AL359258.1_2	exon	lincRNA	chr1	108272803	108273689
chr1	108272943	108273321	SLC25A24P1_1	exon	transcribed_unprocessed_pseudogene	chr1	108272943	108273321
chr1	108273322	108273699	SLC25A24P1_intron_1	intron	transcribed_unprocessed_pseudogene	chr1	108273322	108284238
chr1	108273956	108274116	SLC25A24P1_intron_1	intron	transcribed_unprocessed_pseudogene	chr1	108273322	108284238
chr1	108275034	108275121	SLC25A24P1_intron_1	intron	transcribed_unprocessed_pseudogene	chr1	108273322	108284238
chr1	108278383	108278977	SLC25A24P1_intron_1	intron	transcribed_unprocessed_pseudogene	chr1	108273322	108284238
chr1	108280568	108284238	SLC25A24P1_intron_1	intron	transcribed_unprocessed_pseudogene	chr1	108273322	108284238
chr1	108284239	108284351	SLC25A24P1_2	exon	transcribed_unprocessed_pseudogene	chr1	108284239	108284351
chr1	108303350	108306576	SLC25A24P1_intron_2	intron	transcribed_unprocessed_pseudogene	chr1	108284352	108310483
chr1	108307108	108310215	SLC25A24P1_intron_2	intron	transcribed_unprocessed_pseudogene	chr1	108284352	108310483
chr1	108284352	108284747	SLC25A24P1_intron_2	intron	transcribed_unprocessed_pseudogene	chr1	108284352	108310483
chr1	108285670	108301811	SLC25A24P1_intron_2	intron	transcribed_unprocessed_pseudogene	chr1	108284352	108310483
chr1	108376673	108377678	NBPF5P_intron_2	intron	transcribed_unprocessed_pseudogene	chr1	108376297	108377705
chr1	108378895	108378934	NBPF5P_4	exon	transcribed_unprocessed_pseudogene	chr1	108378719	108378934
chr1	108378935	108379976	NBPF5P_intron_4	intron	transcribed_unprocessed_pseudogene	chr1	108378935	108379976
chr1	108379977	108380056	NBPF5P_5	exon	transcribed_unprocessed_pseudogene	chr1	108379977	108380056
chr1	108380057	108380923	NBPF5P_intron_5	intron	transcribed_unprocessed_pseudogene	chr1	108380057	108380923
chr1	108380924	108381136	NBPF5P_6	exon	transcribed_unprocessed_pseudogene	chr1	108380924	108381136
chr1	108381137	108382544	NBPF5P_intron_6	intron	transcribed_unprocessed_pseudogene	chr1	108381137	108382544
chr1	108382545	108382597	NBPF5P_7	exon	transcribed_unprocessed_pseudogene	chr1	108382545	108382597
chr1	108382598	108382869	NBPF5P_intron_7	intron	transcribed_unprocessed_pseudogene	chr1	108382598	108383473
chr1	108384122	108385819	NBPF5P_intron_8	intron	transcribed_unprocessed_pseudogene	chr1	108383615	108385819
chr1	108385820	108385960	NBPF5P_9	exon	transcribed_unprocessed_pseudogene	chr1	108385820	108385960
chr1	108385961	108387109	NBPF5P_intron_9	intron	transcribed_unprocessed_pseudogene	chr1	108385961	108410502
chr1	108409480	108410502	NBPF5P_intron_9	intron	transcribed_unprocessed_pseudogene	chr1	108385961	108410502
chr1	108387935	108408839	NBPF5P_intron_9	intron	transcribed_unprocessed_pseudogene	chr1	108385961	108410502
chr1	108410503	108410814	NBPF5P_10	exon	transcribed_unprocessed_pseudogene	chr1	108410503	108410814
chr1	108384122	108387109	SLC25A24P2_intron_1	intron	unprocessed_pseudogene	chr1	108383895	108410026
chr1	108409480	108410026	SLC25A24P2_intron_1	intron	unprocessed_pseudogene	chr1	108383895	108410026
chr1	108387935	108408839	SLC25A24P2_intron_1	intron	unprocessed_pseudogene	chr1	108383895	108410026
chr1	108410027	108410139	SLC25A24P2_2	exon	unprocessed_pseudogene	chr1	108410027	108410139
chr1	108414632	108414928	SLC25A24P2_intron_2	intron	unprocessed_pseudogene	chr1	108410140	108421055
chr1	108415286	108416013	SLC25A24P2_intron_2	intron	unprocessed_pseudogene	chr1	108410140	108421055
chr1	108417179	108417496	SLC25A24P2_intron_2	intron	unprocessed_pseudogene	chr1	108410140	108421055
chr1	108417799	108418273	SLC25A24P2_intron_2	intron	unprocessed_pseudogene	chr1	108410140	108421055
chr1	108420230	108421055	SLC25A24P2_intron_2	intron	unprocessed_pseudogene	chr1	108410140	108421055
chr1	108410140	108413826	SLC25A24P2_intron_2	intron	unprocessed_pseudogene	chr1	108410140	108421055
chr1	108421056	108421295	SLC25A24P2_3	exon	unprocessed_pseudogene	chr1	108421056	108421295
chr1	108420689	108421574	AL390038.1_1	exon	lincRNA	chr1	108420689	108421574
chr1	108421575	108425484	AL390038.1_intron_1	intron	lincRNA	chr1	108421575	108431588
chr1	108425849	108425951	AL390038.1_intron_1	intron	lincRNA	chr1	108421575	108431588
chr1	108427451	108427687	AL390038.1_intron_1	intron	lincRNA	chr1	108421575	108431588
chr1	108428364	108429089	AL390038.1_intron_1	intron	lincRNA	chr1	108421575	108431588
chr1	108430350	108430530	AL390038.1_intron_1	intron	lincRNA	chr1	108421575	108431588
chr1	108431225	108431588	AL390038.1_intron_1	intron	lincRNA	chr1	108421575	108431588
chr1	108431589	108433184	AL390038.1_2	exon	lincRNA	chr1	108431589	108433184
chr1	108453323	108453395	NBPF6_3	CDS	protein_coding	chr1	108453180	108453395
chr1	108453396	108454437	NBPF6_intron_4	intron	protein_coding	chr1	108453396	108454437
chr1	108454438	108454517	NBPF6_4	CDS	protein_coding	chr1	108454438	108454517
chr1	108454518	108455384	NBPF6_intron_5	intron	protein_coding	chr1	108454518	108455384
chr1	108455385	108455597	NBPF6_5	CDS	protein_coding	chr1	108455385	108455597
chr1	108455598	108457005	NBPF6_intron_6	intron	protein_coding	chr1	108455598	108457005
chr1	108457006	108457058	NBPF6_6	CDS	protein_coding	chr1	108457006	108457058
chr1	108457059	108457246	NBPF6_intron_7	intron	protein_coding	chr1	108457059	108457246
chr1	108457247	108457334	NBPF6_7	CDS	protein_coding	chr1	108457247	108457334
chr1	108457335	108457934	NBPF6_intron_8	intron	protein_coding	chr1	108457335	108457934
chr1	108457935	108458075	NBPF6_8	CDS	protein_coding	chr1	108457935	108458075
chr1	108458076	108458318	NBPF6_intron_9	intron	protein_coding	chr1	108458076	108459056
chr1	108459899	108459931	NBPF6_intron_10	intron	protein_coding	chr1	108459110	108459931
chr1	108459932	108460102	NBPF6_10	CDS	protein_coding	chr1	108459932	108460102
chr1	108460103	108460173	NBPF6_intron_11	intron	protein_coding	chr1	108460103	108461131
chr1	108460941	108461131	NBPF6_intron_11	intron	protein_coding	chr1	108460103	108461131
chr1	108461132	108461184	NBPF6_11	CDS	protein_coding	chr1	108461132	108461184
chr1	108461185	108461914	NBPF6_intron_12	intron	protein_coding	chr1	108461185	108461914
chr1	108461915	108462088	NBPF6_12	CDS	protein_coding	chr1	108461915	108462088
chr1	108462089	108464595	NBPF6_intron_13	intron	protein_coding	chr1	108462089	108465186
chr1	108466147	108467103	NBPF6_intron_14	intron	protein_coding	chr1	108465425	108467449
chr1	109680803	109681045	GSTM2_intron_9	intron	protein_coding	chr1	109675287	109681807
chr1	109683416	109683700	GSTM2_UTR_9	three_prime_UTR	protein_coding	chr1	109683206	109683997
chr1	109699254	109699621	GSTM2_intron_11	intron	protein_coding	chr1	109683998	109701650
chr1	112292483	112293167	AL445426.1_intron_1	intron	lincRNA	chr1	112177614	112360360
chr1	112294152	112294188	AL445426.1_intron_1	intron	lincRNA	chr1	112177614	112360360
chr1	112294238	112294413	AL445426.1_intron_1	intron	lincRNA	chr1	112177614	112360360
chr1	112294901	112295019	AL445426.1_intron_1	intron	lincRNA	chr1	112177614	112360360
chr1	113497873	113498927	MAGI3_intron_1	intron	protein_coding	chr1	113391350	113549513
chr1	113499909	113500278	MAGI3_intron_1	intron	protein_coding	chr1	113391350	113549513
chr1	113500749	113501405	MAGI3_intron_1	intron	protein_coding	chr1	113391350	113549513
chr1	113502311	113502452	MAGI3_intron_1	intron	protein_coding	chr1	113391350	113549513
chr1	117431177	117431212	MAN1A2_intron_5	intron	protein_coding	chr1	117420650	117442229
chr1	119991058	119991264	NOTCH2_intron_30	intron	protein_coding	chr1	119987083	119992779
chr1	119991270	119991326	NOTCH2_intron_30	intron	protein_coding	chr1	119987083	119992779
chr1	119992370	119992779	NOTCH2_intron_30	intron	protein_coding	chr1	119987083	119992779
chr1	119992780	119993161	NOTCH2_UTR_3	three_prime_UTR	protein_coding	chr1	119992780	119996672
chr1	120008144	120008336	NOTCH2_intron_33	intron	protein_coding	chr1	120005589	120029904
chr1	120016559	120016959	NOTCH2_intron_33	intron	protein_coding	chr1	120005589	120029904
chr1	120019114	120020368	NOTCH2_intron_33	intron	protein_coding	chr1	120005589	120029904
chr1	120022087	120022205	NOTCH2_intron_33	intron	protein_coding	chr1	120005589	120029904
chr1	120035907	120036464	NOTCH2_intron_34	intron	protein_coding	chr1	120029989	120051482
chr1	120044751	120045073	NOTCH2_intron_34	intron	protein_coding	chr1	120029989	120051482
chr1	120049682	120049792	NOTCH2_intron_34	intron	protein_coding	chr1	120029989	120051482
chr1	120050492	120051044	NOTCH2_intron_34	intron	protein_coding	chr1	120029989	120051482
chr1	120051483	120051779	NOTCH2_UTR_5	five_prime_UTR	protein_coding	chr1	120051483	120051779
chr1	120051780	120053029	NOTCH2_intron_35	intron	protein_coding	chr1	120051780	120054118
chr1	120056317	120056697	NOTCH2_intron_36	intron	protein_coding	chr1	120054226	120069332
chr1	120062051	120062413	NOTCH2_intron_36	intron	protein_coding	chr1	120054226	120069332
chr1	120126974	120127074	RNU6-465P_1	exon	snRNA	chr1	120126974	120127074
chr1	120173464	120173690	SEC22B_intron_5	intron	protein_coding	chr1	120168950	120176305
chr1	120174921	120175168	SEC22B_intron_5	intron	protein_coding	chr1	120168950	120176305
chr1	120205503	120206113	AC244669.2_intron_1	intron	unprocessed_pseudogene	chr1	120197318	120251412
chr1	120206810	120207880	AC244669.2_intron_1	intron	unprocessed_pseudogene	chr1	120197318	120251412
chr1	120212137	120212592	AC244669.2_intron_1	intron	unprocessed_pseudogene	chr1	120197318	120251412
chr1	120213674	120214167	AC244669.2_intron_1	intron	unprocessed_pseudogene	chr1	120197318	120251412
chr1	120235296	120236355	AC244669.2_intron_1	intron	unprocessed_pseudogene	chr1	120197318	120251412
chr1	120239612	120240013	AC244669.2_intron_1	intron	unprocessed_pseudogene	chr1	120197318	120251412
chr1	120243704	120243886	AC244669.2_intron_1	intron	unprocessed_pseudogene	chr1	120197318	120251412
chr1	120248509	120249934	AC244669.2_intron_1	intron	unprocessed_pseudogene	chr1	120197318	120251412
chr1	120250737	120251289	AC244669.2_intron_1	intron	unprocessed_pseudogene	chr1	120197318	120251412
chr1	120241201	120242896	AC244669.2_intron_1	intron	unprocessed_pseudogene	chr1	120197318	120251412
chr1	120255396	120255947	AC244669.2_intron_2	intron	unprocessed_pseudogene	chr1	120251470	120256601
chr1	120257044	120257526	AC244669.2_intron_3	intron	unprocessed_pseudogene	chr1	120256755	120277924
chr1	120262410	120263662	AC244669.2_intron_3	intron	unprocessed_pseudogene	chr1	120256755	120277924
chr1	120267555	120267756	AC244669.2_intron_3	intron	unprocessed_pseudogene	chr1	120256755	120277924
chr1	120272145	120272528	AC244669.2_intron_3	intron	unprocessed_pseudogene	chr1	120256755	120277924
chr1	120277523	120277924	AC244669.2_intron_3	intron	unprocessed_pseudogene	chr1	120256755	120277924
chr1	120274510	120276681	AC244669.2_intron_3	intron	unprocessed_pseudogene	chr1	120256755	120277924
chr1	120277925	120278036	AC244669.2_4	exon	unprocessed_pseudogene	chr1	120277925	120278036
chr1	120278037	120278130	AC244669.2_intron_4	intron	unprocessed_pseudogene	chr1	120278037	120319189
chr1	120278875	120280997	AC244669.2_intron_4	intron	unprocessed_pseudogene	chr1	120278037	120319189
chr1	120281442	120283822	AC244669.2_intron_4	intron	unprocessed_pseudogene	chr1	120278037	120319189
chr1	120284720	120286538	AC244669.2_intron_4	intron	unprocessed_pseudogene	chr1	120278037	120319189
chr1	120300013	120305522	AC244669.2_intron_4	intron	unprocessed_pseudogene	chr1	120278037	120319189
chr1	120308326	120310050	AC244669.2_intron_4	intron	unprocessed_pseudogene	chr1	120278037	120319189
chr1	120310564	120314972	AC244669.2_intron_4	intron	unprocessed_pseudogene	chr1	120278037	120319189
chr1	120318859	120319189	AC244669.2_intron_4	intron	unprocessed_pseudogene	chr1	120278037	120319189
chr1	120286838	120299100	AC244669.2_intron_4	intron	unprocessed_pseudogene	chr1	120278037	120319189
chr1	120319190	120319314	AC244669.2_5	exon	unprocessed_pseudogene	chr1	120319190	120319314
chr1	120319315	120319375	AC244669.2_intron_5	intron	unprocessed_pseudogene	chr1	120319315	120319502
chr1	120267555	120267756	AC244669.1_1	exon	transcribed_unprocessed_pseudogene	chr1	120267334	120267838
chr1	120272145	120272528	AC244669.1_intron_1	intron	transcribed_unprocessed_pseudogene	chr1	120267839	120336867
chr1	120277523	120278130	AC244669.1_intron_1	intron	transcribed_unprocessed_pseudogene	chr1	120267839	120336867
chr1	120278875	120280997	AC244669.1_intron_1	intron	transcribed_unprocessed_pseudogene	chr1	120267839	120336867
chr1	120281442	120283822	AC244669.1_intron_1	intron	transcribed_unprocessed_pseudogene	chr1	120267839	120336867
chr1	120284720	120286538	AC244669.1_intron_1	intron	transcribed_unprocessed_pseudogene	chr1	120267839	120336867
chr1	120300013	120305522	AC244669.1_intron_1	intron	transcribed_unprocessed_pseudogene	chr1	120267839	120336867
chr1	120308326	120310050	AC244669.1_intron_1	intron	transcribed_unprocessed_pseudogene	chr1	120267839	120336867
chr1	120310564	120314972	AC244669.1_intron_1	intron	transcribed_unprocessed_pseudogene	chr1	120267839	120336867
chr1	120318859	120319375	AC244669.1_intron_1	intron	transcribed_unprocessed_pseudogene	chr1	120267839	120336867
chr1	120320002	120320324	AC244669.1_intron_1	intron	transcribed_unprocessed_pseudogene	chr1	120267839	120336867
chr1	120320895	120321026	AC244669.1_intron_1	intron	transcribed_unprocessed_pseudogene	chr1	120267839	120336867
chr1	120336844	120336867	AC244669.1_intron_1	intron	transcribed_unprocessed_pseudogene	chr1	120267839	120336867
chr1	120274510	120276681	AC244669.1_intron_1	intron	transcribed_unprocessed_pseudogene	chr1	120267839	120336867
chr1	120286838	120299100	AC244669.1_intron_1	intron	transcribed_unprocessed_pseudogene	chr1	120267839	120336867
chr1	120336868	120336907	AC244669.1_2	exon	transcribed_unprocessed_pseudogene	chr1	120336868	120336907
chr1	120336908	120337419	AC244669.1_intron_2	intron	transcribed_unprocessed_pseudogene	chr1	120336908	120337419
chr1	120337420	120337614	AC244669.1_3	exon	transcribed_unprocessed_pseudogene	chr1	120337420	120337614
chr1	120337615	120340480	AC244669.1_intron_3	intron	transcribed_unprocessed_pseudogene	chr1	120337615	120340754
chr1	120437063	120438542	NBPF8_intron_1	intron	unprocessed_pseudogene	chr1	120436698	120438542
chr1	120438543	120438646	NBPF8_2	exon	unprocessed_pseudogene	chr1	120438543	120438646
chr1	120438647	120439474	NBPF8_intron_2	intron	unprocessed_pseudogene	chr1	120438647	120439474
chr1	120439475	120439690	NBPF8_3	exon	unprocessed_pseudogene	chr1	120439475	120439690
chr1	120439691	120440740	NBPF8_intron_3	intron	unprocessed_pseudogene	chr1	120439691	120440740
chr1	120440741	120440814	NBPF8_4	exon	unprocessed_pseudogene	chr1	120440741	120440814
chr1	120440815	120440966	NBPF8_intron_4	intron	unprocessed_pseudogene	chr1	120440815	120441276
chr1	120441870	120442741	NBPF8_intron_5	intron	unprocessed_pseudogene	chr1	120441490	120442839
chr1	120443283	120444895	NBPF8_intron_6	intron	unprocessed_pseudogene	chr1	120443051	120444895
chr1	120444896	120444999	NBPF8_7	exon	unprocessed_pseudogene	chr1	120444896	120444999
chr1	120445000	120445713	NBPF8_intron_7	intron	unprocessed_pseudogene	chr1	120445000	120445827
chr1	120446583	120447092	NBPF8_intron_8	intron	unprocessed_pseudogene	chr1	120446044	120447092
chr1	120447093	120447166	NBPF8_9	exon	unprocessed_pseudogene	chr1	120447093	120447166
chr1	120447167	120447579	NBPF8_intron_9	intron	unprocessed_pseudogene	chr1	120447167	120447628
chr1	120447705	120447751	NBPF8_10	exon	unprocessed_pseudogene	chr1	120447629	120447841
chr1	120447880	120448861	NBPF8_intron_10	intron	unprocessed_pseudogene	chr1	120447842	120449191
chr1	120458065	120458810	NBPF8_intron_16	intron	unprocessed_pseudogene	chr1	120455461	120459365
chr1	120466901	120467303	NBPF8_25	exon	unprocessed_pseudogene	chr1	120465977	120467739
chr1	120510454	120510729	AC241952.1_intron_13	intron	transcribed_unprocessed_pseudogene	chr1	120509671	120511664
chr1	120513993	120514587	AC241952.1_intron_16	intron	transcribed_unprocessed_pseudogene	chr1	120513818	120514823
chr1	120517464	120517505	AC241952.1_intron_18	intron	transcribed_unprocessed_pseudogene	chr1	120517353	120518528
chr1	120536310	120536402	AC241952.1_25	exon	transcribed_unprocessed_pseudogene	chr1	120536310	120536402
chr1	120536403	120536793	AC241952.1_intron_25	intron	transcribed_unprocessed_pseudogene	chr1	120536403	120538321
chr1	120553835	120553881	AC241952.1_intron_36	intron	transcribed_unprocessed_pseudogene	chr1	120550277	120573070
chr1	120567375	120567613	AC241952.1_intron_36	intron	transcribed_unprocessed_pseudogene	chr1	120550277	120573070
chr1	120574749	120575338	AC241952.1_intron_37	intron	transcribed_unprocessed_pseudogene	chr1	120573190	120578704
chr1	120577956	120578301	AC241952.1_intron_37	intron	transcribed_unprocessed_pseudogene	chr1	120573190	120578704
chr1	120592854	120598518	AC241952.1_intron_39	intron	transcribed_unprocessed_pseudogene	chr1	120579195	120620353
chr1	120611973	120613686	AC241952.1_intron_39	intron	transcribed_unprocessed_pseudogene	chr1	120579195	120620353
chr1	120614450	120616974	AC241952.1_intron_39	intron	transcribed_unprocessed_pseudogene	chr1	120579195	120620353
chr1	120620227	120620353	AC241952.1_intron_39	intron	transcribed_unprocessed_pseudogene	chr1	120579195	120620353
chr1	120599144	120611372	AC241952.1_intron_39	intron	transcribed_unprocessed_pseudogene	chr1	120579195	120620353
chr1	120617400	120619596	AC241952.1_intron_39	intron	transcribed_unprocessed_pseudogene	chr1	120579195	120620353
chr1	120583371	120589928	AC241952.1_intron_39	intron	transcribed_unprocessed_pseudogene	chr1	120579195	120620353
chr1	120620354	120620465	AC241952.1_40	exon	transcribed_unprocessed_pseudogene	chr1	120620354	120620465
chr1	120620466	120624102	AC241952.1_intron_40	intron	transcribed_unprocessed_pseudogene	chr1	120620466	120641606
chr1	120630731	120630976	AC241952.1_intron_40	intron	transcribed_unprocessed_pseudogene	chr1	120620466	120641606
chr1	120640762	120641274	AC241952.1_intron_40	intron	transcribed_unprocessed_pseudogene	chr1	120620466	120641606
chr1	120634684	120635950	AC241952.1_intron_40	intron	transcribed_unprocessed_pseudogene	chr1	120620466	120641606
chr1	120642582	120643121	AC241952.1_intron_41	intron	transcribed_unprocessed_pseudogene	chr1	120641760	120646871
chr1	120647258	120647619	AC241952.1_intron_42	intron	transcribed_unprocessed_pseudogene	chr1	120646929	120701055
chr1	120649079	120649894	AC241952.1_intron_42	intron	transcribed_unprocessed_pseudogene	chr1	120646929	120701055
chr1	120655498	120657237	AC241952.1_intron_42	intron	transcribed_unprocessed_pseudogene	chr1	120646929	120701055
chr1	120658446	120658714	AC241952.1_intron_42	intron	transcribed_unprocessed_pseudogene	chr1	120646929	120701055
chr1	120662203	120663099	AC241952.1_intron_42	intron	transcribed_unprocessed_pseudogene	chr1	120646929	120701055
chr1	120669804	120670077	AC241952.1_intron_42	intron	transcribed_unprocessed_pseudogene	chr1	120646929	120701055
chr1	120684327	120684422	AC241952.1_intron_42	intron	transcribed_unprocessed_pseudogene	chr1	120646929	120701055
chr1	120685629	120686436	AC241952.1_intron_42	intron	transcribed_unprocessed_pseudogene	chr1	120646929	120701055
chr1	120687395	120687474	AC241952.1_intron_42	intron	transcribed_unprocessed_pseudogene	chr1	120646929	120701055
chr1	120688084	120688352	AC241952.1_intron_42	intron	transcribed_unprocessed_pseudogene	chr1	120646929	120701055
chr1	120690714	120691792	AC241952.1_intron_42	intron	transcribed_unprocessed_pseudogene	chr1	120646929	120701055
chr1	120692342	120693046	AC241952.1_intron_42	intron	transcribed_unprocessed_pseudogene	chr1	120646929	120701055
chr1	120697196	120698318	AC241952.1_intron_42	intron	transcribed_unprocessed_pseudogene	chr1	120646929	120701055
chr1	120731083	120731628	NBPF26_intron_1	intron	protein_coding	chr1	120724251	120763626
chr1	120733925	120734009	NBPF26_intron_1	intron	protein_coding	chr1	120724251	120763626
chr1	120736877	120737308	NBPF26_intron_1	intron	protein_coding	chr1	120724251	120763626
chr1	120740669	120742263	NBPF26_intron_1	intron	protein_coding	chr1	120724251	120763626
chr1	120742417	120743134	NBPF26_intron_1	intron	protein_coding	chr1	120724251	120763626
chr1	120746216	120746403	NBPF26_intron_1	intron	protein_coding	chr1	120724251	120763626
chr1	120748419	120748899	NBPF26_intron_1	intron	protein_coding	chr1	120724251	120763626
chr1	120751882	120752311	NBPF26_intron_1	intron	protein_coding	chr1	120724251	120763626
chr1	120757140	120757777	NBPF26_intron_1	intron	protein_coding	chr1	120724251	120763626
chr1	120771258	120771393	NBPF26_intron_2	intron	protein_coding	chr1	120763710	120784972
chr1	120773225	120773353	NBPF26_intron_2	intron	protein_coding	chr1	120763710	120784972
chr1	120774285	120774559	NBPF26_intron_2	intron	protein_coding	chr1	120763710	120784972
chr1	120776592	120777159	NBPF26_intron_2	intron	protein_coding	chr1	120763710	120784972
chr1	120779210	120779263	NBPF26_intron_2	intron	protein_coding	chr1	120763710	120784972
chr1	120785609	120785823	NBPF26_intron_3	intron	protein_coding	chr1	120785234	120793159
chr1	120795294	120795696	NBPF26_intron_6	intron	protein_coding	chr1	120793878	120805416
chr1	120797130	120798165	NBPF26_intron_6	intron	protein_coding	chr1	120793878	120805416
chr1	120820753	120821520	NBPF26_intron_17	intron	protein_coding	chr1	120818175	120822102
chr1	120825708	120826697	NBPF26_intron_21	intron	protein_coding	chr1	120824918	120829762
chr1	120826719	120828334	NBPF26_intron_21	intron	protein_coding	chr1	120824918	120829762
chr1	120829036	120829354	NBPF26_intron_21	intron	protein_coding	chr1	120824918	120829762
chr1	120834450	120834493	NBPF26_intron_27	intron	protein_coding	chr1	120833776	120834493
chr1	120834494	120834546	NBPF26_UTR_11	three_prime_UTR	protein_coding	chr1	120834494	120834546
chr1	120834547	120834628	NBPF26_intron_28	intron	protein_coding	chr1	120834547	120834628
chr1	120834629	120834802	NBPF26_22	CDS	protein_coding	chr1	120834629	120834802
chr1	120834803	120835554	NBPF26_intron_29	intron	protein_coding	chr1	120834803	120836515
chr1	120835793	120836085	NBPF26_intron_29	intron	protein_coding	chr1	120834803	120836515
chr1	120836227	120836515	NBPF26_intron_29	intron	protein_coding	chr1	120834803	120836515
chr1	120837129	120837167	NBPF26_intron_30	intron	protein_coding	chr1	120836569	120837167
chr1	120837168	120837341	NBPF26_UTR_12	three_prime_UTR	protein_coding	chr1	120837168	120837341
chr1	120837342	120837471	NBPF26_intron_31	intron	protein_coding	chr1	120837342	120838049
chr1	120838780	120838917	NBPF26_UTR_14	three_prime_UTR	protein_coding	chr1	120838744	120838917
chr1	120838918	120839583	NBPF26_intron_33	intron	protein_coding	chr1	120838918	120839630
chr1	120841284	120841481	NBPF26_UTR_16	three_prime_UTR	protein_coding	chr1	120840349	120841481
chr1	120914618	120918136	LINC00623_intron_1	intron	lincRNA	chr1	120913451	120952437
chr1	120923060	120923335	LINC00623_intron_1	intron	lincRNA	chr1	120913451	120952437
chr1	121025542	121026120	AC241377.2_intron_1	intron	transcribed_unprocessed_pseudogene	chr1	120985867	121029590
chr1	121140242	121140443	AC244453.1_intron_3	intron	lincRNA	chr1	121128233	121146648
chr1	121173713	121173894	FAM72B_intron_1	intron	protein_coding	chr1	121168836	121177206
chr1	121187011	121187409	SRGAP2C_UTR_2	five_prime_UTR	protein_coding	chr1	121186904	121187513
chr1	121197603	121197870	SRGAP2C_intron_2	intron	protein_coding	chr1	121187514	121284801
chr1	121205148	121205701	SRGAP2C_intron_2	intron	protein_coding	chr1	121187514	121284801
chr1	121215232	121215556	SRGAP2C_intron_2	intron	protein_coding	chr1	121187514	121284801
chr1	121219527	121219836	SRGAP2C_intron_2	intron	protein_coding	chr1	121187514	121284801
chr1	121232119	121232317	SRGAP2C_intron_2	intron	protein_coding	chr1	121187514	121284801
chr1	121242643	121242934	SRGAP2C_intron_2	intron	protein_coding	chr1	121187514	121284801
chr1	121244835	121245371	SRGAP2C_intron_2	intron	protein_coding	chr1	121187514	121284801
chr1	121247482	121247842	SRGAP2C_intron_2	intron	protein_coding	chr1	121187514	121284801
chr1	121249032	121249343	SRGAP2C_intron_2	intron	protein_coding	chr1	121187514	121284801
chr1	121251331	121251669	SRGAP2C_intron_2	intron	protein_coding	chr1	121187514	121284801
chr1	121252138	121253265	SRGAP2C_intron_2	intron	protein_coding	chr1	121187514	121284801
chr1	121256731	121256874	SRGAP2C_intron_2	intron	protein_coding	chr1	121187514	121284801
chr1	121261498	121261909	SRGAP2C_intron_2	intron	protein_coding	chr1	121187514	121284801
chr1	121281875	121282044	SRGAP2C_intron_2	intron	protein_coding	chr1	121187514	121284801
chr1	121298729	121298898	SRGAP2C_intron_3	intron	protein_coding	chr1	121284996	121324476
chr1	121311418	121311726	SRGAP2C_intron_3	intron	protein_coding	chr1	121284996	121324476
chr1	121332982	121334098	SRGAP2C_intron_4	intron	protein_coding	chr1	121324641	121365291
chr1	121341944	121342163	SRGAP2C_intron_4	intron	protein_coding	chr1	121324641	121365291
chr1	121344544	121344921	SRGAP2C_intron_4	intron	protein_coding	chr1	121324641	121365291
chr1	121368985	121369117	SRGAP2C_intron_5	intron	protein_coding	chr1	121365356	121373969
chr1	121373319	121373631	SRGAP2C_intron_5	intron	protein_coding	chr1	121365356	121373969
chr1	121386421	121386504	SRGAP2C_intron_8	intron	protein_coding	chr1	121382926	121386504
chr1	121386505	121386607	SRGAP2C_7	CDS	protein_coding	chr1	121386505	121386607
chr1	121386608	121387145	SRGAP2C_intron_9	intron	protein_coding	chr1	121386608	121387632
chr1	121389619	121389992	SRGAP2C_UTR_4	three_prime_UTR	protein_coding	chr1	121387855	121392822
chr1	121533005	121533308	EMBP1_intron_1	intron	transcribed_unprocessed_pseudogene	chr1	121519460	121538321
chr1	121536330	121536600	EMBP1_intron_1	intron	transcribed_unprocessed_pseudogene	chr1	121519460	121538321
chr1	143343180	143343275	AC242852.1_1	exon	unprocessed_pseudogene	chr1	143343180	143343275
chr1	143354620	143354645	AC242852.2_intron_1	intron	unprocessed_pseudogene	chr1	143354620	143367585
chr1	143357843	143357868	AC242852.2_intron_1	intron	unprocessed_pseudogene	chr1	143354620	143367585
chr1	143358717	143359506	AC242852.2_intron_1	intron	unprocessed_pseudogene	chr1	143354620	143367585
chr1	143360025	143360401	AC242852.2_intron_1	intron	unprocessed_pseudogene	chr1	143354620	143367585
chr1	143361438	143361563	AC242852.2_intron_1	intron	unprocessed_pseudogene	chr1	143354620	143367585
chr1	143362648	143364282	AC242852.2_intron_1	intron	unprocessed_pseudogene	chr1	143354620	143367585
chr1	143365386	143365579	AC242852.2_intron_1	intron	unprocessed_pseudogene	chr1	143354620	143367585
chr1	143367453	143367585	AC242852.2_intron_1	intron	unprocessed_pseudogene	chr1	143354620	143367585
chr1	143367586	143367719	AC242852.2_2	exon	unprocessed_pseudogene	chr1	143367586	143367719
chr1	143367720	143368176	AC242852.2_intron_2	intron	unprocessed_pseudogene	chr1	143367720	143372216
chr1	143369890	143370465	AC242852.2_intron_2	intron	unprocessed_pseudogene	chr1	143367720	143372216
chr1	143371082	143372072	AC242852.2_intron_2	intron	unprocessed_pseudogene	chr1	143367720	143372216
chr1	143372509	143372723	AC242852.2_intron_3	intron	unprocessed_pseudogene	chr1	143372344	143376804
chr1	143373810	143374158	AC242852.2_intron_3	intron	unprocessed_pseudogene	chr1	143372344	143376804
chr1	143376019	143376746	AC242852.2_intron_3	intron	unprocessed_pseudogene	chr1	143372344	143376804
chr1	143378523	143378822	AC242852.2_intron_4	intron	unprocessed_pseudogene	chr1	143377754	143385950
chr1	143379628	143380072	AC242852.2_intron_4	intron	unprocessed_pseudogene	chr1	143377754	143385950
chr1	143382971	143383948	AC242852.2_intron_4	intron	unprocessed_pseudogene	chr1	143377754	143385950
chr1	143384110	143384267	AC242852.2_intron_4	intron	unprocessed_pseudogene	chr1	143377754	143385950
chr1	143463141	143463297	AC239859.5_intron_2	intron	unprocessed_pseudogene	chr1	143462792	143463297
chr1	143463298	143463408	AC239859.5_3	exon	unprocessed_pseudogene	chr1	143463298	143463408
chr1	143463409	143463638	AC239859.5_intron_3	intron	unprocessed_pseudogene	chr1	143463409	143464738
chr1	143465096	143465158	AC239859.5_intron_4	intron	unprocessed_pseudogene	chr1	143464905	143465158
chr1	143465159	143465341	AC239859.5_5	exon	unprocessed_pseudogene	chr1	143465159	143465341
chr1	143465342	143466631	AC239859.5_intron_5	intron	unprocessed_pseudogene	chr1	143465342	143470613
chr1	143468300	143469376	AC239859.5_intron_5	intron	unprocessed_pseudogene	chr1	143465342	143470613
chr1	143471974	143472105	AC239859.5_intron_7	intron	unprocessed_pseudogene	chr1	143471014	143476544
chr1	143474412	143474570	AC239859.5_intron_7	intron	unprocessed_pseudogene	chr1	143471014	143476544
chr1	143475274	143475493	AC239859.5_intron_7	intron	unprocessed_pseudogene	chr1	143471014	143476544
chr1	143475679	143476166	AC239859.5_intron_7	intron	unprocessed_pseudogene	chr1	143471014	143476544
chr1	143476545	143476662	AC239859.5_8	exon	unprocessed_pseudogene	chr1	143476545	143476662
chr1	143476663	143478227	AC239859.5_intron_8	intron	unprocessed_pseudogene	chr1	143476663	143479428
chr1	143479429	143479551	AC239859.5_9	exon	unprocessed_pseudogene	chr1	143479429	143479551
chr1	143479552	143479605	AC239859.5_intron_9	intron	unprocessed_pseudogene	chr1	143479552	143498742
chr1	143481275	143482123	AC239859.5_intron_9	intron	unprocessed_pseudogene	chr1	143479552	143498742
chr1	143485793	143485974	AC239859.5_intron_9	intron	unprocessed_pseudogene	chr1	143479552	143498742
chr1	143487705	143487989	AC239859.5_intron_9	intron	unprocessed_pseudogene	chr1	143479552	143498742
chr1	143491840	143492170	AC239859.5_intron_9	intron	unprocessed_pseudogene	chr1	143479552	143498742
chr1	143492637	143492945	AC239859.5_intron_9	intron	unprocessed_pseudogene	chr1	143479552	143498742
chr1	143497295	143497346	AC239859.5_intron_9	intron	unprocessed_pseudogene	chr1	143479552	143498742
chr1	143487772	143487989	NKAIN1P1_1	exon	processed_pseudogene	chr1	143487772	143488353
chr1	143499416	143499470	AC239859.3_intron_1	intron	lincRNA	chr1	143499376	143499470
chr1	143499471	143499548	AC239859.3_2	exon	lincRNA	chr1	143499471	143499548
chr1	143499549	143499734	AC239859.3_intron_2	intron	lincRNA	chr1	143499549	143500369
chr1	143790010	143790263	AC239800.3_1	exon	lincRNA	chr1	143790010	143790263
chr1	143792152	143793313	AC239800.3_2	exon	lincRNA	chr1	143792119	143797108
chr1	143793986	143795268	AC239800.3_2	exon	lincRNA	chr1	143792119	143797108
chr1	143812979	143813006	AC239798.1_2	exon	unprocessed_pseudogene	chr1	143812871	143813006
chr1	143813007	143813030	AC239798.1_intron_2	intron	unprocessed_pseudogene	chr1	143813007	143814333
chr1	143813062	143813379	AC239798.1_intron_2	intron	unprocessed_pseudogene	chr1	143813007	143814333
chr1	143816609	143817087	AC239798.1_intron_3	intron	unprocessed_pseudogene	chr1	143814558	143818340
chr1	143819098	143819190	AC239798.1_intron_4	intron	unprocessed_pseudogene	chr1	143818530	143820835
chr1	143875330	143875778	FCGR1CP_intron_2	intron	unprocessed_pseudogene	chr1	143875240	143876050
chr1	143956018	143956426	FAM72C_UTR_1	three_prime_UTR	protein_coding	chr1	143955364	143956426
chr1	143956426	143956481	FAM72C_1	CDS	protein_coding	chr1	143956426	143956481
chr1	143956482	143957258	FAM72C_intron_1	intron	protein_coding	chr1	143956482	143964853
chr1	143962763	143963114	FAM72C_intron_1	intron	protein_coding	chr1	143956482	143964853
chr1	143964200	143964562	FAM72C_intron_1	intron	protein_coding	chr1	143956482	143964853
chr1	143968753	143968922	FAM72C_intron_2	intron	protein_coding	chr1	143964980	143968922
chr1	143968923	143969001	FAM72C_3	CDS	protein_coding	chr1	143968923	143969001
chr1	143969002	143969199	FAM72C_intron_3	intron	protein_coding	chr1	143969002	143970988
chr1	143969931	143970511	FAM72C_intron_3	intron	protein_coding	chr1	143969002	143970988
chr1	143971495	143971965	FAM72C_UTR_2	five_prime_UTR	protein_coding	chr1	143971141	143971965
chr1	143975395	143975505	SRGAP2D_intron_1	intron	unprocessed_pseudogene	chr1	143975154	144045745
chr1	143976503	143976583	SRGAP2D_intron_1	intron	unprocessed_pseudogene	chr1	143975154	144045745
chr1	143985243	143985488	SRGAP2D_intron_1	intron	unprocessed_pseudogene	chr1	143975154	144045745
chr1	143989404	143990714	SRGAP2D_intron_1	intron	unprocessed_pseudogene	chr1	143975154	144045745
chr1	143995639	143996107	SRGAP2D_intron_1	intron	unprocessed_pseudogene	chr1	143975154	144045745
chr1	144002131	144002179	SRGAP2D_intron_1	intron	unprocessed_pseudogene	chr1	143975154	144045745
chr1	144004973	144005301	SRGAP2D_intron_1	intron	unprocessed_pseudogene	chr1	143975154	144045745
chr1	144006751	144007095	SRGAP2D_intron_1	intron	unprocessed_pseudogene	chr1	143975154	144045745
chr1	144007946	144008184	SRGAP2D_intron_1	intron	unprocessed_pseudogene	chr1	143975154	144045745
chr1	144012093	144015133	SRGAP2D_intron_1	intron	unprocessed_pseudogene	chr1	143975154	144045745
chr1	144016066	144016205	SRGAP2D_intron_1	intron	unprocessed_pseudogene	chr1	143975154	144045745
chr1	144017060	144019223	SRGAP2D_intron_1	intron	unprocessed_pseudogene	chr1	143975154	144045745
chr1	144020176	144020409	SRGAP2D_intron_1	intron	unprocessed_pseudogene	chr1	143975154	144045745
chr1	144024007	144024936	SRGAP2D_intron_1	intron	unprocessed_pseudogene	chr1	143975154	144045745
chr1	144027694	144028158	SRGAP2D_intron_1	intron	unprocessed_pseudogene	chr1	143975154	144045745
chr1	144033874	144035475	SRGAP2D_intron_1	intron	unprocessed_pseudogene	chr1	143975154	144045745
chr1	144038757	144039296	SRGAP2D_intron_1	intron	unprocessed_pseudogene	chr1	143975154	144045745
chr1	144042527	144042558	SRGAP2D_intron_1	intron	unprocessed_pseudogene	chr1	143975154	144045745
chr1	144053745	144053934	SRGAP2D_intron_2	intron	unprocessed_pseudogene	chr1	144045810	144054436
chr1	144058163	144058467	SRGAP2D_intron_4	intron	unprocessed_pseudogene	chr1	144055422	144063171
chr1	144063238	144063394	SRGAP2D_5	exon	unprocessed_pseudogene	chr1	144063172	144063394
chr1	144063395	144063654	SRGAP2D_intron_5	intron	unprocessed_pseudogene	chr1	144063395	144066999
chr1	144065024	144066067	SRGAP2D_intron_5	intron	unprocessed_pseudogene	chr1	144063395	144066999
chr1	144066926	144066999	SRGAP2D_intron_5	intron	unprocessed_pseudogene	chr1	144063395	144066999
chr1	144067000	144067102	SRGAP2D_6	exon	unprocessed_pseudogene	chr1	144067000	144067102
chr1	144067103	144067415	SRGAP2D_intron_6	intron	unprocessed_pseudogene	chr1	144067103	144068127
chr1	144085628	144085676	IGKV1OR1-1_1	exon	IG_V_pseudogene	chr1	144085628	144085676
chr1	144085677	144085799	IGKV1OR1-1_intron_1	intron	IG_V_pseudogene	chr1	144085677	144085799
chr1	144085800	144086098	IGKV1OR1-1_2	exon	IG_V_pseudogene	chr1	144085800	144086098
chr1	144168752	144168850	AC244015.1_1	exon	processed_pseudogene	chr1	144168752	144168850
chr1	144179777	144180205	AC244015.2_1	exon	unprocessed_pseudogene	chr1	144179777	144180205
chr1	144183084	144183166	AC244015.2_intron_1	intron	unprocessed_pseudogene	chr1	144180206	144193188
chr1	144183370	144184441	AC244015.2_intron_1	intron	unprocessed_pseudogene	chr1	144180206	144193188
chr1	144184541	144184597	AC244015.2_intron_1	intron	unprocessed_pseudogene	chr1	144180206	144193188
chr1	144184633	144187130	AC244015.2_intron_1	intron	unprocessed_pseudogene	chr1	144180206	144193188
chr1	144187745	144193188	AC244015.2_intron_1	intron	unprocessed_pseudogene	chr1	144180206	144193188
chr1	144180206	144182995	AC244015.2_intron_1	intron	unprocessed_pseudogene	chr1	144180206	144193188
chr1	144193189	144193322	AC244015.2_2	exon	unprocessed_pseudogene	chr1	144193189	144193322
chr1	144193323	144193617	AC244015.2_intron_2	intron	unprocessed_pseudogene	chr1	144193323	144193617
chr1	144193618	144193656	AC244015.2_3	exon	unprocessed_pseudogene	chr1	144193618	144193656
chr1	144193657	144196323	AC244015.2_intron_3	intron	unprocessed_pseudogene	chr1	144193657	144196323
chr1	144196341	144197818	AC244015.2_intron_4	intron	unprocessed_pseudogene	chr1	144196341	144197818
chr1	144197819	144197945	AC244015.2_5	exon	unprocessed_pseudogene	chr1	144197819	144197945
chr1	144199237	144202412	AC244015.2_intron_5	intron	unprocessed_pseudogene	chr1	144197946	144202412
chr1	144197946	144198265	AC244015.2_intron_5	intron	unprocessed_pseudogene	chr1	144197946	144202412
chr1	144202413	144203361	AC244015.2_6	exon	unprocessed_pseudogene	chr1	144202413	144203361
chr1	144203362	144207412	AC244015.2_intron_6	intron	unprocessed_pseudogene	chr1	144203362	144211557
chr1	144208021	144208952	AC244015.2_intron_6	intron	unprocessed_pseudogene	chr1	144203362	144211557
chr1	144209594	144211557	AC244015.2_intron_6	intron	unprocessed_pseudogene	chr1	144203362	144211557
chr1	144211558	144211729	AC244015.2_7	exon	unprocessed_pseudogene	chr1	144211558	144211729
chr1	144227030	144227379	AC245595.1_1	exon	lincRNA	chr1	144227030	144227379
chr1	144227380	144245025	AC245595.1_intron_1	intron	lincRNA	chr1	144227380	144245025
chr1	144245026	144245315	AC245595.1_2	exon	lincRNA	chr1	144245026	144245315
chr1	144245316	144245684	AC245595.1_intron_2	intron	lincRNA	chr1	144245316	144245684
chr1	144245685	144245821	AC245595.1_3	exon	lincRNA	chr1	144245685	144245821
chr1	144248063	144250223	AC245595.1_intron_3	intron	lincRNA	chr1	144245822	144250223
chr1	144245822	144247444	AC245595.1_intron_3	intron	lincRNA	chr1	144245822	144250223
chr1	144250224	144250288	AC245595.1_4	exon	lincRNA	chr1	144250224	144250288
chr1	144265217	144265326	RNA5SP529_1	exon	rRNA	chr1	144265217	144265326
chr1	144276484	144276584	AC245595.2_1	exon	transcribed_unprocessed_pseudogene	chr1	144276484	144276584
chr1	144282547	144282802	AC245595.2_intron_1	intron	transcribed_unprocessed_pseudogene	chr1	144276585	144286845
chr1	144283146	144283199	AC245595.2_intron_1	intron	transcribed_unprocessed_pseudogene	chr1	144276585	144286845
chr1	144283437	144286845	AC245595.2_intron_1	intron	transcribed_unprocessed_pseudogene	chr1	144276585	144286845
chr1	144276585	144282438	AC245595.2_intron_1	intron	transcribed_unprocessed_pseudogene	chr1	144276585	144286845
chr1	144286846	144287075	AC245595.2_2	exon	transcribed_unprocessed_pseudogene	chr1	144286846	144287075
chr1	144287076	144288341	AC245595.2_intron_2	intron	transcribed_unprocessed_pseudogene	chr1	144287076	144288341
chr1	144288342	144288407	AC245595.2_3	exon	transcribed_unprocessed_pseudogene	chr1	144288342	144288407
chr1	144288408	144288914	AC245595.2_intron_3	intron	transcribed_unprocessed_pseudogene	chr1	144288408	144288914
chr1	144288915	144289025	AC245595.2_4	exon	transcribed_unprocessed_pseudogene	chr1	144288915	144289025
chr1	144289026	144290005	AC245595.2_intron_4	intron	transcribed_unprocessed_pseudogene	chr1	144289026	144290005
chr1	144290006	144290133	AC245595.2_5	exon	transcribed_unprocessed_pseudogene	chr1	144290006	144290133
chr1	144290134	144290365	AC245595.2_intron_5	intron	transcribed_unprocessed_pseudogene	chr1	144290134	144290365
chr1	144290366	144290531	AC245595.2_6	exon	transcribed_unprocessed_pseudogene	chr1	144290366	144290531
chr1	144290532	144290785	AC245595.2_intron_6	intron	transcribed_unprocessed_pseudogene	chr1	144290532	144290785
chr1	144290786	144290968	AC245595.2_7	exon	transcribed_unprocessed_pseudogene	chr1	144290786	144290968
chr1	144290969	144292443	AC245595.2_intron_7	intron	transcribed_unprocessed_pseudogene	chr1	144290969	144296242
chr1	144292806	144293380	AC245595.2_intron_7	intron	transcribed_unprocessed_pseudogene	chr1	144290969	144296242
chr1	144293410	144296242	AC245595.2_intron_7	intron	transcribed_unprocessed_pseudogene	chr1	144290969	144296242
chr1	144296243	144296348	AC245595.2_8	exon	transcribed_unprocessed_pseudogene	chr1	144296243	144296348
chr1	144296349	144296539	AC245595.2_intron_8	intron	transcribed_unprocessed_pseudogene	chr1	144296349	144296539
chr1	144296540	144296642	AC245595.2_9	exon	transcribed_unprocessed_pseudogene	chr1	144296540	144296642
chr1	144296643	144302173	AC245595.2_intron_9	intron	transcribed_unprocessed_pseudogene	chr1	144296643	144302173
chr1	144302174	144302291	AC245595.2_10	exon	transcribed_unprocessed_pseudogene	chr1	144302174	144302291
chr1	144302292	144302489	AC245595.2_intron_10	intron	transcribed_unprocessed_pseudogene	chr1	144302292	144302489
chr1	144302490	144302541	AC245595.2_11	exon	transcribed_unprocessed_pseudogene	chr1	144302490	144302541
chr1	144302542	144305057	AC245595.2_intron_11	intron	transcribed_unprocessed_pseudogene	chr1	144302542	144305057
chr1	144305146	144305180	AC245595.2_12	exon	transcribed_unprocessed_pseudogene	chr1	144305058	144305180
chr1	144305058	144305120	AC245595.2_12	exon	transcribed_unprocessed_pseudogene	chr1	144305058	144305180
chr1	144372875	144373089	PPIAL4E_UTR_1	three_prime_UTR	protein_coding	chr1	144372875	144373089
chr1	144373089	144373584	PPIAL4E_1	CDS	protein_coding	chr1	144373089	144373584
chr1	144373584	144373659	PPIAL4E_UTR_2	five_prime_UTR	protein_coding	chr1	144373584	144373659
chr1	144473685	144474211	AC246785.1_intron_1	intron	unprocessed_pseudogene	chr1	144472562	144474552
chr1	144592868	144592942	PPIAL4F_UTR_1	five_prime_UTR	protein_coding	chr1	144592868	144592942
chr1	144592942	144593437	PPIAL4F_1	CDS	protein_coding	chr1	144592942	144593437
chr1	144593437	144593527	PPIAL4F_UTR_2	three_prime_UTR	protein_coding	chr1	144593437	144593527
chr1	144627192	144627237	LINC01632_1	exon	lincRNA	chr1	144627192	144627237
chr1	144627238	144628535	LINC01632_intron_1	intron	lincRNA	chr1	144627238	144628535
chr1	144628536	144628613	LINC01632_2	exon	lincRNA	chr1	144628536	144628613
chr1	144628614	144630084	LINC01632_intron_2	intron	lincRNA	chr1	144628614	144630084
chr1	144630104	144630742	LINC01632_intron_3	intron	lincRNA	chr1	144630104	144630742
chr1	144630743	144630862	LINC01632_4	exon	lincRNA	chr1	144630743	144630862
chr1	144630863	144632494	LINC01632_intron_4	intron	lincRNA	chr1	144630863	144632494
chr1	144632495	144632587	LINC01632_5	exon	lincRNA	chr1	144632495	144632587
chr1	144632588	144634968	LINC01632_intron_5	intron	lincRNA	chr1	144632588	144641485
chr1	144635330	144641485	LINC01632_intron_5	intron	lincRNA	chr1	144632588	144641485
chr1	144641486	144641669	LINC01632_6	exon	lincRNA	chr1	144641486	144641669
chr1	144641670	144641967	LINC01632_intron_6	intron	lincRNA	chr1	144641670	144641967
chr1	144641968	144642372	LINC01632_7	exon	lincRNA	chr1	144641968	144642372
chr1	144641371	144641511	FP700111.1_1	exon	lincRNA	chr1	144641371	144641511
chr1	144641512	144641606	FP700111.1_intron_1	intron	lincRNA	chr1	144641512	144641606
chr1	144641607	144641793	FP700111.1_2	exon	lincRNA	chr1	144641607	144641793
chr1	144642971	144643061	FP700111.1_intron_2	intron	lincRNA	chr1	144641794	144917168
chr1	144643100	144643135	FP700111.1_intron_2	intron	lincRNA	chr1	144641794	144917168
chr1	144643260	144643350	FP700111.1_intron_2	intron	lincRNA	chr1	144641794	144917168
chr1	144680054	144680093	FP700111.1_intron_2	intron	lincRNA	chr1	144641794	144917168
chr1	144680300	144683424	FP700111.1_intron_2	intron	lincRNA	chr1	144641794	144917168
chr1	144707990	144718425	FP700111.1_intron_2	intron	lincRNA	chr1	144641794	144917168
chr1	144744273	144747341	FP700111.1_intron_2	intron	lincRNA	chr1	144641794	144917168
chr1	144747357	144747442	FP700111.1_intron_2	intron	lincRNA	chr1	144641794	144917168
chr1	144747469	144750453	FP700111.1_intron_2	intron	lincRNA	chr1	144641794	144917168
chr1	144751341	144752108	FP700111.1_intron_2	intron	lincRNA	chr1	144641794	144917168
chr1	144757305	144758602	FP700111.1_intron_2	intron	lincRNA	chr1	144641794	144917168
chr1	144758986	144767112	FP700111.1_intron_2	intron	lincRNA	chr1	144641794	144917168
chr1	144773020	144778652	FP700111.1_intron_2	intron	lincRNA	chr1	144641794	144917168
chr1	144779370	144783143	FP700111.1_intron_2	intron	lincRNA	chr1	144641794	144917168
chr1	144783174	144783226	FP700111.1_intron_2	intron	lincRNA	chr1	144641794	144917168
chr1	144803560	144809964	FP700111.1_intron_2	intron	lincRNA	chr1	144641794	144917168
chr1	144811887	144813370	FP700111.1_intron_2	intron	lincRNA	chr1	144641794	144917168
chr1	144827905	144832162	FP700111.1_intron_2	intron	lincRNA	chr1	144641794	144917168
chr1	144842001	144842673	FP700111.1_intron_2	intron	lincRNA	chr1	144641794	144917168
chr1	144843484	144845098	FP700111.1_intron_2	intron	lincRNA	chr1	144641794	144917168
chr1	144847502	144849713	FP700111.1_intron_2	intron	lincRNA	chr1	144641794	144917168
chr1	144856095	144858450	FP700111.1_intron_2	intron	lincRNA	chr1	144641794	144917168
chr1	144859237	144860966	FP700111.1_intron_2	intron	lincRNA	chr1	144641794	144917168
chr1	144861179	144864992	FP700111.1_intron_2	intron	lincRNA	chr1	144641794	144917168
chr1	144865122	144865961	FP700111.1_intron_2	intron	lincRNA	chr1	144641794	144917168
chr1	144870770	144871725	FP700111.1_intron_2	intron	lincRNA	chr1	144641794	144917168
chr1	144872368	144873358	FP700111.1_intron_2	intron	lincRNA	chr1	144641794	144917168
chr1	144873384	144875601	FP700111.1_intron_2	intron	lincRNA	chr1	144641794	144917168
chr1	144876261	144877091	FP700111.1_intron_2	intron	lincRNA	chr1	144641794	144917168
chr1	144877835	144881558	FP700111.1_intron_2	intron	lincRNA	chr1	144641794	144917168
chr1	144882718	144882824	FP700111.1_intron_2	intron	lincRNA	chr1	144641794	144917168
chr1	144883751	144883845	FP700111.1_intron_2	intron	lincRNA	chr1	144641794	144917168
chr1	144883846	144884074	FP700111.1_intron_2	intron	lincRNA	chr1	144641794	144917168
chr1	144888073	144888613	FP700111.1_intron_2	intron	lincRNA	chr1	144641794	144917168
chr1	144889622	144891227	FP700111.1_intron_2	intron	lincRNA	chr1	144641794	144917168
chr1	144893159	144893603	FP700111.1_intron_2	intron	lincRNA	chr1	144641794	144917168
chr1	144894441	144895327	FP700111.1_intron_2	intron	lincRNA	chr1	144641794	144917168
chr1	144896842	144897232	FP700111.1_intron_2	intron	lincRNA	chr1	144641794	144917168
chr1	144902005	144902303	FP700111.1_intron_2	intron	lincRNA	chr1	144641794	144917168
chr1	144903182	144903373	FP700111.1_intron_2	intron	lincRNA	chr1	144641794	144917168
chr1	144916798	144917158	FP700111.1_intron_2	intron	lincRNA	chr1	144641794	144917168
chr1	144641794	144642814	FP700111.1_intron_2	intron	lincRNA	chr1	144641794	144917168
chr1	144643621	144655971	FP700111.1_intron_2	intron	lincRNA	chr1	144641794	144917168
chr1	144656263	144679989	FP700111.1_intron_2	intron	lincRNA	chr1	144641794	144917168
chr1	144683480	144693069	FP700111.1_intron_2	intron	lincRNA	chr1	144641794	144917168
chr1	144718914	144729504	FP700111.1_intron_2	intron	lincRNA	chr1	144641794	144917168
chr1	144730757	144743416	FP700111.1_intron_2	intron	lincRNA	chr1	144641794	144917168
chr1	144752603	144756944	FP700111.1_intron_2	intron	lincRNA	chr1	144641794	144917168
chr1	144768107	144772225	FP700111.1_intron_2	intron	lincRNA	chr1	144641794	144917168
chr1	144783340	144788892	FP700111.1_intron_2	intron	lincRNA	chr1	144641794	144917168
chr1	144789565	144802216	FP700111.1_intron_2	intron	lincRNA	chr1	144641794	144917168
chr1	144814410	144825933	FP700111.1_intron_2	intron	lincRNA	chr1	144641794	144917168
chr1	144850357	144855332	FP700111.1_intron_2	intron	lincRNA	chr1	144641794	144917168
chr1	144866386	144870308	FP700111.1_intron_2	intron	lincRNA	chr1	144641794	144917168
chr1	144883665	144883713	FP700111.1_intron_2	intron	lincRNA	chr1	144641794	144917168
chr1	144832231	144840096	FP700111.1_intron_2	intron	lincRNA	chr1	144641794	144917168
chr1	144693881	144707466	FP700111.1_intron_2	intron	lincRNA	chr1	144641794	144917168
chr1	144918879	144919557	FP700111.1_4	exon	lincRNA	chr1	144917864	144919902
chr1	144701050	144701159	RNA5SP59_1	exon	rRNA	chr1	144701050	144701159
chr1	144754572	144754832	FP700111.2_1	exon	unprocessed_pseudogene	chr1	144754572	144754832
chr1	144757305	144758602	FP700111.2_intron_1	intron	unprocessed_pseudogene	chr1	144754833	144763028
chr1	144758986	144763028	FP700111.2_intron_1	intron	unprocessed_pseudogene	chr1	144754833	144763028
chr1	144754833	144756944	FP700111.2_intron_1	intron	unprocessed_pseudogene	chr1	144754833	144763028
chr1	144763029	144763977	FP700111.2_2	exon	unprocessed_pseudogene	chr1	144763029	144763977
chr1	144763978	144767112	FP700111.2_intron_2	intron	unprocessed_pseudogene	chr1	144763978	144768446
chr1	144768107	144768446	FP700111.2_intron_2	intron	unprocessed_pseudogene	chr1	144763978	144768446
chr1	144768447	144768573	FP700111.2_3	exon	unprocessed_pseudogene	chr1	144768447	144768573
chr1	144773020	144773069	FP700111.2_intron_3	intron	unprocessed_pseudogene	chr1	144768574	144773069
chr1	144768574	144772225	FP700111.2_intron_3	intron	unprocessed_pseudogene	chr1	144768574	144773069
chr1	144773070	144773207	FP700111.2_4	exon	unprocessed_pseudogene	chr1	144773070	144773207
chr1	144773208	144778652	FP700111.2_intron_4	intron	unprocessed_pseudogene	chr1	144773208	144786185
chr1	144779370	144783143	FP700111.2_intron_4	intron	unprocessed_pseudogene	chr1	144773208	144786185
chr1	144783174	144783226	FP700111.2_intron_4	intron	unprocessed_pseudogene	chr1	144773208	144786185
chr1	144783340	144786185	FP700111.2_intron_4	intron	unprocessed_pseudogene	chr1	144773208	144786185
chr1	144786186	144786606	FP700111.2_5	exon	unprocessed_pseudogene	chr1	144786186	144786606
chr1	144888073	144888613	SRGAP2B_UTR_1	three_prime_UTR	protein_coding	chr1	144887265	144892159
chr1	144889622	144891227	SRGAP2B_UTR_1	three_prime_UTR	protein_coding	chr1	144887265	144892159
chr1	144893159	144893406	SRGAP2B_intron_1	intron	protein_coding	chr1	144892382	144893406
chr1	144893407	144893509	SRGAP2B_2	CDS	protein_coding	chr1	144893407	144893509
chr1	144893510	144893603	SRGAP2B_intron_2	intron	protein_coding	chr1	144893510	144897114
chr1	144894441	144895327	SRGAP2B_intron_2	intron	protein_coding	chr1	144893510	144897114
chr1	144896842	144897114	SRGAP2B_intron_2	intron	protein_coding	chr1	144893510	144897114
chr1	144897115	144897232	SRGAP2B_3	CDS	protein_coding	chr1	144897115	144897340
chr1	144902005	144902303	SRGAP2B_intron_3	intron	protein_coding	chr1	144897341	144905089
chr1	144903182	144903373	SRGAP2B_intron_3	intron	protein_coding	chr1	144897341	144905089
chr1	144916798	144917158	SRGAP2B_intron_6	intron	protein_coding	chr1	144914755	144955437
chr1	144918879	144919557	SRGAP2B_intron_6	intron	protein_coding	chr1	144914755	144955437
chr1	144935143	144935497	SRGAP2B_intron_6	intron	protein_coding	chr1	144914755	144955437
chr1	144937756	144937971	SRGAP2B_intron_6	intron	protein_coding	chr1	144914755	144955437
chr1	144946001	144947118	SRGAP2B_intron_6	intron	protein_coding	chr1	144914755	144955437
chr1	144990179	144990306	SRGAP2B_intron_7	intron	protein_coding	chr1	144955602	144995006
chr1	144998044	144998156	SRGAP2B_intron_8	intron	protein_coding	chr1	144995201	145092833
chr1	145018412	145018838	SRGAP2B_intron_8	intron	protein_coding	chr1	144995201	145092833
chr1	145027375	145028174	SRGAP2B_intron_8	intron	protein_coding	chr1	144995201	145092833
chr1	145032785	145034042	SRGAP2B_intron_8	intron	protein_coding	chr1	144995201	145092833
chr1	145034978	145035445	SRGAP2B_intron_8	intron	protein_coding	chr1	144995201	145092833
chr1	145037377	145037926	SRGAP2B_intron_8	intron	protein_coding	chr1	144995201	145092833
chr1	145039863	145040032	SRGAP2B_intron_8	intron	protein_coding	chr1	144995201	145092833
chr1	145042796	145043905	SRGAP2B_intron_8	intron	protein_coding	chr1	144995201	145092833
chr1	145048795	145050744	SRGAP2B_intron_8	intron	protein_coding	chr1	144995201	145092833
chr1	145051925	145055838	SRGAP2B_intron_8	intron	protein_coding	chr1	144995201	145092833
chr1	145059660	145060064	SRGAP2B_intron_8	intron	protein_coding	chr1	144995201	145092833
chr1	145060522	145061204	SRGAP2B_intron_8	intron	protein_coding	chr1	144995201	145092833
chr1	145071921	145072382	SRGAP2B_intron_8	intron	protein_coding	chr1	144995201	145092833
chr1	145074682	145075474	SRGAP2B_intron_8	intron	protein_coding	chr1	144995201	145092833
chr1	145077387	145078600	SRGAP2B_intron_8	intron	protein_coding	chr1	144995201	145092833
chr1	145086109	145086367	SRGAP2B_intron_8	intron	protein_coding	chr1	144995201	145092833
chr1	145091314	145091482	SRGAP2B_intron_8	intron	protein_coding	chr1	144995201	145092833
chr1	145092494	145092542	SRGAP2B_intron_8	intron	protein_coding	chr1	144995201	145092833
chr1	145092584	145092833	SRGAP2B_intron_8	intron	protein_coding	chr1	144995201	145092833
chr1	145047390	145048098	SRGAP2B_intron_8	intron	protein_coding	chr1	144995201	145092833
chr1	145092834	145093311	SRGAP2B_UTR_3	five_prime_UTR	protein_coding	chr1	145092834	145093443
chr1	145094382	145094600	SRGAP2B_intron_9	intron	protein_coding	chr1	145093444	145095221
chr1	145095356	145095528	SRGAP2B_UTR_4	five_prime_UTR	protein_coding	chr1	145095222	145095528
chr1	145096000	145096264	FAM72D_UTR_1	five_prime_UTR	protein_coding	chr1	145096000	145096847
chr1	145097551	145098020	FAM72D_intron_1	intron	protein_coding	chr1	145097000	145098986
chr1	145098867	145098982	FAM72D_intron_1	intron	protein_coding	chr1	145097000	145098986
chr1	145104816	145105219	FAM72D_intron_3	intron	protein_coding	chr1	145103132	145111501
chr1	145110095	145110129	FAM72D_intron_3	intron	protein_coding	chr1	145103132	145111501
chr1	145110154	145110180	FAM72D_intron_3	intron	protein_coding	chr1	145103132	145111501
chr1	145110253	145110277	FAM72D_intron_3	intron	protein_coding	chr1	145103132	145111501
chr1	145110359	145111501	FAM72D_intron_3	intron	protein_coding	chr1	145103132	145111501
chr1	145111502	145111597	FAM72D_4	CDS	protein_coding	chr1	145111502	145111597
chr1	145111597	145111932	FAM72D_UTR_2	three_prime_UTR	protein_coding	chr1	145111597	145112696
chr1	145143998	145144471	AC241585.4_intron_3	intron	unprocessed_pseudogene	chr1	145142689	145146591
chr1	145145600	145145723	AC241585.4_intron_3	intron	unprocessed_pseudogene	chr1	145142689	145146591
chr1	145164386	145164638	AC241585.2_1	exon	transcribed_unprocessed_pseudogene	chr1	145164099	145164638
chr1	145164639	145164783	AC241585.2_intron_1	intron	transcribed_unprocessed_pseudogene	chr1	145164639	145166944
chr1	145166102	145166944	AC241585.2_intron_1	intron	transcribed_unprocessed_pseudogene	chr1	145164639	145166944
chr1	145166945	145167612	AC241585.2_2	exon	transcribed_unprocessed_pseudogene	chr1	145166945	145169086
chr1	145171128	145171185	AC241585.2_4	exon	transcribed_unprocessed_pseudogene	chr1	145170941	145171185
chr1	145171186	145171318	AC241585.2_intron_4	intron	transcribed_unprocessed_pseudogene	chr1	145171186	145200689
chr1	145177699	145177889	AC241585.2_intron_4	intron	transcribed_unprocessed_pseudogene	chr1	145171186	145200689
chr1	145180595	145180885	AC241585.2_intron_4	intron	transcribed_unprocessed_pseudogene	chr1	145171186	145200689
chr1	145203002	145203217	AC241585.2_intron_6	intron	transcribed_unprocessed_pseudogene	chr1	145201302	145214675
chr1	145293058	145293202	NBPF20_intron_2	intron	protein_coding	chr1	145292490	145293202
chr1	145293203	145293376	NBPF20_1	CDS	protein_coding	chr1	145293203	145293376
chr1	145293377	145294019	NBPF20_intron_3	intron	protein_coding	chr1	145293377	145294019
chr1	145294020	145294072	NBPF20_2	CDS	protein_coding	chr1	145294020	145294072
chr1	145294073	145294780	NBPF20_intron_4	intron	protein_coding	chr1	145294073	145294780
chr1	145296388	145296510	NBPF20_5	CDS	protein_coding	chr1	145296337	145296510
chr1	145296511	145297137	NBPF20_intron_7	intron	protein_coding	chr1	145296511	145297137
chr1	145297138	145297247	NBPF20_6	CDS	protein_coding	chr1	145297138	145297247
chr1	145297248	145297411	NBPF20_intron_8	intron	protein_coding	chr1	145297248	145297960
chr1	145298721	145298785	NBPF20_intron_9	intron	protein_coding	chr1	145298135	145298785
chr1	145298786	145298838	NBPF20_8	CDS	protein_coding	chr1	145298786	145298838
chr1	145298839	145299546	NBPF20_intron_10	intron	protein_coding	chr1	145298839	145299546
chr1	145299547	145299720	NBPF20_9	CDS	protein_coding	chr1	145299547	145299720
chr1	145299721	145300327	NBPF20_intron_11	intron	protein_coding	chr1	145299721	145300327
chr1	145300328	145300380	NBPF20_10	CDS	protein_coding	chr1	145300328	145300380
chr1	145300381	145301098	NBPF20_intron_12	intron	protein_coding	chr1	145300381	145301098
chr1	145301099	145301272	NBPF20_11	CDS	protein_coding	chr1	145301099	145301272
chr1	145301273	145301899	NBPF20_intron_13	intron	protein_coding	chr1	145301273	145301899
chr1	145301900	145302009	NBPF20_12	CDS	protein_coding	chr1	145301900	145302009
chr1	145302010	145302722	NBPF20_intron_14	intron	protein_coding	chr1	145302010	145302722
chr1	145302723	145302896	NBPF20_13	CDS	protein_coding	chr1	145302723	145302896
chr1	145302897	145303531	NBPF20_intron_15	intron	protein_coding	chr1	145302897	145303531
chr1	145303532	145303584	NBPF20_14	CDS	protein_coding	chr1	145303532	145303584
chr1	145303585	145303699	NBPF20_intron_16	intron	protein_coding	chr1	145303585	145304292
chr1	145303873	145304292	NBPF20_intron_16	intron	protein_coding	chr1	145303585	145304292
chr1	145304293	145304466	NBPF20_15	CDS	protein_coding	chr1	145304293	145304466
chr1	145304467	145305068	NBPF20_intron_17	intron	protein_coding	chr1	145304467	145305068
chr1	145305069	145305142	NBPF20_16	CDS	protein_coding	chr1	145305069	145305178
chr1	145305386	145305891	NBPF20_intron_18	intron	protein_coding	chr1	145305179	145305891
chr1	145307684	145307986	NBPF20_intron_21	intron	protein_coding	chr1	145307650	145308251
chr1	145308576	145309074	NBPF20_intron_22	intron	protein_coding	chr1	145308362	145309074
chr1	145309845	145309895	NBPF20_intron_23	intron	protein_coding	chr1	145309249	145309895
chr1	145309896	145309948	NBPF20_22	CDS	protein_coding	chr1	145309896	145309948
chr1	145309949	145310656	NBPF20_intron_24	intron	protein_coding	chr1	145309949	145310656
chr1	145310657	145310767	NBPF20_23	CDS	protein_coding	chr1	145310657	145310830
chr1	145312266	145312380	NBPF20_25	CDS	protein_coding	chr1	145312207	145312380
chr1	145312381	145313007	NBPF20_intron_27	intron	protein_coding	chr1	145312381	145313007
chr1	145313008	145313117	NBPF20_26	CDS	protein_coding	chr1	145313008	145313117
chr1	145313118	145313830	NBPF20_intron_28	intron	protein_coding	chr1	145313118	145313830
chr1	145313831	145313894	NBPF20_27	CDS	protein_coding	chr1	145313831	145314004
chr1	145314570	145314663	NBPF20_intron_29	intron	protein_coding	chr1	145314005	145314663
chr1	145314664	145314716	NBPF20_28	CDS	protein_coding	chr1	145314664	145314716
chr1	145314717	145315424	NBPF20_intron_30	intron	protein_coding	chr1	145314717	145315424
chr1	145315425	145315482	NBPF20_29	CDS	protein_coding	chr1	145315425	145315598
chr1	145316280	145316344	NBPF20_intron_32	intron	protein_coding	chr1	145316259	145316976
chr1	145316456	145316976	NBPF20_intron_32	intron	protein_coding	chr1	145316259	145316976
chr1	145316977	145317150	NBPF20_31	CDS	protein_coding	chr1	145316977	145317150
chr1	145317151	145317779	NBPF20_intron_33	intron	protein_coding	chr1	145317151	145317779
chr1	145317780	145317889	NBPF20_32	CDS	protein_coding	chr1	145317780	145317889
chr1	145317890	145318602	NBPF20_intron_34	intron	protein_coding	chr1	145317890	145318602
chr1	145318603	145318776	NBPF20_33	CDS	protein_coding	chr1	145318603	145318776
chr1	145318777	145319433	NBPF20_intron_35	intron	protein_coding	chr1	145318777	145319433
chr1	145319434	145319486	NBPF20_34	CDS	protein_coding	chr1	145319434	145319486
chr1	145319487	145320194	NBPF20_intron_36	intron	protein_coding	chr1	145319487	145320194
chr1	145320195	145320368	NBPF20_35	CDS	protein_coding	chr1	145320195	145320368
chr1	145320369	145320967	NBPF20_intron_37	intron	protein_coding	chr1	145320369	145320967
chr1	145320968	145321020	NBPF20_36	CDS	protein_coding	chr1	145320968	145321020
chr1	145321021	145321738	NBPF20_intron_38	intron	protein_coding	chr1	145321021	145321738
chr1	145321739	145321912	NBPF20_37	CDS	protein_coding	chr1	145321739	145321912
chr1	145321913	145322541	NBPF20_intron_39	intron	protein_coding	chr1	145321913	145322541
chr1	145322542	145322651	NBPF20_38	CDS	protein_coding	chr1	145322542	145322651
chr1	145322652	145323364	NBPF20_intron_40	intron	protein_coding	chr1	145322652	145323364
chr1	145323365	145323538	NBPF20_39	CDS	protein_coding	chr1	145323365	145323538
chr1	145323539	145324183	NBPF20_intron_41	intron	protein_coding	chr1	145323539	145324183
chr1	145324184	145324236	NBPF20_40	CDS	protein_coding	chr1	145324184	145324236
chr1	145324237	145324944	NBPF20_intron_42	intron	protein_coding	chr1	145324237	145324944
chr1	145324945	145325118	NBPF20_41	CDS	protein_coding	chr1	145324945	145325118
chr1	145325119	145325717	NBPF20_intron_43	intron	protein_coding	chr1	145325119	145325717
chr1	145325718	145325770	NBPF20_42	CDS	protein_coding	chr1	145325718	145325770
chr1	145325771	145326488	NBPF20_intron_44	intron	protein_coding	chr1	145325771	145326488
chr1	145326489	145326662	NBPF20_43	CDS	protein_coding	chr1	145326489	145326662
chr1	145326663	145327289	NBPF20_intron_45	intron	protein_coding	chr1	145326663	145327289
chr1	145327290	145327399	NBPF20_44	CDS	protein_coding	chr1	145327290	145327399
chr1	145327400	145328112	NBPF20_intron_46	intron	protein_coding	chr1	145327400	145328112
chr1	145328113	145328286	NBPF20_45	CDS	protein_coding	chr1	145328113	145328286
chr1	145328287	145328943	NBPF20_intron_47	intron	protein_coding	chr1	145328287	145328943
chr1	145328944	145328996	NBPF20_46	CDS	protein_coding	chr1	145328944	145328996
chr1	145328997	145329704	NBPF20_intron_48	intron	protein_coding	chr1	145328997	145329704
chr1	145329705	145329878	NBPF20_47	CDS	protein_coding	chr1	145329705	145329878
chr1	145329879	145330484	NBPF20_intron_49	intron	protein_coding	chr1	145329879	145330484
chr1	145330485	145330537	NBPF20_48	CDS	protein_coding	chr1	145330485	145330537
chr1	145330538	145331255	NBPF20_intron_50	intron	protein_coding	chr1	145330538	145331255
chr1	145331256	145331429	NBPF20_49	CDS	protein_coding	chr1	145331256	145331429
chr1	145331430	145332056	NBPF20_intron_51	intron	protein_coding	chr1	145331430	145332056
chr1	145332057	145332166	NBPF20_50	CDS	protein_coding	chr1	145332057	145332166
chr1	145332167	145332879	NBPF20_intron_52	intron	protein_coding	chr1	145332167	145332879
chr1	145332880	145333053	NBPF20_51	CDS	protein_coding	chr1	145332880	145333053
chr1	145333054	145333696	NBPF20_intron_53	intron	protein_coding	chr1	145333054	145333696
chr1	145333697	145333749	NBPF20_52	CDS	protein_coding	chr1	145333697	145333749
chr1	145333750	145334457	NBPF20_intron_54	intron	protein_coding	chr1	145333750	145334457
chr1	145335314	145336011	NBPF20_intron_56	intron	protein_coding	chr1	145335294	145336011
chr1	145336012	145336185	NBPF20_55	CDS	protein_coding	chr1	145336012	145336185
chr1	145336186	145336812	NBPF20_intron_57	intron	protein_coding	chr1	145336186	145336812
chr1	145336813	145336922	NBPF20_56	CDS	protein_coding	chr1	145336813	145336922
chr1	145336923	145337635	NBPF20_intron_58	intron	protein_coding	chr1	145336923	145337635
chr1	145337636	145337808	NBPF20_57	CDS	protein_coding	chr1	145337636	145337809
chr1	145338257	145338452	NBPF20_intron_59	intron	protein_coding	chr1	145337810	145338452
chr1	145338453	145338505	NBPF20_58	CDS	protein_coding	chr1	145338453	145338505
chr1	145338506	145339213	NBPF20_intron_60	intron	protein_coding	chr1	145338506	145339213
chr1	145339214	145339251	NBPF20_59	CDS	protein_coding	chr1	145339214	145339387
chr1	145339469	145339994	NBPF20_intron_61	intron	protein_coding	chr1	145339388	145339994
chr1	145339995	145340047	NBPF20_60	CDS	protein_coding	chr1	145339995	145340047
chr1	145340048	145340765	NBPF20_intron_62	intron	protein_coding	chr1	145340048	145340765
chr1	145340766	145340864	NBPF20_61	CDS	protein_coding	chr1	145340766	145340939
chr1	145341483	145341562	NBPF20_intron_63	intron	protein_coding	chr1	145340940	145341562
chr1	145341563	145341672	NBPF20_62	CDS	protein_coding	chr1	145341563	145341672
chr1	145341673	145342385	NBPF20_intron_64	intron	protein_coding	chr1	145341673	145342385
chr1	145342386	145342550	NBPF20_63	CDS	protein_coding	chr1	145342386	145342559
chr1	145343078	145343206	NBPF20_intron_65	intron	protein_coding	chr1	145342560	145343206
chr1	145343207	145343259	NBPF20_64	CDS	protein_coding	chr1	145343207	145343259
chr1	145343260	145343967	NBPF20_intron_66	intron	protein_coding	chr1	145343260	145343967
chr1	145343968	145344141	NBPF20_65	CDS	protein_coding	chr1	145343968	145344141
chr1	145344142	145344748	NBPF20_intron_67	intron	protein_coding	chr1	145344142	145344748
chr1	145344749	145344801	NBPF20_66	CDS	protein_coding	chr1	145344749	145344801
chr1	145344802	145345519	NBPF20_intron_68	intron	protein_coding	chr1	145344802	145345519
chr1	145345520	145345693	NBPF20_67	CDS	protein_coding	chr1	145345520	145345693
chr1	145345694	145345965	NBPF20_intron_69	intron	protein_coding	chr1	145345694	145346320
chr1	145346673	145347143	NBPF20_intron_70	intron	protein_coding	chr1	145346431	145347143
chr1	145347144	145347317	NBPF20_69	CDS	protein_coding	chr1	145347144	145347317
chr1	145347318	145347537	NBPF20_intron_71	intron	protein_coding	chr1	145347318	145347976
chr1	145347591	145347976	NBPF20_intron_71	intron	protein_coding	chr1	145347318	145347976
chr1	145347977	145348029	NBPF20_70	CDS	protein_coding	chr1	145347977	145348029
chr1	145348030	145348737	NBPF20_intron_72	intron	protein_coding	chr1	145348030	145348737
chr1	145348738	145348911	NBPF20_71	CDS	protein_coding	chr1	145348738	145348911
chr1	145348912	145349518	NBPF20_intron_73	intron	protein_coding	chr1	145348912	145349518
chr1	145349519	145349571	NBPF20_72	CDS	protein_coding	chr1	145349519	145349571
chr1	145349572	145349705	NBPF20_intron_74	intron	protein_coding	chr1	145349572	145350289
chr1	145350034	145350289	NBPF20_intron_74	intron	protein_coding	chr1	145349572	145350289
chr1	145350290	145350463	NBPF20_73	CDS	protein_coding	chr1	145350290	145350463
chr1	145350464	145350939	NBPF20_intron_75	intron	protein_coding	chr1	145350464	145351092
chr1	145351399	145351915	NBPF20_intron_76	intron	protein_coding	chr1	145351203	145351915
chr1	145351916	145352089	NBPF20_75	CDS	protein_coding	chr1	145351916	145352089
chr1	145352090	145352119	NBPF20_intron_77	intron	protein_coding	chr1	145352090	145352740
chr1	145352550	145352740	NBPF20_intron_77	intron	protein_coding	chr1	145352090	145352740
chr1	145352741	145352793	NBPF20_76	CDS	protein_coding	chr1	145352741	145352793
chr1	145352794	145353501	NBPF20_intron_78	intron	protein_coding	chr1	145352794	145353501
chr1	145353502	145353675	NBPF20_77	CDS	protein_coding	chr1	145353502	145353675
chr1	145353676	145354282	NBPF20_intron_79	intron	protein_coding	chr1	145353676	145354282
chr1	145354283	145354335	NBPF20_78	CDS	protein_coding	chr1	145354283	145354335
chr1	145354336	145355053	NBPF20_intron_80	intron	protein_coding	chr1	145354336	145355053
chr1	145355054	145355227	NBPF20_79	CDS	protein_coding	chr1	145355054	145355227
chr1	145355228	145355854	NBPF20_intron_81	intron	protein_coding	chr1	145355228	145355854
chr1	145355855	145355964	NBPF20_80	CDS	protein_coding	chr1	145355855	145355964
chr1	145355965	145356325	NBPF20_intron_82	intron	protein_coding	chr1	145355965	145356677
chr1	145356601	145356677	NBPF20_intron_82	intron	protein_coding	chr1	145355965	145356677
chr1	145356678	145356851	NBPF20_81	CDS	protein_coding	chr1	145356678	145356851
chr1	145356852	145357488	NBPF20_intron_83	intron	protein_coding	chr1	145356852	145357488
chr1	145357489	145357541	NBPF20_82	CDS	protein_coding	chr1	145357489	145357541
chr1	145357542	145358249	NBPF20_intron_84	intron	protein_coding	chr1	145357542	145358249
chr1	145358250	145358423	NBPF20_83	CDS	protein_coding	chr1	145358250	145358423
chr1	145358424	145359029	NBPF20_intron_85	intron	protein_coding	chr1	145358424	145359029
chr1	145359030	145359082	NBPF20_84	CDS	protein_coding	chr1	145359030	145359082
chr1	145359083	145359800	NBPF20_intron_86	intron	protein_coding	chr1	145359083	145359800
chr1	145359801	145359974	NBPF20_85	CDS	protein_coding	chr1	145359801	145359974
chr1	145359975	145360601	NBPF20_intron_87	intron	protein_coding	chr1	145359975	145360601
chr1	145360602	145360711	NBPF20_86	CDS	protein_coding	chr1	145360602	145360711
chr1	145360712	145361424	NBPF20_intron_88	intron	protein_coding	chr1	145360712	145361424
chr1	145361425	145361598	NBPF20_87	CDS	protein_coding	chr1	145361425	145361598
chr1	145361599	145362241	NBPF20_intron_89	intron	protein_coding	chr1	145361599	145362241
chr1	145362242	145362294	NBPF20_88	CDS	protein_coding	chr1	145362242	145362294
chr1	145362295	145363002	NBPF20_intron_90	intron	protein_coding	chr1	145362295	145363002
chr1	145363003	145363176	NBPF20_89	CDS	protein_coding	chr1	145363003	145363176
chr1	145363177	145363783	NBPF20_intron_91	intron	protein_coding	chr1	145363177	145363783
chr1	145363784	145363836	NBPF20_90	CDS	protein_coding	chr1	145363784	145363836
chr1	145363837	145364554	NBPF20_intron_92	intron	protein_coding	chr1	145363837	145364554
chr1	145364555	145364728	NBPF20_91	CDS	protein_coding	chr1	145364555	145364728
chr1	145364729	145365355	NBPF20_intron_93	intron	protein_coding	chr1	145364729	145365355
chr1	145365356	145365465	NBPF20_92	CDS	protein_coding	chr1	145365356	145365465
chr1	145365466	145366178	NBPF20_intron_94	intron	protein_coding	chr1	145365466	145366178
chr1	145366179	145366352	NBPF20_93	CDS	protein_coding	chr1	145366179	145366352
chr1	145366783	145367001	NBPF20_intron_95	intron	protein_coding	chr1	145366353	145367001
chr1	145367002	145367054	NBPF20_94	CDS	protein_coding	chr1	145367002	145367054
chr1	145367055	145367762	NBPF20_intron_96	intron	protein_coding	chr1	145367055	145367762
chr1	145367763	145367936	NBPF20_95	CDS	protein_coding	chr1	145367763	145367936
chr1	145367937	145368543	NBPF20_intron_97	intron	protein_coding	chr1	145367937	145368543
chr1	145368544	145368596	NBPF20_96	CDS	protein_coding	chr1	145368544	145368596
chr1	145368597	145369314	NBPF20_intron_98	intron	protein_coding	chr1	145368597	145369314
chr1	145369315	145369488	NBPF20_97	CDS	protein_coding	chr1	145369315	145369488
chr1	145369489	145370115	NBPF20_intron_99	intron	protein_coding	chr1	145369489	145370115
chr1	145370116	145370225	NBPF20_98	CDS	protein_coding	chr1	145370116	145370225
chr1	145370226	145370938	NBPF20_intron_100	intron	protein_coding	chr1	145370226	145370938
chr1	145370939	145371112	NBPF20_99	CDS	protein_coding	chr1	145370939	145371112
chr1	145371113	145371749	NBPF20_intron_101	intron	protein_coding	chr1	145371113	145371749
chr1	145371750	145371802	NBPF20_100	CDS	protein_coding	chr1	145371750	145371802
chr1	145371803	145371880	NBPF20_intron_102	intron	protein_coding	chr1	145371803	145372510
chr1	145372856	145373291	NBPF20_intron_103	intron	protein_coding	chr1	145372685	145373291
chr1	145373292	145373344	NBPF20_102	CDS	protein_coding	chr1	145373292	145373344
chr1	145373345	145374062	NBPF20_intron_104	intron	protein_coding	chr1	145373345	145374062
chr1	145374063	145374236	NBPF20_103	CDS	protein_coding	chr1	145374063	145374236
chr1	145374237	145374863	NBPF20_intron_105	intron	protein_coding	chr1	145374237	145374863
chr1	145374864	145374973	NBPF20_104	CDS	protein_coding	chr1	145374864	145374973
chr1	145374974	145375686	NBPF20_intron_106	intron	protein_coding	chr1	145374974	145375686
chr1	145375687	145375860	NBPF20_105	CDS	protein_coding	chr1	145375687	145375860
chr1	145375861	145376503	NBPF20_intron_107	intron	protein_coding	chr1	145375861	145376503
chr1	145376504	145376556	NBPF20_106	CDS	protein_coding	chr1	145376504	145376556
chr1	145376557	145377155	NBPF20_intron_108	intron	protein_coding	chr1	145376557	145377264
chr1	145378608	145378812	NBPF20_intron_110	intron	protein_coding	chr1	145378095	145378812
chr1	145378813	145378986	NBPF20_109	CDS	protein_coding	chr1	145378813	145378986
chr1	145378987	145379615	NBPF20_intron_111	intron	protein_coding	chr1	145378987	145379615
chr1	145379616	145379725	NBPF20_110	CDS	protein_coding	chr1	145379616	145379725
chr1	145379726	145380438	NBPF20_intron_112	intron	protein_coding	chr1	145379726	145380438
chr1	145380439	145380612	NBPF20_111	CDS	protein_coding	chr1	145380439	145380612
chr1	145380613	145381255	NBPF20_intron_113	intron	protein_coding	chr1	145380613	145381255
chr1	145381256	145381308	NBPF20_112	CDS	protein_coding	chr1	145381256	145381308
chr1	145381309	145382016	NBPF20_intron_114	intron	protein_coding	chr1	145381309	145382016
chr1	145382017	145382190	NBPF20_113	CDS	protein_coding	chr1	145382017	145382190
chr1	145382191	145382797	NBPF20_intron_115	intron	protein_coding	chr1	145382191	145382797
chr1	145382798	145382850	NBPF20_114	CDS	protein_coding	chr1	145382798	145382850
chr1	145382851	145383568	NBPF20_intron_116	intron	protein_coding	chr1	145382851	145383568
chr1	145383569	145383742	NBPF20_115	CDS	protein_coding	chr1	145383569	145383742
chr1	145383743	145384369	NBPF20_intron_117	intron	protein_coding	chr1	145383743	145384369
chr1	145384370	145384479	NBPF20_116	CDS	protein_coding	chr1	145384370	145384479
chr1	145384480	145385192	NBPF20_intron_118	intron	protein_coding	chr1	145384480	145385192
chr1	145385193	145385366	NBPF20_UTR_3	three_prime_UTR	protein_coding	chr1	145385193	145385366
chr1	145385367	145386011	NBPF20_intron_119	intron	protein_coding	chr1	145385367	145386011
chr1	145386012	145386064	NBPF20_UTR_4	three_prime_UTR	protein_coding	chr1	145386012	145386064
chr1	145386065	145386772	NBPF20_intron_120	intron	protein_coding	chr1	145386065	145386772
chr1	145386773	145386946	NBPF20_UTR_5	three_prime_UTR	protein_coding	chr1	145386773	145386946
chr1	145386947	145387545	NBPF20_intron_121	intron	protein_coding	chr1	145386947	145387545
chr1	145387546	145387598	NBPF20_UTR_6	three_prime_UTR	protein_coding	chr1	145387546	145387598
chr1	145387599	145388316	NBPF20_intron_122	intron	protein_coding	chr1	145387599	145388316
chr1	145388317	145388466	NBPF20_UTR_7	three_prime_UTR	protein_coding	chr1	145388317	145388466
chr1	145388466	145388490	NBPF20_117	CDS	protein_coding	chr1	145388466	145388490
chr1	145388491	145388640	NBPF20_intron_123	intron	protein_coding	chr1	145388491	145389119
chr1	145389553	145389942	NBPF20_intron_124	intron	protein_coding	chr1	145389230	145389942
chr1	145389943	145390116	NBPF20_119	CDS	protein_coding	chr1	145389943	145390116
chr1	145390117	145390148	NBPF20_intron_125	intron	protein_coding	chr1	145390117	145390767
chr1	145390524	145390767	NBPF20_intron_125	intron	protein_coding	chr1	145390117	145390767
chr1	145390768	145390820	NBPF20_120	CDS	protein_coding	chr1	145390768	145390820
chr1	145390821	145391528	NBPF20_intron_126	intron	protein_coding	chr1	145390821	145391528
chr1	145391529	145391702	NBPF20_121	CDS	protein_coding	chr1	145391529	145391702
chr1	145391984	145392034	NBPF20_intron_127	intron	protein_coding	chr1	145391703	145392301
chr1	145391703	145391962	NBPF20_intron_127	intron	protein_coding	chr1	145391703	145392301
chr1	145507444	145507599	AC239860.2_1	exon	unprocessed_pseudogene	chr1	145507444	145507599
chr1	145507600	145508419	AC239860.2_intron_1	intron	unprocessed_pseudogene	chr1	145507600	145508492
chr1	145509353	145509480	AC239860.1_intron_1	intron	unprocessed_pseudogene	chr1	145509237	145509924
chr1	146236647	146237154	AC239799.2_1	exon	lincRNA	chr1	146235806	146237807
chr1	146288596	146288696	RNU6-1071P_1	exon	snRNA	chr1	146288596	146288696
chr1	146298170	146298715	NUDT4P2_1	exon	processed_pseudogene	chr1	146298170	146298715
chr1	146460074	146460264	AC245407.3_intron_1	intron	unprocessed_pseudogene	chr1	146459686	146461644
chr1	146514471	146514604	AC245407.2_1	exon	lincRNA	chr1	146514471	146516446
chr1	146515467	146516446	AC245407.2_1	exon	lincRNA	chr1	146514471	146516446
chr1	146516447	146518665	AC245407.2_intron_1	intron	lincRNA	chr1	146516447	146524726
chr1	146519431	146521154	AC245407.2_intron_1	intron	lincRNA	chr1	146516447	146524726
chr1	146521895	146524287	AC245407.2_intron_1	intron	lincRNA	chr1	146516447	146524726
chr1	146525119	146525289	AC245407.2_2	exon	lincRNA	chr1	146524727	146525289
chr1	146550788	146550871	HYDIN2_intron_1	intron	transcribed_unprocessed_pseudogene	chr1	146547569	146557342
chr1	146563330	146564332	HYDIN2_intron_2	intron	transcribed_unprocessed_pseudogene	chr1	146557469	146573831
chr1	146619177	146619834	HYDIN2_intron_6	intron	transcribed_unprocessed_pseudogene	chr1	146617148	146622441
chr1	146720427	146721044	HYDIN2_intron_18	intron	transcribed_unprocessed_pseudogene	chr1	146693144	146725129
chr1	146729162	146729215	HYDIN2_intron_20	intron	transcribed_unprocessed_pseudogene	chr1	146728958	146729215
chr1	146729216	146729426	HYDIN2_21	exon	transcribed_unprocessed_pseudogene	chr1	146729216	146729426
chr1	146729427	146729517	HYDIN2_intron_21	intron	transcribed_unprocessed_pseudogene	chr1	146729427	146732031
chr1	146790711	146790936	HYDIN2_intron_38	intron	transcribed_unprocessed_pseudogene	chr1	146780044	146794081
chr1	146826185	146826458	HYDIN2_intron_50	intron	transcribed_unprocessed_pseudogene	chr1	146825990	146831427
chr1	146842107	146842311	HYDIN2_intron_56	intron	transcribed_unprocessed_pseudogene	chr1	146841264	146843380
chr1	146851173	146851215	HYDIN2_intron_60	intron	transcribed_unprocessed_pseudogene	chr1	146850437	146852357
chr1	146908480	146908993	HYDIN2_intron_78	intron	transcribed_unprocessed_pseudogene	chr1	146900207	146910671
chr1	146959684	146959857	NBPF12_intron_5	intron	protein_coding	chr1	146952038	146959857
chr1	146959858	146959940	NBPF12_UTR_6	five_prime_UTR	protein_coding	chr1	146959858	146960143
chr1	146993097	146993301	NBPF12_intron_34	intron	protein_coding	chr1	146992885	146993597
chr1	146993598	146993707	NBPF12_25	CDS	protein_coding	chr1	146993598	146993707
chr1	146993708	146993905	NBPF12_intron_35	intron	protein_coding	chr1	146993708	146994330
chr1	148080598	148080753	PDE4DIPP1_1	exon	unprocessed_pseudogene	chr1	148080598	148080753
chr1	148080754	148081646	PDE4DIPP1_intron_1	intron	unprocessed_pseudogene	chr1	148080754	148081646
chr1	148081647	148081761	PDE4DIPP1_2	exon	unprocessed_pseudogene	chr1	148081647	148081761
chr1	148081762	148081813	PDE4DIPP1_intron_2	intron	unprocessed_pseudogene	chr1	148081762	148082201
chr1	148082269	148082390	PDE4DIPP1_3	exon	unprocessed_pseudogene	chr1	148082202	148082390
chr1	148082391	148082692	PDE4DIPP1_intron_3	intron	unprocessed_pseudogene	chr1	148082391	148083078
chr1	148083405	148083823	PDE4DIPP1_intron_4	intron	unprocessed_pseudogene	chr1	148083205	148086323
chr1	148127174	148127288	NBPF11_UTR_3	five_prime_UTR	protein_coding	chr1	148127140	148127288
chr1	148127289	148127410	NBPF11_intron_21	intron	protein_coding	chr1	148127289	148135122
chr1	148176448	148176641	AC239809.3_intron_8	intron	lincRNA	chr1	148176332	148195957
chr1	148181401	148181845	AC239809.3_intron_8	intron	lincRNA	chr1	148176332	148195957
chr1	148188080	148188571	AC239809.3_intron_8	intron	lincRNA	chr1	148176332	148195957
chr1	148197217	148197839	AC239809.3_intron_9	intron	lincRNA	chr1	148196282	148199993
chr1	148200472	148200529	AC239809.3_intron_10	intron	lincRNA	chr1	148200095	148200529
chr1	148200530	148200633	AC239809.3_11	exon	lincRNA	chr1	148200530	148200633
chr1	148200634	148200970	AC239809.3_intron_11	intron	lincRNA	chr1	148200634	148201406
chr1	148205451	148205622	AC239809.3_intron_12	intron	lincRNA	chr1	148201479	148205622
chr1	148205623	148205752	AC239809.3_13	exon	lincRNA	chr1	148205623	148205752
chr1	148205753	148206000	AC239809.3_intron_13	intron	lincRNA	chr1	148205753	148206000
chr1	148206001	148206633	AC239809.3_14	exon	lincRNA	chr1	148206001	148206633
chr1	148206634	148207837	AC239809.3_intron_14	intron	lincRNA	chr1	148206634	148207837
chr1	148207838	148208209	AC239809.3_15	exon	lincRNA	chr1	148207838	148208654
chr1	148213246	148213898	AC239809.3_intron_15	intron	lincRNA	chr1	148208655	148216037
chr1	148214758	148216037	AC239809.3_intron_15	intron	lincRNA	chr1	148208655	148216037
chr1	148209127	148211420	AC239809.3_intron_15	intron	lincRNA	chr1	148208655	148216037
chr1	148216038	148216305	AC239809.3_16	exon	lincRNA	chr1	148216038	148216305
chr1	148216306	148216935	AC239809.3_intron_16	intron	lincRNA	chr1	148216306	148216935
chr1	148216936	148217971	AC239809.3_17	exon	lincRNA	chr1	148216936	148218888
chr1	148218688	148218888	AC239809.3_17	exon	lincRNA	chr1	148216936	148218888
chr1	148218889	148225074	AC239809.3_intron_17	intron	lincRNA	chr1	148218889	148225074
chr1	148225075	148225289	AC239809.3_18	exon	lincRNA	chr1	148225075	148225289
chr1	148225290	148225617	AC239809.3_intron_18	intron	lincRNA	chr1	148225290	148226099
chr1	148240538	148240865	AC239809.3_intron_22	intron	lincRNA	chr1	148228659	148246293
chr1	148245479	148245650	AC239809.3_intron_22	intron	lincRNA	chr1	148228659	148246293
chr1	148176448	148176641	AC239803.1_intron_4	intron	lincRNA	chr1	148174929	148186163
chr1	148181401	148181845	AC239803.1_intron_4	intron	lincRNA	chr1	148174929	148186163
chr1	148537195	148537662	NBPF14_intron_6	intron	protein_coding	chr1	148537120	148537832
chr1	148538454	148538647	NBPF14_intron_7	intron	protein_coding	chr1	148538007	148538647
chr1	148538648	148538700	NBPF14_7	CDS	protein_coding	chr1	148538648	148538700
chr1	148538701	148539018	NBPF14_intron_8	intron	protein_coding	chr1	148538701	148539408
chr1	148539633	148540177	NBPF14_intron_9	intron	protein_coding	chr1	148539583	148540177
chr1	148540178	148540230	NBPF14_9	CDS	protein_coding	chr1	148540178	148540230
chr1	148540231	148540948	NBPF14_intron_10	intron	protein_coding	chr1	148540231	148540948
chr1	148540949	148541122	NBPF14_10	CDS	protein_coding	chr1	148540949	148541122
chr1	148541123	148541652	NBPF14_intron_11	intron	protein_coding	chr1	148541123	148541729
chr1	148543126	148543361	NBPF14_intron_13	intron	protein_coding	chr1	148542727	148543361
chr1	148543362	148543414	NBPF14_13	CDS	protein_coding	chr1	148543362	148543414
chr1	148543415	148543617	NBPF14_intron_14	intron	protein_coding	chr1	148543415	148544122
chr1	148544123	148544296	NBPF14_14	CDS	protein_coding	chr1	148544123	148544296
chr1	148544418	148544891	NBPF14_intron_15	intron	protein_coding	chr1	148544297	148544891
chr1	148544892	148544944	NBPF14_15	CDS	protein_coding	chr1	148544892	148544944
chr1	148544945	148545662	NBPF14_intron_16	intron	protein_coding	chr1	148544945	148545662
chr1	148545663	148545836	NBPF14_16	CDS	protein_coding	chr1	148545663	148545836
chr1	148545837	148546443	NBPF14_intron_17	intron	protein_coding	chr1	148545837	148546443
chr1	148546444	148546553	NBPF14_17	CDS	protein_coding	chr1	148546444	148546553
chr1	148546554	148547266	NBPF14_intron_18	intron	protein_coding	chr1	148546554	148547266
chr1	148547267	148547440	NBPF14_18	CDS	protein_coding	chr1	148547267	148547440
chr1	148547441	148548069	NBPF14_intron_19	intron	protein_coding	chr1	148547441	148548069
chr1	148548070	148548122	NBPF14_19	CDS	protein_coding	chr1	148548070	148548122
chr1	148548123	148548293	NBPF14_intron_20	intron	protein_coding	chr1	148548123	148548830
chr1	148549069	148549599	NBPF14_intron_21	intron	protein_coding	chr1	148549005	148549599
chr1	148549600	148549652	NBPF14_21	CDS	protein_coding	chr1	148549600	148549652
chr1	148549653	148549692	NBPF14_intron_22	intron	protein_coding	chr1	148549653	148550370
chr1	148551016	148551151	NBPF14_intron_23	intron	protein_coding	chr1	148550545	148551151
chr1	148551152	148551261	NBPF14_UTR_2	three_prime_UTR	protein_coding	chr1	148551152	148551261
chr1	148551262	148551300	NBPF14_intron_24	intron	protein_coding	chr1	148551262	148551974
chr1	148552201	148552777	NBPF14_intron_25	intron	protein_coding	chr1	148552149	148552777
chr1	148552778	148552830	NBPF14_UTR_4	three_prime_UTR	protein_coding	chr1	148552778	148552830
chr1	148552831	148553184	NBPF14_intron_26	intron	protein_coding	chr1	148552831	148553538
chr1	148553659	148553712	NBPF14_23	CDS	protein_coding	chr1	148553539	148553712
chr1	148553713	148554307	NBPF14_intron_27	intron	protein_coding	chr1	148553713	148554307
chr1	148554308	148554360	NBPF14_24	CDS	protein_coding	chr1	148554308	148554360
chr1	148555823	148555865	NBPF14_intron_29	intron	protein_coding	chr1	148555253	148555865
chr1	148555866	148555975	NBPF14_26	CDS	protein_coding	chr1	148555866	148555975
chr1	148555976	148556320	NBPF14_intron_30	intron	protein_coding	chr1	148555976	148556688
chr1	148556376	148556468	NBPF14_intron_30	intron	protein_coding	chr1	148555976	148556688
chr1	148558504	148558776	NBPF14_intron_33	intron	protein_coding	chr1	148558425	148559019
chr1	148560609	148560692	NBPF14_32	CDS	protein_coding	chr1	148560583	148560692
chr1	148560693	148560999	NBPF14_intron_36	intron	protein_coding	chr1	148560693	148561405
chr1	148562486	148562995	NBPF14_intron_38	intron	protein_coding	chr1	148562288	148562995
chr1	148562996	148563169	NBPF14_35	CDS	protein_coding	chr1	148562996	148563169
chr1	148563170	148563764	NBPF14_intron_39	intron	protein_coding	chr1	148563170	148563764
chr1	148563765	148563817	NBPF14_36	CDS	protein_coding	chr1	148563765	148563817
chr1	148563818	148563891	NBPF14_intron_40	intron	protein_coding	chr1	148563818	148564537
chr1	148564616	148564711	NBPF14_37	CDS	protein_coding	chr1	148564538	148564711
chr1	148564712	148565318	NBPF14_intron_41	intron	protein_coding	chr1	148564712	148565318
chr1	148565319	148565395	NBPF14_38	CDS	protein_coding	chr1	148565319	148565428
chr1	148567021	148567173	NBPF14_intron_44	intron	protein_coding	chr1	148567004	148567711
chr1	148567925	148568473	NBPF14_intron_45	intron	protein_coding	chr1	148567886	148568480
chr1	148569748	148570040	NBPF14_intron_47	intron	protein_coding	chr1	148569428	148570040
chr1	148570041	148570150	NBPF14_44	CDS	protein_coding	chr1	148570041	148570150
chr1	148570151	148570325	NBPF14_intron_48	intron	protein_coding	chr1	148570151	148570863
chr1	148571590	148571680	NBPF14_intron_49	intron	protein_coding	chr1	148571038	148571680
chr1	148571681	148571733	NBPF14_46	CDS	protein_coding	chr1	148571681	148571733
chr1	148571734	148572309	NBPF14_intron_50	intron	protein_coding	chr1	148571734	148572441
chr1	148572965	148573228	NBPF14_intron_51	intron	protein_coding	chr1	148572616	148573228
chr1	148573229	148573338	NBPF14_48	CDS	protein_coding	chr1	148573229	148573338
chr1	148573339	148573735	NBPF14_intron_52	intron	protein_coding	chr1	148573339	148574051
chr1	148574702	148574876	NBPF14_intron_53	intron	protein_coding	chr1	148574226	148574876
chr1	148574877	148574929	NBPF14_50	CDS	protein_coding	chr1	148574877	148574929
chr1	148574930	148575637	NBPF14_intron_54	intron	protein_coding	chr1	148574930	148575637
chr1	148575638	148575685	NBPF14_UTR_5	three_prime_UTR	protein_coding	chr1	148575638	148575811
chr1	148579257	148579315	NBPF14_intron_59	intron	protein_coding	chr1	148579238	148583139
chr1	148582174	148583139	NBPF14_intron_59	intron	protein_coding	chr1	148579238	148583139
chr1	148583140	148583192	NBPF14_54	CDS	protein_coding	chr1	148583140	148583192
chr1	148583193	148583546	NBPF14_intron_60	intron	protein_coding	chr1	148583193	148584469
chr1	148589196	148589358	NBPF14_59	CDS	protein_coding	chr1	148589183	148589358
chr1	148589364	148589393	NBPF14_60	CDS	protein_coding	chr1	148589364	148589393
chr1	148589394	148589488	NBPF14_intron_65	intron	protein_coding	chr1	148589394	148590755
chr1	148596254	148597155	NBPF14_intron_70	intron	protein_coding	chr1	148596012	148598272
chr1	148597977	148598272	NBPF14_intron_70	intron	protein_coding	chr1	148596012	148598272
chr1	148598273	148598343	NBPF14_UTR_11	five_prime_UTR	protein_coding	chr1	148598273	148598343
chr1	148598344	148598611	NBPF14_intron_71	intron	protein_coding	chr1	148598344	148598611
chr1	148598612	148598695	NBPF14_UTR_12	five_prime_UTR	protein_coding	chr1	148598612	148598695
chr1	148598696	148598994	NBPF14_intron_72	intron	protein_coding	chr1	148598696	148607036
chr1	148602923	148603408	NBPF14_intron_72	intron	protein_coding	chr1	148598696	148607036
chr1	148606932	148607036	NBPF14_intron_72	intron	protein_coding	chr1	148598696	148607036
chr1	148607037	148607082	NBPF14_UTR_13	three_prime_UTR	protein_coding	chr1	148607037	148607082
chr1	148607082	148607141	NBPF14_67	CDS	protein_coding	chr1	148607082	148607159
chr1	148611043	148611541	NBPF14_intron_74	intron	protein_coding	chr1	148607746	148615689
chr1	148612357	148612643	NBPF14_intron_74	intron	protein_coding	chr1	148607746	148615689
chr1	148613869	148614757	NBPF14_intron_74	intron	protein_coding	chr1	148607746	148615689
chr1	148615616	148615689	NBPF14_intron_74	intron	protein_coding	chr1	148607746	148615689
chr1	148615690	148615733	NBPF14_UTR_15	five_prime_UTR	protein_coding	chr1	148615690	148615950
chr1	148615768	148615940	NBPF14_UTR_15	five_prime_UTR	protein_coding	chr1	148615690	148615950
chr1	148616969	148617249	NBPF14_intron_75	intron	protein_coding	chr1	148615951	148640014
chr1	148624297	148624689	NBPF14_intron_75	intron	protein_coding	chr1	148615951	148640014
chr1	148624754	148624853	NBPF14_intron_75	intron	protein_coding	chr1	148615951	148640014
chr1	148626877	148627123	NBPF14_intron_75	intron	protein_coding	chr1	148615951	148640014
chr1	148634765	148635376	NBPF14_intron_75	intron	protein_coding	chr1	148615951	148640014
chr1	148635907	148636263	NBPF14_intron_75	intron	protein_coding	chr1	148615951	148640014
chr1	148619065	148620454	NBPF14_intron_75	intron	protein_coding	chr1	148615951	148640014
chr1	148640431	148643015	NBPF14_intron_76	intron	protein_coding	chr1	148640090	148679460
chr1	148643630	148645146	NBPF14_intron_76	intron	protein_coding	chr1	148640090	148679460
chr1	148647333	148647658	NBPF14_intron_76	intron	protein_coding	chr1	148640090	148679460
chr1	148655135	148655430	NBPF14_intron_76	intron	protein_coding	chr1	148640090	148679460
chr1	148656302	148656926	NBPF14_intron_76	intron	protein_coding	chr1	148640090	148679460
chr1	148657746	148658165	NBPF14_intron_76	intron	protein_coding	chr1	148640090	148679460
chr1	148671013	148672495	NBPF14_intron_76	intron	protein_coding	chr1	148640090	148679460
chr1	148675338	148675735	NBPF14_intron_76	intron	protein_coding	chr1	148640090	148679460
chr1	148677305	148678734	NBPF14_intron_76	intron	protein_coding	chr1	148640090	148679460
chr1	148651537	148654335	NBPF14_intron_76	intron	protein_coding	chr1	148640090	148679460
chr1	148662801	148669814	NBPF14_intron_76	intron	protein_coding	chr1	148640090	148679460
chr1	148739379	148739479	RNU6-1171P_1	exon	snRNA	chr1	148739379	148739479
chr1	148748894	148748952	NUDT4B_UTR_1	five_prime_UTR	protein_coding	chr1	148748894	148748952
chr1	148748952	148749498	NUDT4B_1	CDS	protein_coding	chr1	148748952	148749498
chr1	148749498	148750099	NUDT4B_UTR_2	three_prime_UTR	protein_coding	chr1	148749498	148750099
chr1	148772640	148772794	AC245389.2_1	exon	unprocessed_pseudogene	chr1	148772640	148772794
chr1	148772795	148776008	AC245389.2_intron_1	intron	unprocessed_pseudogene	chr1	148772795	148776008
chr1	148776009	148776156	AC245389.2_2	exon	unprocessed_pseudogene	chr1	148776009	148776156
chr1	148776157	148778839	AC245389.2_intron_2	intron	unprocessed_pseudogene	chr1	148776157	148778839
chr1	148778840	148779001	AC245389.2_3	exon	unprocessed_pseudogene	chr1	148778840	148779001
chr1	148779002	148784480	AC245389.2_intron_3	intron	unprocessed_pseudogene	chr1	148779002	148784480
chr1	148784481	148784594	AC245389.2_4	exon	unprocessed_pseudogene	chr1	148784481	148784594
chr1	148795797	148796325	AC245389.1_1	exon	processed_pseudogene	chr1	148795797	148796325
chr1	148808181	148808504	PDE4DIP_UTR_1	five_prime_UTR	protein_coding	chr1	148808181	148808504
chr1	148808504	148808737	PDE4DIP_1	CDS	protein_coding	chr1	148808504	148808737
chr1	148808738	148809487	PDE4DIP_intron_1	intron	protein_coding	chr1	148808738	148844380
chr1	148809488	148809528	PDE4DIP_intron_1	intron	protein_coding	chr1	148808738	148844380
chr1	148809533	148812908	PDE4DIP_intron_1	intron	protein_coding	chr1	148808738	148844380
chr1	148814167	148814496	PDE4DIP_intron_1	intron	protein_coding	chr1	148808738	148844380
chr1	148818689	148819507	PDE4DIP_intron_1	intron	protein_coding	chr1	148808738	148844380
chr1	148824760	148825645	PDE4DIP_intron_1	intron	protein_coding	chr1	148808738	148844380
chr1	148826848	148827128	PDE4DIP_intron_1	intron	protein_coding	chr1	148808738	148844380
chr1	148829567	148830159	PDE4DIP_intron_1	intron	protein_coding	chr1	148808738	148844380
chr1	148831310	148831533	PDE4DIP_intron_1	intron	protein_coding	chr1	148808738	148844380
chr1	148833183	148833625	PDE4DIP_intron_1	intron	protein_coding	chr1	148808738	148844380
chr1	148834642	148835549	PDE4DIP_intron_1	intron	protein_coding	chr1	148808738	148844380
chr1	148838169	148838280	PDE4DIP_intron_1	intron	protein_coding	chr1	148808738	148844380
chr1	148839031	148839868	PDE4DIP_intron_1	intron	protein_coding	chr1	148808738	148844380
chr1	148840575	148841237	PDE4DIP_intron_1	intron	protein_coding	chr1	148808738	148844380
chr1	148842712	148843177	PDE4DIP_intron_1	intron	protein_coding	chr1	148808738	148844380
chr1	148844702	148844794	PDE4DIP_UTR_2	five_prime_UTR	protein_coding	chr1	148844381	148844794
chr1	148844795	148845304	PDE4DIP_intron_2	intron	protein_coding	chr1	148844795	148845304
chr1	148845305	148845444	PDE4DIP_UTR_3	five_prime_UTR	protein_coding	chr1	148845305	148845444
chr1	148845444	148845467	PDE4DIP_2	CDS	protein_coding	chr1	148845444	148845467
chr1	148845468	148846022	PDE4DIP_intron_3	intron	protein_coding	chr1	148845468	148863248
chr1	148846756	148847572	PDE4DIP_intron_3	intron	protein_coding	chr1	148845468	148863248
chr1	148852069	148852187	PDE4DIP_intron_3	intron	protein_coding	chr1	148845468	148863248
chr1	148852769	148855011	PDE4DIP_intron_3	intron	protein_coding	chr1	148845468	148863248
chr1	148860056	148861271	PDE4DIP_intron_3	intron	protein_coding	chr1	148845468	148863248
chr1	148848140	148850401	PDE4DIP_intron_3	intron	protein_coding	chr1	148845468	148863248
chr1	148865920	148866428	PDE4DIP_intron_4	intron	protein_coding	chr1	148863306	148868469
chr1	148866979	148867063	PDE4DIP_intron_4	intron	protein_coding	chr1	148863306	148868469
chr1	148868409	148868469	PDE4DIP_intron_4	intron	protein_coding	chr1	148863306	148868469
chr1	148868470	148868643	PDE4DIP_4	CDS	protein_coding	chr1	148868470	148868643
chr1	148868643	148868784	PDE4DIP_UTR_4	three_prime_UTR	protein_coding	chr1	148868643	148868784
chr1	148868785	148869347	PDE4DIP_intron_5	intron	protein_coding	chr1	148868785	148870166
chr1	148871367	148874512	PDE4DIP_intron_6	intron	protein_coding	chr1	148870652	148889401
chr1	148877852	148878886	PDE4DIP_intron_6	intron	protein_coding	chr1	148870652	148889401
chr1	148880547	148881178	PDE4DIP_intron_6	intron	protein_coding	chr1	148870652	148889401
chr1	148886285	148886582	PDE4DIP_intron_6	intron	protein_coding	chr1	148870652	148889401
chr1	148891077	148891777	PDE4DIP_intron_7	intron	protein_coding	chr1	148889895	148915505
chr1	148894768	148895352	PDE4DIP_intron_7	intron	protein_coding	chr1	148889895	148915505
chr1	148896992	148897023	PDE4DIP_intron_7	intron	protein_coding	chr1	148889895	148915505
chr1	148900538	148900691	PDE4DIP_intron_7	intron	protein_coding	chr1	148889895	148915505
chr1	148903580	148904671	PDE4DIP_intron_7	intron	protein_coding	chr1	148889895	148915505
chr1	148908023	148908071	PDE4DIP_intron_7	intron	protein_coding	chr1	148889895	148915505
chr1	148908104	148908155	PDE4DIP_intron_7	intron	protein_coding	chr1	148889895	148915505
chr1	148908797	148909675	PDE4DIP_intron_7	intron	protein_coding	chr1	148889895	148915505
chr1	148920624	148921533	PDE4DIP_intron_8	intron	protein_coding	chr1	148915751	148929195
chr1	148928256	148928791	PDE4DIP_intron_8	intron	protein_coding	chr1	148915751	148929195
chr1	148931141	148931176	PDE4DIP_intron_9	intron	protein_coding	chr1	148929274	148931798
chr1	148935604	148936167	PDE4DIP_intron_11	intron	protein_coding	chr1	148932730	148937745
chr1	148943336	148943558	PDE4DIP_intron_12	intron	protein_coding	chr1	148937865	148951935
chr1	148956992	148957088	PDE4DIP_intron_13	intron	protein_coding	chr1	148953906	148960652
chr1	148974118	148974512	PDE4DIP_intron_24	intron	protein_coding	chr1	148972593	148974512
chr1	148974513	148974605	PDE4DIP_23	CDS	protein_coding	chr1	148974513	148974605
chr1	148974606	148974717	PDE4DIP_intron_25	intron	protein_coding	chr1	148974606	148977935
chr1	149007682	149008255	PDE4DIP_intron_36	intron	protein_coding	chr1	149007437	149008442
chr1	149011520	149011798	PDE4DIP_intron_39	intron	protein_coding	chr1	149010596	149012589
chr1	148839483	148839732	RN7SKP88_1	exon	misc_RNA	chr1	148839483	148839732
chr1	149056621	149056696	NBPF9_intron_2	intron	protein_coding	chr1	149056621	149057333
chr1	149112610	149112715	AC239804.2_intron_1	intron	unprocessed_pseudogene	chr1	149111518	149113485
chr1	149188685	149189305	AC245297.3_intron_3	intron	lincRNA	chr1	149180612	149190634
chr1	149192166	149192350	AC245297.3_intron_5	intron	lincRNA	chr1	149191269	149250563
chr1	149201503	149202082	AC245297.3_intron_5	intron	lincRNA	chr1	149191269	149250563
chr1	149207923	149208133	AC245297.3_intron_5	intron	lincRNA	chr1	149191269	149250563
chr1	149220752	149221374	AC245297.3_intron_5	intron	lincRNA	chr1	149191269	149250563
chr1	149224551	149224922	AC245297.3_intron_5	intron	lincRNA	chr1	149191269	149250563
chr1	149225011	149225087	AC245297.3_intron_5	intron	lincRNA	chr1	149191269	149250563
chr1	149225640	149226695	AC245297.3_intron_5	intron	lincRNA	chr1	149191269	149250563
chr1	149234801	149235543	AC245297.3_intron_5	intron	lincRNA	chr1	149191269	149250563
chr1	149236113	149236287	AC245297.3_intron_5	intron	lincRNA	chr1	149191269	149250563
chr1	149238542	149239178	AC245297.3_intron_5	intron	lincRNA	chr1	149191269	149250563
chr1	149240184	149240207	AC245297.3_intron_5	intron	lincRNA	chr1	149191269	149250563
chr1	149241451	149241700	AC245297.3_intron_5	intron	lincRNA	chr1	149191269	149250563
chr1	149242403	149242543	AC245297.3_intron_5	intron	lincRNA	chr1	149191269	149250563
chr1	149243593	149244037	AC245297.3_intron_5	intron	lincRNA	chr1	149191269	149250563
chr1	149245804	149246589	AC245297.3_intron_5	intron	lincRNA	chr1	149191269	149250563
chr1	149248992	149249534	AC245297.3_intron_5	intron	lincRNA	chr1	149191269	149250563
chr1	149208965	149209743	AC245297.3_intron_5	intron	lincRNA	chr1	149191269	149250563
chr1	149201503	149202082	AC245297.1_intron_3	intron	unprocessed_pseudogene	chr1	149201091	149240375
chr1	149207923	149208133	AC245297.1_intron_3	intron	unprocessed_pseudogene	chr1	149201091	149240375
chr1	149220752	149221374	AC245297.1_intron_3	intron	unprocessed_pseudogene	chr1	149201091	149240375
chr1	149224551	149224922	AC245297.1_intron_3	intron	unprocessed_pseudogene	chr1	149201091	149240375
chr1	149225011	149225087	AC245297.1_intron_3	intron	unprocessed_pseudogene	chr1	149201091	149240375
chr1	149225640	149226695	AC245297.1_intron_3	intron	unprocessed_pseudogene	chr1	149201091	149240375
chr1	149234801	149235543	AC245297.1_intron_3	intron	unprocessed_pseudogene	chr1	149201091	149240375
chr1	149236113	149236287	AC245297.1_intron_3	intron	unprocessed_pseudogene	chr1	149201091	149240375
chr1	149238542	149239178	AC245297.1_intron_3	intron	unprocessed_pseudogene	chr1	149201091	149240375
chr1	149240184	149240207	AC245297.1_intron_3	intron	unprocessed_pseudogene	chr1	149201091	149240375
chr1	149208965	149209743	AC245297.1_intron_3	intron	unprocessed_pseudogene	chr1	149201091	149240375
chr1	149241451	149241700	AC245297.1_intron_4	intron	unprocessed_pseudogene	chr1	149240488	149261638
chr1	149242403	149242543	AC245297.1_intron_4	intron	unprocessed_pseudogene	chr1	149240488	149261638
chr1	149243593	149244037	AC245297.1_intron_4	intron	unprocessed_pseudogene	chr1	149240488	149261638
chr1	149245804	149246589	AC245297.1_intron_4	intron	unprocessed_pseudogene	chr1	149240488	149261638
chr1	149248992	149249534	AC245297.1_intron_4	intron	unprocessed_pseudogene	chr1	149240488	149261638
chr1	149251279	149252435	AC245297.1_intron_4	intron	unprocessed_pseudogene	chr1	149240488	149261638
chr1	149261091	149261638	AC245297.1_intron_4	intron	unprocessed_pseudogene	chr1	149240488	149261638
chr1	149255739	149258878	AC245297.1_intron_4	intron	unprocessed_pseudogene	chr1	149240488	149261638
chr1	149261639	149261791	AC245297.1_5	exon	unprocessed_pseudogene	chr1	149261639	149261791
chr1	149261792	149261911	AC245297.1_intron_5	intron	unprocessed_pseudogene	chr1	149261792	149266967
chr1	149263812	149264297	AC245297.1_intron_5	intron	unprocessed_pseudogene	chr1	149261792	149266967
chr1	149267290	149267446	AC245297.1_intron_6	intron	unprocessed_pseudogene	chr1	149267025	149321498
chr1	149268487	149270182	AC245297.1_intron_6	intron	unprocessed_pseudogene	chr1	149267025	149321498
chr1	149275246	149277685	AC245297.1_intron_6	intron	unprocessed_pseudogene	chr1	149267025	149321498
chr1	149280058	149282346	AC245297.1_intron_6	intron	unprocessed_pseudogene	chr1	149267025	149321498
chr1	149282458	149283327	AC245297.1_intron_6	intron	unprocessed_pseudogene	chr1	149267025	149321498
chr1	149284207	149285543	AC245297.1_intron_6	intron	unprocessed_pseudogene	chr1	149267025	149321498
chr1	149286960	149287474	AC245297.1_intron_6	intron	unprocessed_pseudogene	chr1	149267025	149321498
chr1	149289107	149289591	AC245297.1_intron_6	intron	unprocessed_pseudogene	chr1	149267025	149321498
chr1	149294812	149295598	AC245297.1_intron_6	intron	unprocessed_pseudogene	chr1	149267025	149321498
chr1	149296709	149297113	AC245297.1_intron_6	intron	unprocessed_pseudogene	chr1	149267025	149321498
chr1	149298735	149298944	AC245297.1_intron_6	intron	unprocessed_pseudogene	chr1	149267025	149321498
chr1	149300076	149300505	AC245297.1_intron_6	intron	unprocessed_pseudogene	chr1	149267025	149321498
chr1	149303082	149303325	AC245297.1_intron_6	intron	unprocessed_pseudogene	chr1	149267025	149321498
chr1	149304738	149305506	AC245297.1_intron_6	intron	unprocessed_pseudogene	chr1	149267025	149321498
chr1	149307171	149307319	AC245297.1_intron_6	intron	unprocessed_pseudogene	chr1	149267025	149321498
chr1	149310802	149311421	AC245297.1_intron_6	intron	unprocessed_pseudogene	chr1	149267025	149321498
chr1	149312011	149312140	AC245297.1_intron_6	intron	unprocessed_pseudogene	chr1	149267025	149321498
chr1	149315879	149316155	AC245297.1_intron_6	intron	unprocessed_pseudogene	chr1	149267025	149321498
chr1	149317404	149320258	AC245297.1_intron_6	intron	unprocessed_pseudogene	chr1	149267025	149321498
chr1	149321197	149321498	AC245297.1_intron_6	intron	unprocessed_pseudogene	chr1	149267025	149321498
chr1	149290419	149291167	AC245297.1_intron_6	intron	unprocessed_pseudogene	chr1	149267025	149321498
chr1	149321499	149321732	AC245297.1_7	exon	unprocessed_pseudogene	chr1	149321499	149321732
chr1	149264252	149264297	AC245297.2_1	exon	lincRNA	chr1	149264252	149264816
chr1	149290513	149290762	RF00100_1	exon	misc_RNA	chr1	149290513	149290762
chr1	149345661	149345770	AC242843.1_1	exon	unprocessed_pseudogene	chr1	149345661	149345770
chr1	149345771	149351249	AC242843.1_intron_1	intron	unprocessed_pseudogene	chr1	149345771	149351249
chr1	149351250	149351411	AC242843.1_2	exon	unprocessed_pseudogene	chr1	149351250	149351411
chr1	149351412	149354094	AC242843.1_intron_2	intron	unprocessed_pseudogene	chr1	149351412	149354094
chr1	149354095	149354242	AC242843.1_3	exon	unprocessed_pseudogene	chr1	149354095	149354242
chr1	149354243	149357456	AC242843.1_intron_3	intron	unprocessed_pseudogene	chr1	149354243	149357456
chr1	149357457	149357612	AC242843.1_4	exon	unprocessed_pseudogene	chr1	149357457	149357612
chr1	149397110	149397703	NBPF19_intron_1	intron	protein_coding	chr1	149390923	149406374
chr1	149402687	149403586	NBPF19_intron_1	intron	protein_coding	chr1	149390923	149406374
chr1	149421852	149421998	NBPF19_intron_3	intron	protein_coding	chr1	149409117	149430932
chr1	149431171	149431198	NBPF19_intron_4	intron	protein_coding	chr1	149431016	149455316
chr1	149434768	149435015	NBPF19_intron_4	intron	protein_coding	chr1	149431016	149455316
chr1	149442739	149442961	NBPF19_intron_4	intron	protein_coding	chr1	149431016	149455316
chr1	149452798	149452999	NBPF19_intron_4	intron	protein_coding	chr1	149431016	149455316
chr1	149456858	149456933	NBPF19_intron_5	intron	protein_coding	chr1	149455578	149463489
chr1	149458579	149458875	NBPF19_intron_5	intron	protein_coding	chr1	149455578	149463489
chr1	149465395	149465844	NBPF19_UTR_7	three_prime_UTR	protein_coding	chr1	149464153	149468030
chr1	149474304	149474582	NBPF19_intron_7	intron	protein_coding	chr1	149468031	149475639
chr1	149485992	149486123	NBPF19_intron_13	intron	protein_coding	chr1	149482227	149486128
chr1	149488804	149488903	NBPF19_intron_16	intron	protein_coding	chr1	149488186	149488903
chr1	149488904	149488956	NBPF19_UTR_11	three_prime_UTR	protein_coding	chr1	149488904	149488956
chr1	149488957	149489559	NBPF19_intron_17	intron	protein_coding	chr1	149488957	149489559
chr1	149489560	149489733	NBPF19_12	CDS	protein_coding	chr1	149489560	149489733
chr1	149489734	149490441	NBPF19_intron_18	intron	protein_coding	chr1	149489734	149490441
chr1	149490442	149490494	NBPF19_13	CDS	protein_coding	chr1	149490442	149490494
chr1	149490495	149490574	NBPF19_intron_19	intron	protein_coding	chr1	149490495	149491137
chr1	149491279	149491311	NBPF19_14	CDS	protein_coding	chr1	149491138	149491311
chr1	149491312	149492024	NBPF19_intron_20	intron	protein_coding	chr1	149491312	149492024
chr1	149492025	149492134	NBPF19_15	CDS	protein_coding	chr1	149492025	149492134
chr1	149492135	149492229	NBPF19_intron_21	intron	protein_coding	chr1	149492135	149492766
chr1	149493517	149493658	NBPF19_intron_22	intron	protein_coding	chr1	149492941	149493658
chr1	149493659	149493711	NBPF19_UTR_13	three_prime_UTR	protein_coding	chr1	149493659	149493711
chr1	149494448	149494490	NBPF19_17	CDS	protein_coding	chr1	149494317	149494490
chr1	149494491	149494817	NBPF19_intron_24	intron	protein_coding	chr1	149494491	149495198
chr1	149495732	149495900	NBPF19_intron_25	intron	protein_coding	chr1	149495252	149495900
chr1	149495901	149496074	NBPF19_19	CDS	protein_coding	chr1	149495901	149496074
chr1	149496075	149496787	NBPF19_intron_26	intron	protein_coding	chr1	149496075	149496787
chr1	149496788	149496897	NBPF19_20	CDS	protein_coding	chr1	149496788	149496897
chr1	149496898	149497043	NBPF19_intron_27	intron	protein_coding	chr1	149496898	149497523
chr1	149498432	149498468	NBPF19_22	CDS	protein_coding	chr1	149498416	149498468
chr1	149498469	149499071	NBPF19_intron_29	intron	protein_coding	chr1	149498469	149499071
chr1	149499072	149499245	NBPF19_23	CDS	protein_coding	chr1	149499072	149499245
chr1	149499246	149499953	NBPF19_intron_30	intron	protein_coding	chr1	149499246	149499953
chr1	149499954	149500006	NBPF19_24	CDS	protein_coding	chr1	149499954	149500006
chr1	149500007	149500655	NBPF19_intron_31	intron	protein_coding	chr1	149500007	149500655
chr1	149500656	149500833	NBPF19_25	CDS	protein_coding	chr1	149500656	149500833
chr1	149500834	149501542	NBPF19_intron_32	intron	protein_coding	chr1	149500834	149501542
chr1	149501543	149501652	NBPF19_26	CDS	protein_coding	chr1	149501543	149501652
chr1	149501653	149502284	NBPF19_intron_33	intron	protein_coding	chr1	149501653	149502284
chr1	149502285	149502458	NBPF19_27	CDS	protein_coding	chr1	149502285	149502458
chr1	149502459	149503176	NBPF19_intron_34	intron	protein_coding	chr1	149502459	149503176
chr1	149503177	149503229	NBPF19_28	CDS	protein_coding	chr1	149503177	149503229
chr1	149503230	149503832	NBPF19_intron_35	intron	protein_coding	chr1	149503230	149503832
chr1	149503833	149504006	NBPF19_29	CDS	protein_coding	chr1	149503833	149504006
chr1	149504007	149504714	NBPF19_intron_36	intron	protein_coding	chr1	149504007	149504714
chr1	149504715	149504765	NBPF19_30	CDS	protein_coding	chr1	149504715	149504765
chr1	149504768	149505416	NBPF19_intron_37	intron	protein_coding	chr1	149504768	149505416
chr1	149505417	149505590	NBPF19_31	CDS	protein_coding	chr1	149505417	149505590
chr1	149505591	149506303	NBPF19_intron_38	intron	protein_coding	chr1	149505591	149506303
chr1	149506304	149506413	NBPF19_32	CDS	protein_coding	chr1	149506304	149506413
chr1	149506414	149507045	NBPF19_intron_39	intron	protein_coding	chr1	149506414	149507045
chr1	149507046	149507219	NBPF19_33	CDS	protein_coding	chr1	149507046	149507219
chr1	149507220	149507937	NBPF19_intron_40	intron	protein_coding	chr1	149507220	149507937
chr1	149507938	149507990	NBPF19_34	CDS	protein_coding	chr1	149507938	149507990
chr1	149507991	149508593	NBPF19_intron_41	intron	protein_coding	chr1	149507991	149508593
chr1	149509412	149509475	NBPF19_intron_42	intron	protein_coding	chr1	149508768	149509475
chr1	149509476	149509528	NBPF19_36	CDS	protein_coding	chr1	149509476	149509528
chr1	149509529	149509819	NBPF19_intron_43	intron	protein_coding	chr1	149509529	149510177
chr1	149510274	149510351	NBPF19_UTR_15	three_prime_UTR	protein_coding	chr1	149510178	149510351
chr1	149510352	149511064	NBPF19_intron_44	intron	protein_coding	chr1	149510352	149511064
chr1	149511065	149511174	NBPF19_UTR_16	three_prime_UTR	protein_coding	chr1	149511065	149511174
chr1	149511175	149511760	NBPF19_intron_45	intron	protein_coding	chr1	149511175	149511806
chr1	149512699	149512751	NBPF19_UTR_18	three_prime_UTR	protein_coding	chr1	149512699	149512751
chr1	149512752	149513354	NBPF19_intron_47	intron	protein_coding	chr1	149512752	149513354
chr1	149513355	149513528	NBPF19_UTR_19	three_prime_UTR	protein_coding	chr1	149513355	149513528
chr1	149513529	149514236	NBPF19_intron_48	intron	protein_coding	chr1	149513529	149514236
chr1	149514237	149514289	NBPF19_37	CDS	protein_coding	chr1	149514237	149514289
chr1	149514290	149514398	NBPF19_intron_49	intron	protein_coding	chr1	149514290	149514934
chr1	149517766	149518108	NBPF19_intron_53	intron	protein_coding	chr1	149517508	149518108
chr1	149518109	149518282	NBPF19_UTR_20	three_prime_UTR	protein_coding	chr1	149518109	149518282
chr1	149518283	149518961	NBPF19_intron_54	intron	protein_coding	chr1	149518283	149518990
chr1	149519658	149519686	NBPF19_intron_55	intron	protein_coding	chr1	149519044	149519686
chr1	149519687	149519845	NBPF19_UTR_22	three_prime_UTR	protein_coding	chr1	149519687	149519860
chr1	149520459	149520573	NBPF19_intron_56	intron	protein_coding	chr1	149519861	149520573
chr1	149520574	149520683	NBPF19_UTR_23	three_prime_UTR	protein_coding	chr1	149520574	149520683
chr1	149520684	149520944	NBPF19_intron_57	intron	protein_coding	chr1	149520684	149521317
chr1	149522066	149522209	NBPF19_intron_58	intron	protein_coding	chr1	149521492	149522209
chr1	149522210	149522262	NBPF19_UTR_25	three_prime_UTR	protein_coding	chr1	149522210	149522262
chr1	149522263	149522863	NBPF19_intron_59	intron	protein_coding	chr1	149522263	149522863
chr1	149522864	149523037	NBPF19_UTR_26	three_prime_UTR	protein_coding	chr1	149522864	149523037
chr1	149523038	149523745	NBPF19_intron_60	intron	protein_coding	chr1	149523038	149523745
chr1	149523746	149523798	NBPF19_UTR_27	three_prime_UTR	protein_coding	chr1	149523746	149523798
chr1	149523799	149524443	NBPF19_intron_61	intron	protein_coding	chr1	149523799	149524443
chr1	149524444	149524617	NBPF19_UTR_28	three_prime_UTR	protein_coding	chr1	149524444	149524617
chr1	149524618	149525330	NBPF19_intron_62	intron	protein_coding	chr1	149524618	149525330
chr1	149525331	149525440	NBPF19_42	CDS	protein_coding	chr1	149525331	149525440
chr1	149525441	149526068	NBPF19_intron_63	intron	protein_coding	chr1	149525441	149526068
chr1	149526069	149526242	NBPF19_43	CDS	protein_coding	chr1	149526069	149526242
chr1	149526243	149526426	NBPF19_intron_64	intron	protein_coding	chr1	149526243	149526960
chr1	149526552	149526960	NBPF19_intron_64	intron	protein_coding	chr1	149526243	149526960
chr1	149526961	149527013	NBPF19_44	CDS	protein_coding	chr1	149526961	149527013
chr1	149529283	149529346	NBPF19_UTR_30	three_prime_UTR	protein_coding	chr1	149529173	149529346
chr1	149529347	149530059	NBPF19_intron_68	intron	protein_coding	chr1	149529347	149530059
chr1	149530060	149530169	NBPF19_UTR_31	three_prime_UTR	protein_coding	chr1	149530060	149530169
chr1	149530170	149530797	NBPF19_intron_69	intron	protein_coding	chr1	149530170	149530797
chr1	149530798	149530971	NBPF19_UTR_32	three_prime_UTR	protein_coding	chr1	149530798	149530971
chr1	149530972	149531689	NBPF19_intron_70	intron	protein_coding	chr1	149530972	149531689
chr1	149531690	149531742	NBPF19_UTR_33	three_prime_UTR	protein_coding	chr1	149531690	149531742
chr1	149531743	149532343	NBPF19_intron_71	intron	protein_coding	chr1	149531743	149532343
chr1	149532344	149532517	NBPF19_46	CDS	protein_coding	chr1	149532344	149532517
chr1	149532518	149533225	NBPF19_intron_72	intron	protein_coding	chr1	149532518	149533225
chr1	149533226	149533278	NBPF19_47	CDS	protein_coding	chr1	149533226	149533278
chr1	149533279	149533923	NBPF19_intron_73	intron	protein_coding	chr1	149533279	149533923
chr1	149533924	149534097	NBPF19_48	CDS	protein_coding	chr1	149533924	149534097
chr1	149534098	149534810	NBPF19_intron_74	intron	protein_coding	chr1	149534098	149534810
chr1	149534811	149534855	NBPF19_49	CDS	protein_coding	chr1	149534811	149534920
chr1	149535782	149536444	NBPF19_intron_76	intron	protein_coding	chr1	149535727	149536444
chr1	149536445	149536497	NBPF19_UTR_35	three_prime_UTR	protein_coding	chr1	149536445	149536497
chr1	149536498	149537098	NBPF19_intron_77	intron	protein_coding	chr1	149536498	149537098
chr1	149537099	149537272	NBPF19_UTR_36	three_prime_UTR	protein_coding	chr1	149537099	149537272
chr1	149537273	149537857	NBPF19_intron_78	intron	protein_coding	chr1	149537273	149537980
chr1	149538675	149538848	NBPF19_51	CDS	protein_coding	chr1	149538675	149538848
chr1	149538849	149539497	NBPF19_intron_80	intron	protein_coding	chr1	149538849	149539561
chr1	149540404	149540473	NBPF19_53	CDS	protein_coding	chr1	149540300	149540473
chr1	149540474	149541191	NBPF19_intron_82	intron	protein_coding	chr1	149540474	149541191
chr1	149541192	149541244	NBPF19_54	CDS	protein_coding	chr1	149541192	149541244
chr1	149541245	149541851	NBPF19_intron_83	intron	protein_coding	chr1	149541245	149541851
chr1	149541852	149542025	NBPF19_55	CDS	protein_coding	chr1	149541852	149542025
chr1	149542026	149542733	NBPF19_intron_84	intron	protein_coding	chr1	149542026	149542733
chr1	149542734	149542786	NBPF19_56	CDS	protein_coding	chr1	149542734	149542786
chr1	149542787	149543411	NBPF19_intron_85	intron	protein_coding	chr1	149542787	149543411
chr1	149543412	149543585	NBPF19_57	CDS	protein_coding	chr1	149543412	149543585
chr1	149543586	149544298	NBPF19_intron_86	intron	protein_coding	chr1	149543586	149544298
chr1	149544299	149544335	NBPF19_58	CDS	protein_coding	chr1	149544299	149544408
chr1	149544819	149545036	NBPF19_intron_87	intron	protein_coding	chr1	149544409	149545036
chr1	149545037	149545210	NBPF19_59	CDS	protein_coding	chr1	149545037	149545210
chr1	149545211	149545815	NBPF19_intron_88	intron	protein_coding	chr1	149545211	149545928
chr1	149545843	149545882	NBPF19_intron_88	intron	protein_coding	chr1	149545211	149545928
chr1	149545929	149545981	NBPF19_60	CDS	protein_coding	chr1	149545929	149545981
chr1	149545982	149546588	NBPF19_intron_89	intron	protein_coding	chr1	149545982	149546588
chr1	149546589	149546762	NBPF19_61	CDS	protein_coding	chr1	149546589	149546762
chr1	149546763	149547470	NBPF19_intron_90	intron	protein_coding	chr1	149546763	149547470
chr1	149547471	149547523	NBPF19_62	CDS	protein_coding	chr1	149547471	149547523
chr1	149547524	149548148	NBPF19_intron_91	intron	protein_coding	chr1	149547524	149548148
chr1	149548149	149548322	NBPF19_63	CDS	protein_coding	chr1	149548149	149548322
chr1	149548323	149549035	NBPF19_intron_92	intron	protein_coding	chr1	149548323	149549035
chr1	149549036	149549145	NBPF19_64	CDS	protein_coding	chr1	149549036	149549145
chr1	149549146	149549773	NBPF19_intron_93	intron	protein_coding	chr1	149549146	149549773
chr1	149549774	149549947	NBPF19_65	CDS	protein_coding	chr1	149549774	149549947
chr1	149549948	149550665	NBPF19_intron_94	intron	protein_coding	chr1	149549948	149550665
chr1	149550666	149550718	NBPF19_66	CDS	protein_coding	chr1	149550666	149550718
chr1	149550719	149551325	NBPF19_intron_95	intron	protein_coding	chr1	149550719	149551325
chr1	149551326	149551499	NBPF19_67	CDS	protein_coding	chr1	149551326	149551499
chr1	149551500	149552207	NBPF19_intron_96	intron	protein_coding	chr1	149551500	149552207
chr1	149552208	149552260	NBPF19_UTR_37	three_prime_UTR	protein_coding	chr1	149552208	149552260
chr1	149552261	149552885	NBPF19_intron_97	intron	protein_coding	chr1	149552261	149552885
chr1	149552886	149553059	NBPF19_UTR_38	three_prime_UTR	protein_coding	chr1	149552886	149553059
chr1	149553060	149553772	NBPF19_intron_98	intron	protein_coding	chr1	149553060	149553772
chr1	149553773	149553841	NBPF19_UTR_39	three_prime_UTR	protein_coding	chr1	149553773	149553882
chr1	149621471	149621595	LINC00869_intron_3	intron	transcribed_unprocessed_pseudogene	chr1	149607555	149636487
chr1	149653662	149653724	LINC00869_intron_5	intron	transcribed_unprocessed_pseudogene	chr1	149648389	149655697
chr1	149682019	149682056	AC243772.3_intron_1	intron	transcribed_unprocessed_pseudogene	chr1	149677649	149687433
chr1	149682085	149682111	AC243772.3_intron_1	intron	transcribed_unprocessed_pseudogene	chr1	149677649	149687433
chr1	149698449	149698919	AC243772.3_intron_2	intron	transcribed_unprocessed_pseudogene	chr1	149687602	149720529
chr1	149700810	149702943	AC243772.3_intron_2	intron	transcribed_unprocessed_pseudogene	chr1	149687602	149720529
chr1	149703704	149703874	AC243772.3_intron_2	intron	transcribed_unprocessed_pseudogene	chr1	149687602	149720529
chr1	149705038	149705496	AC243772.3_intron_2	intron	transcribed_unprocessed_pseudogene	chr1	149687602	149720529
chr1	149711154	149711685	AC243772.3_intron_2	intron	transcribed_unprocessed_pseudogene	chr1	149687602	149720529
chr1	149717396	149717784	AC243772.3_intron_2	intron	transcribed_unprocessed_pseudogene	chr1	149687602	149720529
chr1	149783333	149783746	FCGR1A_intron_2	intron	protein_coding	chr1	149783191	149784001
chr1	149783333	149783746	HIST2H2BF_intron_1	intron	protein_coding	chr1	149783261	149810404
chr1	149832659	149832684	HIST2H4A_UTR_1	five_prime_UTR	protein_coding	chr1	149832659	149832684
chr1	149832684	149832996	HIST2H4A_1	CDS	protein_coding	chr1	149832684	149832996
chr1	149832996	149833241	HIST2H4A_UTR_2	three_prime_UTR	protein_coding	chr1	149832996	149833241
chr1	149839538	149840746	HIST2H3C_UTR_1	three_prime_UTR	protein_coding	chr1	149839538	149840746
chr1	149840746	149841157	HIST2H3C_1	CDS	protein_coding	chr1	149840746	149841157
chr1	149841157	149841193	HIST2H3C_UTR_2	five_prime_UTR	protein_coding	chr1	149841157	149841193
chr1	149842188	149842305	HIST2H2AA3_UTR_1	three_prime_UTR	protein_coding	chr1	149842188	149842305
chr1	149842305	149842698	HIST2H2AA3_1	CDS	protein_coding	chr1	149842305	149842698
chr1	149842698	149842736	HIST2H2AA3_UTR_2	five_prime_UTR	protein_coding	chr1	149842698	149842736
chr1	149843041	149843101	HIST2H2BD_1	exon	processed_pseudogene	chr1	149843041	149843533
chr1	149850739	149850772	HIST2H2BC_1	exon	processed_pseudogene	chr1	149850193	149850772
chr1	149851061	149851113	HIST2H2AA4_UTR_1	five_prime_UTR	protein_coding	chr1	149851061	149851113
chr1	149851113	149851506	HIST2H2AA4_1	CDS	protein_coding	chr1	149851113	149851506
chr1	149851506	149851624	HIST2H2AA4_UTR_2	three_prime_UTR	protein_coding	chr1	149851506	149851624
chr1	149852619	149852654	HIST2H3A_UTR_1	five_prime_UTR	protein_coding	chr1	149852619	149852654
chr1	149852654	149853065	HIST2H3A_1	CDS	protein_coding	chr1	149852654	149853065
chr1	149853065	149854274	HIST2H3A_UTR_2	three_prime_UTR	protein_coding	chr1	149853065	149854274
chr1	149860078	149860819	HIST2H4B_UTR_1	three_prime_UTR	protein_coding	chr1	149860078	149860819
chr1	149860819	149861131	HIST2H4B_1	CDS	protein_coding	chr1	149860819	149861131
chr1	149861131	149861210	HIST2H4B_UTR_2	five_prime_UTR	protein_coding	chr1	149861131	149861210
chr1	150718975	150719293	HORMAD1_intron_13	intron	protein_coding	chr1	150717283	150719471
chr1	150743841	150744007	CTSS_intron_1	intron	protein_coding	chr1	150733146	150747775
chr1	152217017	152217650	HRNR_1	CDS	protein_coding	chr1	152213075	152221490
chr1	152948607	152948749	SPRR5_1	CDS	protein_coding	chr1	152948554	152948881
chr1	155002630	155002733	ZBTB7B_UTR_1	five_prime_UTR	protein_coding	chr1	155002630	155002943
chr1	155213202	155213235	MTX1_intron_6	intron	protein_coding	chr1	155212771	155213235
chr1	155213236	155213391	MTX1_8	CDS	protein_coding	chr1	155213236	155213391
chr1	155213392	155213482	MTX1_intron_7	intron	protein_coding	chr1	155213392	155213482
chr1	155213483	155213698	MTX1_9	CDS	protein_coding	chr1	155213483	155213698
chr1	155213698	155213824	MTX1_UTR_3	three_prime_UTR	protein_coding	chr1	155213698	155213824
chr1	155213824	155214473	GBAP1_1	exon	transcribed_unprocessed_pseudogene	chr1	155213824	155214473
chr1	155214474	155214531	GBAP1_intron_1	intron	transcribed_unprocessed_pseudogene	chr1	155214474	155214566
chr1	155217146	155217238	GBAP1_intron_6	intron	transcribed_unprocessed_pseudogene	chr1	155217030	155217238
chr1	155233826	155233862	MTX1P1_intron_5	intron	unprocessed_pseudogene	chr1	155233397	155233862
chr1	155233863	155234018	MTX1P1_6	exon	unprocessed_pseudogene	chr1	155233863	155234018
chr1	155234019	155234109	MTX1P1_intron_6	intron	unprocessed_pseudogene	chr1	155234019	155234109
chr1	155234110	155234325	MTX1P1_7	exon	unprocessed_pseudogene	chr1	155234110	155234325
chr1	155234452	155234994	GBA_UTR_1	three_prime_UTR	protein_coding	chr1	155234452	155234994
chr1	155234994	155235100	GBA_1	CDS	protein_coding	chr1	155234994	155235100
chr1	155235101	155235162	GBA_intron_1	intron	protein_coding	chr1	155235101	155235193
chr1	155238446	155238515	GBA_intron_6	intron	protein_coding	chr1	155238307	155238515
chr1	156161155	156161270	SEMA4A_intron_12	intron	protein_coding	chr1	156161030	156161344
chr1	156556931	156557250	IQGAP3_intron_27	intron	protein_coding	chr1	156556694	156560932
chr1	156558751	156559142	IQGAP3_intron_27	intron	protein_coding	chr1	156556694	156560932
chr1	160098709	160098797	IGSF8_intron_7	intron	protein_coding	chr1	160098690	160098797
chr1	160098798	160098828	IGSF8_UTR_4	five_prime_UTR	protein_coding	chr1	160098798	160098828
chr1	160098833	160098943	IGSF8_UTR_5	five_prime_UTR	protein_coding	chr1	160098833	160098943
chr1	160318473	160318506	COPA_intron_25	intron	protein_coding	chr1	160314126	160323429
chr1	161051976	161052017	ARHGAP30_intron_3	intron	protein_coding	chr1	161051716	161052284
chr1	161440976	161441336	AL592295.3_intron_4	intron	lincRNA	chr1	161428020	161470468
chr1	161444127	161444362	AL592295.3_intron_4	intron	lincRNA	chr1	161428020	161470468
chr1	161444392	161444418	AL592295.3_intron_4	intron	lincRNA	chr1	161428020	161470468
chr1	161453110	161453730	AL592295.3_intron_4	intron	lincRNA	chr1	161428020	161470468
chr1	161454482	161456344	AL592295.3_intron_4	intron	lincRNA	chr1	161428020	161470468
chr1	161458109	161458269	AL592295.3_intron_4	intron	lincRNA	chr1	161428020	161470468
chr1	161469333	161470468	AL592295.3_intron_4	intron	lincRNA	chr1	161428020	161470468
chr1	161445400	161452504	AL592295.3_intron_4	intron	lincRNA	chr1	161428020	161470468
chr1	161460427	161468833	AL592295.3_intron_4	intron	lincRNA	chr1	161428020	161470468
chr1	161470469	161470523	AL592295.3_5	exon	lincRNA	chr1	161470469	161470523
chr1	161581339	161581437	FCGR2C_UTR_1	five_prime_UTR	polymorphic_pseudogene	chr1	161581339	161581437
chr1	161581437	161581549	FCGR2C_1	exon	polymorphic_pseudogene	chr1	161581437	161581549
chr1	161581550	161582012	FCGR2C_intron_1	intron	polymorphic_pseudogene	chr1	161581550	161583088
chr1	161583784	161583814	FCGR2C_4	exon	polymorphic_pseudogene	chr1	161583720	161583814
chr1	161583815	161585167	FCGR2C_intron_4	intron	polymorphic_pseudogene	chr1	161583815	161588420
chr1	161588326	161588420	FCGR2C_intron_4	intron	polymorphic_pseudogene	chr1	161583815	161588420
chr1	161588443	161588740	FCGR2C_intron_5	intron	polymorphic_pseudogene	chr1	161588443	161589560
chr1	161663147	161663241	FCGR2B_UTR_1	five_prime_UTR	protein_coding	chr1	161663147	161663241
chr1	161663241	161663328	FCGR2B_1	CDS	protein_coding	chr1	161663241	161663353
chr1	161665530	161667008	FCGR2B_intron_1	intron	protein_coding	chr1	161663354	161670250
chr1	161670078	161670250	FCGR2B_intron_1	intron	protein_coding	chr1	161663354	161670250
chr1	161670273	161670557	FCGR2B_intron_2	intron	protein_coding	chr1	161670273	161671390
chr1	162082966	162083052	NOS1AP_intron_1	intron	protein_coding	chr1	162070283	162154403
chr1	162083107	162083139	NOS1AP_intron_1	intron	protein_coding	chr1	162070283	162154403
chr1	165762008	165762252	TMCO1_intron_6	intron	protein_coding	chr1	165759585	165768190
chr1	167632686	167632714	RCSD1_intron_1	intron	protein_coding	chr1	167630430	167683898
chr1	167897543	167897663	ADCY10_intron_27	intron	protein_coding	chr1	167896692	167899421
chr1	167897926	167897993	ADCY10_intron_27	intron	protein_coding	chr1	167896692	167899421
chr1	168348978	168349020	AL022100.1_intron_1	intron	transcribed_processed_pseudogene	chr1	168317647	168368822
chr1	170631785	170631898	AL023495.1_intron_1	intron	lincRNA	chr1	170599016	170639107
chr1	172571773	172571967	SUCO_intron_10	intron	protein_coding	chr1	172570731	172573889
chr1	176132815	176132898	COP1_intron_12	intron	protein_coding	chr1	176116682	176133845
chr1	176509096	176509637	PAPPA2_intron_1	intron	protein_coding	chr1	176463419	176555405
chr1	178316121	178316294	RASAL2_intron_3	intron	protein_coding	chr1	178300119	178341469
chr1	178842144	178842347	RALGPS2_intron_8	intron	protein_coding	chr1	178833551	178877496
chr1	180323869	180324178	ACBD6_intron_8	intron	protein_coding	chr1	180314723	180397514
chr1	180700246	180700611	XPR1_intron_2	intron	protein_coding	chr1	180682412	180787751
chr1	180870903	180871273	XPR1_intron_12	intron	protein_coding	chr1	180863875	180873801
chr1	180871986	180872089	XPR1_intron_12	intron	protein_coding	chr1	180863875	180873801
chr1	187344845	187345196	ERVMER61-1_intron_13	intron	lincRNA	chr1	187330506	187359713
chr1	187346344	187347110	ERVMER61-1_intron_13	intron	lincRNA	chr1	187330506	187359713
chr1	187497045	187497281	ERVMER61-1_intron_19	intron	lincRNA	chr1	187487249	187571131
chr1	187599458	187599593	ERVMER61-1_intron_20	intron	lincRNA	chr1	187571197	187641224
chr1	187601399	187601471	ERVMER61-1_intron_20	intron	lincRNA	chr1	187571197	187641224
chr1	193719871	193720060	AL357793.1_intron_1	intron	lincRNA	chr1	193679006	193725599
chr1	193720088	193720211	AL357793.1_intron_1	intron	lincRNA	chr1	193679006	193725599
chr1	196838145	196838905	BX248415.1_intron_1	intron	protein_coding	chr1	196819903	196949453
chr1	197532187	197532256	DENND1B_intron_3	intron	protein_coding	chr1	197512954	197539962
chr1	197532682	197532719	DENND1B_intron_3	intron	protein_coding	chr1	197512954	197539962
chr1	197533232	197533962	DENND1B_intron_3	intron	protein_coding	chr1	197512954	197539962
chr1	197534076	197534141	DENND1B_intron_3	intron	protein_coding	chr1	197512954	197539962
chr1	197708559	197708782	DENND1B_intron_20	intron	protein_coding	chr1	197674170	197715029
chr1	199024850	199025108	LINC01221_intron_1	intron	lincRNA	chr1	199016466	199041554
chr1	200914917	200915157	INAVA_UTR_4	three_prime_UTR	protein_coding	chr1	200913629	200915735
chr1	202391792	202391927	PPP1R12B_intron_1	intron	protein_coding	chr1	202349143	202416785
chr1	204471270	204471512	PIK3C2B_intron_33	intron	protein_coding	chr1	204469887	204489814
chr1	205203494	205203581	DSTYK_intron_13	intron	protein_coding	chr1	205187807	205211269
chr1	205207758	205207804	DSTYK_intron_13	intron	protein_coding	chr1	205187807	205211269
chr1	206192267	206192501	FAM72A_intron_1	intron	protein_coding	chr1	206187374	206195750
chr1	206195110	206195411	FAM72A_intron_1	intron	protein_coding	chr1	206187374	206195750
chr1	206202400	206202662	FAM72A_UTR_4	five_prime_UTR	protein_coding	chr1	206202025	206202873
chr1	206219197	206219424	SRGAP2_intron_3	intron	protein_coding	chr1	206214841	206303279
chr1	206223402	206223825	SRGAP2_intron_3	intron	protein_coding	chr1	206214841	206303279
chr1	206233852	206233932	SRGAP2_intron_3	intron	protein_coding	chr1	206214841	206303279
chr1	206235235	206235285	SRGAP2_intron_3	intron	protein_coding	chr1	206214841	206303279
chr1	206235576	206235740	SRGAP2_intron_3	intron	protein_coding	chr1	206214841	206303279
chr1	206238087	206238367	SRGAP2_intron_3	intron	protein_coding	chr1	206214841	206303279
chr1	206245946	206246687	SRGAP2_intron_3	intron	protein_coding	chr1	206214841	206303279
chr1	206264779	206265344	SRGAP2_intron_3	intron	protein_coding	chr1	206214841	206303279
chr1	206270983	206271836	SRGAP2_intron_3	intron	protein_coding	chr1	206214841	206303279
chr1	206317080	206317266	SRGAP2_intron_4	intron	protein_coding	chr1	206303474	206342844
chr1	206329143	206329178	SRGAP2_intron_4	intron	protein_coding	chr1	206303474	206342844
chr1	206372403	206372582	SRGAP2_intron_5	intron	protein_coding	chr1	206343009	206384012
chr1	206379552	206379925	SRGAP2_intron_5	intron	protein_coding	chr1	206343009	206384012
chr1	206381647	206381862	SRGAP2_intron_5	intron	protein_coding	chr1	206343009	206384012
chr1	206387729	206387789	SRGAP2_intron_6	intron	protein_coding	chr1	206384077	206392687
chr1	206405184	206405247	SRGAP2_intron_9	intron	protein_coding	chr1	206401646	206405247
chr1	206405248	206405350	SRGAP2_7	CDS	protein_coding	chr1	206405248	206405350
chr1	206405351	206405856	SRGAP2_intron_10	intron	protein_coding	chr1	206405351	206406375
chr1	206480198	206480305	IKBKE_intron_13	intron	protein_coding	chr1	206480114	206480445
chr1	206907047	206907077	FCMR_intron_1	intron	protein_coding	chr1	206905148	206909460
chr1	207527243	207528714	CR1_intron_7	intron	protein_coding	chr1	207527124	207528714
chr1	207528715	207528801	CR1_8	CDS	protein_coding	chr1	207528715	207528801
chr1	207528802	207532178	CR1_intron_8	intron	protein_coding	chr1	207528802	207532178
chr1	207532179	207532398	CR1_9	CDS	protein_coding	chr1	207532179	207532398
chr1	207532399	207533407	CR1_intron_9	intron	protein_coding	chr1	207532399	207533407
chr1	207533408	207533588	CR1_10	CDS	protein_coding	chr1	207533408	207533588
chr1	207533589	207534195	CR1_intron_10	intron	protein_coding	chr1	207533589	207534195
chr1	207534196	207534296	CR1_11	CDS	protein_coding	chr1	207534196	207534296
chr1	207538255	207539979	CR1_intron_11	intron	protein_coding	chr1	207534297	207539979
chr1	207534702	207537962	CR1_intron_11	intron	protein_coding	chr1	207534297	207539979
chr1	207539980	207540066	CR1_12	CDS	protein_coding	chr1	207539980	207540066
chr1	207540067	207542180	CR1_intron_12	intron	protein_coding	chr1	207540067	207542180
chr1	207542181	207542284	CR1_13	CDS	protein_coding	chr1	207542181	207542580
chr1	207543156	207544127	CR1_intron_13	intron	protein_coding	chr1	207542581	207545306
chr1	207545751	207547269	CR1_intron_15	intron	protein_coding	chr1	207545679	207547269
chr1	207547270	207547356	CR1_16	CDS	protein_coding	chr1	207547270	207547356
chr1	207547357	207550733	CR1_intron_16	intron	protein_coding	chr1	207547357	207550733
chr1	207550734	207550953	CR1_17	CDS	protein_coding	chr1	207550734	207550953
chr1	207550954	207551962	CR1_intron_17	intron	protein_coding	chr1	207550954	207551962
chr1	207551963	207552143	CR1_18	CDS	protein_coding	chr1	207551963	207552143
chr1	207552144	207552207	CR1_intron_18	intron	protein_coding	chr1	207552144	207552750
chr1	207554711	207556310	CR1_intron_19	intron	protein_coding	chr1	207552852	207558536
chr1	207556992	207558536	CR1_intron_19	intron	protein_coding	chr1	207552852	207558536
chr1	207558537	207558623	CR1_20	CDS	protein_coding	chr1	207558537	207558623
chr1	207558624	207560737	CR1_intron_20	intron	protein_coding	chr1	207558624	207560737
chr1	207560738	207561070	CR1_21	CDS	protein_coding	chr1	207560738	207561137
chr1	207561492	207562395	CR1_intron_21	intron	protein_coding	chr1	207561138	207563862
chr1	207563241	207563329	CR1_intron_21	intron	protein_coding	chr1	207561138	207563862
chr1	207563451	207563535	CR1_intron_21	intron	protein_coding	chr1	207561138	207563862
chr1	207568559	207569057	CR1_intron_25	intron	protein_coding	chr1	207568043	207569057
chr1	207569058	207569238	CR1_26	CDS	protein_coding	chr1	207569058	207569238
chr1	207569239	207569768	CR1_intron_26	intron	protein_coding	chr1	207569239	207569845
chr1	207570605	207571946	CR1_intron_27	intron	protein_coding	chr1	207569947	207575593
chr1	207818252	207818378	MIR29B2CHG_intron_2	intron	lincRNA	chr1	207817415	207818960
chr1	210121995	210122121	SYT14_intron_9	intron	protein_coding	chr1	210100462	210155719
chr1	216912190	216912227	ESRRG_intron_14	intron	protein_coding	chr1	216865179	216936660
chr1	219922172	219922226	SLC30A10_intron_2	intron	protein_coding	chr1	219918495	219927026
chr1	222486864	222486888	AL513314.2_intron_4	intron	lincRNA	chr1	222486208	222489584
chr1	223636325	223636601	CAPN8_intron_22	intron	protein_coding	chr1	223628781	223654328
chr1	223702043	223702080	CAPN2_intron_1	intron	protein_coding	chr1	223701832	223712330
chr1	223817291	223817343	TP53BP2_intron_16	intron	protein_coding	chr1	223814354	223818204
chr1	225068953	225069079	DNAH14_intron_20	intron	protein_coding	chr1	225051796	225079205
chr1	225276992	225277089	DNAH14_intron_57	intron	protein_coding	chr1	225276082	225277408
chr1	225819189	225819242	EPHX1_intron_1	intron	protein_coding	chr1	225810616	225825352
chr1	227494988	227495057	TUBB8P10_intron_3	intron	unprocessed_pseudogene	chr1	227494825	227495084
chr1	227836558	227836654	PRSS38_intron_3	intron	protein_coding	chr1	227817481	227845468
chr1	228174239	228174374	IBA57_intron_1	intron	protein_coding	chr1	228166158	228174690
chr1	228378459	228378530	OBSCN_intron_118	intron	protein_coding	chr1	228378421	228378616
chr1	228384474	228384523	AL670729.3_intron_1	intron	lincRNA	chr1	228384460	228384787
chr1	228610268	228610386	RNA5S1_1	exon	rRNA	chr1	228610268	228610386
chr1	228612509	228612627	RNA5S2_1	exon	rRNA	chr1	228612509	228612627
chr1	228614750	228614868	RNA5S3_1	exon	rRNA	chr1	228614750	228614868
chr1	228616991	228617109	RNA5S4_1	exon	rRNA	chr1	228616991	228617109
chr1	228619232	228619350	RNA5S5_1	exon	rRNA	chr1	228619232	228619350
chr1	228621476	228621565	RNA5S6_1	exon	rRNA	chr1	228621447	228621565
chr1	228623667	228623785	RNA5S7_1	exon	rRNA	chr1	228623667	228623785
chr1	228625909	228626027	RNA5S8_1	exon	rRNA	chr1	228625909	228626027
chr1	228630390	228630508	RNA5S10_1	exon	rRNA	chr1	228630390	228630508
chr1	228632631	228632720	RNA5S11_1	exon	rRNA	chr1	228632631	228632749
chr1	228634871	228634984	RNA5S12_1	exon	rRNA	chr1	228634871	228634989
chr1	228637096	228637214	RNA5S13_1	exon	rRNA	chr1	228637096	228637214
chr1	228639337	228639455	RNA5S14_1	exon	rRNA	chr1	228639337	228639455
chr1	228641568	228641686	RNA5S15_1	exon	rRNA	chr1	228641568	228641686
chr1	228643809	228643927	RNA5S16_1	exon	rRNA	chr1	228643809	228643927
chr1	228646040	228646158	RNA5S17_1	exon	rRNA	chr1	228646040	228646158
chr1	229028216	229028245	AL137793.2_intron_1	intron	lincRNA	chr1	229022952	229037279
chr1	230335368	230335453	PGBD5_intron_3	intron	protein_coding	chr1	230333042	230337106
chr1	230396229	230396297	PGBD5_intron_7	intron	protein_coding	chr1	230377646	230425596
chr1	231983502	231983657	DISC1_intron_14	intron	protein_coding	chr1	231959504	232008783
chr1	234397253	234397747	TARBP1_intron_4	intron	protein_coding	chr1	234393838	234398380
chr1	236385803	236386304	EDARADD_intron_3	intron	protein_coding	chr1	236350840	236394276
chr1	236386364	236386515	EDARADD_intron_3	intron	protein_coding	chr1	236350840	236394276
chr1	236713764	236714905	ACTN2_intron_1	intron	protein_coding	chr1	236686800	236717856
chr1	237078209	237078334	RYR2_intron_1	intron	protein_coding	chr1	237042570	237270495
chr1	237591158	237591184	RYR2_intron_31	intron	protein_coding	chr1	237590993	237591737
chr1	237670300	237670339	RYR2_intron_58	intron	protein_coding	chr1	237667959	237674094
chr1	237883616	237883724	ZP4_intron_3	intron	protein_coding	chr1	237882847	237884767
chr1	241197264	241197533	RGS7_intron_17	intron	protein_coding	chr1	241098763	241355697
chr1	241327014	241327041	RGS7_intron_17	intron	protein_coding	chr1	241098763	241355697
chr1	243030182	243030228	SEPT14P21_intron_1	intron	transcribed_unprocessed_pseudogene	chr1	243029917	243031270
chr1	243030684	243031270	SEPT14P21_intron_1	intron	transcribed_unprocessed_pseudogene	chr1	243029917	243031270
chr1	243031271	243031376	SEPT14P21_2	exon	transcribed_unprocessed_pseudogene	chr1	243031271	243031376
chr1	243031377	243031448	SEPT14P21_intron_2	intron	transcribed_unprocessed_pseudogene	chr1	243031377	243038912
chr1	243033058	243033267	SEPT14P21_intron_2	intron	transcribed_unprocessed_pseudogene	chr1	243031377	243038912
chr1	243033548	243033582	SEPT14P21_intron_2	intron	transcribed_unprocessed_pseudogene	chr1	243031377	243038912
chr1	243034020	243034181	SEPT14P21_intron_2	intron	transcribed_unprocessed_pseudogene	chr1	243031377	243038912
chr1	243036489	243036608	SEPT14P21_intron_2	intron	transcribed_unprocessed_pseudogene	chr1	243031377	243038912
chr1	243037203	243037310	SEPT14P21_intron_2	intron	transcribed_unprocessed_pseudogene	chr1	243031377	243038912
chr1	243038362	243038438	SEPT14P21_intron_2	intron	transcribed_unprocessed_pseudogene	chr1	243031377	243038912
chr1	243040019	243040094	SEPT14P21_intron_3	intron	transcribed_unprocessed_pseudogene	chr1	243039493	243047696
chr1	243040651	243040871	SEPT14P21_intron_3	intron	transcribed_unprocessed_pseudogene	chr1	243039493	243047696
chr1	243042341	243042405	SEPT14P21_intron_3	intron	transcribed_unprocessed_pseudogene	chr1	243039493	243047696
chr1	243044716	243044801	SEPT14P21_intron_3	intron	transcribed_unprocessed_pseudogene	chr1	243039493	243047696
chr1	243045702	243046471	SEPT14P21_intron_3	intron	transcribed_unprocessed_pseudogene	chr1	243039493	243047696
chr1	243046844	243046903	SEPT14P21_intron_3	intron	transcribed_unprocessed_pseudogene	chr1	243039493	243047696
chr1	243057899	243057980	LINC01347_intron_2	intron	transcribed_unprocessed_pseudogene	chr1	243057422	243059476
chr1	243058727	243059237	LINC01347_intron_2	intron	transcribed_unprocessed_pseudogene	chr1	243057422	243059476
chr1	243061563	243061892	LINC01347_intron_4	intron	transcribed_unprocessed_pseudogene	chr1	243060538	243066071
chr1	243066205	243066241	LINC01347_5	exon	transcribed_unprocessed_pseudogene	chr1	243066072	243066241
chr1	243066242	243066542	LINC01347_intron_5	intron	transcribed_unprocessed_pseudogene	chr1	243066242	243067089
chr1	243070050	243070216	LINC01347_intron_8	intron	transcribed_unprocessed_pseudogene	chr1	243069705	243078986
chr1	243071785	243071852	LINC01347_intron_8	intron	transcribed_unprocessed_pseudogene	chr1	243069705	243078986
chr1	243074060	243074139	LINC01347_intron_8	intron	transcribed_unprocessed_pseudogene	chr1	243069705	243078986
chr1	243075210	243075308	LINC01347_intron_8	intron	transcribed_unprocessed_pseudogene	chr1	243069705	243078986
chr1	243080897	243081888	LINC01347_intron_9	intron	transcribed_unprocessed_pseudogene	chr1	243079053	243081888
chr1	243082574	243082688	LINC01347_intron_10	intron	transcribed_unprocessed_pseudogene	chr1	243082126	243087708
chr1	243083689	243083793	LINC01347_intron_10	intron	transcribed_unprocessed_pseudogene	chr1	243082126	243087708
chr1	243086234	243086395	LINC01347_intron_10	intron	transcribed_unprocessed_pseudogene	chr1	243082126	243087708
chr1	243090117	243090210	LINC01347_intron_12	intron	transcribed_unprocessed_pseudogene	chr1	243089380	243091529
chr1	243093235	243093478	LINC01347_intron_15	intron	transcribed_unprocessed_pseudogene	chr1	243092696	243095989
chr1	243097189	243097299	LINC01347_17	exon	transcribed_unprocessed_pseudogene	chr1	243097189	243097299
chr1	243097300	243097339	LINC01347_intron_17	intron	transcribed_unprocessed_pseudogene	chr1	243097300	243101384
chr1	243125728	243126052	CEP170_UTR_1	three_prime_UTR	protein_coding	chr1	243124428	243126448
chr1	243129044	243129085	CEP170_intron_2	intron	protein_coding	chr1	243128301	243129358
chr1	243130815	243130872	CEP170_intron_3	intron	protein_coding	chr1	243129454	243136141
chr1	243133486	243133543	CEP170_intron_3	intron	protein_coding	chr1	243129454	243136141
chr1	243138430	243138677	CEP170_intron_4	intron	protein_coding	chr1	243136232	243139935
chr1	243142387	243142457	CEP170_6	CDS	protein_coding	chr1	243142285	243142463
chr1	243160515	243160551	CEP170_intron_7	intron	protein_coding	chr1	243156822	243163156
chr1	243165120	243165483	CEP170_8	CDS	protein_coding	chr1	243164283	243166116
chr1	243174207	243174339	CEP170_intron_11	intron	protein_coding	chr1	243172847	243185777
chr1	243176585	243176680	CEP170_intron_11	intron	protein_coding	chr1	243172847	243185777
chr1	243188046	243188143	CEP170_intron_12	intron	protein_coding	chr1	243186423	243191016
chr1	243191359	243191494	CEP170_12	CDS	protein_coding	chr1	243191017	243191494
chr1	243192889	243192938	CEP170_intron_13	intron	protein_coding	chr1	243191495	243199058
chr1	243199762	243199785	CEP170_intron_14	intron	protein_coding	chr1	243199195	243200516
chr1	243200553	243200616	CEP170_14	CDS	protein_coding	chr1	243200517	243200680
chr1	243204911	243204944	CEP170_intron_16	intron	protein_coding	chr1	243200836	243211884
chr1	243208612	243208824	CEP170_intron_16	intron	protein_coding	chr1	243200836	243211884
chr1	243795533	243795557	AKT3_intron_13	intron	protein_coding	chr1	243695717	243843123
chr1	243933914	243933943	AL591885.1_intron_1	intron	lincRNA	chr1	243917527	243978408
chr1	243934004	243934089	AL591885.1_intron_1	intron	lincRNA	chr1	243917527	243978408
chr1	244970637	244970663	EFCAB2_intron_1	intron	protein_coding	chr1	244970444	245002119
chr1	245330481	245330780	KIF26B_intron_2	intron	protein_coding	chr1	245156684	245366832
chr1	245974639	245974916	SMYD3_intron_7	intron	protein_coding	chr1	245929938	246186741
chr1	245975912	245975959	SMYD3_intron_7	intron	protein_coding	chr1	245929938	246186741
chr1	245991960	245992109	SMYD3_intron_7	intron	protein_coding	chr1	245929938	246186741
chr1	245992638	245992764	SMYD3_intron_7	intron	protein_coding	chr1	245929938	246186741
chr1	246325070	246325213	SMYD3_intron_9	intron	protein_coding	chr1	246193728	246325811
chr1	246388693	246389170	SMYD3_intron_15	intron	protein_coding	chr1	246355336	246417294
chr1	246389202	246389443	SMYD3_intron_15	intron	protein_coding	chr1	246355336	246417294
chr1	246818076	246818180	AC113174.1_1	exon	unprocessed_pseudogene	chr1	246818076	246818180
chr1	247126541	247127279	ZNF124_intron_1	intron	protein_coding	chr1	247123872	247138143
chr1	247129711	247129811	ZNF124_intron_1	intron	protein_coding	chr1	247123872	247138143
chr1	247171096	247171846	ZNF124_intron_5	intron	protein_coding	chr1	247159814	247171846
chr1	247171847	247171877	ZNF124_6	CDS	protein_coding	chr1	247171847	247171877
chr1	248448568	248448628	OR2T2_intron_2	intron	protein_coding	chr1	248446812	248449192
chr1	248451035	248451352	OR2T2_intron_3	intron	protein_coding	chr1	248449393	248452774
chr1	248452066	248452286	OR2T2_intron_3	intron	protein_coding	chr1	248449393	248452774
chr1	248454189	248454728	OR2T2_UTR_5	three_prime_UTR	protein_coding	chr1	248453772	248455725
chr1	248455467	248455643	OR2T2_UTR_5	three_prime_UTR	protein_coding	chr1	248453772	248455725
chr1	248484245	248484292	AC138089.1_1	exon	lincRNA	chr1	248484245	248484895
chr1	248488896	248490042	OR2T5_UTR_1	three_prime_UTR	protein_coding	chr1	248488589	248491113
chr1	248490255	248491113	OR2T5_UTR_1	three_prime_UTR	protein_coding	chr1	248488589	248491113
chr1	248508073	248508429	OR2G6_UTR_1	five_prime_UTR	protein_coding	chr1	248508073	248508429
chr1	248508430	248508698	OR2G6_intron_1	intron	protein_coding	chr1	248508430	248509534
chr1	248509170	248509534	OR2G6_intron_1	intron	protein_coding	chr1	248508430	248509534
chr1	248509535	248509648	OR2G6_UTR_2	five_prime_UTR	protein_coding	chr1	248509535	248509648
chr1	248509649	248510066	OR2G6_intron_2	intron	protein_coding	chr1	248509649	248521609
chr1	248510683	248519265	OR2G6_intron_2	intron	protein_coding	chr1	248509649	248521609
chr1	248558333	248558543	OR2T29_UTR_1	three_prime_UTR	protein_coding	chr1	248556912	248558543
chr1	248558543	248559145	OR2T29_1	CDS	protein_coding	chr1	248558543	248559491
chr1	248559968	248560087	OR2T29_intron_1	intron	protein_coding	chr1	248559502	248562724
chr1	248560610	248561688	OR2T29_intron_1	intron	protein_coding	chr1	248559502	248562724
chr1	248636534	248636819	OR2T35_UTR_1	three_prime_UTR	protein_coding	chr1	248636356	248638286
chr1	248637028	248638006	OR2T35_UTR_1	three_prime_UTR	protein_coding	chr1	248636356	248638286
chr1	248639807	248640240	OR2T35_intron_1	intron	protein_coding	chr1	248639281	248645245
chr1	248640485	248641357	OR2T35_intron_1	intron	protein_coding	chr1	248639281	248645245
chr1	248643385	248643790	OR2T35_intron_1	intron	protein_coding	chr1	248639281	248645245
chr1	248651019	248651056	OR2T27_intron_1	intron	protein_coding	chr1	248650889	248651422
chr1	248654245	248654437	OR2T27_intron_2	intron	protein_coding	chr1	248651573	248655442
chr1	248654697	248654897	OR2T27_intron_2	intron	protein_coding	chr1	248651573	248655442
chr1	248747129	248747391	LYPD8_intron_2	intron	protein_coding	chr1	248745280	248748287
chr1	248747442	248747730	LYPD8_intron_2	intron	protein_coding	chr1	248745280	248748287
chr1	248747912	248747996	LYPD8_intron_2	intron	protein_coding	chr1	248745280	248748287
chr10	14061	14275	AC215217.1_1	exon	lincRNA	chr10	14061	14299
chr10	15324	15606	AC215217.1_intron_2	intron	lincRNA	chr10	14605	16500
chr10	44902	44950	AL713922.1_intron_1	intron	unprocessed_pseudogene	chr10	44902	44950
chr10	44951	45033	AL713922.1_2	exon	unprocessed_pseudogene	chr10	44951	45204
chr10	295559	295614	DIP2C_intron_5	intron	protein_coding	chr10	288422	310029
chr10	321728	322304	DIP2C_intron_7	intron	protein_coding	chr10	311567	324637
chr10	322406	322454	DIP2C_intron_7	intron	protein_coding	chr10	311567	324637
chr10	322499	322631	DIP2C_intron_7	intron	protein_coding	chr10	311567	324637
chr10	322656	322682	DIP2C_intron_7	intron	protein_coding	chr10	311567	324637
chr10	358577	358840	DIP2C_intron_17	intron	protein_coding	chr10	357938	362488
chr10	402689	402734	DIP2C_intron_31	intron	protein_coding	chr10	399220	408924
chr10	403034	403390	DIP2C_intron_31	intron	protein_coding	chr10	399220	408924
chr10	429243	429510	DIP2C_intron_36	intron	protein_coding	chr10	423034	440869
chr10	477293	477345	DIP2C_intron_38	intron	protein_coding	chr10	472550	484779
chr10	477429	477632	DIP2C_intron_38	intron	protein_coding	chr10	472550	484779
chr10	478089	478404	DIP2C_intron_38	intron	protein_coding	chr10	472550	484779
chr10	516322	516855	DIP2C_intron_40	intron	protein_coding	chr10	486559	689492
chr10	557650	557907	DIP2C_intron_40	intron	protein_coding	chr10	486559	689492
chr10	608155	608263	DIP2C_intron_40	intron	protein_coding	chr10	486559	689492
chr10	608337	608381	DIP2C_intron_40	intron	protein_coding	chr10	486559	689492
chr10	608633	608696	DIP2C_intron_40	intron	protein_coding	chr10	486559	689492
chr10	622339	622374	DIP2C_intron_40	intron	protein_coding	chr10	486559	689492
chr10	657440	657470	DIP2C_intron_40	intron	protein_coding	chr10	486559	689492
chr10	678663	678759	DIP2C_intron_40	intron	protein_coding	chr10	486559	689492
chr10	678909	679070	DIP2C_intron_40	intron	protein_coding	chr10	486559	689492
chr10	679212	679245	DIP2C_intron_40	intron	protein_coding	chr10	486559	689492
chr10	679302	679360	DIP2C_intron_40	intron	protein_coding	chr10	486559	689492
chr10	657440	657470	PRR26_intron_2	intron	protein_coding	chr10	652656	662024
chr10	1046971	1047475	IDI1_intron_4	intron	protein_coding	chr10	1044172	1048262
chr10	1235711	1235952	ADARB2_intron_5	intron	protein_coding	chr10	1233846	1242129
chr10	1236388	1236536	ADARB2_intron_5	intron	protein_coding	chr10	1233846	1242129
chr10	1237062	1237256	ADARB2_intron_5	intron	protein_coding	chr10	1233846	1242129
chr10	1238671	1238718	ADARB2_intron_5	intron	protein_coding	chr10	1233846	1242129
chr10	1238877	1238971	ADARB2_intron_5	intron	protein_coding	chr10	1233846	1242129
chr10	1699693	1699883	ADARB2_intron_9	intron	protein_coding	chr10	1379161	1737049
chr10	1700273	1700346	ADARB2_intron_9	intron	protein_coding	chr10	1379161	1737049
chr10	1701084	1701305	ADARB2_intron_9	intron	protein_coding	chr10	1379161	1737049
chr10	1701540	1701630	ADARB2_intron_9	intron	protein_coding	chr10	1379161	1737049
chr10	2521750	2521779	AL713851.1_intron_1	intron	lincRNA	chr10	2501990	2537491
chr10	2522286	2522418	AL713851.1_intron_1	intron	lincRNA	chr10	2501990	2537491
chr10	3084973	3085210	PFKP_intron_6	intron	protein_coding	chr10	3082462	3099273
chr10	3085286	3085526	PFKP_intron_6	intron	protein_coding	chr10	3082462	3099273
chr10	3085570	3085812	PFKP_intron_6	intron	protein_coding	chr10	3082462	3099273
chr10	3106620	3106962	PFKP_intron_12	intron	protein_coding	chr10	3105502	3107212
chr10	4815687	4815826	AKR1E2_intron_1	intron	protein_coding	chr10	4786761	4824960
chr10	5246343	5246913	AL355303.1_intron_1	intron	lincRNA	chr10	5234594	5262963
chr10	5248410	5248713	AL355303.1_intron_1	intron	lincRNA	chr10	5234594	5262963
chr10	5250147	5251031	AL355303.1_intron_1	intron	lincRNA	chr10	5234594	5262963
chr10	5374209	5374234	UCN3_UTR_3	three_prime_UTR	protein_coding	chr10	5374206	5374692
chr10	5412964	5413013	NET1_intron_1	intron	protein_coding	chr10	5412821	5426653
chr10	6210623	6210883	PFKFB3_intron_4	intron	protein_coding	chr10	6203337	6213621
chr10	6795148	6795335	LINC00707_intron_2	intron	lincRNA	chr10	6781487	6833641
chr10	6835165	6835368	LINC00707_intron_3	intron	lincRNA	chr10	6833689	6837972
chr10	7751867	7752040	KIN_UTR_1	three_prime_UTR	protein_coding	chr10	7750962	7756079
chr10	11107959	11108050	CELF2_intron_6	intron	protein_coding	chr10	11018865	11165028
chr10	11301369	11301528	CELF2_intron_15	intron	protein_coding	chr10	11288553	11314137
chr10	11483663	11483691	USP6NL_intron_2	intron	protein_coding	chr10	11481923	11484969
chr10	12247153	12247251	CDC123_intron_11	intron	protein_coding	chr10	12246278	12249579
chr10	12520854	12520974	CAMK1D_intron_1	intron	protein_coding	chr10	12349911	12553223
chr10	12568140	12568164	CAMK1D_intron_2	intron	protein_coding	chr10	12553357	12666734
chr10	12568196	12568331	CAMK1D_intron_2	intron	protein_coding	chr10	12553357	12666734
chr10	12568369	12568420	CAMK1D_intron_2	intron	protein_coding	chr10	12553357	12666734
chr10	12623157	12623263	CAMK1D_intron_2	intron	protein_coding	chr10	12553357	12666734
chr10	12775182	12775947	CAMK1D_intron_6	intron	protein_coding	chr10	12769800	12791156
chr10	17971253	17971309	SLC39A12_intron_4	intron	protein_coding	chr10	17965691	17977900
chr10	19108388	19108417	MALRD1_intron_5	intron	protein_coding	chr10	19104076	19123490
chr10	21717542	21717598	MLLT10_intron_18	intron	protein_coding	chr10	21713951	21726242
chr10	23286395	23286530	C10orf67_intron_9	intron	protein_coding	chr10	23282079	23289898
chr10	23331296	23331350	C10orf67_intron_15	intron	protein_coding	chr10	23322538	23333060
chr10	24194299	24194372	KIAA1217_intron_3	intron	protein_coding	chr10	24042496	24208789
chr10	24250613	24250677	KIAA1217_intron_6	intron	protein_coding	chr10	24239338	24367117
chr10	25454270	25454293	GPR158_intron_4	intron	protein_coding	chr10	25412474	25466649
chr10	26479166	26479198	APBB1IP_intron_2	intron	protein_coding	chr10	26438854	26492325
chr10	27256715	27256877	LRRC37A6P_intron_1	intron	transcribed_processed_pseudogene	chr10	27251796	27257868
chr10	29695839	29695938	SVIL_intron_41	intron	protein_coding	chr10	29686652	29735749
chr10	30025510	30025578	JCAD_intron_1	intron	protein_coding	chr10	30017918	30026101
chr10	35431326	35431352	CCNY_intron_8	intron	protein_coding	chr10	35394879	35434111
chr10	37163469	37163505	ANKRD30A_intron_17	intron	protein_coding	chr10	37162849	37165092
chr10	37168113	37169528	ANKRD30A_intron_19	intron	protein_coding	chr10	37166696	37169528
chr10	37169529	37169558	ANKRD30A_20	CDS	protein_coding	chr10	37169529	37169558
chr10	37169559	37169650	ANKRD30A_intron_20	intron	protein_coding	chr10	37169559	37169650
chr10	37169651	37169724	ANKRD30A_21	CDS	protein_coding	chr10	37169651	37169724
chr10	37169725	37170743	ANKRD30A_intron_21	intron	protein_coding	chr10	37169725	37173710
chr10	37173489	37173710	ANKRD30A_intron_21	intron	protein_coding	chr10	37169725	37173710
chr10	37173711	37173740	ANKRD30A_22	CDS	protein_coding	chr10	37173711	37173740
chr10	37173741	37173837	ANKRD30A_intron_22	intron	protein_coding	chr10	37173741	37173837
chr10	37173838	37173911	ANKRD30A_23	CDS	protein_coding	chr10	37173838	37173911
chr10	37173912	37176155	ANKRD30A_intron_23	intron	protein_coding	chr10	37173912	37176155
chr10	37176156	37176218	ANKRD30A_24	CDS	protein_coding	chr10	37176156	37176218
chr10	37176219	37176863	ANKRD30A_intron_24	intron	protein_coding	chr10	37176219	37177664
chr10	37179944	37181320	ANKRD30A_intron_25	intron	protein_coding	chr10	37177757	37181320
chr10	37181321	37181350	ANKRD30A_26	CDS	protein_coding	chr10	37181321	37181350
chr10	37181351	37181442	ANKRD30A_intron_26	intron	protein_coding	chr10	37181351	37181442
chr10	37181443	37181516	ANKRD30A_27	CDS	protein_coding	chr10	37181443	37181516
chr10	37181517	37182501	ANKRD30A_intron_27	intron	protein_coding	chr10	37181517	37185511
chr10	37185099	37185511	ANKRD30A_intron_27	intron	protein_coding	chr10	37181517	37185511
chr10	37185512	37185541	ANKRD30A_28	CDS	protein_coding	chr10	37185512	37185541
chr10	37185542	37185638	ANKRD30A_intron_28	intron	protein_coding	chr10	37185542	37185638
chr10	37185639	37185712	ANKRD30A_29	CDS	protein_coding	chr10	37185639	37185712
chr10	37185713	37187956	ANKRD30A_intron_29	intron	protein_coding	chr10	37185713	37187956
chr10	37187957	37188019	ANKRD30A_30	CDS	protein_coding	chr10	37187957	37188019
chr10	37188020	37188879	ANKRD30A_intron_30	intron	protein_coding	chr10	37188020	37189465
chr10	37983072	37983191	AL117337.1_intron_2	intron	lincRNA	chr10	37980411	37992325
chr10	42185533	42185608	IGKV1OR10-1_2	exon	IG_V_pseudogene	chr10	42185493	42185791
chr10	42243897	42243999	AL031601.2_intron_1	intron	transcribed_unprocessed_pseudogene	chr10	42242772	42250983
chr10	42255848	42255928	AL031601.2_intron_2	intron	transcribed_unprocessed_pseudogene	chr10	42251161	42271795
chr10	42280125	42280503	PABPC1P8_1	exon	processed_pseudogene	chr10	42279734	42281819
chr10	42280909	42281031	PABPC1P8_1	exon	processed_pseudogene	chr10	42279734	42281819
chr10	44292988	44293132	AL137026.1_intron_2	intron	lincRNA	chr10	44292735	44293270
chr10	44292988	44293132	C10orf142_intron_1	intron	protein_coding	chr10	44292934	44293299
chr10	44975448	44975560	RASSF4_intron_3	intron	protein_coding	chr10	44971849	44982519
chr10	45760281	45760604	WASHC2C_intron_17	intron	protein_coding	chr10	45759402	45763386
chr10	45774305	45774469	WASHC2C_intron_21	intron	protein_coding	chr10	45773359	45777271
chr10	45777890	45778253	WASHC2C_intron_22	intron	protein_coding	chr10	45777426	45778951
chr10	45902604	45903959	PARGP1_intron_7	intron	transcribed_unprocessed_pseudogene	chr10	45900427	45910547
chr10	45906061	45906438	PARGP1_intron_7	intron	transcribed_unprocessed_pseudogene	chr10	45900427	45910547
chr10	46121708	46122001	AGAP7P_intron_4	intron	unprocessed_pseudogene	chr10	46115330	46123168
chr10	46123930	46124275	AGAP7P_intron_5	intron	unprocessed_pseudogene	chr10	46123271	46125862
chr10	46271506	46271825	ANTXRLP1_intron_13	intron	unprocessed_pseudogene	chr10	46270989	46273482
chr10	46349206	46349499	AGAP14P_intron_4	intron	unprocessed_pseudogene	chr10	46342941	46350516
chr10	46379650	46379883	ANXA8L1_intron_1	intron	protein_coding	chr10	46375873	46379883
chr10	46379884	46379975	ANXA8L1_2	CDS	protein_coding	chr10	46379884	46379975
chr10	46379976	46381018	ANXA8L1_intron_2	intron	protein_coding	chr10	46379976	46381030
chr10	46381793	46382241	ANXA8L1_intron_3	intron	protein_coding	chr10	46381241	46382577
chr10	46383674	46384160	ANXA8L1_intron_5	intron	protein_coding	chr10	46383547	46384204
chr10	46385814	46386908	ANXA8L1_intron_9	intron	protein_coding	chr10	46385808	46387584
chr10	46387441	46387584	ANXA8L1_intron_9	intron	protein_coding	chr10	46385808	46387584
chr10	46387585	46387644	ANXA8L1_10	CDS	protein_coding	chr10	46387585	46387644
chr10	46387645	46388391	ANXA8L1_intron_10	intron	protein_coding	chr10	46387645	46388391
chr10	46461405	46461507	NPY4R_UTR_1	three_prime_UTR	protein_coding	chr10	46461099	46461507
chr10	46461507	46461656	NPY4R_1	CDS	protein_coding	chr10	46461507	46462635
chr10	46464708	46465532	NPY4R_intron_2	intron	protein_coding	chr10	46463886	46465676
chr10	46582984	46583509	SYT15_intron_4	intron	protein_coding	chr10	46582192	46583730
chr10	46585275	46585447	SYT15_intron_6	intron	protein_coding	chr10	46584616	46585596
chr10	46587052	46587503	SYT15_intron_7	intron	protein_coding	chr10	46585778	46587503
chr10	46587504	46587647	SYT15_9	CDS	protein_coding	chr10	46587504	46587647
chr10	46587647	46587828	SYT15_UTR_3	three_prime_UTR	protein_coding	chr10	46587647	46592062
chr10	46589123	46590276	SYT15_UTR_3	three_prime_UTR	protein_coding	chr10	46587647	46592062
chr10	46605243	46605568	AL356056.1_3	exon	lincRNA	chr10	46605208	46605641
chr10	46609769	46610395	AL356056.1_intron_5	intron	lincRNA	chr10	46609256	46611119
chr10	46610680	46611009	AL356056.1_intron_5	intron	lincRNA	chr10	46609256	46611119
chr10	46611236	46611699	AL356056.1_6	exon	lincRNA	chr10	46611120	46612154
chr10	46610680	46611009	FAM35BP_1	exon	transcribed_unprocessed_pseudogene	chr10	46610474	46611449
chr10	46611236	46611449	FAM35BP_1	exon	transcribed_unprocessed_pseudogene	chr10	46610474	46611449
chr10	46611450	46611699	FAM35BP_intron_1	intron	transcribed_unprocessed_pseudogene	chr10	46611450	46614728
chr10	46612918	46613937	FAM35BP_intron_1	intron	transcribed_unprocessed_pseudogene	chr10	46611450	46614728
chr10	46614522	46614728	FAM35BP_intron_1	intron	transcribed_unprocessed_pseudogene	chr10	46611450	46614728
chr10	46614729	46614845	FAM35BP_2	exon	transcribed_unprocessed_pseudogene	chr10	46614729	46614845
chr10	46614846	46615011	FAM35BP_intron_2	intron	transcribed_unprocessed_pseudogene	chr10	46614846	46621604
chr10	46615270	46615690	FAM35BP_intron_2	intron	transcribed_unprocessed_pseudogene	chr10	46614846	46621604
chr10	46622760	46623285	FAM35BP_intron_3	intron	transcribed_unprocessed_pseudogene	chr10	46621835	46625805
chr10	46624529	46624704	FAM35BP_intron_3	intron	transcribed_unprocessed_pseudogene	chr10	46621835	46625805
chr10	46626210	46627104	FAM35BP_intron_4	intron	transcribed_unprocessed_pseudogene	chr10	46626014	46630951
chr10	46627584	46628549	FAM35BP_intron_4	intron	transcribed_unprocessed_pseudogene	chr10	46626014	46630951
chr10	46628785	46629655	FAM35BP_intron_4	intron	transcribed_unprocessed_pseudogene	chr10	46626014	46630951
chr10	46649246	46649588	FAM35BP_intron_8	intron	transcribed_unprocessed_pseudogene	chr10	46645284	46650445
chr10	46649246	46649276	RN7SL248P_1	exon	misc_RNA	chr10	46648948	46649276
chr10	46757157	46757419	CTSLP2_intron_3	intron	transcribed_unprocessed_pseudogene	chr10	46757151	46758076
chr10	46828109	46828398	AGAP13P_intron_3	intron	unprocessed_pseudogene	chr10	46822213	46832439
chr10	46911786	46911842	PTPN20_UTR_2	five_prime_UTR	protein_coding	chr10	46911780	46911842
chr10	46911843	46912179	PTPN20_intron_2	intron	protein_coding	chr10	46911843	46925996
chr10	46912965	46915626	PTPN20_intron_2	intron	protein_coding	chr10	46911843	46925996
chr10	46916084	46916802	PTPN20_intron_2	intron	protein_coding	chr10	46911843	46925996
chr10	46917933	46918194	PTPN20_intron_2	intron	protein_coding	chr10	46911843	46925996
chr10	46919716	46920078	PTPN20_intron_2	intron	protein_coding	chr10	46911843	46925996
chr10	46942162	46942553	PTPN20_intron_5	intron	protein_coding	chr10	46940718	46943916
chr10	46943437	46943916	PTPN20_intron_5	intron	protein_coding	chr10	46940718	46943916
chr10	46946131	46946195	PTPN20_intron_6	intron	protein_coding	chr10	46944016	46946561
chr10	46958019	46958439	PTPN20_intron_7	intron	protein_coding	chr10	46946676	46964984
chr10	46961179	46963239	PTPN20_intron_7	intron	protein_coding	chr10	46946676	46964984
chr10	46964948	46964984	PTPN20_intron_7	intron	protein_coding	chr10	46946676	46964984
chr10	46964985	46965137	PTPN20_2	CDS	protein_coding	chr10	46964985	46965137
chr10	46965138	46965770	PTPN20_intron_8	intron	protein_coding	chr10	46965138	46967955
chr10	46969156	46970204	PTPN20_intron_9	intron	protein_coding	chr10	46968048	46984228
chr10	46977908	46978366	PTPN20_intron_9	intron	protein_coding	chr10	46968048	46984228
chr10	46980513	46980569	PTPN20_intron_9	intron	protein_coding	chr10	46968048	46984228
chr10	46972753	46973524	PTPN20_intron_9	intron	protein_coding	chr10	46968048	46984228
chr10	46985788	46985923	PTPN20_intron_10	intron	protein_coding	chr10	46984565	46987338
chr10	46986770	46987338	PTPN20_intron_10	intron	protein_coding	chr10	46984565	46987338
chr10	46987339	46987555	PTPN20_5	CDS	protein_coding	chr10	46987339	46987555
chr10	46987556	46987602	PTPN20_intron_11	intron	protein_coding	chr10	46987556	46999910
chr10	46989699	46989747	PTPN20_intron_11	intron	protein_coding	chr10	46987556	46999910
chr10	46990755	46990861	PTPN20_intron_11	intron	protein_coding	chr10	46987556	46999910
chr10	47471275	47471384	ANXA8_3	CDS	protein_coding	chr10	47471261	47471384
chr10	47471385	47472131	ANXA8_intron_3	intron	protein_coding	chr10	47471385	47472131
chr10	47472132	47472191	ANXA8_4	CDS	protein_coding	chr10	47472132	47472191
chr10	47472192	47472215	ANXA8_intron_4	intron	protein_coding	chr10	47472192	47473968
chr10	47473059	47473838	ANXA8_intron_4	intron	protein_coding	chr10	47472192	47473968
chr10	47475831	47476085	ANXA8_intron_8	intron	protein_coding	chr10	47475573	47476230
chr10	47477765	47477796	ANXA8_intron_10	intron	protein_coding	chr10	47477195	47478531
chr10	47478774	47479796	ANXA8_intron_11	intron	protein_coding	chr10	47478742	47479796
chr10	47479797	47479888	ANXA8_12	CDS	protein_coding	chr10	47479797	47479888
chr10	47479889	47480172	ANXA8_intron_12	intron	protein_coding	chr10	47479889	47483911
chr10	47490975	47491169	FAM25G_intron_2	intron	protein_coding	chr10	47489649	47491600
chr10	47514731	47515341	AGAP9_intron_4	intron	protein_coding	chr10	47510272	47517821
chr10	47517913	47518131	AGAP9_intron_5	intron	protein_coding	chr10	47517858	47520497
chr10	47519776	47520174	AGAP9_intron_5	intron	protein_coding	chr10	47517858	47520497
chr10	47532352	47532467	RNA5SP312_1	exon	rRNA	chr10	47532352	47532467
chr10	47692137	47692365	FAM35DP_intron_1	intron	unprocessed_pseudogene	chr10	47691230	47696401
chr10	47712015	47712637	FAM35DP_intron_4	intron	unprocessed_pseudogene	chr10	47710717	47715649
chr10	47713439	47713931	FAM35DP_intron_4	intron	unprocessed_pseudogene	chr10	47710717	47715649
chr10	47714746	47715137	FAM35DP_intron_4	intron	unprocessed_pseudogene	chr10	47710717	47715649
chr10	47716878	47717208	FAM35DP_intron_5	intron	unprocessed_pseudogene	chr10	47715858	47719831
chr10	47718618	47718872	FAM35DP_intron_5	intron	unprocessed_pseudogene	chr10	47715858	47719831
chr10	47727904	47728413	FAM35DP_intron_7	intron	unprocessed_pseudogene	chr10	47726957	47730235
chr10	47751577	47752646	FO681492.1_UTR_1	three_prime_UTR	protein_coding	chr10	47750864	47754171
chr10	47753698	47754171	FO681492.1_UTR_1	three_prime_UTR	protein_coding	chr10	47750864	47754171
chr10	47754171	47754314	FO681492.1_1	CDS	protein_coding	chr10	47754171	47754314
chr10	47754315	47754772	FO681492.1_intron_1	intron	protein_coding	chr10	47754315	47756041
chr10	47758326	47758857	FO681492.1_intron_4	intron	protein_coding	chr10	47758092	47759630
chr10	47908064	47908186	AC245041.2_1	exon	lincRNA	chr10	47908064	47908186
chr10	47908187	47908821	AC245041.2_intron_1	intron	lincRNA	chr10	47908187	47934343
chr10	47910210	47910487	AC245041.2_intron_1	intron	lincRNA	chr10	47908187	47934343
chr10	47911784	47912036	AC245041.2_intron_1	intron	lincRNA	chr10	47908187	47934343
chr10	47912792	47913721	AC245041.2_intron_1	intron	lincRNA	chr10	47908187	47934343
chr10	47914246	47914465	AC245041.2_intron_1	intron	lincRNA	chr10	47908187	47934343
chr10	47915488	47915942	AC245041.2_intron_1	intron	lincRNA	chr10	47908187	47934343
chr10	47917472	47918140	AC245041.2_intron_1	intron	lincRNA	chr10	47908187	47934343
chr10	47918821	47919927	AC245041.2_intron_1	intron	lincRNA	chr10	47908187	47934343
chr10	47924035	47924151	AC245041.2_intron_1	intron	lincRNA	chr10	47908187	47934343
chr10	47926664	47928411	AC245041.2_intron_1	intron	lincRNA	chr10	47908187	47934343
chr10	47931634	47931807	AC245041.2_intron_1	intron	lincRNA	chr10	47908187	47934343
chr10	47933489	47933521	AC245041.2_intron_1	intron	lincRNA	chr10	47908187	47934343
chr10	47933857	47934150	AC245041.2_intron_1	intron	lincRNA	chr10	47908187	47934343
chr10	47923155	47923525	AC245041.2_intron_1	intron	lincRNA	chr10	47908187	47934343
chr10	47963186	47964767	AC245041.2_intron_3	intron	lincRNA	chr10	47956165	47985517
chr10	47965064	47965724	AC245041.2_intron_3	intron	lincRNA	chr10	47956165	47985517
chr10	47918821	47918942	NPY4R2_UTR_1	five_prime_UTR	protein_coding	chr10	47918739	47918942
chr10	47918943	47919927	NPY4R2_intron_1	intron	protein_coding	chr10	47918943	47920736
chr10	47923155	47923524	NPY4R2_UTR_4	three_prime_UTR	protein_coding	chr10	47923115	47923524
chr10	48020574	48020772	AGAP12P_intron_4	intron	transcribed_unprocessed_pseudogene	chr10	48018369	48025895
chr10	48022832	48023406	AGAP12P_intron_4	intron	transcribed_unprocessed_pseudogene	chr10	48018369	48025895
chr10	48025978	48026139	AGAP12P_intron_5	intron	transcribed_unprocessed_pseudogene	chr10	48025932	48028570
chr10	48027903	48028186	AGAP12P_intron_5	intron	transcribed_unprocessed_pseudogene	chr10	48025932	48028570
chr10	48040462	48040577	RNA5SP315_1	exon	rRNA	chr10	48040462	48040577
chr10	48053246	48053545	BMS1P7_intron_3	intron	transcribed_unprocessed_pseudogene	chr10	48052645	48053545
chr10	48053546	48053735	BMS1P7_4	exon	transcribed_unprocessed_pseudogene	chr10	48053546	48053735
chr10	48053736	48053864	BMS1P7_intron_4	intron	transcribed_unprocessed_pseudogene	chr10	48053736	48057384
chr10	48064308	48064521	PTPN20CP_1	exon	unprocessed_pseudogene	chr10	48064308	48064521
chr10	48064522	48065044	PTPN20CP_intron_1	intron	unprocessed_pseudogene	chr10	48064522	48083802
chr10	48071091	48071608	PTPN20CP_intron_1	intron	unprocessed_pseudogene	chr10	48064522	48083802
chr10	48073678	48074223	PTPN20CP_intron_1	intron	unprocessed_pseudogene	chr10	48064522	48083802
chr10	48078296	48079104	PTPN20CP_intron_1	intron	unprocessed_pseudogene	chr10	48064522	48083802
chr10	48081539	48082591	PTPN20CP_intron_1	intron	unprocessed_pseudogene	chr10	48064522	48083802
chr10	48086020	48086712	PTPN20CP_intron_2	intron	unprocessed_pseudogene	chr10	48083895	48086712
chr10	48086713	48086865	PTPN20CP_3	exon	unprocessed_pseudogene	chr10	48086713	48086865
chr10	48086866	48086930	PTPN20CP_intron_3	intron	unprocessed_pseudogene	chr10	48086866	48105155
chr10	48088695	48090819	PTPN20CP_intron_3	intron	unprocessed_pseudogene	chr10	48086866	48105155
chr10	48093289	48093928	PTPN20CP_intron_3	intron	unprocessed_pseudogene	chr10	48086866	48105155
chr10	48095734	48096054	PTPN20CP_intron_3	intron	unprocessed_pseudogene	chr10	48086866	48105155
chr10	48105531	48105818	PTPN20CP_intron_4	intron	unprocessed_pseudogene	chr10	48105270	48107815
chr10	48108058	48108488	PTPN20CP_intron_5	intron	unprocessed_pseudogene	chr10	48107915	48111116
chr10	48109189	48109795	PTPN20CP_intron_5	intron	unprocessed_pseudogene	chr10	48107915	48111116
chr10	48113199	48113370	PTPN20CP_intron_6	intron	unprocessed_pseudogene	chr10	48111213	48119297
chr10	48709126	48709414	WDFY4_intron_1	intron	protein_coding	chr10	48685002	48709714
chr10	49875167	49875559	PARG_intron_9	intron	protein_coding	chr10	49869556	49879671
chr10	49871364	49873106	PARG_intron_9	intron	protein_coding	chr10	49869556	49879671
chr10	50000320	50000687	AGAP6_intron_7	intron	protein_coding	chr10	49994430	50001994
chr10	50108139	50108175	WASHC2A_intron_20	intron	protein_coding	chr10	50106466	50110099
chr10	50108198	50108438	WASHC2A_intron_20	intron	protein_coding	chr10	50106466	50110099
chr10	50114855	50115130	WASHC2A_intron_22	intron	protein_coding	chr10	50113998	50117904
chr10	50118506	50118980	WASHC2A_intron_23	intron	protein_coding	chr10	50118059	50119585
chr10	50150603	50151310	SLC9A3P1_1	exon	processed_pseudogene	chr10	50150603	50152287
chr10	50187405	50187504	ASAH2_1	CDS	protein_coding	chr10	50187314	50187504
chr10	50187505	50187805	ASAH2_intron_1	intron	protein_coding	chr10	50187505	50189497
chr10	50189603	50190286	ASAH2_intron_2	intron	protein_coding	chr10	50189588	50192651
chr10	50191105	50192651	ASAH2_intron_2	intron	protein_coding	chr10	50189588	50192651
chr10	50192652	50192712	ASAH2_3	CDS	protein_coding	chr10	50192652	50192712
chr10	50192713	50192866	ASAH2_intron_3	intron	protein_coding	chr10	50192713	50196771
chr10	50750155	50750922	ASAH2B_intron_4	intron	protein_coding	chr10	50749403	50752466
chr10	50752058	50752466	ASAH2B_intron_4	intron	protein_coding	chr10	50749403	50752466
chr10	52248990	52249019	PRKG1_intron_10	intron	protein_coding	chr10	52161964	52251568
chr10	54198519	54198566	PCDH15_intron_33	intron	protein_coding	chr10	54195890	54213934
chr10	55542898	55542958	PCDH15_intron_47	intron	protein_coding	chr10	55319615	55627623
chr10	58667444	58667519	BICC1_intron_2	intron	protein_coding	chr10	58620902	58702072
chr10	59882164	59882307	CCDC6_intron_8	intron	protein_coding	chr10	59852703	59906120
chr10	63811213	63811813	AC022387.1_intron_2	intron	lincRNA	chr10	63685307	63990267
chr10	68502770	68502928	SLC25A16_intron_5	intron	protein_coding	chr10	68493571	68503630
chr10	68827930	68828015	STOX1_1	CDS	protein_coding	chr10	68827623	68828269
chr10	70162456	70162489	SAR1A_intron_7	intron	protein_coding	chr10	70161932	70162688
chr10	70206851	70206898	PPA1_intron_3	intron	protein_coding	chr10	70206334	70209203
chr10	71661789	71661839	CDH23_intron_16	intron	protein_coding	chr10	71647909	71675110
chr10	72198039	72198086	ASCC1_intron_8	intron	protein_coding	chr10	72196990	72203425
chr10	72198145	72198308	ASCC1_intron_8	intron	protein_coding	chr10	72196990	72203425
chr10	73270538	73270563	CFAP70_intron_3	intron	protein_coding	chr10	73269716	73272926
chr10	73683945	73684095	AGAP5_intron_4	intron	protein_coding	chr10	73682795	73692041
chr10	74595672	74595731	ADK_intron_9	intron	protein_coding	chr10	74589318	74600377
chr10	74827005	74827049	KAT6B_intron_2	intron	protein_coding	chr10	74826786	74838681
chr10	75333725	75333781	ZNF503-AS1_intron_6	intron	lincRNA	chr10	75299075	75338310
chr10	75672526	75672623	LRMDA_intron_2	intron	protein_coding	chr10	75438495	75782759
chr10	77041182	77041224	KCNMA1_intron_24	intron	protein_coding	chr10	77039638	77063672
chr10	77041380	77041404	KCNMA1_intron_24	intron	protein_coding	chr10	77039638	77063672
chr10	78637939	78637975	AC012560.1_intron_8	intron	lincRNA	chr10	78550858	78674687
chr10	79208100	79208128	ZMIZ1_intron_5	intron	protein_coding	chr10	79201693	79208334
chr10	79703251	79703666	NUTM2B_UTR_1	five_prime_UTR	protein_coding	chr10	79703227	79703810
chr10	79708054	79708235	NUTM2B_intron_2	intron	protein_coding	chr10	79706742	79708697
chr10	79713906	79714418	NUTM2B_UTR_3	three_prime_UTR	protein_coding	chr10	79712932	79714681
chr10	79841404	79841740	NUTM2E_UTR_1	five_prime_UTR	protein_coding	chr10	79841358	79841740
chr10	79844350	79844384	NUTM2E_2	CDS	protein_coding	chr10	79844172	79844872
chr10	79844461	79844674	NUTM2E_2	CDS	protein_coding	chr10	79844172	79844872
chr10	79845968	79846395	NUTM2E_intron_2	intron	protein_coding	chr10	79844873	79846828
chr10	80429580	80429640	FAM213A_intron_7	intron	protein_coding	chr10	80427497	80431984
chr10	82478245	82478272	NRG3_intron_5	intron	protein_coding	chr10	82358869	82738574
chr10	82641080	82641149	NRG3_intron_5	intron	protein_coding	chr10	82358869	82738574
chr10	85744891	85744944	GRID1_intron_8	intron	protein_coding	chr10	85729615	85854494
chr10	85987413	85987524	GRID1_intron_12	intron	protein_coding	chr10	85916240	86138817
chr10	86080423	86080464	GRID1_intron_12	intron	protein_coding	chr10	85916240	86138817
chr10	86226346	86226578	GRID1_intron_14	intron	protein_coding	chr10	86206649	86363939
chr10	86300478	86300573	GRID1_intron_14	intron	protein_coding	chr10	86206649	86363939
chr10	86453014	86453071	WAPL_intron_5	intron	protein_coding	chr10	86452132	86453218
chr10	87225477	87225830	NUTM2A_UTR_1	five_prime_UTR	protein_coding	chr10	87225448	87225830
chr10	87225830	87225878	NUTM2A_1	CDS	protein_coding	chr10	87225830	87226212
chr10	87225953	87226203	NUTM2A_1	CDS	protein_coding	chr10	87225830	87226212
chr10	87226276	87227329	NUTM2A_intron_1	intron	protein_coding	chr10	87226213	87228261
chr10	87230080	87230290	NUTM2A_intron_2	intron	protein_coding	chr10	87228963	87230918
chr10	87230809	87230918	NUTM2A_intron_2	intron	protein_coding	chr10	87228963	87230918
chr10	87230919	87231048	NUTM2A_3	CDS	protein_coding	chr10	87230919	87231048
chr10	87231049	87232019	NUTM2A_intron_3	intron	protein_coding	chr10	87231049	87232019
chr10	87232020	87232062	NUTM2A_4	CDS	protein_coding	chr10	87232020	87232160
chr10	87236162	87236389	NUTM2A_UTR_3	three_prime_UTR	protein_coding	chr10	87235155	87236908
chr10	91209765	91209794	PCGF5_intron_1	intron	protein_coding	chr10	91163082	91220149
chr10	91209474	91209762	PCGF5_intron_1	intron	protein_coding	chr10	91163082	91220149
chr10	91440891	91441489	HECTD2_intron_3	intron	protein_coding	chr10	91425411	91460425
chr10	91442335	91443084	HECTD2_intron_3	intron	protein_coding	chr10	91425411	91460425
chr10	91446531	91447490	HECTD2_intron_3	intron	protein_coding	chr10	91425411	91460425
chr10	91447821	91448731	HECTD2_intron_3	intron	protein_coding	chr10	91425411	91460425
chr10	92012114	92012164	BTAF1_intron_31	intron	protein_coding	chr10	92011416	92013665
chr10	92012270	92012296	BTAF1_intron_31	intron	protein_coding	chr10	92011416	92013665
chr10	92651501	92651544	KIF11_intron_21	intron	protein_coding	chr10	92650518	92653663
chr10	97275116	97275158	AL359385.1_intron_1	intron	processed_pseudogene	chr10	97275108	97277637
chr10	97275396	97275482	AL359385.1_intron_1	intron	processed_pseudogene	chr10	97275108	97277637
chr10	97276595	97276732	AL359385.1_intron_1	intron	processed_pseudogene	chr10	97275108	97277637
chr10	97277004	97277621	AL359385.1_intron_1	intron	processed_pseudogene	chr10	97275108	97277637
chr10	98784056	98784759	HPSE2_intron_10	intron	protein_coding	chr10	98744072	99144236
chr10	98786056	98787840	HPSE2_intron_10	intron	protein_coding	chr10	98744072	99144236
chr10	99837552	99837722	ABCC2_intron_25	intron	protein_coding	chr10	99836291	99841965
chr10	100276404	100276462	BLOC1S2_intron_1	intron	protein_coding	chr10	100275494	100280039
chr10	100321750	100321892	PKD2L1_intron_14	intron	protein_coding	chr10	100299719	100329209
chr10	101829728	101829766	KCNIP2_intron_7	intron	protein_coding	chr10	101829200	101829842
chr10	102801936	102802063	WBP1L_intron_3	intron	protein_coding	chr10	102798096	102809891
chr10	103810919	103810952	SH3PXD2A_intron_14	intron	protein_coding	chr10	103801363	103855193
chr10	104684780	104684835	SORCS3_intron_1	intron	protein_coding	chr10	104641955	104822095
chr10	104817373	104817562	SORCS3_intron_1	intron	protein_coding	chr10	104641955	104822095
chr10	104817593	104817632	SORCS3_intron_1	intron	protein_coding	chr10	104641955	104822095
chr10	110226526	110226689	MXI1_intron_3	intron	protein_coding	chr10	110226284	110227539
chr10	110226864	110227075	MXI1_intron_3	intron	protein_coding	chr10	110226284	110227539
chr10	110227193	110227300	MXI1_intron_3	intron	protein_coding	chr10	110226284	110227539
chr10	112398144	112398364	ACSL5_intron_4	intron	protein_coding	chr10	112395103	112398899
chr10	112455223	112455247	VTI1A_intron_1	intron	protein_coding	chr10	112447468	112460522
chr10	112455300	112455364	VTI1A_intron_1	intron	protein_coding	chr10	112447468	112460522
chr10	112455417	112455446	VTI1A_intron_1	intron	protein_coding	chr10	112447468	112460522
chr10	114253177	114253329	VWA2_intron_2	intron	protein_coding	chr10	114248766	114253649
chr10	117329973	117330054	PDZD8_intron_3	intron	protein_coding	chr10	117318975	117340978
chr10	118248331	118248406	AL354863.1_intron_5	intron	processed_transcript	chr10	118247874	118267416
chr10	119207651	119207674	GRK5_UTR_1	five_prime_UTR	protein_coding	chr10	119207589	119207917
chr10	119450980	119451111	GRK5_intron_13	intron	protein_coding	chr10	119448261	119452669
chr10	119675809	119675886	BAG3_intron_5	intron	protein_coding	chr10	119672657	119676462
chr10	121584465	121584554	FGFR2_intron_25	intron	protein_coding	chr10	121565705	121593707
chr10	122028798	122028887	TACC2_intron_2	intron	protein_coding	chr10	122022015	122033092
chr10	122581967	122582598	DMBT1_intron_12	intron	protein_coding	chr10	122581826	122582598
chr10	122582599	122582923	DMBT1_13	CDS	protein_coding	chr10	122582599	122582923
chr10	122582924	122584166	DMBT1_intron_13	intron	protein_coding	chr10	122582924	122584320
chr10	122594658	122595301	DMBT1_intron_22	intron	protein_coding	chr10	122594529	122595301
chr10	122595302	122595626	DMBT1_23	CDS	protein_coding	chr10	122595302	122595626
chr10	122595627	122596863	DMBT1_intron_23	intron	protein_coding	chr10	122595627	122597023
chr10	122603181	122605048	DMBT1_intron_30	intron	protein_coding	chr10	122603130	122605048
chr10	122605049	122605082	DMBT1_31	CDS	protein_coding	chr10	122605049	122605082
chr10	122605083	122605854	DMBT1_intron_31	intron	protein_coding	chr10	122605083	122605854
chr10	122605855	122606179	DMBT1_32	CDS	protein_coding	chr10	122605855	122606179
chr10	122606180	122607157	DMBT1_intron_32	intron	protein_coding	chr10	122606180	122607157
chr10	122607158	122607188	DMBT1_33	CDS	protein_coding	chr10	122607158	122607188
chr10	122607189	122609107	DMBT1_intron_33	intron	protein_coding	chr10	122607189	122609107
chr10	122609108	122609141	DMBT1_34	CDS	protein_coding	chr10	122609108	122609141
chr10	122609142	122609913	DMBT1_intron_34	intron	protein_coding	chr10	122609142	122609913
chr10	122609914	122610238	DMBT1_35	CDS	protein_coding	chr10	122609914	122610238
chr10	122610239	122611216	DMBT1_intron_35	intron	protein_coding	chr10	122610239	122611216
chr10	122611217	122611247	DMBT1_36	CDS	protein_coding	chr10	122611217	122611247
chr10	122611248	122613166	DMBT1_intron_36	intron	protein_coding	chr10	122611248	122613166
chr10	122613167	122613200	DMBT1_37	CDS	protein_coding	chr10	122613167	122613200
chr10	122613201	122613972	DMBT1_intron_37	intron	protein_coding	chr10	122613201	122613972
chr10	122613973	122614297	DMBT1_38	CDS	protein_coding	chr10	122613973	122614297
chr10	122614298	122615275	DMBT1_intron_38	intron	protein_coding	chr10	122614298	122615275
chr10	122615276	122615306	DMBT1_39	CDS	protein_coding	chr10	122615276	122615306
chr10	122615307	122616694	DMBT1_intron_39	intron	protein_coding	chr10	122615307	122617226
chr10	122800146	122800213	DMBT1P1_intron_36	intron	transcribed_unprocessed_pseudogene	chr10	122799181	122802334
chr10	122800267	122800294	DMBT1P1_intron_36	intron	transcribed_unprocessed_pseudogene	chr10	122799181	122802334
chr10	124506738	124506793	LHPP_intron_6	intron	protein_coding	chr10	124498515	124517178
chr10	124506840	124507036	LHPP_intron_6	intron	protein_coding	chr10	124498515	124517178
chr10	124507181	124507255	LHPP_intron_6	intron	protein_coding	chr10	124498515	124517178
chr10	124507476	124507529	LHPP_intron_6	intron	protein_coding	chr10	124498515	124517178
chr10	124507608	124507711	LHPP_intron_6	intron	protein_coding	chr10	124498515	124517178
chr10	125160591	125160717	CTBP2_intron_16	intron	protein_coding	chr10	125160514	125160825
chr10	126418052	126418196	LINC00601_intron_3	intron	lincRNA	chr10	126417809	126421785
chr10	127352201	127352309	DOCK1_intron_31	intron	protein_coding	chr10	127343747	127354667
chr10	129518495	129518522	MGMT_intron_1	intron	protein_coding	chr10	129467297	129536239
chr10	129564176	129564473	MGMT_intron_2	intron	protein_coding	chr10	129536378	129707893
chr10	129945117	129945196	EBF3_intron_11	intron	protein_coding	chr10	129877850	129957256
chr10	131939284	131939353	PPP2R2D_intron_3	intron	protein_coding	chr10	131934556	131940029
chr10	131952661	131952702	PPP2R2D_intron_8	intron	protein_coding	chr10	131947792	131955682
chr10	132149511	132149919	JAKMIP3_intron_14	intron	protein_coding	chr10	132149511	132149980
chr10	132159963	132160000	JAKMIP3_intron_18	intron	protein_coding	chr10	132153991	132163207
chr10	132160053	132160118	JAKMIP3_intron_18	intron	protein_coding	chr10	132153991	132163207
chr10	132160215	132160250	JAKMIP3_intron_18	intron	protein_coding	chr10	132153991	132163207
chr10	132160578	132160681	JAKMIP3_intron_18	intron	protein_coding	chr10	132153991	132163207
chr10	132160762	132160977	JAKMIP3_intron_18	intron	protein_coding	chr10	132153991	132163207
chr10	132161184	132161210	JAKMIP3_intron_18	intron	protein_coding	chr10	132153991	132163207
chr10	132161273	132161412	JAKMIP3_intron_18	intron	protein_coding	chr10	132153991	132163207
chr10	132161749	132161792	JAKMIP3_intron_18	intron	protein_coding	chr10	132153991	132163207
chr10	132284291	132284418	STK32C_intron_11	intron	protein_coding	chr10	132245956	132306920
chr10	132358823	132358878	LRRC27_intron_13	intron	protein_coding	chr10	132355887	132361455
chr10	132419508	132419572	AL451069.2_intron_1	intron	lincRNA	chr10	132419184	132420756
chr10	132622451	132622781	INPP5A_intron_2	intron	protein_coding	chr10	132607957	132645866
chr10	132670192	132670339	INPP5A_intron_4	intron	protein_coding	chr10	132650506	132690390
chr10	132670370	132670398	INPP5A_intron_4	intron	protein_coding	chr10	132650506	132690390
chr10	132752482	132752675	INPP5A_intron_11	intron	protein_coding	chr10	132749846	132765771
chr10	132772064	132772195	INPP5A_intron_12	intron	protein_coding	chr10	132765847	132777669
chr10	132775043	132775068	INPP5A_intron_12	intron	protein_coding	chr10	132765847	132777669
chr10	132775183	132775219	INPP5A_intron_12	intron	protein_coding	chr10	132765847	132777669
chr10	132835870	132836069	CFAP46_intron_14	intron	protein_coding	chr10	132835435	132836140
chr10	132888457	132888556	CFAP46_intron_35	intron	protein_coding	chr10	132885960	132892331
chr10	132888775	132888822	CFAP46_intron_35	intron	protein_coding	chr10	132885960	132892331
chr10	132914256	132914399	CFAP46_intron_43	intron	protein_coding	chr10	132913259	132916547
chr10	132914602	132914639	CFAP46_intron_43	intron	protein_coding	chr10	132913259	132916547
chr10	132918040	132918230	CFAP46_intron_44	intron	protein_coding	chr10	132916683	132918391
chr10	133078621	133078674	ADGRA1_intron_3	intron	protein_coding	chr10	133073198	133080285
chr10	133127837	133127861	ADGRA1_intron_17	intron	protein_coding	chr10	133127332	133128327
chr10	133185824	133185941	KNDC1_intron_5	intron	protein_coding	chr10	133183990	133185972
chr10	133188699	133188758	KNDC1_intron_7	intron	protein_coding	chr10	133188654	133189596
chr10	133222705	133222804	KNDC1_intron_28	intron	protein_coding	chr10	133220113	133224657
chr10	133222860	133222888	KNDC1_intron_28	intron	protein_coding	chr10	133220113	133224657
chr10	133274413	133274506	ADAM8_intron_21	intron	protein_coding	chr10	133274236	133274794
chr10	133291404	133291736	TUBGCP2_intron_10	intron	protein_coding	chr10	133291035	133292497
chr10	133292023	133292096	TUBGCP2_intron_10	intron	protein_coding	chr10	133291035	133292497
chr10	133292147	133292328	TUBGCP2_intron_10	intron	protein_coding	chr10	133291035	133292497
chr10	133316779	133316857	ZNF511-PRAP1_intron_4	intron	protein_coding	chr10	133311842	133350093
chr10	133317372	133318470	ZNF511-PRAP1_intron_4	intron	protein_coding	chr10	133311842	133350093
chr10	133334175	133334201	ZNF511-PRAP1_intron_4	intron	protein_coding	chr10	133311842	133350093
chr10	133334175	133334201	CALY_intron_5	intron	protein_coding	chr10	133329010	133336832
chr10	133372887	133373097	ECHS1_intron_7	intron	protein_coding	chr10	133370758	133373244
chr10	133664653	133665106	DUX4L28_1	exon	unprocessed_pseudogene	chr10	133664429	133665106
chr10	133667151	133668419	DUX4L25_1	exon	unprocessed_pseudogene	chr10	133667151	133668419
chr10	133670450	133671718	DUX4L24_1	exon	unprocessed_pseudogene	chr10	133670450	133671718
chr10	133673749	133675017	DUX4L23_1	exon	unprocessed_pseudogene	chr10	133673749	133675017
chr10	133677059	133678327	DUX4L22_1	exon	unprocessed_pseudogene	chr10	133677059	133678327
chr10	133680369	133681637	DUX4L21_1	exon	unprocessed_pseudogene	chr10	133680369	133681637
chr10	133683668	133684936	DUX4L20_1	exon	unprocessed_pseudogene	chr10	133683668	133684936
chr10	133740606	133741284	DUX4L29_1	exon	unprocessed_pseudogene	chr10	133740606	133741284
chr10	133743332	133744598	DUX4L10_1	exon	unprocessed_pseudogene	chr10	133743332	133744598
chr10	133746641	133747907	DUX4L11_1	exon	unprocessed_pseudogene	chr10	133746641	133747907
chr10	133749950	133751216	DUX4L12_1	exon	unprocessed_pseudogene	chr10	133749950	133751216
chr10	133753250	133754516	DUX4L13_1	exon	unprocessed_pseudogene	chr10	133753250	133754516
chr10	133756559	133757825	DUX4L14_1	exon	unprocessed_pseudogene	chr10	133756559	133757825
chr10	133759859	133761125	DUX4L15_1	exon	unprocessed_pseudogene	chr10	133759859	133761125
chr10	133778246	133778699	RPL23AP60_1	exon	processed_pseudogene	chr10	133778246	133778699
chr10	133778258	133778498	BX322534.1_1	exon	processed_pseudogene	chr10	133778258	133778498
chr11	75780	76143	WBP1LP10_1	exon	unprocessed_pseudogene	chr11	75780	76143
chr11	86649	86684	OR4F2P_1	exon	unprocessed_pseudogene	chr11	86649	87586
chr11	113888	114495	AC069287.1_intron_2	intron	lincRNA	chr11	113175	121256
chr11	117915	118870	AC069287.1_intron_2	intron	lincRNA	chr11	113175	121256
chr11	120290	120521	AC069287.1_intron_2	intron	lincRNA	chr11	113175	121256
chr11	122194	122635	AC069287.1_intron_3	intron	lincRNA	chr11	121427	125576
chr11	127614	127648	LINC01001_2	exon	lincRNA	chr11	127513	127648
chr11	127649	127984	LINC01001_intron_2	intron	lincRNA	chr11	127649	129570
chr11	129269	129570	LINC01001_intron_2	intron	lincRNA	chr11	127649	129570
chr11	129571	129662	LINC01001_3	exon	lincRNA	chr11	129571	131373
chr11	135996	136787	LINC01001_intron_8	intron	lincRNA	chr11	135861	138045
chr11	171562	172446	BET1L_intron_2	intron	protein_coding	chr11	169053	180207
chr11	174091	174720	BET1L_intron_2	intron	protein_coding	chr11	169053	180207
chr11	176835	176864	BET1L_intron_2	intron	protein_coding	chr11	169053	180207
chr11	182350	182530	BET1L_intron_3	intron	protein_coding	chr11	180405	202922
chr11	195318	195862	BET1L_intron_3	intron	protein_coding	chr11	180405	202922
chr11	196186	196276	BET1L_intron_3	intron	protein_coding	chr11	180405	202922
chr11	196352	196470	BET1L_intron_3	intron	protein_coding	chr11	180405	202922
chr11	310699	311046	IFITM2_intron_3	intron	protein_coding	chr11	309396	314920
chr11	375015	375062	B4GALNT4_intron_8	intron	protein_coding	chr11	373829	375459
chr11	399258	399585	PKP3_intron_8	intron	protein_coding	chr11	399197	399965
chr11	400810	400934	PKP3_intron_11	intron	protein_coding	chr11	400706	403076
chr11	400970	401367	PKP3_intron_11	intron	protein_coding	chr11	400706	403076
chr11	401402	401463	PKP3_intron_11	intron	protein_coding	chr11	400706	403076
chr11	401495	401657	PKP3_intron_11	intron	protein_coding	chr11	400706	403076
chr11	401712	403028	PKP3_intron_11	intron	protein_coding	chr11	400706	403076
chr11	407271	407398	SIGIRR_intron_3	intron	protein_coding	chr11	407165	407423
chr11	411440	411489	SIGIRR_intron_9	intron	protein_coding	chr11	410028	414821
chr11	411844	411880	SIGIRR_intron_9	intron	protein_coding	chr11	410028	414821
chr11	412276	412326	SIGIRR_intron_9	intron	protein_coding	chr11	410028	414821
chr11	412576	412602	SIGIRR_intron_9	intron	protein_coding	chr11	410028	414821
chr11	430453	430648	ANO9_intron_16	intron	protein_coding	chr11	430404	431692
chr11	436699	437048	ANO9_intron_22	intron	protein_coding	chr11	434099	441919
chr11	541978	542069	LRRC56_intron_5	intron	protein_coding	chr11	541625	544718
chr11	555201	555224	LMNTD2_intron_1	intron	protein_coding	chr11	555112	555303
chr11	585229	585637	PHRF1_intron_3	intron	protein_coding	chr11	582082	587257
chr11	664545	664981	DEAF1_intron_2	intron	protein_coding	chr11	654052	674534
chr11	675985	676126	DEAF1_intron_3	intron	protein_coding	chr11	674784	678692
chr11	676215	676278	DEAF1_intron_3	intron	protein_coding	chr11	674784	678692
chr11	690243	690375	DEAF1_intron_10	intron	protein_coding	chr11	688461	691499
chr11	708936	709036	EPS8L2_intron_5	intron	protein_coding	chr11	708644	709328
chr11	722872	723019	EPS8L2_intron_16	intron	protein_coding	chr11	722806	723239
chr11	763208	763298	TALDO1_intron_4	intron	protein_coding	chr11	760254	763342
chr11	859318	859472	TSPAN4_intron_8	intron	protein_coding	chr11	850368	862548
chr11	964868	965271	AP2A2_intron_8	intron	protein_coding	chr11	959506	970167
chr11	980110	980426	AP2A2_intron_11	intron	protein_coding	chr11	977225	981196
chr11	1255777	1255842	MUC5B_intron_37	intron	protein_coding	chr11	1255559	1256154
chr11	1256467	1256538	MUC5B_intron_38	intron	protein_coding	chr11	1256226	1256669
chr11	1287517	1287563	TOLLIP_intron_2	intron	protein_coding	chr11	1286093	1288622
chr11	1287673	1287809	TOLLIP_intron_2	intron	protein_coding	chr11	1286093	1288622
chr11	1429718	1429946	BRSK2_intron_5	intron	protein_coding	chr11	1411634	1436038
chr11	1430201	1432838	BRSK2_intron_5	intron	protein_coding	chr11	1411634	1436038
chr11	1435352	1435535	BRSK2_intron_5	intron	protein_coding	chr11	1411634	1436038
chr11	1441149	1441499	BRSK2_intron_8	intron	protein_coding	chr11	1440929	1442488
chr11	1441670	1441797	BRSK2_intron_8	intron	protein_coding	chr11	1440929	1442488
chr11	1874166	1874304	LSP1_intron_10	intron	protein_coding	chr11	1871413	1876475
chr11	1947446	1947473	MRPL23_intron_1	intron	protein_coding	chr11	1947380	1950897
chr11	1947505	1948266	MRPL23_intron_1	intron	protein_coding	chr11	1947380	1950897
chr11	1949040	1949122	MRPL23_intron_1	intron	protein_coding	chr11	1947380	1950897
chr11	1949853	1950819	MRPL23_intron_1	intron	protein_coding	chr11	1947380	1950897
chr11	1952245	1952780	MRPL23_intron_3	intron	protein_coding	chr11	1952210	1952780
chr11	1952781	1952855	MRPL23_4	CDS	protein_coding	chr11	1952781	1952855
chr11	1952856	1952974	MRPL23_intron_4	intron	protein_coding	chr11	1952856	1956254
chr11	1954460	1954701	MRPL23_intron_4	intron	protein_coding	chr11	1952856	1956254
chr11	1954899	1955876	MRPL23_intron_4	intron	protein_coding	chr11	1952856	1956254
chr11	1956797	1957467	MRPL23_intron_5	intron	protein_coding	chr11	1956610	1962237
chr11	1958705	1958859	MRPL23_intron_5	intron	protein_coding	chr11	1956610	1962237
chr11	1959399	1959609	MRPL23_intron_5	intron	protein_coding	chr11	1956610	1962237
chr11	1960353	1961880	MRPL23_intron_5	intron	protein_coding	chr11	1956610	1962237
chr11	1962433	1962554	MRPL23_UTR_3	three_prime_UTR	protein_coding	chr11	1962433	1962838
chr11	1962590	1962838	MRPL23_UTR_3	three_prime_UTR	protein_coding	chr11	1962433	1962838
chr11	1962839	1963240	MRPL23_intron_6	intron	protein_coding	chr11	1962839	1972557
chr11	1964457	1964879	MRPL23_intron_6	intron	protein_coding	chr11	1962839	1972557
chr11	1965039	1965083	MRPL23_intron_6	intron	protein_coding	chr11	1962839	1972557
chr11	1966514	1966544	MRPL23_intron_6	intron	protein_coding	chr11	1962839	1972557
chr11	1966890	1966995	MRPL23_intron_6	intron	protein_coding	chr11	1962839	1972557
chr11	1969101	1970702	MRPL23_intron_6	intron	protein_coding	chr11	1962839	1972557
chr11	1972156	1972557	MRPL23_intron_6	intron	protein_coding	chr11	1962839	1972557
chr11	1965481	1966344	MRPL23_intron_6	intron	protein_coding	chr11	1962839	1972557
chr11	1972558	1972762	MRPL23_7	CDS	protein_coding	chr11	1972558	1972762
chr11	1972762	1972793	MRPL23_UTR_4	three_prime_UTR	protein_coding	chr11	1972762	1972793
chr11	1972794	1973642	MRPL23_intron_7	intron	protein_coding	chr11	1972794	1984436
chr11	1975501	1977273	MRPL23_intron_7	intron	protein_coding	chr11	1972794	1984436
chr11	1980238	1980710	MRPL23_intron_7	intron	protein_coding	chr11	1972794	1984436
chr11	1981061	1981258	MRPL23_intron_7	intron	protein_coding	chr11	1972794	1984436
chr11	1982169	1982308	MRPL23_intron_7	intron	protein_coding	chr11	1972794	1984436
chr11	1984326	1984436	MRPL23_intron_7	intron	protein_coding	chr11	1972794	1984436
chr11	1984437	1984516	MRPL23_8	CDS	protein_coding	chr11	1984437	1984516
chr11	1991096	1991259	LINC01219_1	exon	lincRNA	chr11	1991096	1991259
chr11	1995176	1995794	H19_1	exon	processed_transcript	chr11	1995176	1995794
chr11	1995795	1995874	H19_intron_1	intron	processed_transcript	chr11	1995795	1995874
chr11	1995875	1995998	H19_2	exon	processed_transcript	chr11	1995875	1995998
chr11	1995999	1996077	H19_intron_2	intron	processed_transcript	chr11	1995999	1996077
chr11	1996078	1996191	H19_3	exon	processed_transcript	chr11	1996078	1996191
chr11	1996192	1996285	H19_intron_3	intron	processed_transcript	chr11	1996192	1996285
chr11	1996286	1996467	H19_4	exon	processed_transcript	chr11	1996286	1996467
chr11	1996468	1996516	H19_intron_4	intron	processed_transcript	chr11	1996468	1996516
chr11	1996517	1997875	H19_5	exon	processed_transcript	chr11	1996517	1997875
chr11	1997876	2001216	H19_intron_5	intron	processed_transcript	chr11	1997876	2001216
chr11	2001217	2001373	H19_6	exon	processed_transcript	chr11	2001217	2001470
chr11	1996540	1996610	RF01972_1	exon	misc_RNA	chr11	1996540	1996610
chr11	1997484	1997552	RF01973_1	exon	misc_RNA	chr11	1997484	1997552
chr11	2300156	2300320	C11orf21_intron_2	intron	protein_coding	chr11	2299708	2300518
chr11	2308414	2308684	TSPAN32_intron_3	intron	protein_coding	chr11	2304205	2308734
chr11	2384399	2384453	CD81_intron_5	intron	protein_coding	chr11	2382551	2384648
chr11	2444886	2444914	KCNQ1_intron_1	intron	protein_coding	chr11	2444709	2444989
chr11	2560218	2560532	KCNQ1_intron_6	intron	protein_coding	chr11	2528019	2570626
chr11	3143057	3143206	OSBPL5_intron_21	intron	protein_coding	chr11	3129330	3160916
chr11	3289311	3289373	AC109309.2_1	exon	processed_pseudogene	chr11	3289311	3289642
chr11	4137789	4137859	RRM1_intron_19	intron	protein_coding	chr11	4135271	4138193
chr11	4278705	4279192	SSU72P6_1	exon	processed_pseudogene	chr11	4278705	4279192
chr11	12719949	12720002	TEAD1_intron_2	intron	protein_coding	chr11	12675562	12764177
chr11	14113563	14113613	SPON1_intron_5	intron	protein_coding	chr11	14080022	14135418
chr11	14326933	14327060	RRAS2_intron_5	intron	protein_coding	chr11	14295860	14336999
chr11	16974646	16974795	PLEKHA7_intron_29	intron	protein_coding	chr11	16881359	17013987
chr11	16975011	16975045	PLEKHA7_intron_29	intron	protein_coding	chr11	16881359	17013987
chr11	17174469	17174547	PIK3C2A_intron_32	intron	protein_coding	chr11	17169807	17194387
chr11	19954950	19954974	NAV2_intron_12	intron	protein_coding	chr11	19949081	19984123
chr11	20774049	20774136	NELL1_intron_3	intron	protein_coding	chr11	20678061	20783678
chr11	26600325	26600462	ANO3_intron_19	intron	protein_coding	chr11	26599715	26624460
chr11	31318131	31318350	DCDC1_intron_38	intron	protein_coding	chr11	31307909	31328115
chr11	32607072	32607107	CCDC73_intron_1	intron	protein_coding	chr11	32603021	32611130
chr11	32756131	32756203	CCDC73_intron_16	intron	protein_coding	chr11	32718148	32760107
chr11	34160669	34160726	ABTB2_intron_6	intron	protein_coding	chr11	34160354	34160901
chr11	34209638	34209730	ABTB2_intron_16	intron	protein_coding	chr11	34204691	34356699
chr11	34209804	34209845	ABTB2_intron_16	intron	protein_coding	chr11	34204691	34356699
chr11	40985502	40985663	LRRC4C_intron_7	intron	protein_coding	chr11	40933724	41459429
chr11	40985694	40985789	LRRC4C_intron_7	intron	protein_coding	chr11	40933724	41459429
chr11	44861453	44861476	TSPAN18_intron_6	intron	protein_coding	chr11	44860470	44897750
chr11	45101784	45102115	PRDM11_UTR_1	five_prime_UTR	protein_coding	chr11	45095806	45146877
chr11	46381594	46381626	MDK_intron_1	intron	protein_coding	chr11	46381329	46381653
chr11	47722015	47722063	FNBP4_intron_2	intron	protein_coding	chr11	47720087	47722974
chr11	48880849	48882310	AC027369.6_intron_1	intron	unprocessed_pseudogene	chr11	48880388	48882310
chr11	48882311	48882486	AC027369.6_2	exon	unprocessed_pseudogene	chr11	48882311	48882486
chr11	48882487	48884757	AC027369.6_intron_2	intron	unprocessed_pseudogene	chr11	48882487	48884757
chr11	48884758	48885237	AC027369.6_3	exon	unprocessed_pseudogene	chr11	48884758	48885237
chr11	48881723	48882046	AC027369.3_1	exon	unprocessed_pseudogene	chr11	48881723	48882046
chr11	48882047	48882156	AC027369.3_intron_1	intron	unprocessed_pseudogene	chr11	48882047	48882156
chr11	48882157	48882416	AC027369.3_2	exon	unprocessed_pseudogene	chr11	48882157	48882416
chr11	48882417	48885342	AC027369.3_intron_2	intron	unprocessed_pseudogene	chr11	48882417	48885342
chr11	48885343	48885467	AC027369.3_3	exon	unprocessed_pseudogene	chr11	48885343	48885467
chr11	48885468	48887078	AC027369.3_intron_3	intron	unprocessed_pseudogene	chr11	48885468	48887078
chr11	48887079	48887172	AC027369.3_4	exon	unprocessed_pseudogene	chr11	48887079	48887172
chr11	48887173	48887886	AC027369.3_intron_4	intron	unprocessed_pseudogene	chr11	48887173	48888573
chr11	48892531	48892646	AC027369.3_intron_5	intron	unprocessed_pseudogene	chr11	48888951	48892646
chr11	48892647	48892705	AC027369.3_6	exon	unprocessed_pseudogene	chr11	48892647	48892705
chr11	48892706	48895189	AC027369.3_intron_6	intron	unprocessed_pseudogene	chr11	48892706	48895189
chr11	48895190	48895667	AC027369.3_7	exon	unprocessed_pseudogene	chr11	48895190	48895667
chr11	48895668	48897832	AC027369.3_intron_7	intron	unprocessed_pseudogene	chr11	48895668	48897832
chr11	48897833	48898365	AC027369.3_8	exon	unprocessed_pseudogene	chr11	48897833	48898365
chr11	48898366	48899552	AC027369.3_intron_8	intron	unprocessed_pseudogene	chr11	48898366	48900276
chr11	48893256	48893348	AC027369.4_1	exon	unprocessed_pseudogene	chr11	48893256	48893348
chr11	48893349	48894959	AC027369.4_intron_1	intron	unprocessed_pseudogene	chr11	48893349	48894959
chr11	48894960	48895084	AC027369.4_2	exon	unprocessed_pseudogene	chr11	48894960	48895084
chr11	48895085	48897986	AC027369.4_intron_2	intron	unprocessed_pseudogene	chr11	48895085	48897986
chr11	48897987	48898270	AC027369.4_3	exon	unprocessed_pseudogene	chr11	48897987	48898270
chr11	48898271	48898386	AC027369.4_intron_3	intron	unprocessed_pseudogene	chr11	48898271	48898386
chr11	48898387	48898703	AC027369.4_4	exon	unprocessed_pseudogene	chr11	48898387	48898703
chr11	49714165	49714316	AC136759.1_intron_3	intron	transcribed_unprocessed_pseudogene	chr11	49576907	49783821
chr11	49728914	49729026	AC136759.1_intron_3	intron	transcribed_unprocessed_pseudogene	chr11	49576907	49783821
chr11	49794142	49794238	AC136759.1_intron_5	intron	transcribed_unprocessed_pseudogene	chr11	49792060	49807653
chr11	50344035	50344544	AC024405.2_intron_7	intron	transcribed_unprocessed_pseudogene	chr11	50343928	50353983
chr11	50345061	50345097	AC024405.2_intron_7	intron	transcribed_unprocessed_pseudogene	chr11	50343928	50353983
chr11	50347266	50353983	AC024405.2_intron_7	intron	transcribed_unprocessed_pseudogene	chr11	50343928	50353983
chr11	50353984	50354075	AC024405.2_8	exon	transcribed_unprocessed_pseudogene	chr11	50353984	50354075
chr11	50355693	50357988	AC024405.2_intron_8	intron	transcribed_unprocessed_pseudogene	chr11	50354076	50360970
chr11	50359255	50360305	AC024405.2_intron_8	intron	transcribed_unprocessed_pseudogene	chr11	50354076	50360970
chr11	50354076	50354930	AC024405.2_intron_8	intron	transcribed_unprocessed_pseudogene	chr11	50354076	50360970
chr11	50361330	50361537	AC024405.2_intron_9	intron	transcribed_unprocessed_pseudogene	chr11	50361069	50361537
chr11	50361538	50361706	AC024405.2_10	exon	transcribed_unprocessed_pseudogene	chr11	50361538	50361706
chr11	58051173	58051450	OR9Q1_intron_1	intron	protein_coding	chr11	58024105	58055868
chr11	58051455	58052223	OR9Q1_intron_1	intron	protein_coding	chr11	58024105	58055868
chr11	58051173	58051450	AP004247.2_intron_2	intron	lincRNA	chr11	58047548	58057681
chr11	58051455	58052223	AP004247.2_intron_2	intron	lincRNA	chr11	58047548	58057681
chr11	60534192	60534293	MS4A13_intron_5	intron	protein_coding	chr11	60529461	60542517
chr11	61206512	61206627	PGA3_3	CDS	protein_coding	chr11	61206509	61206627
chr11	61206628	61206959	PGA3_intron_3	intron	protein_coding	chr11	61206628	61207495
chr11	61207825	61208289	PGA3_intron_4	intron	protein_coding	chr11	61207616	61208289
chr11	61208290	61208490	PGA3_5	CDS	protein_coding	chr11	61208290	61208490
chr11	61208491	61209546	PGA3_intron_5	intron	protein_coding	chr11	61208491	61209546
chr11	61209547	61209647	PGA3_UTR_3	five_prime_UTR	protein_coding	chr11	61209547	61209647
chr11	61209647	61209958	PGA3_6	CDS	protein_coding	chr11	61209647	61209958
chr11	61209959	61210752	PGA3_intron_6	intron	protein_coding	chr11	61209959	61210752
chr11	61210753	61211064	PGA3_UTR_4	five_prime_UTR	protein_coding	chr11	61210753	61211096
chr11	61212305	61212551	PGA3_intron_8	intron	protein_coding	chr11	61211436	61212551
chr11	61212552	61212606	PGA3_9	CDS	protein_coding	chr11	61212552	61212702
chr11	61241053	61241226	PGA5_UTR_1	five_prime_UTR	protein_coding	chr11	61241042	61241226
chr11	61241226	61241282	PGA5_1	CDS	protein_coding	chr11	61241226	61241282
chr11	61241283	61241767	PGA5_intron_1	intron	protein_coding	chr11	61241283	61241767
chr11	61241768	61241931	PGA5_2	CDS	protein_coding	chr11	61241768	61241931
chr11	61241932	61244163	PGA5_intron_2	intron	protein_coding	chr11	61241932	61244163
chr11	61244164	61244282	PGA5_3	CDS	protein_coding	chr11	61244164	61244282
chr11	61244283	61245150	PGA5_intron_3	intron	protein_coding	chr11	61244283	61245150
chr11	61245151	61245270	PGA5_4	CDS	protein_coding	chr11	61245151	61245270
chr11	61245271	61245944	PGA5_intron_4	intron	protein_coding	chr11	61245271	61245944
chr11	61245945	61246030	PGA5_5	CDS	protein_coding	chr11	61245945	61246145
chr11	61340328	61340521	TKFC_intron_6	intron	protein_coding	chr11	61339436	61341434
chr11	61875372	61875412	FADS3_intron_1	intron	protein_coding	chr11	61873866	61875849
chr11	64271088	64271113	BAD_intron_1	intron	protein_coding	chr11	64270338	64271611
chr11	64271088	64271113	GPR137_intron_1	intron	protein_coding	chr11	64270662	64275686
chr11	64354700	64354769	CCDC88B_intron_25	intron	protein_coding	chr11	64354171	64355192
chr11	64500969	64501027	AP005273.1_intron_1	intron	lincRNA	chr11	64500915	64502436
chr11	64722917	64722952	NRXN2_intron_24	intron	protein_coding	chr11	64713944	64722969
chr11	65401319	65401406	FRMD8_intron_9	intron	protein_coding	chr11	65400868	65404862
chr11	67222419	67222593	KDM2A_intron_11	intron	protein_coding	chr11	67219404	67228035
chr11	67895036	67895115	AP003716.1_intron_3	intron	lincRNA	chr11	67894094	67906008
chr11	68751158	68751181	TESMIN_intron_9	intron	protein_coding	chr11	68750700	68751418
chr11	68892223	68892490	MRPL21_intron_1	intron	protein_coding	chr11	68891396	68892490
chr11	70573240	70573319	SHANK2_intron_8	intron	protein_coding	chr11	70502932	70659826
chr11	71085852	71085912	SHANK2_intron_20	intron	protein_coding	chr11	71075276	71092420
chr11	71150299	71150353	SHANK2_intron_26	intron	protein_coding	chr11	71147339	71224695
chr11	76692750	76692784	AP001189.4_intron_2	intron	lincRNA	chr11	76687878	76702970
chr11	77037936	77038129	B3GNT6_intron_2	intron	protein_coding	chr11	77037299	77039550
chr11	77778117	77778265	RSF1_intron_15	intron	protein_coding	chr11	77764690	77820526
chr11	78678514	78679779	TENM4_intron_5	intron	protein_coding	chr11	78676388	78688052
chr11	78680250	78681458	TENM4_intron_5	intron	protein_coding	chr11	78676388	78688052
chr11	78682208	78682726	TENM4_intron_5	intron	protein_coding	chr11	78676388	78688052
chr11	79190847	79191119	TENM4_intron_32	intron	protein_coding	chr11	79148807	79215806
chr11	82625314	82625596	MIR4300HG_intron_8	intron	lincRNA	chr11	82403914	82673090
chr11	85329394	85329952	DLG2_intron_38	intron	protein_coding	chr11	85285366	85598655
chr11	85327086	85327928	DLG2_intron_38	intron	protein_coding	chr11	85285366	85598655
chr11	87051903	87052100	TMEM135_intron_1	intron	protein_coding	chr11	87038187	87067692
chr11	89778758	89778943	TRIM64DP_3	exon	transcribed_unprocessed_pseudogene	chr11	89778712	89778943
chr11	89778944	89779167	TRIM64DP_intron_3	intron	transcribed_unprocessed_pseudogene	chr11	89778944	89780664
chr11	89780465	89780664	TRIM64DP_intron_3	intron	transcribed_unprocessed_pseudogene	chr11	89778944	89780664
chr11	89780665	89780779	TRIM64DP_4	exon	transcribed_unprocessed_pseudogene	chr11	89780665	89780779
chr11	89780780	89781125	TRIM64DP_intron_4	intron	transcribed_unprocessed_pseudogene	chr11	89780780	89781882
chr11	89799105	89799460	TRIM49_intron_1	intron	protein_coding	chr11	89798630	89799714
chr11	89824539	89825234	AP004833.1_intron_4	intron	unprocessed_pseudogene	chr11	89822663	89825234
chr11	89825235	89825351	AP004833.1_5	exon	unprocessed_pseudogene	chr11	89825235	89825351
chr11	89825352	89825691	AP004833.1_intron_5	intron	unprocessed_pseudogene	chr11	89825352	89826470
chr11	89842265	89842569	TRIM53BP_intron_1	intron	unprocessed_pseudogene	chr11	89842188	89844762
chr11	89844063	89844762	TRIM53BP_intron_1	intron	unprocessed_pseudogene	chr11	89842188	89844762
chr11	89844763	89844832	TRIM53BP_2	exon	unprocessed_pseudogene	chr11	89844763	89845178
chr11	89847164	89847934	TRIM53BP_intron_3	intron	unprocessed_pseudogene	chr11	89845560	89848864
chr11	89848759	89848864	TRIM53BP_intron_3	intron	unprocessed_pseudogene	chr11	89845560	89848864
chr11	89848865	89849207	TRIM53BP_4	exon	unprocessed_pseudogene	chr11	89848865	89849207
chr11	89849208	89850213	TRIM53BP_intron_4	intron	unprocessed_pseudogene	chr11	89849208	89850293
chr11	89854953	89855363	TRIM51BP_1	exon	unprocessed_pseudogene	chr11	89854953	89855363
chr11	89855364	89855645	TRIM51BP_intron_1	intron	unprocessed_pseudogene	chr11	89855364	89855645
chr11	89855646	89855742	TRIM51BP_2	exon	unprocessed_pseudogene	chr11	89855646	89855742
chr11	89855743	89856420	TRIM51BP_intron_2	intron	unprocessed_pseudogene	chr11	89855743	89857560
chr11	89857229	89857560	TRIM51BP_intron_2	intron	unprocessed_pseudogene	chr11	89855743	89857560
chr11	89857561	89857792	TRIM51BP_3	exon	unprocessed_pseudogene	chr11	89857561	89857792
chr11	89857793	89857986	TRIM51BP_intron_3	intron	unprocessed_pseudogene	chr11	89857793	89858509
chr11	89858922	89859108	TRIM51BP_intron_4	intron	unprocessed_pseudogene	chr11	89858534	89859478
chr11	89869282	89869420	TRIM64B_UTR_1	three_prime_UTR	protein_coding	chr11	89869282	89870620
chr11	89885365	89885614	AP005435.4_intron_1	intron	unprocessed_pseudogene	chr11	89884113	89886114
chr11	89888221	89888291	AP005435.2_intron_2	intron	unprocessed_pseudogene	chr11	89888012	89889126
chr11	89889821	89889991	AP005435.2_4	exon	unprocessed_pseudogene	chr11	89889805	89889991
chr11	89895803	89897251	AP005435.3_intron_1	intron	unprocessed_pseudogene	chr11	89895803	89897254
chr11	89912849	89913202	TRIM49D1_intron_1	intron	protein_coding	chr11	89912087	89913202
chr11	89913203	89913301	TRIM49D1_2	CDS	protein_coding	chr11	89913203	89913301
chr11	89913302	89914173	TRIM49D1_intron_2	intron	protein_coding	chr11	89913302	89914173
chr11	89914174	89914197	TRIM49D1_3	CDS	protein_coding	chr11	89914174	89914197
chr11	89914198	89914910	TRIM49D1_intron_3	intron	protein_coding	chr11	89914198	89914910
chr11	89914911	89915142	TRIM49D1_4	CDS	protein_coding	chr11	89914911	89915142
chr11	89915143	89916917	TRIM49D1_intron_4	intron	protein_coding	chr11	89915143	89916917
chr11	89916918	89917014	TRIM49D1_5	CDS	protein_coding	chr11	89916918	89917014
chr11	89917015	89917298	TRIM49D1_intron_5	intron	protein_coding	chr11	89917015	89917298
chr11	89917299	89917710	TRIM49D1_6	CDS	protein_coding	chr11	89917299	89917710
chr11	89917715	89920209	TRIM49D1_intron_6	intron	protein_coding	chr11	89917715	89920297
chr11	89924259	89926756	TRIM49D2_intron_1	intron	protein_coding	chr11	89924174	89926756
chr11	89926761	89927172	TRIM49D2_1	CDS	protein_coding	chr11	89926761	89927172
chr11	89927173	89927456	TRIM49D2_intron_2	intron	protein_coding	chr11	89927173	89927456
chr11	89927457	89927553	TRIM49D2_2	CDS	protein_coding	chr11	89927457	89927553
chr11	89927554	89929328	TRIM49D2_intron_3	intron	protein_coding	chr11	89927554	89929328
chr11	89929329	89929560	TRIM49D2_3	CDS	protein_coding	chr11	89929329	89929560
chr11	89929561	89930273	TRIM49D2_intron_4	intron	protein_coding	chr11	89929561	89930273
chr11	89930274	89930297	TRIM49D2_4	CDS	protein_coding	chr11	89930274	89930297
chr11	89930298	89931169	TRIM49D2_intron_5	intron	protein_coding	chr11	89930298	89931169
chr11	89931170	89931268	TRIM49D2_5	CDS	protein_coding	chr11	89931170	89931268
chr11	89931269	89931752	TRIM49D2_intron_6	intron	protein_coding	chr11	89931269	89932384
chr11	89947120	89947292	AP004607.3_1	exon	unprocessed_pseudogene	chr11	89944035	89947292
chr11	89947293	89948744	AP004607.3_intron_1	intron	unprocessed_pseudogene	chr11	89947293	89948744
chr11	89948745	89948921	AP004607.3_2	exon	unprocessed_pseudogene	chr11	89948745	89949402
chr11	89954593	89954745	AP004607.9_1	exon	processed_pseudogene	chr11	89954593	89954908
chr11	89956023	89956412	AP004607.8_intron_1	intron	unprocessed_pseudogene	chr11	89955411	89956507
chr11	89969098	89969122	TRIM64_intron_1	intron	protein_coding	chr11	89968912	89969448
chr11	89969749	89970229	TRIM64_intron_2	intron	protein_coding	chr11	89969546	89970242
chr11	89970692	89971071	TRIM64_intron_3	intron	protein_coding	chr11	89970475	89971231
chr11	89972396	89972881	TRIM64_intron_5	intron	protein_coding	chr11	89972295	89973394
chr11	89974880	89975228	TRIM64_UTR_2	three_prime_UTR	protein_coding	chr11	89973889	89975228
chr11	89978540	89978797	AP004607.7_1	exon	unprocessed_pseudogene	chr11	89978540	89979394
chr11	89979292	89979394	AP004607.7_1	exon	unprocessed_pseudogene	chr11	89978540	89979394
chr11	89979395	89979608	AP004607.7_intron_1	intron	unprocessed_pseudogene	chr11	89979395	89979838
chr11	89982226	89982550	TRIM51EP_intron_1	intron	unprocessed_pseudogene	chr11	89982117	89984930
chr11	89983827	89984299	TRIM51EP_intron_1	intron	unprocessed_pseudogene	chr11	89982117	89984930
chr11	89984319	89984373	TRIM51EP_intron_1	intron	unprocessed_pseudogene	chr11	89982117	89984930
chr11	89984375	89984566	TRIM51EP_intron_1	intron	unprocessed_pseudogene	chr11	89982117	89984930
chr11	89985490	89985700	TRIM51EP_intron_2	intron	unprocessed_pseudogene	chr11	89985030	89986039
chr11	89986570	89986716	TRIM51EP_intron_3	intron	unprocessed_pseudogene	chr11	89986087	89986716
chr11	89986717	89986948	TRIM51EP_4	exon	unprocessed_pseudogene	chr11	89986717	89986948
chr11	89986949	89987468	TRIM51EP_intron_4	intron	unprocessed_pseudogene	chr11	89986949	89988768
chr11	89987912	89988768	TRIM51EP_intron_4	intron	unprocessed_pseudogene	chr11	89986949	89988768
chr11	89988769	89988841	TRIM51EP_5	exon	unprocessed_pseudogene	chr11	89988769	89988841
chr11	89988842	89989165	TRIM51EP_intron_5	intron	unprocessed_pseudogene	chr11	89988842	89989165
chr11	89989166	89989559	TRIM51EP_6	exon	unprocessed_pseudogene	chr11	89989166	89989559
chr11	89994299	89995302	TRIM53AP_intron_1	intron	unprocessed_pseudogene	chr11	89994217	89995302
chr11	89995303	89995401	TRIM53AP_2	exon	unprocessed_pseudogene	chr11	89995303	89995401
chr11	89995402	89995768	TRIM53AP_intron_2	intron	unprocessed_pseudogene	chr11	89995402	89996256
chr11	89996553	89996842	TRIM53AP_intron_3	intron	unprocessed_pseudogene	chr11	89996281	89996980
chr11	89999638	89999741	TRIM53AP_6	exon	unprocessed_pseudogene	chr11	89999326	89999741
chr11	90018910	90019226	AP004607.6_intron_1	intron	unprocessed_pseudogene	chr11	90018050	90019226
chr11	90019227	90019272	AP004607.6_2	exon	unprocessed_pseudogene	chr11	90019227	90019272
chr11	90019273	90019942	AP004607.6_intron_2	intron	unprocessed_pseudogene	chr11	90019273	90022572
chr11	90040133	90040516	TRIM49C_intron_7	intron	protein_coding	chr11	90039963	90041049
chr11	90058839	90059198	TRIM64EP_intron_1	intron	unprocessed_pseudogene	chr11	90058096	90059198
chr11	90059199	90059297	TRIM64EP_2	exon	unprocessed_pseudogene	chr11	90059199	90059297
chr11	90059298	90059455	TRIM64EP_intron_2	intron	unprocessed_pseudogene	chr11	90059298	90061032
chr11	90060923	90061032	TRIM64EP_intron_2	intron	unprocessed_pseudogene	chr11	90059298	90061032
chr11	90061033	90061264	TRIM64EP_3	exon	unprocessed_pseudogene	chr11	90061033	90061264
chr11	90061265	90061351	TRIM64EP_intron_3	intron	unprocessed_pseudogene	chr11	90061265	90061961
chr11	93422561	93423353	DEUP1_intron_16	intron	protein_coding	chr11	93415201	93437541
chr11	93424102	93424720	DEUP1_intron_16	intron	protein_coding	chr11	93415201	93437541
chr11	93424970	93427029	DEUP1_intron_16	intron	protein_coding	chr11	93415201	93437541
chr11	97253310	97253347	LINC02553_intron_1	intron	lincRNA	chr11	97223021	97259444
chr11	99405607	99405931	CNTN5_intron_2	intron	protein_coding	chr11	99325485	99556137
chr11	99603962	99604198	CNTN5_intron_3	intron	protein_coding	chr11	99556270	99819530
chr11	99604354	99604716	CNTN5_intron_3	intron	protein_coding	chr11	99556270	99819530
chr11	99605736	99605804	CNTN5_intron_3	intron	protein_coding	chr11	99556270	99819530
chr11	102601150	102601278	MMP20_intron_4	intron	protein_coding	chr11	102594758	102606533
chr11	107366323	107366675	CWF19L2_intron_6	intron	protein_coding	chr11	107353737	107390072
chr11	107377241	107377560	CWF19L2_intron_6	intron	protein_coding	chr11	107353737	107390072
chr11	108586489	108586542	EXPH5_intron_8	intron	protein_coding	chr11	108568127	108593416
chr11	108586578	108586618	EXPH5_intron_8	intron	protein_coding	chr11	108568127	108593416
chr11	111692350	111692395	SIK2_intron_4	intron	protein_coding	chr11	111688163	111700884
chr11	116938302	116938552	SIK3_intron_22	intron	protein_coding	chr11	116927381	116954042
chr11	117481563	117481594	DSCAML1_intron_21	intron	protein_coding	chr11	117481271	117481961
chr11	118919049	118919151	BCL9L_intron_9	intron	protein_coding	chr11	118918880	118925236
chr11	124960255	124960321	CCDC15_intron_4	intron	protein_coding	chr11	124960004	124975094
chr11	126226258	126226364	FAM118B_intron_1	intron	protein_coding	chr11	126211831	126229222
chr11	126472953	126473189	KIRREL3_intron_12	intron	protein_coding	chr11	126463308	126473307
chr11	127079417	127079583	AP001993.1_intron_6	intron	lincRNA	chr11	127076079	127080432
chr11	131342312	131342460	AP002856.2_intron_2	intron	lincRNA	chr11	131300772	131350307
chr11	132558372	132558481	OPCML_intron_6	intron	protein_coding	chr11	132529187	132657085
chr11	133082440	133082511	OPCML_intron_9	intron	protein_coding	chr11	132943769	133532262
chr11	133140983	133141039	OPCML_intron_9	intron	protein_coding	chr11	132943769	133532262
chr11	133253820	133253864	OPCML_intron_9	intron	protein_coding	chr11	132943769	133532262
chr11	134737302	134737438	AP001999.1_intron_1	intron	lincRNA	chr11	134736543	134761072
chr12	14522	14607	AC215219.1_1	exon	unprocessed_pseudogene	chr12	14522	14944
chr12	15272	15424	AC215219.1_intron_2	intron	unprocessed_pseudogene	chr12	15154	15911
chr12	16447	16720	AC215219.1_intron_3	intron	unprocessed_pseudogene	chr12	16066	16720
chr12	16721	16854	AC215219.1_4	exon	unprocessed_pseudogene	chr12	16721	16880
chr12	17192	17346	AC215219.1_intron_5	intron	unprocessed_pseudogene	chr12	17171	17346
chr12	17347	17370	AC215219.1_6	exon	unprocessed_pseudogene	chr12	17347	17483
chr12	18559	18628	AC215219.1_intron_9	intron	unprocessed_pseudogene	chr12	18472	26799
chr12	19757	19939	AC215219.1_intron_9	intron	unprocessed_pseudogene	chr12	18472	26799
chr12	23461	25428	AC215219.1_intron_9	intron	unprocessed_pseudogene	chr12	18472	26799
chr12	25701	26157	AC215219.1_intron_9	intron	unprocessed_pseudogene	chr12	18472	26799
chr12	26307	26799	AC215219.1_intron_9	intron	unprocessed_pseudogene	chr12	18472	26799
chr12	26800	26954	AC215219.1_10	exon	unprocessed_pseudogene	chr12	26800	26954
chr12	26955	31876	AC215219.1_intron_10	intron	unprocessed_pseudogene	chr12	26955	31876
chr12	31877	32015	AC215219.1_11	exon	unprocessed_pseudogene	chr12	31877	32015
chr12	36602	37529	FAM138D_1	exon	lincRNA	chr12	36602	37529
chr12	37530	37771	FAM138D_intron_1	intron	lincRNA	chr12	37530	37771
chr12	37772	38133	FAM138D_2	exon	lincRNA	chr12	37772	38133
chr12	67156	67227	IQSEC3_1	CDS	protein_coding	chr12	66882	67436
chr12	67528	67663	IQSEC3_intron_1	intron	protein_coding	chr12	67437	77374
chr12	67760	68330	IQSEC3_intron_1	intron	protein_coding	chr12	67437	77374
chr12	68877	69067	IQSEC3_intron_1	intron	protein_coding	chr12	67437	77374
chr12	72733	72899	IQSEC3_intron_1	intron	protein_coding	chr12	67437	77374
chr12	74160	74322	IQSEC3_intron_1	intron	protein_coding	chr12	67437	77374
chr12	75453	75518	IQSEC3_intron_1	intron	protein_coding	chr12	67437	77374
chr12	77443	77712	IQSEC3_UTR_2	five_prime_UTR	protein_coding	chr12	77375	77712
chr12	103846	103880	IQSEC3_intron_3	intron	protein_coding	chr12	99215	125631
chr12	419840	419877	CCDC77_intron_7	intron	protein_coding	chr12	418637	428767
chr12	952948	952973	RAD52_intron_14	intron	protein_coding	chr12	949723	989807
chr12	953020	953047	RAD52_intron_14	intron	protein_coding	chr12	949723	989807
chr12	1085973	1086339	ERC1_intron_7	intron	protein_coding	chr12	1083581	1104748
chr12	1086564	1087447	ERC1_intron_7	intron	protein_coding	chr12	1083581	1104748
chr12	1087449	1087562	ERC1_intron_7	intron	protein_coding	chr12	1083581	1104748
chr12	1088062	1088821	ERC1_intron_7	intron	protein_coding	chr12	1083581	1104748
chr12	1089119	1090262	ERC1_intron_7	intron	protein_coding	chr12	1083581	1104748
chr12	1929913	1930042	LINC00940_1	exon	lincRNA	chr12	1929202	1931430
chr12	2071107	2071134	CACNA1C_intron_2	intron	protein_coding	chr12	2053612	2115222
chr12	2539338	2539521	CACNA1C_intron_11	intron	protein_coding	chr12	2512985	2547448
chr12	3499613	3501385	PRMT8_intron_2	intron	protein_coding	chr12	3491701	3540604
chr12	3502129	3502923	PRMT8_intron_2	intron	protein_coding	chr12	3491701	3540604
chr12	3503523	3503901	PRMT8_intron_2	intron	protein_coding	chr12	3491701	3540604
chr12	6371517	6371581	SCNN1A_intron_11	intron	protein_coding	chr12	6364148	6374366
chr12	6607558	6607582	CHD4_UTR_3	five_prime_UTR	protein_coding	chr12	6607299	6607582
chr12	6607583	6607658	CHD4_intron_39	intron	protein_coding	chr12	6607583	6608418
chr12	8387995	8388208	LINC00937_intron_12	intron	lincRNA	chr12	8387905	8390268
chr12	8395001	8395160	LINC00937_intron_13	intron	lincRNA	chr12	8390970	8396421
chr12	8406833	8407195	AC092865.2_1	exon	processed_pseudogene	chr12	8406833	8407195
chr12	8414780	8415630	OR7E140P_1	exon	unprocessed_pseudogene	chr12	8414780	8415805
chr12	8427640	8428610	OR7E148P_1	exon	unprocessed_pseudogene	chr12	8427640	8428610
chr12	8438334	8438404	OR7E149P_1	exon	unprocessed_pseudogene	chr12	8437403	8438425
chr12	8437403	8438252	OR7E149P_1	exon	unprocessed_pseudogene	chr12	8437403	8438425
chr12	8473013	8473041	CLEC6A_intron_4	intron	protein_coding	chr12	8465630	8476123
chr12	8795494	8795654	AC092490.1_3	exon	lincRNA	chr12	8794304	8795789
chr12	8864358	8865271	A2ML1_intron_30	intron	protein_coding	chr12	8864009	8867840
chr12	9285473	9285828	AC009533.1_intron_2	intron	unprocessed_pseudogene	chr12	9283775	9288200
chr12	9285852	9285997	AC009533.1_intron_2	intron	unprocessed_pseudogene	chr12	9283775	9288200
chr12	9292420	9292473	AC009533.1_intron_3	intron	unprocessed_pseudogene	chr12	9288350	9293660
chr12	9298036	9298279	AC009533.1_intron_7	intron	unprocessed_pseudogene	chr12	9297827	9298419
chr12	9315295	9315330	AC009533.2_intron_2	intron	processed_pseudogene	chr12	9314738	9315330
chr12	9403635	9403890	AC141557.1_intron_3	intron	unprocessed_pseudogene	chr12	9402557	9414801
chr12	9405437	9405589	AC141557.1_intron_3	intron	unprocessed_pseudogene	chr12	9402557	9414801
chr12	9413596	9413632	AC141557.1_intron_3	intron	unprocessed_pseudogene	chr12	9402557	9414801
chr12	9439022	9439250	DDX12P_intron_25	intron	unprocessed_pseudogene	chr12	9438260	9443533
chr12	9443863	9443961	DDX12P_intron_26	intron	unprocessed_pseudogene	chr12	9443613	9448102
chr12	9468048	9468092	AC092821.3_intron_2	intron	processed_transcript	chr12	9461435	9584104
chr12	9569420	9570718	AC092821.3_intron_2	intron	processed_transcript	chr12	9461435	9584104
chr12	9571683	9571875	AC092821.3_intron_2	intron	processed_transcript	chr12	9461435	9584104
chr12	11034119	11034439	PRH1_intron_6	intron	protein_coding	chr12	10973722	11047018
chr12	11392112	11392685	PRB2_intron_1	intron	protein_coding	chr12	11391649	11392792
chr12	11874522	11874607	ETV6_intron_6	intron	protein_coding	chr12	11869970	11884443
chr12	12415533	12415586	BORCS5_intron_3	intron	protein_coding	chr12	12361350	12435626
chr12	24007289	24007516	SOX5_intron_19	intron	protein_coding	chr12	23951033	24213341
chr12	26218288	26218319	SSPN_intron_3	intron	protein_coding	chr12	26195952	26224291
chr12	26218322	26218349	SSPN_intron_3	intron	protein_coding	chr12	26195952	26224291
chr12	26358293	26358419	ITPR2_intron_2	intron	protein_coding	chr12	26340329	26387432
chr12	27281070	27281210	STK38L_intron_3	intron	protein_coding	chr12	27245801	27293626
chr12	28447729	28447784	CCDC91_intron_16	intron	protein_coding	chr12	28391412	28450159
chr12	31127363	31127459	AC024940.2_intron_11	intron	transcribed_unprocessed_pseudogene	chr12	31126513	31127649
chr12	31129288	31129386	AC024940.2_intron_12	intron	transcribed_unprocessed_pseudogene	chr12	31127726	31129717
chr12	31130612	31130731	AC024940.2_intron_14	intron	transcribed_unprocessed_pseudogene	chr12	31130590	31131349
chr12	31134047	31134278	AC024940.2_intron_18	intron	transcribed_unprocessed_pseudogene	chr12	31133998	31135578
chr12	31138403	31138447	AC024940.2_intron_22	intron	transcribed_unprocessed_pseudogene	chr12	31138266	31139071
chr12	31139041	31139071	AC024940.2_intron_22	intron	transcribed_unprocessed_pseudogene	chr12	31138266	31139071
chr12	31139072	31139127	AC024940.2_23	exon	transcribed_unprocessed_pseudogene	chr12	31139072	31139243
chr12	31159144	31159200	AC024940.2_intron_33	intron	transcribed_unprocessed_pseudogene	chr12	31159055	31170406
chr12	31164921	31164959	AC024940.2_intron_33	intron	transcribed_unprocessed_pseudogene	chr12	31159055	31170406
chr12	31166085	31166221	AC024940.2_intron_33	intron	transcribed_unprocessed_pseudogene	chr12	31159055	31170406
chr12	31173458	31173508	AC024940.2_intron_37	intron	transcribed_unprocessed_pseudogene	chr12	31172961	31173512
chr12	31181199	31181265	AC024940.2_intron_41	intron	transcribed_unprocessed_pseudogene	chr12	31178962	31183212
chr12	31194486	31194515	AC024940.2_intron_45	intron	transcribed_unprocessed_pseudogene	chr12	31194097	31194775
chr12	31196187	31196357	AC024940.2_intron_47	intron	transcribed_unprocessed_pseudogene	chr12	31195542	31200421
chr12	31497769	31497942	DENND5B_intron_20	intron	protein_coding	chr12	31495920	31499604
chr12	32810701	32810827	PKP2_intron_4	intron	protein_coding	chr12	32802557	32821354
chr12	38764492	38764560	CPNE8_intron_13	intron	protein_coding	chr12	38762217	38767633
chr12	40767994	40768017	CNTN1_intron_3	intron	protein_coding	chr12	40763199	40828057
chr12	40789394	40789699	CNTN1_intron_3	intron	protein_coding	chr12	40763199	40828057
chr12	41266029	41266311	PDZRN4_intron_3	intron	protein_coding	chr12	41194189	41437681
chr12	44112203	44112637	TMEM117_intron_3	intron	protein_coding	chr12	43944343	44143523
chr12	48712579	48712618	CCNT1_intron_8	intron	protein_coding	chr12	48705897	48714441
chr12	52289232	52289281	KRT86_intron_3	intron	protein_coding	chr12	52275947	52301863
chr12	52290030	52290358	KRT86_intron_3	intron	protein_coding	chr12	52275947	52301863
chr12	52290809	52290905	KRT86_intron_3	intron	protein_coding	chr12	52275947	52301863
chr12	52302427	52302593	KRT86_intron_4	intron	protein_coding	chr12	52302286	52303098
chr12	52289232	52289275	KRT81_7	CDS	protein_coding	chr12	52289214	52289275
chr12	52290030	52290076	KRT81_intron_7	intron	protein_coding	chr12	52289276	52290076
chr12	52290077	52290286	KRT81_8	CDS	protein_coding	chr12	52290077	52290286
chr12	52290287	52290358	KRT81_intron_8	intron	protein_coding	chr12	52290287	52291095
chr12	52290809	52290905	KRT81_intron_8	intron	protein_coding	chr12	52290287	52291095
chr12	53452149	53452242	PCBP2_UTR_1	five_prime_UTR	protein_coding	chr12	53452102	53452376
chr12	56984994	56985050	AC026120.1_intron_3	intron	unprocessed_pseudogene	chr12	56983783	56985649
chr12	63592046	63592073	DPY19L2_intron_6	intron	protein_coding	chr12	63583837	63594085
chr12	64287594	64287725	AC012158.1_intron_2	intron	transcribed_processed_pseudogene	chr12	64227986	64352315
chr12	64366572	64366641	AC012158.1_intron_3	intron	transcribed_processed_pseudogene	chr12	64352402	64389031
chr12	64287594	64287725	C12orf56_intron_7	intron	protein_coding	chr12	64286061	64303633
chr12	64366572	64366641	C12orf56_intron_12	intron	protein_coding	chr12	64353057	64390312
chr12	64543405	64543550	RASSF3_intron_3	intron	protein_coding	chr12	64541706	64610511
chr12	64741083	64741160	GNS_intron_8	intron	protein_coding	chr12	64740689	64743139
chr12	66723228	66723271	GRIP1_intron_29	intron	protein_coding	chr12	66679146	66803930
chr12	66946753	66946785	GRIP1_intron_30	intron	protein_coding	chr12	66804187	67069048
chr12	70201095	70201143	AC084032.1_intron_2	intron	lincRNA	chr12	70199820	70201713
chr12	70201404	70201563	AC084032.1_intron_2	intron	lincRNA	chr12	70199820	70201713
chr12	71564143	71564427	LGR5_intron_8	intron	protein_coding	chr12	71561853	71566402
chr12	77778148	77778199	NAV3_intron_2	intron	protein_coding	chr12	77572267	77830903
chr12	79613975	79614027	PAWR_intron_5	intron	protein_coding	chr12	79613610	79621074
chr12	79681122	79681169	PAWR_intron_6	intron	protein_coding	chr12	79621208	79689727
chr12	80135260	80135288	OTOGL_intron_5	intron	protein_coding	chr12	80133623	80189342
chr12	80451543	80451816	PTPRQ_intron_17	intron	protein_coding	chr12	80445718	80457573
chr12	80464455	80464808	PTPRQ_intron_20	intron	protein_coding	chr12	80460903	80468708
chr12	81213593	81213737	ACSS3_intron_11	intron	protein_coding	chr12	81199445	81216899
chr12	92318803	92319123	LINC02391_intron_3	intron	lincRNA	chr12	92272617	92357529
chr12	92728203	92728231	PLEKHG7_intron_1	intron	protein_coding	chr12	92721524	92728991
chr12	92886499	92886623	EEA1_intron_28	intron	protein_coding	chr12	92864988	92891627
chr12	93493198	93493769	MRPL42_intron_6	intron	protein_coding	chr12	93488473	93501174
chr12	93498269	93498856	MRPL42_intron_6	intron	protein_coding	chr12	93488473	93501174
chr12	95644227	95644377	PGAM1P5_intron_1	intron	transcribed_processed_pseudogene	chr12	95551801	95649253
chr12	95670827	95670854	PGAM1P5_intron_4	intron	transcribed_processed_pseudogene	chr12	95670549	95671018
chr12	95670827	95670854	NTN4_intron_3	intron	protein_coding	chr12	95670147	95682705
chr12	95908461	95908657	CCDC38_intron_12	intron	protein_coding	chr12	95906452	95917125
chr12	95946577	95946761	AMDHD1_intron_1	intron	protein_coding	chr12	95943536	95947054
chr12	95946989	95947054	AMDHD1_intron_1	intron	protein_coding	chr12	95943536	95947054
chr12	95947055	95947093	AMDHD1_UTR_2	five_prime_UTR	protein_coding	chr12	95947055	95947437
chr12	97160963	97161264	AC007656.1_intron_1	intron	lincRNA	chr12	96985695	97185074
chr12	97726391	97727402	AC007424.1_intron_2	intron	transcribed_processed_pseudogene	chr12	97719291	97730046
chr12	99139360	99139391	ANKS1B_intron_17	intron	protein_coding	chr12	99085024	99154287
chr12	101340940	101340997	UTP20_intron_32	intron	protein_coding	chr12	101340611	101342444
chr12	103907192	103907327	TTC41P_intron_16	intron	transcribed_unitary_pseudogene	chr12	103906353	103911316
chr12	105155474	105155513	WASHC4_intron_28	intron	protein_coding	chr12	105155209	105156505
chr12	106302320	106302439	CKAP4_intron_4	intron	protein_coding	chr12	106276550	106304010
chr12	106302320	106302439	TCP11L2_intron_1	intron	protein_coding	chr12	106301994	106302801
chr12	108849921	108850100	SSH1_intron_15	intron	protein_coding	chr12	108827552	108852636
chr12	108850125	108850273	SSH1_intron_15	intron	protein_coding	chr12	108827552	108852636
chr12	111326038	111326061	CUX2_intron_20	intron	protein_coding	chr12	111322581	111334439
chr12	111326162	111326205	CUX2_intron_20	intron	protein_coding	chr12	111322581	111334439
chr12	112573940	112574163	RPH3A_intron_1	intron	protein_coding	chr12	112570545	112575025
chr12	112574961	112574996	RPH3A_intron_1	intron	protein_coding	chr12	112570545	112575025
chr12	116246816	116246887	MED13L_intron_30	intron	protein_coding	chr12	116237706	116276428
chr12	118023423	118023473	RFC5_intron_7	intron	protein_coding	chr12	118022360	118024849
chr12	119397770	119397796	CCDC60_intron_1	intron	protein_coding	chr12	119335267	119428681
chr12	119397862	119398127	CCDC60_intron_1	intron	protein_coding	chr12	119335267	119428681
chr12	119397770	119397796	AC002070.1_intron_1	intron	lincRNA	chr12	119388329	119402313
chr12	119397862	119398127	AC002070.1_intron_1	intron	lincRNA	chr12	119388329	119402313
chr12	120830324	120830552	SPPL3_intron_11	intron	protein_coding	chr12	120811443	120835437
chr12	121514824	121515439	KDM2B_intron_14	intron	protein_coding	chr12	121513403	121516345
chr12	121747399	121747489	TMEM120B_intron_2	intron	protein_coding	chr12	121743748	121748324
chr12	121747639	121747800	TMEM120B_intron_2	intron	protein_coding	chr12	121743748	121748324
chr12	121747902	121748027	TMEM120B_intron_2	intron	protein_coding	chr12	121743748	121748324
chr12	121814254	121814396	SETD1B_6	CDS	protein_coding	chr12	121814105	121814930
chr12	121851691	121851741	HPD_intron_7	intron	protein_coding	chr12	121849791	121854701
chr12	121966265	121966289	WDR66_intron_15	intron	protein_coding	chr12	121962163	121966953
chr12	122124170	122124417	MLXIP_intron_1	intron	protein_coding	chr12	122079267	122127254
chr12	122850526	122850742	HIP1R_intron_5	intron	protein_coding	chr12	122849956	122850833
chr12	122853337	122853456	HIP1R_intron_7	intron	protein_coding	chr12	122851298	122854041
chr12	123911299	123912474	DNAH10_intron_60	intron	protein_coding	chr12	123910673	123913096
chr12	124467934	124468005	NCOR2_intron_45	intron	protein_coding	chr12	124466287	124472950
chr12	124468677	124468723	NCOR2_intron_45	intron	protein_coding	chr12	124466287	124472950
chr12	124540480	124541112	NCOR2_intron_51	intron	protein_coding	chr12	124535612	124567306
chr12	124541142	124541284	NCOR2_intron_51	intron	protein_coding	chr12	124535612	124567306
chr12	124541602	124541915	NCOR2_intron_51	intron	protein_coding	chr12	124535612	124567306
chr12	124839801	124839895	SCARB1_intron_12	intron	protein_coding	chr12	124817708	124863593
chr12	125410290	125410360	TMEM132B_intron_2	intron	protein_coding	chr12	125350344	125415529
chr12	125411006	125411039	TMEM132B_intron_2	intron	protein_coding	chr12	125350344	125415529
chr12	126299648	126301150	AC007368.1_intron_3	intron	processed_transcript	chr12	126225315	126358033
chr12	126301666	126302067	AC007368.1_intron_3	intron	processed_transcript	chr12	126225315	126358033
chr12	126302755	126304370	AC007368.1_intron_3	intron	processed_transcript	chr12	126225315	126358033
chr12	127008446	127008487	LINC02405_intron_5	intron	lincRNA	chr12	127000651	127030526
chr12	128959412	128959491	GLT1D1_intron_13	intron	protein_coding	chr12	128957644	128982927
chr12	128971655	128971746	GLT1D1_intron_13	intron	protein_coding	chr12	128957644	128982927
chr12	128971790	128971819	GLT1D1_intron_13	intron	protein_coding	chr12	128957644	128982927
chr12	129303305	129303477	TMEM132D_intron_5	intron	protein_coding	chr12	129209664	129337632
chr12	129356222	129356246	TMEM132D_intron_6	intron	protein_coding	chr12	129337818	129531057
chr12	129698608	129698642	TMEM132D_intron_7	intron	protein_coding	chr12	129531206	129699808
chr12	129698672	129698727	TMEM132D_intron_7	intron	protein_coding	chr12	129531206	129699808
chr12	129799389	129799415	TMEM132D_intron_8	intron	protein_coding	chr12	129700699	129903259
chr12	129856368	129856485	TMEM132D_intron_8	intron	protein_coding	chr12	129700699	129903259
chr12	129856547	129856629	TMEM132D_intron_8	intron	protein_coding	chr12	129700699	129903259
chr12	129857351	129857537	TMEM132D_intron_8	intron	protein_coding	chr12	129700699	129903259
chr12	130505486	130505837	RIMBP2_intron_20	intron	protein_coding	chr12	130479017	130506646
chr12	130574984	130575163	RIMBP2_intron_22	intron	protein_coding	chr12	130517918	130628320
chr12	131201177	131202023	LINC01257_intron_1	intron	lincRNA	chr12	131165231	131202769
chr12	131299640	131299751	RNA5SP376_1	exon	rRNA	chr12	131299640	131299751
chr12	131831844	131832346	MMP17_intron_1	intron	protein_coding	chr12	131828654	131838054
chr12	131917189	131917219	ULK1_intron_21	intron	protein_coding	chr12	131917063	131917409
chr12	132094785	132094837	EP400P1_intron_6	intron	transcribed_unprocessed_pseudogene	chr12	132091517	132103995
chr12	132149279	132149470	NOC4L_intron_10	intron	protein_coding	chr12	132148905	132150979
chr12	132150017	132150583	NOC4L_intron_10	intron	protein_coding	chr12	132148905	132150979
chr12	132212359	132212545	GALNT9_intron_7	intron	protein_coding	chr12	132206160	132240505
chr12	132224362	132224443	GALNT9_intron_7	intron	protein_coding	chr12	132206160	132240505
chr12	132232732	132232846	GALNT9_intron_7	intron	protein_coding	chr12	132206160	132240505
chr12	132235853	132235949	GALNT9_intron_7	intron	protein_coding	chr12	132206160	132240505
chr12	132244310	132244760	GALNT9_intron_8	intron	protein_coding	chr12	132240729	132247908
chr12	132256570	132256682	GALNT9_intron_9	intron	protein_coding	chr12	132248028	132257687
chr12	132257492	132257527	GALNT9_intron_9	intron	protein_coding	chr12	132248028	132257687
chr12	132457548	132457618	AC079031.1_intron_1	intron	lincRNA	chr12	132457404	132459232
chr12	132457761	132457802	AC079031.1_intron_1	intron	lincRNA	chr12	132457404	132459232
chr12	132457915	132458142	AC079031.1_intron_1	intron	lincRNA	chr12	132457404	132459232
chr12	132502752	132502879	FBRSL1_intron_1	intron	protein_coding	chr12	132490862	132507028
chr12	132563048	132563198	FBRSL1_intron_8	intron	protein_coding	chr12	132548033	132567479
chr12	132563286	132563347	FBRSL1_intron_8	intron	protein_coding	chr12	132548033	132567479
chr12	132619117	132619226	P2RX2_intron_1	intron	protein_coding	chr12	132618990	132619437
chr12	132729387	132729653	ANKLE2_intron_2	intron	protein_coding	chr12	132728164	132729677
chr13	18335538	18335575	AL356585.3_intron_2	intron	unprocessed_pseudogene	chr13	18334936	18339181
chr13	18339138	18339181	AL356585.3_intron_2	intron	unprocessed_pseudogene	chr13	18334936	18339181
chr13	18339837	18340018	AL356585.3_intron_3	intron	unprocessed_pseudogene	chr13	18339222	18344488
chr13	18344489	18344676	AL356585.3_4	exon	unprocessed_pseudogene	chr13	18344489	18344676
chr13	18344677	18344715	AL356585.3_intron_4	intron	unprocessed_pseudogene	chr13	18344677	18344930
chr13	18345495	18345888	AL356585.3_intron_5	intron	unprocessed_pseudogene	chr13	18345097	18346431
chr13	18347445	18347469	AL356585.3_intron_7	intron	unprocessed_pseudogene	chr13	18347118	18348382
chr13	18347522	18347814	AL356585.3_intron_7	intron	unprocessed_pseudogene	chr13	18347118	18348382
chr13	18853069	18853133	ANKRD20A9P_intron_13	intron	unprocessed_pseudogene	chr13	18851966	18854775
chr13	19137599	19137795	CENPIP1_intron_6	intron	unprocessed_pseudogene	chr13	19131584	19139410
chr13	19138088	19138151	CENPIP1_intron_6	intron	unprocessed_pseudogene	chr13	19131584	19139410
chr13	19210279	19210303	PSPC1P1_intron_3	intron	unprocessed_pseudogene	chr13	19208541	19219708
chr13	19385334	19385357	PARP4P2_intron_13	intron	unprocessed_pseudogene	chr13	19381689	19385972
chr13	19502095	19502125	TPTE2_intron_19	intron	protein_coding	chr13	19493502	19503222
chr13	20704405	20704552	IL17D_intron_3	intron	protein_coding	chr13	20704292	20721634
chr13	21675004	21675039	FGF9_intron_1	intron	protein_coding	chr13	21672190	21681040
chr13	28265803	28265858	PAN3_intron_9	intron	protein_coding	chr13	28261459	28266713
chr13	28452992	28453020	FLT1_intron_34	intron	protein_coding	chr13	28438346	28466901
chr13	29557838	29558125	SLC7A1_intron_12	intron	protein_coding	chr13	29553861	29586723
chr13	29558274	29558330	SLC7A1_intron_12	intron	protein_coding	chr13	29553861	29586723
chr13	29558426	29558587	SLC7A1_intron_12	intron	protein_coding	chr13	29553861	29586723
chr13	29558718	29559089	SLC7A1_intron_12	intron	protein_coding	chr13	29553861	29586723
chr13	29788873	29788898	UBL3_intron_4	intron	protein_coding	chr13	29777264	29849510
chr13	30421916	30422036	LINC01058_intron_1	intron	lincRNA	chr13	30419946	30422215
chr13	31303169	31303659	B3GLCT_intron_12	intron	protein_coding	chr13	31286820	31317564
chr13	31304956	31305100	B3GLCT_intron_12	intron	protein_coding	chr13	31286820	31317564
chr13	31305549	31306100	B3GLCT_intron_12	intron	protein_coding	chr13	31286820	31317564
chr13	31976177	31976202	FRY_intron_2	intron	protein_coding	chr13	31946182	31990897
chr13	31999465	31999500	FRY_intron_3	intron	protein_coding	chr13	31991932	32031298
chr13	33551591	33551620	AL139383.1_intron_7	intron	lincRNA	chr13	33524373	33654657
chr13	34485457	34485784	LINC02343_intron_2	intron	lincRNA	chr13	34429555	34608474
chr13	34485457	34485784	LINC00457_intron_1	intron	lincRNA	chr13	34435645	34533844
chr13	35864473	35864528	DCLK1_intron_15	intron	protein_coding	chr13	35855862	35871222
chr13	42049101	42049197	DGKH_intron_2	intron	protein_coding	chr13	42048966	42066089
chr13	42372043	42372242	LINC02341_intron_2	intron	lincRNA	chr13	42342603	42384255
chr13	42965673	42965856	EPSTI1_intron_10	intron	protein_coding	chr13	42964140	42969092
chr13	48427339	48427593	RB1_intron_18	intron	protein_coding	chr13	48381444	48452991
chr13	48428146	48428271	RB1_intron_18	intron	protein_coding	chr13	48381444	48452991
chr13	48469054	48469161	RB1_intron_24	intron	protein_coding	chr13	48465369	48473358
chr13	48427339	48427593	LPAR6_intron_7	intron	protein_coding	chr13	48426908	48444551
chr13	48428146	48428271	LPAR6_intron_7	intron	protein_coding	chr13	48426908	48444551
chr13	49061417	49061802	FNDC3A_intron_3	intron	protein_coding	chr13	49006290	49075287
chr13	49154652	49154724	FNDC3A_intron_10	intron	protein_coding	chr13	49146848	49167242
chr13	49996915	49997006	TRIM13_intron_2	intron	protein_coding	chr13	49996851	49997017
chr13	50345867	50345903	DLEU1_intron_16	intron	processed_transcript	chr13	50338835	50389085
chr13	50495214	50495469	DLEU1_31	exon	processed_transcript	chr13	50495175	50495469
chr13	50498725	50499875	DLEU1_intron_31	intron	processed_transcript	chr13	50495470	50502810
chr13	50499918	50500942	DLEU1_intron_31	intron	processed_transcript	chr13	50495470	50502810
chr13	50495470	50498691	DLEU1_intron_31	intron	processed_transcript	chr13	50495470	50502810
chr13	52230840	52231226	AL158066.1_intron_11	intron	processed_transcript	chr13	52229432	52233062
chr13	52237602	52237740	AL158066.1_intron_13	intron	processed_transcript	chr13	52235282	52253743
chr13	52259634	52259700	AL158066.1_intron_16	intron	processed_transcript	chr13	52258591	52279839
chr13	52546718	52546870	TPTE2P3_intron_4	intron	unprocessed_pseudogene	chr13	52532719	52547881
chr13	52568704	52568978	TPTE2P3_intron_7	intron	unprocessed_pseudogene	chr13	52552724	52571229
chr13	52575266	52575687	TPTE2P3_intron_9	intron	unprocessed_pseudogene	chr13	52573446	52577070
chr13	57140918	57141131	PRR20C_UTR_1	five_prime_UTR	protein_coding	chr13	57140918	57141131
chr13	57141132	57145822	PRR20C_intron_1	intron	protein_coding	chr13	57141132	57154059
chr13	57148835	57152855	PRR20C_intron_1	intron	protein_coding	chr13	57141132	57154059
chr13	57152938	57154059	PRR20C_intron_1	intron	protein_coding	chr13	57141132	57154059
chr13	57146555	57147790	PRR20C_intron_1	intron	protein_coding	chr13	57141132	57154059
chr13	57154060	57154274	PRR20C_UTR_2	five_prime_UTR	protein_coding	chr13	57154060	57154274
chr13	57154275	57154427	PRR20C_intron_2	intron	protein_coding	chr13	57154275	57154427
chr13	57154447	57154499	PRR20C_1	CDS	protein_coding	chr13	57154447	57154499
chr13	57154500	57155519	PRR20C_intron_3	intron	protein_coding	chr13	57154500	57155519
chr13	57155520	57156134	PRR20C_2	CDS	protein_coding	chr13	57155520	57156134
chr13	57156134	57157082	PRR20C_UTR_4	three_prime_UTR	protein_coding	chr13	57156134	57157082
chr13	57160632	57160845	PRR20D_UTR_1	five_prime_UTR	protein_coding	chr13	57160632	57160845
chr13	57160846	57160998	PRR20D_intron_1	intron	protein_coding	chr13	57160846	57160998
chr13	57161018	57161070	PRR20D_1	CDS	protein_coding	chr13	57161018	57161070
chr13	57161071	57162090	PRR20D_intron_2	intron	protein_coding	chr13	57161071	57162090
chr13	57162091	57162705	PRR20D_2	CDS	protein_coding	chr13	57162091	57162705
chr13	57162705	57163653	PRR20D_UTR_3	three_prime_UTR	protein_coding	chr13	57162705	57163653
chr13	57167197	57167410	PRR20E_UTR_1	five_prime_UTR	protein_coding	chr13	57167197	57167410
chr13	57167411	57167563	PRR20E_intron_1	intron	protein_coding	chr13	57167411	57167563
chr13	57167583	57167635	PRR20E_1	CDS	protein_coding	chr13	57167583	57167635
chr13	57167636	57168655	PRR20E_intron_2	intron	protein_coding	chr13	57167636	57168655
chr13	57168656	57169270	PRR20E_2	CDS	protein_coding	chr13	57168656	57169270
chr13	57169270	57170218	PRR20E_UTR_3	three_prime_UTR	protein_coding	chr13	57169270	57170218
chr13	63750568	63750702	AL445989.1_intron_1	intron	lincRNA	chr13	63748398	63750702
chr13	63750703	63751080	AL445989.1_2	exon	lincRNA	chr13	63750703	63751080
chr13	63828840	63829152	OR7E104P_1	exon	transcribed_unprocessed_pseudogene	chr13	63828840	63829152
chr13	63829153	63829319	OR7E104P_intron_1	intron	transcribed_unprocessed_pseudogene	chr13	63829153	63831452
chr13	71734471	71734671	DACH1_intron_11	intron	protein_coding	chr13	71681911	71865920
chr13	73500816	73500844	LINC00393_intron_1	intron	lincRNA	chr13	73413637	73546386
chr13	73500997	73501101	LINC00393_intron_1	intron	lincRNA	chr13	73413637	73546386
chr13	77704500	77704854	SLAIN1_intron_2	intron	protein_coding	chr13	77699224	77719530
chr13	79507291	79507419	NDFIP2_intron_1	intron	protein_coding	chr13	79481525	79520808
chr13	90507799	90508031	LINC01049_intron_2	intron	lincRNA	chr13	90498266	90513486
chr13	91627010	91627111	GPC5_intron_2	intron	protein_coding	chr13	91448923	91693184
chr13	91627133	91627329	GPC5_intron_2	intron	protein_coding	chr13	91448923	91693184
chr13	92125919	92125966	GPC5_intron_6	intron	protein_coding	chr13	91908058	92144828
chr13	92686552	92686704	GPC5_intron_7	intron	protein_coding	chr13	92144990	92866280
chr13	92687409	92687732	GPC5_intron_7	intron	protein_coding	chr13	92144990	92866280
chr13	95981182	95981486	UGGT2_intron_29	intron	protein_coding	chr13	95972672	95983522
chr13	98730243	98730280	SLC15A1_intron_22	intron	protein_coding	chr13	98726860	98752593
chr13	102138345	102138427	FGF14_intron_5	intron	protein_coding	chr13	101916646	102401469
chr13	107364945	107365011	FAM155A_intron_2	intron	protein_coding	chr13	107210756	107865680
chr13	107612017	107612080	FAM155A_intron_2	intron	protein_coding	chr13	107210756	107865680
chr13	108214867	108215410	LIG4_intron_2	intron	protein_coding	chr13	108214808	108215482
chr13	110255605	110255707	COL4A1_intron_52	intron	protein_coding	chr13	110242735	110298603
chr13	110313592	110313754	COL4A2_intron_4	intron	protein_coding	chr13	110308124	110357470
chr13	110530264	110530353	RAB20_intron_1	intron	protein_coding	chr13	110524198	110561346
chr13	110907081	110907305	ANKRD10_intron_5	intron	protein_coding	chr13	110906125	110910616
chr13	111254765	111255014	ARHGEF7_intron_14	intron	protein_coding	chr13	111244295	111267546
chr13	111341411	111341605	TEX29_intron_4	intron	protein_coding	chr13	111339933	111342754
chr13	111669499	111669680	AL359649.1_intron_3	intron	lincRNA	chr13	111645200	111672396
chr13	111669713	111671003	AL359649.1_intron_3	intron	lincRNA	chr13	111645200	111672396
chr13	111671999	111672163	AL359649.1_intron_3	intron	lincRNA	chr13	111645200	111672396
chr13	112393351	112393531	SPACA7_intron_4	intron	protein_coding	chr13	112393078	112398047
chr13	112394385	112394431	SPACA7_intron_4	intron	protein_coding	chr13	112393078	112398047
chr13	112433280	112433412	SPACA7_intron_8	intron	protein_coding	chr13	112432522	112434483
chr13	112723267	112723317	ATP11A_intron_1	intron	protein_coding	chr13	112690456	112785133
chr13	112724114	112724177	ATP11A_intron_1	intron	protein_coding	chr13	112690456	112785133
chr13	112766959	112767001	ATP11A_intron_1	intron	protein_coding	chr13	112690456	112785133
chr13	112767107	112767263	ATP11A_intron_1	intron	protein_coding	chr13	112690456	112785133
chr13	112804045	112804358	ATP11A_intron_2	intron	protein_coding	chr13	112785258	112804955
chr13	113050636	113050711	MCF2L_intron_16	intron	protein_coding	chr13	113046856	113052505
chr13	113050760	113050823	MCF2L_intron_16	intron	protein_coding	chr13	113046856	113052505
chr13	113061691	113061869	MCF2L_intron_18	intron	protein_coding	chr13	113060713	113064302
chr13	113068415	113068444	MCF2L_intron_21	intron	protein_coding	chr13	113066171	113070057
chr13	113106347	113106661	F7_intron_1	intron	protein_coding	chr13	113105906	113106843
chr13	113108075	113108155	F7_intron_2	intron	protein_coding	chr13	113106911	113110688
chr13	113136669	113136792	F10_intron_2	intron	protein_coding	chr13	113129613	113138455
chr13	113161994	113162028	PROZ_intron_4	intron	protein_coding	chr13	113160973	113163007
chr13	113162299	113162349	PROZ_intron_4	intron	protein_coding	chr13	113160973	113163007
chr13	113322734	113322809	LAMP1_UTR_2	three_prime_UTR	protein_coding	chr13	113322421	113323672
chr13	113330769	113330844	GRTP1_intron_3	intron	protein_coding	chr13	113326092	113344861
chr13	113336755	113336790	GRTP1_intron_3	intron	protein_coding	chr13	113326092	113344861
chr13	113346813	113346854	GRTP1_intron_4	intron	protein_coding	chr13	113344960	113350847
chr13	113542012	113542233	TMCO3_intron_10	intron	protein_coding	chr13	113539508	113547298
chr13	113543087	113543524	TMCO3_intron_10	intron	protein_coding	chr13	113539508	113547298
chr13	113725508	113725574	GRK1_intron_4	intron	protein_coding	chr13	113723158	113731217
chr13	113725591	113725719	GRK1_intron_4	intron	protein_coding	chr13	113723158	113731217
chr13	113726265	113726331	GRK1_intron_4	intron	protein_coding	chr13	113723158	113731217
chr13	113788095	113788348	TMEM255B_intron_3	intron	protein_coding	chr13	113769161	113795146
chr13	113800161	113800245	TMEM255B_intron_5	intron	protein_coding	chr13	113799661	113800825
chr13	113836211	113836281	GAS6_intron_9	intron	protein_coding	chr13	113835636	113838067
chr13	113836302	113836389	GAS6_intron_9	intron	protein_coding	chr13	113835636	113838067
chr13	113836411	113836894	GAS6_intron_9	intron	protein_coding	chr13	113835636	113838067
chr13	113984902	113988112	RASA3_intron_2	intron	protein_coding	chr13	113981859	113992483
chr13	113995749	113995818	RASA3_intron_3	intron	protein_coding	chr13	113992589	113996529
chr13	113995914	113995965	RASA3_intron_3	intron	protein_coding	chr13	113992589	113996529
chr13	113999763	114000147	RASA3_intron_5	intron	protein_coding	chr13	113999668	114000824
chr13	114006122	114006176	RASA3_intron_6	intron	protein_coding	chr13	114000933	114007531
chr13	114006573	114006637	RASA3_intron_6	intron	protein_coding	chr13	114000933	114007531
chr13	114006750	114006915	RASA3_intron_6	intron	protein_coding	chr13	114000933	114007531
chr13	114006966	114007108	RASA3_intron_6	intron	protein_coding	chr13	114000933	114007531
chr13	114010696	114010763	RASA3_intron_8	intron	protein_coding	chr13	114009465	114011169
chr13	114043843	114044416	RASA3_intron_21	intron	protein_coding	chr13	114041095	114052050
chr13	114044445	114044513	RASA3_intron_21	intron	protein_coding	chr13	114041095	114052050
chr13	114069542	114070219	RASA3_intron_22	intron	protein_coding	chr13	114052156	114073718
chr13	114084526	114086335	RASA3_intron_23	intron	protein_coding	chr13	114073838	114132433
chr13	114099611	114099948	RASA3_intron_23	intron	protein_coding	chr13	114073838	114132433
chr13	114103602	114103737	RASA3_intron_23	intron	protein_coding	chr13	114073838	114132433
chr13	114104045	114104177	RASA3_intron_23	intron	protein_coding	chr13	114073838	114132433
chr13	114113741	114113879	RASA3_intron_23	intron	protein_coding	chr13	114073838	114132433
chr13	114120304	114120359	RASA3_intron_23	intron	protein_coding	chr13	114073838	114132433
chr13	114154901	114156396	CFAP97D2_intron_1	intron	protein_coding	chr13	114154785	114176358
chr13	114198940	114198975	CFAP97D2_intron_6	intron	protein_coding	chr13	114196477	114200323
chr14	18336885	18337342	CR383658.1_intron_1	intron	transcribed_unprocessed_pseudogene	chr14	18333901	18337971
chr14	18338242	18338416	CR383658.1_3	exon	transcribed_unprocessed_pseudogene	chr14	18338242	18338416
chr14	18338417	18338521	CR383658.1_intron_3	intron	transcribed_unprocessed_pseudogene	chr14	18338417	18340612
chr14	18402878	18403029	CR383658.2_intron_1	intron	transcribed_unprocessed_pseudogene	chr14	18396942	18411538
chr14	18566336	18566467	CR383656.13_intron_3	intron	transcribed_unprocessed_pseudogene	chr14	18565517	18568694
chr14	18640086	18640718	CR383656.5_intron_1	intron	unprocessed_pseudogene	chr14	18631547	18648553
chr14	18641943	18642166	CR383656.5_intron_1	intron	unprocessed_pseudogene	chr14	18631547	18648553
chr14	18647879	18648449	CR383656.5_intron_1	intron	unprocessed_pseudogene	chr14	18631547	18648553
chr14	18901999	18902051	NF1P7_intron_2	intron	unprocessed_pseudogene	chr14	18901410	18902166
chr14	18905224	18905256	NF1P7_intron_6	intron	unprocessed_pseudogene	chr14	18905019	18905256
chr14	18905257	18905324	NF1P7_7	exon	unprocessed_pseudogene	chr14	18905257	18905324
chr14	18905325	18905942	NF1P7_intron_7	intron	unprocessed_pseudogene	chr14	18905325	18905964
chr14	18906609	18907353	NF1P7_intron_8	intron	unprocessed_pseudogene	chr14	18906180	18907353
chr14	18907354	18907397	NF1P7_9	exon	unprocessed_pseudogene	chr14	18907354	18907397
chr14	18907398	18907555	NF1P7_intron_9	intron	unprocessed_pseudogene	chr14	18907398	18909048
chr14	18909076	18909161	NF1P7_10	exon	unprocessed_pseudogene	chr14	18909049	18909161
chr14	18909162	18909537	NF1P7_intron_10	intron	unprocessed_pseudogene	chr14	18909162	18909537
chr14	18909538	18909673	NF1P7_11	exon	unprocessed_pseudogene	chr14	18909538	18909673
chr14	18913005	18913256	MED15P1_intron_1	intron	transcribed_unprocessed_pseudogene	chr14	18912937	18913641
chr14	18913722	18914090	MED15P1_intron_2	intron	transcribed_unprocessed_pseudogene	chr14	18913722	18914090
chr14	18914091	18914327	MED15P1_3	exon	transcribed_unprocessed_pseudogene	chr14	18914091	18914327
chr14	18914469	18914521	MED15P1_4	exon	transcribed_unprocessed_pseudogene	chr14	18914425	18914579
chr14	18915821	18916040	MED15P1_intron_5	intron	transcribed_unprocessed_pseudogene	chr14	18915070	18916040
chr14	18916041	18916106	MED15P1_6	exon	transcribed_unprocessed_pseudogene	chr14	18916041	18916106
chr14	18916107	18916184	MED15P1_intron_6	intron	transcribed_unprocessed_pseudogene	chr14	18916107	18916184
chr14	18916185	18916642	MED15P1_7	exon	transcribed_unprocessed_pseudogene	chr14	18916185	18916642
chr14	18920821	18921098	AL929601.1_intron_1	intron	lincRNA	chr14	18920408	18921621
chr14	18921838	18921881	AL929601.1_intron_2	intron	lincRNA	chr14	18921777	18929579
chr14	18924187	18924278	AL929601.1_intron_2	intron	lincRNA	chr14	18921777	18929579
chr14	18925546	18926220	AL929601.1_intron_2	intron	lincRNA	chr14	18921777	18929579
chr14	18931594	18931740	AL929601.1_intron_3	intron	lincRNA	chr14	18929854	18931740
chr14	18931741	18931801	AL929601.1_4	exon	lincRNA	chr14	18931741	18931848
chr14	18934040	18934078	AL929601.1_5	exon	lincRNA	chr14	18934040	18934078
chr14	18944417	18944789	AL929601.2_intron_1	intron	lincRNA	chr14	18944411	18944969
chr14	18969760	18970390	POTEM_intron_1	intron	protein_coding	chr14	18968007	18972758
chr14	18971142	18971707	POTEM_intron_1	intron	protein_coding	chr14	18968007	18972758
chr14	18972513	18972758	POTEM_intron_1	intron	protein_coding	chr14	18968007	18972758
chr14	18972759	18972874	POTEM_2	CDS	protein_coding	chr14	18972759	18972874
chr14	18972875	18972988	POTEM_intron_2	intron	protein_coding	chr14	18972875	18973032
chr14	18973453	18973871	POTEM_intron_3	intron	protein_coding	chr14	18973208	18976047
chr14	18978560	18979459	POTEM_intron_5	intron	protein_coding	chr14	18977604	18980072
chr14	18983529	18984068	POTEM_intron_6	intron	protein_coding	chr14	18980145	18985409
chr14	18984813	18985123	POTEM_intron_6	intron	protein_coding	chr14	18980145	18985409
chr14	18993420	18994558	POTEM_intron_9	intron	protein_coding	chr14	18988422	18997039
chr14	18995388	18995681	POTEM_intron_9	intron	protein_coding	chr14	18988422	18997039
chr14	18988591	18990736	POTEM_intron_9	intron	protein_coding	chr14	18988422	18997039
chr14	18997343	18998259	POTEM_intron_10	intron	protein_coding	chr14	18997160	18998665
chr14	19024090	19024203	AL589182.1_1	exon	lincRNA	chr14	19024090	19024286
chr14	19032743	19033906	AL589182.1_intron_2	intron	lincRNA	chr14	19031827	19054339
chr14	19034822	19035064	AL589182.1_intron_2	intron	lincRNA	chr14	19031827	19054339
chr14	19039037	19040026	AL589182.1_intron_2	intron	lincRNA	chr14	19031827	19054339
chr14	19040403	19040952	AL589182.1_intron_2	intron	lincRNA	chr14	19031827	19054339
chr14	19045337	19046147	AL589182.1_intron_2	intron	lincRNA	chr14	19031827	19054339
chr14	19049563	19049834	AL589182.1_intron_2	intron	lincRNA	chr14	19031827	19054339
chr14	19050730	19052516	AL589182.1_intron_2	intron	lincRNA	chr14	19031827	19054339
chr14	19053029	19053271	AL589182.1_intron_2	intron	lincRNA	chr14	19031827	19054339
chr14	19062316	19062460	DUXAP9_1	exon	transcribed_processed_pseudogene	chr14	19062316	19062466
chr14	19063392	19064026	DUXAP9_intron_1	intron	transcribed_processed_pseudogene	chr14	19062467	19064581
chr14	19064531	19064564	DUXAP9_intron_1	intron	transcribed_processed_pseudogene	chr14	19062467	19064581
chr14	19066403	19066547	DUXAP9_intron_4	intron	transcribed_processed_pseudogene	chr14	19066348	19068075
chr14	19068632	19069041	DUXAP9_intron_6	intron	transcribed_processed_pseudogene	chr14	19068569	19074517
chr14	19069492	19069583	DUXAP9_intron_6	intron	transcribed_processed_pseudogene	chr14	19068569	19074517
chr14	19073416	19073507	DUXAP9_intron_6	intron	transcribed_processed_pseudogene	chr14	19068569	19074517
chr14	19074713	19075048	DUXAP9_7	exon	transcribed_processed_pseudogene	chr14	19074518	19075105
chr14	19078988	19080073	DUXAP9_intron_7	intron	transcribed_processed_pseudogene	chr14	19075106	19092914
chr14	19085497	19085934	DUXAP9_intron_7	intron	transcribed_processed_pseudogene	chr14	19075106	19092914
chr14	19088276	19088491	DUXAP9_intron_7	intron	transcribed_processed_pseudogene	chr14	19075106	19092914
chr14	19089046	19089394	DUXAP9_intron_7	intron	transcribed_processed_pseudogene	chr14	19075106	19092914
chr14	19089809	19090273	DUXAP9_intron_7	intron	transcribed_processed_pseudogene	chr14	19075106	19092914
chr14	19090299	19090721	DUXAP9_intron_7	intron	transcribed_processed_pseudogene	chr14	19075106	19092914
chr14	19090747	19091509	DUXAP9_intron_7	intron	transcribed_processed_pseudogene	chr14	19075106	19092914
chr14	19092672	19092914	DUXAP9_intron_7	intron	transcribed_processed_pseudogene	chr14	19075106	19092914
chr14	19092915	19093343	DUXAP9_8	exon	transcribed_processed_pseudogene	chr14	19092915	19093914
chr14	19103308	19103675	DUXAP9_intron_8	intron	transcribed_processed_pseudogene	chr14	19093915	19103675
chr14	19103676	19104992	DUXAP9_9	exon	transcribed_processed_pseudogene	chr14	19103676	19105242
chr14	19116250	19116578	DUXAP9_intron_11	intron	transcribed_processed_pseudogene	chr14	19115271	19130634
chr14	19117577	19117617	DUXAP9_intron_11	intron	transcribed_processed_pseudogene	chr14	19115271	19130634
chr14	19122605	19122928	DUXAP9_intron_11	intron	transcribed_processed_pseudogene	chr14	19115271	19130634
chr14	19133121	19133264	AL589743.5_intron_1	intron	lincRNA	chr14	19129040	19152498
chr14	19141275	19142254	AL589743.5_intron_1	intron	lincRNA	chr14	19129040	19152498
chr14	19144811	19149061	AL589743.5_intron_1	intron	lincRNA	chr14	19129040	19152498
chr14	19149910	19152498	AL589743.5_intron_1	intron	lincRNA	chr14	19129040	19152498
chr14	19154541	19155211	AL589743.5_2	exon	lincRNA	chr14	19152499	19155426
chr14	19152499	19153661	AL589743.5_2	exon	lincRNA	chr14	19152499	19155426
chr14	19235500	19235717	AL589743.3_intron_1	intron	unprocessed_pseudogene	chr14	19229503	19244907
chr14	19244818	19244907	AL589743.3_intron_1	intron	unprocessed_pseudogene	chr14	19229503	19244907
chr14	19244908	19244931	AL589743.3_2	exon	unprocessed_pseudogene	chr14	19244908	19244931
chr14	19244962	19245550	AL589743.2_1	exon	lincRNA	chr14	19244962	19247673
chr14	19246228	19247673	AL589743.2_1	exon	lincRNA	chr14	19244962	19247673
chr14	19286233	19286328	AL589743.1_intron_1	intron	transcribed_processed_pseudogene	chr14	19284795	19292524
chr14	19295249	19296351	AL589743.1_2	exon	transcribed_processed_pseudogene	chr14	19292525	19296351
chr14	19298800	19299004	AL589743.1_intron_2	intron	transcribed_processed_pseudogene	chr14	19296352	19300148
chr14	19302740	19303372	AL589743.1_3	exon	transcribed_processed_pseudogene	chr14	19300149	19304014
chr14	19303398	19303446	AL589743.1_3	exon	transcribed_processed_pseudogene	chr14	19300149	19304014
chr14	19303601	19303654	AL589743.1_3	exon	transcribed_processed_pseudogene	chr14	19300149	19304014
chr14	19306434	19307019	AL589743.1_intron_3	intron	transcribed_processed_pseudogene	chr14	19304015	19307019
chr14	19307020	19307111	AL589743.1_4	exon	transcribed_processed_pseudogene	chr14	19307020	19307111
chr14	19307112	19307512	AL589743.1_intron_4	intron	transcribed_processed_pseudogene	chr14	19307112	19324357
chr14	19308805	19309615	AL589743.1_intron_4	intron	transcribed_processed_pseudogene	chr14	19307112	19324357
chr14	19314168	19314409	AL589743.1_intron_4	intron	transcribed_processed_pseudogene	chr14	19307112	19324357
chr14	19325066	19325530	AL589743.1_5	exon	transcribed_processed_pseudogene	chr14	19324358	19325781
chr14	19330889	19331006	AL589743.1_6	exon	transcribed_processed_pseudogene	chr14	19330819	19331006
chr14	19331007	19331154	AL589743.1_intron_6	intron	transcribed_processed_pseudogene	chr14	19331007	19331480
chr14	19332609	19332795	AL589743.1_intron_8	intron	transcribed_processed_pseudogene	chr14	19331973	19333700
chr14	19333485	19333700	AL589743.1_intron_8	intron	transcribed_processed_pseudogene	chr14	19331973	19333700
chr14	19336004	19336589	AL589743.1_intron_11	intron	transcribed_processed_pseudogene	chr14	19335463	19337578
chr14	19337507	19337578	AL589743.1_intron_11	intron	transcribed_processed_pseudogene	chr14	19335463	19337578
chr14	19337579	19337717	AL589743.1_12	exon	transcribed_processed_pseudogene	chr14	19337579	19337730
chr14	19302740	19303372	BMS1P17_intron_1	intron	transcribed_unprocessed_pseudogene	chr14	19301968	19306690
chr14	19303398	19303446	BMS1P17_intron_1	intron	transcribed_unprocessed_pseudogene	chr14	19301968	19306690
chr14	19303601	19303654	BMS1P17_intron_1	intron	transcribed_unprocessed_pseudogene	chr14	19301968	19306690
chr14	19306434	19306690	BMS1P17_intron_1	intron	transcribed_unprocessed_pseudogene	chr14	19301968	19306690
chr14	19306691	19307012	BMS1P17_2	exon	transcribed_unprocessed_pseudogene	chr14	19306691	19307012
chr14	19307013	19307512	BMS1P17_intron_2	intron	transcribed_unprocessed_pseudogene	chr14	19307013	19309104
chr14	19308805	19309104	BMS1P17_intron_2	intron	transcribed_unprocessed_pseudogene	chr14	19307013	19309104
chr14	19309105	19309193	BMS1P17_3	exon	transcribed_unprocessed_pseudogene	chr14	19309105	19309193
chr14	19309194	19309615	BMS1P17_intron_3	intron	transcribed_unprocessed_pseudogene	chr14	19309194	19316112
chr14	19314168	19314409	BMS1P17_intron_3	intron	transcribed_unprocessed_pseudogene	chr14	19309194	19316112
chr14	19347705	19348214	LINC01297_intron_1	intron	lincRNA	chr14	19344635	19348214
chr14	19348215	19348698	LINC01297_2	exon	lincRNA	chr14	19348215	19348698
chr14	19348699	19349170	LINC01297_intron_2	intron	lincRNA	chr14	19348699	19356869
chr14	19350101	19350300	LINC01297_intron_2	intron	lincRNA	chr14	19348699	19356869
chr14	19353978	19354846	LINC01297_intron_2	intron	lincRNA	chr14	19348699	19356869
chr14	19359018	19359353	LINC01297_intron_3	intron	lincRNA	chr14	19357133	19368191
chr14	19360138	19360749	LINC01297_intron_3	intron	lincRNA	chr14	19357133	19368191
chr14	19366316	19367048	LINC01297_intron_3	intron	lincRNA	chr14	19357133	19368191
chr14	19403488	19404615	POTEG_intron_1	intron	protein_coding	chr14	19403110	19404615
chr14	19404617	19404735	POTEG_1	CDS	protein_coding	chr14	19404617	19404735
chr14	19404736	19404796	POTEG_intron_2	intron	protein_coding	chr14	19404736	19413352
chr14	19405059	19405390	POTEG_intron_2	intron	protein_coding	chr14	19404736	19413352
chr14	19406011	19406376	POTEG_intron_2	intron	protein_coding	chr14	19404736	19413352
chr14	19407397	19408267	POTEG_intron_2	intron	protein_coding	chr14	19404736	19413352
chr14	19409180	19409648	POTEG_intron_2	intron	protein_coding	chr14	19404736	19413352
chr14	19410363	19413145	POTEG_intron_2	intron	protein_coding	chr14	19404736	19413352
chr14	19417868	19418211	POTEG_intron_5	intron	protein_coding	chr14	19416359	19421622
chr14	19419253	19419532	POTEG_intron_5	intron	protein_coding	chr14	19416359	19421622
chr14	19422108	19423196	POTEG_intron_6	intron	protein_coding	chr14	19421695	19424163
chr14	19428073	19428410	POTEG_intron_8	intron	protein_coding	chr14	19425713	19428540
chr14	19429860	19430313	POTEG_intron_10	intron	protein_coding	chr14	19428990	19433767
chr14	19431723	19431962	POTEG_intron_10	intron	protein_coding	chr14	19428990	19433767
chr14	19503315	19503810	AL512310.11_intron_1	intron	processed_transcript	chr14	19499791	19618004
chr14	19504829	19504912	AL512310.11_intron_1	intron	processed_transcript	chr14	19499791	19618004
chr14	19511682	19511713	AL512310.11_intron_1	intron	processed_transcript	chr14	19499791	19618004
chr14	19621029	19621376	AL512310.11_intron_3	intron	processed_transcript	chr14	19619481	19653095
chr14	19631695	19631764	AL512310.11_intron_3	intron	processed_transcript	chr14	19619481	19653095
chr14	19634818	19635201	AL512310.11_intron_3	intron	processed_transcript	chr14	19619481	19653095
chr14	19636023	19636515	AL512310.11_intron_3	intron	processed_transcript	chr14	19619481	19653095
chr14	19638892	19639682	AL512310.11_intron_3	intron	processed_transcript	chr14	19619481	19653095
chr14	19639708	19639765	AL512310.11_intron_3	intron	processed_transcript	chr14	19619481	19653095
chr14	19640536	19641439	AL512310.11_intron_3	intron	processed_transcript	chr14	19619481	19653095
chr14	19643265	19643560	AL512310.11_intron_3	intron	processed_transcript	chr14	19619481	19653095
chr14	19646422	19646517	AL512310.11_intron_3	intron	processed_transcript	chr14	19619481	19653095
chr14	19647234	19648295	AL512310.11_intron_3	intron	processed_transcript	chr14	19619481	19653095
chr14	19649130	19649694	AL512310.11_intron_3	intron	processed_transcript	chr14	19619481	19653095
chr14	19650136	19650471	AL512310.11_intron_3	intron	processed_transcript	chr14	19619481	19653095
chr14	19653367	19654845	AL512310.11_intron_4	intron	processed_transcript	chr14	19653140	19656155
chr14	19655633	19656155	AL512310.11_intron_4	intron	processed_transcript	chr14	19653140	19656155
chr14	19656156	19656254	AL512310.11_5	exon	processed_transcript	chr14	19656156	19656254
chr14	19656255	19657065	AL512310.11_intron_5	intron	processed_transcript	chr14	19656255	19660529
chr14	19660436	19660529	AL512310.11_intron_5	intron	processed_transcript	chr14	19656255	19660529
chr14	19660530	19660578	AL512310.11_6	exon	processed_transcript	chr14	19660530	19660578
chr14	19662585	19663224	AL512310.11_intron_6	intron	processed_transcript	chr14	19660579	19677723
chr14	19660579	19660823	AL512310.11_intron_6	intron	processed_transcript	chr14	19660579	19677723
chr14	19653623	19653742	AL512310.8_1	exon	processed_pseudogene	chr14	19653623	19653742
chr14	19714236	19714266	OR11H2_intron_1	intron	protein_coding	chr14	19713949	19714291
chr14	22636246	22636405	OR6J1_intron_1	intron	protein_coding	chr14	22634839	22644096
chr14	23979955	23980176	DHRS4L2_intron_1	intron	protein_coding	chr14	23970333	23987228
chr14	26900009	26900045	AL110292.1_intron_2	intron	lincRNA	chr14	26843657	26933495
chr14	30687889	30688231	SCFD1_intron_15	intron	protein_coding	chr14	30675066	30694771
chr14	31344672	31344844	HEATR5A_intron_17	intron	protein_coding	chr14	31344066	31345085
chr14	31408950	31409008	HEATR5A_intron_36	intron	protein_coding	chr14	31403050	31420150
chr14	31796890	31797093	NUBPL_intron_11	intron	protein_coding	chr14	31787874	31826627
chr14	34027204	34027571	EGLN3_intron_5	intron	protein_coding	chr14	33951082	34092319
chr14	34205423	34205521	EGLN3_intron_8	intron	protein_coding	chr14	34199821	34222834
chr14	34541158	34541714	AL445363.3_1	exon	TEC	chr14	34541044	34541714
chr14	34541740	34541998	AL445363.1_1	exon	lincRNA	chr14	34541740	34541998
chr14	34541999	34542080	AL445363.1_intron_1	intron	lincRNA	chr14	34541999	34542080
chr14	34542081	34542444	AL445363.1_2	exon	lincRNA	chr14	34542081	34542444
chr14	34542445	34542947	AL445363.1_intron_2	intron	lincRNA	chr14	34542445	34542947
chr14	34542948	34543266	AL445363.1_3	exon	lincRNA	chr14	34542948	34543266
chr14	34543267	34543760	AL445363.1_intron_3	intron	lincRNA	chr14	34543267	34545944
chr14	34544415	34545214	AL445363.1_intron_3	intron	lincRNA	chr14	34543267	34545944
chr14	34545891	34545944	AL445363.1_intron_3	intron	lincRNA	chr14	34543267	34545944
chr14	34545945	34546329	AL445363.1_4	exon	lincRNA	chr14	34545945	34546329
chr14	34546714	34546877	RNU1-27P_1	exon	snRNA	chr14	34546714	34546877
chr14	34556226	34556389	RNU1-28P_1	exon	snRNA	chr14	34556226	34556389
chr14	34561094	34561834	SNX6_UTR_1	three_prime_UTR	protein_coding	chr14	34561094	34563121
chr14	37300397	37302022	MIPOL1_intron_11	intron	protein_coding	chr14	37285448	37308054
chr14	46108790	46108813	LINC00871_intron_2	intron	lincRNA	chr14	46064217	46210822
chr14	46108872	46109015	LINC00871_intron_2	intron	lincRNA	chr14	46064217	46210822
chr14	49821001	49821091	NEMF_intron_17	intron	protein_coding	chr14	49814858	49825865
chr14	49821188	49821236	NEMF_intron_17	intron	protein_coding	chr14	49814858	49825865
chr14	49821402	49821502	NEMF_intron_17	intron	protein_coding	chr14	49814858	49825865
chr14	50074302	50074373	LINC01588_intron_23	intron	lincRNA	chr14	50052905	50083649
chr14	56564771	56564806	TMEM260_intron_2	intron	protein_coding	chr14	56491582	56579791
chr14	58962619	58962675	LINC01500_intron_6	intron	lincRNA	chr14	58948342	59009029
chr14	63047163	63047219	KCNH5_intron_12	intron	protein_coding	chr14	63045456	63101798
chr14	63395617	63395693	PPP2R5E_intron_8	intron	protein_coding	chr14	63395286	63396584
chr14	63395715	63396321	PPP2R5E_intron_8	intron	protein_coding	chr14	63395286	63396584
chr14	68037082	68037136	RAD51B_intron_8	intron	protein_coding	chr14	67887327	68291882
chr14	68136542	68136575	RAD51B_intron_8	intron	protein_coding	chr14	67887327	68291882
chr14	68528677	68528736	RAD51B_intron_13	intron	protein_coding	chr14	68478100	68594483
chr14	69924801	69924826	SMOC1_intron_1	intron	protein_coding	chr14	69879778	69952136
chr14	69925060	69925131	SMOC1_intron_1	intron	protein_coding	chr14	69879778	69952136
chr14	70144308	70144345	SLC8A3_intron_7	intron	protein_coding	chr14	70080207	70166637
chr14	70822455	70822482	AC004816.2_intron_1	intron	lincRNA	chr14	70822123	70823818
chr14	76413865	76414185	ESRRB_intron_5	intron	protein_coding	chr14	76407597	76439339
chr14	76538919	76539007	AC008050.1_intron_2	intron	lincRNA	chr14	76502261	76601475
chr14	76539108	76539172	AC008050.1_intron_2	intron	lincRNA	chr14	76502261	76601475
chr14	76793372	76793427	ANGEL1_intron_3	intron	protein_coding	chr14	76791367	76803369
chr14	76866999	76867072	LRRC74A_intron_12	intron	protein_coding	chr14	76866076	76867354
chr14	76867105	76867287	LRRC74A_intron_12	intron	protein_coding	chr14	76866076	76867354
chr14	77220911	77221373	TMEM63C_intron_9	intron	protein_coding	chr14	77220088	77225422
chr14	77221496	77221554	TMEM63C_intron_9	intron	protein_coding	chr14	77220088	77225422
chr14	77235462	77236389	TMEM63C_intron_12	intron	protein_coding	chr14	77233501	77236622
chr14	78361902	78362241	NRXN3_intron_5	intron	protein_coding	chr14	78300692	78403729
chr14	78556917	78556955	NRXN3_intron_6	intron	protein_coding	chr14	78403879	78602418
chr14	79020160	79020312	NRXN3_intron_22	intron	protein_coding	chr14	78988300	79279337
chr14	79049020	79049081	NRXN3_intron_22	intron	protein_coding	chr14	78988300	79279337
chr14	79187599	79187682	NRXN3_intron_22	intron	protein_coding	chr14	78988300	79279337
chr14	79312940	79313247	NRXN3_intron_23	intron	protein_coding	chr14	79280539	79467219
chr14	87391739	87391991	LINC02296_intron_3	intron	lincRNA	chr14	87369833	87406378
chr14	88423787	88423832	SPATA7_intron_7	intron	protein_coding	chr14	88416845	88426230
chr14	89361131	89361171	FOXN3_intron_8	intron	protein_coding	chr14	89350809	89401568
chr14	89362516	89362551	FOXN3_intron_8	intron	protein_coding	chr14	89350809	89401568
chr14	89362575	89362620	FOXN3_intron_8	intron	protein_coding	chr14	89350809	89401568
chr14	90300856	90300900	NRDE2_intron_7	intron	protein_coding	chr14	90298381	90301237
chr14	90758340	90758458	TTC7B_intron_21	intron	protein_coding	chr14	90744923	90780736
chr14	91184604	91184659	DGLUCY_intron_18	intron	protein_coding	chr14	91181390	91188908
chr14	91644648	91645154	CATSPERB_intron_12	intron	protein_coding	chr14	91639251	91659835
chr14	91645182	91645209	CATSPERB_intron_12	intron	protein_coding	chr14	91639251	91659835
chr14	91645319	91645586	CATSPERB_intron_12	intron	protein_coding	chr14	91639251	91659835
chr14	93058805	93058967	ITPK1_intron_8	intron	protein_coding	chr14	93016802	93076593
chr14	93059057	93059093	ITPK1_intron_8	intron	protein_coding	chr14	93016802	93076593
chr14	93722176	93722255	PRIMA1_intron_1	intron	protein_coding	chr14	93721547	93725834
chr14	95125604	95125756	DICER1_intron_20	intron	protein_coding	chr14	95124669	95126578
chr14	96216722	96216751	AL355102.2_intron_1	intron	protein_coding	chr14	96204960	96237072
chr14	99510465	99510610	CCNK_10	CDS	protein_coding	chr14	99510156	99510782
chr14	99510465	99510610	CCDC85C_UTR_1	three_prime_UTR	protein_coding	chr14	99500180	99515245
chr14	99656839	99656876	HHIPL1_intron_2	intron	protein_coding	chr14	99652871	99656998
chr14	99673564	99673894	HHIPL1_intron_9	intron	protein_coding	chr14	99672400	99675089
chr14	99685058	99685138	CYP46A1_intron_2	intron	protein_coding	chr14	99684782	99691079
chr14	99753221	99753260	EML1_intron_1	intron	protein_coding	chr14	99737861	99772947
chr14	100378828	100378954	WDR25_intron_1	intron	protein_coding	chr14	100376705	100380908
chr14	100546394	100546435	BEGAIN_intron_4	intron	protein_coding	chr14	100545067	100546499
chr14	100897707	100897732	MEG8_2	exon	lincRNA	chr14	100897592	100897732
chr14	101711988	101712049	LINC02320_intron_2	intron	lincRNA	chr14	101635489	101731052
chr14	101718931	101719001	LINC02320_intron_2	intron	lincRNA	chr14	101635489	101731052
chr14	101719109	101719189	LINC02320_intron_2	intron	lincRNA	chr14	101635489	101731052
chr14	101782120	101782970	PPP2R5C_intron_3	intron	protein_coding	chr14	101767050	101786016
chr14	101782999	101783139	PPP2R5C_intron_3	intron	protein_coding	chr14	101767050	101786016
chr14	101783160	101783231	PPP2R5C_intron_3	intron	protein_coding	chr14	101767050	101786016
chr14	101918380	101918667	PPP2R5C_intron_21	intron	protein_coding	chr14	101917948	101921091
chr14	102948142	102948711	CDC42BPB_intron_11	intron	protein_coding	chr14	102947803	102949763
chr14	103109208	103109652	EXOC3L4_intron_10	intron	protein_coding	chr14	103108518	103110029
chr14	103132008	103132043	TNFAIP2_intron_9	intron	protein_coding	chr14	103131763	103132746
chr14	104150120	104150190	KIF26A_intron_1	intron	protein_coding	chr14	104139289	104152013
chr14	104242662	104242712	AL590079.1_intron_1	intron	lincRNA	chr14	104223817	104243095
chr14	104276746	104276783	AL590079.1_intron_3	intron	lincRNA	chr14	104275630	104287484
chr14	104548689	104548827	TMEM179_UTR_1	three_prime_UTR	protein_coding	chr14	104474678	104591629
chr14	104707547	104707668	INF2_7	CDS	protein_coding	chr14	104707252	104707863
chr14	104729705	104729732	ADSSL1_intron_1	intron	protein_coding	chr14	104724463	104729732
chr14	104884740	104884914	CEP170B_intron_9	intron	protein_coding	chr14	104884550	104885367
chr14	105149854	105150085	JAG2_intron_14	intron	protein_coding	chr14	105149321	105150602
chr14	105159725	105160213	JAG2_intron_24	intron	protein_coding	chr14	105157764	105167755
chr14	105237831	105238329	BRF1_intron_12	intron	protein_coding	chr14	105228914	105241263
chr14	105238453	105240358	BRF1_intron_12	intron	protein_coding	chr14	105228914	105241263
chr14	105229814	105237805	BRF1_intron_12	intron	protein_coding	chr14	105228914	105241263
chr14	105346478	105346985	PACS2_intron_3	intron	protein_coding	chr14	105336659	105348491
chr14	105477772	105477908	CRIP2_intron_2	intron	protein_coding	chr14	105474906	105478264
chr14	105546610	105546988	ELK2BP_1	exon	unprocessed_pseudogene	chr14	105546610	105547652
chr14	105584600	105584839	IGHA2_intron_2	intron	IG_C_gene	chr14	105584369	105586887
chr14	105587205	105587331	IGHA2_2	exon	IG_C_gene	chr14	105586936	105587331
chr14	105597731	105597774	IGHE_1	exon	IG_C_gene	chr14	105597691	105597774
chr14	105597775	105597857	IGHE_intron_1	intron	IG_C_gene	chr14	105597775	105597857
chr14	105597858	105597980	IGHE_2	exon	IG_C_gene	chr14	105597858	105597980
chr14	105598656	105598971	IGHE_intron_2	intron	IG_C_gene	chr14	105597981	105599939
chr14	105621220	105621301	IGHG4_UTR_1	three_prime_UTR	IG_C_gene	chr14	105620506	105621911
chr14	105623796	105623903	IGHG4_intron_2	intron	IG_C_gene	chr14	105623199	105624339
chr14	105623933	105624262	IGHG4_intron_2	intron	IG_C_gene	chr14	105623199	105624339
chr14	105672308	105672699	ELK2AP_1	exon	processed_pseudogene	chr14	105672308	105673314
chr14	105704830	105705050	IGHA1_intron_2	intron	IG_C_gene	chr14	105704585	105707116
chr14	105736726	105737200	IGHG1_UTR_1	three_prime_UTR	IG_C_gene	chr14	105736343	105737761
chr14	105740744	105741056	IGHG1_intron_2	intron	IG_C_gene	chr14	105740194	105741336
chr14	105768530	105769012	IGHG3_intron_2	intron	IG_C_gene	chr14	105767944	105769100
chr14	105864793	105864852	IGHJ2P_1	exon	IG_J_pseudogene	chr14	105864793	105864852
chr14	105865199	105865250	IGHJ2_1	exon	IG_J_gene	chr14	105865199	105865250
chr14	105865407	105865458	IGHJ1_1	exon	IG_J_gene	chr14	105865407	105865458
chr14	105865624	105865678	IGHJ1P_1	exon	IG_J_pseudogene	chr14	105865624	105865678
chr14	106335447	106335486	IGHV3-30_intron_1	intron	IG_V_gene	chr14	106335387	106335486
chr14	106335487	106335533	IGHV3-30_2	exon	IG_V_gene	chr14	106335487	106335533
chr14	106335533	106335613	IGHV3-30_UTR_1	five_prime_UTR	IG_V_gene	chr14	106335533	106335613
chr14	106360140	106360197	IGHV3-33_intron_1	intron	IG_V_gene	chr14	106360098	106360197
chr14	106360198	106360244	IGHV3-33_2	exon	IG_V_gene	chr14	106360198	106360244
chr14	106360244	106360324	IGHV3-33_UTR_1	five_prime_UTR	IG_V_gene	chr14	106360244	106360324
chr14	106472791	106473000	IGHVII-43-1_1	exon	IG_V_pseudogene	chr14	106472791	106473000
chr14	106478006	106478217	IGHVIII-44_1	exon	IG_V_pseudogene	chr14	106478006	106478248
chr14	106478271	106478346	IGHVIII-44_intron_1	intron	IG_V_pseudogene	chr14	106478249	106478346
chr14	106478347	106478393	IGHVIII-44_2	exon	IG_V_pseudogene	chr14	106478347	106478393
chr14	106481424	106481706	AC244452.3_1	exon	IG_V_pseudogene	chr14	106481424	106481706
chr14	106483062	106483790	LINC00221_intron_1	intron	lincRNA	chr14	106482638	106488766
chr14	106484128	106484507	LINC00221_intron_1	intron	lincRNA	chr14	106482638	106488766
chr14	106485111	106485205	LINC00221_intron_1	intron	lincRNA	chr14	106482638	106488766
chr14	106714780	106714988	IGHV1-69_1	exon	IG_V_gene	chr14	106714684	106714988
chr14	106714989	106715073	IGHV1-69_intron_1	intron	IG_V_gene	chr14	106714989	106715073
chr14	106715074	106715116	IGHV1-69_2	exon	IG_V_gene	chr14	106715074	106715120
chr14	106723971	106724017	IGHV2-70D_2	exon	IG_V_gene	chr14	106723971	106724017
chr14	106724017	106724093	IGHV2-70D_UTR_1	five_prime_UTR	IG_V_gene	chr14	106724017	106724093
chr14	106762162	106762398	IGHV1-69D_1	exon	IG_V_gene	chr14	106762092	106762398
chr14	106762399	106762483	IGHV1-69D_intron_1	intron	IG_V_gene	chr14	106762399	106762483
chr15	20013973	20014108	FAM30B_intron_2	intron	unprocessed_pseudogene	chr15	20013910	20014108
chr15	20014109	20014208	FAM30B_3	exon	unprocessed_pseudogene	chr15	20014109	20014208
chr15	20073699	20073727	BCAR1P1_1	exon	processed_pseudogene	chr15	20073699	20074334
chr15	20129251	20129636	AC087386.1_intron_1	intron	lincRNA	chr15	20128804	20144867
chr15	20130516	20130823	AC087386.1_intron_1	intron	lincRNA	chr15	20128804	20144867
chr15	20131749	20132640	AC087386.1_intron_1	intron	lincRNA	chr15	20128804	20144867
chr15	20138305	20138371	AC087386.1_intron_1	intron	lincRNA	chr15	20128804	20144867
chr15	20139158	20140306	AC087386.1_intron_1	intron	lincRNA	chr15	20128804	20144867
chr15	20143827	20144004	AC087386.1_intron_1	intron	lincRNA	chr15	20128804	20144867
chr15	20146007	20147122	AC087386.1_intron_3	intron	lincRNA	chr15	20145993	20147700
chr15	20143827	20144004	AC087386.2_1	exon	TEC	chr15	20141794	20146430
chr15	20146007	20146430	AC087386.2_1	exon	TEC	chr15	20141794	20146430
chr15	20159395	20160076	BMS1P15_intron_7	intron	unprocessed_pseudogene	chr15	20159249	20160158
chr15	20160768	20160823	BMS1P15_9	exon	unprocessed_pseudogene	chr15	20160650	20160826
chr15	20247866	20247900	AC126603.1_intron_5	intron	unprocessed_pseudogene	chr15	20245094	20248658
chr15	20247935	20247975	AC126603.1_intron_5	intron	unprocessed_pseudogene	chr15	20245094	20248658
chr15	20430634	20431091	HERC2P3_intron_3	intron	transcribed_unprocessed_pseudogene	chr15	20408730	20431091
chr15	20431531	20431554	HERC2P3_intron_4	intron	transcribed_unprocessed_pseudogene	chr15	20431236	20435847
chr15	20433167	20434008	HERC2P3_intron_4	intron	transcribed_unprocessed_pseudogene	chr15	20431236	20435847
chr15	20434603	20434741	HERC2P3_intron_4	intron	transcribed_unprocessed_pseudogene	chr15	20431236	20435847
chr15	20443217	20443337	HERC2P3_intron_10	intron	transcribed_unprocessed_pseudogene	chr15	20440643	20443337
chr15	20443338	20443521	HERC2P3_11	exon	transcribed_unprocessed_pseudogene	chr15	20443338	20443521
chr15	20443522	20443945	HERC2P3_intron_11	intron	transcribed_unprocessed_pseudogene	chr15	20443522	20444225
chr15	20446277	20446463	HERC2P3_intron_13	intron	transcribed_unprocessed_pseudogene	chr15	20446047	20452366
chr15	20448982	20449063	HERC2P3_intron_13	intron	transcribed_unprocessed_pseudogene	chr15	20446047	20452366
chr15	20450433	20451946	HERC2P3_intron_13	intron	transcribed_unprocessed_pseudogene	chr15	20446047	20452366
chr15	20454092	20454538	HERC2P3_intron_17	intron	transcribed_unprocessed_pseudogene	chr15	20454011	20454538
chr15	20454539	20454673	HERC2P3_18	exon	transcribed_unprocessed_pseudogene	chr15	20454539	20454673
chr15	20454674	20455055	HERC2P3_intron_18	intron	transcribed_unprocessed_pseudogene	chr15	20454674	20457303
chr15	20456012	20457101	HERC2P3_intron_18	intron	transcribed_unprocessed_pseudogene	chr15	20454674	20457303
chr15	20458204	20458231	HERC2P3_intron_21	intron	transcribed_unprocessed_pseudogene	chr15	20457960	20458231
chr15	20458232	20458447	HERC2P3_22	exon	transcribed_unprocessed_pseudogene	chr15	20458232	20458447
chr15	20458448	20458863	HERC2P3_intron_22	intron	transcribed_unprocessed_pseudogene	chr15	20458448	20461190
chr15	20459659	20460366	HERC2P3_intron_22	intron	transcribed_unprocessed_pseudogene	chr15	20458448	20461190
chr15	20461543	20462341	HERC2P3_intron_23	intron	transcribed_unprocessed_pseudogene	chr15	20461343	20462341
chr15	20462342	20462446	HERC2P3_24	exon	transcribed_unprocessed_pseudogene	chr15	20462342	20462446
chr15	20462447	20462829	HERC2P3_intron_24	intron	transcribed_unprocessed_pseudogene	chr15	20462447	20462829
chr15	20464832	20465190	HERC2P3_intron_25	intron	transcribed_unprocessed_pseudogene	chr15	20463002	20466193
chr15	20465717	20466080	HERC2P3_intron_25	intron	transcribed_unprocessed_pseudogene	chr15	20463002	20466193
chr15	20463258	20464559	HERC2P3_intron_25	intron	transcribed_unprocessed_pseudogene	chr15	20463002	20466193
chr15	20468611	20468754	HERC2P3_intron_26	intron	transcribed_unprocessed_pseudogene	chr15	20466371	20476923
chr15	20470749	20470942	HERC2P3_intron_26	intron	transcribed_unprocessed_pseudogene	chr15	20466371	20476923
chr15	20473550	20474752	HERC2P3_intron_26	intron	transcribed_unprocessed_pseudogene	chr15	20466371	20476923
chr15	20475422	20475705	HERC2P3_intron_26	intron	transcribed_unprocessed_pseudogene	chr15	20466371	20476923
chr15	20476790	20476923	HERC2P3_intron_26	intron	transcribed_unprocessed_pseudogene	chr15	20466371	20476923
chr15	20476924	20476993	HERC2P3_27	exon	transcribed_unprocessed_pseudogene	chr15	20476924	20477056
chr15	20483248	20483399	HERC2P3_intron_28	intron	transcribed_unprocessed_pseudogene	chr15	20477394	20483401
chr15	20478292	20480501	HERC2P3_intron_28	intron	transcribed_unprocessed_pseudogene	chr15	20477394	20483401
chr15	20486346	20486685	HERC2P3_intron_29	intron	transcribed_unprocessed_pseudogene	chr15	20483518	20501544
chr15	20497621	20497809	HERC2P3_intron_29	intron	transcribed_unprocessed_pseudogene	chr15	20483518	20501544
chr15	20498465	20498898	HERC2P3_intron_29	intron	transcribed_unprocessed_pseudogene	chr15	20483518	20501544
chr15	20500397	20500674	HERC2P3_intron_29	intron	transcribed_unprocessed_pseudogene	chr15	20483518	20501544
chr15	20501483	20501544	HERC2P3_intron_29	intron	transcribed_unprocessed_pseudogene	chr15	20483518	20501544
chr15	20501545	20501714	HERC2P3_30	exon	transcribed_unprocessed_pseudogene	chr15	20501545	20501714
chr15	20501715	20502202	HERC2P3_intron_30	intron	transcribed_unprocessed_pseudogene	chr15	20501715	20505389
chr15	20502994	20503047	HERC2P3_intron_30	intron	transcribed_unprocessed_pseudogene	chr15	20501715	20505389
chr15	20516615	20516839	AC023310.1_intron_1	intron	unprocessed_pseudogene	chr15	20516455	20518637
chr15	20518638	20518791	AC023310.1_2	exon	unprocessed_pseudogene	chr15	20518638	20518865
chr15	20519238	20519570	AC023310.1_intron_3	intron	unprocessed_pseudogene	chr15	20519083	20520446
chr15	20533499	20533602	GOLGA6L6_UTR_1	three_prime_UTR	protein_coding	chr15	20531856	20533602
chr15	20533603	20534139	GOLGA6L6_intron_1	intron	protein_coding	chr15	20533603	20534257
chr15	20536613	20536812	GOLGA6L6_intron_3	intron	protein_coding	chr15	20536484	20536812
chr15	20536813	20536859	GOLGA6L6_3	CDS	protein_coding	chr15	20536813	20536872
chr15	20539860	20539901	GOLGA6L6_7	CDS	protein_coding	chr15	20539772	20539901
chr15	20539902	20540224	GOLGA6L6_intron_8	intron	protein_coding	chr15	20539902	20541546
chr15	20540478	20540683	GOLGA6L6_intron_8	intron	protein_coding	chr15	20539902	20541546
chr15	20541055	20541520	GOLGA6L6_intron_8	intron	protein_coding	chr15	20539902	20541546
chr15	20545576	20545628	AC023310.3_1	exon	unprocessed_pseudogene	chr15	20545576	20545628
chr15	20546014	20546502	AC023310.3_intron_1	intron	unprocessed_pseudogene	chr15	20545629	20546502
chr15	20545629	20545849	AC023310.3_intron_1	intron	unprocessed_pseudogene	chr15	20545629	20546502
chr15	20546503	20546653	AC023310.3_2	exon	unprocessed_pseudogene	chr15	20546503	20546653
chr15	20548998	20549088	AC023310.3_intron_3	intron	unprocessed_pseudogene	chr15	20547694	20549355
chr15	20563626	20564218	GOLGA8CP_intron_1	intron	unprocessed_pseudogene	chr15	20562521	20564218
chr15	20564219	20564339	GOLGA8CP_2	exon	unprocessed_pseudogene	chr15	20564219	20564339
chr15	20564340	20564923	GOLGA8CP_intron_2	intron	unprocessed_pseudogene	chr15	20564340	20564923
chr15	20564924	20564984	GOLGA8CP_3	exon	unprocessed_pseudogene	chr15	20564924	20564984
chr15	20564985	20565061	GOLGA8CP_intron_3	intron	unprocessed_pseudogene	chr15	20564985	20565166
chr15	20565583	20565998	GOLGA8CP_intron_4	intron	unprocessed_pseudogene	chr15	20565249	20566102
chr15	20567369	20567860	GOLGA8CP_intron_7	intron	unprocessed_pseudogene	chr15	20566842	20567860
chr15	20567861	20567951	GOLGA8CP_8	exon	unprocessed_pseudogene	chr15	20567861	20567951
chr15	20567952	20568056	GOLGA8CP_intron_8	intron	unprocessed_pseudogene	chr15	20567952	20568056
chr15	20568057	20568165	GOLGA8CP_9	exon	unprocessed_pseudogene	chr15	20568057	20568165
chr15	20568166	20568222	GOLGA8CP_intron_9	intron	unprocessed_pseudogene	chr15	20568166	20568359
chr15	20568922	20569074	GOLGA8CP_11	exon	unprocessed_pseudogene	chr15	20568817	20569074
chr15	20569075	20569340	GOLGA8CP_intron_11	intron	unprocessed_pseudogene	chr15	20569075	20569340
chr15	20569341	20569410	GOLGA8CP_12	exon	unprocessed_pseudogene	chr15	20569341	20569410
chr15	20569411	20569532	GOLGA8CP_intron_12	intron	unprocessed_pseudogene	chr15	20569411	20570777
chr15	20571248	20571284	GOLGA8CP_intron_13	intron	unprocessed_pseudogene	chr15	20570855	20571284
chr15	20571285	20571377	GOLGA8CP_14	exon	unprocessed_pseudogene	chr15	20571285	20571377
chr15	20571378	20571674	GOLGA8CP_intron_14	intron	unprocessed_pseudogene	chr15	20571378	20571944
chr15	20573503	20573970	GOLGA8CP_18	exon	unprocessed_pseudogene	chr15	20572556	20575696
chr15	20594667	20597034	SPATA31E2P_1	exon	unprocessed_pseudogene	chr15	20593494	20597336
chr15	20597839	20598356	SPATA31E2P_2	exon	unprocessed_pseudogene	chr15	20597661	20598584
chr15	20598686	20598785	SPATA31E2P_intron_2	intron	unprocessed_pseudogene	chr15	20598585	20598995
chr15	20599163	20599195	SPATA31E2P_3	exon	unprocessed_pseudogene	chr15	20598996	20599195
chr15	20626819	20627164	AC023310.2_1	exon	processed_pseudogene	chr15	20626819	20627365
chr15	20639746	20639828	IGHV1OR15-6_intron_1	intron	IG_V_pseudogene	chr15	20639746	20639828
chr15	20639829	20639890	IGHV1OR15-6_2	exon	IG_V_pseudogene	chr15	20639829	20639890
chr15	20674350	20674879	NBEAP1_intron_6	intron	transcribed_unprocessed_pseudogene	chr15	20671269	20681108
chr15	20737033	20737164	AC012414.5_intron_1	intron	lincRNA	chr15	20731095	20755928
chr15	20738664	20739436	AC012414.5_intron_1	intron	lincRNA	chr15	20731095	20755928
chr15	20740361	20741241	AC012414.5_intron_1	intron	lincRNA	chr15	20731095	20755928
chr15	20742458	20742517	AC012414.5_intron_1	intron	lincRNA	chr15	20731095	20755928
chr15	20743761	20744173	AC012414.5_intron_1	intron	lincRNA	chr15	20731095	20755928
chr15	20747111	20747512	AC012414.5_intron_1	intron	lincRNA	chr15	20731095	20755928
chr15	20748015	20748669	AC012414.5_intron_1	intron	lincRNA	chr15	20731095	20755928
chr15	20750289	20750955	AC012414.5_intron_1	intron	lincRNA	chr15	20731095	20755928
chr15	20751786	20751857	AC012414.5_intron_1	intron	lincRNA	chr15	20731095	20755928
chr15	20752802	20753120	AC012414.5_intron_1	intron	lincRNA	chr15	20731095	20755928
chr15	20755243	20755881	AC012414.5_intron_1	intron	lincRNA	chr15	20731095	20755928
chr15	20738679	20738785	RNU6-498P_1	exon	snRNA	chr15	20738679	20738785
chr15	20763977	20764288	AC012414.3_intron_1	intron	lincRNA	chr15	20759908	20774642
chr15	20764678	20766946	AC012414.3_intron_1	intron	lincRNA	chr15	20759908	20774642
chr15	20767370	20768065	AC012414.3_intron_1	intron	lincRNA	chr15	20759908	20774642
chr15	20768461	20769374	AC012414.3_intron_1	intron	lincRNA	chr15	20759908	20774642
chr15	20769884	20773241	AC012414.3_intron_1	intron	lincRNA	chr15	20759908	20774642
chr15	20773602	20774642	AC012414.3_intron_1	intron	lincRNA	chr15	20759908	20774642
chr15	20774643	20774794	AC012414.3_2	exon	lincRNA	chr15	20774643	20774794
chr15	20773084	20773241	AC012414.4_1	exon	lincRNA	chr15	20773084	20773600
chr15	20773602	20774313	AC012414.4_intron_1	intron	lincRNA	chr15	20773601	20774313
chr15	20774314	20774871	AC012414.4_2	exon	lincRNA	chr15	20774314	20774871
chr15	20775464	20775850	AC012414.1_1	exon	processed_pseudogene	chr15	20775464	20775998
chr15	20804643	20804932	AC012414.7_1	exon	transcribed_processed_pseudogene	chr15	20803505	20804932
chr15	20805691	20806666	AC012414.7_intron_1	intron	transcribed_processed_pseudogene	chr15	20804933	20818037
chr15	20808102	20808471	AC012414.7_intron_1	intron	transcribed_processed_pseudogene	chr15	20804933	20818037
chr15	20810051	20810122	AC012414.7_intron_1	intron	transcribed_processed_pseudogene	chr15	20804933	20818037
chr15	20810301	20810816	AC012414.7_intron_1	intron	transcribed_processed_pseudogene	chr15	20804933	20818037
chr15	20812248	20812397	AC012414.7_intron_1	intron	transcribed_processed_pseudogene	chr15	20804933	20818037
chr15	20814315	20814501	AC012414.7_intron_1	intron	transcribed_processed_pseudogene	chr15	20804933	20818037
chr15	20815580	20818037	AC012414.7_intron_1	intron	transcribed_processed_pseudogene	chr15	20804933	20818037
chr15	20818038	20818092	AC012414.7_2	exon	transcribed_processed_pseudogene	chr15	20818038	20818092
chr15	20818093	20818183	AC012414.7_intron_2	intron	transcribed_processed_pseudogene	chr15	20818093	20826147
chr15	20818497	20820178	AC012414.7_intron_2	intron	transcribed_processed_pseudogene	chr15	20818093	20826147
chr15	20820812	20821226	AC012414.7_intron_2	intron	transcribed_processed_pseudogene	chr15	20818093	20826147
chr15	20821996	20823107	AC012414.7_intron_2	intron	transcribed_processed_pseudogene	chr15	20818093	20826147
chr15	20824133	20826147	AC012414.7_intron_2	intron	transcribed_processed_pseudogene	chr15	20818093	20826147
chr15	20826148	20826173	AC012414.7_3	exon	transcribed_processed_pseudogene	chr15	20826148	20826173
chr15	20814315	20814356	GRAMD4P5_2	exon	unprocessed_pseudogene	chr15	20814296	20814356
chr15	20814357	20814501	GRAMD4P5_intron_2	intron	unprocessed_pseudogene	chr15	20814357	20814725
chr15	20826454	20826640	AC012414.2_1	exon	processed_pseudogene	chr15	20826454	20826640
chr15	20835390	20835603	POTEB2_1	CDS	protein_coding	chr15	20835390	20835603
chr15	20835604	20835954	POTEB2_intron_1	intron	protein_coding	chr15	20835604	20837242
chr15	20836635	20837242	POTEB2_intron_1	intron	protein_coding	chr15	20835604	20837242
chr15	20837243	20837367	POTEB2_2	CDS	protein_coding	chr15	20837243	20837367
chr15	20837368	20837666	POTEB2_intron_2	intron	protein_coding	chr15	20837368	20845831
chr15	20838294	20838784	POTEB2_intron_2	intron	protein_coding	chr15	20837368	20845831
chr15	20840393	20840433	POTEB2_intron_2	intron	protein_coding	chr15	20837368	20845831
chr15	20840913	20843055	POTEB2_intron_2	intron	protein_coding	chr15	20837368	20845831
chr15	20843987	20844373	POTEB2_intron_2	intron	protein_coding	chr15	20837368	20845831
chr15	20846828	20847043	POTEB2_intron_3	intron	protein_coding	chr15	20846000	20847043
chr15	20847044	20847089	POTEB2_4	CDS	protein_coding	chr15	20847044	20847089
chr15	20847090	20847662	POTEB2_intron_4	intron	protein_coding	chr15	20847090	20848491
chr15	20848363	20848491	POTEB2_intron_4	intron	protein_coding	chr15	20847090	20848491
chr15	20848492	20848563	POTEB2_5	CDS	protein_coding	chr15	20848492	20848563
chr15	20848564	20849006	POTEB2_intron_5	intron	protein_coding	chr15	20848564	20854055
chr15	20849588	20851249	POTEB2_intron_5	intron	protein_coding	chr15	20848564	20854055
chr15	20851636	20852020	POTEB2_intron_5	intron	protein_coding	chr15	20848564	20854055
chr15	20853196	20854055	POTEB2_intron_5	intron	protein_coding	chr15	20848564	20854055
chr15	20854486	20854725	POTEB2_intron_6	intron	protein_coding	chr15	20854128	20856634
chr15	20855069	20856634	POTEB2_intron_6	intron	protein_coding	chr15	20854128	20856634
chr15	20856635	20856773	POTEB2_7	CDS	protein_coding	chr15	20856635	20856773
chr15	20857494	20858067	POTEB2_intron_7	intron	protein_coding	chr15	20856774	20858109
chr15	20856774	20857077	POTEB2_intron_7	intron	protein_coding	chr15	20856774	20858109
chr15	20858953	20859463	POTEB2_intron_8	intron	protein_coding	chr15	20858218	20861040
chr15	20861017	20861040	POTEB2_intron_8	intron	protein_coding	chr15	20858218	20861040
chr15	20861041	20861215	POTEB2_9	CDS	protein_coding	chr15	20861041	20861215
chr15	20861216	20861373	POTEB2_intron_9	intron	protein_coding	chr15	20861216	20861373
chr15	20861374	20861489	POTEB2_10	CDS	protein_coding	chr15	20861374	20861489
chr15	20861490	20862317	POTEB2_intron_10	intron	protein_coding	chr15	20861490	20865870
chr15	20863410	20864130	POTEB2_intron_10	intron	protein_coding	chr15	20861490	20865870
chr15	20864200	20864229	POTEB2_intron_10	intron	protein_coding	chr15	20861490	20865870
chr15	20864374	20865830	POTEB2_intron_10	intron	protein_coding	chr15	20861490	20865870
chr15	20893383	20893739	AC037471.2_1	exon	processed_pseudogene	chr15	20893383	20893980
chr15	20919131	20919391	NF1P1_intron_1	intron	unprocessed_pseudogene	chr15	20916798	20920400
chr15	20922851	20923164	NF1P1_intron_3	intron	unprocessed_pseudogene	chr15	20921931	20923164
chr15	20922030	20922550	NF1P1_intron_3	intron	unprocessed_pseudogene	chr15	20921931	20923164
chr15	20923165	20923265	NF1P1_4	exon	unprocessed_pseudogene	chr15	20923165	20923265
chr15	20923266	20923418	NF1P1_intron_4	intron	unprocessed_pseudogene	chr15	20923266	20923775
chr15	20924524	20924764	NF1P1_intron_5	intron	unprocessed_pseudogene	chr15	20923936	20926335
chr15	20926251	20926335	NF1P1_intron_5	intron	unprocessed_pseudogene	chr15	20923936	20926335
chr15	20926336	20926463	NF1P1_6	exon	unprocessed_pseudogene	chr15	20926336	20926463
chr15	20926464	20926502	NF1P1_intron_6	intron	unprocessed_pseudogene	chr15	20926464	20926605
chr15	20926968	20928163	NF1P1_intron_7	intron	unprocessed_pseudogene	chr15	20926773	20928867
chr15	20929614	20929799	NF1P1_intron_9	intron	unprocessed_pseudogene	chr15	20929379	20929955
chr15	20930712	20930948	NF1P1_intron_10	intron	unprocessed_pseudogene	chr15	20930078	20931229
chr15	20932037	20932181	NF1P1_intron_12	intron	unprocessed_pseudogene	chr15	20931901	20932181
chr15	20932182	20932322	NF1P1_13	exon	unprocessed_pseudogene	chr15	20932182	20932322
chr15	20932323	20932679	NF1P1_intron_13	intron	unprocessed_pseudogene	chr15	20932323	20932679
chr15	20932680	20932706	NF1P1_14	exon	unprocessed_pseudogene	chr15	20932680	20933120
chr15	20941482	20941571	LINC01193_intron_1	intron	lincRNA	chr15	20940767	20942373
chr15	20941934	20942373	LINC01193_intron_1	intron	lincRNA	chr15	20940767	20942373
chr15	20942374	20942560	LINC01193_2	exon	lincRNA	chr15	20942374	20942560
chr15	20942561	20942667	LINC01193_intron_2	intron	lincRNA	chr15	20942561	20972104
chr15	20944270	20945121	LINC01193_intron_2	intron	lincRNA	chr15	20942561	20972104
chr15	20948248	20948447	LINC01193_intron_2	intron	lincRNA	chr15	20942561	20972104
chr15	20952788	20953354	LINC01193_intron_2	intron	lincRNA	chr15	20942561	20972104
chr15	20953431	20953966	LINC01193_intron_2	intron	lincRNA	chr15	20942561	20972104
chr15	20954360	20954479	LINC01193_intron_2	intron	lincRNA	chr15	20942561	20972104
chr15	20955761	20956755	LINC01193_intron_2	intron	lincRNA	chr15	20942561	20972104
chr15	20963881	20964113	LINC01193_intron_2	intron	lincRNA	chr15	20942561	20972104
chr15	20964303	20964514	LINC01193_intron_2	intron	lincRNA	chr15	20942561	20972104
chr15	20964610	20965423	LINC01193_intron_2	intron	lincRNA	chr15	20942561	20972104
chr15	20967233	20967262	LINC01193_intron_2	intron	lincRNA	chr15	20942561	20972104
chr15	20967787	20967818	LINC01193_intron_2	intron	lincRNA	chr15	20942561	20972104
chr15	20969129	20969626	LINC01193_intron_2	intron	lincRNA	chr15	20942561	20972104
chr15	20969998	20970594	LINC01193_intron_2	intron	lincRNA	chr15	20942561	20972104
chr15	20970728	20971026	LINC01193_intron_2	intron	lincRNA	chr15	20942561	20972104
chr15	20973190	20973965	LINC01193_intron_3	intron	lincRNA	chr15	20972150	20979018
chr15	20974864	20975031	LINC01193_intron_3	intron	lincRNA	chr15	20972150	20979018
chr15	20977408	20977616	LINC01193_intron_3	intron	lincRNA	chr15	20972150	20979018
chr15	20979092	20979357	LINC01193_4	exon	lincRNA	chr15	20979019	20979357
chr15	20979358	20979607	LINC01193_intron_4	intron	lincRNA	chr15	20979358	20981821
chr15	20981981	20982013	LINC01193_intron_5	intron	lincRNA	chr15	20981981	20983098
chr15	20982050	20982430	LINC01193_intron_5	intron	lincRNA	chr15	20981981	20983098
chr15	20982925	20983098	LINC01193_intron_5	intron	lincRNA	chr15	20981981	20983098
chr15	20983099	20983287	LINC01193_6	exon	lincRNA	chr15	20983099	20983414
chr15	20985217	20985916	LINC01193_intron_6	intron	lincRNA	chr15	20983415	20990618
chr15	20969282	20969626	OR11J5P_1	exon	unprocessed_pseudogene	chr15	20969282	20970215
chr15	20969998	20970215	OR11J5P_1	exon	unprocessed_pseudogene	chr15	20969282	20970215
chr15	21012559	21012589	IGHD3OR15-3B_1	exon	IG_D_gene	chr15	21012559	21012589
chr15	21020458	21020557	FAM30C_2	exon	unprocessed_pseudogene	chr15	21020411	21020557
chr15	21020558	21020752	FAM30C_intron_2	intron	unprocessed_pseudogene	chr15	21020558	21020752
chr15	21020753	21020851	FAM30C_3	exon	unprocessed_pseudogene	chr15	21020753	21020851
chr15	21080812	21081060	BCAR1P2_1	exon	processed_pseudogene	chr15	21080812	21081447
chr15	21127770	21127991	AC126335.1_1	exon	lincRNA	chr15	21127698	21127991
chr15	21127992	21128565	AC126335.1_intron_1	intron	lincRNA	chr15	21127992	21129878
chr15	21128592	21128621	AC126335.1_intron_1	intron	lincRNA	chr15	21127992	21129878
chr15	21129404	21129736	AC126335.1_intron_1	intron	lincRNA	chr15	21127992	21129878
chr15	21150237	21150527	AC126335.2_1	exon	TEC	chr15	21148334	21152970
chr15	21152540	21152970	AC126335.2_1	exon	TEC	chr15	21148334	21152970
chr15	21165980	21166552	BMS1P16_intron_6	intron	unprocessed_pseudogene	chr15	21165822	21166691
chr15	21251205	21251416	AC068446.3_intron_1	intron	unprocessed_pseudogene	chr15	21250297	21257311
chr15	21252168	21252281	AC068446.3_intron_1	intron	unprocessed_pseudogene	chr15	21250297	21257311
chr15	21254111	21254226	AC068446.3_intron_1	intron	unprocessed_pseudogene	chr15	21250297	21257311
chr15	21254688	21254971	AC068446.3_intron_1	intron	unprocessed_pseudogene	chr15	21250297	21257311
chr15	21293653	21294982	AC068446.1_1	exon	processed_pseudogene	chr15	21293653	21295201
chr15	21298233	21299930	AC068446.2_1	exon	lincRNA	chr15	21298233	21300143
chr15	21300407	21301626	AC068446.2_intron_1	intron	lincRNA	chr15	21300144	21324986
chr15	21302710	21305568	AC068446.2_intron_1	intron	lincRNA	chr15	21300144	21324986
chr15	21305896	21306625	AC068446.2_intron_1	intron	lincRNA	chr15	21300144	21324986
chr15	21306884	21307028	AC068446.2_intron_1	intron	lincRNA	chr15	21300144	21324986
chr15	21307350	21309264	AC068446.2_intron_1	intron	lincRNA	chr15	21300144	21324986
chr15	21309324	21309833	AC068446.2_intron_1	intron	lincRNA	chr15	21300144	21324986
chr15	21310160	21310385	AC068446.2_intron_1	intron	lincRNA	chr15	21300144	21324986
chr15	21310750	21311095	AC068446.2_intron_1	intron	lincRNA	chr15	21300144	21324986
chr15	21311284	21313332	AC068446.2_intron_1	intron	lincRNA	chr15	21300144	21324986
chr15	21313587	21314302	AC068446.2_intron_1	intron	lincRNA	chr15	21300144	21324986
chr15	21316747	21317228	AC068446.2_intron_1	intron	lincRNA	chr15	21300144	21324986
chr15	21318416	21318846	AC068446.2_intron_1	intron	lincRNA	chr15	21300144	21324986
chr15	21319095	21319806	AC068446.2_intron_1	intron	lincRNA	chr15	21300144	21324986
chr15	21320135	21320429	AC068446.2_intron_1	intron	lincRNA	chr15	21300144	21324986
chr15	21320850	21320919	AC068446.2_intron_1	intron	lincRNA	chr15	21300144	21324986
chr15	21321341	21321563	AC068446.2_intron_1	intron	lincRNA	chr15	21300144	21324986
chr15	21321873	21322339	AC068446.2_intron_1	intron	lincRNA	chr15	21300144	21324986
chr15	21322462	21323082	AC068446.2_intron_1	intron	lincRNA	chr15	21300144	21324986
chr15	21324027	21324986	AC068446.2_intron_1	intron	lincRNA	chr15	21300144	21324986
chr15	21314692	21316617	AC068446.2_intron_1	intron	lincRNA	chr15	21300144	21324986
chr15	21324987	21325083	AC068446.2_2	exon	lincRNA	chr15	21324987	21325241
chr15	21307749	21307855	RNU6-1235P_1	exon	snRNA	chr15	21307749	21307855
chr15	21328844	21328980	AC060814.5_1	exon	lincRNA	chr15	21328380	21328980
chr15	21328981	21329542	AC060814.5_intron_1	intron	lincRNA	chr15	21328981	21343729
chr15	21329953	21330439	AC060814.5_intron_1	intron	lincRNA	chr15	21328981	21343729
chr15	21338771	21343729	AC060814.5_intron_1	intron	lincRNA	chr15	21328981	21343729
chr15	21331070	21338528	AC060814.5_intron_1	intron	lincRNA	chr15	21328981	21343729
chr15	21343730	21343881	AC060814.5_2	exon	lincRNA	chr15	21343730	21343881
chr15	21342171	21342687	AC060814.4_1	exon	lincRNA	chr15	21342171	21342687
chr15	21342688	21343400	AC060814.4_intron_1	intron	lincRNA	chr15	21342688	21343400
chr15	21343401	21343958	AC060814.4_2	exon	lincRNA	chr15	21343401	21343958
chr15	21344548	21345085	AC060814.1_1	exon	processed_pseudogene	chr15	21344548	21345085
chr15	21368459	21368611	AC060814.3_1	exon	lincRNA	chr15	21368459	21370621
chr15	21369028	21369966	AC060814.3_1	exon	lincRNA	chr15	21368459	21370621
chr15	21370371	21370621	AC060814.3_1	exon	lincRNA	chr15	21368459	21370621
chr15	21373152	21373881	CXADRP2_1	exon	processed_pseudogene	chr15	21372793	21373881
chr15	21382383	21382842	AC060814.2_1	exon	processed_pseudogene	chr15	21382383	21382842
chr15	21383821	21383869	GRAMD4P6_1	exon	processed_pseudogene	chr15	21383821	21384064
chr15	21406385	21406459	MIR3118-3_1	exon	miRNA	chr15	21406385	21406459
chr15	21408982	21409118	POTEB3_1	CDS	protein_coding	chr15	21408982	21409195
chr15	21409165	21409195	POTEB3_1	CDS	protein_coding	chr15	21408982	21409195
chr15	21409196	21409220	POTEB3_intron_1	intron	protein_coding	chr15	21409196	21410876
chr15	21409500	21409662	POTEB3_intron_1	intron	protein_coding	chr15	21409196	21410876
chr15	21410292	21410512	POTEB3_intron_1	intron	protein_coding	chr15	21409196	21410876
chr15	21411113	21413429	POTEB3_intron_2	intron	protein_coding	chr15	21411002	21419462
chr15	21414085	21414140	POTEB3_intron_2	intron	protein_coding	chr15	21411002	21419462
chr15	21414654	21417032	POTEB3_intron_2	intron	protein_coding	chr15	21411002	21419462
chr15	21417315	21417747	POTEB3_intron_2	intron	protein_coding	chr15	21411002	21419462
chr15	21418071	21419247	POTEB3_intron_2	intron	protein_coding	chr15	21411002	21419462
chr15	21420073	21420642	POTEB3_intron_3	intron	protein_coding	chr15	21419631	21420672
chr15	21421078	21421185	POTEB3_intron_4	intron	protein_coding	chr15	21420719	21422118
chr15	21421420	21421853	POTEB3_intron_4	intron	protein_coding	chr15	21420719	21422118
chr15	21422131	21422190	POTEB3_5	CDS	protein_coding	chr15	21422119	21422190
chr15	21422191	21422551	POTEB3_intron_5	intron	protein_coding	chr15	21422191	21427683
chr15	21423335	21424805	POTEB3_intron_5	intron	protein_coding	chr15	21422191	21427683
chr15	21425252	21426000	POTEB3_intron_5	intron	protein_coding	chr15	21422191	21427683
chr15	21426617	21427683	POTEB3_intron_5	intron	protein_coding	chr15	21422191	21427683
chr15	21427684	21427755	POTEB3_6	CDS	protein_coding	chr15	21427684	21427755
chr15	21427756	21429068	POTEB3_intron_6	intron	protein_coding	chr15	21427756	21430262
chr15	21429090	21429148	POTEB3_intron_6	intron	protein_coding	chr15	21427756	21430262
chr15	21429261	21430262	POTEB3_intron_6	intron	protein_coding	chr15	21427756	21430262
chr15	21430263	21430401	POTEB3_7	CDS	protein_coding	chr15	21430263	21430401
chr15	21431125	21431737	POTEB3_intron_7	intron	protein_coding	chr15	21430402	21431737
chr15	21430402	21430679	POTEB3_intron_7	intron	protein_coding	chr15	21430402	21431737
chr15	21431738	21431845	POTEB3_8	CDS	protein_coding	chr15	21431738	21431845
chr15	21431846	21433077	POTEB3_intron_8	intron	protein_coding	chr15	21431846	21434659
chr15	21433817	21433857	POTEB3_intron_8	intron	protein_coding	chr15	21431846	21434659
chr15	21434660	21434834	POTEB3_9	CDS	protein_coding	chr15	21434660	21434834
chr15	21434835	21434992	POTEB3_intron_9	intron	protein_coding	chr15	21434835	21434992
chr15	21434993	21435108	POTEB3_10	CDS	protein_coding	chr15	21434993	21435108
chr15	21435109	21437721	POTEB3_intron_10	intron	protein_coding	chr15	21435109	21439489
chr15	21438106	21439489	POTEB3_intron_10	intron	protein_coding	chr15	21435109	21439489
chr15	21439490	21439722	POTEB3_11	CDS	protein_coding	chr15	21439490	21440011
chr15	21490364	21490469	NF1P9_1	exon	transcribed_unprocessed_pseudogene	chr15	21490364	21490469
chr15	21490470	21491776	NF1P9_intron_1	intron	transcribed_unprocessed_pseudogene	chr15	21490470	21494104
chr15	21492364	21493698	NF1P9_intron_1	intron	transcribed_unprocessed_pseudogene	chr15	21490470	21494104
chr15	21494130	21494251	NF1P9_2	exon	transcribed_unprocessed_pseudogene	chr15	21494105	21494251
chr15	21494252	21494596	NF1P9_intron_2	intron	transcribed_unprocessed_pseudogene	chr15	21494252	21495480
chr15	21494903	21495127	NF1P9_intron_2	intron	transcribed_unprocessed_pseudogene	chr15	21494252	21495480
chr15	21495531	21495592	NF1P9_3	exon	transcribed_unprocessed_pseudogene	chr15	21495481	21495592
chr15	21495593	21496863	NF1P9_intron_3	intron	transcribed_unprocessed_pseudogene	chr15	21495593	21496863
chr15	21496864	21496953	NF1P9_4	exon	transcribed_unprocessed_pseudogene	chr15	21496864	21496953
chr15	21497754	21498226	NF1P9_intron_4	intron	transcribed_unprocessed_pseudogene	chr15	21496954	21498226
chr15	21496954	21497484	NF1P9_intron_4	intron	transcribed_unprocessed_pseudogene	chr15	21496954	21498226
chr15	21498227	21498267	NF1P9_5	exon	transcribed_unprocessed_pseudogene	chr15	21498227	21498267
chr15	21498268	21500049	NF1P9_intron_5	intron	transcribed_unprocessed_pseudogene	chr15	21498268	21500049
chr15	21500050	21500164	NF1P9_6	exon	transcribed_unprocessed_pseudogene	chr15	21500050	21500164
chr15	21500165	21500306	NF1P9_intron_6	intron	transcribed_unprocessed_pseudogene	chr15	21500165	21500306
chr15	21500307	21500473	NF1P9_7	exon	transcribed_unprocessed_pseudogene	chr15	21500307	21500473
chr15	21500474	21502392	NF1P9_intron_7	intron	transcribed_unprocessed_pseudogene	chr15	21500474	21502568
chr15	21502818	21502896	NF1P9_intron_8	intron	transcribed_unprocessed_pseudogene	chr15	21502778	21502896
chr15	21502897	21503079	NF1P9_9	exon	transcribed_unprocessed_pseudogene	chr15	21502897	21503079
chr15	21503080	21503446	NF1P9_intron_9	intron	transcribed_unprocessed_pseudogene	chr15	21503080	21503650
chr15	21503737	21503772	NF1P9_10	exon	transcribed_unprocessed_pseudogene	chr15	21503651	21503772
chr15	21503773	21504918	NF1P9_intron_10	intron	transcribed_unprocessed_pseudogene	chr15	21503773	21504924
chr15	21505233	21505382	NF1P9_intron_11	intron	transcribed_unprocessed_pseudogene	chr15	21505010	21505471
chr15	21505597	21505875	NF1P9_intron_12	intron	transcribed_unprocessed_pseudogene	chr15	21505595	21505875
chr15	21505876	21506016	NF1P9_13	exon	transcribed_unprocessed_pseudogene	chr15	21505876	21506016
chr15	21506017	21506373	NF1P9_intron_13	intron	transcribed_unprocessed_pseudogene	chr15	21506017	21506373
chr15	21506374	21506814	NF1P9_14	exon	transcribed_unprocessed_pseudogene	chr15	21506374	21506814
chr15	21506815	21508203	NF1P9_intron_14	intron	transcribed_unprocessed_pseudogene	chr15	21506815	21508203
chr15	21508204	21508288	NF1P9_15	exon	transcribed_unprocessed_pseudogene	chr15	21508204	21508288
chr15	21508289	21508521	NF1P9_intron_15	intron	transcribed_unprocessed_pseudogene	chr15	21508289	21508521
chr15	21508522	21508595	NF1P9_16	exon	transcribed_unprocessed_pseudogene	chr15	21508522	21508595
chr15	21508596	21509129	NF1P9_intron_16	intron	transcribed_unprocessed_pseudogene	chr15	21508596	21509129
chr15	21509130	21509301	NF1P9_17	exon	transcribed_unprocessed_pseudogene	chr15	21509130	21509404
chr15	21513959	21514040	MIR5701-2_1	exon	miRNA	chr15	21513959	21514040
chr15	21543308	21544008	AC183088.1_1	exon	unprocessed_pseudogene	chr15	21542990	21544008
chr15	21580344	21582113	LINC02203_intron_1	intron	protein_coding	chr15	21580011	21595604
chr15	21582546	21583227	LINC02203_intron_1	intron	protein_coding	chr15	21580011	21595604
chr15	21583674	21585187	LINC02203_intron_1	intron	protein_coding	chr15	21580011	21595604
chr15	21585613	21587584	LINC02203_intron_1	intron	protein_coding	chr15	21580011	21595604
chr15	21588018	21588419	LINC02203_intron_1	intron	protein_coding	chr15	21580011	21595604
chr15	21588680	21588739	LINC02203_intron_1	intron	protein_coding	chr15	21580011	21595604
chr15	21588787	21589594	LINC02203_intron_1	intron	protein_coding	chr15	21580011	21595604
chr15	21590043	21590612	LINC02203_intron_1	intron	protein_coding	chr15	21580011	21595604
chr15	21590850	21592308	LINC02203_intron_1	intron	protein_coding	chr15	21580011	21595604
chr15	21594839	21595604	LINC02203_intron_1	intron	protein_coding	chr15	21580011	21595604
chr15	21592591	21594395	LINC02203_intron_1	intron	protein_coding	chr15	21580011	21595604
chr15	21595605	21595700	LINC02203_UTR_2	five_prime_UTR	protein_coding	chr15	21595605	21595700
chr15	21595701	21596012	LINC02203_intron_2	intron	protein_coding	chr15	21595701	21609078
chr15	21596437	21598810	LINC02203_intron_2	intron	protein_coding	chr15	21595701	21609078
chr15	21599238	21599867	LINC02203_intron_2	intron	protein_coding	chr15	21595701	21609078
chr15	21600286	21600423	LINC02203_intron_2	intron	protein_coding	chr15	21595701	21609078
chr15	21601413	21603358	LINC02203_intron_2	intron	protein_coding	chr15	21595701	21609078
chr15	21603787	21607748	LINC02203_intron_2	intron	protein_coding	chr15	21595701	21609078
chr15	21608152	21608805	LINC02203_intron_2	intron	protein_coding	chr15	21595701	21609078
chr15	21609232	21609468	LINC02203_UTR_3	five_prime_UTR	protein_coding	chr15	21609079	21609468
chr15	21609469	21609935	LINC02203_intron_3	intron	protein_coding	chr15	21609469	21616128
chr15	21610849	21611271	LINC02203_intron_3	intron	protein_coding	chr15	21609469	21616128
chr15	21611862	21612964	LINC02203_intron_3	intron	protein_coding	chr15	21609469	21616128
chr15	21613787	21614272	LINC02203_intron_3	intron	protein_coding	chr15	21609469	21616128
chr15	21614720	21616128	LINC02203_intron_3	intron	protein_coding	chr15	21609469	21616128
chr15	21616129	21616225	LINC02203_UTR_4	five_prime_UTR	protein_coding	chr15	21616129	21616225
chr15	21616226	21616728	LINC02203_intron_4	intron	protein_coding	chr15	21616226	21616728
chr15	21616729	21616818	LINC02203_UTR_5	five_prime_UTR	protein_coding	chr15	21616729	21616818
chr15	21616819	21617039	LINC02203_intron_5	intron	protein_coding	chr15	21616819	21617039
chr15	21617040	21617101	LINC02203_UTR_6	five_prime_UTR	protein_coding	chr15	21617040	21617244
chr15	21617658	21618151	LINC02203_intron_6	intron	protein_coding	chr15	21617245	21651924
chr15	21618595	21619666	LINC02203_intron_6	intron	protein_coding	chr15	21617245	21651924
chr15	21620430	21620499	LINC02203_intron_6	intron	protein_coding	chr15	21617245	21651924
chr15	21620919	21621535	LINC02203_intron_6	intron	protein_coding	chr15	21617245	21651924
chr15	21621995	21622701	LINC02203_intron_6	intron	protein_coding	chr15	21617245	21651924
chr15	21622961	21623069	LINC02203_intron_6	intron	protein_coding	chr15	21617245	21651924
chr15	21627687	21628049	LINC02203_intron_6	intron	protein_coding	chr15	21617245	21651924
chr15	21630253	21630409	LINC02203_intron_6	intron	protein_coding	chr15	21617245	21651924
chr15	21631232	21631285	LINC02203_intron_6	intron	protein_coding	chr15	21617245	21651924
chr15	21631910	21633238	LINC02203_intron_6	intron	protein_coding	chr15	21617245	21651924
chr15	21633593	21634392	LINC02203_intron_6	intron	protein_coding	chr15	21617245	21651924
chr15	21634963	21635515	LINC02203_intron_6	intron	protein_coding	chr15	21617245	21651924
chr15	21635677	21635833	LINC02203_intron_6	intron	protein_coding	chr15	21617245	21651924
chr15	21636264	21636466	LINC02203_intron_6	intron	protein_coding	chr15	21617245	21651924
chr15	21636906	21637200	LINC02203_intron_6	intron	protein_coding	chr15	21617245	21651924
chr15	21637666	21638112	LINC02203_intron_6	intron	protein_coding	chr15	21617245	21651924
chr15	21638522	21638627	LINC02203_intron_6	intron	protein_coding	chr15	21617245	21651924
chr15	21638917	21640535	LINC02203_intron_6	intron	protein_coding	chr15	21617245	21651924
chr15	21641002	21641097	LINC02203_intron_6	intron	protein_coding	chr15	21617245	21651924
chr15	21641346	21641828	LINC02203_intron_6	intron	protein_coding	chr15	21617245	21651924
chr15	21642653	21642677	LINC02203_intron_6	intron	protein_coding	chr15	21617245	21651924
chr15	21645515	21648525	LINC02203_intron_6	intron	protein_coding	chr15	21617245	21651924
chr15	21648775	21650060	LINC02203_intron_6	intron	protein_coding	chr15	21617245	21651924
chr15	21650474	21651924	LINC02203_intron_6	intron	protein_coding	chr15	21617245	21651924
chr15	21643179	21645260	LINC02203_intron_6	intron	protein_coding	chr15	21617245	21651924
chr15	21623512	21627437	LINC02203_intron_6	intron	protein_coding	chr15	21617245	21651924
chr15	21651934	21652422	LINC02203_1	CDS	protein_coding	chr15	21651934	21652885
chr15	21652704	21652885	LINC02203_1	CDS	protein_coding	chr15	21651934	21652885
chr15	21652885	21653101	LINC02203_UTR_8	three_prime_UTR	protein_coding	chr15	21652885	21653276
chr15	21574225	21574841	AC135068.5_1	exon	unprocessed_pseudogene	chr15	21574225	21575207
chr15	21595684	21596012	OR11K1P_1	exon	unprocessed_pseudogene	chr15	21595684	21596526
chr15	21596437	21596526	OR11K1P_1	exon	unprocessed_pseudogene	chr15	21595684	21596526
chr15	21683038	21683962	AC135068.4_1	exon	unprocessed_pseudogene	chr15	21683038	21683962
chr15	21703428	21703898	AC135068.7_1	exon	lincRNA	chr15	21703428	21703898
chr15	21703899	21705529	AC135068.7_intron_1	intron	lincRNA	chr15	21703899	21705529
chr15	21705530	21705627	AC135068.7_2	exon	lincRNA	chr15	21705530	21705627
chr15	21709649	21710270	AC135068.6_1	exon	processed_pseudogene	chr15	21709649	21710270
chr15	21717808	21718114	AC135068.8_1	exon	IG_V_gene	chr15	21717808	21718114
chr15	21718115	21718198	AC135068.8_intron_1	intron	IG_V_gene	chr15	21718115	21718198
chr15	21718199	21718245	AC135068.8_2	exon	IG_V_gene	chr15	21718199	21718245
chr15	21735506	21735814	AC135068.9_1	exon	IG_V_pseudogene	chr15	21735506	21735814
chr15	21735815	21735898	AC135068.9_intron_1	intron	IG_V_pseudogene	chr15	21735815	21735898
chr15	21735899	21735945	AC135068.9_2	exon	IG_V_pseudogene	chr15	21735899	21735945
chr15	21752278	21752338	AC134981.1_1	exon	IG_V_pseudogene	chr15	21752278	21752582
chr15	21846347	21846560	POTEB_1	CDS	protein_coding	chr15	21846347	21846560
chr15	21846561	21846618	POTEB_intron_1	intron	protein_coding	chr15	21846561	21848197
chr15	21847607	21848197	POTEB_intron_1	intron	protein_coding	chr15	21846561	21848197
chr15	21848198	21848322	POTEB_2	CDS	protein_coding	chr15	21848198	21848322
chr15	21848323	21848891	POTEB_intron_2	intron	protein_coding	chr15	21848323	21856790
chr15	21850545	21850665	POTEB_intron_2	intron	protein_coding	chr15	21848323	21856790
chr15	21852091	21852445	POTEB_intron_2	intron	protein_coding	chr15	21848323	21856790
chr15	21853242	21853305	POTEB_intron_2	intron	protein_coding	chr15	21848323	21856790
chr15	21853376	21853961	POTEB_intron_2	intron	protein_coding	chr15	21848323	21856790
chr15	21855713	21856548	POTEB_intron_2	intron	protein_coding	chr15	21848323	21856790
chr15	21857314	21858002	POTEB_intron_3	intron	protein_coding	chr15	21856959	21858002
chr15	21858003	21858048	POTEB_4	CDS	protein_coding	chr15	21858003	21858048
chr15	21858049	21858526	POTEB_intron_4	intron	protein_coding	chr15	21858049	21859450
chr15	21859289	21859450	POTEB_intron_4	intron	protein_coding	chr15	21858049	21859450
chr15	21859451	21859522	POTEB_5	CDS	protein_coding	chr15	21859451	21859522
chr15	21859523	21861461	POTEB_intron_5	intron	protein_coding	chr15	21859523	21865014
chr15	21861466	21861491	POTEB_intron_5	intron	protein_coding	chr15	21859523	21865014
chr15	21861498	21862057	POTEB_intron_5	intron	protein_coding	chr15	21859523	21865014
chr15	21862682	21862960	POTEB_intron_5	intron	protein_coding	chr15	21859523	21865014
chr15	21863345	21863449	POTEB_intron_5	intron	protein_coding	chr15	21859523	21865014
chr15	21863541	21863675	POTEB_intron_5	intron	protein_coding	chr15	21859523	21865014
chr15	21863697	21863736	POTEB_intron_5	intron	protein_coding	chr15	21859523	21865014
chr15	21863765	21864922	POTEB_intron_5	intron	protein_coding	chr15	21859523	21865014
chr15	21866100	21867595	POTEB_intron_6	intron	protein_coding	chr15	21865087	21867595
chr15	21867596	21867734	POTEB_7	CDS	protein_coding	chr15	21867596	21867734
chr15	21867735	21868006	POTEB_intron_7	intron	protein_coding	chr15	21867735	21869070
chr15	21869303	21869717	POTEB_intron_8	intron	protein_coding	chr15	21869179	21872005
chr15	21870792	21870921	POTEB_intron_8	intron	protein_coding	chr15	21869179	21872005
chr15	21872068	21872180	POTEB_9	CDS	protein_coding	chr15	21872006	21872180
chr15	21872181	21872338	POTEB_intron_9	intron	protein_coding	chr15	21872181	21872338
chr15	21872339	21872454	POTEB_10	CDS	protein_coding	chr15	21872339	21872454
chr15	21873876	21874788	POTEB_intron_10	intron	protein_coding	chr15	21872455	21876835
chr15	21875528	21876675	POTEB_intron_10	intron	protein_coding	chr15	21872455	21876835
chr15	21872455	21873718	POTEB_intron_10	intron	protein_coding	chr15	21872455	21876835
chr15	21876930	21877246	POTEB_11	CDS	protein_coding	chr15	21876836	21877246
chr15	21877246	21877298	POTEB_UTR_2	five_prime_UTR	protein_coding	chr15	21877246	21877298
chr15	21911559	21911912	ZNF519P3_1	exon	unprocessed_pseudogene	chr15	21911559	21912590
chr15	21927911	21927946	NF1P2_intron_1	intron	unprocessed_pseudogene	chr15	21927763	21931396
chr15	21928096	21928237	NF1P2_intron_1	intron	unprocessed_pseudogene	chr15	21927763	21931396
chr15	21932968	21933254	NF1P2_intron_3	intron	unprocessed_pseudogene	chr15	21932909	21934752
chr15	21937219	21937341	NF1P2_intron_4	intron	unprocessed_pseudogene	chr15	21934913	21937341
chr15	21937342	21937445	NF1P2_5	exon	unprocessed_pseudogene	chr15	21937342	21937445
chr15	21937446	21937587	NF1P2_intron_5	intron	unprocessed_pseudogene	chr15	21937446	21937587
chr15	21937588	21937754	NF1P2_6	exon	unprocessed_pseudogene	chr15	21937588	21937754
chr15	21937755	21937889	NF1P2_intron_6	intron	unprocessed_pseudogene	chr15	21937755	21939849
chr15	21938153	21939685	NF1P2_intron_6	intron	unprocessed_pseudogene	chr15	21937755	21939849
chr15	21940123	21940177	NF1P2_intron_7	intron	unprocessed_pseudogene	chr15	21940059	21940177
chr15	21940178	21940360	NF1P2_8	exon	unprocessed_pseudogene	chr15	21940178	21940360
chr15	21940361	21940609	NF1P2_intron_8	intron	unprocessed_pseudogene	chr15	21940361	21940937
chr15	21941958	21942144	NF1P2_intron_9	intron	unprocessed_pseudogene	chr15	21941060	21942211
chr15	21943621	21943660	NF1P2_intron_12	intron	unprocessed_pseudogene	chr15	21943304	21943660
chr15	21943661	21944101	NF1P2_13	exon	unprocessed_pseudogene	chr15	21943661	21944101
chr15	21944102	21944216	NF1P2_intron_13	intron	unprocessed_pseudogene	chr15	21944102	21945490
chr15	21944991	21945490	NF1P2_intron_13	intron	unprocessed_pseudogene	chr15	21944102	21945490
chr15	21945491	21945575	NF1P2_14	exon	unprocessed_pseudogene	chr15	21945491	21945575
chr15	21945576	21945808	NF1P2_intron_14	intron	unprocessed_pseudogene	chr15	21945576	21945808
chr15	21945809	21945882	NF1P2_15	exon	unprocessed_pseudogene	chr15	21945809	21945882
chr15	21945883	21946416	NF1P2_intron_15	intron	unprocessed_pseudogene	chr15	21945883	21946416
chr15	21946417	21946569	NF1P2_16	exon	unprocessed_pseudogene	chr15	21946417	21946641
chr15	21971706	21972645	OR11J7P_1	exon	unprocessed_pseudogene	chr15	21971706	21972645
chr15	21980329	21981245	OR11J6P_1	exon	unprocessed_pseudogene	chr15	21980277	21981245
chr15	22009547	22009752	OR11H3P_1	exon	unprocessed_pseudogene	chr15	22009547	22010529
chr15	22015989	22016262	AC134980.3_intron_1	intron	protein_coding	chr15	22015332	22030924
chr15	22016856	22017233	AC134980.3_intron_1	intron	protein_coding	chr15	22015332	22030924
chr15	22019016	22019413	AC134980.3_intron_1	intron	protein_coding	chr15	22015332	22030924
chr15	22021599	22022081	AC134980.3_intron_1	intron	protein_coding	chr15	22015332	22030924
chr15	22023940	22024877	AC134980.3_intron_1	intron	protein_coding	chr15	22015332	22030924
chr15	22026404	22027555	AC134980.3_intron_1	intron	protein_coding	chr15	22015332	22030924
chr15	22028587	22029003	AC134980.3_intron_1	intron	protein_coding	chr15	22015332	22030924
chr15	22020079	22020872	AC134980.3_intron_1	intron	protein_coding	chr15	22015332	22030924
chr15	22032888	22033562	AC134980.3_intron_2	intron	protein_coding	chr15	22031021	22044435
chr15	22034402	22034461	AC134980.3_intron_2	intron	protein_coding	chr15	22031021	22044435
chr15	22036825	22036986	AC134980.3_intron_2	intron	protein_coding	chr15	22031021	22044435
chr15	22037090	22038769	AC134980.3_intron_2	intron	protein_coding	chr15	22031021	22044435
chr15	22039762	22041162	AC134980.3_intron_2	intron	protein_coding	chr15	22031021	22044435
chr15	22041634	22041800	AC134980.3_intron_2	intron	protein_coding	chr15	22031021	22044435
chr15	22043229	22043535	AC134980.3_intron_2	intron	protein_coding	chr15	22031021	22044435
chr15	22043626	22043732	AC134980.3_intron_2	intron	protein_coding	chr15	22031021	22044435
chr15	22043906	22044008	AC134980.3_intron_2	intron	protein_coding	chr15	22031021	22044435
chr15	22044073	22044435	AC134980.3_intron_2	intron	protein_coding	chr15	22031021	22044435
chr15	22044436	22044669	AC134980.3_UTR_3	five_prime_UTR	protein_coding	chr15	22044436	22044825
chr15	22046386	22046613	AC134980.3_intron_3	intron	protein_coding	chr15	22044826	22058719
chr15	22046645	22046724	AC134980.3_intron_3	intron	protein_coding	chr15	22044826	22058719
chr15	22046894	22047005	AC134980.3_intron_3	intron	protein_coding	chr15	22044826	22058719
chr15	22047039	22048018	AC134980.3_intron_3	intron	protein_coding	chr15	22044826	22058719
chr15	22058037	22058218	AC134980.3_intron_3	intron	protein_coding	chr15	22044826	22058719
chr15	22060269	22060847	AC134980.3_intron_6	intron	protein_coding	chr15	22059836	22094511
chr15	22064398	22064715	AC134980.3_intron_6	intron	protein_coding	chr15	22059836	22094511
chr15	22066072	22066298	AC134980.3_intron_6	intron	protein_coding	chr15	22059836	22094511
chr15	22066424	22066740	AC134980.3_intron_6	intron	protein_coding	chr15	22059836	22094511
chr15	22067383	22067407	AC134980.3_intron_6	intron	protein_coding	chr15	22059836	22094511
chr15	22067429	22067592	AC134980.3_intron_6	intron	protein_coding	chr15	22059836	22094511
chr15	22067657	22068165	AC134980.3_intron_6	intron	protein_coding	chr15	22059836	22094511
chr15	22070266	22070475	AC134980.3_intron_6	intron	protein_coding	chr15	22059836	22094511
chr15	22075209	22075498	AC134980.3_intron_6	intron	protein_coding	chr15	22059836	22094511
chr15	22076164	22076993	AC134980.3_intron_6	intron	protein_coding	chr15	22059836	22094511
chr15	22080735	22080892	AC134980.3_intron_6	intron	protein_coding	chr15	22059836	22094511
chr15	22082357	22082446	AC134980.3_intron_6	intron	protein_coding	chr15	22059836	22094511
chr15	22082879	22083282	AC134980.3_intron_6	intron	protein_coding	chr15	22059836	22094511
chr15	22083373	22083429	AC134980.3_intron_6	intron	protein_coding	chr15	22059836	22094511
chr15	22083450	22083479	AC134980.3_intron_6	intron	protein_coding	chr15	22059836	22094511
chr15	22086176	22086787	AC134980.3_intron_6	intron	protein_coding	chr15	22059836	22094511
chr15	22087164	22087465	AC134980.3_intron_6	intron	protein_coding	chr15	22059836	22094511
chr15	22089170	22090740	AC134980.3_intron_6	intron	protein_coding	chr15	22059836	22094511
chr15	22091990	22092288	AC134980.3_intron_6	intron	protein_coding	chr15	22059836	22094511
chr15	22093318	22094511	AC134980.3_intron_6	intron	protein_coding	chr15	22059836	22094511
chr15	22094521	22094736	AC134980.3_1	CDS	protein_coding	chr15	22094521	22095472
chr15	22094765	22094815	AC134980.3_1	CDS	protein_coding	chr15	22094521	22095472
chr15	22145939	22146409	AC010760.1_1	exon	lincRNA	chr15	22145939	22146409
chr15	22146410	22147920	AC010760.1_intron_1	intron	lincRNA	chr15	22146410	22148151
chr15	22147972	22148151	AC010760.1_intron_1	intron	lincRNA	chr15	22146410	22148151
chr15	22148152	22148226	AC010760.1_2	exon	lincRNA	chr15	22148152	22148226
chr15	22152276	22152897	RPS8P10_1	exon	unprocessed_pseudogene	chr15	22152276	22152897
chr15	22160431	22160737	IGHV1OR15-1_1	exon	IG_V_gene	chr15	22160431	22160737
chr15	22160738	22160821	IGHV1OR15-1_intron_1	intron	IG_V_gene	chr15	22160738	22160821
chr15	22160822	22160868	IGHV1OR15-1_2	exon	IG_V_gene	chr15	22160822	22160868
chr15	22178107	22178411	IGHV1OR15-3_1	exon	IG_V_pseudogene	chr15	22178107	22178411
chr15	22178412	22178495	IGHV1OR15-3_intron_1	intron	IG_V_pseudogene	chr15	22178412	22178495
chr15	22178496	22178542	IGHV1OR15-3_2	exon	IG_V_pseudogene	chr15	22178496	22178542
chr15	22185318	22185355	IGHV4OR15-8_intron_1	intron	IG_V_gene	chr15	22185274	22185355
chr15	22185356	22185402	IGHV4OR15-8_2	exon	IG_V_gene	chr15	22185356	22185402
chr15	22194885	22195072	IGHV1OR15-4_1	exon	IG_V_pseudogene	chr15	22194885	22195189
chr15	22360639	22360918	AC100757.2_1	exon	unprocessed_pseudogene	chr15	22360639	22360918
chr15	22372068	22372270	AC100757.1_1	exon	processed_pseudogene	chr15	22371736	22373570
chr15	22372867	22373570	AC100757.1_1	exon	processed_pseudogene	chr15	22371736	22373570
chr15	22401622	22402131	SPATA31E3P_intron_1	intron	unprocessed_pseudogene	chr15	22401408	22402131
chr15	22402132	22402190	SPATA31E3P_2	exon	unprocessed_pseudogene	chr15	22402132	22402190
chr15	22402191	22402739	SPATA31E3P_intron_2	intron	unprocessed_pseudogene	chr15	22402191	22402739
chr15	22402740	22402801	SPATA31E3P_3	exon	unprocessed_pseudogene	chr15	22402740	22402801
chr15	22402802	22403048	SPATA31E3P_intron_3	intron	unprocessed_pseudogene	chr15	22402802	22403048
chr15	22403049	22406944	SPATA31E3P_4	exon	unprocessed_pseudogene	chr15	22403049	22406944
chr15	22427039	22427818	GOLGA8DP_1	exon	transcribed_unprocessed_pseudogene	chr15	22427039	22427818
chr15	22427819	22427902	GOLGA8DP_intron_1	intron	transcribed_unprocessed_pseudogene	chr15	22427819	22427902
chr15	22427903	22428056	GOLGA8DP_2	exon	transcribed_unprocessed_pseudogene	chr15	22427903	22428056
chr15	22428057	22428144	GOLGA8DP_intron_2	intron	transcribed_unprocessed_pseudogene	chr15	22428057	22428144
chr15	22428145	22428246	GOLGA8DP_3	exon	transcribed_unprocessed_pseudogene	chr15	22428145	22428246
chr15	22428247	22428327	GOLGA8DP_intron_3	intron	transcribed_unprocessed_pseudogene	chr15	22428247	22428327
chr15	22428328	22428429	GOLGA8DP_4	exon	transcribed_unprocessed_pseudogene	chr15	22428328	22428429
chr15	22428430	22428996	GOLGA8DP_intron_4	intron	transcribed_unprocessed_pseudogene	chr15	22428430	22428996
chr15	22428997	22429089	GOLGA8DP_5	exon	transcribed_unprocessed_pseudogene	chr15	22428997	22429089
chr15	22429090	22429439	GOLGA8DP_intron_5	intron	transcribed_unprocessed_pseudogene	chr15	22429090	22429519
chr15	22429695	22430963	GOLGA8DP_intron_6	intron	transcribed_unprocessed_pseudogene	chr15	22429597	22430963
chr15	22430964	22431033	GOLGA8DP_7	exon	transcribed_unprocessed_pseudogene	chr15	22430964	22431033
chr15	22431034	22431299	GOLGA8DP_intron_7	intron	transcribed_unprocessed_pseudogene	chr15	22431034	22431299
chr15	22431300	22431557	GOLGA8DP_8	exon	transcribed_unprocessed_pseudogene	chr15	22431300	22431557
chr15	22431558	22431684	GOLGA8DP_intron_8	intron	transcribed_unprocessed_pseudogene	chr15	22431558	22431925
chr15	22432015	22432208	GOLGA8DP_intron_9	intron	transcribed_unprocessed_pseudogene	chr15	22432015	22432208
chr15	22432209	22432317	GOLGA8DP_10	exon	transcribed_unprocessed_pseudogene	chr15	22432209	22432317
chr15	22432318	22432422	GOLGA8DP_intron_10	intron	transcribed_unprocessed_pseudogene	chr15	22432318	22432422
chr15	22432423	22432513	GOLGA8DP_11	exon	transcribed_unprocessed_pseudogene	chr15	22432423	22432513
chr15	22432514	22433532	GOLGA8DP_intron_11	intron	transcribed_unprocessed_pseudogene	chr15	22432514	22433532
chr15	22433533	22433643	GOLGA8DP_12	exon	transcribed_unprocessed_pseudogene	chr15	22433533	22433643
chr15	22433644	22433737	GOLGA8DP_intron_12	intron	transcribed_unprocessed_pseudogene	chr15	22433644	22433737
chr15	22433738	22433823	GOLGA8DP_13	exon	transcribed_unprocessed_pseudogene	chr15	22433738	22433823
chr15	22433824	22433910	GOLGA8DP_intron_13	intron	transcribed_unprocessed_pseudogene	chr15	22433824	22433910
chr15	22433911	22434271	GOLGA8DP_14	exon	transcribed_unprocessed_pseudogene	chr15	22433911	22434271
chr15	22434571	22435125	GOLGA8DP_intron_14	intron	transcribed_unprocessed_pseudogene	chr15	22434272	22435125
chr15	22435126	22435207	GOLGA8DP_15	exon	transcribed_unprocessed_pseudogene	chr15	22435126	22435207
chr15	22435208	22435389	GOLGA8DP_intron_15	intron	transcribed_unprocessed_pseudogene	chr15	22435208	22435389
chr15	22435390	22435450	GOLGA8DP_16	exon	transcribed_unprocessed_pseudogene	chr15	22435390	22435450
chr15	22435451	22436034	GOLGA8DP_intron_16	intron	transcribed_unprocessed_pseudogene	chr15	22435451	22436034
chr15	22436035	22436155	GOLGA8DP_17	exon	transcribed_unprocessed_pseudogene	chr15	22436035	22436155
chr15	22436156	22436188	GOLGA8DP_intron_17	intron	transcribed_unprocessed_pseudogene	chr15	22436156	22436873
chr15	22436659	22436873	GOLGA8DP_intron_17	intron	transcribed_unprocessed_pseudogene	chr15	22436156	22436873
chr15	22436874	22436932	GOLGA8DP_18	exon	transcribed_unprocessed_pseudogene	chr15	22436874	22436932
chr15	22436933	22437853	GOLGA8DP_intron_18	intron	transcribed_unprocessed_pseudogene	chr15	22436933	22437853
chr15	22437854	22437902	GOLGA8DP_19	exon	transcribed_unprocessed_pseudogene	chr15	22437854	22437902
chr15	22451209	22451365	AC100757.3_1	exon	unprocessed_pseudogene	chr15	22451209	22451365
chr15	22451366	22452699	AC100757.3_intron_1	intron	unprocessed_pseudogene	chr15	22451366	22453027
chr15	22453045	22453150	AC100757.3_2	exon	unprocessed_pseudogene	chr15	22453028	22454210
chr15	22453679	22454210	AC100757.3_2	exon	unprocessed_pseudogene	chr15	22453028	22454210
chr15	22454211	22455086	AC100757.3_intron_2	intron	unprocessed_pseudogene	chr15	22454211	22455086
chr15	22455087	22455154	AC100757.3_3	exon	unprocessed_pseudogene	chr15	22455087	22455154
chr15	22458903	22458993	GOLGA6L22_UTR_1	five_prime_UTR	protein_coding	chr15	22458903	22458993
chr15	22458993	22459021	GOLGA6L22_1	CDS	protein_coding	chr15	22458993	22459173
chr15	22459136	22459173	GOLGA6L22_1	CDS	protein_coding	chr15	22458993	22459173
chr15	22459174	22460818	GOLGA6L22_intron_1	intron	protein_coding	chr15	22459174	22460818
chr15	22460819	22460948	GOLGA6L22_2	CDS	protein_coding	chr15	22460819	22460948
chr15	22460949	22461748	GOLGA6L22_intron_2	intron	protein_coding	chr15	22460949	22462032
chr15	22462172	22462266	GOLGA6L22_4	CDS	protein_coding	chr15	22462172	22462266
chr15	22462267	22462360	GOLGA6L22_intron_4	intron	protein_coding	chr15	22462267	22462360
chr15	22462361	22462468	GOLGA6L22_5	CDS	protein_coding	chr15	22462361	22462468
chr15	22462469	22462900	GOLGA6L22_intron_5	intron	protein_coding	chr15	22462469	22463839
chr15	22463857	22463899	GOLGA6L22_6	CDS	protein_coding	chr15	22463840	22463899
chr15	22463900	22464228	GOLGA6L22_intron_6	intron	protein_coding	chr15	22463900	22464228
chr15	22464229	22464371	GOLGA6L22_7	CDS	protein_coding	chr15	22464229	22464371
chr15	22464372	22464517	GOLGA6L22_intron_7	intron	protein_coding	chr15	22464372	22465021
chr15	22464939	22465021	GOLGA6L22_intron_7	intron	protein_coding	chr15	22464372	22465021
chr15	22465022	22465113	GOLGA6L22_8	CDS	protein_coding	chr15	22465022	22466825
chr15	22465416	22465558	GOLGA6L22_8	CDS	protein_coding	chr15	22465022	22466825
chr15	22466775	22466825	GOLGA6L22_8	CDS	protein_coding	chr15	22465022	22466825
chr15	22466826	22467480	GOLGA6L22_intron_8	intron	protein_coding	chr15	22466826	22467480
chr15	22467481	22468821	GOLGA6L22_UTR_2	three_prime_UTR	protein_coding	chr15	22467481	22469230
chr15	22480439	22480611	HERC2P7_1	exon	unprocessed_pseudogene	chr15	22480439	22480611
chr15	22480612	22481305	HERC2P7_intron_1	intron	unprocessed_pseudogene	chr15	22480612	22481976
chr15	22481539	22481976	HERC2P7_intron_1	intron	unprocessed_pseudogene	chr15	22480612	22481976
chr15	22481977	22482102	HERC2P7_2	exon	unprocessed_pseudogene	chr15	22481977	22482102
chr15	22482103	22482193	HERC2P7_intron_2	intron	unprocessed_pseudogene	chr15	22482103	22482193
chr15	22482194	22482421	HERC2P7_3	exon	unprocessed_pseudogene	chr15	22482194	22482421
chr15	22482422	22482567	HERC2P7_intron_3	intron	unprocessed_pseudogene	chr15	22482422	22484605
chr15	22483174	22483460	HERC2P7_intron_3	intron	unprocessed_pseudogene	chr15	22482422	22484605
chr15	22483608	22484605	HERC2P7_intron_3	intron	unprocessed_pseudogene	chr15	22482422	22484605
chr15	22484606	22484840	HERC2P7_4	exon	unprocessed_pseudogene	chr15	22484606	22484840
chr15	22495570	22495672	HERC2P2_1	exon	transcribed_unprocessed_pseudogene	chr15	22495570	22495672
chr15	22496449	22496612	HERC2P2_intron_1	intron	transcribed_unprocessed_pseudogene	chr15	22495673	22516874
chr15	22497311	22499231	HERC2P2_intron_1	intron	transcribed_unprocessed_pseudogene	chr15	22495673	22516874
chr15	22499639	22500031	HERC2P2_intron_1	intron	transcribed_unprocessed_pseudogene	chr15	22495673	22516874
chr15	22500323	22502005	HERC2P2_intron_1	intron	transcribed_unprocessed_pseudogene	chr15	22495673	22516874
chr15	22502361	22502800	HERC2P2_intron_1	intron	transcribed_unprocessed_pseudogene	chr15	22495673	22516874
chr15	22503152	22503547	HERC2P2_intron_1	intron	transcribed_unprocessed_pseudogene	chr15	22495673	22516874
chr15	22503799	22504394	HERC2P2_intron_1	intron	transcribed_unprocessed_pseudogene	chr15	22495673	22516874
chr15	22504692	22505021	HERC2P2_intron_1	intron	transcribed_unprocessed_pseudogene	chr15	22495673	22516874
chr15	22505833	22506347	HERC2P2_intron_1	intron	transcribed_unprocessed_pseudogene	chr15	22495673	22516874
chr15	22507208	22507461	HERC2P2_intron_1	intron	transcribed_unprocessed_pseudogene	chr15	22495673	22516874
chr15	22508025	22508090	HERC2P2_intron_1	intron	transcribed_unprocessed_pseudogene	chr15	22495673	22516874
chr15	22508511	22510573	HERC2P2_intron_1	intron	transcribed_unprocessed_pseudogene	chr15	22495673	22516874
chr15	22512380	22512603	HERC2P2_intron_1	intron	transcribed_unprocessed_pseudogene	chr15	22495673	22516874
chr15	22513020	22514303	HERC2P2_intron_1	intron	transcribed_unprocessed_pseudogene	chr15	22495673	22516874
chr15	22514706	22514927	HERC2P2_intron_1	intron	transcribed_unprocessed_pseudogene	chr15	22495673	22516874
chr15	22515002	22515028	HERC2P2_intron_1	intron	transcribed_unprocessed_pseudogene	chr15	22495673	22516874
chr15	22515038	22515161	HERC2P2_intron_1	intron	transcribed_unprocessed_pseudogene	chr15	22495673	22516874
chr15	22515171	22516163	HERC2P2_intron_1	intron	transcribed_unprocessed_pseudogene	chr15	22495673	22516874
chr15	22516526	22516874	HERC2P2_intron_1	intron	transcribed_unprocessed_pseudogene	chr15	22495673	22516874
chr15	22495673	22495890	HERC2P2_intron_1	intron	transcribed_unprocessed_pseudogene	chr15	22495673	22516874
chr15	22510849	22511870	HERC2P2_intron_1	intron	transcribed_unprocessed_pseudogene	chr15	22495673	22516874
chr15	22516875	22516990	HERC2P2_2	exon	transcribed_unprocessed_pseudogene	chr15	22516875	22516990
chr15	22516991	22517430	HERC2P2_intron_2	intron	transcribed_unprocessed_pseudogene	chr15	22516991	22534066
chr15	22517788	22518193	HERC2P2_intron_2	intron	transcribed_unprocessed_pseudogene	chr15	22516991	22534066
chr15	22518543	22518758	HERC2P2_intron_2	intron	transcribed_unprocessed_pseudogene	chr15	22516991	22534066
chr15	22519052	22519931	HERC2P2_intron_2	intron	transcribed_unprocessed_pseudogene	chr15	22516991	22534066
chr15	22520348	22520876	HERC2P2_intron_2	intron	transcribed_unprocessed_pseudogene	chr15	22516991	22534066
chr15	22521243	22522713	HERC2P2_intron_2	intron	transcribed_unprocessed_pseudogene	chr15	22516991	22534066
chr15	22523043	22524001	HERC2P2_intron_2	intron	transcribed_unprocessed_pseudogene	chr15	22516991	22534066
chr15	22524176	22525865	HERC2P2_intron_2	intron	transcribed_unprocessed_pseudogene	chr15	22516991	22534066
chr15	22526286	22527191	HERC2P2_intron_2	intron	transcribed_unprocessed_pseudogene	chr15	22516991	22534066
chr15	22531040	22532876	HERC2P2_intron_2	intron	transcribed_unprocessed_pseudogene	chr15	22516991	22534066
chr15	22533297	22534066	HERC2P2_intron_2	intron	transcribed_unprocessed_pseudogene	chr15	22516991	22534066
chr15	22527425	22529798	HERC2P2_intron_2	intron	transcribed_unprocessed_pseudogene	chr15	22516991	22534066
chr15	22534067	22534243	HERC2P2_3	exon	transcribed_unprocessed_pseudogene	chr15	22534067	22534243
chr15	22534244	22534646	HERC2P2_intron_3	intron	transcribed_unprocessed_pseudogene	chr15	22534244	22537436
chr15	22535066	22537436	HERC2P2_intron_3	intron	transcribed_unprocessed_pseudogene	chr15	22534244	22537436
chr15	22537437	22537608	HERC2P2_4	exon	transcribed_unprocessed_pseudogene	chr15	22537437	22537608
chr15	22537609	22537991	HERC2P2_intron_4	intron	transcribed_unprocessed_pseudogene	chr15	22537609	22537991
chr15	22537992	22538096	HERC2P2_5	exon	transcribed_unprocessed_pseudogene	chr15	22537992	22538096
chr15	22538097	22539095	HERC2P2_intron_5	intron	transcribed_unprocessed_pseudogene	chr15	22538097	22539095
chr15	22539096	22539247	HERC2P2_6	exon	transcribed_unprocessed_pseudogene	chr15	22539096	22539247
chr15	22539248	22539370	HERC2P2_intron_6	intron	transcribed_unprocessed_pseudogene	chr15	22539248	22541993
chr15	22540118	22541993	HERC2P2_intron_6	intron	transcribed_unprocessed_pseudogene	chr15	22539248	22541993
chr15	22541994	22542209	HERC2P2_7	exon	transcribed_unprocessed_pseudogene	chr15	22541994	22542209
chr15	22542210	22542481	HERC2P2_intron_7	intron	transcribed_unprocessed_pseudogene	chr15	22542210	22542481
chr15	22542482	22542615	HERC2P2_8	exon	transcribed_unprocessed_pseudogene	chr15	22542482	22542615
chr15	22542616	22542721	HERC2P2_intron_8	intron	transcribed_unprocessed_pseudogene	chr15	22542616	22542721
chr15	22542722	22542850	HERC2P2_9	exon	transcribed_unprocessed_pseudogene	chr15	22542722	22542850
chr15	22542851	22542941	HERC2P2_intron_9	intron	transcribed_unprocessed_pseudogene	chr15	22542851	22542941
chr15	22542942	22543138	HERC2P2_10	exon	transcribed_unprocessed_pseudogene	chr15	22542942	22543138
chr15	22543139	22544303	HERC2P2_intron_10	intron	transcribed_unprocessed_pseudogene	chr15	22543139	22545765
chr15	22544713	22545089	HERC2P2_intron_10	intron	transcribed_unprocessed_pseudogene	chr15	22543139	22545765
chr15	22545323	22545765	HERC2P2_intron_10	intron	transcribed_unprocessed_pseudogene	chr15	22543139	22545765
chr15	22545766	22545900	HERC2P2_11	exon	transcribed_unprocessed_pseudogene	chr15	22545766	22545900
chr15	22545901	22546428	HERC2P2_intron_11	intron	transcribed_unprocessed_pseudogene	chr15	22545901	22546428
chr15	22546429	22546600	HERC2P2_12	exon	transcribed_unprocessed_pseudogene	chr15	22546429	22546600
chr15	22546601	22546676	HERC2P2_intron_12	intron	transcribed_unprocessed_pseudogene	chr15	22546601	22546676
chr15	22546677	22546820	HERC2P2_13	exon	transcribed_unprocessed_pseudogene	chr15	22546677	22546820
chr15	22546821	22546936	HERC2P2_intron_13	intron	transcribed_unprocessed_pseudogene	chr15	22546821	22546936
chr15	22546937	22547089	HERC2P2_14	exon	transcribed_unprocessed_pseudogene	chr15	22546937	22547089
chr15	22547090	22547879	HERC2P2_intron_14	intron	transcribed_unprocessed_pseudogene	chr15	22547090	22547879
chr15	22547880	22548072	HERC2P2_15	exon	transcribed_unprocessed_pseudogene	chr15	22547880	22548072
chr15	22548073	22550663	HERC2P2_intron_15	intron	transcribed_unprocessed_pseudogene	chr15	22548073	22554383
chr15	22551220	22552216	HERC2P2_intron_15	intron	transcribed_unprocessed_pseudogene	chr15	22548073	22554383
chr15	22552628	22552759	HERC2P2_intron_15	intron	transcribed_unprocessed_pseudogene	chr15	22548073	22554383
chr15	22553213	22554216	HERC2P2_intron_15	intron	transcribed_unprocessed_pseudogene	chr15	22548073	22554383
chr15	22554589	22556010	HERC2P2_intron_16	intron	transcribed_unprocessed_pseudogene	chr15	22554573	22556010
chr15	22556011	22556204	HERC2P2_17	exon	transcribed_unprocessed_pseudogene	chr15	22556011	22556204
chr15	22556205	22556859	HERC2P2_intron_17	intron	transcribed_unprocessed_pseudogene	chr15	22556205	22556908
chr15	22557284	22558314	HERC2P2_intron_18	intron	transcribed_unprocessed_pseudogene	chr15	22557093	22559787
chr15	22558700	22558780	HERC2P2_intron_18	intron	transcribed_unprocessed_pseudogene	chr15	22557093	22559787
chr15	22560116	22560786	HERC2P2_intron_19	intron	transcribed_unprocessed_pseudogene	chr15	22559971	22560786
chr15	22561778	22561934	HERC2P2_22	exon	transcribed_unprocessed_pseudogene	chr15	22561558	22561934
chr15	22561935	22562416	HERC2P2_intron_22	intron	transcribed_unprocessed_pseudogene	chr15	22561935	22562641
chr15	22562607	22562641	HERC2P2_intron_22	intron	transcribed_unprocessed_pseudogene	chr15	22561935	22562641
chr15	22562642	22562731	HERC2P2_23	exon	transcribed_unprocessed_pseudogene	chr15	22562642	22562731
chr15	22562732	22562947	HERC2P2_intron_23	intron	transcribed_unprocessed_pseudogene	chr15	22562732	22562947
chr15	22562948	22563087	HERC2P2_24	exon	transcribed_unprocessed_pseudogene	chr15	22562948	22563087
chr15	22563088	22563336	HERC2P2_intron_24	intron	transcribed_unprocessed_pseudogene	chr15	22563088	22564387
chr15	22564043	22564387	HERC2P2_intron_24	intron	transcribed_unprocessed_pseudogene	chr15	22563088	22564387
chr15	22564388	22564532	HERC2P2_25	exon	transcribed_unprocessed_pseudogene	chr15	22564388	22564532
chr15	22564533	22564580	HERC2P2_intron_25	intron	transcribed_unprocessed_pseudogene	chr15	22564533	22569147
chr15	22565015	22565202	HERC2P2_intron_25	intron	transcribed_unprocessed_pseudogene	chr15	22564533	22569147
chr15	22565512	22567057	HERC2P2_intron_25	intron	transcribed_unprocessed_pseudogene	chr15	22564533	22569147
chr15	22567494	22567739	HERC2P2_intron_25	intron	transcribed_unprocessed_pseudogene	chr15	22564533	22569147
chr15	22568182	22568399	HERC2P2_intron_25	intron	transcribed_unprocessed_pseudogene	chr15	22564533	22569147
chr15	22568639	22569147	HERC2P2_intron_25	intron	transcribed_unprocessed_pseudogene	chr15	22564533	22569147
chr15	22569148	22569291	HERC2P2_26	exon	transcribed_unprocessed_pseudogene	chr15	22569148	22569291
chr15	22569292	22570017	HERC2P2_intron_26	intron	transcribed_unprocessed_pseudogene	chr15	22569292	22572927
chr15	22570230	22570915	HERC2P2_intron_26	intron	transcribed_unprocessed_pseudogene	chr15	22569292	22572927
chr15	22571039	22572153	HERC2P2_intron_26	intron	transcribed_unprocessed_pseudogene	chr15	22569292	22572927
chr15	22573278	22573415	HERC2P2_28	exon	transcribed_unprocessed_pseudogene	chr15	22573278	22573415
chr15	22573416	22573973	HERC2P2_intron_28	intron	transcribed_unprocessed_pseudogene	chr15	22573416	22573973
chr15	22573974	22574014	HERC2P2_29	exon	transcribed_unprocessed_pseudogene	chr15	22573974	22574073
chr15	22574538	22574658	HERC2P2_intron_29	intron	transcribed_unprocessed_pseudogene	chr15	22574074	22574658
chr15	22574659	22574712	HERC2P2_30	exon	transcribed_unprocessed_pseudogene	chr15	22574659	22574712
chr15	22574713	22575137	HERC2P2_intron_30	intron	transcribed_unprocessed_pseudogene	chr15	22574713	22576113
chr15	22575561	22576113	HERC2P2_intron_30	intron	transcribed_unprocessed_pseudogene	chr15	22574713	22576113
chr15	22576114	22576205	HERC2P2_31	exon	transcribed_unprocessed_pseudogene	chr15	22576114	22576205
chr15	22576206	22576382	HERC2P2_intron_31	intron	transcribed_unprocessed_pseudogene	chr15	22576206	22577157
chr15	22577014	22577157	HERC2P2_intron_31	intron	transcribed_unprocessed_pseudogene	chr15	22576206	22577157
chr15	22577158	22577332	HERC2P2_32	exon	transcribed_unprocessed_pseudogene	chr15	22577158	22577332
chr15	22577333	22577428	HERC2P2_intron_32	intron	transcribed_unprocessed_pseudogene	chr15	22577333	22577428
chr15	22577429	22577555	HERC2P2_33	exon	transcribed_unprocessed_pseudogene	chr15	22577429	22577555
chr15	22577945	22577997	HERC2P2_intron_33	intron	transcribed_unprocessed_pseudogene	chr15	22577556	22579346
chr15	22578432	22579043	HERC2P2_intron_33	intron	transcribed_unprocessed_pseudogene	chr15	22577556	22579346
chr15	22579478	22579582	HERC2P2_intron_34	intron	transcribed_unprocessed_pseudogene	chr15	22579478	22579582
chr15	22579583	22579813	HERC2P2_35	exon	transcribed_unprocessed_pseudogene	chr15	22579583	22579813
chr15	22579814	22580338	HERC2P2_intron_35	intron	transcribed_unprocessed_pseudogene	chr15	22579814	22587342
chr15	22581082	22581773	HERC2P2_intron_35	intron	transcribed_unprocessed_pseudogene	chr15	22579814	22587342
chr15	22582489	22582580	HERC2P2_intron_35	intron	transcribed_unprocessed_pseudogene	chr15	22579814	22587342
chr15	22583026	22584070	HERC2P2_intron_35	intron	transcribed_unprocessed_pseudogene	chr15	22579814	22587342
chr15	22585340	22585749	HERC2P2_intron_35	intron	transcribed_unprocessed_pseudogene	chr15	22579814	22587342
chr15	22586401	22586969	HERC2P2_intron_35	intron	transcribed_unprocessed_pseudogene	chr15	22579814	22587342
chr15	22587800	22587876	HERC2P2_36	exon	transcribed_unprocessed_pseudogene	chr15	22587343	22587876
chr15	22587877	22588781	HERC2P2_intron_36	intron	transcribed_unprocessed_pseudogene	chr15	22587877	22589941
chr15	22589086	22589188	HERC2P2_intron_36	intron	transcribed_unprocessed_pseudogene	chr15	22587877	22589941
chr15	22590779	22590815	HERC2P2_37	exon	transcribed_unprocessed_pseudogene	chr15	22589942	22590815
chr15	22607757	22607798	GOLGA8IP_intron_1	intron	transcribed_unprocessed_pseudogene	chr15	22607716	22607798
chr15	22607799	22607955	GOLGA8IP_2	exon	transcribed_unprocessed_pseudogene	chr15	22607799	22607955
chr15	22607956	22608025	GOLGA8IP_intron_2	intron	transcribed_unprocessed_pseudogene	chr15	22607956	22608049
chr15	22608259	22608331	GOLGA8IP_4	exon	transcribed_unprocessed_pseudogene	chr15	22608230	22608331
chr15	22608637	22608904	GOLGA8IP_intron_4	intron	transcribed_unprocessed_pseudogene	chr15	22608332	22608904
chr15	22608905	22608975	GOLGA8IP_5	exon	transcribed_unprocessed_pseudogene	chr15	22608905	22608997
chr15	22609831	22610082	GOLGA8IP_intron_6	intron	transcribed_unprocessed_pseudogene	chr15	22609505	22610351
chr15	22610533	22610581	GOLGA8IP_7	exon	transcribed_unprocessed_pseudogene	chr15	22610352	22610821
chr15	22611790	22611831	GOLGA8IP_intron_9	intron	transcribed_unprocessed_pseudogene	chr15	22611790	22611983
chr15	22612947	22613064	GOLGA8IP_intron_11	intron	transcribed_unprocessed_pseudogene	chr15	22612286	22613173
chr15	22613348	22613378	GOLGA8IP_intron_12	intron	transcribed_unprocessed_pseudogene	chr15	22613285	22613378
chr15	22613379	22613464	GOLGA8IP_13	exon	transcribed_unprocessed_pseudogene	chr15	22613379	22613464
chr15	22613465	22613525	GOLGA8IP_intron_13	intron	transcribed_unprocessed_pseudogene	chr15	22613465	22613551
chr15	22613754	22613840	GOLGA8IP_14	exon	transcribed_unprocessed_pseudogene	chr15	22613552	22613840
chr15	22613841	22613948	GOLGA8IP_intron_14	intron	transcribed_unprocessed_pseudogene	chr15	22613841	22614692
chr15	22614439	22614692	GOLGA8IP_intron_14	intron	transcribed_unprocessed_pseudogene	chr15	22613841	22614692
chr15	22614693	22614774	GOLGA8IP_15	exon	transcribed_unprocessed_pseudogene	chr15	22614693	22614774
chr15	22614775	22614954	GOLGA8IP_intron_15	intron	transcribed_unprocessed_pseudogene	chr15	22614775	22614954
chr15	22614955	22615015	GOLGA8IP_16	exon	transcribed_unprocessed_pseudogene	chr15	22614955	22615015
chr15	22615016	22615180	GOLGA8IP_intron_16	intron	transcribed_unprocessed_pseudogene	chr15	22615016	22615917
chr15	22615728	22615917	GOLGA8IP_intron_16	intron	transcribed_unprocessed_pseudogene	chr15	22615016	22615917
chr15	22615918	22616038	GOLGA8IP_17	exon	transcribed_unprocessed_pseudogene	chr15	22615918	22616038
chr15	22616314	22616657	GOLGA8IP_intron_17	intron	transcribed_unprocessed_pseudogene	chr15	22616039	22617707
chr15	22617708	22617854	GOLGA8IP_18	exon	transcribed_unprocessed_pseudogene	chr15	22617708	22617854
chr15	22770523	22770591	AC011767.1_1	exon	transcribed_unprocessed_pseudogene	chr15	22770523	22770927
chr15	23128268	23128789	GOLGA6L1_UTR_1	three_prime_UTR	protein_coding	chr15	23128268	23128789
chr15	23128789	23128813	GOLGA6L1_1	CDS	protein_coding	chr15	23128789	23128813
chr15	23128814	23129143	GOLGA6L1_intron_1	intron	protein_coding	chr15	23128814	23129468
chr15	23130060	23130672	GOLGA6L1_2	CDS	protein_coding	chr15	23129469	23130672
chr15	23130673	23130699	GOLGA6L1_intron_2	intron	protein_coding	chr15	23130673	23131328
chr15	23131357	23131471	GOLGA6L1_3	CDS	protein_coding	chr15	23131329	23131471
chr15	23131472	23131800	GOLGA6L1_intron_3	intron	protein_coding	chr15	23131472	23131800
chr15	23131801	23131860	GOLGA6L1_4	CDS	protein_coding	chr15	23131801	23131860
chr15	23131861	23132202	GOLGA6L1_intron_4	intron	protein_coding	chr15	23131861	23133237
chr15	23133309	23133345	GOLGA6L1_5	CDS	protein_coding	chr15	23133238	23133345
chr15	23133346	23133439	GOLGA6L1_intron_5	intron	protein_coding	chr15	23133346	23133439
chr15	23133440	23133534	GOLGA6L1_6	CDS	protein_coding	chr15	23133440	23133534
chr15	23133535	23133621	GOLGA6L1_intron_6	intron	protein_coding	chr15	23133535	23133621
chr15	23133622	23133673	GOLGA6L1_7	CDS	protein_coding	chr15	23133622	23133673
chr15	23133674	23133856	GOLGA6L1_intron_7	intron	protein_coding	chr15	23133674	23134757
chr15	23133885	23134578	GOLGA6L1_intron_7	intron	protein_coding	chr15	23133674	23134757
chr15	23134782	23134834	GOLGA6L1_8	CDS	protein_coding	chr15	23134758	23134887
chr15	23134858	23134887	GOLGA6L1_8	CDS	protein_coding	chr15	23134758	23134887
chr15	23135023	23135356	GOLGA6L1_intron_8	intron	protein_coding	chr15	23134888	23136532
chr15	23135452	23136532	GOLGA6L1_intron_8	intron	protein_coding	chr15	23134888	23136532
chr15	23136755	23136822	GOLGA6L1_UTR_2	five_prime_UTR	protein_coding	chr15	23136731	23136822
chr15	23140563	23140629	AC116165.1_1	exon	unprocessed_pseudogene	chr15	23140563	23140629
chr15	23140630	23141484	AC116165.1_intron_1	intron	unprocessed_pseudogene	chr15	23140630	23141487
chr15	23141964	23142285	AC116165.1_intron_2	intron	unprocessed_pseudogene	chr15	23141630	23142285
chr15	23142286	23142409	AC116165.1_3	exon	unprocessed_pseudogene	chr15	23142286	23142670
chr15	23143152	23144345	AC116165.1_intron_3	intron	unprocessed_pseudogene	chr15	23142671	23144345
chr15	23144346	23144422	AC116165.1_4	exon	unprocessed_pseudogene	chr15	23144346	23144422
chr15	23157366	23157511	GOLGA8EP_1	exon	transcribed_unprocessed_pseudogene	chr15	23157366	23157511
chr15	23157512	23159209	GOLGA8EP_intron_1	intron	transcribed_unprocessed_pseudogene	chr15	23157512	23159209
chr15	23159210	23159330	GOLGA8EP_2	exon	transcribed_unprocessed_pseudogene	chr15	23159210	23159330
chr15	23159331	23159414	GOLGA8EP_intron_2	intron	transcribed_unprocessed_pseudogene	chr15	23159331	23159914
chr15	23159709	23159914	GOLGA8EP_intron_2	intron	transcribed_unprocessed_pseudogene	chr15	23159331	23159914
chr15	23159915	23159943	GOLGA8EP_3	exon	transcribed_unprocessed_pseudogene	chr15	23159915	23159975
chr15	23160388	23161093	GOLGA8EP_intron_4	intron	transcribed_unprocessed_pseudogene	chr15	23160240	23161093
chr15	23161094	23161358	GOLGA8EP_5	exon	transcribed_unprocessed_pseudogene	chr15	23161094	23161454
chr15	23161542	23161627	GOLGA8EP_6	exon	transcribed_unprocessed_pseudogene	chr15	23161542	23161627
chr15	23161628	23161721	GOLGA8EP_intron_6	intron	transcribed_unprocessed_pseudogene	chr15	23161628	23161721
chr15	23161722	23161832	GOLGA8EP_7	exon	transcribed_unprocessed_pseudogene	chr15	23161722	23161832
chr15	23161833	23162851	GOLGA8EP_intron_7	intron	transcribed_unprocessed_pseudogene	chr15	23161833	23162851
chr15	23162852	23162942	GOLGA8EP_8	exon	transcribed_unprocessed_pseudogene	chr15	23162852	23162942
chr15	23162943	23162981	GOLGA8EP_intron_8	intron	transcribed_unprocessed_pseudogene	chr15	23162943	23163047
chr15	23165216	23165433	GOLGA8EP_intron_12	intron	transcribed_unprocessed_pseudogene	chr15	23164422	23165788
chr15	23167145	23167240	GOLGA8EP_16	exon	transcribed_unprocessed_pseudogene	chr15	23167139	23167240
[truncated: 1,441,545 more chars]
