# Supplementary material for: Systematic analysis of dark and camouflaged genes reveals disease-relevant genes hiding in plain sight
Source: Genome Biol. 2019 May 20;20:97. doi: 10.1186/s13059-019-1707-2 (PMC6526621; doi:10.1186/s13059-019-1707-2)
Supplement: Supplementary file 7 — ONT dark gene annotations in hg38. (TXT 732 kb) [file 13059_2019_1707_MOESM7_ESM.txt]

# This table shows the intersection of dark regions by a gene annotation gff3, showing where dark regions fall within gene body elements
# chrom : Chromosome of dark region
# region_start : start position of dark region within gene-body element
# region_end : end position of dark region within gene-body element
# gene_body_id : ID of gene body element that contains this dark region
# region_type : genebody element type (e.g. exon, intron, UTR, etc.)
# biotype : GENCODE biotype of gene that contains this dark reigon
# gene_body_chrom : Chromosome of the genebody element
# gene_body_start : start position of the genebody element
# gene_body_end : end position of the genebody element
#chrom	start	end	gene_body_id	region_type	biotype	gene_body_chrom	gene_body_start	gene_body_end
chr1	90049	90290	AL627309.1_1	exon	lincRNA	chr1	89295	91629
chr1	141474	143011	AL627309.5_1	exon	processed_transcript	chr1	141474	143011
chr1	143012	146384	AL627309.5_intron_1	intron	processed_transcript	chr1	143012	146384
chr1	146385	149707	AL627309.5_2	exon	processed_transcript	chr1	146385	149707
chr1	149708	155765	AL627309.5_intron_2	intron	processed_transcript	chr1	149708	155765
chr1	155766	155831	AL627309.5_3	exon	processed_transcript	chr1	155766	155831
chr1	155832	164261	AL627309.5_intron_3	intron	processed_transcript	chr1	155832	164261
chr1	164262	164791	AL627309.5_4	exon	processed_transcript	chr1	164262	164791
chr1	164996	165024	AL627309.5_intron_4	intron	processed_transcript	chr1	164792	165882
chr1	164792	164876	AL627309.5_intron_4	intron	processed_transcript	chr1	164792	165882
chr1	166570	166593	AL627309.5_intron_5	intron	processed_transcript	chr1	165943	168098
chr1	169350	169373	AL627309.5_intron_8	intron	processed_transcript	chr1	169265	172555
chr1	170562	170607	AL627309.5_intron_8	intron	processed_transcript	chr1	169265	172555
chr1	170744	170787	AL627309.5_intron_8	intron	processed_transcript	chr1	169265	172555
chr1	170840	170864	AL627309.5_intron_8	intron	processed_transcript	chr1	169265	172555
chr1	160446	160690	AL627309.4_1	exon	lincRNA	chr1	160446	160690
chr1	160691	161312	AL627309.4_intron_1	intron	lincRNA	chr1	160691	161312
chr1	161313	161525	AL627309.4_2	exon	lincRNA	chr1	161313	161525
chr1	347968	350185	AP006222.1_intron_6	intron	transcribed_processed_pseudogene	chr1	297503	356683
chr1	487101	489387	CICP7_1	exon	processed_pseudogene	chr1	487101	489387
chr1	489388	489715	CICP7_intron_1	intron	processed_pseudogene	chr1	489388	489715
chr1	489716	489906	CICP7_2	exon	processed_pseudogene	chr1	489716	489906
chr1	909264	909345	AL645608.7_intron_1	intron	lincRNA	chr1	904958	915748
chr1	934119	934875	SAMD11_intron_6	intron	protein_coding	chr1	931090	935770
chr1	1007746	1007771	ISG15_intron_1	intron	protein_coding	chr1	1001282	1008192
chr1	1666992	1667137	SLC35E2B_intron_2	intron	protein_coding	chr1	1666020	1668325
chr1	1681996	1682030	SLC35E2B_intron_9	intron	protein_coding	chr1	1676847	1690974
chr1	1716814	1716838	CDK11A_intron_16	intron	protein_coding	chr1	1716479	1719326
chr1	1766416	1766439	NADK_intron_15	intron	protein_coding	chr1	1765447	1778287
chr1	1979063	1979169	CFAP74_intron_33	intron	protein_coding	chr1	1974199	1985384
chr1	1979638	1979865	CFAP74_intron_33	intron	protein_coding	chr1	1974199	1985384
chr1	1980197	1980281	CFAP74_intron_33	intron	protein_coding	chr1	1974199	1985384
chr1	3433551	3433574	PRDM16_intron_17	intron	protein_coding	chr1	3432141	3433675
chr1	3675124	3675198	TP73_intron_1	intron	protein_coding	chr1	3652642	3682331
chr1	6005336	6005376	KCNAB2_intron_2	intron	protein_coding	chr1	5992789	6018633
chr1	6006081	6006517	KCNAB2_intron_2	intron	protein_coding	chr1	5992789	6018633
chr1	6012496	6012524	KCNAB2_intron_2	intron	protein_coding	chr1	5992789	6018633
chr1	8037667	8037705	AL034417.2_intron_2	intron	lincRNA	chr1	8029358	8121472
chr1	8521176	8521199	RERE_intron_19	intron	protein_coding	chr1	8519793	8525757
chr1	8668941	8668994	RERE_intron_26	intron	protein_coding	chr1	8656442	8703053
chr1	9023835	9023862	SLC2A7_intron_10	intron	protein_coding	chr1	9023079	9024974
chr1	9592645	9592686	TMEM201_intron_1	intron	protein_coding	chr1	9589044	9595888
chr1	9702500	9702525	PIK3CD_intron_2	intron	protein_coding	chr1	9691572	9710196
chr1	10102391	10102415	UBE4B_intron_5	intron	protein_coding	chr1	10101196	10102946
chr1	10481117	10481142	PEX14_intron_1	intron	protein_coding	chr1	10475003	10495272
chr1	10577560	10577596	PEX14_intron_3	intron	protein_coding	chr1	10536298	10599236
chr1	12945980	12946009	PRAMEF6_intron_4	intron	protein_coding	chr1	12945417	12947515
chr1	14015459	14015485	KAZN_intron_1	intron	protein_coding	chr1	13893757	14180433
chr1	14133381	14133413	KAZN_intron_1	intron	protein_coding	chr1	13893757	14180433
chr1	14418000	14418032	KAZN_intron_3	intron	protein_coding	chr1	14304664	14598702
chr1	14681633	14681683	KAZN_intron_4	intron	protein_coding	chr1	14599224	14924128
chr1	14918685	14918721	KAZN_intron_4	intron	protein_coding	chr1	14599224	14924128
chr1	14946321	14946346	KAZN_intron_7	intron	protein_coding	chr1	14946174	14960682
chr1	17349689	17351155	PADI4_intron_11	intron	protein_coding	chr1	17348049	17354531
chr1	17358284	17358591	PADI4_intron_14	intron	protein_coding	chr1	17356460	17358836
chr1	17776969	17776992	ACTL8_intron_1	intron	protein_coding	chr1	17755505	17822980
chr1	18330586	18330667	IGSF21_intron_3	intron	protein_coding	chr1	18291988	18334890
chr1	19166714	19166744	UBR4_intron_77	intron	protein_coding	chr1	19165758	19167020
chr1	19471871	19471899	CAPZB_intron_10	intron	protein_coding	chr1	19449331	19484188
chr1	21083037	21083062	EIF4G3_intron_36	intron	protein_coding	chr1	21050995	21089136
chr1	21765901	21765926	USP48_intron_27	intron	protein_coding	chr1	21757784	21781856
chr1	22054919	22054956	CDC42_intron_2	intron	protein_coding	chr1	22053434	22074092
chr1	22070443	22070467	CDC42_intron_2	intron	protein_coding	chr1	22053434	22074092
chr1	23520243	23520267	E2F2_intron_3	intron	protein_coding	chr1	23519131	23520911
chr1	24604583	24604607	NCMAP_intron_3	intron	protein_coding	chr1	24601025	24605604
chr1	24766473	24766507	CLIC4_intron_1	intron	protein_coding	chr1	24745626	24797740
chr1	24799914	24800013	CLIC4_intron_2	intron	protein_coding	chr1	24797852	24814092
chr1	24832208	24835018	CLIC4_intron_4	intron	protein_coding	chr1	24827117	24839858
chr1	25276517	25276544	RSRP1_intron_6	intron	protein_coding	chr1	25267916	25337976
chr1	25312920	25312944	RSRP1_intron_6	intron	protein_coding	chr1	25267916	25337976
chr1	25276517	25276544	RHD_intron_1	intron	protein_coding	chr1	25272696	25284571
chr1	25312920	25312944	RHD_intron_8	intron	protein_coding	chr1	25307817	25316998
chr1	26226757	26226784	AL355877.1_intron_7	intron	transcribed_unprocessed_pseudogene	chr1	26226617	26227402
chr1	26414206	26414244	LIN28A_intron_2	intron	protein_coding	chr1	26411583	26425301
chr1	26552467	26552492	RPS6KA1_intron_9	intron	protein_coding	chr1	26551724	26553389
chr1	26642286	26642389	RF01210_1	exon	snoRNA	chr1	26642286	26642389
chr1	26708266	26708292	ARID1A_intron_2	intron	protein_coding	chr1	26697541	26727706
chr1	26781159	26781182	ARID1A_UTR_6	three_prime_UTR	protein_coding	chr1	26780756	26782110
chr1	26936165	26936191	NUDC_intron_6	intron	protein_coding	chr1	26924167	26941455
chr1	27251033	27251057	WDTC1_intron_1	intron	protein_coding	chr1	27234952	27260954
chr1	28533845	28533872	RCC1_intron_12	intron	protein_coding	chr1	28532758	28535048
chr1	28753358	28753383	YTHDF2_intron_4	intron	protein_coding	chr1	28743987	28768927
chr1	28915713	28915737	EPB41_intron_3	intron	protein_coding	chr1	28914769	28987429
chr1	31183436	31183459	NKAIN1_intron_3	intron	protein_coding	chr1	31182591	31183815
chr1	31908126	31908155	PTP4A2_UTR_1	three_prime_UTR	protein_coding	chr1	31906421	31908960
chr1	32141375	32141403	KPNA6_intron_1	intron	protein_coding	chr1	32108135	32154586
chr1	32661870	32661896	RBBP4_intron_5	intron	protein_coding	chr1	32657573	32668223
chr1	32678567	32678596	RBBP4_intron_14	intron	protein_coding	chr1	32673581	32679633
chr1	35286772	35286795	ZMYM4_intron_1	intron	protein_coding	chr1	35269086	35295925
chr1	36958173	36958418	GRIK3_intron_15	intron	protein_coding	chr1	36891097	37033992
chr1	36959934	36959972	GRIK3_intron_15	intron	protein_coding	chr1	36891097	37033992
chr1	37732863	37732895	EPHA10_intron_12	intron	protein_coding	chr1	37731583	37735255
chr1	37962285	37962311	SF3A3_intron_2	intron	protein_coding	chr1	37960176	37968042
chr1	39859262	39859286	TRIT1_intron_10	intron	protein_coding	chr1	39857418	39883316
chr1	40685298	40685330	AL031289.1_intron_4	intron	lincRNA	chr1	40681551	40687523
chr1	42277506	42277821	FOXJ3_intron_9	intron	protein_coding	chr1	42265190	42278346
chr1	43392083	43392116	SZT2_intron_1	intron	protein_coding	chr1	43389996	43403175
chr1	43573977	43574004	PTPRF_intron_6	intron	protein_coding	chr1	43569779	43578808
chr1	43593625	43594262	PTPRF_intron_12	intron	protein_coding	chr1	43592602	43597746
chr1	44140320	44140357	KLF18_2	CDS	protein_coding	chr1	44138663	44141631
chr1	44917755	44917779	EIF2B3_intron_7	intron	protein_coding	chr1	44897445	44926626
chr1	44937883	44937910	EIF2B3_intron_8	intron	protein_coding	chr1	44926740	44941504
chr1	45190927	45190953	ZSWIM5_intron_13	intron	protein_coding	chr1	45088238	45205754
chr1	45709033	45709058	IPP_intron_2	intron	protein_coding	chr1	45700191	45714244
chr1	45888663	45888687	MAST2_intron_4	intron	protein_coding	chr1	45882396	45913586
chr1	45900446	45900764	MAST2_intron_4	intron	protein_coding	chr1	45882396	45913586
chr1	46165751	46165775	AL358075.4_intron_9	intron	protein_coding	chr1	46080751	46176226
chr1	46441818	46441841	FAAHP1_intron_13	intron	transcribed_unprocessed_pseudogene	chr1	46441203	46442860
chr1	46585249	46585289	MKNK1_intron_12	intron	protein_coding	chr1	46583330	46594111
chr1	48081914	48081938	AL356289.1_intron_6	intron	lincRNA	chr1	48067202	48083945
chr1	48081914	48081938	AL356289.2_intron_1	intron	lincRNA	chr1	48079025	48082141
chr1	48935958	48935985	AGBL4_intron_10	intron	protein_coding	chr1	48867231	49045582
chr1	49084124	49084157	AGBL4_intron_11	intron	protein_coding	chr1	49045801	49245768
chr1	49618345	49618489	AGBL4_intron_12	intron	protein_coding	chr1	49245865	49697311
chr1	51984263	51984286	RAB3B_intron_4	intron	protein_coding	chr1	51977118	51990550
chr1	52148947	52148971	ZFYVE9_intron_1	intron	protein_coding	chr1	52142404	52216367
chr1	52817815	52817844	ZYG11B_intron_14	intron	protein_coding	chr1	52816639	52821437
chr1	54599156	54599189	ACOT11_intron_7	intron	protein_coding	chr1	54597416	54599294
chr1	54617709	54617732	ACOT11_intron_16	intron	protein_coding	chr1	54610328	54630732
chr1	54617709	54617732	FAM151A_intron_6	intron	protein_coding	chr1	54616173	54619862
chr1	55666782	55666839	AL603840.1_intron_4	intron	lincRNA	chr1	55615003	55673258
chr1	55748817	55748844	AL603840.1_intron_6	intron	lincRNA	chr1	55735003	55823805
chr1	55935618	55935930	AL603840.1_intron_11	intron	lincRNA	chr1	55868249	55961881
chr1	55935618	55935930	LINC01753_intron_2	intron	lincRNA	chr1	55921412	55944914
chr1	56776947	56777273	FYB2_intron_16	intron	protein_coding	chr1	56767939	56787173
chr1	58888437	58888474	LINC01135_intron_1	intron	lincRNA	chr1	58785306	58893543
chr1	58888437	58888474	AC105277.1_intron_3	intron	lincRNA	chr1	58885663	58889147
chr1	58981171	58981251	LINC01358_intron_3	intron	lincRNA	chr1	58953920	59020364
chr1	59322278	59322301	FGGY_intron_5	intron	protein_coding	chr1	59321751	59339956
chr1	60124645	60124668	AC097066.1_intron_1	intron	lincRNA	chr1	60114974	60148511
chr1	60920100	60920137	NFIA_intron_1	intron	protein_coding	chr1	60865467	61053828
chr1	61925199	61925256	PATJ_intron_27	intron	protein_coding	chr1	61918077	61927728
chr1	61965127	61965150	PATJ_intron_29	intron	protein_coding	chr1	61952412	61990166
chr1	62541134	62541159	DOCK7_intron_25	intron	protein_coding	chr1	62539893	62542606
chr1	62563867	62563894	DOCK7_intron_33	intron	protein_coding	chr1	62561704	62577260
chr1	62686159	62686487	DOCK7_intron_52	intron	protein_coding	chr1	62663131	62688225
chr1	63239695	63242475	LINC00466_intron_16	intron	processed_transcript	chr1	63223225	63257020
chr1	63786256	63786279	ROR1_intron_1	intron	protein_coding	chr1	63774509	64009301
chr1	64108395	64108421	ROR1_intron_4	intron	protein_coding	chr1	64050717	64137367
chr1	64121059	64121084	ROR1_intron_4	intron	protein_coding	chr1	64050717	64137367
chr1	64208603	64208634	UBE2U_intron_3	intron	protein_coding	chr1	64206857	64210740
chr1	65152384	65152407	AK4_intron_4	intron	protein_coding	chr1	65148553	65190708
chr1	66735535	66735853	SGIP1_intron_26	intron	protein_coding	chr1	66733881	66739333
chr1	66845199	66845224	WDR78_intron_9	intron	protein_coding	chr1	66840672	66847482
chr1	67338336	67338361	IL12RB2_intron_8	intron	protein_coding	chr1	67330811	67338622
chr1	70209740	70209767	SRSF11_intron_1	intron	protein_coding	chr1	70205781	70221394
chr1	70243336	70243361	SRSF11_intron_8	intron	protein_coding	chr1	70239521	70244682
chr1	71275647	71275944	ZRANB2-AS2_intron_19	intron	processed_transcript	chr1	71268479	71280524
chr1	71609520	71609546	NEGR1_intron_2	intron	protein_coding	chr1	71592969	71611024
chr1	71918222	71918246	NEGR1_intron_5	intron	protein_coding	chr1	71776298	71935077
chr1	72301472	72301829	RPL31P12_1	exon	processed_pseudogene	chr1	72301472	72301829
chr1	72795591	72795629	AL583808.1_intron_2	intron	lincRNA	chr1	72749277	72850748
chr1	73694578	73694603	LINC02238_intron_1	intron	lincRNA	chr1	73635242	73699749
chr1	74154240	74154267	LRRIQ3_intron_6	intron	protein_coding	chr1	74144546	74155731
chr1	74289485	74289605	FPGT-TNNI3K_intron_8	intron	protein_coding	chr1	74271709	74331448
chr1	74500603	74500646	FPGT-TNNI3K_intron_27	intron	protein_coding	chr1	74492267	74540232
chr1	74500603	74500646	LRRC53_intron_4	intron	protein_coding	chr1	74483376	74512524
chr1	75546195	75546509	SLC44A5_intron_24	intron	protein_coding	chr1	75541517	75611038
chr1	75959350	75959374	AC092813.1_intron_2	intron	lincRNA	chr1	75934487	75983443
chr1	76277561	76277615	ST6GALNAC3_intron_1	intron	protein_coding	chr1	76074885	76313798
chr1	76303040	76303112	ST6GALNAC3_intron_1	intron	protein_coding	chr1	76074885	76313798
chr1	77470853	77470883	AK5_intron_9	intron	protein_coding	chr1	77417716	77483315
chr1	77483000	77483028	AK5_intron_9	intron	protein_coding	chr1	77417716	77483315
chr1	78107824	78107847	GIPC2_intron_3	intron	protein_coding	chr1	78095133	78119391
chr1	78935839	78936145	ADGRL4_intron_8	intron	protein_coding	chr1	78927092	78936293
chr1	80009745	80009775	AC099671.1_intron_1	intron	lincRNA	chr1	79967871	80050544
chr1	81619565	81619611	ADGRL2_intron_3	intron	protein_coding	chr1	81580981	81699768
chr1	84052342	84052378	AC104454.2_intron_1	intron	lincRNA	chr1	84038630	84064690
chr1	85504961	85504992	DDAH1_intron_8	intron	protein_coding	chr1	85496282	85577982
chr1	85813532	85813557	COL24A1_intron_13	intron	protein_coding	chr1	85786462	85816786
chr1	85940403	85940432	COL24A1_intron_36	intron	protein_coding	chr1	85911434	85961247
chr1	87101149	87101172	HS2ST1_intron_7	intron	protein_coding	chr1	87098446	87103430
chr1	91818277	91818309	TGFBR3_intron_15	intron	protein_coding	chr1	91797472	91861469
chr1	91962155	91962181	BRDT_intron_5	intron	protein_coding	chr1	91957601	91962716
chr1	92163338	92163371	BTBD8_intron_9	intron	protein_coding	chr1	92147841	92166956
chr1	93790614	93790652	BCAR3_intron_16	intron	protein_coding	chr1	93706143	93845565
chr1	94256536	94256565	AC097059.1_intron_3	intron	lincRNA	chr1	94250545	94333307
chr1	95224960	95225273	TMEM56-RWDD3_intron_6	intron	protein_coding	chr1	95173890	95230900
chr1	96726074	96726098	PTBP2_intron_2	intron	protein_coding	chr1	96723595	96751423
chr1	97724296	97724321	DPYD_intron_20	intron	protein_coding	chr1	97721672	97740390
chr1	98663252	98663278	SNX7_intron_2	intron	protein_coding	chr1	98662383	98684883
chr1	99596004	99596035	LINC01708_intron_6	intron	lincRNA	chr1	99534016	99600310
chr1	99683054	99683088	PALMD_intron_3	intron	protein_coding	chr1	99667767	99686674
chr1	100175077	100175100	LRRC39_intron_10	intron	protein_coding	chr1	100173371	100178116
chr1	100191747	100191775	DBT_UTR_1	three_prime_UTR	protein_coding	chr1	100186919	100196254
chr1	100239851	100239876	DBT_intron_9	intron	protein_coding	chr1	100235512	100240759
chr1	101373147	101373171	LINC01307_intron_5	intron	lincRNA	chr1	101350186	101377256
chr1	103621118	103621197	AMY2A_intron_6	intron	protein_coding	chr1	103620685	103621575
chr1	103688113	103688136	AMY1B_intron_1	intron	protein_coding	chr1	103687639	103688956
chr1	106043666	106043690	AL355306.2_intron_10	intron	lincRNA	chr1	106042739	106046552
chr1	106044878	106044902	AL355306.2_intron_10	intron	lincRNA	chr1	106042739	106046552
chr1	108598339	108598365	FAM102B_intron_1	intron	protein_coding	chr1	108560566	108600564
chr1	109030610	109032558	WDR47_intron_15	intron	protein_coding	chr1	109024993	109041518
chr1	109071975	109072097	TAF13_intron_2	intron	protein_coding	chr1	109066233	109074985
chr1	109148256	109148295	KIAA1324_intron_2	intron	protein_coding	chr1	109114337	109161892
chr1	109183337	109183360	KIAA1324_intron_8	intron	protein_coding	chr1	109173838	109185043
chr1	109221994	109222029	SARS_intron_1	intron	protein_coding	chr1	109214129	109223976
chr1	109685191	109690649	GSTM2_intron_11	intron	protein_coding	chr1	109683998	109701650
chr1	109691718	109691784	GSTM2_intron_11	intron	protein_coding	chr1	109683998	109701650
chr1	109692032	109692092	GSTM2_intron_11	intron	protein_coding	chr1	109683998	109701650
chr1	111740971	111741005	INKA2-AS1_intron_1	intron	bidirectional_promoter_lncRNA	chr1	111740078	111744373
chr1	112292481	112295038	AL445426.1_intron_1	intron	lincRNA	chr1	112177614	112360360
chr1	112847572	112847600	LINC01356_intron_5	intron	lincRNA	chr1	112840581	112848952
chr1	113069461	113069511	AL357055.3_intron_2	intron	lincRNA	chr1	113048562	113072937
chr1	113503219	113503247	MAGI3_intron_1	intron	protein_coding	chr1	113391350	113549513
chr1	113633238	113633268	MAGI3_intron_10	intron	protein_coding	chr1	113622995	113641909
chr1	119510717	119510742	HSD3B1_intron_2	intron	protein_coding	chr1	119507622	119511501
chr1	120282123	120282173	AC244669.2_intron_4	intron	unprocessed_pseudogene	chr1	120278037	120319189
chr1	120282199	120282241	AC244669.2_intron_4	intron	unprocessed_pseudogene	chr1	120278037	120319189
chr1	120282399	120282449	AC244669.2_intron_4	intron	unprocessed_pseudogene	chr1	120278037	120319189
chr1	120282491	120282555	AC244669.2_intron_4	intron	unprocessed_pseudogene	chr1	120278037	120319189
chr1	120282670	120282732	AC244669.2_intron_4	intron	unprocessed_pseudogene	chr1	120278037	120319189
chr1	120282769	120282869	AC244669.2_intron_4	intron	unprocessed_pseudogene	chr1	120278037	120319189
chr1	120297663	120297720	AC244669.2_intron_4	intron	unprocessed_pseudogene	chr1	120278037	120319189
chr1	120297749	120297795	AC244669.2_intron_4	intron	unprocessed_pseudogene	chr1	120278037	120319189
chr1	120297848	120297900	AC244669.2_intron_4	intron	unprocessed_pseudogene	chr1	120278037	120319189
chr1	120297992	120298073	AC244669.2_intron_4	intron	unprocessed_pseudogene	chr1	120278037	120319189
chr1	120298255	120298835	AC244669.2_intron_4	intron	unprocessed_pseudogene	chr1	120278037	120319189
chr1	120298858	120299033	AC244669.2_intron_4	intron	unprocessed_pseudogene	chr1	120278037	120319189
chr1	120299175	120299209	AC244669.2_intron_4	intron	unprocessed_pseudogene	chr1	120278037	120319189
chr1	120299231	120299254	AC244669.2_intron_4	intron	unprocessed_pseudogene	chr1	120278037	120319189
chr1	120299305	120299413	AC244669.2_intron_4	intron	unprocessed_pseudogene	chr1	120278037	120319189
chr1	120300228	120300253	AC244669.2_intron_4	intron	unprocessed_pseudogene	chr1	120278037	120319189
chr1	120300326	120300377	AC244669.2_intron_4	intron	unprocessed_pseudogene	chr1	120278037	120319189
chr1	120300502	120300527	AC244669.2_intron_4	intron	unprocessed_pseudogene	chr1	120278037	120319189
chr1	120300728	120300767	AC244669.2_intron_4	intron	unprocessed_pseudogene	chr1	120278037	120319189
chr1	120300904	120300952	AC244669.2_intron_4	intron	unprocessed_pseudogene	chr1	120278037	120319189
chr1	120300983	120301211	AC244669.2_intron_4	intron	unprocessed_pseudogene	chr1	120278037	120319189
chr1	120301305	120301579	AC244669.2_intron_4	intron	unprocessed_pseudogene	chr1	120278037	120319189
chr1	120301641	120301691	AC244669.2_intron_4	intron	unprocessed_pseudogene	chr1	120278037	120319189
chr1	120301795	120301861	AC244669.2_intron_4	intron	unprocessed_pseudogene	chr1	120278037	120319189
chr1	120301911	120301952	AC244669.2_intron_4	intron	unprocessed_pseudogene	chr1	120278037	120319189
chr1	120302028	120302073	AC244669.2_intron_4	intron	unprocessed_pseudogene	chr1	120278037	120319189
chr1	120302184	120302211	AC244669.2_intron_4	intron	unprocessed_pseudogene	chr1	120278037	120319189
chr1	120302240	120302300	AC244669.2_intron_4	intron	unprocessed_pseudogene	chr1	120278037	120319189
chr1	120302352	120302434	AC244669.2_intron_4	intron	unprocessed_pseudogene	chr1	120278037	120319189
chr1	120302511	120302537	AC244669.2_intron_4	intron	unprocessed_pseudogene	chr1	120278037	120319189
chr1	120303883	120303906	AC244669.2_intron_4	intron	unprocessed_pseudogene	chr1	120278037	120319189
chr1	120305171	120305198	AC244669.2_intron_4	intron	unprocessed_pseudogene	chr1	120278037	120319189
chr1	120307897	120307930	AC244669.2_intron_4	intron	unprocessed_pseudogene	chr1	120278037	120319189
chr1	120308530	120308563	AC244669.2_intron_4	intron	unprocessed_pseudogene	chr1	120278037	120319189
chr1	120308618	120308646	AC244669.2_intron_4	intron	unprocessed_pseudogene	chr1	120278037	120319189
chr1	120308671	120308715	AC244669.2_intron_4	intron	unprocessed_pseudogene	chr1	120278037	120319189
chr1	120308869	120308893	AC244669.2_intron_4	intron	unprocessed_pseudogene	chr1	120278037	120319189
chr1	120309016	120309048	AC244669.2_intron_4	intron	unprocessed_pseudogene	chr1	120278037	120319189
chr1	120309295	120309333	AC244669.2_intron_4	intron	unprocessed_pseudogene	chr1	120278037	120319189
chr1	120309857	120309935	AC244669.2_intron_4	intron	unprocessed_pseudogene	chr1	120278037	120319189
chr1	120310275	120310299	AC244669.2_intron_4	intron	unprocessed_pseudogene	chr1	120278037	120319189
chr1	120310384	120310414	AC244669.2_intron_4	intron	unprocessed_pseudogene	chr1	120278037	120319189
chr1	120315966	120316009	AC244669.2_intron_4	intron	unprocessed_pseudogene	chr1	120278037	120319189
chr1	120316108	120316273	AC244669.2_intron_4	intron	unprocessed_pseudogene	chr1	120278037	120319189
chr1	120316297	120316385	AC244669.2_intron_4	intron	unprocessed_pseudogene	chr1	120278037	120319189
chr1	120316634	120316694	AC244669.2_intron_4	intron	unprocessed_pseudogene	chr1	120278037	120319189
chr1	120316725	120316879	AC244669.2_intron_4	intron	unprocessed_pseudogene	chr1	120278037	120319189
chr1	120316966	120317019	AC244669.2_intron_4	intron	unprocessed_pseudogene	chr1	120278037	120319189
chr1	120317094	120319078	AC244669.2_intron_4	intron	unprocessed_pseudogene	chr1	120278037	120319189
chr1	120319099	120319133	AC244669.2_intron_4	intron	unprocessed_pseudogene	chr1	120278037	120319189
chr1	120283014	120297633	AC244669.2_intron_4	intron	unprocessed_pseudogene	chr1	120278037	120319189
chr1	120319282	120319314	AC244669.2_5	exon	unprocessed_pseudogene	chr1	120319190	120319314
chr1	120319315	120319502	AC244669.2_intron_5	intron	unprocessed_pseudogene	chr1	120319315	120319502
chr1	120319503	120319680	AC244669.2_6	exon	unprocessed_pseudogene	chr1	120319503	120319680
chr1	120282123	120282173	AC244669.1_intron_1	intron	transcribed_unprocessed_pseudogene	chr1	120267839	120336867
chr1	120282199	120282241	AC244669.1_intron_1	intron	transcribed_unprocessed_pseudogene	chr1	120267839	120336867
chr1	120282399	120282449	AC244669.1_intron_1	intron	transcribed_unprocessed_pseudogene	chr1	120267839	120336867
chr1	120282491	120282555	AC244669.1_intron_1	intron	transcribed_unprocessed_pseudogene	chr1	120267839	120336867
chr1	120282670	120282732	AC244669.1_intron_1	intron	transcribed_unprocessed_pseudogene	chr1	120267839	120336867
chr1	120282769	120282869	AC244669.1_intron_1	intron	transcribed_unprocessed_pseudogene	chr1	120267839	120336867
chr1	120297663	120297720	AC244669.1_intron_1	intron	transcribed_unprocessed_pseudogene	chr1	120267839	120336867
chr1	120297749	120297795	AC244669.1_intron_1	intron	transcribed_unprocessed_pseudogene	chr1	120267839	120336867
chr1	120297848	120297900	AC244669.1_intron_1	intron	transcribed_unprocessed_pseudogene	chr1	120267839	120336867
chr1	120297992	120298073	AC244669.1_intron_1	intron	transcribed_unprocessed_pseudogene	chr1	120267839	120336867
chr1	120298255	120298835	AC244669.1_intron_1	intron	transcribed_unprocessed_pseudogene	chr1	120267839	120336867
chr1	120298858	120299033	AC244669.1_intron_1	intron	transcribed_unprocessed_pseudogene	chr1	120267839	120336867
chr1	120299175	120299209	AC244669.1_intron_1	intron	transcribed_unprocessed_pseudogene	chr1	120267839	120336867
chr1	120299231	120299254	AC244669.1_intron_1	intron	transcribed_unprocessed_pseudogene	chr1	120267839	120336867
chr1	120299305	120299413	AC244669.1_intron_1	intron	transcribed_unprocessed_pseudogene	chr1	120267839	120336867
chr1	120300228	120300253	AC244669.1_intron_1	intron	transcribed_unprocessed_pseudogene	chr1	120267839	120336867
chr1	120300326	120300377	AC244669.1_intron_1	intron	transcribed_unprocessed_pseudogene	chr1	120267839	120336867
chr1	120300502	120300527	AC244669.1_intron_1	intron	transcribed_unprocessed_pseudogene	chr1	120267839	120336867
chr1	120300728	120300767	AC244669.1_intron_1	intron	transcribed_unprocessed_pseudogene	chr1	120267839	120336867
chr1	120300904	120300952	AC244669.1_intron_1	intron	transcribed_unprocessed_pseudogene	chr1	120267839	120336867
chr1	120300983	120301211	AC244669.1_intron_1	intron	transcribed_unprocessed_pseudogene	chr1	120267839	120336867
chr1	120301305	120301579	AC244669.1_intron_1	intron	transcribed_unprocessed_pseudogene	chr1	120267839	120336867
chr1	120301641	120301691	AC244669.1_intron_1	intron	transcribed_unprocessed_pseudogene	chr1	120267839	120336867
chr1	120301795	120301861	AC244669.1_intron_1	intron	transcribed_unprocessed_pseudogene	chr1	120267839	120336867
chr1	120301911	120301952	AC244669.1_intron_1	intron	transcribed_unprocessed_pseudogene	chr1	120267839	120336867
chr1	120302028	120302073	AC244669.1_intron_1	intron	transcribed_unprocessed_pseudogene	chr1	120267839	120336867
chr1	120302184	120302211	AC244669.1_intron_1	intron	transcribed_unprocessed_pseudogene	chr1	120267839	120336867
chr1	120302240	120302300	AC244669.1_intron_1	intron	transcribed_unprocessed_pseudogene	chr1	120267839	120336867
chr1	120302352	120302434	AC244669.1_intron_1	intron	transcribed_unprocessed_pseudogene	chr1	120267839	120336867
chr1	120302511	120302537	AC244669.1_intron_1	intron	transcribed_unprocessed_pseudogene	chr1	120267839	120336867
chr1	120303883	120303906	AC244669.1_intron_1	intron	transcribed_unprocessed_pseudogene	chr1	120267839	120336867
chr1	120305171	120305198	AC244669.1_intron_1	intron	transcribed_unprocessed_pseudogene	chr1	120267839	120336867
chr1	120307897	120307930	AC244669.1_intron_1	intron	transcribed_unprocessed_pseudogene	chr1	120267839	120336867
chr1	120308530	120308563	AC244669.1_intron_1	intron	transcribed_unprocessed_pseudogene	chr1	120267839	120336867
chr1	120308618	120308646	AC244669.1_intron_1	intron	transcribed_unprocessed_pseudogene	chr1	120267839	120336867
chr1	120308671	120308715	AC244669.1_intron_1	intron	transcribed_unprocessed_pseudogene	chr1	120267839	120336867
chr1	120308869	120308893	AC244669.1_intron_1	intron	transcribed_unprocessed_pseudogene	chr1	120267839	120336867
chr1	120309016	120309048	AC244669.1_intron_1	intron	transcribed_unprocessed_pseudogene	chr1	120267839	120336867
chr1	120309295	120309333	AC244669.1_intron_1	intron	transcribed_unprocessed_pseudogene	chr1	120267839	120336867
chr1	120309857	120309935	AC244669.1_intron_1	intron	transcribed_unprocessed_pseudogene	chr1	120267839	120336867
chr1	120310275	120310299	AC244669.1_intron_1	intron	transcribed_unprocessed_pseudogene	chr1	120267839	120336867
chr1	120310384	120310414	AC244669.1_intron_1	intron	transcribed_unprocessed_pseudogene	chr1	120267839	120336867
chr1	120315966	120316009	AC244669.1_intron_1	intron	transcribed_unprocessed_pseudogene	chr1	120267839	120336867
chr1	120316108	120316273	AC244669.1_intron_1	intron	transcribed_unprocessed_pseudogene	chr1	120267839	120336867
chr1	120316297	120316385	AC244669.1_intron_1	intron	transcribed_unprocessed_pseudogene	chr1	120267839	120336867
chr1	120316634	120316694	AC244669.1_intron_1	intron	transcribed_unprocessed_pseudogene	chr1	120267839	120336867
chr1	120316725	120316879	AC244669.1_intron_1	intron	transcribed_unprocessed_pseudogene	chr1	120267839	120336867
chr1	120316966	120317019	AC244669.1_intron_1	intron	transcribed_unprocessed_pseudogene	chr1	120267839	120336867
chr1	120317094	120319078	AC244669.1_intron_1	intron	transcribed_unprocessed_pseudogene	chr1	120267839	120336867
chr1	120319099	120319133	AC244669.1_intron_1	intron	transcribed_unprocessed_pseudogene	chr1	120267839	120336867
chr1	120319176	120319207	AC244669.1_intron_1	intron	transcribed_unprocessed_pseudogene	chr1	120267839	120336867
chr1	120319282	120320739	AC244669.1_intron_1	intron	transcribed_unprocessed_pseudogene	chr1	120267839	120336867
chr1	120320763	120321228	AC244669.1_intron_1	intron	transcribed_unprocessed_pseudogene	chr1	120267839	120336867
chr1	120321289	120321655	AC244669.1_intron_1	intron	transcribed_unprocessed_pseudogene	chr1	120267839	120336867
chr1	120321684	120321749	AC244669.1_intron_1	intron	transcribed_unprocessed_pseudogene	chr1	120267839	120336867
chr1	120321772	120321903	AC244669.1_intron_1	intron	transcribed_unprocessed_pseudogene	chr1	120267839	120336867
chr1	120321926	120322291	AC244669.1_intron_1	intron	transcribed_unprocessed_pseudogene	chr1	120267839	120336867
chr1	120322322	120322524	AC244669.1_intron_1	intron	transcribed_unprocessed_pseudogene	chr1	120267839	120336867
chr1	120322553	120322755	AC244669.1_intron_1	intron	transcribed_unprocessed_pseudogene	chr1	120267839	120336867
chr1	120322781	120322963	AC244669.1_intron_1	intron	transcribed_unprocessed_pseudogene	chr1	120267839	120336867
chr1	120322989	120323189	AC244669.1_intron_1	intron	transcribed_unprocessed_pseudogene	chr1	120267839	120336867
chr1	120323220	120323276	AC244669.1_intron_1	intron	transcribed_unprocessed_pseudogene	chr1	120267839	120336867
chr1	120323451	120323497	AC244669.1_intron_1	intron	transcribed_unprocessed_pseudogene	chr1	120267839	120336867
chr1	120324515	120324541	AC244669.1_intron_1	intron	transcribed_unprocessed_pseudogene	chr1	120267839	120336867
chr1	120283014	120297633	AC244669.1_intron_1	intron	transcribed_unprocessed_pseudogene	chr1	120267839	120336867
chr1	120498150	120498592	AC241952.1_intron_7	intron	transcribed_unprocessed_pseudogene	chr1	120497422	120501108
chr1	120661968	120661993	AC241952.1_intron_42	intron	transcribed_unprocessed_pseudogene	chr1	120646929	120701055
chr1	120817415	120817441	NBPF26_intron_16	intron	protein_coding	chr1	120816828	120818121
chr1	120826797	120826826	NBPF26_intron_21	intron	protein_coding	chr1	120824918	120829762
chr1	120826916	120826956	NBPF26_intron_21	intron	protein_coding	chr1	120824918	120829762
chr1	120827262	120827346	NBPF26_intron_21	intron	protein_coding	chr1	120824918	120829762
chr1	120827394	120827434	NBPF26_intron_21	intron	protein_coding	chr1	120824918	120829762
chr1	120827455	120827601	NBPF26_intron_21	intron	protein_coding	chr1	120824918	120829762
chr1	120827627	120827675	NBPF26_intron_21	intron	protein_coding	chr1	120824918	120829762
chr1	120827699	120829340	NBPF26_intron_21	intron	protein_coding	chr1	120824918	120829762
chr1	120834419	120834474	NBPF26_intron_27	intron	protein_coding	chr1	120833776	120834493
chr1	120834547	120834628	NBPF26_intron_28	intron	protein_coding	chr1	120834547	120834628
chr1	120834629	120834802	NBPF26_22	CDS	protein_coding	chr1	120834629	120834802
chr1	120834803	120836006	NBPF26_intron_29	intron	protein_coding	chr1	120834803	120836515
chr1	121124698	121124735	AC244453.1_intron_2	intron	lincRNA	chr1	121120072	121128108
chr1	121239228	121239282	SRGAP2C_intron_2	intron	protein_coding	chr1	121187514	121284801
chr1	121288701	121288836	SRGAP2C_intron_3	intron	protein_coding	chr1	121284996	121324476
chr1	121540803	121540838	EMBP1_intron_2	intron	transcribed_unprocessed_pseudogene	chr1	121538421	121556508
chr1	143355505	143355533	AC242852.2_intron_1	intron	unprocessed_pseudogene	chr1	143354620	143367585
chr1	143877470	143877499	FCGR1CP_intron_3	intron	unprocessed_pseudogene	chr1	143876307	143880435
chr1	143991782	143991805	SRGAP2D_intron_1	intron	unprocessed_pseudogene	chr1	143975154	144045745
chr1	143999721	143999751	SRGAP2D_intron_1	intron	unprocessed_pseudogene	chr1	143975154	144045745
chr1	144020748	144020772	SRGAP2D_intron_1	intron	unprocessed_pseudogene	chr1	143975154	144045745
chr1	144181091	144181121	AC244015.2_intron_1	intron	unprocessed_pseudogene	chr1	144180206	144193188
chr1	144188788	144188851	AC244015.2_intron_1	intron	unprocessed_pseudogene	chr1	144180206	144193188
chr1	144189113	144189164	AC244015.2_intron_1	intron	unprocessed_pseudogene	chr1	144180206	144193188
chr1	144189572	144189608	AC244015.2_intron_1	intron	unprocessed_pseudogene	chr1	144180206	144193188
chr1	144190125	144190153	AC244015.2_intron_1	intron	unprocessed_pseudogene	chr1	144180206	144193188
chr1	144190181	144190260	AC244015.2_intron_1	intron	unprocessed_pseudogene	chr1	144180206	144193188
chr1	144190284	144190311	AC244015.2_intron_1	intron	unprocessed_pseudogene	chr1	144180206	144193188
chr1	144190381	144190460	AC244015.2_intron_1	intron	unprocessed_pseudogene	chr1	144180206	144193188
chr1	144190507	144190639	AC244015.2_intron_1	intron	unprocessed_pseudogene	chr1	144180206	144193188
chr1	144190808	144190832	AC244015.2_intron_1	intron	unprocessed_pseudogene	chr1	144180206	144193188
chr1	144191108	144191141	AC244015.2_intron_1	intron	unprocessed_pseudogene	chr1	144180206	144193188
chr1	144191610	144191669	AC244015.2_intron_1	intron	unprocessed_pseudogene	chr1	144180206	144193188
chr1	144191710	144191789	AC244015.2_intron_1	intron	unprocessed_pseudogene	chr1	144180206	144193188
chr1	144191815	144191868	AC244015.2_intron_1	intron	unprocessed_pseudogene	chr1	144180206	144193188
chr1	144191914	144191958	AC244015.2_intron_1	intron	unprocessed_pseudogene	chr1	144180206	144193188
chr1	144192073	144192096	AC244015.2_intron_1	intron	unprocessed_pseudogene	chr1	144180206	144193188
chr1	144192882	144192921	AC244015.2_intron_1	intron	unprocessed_pseudogene	chr1	144180206	144193188
chr1	144192979	144193033	AC244015.2_intron_1	intron	unprocessed_pseudogene	chr1	144180206	144193188
chr1	144193063	144193188	AC244015.2_intron_1	intron	unprocessed_pseudogene	chr1	144180206	144193188
chr1	144193189	144193289	AC244015.2_2	exon	unprocessed_pseudogene	chr1	144193189	144193322
chr1	144193323	144193617	AC244015.2_intron_2	intron	unprocessed_pseudogene	chr1	144193323	144193617
chr1	144193618	144193656	AC244015.2_3	exon	unprocessed_pseudogene	chr1	144193618	144193656
chr1	144193657	144193845	AC244015.2_intron_3	intron	unprocessed_pseudogene	chr1	144193657	144196323
chr1	144193874	144193925	AC244015.2_intron_3	intron	unprocessed_pseudogene	chr1	144193657	144196323
chr1	144193950	144196323	AC244015.2_intron_3	intron	unprocessed_pseudogene	chr1	144193657	144196323
chr1	144196341	144197818	AC244015.2_intron_4	intron	unprocessed_pseudogene	chr1	144196341	144197818
chr1	144197819	144197945	AC244015.2_5	exon	unprocessed_pseudogene	chr1	144197819	144197945
chr1	144197946	144202412	AC244015.2_intron_5	intron	unprocessed_pseudogene	chr1	144197946	144202412
chr1	144202413	144203361	AC244015.2_6	exon	unprocessed_pseudogene	chr1	144202413	144203361
chr1	144203362	144211557	AC244015.2_intron_6	intron	unprocessed_pseudogene	chr1	144203362	144211557
chr1	144211558	144211729	AC244015.2_7	exon	unprocessed_pseudogene	chr1	144211558	144211729
chr1	144227030	144227379	AC245595.1_1	exon	lincRNA	chr1	144227030	144227379
chr1	144227380	144245025	AC245595.1_intron_1	intron	lincRNA	chr1	144227380	144245025
chr1	144245026	144245315	AC245595.1_2	exon	lincRNA	chr1	144245026	144245315
chr1	144245316	144245684	AC245595.1_intron_2	intron	lincRNA	chr1	144245316	144245684
chr1	144245685	144245821	AC245595.1_3	exon	lincRNA	chr1	144245685	144245821
chr1	144245822	144250223	AC245595.1_intron_3	intron	lincRNA	chr1	144245822	144250223
chr1	144250224	144250288	AC245595.1_4	exon	lincRNA	chr1	144250224	144250288
chr1	144265217	144265326	RNA5SP529_1	exon	rRNA	chr1	144265217	144265326
chr1	144276484	144276584	AC245595.2_1	exon	transcribed_unprocessed_pseudogene	chr1	144276484	144276584
chr1	144276585	144286845	AC245595.2_intron_1	intron	transcribed_unprocessed_pseudogene	chr1	144276585	144286845
chr1	144286846	144287075	AC245595.2_2	exon	transcribed_unprocessed_pseudogene	chr1	144286846	144287075
chr1	144287076	144288341	AC245595.2_intron_2	intron	transcribed_unprocessed_pseudogene	chr1	144287076	144288341
chr1	144288342	144288407	AC245595.2_3	exon	transcribed_unprocessed_pseudogene	chr1	144288342	144288407
chr1	144288408	144288914	AC245595.2_intron_3	intron	transcribed_unprocessed_pseudogene	chr1	144288408	144288914
chr1	144288915	144289025	AC245595.2_4	exon	transcribed_unprocessed_pseudogene	chr1	144288915	144289025
chr1	144289026	144290005	AC245595.2_intron_4	intron	transcribed_unprocessed_pseudogene	chr1	144289026	144290005
chr1	144290006	144290133	AC245595.2_5	exon	transcribed_unprocessed_pseudogene	chr1	144290006	144290133
chr1	144290134	144290365	AC245595.2_intron_5	intron	transcribed_unprocessed_pseudogene	chr1	144290134	144290365
chr1	144290366	144290531	AC245595.2_6	exon	transcribed_unprocessed_pseudogene	chr1	144290366	144290531
chr1	144290532	144290785	AC245595.2_intron_6	intron	transcribed_unprocessed_pseudogene	chr1	144290532	144290785
chr1	144290786	144290968	AC245595.2_7	exon	transcribed_unprocessed_pseudogene	chr1	144290786	144290968
chr1	144290969	144296242	AC245595.2_intron_7	intron	transcribed_unprocessed_pseudogene	chr1	144290969	144296242
chr1	144296243	144296348	AC245595.2_8	exon	transcribed_unprocessed_pseudogene	chr1	144296243	144296348
chr1	144296349	144296539	AC245595.2_intron_8	intron	transcribed_unprocessed_pseudogene	chr1	144296349	144296539
chr1	144296540	144296642	AC245595.2_9	exon	transcribed_unprocessed_pseudogene	chr1	144296540	144296642
chr1	144296643	144302173	AC245595.2_intron_9	intron	transcribed_unprocessed_pseudogene	chr1	144296643	144302173
chr1	144302174	144302291	AC245595.2_10	exon	transcribed_unprocessed_pseudogene	chr1	144302174	144302291
chr1	144302292	144302489	AC245595.2_intron_10	intron	transcribed_unprocessed_pseudogene	chr1	144302292	144302489
chr1	144302490	144302541	AC245595.2_11	exon	transcribed_unprocessed_pseudogene	chr1	144302490	144302541
chr1	144302542	144305057	AC245595.2_intron_11	intron	transcribed_unprocessed_pseudogene	chr1	144302542	144305057
chr1	144305058	144305180	AC245595.2_12	exon	transcribed_unprocessed_pseudogene	chr1	144305058	144305180
chr1	144668494	144668520	FP700111.1_intron_2	intron	lincRNA	chr1	144641794	144917168
chr1	144669008	144669123	FP700111.1_intron_2	intron	lincRNA	chr1	144641794	144917168
chr1	144669181	144669299	FP700111.1_intron_2	intron	lincRNA	chr1	144641794	144917168
chr1	144669376	144669426	FP700111.1_intron_2	intron	lincRNA	chr1	144641794	144917168
chr1	144669483	144669513	FP700111.1_intron_2	intron	lincRNA	chr1	144641794	144917168
chr1	144669563	144669716	FP700111.1_intron_2	intron	lincRNA	chr1	144641794	144917168
chr1	144669786	144669851	FP700111.1_intron_2	intron	lincRNA	chr1	144641794	144917168
chr1	144739931	144740005	FP700111.1_intron_2	intron	lincRNA	chr1	144641794	144917168
chr1	144740029	144740081	FP700111.1_intron_2	intron	lincRNA	chr1	144641794	144917168
chr1	144740104	144740163	FP700111.1_intron_2	intron	lincRNA	chr1	144641794	144917168
chr1	144740225	144740262	FP700111.1_intron_2	intron	lincRNA	chr1	144641794	144917168
chr1	144740331	144740380	FP700111.1_intron_2	intron	lincRNA	chr1	144641794	144917168
chr1	144740444	144740519	FP700111.1_intron_2	intron	lincRNA	chr1	144641794	144917168
chr1	144740634	144740771	FP700111.1_intron_2	intron	lincRNA	chr1	144641794	144917168
chr1	144740792	144740887	FP700111.1_intron_2	intron	lincRNA	chr1	144641794	144917168
chr1	144740960	144741044	FP700111.1_intron_2	intron	lincRNA	chr1	144641794	144917168
chr1	144741144	144741212	FP700111.1_intron_2	intron	lincRNA	chr1	144641794	144917168
chr1	144741233	144741300	FP700111.1_intron_2	intron	lincRNA	chr1	144641794	144917168
chr1	144741384	144741461	FP700111.1_intron_2	intron	lincRNA	chr1	144641794	144917168
chr1	144741527	144741572	FP700111.1_intron_2	intron	lincRNA	chr1	144641794	144917168
chr1	144741688	144741778	FP700111.1_intron_2	intron	lincRNA	chr1	144641794	144917168
chr1	144742202	144742235	FP700111.1_intron_2	intron	lincRNA	chr1	144641794	144917168
chr1	144743581	144743614	FP700111.1_intron_2	intron	lincRNA	chr1	144641794	144917168
chr1	144745394	144745434	FP700111.1_intron_2	intron	lincRNA	chr1	144641794	144917168
chr1	144751493	144751516	FP700111.1_intron_2	intron	lincRNA	chr1	144641794	144917168
chr1	144752403	144752445	FP700111.1_intron_2	intron	lincRNA	chr1	144641794	144917168
chr1	144846520	144846557	FP700111.1_intron_2	intron	lincRNA	chr1	144641794	144917168
chr1	144850805	144850846	FP700111.1_intron_2	intron	lincRNA	chr1	144641794	144917168
chr1	144858900	144858923	FP700111.1_intron_2	intron	lincRNA	chr1	144641794	144917168
chr1	144859276	144859363	FP700111.1_intron_2	intron	lincRNA	chr1	144641794	144917168
chr1	144859395	144859683	FP700111.1_intron_2	intron	lincRNA	chr1	144641794	144917168
chr1	144859761	144859785	FP700111.1_intron_2	intron	lincRNA	chr1	144641794	144917168
chr1	144864458	144864481	FP700111.1_intron_2	intron	lincRNA	chr1	144641794	144917168
chr1	144883889	144883930	FP700111.1_intron_2	intron	lincRNA	chr1	144641794	144917168
chr1	144850890	144850948	FP700111.1_intron_2	intron	lincRNA	chr1	144641794	144917168
chr1	144669908	144739894	FP700111.1_intron_2	intron	lincRNA	chr1	144641794	144917168
chr1	144701050	144701159	RNA5SP59_1	exon	rRNA	chr1	144701050	144701159
chr1	145044653	145044688	SRGAP2B_intron_8	intron	protein_coding	chr1	144995201	145092833
chr1	145697763	145697787	PDZK1_intron_9	intron	protein_coding	chr1	145691803	145707315
chr1	146288596	146288696	RNU6-1071P_1	exon	snRNA	chr1	146288596	146288696
chr1	146298170	146298715	NUDT4P2_1	exon	processed_pseudogene	chr1	146298170	146298715
chr1	146726912	146726941	HYDIN2_intron_19	intron	transcribed_unprocessed_pseudogene	chr1	146725272	146728836
chr1	146851172	146851197	HYDIN2_intron_60	intron	transcribed_unprocessed_pseudogene	chr1	146850437	146852357
chr1	146898227	146898261	HYDIN2_intron_76	intron	transcribed_unprocessed_pseudogene	chr1	146888225	146898742
chr1	148115165	148115191	NBPF11_intron_10	intron	protein_coding	chr1	148114489	148115791
chr1	148132723	148132756	NBPF11_intron_21	intron	protein_coding	chr1	148127289	148135122
chr1	148643514	148643540	NBPF14_intron_76	intron	protein_coding	chr1	148640090	148679460
chr1	148813756	148813779	PDE4DIP_intron_1	intron	protein_coding	chr1	148808738	148844380
chr1	148847867	148847909	PDE4DIP_intron_3	intron	protein_coding	chr1	148845468	148863248
chr1	149976610	149976633	OTUD7B_intron_10	intron	protein_coding	chr1	149971252	149977424
chr1	150223681	150223705	ANP32E_intron_2	intron	protein_coding	chr1	150223295	150226606
chr1	150387571	150387598	RPRD2_intron_1	intron	protein_coding	chr1	150364920	150417594
chr1	150411470	150411590	RPRD2_intron_1	intron	protein_coding	chr1	150364920	150417594
chr1	150718967	150719293	HORMAD1_intron_13	intron	protein_coding	chr1	150717283	150719471
chr1	150805209	150805232	CTSK_intron_4	intron	protein_coding	chr1	150804240	150805859
chr1	151676270	151676311	SNX27_intron_8	intron	protein_coding	chr1	151669364	151683354
chr1	154189137	154189171	TPM3_intron_13	intron	protein_coding	chr1	154183250	154191184
chr1	154336465	154336490	ATP8B2_intron_12	intron	protein_coding	chr1	154334592	154337346
chr1	154852247	154852272	KCNN3_intron_8	intron	protein_coding	chr1	154822185	154859693
chr1	155258318	155258343	SCAMP3_intron_4	intron	protein_coding	chr1	155257658	155258824
chr1	155490968	155491004	ASH1L_intron_26	intron	protein_coding	chr1	155482450	155520223
chr1	155784358	155784385	GON4L_intron_19	intron	protein_coding	chr1	155784090	155785332
chr1	156447909	156447943	AL139412.1_intron_1	intron	lincRNA	chr1	156446574	156452895
chr1	156556929	156559143	IQGAP3_intron_27	intron	protein_coding	chr1	156556694	156560932
chr1	156954380	156954406	ARHGEF11_intron_20	intron	protein_coding	chr1	156951700	156954890
chr1	158659596	158659909	SPTA1_intron_34	intron	protein_coding	chr1	158657695	158661285
chr1	158742253	158742562	OR6K5P_intron_1	intron	unprocessed_pseudogene	chr1	158742248	158742571
chr1	159021939	159021971	IFI16_intron_9	intron	protein_coding	chr1	159020530	159032522
chr1	160180694	160180722	ATP1A4_intron_18	intron	protein_coding	chr1	160177665	160181682
chr1	161281779	161281833	PCP4L1_intron_1	intron	protein_coding	chr1	161258984	161283666
chr1	161348883	161348907	SDHC_intron_4	intron	protein_coding	chr1	161340656	161356675
chr1	161812371	161812397	ATF6_intron_7	intron	protein_coding	chr1	161802273	161819631
chr1	162082886	162083195	NOS1AP_intron_1	intron	protein_coding	chr1	162070283	162154403
chr1	162763336	162763360	DDR2_intron_12	intron	protein_coding	chr1	162761455	162765999
chr1	164724670	164724697	PBX1_intron_8	intron	protein_coding	chr1	164657373	164772910
chr1	165762008	165762252	TMCO1_intron_6	intron	protein_coding	chr1	165759585	165768190
chr1	165869665	165869691	UCK2_intron_1	intron	protein_coding	chr1	165827933	165885140
chr1	166077888	166077973	FAM78B_intron_1	intron	protein_coding	chr1	166070764	166165984
chr1	167343632	167343669	POU2F1_intron_4	intron	protein_coding	chr1	167332536	167365465
chr1	167897539	167897569	ADCY10_intron_27	intron	protein_coding	chr1	167896692	167899421
chr1	168790587	168790611	LINC00626_intron_2	intron	lincRNA	chr1	168788890	168792329
chr1	169115185	169115209	ATP1B1_intron_4	intron	protein_coding	chr1	169111499	169124882
chr1	171044972	171045006	MROH9_intron_21	intron	protein_coding	chr1	171025421	171062130
chr1	171325817	171325851	FMO4_intron_5	intron	protein_coding	chr1	171324301	171331638
chr1	172251341	172251365	DNM3_intron_17	intron	protein_coding	chr1	172133393	172253571
chr1	172900128	172900152	AL031599.1_intron_1	intron	lincRNA	chr1	172776128	173004280
chr1	173844669	173844696	DARS2_intron_11	intron	protein_coding	chr1	173840974	173845227
chr1	174394949	174394972	RABGAP1L_intron_14	intron	protein_coding	chr1	174394146	174544842
chr1	174763650	174763676	RABGAP1L_intron_24	intron	protein_coding	chr1	174752355	174799930
chr1	174838917	174838943	RABGAP1L_intron_26	intron	protein_coding	chr1	174811961	174874456
chr1	174854715	174854748	RABGAP1L_intron_26	intron	protein_coding	chr1	174811961	174874456
chr1	175112598	175112621	TNN_intron_9	intron	protein_coding	chr1	175098596	175116937
chr1	175122457	175122507	TNN_intron_11	intron	protein_coding	chr1	175118825	175123398
chr1	175547594	175547621	TNR_intron_22	intron	protein_coding	chr1	175528370	175656603
chr1	176509087	176509637	PAPPA2_intron_1	intron	protein_coding	chr1	176463419	176555405
chr1	177550013	177550040	AL122019.1_intron_1	intron	lincRNA	chr1	177393789	177573726
chr1	179101996	179102019	ABL2_UTR_1	three_prime_UTR	protein_coding	chr1	179099327	179107717
chr1	179295966	179295991	SOAT1_intron_2	intron	protein_coding	chr1	179294402	179302675
chr1	179344356	179344381	SOAT1_intron_11	intron	protein_coding	chr1	179343636	179344945
chr1	179422243	179422266	AXDND1_intron_12	intron	protein_coding	chr1	179411267	179429516
chr1	180323866	180324178	ACBD6_intron_8	intron	protein_coding	chr1	180314723	180397514
chr1	181043941	181043969	MR1_intron_2	intron	protein_coding	chr1	181034075	181049050
chr1	181804924	181804947	CACNA1E_UTR_4	three_prime_UTR	protein_coding	chr1	181798834	181808084
chr1	183079232	183079256	LAMC1_intron_1	intron	protein_coding	chr1	183024135	183096542
chr1	183561779	183561807	NCF2_intron_2	intron	protein_coding	chr1	183560274	183563193
chr1	184967921	184968227	FAM129A_intron_13	intron	protein_coding	chr1	184899310	184974300
chr1	185076268	185076293	RNF2_intron_2	intron	protein_coding	chr1	185046296	185087550
chr1	185858586	185858619	HMCN1_intron_2	intron	protein_coding	chr1	185846097	185864468
chr1	186864267	186864295	PLA2G4A_intron_2	intron	protein_coding	chr1	186854388	186870433
chr1	187365985	187366021	ERVMER61-1_intron_14	intron	lincRNA	chr1	187360324	187373846
chr1	189025829	189025853	LINC01035_intron_1	intron	lincRNA	chr1	188905927	189036716
chr1	189992193	189992235	AL359976.1_1	exon	processed_pseudogene	chr1	189989570	189993097
chr1	190405465	190405493	BRINP3_intron_6	intron	protein_coding	chr1	190281751	190454653
chr1	192215221	192215252	AL390957.1_intron_4	intron	lincRNA	chr1	192201013	192238516
chr1	192640668	192640731	AL390957.1_intron_19	intron	lincRNA	chr1	192629086	192725879
chr1	192795876	192795908	AL390957.1_intron_26	intron	lincRNA	chr1	192792469	192826902
chr1	192946621	192946645	AL390957.1_intron_36	intron	lincRNA	chr1	192942490	192947311
chr1	192640668	192640731	RGS13_intron_3	intron	protein_coding	chr1	192638204	192644329
chr1	196281740	196281763	KCNT2_intron_6	intron	protein_coding	chr1	196280989	196282271
chr1	196596054	196596077	KCNT2_intron_29	intron	protein_coding	chr1	196492342	196608213
chr1	197327093	197327117	CRB1_intron_1	intron	protein_coding	chr1	197268483	197328420
chr1	197531390	197534141	DENND1B_intron_3	intron	protein_coding	chr1	197512954	197539962
chr1	200378824	200378855	LINC00862_intron_8	intron	lincRNA	chr1	200374355	200400580
chr1	200378824	200378855	AC104461.1_intron_4	intron	lincRNA	chr1	200363529	200411798
chr1	200482659	200482689	AL359834.1_intron_1	intron	lincRNA	chr1	200478155	200483100
chr1	203830925	203830948	ZC3H11A_intron_8	intron	protein_coding	chr1	203830204	203831659
chr1	204208382	204208424	GOLT1A_intron_4	intron	protein_coding	chr1	204202988	204213880
chr1	204906751	204906776	NFASC_intron_2	intron	protein_coding	chr1	204871054	204920630
chr1	205093473	205093497	RBBP5_intron_1	intron	protein_coding	chr1	205088816	205094871
chr1	205207764	205207794	DSTYK_intron_13	intron	protein_coding	chr1	205187807	205211269
chr1	205209570	205209661	DSTYK_intron_13	intron	protein_coding	chr1	205187807	205211269
chr1	206095815	206095838	RHEX_intron_2	intron	protein_coding	chr1	206083651	206097697
chr1	207368690	207372219	CD55_intron_15	intron	protein_coding	chr1	207367488	207372767
chr1	207520950	207520976	CR1_intron_4	intron	protein_coding	chr1	207511655	207523609
chr1	209970662	209970689	SYT14_intron_4	intron	protein_coding	chr1	209966014	210013631
chr1	210121971	210122277	SYT14_intron_9	intron	protein_coding	chr1	210100462	210155719
chr1	210394229	210394254	HHAT_intron_7	intron	protein_coding	chr1	210387582	210400466
chr1	210922383	210922409	KCNH1_intron_6	intron	protein_coding	chr1	210920070	211018781
chr1	212051449	212051473	DTL_intron_5	intron	protein_coding	chr1	212047418	212062882
chr1	212896855	212896878	FLVCR1_UTR_2	three_prime_UTR	protein_coding	chr1	212895290	212899363
chr1	213257786	213257809	RPS6KC1_intron_14	intron	protein_coding	chr1	213242659	213261556
chr1	214150272	214150295	AL592287.1_intron_4	intron	lincRNA	chr1	214072439	214187111
chr1	214165356	214165393	AL592287.1_intron_4	intron	lincRNA	chr1	214072439	214187111
chr1	215771579	215771613	USH2A_intron_17	intron	protein_coding	chr1	215766789	215779841
chr1	215912465	215912512	USH2A_intron_34	intron	protein_coding	chr1	215900906	215934614
chr1	216775551	216775584	ESRRG_intron_12	intron	protein_coding	chr1	216723473	216804941
chr1	216916836	216916874	ESRRG_intron_14	intron	protein_coding	chr1	216865179	216936660
chr1	217744180	217744482	SPATA17_intron_6	intron	protein_coding	chr1	217742099	217774332
chr1	218331655	218331678	RRP15_UTR_2	three_prime_UTR	protein_coding	chr1	218331091	218337983
chr1	218369256	218369281	TGFB2_intron_2	intron	protein_coding	chr1	218363418	218405167
chr1	219922176	219922201	SLC30A10_intron_2	intron	protein_coding	chr1	219918495	219927026
chr1	220018829	220018855	EPRS_intron_22	intron	protein_coding	chr1	220018509	220018993
chr1	225068839	225069099	DNAH14_intron_20	intron	protein_coding	chr1	225051796	225079205
chr1	225574611	225574935	ENAH_intron_16	intron	protein_coding	chr1	225567415	225652684
chr1	225784229	225784253	SRP9_intron_2	intron	protein_coding	chr1	225783369	225786860
chr1	225819071	225819241	EPHX1_intron_1	intron	protein_coding	chr1	225810616	225825352
chr1	226273236	226273265	LIN9_intron_8	intron	protein_coding	chr1	226268091	226277773
chr1	227135855	227135892	CDC42BPA_intron_30	intron	protein_coding	chr1	227129232	227139574
chr1	227207311	227207353	CDC42BPA_intron_37	intron	protein_coding	chr1	227199653	227213134
chr1	227751744	227751768	SNAP47_intron_3	intron	protein_coding	chr1	227748234	227758993
chr1	231375314	231375338	EGLN1_intron_4	intron	protein_coding	chr1	231374100	231420996
chr1	231412011	231412039	EGLN1_intron_4	intron	protein_coding	chr1	231374100	231420996
chr1	232173375	232173410	AL353052.1_intron_1	intron	lincRNA	chr1	232160224	232183936
chr1	233091732	233091756	PCNX2_intron_11	intron	protein_coding	chr1	233090191	233095404
chr1	234451462	234451764	TARBP1_intron_21	intron	protein_coding	chr1	234450567	234457665
chr1	235353780	235353804	TBCE_intron_4	intron	protein_coding	chr1	235342884	235362952
chr1	235371038	235371061	TBCE_intron_6	intron	protein_coding	chr1	235367505	235380017
chr1	235626958	235626988	GNG4_intron_4	intron	protein_coding	chr1	235595512	235649660
chr1	235798578	235798602	LYST_intron_44	intron	protein_coding	chr1	235793613	235800318
chr1	235799928	235799963	LYST_intron_44	intron	protein_coding	chr1	235793613	235800318
chr1	236385845	236385894	EDARADD_intron_3	intron	protein_coding	chr1	236350840	236394276
chr1	236756378	236756484	ACTN2_intron_19	intron	protein_coding	chr1	236755199	236757484
chr1	237402813	237402860	RYR2_intron_10	intron	protein_coding	chr1	237388184	237417047
chr1	237591141	237591181	RYR2_intron_31	intron	protein_coding	chr1	237590993	237591737
chr1	237594886	237594917	RYR2_intron_33	intron	protein_coding	chr1	237593637	237595496
chr1	240139272	240139363	FMN2_intron_4	intron	protein_coding	chr1	240123346	240177919
chr1	240459717	240459744	FMN2_intron_21	intron	protein_coding	chr1	240459444	240471652
chr1	240986569	240986881	RGS7_intron_16	intron	protein_coding	chr1	240983130	241098664
chr1	241197251	241197552	RGS7_intron_17	intron	protein_coding	chr1	241098763	241355697
chr1	243526778	243526802	AKT3_intron_3	intron	protein_coding	chr1	243512427	243545508
chr1	243832120	243832151	AKT3_intron_13	intron	protein_coding	chr1	243695717	243843123
chr1	244582924	244582962	CATSPERE_intron_12	intron	protein_coding	chr1	244581855	244583862
chr1	244699583	244699606	DESI2_intron_5	intron	protein_coding	chr1	244692021	244705554
chr1	245374072	245374098	KIF26B_intron_3	intron	protein_coding	chr1	245367368	245419577
chr1	245443546	245443634	KIF26B_intron_4	intron	protein_coding	chr1	245419746	245511000
chr1	245487764	245487787	KIF26B_intron_4	intron	protein_coding	chr1	245419746	245511000
chr1	245813860	245813883	SMYD3_intron_2	intron	protein_coding	chr1	245764150	245858494
chr1	245975103	245975590	SMYD3_intron_7	intron	protein_coding	chr1	245929938	246186741
chr1	245975761	245975801	SMYD3_intron_7	intron	protein_coding	chr1	245929938	246186741
chr1	245976814	245976909	SMYD3_intron_7	intron	protein_coding	chr1	245929938	246186741
chr1	245991932	245992128	SMYD3_intron_7	intron	protein_coding	chr1	245929938	246186741
chr1	245992617	245992844	SMYD3_intron_7	intron	protein_coding	chr1	245929938	246186741
chr1	245993576	245993599	SMYD3_intron_7	intron	protein_coding	chr1	245929938	246186741
chr1	246003981	246004077	SMYD3_intron_7	intron	protein_coding	chr1	245929938	246186741
chr1	246101064	246101087	SMYD3_intron_7	intron	protein_coding	chr1	245929938	246186741
chr1	246388111	246388162	SMYD3_intron_15	intron	protein_coding	chr1	246355336	246417294
chr1	246395613	246395639	SMYD3_intron_15	intron	protein_coding	chr1	246355336	246417294
chr1	246521672	246521733	AL356583.1_intron_13	intron	unprocessed_pseudogene	chr1	246518312	246522478
chr1	246818076	246818180	AC113174.1_1	exon	unprocessed_pseudogene	chr1	246818076	246818180
chr1	246864846	246864880	AHCTF1_intron_10	intron	protein_coding	chr1	246864117	246867242
chr1	248513485	248519265	OR2G6_intron_2	intron	protein_coding	chr1	248509649	248521609
chr1	248819702	248819731	SH3BP5L_intron_5	intron	protein_coding	chr1	248816885	248824751
chr10	295567	295608	DIP2C_intron_5	intron	protein_coding	chr10	288422	310029
chr10	336941	336964	DIP2C_intron_10	intron	protein_coding	chr10	329602	341197
chr10	367978	368127	DIP2C_intron_22	intron	protein_coding	chr10	366412	369492
chr10	396829	396856	DIP2C_intron_30	intron	protein_coding	chr10	390864	399107
chr10	402292	403372	DIP2C_intron_31	intron	protein_coding	chr10	399220	408924
chr10	568776	568799	DIP2C_intron_40	intron	protein_coding	chr10	486559	689492
chr10	685147	685187	DIP2C_intron_40	intron	protein_coding	chr10	486559	689492
chr10	912708	912731	LARP4B_intron_19	intron	protein_coding	chr10	903516	924381
chr10	1235744	1235841	ADARB2_intron_5	intron	protein_coding	chr10	1233846	1242129
chr10	1235922	1236077	ADARB2_intron_5	intron	protein_coding	chr10	1233846	1242129
chr10	1298724	1298761	ADARB2_intron_7	intron	protein_coding	chr10	1271070	1363026
chr10	1409944	1409973	ADARB2_intron_9	intron	protein_coding	chr10	1379161	1737049
chr10	1439586	1439611	ADARB2_intron_9	intron	protein_coding	chr10	1379161	1737049
chr10	1493729	1493766	ADARB2_intron_9	intron	protein_coding	chr10	1379161	1737049
chr10	1699699	1699741	ADARB2_intron_9	intron	protein_coding	chr10	1379161	1737049
chr10	1701198	1701346	ADARB2_intron_9	intron	protein_coding	chr10	1379161	1737049
chr10	2174115	2174151	AL441943.3_intron_2	intron	lincRNA	chr10	2172835	2176341
chr10	4815588	4815826	AKR1E2_intron_1	intron	protein_coding	chr10	4786761	4824960
chr10	6055421	6055905	IL2RA_intron_7	intron	protein_coding	chr10	6026026	6062086
chr10	6098556	6098579	RBM17_intron_3	intron	protein_coding	chr10	6097189	6101269
chr10	6210714	6210755	PFKFB3_intron_4	intron	protein_coding	chr10	6203337	6213621
chr10	6302362	6302385	AL137145.2_intron_1	intron	lincRNA	chr10	6277808	6326544
chr10	6795220	6795267	LINC00707_intron_2	intron	lincRNA	chr10	6781487	6833641
chr10	6816583	6816632	LINC00707_intron_2	intron	lincRNA	chr10	6781487	6833641
chr10	6835199	6835621	LINC00707_intron_3	intron	lincRNA	chr10	6833689	6837972
chr10	7751867	7752074	KIN_UTR_1	three_prime_UTR	protein_coding	chr10	7750962	7756079
chr10	10451456	10451769	AL583859.2_intron_3	intron	lincRNA	chr10	10434032	10462187
chr10	11749773	11749801	ECHDC3_intron_3	intron	protein_coding	chr10	11749593	11755406
chr10	11924577	11924607	UPF2_intron_1	intron	protein_coding	chr10	11921308	11929863
chr10	12518474	12520974	CAMK1D_intron_1	intron	protein_coding	chr10	12349911	12553223
chr10	12522822	12522949	CAMK1D_intron_1	intron	protein_coding	chr10	12349911	12553223
chr10	12691367	12691438	CAMK1D_intron_3	intron	protein_coding	chr10	12666811	12760574
chr10	13041504	13041534	CCDC3_intron_3	intron	protein_coding	chr10	13001698	13049672
chr10	13117416	13117452	OPTN_intron_8	intron	protein_coding	chr10	13116541	13118886
chr10	13204990	13205034	MCM10_intron_18	intron	protein_coding	chr10	13204365	13209089
chr10	13881991	13882014	FRMD4A_intron_25	intron	protein_coding	chr10	13858913	13971654
chr10	13910888	13910914	FRMD4A_intron_25	intron	protein_coding	chr10	13858913	13971654
chr10	13925566	13925589	FRMD4A_intron_25	intron	protein_coding	chr10	13858913	13971654
chr10	14218955	14218985	FRMD4A_intron_29	intron	protein_coding	chr10	14097139	14326173
chr10	14241683	14241712	FRMD4A_intron_29	intron	protein_coding	chr10	14097139	14326173
chr10	15147095	15147121	NMT2_intron_12	intron	protein_coding	chr10	15141558	15168501
chr10	15312673	15312698	FAM171A1_intron_7	intron	protein_coding	chr10	15284106	15370954
chr10	15644470	15644499	ITGA8_intron_18	intron	protein_coding	chr10	15644222	15646844
chr10	17194932	17194956	TRDMT1_intron_10	intron	protein_coding	chr10	17174661	17201569
chr10	18286517	18286542	CACNB2_intron_3	intron	protein_coding	chr10	18261318	18340683
chr10	18358525	18358549	CACNB2_intron_4	intron	protein_coding	chr10	18340978	18400573
chr10	18442940	18442986	CACNB2_intron_6	intron	protein_coding	chr10	18402044	18498353
chr10	18522877	18522901	CACNB2_intron_14	intron	protein_coding	chr10	18518969	18527586
chr10	20012311	20012336	PLXDC2_intron_2	intron	protein_coding	chr10	20001987	20046867
chr10	20189008	20189193	PLXDC2_intron_9	intron	protein_coding	chr10	20177410	20211667
chr10	20997471	20997501	NEBL_intron_30	intron	protein_coding	chr10	20961780	21020115
chr10	21676720	21676743	MLLT10_intron_14	intron	protein_coding	chr10	21673920	21681330
chr10	22627591	22627620	PIP4K2A_intron_10	intron	protein_coding	chr10	22609718	22713934
chr10	22705426	22705450	PIP4K2A_intron_10	intron	protein_coding	chr10	22609718	22713934
chr10	24355728	24355755	KIAA1217_intron_6	intron	protein_coding	chr10	24239338	24367117
chr10	24501729	24501754	KIAA1217_intron_16	intron	protein_coding	chr10	24501546	24513257
chr10	24695056	24695086	ARHGAP21_intron_27	intron	protein_coding	chr10	24670398	24706510
chr10	25411933	25411958	GPR158_intron_3	intron	protein_coding	chr10	25396014	25412248
chr10	25686419	25686446	LINC00836_intron_5	intron	lincRNA	chr10	25683386	25695865
chr10	25717500	25717523	LINC00836_intron_7	intron	lincRNA	chr10	25716982	25731619
chr10	26479012	26479318	APBB1IP_intron_2	intron	protein_coding	chr10	26438854	26492325
chr10	26935274	26935423	FAM238C_intron_2	intron	transcribed_unprocessed_pseudogene	chr10	26934924	26935423
chr10	26935424	26935627	FAM238C_3	exon	transcribed_unprocessed_pseudogene	chr10	26935424	26935627
chr10	26935628	26935698	FAM238C_intron_3	intron	transcribed_unprocessed_pseudogene	chr10	26935628	26936735
chr10	27113226	27113250	YME1L1_intron_1	intron	protein_coding	chr10	27112121	27114519
chr10	28316435	28316458	MPP7_intron_19	intron	protein_coding	chr10	28282139	28329927
chr10	28603943	28603972	WAC_intron_9	intron	protein_coding	chr10	28596042	28608184
chr10	28888386	28888420	LINC01517_intron_22	intron	processed_transcript	chr10	28882312	28901175
chr10	29423225	29423253	SVIL-AS1_intron_5	intron	transcribed_unprocessed_pseudogene	chr10	29422373	29458272
chr10	30872431	30872457	ZNF438_intron_3	intron	protein_coding	chr10	30857779	30875329
chr10	30998540	30998574	ZNF438_intron_9	intron	protein_coding	chr10	30984427	30999336
chr10	31516539	31516565	ZEB1_intron_8	intron	protein_coding	chr10	31514709	31520124
chr10	31922180	31922208	ARHGAP12_intron_19	intron	protein_coding	chr10	31910564	31928681
chr10	32355607	32355630	EPC1_intron_15	intron	protein_coding	chr10	32347219	32378489
chr10	32364204	32364231	EPC1_intron_15	intron	protein_coding	chr10	32347219	32378489
chr10	34371494	34371520	PARD3_intron_15	intron	protein_coding	chr10	34360260	34372496
chr10	34681764	34681788	PARD3_intron_26	intron	protein_coding	chr10	34517160	34696316
chr10	37127046	37127072	ANKRD30A_intron_1	intron	protein_coding	chr10	37126009	37129891
chr10	37983072	37983212	AL117337.1_intron_2	intron	lincRNA	chr10	37980411	37992325
chr10	42367072	42367097	BX322639.1_intron_3	intron	transcribed_unprocessed_pseudogene	chr10	42353012	42367504
chr10	43441034	43441057	ZNF487_intron_1	intron	protein_coding	chr10	43437263	43475694
chr10	46271454	46271876	ANTXRLP1_intron_13	intron	unprocessed_pseudogene	chr10	46270989	46273482
chr10	48012933	48012958	AGAP12P_intron_2	intron	transcribed_unprocessed_pseudogene	chr10	48012328	48015645
chr10	48320211	48320235	MAPK8_intron_3	intron	protein_coding	chr10	48308289	48325895
chr10	48709126	48709431	WDFY4_intron_1	intron	protein_coding	chr10	48685002	48709714
chr10	49069970	49070273	VSTM4_intron_4	intron	protein_coding	chr10	49064737	49077217
chr10	50150603	50151310	SLC9A3P1_1	exon	processed_pseudogene	chr10	50150603	50152287
chr10	51381261	51381289	PRKG1_intron_3	intron	protein_coding	chr10	51153331	51467721
chr10	51639436	51639466	PRKG1_intron_4	intron	protein_coding	chr10	51467837	51804583
chr10	51819006	51819031	PRKG1_intron_5	intron	protein_coding	chr10	51804691	51907505
chr10	51847840	51847865	PRKG1_intron_5	intron	protein_coding	chr10	51804691	51907505
chr10	52067912	52068225	PRKG1_intron_8	intron	protein_coding	chr10	52062863	52133838
chr10	52068970	52069020	PRKG1_intron_8	intron	protein_coding	chr10	52062863	52133838
chr10	53966016	53966062	PCDH15_intron_21	intron	protein_coding	chr10	53961893	53994577
chr10	54666167	54666190	PCDH15_intron_43	intron	protein_coding	chr10	54664291	54800923
chr10	54774007	54774036	PCDH15_intron_43	intron	protein_coding	chr10	54664291	54800923
chr10	54877938	54877965	PCDH15_intron_44	intron	protein_coding	chr10	54801292	54897448
chr10	55341791	55341818	PCDH15_intron_47	intron	protein_coding	chr10	55319615	55627623
chr10	58667476	58667519	BICC1_intron_2	intron	protein_coding	chr10	58620902	58702072
chr10	58732371	58732401	BICC1_intron_3	intron	protein_coding	chr10	58702144	58784999
chr10	59605740	59606042	AC026391.1_intron_4	intron	lincRNA	chr10	59596422	59611129
chr10	59696992	59697076	SLC16A9_intron_5	intron	protein_coding	chr10	59684328	59709477
chr10	61936818	61936851	ARID5B_intron_2	intron	protein_coding	chr10	61902414	61940181
chr10	61940959	61940989	ARID5B_intron_3	intron	protein_coding	chr10	61940409	62000089
chr10	61983859	61984033	ARID5B_intron_3	intron	protein_coding	chr10	61940409	62000089
chr10	62027285	62027316	ARID5B_intron_5	intron	protein_coding	chr10	62025353	62049209
chr10	62593603	62593630	ZNF365_intron_9	intron	protein_coding	chr10	62520598	62623101
chr10	63664940	63664966	AC022387.1_intron_1	intron	lincRNA	chr10	63664773	63684920
chr10	63834957	63834992	AC022387.1_intron_2	intron	lincRNA	chr10	63685307	63990267
chr10	66487181	66487206	CTNNA3_intron_7	intron	protein_coding	chr10	66379353	66520615
chr10	66685351	66685374	CTNNA3_intron_9	intron	protein_coding	chr10	66621785	66766153
chr10	67801836	67801859	DNAJC12_intron_1	intron	protein_coding	chr10	67797211	67805581
chr10	68302843	68302870	PBLD_intron_8	intron	protein_coding	chr10	68297135	68306759
chr10	68617006	68617035	TET1_intron_3	intron	protein_coding	chr10	68601035	68644696
chr10	68676256	68676285	TET1_intron_8	intron	protein_coding	chr10	68673046	68681397
chr10	68827931	68827970	STOX1_1	CDS	protein_coding	chr10	68827623	68828269
chr10	68936499	68936523	DDX50_intron_11	intron	protein_coding	chr10	68936080	68936934
chr10	69690239	69690266	AL450311.1_intron_1	intron	lincRNA	chr10	69685119	69690599
chr10	70687465	70687562	ADAMTS14_intron_2	intron	protein_coding	chr10	70674996	70702310
chr10	71048481	71048506	AC073176.3_intron_3	intron	lincRNA	chr10	71026713	71073371
chr10	71496824	71496944	CDH23_intron_3	intron	protein_coding	chr10	71446396	71510080
chr10	73070142	73070165	P4HA1_intron_12	intron	protein_coding	chr10	73068984	73072027
chr10	73204947	73204982	FAM149B1_intron_5	intron	protein_coding	chr10	73193594	73208617
chr10	74149272	74149295	AP3M1_intron_9	intron	protein_coding	chr10	74138932	74150753
chr10	74347106	74347133	ADK_intron_5	intron	protein_coding	chr10	74314746	74394139
chr10	75590726	75590759	LRMDA_intron_2	intron	protein_coding	chr10	75438495	75782759
chr10	76077992	76078015	LRMDA_intron_6	intron	protein_coding	chr10	76058790	76318332
chr10	76251226	76251251	LRMDA_intron_6	intron	protein_coding	chr10	76058790	76318332
chr10	76264409	76264444	LRMDA_intron_6	intron	protein_coding	chr10	76058790	76318332
chr10	76376865	76376891	LRMDA_intron_8	intron	protein_coding	chr10	76324486	76557207
chr10	76495820	76501261	LRMDA_intron_8	intron	protein_coding	chr10	76324486	76557207
chr10	77041151	77041463	KCNMA1_intron_24	intron	protein_coding	chr10	77039638	77063672
chr10	77081994	77082024	KCNMA1_intron_28	intron	protein_coding	chr10	77079551	77084635
chr10	77123179	77123205	KCNMA1_intron_36	intron	protein_coding	chr10	77121049	77140292
chr10	77449625	77449648	KCNMA1_intron_41	intron	protein_coding	chr10	77404026	77493796
chr10	79417151	79417380	ZCCHC24_intron_2	intron	protein_coding	chr10	79394441	79432556
chr10	79714291	79714681	NUTM2B_UTR_3	three_prime_UTR	protein_coding	chr10	79712932	79714681
chr10	82478233	82478709	NRG3_intron_5	intron	protein_coding	chr10	82358869	82738574
chr10	82641015	82641038	NRG3_intron_5	intron	protein_coding	chr10	82358869	82738574
chr10	82660196	82660220	NRG3_intron_5	intron	protein_coding	chr10	82358869	82738574
chr10	84441736	84441762	CCSER2_intron_8	intron	protein_coding	chr10	84438708	84452215
chr10	85634998	85635022	GRID1_intron_3	intron	protein_coding	chr10	85620034	85647200
chr10	86453027	86453061	WAPL_intron_5	intron	protein_coding	chr10	86452132	86453218
chr10	86790175	86790206	BMPR1A_intron_1	intron	protein_coding	chr10	86756920	86838863
chr10	86884394	86884418	BMPR1A_intron_4	intron	protein_coding	chr10	86876086	86890060
chr10	86906430	86906758	BMPR1A_intron_8	intron	protein_coding	chr10	86900127	86912238
chr10	87643612	87643644	AL138767.3_intron_2	intron	lincRNA	chr10	87630256	87658501
chr10	87676872	87676901	PAPSS2_intron_1	intron	protein_coding	chr10	87660009	87709194
chr10	87916558	87916585	PTEN_intron_2	intron	protein_coding	chr10	87894110	87925511
chr10	88767644	88767678	LIPN_intron_4	intron	protein_coding	chr10	88766379	88768790
chr10	89361875	89361902	LIPA_intron_11	intron	protein_coding	chr10	89342705	89412789
chr10	90844728	90844754	HTR7_intron_3	intron	protein_coding	chr10	90749595	90857131
chr10	91209474	91209802	PCGF5_intron_1	intron	protein_coding	chr10	91163082	91220149
chr10	91443587	91446024	HECTD2_intron_3	intron	protein_coding	chr10	91425411	91460425
chr10	92098160	92098187	CPEB3_intron_3	intron	protein_coding	chr10	92091945	92111074
chr10	92564671	92564696	IDE_intron_26	intron	protein_coding	chr10	92541354	92573920
chr10	93785720	93786705	LGI1_intron_4	intron	protein_coding	chr10	93777618	93790097
chr10	94297590	94297615	PLCE1_intron_23	intron	protein_coding	chr10	94293640	94298377
chr10	96355099	96355124	OPALIN_intron_5	intron	protein_coding	chr10	96353456	96355253
chr10	96411257	96411285	TLL2_intron_13	intron	protein_coding	chr10	96410475	96413190
chr10	96458587	96458610	TLL2_intron_19	intron	protein_coding	chr10	96446169	96480347
chr10	96612978	96613003	PIK3AP1_intron_4	intron	protein_coding	chr10	96609868	96616637
chr10	96845449	96845473	LCOR_intron_3	intron	protein_coding	chr10	96833480	96907263
chr10	96966205	96966235	LCOR_intron_9	intron	protein_coding	chr10	96964442	96980791
chr10	97275116	97277637	AL359385.1_intron_1	intron	processed_pseudogene	chr10	97275108	97277637
chr10	98002767	98002790	CRTAC1_intron_15	intron	protein_coding	chr10	97936367	98011136
chr10	99072930	99072953	HPSE2_intron_10	intron	protein_coding	chr10	98744072	99144236
chr10	99169504	99169537	HPSE2_intron_11	intron	protein_coding	chr10	99144400	99232346
chr10	99184522	99184547	HPSE2_intron_11	intron	protein_coding	chr10	99144400	99232346
chr10	100957330	100957354	SLF2_intron_18	intron	protein_coding	chr10	100956538	100959426
chr10	101381962	101381989	BTRC_intron_2	intron	protein_coding	chr10	101354610	101430343
chr10	101522014	101522038	BTRC_intron_6	intron	protein_coding	chr10	101521871	101526011
chr10	102142400	102142427	PPRC1_intron_5	intron	protein_coding	chr10	102142005	102143043
chr10	102768371	102768695	WBP1L_intron_1	intron	protein_coding	chr10	102744144	102776247
chr10	103701031	103701105	SH3PXD2A_intron_10	intron	protein_coding	chr10	103693057	103724268
chr10	103810912	103810952	SH3PXD2A_intron_14	intron	protein_coding	chr10	103801363	103855193
chr10	104272587	104272619	GSTO2_intron_1	intron	protein_coding	chr10	104269270	104274683
chr10	104684784	104684817	SORCS3_intron_1	intron	protein_coding	chr10	104641955	104822095
chr10	107969218	107969242	LINC01435_intron_22	intron	lincRNA	chr10	107968472	108001009
chr10	108735074	108735107	AL356476.1_intron_1	intron	lincRNA	chr10	108710536	108761567
chr10	110062200	110062223	ADD3_intron_2	intron	protein_coding	chr10	110008300	110100623
chr10	110236124	110236149	MXI1_intron_5	intron	protein_coding	chr10	110228322	110244826
chr10	110699241	110699267	RBM20_intron_1	intron	protein_coding	chr10	110644646	110780799
chr10	110940910	110940936	SHOC2_intron_1	intron	protein_coding	chr10	110919658	110964123
chr10	112398042	112398364	ACSL5_intron_4	intron	protein_coding	chr10	112395103	112398899
chr10	112439628	112439657	ZDHHC6_intron_8	intron	protein_coding	chr10	112438390	112440532
chr10	113158865	113158888	TCF7L2_intron_17	intron	protein_coding	chr10	113158718	113159918
chr10	114138043	114138074	CCDC186_intron_10	intron	protein_coding	chr10	114137291	114144495
chr10	116166780	116166804	GFRA1_intron_6	intron	protein_coding	chr10	116125558	116211629
chr10	116207118	116207150	GFRA1_intron_6	intron	protein_coding	chr10	116125558	116211629
chr10	116443624	116443652	PNLIPRP3_intron_3	intron	protein_coding	chr10	116443175	116444380
chr10	116963035	116963076	SHTN1_intron_15	intron	protein_coding	chr10	116960231	116968650
chr10	117281353	117281380	PDZD8_UTR_1	three_prime_UTR	protein_coding	chr10	117277274	117283267
chr10	117357772	117357809	PDZD8_intron_4	intron	protein_coding	chr10	117341103	117374354
chr10	118248341	118248391	AL354863.1_intron_5	intron	processed_transcript	chr10	118247874	118267416
chr10	119226291	119226317	GRK5_intron_1	intron	protein_coding	chr10	119207970	119326514
chr10	119836757	119836780	MCMBP_intron_3	intron	protein_coding	chr10	119835705	119836894
chr10	120467162	120469259	PLPP4_intron_1	intron	protein_coding	chr10	120457362	120503577
chr10	120928890	120928918	AC010998.1_intron_1	intron	lincRNA	chr10	120926441	120980650
chr10	121894137	121894164	ATE1_intron_5	intron	protein_coding	chr10	121870039	121898839
chr10	124415074	124415101	OAT_intron_9	intron	protein_coding	chr10	124412201	124418871
chr10	125857879	125857902	DHX32_intron_8	intron	protein_coding	chr10	125854860	125859601
chr10	125897998	125898022	FANK1_intron_1	intron	protein_coding	chr10	125896656	125973371
chr10	126056624	126057411	ADAM12_intron_10	intron	protein_coding	chr10	126049670	126064804
chr10	126417916	126418217	LINC00601_intron_3	intron	lincRNA	chr10	126417809	126421785
chr10	126938789	126938832	DOCK1_intron_1	intron	protein_coding	chr10	126905564	126970700
chr10	127164159	127164187	DOCK1_intron_27	intron	protein_coding	chr10	127127765	127248006
chr10	127164159	127164187	FAM196A_intron_2	intron	protein_coding	chr10	127153924	127175210
chr10	128002683	128002708	PTPRE_intron_5	intron	protein_coding	chr10	127999962	128040873
chr10	131289644	131289864	TCERG1L_intron_9	intron	protein_coding	chr10	131260445	131308209
chr10	131291401	131291432	TCERG1L_intron_9	intron	protein_coding	chr10	131260445	131308209
chr10	132115220	132115257	JAKMIP3_intron_1	intron	protein_coding	chr10	132104944	132117075
chr10	132140605	132140647	JAKMIP3_intron_9	intron	protein_coding	chr10	132140580	132141918
chr10	132191547	132191847	DPYSL4_intron_2	intron	protein_coding	chr10	132190836	132192656
chr10	133113083	133113111	ADGRA1_intron_16	intron	protein_coding	chr10	133102843	133127231
chr10	133222710	133222774	KNDC1_intron_28	intron	protein_coding	chr10	133220113	133224657
chr10	133369395	133369444	ECHS1_intron_5	intron	protein_coding	chr10	133369023	133369902
chr11	185325	185355	BET1L_intron_3	intron	protein_coding	chr11	180405	202922
chr11	425083	425191	ANO9_intron_8	intron	protein_coding	chr11	421199	428086
chr11	436042	436070	ANO9_intron_22	intron	protein_coding	chr11	434099	441919
chr11	677346	677770	DEAF1_intron_3	intron	protein_coding	chr11	674784	678692
chr11	1412160	1412517	BRSK2_intron_5	intron	protein_coding	chr11	1411634	1436038
chr11	1429951	1430059	BRSK2_intron_5	intron	protein_coding	chr11	1411634	1436038
chr11	1430478	1431380	BRSK2_intron_5	intron	protein_coding	chr11	1411634	1436038
chr11	1431696	1431814	BRSK2_intron_5	intron	protein_coding	chr11	1411634	1436038
chr11	1584897	1584920	KRTAP5-1_1	CDS	protein_coding	chr11	1584412	1585249
chr11	1929854	1929880	TNNT3_intron_11	intron	protein_coding	chr11	1929829	1932467
chr11	1950614	1950708	MRPL23_intron_1	intron	protein_coding	chr11	1947380	1950897
chr11	2308506	2308556	TSPAN32_intron_3	intron	protein_coding	chr11	2304205	2308734
chr11	3289311	3289642	AC109309.2_1	exon	processed_pseudogene	chr11	3289311	3289642
chr11	3501285	3501311	AC127526.1_intron_2	intron	lincRNA	chr11	3482983	3531087
chr11	3523083	3523107	AC127526.1_intron_2	intron	lincRNA	chr11	3482983	3531087
chr11	3501285	3501311	AC127526.2_intron_3	intron	processed_transcript	chr11	3500602	3507978
chr11	3523083	3523107	AC127526.2_intron_5	intron	processed_transcript	chr11	3515199	3571933
chr11	3539949	3539973	AC127526.2_intron_5	intron	processed_transcript	chr11	3515199	3571933
chr11	4781553	4781594	MMP26_intron_1	intron	protein_coding	chr11	4767342	4988066
chr11	4838315	4838343	MMP26_intron_1	intron	protein_coding	chr11	4767342	4988066
chr11	4986511	4986536	MMP26_intron_1	intron	protein_coding	chr11	4767342	4988066
chr11	5452504	5452532	OR51I2_intron_1	intron	protein_coding	chr11	5449365	5453257
chr11	5699535	5699559	TRIM22_intron_5	intron	protein_coding	chr11	5698546	5706592
chr11	6440567	6440592	HPX_intron_8	intron	protein_coding	chr11	6440539	6440670
chr11	6872817	6872840	OR10A2_UTR_3	three_prime_UTR	protein_coding	chr11	6870666	6874717
chr11	7432556	7432634	SYT9_intron_6	intron	protein_coding	chr11	7420636	7466790
chr11	7606886	7606915	PPFIBP2_intron_15	intron	protein_coding	chr11	7606016	7610289
chr11	8536962	8536987	STK33_intron_16	intron	protein_coding	chr11	8533497	8565708
chr11	8837232	8837265	ST5_intron_34	intron	protein_coding	chr11	8835712	8839308
chr11	8854006	8854033	ST5_intron_35	intron	protein_coding	chr11	8839351	8857341
chr11	9058595	9058619	SCUBE2_intron_15	intron	protein_coding	chr11	9055910	9059301
chr11	9164194	9164219	DENND5A_intron_13	intron	protein_coding	chr11	9160866	9165834
chr11	9974965	9974989	SBF2_intron_28	intron	protein_coding	chr11	9968546	9989495
chr11	10041801	10041831	SBF2_intron_38	intron	protein_coding	chr11	10031171	10042842
chr11	10265493	10265517	SBF2_intron_40	intron	protein_coding	chr11	10193988	10294013
chr11	10271199	10272287	SBF2_intron_40	intron	protein_coding	chr11	10193988	10294013
chr11	11871503	11871526	USP47_intron_1	intron	protein_coding	chr11	11842225	11873798
chr11	12131011	12131321	MICAL2_intron_5	intron	protein_coding	chr11	12121650	12138386
chr11	12719960	12719995	TEAD1_intron_2	intron	protein_coding	chr11	12675562	12764177
chr11	14113568	14113608	SPON1_intron_5	intron	protein_coding	chr11	14080022	14135418
chr11	14326779	14327080	RRAS2_intron_5	intron	protein_coding	chr11	14295860	14336999
chr11	15596101	15596130	AC073172.1_intron_2	intron	lincRNA	chr11	15589251	15622303
chr11	16426255	16426284	SOX6_intron_19	intron	protein_coding	chr11	16408885	16434142
chr11	16446957	16446989	SOX6_intron_20	intron	protein_coding	chr11	16434451	16476313
chr11	16974629	16975046	PLEKHA7_intron_29	intron	protein_coding	chr11	16881359	17013987
chr11	17111882	17111905	PIK3C2A_intron_12	intron	protein_coding	chr11	17110562	17112572
chr11	17362680	17362711	NCR3LG1_intron_2	intron	protein_coding	chr11	17357002	17367007
chr11	19954936	19954972	NAV2_intron_12	intron	protein_coding	chr11	19949081	19984123
chr11	20895279	20895304	NELL1_intron_6	intron	protein_coding	chr11	20885541	20918180
chr11	22686553	22686586	GAS2_intron_7	intron	protein_coding	chr11	22685790	22726290
chr11	24922832	24922857	LUZP2_intron_7	intron	protein_coding	chr11	24914539	24976589
chr11	26504781	26504812	ANO3_intron_6	intron	protein_coding	chr11	26474129	26508102
chr11	26529299	26529325	ANO3_intron_9	intron	protein_coding	chr11	26525680	26531203
chr11	26658401	26658500	ANO3_intron_28	intron	protein_coding	chr11	26656482	26660260
chr11	29739632	29739674	AC107973.1_intron_1	intron	lincRNA	chr11	29714141	29804489
chr11	31130899	31131200	DCDC1_intron_30	intron	protein_coding	chr11	31127640	31137690
chr11	31859146	31859196	AL035078.4_intron_2	intron	protein_coding	chr11	31816640	32097142
chr11	32265392	32265421	THEM7P_intron_3	intron	transcribed_unitary_pseudogene	chr11	32254396	32343286
chr11	33516139	33516449	KIAA1549L_intron_1	intron	protein_coding	chr11	33376890	33541800
chr11	33530422	33530464	KIAA1549L_intron_1	intron	protein_coding	chr11	33376890	33541800
chr11	33555111	33555144	KIAA1549L_intron_7	intron	protein_coding	chr11	33552242	33559747
chr11	33614576	33614601	KIAA1549L_intron_16	intron	protein_coding	chr11	33609967	33618531
chr11	34089270	34089294	CAPRIN1_intron_13	intron	protein_coding	chr11	34086414	34089393
chr11	40451366	40451392	LRRC4C_intron_5	intron	protein_coding	chr11	40319731	40648140
chr11	40578128	40578151	LRRC4C_intron_5	intron	protein_coding	chr11	40319731	40648140
chr11	40665314	40665367	LRRC4C_intron_6	intron	protein_coding	chr11	40648279	40933633
chr11	40860777	40860806	LRRC4C_intron_6	intron	protein_coding	chr11	40648279	40933633
chr11	40985482	40985790	LRRC4C_intron_7	intron	protein_coding	chr11	40933724	41459429
chr11	41618343	41618368	AC021006.2_intron_5	intron	lincRNA	chr11	41591197	41620346
chr11	41773783	41773807	LINC01499_intron_5	intron	lincRNA	chr11	41734777	41808965
chr11	43143566	43143590	HNRNPKP3_intron_2	intron	transcribed_processed_pseudogene	chr11	43121401	43261502
chr11	43888074	43888349	ALKBH3_intron_5	intron	protein_coding	chr11	43886654	43889723
chr11	44721658	44721690	AC104241.1_intron_1	intron	lincRNA	chr11	44719617	44736173
chr11	44807202	44807227	TSPAN18_intron_4	intron	protein_coding	chr11	44764513	44859601
chr11	45111214	45111404	PRDM11_UTR_1	five_prime_UTR	protein_coding	chr11	45095806	45146877
chr11	45923990	45924013	LARGE2_intron_4	intron	protein_coding	chr11	45923556	45924152
chr11	46400473	46400497	AMBRA1_intron_1	intron	protein_coding	chr11	46397944	46408511
chr11	46552368	46552396	AMBRA1_intron_18	intron	protein_coding	chr11	46549052	46591123
chr11	46628082	46628108	ATG13_intron_3	intron	protein_coding	chr11	46621158	46630043
chr11	47038102	47038157	C11orf49_intron_2	intron	protein_coding	chr11	46987311	47052386
chr11	47174367	47174396	ARFGAP2_intron_12	intron	protein_coding	chr11	47173916	47175013
chr11	47481081	47481107	CELF1_intron_7	intron	protein_coding	chr11	47478953	47482693
chr11	47541728	47541791	CELF1_intron_19	intron	protein_coding	chr11	47524782	47552990
chr11	47722015	47722041	FNBP4_intron_2	intron	protein_coding	chr11	47720087	47722974
chr11	47738847	47738871	FNBP4_intron_9	intron	protein_coding	chr11	47736741	47743951
chr11	47782299	47782329	NUP160_intron_2	intron	protein_coding	chr11	47780448	47783071
chr11	48098518	48098818	PTPRJ_intron_1	intron	protein_coding	chr11	47981009	48110056
chr11	48156575	48156602	PTPRJ_intron_24	intron	protein_coding	chr11	48156120	48159928
chr11	48579436	48580336	OR4A45P_1	exon	unprocessed_pseudogene	chr11	48579436	48580336
chr11	48907392	48907703	AC027369.5_intron_1	intron	unprocessed_pseudogene	chr11	48907199	48908286
chr11	49035342	49035366	TRIM49B_intron_6	intron	protein_coding	chr11	49035118	49036299
chr11	49715000	49715273	AC136759.1_intron_3	intron	transcribed_unprocessed_pseudogene	chr11	49576907	49783821
chr11	49715300	49716107	AC136759.1_intron_3	intron	transcribed_unprocessed_pseudogene	chr11	49576907	49783821
chr11	49716132	49716838	AC136759.1_intron_3	intron	transcribed_unprocessed_pseudogene	chr11	49576907	49783821
chr11	49716867	49716960	AC136759.1_intron_3	intron	transcribed_unprocessed_pseudogene	chr11	49576907	49783821
chr11	49716985	49717066	AC136759.1_intron_3	intron	transcribed_unprocessed_pseudogene	chr11	49576907	49783821
chr11	49717122	49717172	AC136759.1_intron_3	intron	transcribed_unprocessed_pseudogene	chr11	49576907	49783821
chr11	49717354	49717382	AC136759.1_intron_3	intron	transcribed_unprocessed_pseudogene	chr11	49576907	49783821
chr11	49717905	49717943	AC136759.1_intron_3	intron	transcribed_unprocessed_pseudogene	chr11	49576907	49783821
chr11	49718095	49718127	AC136759.1_intron_3	intron	transcribed_unprocessed_pseudogene	chr11	49576907	49783821
chr11	49720124	49720148	AC136759.1_intron_3	intron	transcribed_unprocessed_pseudogene	chr11	49576907	49783821
chr11	49723564	49723600	AC136759.1_intron_3	intron	transcribed_unprocessed_pseudogene	chr11	49576907	49783821
chr11	49723626	49723711	AC136759.1_intron_3	intron	transcribed_unprocessed_pseudogene	chr11	49576907	49783821
chr11	49723742	49723797	AC136759.1_intron_3	intron	transcribed_unprocessed_pseudogene	chr11	49576907	49783821
chr11	49723846	49723900	AC136759.1_intron_3	intron	transcribed_unprocessed_pseudogene	chr11	49576907	49783821
chr11	49723942	49724185	AC136759.1_intron_3	intron	transcribed_unprocessed_pseudogene	chr11	49576907	49783821
chr11	49724231	49724286	AC136759.1_intron_3	intron	transcribed_unprocessed_pseudogene	chr11	49576907	49783821
chr11	49724309	49724332	AC136759.1_intron_3	intron	transcribed_unprocessed_pseudogene	chr11	49576907	49783821
chr11	49724357	49724484	AC136759.1_intron_3	intron	transcribed_unprocessed_pseudogene	chr11	49576907	49783821
chr11	49725819	49725857	AC136759.1_intron_3	intron	transcribed_unprocessed_pseudogene	chr11	49576907	49783821
chr11	49726784	49726816	AC136759.1_intron_3	intron	transcribed_unprocessed_pseudogene	chr11	49576907	49783821
chr11	49726873	49727100	AC136759.1_intron_3	intron	transcribed_unprocessed_pseudogene	chr11	49576907	49783821
chr11	49727125	49727200	AC136759.1_intron_3	intron	transcribed_unprocessed_pseudogene	chr11	49576907	49783821
chr11	49727222	49728196	AC136759.1_intron_3	intron	transcribed_unprocessed_pseudogene	chr11	49576907	49783821
chr11	49791721	49791744	AC136759.1_intron_4	intron	transcribed_unprocessed_pseudogene	chr11	49784073	49791973
chr11	57556601	57556628	UBE2L6_intron_2	intron	protein_coding	chr11	57554624	57560335
chr11	58037689	58037715	OR9Q1_intron_1	intron	protein_coding	chr11	58024105	58055868
chr11	58051805	58051843	OR9Q1_intron_1	intron	protein_coding	chr11	58024105	58055868
chr11	58051805	58051843	AP004247.2_intron_2	intron	lincRNA	chr11	58047548	58057681
chr11	60058506	60058529	MS4A3_intron_1	intron	protein_coding	chr11	60056741	60061144
chr11	61316931	61316962	DDB1_intron_17	intron	protein_coding	chr11	61316568	61321593
chr11	61340325	61340652	TKFC_intron_6	intron	protein_coding	chr11	61339436	61341434
chr11	61799115	61799139	FADS2_intron_1	intron	protein_coding	chr11	61793029	61816254
chr11	62362891	62362921	ASRGL1_intron_4	intron	protein_coding	chr11	62357202	62381795
chr11	63113025	63113223	SLC22A24_intron_6	intron	protein_coding	chr11	63104299	63118519
chr11	63194897	63194923	SLC22A25_intron_5	intron	protein_coding	chr11	63183818	63217312
chr11	63856768	63856792	MARK2_intron_2	intron	protein_coding	chr11	63850030	63868468
chr11	64500967	64501025	AP005273.1_intron_1	intron	lincRNA	chr11	64500915	64502436
chr11	65051315	65051339	NAALADL1_intron_9	intron	protein_coding	chr11	65048484	65053216
chr11	65318868	65318895	CDC42EP2_intron_2	intron	protein_coding	chr11	65317243	65320542
chr11	65756204	65756228	AP001266.2_intron_1	intron	lincRNA	chr11	65745799	65771190
chr11	66944096	66944172	PC_intron_22	intron	protein_coding	chr11	66907902	66952428
chr11	66944203	66945804	PC_intron_22	intron	protein_coding	chr11	66907902	66952428
chr11	67170386	67170409	KDM2A_intron_3	intron	protein_coding	chr11	67132074	67180077
chr11	67247069	67247093	KDM2A_intron_17	intron	protein_coding	chr11	67246117	67248279
chr11	67895043	67895129	AP003716.1_intron_3	intron	lincRNA	chr11	67894094	67906008
chr11	68415646	68415933	LRP5_intron_12	intron	protein_coding	chr11	68414013	68416326
chr11	68580746	68580779	PPP6R3_intron_18	intron	protein_coding	chr11	68576044	68583041
chr11	70599605	70599631	SHANK2_intron_8	intron	protein_coding	chr11	70502932	70659826
chr11	71919929	71919958	AP002495.2_intron_5	intron	protein_coding	chr11	71919027	71923307
chr11	72916968	72916991	FCHSD2_intron_12	intron	protein_coding	chr11	72902639	72921826
chr11	73320636	73320666	ARHGEF17_intron_1	intron	protein_coding	chr11	73311831	73342922
chr11	73722331	73722355	RAB6A_intron_7	intron	protein_coding	chr11	73720900	73730763
chr11	73900981	73901004	PAAF1_intron_9	intron	protein_coding	chr11	73900421	73909397
chr11	75214180	75214212	AP001972.3_intron_3	intron	lincRNA	chr11	75211110	75215207
chr11	77798581	77798610	RSF1_intron_15	intron	protein_coding	chr11	77764690	77820526
chr11	78942264	78942289	TENM4_intron_29	intron	protein_coding	chr11	78903887	79064736
chr11	82889005	82889120	PRCP_intron_10	intron	protein_coding	chr11	82884886	82900233
chr11	82928177	82928203	PRCP_intron_13	intron	protein_coding	chr11	82901741	82957063
chr11	82928177	82928203	DDIAS_intron_7	intron	protein_coding	chr11	82914852	82928775
chr11	83228231	83228258	ANKRD42_intron_8	intron	protein_coding	chr11	83227873	83236402
chr11	84121541	84121566	DLG2_intron_27	intron	protein_coding	chr11	84099048	84163459
chr11	84420650	84420675	DLG2_intron_32	intron	protein_coding	chr11	84317340	84534568
chr11	85465073	85465109	DLG2_intron_38	intron	protein_coding	chr11	85285366	85598655
chr11	85561331	85561355	DLG2_intron_38	intron	protein_coding	chr11	85285366	85598655
chr11	85669008	85669031	CREBZF_intron_2	intron	protein_coding	chr11	85665103	85682855
chr11	86316771	86316801	HIKESHI_intron_2	intron	protein_coding	chr11	86306483	86337377
chr11	87129213	87129250	TMEM135_intron_4	intron	protein_coding	chr11	87091396	87157339
chr11	87253644	87253680	TMEM135_intron_6	intron	protein_coding	chr11	87236685	87277151
chr11	88978479	88978504	GRM5_intron_10	intron	protein_coding	chr11	88925832	88984700
chr11	90177586	90177610	NAALAD2_intron_18	intron	protein_coding	chr11	90176063	90177851
chr11	92554461	92554490	FAT3_intron_2	intron	protein_coding	chr11	92524949	92697382
chr11	94787687	94787716	AMOTL1_intron_4	intron	protein_coding	chr11	94768561	94795009
chr11	96599375	96599407	AP003066.1_intron_1	intron	lincRNA	chr11	96590475	96659596
chr11	99405607	99405931	CNTN5_intron_2	intron	protein_coding	chr11	99325485	99556137
chr11	99598287	99598334	CNTN5_intron_3	intron	protein_coding	chr11	99556270	99819530
chr11	100794075	100794101	ARHGAP42_intron_2	intron	protein_coding	chr11	100770439	100795103
chr11	101046292	101046322	PGR_intron_2	intron	protein_coding	chr11	101042103	101049927
chr11	101163578	101163604	PGR-AS1_intron_5	intron	processed_transcript	chr11	101159256	101195483
chr11	101911094	101911131	ANGPTL5_intron_8	intron	protein_coding	chr11	101908002	101916017
chr11	102817684	102817711	WTAPP1_intron_6	intron	transcribed_processed_pseudogene	chr11	102798123	102830730
chr11	103217215	103217355	DYNC2H1_intron_55	intron	protein_coding	chr11	103215859	103219913
chr11	103955170	103955198	PDGFD_intron_4	intron	protein_coding	chr11	103947725	103996063
chr11	105470603	105470632	AP003181.1_intron_4	intron	lincRNA	chr11	105268312	105531600
chr11	106725152	106725438	GUCY1A2_intron_2	intron	protein_coding	chr11	106708667	106746549
chr11	106935849	106935875	GUCY1A2_intron_5	intron	protein_coding	chr11	106810479	106936648
chr11	107843860	107843886	SLC35F2_intron_7	intron	protein_coding	chr11	107815966	107858499
chr11	108048648	108048674	CUL5_intron_3	intron	protein_coding	chr11	108046370	108049888
chr11	108532354	108532382	EXPH5_intron_3	intron	protein_coding	chr11	108528185	108537961
chr11	108750926	108750953	DDX10_intron_13	intron	protein_coding	chr11	108723463	108838444
chr11	109008445	109008474	AP003123.1_intron_1	intron	lincRNA	chr11	109002573	109037741
chr11	109757928	109757952	AP002444.1_intron_1	intron	lincRNA	chr11	109751520	109780980
chr11	110151900	110151926	ZC3H12C_intron_3	intron	protein_coding	chr11	110137415	110152917
chr11	110156116	110156165	ZC3H12C_intron_4	intron	protein_coding	chr11	110153059	110159254
chr11	112055848	112055877	DLAT_intron_11	intron	protein_coding	chr11	112051350	112059901
chr11	113439838	113439861	DRD2_intron_8	intron	protein_coding	chr11	113424973	113447569
chr11	114540843	114540872	NXPE1_intron_6	intron	protein_coding	chr11	114530909	114551101
chr11	115369015	115369038	CADM1_intron_14	intron	protein_coding	chr11	115287478	115504269
chr11	115407873	115407896	CADM1_intron_14	intron	protein_coding	chr11	115287478	115504269
chr11	115369015	115369038	AP000462.1_intron_1	intron	lincRNA	chr11	115363697	115377180
chr11	117172394	117172420	PAFAH1B2_intron_7	intron	protein_coding	chr11	117171747	117174891
chr11	118346802	118346827	CD3G_intron_1	intron	protein_coding	chr11	118344479	118349025
chr11	119050719	119050745	HYOU1_intron_12	intron	protein_coding	chr11	119049838	119051033
chr11	119170000	119170024	NLRX1_intron_2	intron	protein_coding	chr11	119169303	119171354
chr11	119245956	119245979	CBL_intron_2	intron	protein_coding	chr11	119232696	119271733
chr11	120308938	120308966	POU2F3_intron_10	intron	protein_coding	chr11	120307616	120309423
chr11	120658727	120658754	GRIK4_intron_3	intron	protein_coding	chr11	120653793	120660267
chr11	122861412	122861438	CRTAM_intron_5	intron	protein_coding	chr11	122855857	122862301
chr11	122907833	122907857	JHY_intron_4	intron	protein_coding	chr11	122905893	122924895
chr11	124250538	124250611	OR8G1_1	CDS	protein_coding	chr11	124249675	124250611
chr11	124250611	124251389	OR8G1_UTR_4	three_prime_UTR	protein_coding	chr11	124250611	124254364
chr11	124960253	124960350	CCDC15_intron_4	intron	protein_coding	chr11	124960004	124975094
chr11	126005303	126005331	CDON_intron_11	intron	protein_coding	chr11	126004446	126005757
chr11	126219354	126219377	FAM118B_intron_1	intron	protein_coding	chr11	126211831	126229222
chr11	128571501	128571530	ETS1_intron_10	intron	protein_coding	chr11	128556436	128573060
chr11	131440816	131440850	NTM_intron_1	intron	protein_coding	chr11	131370889	131455461
chr11	131521383	131521412	NTM_intron_2	intron	protein_coding	chr11	131455468	131582009
chr11	131878581	131878616	NTM_intron_4	intron	protein_coding	chr11	131661049	131911001
chr11	132111063	132111098	NTM_intron_5	intron	protein_coding	chr11	131911649	132146273
chr11	132523433	132523470	OPCML_intron_5	intron	protein_coding	chr11	132437360	132529059
chr11	132975535	132975569	OPCML_intron_9	intron	protein_coding	chr11	132943769	133532262
chr11	133140998	133141048	OPCML_intron_9	intron	protein_coding	chr11	132943769	133532262
chr11	133410634	133410658	OPCML_intron_9	intron	protein_coding	chr11	132943769	133532262
chr11	134457683	134457741	AP004608.1_intron_1	intron	processed_transcript	chr11	134436785	134466183
chr11	134489467	134489615	AP004608.1_intron_6	intron	processed_transcript	chr11	134487916	134504796
chr11	134735596	134735858	AP001999.1_1	exon	lincRNA	chr11	134735596	134736542
chr11	134740153	134740209	AP001999.1_intron_1	intron	lincRNA	chr11	134736543	134761072
chr12	511013	511041	B4GALNT3_intron_1	intron	protein_coding	chr12	460546	535164
chr12	919657	920425	RAD52_intron_5	intron	protein_coding	chr12	916821	925448
chr12	1002160	1002183	ERC1_intron_3	intron	protein_coding	chr12	991796	1020673
chr12	1085626	1085755	ERC1_intron_7	intron	protein_coding	chr12	1083581	1104748
chr12	1085778	1087210	ERC1_intron_7	intron	protein_coding	chr12	1083581	1104748
chr12	1088144	1088180	ERC1_intron_7	intron	protein_coding	chr12	1083581	1104748
chr12	1088394	1088424	ERC1_intron_7	intron	protein_coding	chr12	1083581	1104748
chr12	1341069	1341095	ERC1_intron_20	intron	protein_coding	chr12	1290013	1371831
chr12	1358216	1358241	ERC1_intron_20	intron	protein_coding	chr12	1290013	1371831
chr12	1483674	1483698	ERC1_intron_25	intron	protein_coding	chr12	1480899	1490091
chr12	2911664	2911696	TULP3_intron_2	intron	protein_coding	chr12	2909581	2920761
chr12	2991998	2992025	TEAD4_intron_2	intron	protein_coding	chr12	2960354	2994736
chr12	3235194	3235245	TSPAN9_intron_3	intron	protein_coding	chr12	3201257	3278419
chr12	3555835	3555945	PRMT8_intron_5	intron	protein_coding	chr12	3553715	3568704
chr12	5350212	5350236	AC006206.2_intron_2	intron	lincRNA	chr12	5292179	5367801
chr12	6630433	6630462	LPAR5_intron_1	intron	protein_coding	chr12	6621465	6631583
chr12	7816077	7816403	SLC2A14_intron_1	intron	protein_coding	chr12	7814535	7817829
chr12	8065148	8065171	C3AR1_intron_1	intron	protein_coding	chr12	8060196	8066219
chr12	8350888	8350923	LINC00937_intron_3	intron	lincRNA	chr12	8316540	8356961
chr12	8350888	8350923	AC092745.2_intron_1	intron	transcribed_processed_pseudogene	chr12	8320427	8368980
chr12	8406833	8407195	AC092865.2_1	exon	processed_pseudogene	chr12	8406833	8407195
chr12	8414780	8415630	OR7E140P_1	exon	unprocessed_pseudogene	chr12	8414780	8415805
chr12	8427640	8428610	OR7E148P_1	exon	unprocessed_pseudogene	chr12	8427640	8428610
chr12	8437403	8438425	OR7E149P_1	exon	unprocessed_pseudogene	chr12	8437403	8438425
chr12	8472992	8473293	CLEC6A_intron_4	intron	protein_coding	chr12	8465630	8476123
chr12	8864259	8865271	A2ML1_intron_30	intron	protein_coding	chr12	8864009	8867840
chr12	8955375	8955399	KLRG1_intron_1	intron	protein_coding	chr12	8950237	8989539
chr12	9383442	9383474	LINC02367_intron_2	intron	lincRNA	chr12	9376087	9394529
chr12	9403504	9403555	AC141557.1_intron_3	intron	unprocessed_pseudogene	chr12	9402557	9414801
chr12	9403619	9403955	AC141557.1_intron_3	intron	unprocessed_pseudogene	chr12	9402557	9414801
chr12	9404012	9404059	AC141557.1_intron_3	intron	unprocessed_pseudogene	chr12	9402557	9414801
chr12	9404137	9404181	AC141557.1_intron_3	intron	unprocessed_pseudogene	chr12	9402557	9414801
chr12	9404609	9405913	AC141557.1_intron_3	intron	unprocessed_pseudogene	chr12	9402557	9414801
chr12	9409870	9409898	AC141557.1_intron_3	intron	unprocessed_pseudogene	chr12	9402557	9414801
chr12	9404232	9404584	AC141557.1_intron_3	intron	unprocessed_pseudogene	chr12	9402557	9414801
chr12	9569729	9570531	AC092821.3_intron_2	intron	processed_transcript	chr12	9461435	9584104
chr12	10088440	10088475	CLEC1A_intron_4	intron	protein_coding	chr12	10081414	10089122
chr12	10589056	10589142	KLRA1P_1	exon	transcribed_unprocessed_pseudogene	chr12	10588063	10589545
chr12	10660469	10660639	STYK1_intron_11	intron	protein_coding	chr12	10640735	10667287
chr12	12392021	12393561	BORCS5_intron_3	intron	protein_coding	chr12	12361350	12435626
chr12	12413829	12413905	BORCS5_intron_3	intron	protein_coding	chr12	12361350	12435626
chr12	12427172	12427203	BORCS5_intron_3	intron	protein_coding	chr12	12361350	12435626
chr12	20467938	20467970	PDE3A_intron_1	intron	protein_coding	chr12	20370245	20556658
chr12	20541075	20541103	PDE3A_intron_1	intron	protein_coding	chr12	20370245	20556658
chr12	20709890	20709915	SLCO1C1_intron_4	intron	protein_coding	chr12	20706082	20711384
chr12	20717648	20717678	SLCO1C1_intron_7	intron	protein_coding	chr12	20717231	20721802
chr12	21009463	21009486	AC011604.2_intron_13	intron	protein_coding	chr12	20901468	21021459
chr12	21816036	21816062	ABCC9_intron_8	intron	protein_coding	chr12	21815894	21817185
chr12	21863283	21863328	ABCC9_intron_22	intron	protein_coding	chr12	21863055	21864437
chr12	23966203	23966231	SOX5_intron_19	intron	protein_coding	chr12	23951033	24213341
chr12	24307515	24307762	SOX5_intron_21	intron	protein_coding	chr12	24277313	24357336
chr12	24327385	24327421	SOX5_intron_21	intron	protein_coding	chr12	24277313	24357336
chr12	24355282	24355308	SOX5_intron_21	intron	protein_coding	chr12	24277313	24357336
chr12	26358103	26358418	ITPR2_intron_2	intron	protein_coding	chr12	26340329	26387432
chr12	26589800	26589833	ITPR2_intron_25	intron	protein_coding	chr12	26580156	26595463
chr12	26802576	26802603	ITPR2_intron_57	intron	protein_coding	chr12	26790228	26832688
chr12	27281067	27281091	STK38L_intron_3	intron	protein_coding	chr12	27245801	27293626
chr12	29525158	29525190	TMTC1_intron_7	intron	protein_coding	chr12	29520721	29536207
chr12	29550933	29550961	TMTC1_intron_8	intron	protein_coding	chr12	29536318	29556855
chr12	31122455	31122502	AC024940.2_intron_8	intron	transcribed_unprocessed_pseudogene	chr12	31117472	31124329
chr12	31122817	31122937	AC024940.2_intron_8	intron	transcribed_unprocessed_pseudogene	chr12	31117472	31124329
chr12	31587526	31587556	DENND5B_intron_22	intron	protein_coding	chr12	31500653	31590384
chr12	34212028	34212054	AC140847.2_intron_3	intron	lincRNA	chr12	34212022	34218779
chr12	39357913	39357943	KIF21A_intron_30	intron	protein_coding	chr12	39357438	39358176
chr12	39466442	39466530	AC121334.1_1	exon	processed_pseudogene	chr12	39466442	39466551
chr12	40749548	40749801	CNTN1_intron_2	intron	protein_coding	chr12	40742470	40763094
chr12	40767994	40768017	CNTN1_intron_3	intron	protein_coding	chr12	40763199	40828057
chr12	40773671	40773696	CNTN1_intron_3	intron	protein_coding	chr12	40763199	40828057
chr12	40789394	40789699	CNTN1_intron_3	intron	protein_coding	chr12	40763199	40828057
chr12	41266028	41266331	PDZRN4_intron_3	intron	protein_coding	chr12	41194189	41437681
chr12	41363635	41363719	PDZRN4_intron_3	intron	protein_coding	chr12	41194189	41437681
chr12	41383969	41384009	PDZRN4_intron_3	intron	protein_coding	chr12	41194189	41437681
chr12	42258786	42258809	PPHLN1_intron_1	intron	protein_coding	chr12	42238662	42326143
chr12	42477482	42477518	PRICKLE1_intron_7	intron	protein_coding	chr12	42472565	42482783
chr12	43514565	43514589	ADAMTS20_intron_37	intron	protein_coding	chr12	43502406	43532034
chr12	45240351	45240375	ANO6_intron_1	intron	protein_coding	chr12	45216392	45270460
chr12	45509370	45516156	AC079950.1_intron_1	intron	lincRNA	chr12	45482072	45518316
chr12	45554590	45554661	AC079950.1_intron_3	intron	lincRNA	chr12	45519154	45600662
chr12	47765077	47765102	RAPGEF3_intron_30	intron	protein_coding	chr12	47758857	47770855
chr12	47765077	47765102	SLC48A1_intron_5	intron	protein_coding	chr12	47760402	47771585
chr12	48056823	48056856	SENP1_intron_5	intron	protein_coding	chr12	48049133	48063708
chr12	48255523	48255546	AC024257.1_intron_2	intron	lincRNA	chr12	48233777	48278425
chr12	48712579	48712607	CCNT1_intron_8	intron	protein_coding	chr12	48705897	48714441
chr12	48858876	48858905	RND1_intron_1	intron	protein_coding	chr12	48858242	48860995
chr12	49262399	49262435	TUBA1C_intron_1	intron	protein_coding	chr12	49228167	49264905
chr12	49516150	49516178	SPATS2_intron_17	intron	protein_coding	chr12	49514614	49519071
chr12	49996628	49996656	RACGAP1_intron_8	intron	protein_coding	chr12	49994510	49997038
chr12	50008176	50008204	RACGAP1_intron_16	intron	protein_coding	chr12	50006637	50016629
chr12	50579623	50579700	DIP2B_intron_1	intron	protein_coding	chr12	50505241	50625974
chr12	50664836	50664859	DIP2B_intron_4	intron	protein_coding	chr12	50660320	50671184
chr12	51295572	51295605	BIN2_intron_4	intron	protein_coding	chr12	51292345	51295794
chr12	51639879	51639903	SCN8A_intron_3	intron	protein_coding	chr12	51591360	51662762
chr12	51640212	51640238	SCN8A_intron_3	intron	protein_coding	chr12	51591360	51662762
chr12	51993769	51993792	ACVR1B_intron_11	intron	protein_coding	chr12	51992342	51993983
chr12	53030065	53030191	EIF4B_intron_8	intron	protein_coding	chr12	53028189	53033804
chr12	54075128	54075158	AC023794.1_intron_1	intron	lincRNA	chr12	54058565	54118602
chr12	54326961	54326986	COPZ1_intron_3	intron	protein_coding	chr12	54325683	54340370
chr12	54382049	54382072	ZNF385A_intron_7	intron	protein_coding	chr12	54375955	54384426
chr12	55775241	55775267	AC023055.1_intron_2	intron	protein_coding	chr12	55760641	55789073
chr12	56542530	56542554	RBMS2_intron_1	intron	protein_coding	chr12	56522090	56562412
chr12	57102965	57102990	STAT6_UTR_2	five_prime_UTR	protein_coding	chr12	57102831	57102990
chr12	58602712	58602735	AC020637.1_intron_2	intron	lincRNA	chr12	58591869	58800370
chr12	58708153	58708177	AC020637.1_intron_2	intron	lincRNA	chr12	58591869	58800370
chr12	58602712	58602735	LINC02388_intron_5	intron	lincRNA	chr12	58571433	58608876
chr12	58708153	58708177	LINC02388_intron_7	intron	lincRNA	chr12	58617129	58712182
chr12	59672030	59672068	SLC16A7_intron_4	intron	protein_coding	chr12	59664944	59689335
chr12	61851774	61851804	FAM19A2_intron_4	intron	protein_coding	chr12	61827234	61867318
chr12	61901259	61901436	FAM19A2_intron_6	intron	protein_coding	chr12	61878141	62023650
chr12	61955615	61955656	FAM19A2_intron_6	intron	protein_coding	chr12	61878141	62023650
chr12	62233066	62233089	FAM19A2_intron_10	intron	protein_coding	chr12	62192843	62258761
chr12	63327998	63328028	AC026116.1_intron_1	intron	lincRNA	chr12	63292937	63359874
chr12	65555101	65555124	AC025419.1_intron_5	intron	lincRNA	chr12	65544492	65556756
chr12	65584699	65584729	AC025419.1_intron_10	intron	lincRNA	chr12	65570069	65587341
chr12	65875589	65875614	HMGA2_intron_4	intron	protein_coding	chr12	65843524	65881741
chr12	66451383	66451407	GRIP1_intron_14	intron	protein_coding	chr12	66445509	66455407
chr12	66531244	66531276	GRIP1_intron_21	intron	protein_coding	chr12	66529915	66539076
chr12	66723230	66723283	GRIP1_intron_29	intron	protein_coding	chr12	66679146	66803930
chr12	66736353	66736380	GRIP1_intron_29	intron	protein_coding	chr12	66679146	66803930
chr12	66859267	66859300	GRIP1_intron_30	intron	protein_coding	chr12	66804187	67069048
chr12	68210338	68210369	IL26_intron_2	intron	protein_coding	chr12	68202084	68225147
chr12	69213756	69213780	AC127894.1_intron_2	intron	lincRNA	chr12	69213085	69222492
chr12	70666935	70666959	PTPRR_intron_4	intron	protein_coding	chr12	70662606	70684125
chr12	70733443	70733492	PTPRR_intron_8	intron	protein_coding	chr12	70701324	70745816
chr12	71248737	71248761	TSPAN8_intron_9	intron	protein_coding	chr12	71158100	71277349
chr12	75181916	75181942	KCNC2_intron_4	intron	protein_coding	chr12	75051318	75207295
chr12	77468837	77468875	NAV3_intron_1	intron	protein_coding	chr12	77325215	77571857
chr12	77766735	77766759	NAV3_intron_2	intron	protein_coding	chr12	77572267	77830903
chr12	77982227	77982399	NAV3_intron_7	intron	protein_coding	chr12	77968703	77994801
chr12	78078375	78078403	NAV3_intron_15	intron	protein_coding	chr12	78059116	78116770
chr12	78142701	78142735	NAV3_intron_23	intron	protein_coding	chr12	78140335	78146367
chr12	78929407	78929434	SYT1_intron_3	intron	protein_coding	chr12	78868912	78964033
chr12	81050366	81050395	ACSS3_intron_2	intron	protein_coding	chr12	81022520	81077209
chr12	81371291	81371317	PPFIA2_intron_24	intron	protein_coding	chr12	81369424	81374632
chr12	81415188	81415212	PPFIA2_intron_28	intron	protein_coding	chr12	81405904	81439970
chr12	81436284	81436319	PPFIA2_intron_28	intron	protein_coding	chr12	81405904	81439970
chr12	81637236	81637271	PPFIA2_intron_33	intron	protein_coding	chr12	81598372	81676789
chr12	81745940	81750538	PPFIA2_intron_34	intron	protein_coding	chr12	81676845	81753971
chr12	82937763	82937797	TMTC2_intron_6	intron	protein_coding	chr12	82930546	82965022
chr12	83004730	83004754	TMTC2_intron_10	intron	protein_coding	chr12	82986047	83030796
chr12	84160334	84160362	AC090679.1_intron_1	intron	lincRNA	chr12	84154468	84265362
chr12	85987116	85987143	MGAT4C_intron_2	intron	protein_coding	chr12	85983671	85989398
chr12	86129544	86129570	MGAT4C_intron_9	intron	protein_coding	chr12	86049726	86256237
chr12	92895133	92895162	EEA1_intron_29	intron	protein_coding	chr12	92891722	92929041
chr12	93554544	93554576	SOCS2-AS1_intron_1	intron	processed_transcript	chr12	93545359	93565582
chr12	93810551	93810581	CRADD_intron_4	intron	protein_coding	chr12	93738637	93849968
chr12	94201748	94201774	PLXNC1_intron_5	intron	protein_coding	chr12	94186474	94209588
chr12	95392869	95392892	AC084879.1_intron_10	intron	transcribed_unitary_pseudogene	chr12	95388789	95396813
chr12	95571278	95571321	PGAM1P5_intron_1	intron	transcribed_processed_pseudogene	chr12	95551801	95649253
chr12	95573548	95573583	PGAM1P5_intron_1	intron	transcribed_processed_pseudogene	chr12	95551801	95649253
chr12	95670829	95670854	PGAM1P5_intron_4	intron	transcribed_processed_pseudogene	chr12	95670549	95671018
chr12	95670829	95670854	NTN4_intron_3	intron	protein_coding	chr12	95670147	95682705
chr12	96874612	96874635	CFAP54_intron_69	intron	protein_coding	chr12	96860953	96875116
chr12	96987155	96987185	AC007656.1_intron_1	intron	lincRNA	chr12	96985695	97185074
chr12	97094484	97094508	AC007656.1_intron_1	intron	lincRNA	chr12	96985695	97185074
chr12	97160960	97161277	AC007656.1_intron_1	intron	lincRNA	chr12	96985695	97185074
chr12	98630376	98630403	IKBIP_intron_2	intron	protein_coding	chr12	98626767	98634294
chr12	98633495	98633518	IKBIP_intron_2	intron	protein_coding	chr12	98626767	98634294
chr12	99058719	99058745	ANKS1B_intron_16	intron	protein_coding	chr12	99053310	99084923
chr12	99098622	99098647	ANKS1B_intron_17	intron	protein_coding	chr12	99085024	99154287
chr12	99430049	99430072	ANKS1B_intron_23	intron	protein_coding	chr12	99399812	99443671
chr12	99955495	99955518	ANKS1B_intron_33	intron	protein_coding	chr12	99825392	99984102
chr12	100062957	100062980	UHRF1BP1L_intron_10	intron	protein_coding	chr12	100060044	100069906
chr12	100322377	100322401	SCYL2_intron_11	intron	protein_coding	chr12	100317926	100323523
chr12	100806508	100806540	ANO4_intron_4	intron	protein_coding	chr12	100795028	100842184
chr12	100920501	100920533	ANO4_intron_7	intron	protein_coding	chr12	100901841	100922224
chr12	101200021	101200055	SLC5A8_intron_12	intron	protein_coding	chr12	101195163	101202162
chr12	101340937	101340981	UTP20_intron_32	intron	protein_coding	chr12	101340611	101342444
chr12	102407094	102407125	IGF1_intron_1	intron	protein_coding	chr12	102402567	102417489
chr12	102868084	102868129	PAH_intron_9	intron	protein_coding	chr12	102866664	102877233
chr12	103898671	103898694	TTC41P_intron_15	intron	transcribed_unitary_pseudogene	chr12	103897132	103906128
chr12	103964131	103964158	C12orf73_intron_4	intron	protein_coding	chr12	103957274	103965514
chr12	105064114	105064142	ALDH1L2_intron_17	intron	protein_coding	chr12	105063023	105065265
chr12	105155480	105155504	WASHC4_intron_28	intron	protein_coding	chr12	105155209	105156505
chr12	105379747	105380060	C12orf75_intron_6	intron	protein_coding	chr12	105371519	105395630
chr12	105734434	105734461	CASC18_intron_2	intron	lincRNA	chr12	105706857	105737254
chr12	106737162	106737189	RFX4_intron_20	intron	protein_coding	chr12	106733086	106747435
chr12	106853453	106853476	RIC8B_intron_8	intron	protein_coding	chr12	106851595	106860266
chr12	109194510	109194562	ACACB_intron_18	intron	protein_coding	chr12	109193730	109197006
chr12	109755287	109755315	FAM222A_intron_3	intron	protein_coding	chr12	109744229	109768010
chr12	110066372	110066396	C12orf76_intron_9	intron	protein_coding	chr12	110066034	110067488
chr12	111220743	111220767	CUX2_intron_5	intron	protein_coding	chr12	111217938	111263759
chr12	111553583	111553606	ATXN2_intron_22	intron	protein_coding	chr12	111552978	111554156
chr12	112059075	112059111	NAA25_intron_11	intron	protein_coding	chr12	112054569	112060268
chr12	112410554	112410579	RPL6_intron_8	intron	protein_coding	chr12	112410406	112411299
chr12	112628568	112628595	RPH3A_intron_5	intron	protein_coding	chr12	112617843	112649412
chr12	112634200	112634393	RPH3A_intron_5	intron	protein_coding	chr12	112617843	112649412
chr12	112640332	112640355	RPH3A_intron_5	intron	protein_coding	chr12	112617843	112649412
chr12	113188787	113188816	RITA1_intron_3	intron	protein_coding	chr12	113187305	113191308
chr12	113307110	113307137	SLC8B1_intron_3	intron	protein_coding	chr12	113306845	113307689
chr12	114389755	114389779	TBX5_intron_3	intron	protein_coding	chr12	114385568	114394739
chr12	115765248	115765276	AC009387.1_intron_1	intron	lincRNA	chr12	115755391	115765452
chr12	116571458	116571484	MAP1LC3B2_intron_1	intron	protein_coding	chr12	116559434	116575840
chr12	117105313	117105342	TESC-AS1_intron_2	intron	lincRNA	chr12	117100641	117141389
chr12	119418386	119418412	CCDC60_intron_1	intron	protein_coding	chr12	119335267	119428681
chr12	119418386	119418412	AC002070.1_intron_2	intron	lincRNA	chr12	119402431	119553546
chr12	119543013	119543036	AC002070.1_intron_2	intron	lincRNA	chr12	119402431	119553546
chr12	119605409	119605434	AC002070.1_intron_4	intron	lincRNA	chr12	119594502	119667941
chr12	119605409	119605434	TMEM233_intron_1	intron	protein_coding	chr12	119594035	119629734
chr12	119716378	119716404	CIT_intron_16	intron	protein_coding	chr12	119714335	119718243
chr12	119737306	119737330	CIT_intron_24	intron	protein_coding	chr12	119735358	119742409
chr12	120487272	120487300	DYNLL1_intron_1	intron	protein_coding	chr12	120470105	120488115
chr12	120553038	120553086	RNF10_intron_6	intron	protein_coding	chr12	120552699	120554716
chr12	121379355	121379383	ANAPC5_intron_17	intron	protein_coding	chr12	121352463	121399609
chr12	121516867	121516893	KDM2B_intron_15	intron	protein_coding	chr12	121516864	121520983
chr12	121851687	121852022	HPD_intron_7	intron	protein_coding	chr12	121849791	121854701
chr12	121998443	121998466	WDR66_intron_20	intron	protein_coding	chr12	121975686	121999714
chr12	122341762	122341787	CLIP1_intron_16	intron	protein_coding	chr12	122341698	122347373
chr12	122387570	122387602	CLIP1_intron_25	intron	protein_coding	chr12	122380561	122395388
chr12	122495847	122495877	ZCCHC8_intron_12	intron	protein_coding	chr12	122492790	122498825
chr12	122525799	122526117	RSRC2_intron_11	intron	protein_coding	chr12	122522907	122526168
chr12	122579025	122579072	KNTC1_intron_31	intron	protein_coding	chr12	122577792	122579903
chr12	123128269	123128292	PITPNM2_intron_29	intron	protein_coding	chr12	123110496	123149774
chr12	123246709	123246736	C12orf65_intron_1	intron	protein_coding	chr12	123233925	123248276
chr12	123253070	123253095	C12orf65_intron_2	intron	protein_coding	chr12	123251568	123253388
chr12	123503186	123503209	RILPL1_intron_6	intron	protein_coding	chr12	123499537	123523493
chr12	123521617	123521678	RILPL1_intron_6	intron	protein_coding	chr12	123499537	123523493
chr12	123921691	123921717	DNAH10_intron_66	intron	protein_coding	chr12	123918950	123923761
chr12	124220832	124220855	RFLNA_intron_3	intron	protein_coding	chr12	124149792	124289162
chr12	124339626	124339731	NCOR2_intron_11	intron	protein_coding	chr12	124337181	124340004
chr12	124373316	124373406	NCOR2_intron_29	intron	protein_coding	chr12	124372611	124374411
chr12	125517327	125517353	TMEM132B_intron_3	intron	protein_coding	chr12	125415678	125519437
chr12	126340857	126340946	AC007368.1_intron_3	intron	processed_transcript	chr12	126225315	126358033
chr12	126298967	126305051	AC007368.1_intron_3	intron	processed_transcript	chr12	126225315	126358033
chr12	126728548	126728582	LINC00943_intron_2	intron	lincRNA	chr12	126726933	126737005
chr12	128189459	128189492	AC061709.1_intron_1	intron	lincRNA	chr12	128188344	128191176
chr12	128456374	128456415	TMEM132C_intron_2	intron	protein_coding	chr12	128415621	128543955
chr12	129799393	129799427	TMEM132D_intron_8	intron	protein_coding	chr12	129700699	129903259
chr12	130372597	130372626	PIWIL1_UTR_4	three_prime_UTR	protein_coding	chr12	130371598	130372637
chr12	130564088	130564115	RIMBP2_intron_22	intron	protein_coding	chr12	130517918	130628320
chr12	131020027	131020091	ADGRD1_intron_14	intron	protein_coding	chr12	131014341	131070851
chr12	131037563	131037610	ADGRD1_intron_14	intron	protein_coding	chr12	131014341	131070851
chr12	131350552	131350579	LINC02370_intron_2	intron	lincRNA	chr12	131349545	131365954
chr12	132213109	132213191	GALNT9_intron_7	intron	protein_coding	chr12	132206160	132240505
chr12	132290765	132291251	GALNT9_intron_13	intron	protein_coding	chr12	132286431	132328964
chr12	132563792	132563831	FBRSL1_intron_8	intron	protein_coding	chr12	132548033	132567479
chr12	132564682	132564747	FBRSL1_intron_8	intron	protein_coding	chr12	132548033	132567479
chr12	133194921	133195071	AC026786.1_intron_10	intron	protein_coding	chr12	133193534	133202142
chr13	18408806	18409070	FO681491.1_1	exon	transcribed_unprocessed_pseudogene	chr13	18408806	18409070
chr13	18409071	18409532	FO681491.1_intron_1	intron	transcribed_unprocessed_pseudogene	chr13	18409071	18413125
chr13	18409561	18409737	FO681491.1_intron_1	intron	transcribed_unprocessed_pseudogene	chr13	18409071	18413125
chr13	18409772	18409826	FO681491.1_intron_1	intron	transcribed_unprocessed_pseudogene	chr13	18409071	18413125
chr13	18409874	18409909	FO681491.1_intron_1	intron	transcribed_unprocessed_pseudogene	chr13	18409071	18413125
chr13	18409934	18409969	FO681491.1_intron_1	intron	transcribed_unprocessed_pseudogene	chr13	18409071	18413125
chr13	18410034	18410057	FO681491.1_intron_1	intron	transcribed_unprocessed_pseudogene	chr13	18409071	18413125
chr13	18410659	18410712	FO681491.1_intron_1	intron	transcribed_unprocessed_pseudogene	chr13	18409071	18413125
chr13	18410880	18410905	FO681491.1_intron_1	intron	transcribed_unprocessed_pseudogene	chr13	18409071	18413125
chr13	18411359	18411398	FO681491.1_intron_1	intron	transcribed_unprocessed_pseudogene	chr13	18409071	18413125
chr13	18411593	18411655	FO681491.1_intron_1	intron	transcribed_unprocessed_pseudogene	chr13	18409071	18413125
chr13	18411750	18411776	FO681491.1_intron_1	intron	transcribed_unprocessed_pseudogene	chr13	18409071	18413125
chr13	18411846	18411904	FO681491.1_intron_1	intron	transcribed_unprocessed_pseudogene	chr13	18409071	18413125
chr13	18411959	18411982	FO681491.1_intron_1	intron	transcribed_unprocessed_pseudogene	chr13	18409071	18413125
chr13	18414945	18414969	FO681491.1_3	exon	transcribed_unprocessed_pseudogene	chr13	18413722	18416214
chr13	18422619	18422645	FO681491.1_intron_5	intron	transcribed_unprocessed_pseudogene	chr13	18419969	18422776
chr13	19444306	19444343	TPTE2_intron_7	intron	protein_coding	chr13	19438154	19450074
chr13	19780142	19780187	PSPC1_intron_8	intron	protein_coding	chr13	19772544	19782384
chr13	20508849	20508877	CRYL1_intron_7	intron	protein_coding	chr13	20489497	20512441
chr13	20521111	20521138	CRYL1_intron_10	intron	protein_coding	chr13	20515821	20525752
chr13	21023653	21023683	LATS2_intron_6	intron	protein_coding	chr13	20991405	21045683
chr13	21156775	21157084	SKA3_intron_2	intron	protein_coding	chr13	21155812	21157920
chr13	24813793	24813831	RNF17_intron_16	intron	protein_coding	chr13	24804430	24824194
chr13	25425462	25425496	ATP8A2_intron_1	intron	protein_coding	chr13	25372289	25468975
chr13	28265719	28266044	PAN3_intron_9	intron	protein_coding	chr13	28261459	28266713
chr13	28910855	28910879	MTUS2_intron_2	intron	protein_coding	chr13	28839851	29024455
chr13	29317435	29317735	MTUS2_intron_6	intron	protein_coding	chr13	29281866	29324611
chr13	29375537	29375609	MTUS2_intron_8	intron	protein_coding	chr13	29359474	29428625
chr13	29380633	29380944	MTUS2_intron_8	intron	protein_coding	chr13	29359474	29428625
chr13	29390018	29390056	MTUS2_intron_8	intron	protein_coding	chr13	29359474	29428625
chr13	29788872	29788897	UBL3_intron_4	intron	protein_coding	chr13	29777264	29849510
chr13	29945135	29945161	LINC00544_intron_5	intron	lincRNA	chr13	29942568	29947601
chr13	30469465	30469687	HMGB1_intron_6	intron	protein_coding	chr13	30465966	30616669
chr13	30601745	30601779	HMGB1_intron_6	intron	protein_coding	chr13	30465966	30616669
chr13	30741103	30741127	ALOX5AP_intron_2	intron	protein_coding	chr13	30735676	30744058
chr13	30952006	30952031	TEX26_intron_2	intron	protein_coding	chr13	30939779	30952658
chr13	31889517	31889637	FRY_intron_1	intron	protein_coding	chr13	31846940	31945824
chr13	31928275	31928302	FRY_intron_1	intron	protein_coding	chr13	31846940	31945824
chr13	32286747	32286774	FRY_intron_63	intron	protein_coding	chr13	32278549	32289631
chr13	32368001	32368024	BRCA2_intron_18	intron	protein_coding	chr13	32363534	32370400
chr13	32635176	32635207	PDS5B_intron_1	intron	protein_coding	chr13	32586594	32648752
chr13	33551568	33551604	AL139383.1_intron_7	intron	lincRNA	chr13	33524373	33654657
chr13	33650167	33650196	AL139383.1_intron_7	intron	lincRNA	chr13	33524373	33654657
chr13	36074477	36074507	DCLK1_intron_17	intron	protein_coding	chr13	35947458	36111867
chr13	36905779	36905803	SMAD9_intron_6	intron	protein_coding	chr13	36879876	36920114
chr13	39081142	39081165	AL354809.1_intron_1	intron	lincRNA	chr13	39053329	39085125
chr13	39454344	39454654	LHFPL6_intron_2	intron	protein_coding	chr13	39378527	39600830
chr13	41219114	41219146	MTRF1_intron_1	intron	protein_coding	chr13	41217229	41223254
chr13	41340654	41340679	NAA16_intron_9	intron	protein_coding	chr13	41336757	41355142
chr13	42181866	42182068	DGKH_intron_16	intron	protein_coding	chr13	42178221	42187047
chr13	42181866	42181921	CHCHD2P11_1	exon	processed_pseudogene	chr13	42181465	42181921
chr13	42371931	42372242	LINC02341_intron_2	intron	lincRNA	chr13	42342603	42384255
chr13	42942658	42942689	EPSTI1_intron_7	intron	protein_coding	chr13	42926430	42953946
chr13	42965669	42967311	EPSTI1_intron_10	intron	protein_coding	chr13	42964140	42969092
chr13	43460803	43460831	ENOX1_intron_14	intron	protein_coding	chr13	43412989	43484007
chr13	43470248	43470394	ENOX1_intron_14	intron	protein_coding	chr13	43412989	43484007
chr13	45377977	45378014	TPT1-AS1_intron_10	intron	processed_transcript	chr13	45377216	45378528
chr13	45418944	45418972	SLC25A30-AS1_intron_1	intron	lincRNA	chr13	45418739	45420246
chr13	49275724	49275754	CDADC1_intron_7	intron	protein_coding	chr13	49274341	49278348
chr13	49318507	49318605	CAB39L_intron_1	intron	protein_coding	chr13	49310994	49331945
chr13	49730519	49730543	KPNA3_intron_11	intron	protein_coding	chr13	49725502	49732369
chr13	50495214	50495469	DLEU1_31	exon	processed_transcript	chr13	50495175	50495469
chr13	50495470	50500941	DLEU1_intron_31	intron	processed_transcript	chr13	50495470	50502810
chr13	50599465	50599508	DLEU1_intron_36	intron	processed_transcript	chr13	50589577	50631275
chr13	52084738	52084778	NEK5_intron_6	intron	protein_coding	chr13	52083353	52086275
chr13	60565041	60565064	TDRD3_intron_14	intron	protein_coding	chr13	60535234	60567523
chr13	63082341	63082370	AL354810.1_intron_2	intron	lincRNA	chr13	63052409	63097338
chr13	63092212	63092238	AL354810.1_intron_2	intron	lincRNA	chr13	63052409	63097338
chr13	66717464	66717492	PCDH9_intron_2	intron	protein_coding	chr13	66631412	66903502
chr13	67022106	67022135	PCDH9_intron_3	intron	protein_coding	chr13	66903606	67201013
chr13	69263569	69263594	LINC00383_intron_1	intron	lincRNA	chr13	69222449	69269889
chr13	69764929	69764957	KLHL1_intron_4	intron	protein_coding	chr13	69740557	69796736
chr13	69960686	69960711	KLHL1_intron_8	intron	protein_coding	chr13	69940237	69961306
chr13	71734374	71734442	DACH1_intron_11	intron	protein_coding	chr13	71681911	71865920
chr13	73500780	73501102	LINC00393_intron_1	intron	lincRNA	chr13	73413637	73546386
chr13	74550699	74550729	AL355390.2_intron_2	intron	lincRNA	chr13	74543902	74551178
chr13	75379887	75379910	TBC1D4_intron_20	intron	protein_coding	chr13	75362608	75481268
chr13	79373490	79373545	RBM26_intron_20	intron	protein_coding	chr13	79371931	79377377
chr13	86155545	86155569	AL354994.1_intron_2	intron	lincRNA	chr13	86072927	86170843
chr13	86266842	86266926	FO624990.1_1	exon	unprocessed_pseudogene	chr13	86266842	86266926
chr13	87640602	87640630	MIR4500HG_intron_12	intron	lincRNA	chr13	87621159	87670834
chr13	87692795	87692820	SLITRK5_UTR_3	three_prime_UTR	protein_coding	chr13	87678265	87696272
chr13	88171181	88171207	AL354896.1_intron_1	intron	lincRNA	chr13	88143101	88212339
chr13	89273947	89274000	LINC00440_intron_1	intron	lincRNA	chr13	89273363	89279665
chr13	90495931	90495961	LINC01049_intron_1	intron	lincRNA	chr13	90493418	90498208
chr13	90507795	90508033	LINC01049_intron_2	intron	lincRNA	chr13	90498266	90513486
chr13	91627008	91627329	GPC5_intron_2	intron	protein_coding	chr13	91448923	91693184
chr13	92125923	92125955	GPC5_intron_6	intron	protein_coding	chr13	91908058	92144828
chr13	92374853	92374881	GPC5_intron_7	intron	protein_coding	chr13	92144990	92866280
chr13	92708857	92708889	GPC5_intron_7	intron	protein_coding	chr13	92144990	92866280
chr13	92713428	92713451	GPC5_intron_7	intron	protein_coding	chr13	92144990	92866280
chr13	94270966	94270991	GPC6_intron_4	intron	protein_coding	chr13	94027895	94286346
chr13	94472558	94472585	DCT_intron_9	intron	protein_coding	chr13	94469046	94478959
chr13	95054029	95054053	ABCC4_intron_5	intron	protein_coding	chr13	95053185	95062702
chr13	95196664	95196699	ABCC4_intron_24	intron	protein_coding	chr13	95194938	95206530
chr13	95914614	95914638	UGGT2_intron_19	intron	protein_coding	chr13	95903061	95925678
chr13	95981181	95981486	UGGT2_intron_29	intron	protein_coding	chr13	95972672	95983522
chr13	96118678	96118709	HS6ST3_intron_1	intron	protein_coding	chr13	96091570	96832486
chr13	96254425	96254464	HS6ST3_intron_1	intron	protein_coding	chr13	96091570	96832486
chr13	96668689	96668715	HS6ST3_intron_1	intron	protein_coding	chr13	96091570	96832486
chr13	98006356	98006381	IPO5_intron_24	intron	protein_coding	chr13	98006349	98008057
chr13	98287208	98287237	FARP1_intron_5	intron	protein_coding	chr13	98245305	98343760
chr13	98308029	98308054	FARP1_intron_5	intron	protein_coding	chr13	98245305	98343760
chr13	98692136	98692160	SLC15A1_intron_5	intron	protein_coding	chr13	98688578	98702478
chr13	98703539	98703563	SLC15A1_intron_6	intron	protein_coding	chr13	98702530	98704287
chr13	98718300	98718325	SLC15A1_intron_15	intron	protein_coding	chr13	98715961	98719235
chr13	99038288	99038312	DOCK9_intron_61	intron	protein_coding	chr13	99016053	99086221
chr13	99283713	99283741	UBAC2_intron_4	intron	protein_coding	chr13	99244625	99314095
chr13	99768504	99768529	CLYBL_intron_1	intron	protein_coding	chr13	99606758	99772822
chr13	101167706	101167732	NALCN_intron_29	intron	protein_coding	chr13	101144897	101176298
chr13	102138318	102138433	FGF14_intron_5	intron	protein_coding	chr13	101916646	102401469
chr13	102161592	102161676	FGF14_intron_5	intron	protein_coding	chr13	101916646	102401469
chr13	102201102	102201125	FGF14_intron_5	intron	protein_coding	chr13	101916646	102401469
chr13	102205984	102206022	FGF14_intron_5	intron	protein_coding	chr13	101916646	102401469
chr13	107272201	107272513	FAM155A_intron_2	intron	protein_coding	chr13	107210756	107865680
chr13	108740167	108740194	MYO16_intron_5	intron	protein_coding	chr13	108727584	108785633
chr13	108997314	108997350	MYO16_intron_22	intron	protein_coding	chr13	108992449	109008895
chr13	109765637	109766503	IRS2_intron_1	intron	protein_coding	chr13	109756309	109782040
chr13	110313599	110313749	COL4A2_intron_4	intron	protein_coding	chr13	110308124	110357470
chr13	110677624	110677711	CARS2_intron_11	intron	protein_coding	chr13	110677104	110683049
chr13	110907079	110907302	ANKRD10_intron_5	intron	protein_coding	chr13	110906125	110910616
chr13	112414388	112414414	SPACA7_intron_7	intron	protein_coding	chr13	112401165	112432442
chr13	113136633	113136656	F10_intron_2	intron	protein_coding	chr13	113129613	113138455
chr13	113301637	113301666	LAMP1_intron_1	intron	protein_coding	chr13	113297496	113306483
chr13	113336746	113336801	GRTP1_intron_3	intron	protein_coding	chr13	113326092	113344861
chr13	113672557	113673020	GRK1_intron_3	intron	protein_coding	chr13	113671657	113723072
chr13	113898981	113899666	LINC00452_intron_4	intron	lincRNA	chr13	113898873	113901789
chr13	113904908	113904934	LINC00452_intron_5	intron	lincRNA	chr13	113902015	113915794
chr13	113983828	113983860	RASA3_intron_2	intron	protein_coding	chr13	113981859	113992483
chr13	113984006	113984041	RASA3_intron_2	intron	protein_coding	chr13	113981859	113992483
chr13	113984076	113984111	RASA3_intron_2	intron	protein_coding	chr13	113981859	113992483
chr13	113984137	113986932	RASA3_intron_2	intron	protein_coding	chr13	113981859	113992483
chr13	113991127	113991196	RASA3_intron_2	intron	protein_coding	chr13	113981859	113992483
chr13	114007244	114007277	RASA3_intron_6	intron	protein_coding	chr13	114000933	114007531
chr13	114117231	114117261	RASA3_intron_23	intron	protein_coding	chr13	114073838	114132433
chr14	16057472	16057622	RF00002_1	exon	rRNA	chr14	16057472	16057622
chr14	19291562	19291586	AL589743.1_intron_1	intron	transcribed_processed_pseudogene	chr14	19284795	19292524
chr14	19511014	19511042	AL512310.11_intron_1	intron	processed_transcript	chr14	19499791	19618004
chr14	19511139	19511713	AL512310.11_intron_1	intron	processed_transcript	chr14	19499791	19618004
chr14	19611713	19612280	AL512310.11_intron_1	intron	processed_transcript	chr14	19499791	19618004
chr14	19612304	19612355	AL512310.11_intron_1	intron	processed_transcript	chr14	19499791	19618004
chr14	19612414	19612446	AL512310.11_intron_1	intron	processed_transcript	chr14	19499791	19618004
chr14	19612524	19612555	AL512310.11_intron_1	intron	processed_transcript	chr14	19499791	19618004
chr14	19612585	19612662	AL512310.11_intron_1	intron	processed_transcript	chr14	19499791	19618004
chr14	19612708	19612751	AL512310.11_intron_1	intron	processed_transcript	chr14	19499791	19618004
chr14	19612779	19612870	AL512310.11_intron_1	intron	processed_transcript	chr14	19499791	19618004
chr14	19612892	19612915	AL512310.11_intron_1	intron	processed_transcript	chr14	19499791	19618004
chr14	19612955	19612987	AL512310.11_intron_1	intron	processed_transcript	chr14	19499791	19618004
chr14	19613646	19614399	AL512310.11_intron_1	intron	processed_transcript	chr14	19499791	19618004
chr14	19713949	19714281	OR11H2_intron_1	intron	protein_coding	chr14	19713949	19714291
chr14	20410020	20410044	TEP1_intron_54	intron	protein_coding	chr14	20408464	20413369
chr14	21067980	21068319	NDRG2_intron_22	intron	protein_coding	chr14	21048534	21070826
chr14	21306112	21306136	RPGRIP1_intron_5	intron	protein_coding	chr14	21303544	21307729
chr14	21343866	21343896	RPGRIP1_intron_22	intron	protein_coding	chr14	21343229	21345111
chr14	21484329	21484355	TOX4_intron_4	intron	protein_coding	chr14	21477565	21487449
chr14	22704031	22704169	AL160314.2_intron_1	intron	processed_transcript	chr14	22703012	22706277
chr14	26900009	26900045	AL110292.1_intron_2	intron	lincRNA	chr14	26843657	26933495
chr14	27294758	27294789	AL390334.1_intron_2	intron	transcribed_processed_pseudogene	chr14	27259883	27311021
chr14	27301550	27301573	AL390334.1_intron_2	intron	transcribed_processed_pseudogene	chr14	27259883	27311021
chr14	29808373	29808402	PRKD1_intron_19	intron	protein_coding	chr14	29751174	29927247
chr14	31344671	31344844	HEATR5A_intron_17	intron	protein_coding	chr14	31344066	31345085
chr14	31407581	31407618	HEATR5A_intron_36	intron	protein_coding	chr14	31403050	31420150
chr14	32153406	32153436	ARHGAP5_intron_10	intron	protein_coding	chr14	32152529	32154619
chr14	33776524	33776548	NPAS3_intron_11	intron	protein_coding	chr14	33774531	33778464
chr14	33974497	33974524	EGLN3_intron_5	intron	protein_coding	chr14	33951082	34092319
chr14	34127592	34127618	EGLN3_intron_6	intron	protein_coding	chr14	34092403	34169489
chr14	34836093	34836415	BAZ1A_intron_24	intron	protein_coding	chr14	34826157	34862042
chr14	34932206	34932516	SRP54-AS1_intron_3	intron	transcribed_unitary_pseudogene	chr14	34926528	34934015
chr14	34936195	34936223	SRP54-AS1_intron_4	intron	transcribed_unitary_pseudogene	chr14	34934132	34954857
chr14	35737759	35737782	RALGAPA1_intron_32	intron	protein_coding	chr14	35728511	35738511
chr14	37098730	37098754	SLC25A21_intron_10	intron	protein_coding	chr14	36875005	37172279
chr14	37300397	37302022	MIPOL1_intron_11	intron	protein_coding	chr14	37285448	37308054
chr14	37776041	37776246	TTC6_intron_17	intron	protein_coding	chr14	37772571	37787466
chr14	39277681	39277720	MIA2_intron_12	intron	protein_coding	chr14	39277066	39279335
chr14	46108735	46109039	LINC00871_intron_2	intron	lincRNA	chr14	46064217	46210822
chr14	46266455	46266484	LINC00871_intron_4	intron	lincRNA	chr14	46211805	46318811
chr14	47155888	47155919	MDGA2_intron_14	intron	protein_coding	chr14	47144275	47218019
chr14	47161927	47161954	MDGA2_intron_14	intron	protein_coding	chr14	47144275	47218019
chr14	47537574	47537599	MDGA2_intron_17	intron	protein_coding	chr14	47343235	47674515
chr14	49652168	49652309	POLE2_intron_4	intron	protein_coding	chr14	49651378	49653988
chr14	49713832	49713856	KLHDC1_intron_4	intron	protein_coding	chr14	49710382	49723872
chr14	49820981	49821502	NEMF_intron_17	intron	protein_coding	chr14	49814858	49825865
chr14	50249882	50249906	L2HGDH_intron_2	intron	protein_coding	chr14	50247254	50265356
chr14	50385070	50385099	CDKL1_intron_8	intron	protein_coding	chr14	50359150	50395699
chr14	50463891	50463917	MAP4K5_intron_20	intron	protein_coding	chr14	50462782	50464050
chr14	50542006	50542036	MAP4K5_intron_32	intron	protein_coding	chr14	50532656	50542497
chr14	50542006	50542036	ATL1_intron_1	intron	protein_coding	chr14	50533368	50559085
chr14	51936515	51936541	GNG2_intron_10	intron	protein_coding	chr14	51914275	51939779
chr14	52625532	52625562	GPR137C_intron_5	intron	protein_coding	chr14	52613719	52632158
chr14	52647142	52647168	ERO1A_intron_3	intron	protein_coding	chr14	52646462	52652237
chr14	53205416	53205442	AL365295.1_intron_2	intron	processed_transcript	chr14	53169778	53217710
chr14	54576001	54576026	SAMD4A_intron_2	intron	protein_coding	chr14	54568113	54702060
chr14	54727166	54727195	SAMD4A_intron_3	intron	protein_coding	chr14	54702581	54737022
chr14	54959348	54959382	WDHD1_intron_5	intron	protein_coding	chr14	54957636	54962496
chr14	55402907	55402932	ATG14_intron_9	intron	protein_coding	chr14	55397435	55411600
chr14	57079402	57079428	OTX2-AS1_intron_7	intron	lincRNA	chr14	56951522	57141992
chr14	57079402	57079428	AL391152.1_intron_3	intron	lincRNA	chr14	57068543	57112193
chr14	57578325	57578349	SLC35F4_intron_4	intron	protein_coding	chr14	57572020	57581212
chr14	58319521	58319548	ARID4A_intron_7	intron	protein_coding	chr14	58318806	58323483
chr14	58346927	58346963	ARID4A_intron_14	intron	protein_coding	chr14	58346506	58347018
chr14	59965882	59965910	LRRC9_intron_11	intron	protein_coding	chr14	59961046	59966587
chr14	63421052	63421081	PPP2R5E_intron_10	intron	protein_coding	chr14	63415233	63421991
chr14	63626676	63626699	WDR89_intron_2	intron	protein_coding	chr14	63625034	63641297
chr14	64037714	64037762	SYNE2_intron_47	intron	protein_coding	chr14	64034593	64047998
chr14	64397115	64397144	MTHFD1_intron_4	intron	protein_coding	chr14	64390468	64400791
chr14	64490208	64490233	ZBTB25_intron_2	intron	protein_coding	chr14	64488058	64490359
chr14	64797467	64797492	SPTB_intron_27	intron	protein_coding	chr14	64796716	64797727
chr14	65037402	65037434	CHURC1-FNTB_intron_9	intron	protein_coding	chr14	65032697	65040788
chr14	65037402	65037434	MAX_intron_1	intron	protein_coding	chr14	65006285	65075122
chr14	65089762	65089794	MAX_intron_3	intron	protein_coding	chr14	65084300	65093706
chr14	65576696	65576727	FUT8_intron_8	intron	protein_coding	chr14	65561767	65615976
chr14	65611210	65611246	FUT8_intron_8	intron	protein_coding	chr14	65561767	65615976
chr14	66932444	66932468	GPHN_intron_9	intron	protein_coding	chr14	66924293	66965189
chr14	67284547	67284577	MPP5_intron_4	intron	protein_coding	chr14	67279987	67292509
chr14	67326221	67326245	MPP5_intron_15	intron	protein_coding	chr14	67323813	67332778
chr14	67496391	67496414	TMEM229B_intron_3	intron	protein_coding	chr14	67488733	67503485
chr14	67864961	67864988	RAD51B_intron_5	intron	protein_coding	chr14	67835197	67865001
chr14	67910405	67910428	RAD51B_intron_8	intron	protein_coding	chr14	67887327	68291882
chr14	68136341	68137014	RAD51B_intron_8	intron	protein_coding	chr14	67887327	68291882
chr14	68151823	68151846	RAD51B_intron_8	intron	protein_coding	chr14	67887327	68291882
chr14	68428708	68428743	RAD51B_intron_10	intron	protein_coding	chr14	68411528	68468170
chr14	68456877	68456911	RAD51B_intron_10	intron	protein_coding	chr14	68411528	68468170
chr14	68528674	68528736	RAD51B_intron_13	intron	protein_coding	chr14	68478100	68594483
chr14	70331746	70331817	SYNJ2BP-COX16_intron_2	intron	protein_coding	chr14	70329237	70342656
chr14	70971119	70971443	PCNX1_intron_5	intron	protein_coding	chr14	70969111	70976940
chr14	71068645	71068835	PCNX1_intron_27	intron	protein_coding	chr14	71057725	71073543
chr14	71627131	71627163	SIPA1L1_intron_9	intron	protein_coding	chr14	71624237	71650288
chr14	71700998	71701022	SIPA1L1_intron_16	intron	protein_coding	chr14	71699128	71702379
chr14	71876473	71876497	AC005993.1_intron_1	intron	lincRNA	chr14	71848737	71908163
chr14	72323800	72323826	RGS6_intron_3	intron	protein_coding	chr14	71964876	72352090
chr14	72506984	72507008	RGS6_intron_15	intron	protein_coding	chr14	72495263	72510152
chr14	73212088	73212115	PSEN1_intron_16	intron	protein_coding	chr14	73211943	73217124
chr14	73445359	73445384	NUMB_intron_12	intron	protein_coding	chr14	73410072	73457627
chr14	73535469	73535495	HEATR4_intron_20	intron	protein_coding	chr14	73531213	73558749
chr14	73716695	73716724	ELMSAN1_UTR_1	three_prime_UTR	protein_coding	chr14	73715122	73719300
chr14	73824058	73824084	LINC02274_intron_1	intron	lincRNA	chr14	73823493	73829894
chr14	74320563	74320594	VRTN_intron_1	intron	protein_coding	chr14	74303177	74337721
chr14	74332335	74332362	VRTN_intron_1	intron	protein_coding	chr14	74303177	74337721
chr14	75100128	75100154	NEK9_intron_6	intron	protein_coding	chr14	75097271	75100990
chr14	75164547	75164583	TMED10_intron_4	intron	protein_coding	chr14	75152144	75176353
chr14	76571114	76571138	AC008050.1_intron_2	intron	lincRNA	chr14	76502261	76601475
chr14	77173893	77173917	TMEM63C_intron_1	intron	protein_coding	chr14	77116843	77175848
chr14	77220924	77221224	TMEM63C_intron_9	intron	protein_coding	chr14	77220088	77225422
chr14	77235517	77235656	TMEM63C_intron_12	intron	protein_coding	chr14	77233501	77236622
chr14	77269742	77269802	NGB_intron_3	intron	protein_coding	chr14	77269327	77270847
chr14	78361890	78362241	NRXN3_intron_5	intron	protein_coding	chr14	78300692	78403729
chr14	79018271	79018297	NRXN3_intron_22	intron	protein_coding	chr14	78988300	79279337
chr14	79020165	79020225	NRXN3_intron_22	intron	protein_coding	chr14	78988300	79279337
chr14	79049032	79049064	NRXN3_intron_22	intron	protein_coding	chr14	78988300	79279337
chr14	79187597	79187682	NRXN3_intron_22	intron	protein_coding	chr14	78988300	79279337
chr14	81002789	81002825	TSHR_intron_3	intron	protein_coding	chr14	80995696	81062146
chr14	81122020	81122047	TSHR_intron_10	intron	protein_coding	chr14	81108951	81139677
chr14	87391720	87392039	LINC02296_intron_3	intron	lincRNA	chr14	87369833	87406378
chr14	88197572	88197596	KCNK10_intron_3	intron	protein_coding	chr14	88192411	88227373
chr14	88220416	88220440	KCNK10_intron_3	intron	protein_coding	chr14	88192411	88227373
chr14	88423676	88423831	SPATA7_intron_7	intron	protein_coding	chr14	88416845	88426230
chr14	89020106	89020136	AL137785.1_intron_1	intron	lincRNA	chr14	89013560	89025490
chr14	90688621	90688645	TTC7B_intron_16	intron	protein_coding	chr14	90680536	90689538
chr14	90885552	90885580	RPS6KA5_intron_3	intron	protein_coding	chr14	90875361	90890485
chr14	91669327	91669353	CATSPERB_intron_13	intron	protein_coding	chr14	91659982	91669812
chr14	91707575	91707603	CATSPERB_intron_21	intron	protein_coding	chr14	91704702	91708139
chr14	91771025	91771048	CATSPERB_intron_28	intron	protein_coding	chr14	91736850	91778973
chr14	92474709	92474738	SLC24A4_intron_15	intron	protein_coding	chr14	92456609	92482678
chr14	92604909	92604932	RIN3_intron_4	intron	protein_coding	chr14	92577478	92615405
chr14	93357833	93357925	UNC79_intron_1	intron	protein_coding	chr14	93333524	93430335
chr14	93558593	93558626	UNC79_intron_15	intron	protein_coding	chr14	93542697	93571892
chr14	93768994	93769022	PRIMA1_intron_3	intron	protein_coding	chr14	93737371	93779174
chr14	99269875	99269900	BCL11B_intron_3	intron	protein_coding	chr14	99257840	99271159
chr14	100378675	100378993	WDR25_intron_1	intron	protein_coding	chr14	100376705	100380908
chr14	100931843	100931868	MEG8_intron_10	intron	lincRNA	chr14	100928616	100935770
chr14	101782447	101782564	PPP2R5C_intron_3	intron	protein_coding	chr14	101767050	101786016
chr14	102179414	102179444	WDR20_intron_2	intron	protein_coding	chr14	102157321	102193461
chr14	102972694	102972736	CDC42BPB_intron_25	intron	protein_coding	chr14	102972162	102974014
chr14	103132007	103132043	TNFAIP2_intron_9	intron	protein_coding	chr14	103131763	103132746
chr14	103858973	103859011	AL132712.1_intron_1	intron	lincRNA	chr14	103854545	103869869
chr14	103952220	103952243	TDRD9_intron_1	intron	protein_coding	chr14	103928725	103955662
chr14	103956091	103956118	TDRD9_intron_2	intron	protein_coding	chr14	103955771	103963077
chr14	104949121	104951078	AHNAK2_3	CDS	protein_coding	chr14	104940978	104953880
chr14	106498739	106498764	LINC00221_intron_4	intron	lincRNA	chr14	106495449	106504324
chr14	106728407	106728431	IGHV3-69-1_1	exon	IG_V_pseudogene	chr14	106728163	106728466
chr14	106737110	106737416	IGHV1-69-2_1	exon	IG_V_gene	chr14	106737110	106737416
chr14	106737417	106737500	IGHV1-69-2_intron_1	intron	IG_V_gene	chr14	106737417	106737500
chr14	106737501	106737547	IGHV1-69-2_2	exon	IG_V_gene	chr14	106737501	106737547
chr15	20484829	20484858	HERC2P3_intron_29	intron	transcribed_unprocessed_pseudogene	chr15	20483518	20501544
chr15	20488154	20488177	HERC2P3_intron_29	intron	transcribed_unprocessed_pseudogene	chr15	20483518	20501544
chr15	20729747	20730942	AC012414.5_1	exon	lincRNA	chr15	20729747	20731094
chr15	20730964	20731094	AC012414.5_1	exon	lincRNA	chr15	20729747	20731094
chr15	20731095	20731175	AC012414.5_intron_1	intron	lincRNA	chr15	20731095	20755928
chr15	20731204	20731344	AC012414.5_intron_1	intron	lincRNA	chr15	20731095	20755928
chr15	20731368	20731483	AC012414.5_intron_1	intron	lincRNA	chr15	20731095	20755928
chr15	20731505	20731557	AC012414.5_intron_1	intron	lincRNA	chr15	20731095	20755928
chr15	20731579	20731614	AC012414.5_intron_1	intron	lincRNA	chr15	20731095	20755928
chr15	20731679	20731711	AC012414.5_intron_1	intron	lincRNA	chr15	20731095	20755928
chr15	20731778	20731888	AC012414.5_intron_1	intron	lincRNA	chr15	20731095	20755928
chr15	20731931	20731980	AC012414.5_intron_1	intron	lincRNA	chr15	20731095	20755928
chr15	20732269	20732328	AC012414.5_intron_1	intron	lincRNA	chr15	20731095	20755928
chr15	20732369	20732423	AC012414.5_intron_1	intron	lincRNA	chr15	20731095	20755928
chr15	20732476	20732506	AC012414.5_intron_1	intron	lincRNA	chr15	20731095	20755928
chr15	20732530	20732554	AC012414.5_intron_1	intron	lincRNA	chr15	20731095	20755928
chr15	20732716	20732778	AC012414.5_intron_1	intron	lincRNA	chr15	20731095	20755928
chr15	20733409	20733439	AC012414.5_intron_1	intron	lincRNA	chr15	20731095	20755928
chr15	20738138	20738219	AC012414.5_intron_1	intron	lincRNA	chr15	20731095	20755928
chr15	20738358	20738410	AC012414.5_intron_1	intron	lincRNA	chr15	20731095	20755928
chr15	20738568	20738607	AC012414.5_intron_1	intron	lincRNA	chr15	20731095	20755928
chr15	20738633	20738669	AC012414.5_intron_1	intron	lincRNA	chr15	20731095	20755928
chr15	20739033	20739062	AC012414.5_intron_1	intron	lincRNA	chr15	20731095	20755928
chr15	20739125	20739174	AC012414.5_intron_1	intron	lincRNA	chr15	20731095	20755928
chr15	20739247	20739274	AC012414.5_intron_1	intron	lincRNA	chr15	20731095	20755928
chr15	20739449	20739541	AC012414.5_intron_1	intron	lincRNA	chr15	20731095	20755928
chr15	20739632	20739662	AC012414.5_intron_1	intron	lincRNA	chr15	20731095	20755928
chr15	20739787	20739832	AC012414.5_intron_1	intron	lincRNA	chr15	20731095	20755928
chr15	20740462	20740489	AC012414.5_intron_1	intron	lincRNA	chr15	20731095	20755928
chr15	20740692	20740716	AC012414.5_intron_1	intron	lincRNA	chr15	20731095	20755928
chr15	20740790	20740854	AC012414.5_intron_1	intron	lincRNA	chr15	20731095	20755928
chr15	20740943	20740966	AC012414.5_intron_1	intron	lincRNA	chr15	20731095	20755928
chr15	20741018	20741042	AC012414.5_intron_1	intron	lincRNA	chr15	20731095	20755928
chr15	20741316	20741359	AC012414.5_intron_1	intron	lincRNA	chr15	20731095	20755928
chr15	20741400	20741438	AC012414.5_intron_1	intron	lincRNA	chr15	20731095	20755928
chr15	20741470	20741510	AC012414.5_intron_1	intron	lincRNA	chr15	20731095	20755928
chr15	20742830	20742853	AC012414.5_intron_1	intron	lincRNA	chr15	20731095	20755928
chr15	20804001	20804033	AC012414.7_1	exon	transcribed_processed_pseudogene	chr15	20803505	20804932
chr15	20807274	20807299	AC012414.7_intron_1	intron	transcribed_processed_pseudogene	chr15	20804933	20818037
chr15	20808571	20808600	AC012414.7_intron_1	intron	transcribed_processed_pseudogene	chr15	20804933	20818037
chr15	20808642	20808673	AC012414.7_intron_1	intron	transcribed_processed_pseudogene	chr15	20804933	20818037
chr15	20811030	20811072	AC012414.7_intron_1	intron	transcribed_processed_pseudogene	chr15	20804933	20818037
chr15	20811979	20812016	AC012414.7_intron_1	intron	transcribed_processed_pseudogene	chr15	20804933	20818037
chr15	20815168	20815193	AC012414.7_intron_1	intron	transcribed_processed_pseudogene	chr15	20804933	20818037
chr15	20817234	20817274	AC012414.7_intron_1	intron	transcribed_processed_pseudogene	chr15	20804933	20818037
chr15	20817296	20817325	AC012414.7_intron_1	intron	transcribed_processed_pseudogene	chr15	20804933	20818037
chr15	20817962	20818012	AC012414.7_intron_1	intron	transcribed_processed_pseudogene	chr15	20804933	20818037
chr15	20818038	20818085	AC012414.7_2	exon	transcribed_processed_pseudogene	chr15	20818038	20818092
chr15	20818281	20818304	AC012414.7_intron_2	intron	transcribed_processed_pseudogene	chr15	20818093	20826147
chr15	20818538	20818623	AC012414.7_intron_2	intron	transcribed_processed_pseudogene	chr15	20818093	20826147
chr15	20818808	20818874	AC012414.7_intron_2	intron	transcribed_processed_pseudogene	chr15	20818093	20826147
chr15	20818915	20818939	AC012414.7_intron_2	intron	transcribed_processed_pseudogene	chr15	20818093	20826147
chr15	20819282	20819312	AC012414.7_intron_2	intron	transcribed_processed_pseudogene	chr15	20818093	20826147
chr15	20819334	20819362	AC012414.7_intron_2	intron	transcribed_processed_pseudogene	chr15	20818093	20826147
chr15	20819391	20819481	AC012414.7_intron_2	intron	transcribed_processed_pseudogene	chr15	20818093	20826147
chr15	20819631	20819690	AC012414.7_intron_2	intron	transcribed_processed_pseudogene	chr15	20818093	20826147
chr15	20819751	20819818	AC012414.7_intron_2	intron	transcribed_processed_pseudogene	chr15	20818093	20826147
chr15	20819916	20821112	AC012414.7_intron_2	intron	transcribed_processed_pseudogene	chr15	20818093	20826147
chr15	20821603	20821774	AC012414.7_intron_2	intron	transcribed_processed_pseudogene	chr15	20818093	20826147
chr15	20821828	20821851	AC012414.7_intron_2	intron	transcribed_processed_pseudogene	chr15	20818093	20826147
chr15	20821913	20821939	AC012414.7_intron_2	intron	transcribed_processed_pseudogene	chr15	20818093	20826147
chr15	20821966	20822014	AC012414.7_intron_2	intron	transcribed_processed_pseudogene	chr15	20818093	20826147
chr15	20822354	20822529	AC012414.7_intron_2	intron	transcribed_processed_pseudogene	chr15	20818093	20826147
chr15	20822586	20822625	AC012414.7_intron_2	intron	transcribed_processed_pseudogene	chr15	20818093	20826147
chr15	20822683	20822739	AC012414.7_intron_2	intron	transcribed_processed_pseudogene	chr15	20818093	20826147
chr15	20822859	20826147	AC012414.7_intron_2	intron	transcribed_processed_pseudogene	chr15	20818093	20826147
chr15	20826148	20826173	AC012414.7_3	exon	transcribed_processed_pseudogene	chr15	20826148	20826173
chr15	20826454	20826640	AC012414.2_1	exon	processed_pseudogene	chr15	20826454	20826640
chr15	20832795	20832869	MIR3118-2_1	exon	miRNA	chr15	20832795	20832869
chr15	20835390	20835486	POTEB2_1	CDS	protein_coding	chr15	20835390	20835603
chr15	20835661	20837242	POTEB2_intron_1	intron	protein_coding	chr15	20835604	20837242
chr15	20837243	20837367	POTEB2_2	CDS	protein_coding	chr15	20837243	20837367
chr15	20837368	20845831	POTEB2_intron_2	intron	protein_coding	chr15	20837368	20845831
chr15	20845832	20845999	POTEB2_3	CDS	protein_coding	chr15	20845832	20845999
chr15	20846000	20847043	POTEB2_intron_3	intron	protein_coding	chr15	20846000	20847043
chr15	20847044	20847089	POTEB2_4	CDS	protein_coding	chr15	20847044	20847089
chr15	20847090	20848491	POTEB2_intron_4	intron	protein_coding	chr15	20847090	20848491
chr15	20848492	20848563	POTEB2_5	CDS	protein_coding	chr15	20848492	20848563
chr15	20848564	20854055	POTEB2_intron_5	intron	protein_coding	chr15	20848564	20854055
chr15	20854056	20854127	POTEB2_6	CDS	protein_coding	chr15	20854056	20854127
chr15	20854128	20856634	POTEB2_intron_6	intron	protein_coding	chr15	20854128	20856634
chr15	20856635	20856773	POTEB2_7	CDS	protein_coding	chr15	20856635	20856773
chr15	20856774	20858109	POTEB2_intron_7	intron	protein_coding	chr15	20856774	20858109
chr15	20858110	20858217	POTEB2_8	CDS	protein_coding	chr15	20858110	20858217
chr15	20860580	20861040	POTEB2_intron_8	intron	protein_coding	chr15	20858218	20861040
chr15	20858218	20860557	POTEB2_intron_8	intron	protein_coding	chr15	20858218	20861040
chr15	20861162	20861215	POTEB2_9	CDS	protein_coding	chr15	20861041	20861215
chr15	20861216	20861314	POTEB2_intron_9	intron	protein_coding	chr15	20861216	20861373
chr15	20861346	20861373	POTEB2_intron_9	intron	protein_coding	chr15	20861216	20861373
chr15	20861374	20861489	POTEB2_10	CDS	protein_coding	chr15	20861374	20861489
chr15	20861490	20861559	POTEB2_intron_10	intron	protein_coding	chr15	20861490	20865870
chr15	20861583	20861636	POTEB2_intron_10	intron	protein_coding	chr15	20861490	20865870
chr15	20861661	20861797	POTEB2_intron_10	intron	protein_coding	chr15	20861490	20865870
chr15	20861823	20861965	POTEB2_intron_10	intron	protein_coding	chr15	20861490	20865870
chr15	20861991	20862080	POTEB2_intron_10	intron	protein_coding	chr15	20861490	20865870
chr15	20862156	20862183	POTEB2_intron_10	intron	protein_coding	chr15	20861490	20865870
chr15	20862214	20862315	POTEB2_intron_10	intron	protein_coding	chr15	20861490	20865870
chr15	20862340	20862451	POTEB2_intron_10	intron	protein_coding	chr15	20861490	20865870
chr15	20862479	20863093	POTEB2_intron_10	intron	protein_coding	chr15	20861490	20865870
chr15	20863114	20863172	POTEB2_intron_10	intron	protein_coding	chr15	20861490	20865870
chr15	20863240	20863458	POTEB2_intron_10	intron	protein_coding	chr15	20861490	20865870
chr15	20863481	20863586	POTEB2_intron_10	intron	protein_coding	chr15	20861490	20865870
chr15	20863609	20863794	POTEB2_intron_10	intron	protein_coding	chr15	20861490	20865870
chr15	20863942	20864179	POTEB2_intron_10	intron	protein_coding	chr15	20861490	20865870
chr15	20864262	20864324	POTEB2_intron_10	intron	protein_coding	chr15	20861490	20865870
chr15	20864351	20864450	POTEB2_intron_10	intron	protein_coding	chr15	20861490	20865870
chr15	20864472	20864510	POTEB2_intron_10	intron	protein_coding	chr15	20861490	20865870
chr15	20864531	20864638	POTEB2_intron_10	intron	protein_coding	chr15	20861490	20865870
chr15	20864861	20864901	POTEB2_intron_10	intron	protein_coding	chr15	20861490	20865870
chr15	20864958	20864986	POTEB2_intron_10	intron	protein_coding	chr15	20861490	20865870
chr15	20865303	20865368	POTEB2_intron_10	intron	protein_coding	chr15	20861490	20865870
chr15	20865396	20865452	POTEB2_intron_10	intron	protein_coding	chr15	20861490	20865870
chr15	20865569	20865594	POTEB2_intron_10	intron	protein_coding	chr15	20861490	20865870
chr15	20865654	20865741	POTEB2_intron_10	intron	protein_coding	chr15	20861490	20865870
chr15	20865776	20865870	POTEB2_intron_10	intron	protein_coding	chr15	20861490	20865870
chr15	20865871	20866183	POTEB2_11	CDS	protein_coding	chr15	20865871	20866281
chr15	20890206	20890606	AC012414.6_1	exon	processed_pseudogene	chr15	20890206	20890606
chr15	20893383	20893980	AC037471.2_1	exon	processed_pseudogene	chr15	20893383	20893980
chr15	21410725	21410773	POTEB3_intron_1	intron	protein_coding	chr15	21409196	21410876
chr15	21413534	21413558	POTEB3_intron_2	intron	protein_coding	chr15	21411002	21419462
chr15	21579911	21580010	LINC02203_UTR_1	five_prime_UTR	protein_coding	chr15	21579911	21580010
chr15	21580011	21595604	LINC02203_intron_1	intron	protein_coding	chr15	21580011	21595604
chr15	21595605	21595700	LINC02203_UTR_2	five_prime_UTR	protein_coding	chr15	21595605	21595700
chr15	21595701	21609078	LINC02203_intron_2	intron	protein_coding	chr15	21595701	21609078
chr15	21609079	21609468	LINC02203_UTR_3	five_prime_UTR	protein_coding	chr15	21609079	21609468
chr15	21609469	21616128	LINC02203_intron_3	intron	protein_coding	chr15	21609469	21616128
chr15	21616129	21616225	LINC02203_UTR_4	five_prime_UTR	protein_coding	chr15	21616129	21616225
chr15	21616226	21616728	LINC02203_intron_4	intron	protein_coding	chr15	21616226	21616728
chr15	21616729	21616818	LINC02203_UTR_5	five_prime_UTR	protein_coding	chr15	21616729	21616818
chr15	21616819	21617039	LINC02203_intron_5	intron	protein_coding	chr15	21616819	21617039
chr15	21617040	21617244	LINC02203_UTR_6	five_prime_UTR	protein_coding	chr15	21617040	21617244
chr15	21622100	21622140	LINC02203_intron_6	intron	protein_coding	chr15	21617245	21651924
chr15	21622991	21623043	LINC02203_intron_6	intron	protein_coding	chr15	21617245	21651924
chr15	21623582	21623619	LINC02203_intron_6	intron	protein_coding	chr15	21617245	21651924
chr15	21624297	21624343	LINC02203_intron_6	intron	protein_coding	chr15	21617245	21651924
chr15	21617245	21621766	LINC02203_intron_6	intron	protein_coding	chr15	21617245	21651924
chr15	21574225	21575207	AC135068.5_1	exon	unprocessed_pseudogene	chr15	21574225	21575207
chr15	21595684	21596526	OR11K1P_1	exon	unprocessed_pseudogene	chr15	21595684	21596526
chr15	21683038	21683962	AC135068.4_1	exon	unprocessed_pseudogene	chr15	21683038	21683962
chr15	21704333	21704371	AC135068.7_intron_1	intron	lincRNA	chr15	21703899	21705529
chr15	21869761	21869939	POTEB_intron_8	intron	protein_coding	chr15	21869179	21872005
chr15	21869981	21870042	POTEB_intron_8	intron	protein_coding	chr15	21869179	21872005
chr15	21870120	21870144	POTEB_intron_8	intron	protein_coding	chr15	21869179	21872005
chr15	21870269	21870359	POTEB_intron_8	intron	protein_coding	chr15	21869179	21872005
chr15	21870390	21870524	POTEB_intron_8	intron	protein_coding	chr15	21869179	21872005
chr15	21870562	21870590	POTEB_intron_8	intron	protein_coding	chr15	21869179	21872005
chr15	21870723	21870908	POTEB_intron_8	intron	protein_coding	chr15	21869179	21872005
chr15	21870989	21871054	POTEB_intron_8	intron	protein_coding	chr15	21869179	21872005
chr15	21871117	21871155	POTEB_intron_8	intron	protein_coding	chr15	21869179	21872005
chr15	21871255	21871279	POTEB_intron_8	intron	protein_coding	chr15	21869179	21872005
chr15	21871394	21871431	POTEB_intron_8	intron	protein_coding	chr15	21869179	21872005
chr15	21871468	21871552	POTEB_intron_8	intron	protein_coding	chr15	21869179	21872005
chr15	21871573	21871623	POTEB_intron_8	intron	protein_coding	chr15	21869179	21872005
chr15	21871650	21871681	POTEB_intron_8	intron	protein_coding	chr15	21869179	21872005
chr15	21871705	21872005	POTEB_intron_8	intron	protein_coding	chr15	21869179	21872005
chr15	21872006	21872180	POTEB_9	CDS	protein_coding	chr15	21872006	21872180
chr15	21872181	21872338	POTEB_intron_9	intron	protein_coding	chr15	21872181	21872338
chr15	21872339	21872454	POTEB_10	CDS	protein_coding	chr15	21872339	21872454
chr15	21872455	21876835	POTEB_intron_10	intron	protein_coding	chr15	21872455	21876835
chr15	21876836	21877246	POTEB_11	CDS	protein_coding	chr15	21876836	21877246
chr15	21877246	21877298	POTEB_UTR_2	five_prime_UTR	protein_coding	chr15	21877246	21877298
chr15	21929495	21929520	NF1P2_intron_1	intron	unprocessed_pseudogene	chr15	21927763	21931396
chr15	21942778	21942813	NF1P2_11	exon	unprocessed_pseudogene	chr15	21942759	21942881
chr15	21942902	21942925	NF1P2_intron_11	intron	unprocessed_pseudogene	chr15	21942882	21943162
chr15	22080217	22080257	AC134980.3_intron_6	intron	protein_coding	chr15	22059836	22094511
chr15	22080295	22080324	AC134980.3_intron_6	intron	protein_coding	chr15	22059836	22094511
chr15	22080368	22080396	AC134980.3_intron_6	intron	protein_coding	chr15	22059836	22094511
chr15	22080820	22080848	AC134980.3_intron_6	intron	protein_coding	chr15	22059836	22094511
chr15	22080963	22081074	AC134980.3_intron_6	intron	protein_coding	chr15	22059836	22094511
chr15	22081135	22081158	AC134980.3_intron_6	intron	protein_coding	chr15	22059836	22094511
chr15	22081281	22081345	AC134980.3_intron_6	intron	protein_coding	chr15	22059836	22094511
chr15	22081523	22081551	AC134980.3_intron_6	intron	protein_coding	chr15	22059836	22094511
chr15	22081629	22081658	AC134980.3_intron_6	intron	protein_coding	chr15	22059836	22094511
chr15	22081845	22081893	AC134980.3_intron_6	intron	protein_coding	chr15	22059836	22094511
chr15	22082038	22082098	AC134980.3_intron_6	intron	protein_coding	chr15	22059836	22094511
chr15	22082124	22082155	AC134980.3_intron_6	intron	protein_coding	chr15	22059836	22094511
chr15	22082313	22082428	AC134980.3_intron_6	intron	protein_coding	chr15	22059836	22094511
chr15	22082491	22082525	AC134980.3_intron_6	intron	protein_coding	chr15	22059836	22094511
chr15	22082595	22082641	AC134980.3_intron_6	intron	protein_coding	chr15	22059836	22094511
chr15	22082827	22082864	AC134980.3_intron_6	intron	protein_coding	chr15	22059836	22094511
chr15	22082906	22082932	AC134980.3_intron_6	intron	protein_coding	chr15	22059836	22094511
chr15	22083125	22083212	AC134980.3_intron_6	intron	protein_coding	chr15	22059836	22094511
chr15	22083359	22083465	AC134980.3_intron_6	intron	protein_coding	chr15	22059836	22094511
chr15	22083629	22083652	AC134980.3_intron_6	intron	protein_coding	chr15	22059836	22094511
chr15	22083675	22083711	AC134980.3_intron_6	intron	protein_coding	chr15	22059836	22094511
chr15	22083839	22083945	AC134980.3_intron_6	intron	protein_coding	chr15	22059836	22094511
chr15	22084066	22084472	AC134980.3_intron_6	intron	protein_coding	chr15	22059836	22094511
chr15	22084494	22084528	AC134980.3_intron_6	intron	protein_coding	chr15	22059836	22094511
chr15	22084643	22084674	AC134980.3_intron_6	intron	protein_coding	chr15	22059836	22094511
chr15	22084989	22085013	AC134980.3_intron_6	intron	protein_coding	chr15	22059836	22094511
chr15	22085151	22085187	AC134980.3_intron_6	intron	protein_coding	chr15	22059836	22094511
chr15	22085221	22085295	AC134980.3_intron_6	intron	protein_coding	chr15	22059836	22094511
chr15	22085511	22085546	AC134980.3_intron_6	intron	protein_coding	chr15	22059836	22094511
chr15	22085593	22085618	AC134980.3_intron_6	intron	protein_coding	chr15	22059836	22094511
chr15	22085714	22085752	AC134980.3_intron_6	intron	protein_coding	chr15	22059836	22094511
chr15	22085784	22085858	AC134980.3_intron_6	intron	protein_coding	chr15	22059836	22094511
chr15	22086032	22086188	AC134980.3_intron_6	intron	protein_coding	chr15	22059836	22094511
chr15	22086499	22086554	AC134980.3_intron_6	intron	protein_coding	chr15	22059836	22094511
chr15	22086659	22086758	AC134980.3_intron_6	intron	protein_coding	chr15	22059836	22094511
chr15	22090230	22090351	AC134980.3_intron_6	intron	protein_coding	chr15	22059836	22094511
chr15	22090510	22090541	AC134980.3_intron_6	intron	protein_coding	chr15	22059836	22094511
chr15	22090637	22090841	AC134980.3_intron_6	intron	protein_coding	chr15	22059836	22094511
chr15	22090863	22090902	AC134980.3_intron_6	intron	protein_coding	chr15	22059836	22094511
chr15	22090931	22090961	AC134980.3_intron_6	intron	protein_coding	chr15	22059836	22094511
chr15	22090995	22091026	AC134980.3_intron_6	intron	protein_coding	chr15	22059836	22094511
chr15	22091106	22091129	AC134980.3_intron_6	intron	protein_coding	chr15	22059836	22094511
chr15	22091190	22091259	AC134980.3_intron_6	intron	protein_coding	chr15	22059836	22094511
chr15	22091325	22091371	AC134980.3_intron_6	intron	protein_coding	chr15	22059836	22094511
chr15	22091436	22091645	AC134980.3_intron_6	intron	protein_coding	chr15	22059836	22094511
chr15	22091749	22091928	AC134980.3_intron_6	intron	protein_coding	chr15	22059836	22094511
chr15	22092001	22092071	AC134980.3_intron_6	intron	protein_coding	chr15	22059836	22094511
chr15	22092162	22092218	AC134980.3_intron_6	intron	protein_coding	chr15	22059836	22094511
chr15	22092247	22092276	AC134980.3_intron_6	intron	protein_coding	chr15	22059836	22094511
chr15	22092356	22092388	AC134980.3_intron_6	intron	protein_coding	chr15	22059836	22094511
chr15	22093607	22093667	AC134980.3_intron_6	intron	protein_coding	chr15	22059836	22094511
chr15	22094815	22094854	AC134980.3_1	CDS	protein_coding	chr15	22094521	22095472
chr15	22095372	22095397	AC134980.3_1	CDS	protein_coding	chr15	22094521	22095472
chr15	22095549	22095589	AC134980.3_UTR_8	three_prime_UTR	protein_coding	chr15	22095472	22095857
chr15	22147839	22148038	AC010760.1_intron_1	intron	lincRNA	chr15	22146410	22148151
chr15	22152405	22152494	RPS8P10_1	exon	unprocessed_pseudogene	chr15	22152276	22152897
chr15	22152746	22152780	RPS8P10_1	exon	unprocessed_pseudogene	chr15	22152276	22152897
chr15	22152803	22152865	RPS8P10_1	exon	unprocessed_pseudogene	chr15	22152276	22152897
chr15	22515555	22515579	HERC2P2_intron_1	intron	transcribed_unprocessed_pseudogene	chr15	22495673	22516874
chr15	23090339	23090363	ELMO2P1_intron_5	intron	transcribed_unprocessed_pseudogene	chr15	23088838	23090722
chr15	24834990	24835080	SNRPN_intron_2	intron	protein_coding	chr15	24829906	24856549
chr15	24927479	24927506	SNRPN_intron_6	intron	protein_coding	chr15	24920125	24942273
chr15	25430236	25430277	UBE3A_intron_17	intron	protein_coding	chr15	25421962	25438051
chr15	25847609	25847639	ATP10A_intron_20	intron	protein_coding	chr15	25781224	25861779
chr15	26764159	26764197	GABRB3_intron_9	intron	protein_coding	chr15	26716766	26767150
chr15	26776344	26776649	GABRB3_intron_16	intron	protein_coding	chr15	26774004	26816365
chr15	28119399	28119429	HERC2_intron_7	intron	protein_coding	chr15	28117155	28121344
chr15	28671042	28671065	HERC2P9_intron_30	intron	transcribed_unprocessed_pseudogene	chr15	28668356	28671458
chr15	29824090	29824118	TJP1_intron_31	intron	protein_coding	chr15	29822504	29956230
chr15	30929766	30929797	FAN1_intron_12	intron	protein_coding	chr15	30929398	30930541
chr15	31999031	31999325	CHRNA7_intron_3	intron	protein_coding	chr15	31978195	32029932
chr15	32783744	32783771	FMN1_intron_2	intron	protein_coding	chr15	32776920	32798802
chr15	33024223	33024251	FMN1_intron_16	intron	protein_coding	chr15	33008076	33062665
chr15	33789652	33789679	RYR3_intron_67	intron	protein_coding	chr15	33788459	33800768
chr15	33931353	33931376	AVEN_intron_4	intron	protein_coding	chr15	33875996	34003030
chr15	33962919	33962943	AVEN_intron_4	intron	protein_coding	chr15	33875996	34003030
chr15	35182220	35182243	ANP32AP1_intron_1	intron	transcribed_processed_pseudogene	chr15	35181825	35237148
chr15	36032475	36032512	AC021351.1_intron_4	intron	lincRNA	chr15	35974770	36033191
chr15	36044427	36044466	AC021351.1_intron_5	intron	lincRNA	chr15	36033256	36215690
chr15	36117237	36117260	AC021351.1_intron_5	intron	lincRNA	chr15	36033256	36215690
chr15	37092699	37092734	MEIS2_intron_8	intron	protein_coding	chr15	37083886	37093579
chr15	38007872	38007897	LINC02345_intron_4	intron	lincRNA	chr15	38004833	38020190
chr15	38974828	38974865	AC013652.1_intron_6	intron	lincRNA	chr15	38974236	39018500
chr15	39080195	39081272	AC013652.1_intron_8	intron	lincRNA	chr15	39071609	39109699
chr15	39228211	39228237	AC013652.1_intron_12	intron	lincRNA	chr15	39196005	39273838
chr15	40037621	40037695	SRP14_intron_2	intron	protein_coding	chr15	40037019	40038280
chr15	40629471	40629496	KNL1_intron_14	intron	protein_coding	chr15	40629372	40640910
chr15	41192594	41192618	EXD1_intron_3	intron	protein_coding	chr15	41191586	41195773
chr15	42588783	42588807	STARD9_intron_3	intron	protein_coding	chr15	42585638	42634854
chr15	42656327	42656356	STARD9_intron_9	intron	protein_coding	chr15	42652593	42661156
chr15	43778581	43778605	SERF2_intron_1	intron	protein_coding	chr15	43777503	43785408
chr15	44040992	44041021	FRMD5_intron_16	intron	protein_coding	chr15	43924315	44101457
chr15	44409592	44409615	CASC4_intron_9	intron	protein_coding	chr15	44403055	44413334
chr15	45199963	45199986	SHF_intron_10	intron	protein_coding	chr15	45199121	45200725
chr15	45605573	45605596	AC090527.2_intron_1	intron	protein_coding	chr15	45587526	45658905
chr15	45775781	45775817	AC068722.1_intron_2	intron	lincRNA	chr15	45706771	45776581
chr15	47314849	47314872	SEMA6D_intron_3	intron	protein_coding	chr15	47241371	47339065
chr15	47657719	47657747	SEMA6D_intron_8	intron	protein_coding	chr15	47603459	47716996
chr15	48331058	48331088	DUT_UTR_1	five_prime_UTR	protein_coding	chr15	48331011	48331166
chr15	49277137	49277174	GALK2_intron_10	intron	protein_coding	chr15	49239368	49281985
chr15	50072964	50072990	ATP8B4_intron_26	intron	protein_coding	chr15	50047465	50074125
chr15	50098266	50098296	ATP8B4_intron_27	intron	protein_coding	chr15	50074186	50106937
chr15	50638358	50638385	TRPM7_intron_34	intron	protein_coding	chr15	50637594	50639422
chr15	51605517	51605542	DMXL2_intron_43	intron	protein_coding	chr15	51576182	51622457
chr15	51709697	51709725	SCG3_intron_10	intron	protein_coding	chr15	51701245	51713331
chr15	52012997	52013030	AC090970.2_intron_1	intron	lincRNA	chr15	52011467	52018697
chr15	52138382	52138406	GNB5_intron_6	intron	protein_coding	chr15	52135757	52141138
chr15	52190778	52190803	GNB5_intron_12	intron	protein_coding	chr15	52184695	52191320
chr15	52190778	52190803	CERNA1_intron_1	intron	lincRNA	chr15	52181203	52204887
chr15	53910769	53910966	AC084759.3_1	exon	TEC	chr15	53910769	53914712
chr15	55548707	55548739	PYGO1_intron_1	intron	protein_coding	chr15	55547148	55548908
chr15	55839984	55840017	NEDD4_intron_8	intron	protein_coding	chr15	55838605	55840445
chr15	56110672	56110893	RFX7_intron_5	intron	protein_coding	chr15	56103671	56142776
chr15	57136958	57136984	TCF12_intron_7	intron	protein_coding	chr15	57091892	57166400
chr15	57222758	57222781	TCF12_intron_11	intron	protein_coding	chr15	57219591	57231150
chr15	57378363	57378388	CGNL1_intron_1	intron	protein_coding	chr15	57376568	57437983
chr15	57713820	57713845	GCOM1_intron_14	intron	protein_coding	chr15	57712189	57714534
chr15	58593149	58593185	ADAM10_UTR_1	three_prime_UTR	protein_coding	chr15	58588807	58597546
chr15	58852933	58852972	MINDY2_intron_8	intron	protein_coding	chr15	58851966	58854480
chr15	59420697	59421013	FAM81A_intron_3	intron	protein_coding	chr15	59402359	59438171
chr15	60366812	60366942	ANXA2_intron_10	intron	protein_coding	chr15	60364524	60374450
chr15	60367492	60367601	ANXA2_intron_10	intron	protein_coding	chr15	60364524	60374450
chr15	60543176	60543201	RORA_intron_9	intron	protein_coding	chr15	60531852	60556851
chr15	61167487	61167511	RORA_intron_16	intron	protein_coding	chr15	60678687	61176066
chr15	61532458	61532481	AC104574.2_intron_3	intron	lincRNA	chr15	61507241	61589914
chr15	61672641	61672664	AC018618.1_intron_2	intron	lincRNA	chr15	61653202	61715113
chr15	62574579	62574610	TLN2_intron_1	intron	protein_coding	chr15	62561483	62589678
chr15	62643405	62643428	TLN2_intron_3	intron	protein_coding	chr15	62618359	62647273
chr15	62655585	62655692	TLN2_intron_7	intron	protein_coding	chr15	62653315	62655942
chr15	64057484	64057507	DAPK2_intron_13	intron	protein_coding	chr15	64046323	64063158
chr15	64607863	64607888	ZNF609_intron_2	intron	protein_coding	chr15	64503059	64622825
chr15	65537944	65537972	HACD3_intron_5	intron	protein_coding	chr15	65535835	65550817
chr15	65935327	65935352	MEGF11_intron_19	intron	protein_coding	chr15	65930944	65957545
chr15	66020996	66021034	MEGF11_intron_25	intron	protein_coding	chr15	65982489	66094400
chr15	66341485	66341795	TIPIN_intron_2	intron	protein_coding	chr15	66341357	66349058
chr15	66668294	66668318	LINC01169_intron_2	intron	lincRNA	chr15	66664453	66668339
chr15	67160778	67160802	SMAD3_intron_7	intron	protein_coding	chr15	67138523	67164893
chr15	67242429	67242452	AAGAB_intron_9	intron	protein_coding	chr15	67236821	67242735
chr15	67634373	67634397	MAP2K5_intron_10	intron	protein_coding	chr15	67630928	67640551
chr15	67714414	67714443	MAP2K5_intron_22	intron	protein_coding	chr15	67703409	67727914
chr15	67739462	67739485	MAP2K5_intron_23	intron	protein_coding	chr15	67727946	67748229
chr15	68133681	68136589	PIAS1_intron_4	intron	protein_coding	chr15	68086751	68141944
chr15	68397235	68397294	ITGA11_intron_28	intron	protein_coding	chr15	68369285	68402916
chr15	68650355	68650392	CORO2B_intron_4	intron	protein_coding	chr15	68645361	68695138
chr15	68691337	68691636	CORO2B_intron_4	intron	protein_coding	chr15	68645361	68695138
chr15	68800680	68800706	ANP32A_intron_6	intron	protein_coding	chr15	68787920	68820696
chr15	69301859	69301885	PAQR5_intron_1	intron	protein_coding	chr15	69299057	69314401
chr15	69382777	69382819	PAQR5_intron_5	intron	protein_coding	chr15	69380011	69384675
chr15	71416742	71416766	THSD4_intron_8	intron	protein_coding	chr15	71411824	71547234
chr15	71593141	71593474	THSD4_intron_9	intron	protein_coding	chr15	71547482	71660528
chr15	71724891	71725176	THSD4_intron_10	intron	protein_coding	chr15	71660735	71728547
chr15	71769913	71769936	THSD4_intron_18	intron	protein_coding	chr15	71765200	71771062
chr15	72093655	72095810	MYO9A_intron_43	intron	protein_coding	chr15	72046638	72117678
chr15	72425636	72425671	TMEM202-AS1_intron_3	intron	lincRNA	chr15	72421602	72472842
chr15	72498961	72498986	ARIH1_intron_1	intron	protein_coding	chr15	72475015	72518065
chr15	72510736	72510760	ARIH1_intron_1	intron	protein_coding	chr15	72475015	72518065
chr15	72725842	72725889	BBS4_intron_9	intron	protein_coding	chr15	72724656	72727938
chr15	75442126	75442158	SIN3A_intron_21	intron	protein_coding	chr15	75436444	75443591
chr15	76075837	76075864	TMEM266_intron_1	intron	protein_coding	chr15	76060017	76134166
chr15	76130224	76130253	TMEM266_intron_1	intron	protein_coding	chr15	76060017	76134166
chr15	76667628	76667654	SCAPER_intron_12	intron	protein_coding	chr15	76665790	76701756
chr15	77618528	77618893	LINGO1_intron_1	intron	protein_coding	chr15	77615901	77632308
chr15	77962812	77962839	AC104758.5_intron_1	intron	lincRNA	chr15	77954345	77963352
chr15	77989586	77989613	ADAMTS7P3_intron_13	intron	transcribed_unprocessed_pseudogene	chr15	77988864	77990007
chr15	77989586	77989613	TBC1D2B_intron_1	intron	protein_coding	chr15	77984517	77994983
chr15	78243038	78243063	ACSBG1_intron_18	intron	protein_coding	chr15	78234708	78245267
chr15	78632220	78632253	CHRNB4_intron_4	intron	protein_coding	chr15	78631333	78635437
chr15	78670644	78670680	AC022748.2_intron_2	intron	transcribed_unprocessed_pseudogene	chr15	78661535	78692680
chr15	79376092	79376116	TMED3_intron_3	intron	protein_coding	chr15	79322848	79382966
chr15	80731602	80731628	ABHD17C_intron_2	intron	protein_coding	chr15	80696020	80749511
chr15	80848962	80848988	CEMIP_intron_1	intron	protein_coding	chr15	80779615	80873536
chr15	80960365	80960391	MESD_intron_2	intron	protein_coding	chr15	80952297	80975745
chr15	81436896	81436920	AC060809.1_intron_1	intron	lincRNA	chr15	81427546	81610007
chr15	83541312	83541337	SH3GL3_intron_4	intron	protein_coding	chr15	83490903	83559251
chr15	84092064	84092099	EFL1P1_intron_4	intron	transcribed_unprocessed_pseudogene	chr15	84090294	84102029
chr15	84700593	84700631	SEC11A_intron_7	intron	protein_coding	chr15	84692121	84714729
chr15	85629764	85629787	AKAP13_intron_13	intron	protein_coding	chr15	85620173	85635095
chr15	86250531	86250563	AGBL1_intron_7	intron	protein_coding	chr15	86247880	86256851
chr15	86625364	86625387	AGBL1_intron_22	intron	protein_coding	chr15	86556286	86674271
chr15	86741383	86741410	AGBL1_intron_23	intron	protein_coding	chr15	86674437	86907085
chr15	86748510	86748534	AGBL1_intron_23	intron	protein_coding	chr15	86674437	86907085
chr15	86825387	86825412	AGBL1_intron_23	intron	protein_coding	chr15	86674437	86907085
chr15	86827319	86827367	AGBL1_intron_23	intron	protein_coding	chr15	86674437	86907085
chr15	86870457	86870482	AGBL1_intron_23	intron	protein_coding	chr15	86674437	86907085
chr15	87646903	87646932	AC020687.1_intron_5	intron	lincRNA	chr15	87542998	87703771
chr15	88652434	88652466	ISG20_intron_5	intron	protein_coding	chr15	88652311	88655413
chr15	89245334	89245357	FANCI_intron_2	intron	protein_coding	chr15	89245312	89245754
chr15	89325106	89325231	POLG_intron_14	intron	protein_coding	chr15	89324228	89325448
chr15	90450330	90450353	IQGAP1_intron_12	intron	protein_coding	chr15	90449644	90452773
chr15	90630753	90631075	CRTC3_intron_12	intron	protein_coding	chr15	90629533	90638444
chr15	91438352	91438690	AC104035.1_intron_1	intron	lincRNA	chr15	91408842	91463335
chr15	91438722	91440230	AC104035.1_intron_1	intron	lincRNA	chr15	91408842	91463335
chr15	91539883	91539906	AC104035.1_intron_5	intron	lincRNA	chr15	91494851	91604875
chr15	93936341	93936368	LINC01579_intron_14	intron	lincRNA	chr15	93900600	94028463
chr15	93936341	93936368	LINC01580_intron_2	intron	lincRNA	chr15	93906290	93969592
chr15	96383253	96383277	AC087477.2_intron_1	intron	lincRNA	chr15	96354513	96390282
chr15	98755718	98755742	IGF1R_intron_2	intron	protein_coding	chr15	98708108	98890339
chr15	99293596	99293619	LRRC28_intron_6	intron	protein_coding	chr15	99287952	99333921
chr15	99798446	99798474	DNM1P46_intron_2	intron	transcribed_unprocessed_pseudogene	chr15	99798177	99799630
chr15	99977390	99977415	ADAMTS17_intron_2	intron	protein_coding	chr15	99976223	99993046
chr15	100066823	100066960	ADAMTS17_intron_8	intron	protein_coding	chr15	100063760	100096354
chr15	100511612	100511974	CERS3_intron_11	intron	protein_coding	chr15	100503849	100521665
chr15	100909465	100909490	ALDH1A3_intron_13	intron	protein_coding	chr15	100908483	100914699
chr15	100912875	100913170	ALDH1A3_intron_13	intron	protein_coding	chr15	100908483	100914699
chr15	101792339	101792642	DNM1P47_intron_5	intron	transcribed_unprocessed_pseudogene	chr15	101787202	101794233
chr16	52451	52478	POLR3K_intron_2	intron	protein_coding	chr16	51646	53474
chr16	459856	459884	RAB11FIP3_intron_1	intron	protein_coding	chr16	426721	461402
chr16	601805	601830	RAB40C_intron_3	intron	protein_coding	chr16	590434	616643
chr16	1189397	1189422	CACNA1H_intron_2	intron	protein_coding	chr16	1154037	1194969
chr16	1372986	1374033	UNKL_intron_5	intron	protein_coding	chr16	1371612	1378912
chr16	1413250	1413273	UNKL_intron_16	intron	protein_coding	chr16	1403345	1413844
chr16	1804245	1804277	HAGH_intron_1	intron	protein_coding	chr16	1795721	1807575
chr16	1874169	1874193	MEIOB_intron_14	intron	protein_coding	chr16	1872179	1883194
chr16	2316490	2316514	ABCA3_intron_23	intron	protein_coding	chr16	2308624	2317281
chr16	2404807	2404831	ABCA17P_intron_15	intron	transcribed_unitary_pseudogene	chr16	2404229	2406601
chr16	2414375	2414400	ABCA17P_intron_19	intron	transcribed_unitary_pseudogene	chr16	2412398	2422578
chr16	2442464	2442628	CCNF_intron_8	intron	protein_coding	chr16	2439827	2443647
chr16	3574007	3574030	NLRC3_intron_19	intron	protein_coding	chr16	3567325	3577147
chr16	3794331	3794355	CREBBP_intron_29	intron	protein_coding	chr16	3793627	3810601
chr16	5530933	5530962	RBFOX1_intron_2	intron	protein_coding	chr16	5467255	5598900
chr16	5544951	5544984	RBFOX1_intron_2	intron	protein_coding	chr16	5467255	5598900
chr16	5999881	5999908	RBFOX1_intron_4	intron	protein_coding	chr16	5867336	6019092
chr16	6336175	6336203	RBFOX1_intron_6	intron	protein_coding	chr16	6317058	6483177
chr16	6350444	6350480	RBFOX1_intron_6	intron	protein_coding	chr16	6317058	6483177
chr16	6380398	6380432	RBFOX1_intron_6	intron	protein_coding	chr16	6317058	6483177
chr16	6445565	6445593	RBFOX1_intron_6	intron	protein_coding	chr16	6317058	6483177
chr16	6459989	6460014	RBFOX1_intron_6	intron	protein_coding	chr16	6317058	6483177
chr16	6487682	6487710	RBFOX1_intron_8	intron	protein_coding	chr16	6483915	6654601
chr16	6506624	6506652	RBFOX1_intron_8	intron	protein_coding	chr16	6483915	6654601
chr16	6641741	6641767	RBFOX1_intron_8	intron	protein_coding	chr16	6483915	6654601
chr16	6925109	6925139	RBFOX1_intron_10	intron	protein_coding	chr16	6774014	7052055
chr16	7166972	7166995	RBFOX1_intron_11	intron	protein_coding	chr16	7052099	7332748
chr16	7217273	7217296	RBFOX1_intron_11	intron	protein_coding	chr16	7052099	7332748
chr16	7504741	7504787	RBFOX1_intron_12	intron	protein_coding	chr16	7333089	7510120
chr16	8317336	8317363	AC018767.3_intron_2	intron	lincRNA	chr16	8313754	8349108
chr16	8724731	8724755	ABAT_intron_5	intron	protein_coding	chr16	8722843	8735697
chr16	8861158	8861186	CARHSP1_intron_4	intron	protein_coding	chr16	8860219	8861640
chr16	9584402	9584429	AC007221.2_intron_4	intron	lincRNA	chr16	9566591	9614519
chr16	9914905	9914937	GRIN2A_intron_10	intron	protein_coding	chr16	9891101	9937723
chr16	10479958	10479989	ATF7IP2_intron_14	intron	protein_coding	chr16	10473990	10480877
chr16	10575237	10575261	EMP2_intron_5	intron	protein_coding	chr16	10559155	10580547
chr16	10986012	10986036	CLEC16A_intron_10	intron	protein_coding	chr16	10982992	11003072
chr16	11894155	11894181	GSPT1_intron_10	intron	protein_coding	chr16	11891140	11894952
chr16	11908759	11908783	GSPT1_intron_14	intron	protein_coding	chr16	11898036	11914987
chr16	13491822	13491846	U91319.1_intron_5	intron	lincRNA	chr16	13474342	13562705
chr16	15109659	15109691	PDXDC1_intron_25	intron	protein_coding	chr16	15038333	15138877
chr16	15690337	15690362	NDE1_intron_8	intron	protein_coding	chr16	15687512	15691142
chr16	15832943	15832970	MYH11_intron_41	intron	protein_coding	chr16	15823412	15837906
chr16	16003998	16004024	ABCC1_intron_1	intron	protein_coding	chr16	15949800	16007814
chr16	16026442	16026470	ABCC1_intron_5	intron	protein_coding	chr16	16016622	16033107
chr16	16053774	16053804	ABCC1_intron_11	intron	protein_coding	chr16	16052817	16056090
chr16	16370598	16370633	AC138969.2_intron_20	intron	unprocessed_pseudogene	chr16	16370299	16371036
chr16	16370663	16370698	AC138969.2_intron_20	intron	unprocessed_pseudogene	chr16	16370299	16371036
chr16	16370751	16370812	AC138969.2_intron_20	intron	unprocessed_pseudogene	chr16	16370299	16371036
chr16	16370961	16370984	AC138969.2_intron_20	intron	unprocessed_pseudogene	chr16	16370299	16371036
chr16	17321342	17321367	XYLT1_intron_10	intron	protein_coding	chr16	17259499	17358010
chr16	18075924	18075950	AC010601.1_intron_4	intron	lincRNA	chr16	17972543	18151450
chr16	18372112	18372159	AC126755.2_intron_8	intron	protein_coding	chr16	18368387	18372721
chr16	18372722	18372785	AC126755.2_8	CDS	protein_coding	chr16	18372722	18372785
chr16	18372785	18372854	AC126755.2_UTR_3	five_prime_UTR	protein_coding	chr16	18372785	18372854
chr16	18372855	18374830	AC126755.2_intron_9	intron	protein_coding	chr16	18372855	18374830
chr16	18374831	18375069	AC126755.2_UTR_4	five_prime_UTR	protein_coding	chr16	18374831	18375069
chr16	18375070	18376734	AC126755.2_intron_10	intron	protein_coding	chr16	18375070	18376734
chr16	18376735	18376839	AC126755.2_UTR_5	five_prime_UTR	protein_coding	chr16	18376735	18376839
chr16	18397937	18398036	RF00019_1	exon	misc_RNA	chr16	18397937	18398036
chr16	18402146	18403604	AC126755.4_1	exon	lincRNA	chr16	18402146	18403604
chr16	18402178	18402271	MIR3180-3_1	exon	miRNA	chr16	18402178	18402271
chr16	18405698	18405762	MIR3670-3_1	exon	miRNA	chr16	18405698	18405762
chr16	18411309	18411851	AC126755.3_1	exon	lincRNA	chr16	18411309	18411851
chr16	18411894	18411977	MIR3179-3_1	exon	miRNA	chr16	18411894	18411977
chr16	18417325	18417836	NOMO2_UTR_1	three_prime_UTR	protein_coding	chr16	18417325	18417836
chr16	18417836	18417968	NOMO2_1	CDS	protein_coding	chr16	18417836	18417968
chr16	18417969	18418390	NOMO2_intron_1	intron	protein_coding	chr16	18417969	18418390
chr16	18418391	18418484	NOMO2_2	CDS	protein_coding	chr16	18418391	18418484
chr16	18418485	18424272	NOMO2_intron_2	intron	protein_coding	chr16	18418485	18424272
chr16	18424273	18424393	NOMO2_3	CDS	protein_coding	chr16	18424273	18424393
chr16	18424394	18426628	NOMO2_intron_3	intron	protein_coding	chr16	18424394	18426628
chr16	18426629	18426731	NOMO2_4	CDS	protein_coding	chr16	18426629	18426731
chr16	18426732	18429008	NOMO2_intron_4	intron	protein_coding	chr16	18426732	18429008
chr16	18429009	18429120	NOMO2_5	CDS	protein_coding	chr16	18429009	18429120
chr16	18429121	18430813	NOMO2_intron_5	intron	protein_coding	chr16	18429121	18430813
chr16	18430814	18430898	NOMO2_6	CDS	protein_coding	chr16	18430814	18430898
chr16	18430899	18431805	NOMO2_intron_6	intron	protein_coding	chr16	18430899	18431805
chr16	18431806	18431948	NOMO2_7	CDS	protein_coding	chr16	18431806	18431948
chr16	18431949	18433346	NOMO2_intron_7	intron	protein_coding	chr16	18431949	18433346
chr16	18433347	18433475	NOMO2_8	CDS	protein_coding	chr16	18433347	18433475
chr16	18433476	18434652	NOMO2_intron_8	intron	protein_coding	chr16	18433476	18434652
chr16	18434653	18434767	NOMO2_9	CDS	protein_coding	chr16	18434653	18434767
chr16	18486486	18488681	NOMO2_intron_9	intron	protein_coding	chr16	18434768	18499923
chr16	18488708	18488832	NOMO2_intron_9	intron	protein_coding	chr16	18434768	18499923
chr16	18488897	18488960	NOMO2_intron_9	intron	protein_coding	chr16	18434768	18499923
chr16	18488982	18489022	NOMO2_intron_9	intron	protein_coding	chr16	18434768	18499923
chr16	18489101	18489147	NOMO2_intron_9	intron	protein_coding	chr16	18434768	18499923
chr16	18489411	18489445	NOMO2_intron_9	intron	protein_coding	chr16	18434768	18499923
chr16	18489487	18489547	NOMO2_intron_9	intron	protein_coding	chr16	18434768	18499923
chr16	18489751	18489812	NOMO2_intron_9	intron	protein_coding	chr16	18434768	18499923
chr16	18489844	18489874	NOMO2_intron_9	intron	protein_coding	chr16	18434768	18499923
chr16	18490413	18490438	NOMO2_intron_9	intron	protein_coding	chr16	18434768	18499923
chr16	18490688	18490719	NOMO2_intron_9	intron	protein_coding	chr16	18434768	18499923
chr16	18434768	18436486	NOMO2_intron_9	intron	protein_coding	chr16	18434768	18499923
chr16	18528977	18529024	NOMO2_intron_25	intron	protein_coding	chr16	18527625	18529499
chr16	18874876	18874908	SMG1_intron_51	intron	protein_coding	chr16	18872625	18875100
chr16	19219120	19219459	SYT17_intron_6	intron	protein_coding	chr16	19211453	19223043
chr16	19413525	19413549	TMC5_intron_1	intron	protein_coding	chr16	19411177	19417694
chr16	19480804	19480852	TMC5_intron_17	intron	protein_coding	chr16	19479529	19481368
chr16	20957813	20957841	DNAH3_intron_8	intron	protein_coding	chr16	20955058	20959177
chr16	20966014	20966039	DNAH3_intron_10	intron	protein_coding	chr16	20965426	20969790
chr16	21416989	21417015	NPIPB3_intron_7	intron	protein_coding	chr16	21415086	21418807
chr16	21849446	21849478	NPIPB4_intron_8	intron	protein_coding	chr16	21847542	21851077
chr16	22154961	22154988	VWA3A_intron_33	intron	protein_coding	chr16	22152635	22155565
chr16	22330988	22331012	POLR3E_intron_20	intron	protein_coding	chr16	22328588	22332058
chr16	22521876	22521899	NPIPB5_intron_8	intron	protein_coding	chr16	22520096	22523818
chr16	23517229	23517527	GGA2_intron_17	intron	protein_coding	chr16	23510495	23519585
chr16	23684957	23684989	PLK1_intron_7	intron	protein_coding	chr16	23684090	23687467
chr16	23879482	23879508	PRKCB_intron_2	intron	protein_coding	chr16	23837407	23988506
chr16	24479289	24479332	AC008938.1_intron_1	intron	lincRNA	chr16	24479114	24494982
chr16	24812019	24812055	TNRC6A_intron_18	intron	protein_coding	chr16	24809482	24815145
chr16	25710453	25710506	HS3ST4_intron_1	intron	protein_coding	chr16	25693152	26135610
chr16	26722337	26722395	AC009035.1_intron_1	intron	lincRNA	chr16	26722224	26728758
chr16	27616887	27616910	KIAA0556_intron_2	intron	protein_coding	chr16	27573957	27618423
chr16	28308450	28308474	SBK1_intron_1	intron	protein_coding	chr16	28293301	28317383
chr16	28455090	28455115	AC138894.4_intron_1	intron	unprocessed_pseudogene	chr16	28451795	28455250
chr16	28610251	28610274	SULT1A1_intron_9	intron	protein_coding	chr16	28610192	28620061
chr16	28665441	28665467	AC145285.4_intron_2	intron	unprocessed_pseudogene	chr16	28663388	28740677
chr16	29053959	29053984	AC009093.3_intron_1	intron	transcribed_unprocessed_pseudogene	chr16	29053841	29057306
chr16	30390601	30390626	ZNF48_intron_1	intron	protein_coding	chr16	30378411	30395110
chr16	30506558	30506583	ITGAL_intron_20	intron	protein_coding	chr16	30505463	30506713
chr16	31272455	31272488	ITGAM_intron_7	intron	protein_coding	chr16	31271993	31273363
chr16	31316038	31316231	ITGAM_intron_14	intron	protein_coding	chr16	31297955	31321239
chr16	33143269	33143294	ABHD17AP9_intron_1	intron	unprocessed_pseudogene	chr16	33141043	33143303
chr16	33143761	33143797	ABHD17AP9_3	exon	unprocessed_pseudogene	chr16	33143572	33143797
chr16	33154352	33154475	AC138869.1_1	exon	processed_pseudogene	chr16	33154352	33154475
chr16	33193659	33194293	TP53TG3C_UTR_1	five_prime_UTR	protein_coding	chr16	33193659	33194293
chr16	33194293	33194655	TP53TG3C_1	CDS	protein_coding	chr16	33194293	33194655
chr16	33194656	33195324	TP53TG3C_intron_1	intron	protein_coding	chr16	33194656	33195324
chr16	33195325	33195396	TP53TG3C_2	CDS	protein_coding	chr16	33195325	33195396
chr16	33195396	33196858	TP53TG3C_UTR_2	three_prime_UTR	protein_coding	chr16	33195396	33196858
chr16	33206431	33206806	AC141257.2_1	exon	lincRNA	chr16	33206431	33206806
chr16	33264595	33266152	AC141257.2_intron_1	intron	lincRNA	chr16	33206807	33330081
chr16	33266174	33266262	AC141257.2_intron_1	intron	lincRNA	chr16	33206807	33330081
chr16	33266299	33266358	AC141257.2_intron_1	intron	lincRNA	chr16	33206807	33330081
chr16	33266379	33266410	AC141257.2_intron_1	intron	lincRNA	chr16	33206807	33330081
chr16	33266495	33266527	AC141257.2_intron_1	intron	lincRNA	chr16	33206807	33330081
chr16	33206807	33214595	AC141257.2_intron_1	intron	lincRNA	chr16	33206807	33330081
chr16	34353722	34353764	FP325313.1_intron_1	intron	unprocessed_pseudogene	chr16	34353685	34355565
chr16	34353887	34355565	FP325313.1_intron_1	intron	unprocessed_pseudogene	chr16	34353685	34355565
chr16	34355566	34355729	FP325313.1_2	exon	unprocessed_pseudogene	chr16	34355566	34355729
chr16	34355730	34360431	FP325313.1_intron_2	intron	unprocessed_pseudogene	chr16	34355730	34360431
chr16	34360432	34360599	FP325313.1_3	exon	unprocessed_pseudogene	chr16	34360432	34360599
chr16	34360600	34364657	FP325313.1_intron_3	intron	unprocessed_pseudogene	chr16	34360600	34364657
chr16	34364658	34364778	FP325313.1_4	exon	unprocessed_pseudogene	chr16	34364658	34364778
chr16	34364779	34365363	FP325313.1_intron_4	intron	unprocessed_pseudogene	chr16	34364779	34365363
chr16	34365364	34365416	FP325313.1_5	exon	unprocessed_pseudogene	chr16	34365364	34365416
chr16	34365417	34368549	FP325313.1_intron_5	intron	unprocessed_pseudogene	chr16	34365417	34368549
chr16	34368550	34368586	FP325313.1_6	exon	unprocessed_pseudogene	chr16	34368550	34368586
chr16	34368587	34371562	FP325313.1_intron_6	intron	unprocessed_pseudogene	chr16	34368587	34371562
chr16	34371563	34371659	FP325313.1_7	exon	unprocessed_pseudogene	chr16	34371563	34371659
chr16	46479725	46479748	ANKRD26P1_intron_5	intron	transcribed_unprocessed_pseudogene	chr16	46479420	46487996
chr16	47269486	47269509	ITFG1_intron_8	intron	protein_coding	chr16	47260696	47311238
chr16	50205558	50205595	TENT4B_intron_2	intron	protein_coding	chr16	50154260	50211321
chr16	50475738	50475791	AC007493.1_intron_3	intron	lincRNA	chr16	50421287	50493604
chr16	52651507	52651531	CASC16_intron_8	intron	lincRNA	chr16	52648113	52651950
chr16	54906280	54906309	CRNDE_intron_11	intron	lincRNA	chr16	54893484	54918861
chr16	55938749	55938773	CES5A_intron_14	intron	protein_coding	chr16	55925461	55944046
chr16	57070980	57071031	NLRC5_intron_41	intron	protein_coding	chr16	57070619	57074598
chr16	57075005	57075037	NLRC5_intron_42	intron	protein_coding	chr16	57074684	57076817
chr16	57229690	57229713	RSPRY1_intron_13	intron	protein_coding	chr16	57227454	57230709
chr16	57321907	57321930	RPL23AP91_intron_1	intron	processed_pseudogene	chr16	57321628	57321937
chr16	58441057	58441082	LINC02137_intron_3	intron	lincRNA	chr16	58436170	58450060
chr16	58816384	58816430	AC092378.1_intron_4	intron	lincRNA	chr16	58756179	58862033
chr16	58834767	58834792	AC092378.1_intron_4	intron	lincRNA	chr16	58756179	58862033
chr16	59054476	59054525	AC092378.1_intron_5	intron	lincRNA	chr16	58862171	59064180
chr16	60028892	60028941	LINC02141_intron_1	intron	lincRNA	chr16	59855526	60044709
chr16	61822205	61822235	CDH8_intron_7	intron	protein_coding	chr16	61821114	61825010
chr16	62012964	62013289	CDH8_intron_10	intron	protein_coding	chr16	61901474	62021150
chr16	63408533	63408563	AC138305.1_intron_2	intron	lincRNA	chr16	63334668	63531086
chr16	63446456	63446484	AC138305.1_intron_2	intron	lincRNA	chr16	63334668	63531086
chr16	63584631	63584807	AC138305.1_intron_4	intron	lincRNA	chr16	63532932	63617691
chr16	63614115	63614142	AC138305.1_intron_4	intron	lincRNA	chr16	63532932	63617691
chr16	64330858	64330894	AC012322.1_intron_4	intron	lincRNA	chr16	64317682	64343527
chr16	65472745	65472771	LINC00922_intron_10	intron	lincRNA	chr16	65375327	65571769
chr16	66395022	66395053	CDH5_intron_9	intron	protein_coding	chr16	66392986	66395453
chr16	66445475	66445504	BEAN1_intron_2	intron	protein_coding	chr16	66437702	66469600
chr16	66765849	66765873	TERB1_intron_2	intron	protein_coding	chr16	66759291	66767413
chr16	66789590	66789620	TERB1_intron_13	intron	protein_coding	chr16	66788298	66790593
chr16	66889958	66889982	PDP2_UTR_5	three_prime_UTR	protein_coding	chr16	66885874	66891096
chr16	67338874	67338899	LRRC36_intron_2	intron	protein_coding	chr16	67327048	67341955
chr16	67629750	67629782	CTCF_intron_12	intron	protein_coding	chr16	67629534	67636688
chr16	68167810	68167835	NFATC3_intron_7	intron	protein_coding	chr16	68167016	68174372
chr16	68544864	68544889	ZFP90_intron_4	intron	protein_coding	chr16	68539826	68555071
chr16	68683653	68683710	CDH3_intron_9	intron	protein_coding	chr16	68682488	68684581
chr16	69374632	69374674	TERF2_intron_8	intron	protein_coding	chr16	69372356	69384578
chr16	69749978	69750003	NOB1_intron_6	intron	protein_coding	chr16	69749631	69752239
chr16	70389202	70389234	ST3GAL2_intron_4	intron	protein_coding	chr16	70388547	70394980
chr16	70864339	70864374	HYDIN_intron_19	intron	protein_coding	chr16	70863183	70866167
chr16	70904478	70904504	HYDIN_intron_36	intron	protein_coding	chr16	70904065	70907370
chr16	70990394	70990419	HYDIN_intron_61	intron	protein_coding	chr16	70988513	70991316
chr16	71380292	71380315	CALB2_intron_4	intron	protein_coding	chr16	71377748	71382717
chr16	71950718	71950741	PKD1L3_intron_11	intron	protein_coding	chr16	71950311	71951562
chr16	71964309	71964346	PKD1L3_intron_15	intron	protein_coding	chr16	71963352	71967135
chr16	72020353	72020376	DHODH_intron_5	intron	protein_coding	chr16	72017107	72021122
chr16	72849860	72849896	ZFHX3_intron_6	intron	protein_coding	chr16	72829860	72889729
chr16	73378030	73378056	ZFHX3_intron_16	intron	protein_coding	chr16	73318337	73456001
chr16	73589733	73589759	ZFHX3_intron_17	intron	protein_coding	chr16	73456259	73680178
chr16	73719795	73719820	ZFHX3_intron_18	intron	protein_coding	chr16	73680241	73891649
chr16	73780111	73780146	ZFHX3_intron_18	intron	protein_coding	chr16	73680241	73891649
chr16	73839326	73839356	ZFHX3_intron_18	intron	protein_coding	chr16	73680241	73891649
chr16	73947413	73947467	AC138627.1_intron_1	intron	lincRNA	chr16	73943923	73948581
chr16	74052444	74052469	AC138627.1_intron_10	intron	lincRNA	chr16	74019972	74054149
chr16	74454678	74454702	GLG1_intron_1	intron	protein_coding	chr16	74453335	74456647
chr16	74720162	74720199	FA2H_intron_3	intron	protein_coding	chr16	74719161	74725954
chr16	74981640	74981663	WDR59_intron_27	intron	protein_coding	chr16	74979117	74984601
chr16	75206796	75206830	CTRB2_intron_6	intron	protein_coding	chr16	75206194	75207088
chr16	76505238	76510127	CNTNAP4_intron_16	intron	protein_coding	chr16	76498695	76521138
chr16	78541473	78541496	WWOX_intron_9	intron	protein_coding	chr16	78432753	78691240
chr16	78734841	78734871	WWOX_intron_10	intron	protein_coding	chr16	78691293	78756938
chr16	79045780	79045807	WWOX_intron_12	intron	protein_coding	chr16	78780450	79211606
chr16	79217986	79218011	AC092376.1_intron_1	intron	lincRNA	chr16	79212902	79229308
chr16	81085865	81086212	AC092718.8_intron_3	intron	protein_coding	chr16	81084595	81087599
chr16	81140234	81140730	PKD1L2_intron_13	intron	polymorphic_pseudogene	chr16	81139713	81141295
chr16	81284255	81284284	BCO1_intron_8	intron	protein_coding	chr16	81280963	81285538
chr16	81375317	81375342	GAN_intron_9	intron	protein_coding	chr16	81365479	81377217
chr16	81802093	81802121	PLCG2_intron_4	intron	protein_coding	chr16	81786183	81854442
chr16	82170963	82170991	AC138304.1_intron_1	intron	lincRNA	chr16	82170348	82175430
chr16	83093294	83093322	CDH13_intron_4	intron	protein_coding	chr16	83032219	83125383
chr16	83672409	83672433	CDH13_intron_12	intron	protein_coding	chr16	83670973	83678206
chr16	83724211	83724253	CDH13_intron_13	intron	protein_coding	chr16	83678462	83748106
chr16	84490443	84490468	TLDC1_intron_5	intron	protein_coding	chr16	84489423	84495681
chr16	85499295	85499318	GSE1_intron_2	intron	protein_coding	chr16	85357644	85555965
chr16	86081829	86081857	AC135012.1_1	exon	lincRNA	chr16	86081409	86088673
chr16	86250714	86251009	LINC01081_intron_3	intron	lincRNA	chr16	86226778	86269002
chr16	87446167	87446191	ZCCHC14_intron_11	intron	protein_coding	chr16	87433202	87460006
chr16	87731046	87731070	KLHDC4_intron_8	intron	protein_coding	chr16	87730645	87748671
chr16	87843347	87843375	SLC7A5_intron_8	intron	protein_coding	chr16	87841156	87851722
chr16	88000306	88000377	BANP_intron_11	intron	protein_coding	chr16	87984260	88004293
chr16	88000470	88000513	BANP_intron_11	intron	protein_coding	chr16	87984260	88004293
chr16	88000652	88000681	BANP_intron_11	intron	protein_coding	chr16	87984260	88004293
chr16	88000822	88000852	BANP_intron_11	intron	protein_coding	chr16	87984260	88004293
chr16	88237198	88237359	AC138512.1_intron_1	intron	lincRNA	chr16	88234904	88276472
chr16	88251538	88251562	AC138512.1_intron_1	intron	lincRNA	chr16	88234904	88276472
chr16	88933346	88933632	CBFA2T3_intron_13	intron	protein_coding	chr16	88902516	88941018
chr16	88954655	88954723	CBFA2T3_intron_15	intron	protein_coding	chr16	88941845	88957589
chr16	88955539	88955730	CBFA2T3_intron_15	intron	protein_coding	chr16	88941845	88957589
chr16	89429211	89429649	ANKRD11_intron_22	intron	protein_coding	chr16	89418369	89431254
chr16	89429672	89429860	ANKRD11_intron_22	intron	protein_coding	chr16	89418369	89431254
chr16	89498516	89498545	SPG7_intron_1	intron	protein_coding	chr16	89491387	89507500
chr16	89579826	89580219	CPNE7_intron_3	intron	protein_coding	chr16	89578997	89583442
chr17	64099	65202	AC240565.2_1	exon	lincRNA	chr17	64099	65736
chr17	65235	65266	AC240565.2_1	exon	lincRNA	chr17	64099	65736
chr17	65291	65736	AC240565.2_1	exon	lincRNA	chr17	64099	65736
chr17	65737	65828	AC240565.2_intron_1	intron	lincRNA	chr17	65737	65828
chr17	65829	65887	AC240565.2_2	exon	lincRNA	chr17	65829	65887
chr17	67300	67350	AC240565.2_intron_2	intron	lincRNA	chr17	65888	71364
chr17	67429	67459	AC240565.2_intron_2	intron	lincRNA	chr17	65888	71364
chr17	67535	67575	AC240565.2_intron_2	intron	lincRNA	chr17	65888	71364
chr17	67598	67638	AC240565.2_intron_2	intron	lincRNA	chr17	65888	71364
chr17	67762	67807	AC240565.2_intron_2	intron	lincRNA	chr17	65888	71364
chr17	67860	67989	AC240565.2_intron_2	intron	lincRNA	chr17	65888	71364
chr17	68015	68038	AC240565.2_intron_2	intron	lincRNA	chr17	65888	71364
chr17	68093	68168	AC240565.2_intron_2	intron	lincRNA	chr17	65888	71364
chr17	68443	68484	AC240565.2_intron_2	intron	lincRNA	chr17	65888	71364
chr17	68658	68683	AC240565.2_intron_2	intron	lincRNA	chr17	65888	71364
chr17	68727	68753	AC240565.2_intron_2	intron	lincRNA	chr17	65888	71364
chr17	68919	68946	AC240565.2_intron_2	intron	lincRNA	chr17	65888	71364
chr17	69114	69164	AC240565.2_intron_2	intron	lincRNA	chr17	65888	71364
chr17	69275	69322	AC240565.2_intron_2	intron	lincRNA	chr17	65888	71364
chr17	69498	69652	AC240565.2_intron_2	intron	lincRNA	chr17	65888	71364
chr17	69711	69792	AC240565.2_intron_2	intron	lincRNA	chr17	65888	71364
chr17	69813	69907	AC240565.2_intron_2	intron	lincRNA	chr17	65888	71364
chr17	70095	70139	AC240565.2_intron_2	intron	lincRNA	chr17	65888	71364
chr17	70407	70438	AC240565.2_intron_2	intron	lincRNA	chr17	65888	71364
chr17	70680	70723	AC240565.2_intron_2	intron	lincRNA	chr17	65888	71364
chr17	70859	70886	AC240565.2_intron_2	intron	lincRNA	chr17	65888	71364
chr17	71057	71112	AC240565.2_intron_2	intron	lincRNA	chr17	65888	71364
chr17	71217	71248	AC240565.2_intron_2	intron	lincRNA	chr17	65888	71364
chr17	65888	67160	AC240565.2_intron_2	intron	lincRNA	chr17	65888	71364
chr17	71369	71409	AC240565.2_3	exon	lincRNA	chr17	71365	71556
chr17	71516	71556	AC240565.2_3	exon	lincRNA	chr17	71365	71556
chr17	71717	71743	AC240565.2_intron_3	intron	lincRNA	chr17	71557	75812
chr17	71764	71796	AC240565.2_intron_3	intron	lincRNA	chr17	71557	75812
chr17	71922	71969	AC240565.2_intron_3	intron	lincRNA	chr17	71557	75812
chr17	71992	72134	AC240565.2_intron_3	intron	lincRNA	chr17	71557	75812
chr17	72682	72710	AC240565.2_intron_3	intron	lincRNA	chr17	71557	75812
chr17	72905	72964	AC240565.2_intron_3	intron	lincRNA	chr17	71557	75812
chr17	72988	73059	AC240565.2_intron_3	intron	lincRNA	chr17	71557	75812
chr17	73096	73119	AC240565.2_intron_3	intron	lincRNA	chr17	71557	75812
chr17	73143	73270	AC240565.2_intron_3	intron	lincRNA	chr17	71557	75812
chr17	73619	73650	AC240565.2_intron_3	intron	lincRNA	chr17	71557	75812
chr17	74127	74165	AC240565.2_intron_3	intron	lincRNA	chr17	71557	75812
chr17	90221	90359	AC240565.1_intron_1	intron	lincRNA	chr17	88706	97267
chr17	103217	103246	AC240565.1_intron_5	intron	lincRNA	chr17	102274	105558
chr17	103534	103567	AC240565.1_intron_5	intron	lincRNA	chr17	102274	105558
chr17	104593	104628	AC240565.1_intron_5	intron	lincRNA	chr17	102274	105558
chr17	107910	107933	AC240565.1_intron_7	intron	lincRNA	chr17	106865	118381
chr17	108445	108475	AC240565.1_intron_7	intron	lincRNA	chr17	106865	118381
chr17	166948	167629	DOC2B_intron_7	intron	protein_coding	chr17	164205	172535
chr17	170910	171801	DOC2B_intron_7	intron	protein_coding	chr17	164205	172535
chr17	221103	221137	RPH3AL_intron_3	intron	protein_coding	chr17	219737	247109
chr17	273124	273313	RPH3AL_intron_5	intron	protein_coding	chr17	261955	281766
chr17	287199	287235	RPH3AL_intron_6	intron	protein_coding	chr17	281855	319418
chr17	287648	287981	RPH3AL_intron_6	intron	protein_coding	chr17	281855	319418
chr17	288528	288627	RPH3AL_intron_6	intron	protein_coding	chr17	281855	319418
chr17	300066	300412	RPH3AL_intron_6	intron	protein_coding	chr17	281855	319418
chr17	334828	334868	RPH3AL_intron_11	intron	protein_coding	chr17	334067	338534
chr17	336024	336083	RPH3AL_intron_11	intron	protein_coding	chr17	334067	338534
chr17	343979	344003	RPH3AL_intron_15	intron	protein_coding	chr17	341424	352591
chr17	360743	361042	RPH3AL_intron_16	intron	protein_coding	chr17	353098	386195
chr17	552986	553159	VPS53_intron_6	intron	protein_coding	chr17	551951	553378
chr17	618239	618376	VPS53_intron_12	intron	protein_coding	chr17	601897	623531
chr17	790650	790781	MRM3_intron_3	intron	protein_coding	chr17	788199	791532
chr17	820615	821642	NXN_intron_4	intron	protein_coding	chr17	819546	822355
chr17	894994	895024	NXN_intron_8	intron	protein_coding	chr17	864112	979317
chr17	898388	898981	NXN_intron_8	intron	protein_coding	chr17	864112	979317
chr17	914187	914278	NXN_intron_8	intron	protein_coding	chr17	864112	979317
chr17	1052854	1052953	ABR_intron_10	intron	protein_coding	chr17	1050635	1056033
chr17	1054621	1054645	ABR_intron_10	intron	protein_coding	chr17	1050635	1056033
chr17	1079788	1079818	ABR_intron_20	intron	protein_coding	chr17	1079391	1083518
chr17	1355127	1355160	YWHAE_intron_3	intron	protein_coding	chr17	1354348	1361090
chr17	1427030	1427061	CRK_intron_1	intron	protein_coding	chr17	1423651	1436618
chr17	2291653	2291761	SMG6_intron_23	intron	protein_coding	chr17	2283736	2292550
chr17	2505395	2505418	METTL16_intron_9	intron	protein_coding	chr17	2502332	2511757
chr17	2621607	2621630	PAFAH1B1_intron_2	intron	protein_coding	chr17	2594007	2638097
chr17	2769236	2769264	RAP1GAP2_intron_1	intron	protein_coding	chr17	2755768	2770327
chr17	4472774	4472797	SPNS3_intron_8	intron	protein_coding	chr17	4453206	4478570
chr17	4589938	4589972	SMTNL2_intron_2	intron	protein_coding	chr17	4585005	4592353
chr17	5982838	5983112	AC007846.2_intron_3	intron	protein_coding	chr17	5888831	5989928
chr17	6030299	6030603	AC007846.2_intron_4	intron	protein_coding	chr17	5990022	6080369
chr17	6874223	6874253	ALOX12P2_intron_3	intron	transcribed_unprocessed_pseudogene	chr17	6859434	6892001
chr17	7553023	7553051	TNFSF12-TNFSF13_intron_5	intron	protein_coding	chr17	7550979	7556776
chr17	8237670	8237693	CTC1_intron_19	intron	protein_coding	chr17	8237520	8238029
chr17	8481086	8481131	NDEL1_intron_13	intron	protein_coding	chr17	8468161	8490245
chr17	8481086	8481131	MYH10_intron_5	intron	protein_coding	chr17	8480526	8481320
chr17	8524449	8524478	MYH10_intron_26	intron	protein_coding	chr17	8521286	8530621
chr17	9844673	9844696	GLP2R_intron_5	intron	protein_coding	chr17	9842617	9854493
chr17	10326981	10327007	MYH13_intron_19	intron	protein_coding	chr17	10324265	10327864
chr17	10355830	10355854	MYH13_intron_33	intron	protein_coding	chr17	10355148	10357733
chr17	11508366	11508965	SHISA6_intron_3	intron	protein_coding	chr17	11380462	11551894
chr17	11694647	11694766	DNAH9_intron_22	intron	protein_coding	chr17	11694448	11699729
chr17	11749064	11749088	DNAH9_intron_32	intron	protein_coding	chr17	11747767	11752831
chr17	11805523	11805553	DNAH9_intron_43	intron	protein_coding	chr17	11797794	11807730
chr17	11812001	11812028	DNAH9_intron_45	intron	protein_coding	chr17	11810370	11821918
chr17	13801241	13801514	COX10-AS1_intron_3	intron	processed_transcript	chr17	13792551	13865077
chr17	15477470	15477498	TVP23C-CDRT4_intron_2	intron	protein_coding	chr17	15440286	15545783
chr17	15887951	15887977	AC015922.1_intron_9	intron	transcribed_unprocessed_pseudogene	chr17	15864154	15908553
chr17	15960276	15960572	ADORA2B_intron_1	intron	protein_coding	chr17	15945584	15974677
chr17	16328592	16328615	PIGL_intron_9	intron	protein_coding	chr17	16326412	16348690
chr17	17066723	17066757	MPRIP_intron_3	intron	protein_coding	chr17	17057951	17075708
chr17	17307511	17307583	NT5M_intron_2	intron	protein_coding	chr17	17306644	17323183
chr17	18017171	18017196	ATPAF2_intron_1	intron	protein_coding	chr17	18016261	18018008
chr17	18279487	18279585	TOP3A_intron_3	intron	protein_coding	chr17	18278358	18280534
chr17	18355054	18355078	SHMT1_intron_14	intron	protein_coding	chr17	18353818	18355884
chr17	18450244	18450765	KRT16P4_1	exon	transcribed_processed_pseudogene	chr17	18450244	18450765
chr17	18450766	18475686	KRT16P4_intron_1	intron	transcribed_processed_pseudogene	chr17	18450766	18475686
chr17	18475687	18475920	KRT16P4_2	exon	transcribed_processed_pseudogene	chr17	18475687	18475920
chr17	18453574	18453739	AL353997.4_1	exon	processed_pseudogene	chr17	18453574	18453739
chr17	18476737	18476854	LGALS9C_UTR_1	five_prime_UTR	protein_coding	chr17	18476737	18476854
chr17	18476854	18476893	LGALS9C_1	CDS	protein_coding	chr17	18476854	18476893
chr17	18476894	18483873	LGALS9C_intron_1	intron	protein_coding	chr17	18476894	18483873
chr17	18483874	18483966	LGALS9C_2	CDS	protein_coding	chr17	18483874	18483966
chr17	18483967	18485932	LGALS9C_intron_2	intron	protein_coding	chr17	18483967	18485932
chr17	18485933	18486135	LGALS9C_3	CDS	protein_coding	chr17	18485933	18486135
chr17	18486136	18487645	LGALS9C_intron_3	intron	protein_coding	chr17	18486136	18487645
chr17	18487646	18487757	LGALS9C_4	CDS	protein_coding	chr17	18487646	18487757
chr17	18487758	18488939	LGALS9C_intron_4	intron	protein_coding	chr17	18487758	18488939
chr17	18488940	18489036	LGALS9C_5	CDS	protein_coding	chr17	18488940	18489036
chr17	18489037	18490731	LGALS9C_intron_5	intron	protein_coding	chr17	18489037	18490731
chr17	18490732	18490768	LGALS9C_6	CDS	protein_coding	chr17	18490732	18490768
chr17	18490769	18491271	LGALS9C_intron_6	intron	protein_coding	chr17	18490769	18491271
chr17	18491272	18491323	LGALS9C_7	CDS	protein_coding	chr17	18491272	18491323
chr17	18491324	18491943	LGALS9C_intron_7	intron	protein_coding	chr17	18491324	18491943
chr17	18491944	18491989	LGALS9C_8	CDS	protein_coding	chr17	18491944	18491989
chr17	18491990	18492455	LGALS9C_intron_8	intron	protein_coding	chr17	18491990	18492455
chr17	18492456	18492545	LGALS9C_9	CDS	protein_coding	chr17	18492456	18492545
chr17	18492546	18492695	LGALS9C_intron_9	intron	protein_coding	chr17	18492546	18492695
chr17	18492696	18492859	LGALS9C_10	CDS	protein_coding	chr17	18492696	18492859
chr17	18492860	18494219	LGALS9C_intron_10	intron	protein_coding	chr17	18492860	18494219
chr17	18494220	18494299	LGALS9C_11	CDS	protein_coding	chr17	18494220	18494299
chr17	18494299	18494945	LGALS9C_UTR_2	three_prime_UTR	protein_coding	chr17	18494299	18494945
chr17	18497095	18497674	NOS2P2_1	exon	transcribed_unprocessed_pseudogene	chr17	18497095	18497674
chr17	18497675	18499194	NOS2P2_intron_1	intron	transcribed_unprocessed_pseudogene	chr17	18497675	18499194
chr17	18499195	18499388	NOS2P2_2	exon	transcribed_unprocessed_pseudogene	chr17	18499195	18499388
chr17	18499389	18500314	NOS2P2_intron_2	intron	transcribed_unprocessed_pseudogene	chr17	18499389	18500314
chr17	18500315	18500464	NOS2P2_3	exon	transcribed_unprocessed_pseudogene	chr17	18500315	18500464
chr17	18500465	18500913	NOS2P2_intron_3	intron	transcribed_unprocessed_pseudogene	chr17	18500465	18500913
chr17	18500914	18501036	NOS2P2_4	exon	transcribed_unprocessed_pseudogene	chr17	18500914	18501036
chr17	18501037	18501434	NOS2P2_intron_4	intron	transcribed_unprocessed_pseudogene	chr17	18501037	18501434
chr17	18501435	18501522	NOS2P2_5	exon	transcribed_unprocessed_pseudogene	chr17	18501435	18501522
chr17	18501523	18503073	NOS2P2_intron_5	intron	transcribed_unprocessed_pseudogene	chr17	18501523	18503073
chr17	18503074	18503282	NOS2P2_6	exon	transcribed_unprocessed_pseudogene	chr17	18503074	18503282
chr17	18504733	18504836	NOS2P2_intron_6	intron	transcribed_unprocessed_pseudogene	chr17	18503283	18505677
chr17	18505032	18505096	NOS2P2_intron_6	intron	transcribed_unprocessed_pseudogene	chr17	18503283	18505677
chr17	18505636	18505659	NOS2P2_intron_6	intron	transcribed_unprocessed_pseudogene	chr17	18503283	18505677
chr17	18503283	18504701	NOS2P2_intron_6	intron	transcribed_unprocessed_pseudogene	chr17	18503283	18505677
chr17	18505692	18505724	NOS2P2_7	exon	transcribed_unprocessed_pseudogene	chr17	18505678	18506313
chr17	18505852	18505907	NOS2P2_7	exon	transcribed_unprocessed_pseudogene	chr17	18505678	18506313
chr17	18506038	18506108	NOS2P2_7	exon	transcribed_unprocessed_pseudogene	chr17	18505678	18506313
chr17	18506186	18506221	NOS2P2_7	exon	transcribed_unprocessed_pseudogene	chr17	18505678	18506313
chr17	18585485	18585525	CCDC144B_intron_9	intron	transcribed_unprocessed_pseudogene	chr17	18583524	18587664
chr17	18734156	18734472	TRIM16L_intron_4	intron	protein_coding	chr17	18732135	18734875
chr17	19593792	19593815	SLC47A1P1_intron_8	intron	transcribed_unprocessed_pseudogene	chr17	19591861	19594208
chr17	21028954	21028980	USP22_intron_12	intron	protein_coding	chr17	21028675	21042218
chr17	21087216	21087245	LINC01563_intron_1	intron	lincRNA	chr17	21075958	21090266
chr17	28516896	28517027	FOXN1_intron_1	intron	protein_coding	chr17	28506444	28523939
chr17	28731908	28731934	NEK8_intron_2	intron	protein_coding	chr17	28728861	28733981
chr17	28784491	28784521	FAM222B_intron_3	intron	protein_coding	chr17	28777172	28790376
chr17	30026961	30026991	EFCAB5_intron_9	intron	protein_coding	chr17	29999977	30034228
chr17	30122385	30122409	NSRP1_intron_3	intron	protein_coding	chr17	30118174	30127857
chr17	30850857	30850886	ATAD5_intron_6	intron	protein_coding	chr17	30844917	30855141
chr17	31322501	31322524	NF1_intron_37	intron	protein_coding	chr17	31318565	31325818
chr17	31332578	31332923	NF1_intron_40	intron	protein_coding	chr17	31330499	31334836
chr17	31949667	31949693	SUZ12_intron_4	intron	protein_coding	chr17	31947686	31966145
chr17	31980429	31980454	SUZ12_intron_8	intron	protein_coding	chr17	31976615	31982997
chr17	32673090	32673116	MYO1D_intron_7	intron	protein_coding	chr17	32659339	32711986
chr17	32864007	32864032	MYO1D_intron_26	intron	protein_coding	chr17	32863044	32876776
chr17	33150694	33150867	ASIC2_intron_9	intron	protein_coding	chr17	33112068	33291406
chr17	36257271	36257308	TBC1D3I_intron_5	intron	protein_coding	chr17	36257116	36257827
chr17	36274191	36274283	AC233699.1_1	exon	unprocessed_pseudogene	chr17	36274191	36274283
chr17	36274332	36274384	AC233699.1_intron_1	intron	unprocessed_pseudogene	chr17	36274284	36297307
chr17	36274424	36274574	AC233699.1_intron_1	intron	unprocessed_pseudogene	chr17	36274284	36297307
chr17	36274600	36274670	AC233699.1_intron_1	intron	unprocessed_pseudogene	chr17	36274284	36297307
chr17	36274694	36274774	AC233699.1_intron_1	intron	unprocessed_pseudogene	chr17	36274284	36297307
chr17	36274861	36274935	AC233699.1_intron_1	intron	unprocessed_pseudogene	chr17	36274284	36297307
chr17	36274987	36275022	AC233699.1_intron_1	intron	unprocessed_pseudogene	chr17	36274284	36297307
chr17	36275047	36275107	AC233699.1_intron_1	intron	unprocessed_pseudogene	chr17	36274284	36297307
chr17	36275159	36275295	AC233699.1_intron_1	intron	unprocessed_pseudogene	chr17	36274284	36297307
chr17	36275324	36275391	AC233699.1_intron_1	intron	unprocessed_pseudogene	chr17	36274284	36297307
chr17	36275570	36275646	AC233699.1_intron_1	intron	unprocessed_pseudogene	chr17	36274284	36297307
chr17	36275673	36275704	AC233699.1_intron_1	intron	unprocessed_pseudogene	chr17	36274284	36297307
chr17	36275828	36275888	AC233699.1_intron_1	intron	unprocessed_pseudogene	chr17	36274284	36297307
chr17	36275913	36275970	AC233699.1_intron_1	intron	unprocessed_pseudogene	chr17	36274284	36297307
chr17	36276039	36284600	AC233699.1_intron_1	intron	unprocessed_pseudogene	chr17	36274284	36297307
chr17	36284631	36284657	AC233699.1_intron_1	intron	unprocessed_pseudogene	chr17	36274284	36297307
chr17	36284779	36284898	AC233699.1_intron_1	intron	unprocessed_pseudogene	chr17	36274284	36297307
chr17	36284944	36284976	AC233699.1_intron_1	intron	unprocessed_pseudogene	chr17	36274284	36297307
chr17	36285059	36285088	AC233699.1_intron_1	intron	unprocessed_pseudogene	chr17	36274284	36297307
chr17	36285142	36285208	AC233699.1_intron_1	intron	unprocessed_pseudogene	chr17	36274284	36297307
chr17	36285258	36285411	AC233699.1_intron_1	intron	unprocessed_pseudogene	chr17	36274284	36297307
chr17	36285434	36285477	AC233699.1_intron_1	intron	unprocessed_pseudogene	chr17	36274284	36297307
chr17	36285604	36285678	AC233699.1_intron_1	intron	unprocessed_pseudogene	chr17	36274284	36297307
chr17	36285707	36285807	AC233699.1_intron_1	intron	unprocessed_pseudogene	chr17	36274284	36297307
chr17	36285834	36285899	AC233699.1_intron_1	intron	unprocessed_pseudogene	chr17	36274284	36297307
chr17	36285920	36285993	AC233699.1_intron_1	intron	unprocessed_pseudogene	chr17	36274284	36297307
chr17	36294165	36294217	AC233699.1_intron_1	intron	unprocessed_pseudogene	chr17	36274284	36297307
chr17	36294238	36294301	AC233699.1_intron_1	intron	unprocessed_pseudogene	chr17	36274284	36297307
chr17	36294457	36294499	AC233699.1_intron_1	intron	unprocessed_pseudogene	chr17	36274284	36297307
chr17	36294549	36294579	AC233699.1_intron_1	intron	unprocessed_pseudogene	chr17	36274284	36297307
chr17	36294836	36294862	AC233699.1_intron_1	intron	unprocessed_pseudogene	chr17	36274284	36297307
chr17	36295095	36295119	AC233699.1_intron_1	intron	unprocessed_pseudogene	chr17	36274284	36297307
chr17	36295383	36295413	AC233699.1_intron_1	intron	unprocessed_pseudogene	chr17	36274284	36297307
chr17	36295620	36295679	AC233699.1_intron_1	intron	unprocessed_pseudogene	chr17	36274284	36297307
chr17	36295821	36297307	AC233699.1_intron_1	intron	unprocessed_pseudogene	chr17	36274284	36297307
chr17	36286023	36293895	AC233699.1_intron_1	intron	unprocessed_pseudogene	chr17	36274284	36297307
chr17	36297308	36297386	AC233699.1_2	exon	unprocessed_pseudogene	chr17	36297308	36297386
chr17	36297387	36300033	AC233699.1_intron_2	intron	unprocessed_pseudogene	chr17	36297387	36307295
chr17	36300156	36300238	AC233699.1_intron_2	intron	unprocessed_pseudogene	chr17	36297387	36307295
chr17	36300286	36300388	AC233699.1_intron_2	intron	unprocessed_pseudogene	chr17	36297387	36307295
chr17	36300484	36300577	AC233699.1_intron_2	intron	unprocessed_pseudogene	chr17	36297387	36307295
chr17	36300627	36300701	AC233699.1_intron_2	intron	unprocessed_pseudogene	chr17	36297387	36307295
chr17	36300902	36300932	AC233699.1_intron_2	intron	unprocessed_pseudogene	chr17	36297387	36307295
chr17	36301049	36301166	AC233699.1_intron_2	intron	unprocessed_pseudogene	chr17	36297387	36307295
chr17	36301308	36301337	AC233699.1_intron_2	intron	unprocessed_pseudogene	chr17	36297387	36307295
chr17	36301410	36303090	AC233699.1_intron_2	intron	unprocessed_pseudogene	chr17	36297387	36307295
chr17	36303230	36303257	AC233699.1_intron_2	intron	unprocessed_pseudogene	chr17	36297387	36307295
chr17	36303486	36303510	AC233699.1_intron_2	intron	unprocessed_pseudogene	chr17	36297387	36307295
chr17	36303842	36303882	AC233699.1_intron_2	intron	unprocessed_pseudogene	chr17	36297387	36307295
chr17	36304302	36304362	AC233699.1_intron_2	intron	unprocessed_pseudogene	chr17	36297387	36307295
chr17	36304390	36304425	AC233699.1_intron_2	intron	unprocessed_pseudogene	chr17	36297387	36307295
chr17	36304558	36304586	AC233699.1_intron_2	intron	unprocessed_pseudogene	chr17	36297387	36307295
chr17	36304689	36304722	AC233699.1_intron_2	intron	unprocessed_pseudogene	chr17	36297387	36307295
chr17	36305042	36305078	AC233699.1_intron_2	intron	unprocessed_pseudogene	chr17	36297387	36307295
chr17	36305130	36305167	AC233699.1_intron_2	intron	unprocessed_pseudogene	chr17	36297387	36307295
chr17	36305190	36305295	AC233699.1_intron_2	intron	unprocessed_pseudogene	chr17	36297387	36307295
chr17	36305332	36305375	AC233699.1_intron_2	intron	unprocessed_pseudogene	chr17	36297387	36307295
chr17	36305521	36305553	AC233699.1_intron_2	intron	unprocessed_pseudogene	chr17	36297387	36307295
chr17	36305586	36305616	AC233699.1_intron_2	intron	unprocessed_pseudogene	chr17	36297387	36307295
chr17	36305686	36305713	AC233699.1_intron_2	intron	unprocessed_pseudogene	chr17	36297387	36307295
chr17	36305912	36305952	AC233699.1_intron_2	intron	unprocessed_pseudogene	chr17	36297387	36307295
chr17	36306027	36306051	AC233699.1_intron_2	intron	unprocessed_pseudogene	chr17	36297387	36307295
chr17	36306127	36306195	AC233699.1_intron_2	intron	unprocessed_pseudogene	chr17	36297387	36307295
chr17	36306297	36306357	AC233699.1_intron_2	intron	unprocessed_pseudogene	chr17	36297387	36307295
chr17	36306487	36306516	AC233699.1_intron_2	intron	unprocessed_pseudogene	chr17	36297387	36307295
chr17	36306694	36306761	AC233699.1_intron_2	intron	unprocessed_pseudogene	chr17	36297387	36307295
chr17	36306845	36306885	AC233699.1_intron_2	intron	unprocessed_pseudogene	chr17	36297387	36307295
chr17	36307066	36307113	AC233699.1_intron_2	intron	unprocessed_pseudogene	chr17	36297387	36307295
chr17	36307173	36307197	AC233699.1_intron_2	intron	unprocessed_pseudogene	chr17	36297387	36307295
chr17	36306916	36306978	AC233699.1_intron_2	intron	unprocessed_pseudogene	chr17	36297387	36307295
chr17	36307629	36307658	AC233699.1_intron_3	intron	unprocessed_pseudogene	chr17	36307363	36310673
chr17	36308250	36308282	AC233699.1_intron_3	intron	unprocessed_pseudogene	chr17	36307363	36310673
chr17	36308626	36308676	AC233699.1_intron_3	intron	unprocessed_pseudogene	chr17	36307363	36310673
chr17	36308804	36308842	AC233699.1_intron_3	intron	unprocessed_pseudogene	chr17	36307363	36310673
chr17	36309015	36309054	AC233699.1_intron_3	intron	unprocessed_pseudogene	chr17	36307363	36310673
chr17	36309353	36309384	AC233699.1_intron_3	intron	unprocessed_pseudogene	chr17	36307363	36310673
chr17	36310016	36310041	AC233699.1_intron_3	intron	unprocessed_pseudogene	chr17	36307363	36310673
chr17	36310216	36310265	AC233699.1_intron_3	intron	unprocessed_pseudogene	chr17	36307363	36310673
chr17	36310492	36310599	AC233699.1_intron_3	intron	unprocessed_pseudogene	chr17	36307363	36310673
chr17	36311098	36311251	AC233699.1_intron_4	intron	unprocessed_pseudogene	chr17	36310783	36313435
chr17	36311293	36311361	AC233699.1_intron_4	intron	unprocessed_pseudogene	chr17	36310783	36313435
chr17	36311417	36311480	AC233699.1_intron_4	intron	unprocessed_pseudogene	chr17	36310783	36313435
chr17	36311680	36311744	AC233699.1_intron_4	intron	unprocessed_pseudogene	chr17	36310783	36313435
chr17	36312168	36312205	AC233699.1_intron_4	intron	unprocessed_pseudogene	chr17	36310783	36313435
chr17	36312263	36312291	AC233699.1_intron_4	intron	unprocessed_pseudogene	chr17	36310783	36313435
chr17	36312602	36312658	AC233699.1_intron_4	intron	unprocessed_pseudogene	chr17	36310783	36313435
chr17	36312686	36312732	AC233699.1_intron_4	intron	unprocessed_pseudogene	chr17	36310783	36313435
chr17	36312971	36313009	AC233699.1_intron_4	intron	unprocessed_pseudogene	chr17	36310783	36313435
chr17	36313062	36313094	AC233699.1_intron_4	intron	unprocessed_pseudogene	chr17	36310783	36313435
chr17	36313436	36313481	AC233699.1_5	exon	unprocessed_pseudogene	chr17	36313436	36313682
chr17	36313795	36313847	AC233699.1_intron_5	intron	unprocessed_pseudogene	chr17	36313683	36314082
chr17	36313949	36314014	AC233699.1_intron_5	intron	unprocessed_pseudogene	chr17	36313683	36314082
chr17	36315170	36315193	AC233699.1_intron_7	intron	unprocessed_pseudogene	chr17	36314343	36315193
chr17	36316348	36316378	AC233699.1_intron_8	intron	unprocessed_pseudogene	chr17	36315310	36318715
chr17	36317009	36317112	AC233699.1_intron_8	intron	unprocessed_pseudogene	chr17	36315310	36318715
chr17	36317133	36317351	AC233699.1_intron_8	intron	unprocessed_pseudogene	chr17	36315310	36318715
chr17	36317372	36317463	AC233699.1_intron_8	intron	unprocessed_pseudogene	chr17	36315310	36318715
chr17	36317485	36317544	AC233699.1_intron_8	intron	unprocessed_pseudogene	chr17	36315310	36318715
chr17	36317573	36317636	AC233699.1_intron_8	intron	unprocessed_pseudogene	chr17	36315310	36318715
chr17	36317689	36317742	AC233699.1_intron_8	intron	unprocessed_pseudogene	chr17	36315310	36318715
chr17	36317968	36318101	AC233699.1_intron_8	intron	unprocessed_pseudogene	chr17	36315310	36318715
chr17	36318166	36318358	AC233699.1_intron_8	intron	unprocessed_pseudogene	chr17	36315310	36318715
chr17	36318402	36318494	AC233699.1_intron_8	intron	unprocessed_pseudogene	chr17	36315310	36318715
chr17	37021640	37021825	AATF_intron_10	intron	protein_coding	chr17	37021155	37031612
chr17	37724298	37724321	HNF1B_intron_5	intron	protein_coding	chr17	37710664	37731593
chr17	38504978	38505015	ARHGAP23_intron_25	intron	protein_coding	chr17	38501125	38509942
chr17	38531575	38531599	SRCIN1_UTR_1	three_prime_UTR	protein_coding	chr17	38530016	38533296
chr17	38840617	38840643	C17orf98_intron_2	intron	protein_coding	chr17	38837241	38841181
chr17	39414634	39414665	MED1_intron_2	intron	protein_coding	chr17	39410722	39415024
chr17	39466615	39466643	CDK12_intron_1	intron	protein_coding	chr17	39463118	39470877
chr17	39481668	39481701	CDK12_intron_2	intron	protein_coding	chr17	39471764	39490555
chr17	39498935	39499209	CDK12_intron_5	intron	protein_coding	chr17	39494695	39501248
chr17	39682225	39682249	PGAP3_intron_5	intron	protein_coding	chr17	39674680	39684595
chr17	39694204	39694232	PGAP3_intron_8	intron	protein_coding	chr17	39688108	39696504
chr17	39694204	39694232	ERBB2_intron_3	intron	protein_coding	chr17	39693326	39694929
chr17	40183820	40183844	RAPGEFL1_intron_3	intron	protein_coding	chr17	40181695	40184212
chr17	40221679	40222128	WIPF2_intron_3	intron	protein_coding	chr17	40220539	40256389
chr17	40753683	40753710	KRT25_intron_5	intron	protein_coding	chr17	40751327	40753858
chr17	41396084	41396111	KRT31_intron_4	intron	protein_coding	chr17	41395624	41396418
chr17	42144934	42144970	AC099811.2_intron_7	intron	protein_coding	chr17	42130591	42154891
chr17	42410897	42410920	CAVIN1_intron_1	intron	protein_coding	chr17	42405389	42422625
chr17	42574719	42574742	PSMC3IP_intron_5	intron	protein_coding	chr17	42574211	42577211
chr17	42596359	42596387	RETREG3_intron_8	intron	protein_coding	chr17	42592163	42596531
chr17	42597609	42597634	RETREG3_intron_9	intron	protein_coding	chr17	42596628	42609084
chr17	43271949	43271985	LINC00854_intron_6	intron	protein_coding	chr17	43230263	43303150
chr17	43275334	43275543	LINC00854_intron_6	intron	protein_coding	chr17	43230263	43303150
chr17	43232908	43271854	LINC00854_intron_6	intron	protein_coding	chr17	43230263	43303150
chr17	43989822	43989881	PYY_intron_5	intron	protein_coding	chr17	43966533	44004389
chr17	45412962	45412989	ARHGAP27_intron_17	intron	protein_coding	chr17	45410427	45425562
chr17	45527095	45527124	LRRC37A4P_intron_7	intron	transcribed_unprocessed_pseudogene	chr17	45521426	45539161
chr17	46052969	46052994	KANSL1_intron_9	intron	protein_coding	chr17	46050705	46066535
chr17	46292283	46299132	ARL17B_intron_1	intron	protein_coding	chr17	46275419	46299132
chr17	46299133	46299445	ARL17B_UTR_2	three_prime_UTR	protein_coding	chr17	46299133	46299445
chr17	46299446	46299524	ARL17B_intron_2	intron	protein_coding	chr17	46299446	46299524
chr17	46299546	46299665	ARL17B_1	CDS	protein_coding	chr17	46299546	46299665
chr17	46299666	46311183	ARL17B_intron_3	intron	protein_coding	chr17	46299666	46311183
chr17	46311184	46311275	ARL17B_2	CDS	protein_coding	chr17	46311184	46311275
chr17	46311276	46320494	ARL17B_intron_4	intron	protein_coding	chr17	46311276	46320494
chr17	46320495	46320571	ARL17B_3	CDS	protein_coding	chr17	46320495	46320571
chr17	46320572	46330343	ARL17B_intron_5	intron	protein_coding	chr17	46320572	46330343
chr17	46330344	46330577	ARL17B_UTR_4	three_prime_UTR	protein_coding	chr17	46330344	46330577
chr17	46330599	46334678	ARL17B_intron_6	intron	protein_coding	chr17	46330599	46334678
chr17	46334679	46334832	ARL17B_UTR_5	three_prime_UTR	protein_coding	chr17	46334679	46334832
chr17	46334838	46339395	ARL17B_intron_7	intron	protein_coding	chr17	46334838	46339395
chr17	46339396	46339499	ARL17B_UTR_6	three_prime_UTR	protein_coding	chr17	46339396	46339499
chr17	46339499	46339774	ARL17B_6	CDS	protein_coding	chr17	46339499	46339774
chr17	46346751	46346866	ARL17B_intron_8	intron	protein_coding	chr17	46339775	46352818
chr17	46347382	46347456	ARL17B_intron_8	intron	protein_coding	chr17	46339775	46352818
chr17	46347561	46347606	ARL17B_intron_8	intron	protein_coding	chr17	46339775	46352818
chr17	46347742	46347804	ARL17B_intron_8	intron	protein_coding	chr17	46339775	46352818
chr17	46347832	46347889	ARL17B_intron_8	intron	protein_coding	chr17	46339775	46352818
chr17	46347966	46347999	ARL17B_intron_8	intron	protein_coding	chr17	46339775	46352818
chr17	46348221	46348247	ARL17B_intron_8	intron	protein_coding	chr17	46339775	46352818
chr17	46348268	46348304	ARL17B_intron_8	intron	protein_coding	chr17	46339775	46352818
chr17	46348358	46348459	ARL17B_intron_8	intron	protein_coding	chr17	46339775	46352818
chr17	46348571	46348840	ARL17B_intron_8	intron	protein_coding	chr17	46339775	46352818
chr17	46348948	46348978	ARL17B_intron_8	intron	protein_coding	chr17	46339775	46352818
chr17	46349104	46349151	ARL17B_intron_8	intron	protein_coding	chr17	46339775	46352818
chr17	46349371	46349399	ARL17B_intron_8	intron	protein_coding	chr17	46339775	46352818
chr17	46349449	46349719	ARL17B_intron_8	intron	protein_coding	chr17	46339775	46352818
chr17	46339775	46346730	ARL17B_intron_8	intron	protein_coding	chr17	46339775	46352818
chr17	46349741	46352818	ARL17B_intron_8	intron	protein_coding	chr17	46339775	46352818
chr17	46352819	46352930	ARL17B_7	CDS	protein_coding	chr17	46352819	46352930
chr17	46352931	46358248	ARL17B_intron_9	intron	protein_coding	chr17	46352931	46358248
chr17	46358249	46358397	ARL17B_8	CDS	protein_coding	chr17	46358249	46358397
chr17	46360029	46360386	ARL17B_intron_10	intron	protein_coding	chr17	46358415	46361674
chr17	46360507	46360530	ARL17B_intron_10	intron	protein_coding	chr17	46358415	46361674
chr17	46360550	46360591	ARL17B_intron_10	intron	protein_coding	chr17	46358415	46361674
chr17	46360830	46360855	ARL17B_intron_10	intron	protein_coding	chr17	46358415	46361674
chr17	46360979	46361065	ARL17B_intron_10	intron	protein_coding	chr17	46358415	46361674
chr17	46361216	46361255	ARL17B_intron_10	intron	protein_coding	chr17	46358415	46361674
chr17	46358415	46359986	ARL17B_intron_10	intron	protein_coding	chr17	46358415	46361674
chr17	46292733	46294029	LRRC37A_UTR_1	five_prime_UTR	protein_coding	chr17	46292733	46294029
chr17	46294030	46295097	LRRC37A_intron_1	intron	protein_coding	chr17	46294030	46295097
chr17	46295098	46295133	LRRC37A_UTR_2	five_prime_UTR	protein_coding	chr17	46295098	46295133
chr17	46295133	46297742	LRRC37A_1	CDS	protein_coding	chr17	46295133	46297742
chr17	46297743	46299792	LRRC37A_intron_2	intron	protein_coding	chr17	46297743	46299792
chr17	46299793	46299865	LRRC37A_UTR_3	five_prime_UTR	protein_coding	chr17	46299793	46299865
chr17	46299866	46302636	LRRC37A_intron_3	intron	protein_coding	chr17	46299866	46302636
chr17	46302637	46302709	LRRC37A_UTR_4	five_prime_UTR	protein_coding	chr17	46302637	46302709
chr17	46302710	46305507	LRRC37A_intron_4	intron	protein_coding	chr17	46302710	46305507
chr17	46305508	46305580	LRRC37A_UTR_5	five_prime_UTR	protein_coding	chr17	46305508	46305580
chr17	46305581	46306227	LRRC37A_intron_5	intron	protein_coding	chr17	46305581	46306227
chr17	46306228	46306289	LRRC37A_UTR_6	five_prime_UTR	protein_coding	chr17	46306228	46306289
chr17	46306310	46322320	LRRC37A_intron_6	intron	protein_coding	chr17	46306310	46322320
chr17	46322321	46322393	LRRC37A_3	CDS	protein_coding	chr17	46322321	46322393
chr17	46322394	46322951	LRRC37A_intron_7	intron	protein_coding	chr17	46322394	46322951
chr17	46322952	46323027	LRRC37A_4	CDS	protein_coding	chr17	46322952	46323027
chr17	46323028	46328390	LRRC37A_intron_8	intron	protein_coding	chr17	46323028	46328390
chr17	46328391	46328510	LRRC37A_5	CDS	protein_coding	chr17	46328391	46328510
chr17	46328511	46330448	LRRC37A_intron_9	intron	protein_coding	chr17	46328511	46330448
chr17	46330449	46331981	LRRC37A_6	CDS	protein_coding	chr17	46330449	46331981
chr17	46331982	46332550	LRRC37A_intron_10	intron	protein_coding	chr17	46331982	46332550
chr17	46332551	46332656	LRRC37A_7	CDS	protein_coding	chr17	46332551	46332656
chr17	46332657	46335543	LRRC37A_intron_11	intron	protein_coding	chr17	46332657	46335543
chr17	46335544	46335594	LRRC37A_8	CDS	protein_coding	chr17	46335544	46335594
chr17	46335595	46337294	LRRC37A_intron_12	intron	protein_coding	chr17	46335595	46337294
chr17	46337295	46337350	LRRC37A_9	CDS	protein_coding	chr17	46337295	46337350
chr17	46337351	46337427	LRRC37A_intron_13	intron	protein_coding	chr17	46337351	46337427
chr17	46337428	46337568	LRRC37A_10	CDS	protein_coding	chr17	46337428	46337568
chr17	46337569	46337673	LRRC37A_intron_14	intron	protein_coding	chr17	46337569	46337673
chr17	46337674	46337723	LRRC37A_11	CDS	protein_coding	chr17	46337674	46337723
chr17	46337723	46337794	LRRC37A_UTR_7	three_prime_UTR	protein_coding	chr17	46337723	46337794
chr17	46372867	46381790	NSFP1_intron_1	intron	unprocessed_pseudogene	chr17	46372867	46406662
chr17	46383617	46383657	NSFP1_intron_1	intron	unprocessed_pseudogene	chr17	46372867	46406662
chr17	46384340	46384381	NSFP1_intron_1	intron	unprocessed_pseudogene	chr17	46372867	46406662
chr17	46384410	46384470	NSFP1_intron_1	intron	unprocessed_pseudogene	chr17	46372867	46406662
chr17	46384553	46384707	NSFP1_intron_1	intron	unprocessed_pseudogene	chr17	46372867	46406662
chr17	46384750	46384789	NSFP1_intron_1	intron	unprocessed_pseudogene	chr17	46372867	46406662
chr17	46384816	46384933	NSFP1_intron_1	intron	unprocessed_pseudogene	chr17	46372867	46406662
chr17	46385039	46385070	NSFP1_intron_1	intron	unprocessed_pseudogene	chr17	46372867	46406662
chr17	46385091	46385231	NSFP1_intron_1	intron	unprocessed_pseudogene	chr17	46372867	46406662
chr17	46385370	46385401	NSFP1_intron_1	intron	unprocessed_pseudogene	chr17	46372867	46406662
chr17	46385430	46385484	NSFP1_intron_1	intron	unprocessed_pseudogene	chr17	46372867	46406662
chr17	46385511	46385603	NSFP1_intron_1	intron	unprocessed_pseudogene	chr17	46372867	46406662
chr17	46385650	46385695	NSFP1_intron_1	intron	unprocessed_pseudogene	chr17	46372867	46406662
chr17	46385772	46385815	NSFP1_intron_1	intron	unprocessed_pseudogene	chr17	46372867	46406662
chr17	46385854	46386018	NSFP1_intron_1	intron	unprocessed_pseudogene	chr17	46372867	46406662
chr17	46386055	46386115	NSFP1_intron_1	intron	unprocessed_pseudogene	chr17	46372867	46406662
chr17	46386176	46386306	NSFP1_intron_1	intron	unprocessed_pseudogene	chr17	46372867	46406662
chr17	46386338	46386382	NSFP1_intron_1	intron	unprocessed_pseudogene	chr17	46372867	46406662
chr17	46386408	46386442	NSFP1_intron_1	intron	unprocessed_pseudogene	chr17	46372867	46406662
chr17	46386467	46386508	NSFP1_intron_1	intron	unprocessed_pseudogene	chr17	46372867	46406662
chr17	46386534	46386600	NSFP1_intron_1	intron	unprocessed_pseudogene	chr17	46372867	46406662
chr17	46386622	46386699	NSFP1_intron_1	intron	unprocessed_pseudogene	chr17	46372867	46406662
chr17	46386757	46386791	NSFP1_intron_1	intron	unprocessed_pseudogene	chr17	46372867	46406662
chr17	46386837	46386956	NSFP1_intron_1	intron	unprocessed_pseudogene	chr17	46372867	46406662
chr17	46387471	46387519	NSFP1_intron_1	intron	unprocessed_pseudogene	chr17	46372867	46406662
chr17	46387855	46387974	NSFP1_intron_1	intron	unprocessed_pseudogene	chr17	46372867	46406662
chr17	46388064	46388151	NSFP1_intron_1	intron	unprocessed_pseudogene	chr17	46372867	46406662
chr17	46388176	46388234	NSFP1_intron_1	intron	unprocessed_pseudogene	chr17	46372867	46406662
chr17	46388271	46388422	NSFP1_intron_1	intron	unprocessed_pseudogene	chr17	46372867	46406662
chr17	46388517	46388562	NSFP1_intron_1	intron	unprocessed_pseudogene	chr17	46372867	46406662
chr17	46388595	46388719	NSFP1_intron_1	intron	unprocessed_pseudogene	chr17	46372867	46406662
chr17	46388741	46388767	NSFP1_intron_1	intron	unprocessed_pseudogene	chr17	46372867	46406662
chr17	46388847	46388904	NSFP1_intron_1	intron	unprocessed_pseudogene	chr17	46372867	46406662
chr17	46388988	46389019	NSFP1_intron_1	intron	unprocessed_pseudogene	chr17	46372867	46406662
chr17	46389076	46389163	NSFP1_intron_1	intron	unprocessed_pseudogene	chr17	46372867	46406662
chr17	46389208	46389250	NSFP1_intron_1	intron	unprocessed_pseudogene	chr17	46372867	46406662
chr17	46389344	46389548	NSFP1_intron_1	intron	unprocessed_pseudogene	chr17	46372867	46406662
chr17	46389623	46389749	NSFP1_intron_1	intron	unprocessed_pseudogene	chr17	46372867	46406662
chr17	46389819	46389847	NSFP1_intron_1	intron	unprocessed_pseudogene	chr17	46372867	46406662
chr17	46389900	46389959	NSFP1_intron_1	intron	unprocessed_pseudogene	chr17	46372867	46406662
chr17	46389980	46390018	NSFP1_intron_1	intron	unprocessed_pseudogene	chr17	46372867	46406662
chr17	46390044	46390078	NSFP1_intron_1	intron	unprocessed_pseudogene	chr17	46372867	46406662
chr17	46390114	46390217	NSFP1_intron_1	intron	unprocessed_pseudogene	chr17	46372867	46406662
chr17	46390288	46390338	NSFP1_intron_1	intron	unprocessed_pseudogene	chr17	46372867	46406662
chr17	46390362	46390457	NSFP1_intron_1	intron	unprocessed_pseudogene	chr17	46372867	46406662
chr17	46390493	46390525	NSFP1_intron_1	intron	unprocessed_pseudogene	chr17	46372867	46406662
chr17	46390681	46390727	NSFP1_intron_1	intron	unprocessed_pseudogene	chr17	46372867	46406662
chr17	46390753	46390807	NSFP1_intron_1	intron	unprocessed_pseudogene	chr17	46372867	46406662
chr17	46390865	46390917	NSFP1_intron_1	intron	unprocessed_pseudogene	chr17	46372867	46406662
chr17	46390966	46391028	NSFP1_intron_1	intron	unprocessed_pseudogene	chr17	46372867	46406662
chr17	46391113	46391166	NSFP1_intron_1	intron	unprocessed_pseudogene	chr17	46372867	46406662
chr17	46391197	46391248	NSFP1_intron_1	intron	unprocessed_pseudogene	chr17	46372867	46406662
chr17	46391277	46391325	NSFP1_intron_1	intron	unprocessed_pseudogene	chr17	46372867	46406662
chr17	46391357	46391462	NSFP1_intron_1	intron	unprocessed_pseudogene	chr17	46372867	46406662
chr17	46391551	46391797	NSFP1_intron_1	intron	unprocessed_pseudogene	chr17	46372867	46406662
chr17	46391865	46391969	NSFP1_intron_1	intron	unprocessed_pseudogene	chr17	46372867	46406662
chr17	46392006	46392081	NSFP1_intron_1	intron	unprocessed_pseudogene	chr17	46372867	46406662
chr17	46392157	46392208	NSFP1_intron_1	intron	unprocessed_pseudogene	chr17	46372867	46406662
chr17	46392240	46392295	NSFP1_intron_1	intron	unprocessed_pseudogene	chr17	46372867	46406662
chr17	46392320	46392421	NSFP1_intron_1	intron	unprocessed_pseudogene	chr17	46372867	46406662
chr17	46392457	46392503	NSFP1_intron_1	intron	unprocessed_pseudogene	chr17	46372867	46406662
chr17	46392529	46392728	NSFP1_intron_1	intron	unprocessed_pseudogene	chr17	46372867	46406662
chr17	46392760	46393088	NSFP1_intron_1	intron	unprocessed_pseudogene	chr17	46372867	46406662
chr17	46393137	46393229	NSFP1_intron_1	intron	unprocessed_pseudogene	chr17	46372867	46406662
chr17	46393302	46393469	NSFP1_intron_1	intron	unprocessed_pseudogene	chr17	46372867	46406662
chr17	46393492	46393631	NSFP1_intron_1	intron	unprocessed_pseudogene	chr17	46372867	46406662
chr17	46393658	46393735	NSFP1_intron_1	intron	unprocessed_pseudogene	chr17	46372867	46406662
chr17	46393765	46393788	NSFP1_intron_1	intron	unprocessed_pseudogene	chr17	46372867	46406662
chr17	46393817	46393849	NSFP1_intron_1	intron	unprocessed_pseudogene	chr17	46372867	46406662
chr17	46393878	46393977	NSFP1_intron_1	intron	unprocessed_pseudogene	chr17	46372867	46406662
chr17	46394014	46394112	NSFP1_intron_1	intron	unprocessed_pseudogene	chr17	46372867	46406662
chr17	46394144	46394209	NSFP1_intron_1	intron	unprocessed_pseudogene	chr17	46372867	46406662
chr17	46394260	46394323	NSFP1_intron_1	intron	unprocessed_pseudogene	chr17	46372867	46406662
chr17	46394344	46394427	NSFP1_intron_1	intron	unprocessed_pseudogene	chr17	46372867	46406662
chr17	46394495	46394609	NSFP1_intron_1	intron	unprocessed_pseudogene	chr17	46372867	46406662
chr17	46394632	46394672	NSFP1_intron_1	intron	unprocessed_pseudogene	chr17	46372867	46406662
chr17	46394696	46396721	NSFP1_intron_1	intron	unprocessed_pseudogene	chr17	46372867	46406662
chr17	46396750	46396801	NSFP1_intron_1	intron	unprocessed_pseudogene	chr17	46372867	46406662
chr17	46396825	46397006	NSFP1_intron_1	intron	unprocessed_pseudogene	chr17	46372867	46406662
chr17	46397057	46397264	NSFP1_intron_1	intron	unprocessed_pseudogene	chr17	46372867	46406662
chr17	46397296	46397333	NSFP1_intron_1	intron	unprocessed_pseudogene	chr17	46372867	46406662
chr17	46397356	46397626	NSFP1_intron_1	intron	unprocessed_pseudogene	chr17	46372867	46406662
chr17	46397717	46397759	NSFP1_intron_1	intron	unprocessed_pseudogene	chr17	46372867	46406662
chr17	46397782	46397809	NSFP1_intron_1	intron	unprocessed_pseudogene	chr17	46372867	46406662
chr17	46397836	46397882	NSFP1_intron_1	intron	unprocessed_pseudogene	chr17	46372867	46406662
chr17	46397905	46397962	NSFP1_intron_1	intron	unprocessed_pseudogene	chr17	46372867	46406662
chr17	46398030	46398176	NSFP1_intron_1	intron	unprocessed_pseudogene	chr17	46372867	46406662
chr17	46398203	46398888	NSFP1_intron_1	intron	unprocessed_pseudogene	chr17	46372867	46406662
chr17	46399087	46399129	NSFP1_intron_1	intron	unprocessed_pseudogene	chr17	46372867	46406662
chr17	46399278	46399353	NSFP1_intron_1	intron	unprocessed_pseudogene	chr17	46372867	46406662
chr17	46401411	46401452	NSFP1_intron_1	intron	unprocessed_pseudogene	chr17	46372867	46406662
chr17	46402303	46402419	NSFP1_intron_1	intron	unprocessed_pseudogene	chr17	46372867	46406662
chr17	46402442	46402900	NSFP1_intron_1	intron	unprocessed_pseudogene	chr17	46372867	46406662
chr17	46403021	46403151	NSFP1_intron_1	intron	unprocessed_pseudogene	chr17	46372867	46406662
chr17	46403289	46403351	NSFP1_intron_1	intron	unprocessed_pseudogene	chr17	46372867	46406662
chr17	46403524	46403562	NSFP1_intron_1	intron	unprocessed_pseudogene	chr17	46372867	46406662
chr17	46404369	46404400	NSFP1_intron_1	intron	unprocessed_pseudogene	chr17	46372867	46406662
chr17	46404706	46404747	NSFP1_intron_1	intron	unprocessed_pseudogene	chr17	46372867	46406662
chr17	46406053	46406116	NSFP1_intron_1	intron	unprocessed_pseudogene	chr17	46372867	46406662
chr17	46406146	46406186	NSFP1_intron_1	intron	unprocessed_pseudogene	chr17	46372867	46406662
chr17	46406425	46406448	NSFP1_intron_1	intron	unprocessed_pseudogene	chr17	46372867	46406662
chr17	46399384	46399516	NSFP1_intron_1	intron	unprocessed_pseudogene	chr17	46372867	46406662
chr17	46406801	46406832	NSFP1_intron_2	intron	unprocessed_pseudogene	chr17	46406750	46409032
chr17	46407182	46407229	NSFP1_intron_2	intron	unprocessed_pseudogene	chr17	46406750	46409032
chr17	46407623	46407662	NSFP1_intron_2	intron	unprocessed_pseudogene	chr17	46406750	46409032
chr17	46408038	46408291	NSFP1_intron_2	intron	unprocessed_pseudogene	chr17	46406750	46409032
chr17	46408317	46408410	NSFP1_intron_2	intron	unprocessed_pseudogene	chr17	46406750	46409032
chr17	46408515	46408545	NSFP1_intron_2	intron	unprocessed_pseudogene	chr17	46406750	46409032
chr17	46408645	46408701	NSFP1_intron_2	intron	unprocessed_pseudogene	chr17	46406750	46409032
chr17	46408727	46408753	NSFP1_intron_2	intron	unprocessed_pseudogene	chr17	46406750	46409032
chr17	46409264	46409309	NSFP1_intron_3	intron	unprocessed_pseudogene	chr17	46409134	46412829
chr17	46662122	46662205	NSF_intron_10	intron	protein_coding	chr17	46643260	46674412
chr17	47469164	47469189	MRPL45P2_intron_3	intron	transcribed_unprocessed_pseudogene	chr17	47456794	47482990
chr17	47675365	47675389	KPNB1_intron_17	intron	protein_coding	chr17	47674783	47676407
chr17	48424221	48424246	SKAP1_intron_12	intron	protein_coding	chr17	48396786	48430073
chr17	48959927	48960225	GIP_intron_1	intron	protein_coding	chr17	48958717	48960884
chr17	49151089	49151407	B4GALNT2_intron_5	intron	protein_coding	chr17	49142173	49152798
chr17	50062039	50062062	ITGA3_intron_1	intron	protein_coding	chr17	50056646	50064075
chr17	50894139	50894162	TOB1-AS1_intron_3	intron	processed_transcript	chr17	50893859	50908834
chr17	57610450	57612552	MSI2_intron_12	intron	protein_coding	chr17	57596951	57615968
chr17	57797787	57797827	AC015845.2_intron_1	intron	lincRNA	chr17	57772197	57832640
chr17	58203938	58203961	EPX_intron_11	intron	protein_coding	chr17	58203319	58204220
chr17	59260065	59260088	GDPD1_intron_6	intron	protein_coding	chr17	59257841	59267039
chr17	59809484	59809513	VMP1_intron_9	intron	protein_coding	chr17	59808877	59811668
chr17	59909226	59909274	RPS6KB1_intron_3	intron	protein_coding	chr17	59907405	59910560
chr17	60754710	60754744	BCAS3_intron_8	intron	protein_coding	chr17	60747283	60808002
chr17	60770400	60770427	BCAS3_intron_8	intron	protein_coding	chr17	60747283	60808002
chr17	61059063	61059090	BCAS3_intron_25	intron	protein_coding	chr17	61040893	61074918
chr17	61089509	61089535	BCAS3_intron_28	intron	protein_coding	chr17	61084565	61354360
chr17	61697336	61697359	BRIP1_intron_3	intron	protein_coding	chr17	61693513	61715949
chr17	61901577	61901606	INTS2_intron_16	intron	protein_coding	chr17	61897740	61904458
chr17	63141379	63141402	TANC2_intron_3	intron	protein_coding	chr17	63099358	63151268
chr17	63551896	63551919	DCAF7_intron_1	intron	protein_coding	chr17	63550816	63578468
chr17	64638042	64638065	SMURF2_intron_18	intron	protein_coding	chr17	64606641	64661827
chr17	65018097	65018125	GNA13_intron_1	intron	protein_coding	chr17	65014830	65018251
chr17	65679129	65679160	CEP112_intron_3	intron	protein_coding	chr17	65641066	65689127
chr17	66034972	66035009	CEP112_intron_16	intron	protein_coding	chr17	66030024	66053734
chr17	66132168	66132193	CEP112_intron_23	intron	protein_coding	chr17	66129824	66132668
chr17	66856545	66856568	CACNG5_intron_1	intron	protein_coding	chr17	66835251	66877228
chr17	67524748	67525068	PITPNC1_intron_4	intron	protein_coding	chr17	67459793	67532800
chr17	67731248	67731513	NOL11_intron_8	intron	protein_coding	chr17	67726649	67734361
chr17	68433760	68433785	WIPI1_intron_6	intron	protein_coding	chr17	68433576	68434554
chr17	68922197	68922228	ABCA8_intron_28	intron	protein_coding	chr17	68921493	68922240
chr17	69091523	69091821	ABCA6_intron_14	intron	protein_coding	chr17	69091263	69096238
chr17	69856089	69856118	LINC01483_intron_8	intron	lincRNA	chr17	69846546	69878964
chr17	71856013	71856325	AC005144.1_intron_1	intron	lincRNA	chr17	71830241	71858619
chr17	72087376	72087454	SOX9-AS1_intron_13	intron	processed_transcript	chr17	72086546	72089046
chr17	72148813	72148839	SOX9-AS1_intron_23	intron	processed_transcript	chr17	72141781	72172711
chr17	72087376	72087454	LINC02097_intron_4	intron	lincRNA	chr17	72083962	72089085
chr17	72729431	72729464	SLC39A11_intron_4	intron	protein_coding	chr17	72712982	72736648
chr17	73047978	73048012	SLC39A11_intron_11	intron	protein_coding	chr17	73031715	73084806
chr17	73192836	73192930	COG1_intron_1	intron	protein_coding	chr17	73192832	73192932
chr17	74301911	74302046	DNAI2_intron_8	intron	protein_coding	chr17	74301169	74305217
chr17	75160963	75160986	JPT1_intron_6	intron	protein_coding	chr17	75154684	75168232
chr17	75212228	75212274	NUP85_intron_4	intron	protein_coding	chr17	75212063	75213074
chr17	75363863	75363887	GRB2_intron_4	intron	protein_coding	chr17	75332798	75393549
chr17	75463018	75463041	TMEM94_intron_4	intron	protein_coding	chr17	75459771	75471798
chr17	75546640	75546752	LLGL2_intron_9	intron	protein_coding	chr17	75546324	75556044
chr17	75803059	75803089	UNK_intron_1	intron	protein_coding	chr17	75784985	75809758
chr17	75956961	75956985	ACOX1_intron_10	intron	protein_coding	chr17	75955948	75957457
chr17	76437449	76437472	UBE2O_intron_17	intron	protein_coding	chr17	76405573	76452723
chr17	76460130	76460155	AANAT_intron_2	intron	protein_coding	chr17	76459367	76462314
chr17	76693454	76693483	MXRA7_intron_5	intron	protein_coding	chr17	76690220	76709496
chr17	76753013	76753036	MFSD11_intron_8	intron	protein_coding	chr17	76744467	76754045
chr17	77215861	77216307	SEC14L1_UTR_15	three_prime_UTR	protein_coding	chr17	77214012	77217101
chr17	77263107	77263131	AC068594.1_intron_1	intron	lincRNA	chr17	77258390	77273782
chr17	78153897	78153927	C17orf99_intron_2	intron	protein_coding	chr17	78146912	78160953
chr17	78509047	78509228	DNAH17_intron_54	intron	protein_coding	chr17	78507806	78510382
chr17	78553297	78553320	DNAH17_intron_67	intron	protein_coding	chr17	78552806	78558106
chr17	79495549	79495600	RBFOX3_intron_17	intron	protein_coding	chr17	79482599	79508769
chr17	80561239	80561265	RPTOR_intron_1	intron	protein_coding	chr17	80545792	80625689
chr17	80918495	80918522	RPTOR_intron_21	intron	protein_coding	chr17	80908930	80922722
chr17	81209799	81209894	CEP131_intron_23	intron	protein_coding	chr17	81209023	81219878
chr17	81446526	81446555	BAHCC1_intron_10	intron	protein_coding	chr17	81445682	81446736
chr17	81542176	81542214	FAAP100_intron_2	intron	protein_coding	chr17	81541396	81544002
chr17	81610669	81610977	NPLOC4_intron_16	intron	protein_coding	chr17	81610259	81613316
chr17	81997471	81997495	ASPSCR1_intron_10	intron	protein_coding	chr17	81996847	82009035
chr17	82081911	82081944	FASN_intron_7	intron	protein_coding	chr17	82081844	82082007
chr18	630672	630695	CLUL1_intron_9	intron	protein_coding	chr18	627530	633296
chr18	787080	787105	YES1_intron_12	intron	protein_coding	chr18	775267	812112
chr18	1515751	1515775	AC008109.1_intron_1	intron	lincRNA	chr18	1509224	1566450
chr18	2472724	2472838	AP005230.1_intron_14	intron	lincRNA	chr18	2335156	2489157
chr18	2748483	2748508	SMCHD1_intron_30	intron	protein_coding	chr18	2747648	2750041
chr18	3085229	3085260	MYOM1_intron_8	intron	protein_coding	chr18	3085133	3086036
chr18	3445735	3445764	TGIF1_intron_3	intron	protein_coding	chr18	3418216	3447607
chr18	3772367	3772390	DLGAP1_intron_10	intron	protein_coding	chr18	3742513	3814057
chr18	3997031	3997471	DLGAP1_intron_15	intron	protein_coding	chr18	3880141	4005114
chr18	7073839	7073890	LAMA1_intron_60	intron	protein_coding	chr18	7050937	7079973
chr18	7074967	7074991	LAMA1_intron_60	intron	protein_coding	chr18	7050937	7079973
chr18	8639147	8639178	RAB12_UTR_2	three_prime_UTR	protein_coding	chr18	8638262	8639381
chr18	9943841	9943868	VAPA_intron_4	intron	protein_coding	chr18	9937067	9944922
chr18	11862860	11862885	GNAL_intron_9	intron	protein_coding	chr18	11862450	11864531
chr18	12331818	12331846	TUBB6_intron_6	intron	protein_coding	chr18	12329827	12337111
chr18	12331818	12331846	AFG3L2_intron_1	intron	protein_coding	chr18	12329784	12337339
chr18	12851186	12851512	PTPN2_intron_12	intron	protein_coding	chr18	12843982	12859162
chr18	12958064	12958091	SEH1L_intron_4	intron	protein_coding	chr18	12955611	12963158
chr18	13097627	13097651	CEP192_intron_36	intron	protein_coding	chr18	13096308	13099474
chr18	13728307	13728344	RNMT_intron_2	intron	protein_coding	chr18	13726866	13730436
chr18	14822950	14823305	ANKRD30B_intron_26	intron	protein_coding	chr18	14822678	14828276
chr18	21073063	21073086	ROCK1_intron_32	intron	protein_coding	chr18	21070614	21110816
chr18	21757465	21757492	MIB1_intron_1	intron	protein_coding	chr18	21741813	21765770
chr18	22819292	22819319	RBBP8_intron_1	intron	protein_coding	chr18	22798488	22911598
chr18	24131020	24131044	TTC39C_intron_17	intron	protein_coding	chr18	24130418	24131880
chr18	25179123	25179147	ZNF521_intron_4	intron	protein_coding	chr18	25136740	25195158
chr18	26027671	26027694	SS18_intron_1	intron	protein_coding	chr18	26018381	26032397
chr18	26248208	26248535	TAF4B_intron_1	intron	protein_coding	chr18	26227277	26265168
chr18	33011767	33011798	CCDC178_intron_4	intron	protein_coding	chr18	32983353	33092759
chr18	33328083	33328108	CCDC178_intron_16	intron	protein_coding	chr18	33323634	33333172
chr18	33377325	33377357	CCDC178_intron_21	intron	protein_coding	chr18	33370190	33389538
chr18	34166748	34167078	NOL4_intron_12	intron	protein_coding	chr18	34130021	34222018
chr18	36193320	36193343	MOCOS_intron_1	intron	protein_coding	chr18	36187682	36195255
chr18	36568331	36568357	FHOD3_intron_6	intron	protein_coding	chr18	36544688	36576449
chr18	39481677	39481998	AC016205.1_intron_4	intron	lincRNA	chr18	39340639	39535456
chr18	44703353	44703381	SETBP1_intron_4	intron	protein_coding	chr18	44701833	44869228
chr18	44989879	44989908	SETBP1_intron_7	intron	protein_coding	chr18	44953341	45038483
chr18	45475619	45475650	SLC14A2_intron_1	intron	protein_coding	chr18	45213192	45483231
chr18	45681045	45681363	SLC14A2_intron_21	intron	protein_coding	chr18	45679025	45682317
chr18	46758465	46758791	AC090241.2_intron_2	intron	processed_transcript	chr18	46757077	46759722
chr18	47071953	47071979	KATNAL2_intron_13	intron	protein_coding	chr18	47069601	47075275
chr18	48632980	48633054	CTIF_intron_6	intron	protein_coding	chr18	48625237	48636612
chr18	49313462	49313487	DYM_intron_11	intron	protein_coding	chr18	49286617	49321123
chr18	49577738	49577977	LIPG_intron_6	intron	protein_coding	chr18	49575591	49581413
chr18	50030876	50030906	MYO5B_intron_36	intron	protein_coding	chr18	50001412	50036848
chr18	50122632	50122662	MYO5B_intron_39	intron	protein_coding	chr18	50055379	50194765
chr18	50145502	50145525	MYO5B_intron_39	intron	protein_coding	chr18	50055379	50194765
chr18	50951866	50951892	ME2_UTR_6	three_prime_UTR	protein_coding	chr18	50947016	50954257
chr18	51384787	51384817	LINC01630_intron_2	intron	lincRNA	chr18	51372805	51387170
chr18	51481268	51481294	LINC01630_intron_5	intron	lincRNA	chr18	51468379	51515652
chr18	51530933	51530973	LINC01630_intron_8	intron	lincRNA	chr18	51530396	51532110
chr18	52610164	52610198	DCC_intron_1	intron	protein_coding	chr18	52340879	52752030
chr18	52802643	52802675	DCC_intron_3	intron	protein_coding	chr18	52759093	52816632
chr18	52950932	52950960	DCC_intron_8	intron	protein_coding	chr18	52934891	52965029
chr18	53399619	53399930	DCC_intron_22	intron	protein_coding	chr18	53397447	53402784
chr18	57661621	57661650	ATP8B1_intron_7	intron	protein_coding	chr18	57661463	57662481
chr18	57717547	57717576	ATP8B1_intron_26	intron	protein_coding	chr18	57706588	57731625
chr18	57730814	57730840	ATP8B1_intron_26	intron	protein_coding	chr18	57706588	57731625
chr18	58063949	58063974	NEDD4L_intron_4	intron	protein_coding	chr18	58047511	58149331
chr18	58134358	58134671	NEDD4L_intron_4	intron	protein_coding	chr18	58047511	58149331
chr18	58316954	58316979	NEDD4L_intron_14	intron	protein_coding	chr18	58316033	58322423
chr18	59291813	59291837	CPLX4_intron_1	intron	protein_coding	chr18	59276735	59295400
chr18	59347325	59347350	LMAN1_intron_6	intron	protein_coding	chr18	59346052	59347511
chr18	59590953	59591282	CCBE1_intron_9	intron	protein_coding	chr18	59480241	59666074
chr18	59612820	59612848	CCBE1_intron_9	intron	protein_coding	chr18	59480241	59666074
chr18	59658332	59658362	CCBE1_intron_9	intron	protein_coding	chr18	59480241	59666074
chr18	60829422	60829448	AC113137.1_intron_7	intron	lincRNA	chr18	60827795	60902687
chr18	61500106	61500137	CDH20_intron_4	intron	protein_coding	chr18	61499481	61500381
chr18	61616642	61616865	AC105094.2_intron_2	intron	lincRNA	chr18	61612155	61628034
chr18	63337092	63337120	KDSR_intron_2	intron	protein_coding	chr18	63335359	63338798
chr18	64351840	64351866	LINC01924_intron_5	intron	lincRNA	chr18	64294116	64407119
chr18	65766885	65766909	CDH7_intron_3	intron	protein_coding	chr18	65763053	65809702
chr18	65866011	65866346	CDH7_intron_12	intron	protein_coding	chr18	65864126	65880399
chr18	67666976	67667001	AC114689.3_intron_1	intron	lincRNA	chr18	67516750	67834417
chr18	67773439	67773580	AC114689.3_intron_1	intron	lincRNA	chr18	67516750	67834417
chr18	67855568	67855591	AC114689.3_intron_3	intron	lincRNA	chr18	67836259	67874085
chr18	69712294	69712327	DOK6_intron_5	intron	protein_coding	chr18	69698594	69738963
chr18	70086694	70086721	RTTN_intron_19	intron	protein_coding	chr18	70086685	70087987
chr18	74341270	74341293	C18orf63_intron_8	intron	protein_coding	chr18	74338825	74342030
chr18	75426634	75426658	SMIM21_intron_3	intron	protein_coding	chr18	75418917	75427433
chr18	76393880	76393907	ZNF516_intron_4	intron	protein_coding	chr18	76380304	76441243
chr18	76423593	76423634	ZNF516_intron_4	intron	protein_coding	chr18	76380304	76441243
chr18	76555906	76555939	LINC00908_intron_3	intron	lincRNA	chr18	76543758	76557973
chr18	77028732	77028767	MBP_intron_6	intron	protein_coding	chr18	77017779	77066296
chr18	77252914	77252950	GALR1_intron_1	intron	protein_coding	chr18	77251215	77256156
chr18	77555041	77556203	AC124254.1_intron_2	intron	lincRNA	chr18	77522923	77560697
chr18	77624277	77624304	AC123786.1_intron_1	intron	lincRNA	chr18	77623094	77624395
chr18	79246130	79246221	ATP9B_intron_13	intron	protein_coding	chr18	79214039	79253379
chr18	79739844	79740152	CTDP1_intron_14	intron	protein_coding	chr18	79736522	79753650
chr18	79885984	79886579	KCNG2_intron_1	intron	protein_coding	chr18	79864292	79899038
chr18	79886607	79886727	KCNG2_intron_1	intron	protein_coding	chr18	79864292	79899038
chr19	546837	546866	GZMM_intron_1	intron	protein_coding	chr19	544127	547278
chr19	654642	654669	RNF126_intron_8	intron	protein_coding	chr19	652885	663045
chr19	972791	972814	ARID3A_UTR_3	three_prime_UTR	protein_coding	chr19	972065	975934
chr19	1194866	1194892	STK11_intron_3	intron	protein_coding	chr19	1189660	1205803
chr19	1196135	1196743	STK11_intron_3	intron	protein_coding	chr19	1189660	1205803
chr19	1195890	1196114	STK11_intron_3	intron	protein_coding	chr19	1189660	1205803
chr19	1528498	1528644	PLK5_intron_8	intron	protein_coding	chr19	1528429	1528896
chr19	1787728	1787752	ATP8B3_intron_5	intron	protein_coding	chr19	1787187	1788895
chr19	1967791	1967939	CSNK1G2_intron_4	intron	protein_coding	chr19	1959304	1968789
chr19	2128704	2128727	AP3D1_intron_24	intron	protein_coding	chr19	2127202	2129088
chr19	2128750	2128983	AP3D1_intron_24	intron	protein_coding	chr19	2127202	2129088
chr19	2909530	2910469	ZNF57_intron_2	intron	protein_coding	chr19	2907160	2912134
chr19	2986076	2986100	TLE6_intron_5	intron	protein_coding	chr19	2982190	2986827
chr19	3335205	3335228	NFIC_intron_1	intron	protein_coding	chr19	3314857	3359561
chr19	3425918	3425941	NFIC_intron_5	intron	protein_coding	chr19	3425178	3433516
chr19	3439341	3439365	NFIC_intron_8	intron	protein_coding	chr19	3435208	3449012
chr19	3711055	3711343	TJP3_intron_1	intron	protein_coding	chr19	3708562	3721735
chr19	3839536	3839570	ZFR2_intron_18	intron	protein_coding	chr19	3834984	3851811
chr19	3860197	3860224	ZFR2_intron_21	intron	protein_coding	chr19	3857022	3868963
chr19	3960783	3960812	DAPK3_intron_1	intron	protein_coding	chr19	3960105	3961007
chr19	5272599	5272627	PTPRS_intron_34	intron	protein_coding	chr19	5265197	5273059
chr19	5741042	5741076	CATSPERD_intron_7	intron	protein_coding	chr19	5739440	5744425
chr19	5751197	5751232	CATSPERD_intron_11	intron	protein_coding	chr19	5749184	5751645
chr19	5751531	5751556	CATSPERD_intron_11	intron	protein_coding	chr19	5749184	5751645
chr19	6461233	6461264	SLC25A23_intron_15	intron	protein_coding	chr19	6460852	6465079
chr19	6700443	6700548	C3_intron_21	intron	protein_coding	chr19	6697795	6702125
chr19	6844063	6844091	VAV1_intron_24	intron	protein_coding	chr19	6843167	6847996
chr19	6987448	6987781	ADGRE4P_intron_14	intron	transcribed_unprocessed_pseudogene	chr19	6986412	6988785
chr19	7124551	7124592	INSR_intron_5	intron	protein_coding	chr19	7122990	7125281
chr19	7790184	7790214	CLEC4GP1_intron_8	intron	unprocessed_pseudogene	chr19	7789876	7790493
chr19	8449537	8449833	HNRNPM_intron_1	intron	protein_coding	chr19	8445112	8455403
chr19	9565353	9565377	ZNF121_UTR_1	three_prime_UTR	protein_coding	chr19	9560353	9565939
chr19	9659929	9659967	ZNF562_intron_4	intron	protein_coding	chr19	9659468	9660718
chr19	9964854	9964889	COL5A3_intron_3	intron	protein_coding	chr19	9962888	9966312
chr19	10164913	10164947	DNMT1_intron_30	intron	protein_coding	chr19	10163361	10166596
chr19	10281703	10281734	ICAM1_intron_2	intron	protein_coding	chr19	10275029	10283479
chr19	10548003	10548035	ATG4D_intron_4	intron	protein_coding	chr19	10547254	10548902
chr19	10706669	10706693	QTRT1_intron_3	intron	protein_coding	chr19	10702255	10707300
chr19	11405498	11405528	RGL3_intron_12	intron	protein_coding	chr19	11405427	11406417
chr19	11995744	11995776	ZNF433-AS1_intron_2	intron	processed_transcript	chr19	11990382	12001772
chr19	11998314	11998337	ZNF433-AS1_intron_2	intron	processed_transcript	chr19	11990382	12001772
chr19	12493878	12493902	AC008758.1_intron_3	intron	protein_coding	chr19	12466851	12551328
chr19	12614892	12614918	ZNF791_intron_1	intron	protein_coding	chr19	12611083	12623698
chr19	13346642	13346683	CACNA1A_intron_43	intron	protein_coding	chr19	13335910	13359604
chr19	13497500	13497537	CACNA1A_intron_48	intron	protein_coding	chr19	13455213	13505929
chr19	13506608	13506632	CACNA1A_intron_49	intron	protein_coding	chr19	13506504	13518795
chr19	13614050	13614076	CACNA1A_intron_51	intron	protein_coding	chr19	13600057	13623876
chr19	13800244	13800271	ZSWIM4_intron_2	intron	protein_coding	chr19	13799922	13804790
chr19	14479333	14479356	GIPC1_intron_2	intron	protein_coding	chr19	14478766	14479410
chr19	14535516	14535563	TECR_intron_1	intron	protein_coding	chr19	14529712	14562354
chr19	14543417	14543445	TECR_intron_1	intron	protein_coding	chr19	14529712	14562354
chr19	15173742	15173768	NOTCH3_intron_8	intron	protein_coding	chr19	15170826	15174066
chr19	15278105	15278128	BRD4_intron_23	intron	protein_coding	chr19	15275840	15280262
chr19	15473470	15473496	PGLYRP2_intron_2	intron	protein_coding	chr19	15472101	15475536
chr19	16239239	16239265	AP1M1_UTR_6	three_prime_UTR	protein_coding	chr19	16234435	16245907
chr19	16674389	16674412	TMEM38A_intron_1	intron	protein_coding	chr19	16661342	16679982
chr19	17055124	17055153	HAUS8_intron_2	intron	protein_coding	chr19	17052967	17055859
chr19	17090118	17090149	MYO9B_intron_1	intron	protein_coding	chr19	17075875	17101654
chr19	17637883	17637937	UNC13A_intron_20	intron	protein_coding	chr19	17636158	17639081
chr19	17827717	17827746	JAK3_intron_1	intron	protein_coding	chr19	17826911	17829786
chr19	18063078	18063101	IL12RB1_intron_4	intron	protein_coding	chr19	18062278	18063874
chr19	18491249	18491278	ELL_intron_12	intron	protein_coding	chr19	18475934	18521919
chr19	18706182	18706212	CRTC1_intron_1	intron	protein_coding	chr19	18683829	18735607
chr19	20624445	20624494	ZNF626_1	CDS	protein_coding	chr19	20624289	20625648
chr19	20678205	20678228	AC010329.5_intron_1	intron	unprocessed_pseudogene	chr19	20675044	20678623
chr19	20797189	20797212	ZNF66_intron_3	intron	protein_coding	chr19	20794598	20798999
chr19	21738248	21738278	ZNF100_intron_1	intron	protein_coding	chr19	21727990	21743076
chr19	21780053	21780080	AC092364.1_intron_1	intron	lincRNA	chr19	21769128	21788878
chr19	23100630	23100662	ZNF730_intron_1	intron	protein_coding	chr19	23075388	23116973
chr19	23135221	23135249	ZNF730_intron_3	intron	protein_coding	chr19	23134207	23135946
chr19	23803591	23803913	AC139769.1_intron_3	intron	transcribed_unprocessed_pseudogene	chr19	23790775	23807824
chr19	28325409	28325435	AC005580.1_intron_3	intron	lincRNA	chr19	28320259	28332795
chr19	29901696	29901869	AC008798.1_1	exon	unprocessed_pseudogene	chr19	29901696	29901869
chr19	29985130	29985167	URI1_intron_6	intron	protein_coding	chr19	29980365	29985221
chr19	30463012	30463043	ZNF536_intron_5	intron	protein_coding	chr19	30445733	30534845
chr19	32703648	32703672	NUDT19_intron_1	intron	protein_coding	chr19	32692675	32709183
chr19	34290880	34290910	KIAA0355_intron_1	intron	protein_coding	chr19	34254615	34299677
chr19	34401027	34401051	GPI_UTR_6	three_prime_UTR	protein_coding	chr19	34400036	34402413
chr19	34458558	34458581	UBA2_intron_13	intron	protein_coding	chr19	34454557	34458712
chr19	34684177	34684208	ZNF302_UTR_3	three_prime_UTR	protein_coding	chr19	34684173	34686397
chr19	36555291	36555595	ZNF529_intron_4	intron	protein_coding	chr19	36554797	36556102
chr19	36770703	36770728	ZNF850_intron_5	intron	protein_coding	chr19	36762676	36772723
chr19	36927886	36927920	ZNF568_intron_4	intron	protein_coding	chr19	36925259	36931551
chr19	36933898	36933926	ZNF568_intron_5	intron	protein_coding	chr19	36931646	36936653
chr19	36969832	36970365	ZNF568_intron_8	intron	protein_coding	chr19	36952744	36973211
chr19	37621133	37621160	ZFP30_intron_1	intron	protein_coding	chr19	37613866	37631007
chr19	37747184	37747341	ZNF573_intron_1	intron	protein_coding	chr19	37740195	37758474
chr19	38250095	38250120	SPINT2_intron_1	intron	protein_coding	chr19	38244135	38264456
chr19	38259639	38259663	SPINT2_intron_1	intron	protein_coding	chr19	38244135	38264456
chr19	38551027	38551050	RYR1_intron_91	intron	protein_coding	chr19	38548421	38561111
chr19	39019434	39019459	FBXO27_intron_2	intron	protein_coding	chr19	39014548	39024023
chr19	39147062	39147094	PAK4_intron_1	intron	protein_coding	chr19	39125920	39156700
chr19	40195471	40195499	MAP3K10_intron_1	intron	protein_coding	chr19	40192714	40198373
chr19	40276345	40276374	AKT2_intron_17	intron	protein_coding	chr19	40270770	40279105
chr19	40346511	40346536	C19orf47_intron_9	intron	protein_coding	chr19	40343806	40348322
chr19	40399874	40399904	PRX_intron_1	intron	protein_coding	chr19	40398817	40403704
chr19	40459327	40459350	BLVRB_intron_3	intron	protein_coding	chr19	40458546	40465608
chr19	41419746	41419772	AC011462.1_intron_6	intron	protein_coding	chr19	41419297	41422162
chr19	41361794	41361954	B9D2_intron_2	intron	protein_coding	chr19	41358023	41363430
chr19	41843046	41843070	LYPD4_intron_5	intron	protein_coding	chr19	41839584	41843576
chr19	42058825	42058849	GRIK5_intron_15	intron	protein_coding	chr19	42056979	42059347
chr19	42663286	42663676	CEACAMP5_intron_4	intron	unprocessed_pseudogene	chr19	42662415	42668983
chr19	42822405	42822429	PSG8_intron_6	intron	protein_coding	chr19	42765680	42855554
chr19	42822405	42822429	PSG8-AS1_intron_1	intron	lincRNA	chr19	42821914	42822811
chr19	43951849	43951883	ZNF221_intron_1	intron	protein_coding	chr19	43951411	43960185
chr19	44247028	44247052	ZNF235_intron_1	intron	protein_coding	chr19	44236730	44274750
chr19	44546245	44546890	CEACAM22P_intron_5	intron	transcribed_unprocessed_pseudogene	chr19	44543933	44547177
chr19	44784950	44784975	CBLC_intron_5	intron	protein_coding	chr19	44784402	44790002
chr19	44899791	44899814	TOMM40_intron_6	intron	protein_coding	chr19	44894068	44900728
chr19	44929231	44929254	APOC1P1_intron_2	intron	transcribed_unprocessed_pseudogene	chr19	44927931	44930998
chr19	45530927	45530951	OPA3_intron_1	intron	protein_coding	chr19	45529457	45546279
chr19	45594729	45594856	OPA3_intron_3	intron	protein_coding	chr19	45584843	45602093
chr19	46389363	46389418	PPP5C_intron_11	intron	protein_coding	chr19	46388732	46390049
chr19	47033984	47034011	NPAS1_intron_5	intron	protein_coding	chr19	47032733	47035327
chr19	47335780	47335803	C5AR2_intron_1	intron	protein_coding	chr19	47332350	47337112
chr19	48587890	48587913	SULT2B1_intron_3	intron	protein_coding	chr19	48587438	48591607
chr19	49322817	49322850	SLC6A16_intron_11	intron	protein_coding	chr19	49311412	49325046
chr19	49537969	49537992	RCN3_intron_5	intron	protein_coding	chr19	49537206	49539117
chr19	50019674	50019703	VRK3_intron_15	intron	protein_coding	chr19	50016164	50020460
chr19	50520214	50520248	LRRC4B_intron_1	intron	protein_coding	chr19	50519416	50548540
chr19	50623613	50623641	SYT3_intron_2	intron	protein_coding	chr19	50622756	50625160
chr19	50625785	50625817	SYT3_intron_4	intron	protein_coding	chr19	50625565	50625895
chr19	51050244	51050267	AC011473.1_intron_1	intron	lincRNA	chr19	51043935	51051762
chr19	52445716	52445822	ZNF534_intron_5	intron	protein_coding	chr19	52439447	52451185
chr19	52450674	52450697	ZNF534_intron_5	intron	protein_coding	chr19	52439447	52451185
chr19	52606335	52606362	ZNF83_intron_1	intron	protein_coding	chr19	52594305	52612365
chr19	52920504	52920532	AC010487.3_intron_7	intron	protein_coding	chr19	52895436	52962725
chr19	53012405	53012428	AC010328.1_2	exon	lincRNA	chr19	53009346	53013180
chr19	53185924	53188698	ZNF665_intron_3	intron	protein_coding	chr19	53182944	53193310
chr19	53880330	53880407	PRKCG_intron_1	intron	protein_coding	chr19	53879381	53881782
chr19	53920720	53920913	CACNG7_intron_4	intron	protein_coding	chr19	53915506	53941468
chr19	53920939	53920964	CACNG7_intron_4	intron	protein_coding	chr19	53915506	53941468
chr19	55000270	55000298	NLRP2_intron_16	intron	protein_coding	chr19	54997488	55000758
chr19	55093419	55094196	PPP1R12C_intron_9	intron	protein_coding	chr19	55093234	55094343
chr19	55361638	55361791	FAM71E2_intron_8	intron	protein_coding	chr19	55361435	55362243
chr19	55506373	55506400	SSC5D_intron_13	intron	protein_coding	chr19	55504325	55513009
chr19	55508735	55508864	SSC5D_intron_13	intron	protein_coding	chr19	55504325	55513009
chr19	55530469	55530777	SBK2_intron_1	intron	protein_coding	chr19	55530324	55531141
chr19	56043542	56043570	NLRP5_intron_11	intron	protein_coding	chr19	56041093	56050416
chr19	56098639	56098713	ZNF787_intron_1	intron	protein_coding	chr19	56089093	56101648
chr19	56136081	56136105	ZNF444_intron_1	intron	protein_coding	chr19	56132779	56140949
chr19	56600188	56600495	ZNF71_intron_1	intron	protein_coding	chr19	56595429	56601505
chr19	56836969	56836992	ZIM2_intron_11	intron	protein_coding	chr19	56836105	56840580
chr19	57973145	57973175	C19orf18_intron_4	intron	protein_coding	chr19	57972505	57974097
chr19	58106421	58106759	ZSCAN18_intron_9	intron	protein_coding	chr19	58098364	58107614
chr19	58523838	58523927	ZBTB45_intron_4	intron	protein_coding	chr19	58520223	58538699
chr2	293969	294006	AC079779.2_intron_3	intron	processed_transcript	chr2	290752	301360
chr2	294061	294151	AC079779.2_intron_3	intron	processed_transcript	chr2	290752	301360
chr2	296380	296424	AC079779.2_intron_3	intron	processed_transcript	chr2	290752	301360
chr2	835641	835667	LINC01115_intron_2	intron	lincRNA	chr2	806250	853977
chr2	1005822	1005846	SNTG2_intron_1	intron	protein_coding	chr2	951069	1083516
chr2	1106843	1107401	SNTG2_intron_4	intron	protein_coding	chr2	1098411	1137620
chr2	1149683	1149706	SNTG2_intron_6	intron	protein_coding	chr2	1137810	1165546
chr2	1456883	1457070	TPO_intron_8	intron	protein_coding	chr2	1456283	1477084
chr2	1531250	1531305	TPO_intron_16	intron	protein_coding	chr2	1516983	1540592
chr2	1532084	1532680	TPO_intron_16	intron	protein_coding	chr2	1516983	1540592
chr2	1622138	1622289	AC144450.1_intron_1	intron	lincRNA	chr2	1621980	1625247
chr2	2236781	2236821	MYT1L_intron_25	intron	protein_coding	chr2	2172989	2284402
chr2	3242301	3242362	EIPR1_intron_6	intron	protein_coding	chr2	3214249	3257297
chr2	3304486	3304613	EIPR1_intron_8	intron	protein_coding	chr2	3274420	3318855
chr2	3383871	3383900	TRAPPC12_intron_1	intron	protein_coding	chr2	3379877	3387618
chr2	3837622	3837739	DCDC2C_intron_10	intron	protein_coding	chr2	3785101	3847152
chr2	8360769	8360796	LINC00299_intron_14	intron	lincRNA	chr2	8328420	8362176
chr2	9479795	9479818	IAH1_intron_5	intron	protein_coding	chr2	9478371	9481284
chr2	9512024	9512047	ADAM17_intron_9	intron	protein_coding	chr2	9510132	9517899
chr2	9602839	9602874	YWHAQ_intron_4	intron	protein_coding	chr2	9591516	9630157
chr2	9908028	9908051	TAF1B_intron_10	intron	protein_coding	chr2	9905007	9910734
chr2	10044130	10044161	KLF11_intron_3	intron	protein_coding	chr2	10043888	10044173
chr2	10349702	10349728	HPCAL1_intron_3	intron	protein_coding	chr2	10330211	10368676
chr2	10800580	10800604	PDIA6_intron_11	intron	protein_coding	chr2	10797758	10802497
chr2	11497976	11498000	GREB1_intron_1	intron	protein_coding	chr2	11482382	11534114
chr2	11501895	11501919	GREB1_intron_1	intron	protein_coding	chr2	11482382	11534114
chr2	11538633	11538661	GREB1_intron_2	intron	protein_coding	chr2	11534255	11539841
chr2	13931306	13931331	LINC00276_intron_3	intron	lincRNA	chr2	13841615	14228872
chr2	15742797	15742826	LINC01804_intron_7	intron	lincRNA	chr2	15718962	15743487
chr2	20264348	20264371	PUM2_intron_8	intron	protein_coding	chr2	20263461	20278581
chr2	20598539	20598565	HS1BP3_intron_2	intron	protein_coding	chr2	20598266	20617820
chr2	20631516	20631540	HS1BP3_intron_5	intron	protein_coding	chr2	20624893	20634714
chr2	21998987	21999011	LINC01830_intron_3	intron	lincRNA	chr2	21971837	22210863
chr2	23052349	23052375	AC018467.1_intron_8	intron	lincRNA	chr2	23030661	23077818
chr2	23537426	23537456	KLHL29_intron_2	intron	protein_coding	chr2	23475668	23562150
chr2	23846061	23846794	ATAD2B_intron_16	intron	protein_coding	chr2	23834079	23857413
chr2	24320525	24320552	ITSN2_intron_40	intron	protein_coding	chr2	24315225	24321812
chr2	24552343	24552369	NCOA1_intron_1	intron	protein_coding	chr2	24492189	24554387
chr2	24576149	24576178	NCOA1_intron_3	intron	protein_coding	chr2	24564431	24584474
chr2	24621411	24621451	NCOA1_intron_4	intron	protein_coding	chr2	24584561	24643964
chr2	24639896	24639935	NCOA1_intron_4	intron	protein_coding	chr2	24584561	24643964
chr2	25128966	25128993	EFR3B_intron_8	intron	protein_coding	chr2	25128333	25129973
chr2	25228200	25228235	DNMT3A_UTR_1	three_prime_UTR	protein_coding	chr2	25227855	25234278
chr2	25503053	25503082	DTNB_intron_12	intron	protein_coding	chr2	25482874	25531471
chr2	26140452	26140475	AC011742.2_intron_1	intron	processed_pseudogene	chr2	26140438	26141086
chr2	26370932	26370982	SELENOI_intron_5	intron	protein_coding	chr2	26367221	26373365
chr2	27346330	27346357	GTF3C2_intron_20	intron	protein_coding	chr2	27343633	27350312
chr2	27439995	27440018	NRBP1_intron_15	intron	protein_coding	chr2	27439899	27440401
chr2	28458782	28458906	PLB1_intron_1	intron	protein_coding	chr2	28457198	28496069
chr2	28819831	28819867	SPDYA_intron_4	intron	protein_coding	chr2	28819107	28822323
chr2	29332285	29332312	ALK_intron_25	intron	protein_coding	chr2	29328482	29383730
chr2	29776361	29776433	ALK_intron_29	intron	protein_coding	chr2	29717701	29919991
chr2	29830712	29830735	ALK_intron_29	intron	protein_coding	chr2	29717701	29919991
chr2	30521491	30521515	LCLAT1_intron_4	intron	protein_coding	chr2	30489241	30525585
chr2	32480621	32480645	BIRC6_intron_37	intron	protein_coding	chr2	32479618	32481318
chr2	32553197	32553222	BIRC6_intron_65	intron	protein_coding	chr2	32549482	32575154
chr2	32866675	32867130	LINC00486_intron_2	intron	lincRNA	chr2	32841234	32882697
chr2	32868130	32870556	LINC00486_intron_2	intron	lincRNA	chr2	32841234	32882697
chr2	32916183	32916625	LINC00486_intron_7	intron	lincRNA	chr2	32902124	32925351
chr2	32917626	32918403	LINC00486_intron_7	intron	lincRNA	chr2	32902124	32925351
chr2	33382074	33382100	LTBP1_intron_32	intron	protein_coding	chr2	33365504	33389182
chr2	33819791	33819814	LINC01317_intron_1	intron	lincRNA	chr2	33706954	33855686
chr2	34479299	34479332	AC068599.1_intron_2	intron	lincRNA	chr2	34384570	34635247
chr2	34603931	34604054	AC068599.1_intron_2	intron	lincRNA	chr2	34384570	34635247
chr2	35124173	35124198	AC012593.1_intron_6	intron	lincRNA	chr2	35037288	35159082
chr2	36505549	36505589	CRIM1_intron_9	intron	protein_coding	chr2	36499348	36509981
chr2	36728529	36728837	VIT_intron_2	intron	protein_coding	chr2	36716423	36729424
chr2	36948081	36948109	STRN_intron_17	intron	protein_coding	chr2	36925209	36966228
chr2	37082052	37082075	HEATR5B_intron_35	intron	protein_coding	chr2	37079332	37083287
chr2	37145742	37145768	EIF2AK2_intron_13	intron	protein_coding	chr2	37141702	37146851
chr2	37202644	37202678	CEBPZOS_UTR_7	three_prime_UTR	protein_coding	chr2	37201862	37204741
chr2	37202644	37202678	CEBPZ_intron_1	intron	protein_coding	chr2	37201904	37202782
chr2	38370448	38370471	ATL2_intron_14	intron	protein_coding	chr2	38354178	38376114
chr2	38844348	38844677	DHX57_intron_14	intron	protein_coding	chr2	38843211	38847017
chr2	43431642	43431670	THADA_intron_12	intron	protein_coding	chr2	43430303	43485232
chr2	43839403	43839434	ABCG8_intron_2	intron	protein_coding	chr2	43839117	43844505
chr2	44409100	44409166	CAMKMT_intron_4	intron	protein_coding	chr2	44392074	44456566
chr2	45421506	45421533	SRBD1_intron_5	intron	protein_coding	chr2	45419895	45476991
chr2	46085736	46085764	PRKCE_intron_13	intron	protein_coding	chr2	46010965	46086206
chr2	46578569	46578594	RHOQ_intron_4	intron	protein_coding	chr2	46576657	46580926
chr2	46934787	46934810	MCFD2_intron_9	intron	protein_coding	chr2	46916113	46941570
chr2	46934787	46934810	TTC7A_intron_2	intron	protein_coding	chr2	46917278	46941172
chr2	47200492	47200518	AC106869.1_intron_2	intron	lincRNA	chr2	47199544	47213947
chr2	47288209	47288235	AC106869.1_intron_4	intron	lincRNA	chr2	47221324	47323419
chr2	47365514	47365542	EPCAM_intron_1	intron	protein_coding	chr2	47345224	47368926
chr2	47383607	47383640	EPCAM_intron_8	intron	protein_coding	chr2	47379970	47385164
chr2	47449018	47449041	MSH2_intron_8	intron	protein_coding	chr2	47445658	47463029
chr2	47788900	47788935	MSH6_intron_7	intron	protein_coding	chr2	47784239	47790925
chr2	47949915	47949941	AC092650.1_intron_4	intron	lincRNA	chr2	47948410	47950226
chr2	48044180	48044206	AC092650.1_intron_12	intron	lincRNA	chr2	48022404	48109534
chr2	48507749	48507772	PPP1R21_intron_20	intron	protein_coding	chr2	48507386	48510013
chr2	48555916	48555956	STON1-GTF2A1L_intron_1	intron	protein_coding	chr2	48529989	48569018
chr2	49231532	49231557	AC009975.1_intron_2	intron	lincRNA	chr2	48946406	49408200
chr2	49385756	49386066	AC009975.1_intron_2	intron	lincRNA	chr2	48946406	49408200
chr2	49394878	49394908	AC009975.1_intron_2	intron	lincRNA	chr2	48946406	49408200
chr2	49231532	49231557	AC009975.2_intron_4	intron	lincRNA	chr2	49218629	49308142
chr2	49385756	49386066	AC009975.2_intron_7	intron	lincRNA	chr2	49339575	49426530
chr2	49394878	49394908	AC009975.2_intron_7	intron	lincRNA	chr2	49339575	49426530
chr2	50026859	50026882	NRXN1_intron_6	intron	protein_coding	chr2	49974204	50053269
chr2	50098838	50098867	NRXN1_intron_9	intron	protein_coding	chr2	50091495	50236787
chr2	50399794	50399839	NRXN1_intron_11	intron	protein_coding	chr2	50347797	50465440
chr2	51438746	51438771	AC007402.1_intron_4	intron	lincRNA	chr2	51378174	51527600
chr2	53644508	53644531	ASB3_intron_2	intron	protein_coding	chr2	53604916	53669979
chr2	54102638	54102664	ACYP2_intron_6	intron	protein_coding	chr2	54066048	54115401
chr2	54202706	54202733	ACYP2_intron_11	intron	protein_coding	chr2	54143315	54267294
chr2	54299591	54299615	ACYP2_intron_12	intron	protein_coding	chr2	54267366	54304686
chr2	54466567	54466599	SPTBN1_intron_2	intron	protein_coding	chr2	54457308	54526370
chr2	55253794	55253829	MTIF2_intron_9	intron	protein_coding	chr2	55252654	55254039
chr2	55375507	55375537	CCDC88A_intron_31	intron	protein_coding	chr2	55374884	55388776
chr2	55589924	55589954	PPP4R3B_intron_13	intron	protein_coding	chr2	55588957	55598414
chr2	55657856	55657891	PNPT1_intron_13	intron	protein_coding	chr2	55656372	55660155
chr2	58151731	58151754	VRK2_intron_18	intron	protein_coding	chr2	58146475	58154752
chr2	59397828	59397861	AC007100.1_intron_1	intron	lincRNA	chr2	59218725	59512007
chr2	59440022	59440054	AC007100.1_intron_1	intron	lincRNA	chr2	59218725	59512007
chr2	59491318	59491343	AC007100.1_intron_1	intron	lincRNA	chr2	59218725	59512007
chr2	59440022	59440054	AC007179.1_intron_1	intron	lincRNA	chr2	59435364	59440628
chr2	61298537	61298560	USP34_intron_51	intron	protein_coding	chr2	61296926	61300949
chr2	62002491	62002515	COMMD1_intron_2	intron	protein_coding	chr2	62000983	62135829
chr2	62014542	62014568	COMMD1_intron_2	intron	protein_coding	chr2	62000983	62135829
chr2	63043927	63043962	EHBP1_intron_25	intron	protein_coding	chr2	63038817	63045064
chr2	63602934	63602968	MDH1_intron_8	intron	protein_coding	chr2	63599293	63604694
chr2	64122342	64122368	PELI1_intron_6	intron	protein_coding	chr2	64108380	64144079
chr2	64200902	64200931	LINC00309_intron_3	intron	lincRNA	chr2	64192459	64201226
chr2	64545570	64545601	AFTPH_intron_1	intron	protein_coding	chr2	64524613	64551441
chr2	65369661	65369695	SPRED2_intron_7	intron	protein_coding	chr2	65366651	65377611
chr2	66584632	66584670	LINC01798_intron_1	intron	lincRNA	chr2	66574166	66665719
chr2	67583959	67583986	AC007422.2_intron_1	intron	lincRNA	chr2	67565645	67683950
chr2	72631461	72631491	EXOC6B_intron_17	intron	protein_coding	chr2	72575669	72718101
chr2	73568995	73569020	ALMS1_intron_15	intron	protein_coding	chr2	73559143	73572260
chr2	73834219	73834250	STAMBP_intron_2	intron	protein_coding	chr2	73831060	73844811
chr2	74158180	74158206	MOB1A_intron_1	intron	protein_coding	chr2	74156646	74159089
chr2	75154455	75154488	TACR1_intron_4	intron	protein_coding	chr2	75120769	75198544
chr2	77083783	77083812	LRRTM4_intron_1	intron	protein_coding	chr2	76748917	77516666
chr2	77457002	77457036	LRRTM4_intron_1	intron	protein_coding	chr2	76748917	77516666
chr2	80232337	80232373	CTNNA2_intron_17	intron	protein_coding	chr2	79909798	80305103
chr2	80596284	80596312	CTNNA2_intron_28	intron	protein_coding	chr2	80589486	80604072
chr2	84531326	84531609	DNAH6_intron_4	intron	protein_coding	chr2	84529167	84544231
chr2	85291998	85292318	TCF7L1_intron_8	intron	protein_coding	chr2	85283579	85302482
chr2	86998511	86998541	RGPD1_intron_25	intron	protein_coding	chr2	86997759	87012511
chr2	88732728	88732754	RPIA_intron_4	intron	protein_coding	chr2	88729338	88734550
chr2	89330110	89330429	IGKV2-40_1	exon	IG_V_gene	chr2	89330110	89330429
chr2	91590786	91590811	AC116050.2_intron_1	intron	unprocessed_pseudogene	chr2	91589893	91602857
chr2	94894808	94894848	AC097374.1_intron_5	intron	transcribed_unprocessed_pseudogene	chr2	94892779	94930017
chr2	96958697	96958726	FAM178B_intron_12	intron	protein_coding	chr2	96951485	96960286
chr2	97434746	97434769	AC092683.2_4	exon	lincRNA	chr2	97434661	97434847
chr2	97838426	97838450	TMEM131_intron_34	intron	protein_coding	chr2	97837158	97841813
chr2	97981028	97981054	TMEM131_intron_41	intron	protein_coding	chr2	97927488	97995474
chr2	99136514	99136837	TSGA10_intron_20	intron	protein_coding	chr2	99127177	99141342
chr2	99252045	99252122	LYG2_intron_5	intron	protein_coding	chr2	99246821	99254216
chr2	99946473	99946497	AFF3_intron_18	intron	protein_coding	chr2	99837525	100006630
chr2	100282797	100282846	LONRF2_UTR_1	three_prime_UTR	protein_coding	chr2	100273291	100284297
chr2	101358752	101359070	CREG2_intron_2	intron	protein_coding	chr2	101355367	101383531
chr2	101481392	101481703	LINC01870_intron_1	intron	lincRNA	chr2	101479494	101485417
chr2	102706033	102706359	SLC9A2_intron_11	intron	protein_coding	chr2	102705937	102708117
chr2	103144079	103144109	AC073987.1_intron_2	intron	lincRNA	chr2	103116906	103175505
chr2	103900591	103900619	LINC01965_intron_1	intron	lincRNA	chr2	103874446	104051880
chr2	104000437	104000468	LINC01965_intron_1	intron	lincRNA	chr2	103874446	104051880
chr2	107310221	107310260	LINC01789_intron_7	intron	lincRNA	chr2	107282822	107365478
chr2	107845207	107845245	RGPD4_intron_6	intron	protein_coding	chr2	107843731	107848339
chr2	109294560	109294594	SH3RF3_intron_1	intron	protein_coding	chr2	109130114	109347672
chr2	109334358	109334383	SH3RF3_intron_1	intron	protein_coding	chr2	109130114	109347672
chr2	109817436	109817463	RGPD5_intron_9	intron	protein_coding	chr2	109813656	109819694
chr2	109817498	109817573	RGPD5_intron_9	intron	protein_coding	chr2	109813656	109819694
chr2	109817595	109817624	RGPD5_intron_9	intron	protein_coding	chr2	109813656	109819694
chr2	109817652	109817972	RGPD5_intron_9	intron	protein_coding	chr2	109813656	109819694
chr2	109818082	109818160	RGPD5_intron_9	intron	protein_coding	chr2	109813656	109819694
chr2	109818195	109818372	RGPD5_intron_9	intron	protein_coding	chr2	109813656	109819694
chr2	109818426	109818499	RGPD5_intron_9	intron	protein_coding	chr2	109813656	109819694
chr2	109818525	109818578	RGPD5_intron_9	intron	protein_coding	chr2	109813656	109819694
chr2	109818608	109818728	RGPD5_intron_9	intron	protein_coding	chr2	109813656	109819694
chr2	109818873	109818903	RGPD5_intron_9	intron	protein_coding	chr2	109813656	109819694
chr2	109819012	109819084	RGPD5_intron_9	intron	protein_coding	chr2	109813656	109819694
chr2	109819111	109819143	RGPD5_intron_9	intron	protein_coding	chr2	109813656	109819694
chr2	109819169	109819340	RGPD5_intron_9	intron	protein_coding	chr2	109813656	109819694
chr2	109819361	109819406	RGPD5_intron_9	intron	protein_coding	chr2	109813656	109819694
chr2	109819494	109819566	RGPD5_intron_9	intron	protein_coding	chr2	109813656	109819694
chr2	109819695	109819783	RGPD5_8	CDS	protein_coding	chr2	109819695	109819783
chr2	109819812	109819840	RGPD5_intron_10	intron	protein_coding	chr2	109819784	109821903
chr2	109819881	109819916	RGPD5_intron_10	intron	protein_coding	chr2	109819784	109821903
chr2	109820089	109820112	RGPD5_intron_10	intron	protein_coding	chr2	109819784	109821903
chr2	109820137	109820175	RGPD5_intron_10	intron	protein_coding	chr2	109819784	109821903
chr2	109820205	109820247	RGPD5_intron_10	intron	protein_coding	chr2	109819784	109821903
chr2	109820298	109820337	RGPD5_intron_10	intron	protein_coding	chr2	109819784	109821903
chr2	109820378	109821903	RGPD5_intron_10	intron	protein_coding	chr2	109819784	109821903
chr2	109821904	109822114	RGPD5_9	CDS	protein_coding	chr2	109821904	109822114
chr2	109822115	109824220	RGPD5_intron_11	intron	protein_coding	chr2	109822115	109824220
chr2	109824221	109824403	RGPD5_10	CDS	protein_coding	chr2	109824221	109824403
chr2	109824404	109824485	RGPD5_intron_12	intron	protein_coding	chr2	109824404	109824485
chr2	109824486	109824662	RGPD5_11	CDS	protein_coding	chr2	109824486	109824662
chr2	109824663	109824828	RGPD5_intron_13	intron	protein_coding	chr2	109824663	109824828
chr2	109824829	109824953	RGPD5_12	CDS	protein_coding	chr2	109824829	109824953
chr2	109824954	109825874	RGPD5_intron_14	intron	protein_coding	chr2	109824954	109825874
chr2	109825875	109826034	RGPD5_13	CDS	protein_coding	chr2	109825875	109826034
chr2	109826035	109826299	RGPD5_intron_15	intron	protein_coding	chr2	109826035	109826299
chr2	109826300	109826438	RGPD5_14	CDS	protein_coding	chr2	109826300	109826438
chr2	109826439	109826699	RGPD5_intron_16	intron	protein_coding	chr2	109826439	109826699
chr2	109826700	109826847	RGPD5_15	CDS	protein_coding	chr2	109826700	109826847
chr2	109826848	109827790	RGPD5_intron_17	intron	protein_coding	chr2	109826848	109827790
chr2	109827791	109827971	RGPD5_16	CDS	protein_coding	chr2	109827791	109827971
chr2	109827972	109828063	RGPD5_intron_18	intron	protein_coding	chr2	109827972	109828063
chr2	109828064	109828148	RGPD5_17	CDS	protein_coding	chr2	109828064	109828148
chr2	109828149	109831315	RGPD5_intron_19	intron	protein_coding	chr2	109828149	109831315
chr2	109831316	109831452	RGPD5_18	CDS	protein_coding	chr2	109831316	109831452
chr2	109831453	109832849	RGPD5_intron_20	intron	protein_coding	chr2	109831453	109832849
chr2	109832850	109832963	RGPD5_19	CDS	protein_coding	chr2	109832850	109832963
chr2	109832963	109833019	RGPD5_UTR_5	three_prime_UTR	protein_coding	chr2	109832963	109833019
chr2	109833020	109834995	RGPD5_intron_21	intron	protein_coding	chr2	109833020	109834995
chr2	109834996	109835091	RGPD5_20	CDS	protein_coding	chr2	109834996	109835091
chr2	109835092	109835817	RGPD5_intron_22	intron	protein_coding	chr2	109835092	109835817
chr2	109835818	109838042	RGPD5_21	CDS	protein_coding	chr2	109835818	109838042
chr2	109838043	109845101	RGPD5_intron_23	intron	protein_coding	chr2	109838043	109845101
chr2	109845102	109845242	RGPD5_22	CDS	protein_coding	chr2	109845102	109845242
chr2	109845243	109847808	RGPD5_intron_24	intron	protein_coding	chr2	109845243	109847808
chr2	109847809	109848011	RGPD5_23	CDS	protein_coding	chr2	109847809	109848011
chr2	109848012	109855860	RGPD5_intron_25	intron	protein_coding	chr2	109848012	109855860
chr2	109855861	109855896	RGPD5_24	CDS	protein_coding	chr2	109855861	109855896
chr2	109855896	109857693	RGPD5_UTR_6	three_prime_UTR	protein_coding	chr2	109855896	109857693
chr2	109986939	109988394	ZBTB45P1_1	exon	processed_pseudogene	chr2	109986939	109988394
chr2	109987063	109987190	LINC01123_1	exon	lincRNA	chr2	109987063	109987190
chr2	109987191	109987559	LINC01123_intron_1	intron	lincRNA	chr2	109987191	109987559
chr2	109987560	109988802	LINC01123_2	exon	lincRNA	chr2	109987560	109988802
chr2	109988803	109993633	LINC01123_intron_2	intron	lincRNA	chr2	109988803	109993633
chr2	109993634	109993819	LINC01123_3	exon	lincRNA	chr2	109993634	109993819
chr2	109993820	109994399	LINC01123_intron_3	intron	lincRNA	chr2	109993820	109994399
chr2	109994400	109996140	LINC01123_4	exon	lincRNA	chr2	109994400	109996140
chr2	110382079	110382102	LINC01106_intron_2	intron	lincRNA	chr2	110377835	110382702
chr2	110500100	110500235	AC108938.1_1	exon	unprocessed_pseudogene	chr2	110500100	110500235
chr2	110513820	110515610	RGPD6_UTR_1	three_prime_UTR	protein_coding	chr2	110513820	110515610
chr2	110515610	110515645	RGPD6_1	CDS	protein_coding	chr2	110515610	110515645
chr2	110515646	110523494	RGPD6_intron_1	intron	protein_coding	chr2	110515646	110523494
chr2	110523495	110523697	RGPD6_2	CDS	protein_coding	chr2	110523495	110523697
chr2	110523698	110526263	RGPD6_intron_2	intron	protein_coding	chr2	110523698	110526263
chr2	110526264	110526404	RGPD6_3	CDS	protein_coding	chr2	110526264	110526404
chr2	110526405	110532512	RGPD6_intron_3	intron	protein_coding	chr2	110526405	110532512
chr2	110532513	110532573	RGPD6_4	CDS	protein_coding	chr2	110532513	110532573
chr2	110532574	110533463	RGPD6_intron_4	intron	protein_coding	chr2	110532574	110533463
chr2	110533464	110535688	RGPD6_5	CDS	protein_coding	chr2	110533464	110535688
chr2	110535689	110536414	RGPD6_intron_5	intron	protein_coding	chr2	110535689	110536414
chr2	110536415	110536510	RGPD6_6	CDS	protein_coding	chr2	110536415	110536510
chr2	110536511	110538486	RGPD6_intron_6	intron	protein_coding	chr2	110536511	110538486
chr2	110538487	110538543	RGPD6_UTR_2	three_prime_UTR	protein_coding	chr2	110538487	110538543
chr2	110538543	110538656	RGPD6_7	CDS	protein_coding	chr2	110538543	110538656
chr2	110539641	110539671	RGPD6_intron_7	intron	protein_coding	chr2	110538657	110540053
chr2	110539703	110540053	RGPD6_intron_7	intron	protein_coding	chr2	110538657	110540053
chr2	110538657	110539618	RGPD6_intron_7	intron	protein_coding	chr2	110538657	110540053
chr2	110540054	110540190	RGPD6_8	CDS	protein_coding	chr2	110540054	110540190
chr2	110540191	110541468	RGPD6_intron_8	intron	protein_coding	chr2	110540191	110543357
chr2	110541499	110541539	RGPD6_intron_8	intron	protein_coding	chr2	110540191	110543357
chr2	110541568	110541637	RGPD6_intron_8	intron	protein_coding	chr2	110540191	110543357
chr2	110541662	110541687	RGPD6_intron_8	intron	protein_coding	chr2	110540191	110543357
chr2	110541892	110541928	RGPD6_intron_8	intron	protein_coding	chr2	110540191	110543357
chr2	110542106	110542168	RGPD6_intron_8	intron	protein_coding	chr2	110540191	110543357
chr2	110542217	110542335	RGPD6_intron_8	intron	protein_coding	chr2	110540191	110543357
chr2	110542651	110542675	RGPD6_intron_8	intron	protein_coding	chr2	110540191	110543357
chr2	110542699	110542738	RGPD6_intron_8	intron	protein_coding	chr2	110540191	110543357
chr2	110542872	110542903	RGPD6_intron_8	intron	protein_coding	chr2	110540191	110543357
chr2	110543029	110543079	RGPD6_intron_8	intron	protein_coding	chr2	110540191	110543357
chr2	110543110	110543158	RGPD6_intron_8	intron	protein_coding	chr2	110540191	110543357
chr2	110543213	110543242	RGPD6_intron_8	intron	protein_coding	chr2	110540191	110543357
chr2	110543312	110543349	RGPD6_intron_8	intron	protein_coding	chr2	110540191	110543357
chr2	110543443	110543493	RGPD6_intron_9	intron	protein_coding	chr2	110543443	110543534
chr2	110543592	110543631	RGPD6_10	CDS	protein_coding	chr2	110543535	110543715
chr2	110543755	110543916	RGPD6_intron_10	intron	protein_coding	chr2	110543716	110544658
chr2	110544014	110544059	RGPD6_intron_10	intron	protein_coding	chr2	110543716	110544658
chr2	110544128	110544156	RGPD6_intron_10	intron	protein_coding	chr2	110543716	110544658
chr2	110544216	110544266	RGPD6_intron_10	intron	protein_coding	chr2	110543716	110544658
chr2	110544411	110544441	RGPD6_intron_10	intron	protein_coding	chr2	110543716	110544658
chr2	110544465	110544493	RGPD6_intron_10	intron	protein_coding	chr2	110543716	110544658
chr2	110544840	110544877	RGPD6_intron_11	intron	protein_coding	chr2	110544807	110545067
chr2	110545636	110545660	RGPD6_intron_13	intron	protein_coding	chr2	110545632	110546552
chr2	110545828	110545859	RGPD6_intron_13	intron	protein_coding	chr2	110545632	110546552
chr2	110546815	110546843	RGPD6_intron_14	intron	protein_coding	chr2	110546678	110546843
chr2	110546844	110546873	RGPD6_15	CDS	protein_coding	chr2	110546844	110547020
chr2	110547323	110547348	RGPD6_intron_16	intron	protein_coding	chr2	110547286	110549391
chr2	112095165	112095197	TMEM87B_intron_11	intron	protein_coding	chr2	112091784	112097042
chr2	112139487	112139536	FBLN7_intron_1	intron	protein_coding	chr2	112138731	112159674
chr2	112213775	112213799	ZC3H8_UTR_1	three_prime_UTR	protein_coding	chr2	112211525	112216468
chr2	112338873	112338916	ZC3H6_UTR_2	three_prime_UTR	protein_coding	chr2	112332488	112340063
chr2	112546544	112546567	POLR1B_intron_1	intron	protein_coding	chr2	112542672	112547010
chr2	115187019	115187043	DPP10_intron_7	intron	protein_coding	chr2	115162273	115234454
chr2	115403381	115403407	DPP10_intron_10	intron	protein_coding	chr2	115343913	115499508
chr2	117983631	117983666	CCDC93_intron_17	intron	protein_coding	chr2	117978031	117985967
chr2	118148676	118148701	AC093901.1_intron_1	intron	lincRNA	chr2	118132373	118176763
chr2	120069128	120069156	EPB41L5_intron_3	intron	protein_coding	chr2	120042111	120073176
chr2	120753074	120753098	GLI2_intron_1	intron	protein_coding	chr2	120736286	120792407
chr2	121555988	121556013	CLASP1_intron_44	intron	protein_coding	chr2	121530326	121605699
chr2	124565574	124565605	CNTNAP5_intron_11	intron	protein_coding	chr2	124563324	124609799
chr2	124702346	124702384	CNTNAP5_intron_13	intron	protein_coding	chr2	124647959	124747227
chr2	124828735	124828758	CNTNAP5_intron_19	intron	protein_coding	chr2	124798321	124865304
chr2	127365116	127365140	MAP3K2_intron_16	intron	protein_coding	chr2	127343230	127387450
chr2	127979497	127979588	SAP130_intron_7	intron	protein_coding	chr2	127978090	127986783
chr2	128113695	128113995	UGGT1_intron_6	intron	protein_coding	chr2	128113259	128115122
chr2	128169048	128169079	UGGT1_intron_26	intron	protein_coding	chr2	128164826	128170286
chr2	131624379	131624413	POTEKP_intron_10	intron	unprocessed_pseudogene	chr2	131624095	131625936
chr2	133178504	133178534	NCKAP5_intron_16	intron	protein_coding	chr2	133130112	133213714
chr2	135750835	135750861	UBXN4_intron_3	intron	protein_coding	chr2	135748370	135753537
chr2	135959396	135959422	DARS_intron_12	intron	protein_coding	chr2	135943481	135961394
chr2	136890383	136890407	THSD7B_intron_2	intron	protein_coding	chr2	136882318	136990890
chr2	137200857	137200883	THSD7B_intron_8	intron	protein_coding	chr2	137170939	137231042
chr2	137487730	137488062	THSD7B_intron_16	intron	protein_coding	chr2	137451025	137563211
chr2	137605648	137605675	THSD7B_intron_18	intron	protein_coding	chr2	137572557	137616173
chr2	138459469	138459505	AC114763.1_intron_4	intron	lincRNA	chr2	138446468	138477168
chr2	140256449	140256473	LRP1B_intron_5	intron	protein_coding	chr2	140247163	140269266
chr2	140668309	140668337	LRP1B_intron_51	intron	protein_coding	chr2	140601640	140700248
chr2	140705521	140705544	LRP1B_intron_55	intron	protein_coding	chr2	140702554	140715971
chr2	140949886	140949971	LRP1B_intron_72	intron	protein_coding	chr2	140923148	140950233
chr2	140970718	140970744	LRP1B_intron_74	intron	protein_coding	chr2	140951941	140982158
chr2	141208881	141208908	LRP1B_intron_86	intron	protein_coding	chr2	141188584	141229181
chr2	141212256	141212286	LRP1B_intron_86	intron	protein_coding	chr2	141188584	141229181
chr2	141291855	141291878	LRP1B_intron_89	intron	protein_coding	chr2	141254642	141480394
chr2	141315882	141315905	LRP1B_intron_89	intron	protein_coding	chr2	141254642	141480394
chr2	141593430	141593754	LRP1B_intron_90	intron	protein_coding	chr2	141480534	141810277
chr2	141638580	141639009	LRP1B_intron_90	intron	protein_coding	chr2	141480534	141810277
chr2	143263907	143263931	ARHGAP15_intron_9	intron	protein_coding	chr2	143250601	143435599
chr2	143606048	143606071	ARHGAP15_intron_14	intron	protein_coding	chr2	143556486	143624131
chr2	143813340	143813365	AC079584.1_intron_2	intron	lincRNA	chr2	143805898	143819426
chr2	148289895	148289922	MBD5_intron_4	intron	protein_coding	chr2	148233396	148342212
chr2	148733479	148733503	EPC2_intron_5	intron	protein_coding	chr2	148692834	148743620
chr2	148897918	148897944	KIF5C_intron_1	intron	protein_coding	chr2	148875744	148922135
chr2	151028192	151028215	AC023469.1_intron_1	intron	lincRNA	chr2	151001391	151033807
chr2	151046573	151046845	AC023469.1_intron_3	intron	lincRNA	chr2	151043874	151047677
chr2	151184693	151184977	AC018731.1_intron_2	intron	lincRNA	chr2	151134770	151186118
chr2	151915986	151916023	CACNB4_intron_12	intron	protein_coding	chr2	151883371	151967535
chr2	152590980	152591012	FMNL2_intron_9	intron	protein_coding	chr2	152581050	152607337
chr2	152690597	152690623	PRPF40A_intron_21	intron	protein_coding	chr2	152681337	152690960
chr2	153208086	153208163	AC079150.2_1	exon	processed_pseudogene	chr2	153208086	153208163
chr2	154354408	154354432	GALNT13_intron_10	intron	protein_coding	chr2	154301590	154395989
chr2	154850008	154850035	KCNJ3_intron_2	intron	protein_coding	chr2	154709820	154854725
chr2	154857889	154857915	KCNJ3_UTR_2	three_prime_UTR	protein_coding	chr2	154854732	154858352
chr2	156439516	156439540	GPD2_intron_3	intron	protein_coding	chr2	156436514	156473570
chr2	157599318	157599341	ACVR1C_intron_9	intron	protein_coding	chr2	157597561	157628570
chr2	157862587	157862884	ACVR1_intron_15	intron	protein_coding	chr2	157860180	157874862
chr2	158068788	158068823	UPP2_intron_3	intron	protein_coding	chr2	158015887	158101868
chr2	158822549	158822577	DAPL1_intron_5	intron	protein_coding	chr2	158815994	158826394
chr2	159261892	159261917	WDSUB1_intron_6	intron	protein_coding	chr2	159259844	159271700
chr2	159999347	159999663	PLA2R1_intron_19	intron	protein_coding	chr2	159987359	160005650
chr2	160120346	160120689	ITGB6_intron_3	intron	protein_coding	chr2	160112200	160123789
chr2	162441999	162442022	KCNH7_intron_9	intron	protein_coding	chr2	162435598	162446016
chr2	162809909	162810213	KCNH7_intron_15	intron	protein_coding	chr2	162538077	162836535
chr2	163968582	163968607	AC016766.1_intron_3	intron	lincRNA	chr2	163950260	164250718
chr2	164585085	164585115	GRB14_intron_12	intron	protein_coding	chr2	164547817	164619685
chr2	165653972	165653997	CSRNP3_intron_6	intron	protein_coding	chr2	165595214	165657759
chr2	166199975	166200002	SCN9A_intron_1	intron	protein_coding	chr2	166199865	166203953
chr2	167095856	167095879	XIRP2_intron_2	intron	protein_coding	chr2	166903891	167135899
chr2	168538962	168539264	CERS6_intron_1	intron	protein_coding	chr2	168456619	168547594
chr2	168698240	168698267	CERS6_intron_6	intron	protein_coding	chr2	168695052	168714999
chr2	169181725	169181749	LRP2_intron_28	intron	protein_coding	chr2	169181619	169182165
chr2	169489856	169489881	AC093899.2_intron_5	intron	protein_coding	chr2	169488115	169492872
chr2	169554278	169554304	FASTKD1_intron_8	intron	protein_coding	chr2	169546705	169555122
chr2	170234174	170234198	MYO3B_intron_7	intron	protein_coding	chr2	170217396	170235989
chr2	170474743	170474772	MYO3B_intron_26	intron	protein_coding	chr2	170466712	170498590
chr2	171021433	171021458	TLK1_intron_9	intron	protein_coding	chr2	171014949	171028337
chr2	171143506	171143549	TLK1_intron_22	intron	protein_coding	chr2	171117858	171160288
chr2	171970498	171970528	HAT1_intron_8	intron	protein_coding	chr2	171966950	171976155
chr2	172016094	172016117	METAP1D_intron_1	intron	protein_coding	chr2	172000010	172061496
chr2	172441559	172441582	ITGA6_intron_2	intron	protein_coding	chr2	172427971	172465537
chr2	172857888	172857928	RAPGEF4_intron_5	intron	protein_coding	chr2	172821977	172860036
chr2	173110223	173110257	MAP3K20_intron_5	intron	protein_coding	chr2	173091191	173169803
chr2	174091869	174091896	OLA1_intron_4	intron	protein_coding	chr2	174082065	174123178
chr2	178502230	178502253	PLEKHA3_intron_7	intron	protein_coding	chr2	178501177	178502334
chr2	178699383	178699417	TTN_intron_252	intron	protein_coding	chr2	178698915	178701118
chr2	179230113	179230138	SESTD1_intron_17	intron	protein_coding	chr2	179191867	179263975
chr2	179524554	179524577	ZNF385B_intron_7	intron	protein_coding	chr2	179522921	179544825
chr2	181041234	181041260	UBE2E3_intron_8	intron	protein_coding	chr2	180990047	181057691
chr2	181061109	181061422	UBE2E3_intron_10	intron	protein_coding	chr2	181060813	181062789
chr2	181288731	181288881	LINC01934_intron_20	intron	lincRNA	chr2	181288075	181322659
chr2	181313242	181313265	LINC01934_intron_20	intron	lincRNA	chr2	181288075	181322659
chr2	181348405	181348447	LINC01934_intron_24	intron	lincRNA	chr2	181342312	181354206
chr2	181491247	181491559	ITGA4_intron_11	intron	protein_coding	chr2	181485993	181493323
chr2	181509139	181509167	ITGA4_intron_16	intron	protein_coding	chr2	181498778	181509656
chr2	184604146	184604175	ZNF804A_intron_1	intron	protein_coding	chr2	184599071	184866363
chr2	187351002	187351297	CALCRL_intron_1	intron	protein_coding	chr2	187346400	187351918
chr2	187414887	187414910	CALCRL_intron_14	intron	protein_coding	chr2	187387757	187431295
chr2	190365976	190366005	INPP1_intron_7	intron	protein_coding	chr2	190362688	190366693
chr2	190420173	190420205	MFSD6_intron_2	intron	protein_coding	chr2	190415414	190433325
chr2	190640787	190640817	AC006460.2_intron_6	intron	bidirectional_promoter_lncRNA	chr2	190629826	190640949
chr2	191694972	191694995	NABP1_UTR_5	three_prime_UTR	protein_coding	chr2	191685768	191696659
chr2	195871930	195871955	DNAH7_intron_26	intron	protein_coding	chr2	195865022	195872248
chr2	196144486	196144514	STK17B_intron_4	intron	protein_coding	chr2	196143687	196145909
chr2	196273049	196273073	HECW2_intron_13	intron	protein_coding	chr2	196271290	196274019
chr2	197886415	197886442	PLCL1_intron_2	intron	protein_coding	chr2	197810323	198083747
chr2	199609437	199609463	LINC01877_intron_1	intron	lincRNA	chr2	199608128	199624529
chr2	200826395	200826427	BZW1_UTR_8	three_prime_UTR	protein_coding	chr2	200822178	200827338
chr2	200826631	200826720	BZW1_UTR_8	three_prime_UTR	protein_coding	chr2	200822178	200827338
chr2	201281933	201284717	CASP8_intron_15	intron	protein_coding	chr2	201281916	201284814
chr2	201515202	201515238	C2CD6_intron_3	intron	protein_coding	chr2	201495970	201535002
chr2	201669560	201669590	MPP4_intron_10	intron	protein_coding	chr2	201666373	201669731
chr2	201685250	201685273	MPP4_intron_16	intron	protein_coding	chr2	201685146	201685917
chr2	201803689	201803714	CDK15_intron_1	intron	protein_coding	chr2	201790661	201806373
chr2	201856939	201857246	CDK15_intron_12	intron	protein_coding	chr2	201854938	201872276
chr2	205299547	205299591	PARD3B_intron_16	intron	protein_coding	chr2	205245823	205300528
chr2	205322889	205322917	PARD3B_intron_19	intron	protein_coding	chr2	205301908	205401011
chr2	206071262	206071310	INO80D_intron_11	intron	protein_coding	chr2	206063685	206085899
chr2	206179055	206179080	GPR1_intron_1	intron	protein_coding	chr2	206177276	206203892
chr2	206742694	206742721	MDH1B_intron_3	intron	protein_coding	chr2	206741105	206745620
chr2	207609771	207612060	METTL21A_UTR_3	three_prime_UTR	protein_coding	chr2	207609114	207613431
chr2	210069789	210069832	KANSL1L_intron_9	intron	protein_coding	chr2	210044105	210075550
chr2	211622974	211623000	ERBB4_intron_10	intron	protein_coding	chr2	211619276	211623920
chr2	211662038	211662070	ERBB4_intron_14	intron	protein_coding	chr2	211657995	211665321
chr2	211686535	211686817	ERBB4_intron_17	intron	protein_coding	chr2	211679185	211701965
chr2	212062399	212062424	ERBB4_intron_27	intron	protein_coding	chr2	211947617	212124750
chr2	213588808	213588832	SPAG16_intron_12	intron	protein_coding	chr2	213490091	213862483
chr2	213593751	213593782	SPAG16_intron_12	intron	protein_coding	chr2	213490091	213862483
chr2	213728876	213728911	SPAG16_intron_12	intron	protein_coding	chr2	213490091	213862483
chr2	213859189	213859217	SPAG16_intron_12	intron	protein_coding	chr2	213490091	213862483
chr2	214126044	214126072	SPAG16_intron_16	intron	protein_coding	chr2	214108262	214149138
chr2	214261113	214261141	SPAG16_intron_17	intron	protein_coding	chr2	214149267	214410138
chr2	215133149	215133176	ABCA12_intron_53	intron	protein_coding	chr2	215111691	215138138
chr2	216170037	216170060	XRCC5_intron_19	intron	protein_coding	chr2	216162049	216190223
chr2	216515706	216515732	RPL37A_intron_4	intron	protein_coding	chr2	216504087	216519330
chr2	218522562	218522591	USP37_intron_16	intron	protein_coding	chr2	218510141	218528269
chr2	218528807	218528831	USP37_intron_17	intron	protein_coding	chr2	218528801	218529954
chr2	218676619	218676644	STK36_intron_7	intron	protein_coding	chr2	218676279	218679166
chr2	219463392	219463416	SPEG_intron_15	intron	protein_coding	chr2	219462387	219464431
chr2	220173870	220173904	AC019211.1_intron_1	intron	lincRNA	chr2	220105962	220322099
chr2	221526852	221526881	EPHA4_intron_16	intron	protein_coding	chr2	221502561	221563729
chr2	222209696	222209731	PAX3_intron_2	intron	protein_coding	chr2	222202191	222220138
chr2	222616988	222617260	FARSB_intron_3	intron	protein_coding	chr2	222613929	222619643
chr2	222895472	222897953	ACSL3_intron_3	intron	protein_coding	chr2	222887889	222900672
chr2	222932648	222932956	ACSL3_intron_16	intron	protein_coding	chr2	222930813	222933164
chr2	224706189	224706213	CCDC195_intron_1	intron	protein_coding	chr2	224703888	224709971
chr2	225018535	225018647	DOCK10_intron_58	intron	protein_coding	chr2	224982428	225042250
chr2	227291566	227291592	COL4A3_intron_37	intron	protein_coding	chr2	227290887	227293189
chr2	227366716	227366747	TM4SF20_intron_2	intron	protein_coding	chr2	227366245	227370913
chr2	229923831	229923857	FBXO36_intron_1	intron	protein_coding	chr2	229922610	229932769
chr2	230460592	230460922	SP100_intron_11	intron	protein_coding	chr2	230450256	230461260
chr2	230510473	230510522	SP100_intron_26	intron	protein_coding	chr2	230508147	230511123
chr2	230989024	230989061	SPATA3-AS1_intron_2	intron	lincRNA	chr2	230988180	230991767
chr2	233065591	233065631	INPP5D_intron_1	intron	protein_coding	chr2	233060613	233079333
chr2	233186684	233186708	INPP5D_intron_21	intron	protein_coding	chr2	233185926	233189848
chr2	235677912	235677947	AGAP1_intron_3	intron	protein_coding	chr2	235671058	235709175
chr2	237343517	237343562	COL6A3_intron_8	intron	protein_coding	chr2	237342162	237344348
chr2	237429421	237429444	AC112721.2_intron_1	intron	lincRNA	chr2	237429199	237433059
chr2	239231868	239231966	HDAC4_intron_26	intron	protein_coding	chr2	239191057	239236591
chr2	239374386	239374412	HDAC4_intron_29	intron	protein_coding	chr2	239352919	239400375
chr2	239899206	239899256	NDUFA10_intron_2	intron	protein_coding	chr2	239895315	239957370
chr2	239900318	239900345	NDUFA10_intron_2	intron	protein_coding	chr2	239895315	239957370
chr2	240019535	240019844	NDUFA10_intron_14	intron	protein_coding	chr2	240018640	240021195
chr2	240453318	240453422	GPC1_intron_2	intron	protein_coding	chr2	240453095	240454836
chr2	240464546	240464573	GPC1_intron_8	intron	protein_coding	chr2	240463513	240464614
chr2	240453318	240453422	AC110619.1_intron_1	intron	processed_transcript	chr2	240451332	240456595
chr2	240693876	240693953	AQP12A_intron_1	intron	protein_coding	chr2	240692522	240694431
chr2	241326502	241326560	SEPT2_intron_8	intron	protein_coding	chr2	241326114	241335124
chr2	241474317	241474340	FARP2_intron_20	intron	protein_coding	chr2	241468378	241475855
chr20	1561385	1561412	AL049634.2_intron_3	intron	protein_coding	chr20	1557745	1578336
chr20	1582865	1588558	AL049634.2_intron_4	intron	protein_coding	chr20	1578695	1588558
chr20	1588559	1588632	AL049634.2_6	CDS	protein_coding	chr20	1588559	1588632
chr20	1588632	1588669	AL049634.2_UTR_3	five_prime_UTR	protein_coding	chr20	1588632	1588669
chr20	1600669	1600725	AL049634.2_intron_5	intron	protein_coding	chr20	1588670	1611355
chr20	1600960	1601047	AL049634.2_intron_5	intron	protein_coding	chr20	1588670	1611355
chr20	1601493	1601546	AL049634.2_intron_5	intron	protein_coding	chr20	1588670	1611355
chr20	1601655	1601696	AL049634.2_intron_5	intron	protein_coding	chr20	1588670	1611355
chr20	1601945	1601975	AL049634.2_intron_5	intron	protein_coding	chr20	1588670	1611355
chr20	1602668	1602738	AL049634.2_intron_5	intron	protein_coding	chr20	1588670	1611355
chr20	1603005	1603033	AL049634.2_intron_5	intron	protein_coding	chr20	1588670	1611355
chr20	1603130	1603156	AL049634.2_intron_5	intron	protein_coding	chr20	1588670	1611355
chr20	1603340	1603365	AL049634.2_intron_5	intron	protein_coding	chr20	1588670	1611355
chr20	1603420	1603448	AL049634.2_intron_5	intron	protein_coding	chr20	1588670	1611355
chr20	1603485	1603544	AL049634.2_intron_5	intron	protein_coding	chr20	1588670	1611355
chr20	1603583	1603608	AL049634.2_intron_5	intron	protein_coding	chr20	1588670	1611355
chr20	1588670	1600639	AL049634.2_intron_5	intron	protein_coding	chr20	1588670	1611355
chr20	1591392	1591848	AL049634.3_1	exon	processed_pseudogene	chr20	1591392	1591848
chr20	3630916	3630953	ATRN_intron_26	intron	protein_coding	chr20	3624573	3634309
chr20	3870634	3870662	MAVS_UTR_4	three_prime_UTR	protein_coding	chr20	3866147	3876123
chr20	4482149	4482177	AL121781.1_intron_1	intron	lincRNA	chr20	4475679	4525072
chr20	5111607	5111634	TMEM230_intron_7	intron	protein_coding	chr20	5111606	5111762
chr20	5553902	5554273	GPCPD1_intron_1	intron	protein_coding	chr20	5547851	5557943
chr20	5918810	5918835	CHGB_intron_4	intron	protein_coding	chr20	5916920	5922333
chr20	5962352	5962375	MCM8_intron_7	intron	protein_coding	chr20	5958727	5963272
chr20	7116145	7122199	AL096799.1_intron_1	intron	lincRNA	chr20	7069695	7146355
chr20	8821489	8821520	PLCB1_intron_41	intron	protein_coding	chr20	8802494	8881620
chr20	8851712	8851737	PLCB1_intron_41	intron	protein_coding	chr20	8802494	8881620
chr20	9074805	9074831	PLCB4_intron_2	intron	protein_coding	chr20	9069207	9096285
chr20	9716120	9716166	PAK5_intron_9	intron	protein_coding	chr20	9711436	9784356
chr20	10224257	10224282	SNAP25_intron_2	intron	protein_coding	chr20	10219214	10275427
chr20	10669547	10669573	JAG1_intron_24	intron	protein_coding	chr20	10664015	10672699
chr20	11536630	11536940	AL109837.2_intron_1	intron	lincRNA	chr20	11536436	11540459
chr20	13067055	13067084	SPTLC3_intron_2	intron	protein_coding	chr20	13049131	13072254
chr20	14485663	14485723	MACROD2_intron_3	intron	protein_coding	chr20	14085729	14493477
chr20	14548437	14548735	MACROD2_intron_4	intron	protein_coding	chr20	14493509	14684841
chr20	15234012	15234035	MACROD2_intron_7	intron	protein_coding	chr20	15230062	15431403
chr20	15708623	15708754	MACROD2_intron_9	intron	protein_coding	chr20	15499848	15862741
chr20	15730911	15731739	MACROD2_intron_9	intron	protein_coding	chr20	15499848	15862741
chr20	15846919	15846942	MACROD2_intron_9	intron	protein_coding	chr20	15499848	15862741
chr20	16568819	16568842	KIF16B_intron_27	intron	protein_coding	chr20	16528441	16573227
chr20	19055744	19055778	AL135936.1_intron_5	intron	lincRNA	chr20	19053571	19056728
chr20	19924716	19924743	RIN2_intron_2	intron	protein_coding	chr20	19889659	19935097
chr20	20072091	20072120	CFAP61_intron_3	intron	protein_coding	chr20	20071005	20073890
chr20	21305490	21308111	XRN2_intron_1	intron	protein_coding	chr20	21303474	21326277
chr20	23531819	23531853	CST13P_intron_2	intron	transcribed_unprocessed_pseudogene	chr20	23521109	23534196
chr20	23532503	23532537	CST13P_intron_2	intron	transcribed_unprocessed_pseudogene	chr20	23521109	23534196
chr20	25428973	25428998	GINS1_intron_5	intron	protein_coding	chr20	25425328	25441700
chr20	25542702	25542737	NINL_intron_23	intron	protein_coding	chr20	25526599	25585453
chr20	25779230	25779410	FAM182B_intron_1	intron	protein_coding	chr20	25775337	25848703
chr20	30674942	30674967	ANKRD20A21P_intron_5	intron	transcribed_unprocessed_pseudogene	chr20	30673199	30675219
chr20	30718673	30718698	ANKRD20A21P_intron_19	intron	transcribed_unprocessed_pseudogene	chr20	30716064	30719814
chr20	31776050	31776075	TPX2_intron_8	intron	protein_coding	chr20	31775989	31777485
chr20	32054481	32054514	HCK_intron_1	intron	protein_coding	chr20	32052487	32069686
chr20	32311433	32311729	KIF3B_intron_2	intron	protein_coding	chr20	32311182	32316216
chr20	32379161	32379192	ASXL1_intron_7	intron	protein_coding	chr20	32372554	32428126
chr20	32418809	32418840	ASXL1_intron_7	intron	protein_coding	chr20	32372554	32428126
chr20	32723065	32724934	FO393400.1_intron_7	intron	protein_coding	chr20	32706761	32727891
chr20	34228132	34231419	ASIP_intron_1	intron	protein_coding	chr20	34194761	34260363
chr20	34375696	34375719	ITCH_intron_2	intron	protein_coding	chr20	34369471	34393768
chr20	34499272	34499295	ITCH_intron_24	intron	protein_coding	chr20	34492598	34504329
chr20	34554354	34554380	MAP1LC3A_intron_2	intron	protein_coding	chr20	34550030	34558106
chr20	34654041	34656451	PIGU_intron_10	intron	protein_coding	chr20	34645335	34657178
chr20	35033860	35034176	TRPC4AP_intron_11	intron	protein_coding	chr20	35021357	35035121
chr20	35435450	35435485	GDF5_intron_1	intron	protein_coding	chr20	35434784	35437296
chr20	35589241	35589266	FER1L4_intron_24	intron	transcribed_unitary_pseudogene	chr20	35585277	35595475
chr20	36494966	36494992	DLGAP4_intron_11	intron	protein_coding	chr20	36493186	36496703
chr20	36512931	36512957	DLGAP4_intron_15	intron	protein_coding	chr20	36500612	36524248
chr20	36525225	36525255	DLGAP4_intron_16	intron	protein_coding	chr20	36524342	36525849
chr20	37163178	37163208	MROH8_intron_20	intron	protein_coding	chr20	37160177	37168119
chr20	37187218	37187518	RPN2_intron_3	intron	protein_coding	chr20	37184374	37198395
chr20	37679402	37679425	AL162293.1_intron_3	intron	lincRNA	chr20	37679027	37682070
chr20	41296232	41296256	ZHX3_intron_11	intron	protein_coding	chr20	41272259	41299964
chr20	41419558	41419581	CHD6_intron_6	intron	protein_coding	chr20	41417350	41420506
chr20	42409481	42409508	PTPRT_intron_24	intron	protein_coding	chr20	42352286	42448218
chr20	42648799	42648827	PTPRT_intron_26	intron	protein_coding	chr20	42472570	42677864
chr20	42686457	42686490	PTPRT_intron_27	intron	protein_coding	chr20	42678160	42756460
chr20	43643257	43645932	IFT52_intron_13	intron	protein_coding	chr20	43642625	43646934
chr20	43698351	43698382	MYBL2_intron_6	intron	protein_coding	chr20	43692320	43699755
chr20	44047485	44047884	TOX2_intron_6	intron	protein_coding	chr20	44006793	44051304
chr20	47185276	47185308	EYA2_intron_15	intron	protein_coding	chr20	47183392	47188051
chr20	49947769	49947797	RNF114_intron_4	intron	protein_coding	chr20	49946255	49949246
chr20	50858707	50858731	BCAS4_intron_4	intron	protein_coding	chr20	50841901	50875995
chr20	51642725	51642751	ATP9A_intron_14	intron	protein_coding	chr20	51639505	51656936
chr20	52630867	52630891	LINC01524_intron_8	intron	lincRNA	chr20	52622001	52646488
chr20	53038200	53038223	TSHZ2_intron_1	intron	protein_coding	chr20	52973334	53185281
chr20	54154939	54154969	CYP24A1_intron_1	intron	protein_coding	chr20	54154762	54157167
chr20	54628408	54628435	DOK5_intron_6	intron	protein_coding	chr20	54610524	54643456
chr20	56598028	56598051	LINC01716_intron_7	intron	lincRNA	chr20	56596489	56598501
chr20	58249732	58249771	PPP4R1L_intron_12	intron	transcribed_unprocessed_pseudogene	chr20	58248274	58250885
chr20	58542320	58542360	APCDD1L-DT_intron_7	intron	processed_transcript	chr20	58524729	58547810
chr20	58770164	58770194	PIEZO1P2_intron_9	intron	unprocessed_pseudogene	chr20	58770156	58772146
chr20	58959222	58959246	AL109840.2_intron_3	intron	bidirectional_promoter_lncRNA	chr20	58948854	58962086
chr20	59148688	59148715	ZNF831_intron_2	intron	protein_coding	chr20	59146375	59159650
chr20	59876375	59876401	SYCP2_intron_12	intron	protein_coding	chr20	59875470	59877383
chr20	59979601	59979631	CDH26_intron_4	intron	protein_coding	chr20	59972124	59982921
chr20	61585701	61585776	CDH4_intron_3	intron	protein_coding	chr20	61570744	61599759
chr20	61653619	61653830	CDH4_intron_4	intron	protein_coding	chr20	61599990	61743561
chr20	63770996	63771020	ZBTB46_intron_2	intron	protein_coding	chr20	63752862	63775676
chr20	64029715	64029789	PRPF6_intron_19	intron	protein_coding	chr20	64029492	64031916
chr20	64090938	64090967	OPRL1_intron_3	intron	protein_coding	chr20	64086600	64091964
chr20	64136469	64136500	MYT1_intron_1	intron	protein_coding	chr20	64102556	64151789
chr21	5011799	5011874	FP565260.4_1	CDS	protein_coding	chr21	5011799	5011874
chr21	5011921	5011952	FP565260.4_intron_1	intron	protein_coding	chr21	5011875	5012546
chr21	5011976	5012000	FP565260.4_intron_1	intron	protein_coding	chr21	5011875	5012546
chr21	5012028	5012081	FP565260.4_intron_1	intron	protein_coding	chr21	5011875	5012546
chr21	5012133	5012546	FP565260.4_intron_1	intron	protein_coding	chr21	5011875	5012546
chr21	5012547	5012687	FP565260.4_2	CDS	protein_coding	chr21	5012547	5012687
chr21	5012688	5012795	FP565260.4_intron_2	intron	protein_coding	chr21	5012688	5014384
chr21	5012819	5013034	FP565260.4_intron_2	intron	protein_coding	chr21	5012688	5014384
chr21	5013172	5013213	FP565260.4_intron_2	intron	protein_coding	chr21	5012688	5014384
chr21	5013234	5013309	FP565260.4_intron_2	intron	protein_coding	chr21	5012688	5014384
chr21	5013339	5013390	FP565260.4_intron_2	intron	protein_coding	chr21	5012688	5014384
chr21	5013415	5013476	FP565260.4_intron_2	intron	protein_coding	chr21	5012688	5014384
chr21	5013563	5013640	FP565260.4_intron_2	intron	protein_coding	chr21	5012688	5014384
chr21	5013766	5013790	FP565260.4_intron_2	intron	protein_coding	chr21	5012688	5014384
chr21	5014035	5014064	FP565260.4_intron_2	intron	protein_coding	chr21	5012688	5014384
chr21	5014226	5014261	FP565260.4_intron_2	intron	protein_coding	chr21	5012688	5014384
chr21	5013497	5013541	FP565260.4_intron_2	intron	protein_coding	chr21	5012688	5014384
chr21	5124342	5124374	GATD3B_intron_6	intron	protein_coding	chr21	5121804	5124754
chr21	5155747	5155782	FP565260.6_UTR_1	three_prime_UTR	protein_coding	chr21	5155499	5158520
chr21	5157810	5157841	FP565260.6_UTR_1	three_prime_UTR	protein_coding	chr21	5155499	5158520
chr21	5158045	5158084	FP565260.6_UTR_1	three_prime_UTR	protein_coding	chr21	5155499	5158520
chr21	5158317	5158340	FP565260.6_UTR_1	three_prime_UTR	protein_coding	chr21	5155499	5158520
chr21	5158527	5158560	FP565260.6_1	CDS	protein_coding	chr21	5158520	5158759
chr21	5158623	5158748	FP565260.6_1	CDS	protein_coding	chr21	5158520	5158759
chr21	5158770	5158818	FP565260.6_intron_1	intron	protein_coding	chr21	5158760	5159078
chr21	5158865	5158916	FP565260.6_intron_1	intron	protein_coding	chr21	5158760	5159078
chr21	5159098	5159166	FP565260.6_2	CDS	protein_coding	chr21	5159079	5159274
chr21	5159225	5159251	FP565260.6_2	CDS	protein_coding	chr21	5159079	5159274
chr21	5159385	5159416	FP565260.6_intron_2	intron	protein_coding	chr21	5159275	5163516
chr21	5159512	5159537	FP565260.6_intron_2	intron	protein_coding	chr21	5159275	5163516
chr21	5159614	5159643	FP565260.6_intron_2	intron	protein_coding	chr21	5159275	5163516
chr21	5159729	5159792	FP565260.6_intron_2	intron	protein_coding	chr21	5159275	5163516
chr21	5159995	5160056	FP565260.6_intron_2	intron	protein_coding	chr21	5159275	5163516
chr21	5160108	5160149	FP565260.6_intron_2	intron	protein_coding	chr21	5159275	5163516
chr21	5160176	5160324	FP565260.6_intron_2	intron	protein_coding	chr21	5159275	5163516
chr21	5160479	5160509	FP565260.6_intron_2	intron	protein_coding	chr21	5159275	5163516
chr21	5160530	5160581	FP565260.6_intron_2	intron	protein_coding	chr21	5159275	5163516
chr21	5160603	5163516	FP565260.6_intron_2	intron	protein_coding	chr21	5159275	5163516
chr21	5163517	5163695	FP565260.6_3	CDS	protein_coding	chr21	5163517	5163695
chr21	5499151	5500101	LINC01670_1	exon	lincRNA	chr21	5499151	5500101
chr21	5500102	5502367	LINC01670_intron_1	intron	lincRNA	chr21	5500102	5502367
chr21	5502368	5502542	LINC01670_2	exon	lincRNA	chr21	5502368	5502542
chr21	5553637	5553838	CU633967.1_1	exon	lincRNA	chr21	5553637	5553838
chr21	5553839	5565961	CU633967.1_intron_1	intron	lincRNA	chr21	5553839	5565961
chr21	5565962	5566183	CU633967.1_2	exon	lincRNA	chr21	5565962	5566183
chr21	5566184	5579668	CU633967.1_intron_2	intron	lincRNA	chr21	5566184	5579668
chr21	5579669	5579808	CU633967.1_3	exon	lincRNA	chr21	5579669	5579808
chr21	5579809	5582226	CU633967.1_intron_3	intron	lincRNA	chr21	5579809	5582226
chr21	5582227	5586369	CU633967.1_4	exon	lincRNA	chr21	5582227	5586369
chr21	5586370	5586443	CU633967.1_intron_4	intron	lincRNA	chr21	5586370	5586443
chr21	5586444	5586499	CU633967.1_5	exon	lincRNA	chr21	5586444	5586499
chr21	5586500	5588135	CU633967.1_intron_5	intron	lincRNA	chr21	5586500	5588135
chr21	5588136	5592004	CU633967.1_6	exon	lincRNA	chr21	5588136	5592004
chr21	5592005	5614750	CU633967.1_intron_6	intron	lincRNA	chr21	5592005	5614750
chr21	5614751	5614880	CU633967.1_7	exon	lincRNA	chr21	5614751	5614880
chr21	5972989	5973116	H2BFS_1	CDS	protein_coding	chr21	5972952	5973333
chr21	5973279	5973311	H2BFS_1	CDS	protein_coding	chr21	5972952	5973333
chr21	6008604	6008810	CU639417.2_1	exon	processed_pseudogene	chr21	6008604	6008810
chr21	6060340	6060499	LINC01669_1	exon	lincRNA	chr21	6060340	6060499
chr21	6062468	6062522	LINC01669_intron_1	intron	lincRNA	chr21	6060500	6062522
chr21	6060500	6062364	LINC01669_intron_1	intron	lincRNA	chr21	6060500	6062522
chr21	6062523	6062591	LINC01669_2	exon	lincRNA	chr21	6062523	6062591
chr21	6062592	6066865	LINC01669_intron_2	intron	lincRNA	chr21	6062592	6066865
chr21	6066866	6067049	LINC01669_3	exon	lincRNA	chr21	6066866	6067049
chr21	6067050	6067703	LINC01669_intron_3	intron	lincRNA	chr21	6067050	6067703
chr21	6067704	6068128	LINC01669_4	exon	lincRNA	chr21	6067704	6068128
chr21	6068129	6068835	LINC01669_intron_4	intron	lincRNA	chr21	6068129	6073290
chr21	6068896	6068971	LINC01669_intron_4	intron	lincRNA	chr21	6068129	6073290
chr21	6068988	6069122	LINC01669_intron_4	intron	lincRNA	chr21	6068129	6073290
chr21	6069479	6069503	LINC01669_intron_4	intron	lincRNA	chr21	6068129	6073290
chr21	6069636	6071903	LINC01669_intron_4	intron	lincRNA	chr21	6068129	6073290
chr21	6071935	6072189	LINC01669_intron_4	intron	lincRNA	chr21	6068129	6073290
chr21	6072215	6072248	LINC01669_intron_4	intron	lincRNA	chr21	6068129	6073290
chr21	6072275	6072364	LINC01669_intron_4	intron	lincRNA	chr21	6068129	6073290
chr21	6072452	6072678	LINC01669_intron_4	intron	lincRNA	chr21	6068129	6073290
chr21	6072704	6072792	LINC01669_intron_4	intron	lincRNA	chr21	6068129	6073290
chr21	6072820	6072978	LINC01669_intron_4	intron	lincRNA	chr21	6068129	6073290
chr21	6073131	6073157	LINC01669_intron_4	intron	lincRNA	chr21	6068129	6073290
chr21	6074375	6074410	LINC01669_intron_6	intron	lincRNA	chr21	6073674	6074774
chr21	6223480	6223580	RF00019_1	exon	misc_RNA	chr21	6223480	6223580
chr21	6228966	6230951	CU633906.1_1	exon	lincRNA	chr21	6228966	6230951
chr21	6230952	6232564	CU633906.1_intron_1	intron	lincRNA	chr21	6230952	6232564
chr21	6232565	6232833	CU633906.1_2	exon	lincRNA	chr21	6232565	6232833
chr21	6232834	6234981	CU633906.1_intron_2	intron	lincRNA	chr21	6232834	6234981
chr21	6234982	6235192	CU633906.1_3	exon	lincRNA	chr21	6234982	6235192
chr21	6235193	6235987	CU633906.1_intron_3	intron	lincRNA	chr21	6235193	6235987
chr21	6235988	6236160	CU633906.1_4	exon	lincRNA	chr21	6235988	6236160
chr21	6236161	6254789	CU633906.1_intron_4	intron	lincRNA	chr21	6236161	6254789
chr21	6254790	6254849	CU633906.1_5	exon	lincRNA	chr21	6254790	6254849
chr21	6265605	6265677	CU633906.1_intron_5	intron	lincRNA	chr21	6254850	6267133
chr21	6265779	6265923	CU633906.1_intron_5	intron	lincRNA	chr21	6254850	6267133
chr21	6266032	6266107	CU633906.1_intron_5	intron	lincRNA	chr21	6254850	6267133
chr21	6266355	6266381	CU633906.1_intron_5	intron	lincRNA	chr21	6254850	6267133
chr21	6266830	6266871	CU633906.1_intron_5	intron	lincRNA	chr21	6254850	6267133
chr21	6254850	6265497	CU633906.1_intron_5	intron	lincRNA	chr21	6254850	6267133
chr21	6273065	6273091	CU633906.4_intron_3	intron	unprocessed_pseudogene	chr21	6273027	6273920
chr21	6275048	6275075	CU633906.4_intron_6	intron	unprocessed_pseudogene	chr21	6275042	6275271
chr21	6451123	6451152	CBSL_intron_6	intron	protein_coding	chr21	6450982	6452117
chr21	6453917	6453958	CBSL_intron_7	intron	protein_coding	chr21	6452225	6453987
chr21	6454308	6454384	CBSL_intron_8	intron	protein_coding	chr21	6454074	6454629
chr21	6454411	6454457	CBSL_intron_8	intron	protein_coding	chr21	6454074	6454629
chr21	6454598	6454629	CBSL_intron_8	intron	protein_coding	chr21	6454074	6454629
chr21	6454630	6454683	CBSL_9	CDS	protein_coding	chr21	6454630	6454756
chr21	6454782	6454805	CBSL_intron_9	intron	protein_coding	chr21	6454757	6455576
chr21	6455017	6455049	CBSL_intron_9	intron	protein_coding	chr21	6454757	6455576
chr21	6455145	6455179	CBSL_intron_9	intron	protein_coding	chr21	6454757	6455576
chr21	6455516	6455540	CBSL_intron_9	intron	protein_coding	chr21	6454757	6455576
chr21	6456097	6456120	CBSL_intron_10	intron	protein_coding	chr21	6455670	6456879
chr21	6457085	6457152	CBSL_12	CDS	protein_coding	chr21	6457064	6457199
chr21	6457843	6457906	CBSL_intron_13	intron	protein_coding	chr21	6457374	6457919
chr21	6458080	6458120	CBSL_intron_14	intron	protein_coding	chr21	6458056	6460185
chr21	6458798	6458871	CBSL_intron_14	intron	protein_coding	chr21	6458056	6460185
chr21	6459190	6459223	CBSL_intron_14	intron	protein_coding	chr21	6458056	6460185
chr21	6459338	6459368	CBSL_intron_14	intron	protein_coding	chr21	6458056	6460185
chr21	6459390	6459414	CBSL_intron_14	intron	protein_coding	chr21	6458056	6460185
chr21	6464717	6464769	CBSL_intron_16	intron	protein_coding	chr21	6463880	6464942
chr21	6464847	6464942	CBSL_intron_16	intron	protein_coding	chr21	6463880	6464942
chr21	6464985	6465010	CBSL_UTR_3	five_prime_UTR	protein_coding	chr21	6464943	6465019
chr21	6465041	6465077	CBSL_intron_17	intron	protein_coding	chr21	6465020	6467446
chr21	6465152	6465227	CBSL_intron_17	intron	protein_coding	chr21	6465020	6467446
chr21	6465251	6465322	CBSL_intron_17	intron	protein_coding	chr21	6465020	6467446
chr21	6465346	6465410	CBSL_intron_17	intron	protein_coding	chr21	6465020	6467446
chr21	6465528	6465611	CBSL_intron_17	intron	protein_coding	chr21	6465020	6467446
chr21	6465675	6465712	CBSL_intron_17	intron	protein_coding	chr21	6465020	6467446
chr21	6465734	6465774	CBSL_intron_17	intron	protein_coding	chr21	6465020	6467446
chr21	6465838	6465904	CBSL_intron_17	intron	protein_coding	chr21	6465020	6467446
chr21	6466015	6466039	CBSL_intron_17	intron	protein_coding	chr21	6465020	6467446
chr21	6466060	6466193	CBSL_intron_17	intron	protein_coding	chr21	6465020	6467446
chr21	6466217	6466260	CBSL_intron_17	intron	protein_coding	chr21	6465020	6467446
chr21	6466285	6466433	CBSL_intron_17	intron	protein_coding	chr21	6465020	6467446
chr21	6466596	6466619	CBSL_intron_17	intron	protein_coding	chr21	6465020	6467446
chr21	6466662	6466747	CBSL_intron_17	intron	protein_coding	chr21	6465020	6467446
chr21	6466837	6466899	CBSL_intron_17	intron	protein_coding	chr21	6465020	6467446
chr21	6466969	6467034	CBSL_intron_17	intron	protein_coding	chr21	6465020	6467446
chr21	6467117	6467162	CBSL_intron_17	intron	protein_coding	chr21	6465020	6467446
chr21	6467186	6467227	CBSL_intron_17	intron	protein_coding	chr21	6465020	6467446
chr21	6467322	6467364	CBSL_intron_17	intron	protein_coding	chr21	6465020	6467446
chr21	6467415	6467446	CBSL_intron_17	intron	protein_coding	chr21	6465020	6467446
chr21	6467533	6467587	CBSL_intron_18	intron	protein_coding	chr21	6467533	6467901
chr21	6467613	6467671	CBSL_intron_18	intron	protein_coding	chr21	6467533	6467901
chr21	6467798	6467836	CBSL_intron_18	intron	protein_coding	chr21	6467533	6467901
chr21	6467902	6467946	CBSL_UTR_5	five_prime_UTR	protein_coding	chr21	6467902	6468040
chr21	6467975	6468015	CBSL_UTR_5	five_prime_UTR	protein_coding	chr21	6467902	6468040
chr21	6495133	6495168	U2AF1L5_intron_7	intron	protein_coding	chr21	6493111	6495991
chr21	6495966	6495991	U2AF1L5_intron_7	intron	protein_coding	chr21	6493111	6495991
chr21	6495992	6496015	U2AF1L5_UTR_5	five_prime_UTR	protein_coding	chr21	6495992	6496930
chr21	6496276	6496315	U2AF1L5_UTR_5	five_prime_UTR	protein_coding	chr21	6495992	6496930
chr21	6496460	6496498	U2AF1L5_UTR_5	five_prime_UTR	protein_coding	chr21	6495992	6496930
chr21	6496572	6496628	U2AF1L5_UTR_5	five_prime_UTR	protein_coding	chr21	6495992	6496930
chr21	6496656	6496679	U2AF1L5_UTR_5	five_prime_UTR	protein_coding	chr21	6495992	6496930
chr21	6496715	6496747	U2AF1L5_UTR_5	five_prime_UTR	protein_coding	chr21	6495992	6496930
chr21	6496781	6496818	U2AF1L5_UTR_5	five_prime_UTR	protein_coding	chr21	6495992	6496930
chr21	6630182	6632437	CU638689.4_1	exon	lincRNA	chr21	6630182	6632437
chr21	6632438	6634356	CU638689.4_intron_1	intron	lincRNA	chr21	6632438	6634356
chr21	6634357	6638337	CU638689.4_2	exon	lincRNA	chr21	6634357	6638337
chr21	6638338	6659517	CU638689.4_intron_2	intron	lincRNA	chr21	6638338	6659517
chr21	6659518	6659740	CU638689.4_3	exon	lincRNA	chr21	6659518	6659740
chr21	6659741	6666427	CU638689.4_intron_3	intron	lincRNA	chr21	6659741	6666427
chr21	6666428	6666526	CU638689.4_4	exon	lincRNA	chr21	6666428	6666526
chr21	6666527	6667302	CU638689.4_intron_4	intron	lincRNA	chr21	6666527	6667302
chr21	6667303	6667962	CU638689.4_5	exon	lincRNA	chr21	6667303	6667962
chr21	6667963	6668150	CU638689.4_intron_5	intron	lincRNA	chr21	6667963	6668150
chr21	6668151	6668254	CU638689.4_6	exon	lincRNA	chr21	6668151	6668254
chr21	6668255	6670520	CU638689.4_intron_6	intron	lincRNA	chr21	6668255	6670520
chr21	6670521	6670695	CU638689.4_7	exon	lincRNA	chr21	6670521	6670695
chr21	6676178	6676299	CU638689.3_1	exon	unprocessed_pseudogene	chr21	6676178	6676299
chr21	6676300	6676375	CU638689.3_intron_1	intron	unprocessed_pseudogene	chr21	6676300	6676375
chr21	6676376	6676454	CU638689.3_2	exon	unprocessed_pseudogene	chr21	6676376	6676454
chr21	6676455	6677309	CU638689.3_intron_2	intron	unprocessed_pseudogene	chr21	6676455	6677309
chr21	6677310	6677445	CU638689.3_3	exon	unprocessed_pseudogene	chr21	6677310	6677445
chr21	6677446	6677569	CU638689.3_intron_3	intron	unprocessed_pseudogene	chr21	6677446	6677569
chr21	6677570	6677661	CU638689.3_4	exon	unprocessed_pseudogene	chr21	6677570	6677661
chr21	6677662	6678346	CU638689.3_intron_4	intron	unprocessed_pseudogene	chr21	6677662	6678346
chr21	6678347	6678450	CU638689.3_5	exon	unprocessed_pseudogene	chr21	6678347	6678450
chr21	6678451	6678658	CU638689.3_intron_5	intron	unprocessed_pseudogene	chr21	6678451	6678658
chr21	6678659	6678789	CU638689.3_6	exon	unprocessed_pseudogene	chr21	6678659	6678789
chr21	6678790	6679279	CU638689.3_intron_6	intron	unprocessed_pseudogene	chr21	6678790	6679279
chr21	6679280	6679410	CU638689.3_7	exon	unprocessed_pseudogene	chr21	6679280	6679410
chr21	6679411	6679543	CU638689.3_intron_7	intron	unprocessed_pseudogene	chr21	6679411	6679543
chr21	6679544	6679635	CU638689.3_8	exon	unprocessed_pseudogene	chr21	6679544	6679635
chr21	6679636	6679810	CU638689.3_intron_8	intron	unprocessed_pseudogene	chr21	6679636	6679810
chr21	6679811	6679962	CU638689.3_9	exon	unprocessed_pseudogene	chr21	6679811	6679962
chr21	6712596	6712737	CU638689.2_1	exon	unprocessed_pseudogene	chr21	6712596	6712737
chr21	6712738	6712924	CU638689.2_intron_1	intron	unprocessed_pseudogene	chr21	6712738	6712924
chr21	6712925	6713031	CU638689.2_2	exon	unprocessed_pseudogene	chr21	6712925	6713031
chr21	6713032	6713137	CU638689.2_intron_2	intron	unprocessed_pseudogene	chr21	6713032	6713137
chr21	6713138	6713250	CU638689.2_3	exon	unprocessed_pseudogene	chr21	6713138	6713250
chr21	6713251	6713755	CU638689.2_intron_3	intron	unprocessed_pseudogene	chr21	6713251	6713755
chr21	6713756	6713850	CU638689.2_4	exon	unprocessed_pseudogene	chr21	6713756	6713850
chr21	6713851	6714088	CU638689.2_intron_4	intron	unprocessed_pseudogene	chr21	6713851	6714088
chr21	6714089	6714183	CU638689.2_5	exon	unprocessed_pseudogene	chr21	6714089	6714183
chr21	6714184	6714877	CU638689.2_intron_5	intron	unprocessed_pseudogene	chr21	6714184	6714877
chr21	6714878	6714969	CU638689.2_6	exon	unprocessed_pseudogene	chr21	6714878	6714969
chr21	6714970	6716095	CU638689.2_intron_6	intron	unprocessed_pseudogene	chr21	6714970	6716095
chr21	6716096	6716157	CU638689.2_7	exon	unprocessed_pseudogene	chr21	6716096	6716157
chr21	6716158	6716242	CU638689.2_intron_7	intron	unprocessed_pseudogene	chr21	6716158	6716242
chr21	6716243	6716361	CU638689.2_8	exon	unprocessed_pseudogene	chr21	6716243	6716361
chr21	6721812	6721991	CU638689.5_1	exon	lincRNA	chr21	6721812	6721991
chr21	6721992	6724257	CU638689.5_intron_1	intron	lincRNA	chr21	6721992	6724257
chr21	6724258	6724293	CU638689.5_2	exon	lincRNA	chr21	6724258	6724293
chr21	6724294	6724391	CU638689.5_intron_2	intron	lincRNA	chr21	6724294	6724391
chr21	6724392	6725209	CU638689.5_3	exon	lincRNA	chr21	6724392	6725209
chr21	6789592	6789706	FP475955.3_1	exon	lincRNA	chr21	6789592	6789706
chr21	6789707	6797728	FP475955.3_intron_1	intron	lincRNA	chr21	6789707	6797728
chr21	6797729	6797785	FP475955.3_2	exon	lincRNA	chr21	6797729	6797785
chr21	6797786	6810855	FP475955.3_intron_2	intron	lincRNA	chr21	6797786	6810855
chr21	6810856	6812297	FP475955.3_3	exon	lincRNA	chr21	6810856	6812297
chr21	6859925	6859964	FP475955.1_intron_2	intron	lincRNA	chr21	6859217	6896993
chr21	6860054	6860086	FP475955.1_intron_2	intron	lincRNA	chr21	6859217	6896993
chr21	6860234	6860258	FP475955.1_intron_2	intron	lincRNA	chr21	6859217	6896993
chr21	6860648	6860702	FP475955.1_intron_2	intron	lincRNA	chr21	6859217	6896993
chr21	6860775	6860800	FP475955.1_intron_2	intron	lincRNA	chr21	6859217	6896993
chr21	6860864	6860891	FP475955.1_intron_2	intron	lincRNA	chr21	6859217	6896993
chr21	6860914	6860945	FP475955.1_intron_2	intron	lincRNA	chr21	6859217	6896993
chr21	6861052	6861091	FP475955.1_intron_2	intron	lincRNA	chr21	6859217	6896993
chr21	6861239	6861265	FP475955.1_intron_2	intron	lincRNA	chr21	6859217	6896993
chr21	6861361	6861404	FP475955.1_intron_2	intron	lincRNA	chr21	6859217	6896993
chr21	6861603	6861678	FP475955.1_intron_2	intron	lincRNA	chr21	6859217	6896993
chr21	6862207	6862257	FP475955.1_intron_2	intron	lincRNA	chr21	6859217	6896993
chr21	6862290	6862318	FP475955.1_intron_2	intron	lincRNA	chr21	6859217	6896993
chr21	6862360	6862412	FP475955.1_intron_2	intron	lincRNA	chr21	6859217	6896993
chr21	6862559	6862582	FP475955.1_intron_2	intron	lincRNA	chr21	6859217	6896993
chr21	6862650	6862682	FP475955.1_intron_2	intron	lincRNA	chr21	6859217	6896993
chr21	6862803	6862827	FP475955.1_intron_2	intron	lincRNA	chr21	6859217	6896993
chr21	6863144	6863169	FP475955.1_intron_2	intron	lincRNA	chr21	6859217	6896993
chr21	6863191	6863231	FP475955.1_intron_2	intron	lincRNA	chr21	6859217	6896993
chr21	6863287	6863373	FP475955.1_intron_2	intron	lincRNA	chr21	6859217	6896993
chr21	6863409	6863470	FP475955.1_intron_2	intron	lincRNA	chr21	6859217	6896993
chr21	6863505	6863576	FP475955.1_intron_2	intron	lincRNA	chr21	6859217	6896993
chr21	6863760	6863793	FP475955.1_intron_2	intron	lincRNA	chr21	6859217	6896993
chr21	6863819	6863866	FP475955.1_intron_2	intron	lincRNA	chr21	6859217	6896993
chr21	6863932	6863958	FP475955.1_intron_2	intron	lincRNA	chr21	6859217	6896993
chr21	6863996	6864026	FP475955.1_intron_2	intron	lincRNA	chr21	6859217	6896993
chr21	6864061	6864094	FP475955.1_intron_2	intron	lincRNA	chr21	6859217	6896993
chr21	6864115	6864164	FP475955.1_intron_2	intron	lincRNA	chr21	6859217	6896993
chr21	6864188	6864262	FP475955.1_intron_2	intron	lincRNA	chr21	6859217	6896993
chr21	6864416	6864497	FP475955.1_intron_2	intron	lincRNA	chr21	6859217	6896993
chr21	6864530	6864558	FP475955.1_intron_2	intron	lincRNA	chr21	6859217	6896993
chr21	6864683	6864727	FP475955.1_intron_2	intron	lincRNA	chr21	6859217	6896993
chr21	6871321	6871345	FP475955.1_intron_2	intron	lincRNA	chr21	6859217	6896993
chr21	6986450	6986648	CU634019.6_1	exon	lincRNA	chr21	6986450	6986648
chr21	6986649	6992108	CU634019.6_intron_1	intron	lincRNA	chr21	6986649	6992108
chr21	6992109	6992289	CU634019.6_2	exon	lincRNA	chr21	6992109	6992322
chr21	6992450	6992476	CU634019.6_intron_2	intron	lincRNA	chr21	6992323	6993155
chr21	6992555	6992588	CU634019.6_intron_2	intron	lincRNA	chr21	6992323	6993155
chr21	6992688	6992730	CU634019.6_intron_2	intron	lincRNA	chr21	6992323	6993155
chr21	6993097	6993139	CU634019.6_intron_2	intron	lincRNA	chr21	6992323	6993155
chr21	6993208	6993247	CU634019.6_3	exon	lincRNA	chr21	6993156	6993596
chr21	6993336	6993363	CU634019.6_3	exon	lincRNA	chr21	6993156	6993596
chr21	6993642	6993799	CU634019.6_intron_3	intron	lincRNA	chr21	6993597	6994372
chr21	6993867	6993982	CU634019.6_intron_3	intron	lincRNA	chr21	6993597	6994372
chr21	6994006	6994033	CU634019.6_intron_3	intron	lincRNA	chr21	6993597	6994372
chr21	6994103	6994182	CU634019.6_intron_3	intron	lincRNA	chr21	6993597	6994372
chr21	6994215	6994372	CU634019.6_intron_3	intron	lincRNA	chr21	6993597	6994372
chr21	6994432	6994516	CU634019.6_4	exon	lincRNA	chr21	6994373	6995032
chr21	6994571	6994624	CU634019.6_4	exon	lincRNA	chr21	6994373	6995032
chr21	6994646	6995032	CU634019.6_4	exon	lincRNA	chr21	6994373	6995032
chr21	6995033	6995220	CU634019.6_intron_4	intron	lincRNA	chr21	6995033	6995220
chr21	6995221	6995324	CU634019.6_5	exon	lincRNA	chr21	6995221	6995324
chr21	6995325	6995579	CU634019.6_intron_5	intron	lincRNA	chr21	6995325	6997590
chr21	6995775	6995830	CU634019.6_intron_5	intron	lincRNA	chr21	6995325	6997590
chr21	6995991	6996015	CU634019.6_intron_5	intron	lincRNA	chr21	6995325	6997590
chr21	6996417	6996459	CU634019.6_intron_5	intron	lincRNA	chr21	6995325	6997590
chr21	6996684	6996751	CU634019.6_intron_5	intron	lincRNA	chr21	6995325	6997590
chr21	6997116	6997146	CU634019.6_intron_5	intron	lincRNA	chr21	6995325	6997590
chr21	6997395	6997448	CU634019.6_intron_5	intron	lincRNA	chr21	6995325	6997590
chr21	7003700	7004461	CU634019.5_intron_2	intron	unprocessed_pseudogene	chr21	7003510	7004461
chr21	7004462	7004517	CU634019.5_3	exon	unprocessed_pseudogene	chr21	7004462	7004517
chr21	7004518	7004638	CU634019.5_intron_3	intron	unprocessed_pseudogene	chr21	7004518	7004638
chr21	7004639	7004730	CU634019.5_4	exon	unprocessed_pseudogene	chr21	7004639	7004730
chr21	7004731	7005409	CU634019.5_intron_4	intron	unprocessed_pseudogene	chr21	7004731	7005409
chr21	7005410	7005522	CU634019.5_5	exon	unprocessed_pseudogene	chr21	7005410	7005522
chr21	7005523	7005724	CU634019.5_intron_5	intron	unprocessed_pseudogene	chr21	7005523	7005724
chr21	7005725	7005858	CU634019.5_6	exon	unprocessed_pseudogene	chr21	7005725	7005858
chr21	7005859	7006378	CU634019.5_intron_6	intron	unprocessed_pseudogene	chr21	7005859	7006378
chr21	7006379	7006494	CU634019.5_7	exon	unprocessed_pseudogene	chr21	7006379	7006494
chr21	7006495	7006609	CU634019.5_intron_7	intron	unprocessed_pseudogene	chr21	7006495	7006609
chr21	7006610	7006701	CU634019.5_8	exon	unprocessed_pseudogene	chr21	7006610	7006701
chr21	7006702	7006879	CU634019.5_intron_8	intron	unprocessed_pseudogene	chr21	7006702	7006879
chr21	7006880	7007022	CU634019.5_9	exon	unprocessed_pseudogene	chr21	7006880	7007022
chr21	7020599	7020649	CU634019.2_1	exon	lincRNA	chr21	7020599	7020649
chr21	7020650	7024623	CU634019.2_intron_1	intron	lincRNA	chr21	7020650	7024623
chr21	7024624	7025166	CU634019.2_2	exon	lincRNA	chr21	7024624	7025166
chr21	7049200	7049315	CU634019.1_intron_1	intron	lincRNA	chr21	7049061	7061345
chr21	7049341	7049378	CU634019.1_intron_1	intron	lincRNA	chr21	7049061	7061345
chr21	7049718	7050841	CU634019.1_intron_1	intron	lincRNA	chr21	7049061	7061345
chr21	7050865	7050894	CU634019.1_intron_1	intron	lincRNA	chr21	7049061	7061345
chr21	7051128	7051153	CU634019.1_intron_1	intron	lincRNA	chr21	7049061	7061345
chr21	7051434	7051482	CU634019.1_intron_1	intron	lincRNA	chr21	7049061	7061345
chr21	7051568	7051601	CU634019.1_intron_1	intron	lincRNA	chr21	7049061	7061345
chr21	7051754	7051789	CU634019.1_intron_1	intron	lincRNA	chr21	7049061	7061345
chr21	7052048	7052080	CU634019.1_intron_1	intron	lincRNA	chr21	7049061	7061345
chr21	7052109	7053960	CU634019.1_intron_1	intron	lincRNA	chr21	7049061	7061345
chr21	7054162	7054219	CU634019.1_intron_1	intron	lincRNA	chr21	7049061	7061345
chr21	7054462	7054498	CU634019.1_intron_1	intron	lincRNA	chr21	7049061	7061345
chr21	7054682	7054713	CU634019.1_intron_1	intron	lincRNA	chr21	7049061	7061345
chr21	7054883	7054931	CU634019.1_intron_1	intron	lincRNA	chr21	7049061	7061345
chr21	7055050	7055145	CU634019.1_intron_1	intron	lincRNA	chr21	7049061	7061345
chr21	7055158	7055186	CU634019.1_intron_1	intron	lincRNA	chr21	7049061	7061345
chr21	7055587	7055614	CU634019.1_intron_1	intron	lincRNA	chr21	7049061	7061345
chr21	7055782	7055814	CU634019.1_intron_1	intron	lincRNA	chr21	7049061	7061345
chr21	7056087	7056131	CU634019.1_intron_1	intron	lincRNA	chr21	7049061	7061345
chr21	7056155	7056178	CU634019.1_intron_1	intron	lincRNA	chr21	7049061	7061345
chr21	7056219	7056326	CU634019.1_intron_1	intron	lincRNA	chr21	7049061	7061345
chr21	7056375	7056421	CU634019.1_intron_1	intron	lincRNA	chr21	7049061	7061345
chr21	7056444	7059680	CU634019.1_intron_1	intron	lincRNA	chr21	7049061	7061345
chr21	7059708	7059734	CU634019.1_intron_1	intron	lincRNA	chr21	7049061	7061345
chr21	7059773	7060128	CU634019.1_intron_1	intron	lincRNA	chr21	7049061	7061345
chr21	7060152	7060247	CU634019.1_intron_1	intron	lincRNA	chr21	7049061	7061345
chr21	7060312	7060338	CU634019.1_intron_1	intron	lincRNA	chr21	7049061	7061345
chr21	7060363	7060424	CU634019.1_intron_1	intron	lincRNA	chr21	7049061	7061345
chr21	7060567	7060627	CU634019.1_intron_1	intron	lincRNA	chr21	7049061	7061345
chr21	7060716	7060756	CU634019.1_intron_1	intron	lincRNA	chr21	7049061	7061345
chr21	7060865	7060919	CU634019.1_intron_1	intron	lincRNA	chr21	7049061	7061345
chr21	7061084	7061154	CU634019.1_intron_1	intron	lincRNA	chr21	7049061	7061345
chr21	7061406	7061462	CU634019.1_intron_2	intron	lincRNA	chr21	7061406	7080034
chr21	7061593	7061630	CU634019.1_intron_2	intron	lincRNA	chr21	7061406	7080034
chr21	7062580	7062603	CU634019.1_intron_2	intron	lincRNA	chr21	7061406	7080034
chr21	7063073	7063097	CU634019.1_intron_2	intron	lincRNA	chr21	7061406	7080034
chr21	7063424	7063457	CU634019.1_intron_2	intron	lincRNA	chr21	7061406	7080034
chr21	7063651	7080034	CU634019.1_intron_2	intron	lincRNA	chr21	7061406	7080034
chr21	7080035	7080289	CU634019.1_3	exon	lincRNA	chr21	7080035	7080289
chr21	7080290	7081002	CU634019.1_intron_3	intron	lincRNA	chr21	7080290	7081002
chr21	7081003	7081213	CU634019.1_4	exon	lincRNA	chr21	7081003	7081213
chr21	7081214	7083361	CU634019.1_intron_4	intron	lincRNA	chr21	7081214	7083361
chr21	7083362	7083742	CU634019.1_5	exon	lincRNA	chr21	7083362	7083742
chr21	7083743	7085243	CU634019.1_intron_5	intron	lincRNA	chr21	7083743	7085243
chr21	7085244	7087229	CU634019.1_6	exon	lincRNA	chr21	7085244	7087229
chr21	7092616	7092716	RF00019_1	exon	misc_RNA	chr21	7092616	7092716
chr21	7129103	7130287	CU634019.7_1	exon	processed_pseudogene	chr21	7129103	7130287
chr21	7135334	7137789	CU634019.3_1	exon	TEC	chr21	7135334	7137789
chr21	7385058	7385142	CU633904.2_1	exon	unprocessed_pseudogene	chr21	7385058	7385142
chr21	7385143	7385227	CU633904.2_intron_1	intron	unprocessed_pseudogene	chr21	7385143	7385227
chr21	7385228	7385289	CU633904.2_2	exon	unprocessed_pseudogene	chr21	7385228	7385289
chr21	7385290	7386238	CU633904.2_intron_2	intron	unprocessed_pseudogene	chr21	7385290	7386238
chr21	7386239	7386294	CU633904.2_3	exon	unprocessed_pseudogene	chr21	7386239	7386294
chr21	7386295	7386418	CU633904.2_intron_3	intron	unprocessed_pseudogene	chr21	7386295	7386418
chr21	7386419	7386510	CU633904.2_4	exon	unprocessed_pseudogene	chr21	7386419	7386510
chr21	7386511	7387195	CU633904.2_intron_4	intron	unprocessed_pseudogene	chr21	7386511	7387195
chr21	7387196	7387299	CU633904.2_5	exon	unprocessed_pseudogene	chr21	7387196	7387299
chr21	7387300	7387504	CU633904.2_intron_5	intron	unprocessed_pseudogene	chr21	7387300	7387504
chr21	7387505	7387638	CU633904.2_6	exon	unprocessed_pseudogene	chr21	7387505	7387638
chr21	7387639	7388128	CU633904.2_intron_6	intron	unprocessed_pseudogene	chr21	7387639	7388128
chr21	7388129	7388259	CU633904.2_7	exon	unprocessed_pseudogene	chr21	7388129	7388259
chr21	7388260	7388389	CU633904.2_intron_7	intron	unprocessed_pseudogene	chr21	7388260	7388389
chr21	7388390	7388481	CU633904.2_8	exon	unprocessed_pseudogene	chr21	7388390	7388481
chr21	7388482	7388668	CU633904.2_intron_8	intron	unprocessed_pseudogene	chr21	7388482	7388668
chr21	7388669	7388799	CU633904.2_9	exon	unprocessed_pseudogene	chr21	7388669	7388799
chr21	7421442	7421597	CU633904.3_1	exon	unprocessed_pseudogene	chr21	7421442	7421597
chr21	7421598	7421769	CU633904.3_intron_1	intron	unprocessed_pseudogene	chr21	7421598	7421769
chr21	7421770	7421887	CU633904.3_2	exon	unprocessed_pseudogene	chr21	7421770	7421887
chr21	7421888	7421959	CU633904.3_intron_2	intron	unprocessed_pseudogene	chr21	7421888	7421959
chr21	7421960	7422107	CU633904.3_3	exon	unprocessed_pseudogene	chr21	7421960	7422107
chr21	7422108	7422601	CU633904.3_intron_3	intron	unprocessed_pseudogene	chr21	7422108	7422601
chr21	7422602	7422701	CU633904.3_4	exon	unprocessed_pseudogene	chr21	7422602	7422701
chr21	7422702	7422931	CU633904.3_intron_4	intron	unprocessed_pseudogene	chr21	7422702	7422931
chr21	7422932	7423037	CU633904.3_5	exon	unprocessed_pseudogene	chr21	7422932	7423037
chr21	7423038	7423717	CU633904.3_intron_5	intron	unprocessed_pseudogene	chr21	7423038	7423717
chr21	7423718	7423823	CU633904.3_6	exon	unprocessed_pseudogene	chr21	7423718	7423823
chr21	7423824	7423940	CU633904.3_intron_6	intron	unprocessed_pseudogene	chr21	7423824	7423940
chr21	7423941	7424052	CU633904.3_7	exon	unprocessed_pseudogene	chr21	7423941	7424052
chr21	7424053	7424946	CU633904.3_intron_7	intron	unprocessed_pseudogene	chr21	7424053	7424946
chr21	7424947	7425007	CU633904.3_8	exon	unprocessed_pseudogene	chr21	7424947	7425007
chr21	7425008	7425092	CU633904.3_intron_8	intron	unprocessed_pseudogene	chr21	7425008	7425092
chr21	7425093	7425192	CU633904.3_9	exon	unprocessed_pseudogene	chr21	7425093	7425192
chr21	7425193	7425808	CU633904.3_intron_9	intron	unprocessed_pseudogene	chr21	7425193	7425808
chr21	7425809	7425839	CU633904.3_10	exon	unprocessed_pseudogene	chr21	7425809	7425839
chr21	7430659	7430838	CU633904.1_1	exon	lincRNA	chr21	7430659	7430838
chr21	7430839	7443123	CU633904.1_intron_1	intron	lincRNA	chr21	7430839	7443123
chr21	7443124	7443183	CU633904.1_2	exon	lincRNA	chr21	7443124	7443183
chr21	7443184	7461812	CU633904.1_intron_2	intron	lincRNA	chr21	7443184	7461812
chr21	7461813	7462067	CU633904.1_3	exon	lincRNA	chr21	7461813	7462067
chr21	7462068	7462780	CU633904.1_intron_3	intron	lincRNA	chr21	7462068	7462780
chr21	7462781	7462991	CU633904.1_4	exon	lincRNA	chr21	7462781	7462991
chr21	7462992	7463447	CU633904.1_intron_4	intron	lincRNA	chr21	7462992	7463447
chr21	7463448	7463503	CU633904.1_5	exon	lincRNA	chr21	7463448	7463503
chr21	7463504	7465139	CU633904.1_intron_5	intron	lincRNA	chr21	7463504	7465139
chr21	7465140	7465784	CU633904.1_6	exon	lincRNA	chr21	7465140	7465784
chr21	7465785	7467021	CU633904.1_intron_6	intron	lincRNA	chr21	7465785	7467021
chr21	7467022	7469007	CU633904.1_7	exon	lincRNA	chr21	7467022	7469007
chr21	7474394	7474494	RF00019_1	exon	misc_RNA	chr21	7474394	7474494
chr21	7744970	7745650	SMIM11B_UTR_1	five_prime_UTR	protein_coding	chr21	7744970	7745650
chr21	7745651	7748170	SMIM11B_intron_1	intron	protein_coding	chr21	7745651	7748897
chr21	7748377	7748414	SMIM11B_intron_1	intron	protein_coding	chr21	7745651	7748897
chr21	7748796	7748883	SMIM11B_intron_1	intron	protein_coding	chr21	7745651	7748897
chr21	7756073	7756098	SMIM11B_UTR_3	three_prime_UTR	protein_coding	chr21	7755116	7756113
chr21	8101251	8103706	FP671120.2_1	exon	TEC	chr21	8101251	8103706
chr21	8603759	8603815	RPSAP68_1	exon	processed_pseudogene	chr21	8603547	8603984
chr21	8603895	8603984	RPSAP68_1	exon	processed_pseudogene	chr21	8603547	8603984
chr21	8680758	8680853	CR381572.2_1	exon	processed_pseudogene	chr21	8680538	8680934
chr21	9349141	9349170	CR381653.1_intron_6	intron	lincRNA	chr21	9343533	9354229
chr21	9349199	9349246	CR381653.1_intron_6	intron	lincRNA	chr21	9343533	9354229
chr21	9349277	9349307	CR381653.1_intron_6	intron	lincRNA	chr21	9343533	9354229
chr21	9349387	9349431	CR381653.1_intron_6	intron	lincRNA	chr21	9343533	9354229
chr21	9349519	9349544	CR381653.1_intron_6	intron	lincRNA	chr21	9343533	9354229
chr21	9350097	9350126	CR381653.1_intron_6	intron	lincRNA	chr21	9343533	9354229
chr21	9350657	9350700	CR381653.1_intron_6	intron	lincRNA	chr21	9343533	9354229
chr21	9374922	9374988	CR381653.2_intron_2	intron	unprocessed_pseudogene	chr21	9374167	9375506
chr21	9375139	9375506	CR381653.2_intron_2	intron	unprocessed_pseudogene	chr21	9374167	9375506
chr21	9375507	9375719	CR381653.2_3	exon	unprocessed_pseudogene	chr21	9375507	9375719
chr21	9375720	9376350	CR381653.2_intron_3	intron	unprocessed_pseudogene	chr21	9375720	9376350
chr21	9376351	9376645	CR381653.2_4	exon	unprocessed_pseudogene	chr21	9376351	9376645
chr21	15019470	15019494	NRIP1_intron_3	intron	protein_coding	chr21	15014467	15043493
chr21	18128303	18128329	CHODL_intron_3	intron	protein_coding	chr21	18027972	18244831
chr21	18279311	18279334	TMPRSS15_intron_3	intron	protein_coding	chr21	18279060	18281038
chr21	21083403	21083426	NCAM2_intron_1	intron	protein_coding	chr21	20998619	21280574
chr21	21248776	21248807	NCAM2_intron_1	intron	protein_coding	chr21	20998619	21280574
chr21	21394469	21394496	NCAM2_intron_9	intron	protein_coding	chr21	21374014	21410272
chr21	22513937	22513967	AP000959.1_intron_1	intron	lincRNA	chr21	22501311	22518742
chr21	23072433	23072497	AP001116.1_intron_2	intron	lincRNA	chr21	23068037	23108818
chr21	24969750	24969783	LINC01692_intron_2	intron	lincRNA	chr21	24844930	25029782
chr21	25026063	25026089	LINC01692_intron_2	intron	lincRNA	chr21	24844930	25029782
chr21	24969750	24969783	AP000146.1_intron_3	intron	lincRNA	chr21	24952158	24992701
chr21	25730736	25730764	ATP5PF_intron_5	intron	protein_coding	chr21	25729802	25734331
chr21	26001843	26002385	APP_intron_13	intron	protein_coding	chr21	26000183	26021838
chr21	26019653	26019695	APP_intron_13	intron	protein_coding	chr21	26000183	26021838
chr21	26951679	26951709	ADAMTS5_intron_6	intron	protein_coding	chr21	26943548	26954737
chr21	26963649	26963675	ADAMTS5_intron_7	intron	protein_coding	chr21	26954872	26965286
chr21	27961775	27961798	AJ006995.1_intron_1	intron	lincRNA	chr21	27955024	27977907
chr21	28194844	28194868	LINC01695_intron_4	intron	lincRNA	chr21	28170144	28212238
chr21	29229501	29229835	BACH1_intron_2	intron	protein_coding	chr21	29218927	29270355
chr21	29383313	29383337	BACH1_intron_14	intron	protein_coding	chr21	29346149	29582310
chr21	31181766	31181790	TIAM1_intron_14	intron	protein_coding	chr21	31165066	31182419
chr21	31507179	31507210	TIAM1_intron_30	intron	protein_coding	chr21	31464036	31558925
chr21	31658038	31658085	AP000253.1_2	exon	lincRNA	chr21	31657933	31658227
chr21	33968054	33968079	AP000569.1_intron_1	intron	lincRNA	chr21	33967351	33968231
chr21	34926515	34926556	RUNX1_intron_9	intron	protein_coding	chr21	34892964	35048840
chr21	35642666	35642869	RUNX1_intron_13	intron	protein_coding	chr21	35580930	35654818
chr21	36216047	36216096	DOPEY2_intron_10	intron	protein_coding	chr21	36214557	36219370
chr21	36501332	36501355	CLDN14_intron_4	intron	protein_coding	chr21	36480091	36510361
chr21	37655214	37655242	KCNJ6_intron_1	intron	protein_coding	chr21	37625485	37714209
chr21	37745072	37745096	KCNJ6_intron_2	intron	protein_coding	chr21	37715132	37840656
chr21	38064026	38064168	KCNJ6_intron_4	intron	protein_coding	chr21	37916447	38120305
chr21	38109311	38109470	KCNJ6_intron_4	intron	protein_coding	chr21	37916447	38120305
chr21	38216008	38216099	KCNJ15_intron_2	intron	protein_coding	chr21	38169269	38256696
chr21	38218619	38218950	KCNJ15_intron_2	intron	protein_coding	chr21	38169269	38256696
chr21	38528433	38528457	ERG_intron_11	intron	protein_coding	chr21	38498484	38575660
chr21	39217053	39217093	BRWD1_intron_11	intron	protein_coding	chr21	39215363	39218150
chr21	39241473	39241503	BRWD1_intron_21	intron	protein_coding	chr21	39238574	39247699
chr21	39217053	39217093	TIMM9P2_intron_1	intron	processed_pseudogene	chr21	39216784	39217399
chr21	40028842	40029978	DSCAM_intron_1	intron	protein_coding	chr21	40013387	40042369
chr21	40030000	40030242	DSCAM_intron_1	intron	protein_coding	chr21	40013387	40042369
chr21	40030264	40030298	DSCAM_intron_1	intron	protein_coding	chr21	40013387	40042369
chr21	40030327	40030473	DSCAM_intron_1	intron	protein_coding	chr21	40013387	40042369
chr21	40030498	40030592	DSCAM_intron_1	intron	protein_coding	chr21	40013387	40042369
chr21	40030776	40030847	DSCAM_intron_1	intron	protein_coding	chr21	40013387	40042369
chr21	40030921	40031075	DSCAM_intron_1	intron	protein_coding	chr21	40013387	40042369
chr21	40031104	40031316	DSCAM_intron_1	intron	protein_coding	chr21	40013387	40042369
chr21	40031363	40031488	DSCAM_intron_1	intron	protein_coding	chr21	40013387	40042369
chr21	40215225	40215256	DSCAM_intron_22	intron	protein_coding	chr21	40189239	40276095
chr21	40246354	40246377	DSCAM_intron_22	intron	protein_coding	chr21	40189239	40276095
chr21	40378554	40378597	DSCAM_intron_30	intron	protein_coding	chr21	40369271	40692808
chr21	40440513	40440576	DSCAM_intron_30	intron	protein_coding	chr21	40369271	40692808
chr21	40585334	40585440	DSCAM_intron_30	intron	protein_coding	chr21	40369271	40692808
chr21	40682654	40682791	DSCAM_intron_30	intron	protein_coding	chr21	40369271	40692808
chr21	40818547	40818573	DSCAM_intron_32	intron	protein_coding	chr21	40708772	40846617
chr21	42137829	42137858	UMODL1_intron_22	intron	protein_coding	chr21	42137642	42142094
chr21	42295340	42295366	ABCG1_intron_21	intron	protein_coding	chr21	42294661	42296162
chr21	43018477	43018504	PKNOX1_intron_7	intron	protein_coding	chr21	43018231	43021301
chr21	43159066	43159767	AP001631.1_1	exon	lincRNA	chr21	43159066	43159767
chr21	43159768	43161087	AP001631.1_intron_1	intron	lincRNA	chr21	43159768	43161087
chr21	43161088	43161252	AP001631.1_2	exon	lincRNA	chr21	43161088	43161252
chr21	43161253	43162090	AP001631.1_intron_2	intron	lincRNA	chr21	43161253	43162090
chr21	43162091	43162277	AP001631.1_3	exon	lincRNA	chr21	43162091	43162277
chr21	43169008	43169099	CRYAA_UTR_1	five_prime_UTR	protein_coding	chr21	43169008	43169099
chr21	43169099	43169288	CRYAA_1	CDS	protein_coding	chr21	43169099	43169288
chr21	43169289	43169599	CRYAA_intron_1	intron	protein_coding	chr21	43169289	43169599
chr21	43169600	43169724	CRYAA_UTR_2	five_prime_UTR	protein_coding	chr21	43169600	43169724
chr21	43169724	43169853	CRYAA_2	CDS	protein_coding	chr21	43169724	43169853
chr21	43169854	43170154	CRYAA_intron_2	intron	protein_coding	chr21	43169854	43170154
chr21	43170155	43170331	CRYAA_UTR_3	five_prime_UTR	protein_coding	chr21	43170155	43170331
chr21	43170331	43170409	CRYAA_3	CDS	protein_coding	chr21	43170331	43170409
chr21	43170410	43170515	CRYAA_intron_3	intron	protein_coding	chr21	43170410	43170515
chr21	43170516	43170639	CRYAA_4	CDS	protein_coding	chr21	43170516	43170639
chr21	43170640	43172069	CRYAA_intron_4	intron	protein_coding	chr21	43170640	43172069
chr21	43172070	43172280	CRYAA_5	CDS	protein_coding	chr21	43172070	43172280
chr21	43172280	43172805	CRYAA_UTR_4	three_prime_UTR	protein_coding	chr21	43172280	43172805
chr21	44154426	44154452	GATD3A_intron_8	intron	protein_coding	chr21	44145724	44193622
chr21	44155249	44155327	GATD3A_intron_8	intron	protein_coding	chr21	44145724	44193622
chr21	44155549	44155662	GATD3A_intron_8	intron	protein_coding	chr21	44145724	44193622
chr21	44155687	44155723	GATD3A_intron_8	intron	protein_coding	chr21	44145724	44193622
chr21	44155793	44155828	GATD3A_intron_8	intron	protein_coding	chr21	44145724	44193622
chr21	44155868	44155945	GATD3A_intron_8	intron	protein_coding	chr21	44145724	44193622
chr21	44155968	44156139	GATD3A_intron_8	intron	protein_coding	chr21	44145724	44193622
chr21	44156164	44156405	GATD3A_intron_8	intron	protein_coding	chr21	44145724	44193622
chr21	44156433	44156499	GATD3A_intron_8	intron	protein_coding	chr21	44145724	44193622
chr21	44156520	44156579	GATD3A_intron_8	intron	protein_coding	chr21	44145724	44193622
chr21	44156603	44156861	GATD3A_intron_8	intron	protein_coding	chr21	44145724	44193622
chr21	44156882	44156909	GATD3A_intron_8	intron	protein_coding	chr21	44145724	44193622
chr21	44156932	44156973	GATD3A_intron_8	intron	protein_coding	chr21	44145724	44193622
chr21	44156999	44157067	GATD3A_intron_8	intron	protein_coding	chr21	44145724	44193622
chr21	44176866	44176959	GATD3A_intron_8	intron	protein_coding	chr21	44145724	44193622
chr21	44176980	44177066	GATD3A_intron_8	intron	protein_coding	chr21	44145724	44193622
chr21	44177088	44177143	GATD3A_intron_8	intron	protein_coding	chr21	44145724	44193622
chr21	44177178	44177253	GATD3A_intron_8	intron	protein_coding	chr21	44145724	44193622
chr21	44177276	44177314	GATD3A_intron_8	intron	protein_coding	chr21	44145724	44193622
chr21	44177350	44177402	GATD3A_intron_8	intron	protein_coding	chr21	44145724	44193622
chr21	44177446	44177582	GATD3A_intron_8	intron	protein_coding	chr21	44145724	44193622
chr21	44177615	44177668	GATD3A_intron_8	intron	protein_coding	chr21	44145724	44193622
chr21	44177689	44177760	GATD3A_intron_8	intron	protein_coding	chr21	44145724	44193622
chr21	44177781	44177827	GATD3A_intron_8	intron	protein_coding	chr21	44145724	44193622
chr21	44177862	44178020	GATD3A_intron_8	intron	protein_coding	chr21	44145724	44193622
chr21	44178262	44178339	GATD3A_intron_8	intron	protein_coding	chr21	44145724	44193622
chr21	44178377	44178408	GATD3A_intron_8	intron	protein_coding	chr21	44145724	44193622
chr21	44178437	44178552	GATD3A_intron_8	intron	protein_coding	chr21	44145724	44193622
chr21	44178613	44178948	GATD3A_intron_8	intron	protein_coding	chr21	44145724	44193622
chr21	44178973	44179008	GATD3A_intron_8	intron	protein_coding	chr21	44145724	44193622
chr21	44179031	44179320	GATD3A_intron_8	intron	protein_coding	chr21	44145724	44193622
chr21	44179345	44179394	GATD3A_intron_8	intron	protein_coding	chr21	44145724	44193622
chr21	44179588	44179637	GATD3A_intron_8	intron	protein_coding	chr21	44145724	44193622
chr21	44179684	44179736	GATD3A_intron_8	intron	protein_coding	chr21	44145724	44193622
chr21	44179770	44179880	GATD3A_intron_8	intron	protein_coding	chr21	44145724	44193622
chr21	44180000	44180026	GATD3A_intron_8	intron	protein_coding	chr21	44145724	44193622
chr21	44180056	44180088	GATD3A_intron_8	intron	protein_coding	chr21	44145724	44193622
chr21	44180134	44180164	GATD3A_intron_8	intron	protein_coding	chr21	44145724	44193622
chr21	44180283	44180421	GATD3A_intron_8	intron	protein_coding	chr21	44145724	44193622
chr21	44180449	44180486	GATD3A_intron_8	intron	protein_coding	chr21	44145724	44193622
chr21	44180525	44180761	GATD3A_intron_8	intron	protein_coding	chr21	44145724	44193622
chr21	44180795	44180945	GATD3A_intron_8	intron	protein_coding	chr21	44145724	44193622
chr21	44180968	44181010	GATD3A_intron_8	intron	protein_coding	chr21	44145724	44193622
chr21	44181038	44181271	GATD3A_intron_8	intron	protein_coding	chr21	44145724	44193622
chr21	44181298	44181373	GATD3A_intron_8	intron	protein_coding	chr21	44145724	44193622
chr21	44181473	44181505	GATD3A_intron_8	intron	protein_coding	chr21	44145724	44193622
chr21	44181806	44181834	GATD3A_intron_8	intron	protein_coding	chr21	44145724	44193622
chr21	44182207	44182242	GATD3A_intron_8	intron	protein_coding	chr21	44145724	44193622
chr21	44182506	44182540	GATD3A_intron_8	intron	protein_coding	chr21	44145724	44193622
chr21	44182702	44182802	GATD3A_intron_8	intron	protein_coding	chr21	44145724	44193622
chr21	44182833	44185707	GATD3A_intron_8	intron	protein_coding	chr21	44145724	44193622
chr21	44185749	44185903	GATD3A_intron_8	intron	protein_coding	chr21	44145724	44193622
chr21	44185925	44185955	GATD3A_intron_8	intron	protein_coding	chr21	44145724	44193622
chr21	44185978	44186124	GATD3A_intron_8	intron	protein_coding	chr21	44145724	44193622
chr21	44186145	44186215	GATD3A_intron_8	intron	protein_coding	chr21	44145724	44193622
chr21	44186339	44186385	GATD3A_intron_8	intron	protein_coding	chr21	44145724	44193622
chr21	44186415	44186553	GATD3A_intron_8	intron	protein_coding	chr21	44145724	44193622
chr21	44186600	44186682	GATD3A_intron_8	intron	protein_coding	chr21	44145724	44193622
chr21	44186794	44186855	GATD3A_intron_8	intron	protein_coding	chr21	44145724	44193622
chr21	44187089	44187136	GATD3A_intron_8	intron	protein_coding	chr21	44145724	44193622
chr21	44187326	44187383	GATD3A_intron_8	intron	protein_coding	chr21	44145724	44193622
chr21	44187796	44187831	GATD3A_intron_8	intron	protein_coding	chr21	44145724	44193622
chr21	44187853	44187896	GATD3A_intron_8	intron	protein_coding	chr21	44145724	44193622
chr21	44187966	44187992	GATD3A_intron_8	intron	protein_coding	chr21	44145724	44193622
chr21	44188132	44192059	GATD3A_intron_8	intron	protein_coding	chr21	44145724	44193622
chr21	44192081	44192426	GATD3A_intron_8	intron	protein_coding	chr21	44145724	44193622
chr21	44192448	44192495	GATD3A_intron_8	intron	protein_coding	chr21	44145724	44193622
chr21	44192517	44192632	GATD3A_intron_8	intron	protein_coding	chr21	44145724	44193622
chr21	44192668	44192703	GATD3A_intron_8	intron	protein_coding	chr21	44145724	44193622
chr21	44192726	44192750	GATD3A_intron_8	intron	protein_coding	chr21	44145724	44193622
chr21	44192775	44192862	GATD3A_intron_8	intron	protein_coding	chr21	44145724	44193622
chr21	44192889	44192914	GATD3A_intron_8	intron	protein_coding	chr21	44145724	44193622
chr21	44192943	44193088	GATD3A_intron_8	intron	protein_coding	chr21	44145724	44193622
chr21	44193113	44193205	GATD3A_intron_8	intron	protein_coding	chr21	44145724	44193622
chr21	44193244	44193300	GATD3A_intron_8	intron	protein_coding	chr21	44145724	44193622
chr21	44193323	44193526	GATD3A_intron_8	intron	protein_coding	chr21	44145724	44193622
chr21	44193559	44193622	GATD3A_intron_8	intron	protein_coding	chr21	44145724	44193622
chr21	44157092	44176787	GATD3A_intron_8	intron	protein_coding	chr21	44145724	44193622
chr21	44193623	44193689	GATD3A_9	CDS	protein_coding	chr21	44193623	44193689
chr21	44193689	44193785	GATD3A_UTR_4	three_prime_UTR	protein_coding	chr21	44193689	44194535
chr21	44193806	44193896	GATD3A_UTR_4	three_prime_UTR	protein_coding	chr21	44193689	44194535
chr21	44193917	44194373	GATD3A_UTR_4	three_prime_UTR	protein_coding	chr21	44193689	44194535
chr21	44194410	44194535	GATD3A_UTR_4	three_prime_UTR	protein_coding	chr21	44193689	44194535
chr21	44194536	44194633	GATD3A_intron_9	intron	protein_coding	chr21	44194536	44202048
chr21	44194715	44194998	GATD3A_intron_9	intron	protein_coding	chr21	44194536	44202048
chr21	44195063	44195147	GATD3A_intron_9	intron	protein_coding	chr21	44194536	44202048
chr21	44195229	44195424	GATD3A_intron_9	intron	protein_coding	chr21	44194536	44202048
chr21	44195449	44195603	GATD3A_intron_9	intron	protein_coding	chr21	44194536	44202048
chr21	44195630	44196741	GATD3A_intron_9	intron	protein_coding	chr21	44194536	44202048
chr21	44196766	44196789	GATD3A_intron_9	intron	protein_coding	chr21	44194536	44202048
chr21	44196815	44197060	GATD3A_intron_9	intron	protein_coding	chr21	44194536	44202048
chr21	44197137	44197638	GATD3A_intron_9	intron	protein_coding	chr21	44194536	44202048
chr21	44197664	44198405	GATD3A_intron_9	intron	protein_coding	chr21	44194536	44202048
chr21	44198434	44198563	GATD3A_intron_9	intron	protein_coding	chr21	44194536	44202048
chr21	44198597	44198764	GATD3A_intron_9	intron	protein_coding	chr21	44194536	44202048
chr21	44198790	44199263	GATD3A_intron_9	intron	protein_coding	chr21	44194536	44202048
chr21	44199294	44200838	GATD3A_intron_9	intron	protein_coding	chr21	44194536	44202048
chr21	44201219	44201257	GATD3A_intron_9	intron	protein_coding	chr21	44194536	44202048
chr21	44201376	44201417	GATD3A_intron_9	intron	protein_coding	chr21	44194536	44202048
chr21	44201986	44202042	GATD3A_intron_9	intron	protein_coding	chr21	44194536	44202048
chr21	44204746	44204773	GATD3A_intron_10	intron	protein_coding	chr21	44203065	44207911
chr21	44158740	44159354	LINC01678_1	exon	lincRNA	chr21	44158740	44159354
chr21	44159355	44159823	LINC01678_intron_1	intron	lincRNA	chr21	44159355	44159823
chr21	44159824	44160076	LINC01678_2	exon	lincRNA	chr21	44159824	44160076
chr21	44172169	44174354	AP001056.2_1	exon	lincRNA	chr21	44172169	44174354
chr21	44174355	44174816	AP001056.2_intron_1	intron	lincRNA	chr21	44174355	44174816
chr21	44174817	44175152	AP001056.2_2	exon	lincRNA	chr21	44174817	44175152
chr21	44176866	44176959	AP001056.2_intron_2	intron	lincRNA	chr21	44175153	44177478
chr21	44176980	44177066	AP001056.2_intron_2	intron	lincRNA	chr21	44175153	44177478
chr21	44177088	44177143	AP001056.2_intron_2	intron	lincRNA	chr21	44175153	44177478
chr21	44177178	44177253	AP001056.2_intron_2	intron	lincRNA	chr21	44175153	44177478
chr21	44177276	44177314	AP001056.2_intron_2	intron	lincRNA	chr21	44175153	44177478
chr21	44177350	44177402	AP001056.2_intron_2	intron	lincRNA	chr21	44175153	44177478
chr21	44177446	44177478	AP001056.2_intron_2	intron	lincRNA	chr21	44175153	44177478
chr21	44175153	44176787	AP001056.2_intron_2	intron	lincRNA	chr21	44175153	44177478
chr21	44177479	44177582	AP001056.2_3	exon	lincRNA	chr21	44177479	44177619
chr21	44177620	44177668	AP001056.2_intron_3	intron	lincRNA	chr21	44177620	44188456
chr21	44177689	44177760	AP001056.2_intron_3	intron	lincRNA	chr21	44177620	44188456
chr21	44177781	44177827	AP001056.2_intron_3	intron	lincRNA	chr21	44177620	44188456
chr21	44177862	44178020	AP001056.2_intron_3	intron	lincRNA	chr21	44177620	44188456
chr21	44178262	44178339	AP001056.2_intron_3	intron	lincRNA	chr21	44177620	44188456
chr21	44178377	44178408	AP001056.2_intron_3	intron	lincRNA	chr21	44177620	44188456
chr21	44178437	44178552	AP001056.2_intron_3	intron	lincRNA	chr21	44177620	44188456
chr21	44178613	44178948	AP001056.2_intron_3	intron	lincRNA	chr21	44177620	44188456
chr21	44178973	44179008	AP001056.2_intron_3	intron	lincRNA	chr21	44177620	44188456
chr21	44179031	44179320	AP001056.2_intron_3	intron	lincRNA	chr21	44177620	44188456
chr21	44179345	44179394	AP001056.2_intron_3	intron	lincRNA	chr21	44177620	44188456
chr21	44179588	44179637	AP001056.2_intron_3	intron	lincRNA	chr21	44177620	44188456
chr21	44179684	44179736	AP001056.2_intron_3	intron	lincRNA	chr21	44177620	44188456
chr21	44179770	44179880	AP001056.2_intron_3	intron	lincRNA	chr21	44177620	44188456
chr21	44180000	44180026	AP001056.2_intron_3	intron	lincRNA	chr21	44177620	44188456
chr21	44180056	44180088	AP001056.2_intron_3	intron	lincRNA	chr21	44177620	44188456
chr21	44180134	44180164	AP001056.2_intron_3	intron	lincRNA	chr21	44177620	44188456
chr21	44180283	44180421	AP001056.2_intron_3	intron	lincRNA	chr21	44177620	44188456
chr21	44180449	44180486	AP001056.2_intron_3	intron	lincRNA	chr21	44177620	44188456
chr21	44180525	44180761	AP001056.2_intron_3	intron	lincRNA	chr21	44177620	44188456
chr21	44180795	44180945	AP001056.2_intron_3	intron	lincRNA	chr21	44177620	44188456
chr21	44180968	44181010	AP001056.2_intron_3	intron	lincRNA	chr21	44177620	44188456
chr21	44181038	44181271	AP001056.2_intron_3	intron	lincRNA	chr21	44177620	44188456
chr21	44181298	44181373	AP001056.2_intron_3	intron	lincRNA	chr21	44177620	44188456
chr21	44181473	44181505	AP001056.2_intron_3	intron	lincRNA	chr21	44177620	44188456
chr21	44181806	44181834	AP001056.2_intron_3	intron	lincRNA	chr21	44177620	44188456
chr21	44182207	44182242	AP001056.2_intron_3	intron	lincRNA	chr21	44177620	44188456
chr21	44182506	44182540	AP001056.2_intron_3	intron	lincRNA	chr21	44177620	44188456
chr21	44182702	44182802	AP001056.2_intron_3	intron	lincRNA	chr21	44177620	44188456
chr21	44182833	44185707	AP001056.2_intron_3	intron	lincRNA	chr21	44177620	44188456
chr21	44185749	44185903	AP001056.2_intron_3	intron	lincRNA	chr21	44177620	44188456
chr21	44185925	44185955	AP001056.2_intron_3	intron	lincRNA	chr21	44177620	44188456
chr21	44185978	44186124	AP001056.2_intron_3	intron	lincRNA	chr21	44177620	44188456
chr21	44186145	44186215	AP001056.2_intron_3	intron	lincRNA	chr21	44177620	44188456
chr21	44186339	44186385	AP001056.2_intron_3	intron	lincRNA	chr21	44177620	44188456
chr21	44186415	44186553	AP001056.2_intron_3	intron	lincRNA	chr21	44177620	44188456
chr21	44186600	44186682	AP001056.2_intron_3	intron	lincRNA	chr21	44177620	44188456
chr21	44186794	44186855	AP001056.2_intron_3	intron	lincRNA	chr21	44177620	44188456
chr21	44187089	44187136	AP001056.2_intron_3	intron	lincRNA	chr21	44177620	44188456
chr21	44187326	44187383	AP001056.2_intron_3	intron	lincRNA	chr21	44177620	44188456
chr21	44187796	44187831	AP001056.2_intron_3	intron	lincRNA	chr21	44177620	44188456
chr21	44187853	44187896	AP001056.2_intron_3	intron	lincRNA	chr21	44177620	44188456
chr21	44187966	44187992	AP001056.2_intron_3	intron	lincRNA	chr21	44177620	44188456
chr21	44188132	44188456	AP001056.2_intron_3	intron	lincRNA	chr21	44177620	44188456
chr21	44188457	44188619	AP001056.2_4	exon	lincRNA	chr21	44188457	44188619
chr21	44188620	44190346	AP001056.2_intron_4	intron	lincRNA	chr21	44188620	44190346
chr21	44190347	44190727	AP001056.2_5	exon	lincRNA	chr21	44190347	44190727
chr21	44190728	44192059	AP001056.2_intron_5	intron	lincRNA	chr21	44190728	44193989
chr21	44192081	44192426	AP001056.2_intron_5	intron	lincRNA	chr21	44190728	44193989
chr21	44192448	44192495	AP001056.2_intron_5	intron	lincRNA	chr21	44190728	44193989
chr21	44192517	44192632	AP001056.2_intron_5	intron	lincRNA	chr21	44190728	44193989
chr21	44192668	44192703	AP001056.2_intron_5	intron	lincRNA	chr21	44190728	44193989
chr21	44192726	44192750	AP001056.2_intron_5	intron	lincRNA	chr21	44190728	44193989
chr21	44192775	44192862	AP001056.2_intron_5	intron	lincRNA	chr21	44190728	44193989
chr21	44192889	44192914	AP001056.2_intron_5	intron	lincRNA	chr21	44190728	44193989
chr21	44192943	44193088	AP001056.2_intron_5	intron	lincRNA	chr21	44190728	44193989
chr21	44193113	44193205	AP001056.2_intron_5	intron	lincRNA	chr21	44190728	44193989
chr21	44193244	44193300	AP001056.2_intron_5	intron	lincRNA	chr21	44190728	44193989
chr21	44193323	44193526	AP001056.2_intron_5	intron	lincRNA	chr21	44190728	44193989
chr21	44193559	44193785	AP001056.2_intron_5	intron	lincRNA	chr21	44190728	44193989
chr21	44193806	44193896	AP001056.2_intron_5	intron	lincRNA	chr21	44190728	44193989
chr21	44193917	44193989	AP001056.2_intron_5	intron	lincRNA	chr21	44190728	44193989
chr21	44193990	44194338	AP001056.2_6	exon	lincRNA	chr21	44193990	44194338
chr21	44200616	44200838	AP001057.1_1	exon	processed_transcript	chr21	44200616	44201957
chr21	44201219	44201257	AP001057.1_1	exon	processed_transcript	chr21	44200616	44201957
chr21	44201376	44201417	AP001057.1_1	exon	processed_transcript	chr21	44200616	44201957
chr21	44201986	44202042	AP001057.1_intron_1	intron	processed_transcript	chr21	44201958	44202564
chr21	44204746	44204773	AP001057.1_intron_2	intron	processed_transcript	chr21	44202865	44206527
chr21	45191876	45191900	ADARB1_intron_12	intron	protein_coding	chr21	45185092	45204553
chr21	45506760	45506789	COL18A1_intron_38	intron	protein_coding	chr21	45505967	45507559
chr21	45507169	45507193	COL18A1_intron_38	intron	protein_coding	chr21	45505967	45507559
chr21	45507464	45507498	COL18A1_intron_38	intron	protein_coding	chr21	45505967	45507559
chr21	45510954	45511009	COL18A1_intron_41	intron	protein_coding	chr21	45510262	45511109
chr21	45506760	45506789	SLC19A1_intron_2	intron	protein_coding	chr21	45498613	45513774
chr21	45507169	45507193	SLC19A1_intron_2	intron	protein_coding	chr21	45498613	45513774
chr21	45507464	45507498	SLC19A1_intron_2	intron	protein_coding	chr21	45498613	45513774
chr21	45510954	45511009	SLC19A1_intron_2	intron	protein_coding	chr21	45498613	45513774
chr21	45859291	45859314	PCBP3_intron_4	intron	protein_coding	chr21	45850096	45893875
chr21	45898331	45898364	PCBP3_intron_6	intron	protein_coding	chr21	45896363	45899597
chr21	46380145	46380171	PCNT_intron_15	intron	protein_coding	chr21	46367140	46381692
chr21	46528527	46528556	DIP2A_intron_8	intron	protein_coding	chr21	46511615	46529090
chr22	17631692	17631726	BCL2L13_intron_1	intron	protein_coding	chr22	17629006	17638100
chr22	17680518	17680542	BCL2L13_intron_3	intron	protein_coding	chr22	17655833	17683212
chr22	18340145	18340316	GGTLC5P_1	exon	unprocessed_pseudogene	chr22	18340145	18340316
chr22	18340317	18340838	GGTLC5P_intron_1	intron	unprocessed_pseudogene	chr22	18340317	18340838
chr22	18340839	18340976	GGTLC5P_2	exon	unprocessed_pseudogene	chr22	18340839	18340976
chr22	18340977	18344490	GGTLC5P_intron_2	intron	unprocessed_pseudogene	chr22	18340977	18344490
chr22	18344491	18344679	GGTLC5P_3	exon	unprocessed_pseudogene	chr22	18344491	18344679
chr22	18344680	18344910	GGTLC5P_intron_3	intron	unprocessed_pseudogene	chr22	18344680	18344910
chr22	18344911	18345038	GGTLC5P_4	exon	unprocessed_pseudogene	chr22	18344911	18345038
chr22	18345039	18345139	GGTLC5P_intron_4	intron	unprocessed_pseudogene	chr22	18345039	18345139
chr22	18345140	18345253	GGTLC5P_5	exon	unprocessed_pseudogene	chr22	18345140	18345253
chr22	18345254	18345333	GGTLC5P_intron_5	intron	unprocessed_pseudogene	chr22	18345254	18345333
chr22	18345334	18345448	GGTLC5P_6	exon	unprocessed_pseudogene	chr22	18345334	18345448
chr22	18345449	18345751	GGTLC5P_intron_6	intron	unprocessed_pseudogene	chr22	18345449	18345751
chr22	18345752	18345899	GGTLC5P_7	exon	unprocessed_pseudogene	chr22	18345752	18345899
chr22	18361823	18362257	LINC01660_1	exon	lincRNA	chr22	18361823	18362257
chr22	18362258	18366899	LINC01660_intron_1	intron	lincRNA	chr22	18362258	18366899
chr22	18366900	18367857	LINC01660_2	exon	lincRNA	chr22	18366900	18367857
chr22	18367858	18368389	LINC01660_intron_2	intron	lincRNA	chr22	18367858	18368389
chr22	18368390	18370713	LINC01660_3	exon	lincRNA	chr22	18368390	18370713
chr22	18370714	18372921	LINC01660_intron_3	intron	lincRNA	chr22	18370714	18372921
chr22	18372922	18372956	LINC01660_4	exon	lincRNA	chr22	18372922	18372956
chr22	18372957	18373420	LINC01660_intron_4	intron	lincRNA	chr22	18372957	18373420
chr22	18373421	18373483	LINC01660_5	exon	lincRNA	chr22	18373421	18373483
chr22	18373484	18375482	LINC01660_intron_5	intron	lincRNA	chr22	18373484	18375482
chr22	18375483	18375549	LINC01660_6	exon	lincRNA	chr22	18375483	18375549
chr22	18376752	18376782	LINC01660_intron_6	intron	lincRNA	chr22	18375550	18380454
chr22	18376863	18377100	LINC01660_intron_6	intron	lincRNA	chr22	18375550	18380454
chr22	18377137	18377457	LINC01660_intron_6	intron	lincRNA	chr22	18375550	18380454
chr22	18377528	18377653	LINC01660_intron_6	intron	lincRNA	chr22	18375550	18380454
chr22	18377688	18377909	LINC01660_intron_6	intron	lincRNA	chr22	18375550	18380454
chr22	18377947	18377973	LINC01660_intron_6	intron	lincRNA	chr22	18375550	18380454
chr22	18377997	18378049	LINC01660_intron_6	intron	lincRNA	chr22	18375550	18380454
chr22	18378070	18378401	LINC01660_intron_6	intron	lincRNA	chr22	18375550	18380454
chr22	18378422	18378753	LINC01660_intron_6	intron	lincRNA	chr22	18375550	18380454
chr22	18378776	18378863	LINC01660_intron_6	intron	lincRNA	chr22	18375550	18380454
chr22	18379476	18379514	LINC01660_intron_6	intron	lincRNA	chr22	18375550	18380454
chr22	18379600	18379716	LINC01660_intron_6	intron	lincRNA	chr22	18375550	18380454
chr22	18380177	18380202	LINC01660_intron_6	intron	lincRNA	chr22	18375550	18380454
chr22	18375550	18376725	LINC01660_intron_6	intron	lincRNA	chr22	18375550	18380454
chr22	18380774	18380797	LINC01660_intron_7	intron	lincRNA	chr22	18380543	18383485
chr22	18380814	18380841	LINC01660_intron_7	intron	lincRNA	chr22	18380543	18383485
chr22	18380955	18380980	LINC01660_intron_7	intron	lincRNA	chr22	18380543	18383485
chr22	18381078	18381118	LINC01660_intron_7	intron	lincRNA	chr22	18380543	18383485
chr22	18381147	18381212	LINC01660_intron_7	intron	lincRNA	chr22	18380543	18383485
chr22	18381415	18381461	LINC01660_intron_7	intron	lincRNA	chr22	18380543	18383485
chr22	18381482	18381512	LINC01660_intron_7	intron	lincRNA	chr22	18380543	18383485
chr22	18381552	18381580	LINC01660_intron_7	intron	lincRNA	chr22	18380543	18383485
chr22	18381759	18381799	LINC01660_intron_7	intron	lincRNA	chr22	18380543	18383485
chr22	18382022	18382083	LINC01660_intron_7	intron	lincRNA	chr22	18380543	18383485
chr22	18382193	18382228	LINC01660_intron_7	intron	lincRNA	chr22	18380543	18383485
chr22	18382428	18382452	LINC01660_intron_7	intron	lincRNA	chr22	18380543	18383485
chr22	18382616	18382659	LINC01660_intron_7	intron	lincRNA	chr22	18380543	18383485
chr22	18382712	18382736	LINC01660_intron_7	intron	lincRNA	chr22	18380543	18383485
chr22	18383166	18383189	LINC01660_intron_7	intron	lincRNA	chr22	18380543	18383485
chr22	18384002	18384038	LINC01660_9	exon	lincRNA	chr22	18383979	18384038
chr22	18384183	18384255	LINC01660_intron_9	intron	lincRNA	chr22	18384039	18386384
chr22	18384339	18384362	LINC01660_intron_9	intron	lincRNA	chr22	18384039	18386384
chr22	18385311	18385376	LINC01660_intron_9	intron	lincRNA	chr22	18384039	18386384
chr22	18385517	18385550	LINC01660_intron_9	intron	lincRNA	chr22	18384039	18386384
chr22	18385738	18385873	LINC01660_intron_9	intron	lincRNA	chr22	18384039	18386384
chr22	18387625	18389907	LINC01660_intron_10	intron	lincRNA	chr22	18386598	18389907
chr22	18389908	18389967	LINC01660_11	exon	lincRNA	chr22	18389908	18389967
chr22	18389968	18390817	LINC01660_intron_11	intron	lincRNA	chr22	18389968	18390817
chr22	18390818	18391105	LINC01660_12	exon	lincRNA	chr22	18390818	18391105
chr22	18374106	18374221	AC011718.1_1	exon	lincRNA	chr22	18374106	18374221
chr22	18374222	18375429	AC011718.1_intron_1	intron	lincRNA	chr22	18374222	18375429
chr22	18375430	18375689	AC011718.1_2	exon	lincRNA	chr22	18375430	18375689
chr22	18400407	18404206	PPP1R26P3_1	exon	unprocessed_pseudogene	chr22	18400407	18404206
chr22	18425859	18425883	FAM230A_intron_2	intron	protein_coding	chr22	18425529	18428473
chr22	18426895	18426952	FAM230A_intron_2	intron	protein_coding	chr22	18425529	18428473
chr22	18427356	18427397	FAM230A_intron_2	intron	protein_coding	chr22	18425529	18428473
chr22	18427647	18427688	FAM230A_intron_2	intron	protein_coding	chr22	18425529	18428473
chr22	18427894	18427944	FAM230A_intron_2	intron	protein_coding	chr22	18425529	18428473
chr22	18428237	18428260	FAM230A_intron_2	intron	protein_coding	chr22	18425529	18428473
chr22	18428877	18428953	FAM230A_intron_3	intron	protein_coding	chr22	18428562	18487124
chr22	18428985	18429079	FAM230A_intron_3	intron	protein_coding	chr22	18428562	18487124
chr22	18429178	18429222	FAM230A_intron_3	intron	protein_coding	chr22	18428562	18487124
chr22	18429245	18429722	FAM230A_intron_3	intron	protein_coding	chr22	18428562	18487124
chr22	18429753	18429939	FAM230A_intron_3	intron	protein_coding	chr22	18428562	18487124
chr22	18429969	18430016	FAM230A_intron_3	intron	protein_coding	chr22	18428562	18487124
chr22	18483513	18487124	FAM230A_intron_3	intron	protein_coding	chr22	18428562	18487124
chr22	18430166	18433513	FAM230A_intron_3	intron	protein_coding	chr22	18428562	18487124
chr22	18487125	18487204	FAM230A_4	CDS	protein_coding	chr22	18487125	18487204
chr22	18487205	18489203	FAM230A_intron_4	intron	protein_coding	chr22	18487205	18489203
chr22	18489204	18489266	FAM230A_5	CDS	protein_coding	chr22	18489204	18489266
chr22	18489267	18489730	FAM230A_intron_5	intron	protein_coding	chr22	18489267	18489730
chr22	18489731	18489905	FAM230A_6	CDS	protein_coding	chr22	18489731	18489905
chr22	18489905	18490146	FAM230A_UTR_1	three_prime_UTR	protein_coding	chr22	18489905	18490146
chr22	18486999	18487257	AC023490.1_1	exon	lincRNA	chr22	18486999	18487257
chr22	18487258	18487867	AC023490.1_intron_1	intron	lincRNA	chr22	18487258	18487867
chr22	18487868	18488583	AC023490.1_2	exon	lincRNA	chr22	18487868	18488583
chr22	18488584	18490837	AC023490.1_intron_2	intron	lincRNA	chr22	18488584	18491141
chr22	18490879	18490945	AC023490.1_intron_2	intron	lincRNA	chr22	18488584	18491141
chr22	18491009	18491046	AC023490.1_intron_2	intron	lincRNA	chr22	18488584	18491141
chr22	18491074	18491117	AC023490.1_intron_2	intron	lincRNA	chr22	18488584	18491141
chr22	18491171	18491247	AC023490.1_3	exon	lincRNA	chr22	18491142	18491247
chr22	18501794	18501849	AC023490.3_1	exon	lincRNA	chr22	18501794	18501849
chr22	18501850	18511884	AC023490.3_intron_1	intron	lincRNA	chr22	18501850	18511884
chr22	18511885	18512187	AC023490.3_2	exon	lincRNA	chr22	18511885	18512187
chr22	18516344	18516500	GGTLC3_UTR_1	three_prime_UTR	protein_coding	chr22	18516344	18516500
chr22	18516500	18516647	GGTLC3_1	CDS	protein_coding	chr22	18516500	18516647
chr22	18516648	18516950	GGTLC3_intron_1	intron	protein_coding	chr22	18516648	18516950
chr22	18516951	18517065	GGTLC3_2	CDS	protein_coding	chr22	18516951	18517065
chr22	18517066	18517145	GGTLC3_intron_2	intron	protein_coding	chr22	18517066	18517145
chr22	18517146	18517259	GGTLC3_3	CDS	protein_coding	chr22	18517146	18517259
chr22	18517260	18517360	GGTLC3_intron_3	intron	protein_coding	chr22	18517260	18517360
chr22	18517361	18517489	GGTLC3_4	CDS	protein_coding	chr22	18517361	18517489
chr22	18517490	18517720	GGTLC3_intron_4	intron	protein_coding	chr22	18517490	18517720
chr22	18517721	18517897	GGTLC3_5	CDS	protein_coding	chr22	18517721	18517897
chr22	18517897	18517931	GGTLC3_UTR_2	five_prime_UTR	protein_coding	chr22	18517897	18517931
chr22	18517932	18518061	GGTLC3_intron_5	intron	protein_coding	chr22	18517932	18518061
chr22	18518062	18518161	GGTLC3_UTR_3	five_prime_UTR	protein_coding	chr22	18518062	18518161
chr22	18524620	18524935	RF00017_1	exon	misc_RNA	chr22	18524620	18524935
chr22	18527177	18527262	AC023490.2_1	exon	processed_pseudogene	chr22	18527157	18527626
chr22	18527351	18527402	AC023490.2_1	exon	processed_pseudogene	chr22	18527157	18527626
chr22	18527426	18527455	AC023490.2_1	exon	processed_pseudogene	chr22	18527157	18527626
chr22	18527504	18527573	AC023490.2_1	exon	processed_pseudogene	chr22	18527157	18527626
chr22	18527803	18527852	TMEM191B_UTR_1	five_prime_UTR	protein_coding	chr22	18527802	18527980
chr22	18527881	18527980	TMEM191B_UTR_1	five_prime_UTR	protein_coding	chr22	18527802	18527980
chr22	18527980	18528114	TMEM191B_1	CDS	protein_coding	chr22	18527980	18528276
chr22	18528135	18528276	TMEM191B_1	CDS	protein_coding	chr22	18527980	18528276
chr22	18528277	18528483	TMEM191B_intron_1	intron	protein_coding	chr22	18528277	18528557
chr22	18528516	18528557	TMEM191B_intron_1	intron	protein_coding	chr22	18528277	18528557
chr22	18528589	18528682	TMEM191B_2	CDS	protein_coding	chr22	18528558	18528682
chr22	18528683	18528769	TMEM191B_intron_2	intron	protein_coding	chr22	18528683	18528815
chr22	18528869	18529017	TMEM191B_intron_3	intron	protein_coding	chr22	18528868	18529017
chr22	18529124	18529276	TMEM191B_intron_4	intron	protein_coding	chr22	18529094	18529439
chr22	18529313	18529423	TMEM191B_intron_4	intron	protein_coding	chr22	18529094	18529439
chr22	18529509	18529556	TMEM191B_intron_5	intron	protein_coding	chr22	18529498	18529604
chr22	18529605	18529724	TMEM191B_6	CDS	protein_coding	chr22	18529605	18529724
chr22	18529725	18529790	TMEM191B_intron_6	intron	protein_coding	chr22	18529725	18529790
chr22	18529867	18529911	TMEM191B_intron_7	intron	protein_coding	chr22	18529857	18529934
chr22	18529935	18530008	TMEM191B_8	CDS	protein_coding	chr22	18529935	18530008
chr22	18530009	18530154	TMEM191B_intron_8	intron	protein_coding	chr22	18530009	18530154
chr22	18530155	18530181	TMEM191B_9	CDS	protein_coding	chr22	18530155	18530196
chr22	18530216	18530253	TMEM191B_intron_9	intron	protein_coding	chr22	18530197	18530253
chr22	18530431	18530459	TMEM191B_10	CDS	protein_coding	chr22	18530254	18530459
chr22	18530254	18530381	TMEM191B_10	CDS	protein_coding	chr22	18530254	18530459
chr22	18541025	18541051	PI4KAP1_intron_8	intron	transcribed_unprocessed_pseudogene	chr22	18540646	18543665
chr22	18565428	18565453	PI4KAP1_intron_14	intron	transcribed_unprocessed_pseudogene	chr22	18552574	18574573
chr22	18567523	18567557	PI4KAP1_intron_14	intron	transcribed_unprocessed_pseudogene	chr22	18552574	18574573
chr22	18568000	18568045	PI4KAP1_intron_14	intron	transcribed_unprocessed_pseudogene	chr22	18552574	18574573
chr22	18568534	18568563	PI4KAP1_intron_14	intron	transcribed_unprocessed_pseudogene	chr22	18552574	18574573
chr22	18568843	18568867	PI4KAP1_intron_14	intron	transcribed_unprocessed_pseudogene	chr22	18552574	18574573
chr22	18569140	18569163	PI4KAP1_intron_14	intron	transcribed_unprocessed_pseudogene	chr22	18552574	18574573
chr22	18570042	18570067	PI4KAP1_intron_14	intron	transcribed_unprocessed_pseudogene	chr22	18552574	18574573
chr22	18570247	18570298	PI4KAP1_intron_14	intron	transcribed_unprocessed_pseudogene	chr22	18552574	18574573
chr22	18570473	18570496	PI4KAP1_intron_14	intron	transcribed_unprocessed_pseudogene	chr22	18552574	18574573
chr22	18571021	18571082	PI4KAP1_intron_14	intron	transcribed_unprocessed_pseudogene	chr22	18552574	18574573
chr22	18572170	18572205	PI4KAP1_intron_14	intron	transcribed_unprocessed_pseudogene	chr22	18552574	18574573
chr22	18572603	18572634	PI4KAP1_intron_14	intron	transcribed_unprocessed_pseudogene	chr22	18552574	18574573
chr22	18574078	18574110	PI4KAP1_intron_14	intron	transcribed_unprocessed_pseudogene	chr22	18552574	18574573
chr22	18574630	18574697	PI4KAP1_15	exon	transcribed_unprocessed_pseudogene	chr22	18574574	18574700
chr22	18574856	18574885	PI4KAP1_intron_15	intron	transcribed_unprocessed_pseudogene	chr22	18574701	18577771
chr22	18575232	18575335	PI4KAP1_intron_15	intron	transcribed_unprocessed_pseudogene	chr22	18574701	18577771
chr22	18575464	18575608	PI4KAP1_intron_15	intron	transcribed_unprocessed_pseudogene	chr22	18574701	18577771
chr22	18575668	18575719	PI4KAP1_intron_15	intron	transcribed_unprocessed_pseudogene	chr22	18574701	18577771
chr22	18575819	18575850	PI4KAP1_intron_15	intron	transcribed_unprocessed_pseudogene	chr22	18574701	18577771
chr22	18576089	18576116	PI4KAP1_intron_15	intron	transcribed_unprocessed_pseudogene	chr22	18574701	18577771
chr22	18576270	18576303	PI4KAP1_intron_15	intron	transcribed_unprocessed_pseudogene	chr22	18574701	18577771
chr22	18576388	18576594	PI4KAP1_intron_15	intron	transcribed_unprocessed_pseudogene	chr22	18574701	18577771
chr22	18576635	18576996	PI4KAP1_intron_15	intron	transcribed_unprocessed_pseudogene	chr22	18574701	18577771
chr22	18577029	18577771	PI4KAP1_intron_15	intron	transcribed_unprocessed_pseudogene	chr22	18574701	18577771
chr22	18577772	18577968	PI4KAP1_16	exon	transcribed_unprocessed_pseudogene	chr22	18577772	18577968
chr22	18610776	18610813	RIMBP3_1	CDS	protein_coding	chr22	18606514	18611434
chr22	18611666	18611693	RIMBP3_UTR_2	five_prime_UTR	protein_coding	chr22	18611434	18611919
chr22	18611798	18611858	RIMBP3_UTR_2	five_prime_UTR	protein_coding	chr22	18611434	18611919
chr22	18615581	18615607	RF00017_1	exon	misc_RNA	chr22	18615581	18615900
chr22	18615630	18615788	RF00017_1	exon	misc_RNA	chr22	18615581	18615900
chr22	18615824	18615900	RF00017_1	exon	misc_RNA	chr22	18615581	18615900
chr22	18636445	18636805	CA15P2_1	exon	unprocessed_pseudogene	chr22	18636445	18636805
chr22	18636806	18636910	CA15P2_intron_1	intron	unprocessed_pseudogene	chr22	18636806	18636910
chr22	18636911	18636980	CA15P2_2	exon	unprocessed_pseudogene	chr22	18636911	18636980
chr22	18636981	18637322	CA15P2_intron_2	intron	unprocessed_pseudogene	chr22	18636981	18637322
chr22	18637323	18637388	CA15P2_3	exon	unprocessed_pseudogene	chr22	18637323	18637388
chr22	18637389	18637490	CA15P2_intron_3	intron	unprocessed_pseudogene	chr22	18637389	18637490
chr22	18637491	18637662	CA15P2_4	exon	unprocessed_pseudogene	chr22	18637491	18637662
chr22	18637663	18638236	CA15P2_intron_4	intron	unprocessed_pseudogene	chr22	18637663	18638236
chr22	18638237	18638405	CA15P2_5	exon	unprocessed_pseudogene	chr22	18638237	18638405
chr22	18650023	18653617	PPP1R26P2_1	exon	processed_pseudogene	chr22	18650023	18653617
chr22	18715815	18719341	PPP1R26P4_1	exon	processed_pseudogene	chr22	18715815	18719341
chr22	18734616	18734641	LINC01662_intron_1	intron	lincRNA	chr22	18734055	18736030
chr22	18734752	18734792	LINC01662_intron_1	intron	lincRNA	chr22	18734055	18736030
chr22	18819265	18819295	GGT3P_intron_17	intron	transcribed_unprocessed_pseudogene	chr22	18805480	18824926
chr22	18827186	18827255	GGT3P_intron_18	intron	transcribed_unprocessed_pseudogene	chr22	18825002	18843291
chr22	18827292	18827329	GGT3P_intron_18	intron	transcribed_unprocessed_pseudogene	chr22	18825002	18843291
chr22	18827584	18827674	GGT3P_intron_18	intron	transcribed_unprocessed_pseudogene	chr22	18825002	18843291
chr22	18827699	18827752	GGT3P_intron_18	intron	transcribed_unprocessed_pseudogene	chr22	18825002	18843291
chr22	18828195	18828257	GGT3P_intron_18	intron	transcribed_unprocessed_pseudogene	chr22	18825002	18843291
chr22	18828584	18828642	GGT3P_intron_18	intron	transcribed_unprocessed_pseudogene	chr22	18825002	18843291
chr22	18828787	18828822	GGT3P_intron_18	intron	transcribed_unprocessed_pseudogene	chr22	18825002	18843291
chr22	18828906	18828937	GGT3P_intron_18	intron	transcribed_unprocessed_pseudogene	chr22	18825002	18843291
chr22	18829069	18829160	GGT3P_intron_18	intron	transcribed_unprocessed_pseudogene	chr22	18825002	18843291
chr22	18829381	18829540	GGT3P_intron_18	intron	transcribed_unprocessed_pseudogene	chr22	18825002	18843291
chr22	18829562	18829590	GGT3P_intron_18	intron	transcribed_unprocessed_pseudogene	chr22	18825002	18843291
chr22	18829649	18829686	GGT3P_intron_18	intron	transcribed_unprocessed_pseudogene	chr22	18825002	18843291
chr22	18829842	18829865	GGT3P_intron_18	intron	transcribed_unprocessed_pseudogene	chr22	18825002	18843291
chr22	18830489	18830534	GGT3P_intron_18	intron	transcribed_unprocessed_pseudogene	chr22	18825002	18843291
chr22	18830634	18830664	GGT3P_intron_18	intron	transcribed_unprocessed_pseudogene	chr22	18825002	18843291
chr22	18830821	18830907	GGT3P_intron_18	intron	transcribed_unprocessed_pseudogene	chr22	18825002	18843291
chr22	18831294	18831326	GGT3P_intron_18	intron	transcribed_unprocessed_pseudogene	chr22	18825002	18843291
chr22	18831496	18831520	GGT3P_intron_18	intron	transcribed_unprocessed_pseudogene	chr22	18825002	18843291
chr22	18831595	18831678	GGT3P_intron_18	intron	transcribed_unprocessed_pseudogene	chr22	18825002	18843291
chr22	18831803	18831862	GGT3P_intron_18	intron	transcribed_unprocessed_pseudogene	chr22	18825002	18843291
chr22	18832054	18832118	GGT3P_intron_18	intron	transcribed_unprocessed_pseudogene	chr22	18825002	18843291
chr22	18832199	18832275	GGT3P_intron_18	intron	transcribed_unprocessed_pseudogene	chr22	18825002	18843291
chr22	18832504	18832558	GGT3P_intron_18	intron	transcribed_unprocessed_pseudogene	chr22	18825002	18843291
chr22	18832784	18832895	GGT3P_intron_18	intron	transcribed_unprocessed_pseudogene	chr22	18825002	18843291
chr22	18833057	18833092	GGT3P_intron_18	intron	transcribed_unprocessed_pseudogene	chr22	18825002	18843291
chr22	18833302	18833337	GGT3P_intron_18	intron	transcribed_unprocessed_pseudogene	chr22	18825002	18843291
chr22	18833443	18833471	GGT3P_intron_18	intron	transcribed_unprocessed_pseudogene	chr22	18825002	18843291
chr22	18833935	18834066	GGT3P_intron_18	intron	transcribed_unprocessed_pseudogene	chr22	18825002	18843291
chr22	18834332	18834452	GGT3P_intron_18	intron	transcribed_unprocessed_pseudogene	chr22	18825002	18843291
chr22	18835620	18835656	GGT3P_intron_18	intron	transcribed_unprocessed_pseudogene	chr22	18825002	18843291
chr22	18837220	18837247	GGT3P_intron_18	intron	transcribed_unprocessed_pseudogene	chr22	18825002	18843291
chr22	18837685	18837717	GGT3P_intron_18	intron	transcribed_unprocessed_pseudogene	chr22	18825002	18843291
chr22	18838836	18838960	GGT3P_intron_18	intron	transcribed_unprocessed_pseudogene	chr22	18825002	18843291
chr22	18839485	18839509	GGT3P_intron_18	intron	transcribed_unprocessed_pseudogene	chr22	18825002	18843291
chr22	18839620	18839646	GGT3P_intron_18	intron	transcribed_unprocessed_pseudogene	chr22	18825002	18843291
chr22	18839999	18840024	GGT3P_intron_18	intron	transcribed_unprocessed_pseudogene	chr22	18825002	18843291
chr22	18840656	18840705	GGT3P_intron_18	intron	transcribed_unprocessed_pseudogene	chr22	18825002	18843291
chr22	18840933	18840956	GGT3P_intron_18	intron	transcribed_unprocessed_pseudogene	chr22	18825002	18843291
chr22	18841003	18841029	GGT3P_intron_18	intron	transcribed_unprocessed_pseudogene	chr22	18825002	18843291
chr22	18841194	18841276	GGT3P_intron_18	intron	transcribed_unprocessed_pseudogene	chr22	18825002	18843291
chr22	18833935	18834066	E2F6P1_1	exon	processed_pseudogene	chr22	18833694	18834438
chr22	18834332	18834438	E2F6P1_1	exon	processed_pseudogene	chr22	18833694	18834438
chr22	18846964	18847013	AC008132.1_1	exon	transcribed_processed_pseudogene	chr22	18846811	18848326
chr22	18847071	18847146	AC008132.1_1	exon	transcribed_processed_pseudogene	chr22	18846811	18848326
chr22	18847329	18847362	AC008132.1_1	exon	transcribed_processed_pseudogene	chr22	18846811	18848326
chr22	18847537	18847567	AC008132.1_1	exon	transcribed_processed_pseudogene	chr22	18846811	18848326
chr22	18847851	18847922	AC008132.1_1	exon	transcribed_processed_pseudogene	chr22	18846811	18848326
chr22	18849021	18849049	AC008132.1_intron_1	intron	transcribed_processed_pseudogene	chr22	18848327	18850116
chr22	18990063	18990127	DGCR5_intron_2	intron	processed_transcript	chr22	18987901	18990718
chr22	19020830	19020858	DGCR5_intron_5	intron	processed_transcript	chr22	19014507	19030780
chr22	19108569	19108594	DGCR2_intron_10	intron	protein_coding	chr22	19089491	19122126
chr22	19959811	19959851	COMT_intron_3	intron	protein_coding	chr22	19951655	19961197
chr22	20460608	20460635	KLHL22_intron_3	intron	protein_coding	chr22	20458001	20464856
chr22	20566030	20566057	MED15_intron_13	intron	protein_coding	chr22	20564689	20566465
chr22	20817734	20817757	PI4KA_intron_48	intron	protein_coding	chr22	20813507	20818481
chr22	21004443	21004477	AC002472.2_intron_1	intron	transcribed_unprocessed_pseudogene	chr22	21003178	21008777
chr22	21080418	21080441	AC002472.4_intron_1	intron	unprocessed_pseudogene	chr22	21071216	21080879
chr22	21563560	21563585	UBE2L3_intron_1	intron	protein_coding	chr22	21549651	21567545
chr22	22497208	22497237	ZNF280B_intron_2	intron	protein_coding	chr22	22494181	22507808
chr22	23830649	23830672	SMARCB1_intron_7	intron	protein_coding	chr22	23825416	23833570
chr22	24509361	24509386	UPB1_intron_4	intron	protein_coding	chr22	24503739	24510747
chr22	24560430	24560454	SNRPD3_intron_2	intron	protein_coding	chr22	24557801	24567982
chr22	24773703	24773733	PIWIL3_intron_22	intron	protein_coding	chr22	24769790	24774320
chr22	25099537	25099563	KIAA1671_intron_8	intron	protein_coding	chr22	25070417	25111840
chr22	25814303	25814327	MYO18B_intron_12	intron	protein_coding	chr22	25798098	25823503
chr22	25990686	25990727	MYO18B_intron_39	intron	protein_coding	chr22	25955365	25992361
chr22	26495260	26495284	TFIP11_intron_3	intron	protein_coding	chr22	26494940	26496071
chr22	27368463	27368493	AL020994.2_intron_3	intron	lincRNA	chr22	27336263	27379184
chr22	27885216	27885240	PITPNB_intron_5	intron	protein_coding	chr22	27873816	27894553
chr22	29280862	29280886	EWSR1_intron_6	intron	protein_coding	chr22	29278217	29282388
chr22	29392378	29392401	AP1B1_intron_24	intron	protein_coding	chr22	29388584	29419153
chr22	29406120	29406147	AP1B1_intron_24	intron	protein_coding	chr22	29388584	29419153
chr22	30926550	30926575	MORC2_UTR_1	three_prime_UTR	protein_coding	chr22	30925130	30926802
chr22	31114975	31115004	SELENOM_intron_6	intron	protein_coding	chr22	31107887	31119881
chr22	31255978	31256004	LIMK2_intron_3	intron	protein_coding	chr22	31248770	31258289
chr22	32825664	32825689	SYN3_intron_9	intron	protein_coding	chr22	32596737	32864913
chr22	32899781	32900090	SYN3_intron_11	intron	protein_coding	chr22	32869126	32931388
chr22	32825664	32825689	TIMP3_intron_1	intron	protein_coding	chr22	32802123	32849450
chr22	33187921	33187947	LARGE1_intron_1	intron	protein_coding	chr22	33166833	33272859
chr22	33355630	33355780	LARGE1_intron_7	intron	protein_coding	chr22	33337802	33381917
chr22	33905044	33905067	LARGE1_intron_20	intron	protein_coding	chr22	33889229	33919993
chr22	34154006	34154035	LINC01643_intron_4	intron	lincRNA	chr22	34151928	34161594
chr22	35502468	35502492	AL022334.1_1	exon	processed_pseudogene	chr22	35501861	35503586
chr22	35869469	35869493	RBFOX2_intron_17	intron	protein_coding	chr22	35840588	35938845
chr22	36384594	36384617	MYH9_intron_43	intron	protein_coding	chr22	36365113	36387805
chr22	37661917	37661941	Z83844.3_intron_16	intron	protein_coding	chr22	37653874	37665553
chr22	40775436	40775462	SLC25A17_intron_2	intron	protein_coding	chr22	40774020	40777038
chr22	40898225	40898251	XPNPEP3_intron_5	intron	protein_coding	chr22	40886516	40907585
chr22	41110282	41110309	EP300_intron_1	intron	protein_coding	chr22	41093099	41117185
chr22	41167574	41167608	EP300_intron_23	intron	protein_coding	chr22	41166667	41168447
chr22	41167814	41167838	EP300_intron_23	intron	protein_coding	chr22	41166667	41168447
chr22	41651368	41651396	XRCC6_intron_8	intron	protein_coding	chr22	41650892	41653527
chr22	41655698	41655722	XRCC6_intron_9	intron	protein_coding	chr22	41653691	41656901
chr22	41716355	41716382	MEI1_intron_5	intron	protein_coding	chr22	41716147	41718069
chr22	41744486	41744796	MEI1_intron_12	intron	protein_coding	chr22	41743195	41744971
chr22	41806194	41806221	CCDC134_intron_1	intron	protein_coding	chr22	41800767	41808873
chr22	43280994	43281018	SCUBE1_intron_19	intron	protein_coding	chr22	43262846	43291044
chr22	43281118	43281240	SCUBE1_intron_19	intron	protein_coding	chr22	43262846	43291044
chr22	43281479	43281509	SCUBE1_intron_19	intron	protein_coding	chr22	43262846	43291044
chr22	43433566	43433591	MPPED1_intron_5	intron	protein_coding	chr22	43425210	43435032
chr22	43589284	43589311	EFCAB6_intron_8	intron	protein_coding	chr22	43580660	43590072
chr22	44111432	44111457	PARVB_intron_9	intron	protein_coding	chr22	44100124	44119036
chr22	44142377	44142404	PARVB_intron_14	intron	protein_coding	chr22	44140144	44147859
chr22	44742345	44742376	PRR5-ARHGAP8_intron_7	intron	protein_coding	chr22	44735163	44786455
chr22	44828425	44828459	PRR5-ARHGAP8_intron_13	intron	protein_coding	chr22	44825594	44845267
chr22	44854024	44854049	PRR5-ARHGAP8_intron_16	intron	protein_coding	chr22	44849061	44859678
chr22	45147954	45147983	NUP50-DT_intron_2	intron	lincRNA	chr22	45138917	45152403
chr22	45194052	45194080	KIAA0930_UTR_1	three_prime_UTR	protein_coding	chr22	45190338	45197175
chr22	45753377	45753415	ATXN10_intron_10	intron	protein_coding	chr22	45740542	45793594
chr22	46615025	46615199	GRAMD4_intron_2	intron	protein_coding	chr22	46577291	46620400
chr22	46644697	46644721	GRAMD4_intron_5	intron	protein_coding	chr22	46637961	46658185
chr22	48497628	48497746	FAM19A5_intron_1	intron	protein_coding	chr22	48489705	48576304
chr22	48498027	48498093	FAM19A5_intron_1	intron	protein_coding	chr22	48489705	48576304
chr22	48656736	48656770	FAM19A5_intron_3	intron	protein_coding	chr22	48646747	48693245
chr22	48667774	48668531	FAM19A5_intron_3	intron	protein_coding	chr22	48646747	48693245
chr22	48681814	48682086	FAM19A5_intron_3	intron	protein_coding	chr22	48646747	48693245
chr22	49433373	49433476	C22orf34_intron_5	intron	lincRNA	chr22	49425438	49436222
chr22	49469623	49469831	C22orf34_intron_7	intron	lincRNA	chr22	49441213	49619640
chr22	50021909	50021941	TTLL8_intron_2	intron	protein_coding	chr22	50016563	50030428
chr22	50060769	50060797	MLC1_UTR_1	three_prime_UTR	protein_coding	chr22	50059391	50061582
chr22	50082193	50082231	MLC1_intron_9	intron	protein_coding	chr22	50080398	50083082
chr22	50106312	50106336	MOV10L1_intron_5	intron	protein_coding	chr22	50099603	50108134
chr22	50381312	50381372	PPP6R2_intron_2	intron	protein_coding	chr22	50372151	50388984
chr3	2747413	2747437	CNTN4_intron_10	intron	protein_coding	chr3	2745698	2819484
chr3	2983217	2983243	CNTN4_intron_19	intron	protein_coding	chr3	2927632	2988343
chr3	3339463	3339489	AC034195.1_intron_6	intron	lincRNA	chr3	3337464	3382476
chr3	3613662	3613691	AC034195.1_intron_9	intron	lincRNA	chr3	3484116	3626742
chr3	4411688	4411711	SUMF1_intron_3	intron	protein_coding	chr3	4410979	4417126
chr3	3831533	3831849	LRRN1_intron_1	intron	protein_coding	chr3	3799920	3844362
chr3	6259363	6259391	AC026167.1_intron_1	intron	lincRNA	chr3	6148579	6358899
chr3	6778603	6778627	GRM7-AS3_intron_12	intron	lincRNA	chr3	6742688	6788932
chr3	6778603	6778627	GRM7_intron_1	intron	protein_coding	chr3	6770119	6828629
chr3	7162729	7162759	GRM7_intron_4	intron	protein_coding	chr3	7146669	7298681
chr3	7305339	7305635	GRM7_intron_5	intron	protein_coding	chr3	7298826	7306496
chr3	7567747	7567773	GRM7_intron_10	intron	protein_coding	chr3	7461723	7578420
chr3	8679175	8679350	SSUH2_intron_19	intron	protein_coding	chr3	8677354	8679703
chr3	9381760	9381787	THUMPD3_intron_8	intron	protein_coding	chr3	9380633	9383197
chr3	9426212	9426240	SETD5_intron_2	intron	protein_coding	chr3	9424527	9428821
chr3	9978145	9978174	EMC3_intron_7	intron	protein_coding	chr3	9977447	9981632
chr3	10051390	10051414	FANCD2_intron_19	intron	protein_coding	chr3	10049506	10052385
chr3	10356074	10356111	ATP2B2_intron_12	intron	protein_coding	chr3	10350578	10358689
chr3	11292640	11292761	ATG7_intron_4	intron	protein_coding	chr3	11282439	11298684
chr3	11519539	11519562	ATG7_intron_24	intron	protein_coding	chr3	11510340	11554809
chr3	12050711	12050734	SYN2_intron_1	intron	protein_coding	chr3	12004929	12140649
chr3	12155033	12155071	SYN2_intron_5	intron	protein_coding	chr3	12151327	12161544
chr3	12155033	12155071	TIMP4_intron_2	intron	protein_coding	chr3	12154452	12156818
chr3	12902643	12902671	IQSEC1_intron_2	intron	protein_coding	chr3	12901523	12902771
chr3	14180830	14180859	LSM3_intron_1	intron	protein_coding	chr3	14178882	14181558
chr3	14436531	14436569	SLC6A6_intron_3	intron	protein_coding	chr3	14432788	14443622
chr3	14459878	14459902	SLC6A6_intron_7	intron	protein_coding	chr3	14458083	14466514
chr3	15592647	15592752	HACL1_intron_14	intron	protein_coding	chr3	15591681	15596382
chr3	15741697	15741725	ANKRD28_intron_24	intron	protein_coding	chr3	15737234	15751748
chr3	15762193	15762220	ANKRD28_intron_25	intron	protein_coding	chr3	15751821	15766232
chr3	15767703	15767729	ANKRD28_intron_26	intron	protein_coding	chr3	15766313	15795221
chr3	16391865	16391894	RFTN1_intron_6	intron	protein_coding	chr3	16378103	16409373
chr3	16408601	16408790	RFTN1_intron_6	intron	protein_coding	chr3	16378103	16409373
chr3	17467286	17467309	TBC1D5_intron_20	intron	protein_coding	chr3	17428520	17508472
chr3	18029323	18029346	AC132807.2_intron_3	intron	lincRNA	chr3	18016712	18041447
chr3	20107009	20107036	KAT2B_intron_5	intron	protein_coding	chr3	20101469	20111594
chr3	20301190	20301487	SGO1-AS1_intron_8	intron	processed_transcript	chr3	20289424	20342466
chr3	20923012	20923037	SGO1-AS1_intron_24	intron	processed_transcript	chr3	20905608	21034324
chr3	21471273	21471297	ZNF385D_intron_4	intron	protein_coding	chr3	21437204	21510859
chr3	21975702	21975727	ZNF385D_intron_8	intron	protein_coding	chr3	21751436	22168815
chr3	22127317	22127345	ZNF385D_intron_8	intron	protein_coding	chr3	21751436	22168815
chr3	21975702	21975727	ZNF385D-AS2_intron_4	intron	lincRNA	chr3	21961541	21978213
chr3	23257520	23257543	UBE2E2_intron_4	intron	protein_coding	chr3	23217313	23270948
chr3	24254204	24254232	THRB_intron_10	intron	protein_coding	chr3	24238082	24297224
chr3	24264561	24264600	THRB_intron_10	intron	protein_coding	chr3	24238082	24297224
chr3	24512718	24512741	THRB-AS1_intron_5	intron	processed_transcript	chr3	24500343	24515967
chr3	24565548	24565575	THRB-AS1_intron_9	intron	processed_transcript	chr3	24547252	24589015
chr3	24778033	24778344	AC092422.1_intron_2	intron	lincRNA	chr3	24762295	24833087
chr3	25068133	25068163	AC092422.1_intron_5	intron	lincRNA	chr3	25060177	25174117
chr3	25638314	25638340	TOP2B_intron_32	intron	protein_coding	chr3	25638311	25642320
chr3	25760867	25760910	NGLY1_intron_10	intron	protein_coding	chr3	25751264	25764064
chr3	27445943	27445969	SLC4A7_intron_27	intron	protein_coding	chr3	27437527	27448649
chr3	27830272	27830298	LINC01980_intron_4	intron	lincRNA	chr3	27824749	27848699
chr3	29526520	29526557	RBMS3_intron_6	intron	protein_coding	chr3	29488500	29587112
chr3	29535699	29535730	RBMS3_intron_6	intron	protein_coding	chr3	29488500	29587112
chr3	29559513	29559542	RBMS3_intron_6	intron	protein_coding	chr3	29488500	29587112
chr3	29688564	29688587	RBMS3_intron_7	intron	protein_coding	chr3	29587206	29739718
chr3	29820188	29820227	RBMS3_intron_9	intron	protein_coding	chr3	29762990	29868856
chr3	29829001	29829026	RBMS3_intron_9	intron	protein_coding	chr3	29762990	29868856
chr3	30816530	30816554	GADL1_intron_4	intron	protein_coding	chr3	30801089	30833851
chr3	31766323	31766346	OSBPL10_intron_7	intron	protein_coding	chr3	31748121	31797753
chr3	31837340	31837377	OSBPL10_intron_9	intron	protein_coding	chr3	31830232	31876431
chr3	31944833	31944860	OSBPL10_intron_11	intron	protein_coding	chr3	31879831	31980897
chr3	32115758	32115796	GPD1L_intron_2	intron	protein_coding	chr3	32106818	32128074
chr3	32765322	32766429	CNOT10_intron_18	intron	protein_coding	chr3	32764810	32769885
chr3	32766456	32766533	CNOT10_intron_18	intron	protein_coding	chr3	32764810	32769885
chr3	32865806	32865833	TRIM71_intron_1	intron	protein_coding	chr3	32818933	32873816
chr3	32888434	32888461	TRIM71_intron_3	intron	protein_coding	chr3	32886069	32890358
chr3	33018285	33018314	GLB1_intron_3	intron	protein_coding	chr3	33016841	33018446
chr3	34250836	34250859	LINC01811_intron_2	intron	lincRNA	chr3	34170921	34298851
chr3	36398522	36398556	STAC_intron_1	intron	protein_coding	chr3	36380755	36443362
chr3	37530717	37530756	ITGA9_intron_13	intron	protein_coding	chr3	37526072	37533312
chr3	38184914	38184941	OXSR1_intron_2	intron	protein_coding	chr3	38183116	38190729
chr3	38719367	38719400	SCN10A_intron_8	intron	protein_coding	chr3	38718827	38722256
chr3	39331796	39331821	CCR8_intron_1	intron	protein_coding	chr3	39329830	39332316
chr3	41935209	41935232	ULK4_intron_34	intron	protein_coding	chr3	41932007	41935799
chr3	42030683	42030717	TRAK1_intron_1	intron	protein_coding	chr3	42014118	42087102
chr3	42604659	42604684	NKTR_intron_1	intron	protein_coding	chr3	42601065	42617568
chr3	42607969	42608000	NKTR_intron_1	intron	protein_coding	chr3	42601065	42617568
chr3	42989610	42989926	AC092042.3_intron_4	intron	protein_coding	chr3	42942072	43032265
chr3	45108785	45108836	CDCP1_intron_5	intron	protein_coding	chr3	45095569	45110214
chr3	45726869	45727184	SACM1L_intron_12	intron	protein_coding	chr3	45723544	45730601
chr3	46554274	46554306	LRRC2_intron_8	intron	protein_coding	chr3	46551611	46566175
chr3	47044344	47044374	SETD2_intron_5	intron	protein_coding	chr3	47042701	47046485
chr3	47106493	47106517	SETD2_intron_16	intron	protein_coding	chr3	47106121	47113874
chr3	47966228	47966255	MAP4_intron_18	intron	protein_coding	chr3	47928351	47973082
chr3	48066822	48066847	MAP4_intron_24	intron	protein_coding	chr3	48016421	48088771
chr3	49160319	49160639	AC135506.1_intron_13	intron	unprocessed_pseudogene	chr3	49159028	49160817
chr3	49309931	49309954	USP4_intron_14	intron	protein_coding	chr3	49305889	49310618
chr3	49369006	49369029	RHOA_intron_4	intron	protein_coding	chr3	49368549	49375432
chr3	49387117	49387148	RHOA_intron_5	intron	protein_coding	chr3	49375592	49406710
chr3	49399054	49399077	RHOA_intron_5	intron	protein_coding	chr3	49375592	49406710
[truncated: 350,521 more chars]
