# Supplementary material for: Systematic analysis of dark and camouflaged genes reveals disease-relevant genes hiding in plain sight
Source: Genome Biol. 2019 May 20;20:97. doi: 10.1186/s13059-019-1707-2 (PMC6526621; doi:10.1186/s13059-019-1707-2)
Supplement: Supplementary file 8 — PacBio percent dark genes in hg38. (TXT 145 kb) [file 13059_2019_1707_MOESM8_ESM.txt]

# This table shows what percentage of genes are dark, stratefied by genebody element
# gene_name : Ensembl gene name
# biotype : GENCODE biotype of gene
# biotype : percent of CDS bases that are dark within gene (non protein-coding genes will have value of -1)
# perc_UTR : percent of UTR bases that are dark within gene (non protein-coding genes will have value of -1(
# perc_exon : percent of exonic bases that are dark
# perc_intron : percent of intronic bases that are dark
# perc_total : percent of total gene that is dark
gene_name	biotype	perc_CDS	perc_UTR	perc_exon	perc_intron	perc_total
AL627309.5	other	-1.000000	-1.000000	8.540523	6.891809	7.209460
AP006222.1	pseudogene	-1.000000	-1.000000	1.921440	8.026459	7.534105
WBP1LP7	pseudogene	-1.000000	-1.000000	100.000000	-1.000000	100.000000
OR4F29	protein coding	100.000000	100.000000	100.000000	-1.000000	100.000000
CICP7	pseudogene	-1.000000	-1.000000	100.000000	100.000000	100.000000
AL645608.7	lincRNA	-1.000000	-1.000000	0.000000	1.399444	1.355232
SAMD11	protein coding	0.000000	0.000000	0.000000	4.400804	3.602382
CDK11B	protein coding	0.000000	0.000000	0.000000	0.172874	0.147152
TTC34	protein coding	0.000000	0.000000	0.000000	1.587514	1.502947
PRDM16	protein coding	0.000000	0.000000	0.000000	0.013872	0.013534
AL805961.1	lincRNA	-1.000000	-1.000000	0.000000	0.302376	0.287152
LINC01777	lincRNA	-1.000000	-1.000000	0.000000	0.483458	0.402780
AL139823.1	lincRNA	-1.000000	-1.000000	0.000000	0.542965	0.420783
KCNAB2	protein coding	0.000000	0.000000	0.000000	0.163819	0.152196
CAMTA1	protein coding	0.000000	0.000000	0.000000	0.020200	0.020013
RERE	protein coding	0.000000	0.000000	0.000000	0.012721	0.012467
GPR157	protein coding	0.000000	0.000000	0.000000	2.144522	1.752988
PRAMEF25	protein coding	80.793319	69.166667	77.882107	23.798407	35.071142
AC245056.1	lincRNA	-1.000000	-1.000000	23.237598	46.808511	27.974948
PRAMEF26	protein coding	65.622825	66.352941	65.789474	39.013107	46.088435
PRAMEF13	protein coding	100.000000	100.000000	100.000000	100.000000	100.000000
KAZN	protein coding	0.000000	0.000000	0.000000	0.223688	0.221750
CROCC	protein coding	0.000000	0.000000	0.000000	0.000000	0.717644
BX284668.1	lincRNA	-1.000000	-1.000000	0.000000	2.042802	1.121795
LDLRAD2	protein coding	0.000000	0.000000	0.000000	0.458767	0.316456
EPHA8	protein coding	0.000000	0.000000	0.000000	0.254034	0.219835
EPHB2	protein coding	0.000000	0.000000	0.000000	0.012593	0.011867
CLIC4	protein coding	0.000000	0.000000	0.000000	3.102143	2.965635
FAM110D	protein coding	0.000000	15.384615	10.990550	0.000000	6.353703
THRAP3	protein coding	0.000000	0.000000	0.000000	0.289646	0.273038
FOXJ3	protein coding	0.000000	0.000000	0.000000	0.194205	0.185769
SZT2	protein coding	0.000000	0.000000	0.000000	0.677356	0.520469
MAST2	protein coding	0.000000	0.000000	0.000000	0.139139	0.126436
DHCR24	protein coding	0.000000	0.000000	0.000000	3.316327	2.940003
AL603840.1	lincRNA	-1.000000	-1.000000	0.000000	0.042045	0.041688
LINC01753	lincRNA	-1.000000	-1.000000	0.000000	1.075905	1.052201
FYB2	protein coding	0.000000	0.000000	0.000000	0.329586	0.318162
DAB1	protein coding	0.000000	0.000000	0.000000	0.000000	0.058442
PATJ	protein coding	0.000000	0.000000	0.000000	0.077919	0.076100
DOCK7	protein coding	0.000000	0.000000	0.000000	0.147276	0.140556
UBE2U	protein coding	0.000000	0.000000	0.000000	0.040351	0.039221
LEPR	protein coding	0.000000	0.000000	0.000000	0.121013	0.114981
PDE4B	protein coding	0.000000	0.000000	0.000000	0.055247	0.054633
SGIP1	protein coding	0.000000	0.000000	0.000000	0.040781	0.039085
ZRANB2-AS2	other	-1.000000	-1.000000	0.000000	0.074538	0.073167
RPL31P12	pseudogene	-1.000000	-1.000000	100.000000	-1.000000	100.000000
FPGT-TNNI3K	protein coding	0.000000	0.000000	0.000000	0.034487	0.033551
CRYZ	protein coding	0.000000	0.000000	0.000000	0.105663	0.096684
SLC44A5	protein coding	0.000000	0.000000	0.000000	1.178758	1.160923
ADGRL4	protein coding	0.000000	0.000000	0.000000	0.269841	0.261641
LINC01362	lincRNA	-1.000000	-1.000000	0.000000	0.030948	0.030725
AC104454.2	lincRNA	-1.000000	-1.000000	0.000000	25.671527	25.243378
COL24A1	protein coding	0.000000	0.000000	0.000000	0.073921	0.072713
TGFBR3	protein coding	0.000000	0.000000	0.000000	0.010967	0.010620
FAM69A	protein coding	0.000000	0.000000	0.000000	0.024665	0.024071
BCAR3	protein coding	0.000000	0.000000	0.000000	1.023641	1.008887
LRRC39	protein coding	0.000000	0.000000	0.000000	0.079097	0.073766
AMY2A	protein coding	0.000000	0.000000	0.000000	1.089571	0.858513
AMY1A	protein coding	0.000000	7.368421	2.439024	0.000000	0.604491
SLC25A24P1	pseudogene	-1.000000	-1.000000	5.954280	20.344362	19.926051
NBPF5P	pseudogene	-1.000000	-1.000000	19.376947	24.252691	24.019328
SLC25A24P2	pseudogene	-1.000000	-1.000000	68.958743	50.013497	50.272904
AL390038.1	lincRNA	-1.000000	-1.000000	83.266129	90.991711	89.459784
TAF13	protein coding	0.000000	0.000000	0.000000	1.014125	0.828648
KIAA1324	protein coding	0.000000	0.000000	0.000000	0.039650	0.036519
GSTM2	protein coding	0.000000	0.000000	0.000000	19.515857	17.529919
AL445426.1	lincRNA	-1.000000	-1.000000	0.000000	1.399210	1.395027
AL357055.3	lincRNA	-1.000000	-1.000000	0.000000	0.072936	0.070012
AC244669.2	pseudogene	-1.000000	-1.000000	35.328638	18.242383	18.362087
AC244669.1	pseudogene	-1.000000	-1.000000	0.000000	34.381172	33.866402
AC241952.1	pseudogene	-1.000000	-1.000000	1.229917	11.379004	10.942208
NBPF26	protein coding	6.455224	0.000000	2.868513	3.063010	3.052961
SRGAP2C	protein coding	0.000000	0.000000	0.000000	0.084665	0.081726
AC244015.1	pseudogene	-1.000000	-1.000000	100.000000	-1.000000	100.000000
AC244015.2	pseudogene	-1.000000	-1.000000	100.000000	100.000000	100.000000
AC245595.1	lincRNA	-1.000000	-1.000000	100.000000	100.000000	100.000000
RNA5SP529	rRNA	-1.000000	-1.000000	100.000000	-1.000000	100.000000
AC245595.2	pseudogene	-1.000000	-1.000000	100.000000	100.000000	100.000000
PPIAL4E	protein coding	79.595960	100.000000	87.117347	-1.000000	87.117347
PPIAL4F	protein coding	100.000000	100.000000	100.000000	-1.000000	100.000000
LINC01632	lincRNA	-1.000000	-1.000000	14.072495	19.522136	19.196311
FP700111.1	lincRNA	-1.000000	-1.000000	0.000000	63.407167	62.836453
RNA5SP59	rRNA	-1.000000	-1.000000	100.000000	-1.000000	100.000000
FP700111.2	pseudogene	-1.000000	-1.000000	100.000000	100.000000	100.000000
NBPF20	protein coding	46.078759	0.000000	36.285143	39.628188	39.084209
RNU6-1071P	snRNA	-1.000000	-1.000000	100.000000	-1.000000	100.000000
NUDT4P2	pseudogene	-1.000000	-1.000000	100.000000	-1.000000	100.000000
RNU6-1171P	snRNA	-1.000000	-1.000000	100.000000	-1.000000	100.000000
NUDT4B	protein coding	100.000000	100.000000	100.000000	-1.000000	100.000000
AC245389.1	pseudogene	-1.000000	-1.000000	100.000000	-1.000000	100.000000
PDE4DIP	protein coding	1.737879	3.112523	2.493268	1.529201	1.512255
AC245297.1	pseudogene	-1.000000	-1.000000	25.000000	7.058047	7.193309
AC242843.1	pseudogene	-1.000000	-1.000000	72.902098	73.929482	73.885031
NBPF19	protein coding	0.000000	0.000000	0.000000	0.029982	0.026548
HORMAD1	protein coding	0.000000	0.000000	0.000000	1.511672	1.384265
LCE3C	protein coding	100.000000	100.000000	100.000000	-1.000000	100.000000
LCE3B	protein coding	100.000000	-1.000000	100.000000	-1.000000	100.000000
IQGAP3	protein coding	0.000000	0.000000	0.000000	5.395140	4.695015
NOS1AP	protein coding	0.000000	0.000000	0.000000	0.104117	0.101430
TMCO1	protein coding	0.000000	0.000000	0.000000	0.248218	0.234869
ADCY10	protein coding	0.000000	0.000000	0.000000	0.021229	0.020033
NME7	protein coding	0.000000	0.000000	0.000000	0.133891	0.132945
C1orf112	protein coding	0.000000	0.000000	0.000000	0.000000	0.031759
FMO3	protein coding	0.000000	0.000000	0.000000	2.443639	2.252988
PRRC2C	protein coding	0.000000	0.000000	0.000000	0.042175	0.037977
RC3H1	protein coding	0.000000	0.000000	0.000000	0.392319	0.343643
RABGAP1L	protein coding	0.000000	0.000000	0.000000	0.003039	0.002991
PAPPA2	protein coding	0.000000	0.000000	0.000000	0.145459	0.141462
TEX35	protein coding	0.000000	0.000000	0.000000	0.000000	0.982407
ACBD6	protein coding	0.000000	0.000000	0.000000	0.137204	0.134161
RGSL1	protein coding	0.000000	0.000000	0.000000	0.022466	0.021796
PLA2G4A	protein coding	0.000000	0.000000	0.000000	0.031186	0.030620
ERVMER61-1	lincRNA	-1.000000	-1.000000	0.000000	0.313835	0.308643
LINC01035	lincRNA	-1.000000	-1.000000	0.000000	0.244669	0.243209
AL954650.1	lincRNA	-1.000000	-1.000000	0.000000	0.270745	0.266637
DENND1B	protein coding	0.000000	0.000000	0.000000	1.051693	1.014586
PTPRVP	pseudogene	-1.000000	-1.000000	0.000000	3.044687	2.097739
PPP1R12B	protein coding	0.000000	0.000000	0.000000	0.034746	0.032376
CR1	protein coding	0.842697	0.000000	0.633039	1.018632	0.993009
SYT14	protein coding	0.000000	0.000000	0.000000	0.138187	0.129923
KCNH1	protein coding	0.000000	0.000000	0.000000	0.031654	0.031048
FLVCR1	protein coding	0.000000	0.000000	0.000000	0.435253	0.372190
PTPN14	protein coding	0.000000	0.000000	0.000000	0.021635	0.020122
KCNK2	protein coding	0.000000	0.000000	0.000000	0.110823	0.108941
USH2A	protein coding	0.000000	0.000000	0.000000	0.020636	0.020112
ESRRG	protein coding	0.000000	0.000000	0.000000	0.028710	0.028368
GPATCH2	protein coding	0.000000	0.000000	0.000000	0.147290	0.141604
LINC00210	lincRNA	-1.000000	-1.000000	0.000000	0.079802	0.075258
LINC02257	lincRNA	-1.000000	-1.000000	0.000000	0.023826	0.023580
DNAH14	protein coding	0.000000	0.000000	0.000000	0.052793	0.051090
ENAH	protein coding	0.000000	0.000000	0.000000	0.202364	0.185200
EPHX1	protein coding	0.000000	0.000000	0.000000	0.485671	0.453892
IBA57	protein coding	0.000000	0.000000	0.000000	1.878914	0.985282
RNA5S1	rRNA	-1.000000	-1.000000	100.000000	-1.000000	100.000000
RNA5S2	rRNA	-1.000000	-1.000000	100.000000	-1.000000	100.000000
RNA5S3	rRNA	-1.000000	-1.000000	100.000000	-1.000000	100.000000
RNA5S4	rRNA	-1.000000	-1.000000	100.000000	-1.000000	100.000000
RNA5S5	rRNA	-1.000000	-1.000000	100.000000	-1.000000	100.000000
RNA5S6	rRNA	-1.000000	-1.000000	18.644068	-1.000000	18.644068
RNA5S7	rRNA	-1.000000	-1.000000	100.000000	-1.000000	100.000000
RNA5S8	rRNA	-1.000000	-1.000000	100.000000	-1.000000	100.000000
RNA5S9	rRNA	-1.000000	-1.000000	100.000000	-1.000000	100.000000
RNA5S10	rRNA	-1.000000	-1.000000	100.000000	-1.000000	100.000000
RNA5S11	rRNA	-1.000000	-1.000000	100.000000	-1.000000	100.000000
RNA5S12	rRNA	-1.000000	-1.000000	100.000000	-1.000000	100.000000
ERO1B	protein coding	0.000000	0.000000	0.000000	0.347325	0.319133
EDARADD	protein coding	0.000000	0.000000	0.000000	1.674830	1.439305
RGS7	protein coding	0.000000	0.000000	0.000000	0.053358	0.053119
CATSPERE	protein coding	0.000000	0.000000	0.000000	0.019345	0.018201
KIF26B	protein coding	0.000000	0.000000	0.000000	0.009802	0.009559
AL356583.1	pseudogene	-1.000000	-1.000000	0.000000	0.271426	0.243471
AC113174.1	pseudogene	-1.000000	-1.000000	100.000000	-1.000000	100.000000
AHCTF1	protein coding	0.000000	0.000000	0.000000	0.348103	0.313307
OR2T4	protein coding	2.581262	-1.000000	2.581262	-1.000000	2.581262
OR2T6	protein coding	0.000000	0.000000	0.000000	10.366924	7.351385
OR2G6	protein coding	0.000000	0.000000	0.000000	8.052664	5.460963
DIP2C	protein coding	0.000000	0.000000	0.000000	0.200818	0.196641
IDI1	protein coding	0.000000	0.000000	0.000000	3.970659	2.485526
ADARB2	protein coding	0.000000	0.000000	0.000000	0.188401	0.185483
PFKP	protein coding	0.000000	0.000000	0.000000	0.194987	0.182126
MANCR	lincRNA	-1.000000	-1.000000	0.000000	7.680492	7.150774
IL2RA	protein coding	0.000000	0.000000	0.000000	0.999030	0.936514
PFKFB3	protein coding	0.000000	0.000000	0.000000	0.309699	0.293501
LINC00707	lincRNA	-1.000000	-1.000000	0.000000	0.795272	0.756618
KIN	protein coding	0.000000	4.027106	3.277139	0.000000	0.561874
CAMK1D	protein coding	0.000000	0.000000	0.000000	0.557372	0.547460
RNU6-6P	snRNA	-1.000000	-1.000000	100.000000	-1.000000	100.000000
CACNB2	protein coding	0.000000	0.000000	0.000000	0.143992	0.141233
AL390783.1	other	-1.000000	-1.000000	0.000000	0.957790	0.927960
NSUN6	protein coding	0.000000	0.000000	0.000000	0.073666	0.069466
MALRD1	protein coding	0.000000	0.000000	0.000000	0.005013	0.004584
APBB1IP	protein coding	0.000000	0.000000	0.000000	0.229411	0.222994
LINC01517	other	-1.000000	-1.000000	0.000000	0.196023	0.189008
SVILP1	pseudogene	-1.000000	-1.000000	0.000000	0.116227	0.110073
PARD3	protein coding	0.000000	0.000000	0.000000	0.044475	0.044066
AL117337.1	lincRNA	-1.000000	-1.000000	0.000000	0.934518	0.907812
AL031601.2	pseudogene	-1.000000	-1.000000	0.000000	0.062588	0.061546
WASHC2C	protein coding	0.000000	0.000000	0.000000	0.085253	0.079074
ANTXRLP1	pseudogene	-1.000000	-1.000000	0.000000	0.899043	0.857028
WDFY4	protein coding	0.000000	0.000000	0.000000	0.106358	0.102657
SLC9A3P1	pseudogene	-1.000000	-1.000000	41.983373	-1.000000	41.983373
PRKG1	protein coding	0.000000	0.000000	0.000000	0.001929	0.001912
PCDH15	protein coding	0.000000	0.000000	0.000000	0.026458	0.026244
AC026391.1	lincRNA	-1.000000	-1.000000	0.000000	0.448372	0.427113
SLC16A9	protein coding	0.000000	0.000000	0.000000	0.144482	0.137258
CCDC6	protein coding	0.000000	0.000000	0.000000	0.098156	0.093305
CTNNA3	protein coding	0.000000	0.000000	0.000000	0.008406	0.008354
STOX1	protein coding	3.114187	0.000000	2.536510	0.000000	0.145822
PPA1	protein coding	0.000000	0.000000	0.000000	1.319433	1.241916
AC073176.3	lincRNA	-1.000000	-1.000000	0.000000	0.032313	0.031840
P4HA1	protein coding	0.000000	0.000000	0.000000	0.254602	0.246220
LRMDA	protein coding	0.000000	0.000000	0.000000	0.484196	0.482053
KCNMA1	protein coding	0.000000	0.000000	0.000000	0.046425	0.045007
AL512662.2	other	-1.000000	-1.000000	0.000000	0.311088	0.296980
NRG3	protein coding	0.000000	0.000000	0.000000	0.012101	0.012052
BMPR1A	protein coding	0.000000	0.000000	0.000000	0.194778	0.182141
PCGF5	protein coding	0.000000	0.000000	0.000000	0.287636	0.270362
EXOC6	protein coding	0.000000	0.000000	0.000000	0.017368	0.016905
LGI1	protein coding	0.000000	0.000000	0.000000	2.300384	2.028352
AL359385.1	pseudogene	-1.000000	-1.000000	0.549451	92.786161	81.815235
RRP12	protein coding	0.000000	0.000000	0.000000	0.446728	0.410224
SH3PXD2A	protein coding	0.000000	0.000000	0.000000	0.020798	0.019884
SORCS1	protein coding	0.000000	0.000000	0.000000	0.004628	0.004570
ACSL5	protein coding	0.000000	0.000000	0.000000	0.642411	0.596005
GFRA1	protein coding	0.000000	0.000000	0.000000	0.041077	0.039253
PNLIPRP3	protein coding	0.000000	0.000000	0.000000	0.052394	0.049910
AC005871.1	lincRNA	-1.000000	-1.000000	0.000000	1.768570	1.687072
GRK5	protein coding	0.000000	0.000000	0.000000	0.043204	0.042038
PLPP4	protein coding	0.000000	0.000000	0.000000	1.600414	1.581628
DMBT1	protein coding	9.398348	0.000000	8.882557	8.433815	8.475882
LINC00601	lincRNA	-1.000000	-1.000000	0.000000	4.387889	3.745318
PTPRE	protein coding	0.000000	0.000000	0.000000	0.123217	0.118013
TCERG1L	protein coding	0.000000	0.000000	0.000000	0.137985	0.136324
JAKMIP3	protein coding	0.000000	0.000000	0.000000	0.208257	0.190921
DPYSL4	protein coding	0.000000	0.000000	0.000000	1.860811	1.589320
KNDC1	protein coding	0.000000	0.000000	0.000000	0.044265	0.039415
TUBGCP2	protein coding	0.000000	0.000000	0.000000	1.675755	1.248999
ECHS1	protein coding	0.000000	0.000000	0.000000	0.668128	0.570970
DUX4L29	pseudogene	-1.000000	-1.000000	100.000000	-1.000000	100.000000
DUX4L10	pseudogene	-1.000000	-1.000000	100.000000	-1.000000	100.000000
DUX4L11	pseudogene	-1.000000	-1.000000	100.000000	-1.000000	100.000000
DUX4L12	pseudogene	-1.000000	-1.000000	100.000000	-1.000000	100.000000
DUX4L13	pseudogene	-1.000000	-1.000000	100.000000	-1.000000	100.000000
DUX4L14	pseudogene	-1.000000	-1.000000	70.932070	-1.000000	70.932070
DUX4L15	pseudogene	-1.000000	-1.000000	1.658768	-1.000000	1.658768
WBP1LP10	pseudogene	-1.000000	-1.000000	100.000000	-1.000000	100.000000
OR4F2P	pseudogene	-1.000000	-1.000000	76.200640	-1.000000	76.200640
B4GALNT4	protein coding	0.000000	0.000000	0.000000	1.324878	0.949675
PKP3	protein coding	0.000000	0.000000	0.000000	0.420913	0.309094
ANO9	protein coding	0.000000	0.000000	0.000000	0.789113	0.693579
DEAF1	protein coding	0.000000	0.000000	0.000000	0.875395	0.683397
MRPL23	protein coding	15.106383	23.356643	18.670695	9.546030	9.953281
OSBPL5	protein coding	0.000000	0.000000	0.000000	0.127853	0.116800
AC109309.2	pseudogene	-1.000000	-1.000000	100.000000	-1.000000	100.000000
SYT9	protein coding	0.000000	0.000000	0.000000	0.042698	0.039520
TMEM41B	protein coding	0.000000	0.000000	0.000000	3.113425	2.733986
WEE1	protein coding	0.000000	0.000000	0.000000	0.336995	0.252832
SWAP70	protein coding	0.000000	0.000000	0.000000	1.028819	0.967227
SPON1	protein coding	0.000000	0.000000	0.000000	0.056272	0.055374
SOX6	protein coding	0.000000	0.000000	0.000000	0.000000	0.056781
PLEKHA7	protein coding	0.000000	0.000000	0.000000	0.201491	0.194833
NAV2	protein coding	0.000000	0.000000	0.000000	0.003690	0.003632
NELL1	protein coding	0.000000	0.000000	0.000000	0.004763	0.004745
LUZP2	protein coding	0.000000	0.000000	0.000000	0.032051	0.031759
ANO3	protein coding	0.000000	0.000000	0.000000	0.007223	0.007068
THEM7P	pseudogene	-1.000000	-1.000000	0.000000	0.139902	0.139177
CCDC73	protein coding	0.000000	0.000000	0.000000	0.089938	0.086273
KIAA1549L	protein coding	0.000000	0.000000	0.000000	0.020029	0.019151
PRR5L	protein coding	0.000000	0.000000	0.000000	0.482397	0.466504
LRRC4C	protein coding	0.000000	0.000000	0.000000	0.022978	0.022890
LINC01499	lincRNA	-1.000000	-1.000000	0.000000	0.946519	0.936213
HSD17B12	protein coding	0.000000	0.000000	0.000000	0.018527	0.018176
ALKBH3	protein coding	0.000000	0.000000	0.000000	0.747162	0.712204
CELF1	protein coding	0.000000	0.000000	0.000000	0.027853	0.025091
PTPRJ	protein coding	0.000000	0.000000	0.000000	0.164508	0.156609
AC109635.5	pseudogene	-1.000000	-1.000000	0.000000	10.351967	9.859502
MS4A5	protein coding	0.000000	0.000000	0.000000	0.137347	0.460488
LINC00301	pseudogene	-1.000000	-1.000000	0.000000	0.264596	0.257206
DDB1	protein coding	0.000000	0.000000	0.000000	0.000000	0.750956
TKFC	protein coding	0.000000	0.000000	0.000000	2.237569	1.613144
SLC22A24	protein coding	0.000000	0.000000	0.000000	0.273587	0.262908
AP005273.1	lincRNA	-1.000000	-1.000000	0.000000	1.422156	1.257445
MRPL11	protein coding	0.000000	0.000000	0.000000	0.000000	1.004327
ENPP7P7	pseudogene	-1.000000	-1.000000	0.000000	0.976500	0.958724
AP003716.1	lincRNA	-1.000000	-1.000000	0.000000	0.496668	0.397524
TPCN2	protein coding	0.000000	0.000000	0.000000	0.027526	0.020257
SHANK2	protein coding	0.000000	0.000000	0.000000	0.087779	0.083214
MIR4300HG	lincRNA	-1.000000	-1.000000	0.000000	0.016141	0.016105
DLG2	protein coding	0.000000	0.000000	0.000000	0.008979	0.008928
TMEM135	protein coding	0.000000	0.000000	0.000000	0.008878	0.008744
AP004607.9	pseudogene	-1.000000	-1.000000	100.000000	-1.000000	100.000000
AP004607.8	pseudogene	-1.000000	-1.000000	100.000000	100.000000	100.000000
AP004607.1	pseudogene	-1.000000	-1.000000	100.000000	-1.000000	100.000000
TRIM64	protein coding	100.000000	100.000000	100.000000	100.000000	100.000000
DEUP1	protein coding	0.000000	0.000000	0.000000	2.484050	2.393195
CNTN5	protein coding	0.000000	0.000000	0.000000	0.024434	0.024291
TRPC6	protein coding	0.000000	0.000000	0.000000	0.000000	1.788370
DYNC2H1	protein coding	0.000000	0.000000	0.000000	0.039545	0.038064
PDGFD	protein coding	0.000000	0.000000	0.000000	0.543268	0.534229
RDX	protein coding	0.000000	0.000000	0.000000	0.000000	0.164421
ZC3H12C	protein coding	0.000000	0.000000	0.000000	0.564364	0.494393
ARHGAP20	protein coding	0.000000	0.000000	0.000000	0.103113	0.097689
NXPE1	protein coding	0.000000	0.000000	0.000000	0.188410	0.172549
PAFAH1B2	protein coding	0.000000	0.000000	0.000000	0.144547	0.116468
DSCAML1	protein coding	0.000000	0.000000	0.000000	0.009669	0.009493
NECTIN1	protein coding	0.000000	0.000000	0.000000	0.037781	0.030281
AP003390.2	lincRNA	-1.000000	-1.000000	0.000000	0.929422	0.799001
OR8A1	protein coding	0.000000	0.000000	0.000000	0.000000	0.165827
CCDC15	protein coding	0.000000	0.000000	0.000000	0.115090	0.109880
PKNOX2	protein coding	0.000000	0.000000	0.000000	0.105502	0.103832
ETS1	protein coding	0.000000	0.000000	0.000000	0.324022	0.309013
OPCML	protein coding	0.000000	0.000000	0.000000	0.024858	0.024697
GLB1L2	protein coding	0.000000	4.060564	1.753864	0.000000	0.126972
ERC1	protein coding	0.000000	0.000000	0.000000	0.123855	0.121284
ADIPOR2	protein coding	0.000000	0.000000	0.000000	0.332194	0.310677
LRRC23	protein coding	0.000000	0.000000	0.000000	1.232747	1.150612
AC092865.2	pseudogene	-1.000000	-1.000000	100.000000	-1.000000	100.000000
OR7E140P	pseudogene	-1.000000	-1.000000	100.000000	-1.000000	100.000000
OR7E148P	pseudogene	-1.000000	-1.000000	100.000000	-1.000000	100.000000
OR7E149P	pseudogene	-1.000000	-1.000000	82.876712	-1.000000	82.876712
CLEC6A	protein coding	0.000000	0.000000	0.000000	1.448366	1.339047
A2ML1	protein coding	0.000000	0.000000	0.000000	1.892071	1.414868
AC141557.1	pseudogene	-1.000000	-1.000000	0.000000	7.476229	7.292677
AC092821.3	other	-1.000000	-1.000000	0.000000	0.322974	0.317472
KLRA1P	pseudogene	-1.000000	-1.000000	3.257329	0.000000	0.689299
ETV6	protein coding	0.000000	0.000000	0.000000	0.056871	0.055386
BORCS5	protein coding	0.000000	0.000000	0.000000	1.410033	1.348843
GRIN2B	protein coding	0.000000	0.000000	0.000000	0.021983	0.016727
SLC15A5	protein coding	0.000000	0.000000	0.000000	1.337785	1.293722
RERGL	protein coding	0.000000	0.000000	0.000000	0.000000	0.014212
ST8SIA1	protein coding	0.000000	0.000000	0.000000	0.000000	0.139846
AC084816.1	lincRNA	-1.000000	-1.000000	0.000000	0.004480	0.004428
SOX5	protein coding	0.000000	0.000000	0.000000	0.024105	0.023910
LMNTD1	protein coding	0.000000	0.000000	0.000000	0.197752	0.195175
ITPR2	protein coding	0.000000	0.000000	0.000000	0.096267	0.094024
PPFIBP1	protein coding	0.000000	0.000000	0.000000	0.058765	0.055190
TMTC1	protein coding	0.000000	0.000000	0.000000	0.871706	0.841789
AC010198.1	lincRNA	-1.000000	-1.000000	0.000000	1.982415	1.862459
AC024940.2	pseudogene	-1.000000	-1.000000	0.000000	0.174666	0.160745
PKP2	protein coding	0.000000	0.000000	0.000000	0.302504	0.285593
C12orf40	protein coding	0.000000	0.000000	0.000000	0.000000	0.010279
SLC2A13	protein coding	0.000000	0.000000	0.000000	0.008478	0.008261
CNTN1	protein coding	0.000000	0.000000	0.000000	0.089098	0.087374
AC090630.1	lincRNA	-1.000000	-1.000000	0.000000	0.788696	0.784856
TMEM117	protein coding	0.000000	0.000000	0.000000	0.052279	0.052005
DBX2	protein coding	0.000000	0.000000	0.000000	0.086268	0.079611
SENP1	protein coding	0.000000	0.000000	0.000000	0.600920	0.551963
FAIM2	protein coding	0.000000	0.000000	0.000000	2.226844	1.864902
DIP2B	protein coding	0.000000	0.000000	0.000000	0.771412	0.743592
MUCL1	protein coding	0.000000	0.000000	0.000000	0.184102	0.121977
MARS	protein coding	0.000000	0.000000	0.000000	1.921803	1.170354
FAM19A2	protein coding	0.000000	0.000000	0.000000	0.032185	0.030829
GNS	protein coding	0.000000	0.000000	0.000000	0.397148	0.349985
TRHDE	protein coding	0.000000	0.000000	0.000000	0.037696	0.025022
MGAT4C	protein coding	0.000000	0.000000	0.000000	0.043566	0.042231
SOCS2-AS1	other	-1.000000	-1.000000	0.000000	0.125098	0.109196
PLXNC1	protein coding	0.000000	0.000000	0.000000	0.022528	0.021390
PGAM1P5	pseudogene	-1.000000	-1.000000	0.000000	0.019993	0.019605
NTN4	protein coding	0.000000	0.000000	0.000000	0.018534	0.017998
CFAP54	protein coding	0.000000	0.000000	0.000000	0.017652	0.017099
AC007656.1	lincRNA	-1.000000	-1.000000	0.000000	0.157991	0.157537
UTP20	protein coding	0.000000	0.000000	0.000000	0.704594	0.644089
DRAM1	protein coding	0.000000	0.000000	0.000000	0.062629	0.060840
TTC41P	pseudogene	-1.000000	-1.000000	0.000000	0.396617	0.366635
C12orf75	protein coding	0.000000	0.000000	0.000000	0.485712	0.192156
HECTD4	protein coding	0.000000	0.000000	0.000000	0.016032	0.014848
RPH3A	protein coding	0.000000	0.000000	0.000000	0.052712	0.051750
NOS1	protein coding	0.000000	0.000000	0.000000	0.530010	0.306932
CCDC60	protein coding	0.000000	0.000000	0.000000	0.123375	0.121647
AC002070.1	lincRNA	-1.000000	-1.000000	0.000000	0.089941	0.089613
RNF10	protein coding	0.000000	0.000000	0.000000	0.095293	0.086140
HNF1A-AS1	other	-1.000000	-1.000000	0.000000	0.739929	0.688126
HPD	protein coding	0.000000	0.000000	0.000000	1.502984	1.391832
WDR66	protein coding	0.000000	0.000000	0.000000	0.030853	0.029048
RSRC2	protein coding	0.000000	0.000000	0.000000	1.627174	1.359273
AC026333.3	lincRNA	-1.000000	-1.000000	0.000000	0.108367	0.100506
RILPL1	protein coding	0.000000	0.000000	0.000000	0.159313	0.149221
LINC00943	lincRNA	-1.000000	-1.000000	0.000000	0.261194	0.210189
AC068787.1	other	-1.000000	-1.000000	6.956522	-1.000000	6.956522
TMEM132C	protein coding	0.000000	0.000000	0.000000	0.005510	0.005448
TMEM132D	protein coding	0.000000	0.000000	0.000000	0.092986	0.092194
RIMBP2	protein coding	0.000000	0.000000	0.000000	0.008955	0.008746
GALNT9	protein coding	0.000000	0.000000	0.000000	3.198825	3.111816
P2RX2	protein coding	0.000000	0.000000	0.000000	1.481481	0.664820
AL356585.3	pseudogene	-1.000000	-1.000000	3.838583	14.744451	14.079097
LATS2	protein coding	0.000000	0.000000	0.000000	0.177128	0.166074
SKA3	protein coding	0.000000	0.000000	0.000000	1.524436	1.330030
TPTE2P6	pseudogene	-1.000000	-1.000000	0.000000	0.013320	0.013191
ATP12A	protein coding	0.000000	0.000000	0.000000	1.152299	0.991210
RNF6	protein coding	0.000000	0.000000	0.000000	0.000000	0.035407
PAN3	protein coding	0.000000	0.000000	0.000000	0.213012	0.205319
MTUS2	protein coding	0.000000	0.000000	0.000000	0.044699	0.044195
KATNAL1	protein coding	0.000000	0.000000	0.000000	0.167096	0.154501
LHFPL6	protein coding	0.000000	0.000000	0.000000	0.120079	0.118940
COG6	protein coding	0.000000	0.000000	0.000000	0.017826	0.016907
LINC02341	lincRNA	-1.000000	-1.000000	0.000000	0.212588	0.209855
DLEU1	other	-1.000000	-1.000000	2.152625	0.869757	0.893513
RNASEH2B	protein coding	0.000000	0.000000	0.000000	0.304914	0.271753
AL354821.1	lincRNA	-1.000000	-1.000000	0.000000	0.259492	0.255086
AL354810.1	lincRNA	-1.000000	-1.000000	0.000000	0.514743	0.509514
LINC00393	lincRNA	-1.000000	-1.000000	0.000000	0.027335	0.027260
LINC00392	lincRNA	-1.000000	-1.000000	0.000000	0.176223	0.172081
KLF12	protein coding	0.000000	0.000000	0.000000	0.016426	0.015859
TBC1D4	protein coding	0.000000	0.000000	0.000000	0.018321	0.017726
RBM26	protein coding	0.000000	0.000000	0.000000	0.312991	0.284196
FO624990.1	pseudogene	-1.000000	-1.000000	100.000000	-1.000000	100.000000
LINC00440	lincRNA	-1.000000	-1.000000	0.000000	0.476039	0.426318
LINC01049	lincRNA	-1.000000	-1.000000	0.000000	0.570148	0.559902
GPC5	protein coding	0.000000	0.000000	0.000000	0.021948	0.021897
UGGT2	protein coding	0.000000	0.000000	0.000000	0.123652	0.120285
DOCK9	protein coding	0.000000	0.000000	0.000000	0.026186	0.025239
FGF14	protein coding	0.000000	0.000000	0.000000	0.012834	0.012579
MYO16	protein coding	0.000000	0.000000	0.000000	0.006130	0.006047
IRS2	protein coding	0.000000	0.000000	0.000000	2.514477	1.910245
ANKRD10	protein coding	0.000000	0.000000	0.000000	0.676942	0.613211
ARHGEF7	protein coding	0.000000	0.000000	0.000000	0.013842	0.013077
ATP11A	protein coding	0.000000	0.000000	0.000000	0.237797	0.225565
F7	protein coding	0.000000	0.000000	0.000000	0.876596	0.691600
F10	protein coding	0.000000	0.000000	0.000000	1.254914	1.182856
GRTP1	protein coding	0.000000	0.000000	0.000000	0.119291	0.112545
GRK1	protein coding	0.000000	0.000000	0.000000	0.698625	0.655993
TMEM255B	protein coding	0.000000	0.000000	0.000000	0.661530	0.588694
RASA3	protein coding	0.000000	0.000000	0.000000	1.365942	1.328571
RF00002	rRNA	-1.000000	-1.000000	100.000000	-1.000000	100.000000
NF1P10	pseudogene	-1.000000	-1.000000	3.200000	0.000000	0.758294
AL512310.11	other	-1.000000	-1.000000	0.000000	0.401602	0.400144
AL160314.2	other	-1.000000	-1.000000	0.000000	0.203981	0.200153
DHRS4L2	protein coding	0.000000	0.000000	0.000000	5.877178	5.485301
AL110292.1	lincRNA	-1.000000	-1.000000	0.000000	0.011154	0.011122
PRKD1	protein coding	0.000000	0.000000	0.000000	0.004254	0.004225
HEATR5A	protein coding	0.000000	0.000000	0.000000	0.142044	0.132773
AKAP6	protein coding	0.000000	0.000000	0.000000	0.210874	0.203183
MTCO1P2	pseudogene	-1.000000	-1.000000	99.857550	-1.000000	99.857550
NPAS3	protein coding	0.000000	0.000000	0.000000	0.003152	0.003106
EGLN3	protein coding	0.000000	0.000000	0.000000	0.000000	0.311581
MIPOL1	protein coding	0.000000	0.000000	0.000000	0.469446	0.458459
MIA2	protein coding	0.000000	0.000000	0.000000	0.065990	0.061915
LINC00871	lincRNA	-1.000000	-1.000000	0.000000	0.003753	0.003744
NEMF	protein coding	0.000000	0.000000	0.000000	0.802685	0.729753
LINC01588	lincRNA	-1.000000	-1.000000	0.000000	1.013603	0.922628
GNG2	protein coding	0.000000	0.000000	0.000000	0.075800	0.073132
TXNDC16	protein coding	0.000000	0.000000	0.000000	0.386999	0.372339
AL365295.1	other	-1.000000	-1.000000	0.000000	0.004263	0.004245
TMEM260	protein coding	0.000000	0.000000	0.000000	0.200090	0.193526
PRKCH	protein coding	0.000000	0.000000	0.000000	0.024012	0.023664
FUT8	protein coding	0.000000	0.000000	0.000000	0.014049	0.013792
RAD51B	protein coding	0.000000	0.000000	0.000000	0.080925	0.080511
SYNJ2BP-COX16	protein coding	0.000000	0.000000	0.000000	0.076691	0.075816
RGS6	protein coding	0.000000	0.000000	0.000000	0.007339	0.007254
HEATR4	protein coding	0.000000	0.000000	0.000000	29.576228	28.042703
ACOT1	protein coding	100.000000	100.000000	100.000000	100.000000	100.000000
ESRRB	protein coding	0.000000	0.000000	0.000000	0.422306	0.409156
TMEM63C	protein coding	0.000000	0.000000	0.000000	0.147755	0.141331
NRXN3	protein coding	0.000000	0.000000	0.000000	0.024946	0.024736
LINC02296	lincRNA	-1.000000	-1.000000	0.000000	0.144487	0.144122
SPATA7	protein coding	0.000000	0.000000	0.000000	0.188525	0.181444
SLC24A4	protein coding	0.000000	0.000000	0.000000	0.017790	0.016769
PRIMA1	protein coding	0.000000	0.000000	0.000000	0.033192	0.031347
LINC02299	lincRNA	-1.000000	-1.000000	0.000000	0.204136	0.202339
AL355097.1	lincRNA	-1.000000	-1.000000	0.000000	24.081822	19.249350
CCNK	protein coding	0.000000	0.000000	0.000000	0.130089	0.118794
CCDC85C	protein coding	0.000000	0.000000	0.000000	0.074093	0.061630
BEGAIN	protein coding	0.000000	0.000000	0.000000	0.131909	0.121354
PPP2R5C	protein coding	0.000000	0.000000	0.000000	0.018391	0.017450
TRAF3	protein coding	0.000000	0.000000	0.000000	0.039678	0.037307
EXOC3L4	protein coding	0.000000	0.000000	0.000000	3.594482	2.726836
TNFAIP2	protein coding	0.000000	0.000000	0.000000	0.503392	0.328642
TDRD9	protein coding	0.000000	0.000000	0.000000	0.100541	0.096614
TMEM179	protein coding	0.000000	0.019217	0.019007	0.000000	0.017561
TEX22	protein coding	0.000000	0.000000	0.000000	0.000000	0.054340
CRIP2	protein coding	0.000000	0.000000	0.000000	0.480669	0.319090
IGHJ3	other	-1.000000	-1.000000	100.000000	-1.000000	100.000000
IGHJ2P	pseudogene	-1.000000	-1.000000	100.000000	-1.000000	100.000000
IGHJ2	other	-1.000000	-1.000000	100.000000	-1.000000	100.000000
IGHJ1	other	-1.000000	-1.000000	100.000000	-1.000000	100.000000
IGHD7-27	other	-1.000000	-1.000000	100.000000	-1.000000	100.000000
IGHJ1P	pseudogene	-1.000000	-1.000000	100.000000	-1.000000	100.000000
IGHD1-26	other	-1.000000	-1.000000	100.000000	-1.000000	100.000000
IGHD6-25	other	-1.000000	-1.000000	100.000000	-1.000000	100.000000
IGHD5-24	other	-1.000000	-1.000000	100.000000	-1.000000	100.000000
IGHD4-23	other	-1.000000	-1.000000	100.000000	-1.000000	100.000000
IGHD3-22	other	-1.000000	-1.000000	100.000000	-1.000000	100.000000
IGHD2-21	other	-1.000000	-1.000000	100.000000	-1.000000	100.000000
AC246787.2	lincRNA	-1.000000	-1.000000	100.000000	100.000000	100.000000
IGHD1-20	other	-1.000000	-1.000000	100.000000	-1.000000	100.000000
IGHD6-19	other	-1.000000	-1.000000	100.000000	-1.000000	100.000000
IGHD5-18	other	-1.000000	-1.000000	100.000000	-1.000000	100.000000
IGHD4-17	other	-1.000000	-1.000000	100.000000	-1.000000	100.000000
IGHD3-16	other	-1.000000	-1.000000	100.000000	-1.000000	100.000000
IGHD2-15	other	-1.000000	-1.000000	100.000000	-1.000000	100.000000
IGHD1-14	other	-1.000000	-1.000000	100.000000	-1.000000	100.000000
IGHD6-13	other	-1.000000	-1.000000	100.000000	-1.000000	100.000000
IGHD5-12	other	-1.000000	-1.000000	100.000000	-1.000000	100.000000
IGHD4-11	other	-1.000000	-1.000000	100.000000	-1.000000	100.000000
IGHD3-10	other	-1.000000	-1.000000	100.000000	-1.000000	100.000000
IGHD3-9	other	-1.000000	-1.000000	100.000000	-1.000000	100.000000
IGHD2-8	other	-1.000000	-1.000000	100.000000	-1.000000	100.000000
IGHD1-7	other	-1.000000	-1.000000	100.000000	-1.000000	100.000000
IGHD6-6	other	-1.000000	-1.000000	100.000000	-1.000000	100.000000
IGHD5-5	other	-1.000000	-1.000000	100.000000	-1.000000	100.000000
IGHD4-4	other	-1.000000	-1.000000	100.000000	-1.000000	100.000000
IGHD3-3	other	-1.000000	-1.000000	100.000000	-1.000000	100.000000
IGHV3-64D	other	-1.000000	-1.000000	100.000000	100.000000	100.000000
IGHV5-10-1	other	-1.000000	100.000000	100.000000	100.000000	100.000000
IGHVII-30-1	pseudogene	-1.000000	-1.000000	100.000000	-1.000000	100.000000
IGHV3-30-2	pseudogene	-1.000000	-1.000000	100.000000	100.000000	100.000000
IGHV4-31	other	-1.000000	100.000000	100.000000	100.000000	100.000000
RNA5SP389	rRNA	-1.000000	-1.000000	75.438596	-1.000000	75.438596
IGHV2-70D	other	-1.000000	100.000000	100.000000	100.000000	100.000000
IGHV3-69-1	pseudogene	-1.000000	-1.000000	100.000000	100.000000	100.000000
IGHV1-69-2	other	-1.000000	-1.000000	100.000000	100.000000	100.000000
AC245369.1	pseudogene	-1.000000	-1.000000	98.688525	-1.000000	98.688525
AC012414.5	lincRNA	-1.000000	-1.000000	78.950656	0.157049	4.932668
AC012414.3	lincRNA	-1.000000	-1.000000	100.000000	96.898330	97.048376
AC012414.4	lincRNA	-1.000000	-1.000000	100.000000	100.000000	100.000000
AC012414.1	pseudogene	-1.000000	-1.000000	100.000000	-1.000000	100.000000
AC012414.7	pseudogene	-1.000000	-1.000000	94.754316	41.984119	45.487030
GRAMD4P5	pseudogene	-1.000000	-1.000000	16.710526	17.765363	17.239301
AC012414.2	pseudogene	-1.000000	-1.000000	55.376344	-1.000000	55.376344
MIR3118-2	miRNA	-1.000000	-1.000000	100.000000	-1.000000	100.000000
POTEB2	protein coding	85.015291	100.000000	85.468565	77.773977	78.194687
AC012414.6	pseudogene	-1.000000	-1.000000	100.000000	-1.000000	100.000000
AC037471.2	pseudogene	-1.000000	-1.000000	100.000000	-1.000000	100.000000
ZNF519P2	pseudogene	-1.000000	-1.000000	73.809524	-1.000000	73.809524
NF1P1	pseudogene	-1.000000	-1.000000	5.030257	12.002946	11.016234
LINC01193	lincRNA	-1.000000	-1.000000	0.000000	4.551230	4.201267
AC135068.4	pseudogene	-1.000000	-1.000000	100.000000	-1.000000	100.000000
POTEB	protein coding	45.993884	74.285714	47.155425	22.548215	24.890036
MIR5701-3	miRNA	-1.000000	-1.000000	100.000000	-1.000000	100.000000
AC134980.3	protein coding	0.000000	0.000000	0.000000	19.288342	18.731395
AC010760.1	lincRNA	-1.000000	-1.000000	100.000000	100.000000	100.000000
RPS8P10	pseudogene	-1.000000	-1.000000	100.000000	-1.000000	100.000000
IGHV1OR15-1	other	-1.000000	-1.000000	100.000000	100.000000	100.000000
IGHV1OR15-3	pseudogene	-1.000000	-1.000000	0.000000	27.710843	5.287356
AC100757.1	pseudogene	-1.000000	-1.000000	10.468920	-1.000000	10.468920
AC116165.3	pseudogene	-1.000000	-1.000000	100.000000	100.000000	100.000000
SNRPN	protein coding	0.000000	0.000000	0.000000	0.014492	0.014186
GABRB3	protein coding	0.000000	0.000000	0.000000	0.077152	0.075759
GABRG3	protein coding	0.000000	0.000000	0.000000	0.024700	0.024180
HERC2	protein coding	0.000000	0.000000	0.000000	0.013293	0.012316
GOLGA8G	protein coding	23.266564	100.000000	25.634644	48.779028	34.641498
AC138749.3	pseudogene	-1.000000	-1.000000	46.054750	42.248301	42.871928
AC138749.1	pseudogene	-1.000000	-1.000000	93.403480	79.642314	84.058907
AC138749.2	pseudogene	-1.000000	-1.000000	100.000000	-1.000000	100.000000
HERC2P11	pseudogene	-1.000000	-1.000000	100.000000	100.000000	100.000000
HERC2P9	pseudogene	-1.000000	-1.000000	0.000000	20.336395	18.940818
AC135731.2	pseudogene	-1.000000	-1.000000	0.572246	0.000000	0.204918
CHRFAM7A	protein coding	0.000000	2.234138	1.905197	0.430508	0.701161
AC019322.3	pseudogene	-1.000000	-1.000000	4.402516	0.000000	1.718494
FAN1	protein coding	0.000000	0.000000	0.000000	0.108014	0.091706
OTUD7A	protein coding	0.000000	0.000000	0.000000	0.048165	0.046789
CHRNA7	protein coding	0.000000	0.000000	0.000000	0.121413	0.117397
AC139426.2	lincRNA	-1.000000	-1.000000	0.000000	25.975976	25.175843
AVEN	protein coding	0.000000	0.000000	0.000000	0.140660	0.139347
DPH6-DT	lincRNA	-1.000000	-1.000000	0.000000	0.035660	0.035485
C15orf53	protein coding	0.000000	0.000000	0.000000	0.000000	0.229505
AC013652.1	lincRNA	-1.000000	-1.000000	0.000000	0.287108	0.283516
MGA	protein coding	0.000000	0.000000	0.000000	0.235609	0.210725
SEMA6D	protein coding	0.000000	0.000000	0.000000	0.028540	0.028130
ATP8B4	protein coding	0.000000	0.000000	0.000000	0.009125	0.008935
DMXL2	protein coding	0.000000	0.000000	0.000000	0.197201	0.185014
LINC02490	lincRNA	-1.000000	-1.000000	0.000000	1.791185	1.710043
UNC13C	protein coding	0.000000	0.000000	0.000000	0.007576	0.007413
RFX7	protein coding	0.000000	0.000000	0.000000	0.110059	0.102573
ADAM10	protein coding	0.000000	0.000000	0.000000	0.204206	0.187379
FAM81A	protein coding	0.000000	0.000000	0.000000	0.216770	0.210134
ANXA2	protein coding	0.000000	0.000000	0.000000	0.359569	0.339020
TLN2	protein coding	0.000000	0.000000	0.000000	0.033310	0.393081
RAB11A	protein coding	0.000000	0.000000	0.000000	0.000000	0.027721
MEGF11	protein coding	0.000000	0.000000	0.000000	0.040990	0.040149
TIPIN	protein coding	0.000000	0.000000	0.000000	0.639954	0.613376
SMAD3	protein coding	0.000000	0.000000	0.000000	0.734048	0.688569
PIAS1	protein coding	0.000000	0.000000	0.000000	2.224058	2.013516
ITGA11	protein coding	0.000000	0.000000	0.000000	1.242622	1.148722
CORO2B	protein coding	0.000000	0.000000	0.000000	0.193351	0.188125
ANP32A	protein coding	0.000000	0.000000	0.000000	0.062661	0.059015
PAQR5	protein coding	0.000000	0.000000	0.000000	0.334737	0.316999
THSD4	protein coding	0.000000	0.000000	0.000000	0.077853	0.076774
PKM	protein coding	0.000000	0.000000	0.000000	0.076056	0.067087
TMEM202-AS1	lincRNA	-1.000000	-1.000000	0.000000	0.040203	0.038581
PTPN9	protein coding	0.000000	0.000000	0.000000	0.222321	0.206829
LINGO1	protein coding	0.000000	0.000000	0.000000	0.178625	0.174626
ADAMTS7P3	pseudogene	-1.000000	-1.000000	0.000000	0.204082	0.158684
TBC1D2B	protein coding	0.000000	0.000000	0.000000	0.031055	0.028819
GOLGA2P7	pseudogene	-1.000000	-1.000000	0.000000	47.117649	39.587997
RF00017	other	-1.000000	-1.000000	100.000000	-1.000000	100.000000
UBE2Q2P12	pseudogene	-1.000000	-1.000000	49.753695	40.756114	40.958438
SLC28A1	protein coding	0.000000	0.000000	0.000000	0.157822	0.148834
CSPG4P12	pseudogene	-1.000000	-1.000000	38.950757	0.000000	19.927004
AC044860.1	pseudogene	-1.000000	-1.000000	17.264438	38.723189	37.506387
AGBL1	protein coding	0.000000	0.000000	0.000000	0.005126	0.005058
NTRK3-AS1	lincRNA	-1.000000	-1.000000	0.000000	1.365841	1.167103
LINC00928	lincRNA	-1.000000	-1.000000	0.000000	3.689973	3.396065
CRTC3	protein coding	0.000000	0.000000	0.000000	0.291494	0.275516
SLCO3A1	protein coding	0.000000	0.000000	0.000000	0.084728	0.083140
CHD2	protein coding	0.000000	0.000000	0.000000	0.267738	0.236277
ADAMTS17	protein coding	0.000000	0.000000	0.000000	0.040728	0.039955
CERS3	protein coding	0.000000	0.000000	0.000000	0.242901	0.235131
ALDH1A3	protein coding	0.000000	0.000000	0.000000	0.972710	0.832648
CACNA1H	protein coding	0.000000	0.000000	0.000000	0.054688	0.048069
UNKL	protein coding	0.000000	0.000000	0.000000	2.707445	2.364878
HAGH	protein coding	0.000000	0.000000	0.000000	0.085267	0.076012
PKD1	protein coding	0.000000	0.000000	0.000000	0.248779	0.173773
CCNF	protein coding	0.000000	0.000000	0.000000	1.320290	1.126952
IL32	protein coding	0.000000	0.000000	0.000000	0.491736	0.426162
RBFOX1	protein coding	0.000000	0.000000	0.000000	0.016676	0.016616
GSPT1	protein coding	0.000000	0.000000	0.000000	0.764526	0.646453
SHISA9	protein coding	0.000000	0.000000	0.000000	0.033446	0.032468
NPIPA3	protein coding	8.339173	0.000000	8.084239	4.381994	4.697022
NPIPA1	protein coding	0.000000	0.000000	0.000000	0.000000	6.015449
PDXDC1	protein coding	0.000000	0.206079	0.124204	0.147229	0.146284
PKD1P6	pseudogene	-1.000000	-1.000000	0.000000	1.225385	0.971966
NOMO3	protein coding	41.328922	54.352941	43.801653	43.817930	43.813283
AC136624.3	pseudogene	-1.000000	-1.000000	100.000000	-1.000000	100.000000
AC138969.2	pseudogene	-1.000000	-1.000000	0.000000	2.151966	1.141756
NPIPA7	protein coding	55.386565	30.932897	44.714286	55.180598	54.184845
AC126755.6	pseudogene	-1.000000	-1.000000	100.000000	-1.000000	100.000000
AC126755.2	protein coding	0.000000	54.211663	28.867165	2.530305	4.391622
RF00019	other	-1.000000	-1.000000	100.000000	-1.000000	100.000000
AC126755.4	lincRNA	-1.000000	-1.000000	90.946502	-1.000000	90.946502
MIR3180-3	miRNA	-1.000000	-1.000000	100.000000	-1.000000	100.000000
MIR3670-3	miRNA	-1.000000	-1.000000	100.000000	-1.000000	100.000000
AC126755.3	lincRNA	-1.000000	-1.000000	100.000000	-1.000000	100.000000
MIR3179-3	miRNA	-1.000000	-1.000000	100.000000	-1.000000	100.000000
NOMO2	protein coding	23.854917	32.199118	26.103940	17.546070	17.896139
SYT17	protein coding	0.000000	0.000000	0.000000	0.363335	0.336777
NPIPB3	protein coding	9.115523	54.375000	24.310552	64.003417	63.360673
NPIPB5	protein coding	2.827624	69.118229	29.837280	54.662460	46.275261
HS3ST2	protein coding	0.000000	0.000000	0.000000	0.267412	0.261352
GGA2	protein coding	0.000000	0.000000	0.000000	0.580100	0.516654
PRKCB	protein coding	0.000000	0.000000	0.000000	0.089917	0.087869
HS3ST4	protein coding	0.000000	0.000000	0.000000	0.011753	0.011668
AC145285.4	pseudogene	-1.000000	-1.000000	0.000000	42.503190	42.312388
EIF3C	protein coding	48.120015	16.305291	38.431062	29.059573	29.839735
AC133555.1	pseudogene	-1.000000	-1.000000	0.000000	2.085747	1.939655
NPIPB12	protein coding	12.826087	12.175325	12.707346	42.866269	38.752963
SULT1A3	protein coding	4.083885	0.000000	2.567661	2.401325	2.479339
AC106782.1	protein coding	27.694611	0.000000	20.589872	0.000000	7.781283
AC106782.7	other	-1.000000	-1.000000	66.426859	-1.000000	66.426859
ITGAM	protein coding	0.000000	0.000000	0.000000	0.272612	0.253765
AC133548.1	pseudogene	-1.000000	-1.000000	28.630705	3.787293	4.676795
TP53TG3	protein coding	100.000000	97.760838	98.143760	100.000000	98.533084
AC138907.6	pseudogene	-1.000000	-1.000000	100.000000	-1.000000	100.000000
ABHD17AP7	pseudogene	-1.000000	-1.000000	100.000000	100.000000	100.000000
AC138907.2	lincRNA	-1.000000	-1.000000	100.000000	100.000000	100.000000
HERC2P5	pseudogene	-1.000000	-1.000000	100.000000	100.000000	100.000000
AC138907.8	other	-1.000000	-1.000000	100.000000	-1.000000	100.000000
AC138907.9	other	-1.000000	-1.000000	100.000000	-1.000000	100.000000
AC138907.10	other	-1.000000	-1.000000	59.063136	-1.000000	59.063136
AC145350.4	lincRNA	-1.000000	-1.000000	100.000000	100.000000	100.000000
ABHD17AP9	pseudogene	-1.000000	-1.000000	100.000000	100.000000	100.000000
TP53TG3C	protein coding	100.000000	100.000000	100.000000	100.000000	100.000000
AC141257.2	lincRNA	-1.000000	-1.000000	69.573284	47.198625	47.295236
TP53TG3E	protein coding	100.000000	100.000000	100.000000	100.000000	100.000000
TP53TG3B	protein coding	100.000000	100.000000	100.000000	100.000000	100.000000
AC141257.1	lincRNA	-1.000000	-1.000000	100.000000	100.000000	100.000000
AC141257.4	pseudogene	-1.000000	-1.000000	100.000000	-1.000000	100.000000
TP53TG3F	protein coding	100.000000	100.000000	100.000000	100.000000	100.000000
AC136944.6	pseudogene	-1.000000	-1.000000	100.000000	-1.000000	100.000000
AC136944.4	lincRNA	-1.000000	-1.000000	100.000000	100.000000	100.000000
FP325313.1	pseudogene	-1.000000	-1.000000	100.000000	100.000000	100.000000
AC135776.1	lincRNA	-1.000000	-1.000000	100.000000	-1.000000	100.000000
AC135776.2	lincRNA	-1.000000	-1.000000	100.000000	100.000000	100.000000
CCNYL3	pseudogene	-1.000000	-1.000000	40.521565	21.610720	22.041269
MT4	protein coding	0.000000	0.000000	0.000000	2.658543	2.456499
AC092378.1	lincRNA	-1.000000	-1.000000	0.000000	0.013427	0.013331
LINC02141	lincRNA	-1.000000	-1.000000	0.000000	0.032808	0.031719
AC138305.1	lincRNA	-1.000000	-1.000000	0.000000	0.150184	0.149778
AC009055.1	lincRNA	-1.000000	-1.000000	0.000000	0.199522	0.198735
LINC00922	lincRNA	-1.000000	-1.000000	0.000000	0.137043	0.136052
TERB1	protein coding	0.000000	0.000000	0.000000	0.792006	0.688191
WWP2	protein coding	0.000000	0.000000	0.000000	0.099688	0.095856
ZFHX3	protein coding	0.000000	0.000000	0.000000	0.002018	0.001984
AC138627.1	lincRNA	-1.000000	-1.000000	0.000000	0.298816	0.293765
CFDP1	protein coding	0.000000	0.000000	0.000000	0.460332	0.454263
AC099511.1	lincRNA	-1.000000	-1.000000	0.000000	0.259740	0.254177
CNTNAP4	protein coding	0.000000	0.000000	0.000000	1.765180	1.732870
WWOX	protein coding	0.000000	0.000000	0.000000	0.002342	0.002335
AC022166.1	lincRNA	-1.000000	-1.000000	0.000000	0.097050	0.096323
AC092718.8	protein coding	0.000000	0.000000	0.000000	0.474200	0.455602
BCO1	protein coding	0.000000	0.000000	0.000000	0.056287	0.053137
CDH13	protein coding	0.000000	0.000000	0.000000	0.520041	0.515745
LINC01081	lincRNA	-1.000000	-1.000000	0.000000	0.394456	0.390898
AC138512.1	lincRNA	-1.000000	-1.000000	0.000000	1.471309	1.461772
LINC00304	lincRNA	-1.000000	-1.000000	1.338384	0.000000	1.039419
CPNE7	protein coding	0.000000	0.000000	0.000000	1.966247	1.708725
FANCA	protein coding	0.000000	0.000000	0.000000	0.184787	0.169389
AFG3L1P	pseudogene	-1.000000	-1.000000	0.000000	0.145218	0.114962
DBNDD1	protein coding	0.000000	0.000000	0.000000	0.216757	0.170347
FAM157C	lincRNA	-1.000000	-1.000000	2.432014	8.297676	7.947629
AC133919.2	lincRNA	-1.000000	-1.000000	12.513144	10.450841	10.487242
AC240565.2	lincRNA	-1.000000	-1.000000	100.000000	94.082896	95.057570
AC240565.1	lincRNA	-1.000000	-1.000000	85.714286	81.594340	81.788422
DOC2B	protein coding	0.000000	0.000000	0.000000	2.543924	2.146884
RPH3AL	protein coding	0.000000	0.000000	0.000000	0.115269	0.112156
VPS53	protein coding	0.000000	0.000000	0.000000	0.044713	0.041774
NXN	protein coding	0.000000	0.000000	0.000000	0.252849	0.248259
ABR	protein coding	0.000000	0.000000	0.000000	0.200684	0.193789
PITPNA	protein coding	0.000000	0.000000	0.000000	0.817860	0.738392
RTN4RL1	protein coding	0.000000	0.000000	0.000000	1.113256	1.068734
DPH1	protein coding	0.000000	0.000000	0.000000	0.356718	0.270270
SMG6	protein coding	0.000000	0.000000	0.000000	0.050331	0.048784
RAP1GAP2	protein coding	0.000000	0.000000	0.000000	0.092755	0.090415
NCBP3	protein coding	0.000000	0.000000	0.000000	3.054996	2.168489
ZZEF1	protein coding	0.000000	0.000000	0.000000	0.048927	0.044741
UBE2G1	protein coding	0.000000	0.000000	0.000000	0.022626	0.021567
SPNS3	protein coding	0.000000	0.000000	0.000000	0.389566	0.374175
NLRP1	protein coding	0.000000	0.000000	0.000000	0.277326	0.258340
AC007846.2	protein coding	0.000000	0.000000	0.000000	0.086617	0.086401
PITPNM3	protein coding	0.000000	0.000000	0.000000	0.163760	0.152048
NTN1	protein coding	0.000000	0.000000	0.000000	0.010645	0.010339
STX8	protein coding	0.000000	0.000000	0.000000	0.124689	0.124187
DNAH9	protein coding	0.000000	0.000000	0.000000	0.021061	0.020198
COX10-AS1	other	-1.000000	-1.000000	0.000000	0.089384	0.087535
ADORA2B	protein coding	0.000000	0.000000	0.000000	0.976180	0.921211
SNORD3B-2	snRNA	-1.000000	-1.000000	3.037975	-1.000000	3.037975
AC007952.3	lincRNA	-1.000000	-1.000000	0.000000	3.925950	3.652380
AC007952.7	lincRNA	-1.000000	-1.000000	100.000000	-1.000000	100.000000
GRAPL	protein coding	0.000000	10.578718	8.677897	12.888366	12.631280
AC106017.1	lincRNA	-1.000000	-1.000000	79.369628	89.764607	89.050881
EPN2	protein coding	0.000000	4.111912	2.959573	3.959376	3.905037
ALDH3A2	protein coding	0.000000	0.000000	0.000000	1.621816	1.374652
AC015818.3	pseudogene	-1.000000	-1.000000	0.000000	1.758182	1.464294
AC209154.2	lincRNA	-1.000000	-1.000000	3.947368	31.506500	17.954693
AC005726.1	protein coding	0.000000	0.000000	0.000000	0.000000	0.138849
FOXN1	protein coding	0.000000	0.000000	0.000000	0.758595	0.673751
SSH2	protein coding	0.000000	0.000000	0.000000	0.025518	0.024644
ASIC2	protein coding	0.000000	0.000000	0.000000	0.016938	0.016611
CCL3L1	protein coding	100.000000	100.000000	100.000000	100.000000	100.000000
CCL4L2	protein coding	100.000000	100.000000	100.000000	100.000000	100.000000
AC243829.5	lincRNA	-1.000000	-1.000000	100.000000	100.000000	100.000000
AC243829.3	pseudogene	-1.000000	-1.000000	100.000000	-1.000000	100.000000
AC243829.6	pseudogene	-1.000000	-1.000000	100.000000	-1.000000	100.000000
TBC1D3I	protein coding	100.000000	100.000000	100.000000	100.000000	100.000000
AC233699.1	pseudogene	-1.000000	-1.000000	100.000000	100.000000	100.000000
TBC1D3G	protein coding	80.000000	27.053140	69.379845	100.000000	94.188506
TBC1D3D	protein coding	39.636364	5.806452	32.198582	20.694365	22.926963
TBC1D3C	protein coding	28.121212	23.786408	27.255092	51.708092	47.077714
AC233968.1	pseudogene	-1.000000	-1.000000	12.240185	56.281396	55.037843
RNA5SP526	rRNA	-1.000000	-1.000000	100.000000	-1.000000	100.000000
AC244154.1	pseudogene	-1.000000	-1.000000	16.409266	38.028946	37.479646
FBXO47	protein coding	0.000000	0.000000	0.000000	3.263639	3.019051
CDK12	protein coding	0.000000	0.000000	0.000000	0.384580	0.240822
WIPF2	protein coding	0.000000	0.000000	0.000000	0.773101	0.680220
LINC00854	protein coding	0.000000	0.000000	0.000000	46.723667	43.553857
MAPT	protein coding	0.000000	0.000000	0.000000	0.186454	0.176929
NSFP1	pseudogene	-1.000000	-1.000000	0.000000	5.404639	5.333987
NSF	protein coding	22.858431	0.000000	10.538350	16.161323	15.999281
GIP	protein coding	0.000000	0.000000	0.000000	4.357626	4.043019
B4GALNT2	protein coding	0.000000	0.000000	0.000000	0.895581	0.714286
ZNF652	protein coding	0.000000	0.000000	0.000000	0.061587	0.051865
XYLT2	protein coding	0.000000	0.000000	0.000000	2.901786	2.135398
CA10	protein coding	0.000000	0.000000	0.000000	0.011986	0.011893
SMIM36	protein coding	0.000000	0.000000	0.000000	0.127875	0.122201
RPS6KB1	protein coding	0.000000	0.000000	0.000000	0.050536	0.045203
BCAS3	protein coding	0.000000	0.000000	0.000000	0.003940	0.003914
BRIP1	protein coding	0.000000	0.000000	0.000000	0.037232	0.035664
EFCAB3	protein coding	0.000000	0.000000	0.000000	0.000000	0.038600
ICAM2	protein coding	0.000000	0.000000	0.000000	1.891138	1.729490
PITPNC1	protein coding	0.000000	0.000000	0.000000	0.102959	0.100631
AC005144.1	lincRNA	-1.000000	-1.000000	0.000000	0.762691	0.749761
SOX9-AS1	other	-1.000000	-1.000000	0.000000	0.204929	0.196459
KCTD2	protein coding	0.000000	0.000000	0.000000	1.023961	0.900522
ATP5PD	protein coding	0.000000	0.000000	0.000000	4.006410	3.693672
NUP85	protein coding	0.000000	0.000000	0.000000	0.100566	0.089704
LLGL2	protein coding	0.000000	0.000000	0.000000	0.247886	0.223428
DNAH17	protein coding	0.000000	0.000000	0.000000	0.141616	0.128825
CYTH1	protein coding	0.000000	0.000000	0.000000	0.067567	0.064666
CANT1	protein coding	0.000000	0.000000	0.000000	1.097112	0.853994
RBFOX3	protein coding	0.000000	0.000000	0.000000	0.022968	0.022727
RPTOR	protein coding	0.000000	0.000000	0.000000	0.005559	0.005456
AATK	protein coding	0.000000	0.000000	0.000000	0.101859	0.090197
NPLOC4	protein coding	0.000000	0.000000	0.000000	0.000000	0.371268
TSPAN10	protein coding	0.000000	0.000000	0.000000	3.502266	2.936604
PDE6G	protein coding	0.000000	0.000000	0.000000	0.415876	0.363550
OGFOD3	protein coding	0.000000	0.000000	0.000000	0.317848	0.265180
FOXK2	protein coding	0.000000	0.000000	0.000000	0.000000	0.078432
TBCD	protein coding	0.000000	0.000000	0.000000	0.050058	0.047457
NDC80	protein coding	0.000000	0.000000	0.000000	0.379315	0.350146
SMCHD1	protein coding	0.000000	0.000000	0.000000	0.017189	0.016077
DLGAP1	protein coding	0.000000	0.000000	0.000000	0.052958	0.052538
RAB12	protein coding	0.000000	0.000000	0.000000	0.395826	0.367451
TUBB6	protein coding	0.000000	0.000000	0.000000	0.063350	0.057297
AFG3L2	protein coding	0.000000	0.000000	0.000000	0.046571	0.043415
PTPN2	protein coding	0.000000	0.000000	0.000000	0.230716	0.222662
ANKRD30B	protein coding	0.000000	0.000000	0.000000	0.351661	0.282005
RIOK3	protein coding	0.000000	0.000000	0.000000	0.085555	0.074008
LAMA3	protein coding	0.000000	0.000000	0.000000	0.054144	0.051577
TAF4B	protein coding	0.000000	0.000000	0.000000	0.166410	0.161087
CCDC178	protein coding	0.000000	0.000000	0.000000	0.005603	0.005559
MAPRE2	protein coding	0.000000	0.000000	0.000000	0.471232	0.455140
AC118757.1	lincRNA	-1.000000	-1.000000	0.000000	0.706870	0.670625
AC016205.1	lincRNA	-1.000000	-1.000000	0.000000	0.058584	0.058309
AC011139.1	lincRNA	-1.000000	-1.000000	0.000000	0.220465	0.210633
LINC01478	lincRNA	-1.000000	-1.000000	0.000000	0.937447	0.927202
SLC14A2	protein coding	0.000000	0.000000	0.000000	0.067652	0.066923
PSTPIP2	protein coding	0.000000	0.000000	0.000000	0.035007	0.033808
ST8SIA5	protein coding	0.000000	0.000000	0.000000	0.000000	0.352159
AC090241.2	other	-1.000000	-1.000000	0.000000	11.495894	4.065143
SMAD2	protein coding	0.000000	0.000000	0.000000	0.223328	0.157952
CTIF	protein coding	0.000000	0.000000	0.000000	0.024244	0.023753
DYM	protein coding	0.000000	0.000000	0.000000	0.126357	0.124561
DCC	protein coding	0.000000	0.000000	0.000000	0.150961	0.149532
NEDD4L	protein coding	0.000000	0.000000	0.000000	0.089985	0.087073
CCBE1	protein coding	0.000000	0.000000	0.000000	0.123028	0.120102
PIGN	protein coding	0.000000	0.000000	0.000000	0.031123	0.029447
ZCCHC2	protein coding	0.000000	0.000000	0.000000	0.000000	0.445118
CDH7	protein coding	0.000000	0.000000	0.000000	0.526816	0.474698
CCDC102B	protein coding	0.000000	0.000000	0.000000	0.045727	0.045297
ZNF516	protein coding	0.000000	0.000000	0.000000	0.074552	0.070073
LINC00908	lincRNA	-1.000000	-1.000000	0.000000	0.682512	0.657247
MBP	protein coding	0.000000	0.000000	0.000000	0.208777	0.185979
AC124254.1	lincRNA	-1.000000	-1.000000	0.000000	0.837068	0.833669
NFATC1	protein coding	0.000000	0.000000	0.000000	0.027013	0.025474
CTDP1	protein coding	0.000000	0.000000	0.000000	0.378997	0.348858
AC008993.1	pseudogene	-1.000000	-1.000000	100.000000	100.000000	100.000000
AC008993.3	other	-1.000000	-1.000000	100.000000	-1.000000	100.000000
AC008993.4	lincRNA	-1.000000	-1.000000	100.000000	100.000000	100.000000
FAM138F	lincRNA	-1.000000	-1.000000	100.000000	100.000000	100.000000
OR4F8P	pseudogene	-1.000000	-1.000000	100.000000	-1.000000	100.000000
ODF3L2	protein coding	0.000000	0.000000	0.000000	0.309134	0.266392
HCN2	protein coding	0.000000	0.000000	0.000000	0.146781	0.128365
MED16	protein coding	0.000000	0.000000	0.000000	0.735736	0.621385
STK11	protein coding	0.000000	0.000000	0.000000	0.825887	0.719382
TJP3	protein coding	0.000000	0.000000	0.000000	0.670763	0.613526
ZFR2	protein coding	0.000000	0.000000	0.000000	0.042263	0.038457
STAP2	protein coding	0.000000	0.000000	0.000000	0.294495	0.208078
AC005523.1	lincRNA	-1.000000	-1.000000	0.000000	0.776288	0.722852
SLC25A41	protein coding	1.976640	0.000000	1.436031	5.954693	5.037458
C3	protein coding	0.000000	0.000000	0.000000	0.304268	0.270536
ADGRE4P	pseudogene	-1.000000	-1.000000	0.000000	0.742987	0.696465
HNRNPM	protein coding	0.000000	0.000000	0.000000	0.711598	0.665208
AC012616.1	pseudogene	-1.000000	-1.000000	100.000000	-1.000000	100.000000
C3P1	pseudogene	-1.000000	-1.000000	0.000000	0.469709	0.404602
OR7A17	protein coding	0.000000	0.000000	0.000000	0.551956	0.290074
NWD1	protein coding	0.000000	0.000000	0.000000	0.394792	0.363314
UNC13A	protein coding	0.000000	0.000000	0.000000	0.080636	0.071234
ZNF253	protein coding	0.000000	0.000000	0.000000	0.451575	0.395998
ZNF730	protein coding	0.000000	0.000000	0.000000	0.516672	0.492994
ZNF91	protein coding	0.000000	0.000000	0.000000	0.000000	1.217856
ZNF675	protein coding	0.000000	0.000000	0.000000	0.038800	0.037750
AC139769.1	pseudogene	-1.000000	-1.000000	0.000000	0.451437	0.430581
AC008798.1	pseudogene	-1.000000	-1.000000	100.000000	-1.000000	100.000000
ZNF536	protein coding	0.000000	0.000000	0.000000	0.139222	0.136837
ANKRD27	protein coding	0.000000	0.000000	0.000000	0.041543	0.037693
ZNF529	protein coding	0.000000	0.000000	0.000000	0.462820	0.425520
ZNF573	protein coding	0.000000	0.000000	0.000000	0.212582	0.198854
NFKBIB	protein coding	0.000000	0.000000	0.000000	0.368794	0.282824
PAK4	protein coding	0.000000	0.000000	0.000000	0.055686	0.049083
FCGBP	protein coding	0.000000	0.000000	0.000000	0.913398	0.748917
CEACAMP5	pseudogene	-1.000000	-1.000000	0.000000	2.746621	2.567895
PSG9	protein coding	0.000000	0.000000	0.000000	0.252344	0.237275
CEACAM22P	pseudogene	-1.000000	-1.000000	0.000000	1.174018	1.129377
CEACAM19	protein coding	0.000000	0.000000	0.000000	6.382868	5.547756
RELB	protein coding	0.000000	0.000000	0.000000	0.133538	0.125109
PPP1R13L	protein coding	0.000000	0.000000	0.000000	1.348632	1.179113
DMPK	protein coding	0.000000	0.000000	0.000000	11.061491	7.526295
NPAS1	protein coding	0.000000	0.000000	0.000000	1.816793	1.649008
SYNGR4	protein coding	0.000000	0.000000	0.000000	0.493942	0.442367
SEC1P	pseudogene	-1.000000	-1.000000	0.000000	0.293742	0.276181
NTN5	protein coding	0.000000	0.000000	0.000000	1.250897	1.045057
ZNF534	protein coding	0.000000	0.000000	0.000000	0.514113	0.441024
LILRP2	pseudogene	-1.000000	-1.000000	0.000000	13.180347	8.091024
PPP1R12C	protein coding	0.000000	0.000000	0.000000	3.304622	2.908504
FAM71E2	protein coding	0.000000	0.000000	0.000000	1.186309	0.730364
SBK2	protein coding	0.000000	0.000000	0.000000	3.371146	2.868407
NLRP9	protein coding	0.000000	0.000000	0.000000	3.373302	2.966300
ZNF71	protein coding	0.000000	0.000000	0.000000	1.194333	0.980235
ZSCAN18	protein coding	0.000000	0.000000	0.000000	1.071368	0.913585
ZBTB45	protein coding	0.000000	0.000000	0.000000	0.423574	0.366416
AC079779.2	other	-1.000000	-1.000000	0.000000	0.336747	0.324589
AC092159.1	lincRNA	-1.000000	-1.000000	0.000000	0.486574	0.431448
LINC01115	lincRNA	-1.000000	-1.000000	0.000000	0.250396	0.246089
SNTG2	protein coding	0.000000	0.000000	0.000000	0.292653	0.291305
TPO	protein coding	0.000000	0.000000	0.000000	0.786886	0.574672
LINC01250	lincRNA	-1.000000	-1.000000	0.000000	0.053363	0.052819
EIPR1	protein coding	0.000000	0.000000	0.000000	0.056502	0.055568
DCDC2C	protein coding	0.000000	0.000000	0.000000	0.351328	0.347659
MIR7515HG	lincRNA	-1.000000	-1.000000	0.000000	0.071505	0.059751
LINC00276	lincRNA	-1.000000	-1.000000	0.000000	0.011506	0.011442
AC010145.1	lincRNA	-1.000000	-1.000000	0.000000	0.127073	0.126071
KCNS3	protein coding	0.000000	0.000000	0.000000	0.000000	0.021705
AC018742.1	lincRNA	-1.000000	-1.000000	0.000000	0.002938	0.002934
C2orf16	protein coding	0.000000	0.000000	0.000000	0.072599	0.046322
PLB1	protein coding	0.000000	0.000000	0.000000	0.020655	0.019824
ALK	protein coding	0.000000	0.000000	0.000000	0.009421	0.009331
LINC00486	lincRNA	-1.000000	-1.000000	0.000000	4.139768	4.053333
LTBP1	protein coding	0.000000	0.000000	0.000000	0.634749	0.625142
LINC01317	lincRNA	-1.000000	-1.000000	0.000000	0.008139	0.008124
AC068599.1	lincRNA	-1.000000	-1.000000	0.000000	0.129491	0.129198
CRIM1	protein coding	0.000000	0.000000	0.000000	0.014866	0.014344
DHX57	protein coding	0.000000	0.000000	0.000000	0.452290	0.421968
THADA	protein coding	0.000000	0.000000	0.000000	0.091291	0.088442
AC009975.1	lincRNA	-1.000000	-1.000000	0.000000	0.050744	0.050519
AC009975.2	lincRNA	-1.000000	-1.000000	0.000000	0.124365	0.123313
AC007402.1	lincRNA	-1.000000	-1.000000	0.000000	0.047617	0.047480
SPTBN1	protein coding	0.000000	0.000000	0.000000	0.122296	0.114798
FAM161A	protein coding	0.000000	0.000000	0.000000	0.507395	0.440438
WDPCP	protein coding	0.000000	0.000000	0.000000	0.000000	0.003822
MDH1	protein coding	0.000000	0.000000	0.000000	0.168182	0.145255
SPRED2	protein coding	0.000000	0.000000	0.000000	0.023939	0.022991
ACTG2	protein coding	0.000000	0.000000	0.000000	0.120133	0.105259
DNAH6	protein coding	0.000000	0.000000	0.000000	0.096834	0.092698
TCF7L1	protein coding	0.000000	0.000000	0.000000	0.186149	0.182509
RGPD1	protein coding	77.146534	0.000000	60.627077	40.263700	41.600407
PLGLB1	protein coding	0.000000	40.514905	33.842671	44.371504	43.393977
RGPD2	protein coding	28.059589	0.000000	21.373169	15.304259	15.926397
RNU2-63P	snRNA	-1.000000	-1.000000	19.170984	-1.000000	19.170984
THNSL2	protein coding	0.000000	0.000000	0.000000	3.560346	2.668135
IGKV4-1	other	-1.000000	87.931034	87.337058	77.880184	84.656085
IGKV2-40	other	-1.000000	-1.000000	100.000000	-1.000000	100.000000
AC006453.2	pseudogene	-1.000000	-1.000000	16.038127	6.623418	7.154870
IGKV1OR2-1	pseudogene	-1.000000	-1.000000	100.000000	100.000000	100.000000
IGKV1OR2-2	pseudogene	-1.000000	-1.000000	100.000000	100.000000	100.000000
MRPS5	protein coding	0.000000	0.000000	0.000000	0.000000	0.065888
UBTFL5	pseudogene	-1.000000	-1.000000	96.890756	-1.000000	96.890756
AC009237.13	pseudogene	-1.000000	-1.000000	40.363636	23.230902	23.731484
UBTFL3	pseudogene	-1.000000	-1.000000	100.000000	-1.000000	100.000000
IGKV1OR2-9	pseudogene	-1.000000	-1.000000	100.000000	-1.000000	100.000000
IGKV1OR2-11	pseudogene	-1.000000	-1.000000	100.000000	-1.000000	100.000000
ANKRD36B	protein coding	0.000000	0.000000	0.000000	0.030821	0.028776
VWA3B	protein coding	0.000000	0.000000	0.000000	0.114215	0.111414
TSGA10	protein coding	0.000000	0.000000	0.000000	0.207332	0.201645
LONRF2	protein coding	0.000000	0.392592	0.330175	0.000000	0.093038
PDCL3	protein coding	0.000000	0.000000	0.000000	0.295009	0.256319
CREG2	protein coding	0.000000	0.000000	0.000000	0.897465	0.761107
MAP4K4	protein coding	0.000000	0.000000	0.000000	0.067532	0.064699
IL18R1	protein coding	0.000000	0.000000	0.000000	0.201899	0.192559
SLC9A2	protein coding	0.000000	0.000000	0.000000	0.373637	0.351486
LINC01102	lincRNA	-1.000000	-1.000000	0.000000	0.308036	0.290070
SH3RF3	protein coding	0.000000	0.000000	0.000000	0.116655	0.114846
RGPD5	protein coding	100.000000	99.143469	99.706888	100.000000	99.963041
ZBTB45P1	pseudogene	-1.000000	-1.000000	100.000000	-1.000000	100.000000
LINC01123	lincRNA	-1.000000	-1.000000	100.000000	100.000000	100.000000
AC013268.3	pseudogene	-1.000000	-1.000000	69.091692	79.948914	71.814672
AC013268.2	pseudogene	-1.000000	-1.000000	100.000000	-1.000000	100.000000
AC108938.1	pseudogene	-1.000000	-1.000000	100.000000	-1.000000	100.000000
RGPD6	protein coding	98.682525	99.667360	98.983482	99.960321	99.837470
DPP10	protein coding	0.000000	0.000000	0.000000	0.052739	0.052442
RF00019	other	-1.000000	-1.000000	100.000000	-1.000000	100.000000
CNTNAP5	protein coding	0.000000	0.000000	0.000000	0.023059	0.022921
MAP3K2	protein coding	0.000000	0.000000	0.000000	0.031972	0.027860
CFC1B	protein coding	100.000000	100.000000	100.000000	98.027579	98.474416
PRSS40B	protein coding	0.000000	17.470882	12.711864	0.854514	2.669633
THSD7B	protein coding	0.000000	0.000000	0.000000	0.042055	0.041768
LRP1B	protein coding	0.000000	0.000000	0.000000	0.016937	0.016787
ARHGAP15	protein coding	0.000000	0.000000	0.000000	0.003568	0.003545
MBD5	protein coding	0.000000	0.000000	0.000000	0.004966	0.004839
AC023469.1	lincRNA	-1.000000	-1.000000	0.000000	0.565020	0.559364
ACVR1C	protein coding	0.000000	0.000000	0.000000	0.340765	0.310061
ACVR1	protein coding	0.000000	0.000000	0.000000	0.218449	0.212311
PLA2R1	protein coding	0.000000	0.000000	0.000000	0.273461	0.241187
ITGB6	protein coding	0.000000	0.000000	0.000000	0.281446	0.268264
KCNH7	protein coding	0.000000	0.000000	0.000000	0.065015	0.064409
CSRNP3	protein coding	0.000000	0.000000	0.000000	0.495696	0.467783
CERS6	protein coding	0.000000	0.000000	0.000000	0.096149	0.093963
KLHL23	protein coding	0.000000	0.000000	0.000000	0.086605	0.081211
OLA1	protein coding	0.000000	0.000000	0.000000	0.179280	0.173616
UBE2E3	protein coding	0.000000	0.000000	0.000000	0.353395	0.302734
LINC01934	lincRNA	-1.000000	-1.000000	0.000000	0.120573	0.115083
ITGA4	protein coding	0.000000	0.000000	0.000000	0.407702	0.383617
MFSD6	protein coding	0.000000	0.000000	0.000000	0.034917	0.030739
MAIP1	protein coding	0.000000	0.000000	0.000000	0.040707	0.039457
MPP4	protein coding	0.000000	0.000000	0.000000	0.044940	0.042732
METTL21A	protein coding	0.000000	35.877743	34.067570	0.000000	5.053315
ERBB4	protein coding	0.000000	0.000000	0.000000	0.024505	0.024245
SPAG16	protein coding	0.000000	0.000000	0.000000	0.010165	0.010123
DNPEP	protein coding	0.000000	0.000000	0.000000	0.102867	0.090583
SPEG	protein coding	0.000000	0.000000	0.000000	0.130919	0.104034
ACSL3	protein coding	0.000000	0.000000	0.000000	3.590001	3.331940
DOCK10	protein coding	0.000000	0.000000	0.000000	0.043038	0.041824
AGFG1	protein coding	0.000000	0.000000	0.000000	0.026297	0.023579
PID1	protein coding	0.000000	0.000000	0.000000	0.036419	0.021152
SP100	protein coding	0.000000	0.000000	0.000000	0.271228	0.257515
GIGYF2	protein coding	0.000000	0.000000	0.000000	0.189435	0.178226
SH3BP4	protein coding	0.000000	0.000000	0.000000	0.144889	0.136879
RAB17	protein coding	0.000000	0.000000	0.000000	0.000000	0.190532
ESPNL	protein coding	0.000000	0.000000	0.000000	0.089136	0.075460
HDAC4	protein coding	0.000000	0.000000	0.000000	0.029418	0.028573
NDUFA10	protein coding	0.000000	0.000000	0.000000	0.180042	0.171490
AQP12A	protein coding	0.000000	0.000000	0.000000	1.958651	1.626996
CROCC2	protein coding	0.000000	0.000000	0.000000	0.087076	0.081627
ANO7	protein coding	0.000000	0.000000	0.000000	1.195021	1.044266
D2HGDH	protein coding	0.000000	0.000000	0.000000	2.404654	2.173088
AL049634.2	protein coding	7.046332	15.040650	8.580343	27.774879	27.465097
AL049634.3	pseudogene	-1.000000	-1.000000	100.000000	-1.000000	100.000000
PTPRA	protein coding	0.000000	0.000000	0.000000	0.180787	0.176109
AL096799.1	lincRNA	-1.000000	-1.000000	0.000000	7.895904	7.856753
PAK5	protein coding	0.000000	0.000000	0.000000	0.014156	0.013923
MACROD2	protein coding	0.000000	0.000000	0.000000	0.075087	0.074885
SLC24A3	protein coding	0.000000	0.000000	0.000000	0.005333	0.005291
XRN2	protein coding	0.000000	0.000000	0.000000	3.185634	3.056991
CST13P	pseudogene	-1.000000	-1.000000	0.000000	0.253339	0.240469
FAM182B	protein coding	0.000000	0.000000	0.000000	35.744232	29.786462
FAM182A	other	-1.000000	-1.000000	6.792257	8.409555	8.124109
KIF3B	protein coding	0.000000	0.000000	0.000000	0.571942	0.510925
RALY	protein coding	0.000000	0.000000	0.000000	0.000000	0.020931
EIF2S2	protein coding	0.000000	1.451906	0.903955	0.000000	0.099859
ASIP	protein coding	0.000000	0.000000	0.000000	4.442372	4.395854
ACSS2	protein coding	0.000000	0.000000	0.000000	0.205666	0.182743
PHF20	protein coding	0.000000	0.000000	0.000000	0.023869	0.022981
TOX2	protein coding	0.000000	0.000000	0.000000	0.262301	0.257186
JPH2	protein coding	0.000000	0.000000	0.000000	1.205508	1.110921
WFDC3	protein coding	0.000000	0.000000	0.000000	0.000000	0.079567
LINC01270	lincRNA	-1.000000	-1.000000	0.000000	0.213775	0.184668
NFATC2	protein coding	0.000000	0.000000	0.000000	0.012496	0.011940
BMP7	protein coding	0.000000	0.000000	0.000000	0.032071	0.030649
PHACTR3	protein coding	0.000000	0.000000	0.000000	0.008729	0.007772
CDH4	protein coding	0.000000	0.000000	0.000000	0.003966	0.003923
LAMA5	protein coding	0.000000	0.000000	0.000000	0.364287	0.284718
HAR1B	lincRNA	-1.000000	-1.000000	0.000000	1.905886	1.655435
CHRNA4	protein coding	0.000000	0.000000	0.000000	0.000000	0.196145
ZBTB46	protein coding	0.000000	0.000000	0.000000	0.038919	0.036539
OPRL1	protein coding	0.000000	0.000000	0.000000	0.869308	0.718124
MYT1	protein coding	0.000000	0.000000	0.000000	0.891743	0.853002
FP565260.4	protein coding	68.950749	0.000000	62.890625	88.815244	86.326225
FP565260.6	protein coding	0.000000	0.000000	0.000000	0.000000	7.450115
LINC01670	lincRNA	-1.000000	-1.000000	100.000000	100.000000	100.000000
CU633967.1	lincRNA	-1.000000	-1.000000	100.000000	100.000000	100.000000
FP236315.2	other	-1.000000	-1.000000	100.000000	-1.000000	100.000000
FP236315.3	lincRNA	-1.000000	-1.000000	100.000000	100.000000	100.000000
FP236315.1	lincRNA	-1.000000	-1.000000	100.000000	100.000000	100.000000
H2BFS	protein coding	100.000000	100.000000	100.000000	-1.000000	100.000000
CU639417.2	pseudogene	-1.000000	-1.000000	100.000000	-1.000000	100.000000
LINC01669	lincRNA	-1.000000	-1.000000	23.273810	40.402271	38.578140
RF00019	other	-1.000000	-1.000000	100.000000	-1.000000	100.000000
CU633906.1	lincRNA	-1.000000	-1.000000	100.000000	100.000000	100.000000
CU633906.4	pseudogene	-1.000000	-1.000000	100.000000	100.000000	100.000000
CU633906.3	pseudogene	-1.000000	-1.000000	100.000000	100.000000	100.000000
CU633906.2	lincRNA	-1.000000	-1.000000	28.936545	77.060913	73.154522
CBSL	protein coding	100.000000	83.919598	94.058671	94.550435	94.488801
U2AF1L5	protein coding	100.000000	100.000000	100.000000	100.000000	100.000000
FP236240.3	pseudogene	-1.000000	-1.000000	100.000000	-1.000000	100.000000
FP236240.2	other	-1.000000	-1.000000	100.000000	-1.000000	100.000000
FP236240.1	lincRNA	-1.000000	-1.000000	100.000000	100.000000	100.000000
CU638689.4	lincRNA	-1.000000	-1.000000	100.000000	100.000000	100.000000
CU638689.3	pseudogene	-1.000000	-1.000000	100.000000	100.000000	100.000000
CU638689.2	pseudogene	-1.000000	-1.000000	100.000000	100.000000	100.000000
CU638689.5	lincRNA	-1.000000	-1.000000	100.000000	100.000000	100.000000
FP475955.3	lincRNA	-1.000000	-1.000000	100.000000	100.000000	100.000000
FP475955.1	lincRNA	-1.000000	-1.000000	0.000000	30.722071	30.280963
CU634019.6	lincRNA	-1.000000	-1.000000	100.000000	100.000000	100.000000
CU634019.5	pseudogene	-1.000000	-1.000000	100.000000	100.000000	100.000000
CU634019.2	lincRNA	-1.000000	-1.000000	100.000000	100.000000	100.000000
CU634019.1	lincRNA	-1.000000	-1.000000	100.000000	100.000000	100.000000
RF00019	other	-1.000000	-1.000000	100.000000	-1.000000	100.000000
CU634019.7	pseudogene	-1.000000	-1.000000	100.000000	-1.000000	100.000000
CU634019.3	other	-1.000000	-1.000000	100.000000	-1.000000	100.000000
CU633904.2	pseudogene	-1.000000	-1.000000	100.000000	100.000000	100.000000
CU633904.3	pseudogene	-1.000000	-1.000000	100.000000	100.000000	100.000000
CU633904.1	lincRNA	-1.000000	-1.000000	100.000000	100.000000	100.000000
RF00019	other	-1.000000	-1.000000	100.000000	-1.000000	100.000000
FP236241.2	pseudogene	-1.000000	-1.000000	100.000000	-1.000000	100.000000
RF00019	other	-1.000000	-1.000000	100.000000	-1.000000	100.000000
FP236241.1	lincRNA	-1.000000	-1.000000	100.000000	100.000000	100.000000
SMIM11B	protein coding	100.000000	61.082820	62.845445	47.370602	49.223192
SMIM34B	protein coding	1.562500	6.287129	5.429498	40.171429	31.112753
KCNE1B	protein coding	100.000000	94.812769	95.367325	50.109432	62.591503
FP671120.2	other	-1.000000	-1.000000	100.000000	-1.000000	100.000000
FP671120.1	lincRNA	-1.000000	-1.000000	12.294754	7.453574	7.856524
MIR6724-2	miRNA	-1.000000	-1.000000	100.000000	-1.000000	100.000000
RF01518	other	-1.000000	-1.000000	100.000000	-1.000000	100.000000
FP236383.1	lincRNA	-1.000000	-1.000000	100.000000	62.513196	65.650434
FP236383.2	lincRNA	-1.000000	-1.000000	100.000000	-1.000000	100.000000
CR381653.2	pseudogene	-1.000000	-1.000000	25.684485	0.000000	2.676630
POTED	protein coding	83.154930	100.000000	88.652751	91.509564	91.259810
MIR3118-1	miRNA	-1.000000	-1.000000	100.000000	-1.000000	100.000000
GRAMD4P1	pseudogene	-1.000000	-1.000000	100.000000	100.000000	100.000000
CXADRP1	pseudogene	-1.000000	-1.000000	100.000000	-1.000000	100.000000
AL050303.4	other	-1.000000	-1.000000	100.000000	-1.000000	100.000000
AL050303.2	pseudogene	-1.000000	-1.000000	100.000000	-1.000000	100.000000
MIR8069-2	miRNA	-1.000000	-1.000000	100.000000	-1.000000	100.000000
FEM1AP1	pseudogene	-1.000000	-1.000000	100.000000	-1.000000	100.000000
AL050303.1	lincRNA	-1.000000	-1.000000	100.000000	100.000000	100.000000
TERF1P1	pseudogene	-1.000000	-1.000000	100.000000	-1.000000	100.000000
AP000561.1	lincRNA	-1.000000	-1.000000	0.000000	5.287443	5.276461
APP	protein coding	0.000000	0.000000	0.000000	0.189487	0.186525
TIAM1	protein coding	0.000000	0.000000	0.000000	0.024035	0.023553
SMIM11A	protein coding	1.612903	36.551305	30.113918	4.523310	18.294942
C21orf140	protein coding	22.251656	-1.000000	22.251656	-1.000000	22.251656
AP000322.2	lincRNA	-1.000000	-1.000000	100.000000	-1.000000	100.000000
SMIM34A	protein coding	100.000000	100.000000	100.000000	100.000000	100.000000
AP000322.1	lincRNA	-1.000000	-1.000000	100.000000	-1.000000	100.000000
KCNE1	protein coding	0.000000	14.495513	13.105483	36.413150	34.971869
RUNX1	protein coding	0.000000	0.000000	0.000000	0.016569	0.016436
KCNJ6	protein coding	0.000000	0.000000	0.000000	0.033806	0.032492
KCNJ15	protein coding	0.000000	0.000000	0.000000	0.303759	0.281276
DSCAM	protein coding	0.000000	0.000000	0.000000	0.093172	0.092209
PRDM15	protein coding	0.000000	0.000000	0.000000	0.254491	0.230134
UMODL1	protein coding	0.000000	0.000000	0.000000	0.189325	0.175168
ABCG1	protein coding	0.000000	0.000000	0.000000	0.293672	0.279842
SIK1	protein coding	8.843537	90.103751	50.761630	2.519182	20.958602
HSF2BP	protein coding	20.611440	62.821948	40.377556	20.909346	21.192470
RPL31P1	pseudogene	-1.000000	-1.000000	100.000000	-1.000000	100.000000
PWP2	protein coding	95.253623	76.492537	92.202670	70.381902	73.429325
GATD3A	protein coding	70.729872	25.723404	35.644385	64.235431	61.983557
LINC01678	lincRNA	-1.000000	-1.000000	100.000000	100.000000	100.000000
AP001056.2	lincRNA	-1.000000	-1.000000	74.929577	33.284970	39.961207
ICOSLG	protein coding	34.782609	68.965071	63.072805	5.369863	27.872411
TRPM2	protein coding	0.000000	0.000000	0.000000	0.501645	0.466002
RF00026	snRNA	-1.000000	-1.000000	100.000000	-1.000000	100.000000
AP000542.3	lincRNA	-1.000000	-1.000000	1.979388	-1.000000	1.979388
MICAL3	protein coding	0.000000	0.000000	0.000000	0.137607	0.127475
GGTLC5P	pseudogene	-1.000000	-1.000000	35.606820	84.109589	75.599583
LINC01660	lincRNA	-1.000000	-1.000000	0.000000	3.930237	3.309200
FAM230A	protein coding	32.098765	19.087137	27.785420	17.745565	21.049138
AC023490.1	lincRNA	-1.000000	-1.000000	81.539889	21.762476	36.982109
AC023490.3	lincRNA	-1.000000	-1.000000	100.000000	100.000000	100.000000
GGTLC3	protein coding	100.000000	100.000000	100.000000	100.000000	100.000000
RF00017	other	-1.000000	-1.000000	100.000000	-1.000000	100.000000
AC023490.2	pseudogene	-1.000000	-1.000000	100.000000	-1.000000	100.000000
TMEM191B	protein coding	100.000000	100.000000	100.000000	100.000000	100.000000
PI4KAP1	pseudogene	-1.000000	-1.000000	98.524215	92.748411	93.375750
RF00492	other	-1.000000	-1.000000	100.000000	-1.000000	100.000000
RIMBP3	protein coding	20.142276	55.489865	26.998689	-1.000000	26.998689
RF00017	other	-1.000000	-1.000000	100.000000	-1.000000	100.000000
SUSD2P2	pseudogene	-1.000000	-1.000000	100.000000	100.000000	100.000000
CA15P2	pseudogene	-1.000000	-1.000000	100.000000	100.000000	100.000000
PPP1R26P2	pseudogene	-1.000000	-1.000000	100.000000	-1.000000	100.000000
GGT3P	pseudogene	-1.000000	-1.000000	1.567627	6.895676	6.682536
AC008132.1	pseudogene	-1.000000	-1.000000	24.674818	16.988062	21.126563
BCRP7	pseudogene	-1.000000	-1.000000	0.000000	31.497976	25.770123
LINC01663	lincRNA	-1.000000	-1.000000	51.685393	21.347706	22.143405
AC007326.4	protein coding	44.567219	0.000000	14.508393	25.143159	24.719237
PRODH	protein coding	52.380952	38.883448	46.940387	29.073769	30.989233
DGCR5	other	-1.000000	-1.000000	0.000000	0.104361	0.102113
SNRPD3	protein coding	0.000000	0.000000	0.000000	0.000000	0.277181
KIAA1671	protein coding	0.000000	0.000000	0.000000	0.143922	0.136892
MIATNB	lincRNA	-1.000000	-1.000000	0.000000	1.641037	1.597171
ZNRF3	protein coding	0.000000	0.000000	0.000000	0.013780	0.013226
ASCC2	protein coding	0.000000	0.000000	0.000000	0.083519	0.078477
SEC14L3	protein coding	0.000000	0.000000	0.000000	2.823644	2.399336
RTCB	protein coding	0.000000	0.000000	0.000000	0.596685	0.547157
SYN3	protein coding	0.000000	0.000000	0.000000	0.055700	0.055330
SLC16A8	protein coding	0.000000	0.000000	0.000000	0.613824	0.385971
APOBEC3A	protein coding	21.300813	52.779953	42.547569	68.807051	67.540025
SYNGR1	protein coding	0.000000	0.000000	0.000000	0.073065	0.061689
NFAM1	protein coding	0.000000	0.000000	0.000000	0.079786	0.071174
A4GALT	protein coding	0.000000	0.000000	0.000000	2.648248	2.377852
PACSIN2	protein coding	0.000000	0.000000	0.000000	0.016286	0.012797
TSPO	protein coding	0.000000	0.000000	0.000000	2.937821	2.634720
SCUBE1	protein coding	0.000000	0.000000	0.000000	0.192733	0.177954
MPPED1	protein coding	0.000000	0.000000	0.000000	0.495639	0.473865
PARVB	protein coding	0.000000	0.000000	0.000000	0.025673	0.024750
SHISAL1	protein coding	0.000000	0.000000	0.000000	0.044853	0.040472
PHF21B	protein coding	0.000000	0.000000	0.000000	0.260333	0.252257
FBLN1	protein coding	0.000000	0.000000	0.000000	0.032281	0.030335
WNT7B	protein coding	0.000000	0.000000	0.000000	0.096702	0.088079
GRAMD4	protein coding	0.000000	0.000000	0.000000	0.274147	0.261134
TBC1D22A	protein coding	0.000000	0.000000	0.000000	0.009540	0.009441
FAM19A5	protein coding	0.000000	0.000000	0.000000	0.181428	0.179830
C22orf34	lincRNA	-1.000000	-1.000000	0.000000	0.022859	0.022221
PPP6R2	protein coding	0.000000	0.000000	0.000000	0.076039	0.072702
ARSA	protein coding	0.000000	0.000000	0.000000	0.000000	0.387525
CNTN4	protein coding	0.000000	0.000000	0.000000	0.038405	0.038159
CNTN4-AS2	lincRNA	-1.000000	-1.000000	0.000000	0.068856	0.067983
SUMF1	protein coding	0.000000	0.000000	0.000000	0.000000	0.382665
LRRN1	protein coding	0.000000	0.000000	0.000000	0.708789	0.652633
SSUH2	protein coding	0.000000	0.000000	0.000000	0.222695	0.105858
ATP2B2	protein coding	0.000000	0.000000	0.000000	0.088712	0.086462
ATG7	protein coding	0.000000	0.000000	0.000000	0.044500	0.043454
WNT7A	protein coding	0.000000	0.000000	0.000000	1.847301	1.730266
CHCHD4	protein coding	0.000000	0.000000	0.000000	0.607957	0.531541
TMEM43	protein coding	0.000000	0.000000	0.000000	4.357157	3.575431
XPC	protein coding	0.000000	0.000000	0.000000	0.241814	0.214056
RFTN1	protein coding	0.000000	0.000000	0.000000	0.296821	0.287849
TBC1D5	protein coding	0.000000	0.000000	0.000000	0.067081	0.029977
SATB1-AS1	other	-1.000000	-1.000000	0.000000	0.076514	0.074678
KAT2B	protein coding	0.000000	0.000000	0.000000	0.256586	0.245670
SGO1-AS1	other	-1.000000	-1.000000	0.000000	0.003005	0.002984
AC099753.1	lincRNA	-1.000000	-1.000000	0.000000	0.013336	0.013207
ZNF385D	protein coding	0.000000	0.000000	0.000000	0.572086	0.565186
THRB	protein coding	0.000000	0.000000	0.000000	0.010025	0.009773
AC092422.1	lincRNA	-1.000000	-1.000000	0.000000	0.347885	0.347461
RARB	protein coding	0.000000	0.000000	0.000000	0.007855	0.007790
STT3B	protein coding	0.000000	0.000000	0.000000	0.021879	0.020956
OSBPL10	protein coding	0.000000	0.000000	0.000000	0.067357	0.050513
GPD1L	protein coding	0.000000	0.000000	0.000000	1.123423	1.047220
CNOT10	protein coding	0.000000	0.000000	0.000000	1.419575	1.369323
STAC	protein coding	0.000000	0.000000	0.000000	0.051090	0.050100
ITGA9	protein coding	0.000000	0.000000	0.000000	0.006607	0.006462
MYRIP	protein coding	0.000000	0.000000	0.000000	0.043275	0.042755
EIF1B-AS1	other	-1.000000	-1.000000	0.000000	0.146929	0.141337
ZNF620	protein coding	0.000000	0.000000	0.000000	0.234067	0.172630
NKTR	protein coding	0.000000	0.000000	0.000000	0.064694	0.054024
AC092042.3	protein coding	0.000000	0.000000	0.000000	0.329918	0.127016
SACM1L	protein coding	0.000000	0.000000	0.000000	0.602410	0.558828
CCR3	protein coding	0.000000	0.000000	0.000000	0.165653	0.161976
LTF	protein coding	0.000000	0.000000	0.000000	0.102768	0.094779
BSN	protein coding	0.000000	0.000000	0.000000	0.940839	0.812432
SEMA3G	protein coding	0.000000	0.000000	0.000000	0.729614	0.423870
ARHGEF3	protein coding	0.000000	0.000000	0.000000	0.211414	0.208007
PTPRG	protein coding	0.000000	0.000000	0.000000	0.004404	0.004348
PRICKLE2	protein coding	0.000000	0.000000	0.000000	0.006711	0.006511
SLC25A26	protein coding	0.000000	0.000000	0.000000	0.009488	0.009037
FAM19A4	protein coding	0.000000	0.000000	0.000000	0.124188	0.122331
FOXP1	protein coding	0.000000	0.000000	0.000000	0.035649	0.035014
AC133041.1	pseudogene	-1.000000	-1.000000	0.000000	0.115729	0.114570
ROBO2	protein coding	0.000000	0.000000	0.000000	0.008945	0.008891
AC129807.1	lincRNA	-1.000000	-1.000000	0.000000	0.374468	0.371747
LINC02008	lincRNA	-1.000000	-1.000000	0.000000	0.006940	0.006910
LINC00882	lincRNA	-1.000000	-1.000000	0.000000	0.038507	0.038135
DUBR	lincRNA	-1.000000	-1.000000	0.000000	2.894400	2.752921
AC063944.1	lincRNA	-1.000000	-1.000000	9.459051	1.415776	1.597251
LINC02042	lincRNA	-1.000000	-1.000000	0.000000	2.877432	2.423866
DRD3	protein coding	0.000000	0.000000	0.000000	0.458923	0.445198
TIGIT	protein coding	0.000000	0.000000	0.000000	0.174469	0.143820
ZBTB20	protein coding	0.000000	0.000000	0.000000	0.038172	0.036865
LSAMP	protein coding	0.000000	0.000000	0.000000	0.023434	0.023261
HACD2	protein coding	0.000000	0.000000	0.000000	0.339880	0.320034
KALRN	protein coding	0.000000	0.000000	0.000000	0.004935	0.004797
AC092902.5	other	-1.000000	-1.000000	0.000000	0.358972	0.341356
CHCHD6	protein coding	0.000000	0.000000	0.000000	0.223721	0.222495
CPNE4	protein coding	0.000000	0.000000	0.000000	0.043845	0.043492
PCCB	protein coding	0.000000	0.000000	0.000000	6.429572	5.919626
MRPS22	protein coding	0.000000	0.000000	0.000000	0.516864	0.513350
CLSTN2	protein coding	0.000000	0.000000	0.000000	0.010032	0.009810
AC092978.1	pseudogene	-1.000000	-1.000000	0.000000	0.518327	0.508211
SLC9A9	protein coding	0.000000	0.000000	0.000000	0.134046	0.133206
CPB1	protein coding	0.000000	0.000000	0.000000	0.461649	0.447275
HLTF	protein coding	0.000000	0.000000	0.000000	0.096028	0.086838
GPR149	protein coding	0.000000	0.000000	0.000000	0.339965	0.331367
PLCH1	protein coding	0.000000	0.000000	0.000000	0.091912	0.090125
IQCJ-SCHIP1	protein coding	0.000000	0.000000	0.000000	0.000000	0.004812
AC128685.1	lincRNA	-1.000000	-1.000000	0.000000	2.049904	2.031562
LINC01324	lincRNA	-1.000000	-1.000000	0.000000	0.020594	0.020446
MECOM	protein coding	0.000000	0.000000	0.000000	0.046726	0.046025
NAALADL2	protein coding	0.000000	0.000000	0.000000	0.002280	0.002260
AC092920.1	lincRNA	-1.000000	-1.000000	0.000000	0.771464	0.769104
LINC00578	lincRNA	-1.000000	-1.000000	0.000000	0.035259	0.035118
USP13	protein coding	0.000000	0.000000	0.000000	0.077209	0.072450
LINC02031	lincRNA	-1.000000	-1.000000	0.000000	0.524081	0.497171
DVL3	protein coding	0.000000	0.000000	0.000000	4.365017	3.029305
MAP3K13	protein coding	0.000000	0.000000	0.000000	0.159714	0.150372
LPP	protein coding	0.000000	0.000000	0.000000	0.047932	0.046380
TP63	protein coding	0.000000	0.000000	0.000000	3.002933	2.926319
CLDN16	protein coding	0.000000	0.000000	0.000000	0.281073	0.065847
FGF12	protein coding	0.000000	0.000000	0.000000	0.092166	0.091188
AC092966.1	lincRNA	-1.000000	-1.000000	0.000000	31.608672	31.092593
ATP13A4	protein coding	0.000000	3.126994	0.959843	5.016973	3.910299
CPN2	protein coding	0.000000	0.000000	0.000000	3.445043	2.542593
MUC20	protein coding	9.817550	0.000000	6.371582	0.000000	1.116546
LINC01983	lincRNA	-1.000000	-1.000000	0.000000	3.073550	2.953203
TNK2	protein coding	0.000000	0.000000	0.000000	0.333073	0.271711
TFRC	protein coding	0.000000	3.879909	3.562703	0.000000	1.776170
AC132008.2	pseudogene	-1.000000	-1.000000	0.000000	0.111239	0.104643
FAM157A	pseudogene	-1.000000	-1.000000	22.665726	3.053042	5.064571
ZNF718	protein coding	9.694258	3.350144	5.416565	16.709998	7.889698
ZFYVE28	protein coding	0.000000	0.000000	0.000000	0.136348	0.128789
FAM193A	protein coding	0.000000	0.000000	0.000000	0.073421	0.070942
SH3BP2	protein coding	0.000000	0.000000	0.000000	0.462036	0.359854
OR4D12P	pseudogene	-1.000000	-1.000000	22.197802	-1.000000	22.197802
UNC93B4	pseudogene	-1.000000	-1.000000	93.967828	98.969570	98.420221
STK32B	protein coding	0.000000	0.000000	0.000000	0.244114	0.242017
EVC	protein coding	0.000000	0.000000	0.000000	0.051865	0.048493
CRMP1	protein coding	0.000000	0.000000	0.000000	0.000000	0.034489
LINC02482	lincRNA	-1.000000	-1.000000	0.000000	5.482018	5.226190
SORCS2	protein coding	0.000000	0.000000	0.000000	0.106797	0.105579
ABLIM2	protein coding	0.000000	0.000000	0.000000	0.198492	0.193260
FAM86KP	pseudogene	-1.000000	-1.000000	83.975659	73.366203	74.232826
ALG1L14P	pseudogene	-1.000000	-1.000000	100.000000	100.000000	100.000000
FAM90A26	protein coding	100.000000	100.000000	100.000000	100.000000	100.000000
USP17L10	protein coding	100.000000	-1.000000	100.000000	100.000000	100.000000
USP17L11	protein coding	53.543776	-1.000000	53.543776	8.518519	47.257817
USP17L12	protein coding	100.000000	-1.000000	100.000000	-1.000000	100.000000
USP17L13	protein coding	100.000000	-1.000000	100.000000	100.000000	100.000000
USP17L14P	pseudogene	-1.000000	-1.000000	100.000000	-1.000000	100.000000
USP17L15	protein coding	100.000000	-1.000000	100.000000	100.000000	100.000000
USP17L16P	pseudogene	-1.000000	-1.000000	15.075377	-1.000000	15.075377
USP17L18	protein coding	0.000000	-1.000000	0.000000	30.370370	4.202973
USP17L19	protein coding	100.000000	-1.000000	100.000000	100.000000	100.000000
USP17L20	protein coding	100.000000	-1.000000	100.000000	100.000000	100.000000
USP17L21	protein coding	100.000000	-1.000000	100.000000	100.000000	100.000000
USP17L22	protein coding	100.000000	-1.000000	100.000000	100.000000	100.000000
USP17L23	protein coding	100.000000	-1.000000	100.000000	-1.000000	100.000000
USP17L24	protein coding	100.000000	-1.000000	100.000000	100.000000	100.000000
USP17L25	protein coding	100.000000	-1.000000	100.000000	100.000000	100.000000
USP17L26	protein coding	100.000000	-1.000000	100.000000	100.000000	100.000000
USP17L5	protein coding	100.000000	-1.000000	100.000000	-1.000000	100.000000
USP17L27	protein coding	100.000000	-1.000000	100.000000	-1.000000	100.000000
USP17L28	protein coding	49.434673	-1.000000	49.434673	-1.000000	49.434673
OR7E84P	pseudogene	-1.000000	-1.000000	100.000000	-1.000000	100.000000
SLC2A9	protein coding	0.000000	0.000000	0.000000	0.101990	0.081400
LINC00504	lincRNA	-1.000000	-1.000000	0.000000	0.224192	0.221449
CPEB2-DT	lincRNA	-1.000000	-1.000000	0.000000	1.541989	1.489944
MED28	protein coding	0.000000	0.242014	0.230054	0.325544	0.272158
FAM184B	protein coding	0.000000	0.727167	0.377586	0.000000	0.016425
SLIT2	protein coding	0.000000	0.000000	0.000000	0.273872	0.268445
KCNIP4	protein coding	0.000000	0.000000	0.000000	0.025235	0.025160
ADGRA3	protein coding	0.000000	0.000000	0.000000	0.044804	0.032167
RBPJ	protein coding	0.000000	0.000000	0.000000	0.485218	0.471149
PCDH7	protein coding	0.000000	0.000000	0.000000	0.005548	0.005394
LINC02497	lincRNA	-1.000000	-1.000000	0.000000	0.767174	0.757445
TMEM156	protein coding	0.000000	0.000000	0.000000	0.419248	0.404968
SLC30A9	protein coding	0.000000	0.000000	0.000000	0.166428	0.156023
TXK	protein coding	0.000000	0.000000	0.000000	0.080334	0.076625
KIT	protein coding	0.000000	0.000000	0.000000	0.090239	0.084544
ADGRL3	protein coding	0.000000	0.000000	0.000000	0.004051	0.003991
EFL1P2	pseudogene	-1.000000	-1.000000	1.123596	5.517241	3.235294
AC116049.2	lincRNA	-1.000000	-1.000000	0.000000	0.020611	0.020507
TMPRSS11GP	pseudogene	-1.000000	-1.000000	0.000000	0.289499	0.274041
UGT2B29P	pseudogene	-1.000000	-1.000000	76.028807	98.354535	95.698270
UGT2B17	protein coding	100.000000	100.000000	100.000000	100.000000	100.000000
AC147055.2	pseudogene	-1.000000	-1.000000	100.000000	-1.000000	100.000000
AC147055.4	pseudogene	-1.000000	-1.000000	100.000000	-1.000000	100.000000
ADAMTS3	protein coding	0.000000	0.000000	0.000000	0.330180	0.322797
USO1	protein coding	0.000000	0.000000	0.000000	0.026899	0.025643
ART3	protein coding	0.000000	0.000000	0.000000	0.115515	0.113169
FRAS1	protein coding	0.000000	0.000000	0.000000	1.290973	1.245328
LINC00989	lincRNA	-1.000000	-1.000000	0.000000	0.044005	0.042835
CFAP299	protein coding	0.000000	0.000000	0.000000	0.260893	0.260495
RASGEF1B	protein coding	0.000000	0.000000	0.000000	0.005753	0.005665
COPS4	protein coding	0.000000	0.000000	0.000000	0.059402	0.055594
HPSE	protein coding	0.000000	0.000000	0.000000	0.727311	0.646491
HELQ	protein coding	0.000000	0.000000	0.000000	0.046770	0.043287
CDS1	protein coding	0.000000	0.000000	0.000000	0.050098	0.046812
ARHGAP24	protein coding	0.000000	0.000000	0.000000	0.271877	0.268597
ABCG2	protein coding	0.000000	0.000000	0.000000	0.235327	0.226857
HERC6	protein coding	0.000000	0.000000	0.000000	0.942209	0.883925
FAM13A	protein coding	0.000000	0.000000	0.000000	0.095795	0.079908
CCSER1	protein coding	0.000000	0.000000	0.000000	0.197505	0.196422
GRID2	protein coding	0.000000	0.000000	0.000000	0.002004	0.001991
PDLIM5	protein coding	0.000000	0.000000	0.000000	0.147799	0.141424
ADH4	protein coding	0.000000	0.000000	0.000000	0.000000	0.878863
BANK1	protein coding	0.000000	0.000000	0.000000	0.042409	0.041596
TACR3	protein coding	0.000000	0.000000	0.000000	0.038884	0.037373
DKK2	protein coding	0.000000	0.000000	0.000000	1.127051	1.114629
AC126283.2	protein coding	0.000000	0.000000	0.000000	1.119399	1.088746
ANK2	protein coding	0.000000	0.000000	0.000000	0.085172	0.082739
AC004057.1	pseudogene	-1.000000	-1.000000	75.251509	0.000000	11.971831
NDST4	protein coding	0.000000	0.000000	0.000000	1.114150	1.100614
KLHL2P1	pseudogene	-1.000000	-1.000000	0.000000	2.224630	2.197977
AC097173.1	pseudogene	-1.000000	-1.000000	0.000000	0.117596	0.113891
PRDM5	protein coding	0.000000	0.000000	0.000000	0.136825	0.128598
AC018680.1	lincRNA	-1.000000	-1.000000	0.000000	0.019243	0.019148
LINC02511	lincRNA	-1.000000	-1.000000	0.000000	0.024388	0.024274
NOCT	protein coding	0.000000	0.000000	0.000000	1.085376	1.014925
MAML3	protein coding	0.000000	0.000000	0.000000	0.006273	0.006172
INPP4B	protein coding	0.000000	0.000000	0.000000	0.018109	0.017834
AC139720.1	lincRNA	-1.000000	-1.000000	0.000000	0.024360	0.024228
AC139713.2	other	-1.000000	-1.000000	0.000000	0.050801	0.049769
FREM3	protein coding	0.000000	0.000000	0.000000	0.268368	0.253702
C4orf51	protein coding	0.000000	0.000000	0.000000	0.927751	0.527954
ARHGAP10	protein coding	0.000000	0.000000	0.000000	0.024898	0.024654
NR3C2	protein coding	0.000000	0.000000	0.000000	0.006114	0.006012
LINC02355	lincRNA	-1.000000	-1.000000	0.000000	0.266315	0.260846
DCLK2	protein coding	0.000000	0.000000	0.000000	0.277999	0.271231
LRBA	protein coding	0.000000	0.000000	0.000000	0.033000	0.032482
SH3D19	protein coding	0.000000	0.000000	0.000000	0.010552	0.009422
GRIA2	protein coding	0.000000	0.000000	0.000000	0.172625	0.148864
RXFP1	protein coding	0.000000	0.000000	0.000000	0.052454	0.051766
LINC02233	lincRNA	-1.000000	-1.000000	0.000000	0.029751	0.029655
FSTL5	protein coding	0.000000	0.000000	0.000000	0.009545	0.009486
MARCH1	protein coding	0.000000	0.000000	0.000000	0.045523	0.045129
TMEM192	protein coding	0.000000	0.000000	0.000000	1.856913	1.718851
SPOCK3	protein coding	0.000000	0.000000	0.000000	0.109765	0.108892
ANXA10	protein coding	0.000000	0.000000	0.000000	0.810779	0.798529
GALNTL6	protein coding	0.000000	0.000000	0.000000	0.702279	0.698769
LINC00290	lincRNA	-1.000000	-1.000000	0.000000	0.601287	0.597517
WWC2	protein coding	0.000000	0.000000	0.000000	0.026831	0.025735
SNX25	protein coding	0.000000	0.000000	0.000000	0.213192	0.200665
PDLIM3	protein coding	0.000000	0.000000	0.000000	7.647133	6.966697
AC018709.1	protein coding	0.000000	0.000000	0.000000	0.060118	0.059791
DUX4	protein coding	-1.000000	0.000000	0.000000	0.000000	23.734385
AHRR	protein coding	0.000000	0.000000	0.000000	0.018827	0.017895
SLC9A3	protein coding	0.000000	0.000000	0.000000	0.506125	0.454765
SLC12A7	protein coding	0.000000	0.000000	0.000000	0.593071	0.541689
AC106799.2	lincRNA	-1.000000	-1.000000	0.000000	0.052471	0.052379
SEMA5A	protein coding	0.000000	0.000000	0.000000	0.059502	0.058116
ANKRD33B	protein coding	0.000000	0.000000	0.000000	0.387380	0.348715
DAP	protein coding	0.000000	0.000000	0.000000	0.417827	0.405890
CTNND2	protein coding	0.000000	0.000000	0.000000	0.098469	0.097833
DNAH5	protein coding	0.000000	0.000000	0.000000	0.118277	0.110931
AC233724.20	protein coding	48.657718	-1.000000	48.657718	-1.000000	48.657718
AC233724.8	pseudogene	-1.000000	-1.000000	100.000000	-1.000000	100.000000
AC233724.3	pseudogene	-1.000000	-1.000000	59.842520	-1.000000	59.842520
CDH18	protein coding	0.000000	0.000000	0.000000	0.002731	0.002720
AC093274.1	lincRNA	-1.000000	-1.000000	0.000000	2.498962	1.719803
CDH12	protein coding	0.000000	0.000000	0.000000	0.016846	0.016773
PDZD2	protein coding	0.000000	0.000000	0.000000	0.066575	0.064896
AC010343.3	lincRNA	-1.000000	-1.000000	0.000000	0.080800	0.080586
HCN1	protein coding	0.000000	0.000000	0.000000	0.008645	0.008380
ITGA1	protein coding	0.000000	0.000000	0.000000	0.198751	0.186208
GZMA	protein coding	0.000000	0.000000	0.000000	2.252723	1.985797
RAB3C	protein coding	0.000000	0.000000	0.000000	0.008600	0.008298
ELOVL7	protein coding	0.000000	0.000000	0.000000	0.082881	0.078835
CWC27	protein coding	0.000000	0.000000	0.000000	0.130489	0.128886
ERBIN	protein coding	0.000000	0.000000	0.000000	0.229577	0.216564
AC139495.1	pseudogene	-1.000000	-1.000000	35.820896	0.000000	2.265487
GUSBP3	pseudogene	-1.000000	-1.000000	8.880309	66.783553	64.891960
AC139495.2	pseudogene	-1.000000	-1.000000	83.057090	-1.000000	83.057090
AC131392.1	pseudogene	-1.000000	-1.000000	0.000000	0.051161	0.052636
SMN2	protein coding	0.000000	0.000000	0.000000	0.080061	0.072639
AC138866.2	pseudogene	-1.000000	-1.000000	100.000000	95.495405	95.748332
AC138866.1	pseudogene	-1.000000	-1.000000	58.669355	91.101013	90.682354
SMN1	protein coding	2.457265	0.000000	1.117590	0.030845	0.110681
TBCA	protein coding	0.000000	0.000000	0.000000	0.181875	0.179040
ARSB	protein coding	0.000000	0.000000	0.000000	0.155011	0.148412
CMYA5	protein coding	0.000000	0.000000	0.000000	0.308797	0.272736
MSH3	protein coding	0.000000	0.000000	0.000000	0.135523	0.132996
ADGRV1	protein coding	0.000000	0.000000	0.000000	0.050270	0.048497
AC114316.2	lincRNA	-1.000000	-1.000000	0.000000	0.309383	0.306681
KIAA0825	protein coding	0.000000	0.000000	0.000000	0.069869	0.068939
CAST	protein coding	0.000000	0.241384	0.237339	0.000000	0.128967
LNPEP	protein coding	0.000000	0.000000	0.000000	0.078707	0.068546
LINC01950	lincRNA	-1.000000	-1.000000	0.000000	1.503775	1.497316
CAMK4	protein coding	0.000000	0.000000	0.000000	0.123989	0.118348
SEMA6A	protein coding	0.000000	0.000000	0.000000	0.253486	0.235307
LINC02240	lincRNA	-1.000000	-1.000000	0.000000	0.074320	0.073622
CCDC192	protein coding	0.000000	0.000000	0.000000	0.399681	0.397910
SEPT8	protein coding	0.000000	0.000000	0.000000	0.079254	0.069120
SPOCK1	protein coding	0.000000	0.000000	0.000000	0.000000	0.262887
KLHL3	protein coding	0.000000	0.000000	0.000000	1.180935	1.102117
SPATA24	protein coding	0.000000	0.000000	0.000000	4.182510	3.508306
PRELID2	protein coding	0.000000	0.000000	0.000000	0.000000	0.346288
SPINK5	protein coding	0.000000	0.000000	0.000000	0.283544	0.273283
SPINK14	protein coding	48.928571	0.000000	46.757679	29.817369	30.697264
GLRA1	protein coding	0.000000	0.000000	0.000000	0.193060	0.189585
AC091982.2	pseudogene	-1.000000	-1.000000	0.000000	24.588086	10.183727
LINC01470	lincRNA	-1.000000	-1.000000	0.000000	0.042419	0.042178
GRIA1	protein coding	0.000000	0.000000	0.000000	0.028365	0.027756
GEMIN5	protein coding	0.000000	0.000000	0.000000	0.183049	0.163408
HAVCR1	protein coding	0.000000	0.000000	0.000000	1.052861	0.976234
RNF145	protein coding	0.000000	0.000000	0.000000	0.685641	0.628752
AC008662.1	lincRNA	-1.000000	-1.000000	0.000000	0.020119	0.020000
TENM2	protein coding	0.000000	0.000000	0.000000	0.003301	0.003267
KCNIP1	protein coding	0.000000	0.000000	0.000000	0.325936	0.323376
NPM1	protein coding	0.000000	0.000000	0.000000	1.168661	1.040756
SH3PXD2B	protein coding	0.000000	0.000000	0.000000	0.108862	0.101912
NSG2	protein coding	0.000000	0.000000	0.000000	0.011834	0.011622
UIMC1	protein coding	0.000000	0.000000	0.000000	2.259251	2.199306
FAM153A	protein coding	0.000000	17.201040	11.776921	18.343359	14.625350
AC140125.1	lincRNA	-1.000000	-1.000000	100.000000	100.000000	100.000000
AC106795.1	pseudogene	-1.000000	-1.000000	8.224868	12.949755	12.828587
COL23A1	protein coding	0.000000	0.000000	0.000000	0.153311	0.151868
CANX	protein coding	0.000000	0.000000	0.000000	0.263033	0.233283
CNOT6	protein coding	0.000000	0.000000	0.000000	0.069615	0.064291
FOXO1B	pseudogene	-1.000000	-1.000000	66.644823	-1.000000	66.644823
AC138035.1	lincRNA	-1.000000	-1.000000	37.615678	5.867222	9.085409
AC138035.3	pseudogene	-1.000000	-1.000000	100.000000	-1.000000	100.000000
AC138035.2	lincRNA	-1.000000	-1.000000	71.349862	73.909492	73.766574
WBP1LP4	pseudogene	-1.000000	-1.000000	84.256560	-1.000000	84.256560
EXOC2	protein coding	0.000000	0.000000	0.000000	0.841080	0.822202
PRPF4B	protein coding	0.000000	0.000000	0.000000	0.849498	0.702260
FAM217A	protein coding	0.000000	0.000000	0.000000	0.000000	0.809813
AL359643.3	lincRNA	-1.000000	-1.000000	0.000000	17.071339	15.181420
AL359643.2	lincRNA	-1.000000	-1.000000	0.000000	10.550199	9.026338
LYRM4	protein coding	0.000000	0.000000	0.000000	0.080779	0.076415
AL591485.1	other	-1.000000	-1.000000	0.000000	0.075924	0.071631
AL137220.1	lincRNA	-1.000000	-1.000000	0.000000	0.580072	0.569816
OFCC1	pseudogene	-1.000000	-1.000000	0.000000	0.048964	0.048579
TMEM170B	protein coding	0.000000	0.000000	0.000000	0.826984	0.674093
AL138720.1	lincRNA	-1.000000	-1.000000	0.000000	0.089347	0.088983
CAP2	protein coding	0.000000	0.000000	0.000000	0.184201	0.180464
KIF13A	protein coding	0.000000	0.000000	0.000000	0.010546	0.010068
RNF144B	protein coding	0.000000	0.000000	0.000000	1.016018	0.953094
RIPOR2	protein coding	0.000000	0.000000	0.000000	2.643739	2.546986
AL513548.1	lincRNA	-1.000000	-1.000000	98.665119	-1.000000	98.665119
OR5V1	protein coding	0.000000	0.000000	0.000000	0.575568	0.553581
OR12D2	protein coding	0.000000	0.000000	0.000000	17.910448	5.553218
HLA-H	pseudogene	-1.000000	-1.000000	3.470320	0.246457	1.575092
HLA-T	pseudogene	-1.000000	-1.000000	100.000000	100.000000	100.000000
DDX39BP1	pseudogene	-1.000000	-1.000000	100.000000	100.000000	100.000000
MCCD1P1	pseudogene	-1.000000	-1.000000	100.000000	100.000000	100.000000
HCG4B	pseudogene	-1.000000	-1.000000	100.000000	-1.000000	100.000000
HLA-K	pseudogene	-1.000000	-1.000000	100.000000	100.000000	100.000000
HLA-U	pseudogene	-1.000000	-1.000000	100.000000	-1.000000	100.000000
C6orf10	protein coding	0.000000	0.000000	0.000000	0.380938	0.369367
HLA-DRB5	protein coding	0.000000	0.000000	0.000000	24.394004	22.002472
HLA-DRB6	pseudogene	-1.000000	-1.000000	36.075472	42.869099	41.619921
HLA-DRB1	protein coding	35.455680	75.175644	49.267101	22.548521	25.516743
HLA-DQA1	protein coding	0.000000	0.000000	0.000000	0.203084	7.514696
HLA-DPB1	protein coding	0.000000	0.000000	0.000000	0.248988	0.212860
UHRF1BP1	protein coding	0.000000	0.000000	0.000000	0.045582	0.040604
TCP11	protein coding	0.000000	0.000000	0.000000	0.082689	0.075314
DNAH8	protein coding	0.000000	0.000000	0.000000	0.101018	0.096133
CCND3	protein coding	0.000000	0.000000	0.000000	0.271257	0.260778
ZNF318	protein coding	0.000000	0.000000	0.000000	0.000000	0.036892
PKHD1	protein coding	0.000000	0.000000	0.000000	1.391790	1.339967
COL21A1	protein coding	0.000000	0.000000	0.000000	0.126237	0.124443
EEF1B2P5	pseudogene	-1.000000	-1.000000	0.000000	2.682313	1.836969
EYS	protein coding	0.000000	0.000000	0.000000	0.098460	0.097723
COL19A1	protein coding	0.000000	0.000000	0.000000	0.029127	0.028538
AL357507.1	lincRNA	-1.000000	-1.000000	0.000000	0.237834	0.237576
COX7A2	protein coding	0.000000	0.000000	0.000000	2.638015	2.387729
ME1	protein coding	0.000000	0.000000	0.000000	0.035437	0.034892
BVES	protein coding	0.000000	0.000000	0.000000	0.918122	0.785587
CRYBG1	protein coding	0.000000	0.000000	0.000000	0.151699	0.144433
LINC02532	lincRNA	-1.000000	-1.000000	0.000000	2.614808	2.388392
SCML4	protein coding	0.000000	0.000000	0.000000	0.025857	0.024956
DSE	protein coding	0.000000	0.000000	0.000000	0.017941	0.016781
NKAIN2	protein coding	0.000000	0.000000	0.000000	0.040582	0.040430
ARHGAP18	protein coding	0.000000	0.000000	0.000000	0.715256	0.691311
MOXD1	protein coding	0.000000	0.000000	0.000000	0.309252	0.293867
LINC01312	lincRNA	-1.000000	-1.000000	0.000000	0.338069	0.322970
AL078590.2	lincRNA	-1.000000	-1.000000	0.000000	0.418299	0.410417
LINC01010	lincRNA	-1.000000	-1.000000	0.000000	0.589672	0.566814
AL135902.1	lincRNA	-1.000000	-1.000000	0.000000	5.046864	4.426777
ADGRG6	protein coding	0.000000	0.000000	0.000000	0.172951	0.164114
HIVEP2	protein coding	0.000000	0.000000	0.000000	0.040650	0.036544
CCDC170	protein coding	0.000000	0.000000	0.000000	0.124743	0.119532
MYCT1	protein coding	0.000000	0.000000	0.000000	16.065310	14.239652
OPRM1	protein coding	0.000000	0.000000	0.000000	0.135705	0.131996
IPCEF1	protein coding	0.000000	0.000000	0.000000	0.032364	0.031142
TIAM2	protein coding	0.000000	0.000000	0.000000	0.031935	0.031292
TFB1M	protein coding	0.000000	0.000000	0.000000	0.745409	0.726520
ZDHHC14	protein coding	0.000000	0.000000	0.000000	0.008287	0.008080
SERAC1	protein coding	0.000000	0.000000	0.000000	1.490778	1.334127
TULP4	protein coding	0.000000	0.000000	0.000000	0.012233	0.108730
SRP72P2	pseudogene	-1.000000	-1.000000	0.000000	8.072393	5.145578
FNDC1	protein coding	0.000000	0.000000	0.000000	0.317322	0.296947
SOD2	protein coding	0.000000	0.000000	0.000000	0.228850	0.221796
PRKN	protein coding	0.000000	0.000000	0.000000	0.066962	0.066722
RPS6KA2	protein coding	0.000000	0.000000	0.000000	0.006129	0.006035
FGFR1OP	protein coding	0.000000	0.000000	0.000000	0.157592	0.064849
DACT2	protein coding	0.000000	0.000000	0.000000	0.431908	0.363988
LINC02519	lincRNA	-1.000000	-1.000000	0.000000	1.063762	0.908250
AL109910.2	lincRNA	-1.000000	-1.000000	13.370902	0.000000	2.585951
RPL23AP47	pseudogene	-1.000000	-1.000000	100.000000	-1.000000	100.000000
AC215522.3	lincRNA	-1.000000	-1.000000	26.818182	40.132046	39.724708
AC215522.2	other	-1.000000	-1.000000	40.321543	17.787171	19.932002
FAM20C	protein coding	0.000000	0.000000	0.000000	1.390598	1.333805
PRKAR1B	protein coding	0.000000	0.000000	0.000000	0.327569	0.321093
COX19	protein coding	0.000000	0.000000	0.000000	0.000000	1.761237
C7orf50	protein coding	0.000000	0.000000	0.000000	0.025184	0.024775
MAD1L1	protein coding	0.000000	0.000000	0.000000	0.080251	0.079291
CARD11	protein coding	0.000000	0.000000	0.000000	0.171007	0.165452
TNRC18	protein coding	0.000000	0.000000	0.000000	0.024402	0.021918
FBXL18	protein coding	0.000000	0.000000	0.000000	0.000000	0.157646
RNF216	protein coding	0.000000	0.000000	0.000000	0.014153	0.013606
RSPH10B	protein coding	0.000000	0.000000	0.000000	0.345250	0.312410
DAGLB	protein coding	0.000000	0.000000	0.000000	0.198857	0.190504
COL28A1	protein coding	0.000000	0.000000	0.000000	0.162018	0.156972
NXPH1	protein coding	0.000000	0.000000	0.000000	0.067484	0.066769
AC011287.1	lincRNA	-1.000000	-1.000000	0.000000	0.045181	0.044942
DGKB	protein coding	0.000000	0.000000	0.000000	0.041020	0.040616
ISPD	protein coding	0.000000	0.000000	0.000000	0.699763	0.688147
SNX13	protein coding	0.000000	0.000000	0.000000	0.016030	0.014692
AC007001.1	lincRNA	-1.000000	-1.000000	0.000000	0.080212	0.078630
ABCB5	protein coding	0.000000	0.000000	0.000000	3.579433	2.960496
RAPGEF5	protein coding	0.000000	0.000000	0.000000	0.028277	0.027207
STEAP1B	protein coding	0.000000	0.000000	0.000000	0.030285	0.029979
MPP6	protein coding	0.000000	0.000000	0.000000	0.273407	0.253049
TAX1BP1	protein coding	0.000000	0.000000	0.000000	0.362784	0.335446
CPVL	protein coding	0.000000	0.000000	0.000000	0.011176	0.010988
AC004593.3	protein coding	0.000000	0.000000	0.000000	0.005681	0.005608
BBS9	protein coding	0.000000	0.000000	0.000000	0.081410	0.080533
ELMO1	protein coding	0.000000	0.000000	0.000000	0.053492	0.052951
EPDR1	protein coding	0.000000	0.000000	0.000000	0.348383	0.344650
SFRP4	protein coding	0.000000	0.000000	0.000000	0.263106	0.255505
STARD3NL	protein coding	0.000000	0.000000	0.000000	0.053886	0.051479
POU6F2	protein coding	0.000000	0.000000	0.000000	0.012607	0.011842
SUGCT	protein coding	0.000000	0.000000	0.000000	0.161994	0.161480
HECW1	protein coding	0.000000	0.000000	0.000000	0.057240	0.056021
CAMK2B	protein coding	0.000000	0.000000	0.000000	0.038694	0.034064
AC023669.2	lincRNA	-1.000000	-1.000000	0.000000	0.521073	0.518060
HUS1	protein coding	0.000000	0.000000	0.000000	0.332804	0.015501
ZPBP	protein coding	0.000000	0.000000	0.000000	0.390621	0.262820
AC092647.5	protein coding	0.000000	0.000000	0.000000	0.096652	0.094170
TNRC18P3	pseudogene	-1.000000	-1.000000	89.070632	76.042884	78.083541
SLC29A4P1	pseudogene	-1.000000	-1.000000	16.701031	38.243513	34.719439
SEPT14P1	pseudogene	-1.000000	-1.000000	0.000000	0.195780	0.192344
AC006455.1	lincRNA	-1.000000	-1.000000	40.697674	26.828100	27.090265
AC006455.6	pseudogene	-1.000000	-1.000000	100.000000	-1.000000	100.000000
AC006455.5	other	-1.000000	-1.000000	3.975535	0.000000	3.570203
AC073188.2	lincRNA	-1.000000	-1.000000	30.000000	67.962398	67.018190
VN1R33P	pseudogene	-1.000000	-1.000000	100.000000	-1.000000	100.000000
ARAFP2	pseudogene	-1.000000	-1.000000	32.974910	-1.000000	32.974910
ZNF734P	pseudogene	-1.000000	-1.000000	12.263536	0.000000	2.737333
MIR4283-2	miRNA	-1.000000	-1.000000	100.000000	-1.000000	100.000000
AC006015.1	pseudogene	-1.000000	-1.000000	5.799649	22.248107	19.880269
GTF2IP14	pseudogene	-1.000000	-1.000000	6.666667	0.000000	0.241800
INTS4P1	pseudogene	-1.000000	-1.000000	0.000000	1.676303	1.605426
TPST1	protein coding	0.000000	0.000000	0.000000	0.000000	1.135393
LINC00174	other	-1.000000	-1.000000	3.523298	1.925451	2.080462
AC092637.1	lincRNA	-1.000000	-1.000000	0.000000	0.771942	0.739728
AC093655.1	lincRNA	-1.000000	-1.000000	0.000000	0.119445	0.118884
GALNT17	protein coding	0.000000	0.000000	0.000000	0.050576	0.050221
POM121	protein coding	0.000000	0.000000	0.000000	0.146255	0.126257
SPDYE8P	pseudogene	-1.000000	-1.000000	1.315789	5.312588	4.338142
AC211476.3	pseudogene	-1.000000	-1.000000	73.389356	81.589095	81.077895
SPDYE11	pseudogene	-1.000000	-1.000000	100.000000	100.000000	100.000000
AC211476.4	pseudogene	-1.000000	-1.000000	100.000000	100.000000	100.000000
SPDYE9P	pseudogene	-1.000000	-1.000000	100.000000	100.000000	100.000000
PMS2P6	pseudogene	-1.000000	-1.000000	18.335684	6.229002	6.955336
CLIP2	protein coding	0.000000	0.000000	0.000000	0.020754	0.019748
GTF2IRD2	protein coding	3.106370	18.500487	6.858092	33.098770	31.088130
CASTOR2	protein coding	0.000000	0.000000	0.000000	0.091981	0.090030
GTF2IP1	pseudogene	-1.000000	-1.000000	32.604607	32.490884	32.505592
PHBP6	pseudogene	-1.000000	-1.000000	88.025478	-1.000000	88.025478
PMS2P10	pseudogene	-1.000000	-1.000000	0.000000	0.407019	0.385439
SPDYE14P	pseudogene	-1.000000	-1.000000	100.000000	100.000000	100.000000
AC211486.3	pseudogene	-1.000000	-1.000000	100.000000	100.000000	100.000000
SPDYE15P	pseudogene	-1.000000	-1.000000	100.000000	100.000000	100.000000
PMS2P2	pseudogene	-1.000000	-1.000000	80.656610	72.742428	73.305439
SRRM3	protein coding	0.000000	0.000000	0.000000	0.154060	0.142877
HGF	protein coding	0.000000	0.000000	0.000000	0.426256	0.368193
CACNA2D1	protein coding	0.000000	0.000000	0.000000	0.066413	0.065346
PCLO	protein coding	0.000000	0.000000	0.000000	0.048162	0.045486
SEMA3A	protein coding	0.000000	0.000000	0.000000	0.205470	0.202068
STEAP2-AS1	other	-1.000000	-1.000000	0.000000	0.171306	0.170978
CDK14	protein coding	0.000000	0.000000	0.000000	0.043093	0.042732
GNGT1	protein coding	0.000000	0.000000	0.000000	1.906557	1.892446
COL26A1	protein coding	0.000000	0.000000	0.000000	0.057987	0.057083
PRKRIP1	protein coding	0.000000	0.000000	0.000000	0.352255	0.332781
RELN	protein coding	0.000000	0.000000	0.000000	0.060684	0.059297
LHFPL3	protein coding	0.000000	0.000000	0.000000	0.197340	0.196690
COG5	protein coding	0.000000	0.000000	0.000000	0.017456	0.017082
NRCAM	protein coding	0.000000	0.000000	0.000000	0.026202	0.025559
IMMP2L	protein coding	0.000000	0.000000	0.000000	0.053753	0.053587
FOXP2	protein coding	0.000000	0.000000	0.000000	0.003520	0.003457
ST7	protein coding	0.000000	0.000000	0.000000	0.110686	0.108356
AC004875.1	lincRNA	-1.000000	-1.000000	0.000000	4.951091	4.682607
CADPS2	protein coding	0.000000	0.000000	0.000000	0.040201	0.039765
SND1	protein coding	0.000000	0.000000	0.000000	0.070496	0.069932
AC018638.3	pseudogene	-1.000000	-1.000000	0.000000	45.089286	37.639752
AC009365.1	lincRNA	-1.000000	-1.000000	0.000000	0.861691	0.835261
EXOC4	protein coding	0.000000	0.000000	0.000000	0.038970	0.038721
CALD1	protein coding	0.000000	0.000000	0.000000	0.038114	0.037090
DGKI	protein coding	0.000000	0.000000	0.000000	0.065015	0.063083
SVOPL	protein coding	0.000000	0.000000	0.000000	0.964753	0.946137
MGAM	protein coding	0.000000	0.000000	0.000000	1.024603	0.974695
TCAF1P1	pseudogene	-1.000000	-1.000000	11.424731	14.508341	13.485294
TCAF2	protein coding	9.535368	2.326901	5.571161	26.469247	25.242789
TCAF2C	protein coding	100.000000	84.738041	97.399068	86.500858	89.852662
TPK1	protein coding	0.000000	0.000000	0.000000	0.035897	0.035635
CNTNAP2	protein coding	0.000000	0.000000	0.000000	0.150527	0.149848
EZH2	protein coding	0.000000	0.000000	0.000000	0.033875	0.032494
ZNF425	protein coding	0.000000	0.000000	0.000000	1.460214	1.256260
NUB1	protein coding	0.000000	0.000000	0.000000	0.357619	0.321088
DPP6	protein coding	0.000000	0.000000	0.000000	0.158758	0.157667
PTPRN2	protein coding	0.000000	0.000000	0.000000	0.119461	0.118905
ESYT2	protein coding	0.000000	0.000000	0.000000	0.087329	0.081606
AC131281.2	pseudogene	-1.000000	-1.000000	100.000000	-1.000000	100.000000
SEPT14P8	pseudogene	-1.000000	-1.000000	100.000000	-1.000000	100.000000
AC131281.1	pseudogene	-1.000000	-1.000000	100.000000	100.000000	100.000000
TDRP	protein coding	0.000000	0.000000	0.000000	0.526617	0.492954
ERICH1	protein coding	0.000000	0.000000	0.000000	4.492307	4.061284
DLGAP2	protein coding	0.000000	0.000000	0.000000	1.362445	1.347028
CSMD1	protein coding	0.000000	0.000000	0.000000	0.107581	0.106816
AC009435.1	lincRNA	-1.000000	-1.000000	0.000000	0.400277	0.399186
AGPAT5	protein coding	0.000000	0.000000	0.000000	0.649010	0.602234
AF228730.1	pseudogene	-1.000000	-1.000000	100.000000	-1.000000	100.000000
AF228730.3	pseudogene	-1.000000	-1.000000	100.000000	-1.000000	100.000000
DEFB107B	protein coding	67.136150	41.142857	55.412371	88.344168	87.389528
OR7E154P	pseudogene	-1.000000	-1.000000	100.000000	-1.000000	100.000000
FAM90A14P	pseudogene	-1.000000	-1.000000	94.978479	73.167702	83.289037
FAM90A18P	pseudogene	-1.000000	-1.000000	96.843615	96.273292	96.544850
FAM90A16P	pseudogene	-1.000000	-1.000000	100.000000	100.000000	100.000000
FAM90A8P	pseudogene	-1.000000	-1.000000	100.000000	100.000000	100.000000
FAM90A17P	pseudogene	-1.000000	-1.000000	100.000000	100.000000	100.000000
FAM90A19P	pseudogene	-1.000000	-1.000000	29.124821	0.000000	13.488372
SPAG11A	protein coding	28.488372	47.711864	40.631692	43.643691	43.380496
HSPD1P2	pseudogene	-1.000000	-1.000000	100.000000	-1.000000	100.000000
DEFB4A	protein coding	100.000000	100.000000	100.000000	100.000000	100.000000
FAM66E	lincRNA	-1.000000	-1.000000	80.845070	91.045773	90.508178
AC130365.1	pseudogene	-1.000000	-1.000000	100.000000	-1.000000	100.000000
USP17L8	protein coding	100.000000	-1.000000	100.000000	-1.000000	100.000000
USP17L3	protein coding	100.000000	-1.000000	100.000000	-1.000000	100.000000
DEFB109C	pseudogene	-1.000000	-1.000000	100.000000	100.000000	100.000000
FAM90A11P	pseudogene	-1.000000	-1.000000	96.887686	100.000000	98.680436
FAM90A24P	pseudogene	-1.000000	-1.000000	35.618167	91.922399	66.245453
FAM90A12P	pseudogene	-1.000000	-1.000000	91.238416	96.413502	94.051262
AC105233.5	other	-1.000000	-1.000000	2.966102	31.196315	29.722723
AC105233.3	pseudogene	-1.000000	-1.000000	100.000000	-1.000000	100.000000
MIR548I3	miRNA	-1.000000	-1.000000	100.000000	-1.000000	100.000000
SNRPCP17	pseudogene	-1.000000	-1.000000	100.000000	-1.000000	100.000000
TNKS	protein coding	0.000000	0.000000	0.000000	0.042076	0.039747
DEFB130B	protein coding	24.267782	-1.000000	24.267782	5.915414	6.523512
RNA5SP253	rRNA	-1.000000	-1.000000	100.000000	-1.000000	100.000000
DEFB108D	pseudogene	-1.000000	-1.000000	100.000000	100.000000	100.000000
ZNF705D	protein coding	100.000000	100.000000	100.000000	100.000000	100.000000
AC130366.1	pseudogene	-1.000000	-1.000000	100.000000	-1.000000	100.000000
USP17L7	protein coding	-1.000000	100.000000	100.000000	-1.000000	100.000000
USP17L2	protein coding	-1.000000	100.000000	100.000000	-1.000000	100.000000
DEFB109D	pseudogene	-1.000000	-1.000000	100.000000	-1.000000	100.000000
DEFB131D	pseudogene	-1.000000	-1.000000	17.486339	43.754220	42.969389
FAM90A25P	pseudogene	-1.000000	-1.000000	27.044476	57.577640	43.455150
ALG1L12P	pseudogene	-1.000000	-1.000000	100.000000	100.000000	100.000000
FAM86B2	protein coding	12.124850	51.503759	27.472527	8.491979	10.905024
AC068587.4	other	-1.000000	-1.000000	9.447518	6.681599	6.875363
DLC1	protein coding	0.000000	0.000000	0.000000	0.004497	0.004412
SGCZ	protein coding	0.000000	0.000000	0.000000	0.026958	0.026905
AC068992.1	lincRNA	-1.000000	-1.000000	0.000000	0.044245	0.044092
PSD3	protein coding	0.000000	0.000000	0.000000	0.467646	0.456381
AC100849.1	lincRNA	-1.000000	-1.000000	0.000000	0.108091	0.107177
AC100849.2	lincRNA	-1.000000	-1.000000	0.000000	0.821292	0.802885
CSGALNACT1	protein coding	0.000000	0.000000	0.000000	0.050423	0.049736
SLC39A14	protein coding	0.000000	0.000000	0.000000	0.049545	0.044856
DOCK5	protein coding	0.000000	0.000000	0.000000	1.828117	1.700384
CDCA2	protein coding	0.000000	0.000000	0.000000	0.124213	0.114466
ESCO2	protein coding	0.000000	12.990810	7.343566	0.099944	0.842938
PBK	protein coding	0.000000	0.000000	0.000000	1.030536	0.951712
INTS9	protein coding	0.000000	0.000000	0.000000	0.051060	0.049763
RBPMS	protein coding	0.000000	0.000000	0.000000	0.159757	0.155499
NRG1	protein coding	0.000000	0.000000	0.000000	0.030470	0.030215
UNC5D	protein coding	0.000000	0.000000	0.000000	0.251279	0.247018
C8orf86	protein coding	0.000000	0.000000	0.000000	0.301766	0.263630
AC069120.1	lincRNA	-1.000000	-1.000000	0.000000	0.146014	0.127721
AC022733.1	lincRNA	-1.000000	-1.000000	0.000000	0.703934	0.663182
IKBKB	protein coding	0.000000	0.000000	0.000000	0.524281	0.484100
SNTG1	protein coding	0.000000	0.000000	0.000000	0.003189	0.003157
RB1CC1	protein coding	0.000000	0.000000	0.000000	0.024060	0.022693
LYPLA1	protein coding	0.000000	0.000000	0.000000	0.573418	0.544474
TMEM68	protein coding	0.000000	0.058884	0.051256	1.017139	0.361119
AC090796.1	lincRNA	-1.000000	-1.000000	0.000000	0.210150	0.208766
FAM110B	protein coding	0.000000	0.000000	0.000000	0.000000	0.154932
NKAIN3	protein coding	0.000000	0.000000	0.000000	0.008815	0.008788
GDAP1	protein coding	0.000000	0.000000	0.000000	0.000000	2.425749
REXO1L12P	pseudogene	-1.000000	-1.000000	100.000000	-1.000000	100.000000
REXO1L9P	pseudogene	-1.000000	-1.000000	100.000000	100.000000	100.000000
REXO1L2P	pseudogene	-1.000000	-1.000000	100.000000	100.000000	100.000000
CNBD1	protein coding	0.000000	0.000000	0.000000	0.015002	0.014958
MMP16	protein coding	0.000000	0.000000	0.000000	0.008089	0.007770
TMEM64	protein coding	0.000000	0.000000	0.000000	0.012797	0.012379
C8orf37-AS1	lincRNA	-1.000000	-1.000000	0.000000	0.020191	0.020143
CPQ	protein coding	0.000000	0.000000	0.000000	0.012553	0.012489
STK3	protein coding	0.000000	0.000000	0.000000	0.006604	0.005910
RGS22	protein coding	0.000000	0.000000	0.000000	0.015115	0.014677
ZFPM2	protein coding	0.000000	0.000000	0.000000	0.000000	0.001977
ZFPM2-AS1	other	-1.000000	-1.000000	0.000000	0.271671	0.269732
OXR1	protein coding	0.000000	0.000000	0.000000	0.160711	0.158182
ANGPT1	protein coding	0.000000	0.000000	0.000000	0.165835	0.162528
LINC01609	lincRNA	-1.000000	-1.000000	0.000000	0.251586	0.249923
LINC02237	lincRNA	-1.000000	-1.000000	0.000000	0.009522	0.009469
TRPS1	protein coding	0.000000	0.000000	0.000000	0.080240	0.078020
SLC30A8	protein coding	0.000000	0.000000	0.000000	0.164303	0.159865
EXT1	protein coding	0.000000	0.000000	0.000000	0.008737	0.008508
MTBP	protein coding	0.000000	0.000000	0.000000	0.047930	0.037216
ZHX2	protein coding	0.000000	0.000000	0.000000	0.015393	0.015017
NSMCE2	protein coding	0.000000	0.000000	0.000000	0.111992	0.111095
AC091114.1	lincRNA	-1.000000	-1.000000	0.000000	0.132859	0.130317
LINC00824	other	-1.000000	-1.000000	0.000000	0.021886	0.021329
KHDRBS3	protein coding	0.000000	0.000000	0.000000	0.021844	0.020576
AC046195.1	lincRNA	-1.000000	-1.000000	0.000000	0.115206	0.113451
TRAPPC9	protein coding	0.000000	0.000000	0.000000	0.058475	0.058086
GPIHBP1	protein coding	0.000000	0.000000	0.000000	1.479290	0.628615
ZNF623	protein coding	0.000000	0.000000	0.000000	2.406457	1.563342
SPATC1	protein coding	0.000000	0.000000	0.000000	1.319778	1.243114
MROH1	protein coding	0.000000	0.000000	0.000000	0.041759	0.039500
BOP1	protein coding	0.000000	0.000000	0.000000	0.137363	0.126418
DOCK8	protein coding	0.000000	0.000000	0.000000	0.027283	0.026357
GLIS3	protein coding	0.000000	0.000000	0.000000	0.000000	0.057032
KDM4C	protein coding	0.000000	0.000000	0.000000	0.066384	0.065306
PTPRD	protein coding	0.000000	0.000000	0.000000	0.028765	0.028628
ZDHHC21	protein coding	0.000000	0.000000	0.000000	0.111987	0.099515
CCDC171	protein coding	0.000000	0.000000	0.000000	0.020162	0.016320
ADAMTSL1	protein coding	0.000000	0.000000	0.000000	0.296104	0.292716
AL391117.1	lincRNA	-1.000000	-1.000000	0.000000	0.084607	0.084469
LINGO2	protein coding	0.000000	0.000000	0.000000	0.010708	0.010662
LINC01242	lincRNA	-1.000000	-1.000000	0.000000	0.160777	0.159074
KIF24	protein coding	0.000000	0.000000	0.000000	0.615088	0.550941
RNF38	protein coding	0.000000	0.000000	0.000000	0.071053	0.027787
CNTNAP3	protein coding	11.498536	8.944815	10.304748	39.381684	38.428100
RAB28P1	pseudogene	-1.000000	-1.000000	10.312500	45.886076	22.025052
RBPJP5	pseudogene	-1.000000	-1.000000	100.000000	-1.000000	100.000000
GLIDR	lincRNA	-1.000000	-1.000000	7.634129	12.985246	12.620366
FGF7P3	pseudogene	-1.000000	-1.000000	0.000000	38.291720	38.065759
RF00156	snRNA	-1.000000	-1.000000	100.000000	-1.000000	100.000000
CR769767.1	pseudogene	-1.000000	-1.000000	75.652174	-1.000000	75.652174
ANKRD20A2	protein coding	10.221870	0.000000	7.220823	27.816028	26.109449
CNN2P2	pseudogene	-1.000000	-1.000000	100.000000	-1.000000	100.000000
GXYLT1P3	pseudogene	-1.000000	-1.000000	100.000000	-1.000000	100.000000
AL591471.1	pseudogene	-1.000000	-1.000000	100.000000	-1.000000	100.000000
AMYH02020865.1	pseudogene	-1.000000	-1.000000	64.876834	94.224938	92.676522
BMS1P14	lincRNA	-1.000000	-1.000000	69.586777	95.465782	95.207122
IGKV1OR9-2	pseudogene	-1.000000	-1.000000	100.000000	-1.000000	100.000000
CNTNAP3B	protein coding	10.315534	61.737523	40.701023	4.709811	6.226275
SPATA31A5	protein coding	96.958457	28.909953	93.584019	90.372208	92.558955
AL590491.1	pseudogene	-1.000000	-1.000000	65.227818	6.555773	19.803052
BX005040.4	pseudogene	-1.000000	-1.000000	60.250494	52.275576	52.517828
BX005040.1	lincRNA	-1.000000	-1.000000	100.000000	100.000000	100.000000
BX088645.1	protein coding	63.574814	0.000000	54.371743	17.870117	18.390523
RN7SL722P	other	-1.000000	-1.000000	100.000000	-1.000000	100.000000
FAM27C	lincRNA	-1.000000	-1.000000	90.081301	90.398551	90.248075
AL391987.6	pseudogene	-1.000000	-1.000000	61.111111	-1.000000	61.111111
AL391987.1	pseudogene	-1.000000	-1.000000	100.000000	100.000000	100.000000
FAM27E4	pseudogene	-1.000000	-1.000000	100.000000	-1.000000	100.000000
AL391987.4	lincRNA	-1.000000	-1.000000	0.000000	2.857143	1.818182
AL391987.2	lincRNA	-1.000000	-1.000000	0.000000	19.251008	18.733998
RF00019	other	-1.000000	-1.000000	100.000000	-1.000000	100.000000
AL391987.3	lincRNA	-1.000000	-1.000000	32.175032	21.567256	22.247688
AL590399.4	pseudogene	-1.000000	-1.000000	100.000000	-1.000000	100.000000
AL590399.3	lincRNA	-1.000000	-1.000000	100.000000	100.000000	100.000000
FGF7P6	pseudogene	-1.000000	-1.000000	0.000000	26.391366	25.060131
FKBP4P7	pseudogene	-1.000000	-1.000000	100.000000	-1.000000	100.000000
CNTNAP3P1	pseudogene	-1.000000	-1.000000	23.756906	17.213832	17.815577
AL591379.2	pseudogene	-1.000000	-1.000000	100.000000	-1.000000	100.000000
AQP7P4	pseudogene	-1.000000	-1.000000	7.204611	3.195677	3.453435
ANKRD20A4	protein coding	6.933439	6.029851	6.572994	5.910782	5.972844
SNX18P9	pseudogene	-1.000000	-1.000000	13.429257	-1.000000	13.429257
AL445665.1	pseudogene	-1.000000	-1.000000	71.063510	81.467951	79.573109
BMS1P11	pseudogene	-1.000000	-1.000000	81.334842	95.341036	91.836735
AC125634.1	pseudogene	-1.000000	-1.000000	26.390870	16.608372	17.940232
FOXD4L5	protein coding	81.534772	67.312870	73.037323	-1.000000	73.037323
CBWD4P	pseudogene	-1.000000	-1.000000	0.000000	1.402806	1.376029
AL669942.1	other	-1.000000	-1.000000	66.726084	58.958807	43.713709
AL513478.1	pseudogene	-1.000000	-1.000000	100.000000	-1.000000	100.000000
CNTNAP3P2	pseudogene	-1.000000	-1.000000	22.461140	17.718542	17.797168
BX005195.1	pseudogene	-1.000000	-1.000000	100.000000	-1.000000	100.000000
BX664730.1	lincRNA	-1.000000	-1.000000	100.000000	100.000000	100.000000
ANKRD20A1	protein coding	14.927184	60.154525	27.057430	1.153233	3.189978
AL358113.1	protein coding	0.000000	0.000000	0.000000	0.429183	0.419255
TRPM3	protein coding	0.000000	0.000000	0.000000	0.167071	0.164081
ALDH1A1	protein coding	0.000000	0.000000	0.000000	0.149391	0.147402
CYP1D1P	pseudogene	-1.000000	-1.000000	0.000000	2.147314	1.922658
PCSK5	protein coding	0.000000	0.000000	0.000000	0.237735	0.231294
NXNL2	protein coding	0.000000	0.000000	0.000000	0.095003	0.075245
LINC01508	lincRNA	-1.000000	-1.000000	0.000000	0.019084	0.018853
ZNF169	protein coding	0.000000	0.000000	0.000000	0.235097	0.206440
CYLC2	protein coding	0.000000	0.000000	0.000000	1.886431	1.699961
AL390962.1	lincRNA	-1.000000	-1.000000	0.000000	0.467283	0.463644
ABCA1	protein coding	0.000000	0.000000	0.000000	0.671926	0.620097
MUSK	protein coding	0.000000	0.000000	0.000000	1.325681	1.290187
AL162414.1	lincRNA	-1.000000	-1.000000	0.000000	0.064898	0.064565
KIAA1958	protein coding	0.000000	0.000000	0.000000	0.052531	0.048754
FKBP15	protein coding	0.000000	0.000000	0.000000	0.562930	0.467236
TNC	protein coding	0.000000	0.000000	0.000000	0.120676	0.109446
DEC1	protein coding	0.000000	0.000000	0.000000	0.128687	0.128055
ASTN2	protein coding	0.000000	0.000000	0.000000	0.034743	0.034450
CDK5RAP2	protein coding	0.000000	0.000000	0.000000	1.457035	1.408252
TTLL11	protein coding	0.000000	0.000000	0.000000	0.038042	0.037544
RC3H2	protein coding	0.000000	0.000000	0.000000	0.056757	0.046064
ODF2	protein coding	0.000000	0.000000	0.000000	0.451242	0.401249
CFAP77	protein coding	0.000000	0.000000	0.000000	0.037861	0.037361
ADAMTSL2	protein coding	0.000000	0.000000	0.000000	2.362775	2.105870
VAV2	protein coding	0.000000	0.000000	0.000000	0.016850	0.016471
COL5A1	protein coding	0.000000	0.000000	0.000000	0.019548	0.018713
NOTCH1	protein coding	0.000000	0.000000	0.000000	0.595493	0.486826
FAM69B	protein coding	0.000000	0.000000	0.000000	0.900901	0.688153
GRIN1	protein coding	0.000000	0.000000	0.000000	0.398073	0.329251
EXD3	protein coding	0.000000	0.000000	0.000000	0.885597	0.850764
PNPLA7	protein coding	0.000000	0.000000	0.000000	1.738461	1.644937
EHMT1	protein coding	0.000000	0.000000	0.000000	0.000000	0.436960
CACNA1B	protein coding	0.000000	0.000000	0.000000	0.197175	0.189195
RNU6-785P	snRNA	-1.000000	-1.000000	0.970874	-1.000000	0.970874
FO082796.1	pseudogene	-1.000000	-1.000000	37.912088	-1.000000	37.912088
PLCXD1	protein coding	0.000000	0.000000	0.000000	1.261996	0.972849
PPP2R3B	protein coding	0.000000	0.000000	0.000000	2.786767	2.632473
SHOX	protein coding	0.000000	0.000000	0.000000	1.597548	1.397325
IL3RA	protein coding	0.000000	0.000000	0.000000	10.317532	9.929894
ASMTL	protein coding	0.000000	0.000000	0.000000	3.138439	2.998637
AKAP17A	protein coding	0.000000	0.000000	0.000000	0.394795	0.247230
ASMT	protein coding	0.000000	0.000000	0.000000	14.348463	13.611111
DHRSX	protein coding	0.000000	0.000000	0.000000	2.321766	2.282828
ARSF	protein coding	0.000000	0.000000	0.000000	0.053600	0.051926
MXRA5	protein coding	0.000000	0.000000	0.000000	2.889785	2.145709
PRKX	protein coding	0.000000	0.000000	0.000000	0.122102	0.115344
BX890604.1	lincRNA	-1.000000	-1.000000	3.865051	8.439381	7.907630
FAM239A	lincRNA	-1.000000	-1.000000	100.000000	100.000000	100.000000
FAM239B	lincRNA	-1.000000	-1.000000	20.492025	20.647631	20.622356
AC110995.1	lincRNA	-1.000000	-1.000000	0.000000	0.239211	0.235991
NLGN4X	protein coding	0.000000	0.000000	0.000000	0.011155	0.009531
STS	protein coding	0.000000	0.000000	0.000000	0.073749	0.070186
ANOS1	protein coding	0.000000	0.000000	0.000000	0.032999	0.031971
TBL1X	protein coding	0.000000	0.000000	0.000000	0.008536	0.008281
SHROOM2	protein coding	0.000000	0.000000	0.000000	0.034879	0.033131
AC073529.1	lincRNA	-1.000000	-1.000000	0.000000	0.008456	0.008357
FRMPD4	protein coding	0.000000	0.000000	0.000000	0.183016	0.180358
GPM6B	protein coding	0.000000	0.000000	0.000000	0.126376	0.122310
PIR	protein coding	0.000000	0.000000	0.000000	0.884254	0.871604
MAP3K15	protein coding	0.000000	0.000000	0.000000	0.029233	0.028350
SH3KBP1	protein coding	0.000000	0.000000	0.000000	0.071556	0.070413
PTCHD1-AS	lincRNA	-1.000000	-1.000000	0.000000	0.031680	0.031645
PTCHD1	protein coding	0.000000	0.000000	0.000000	0.061795	0.049747
ACOT9	protein coding	0.000000	0.000000	0.000000	0.036812	0.034256
IL1RAPL1	protein coding	0.000000	0.000000	0.000000	0.011716	0.011685
DMD	protein coding	0.000000	0.000000	0.000000	0.018197	0.017888
CXorf38	protein coding	0.000000	0.000000	0.000000	2.166907	1.531527
USP9X	protein coding	0.000000	0.000000	0.000000	0.046224	0.042400
RGN	protein coding	0.000000	0.000000	0.000000	3.436047	2.914633
USP11	protein coding	0.000000	2.906977	1.185146	0.033907	0.319734
ZNF157	protein coding	0.000000	0.000000	0.000000	0.079712	0.075477
ZNF81	protein coding	0.000000	0.000000	0.000000	0.021583	0.020524
ZNF630	protein coding	0.000000	0.000000	0.000000	0.000000	0.125705
SSX6	pseudogene	-1.000000	-1.000000	0.000000	2.088387	1.620560
GAGE12B	protein coding	-1.000000	100.000000	100.000000	-1.000000	100.000000
GAGE12C	protein coding	100.000000	100.000000	100.000000	100.000000	100.000000
GAGE12D	protein coding	100.000000	100.000000	100.000000	100.000000	100.000000
GAGE12F	protein coding	100.000000	100.000000	100.000000	100.000000	100.000000
GAGE12G	protein coding	100.000000	100.000000	100.000000	100.000000	100.000000
GAGE12H	protein coding	93.502825	47.093023	78.326996	84.448703	84.012025
CCNB3	protein coding	0.000000	0.000000	0.000000	1.603674	1.530862
SHROOM4	protein coding	0.000000	0.000000	0.000000	0.017887	0.017067
AC239585.1	lincRNA	-1.000000	-1.000000	8.614865	0.000000	6.008837
AC239585.2	lincRNA	-1.000000	-1.000000	23.715415	20.218265	21.331738
AL450023.3	pseudogene	-1.000000	-1.000000	88.888889	-1.000000	88.888889
SSX2	protein coding	100.000000	100.000000	100.000000	100.000000	100.000000
AC244505.2	pseudogene	-1.000000	-1.000000	100.000000	100.000000	100.000000
SSX2B	protein coding	100.000000	58.894879	71.706865	48.720236	50.006382
FAM156B	protein coding	0.000000	62.103331	53.153760	27.675709	34.258723
FAM156A	protein coding	0.000000	0.000000	0.000000	1.429907	0.907775
GPR173	protein coding	0.000000	0.000000	0.000000	4.024078	3.435478
VSIG4	protein coding	0.000000	0.000000	0.000000	6.697973	5.895470
OPHN1	protein coding	0.000000	0.000000	0.000000	0.020859	0.020431
STARD8	protein coding	0.000000	0.000000	0.000000	0.309496	0.289091
SNX12	protein coding	0.000000	0.000000	0.000000	1.249137	1.058851
TAF1	protein coding	0.000000	0.000000	0.000000	0.000000	0.110753
LINC00891	lincRNA	-1.000000	-1.000000	97.446498	48.823644	70.428772
BX276092.5	pseudogene	-1.000000	-1.000000	100.000000	100.000000	100.000000
CXorf49B	protein coding	100.000000	100.000000	100.000000	100.000000	100.000000
NHSL2	protein coding	0.000000	0.000000	0.000000	0.000000	0.191685
DMRTC1B	protein coding	0.000000	3.956479	2.515723	65.224343	63.862772
FAM236B	protein coding	100.000000	100.000000	100.000000	100.000000	100.000000
DMRTC1	protein coding	0.000000	13.938754	8.650066	82.365527	80.816002
FAM236A	protein coding	100.000000	100.000000	100.000000	100.000000	100.000000
JPX	lincRNA	-1.000000	-1.000000	0.000000	2.233466	1.993282
ZDHHC15	protein coding	0.000000	0.000000	0.000000	0.042279	0.040626
PGK1	protein coding	0.000000	0.000000	0.000000	0.149378	0.145957
FNDC3CP	pseudogene	-1.000000	-1.000000	0.000000	0.540346	0.446030
CYLC1	protein coding	0.000000	0.000000	0.000000	2.359416	2.162437
APOOL	protein coding	0.000000	2.230354	1.955094	0.000000	0.143033
DACH2	protein coding	0.000000	0.000000	0.000000	0.724807	0.717537
PCDH11X	protein coding	0.000000	0.000000	0.000000	0.031822	0.029385
DIAPH2	protein coding	0.000000	0.000000	0.000000	0.005161	0.005107
AL157778.1	lincRNA	-1.000000	-1.000000	0.000000	0.112953	0.112666
TCP11X1	protein coding	95.559973	-1.000000	95.559973	90.480832	89.614222
NXF2	protein coding	100.000000	67.245119	93.552519	94.453947	94.430478
NXF4	pseudogene	-1.000000	-1.000000	0.000000	4.440880	3.695352
TMSB15B	protein coding	49.110320	29.111191	30.947712	76.495957	65.205413
IL1RAPL2	protein coding	0.000000	0.000000	0.000000	0.097288	0.097044
XACT	lincRNA	-1.000000	-1.000000	0.000000	0.111381	0.111208
HTR2C	protein coding	0.000000	0.000000	0.000000	0.009342	0.009203
LRCH2	protein coding	0.000000	0.000000	0.000000	0.100432	0.096391
DOCK11	protein coding	0.000000	0.000000	0.000000	0.367429	0.354243
LINC01285	lincRNA	-1.000000	-1.000000	0.000000	0.731966	0.696499
AKAP14	protein coding	0.000000	0.000000	0.000000	0.730325	0.699385
TMEM255A	protein coding	0.000000	0.000000	0.000000	0.781488	0.727706
CT47A12	protein coding	100.000000	100.000000	100.000000	100.000000	100.000000
AL670379.6	pseudogene	-1.000000	-1.000000	100.000000	-1.000000	100.000000
CT47A11	protein coding	100.000000	100.000000	100.000000	100.000000	100.000000
AL670379.4	pseudogene	-1.000000	-1.000000	100.000000	-1.000000	100.000000
CT47A10	protein coding	100.000000	100.000000	100.000000	100.000000	100.000000
AL670379.10	pseudogene	-1.000000	-1.000000	100.000000	-1.000000	100.000000
CT47A9	protein coding	100.000000	100.000000	100.000000	100.000000	100.000000
AL670379.9	pseudogene	-1.000000	-1.000000	100.000000	-1.000000	100.000000
CT47A8	protein coding	100.000000	100.000000	100.000000	100.000000	100.000000
AL670379.2	pseudogene	-1.000000	-1.000000	100.000000	-1.000000	100.000000
CT47A7	protein coding	45.790081	39.285714	43.667444	95.249876	75.211353
CT47A4	protein coding	0.692042	0.000000	0.462606	14.745176	9.181216
AL670379.8	pseudogene	-1.000000	-1.000000	100.000000	-1.000000	100.000000
CT47A3	protein coding	82.468281	94.651163	86.507325	68.876794	75.737508
AL670379.5	pseudogene	-1.000000	-1.000000	100.000000	-1.000000	100.000000
CT47A2	protein coding	0.000000	32.558140	10.794140	6.729342	8.338350
STAG2	protein coding	0.000000	0.000000	0.000000	0.000000	0.111147
TENM1	protein coding	0.000000	0.000000	0.000000	0.008175	0.007994
XPNPEP2	protein coding	0.000000	0.000000	0.000000	0.107308	0.094883
Z82195.2	pseudogene	-1.000000	-1.000000	0.000000	0.173969	0.130096
PLAC1	protein coding	0.000000	0.000000	0.000000	0.000000	0.025695
AC234771.3	pseudogene	-1.000000	-1.000000	40.579710	-1.000000	40.579710
CT45A5	protein coding	100.000000	100.000000	100.000000	100.000000	100.000000
CT45A6	protein coding	41.052632	56.811594	46.994536	73.744130	70.654088
CT45A2	protein coding	100.000000	100.000000	100.000000	94.826112	95.649569
CT45A7	protein coding	100.000000	100.000000	100.000000	100.000000	100.000000
CT45A8	protein coding	100.000000	100.000000	100.000000	82.754201	84.935937
CT45A9	protein coding	100.000000	45.804989	76.360040	66.153627	67.458935
FGF13	protein coding	0.000000	0.000000	0.000000	0.095686	0.092427
ATP11C	protein coding	0.000000	0.000000	0.000000	0.156952	0.142968
MAMLD1	protein coding	0.000000	0.000000	0.000000	0.228915	0.218649
MTM1	protein coding	0.000000	0.000000	0.000000	0.819129	0.790808
CD99L2	protein coding	0.000000	0.000000	0.000000	0.588272	0.569147
PASD1	protein coding	0.000000	0.000000	0.000000	0.181942	0.176808
AC152010.1	pseudogene	-1.000000	-1.000000	100.000000	100.000000	100.000000
ATP2B3	protein coding	0.000000	0.000000	0.000000	0.122515	0.108791
TEX28P2	pseudogene	-1.000000	-1.000000	59.672131	77.270421	75.994586
OPN1MW	protein coding	78.356164	53.977273	74.980330	84.703867	83.787577
TEX28P1	pseudogene	-1.000000	-1.000000	81.229508	85.688956	85.366714
OPN1MW2	protein coding	4.931507	9.696970	5.555556	0.000000	0.517369
OPN1MW3	protein coding	100.000000	100.000000	100.000000	100.000000	100.000000
TEX28	protein coding	39.983779	40.161725	40.024938	58.324378	55.596226
TMLHE	protein coding	15.549215	53.479624	35.735736	0.733674	1.085476
PCDH11Y	protein coding	0.000000	0.000000	0.000000	0.229356	0.225742
TTTY1B	lincRNA	-1.000000	-1.000000	92.739274	83.201425	83.613306
TTTY2B	lincRNA	-1.000000	-1.000000	100.000000	100.000000	100.000000
TTTY21B	lincRNA	-1.000000	-1.000000	100.000000	100.000000	100.000000
TTTY7	lincRNA	-1.000000	-1.000000	60.477816	70.478380	68.736667
FAM197Y8	pseudogene	-1.000000	-1.000000	19.287212	32.110092	28.205955
TSPY8	protein coding	100.000000	100.000000	100.000000	95.417957	97.359029
FAM197Y7	pseudogene	-1.000000	-1.000000	100.000000	100.000000	100.000000
TSPY7P	pseudogene	-1.000000	-1.000000	100.000000	100.000000	100.000000
FAM197Y6	pseudogene	-1.000000	-1.000000	100.000000	100.000000	100.000000
TSPY3	protein coding	100.000000	68.881119	92.399658	93.250774	92.790864
FAM197Y5	lincRNA	-1.000000	-1.000000	49.105546	75.020080	70.968618
TTTY7B	lincRNA	-1.000000	-1.000000	53.447099	50.351961	50.900687
TTTY21	lincRNA	-1.000000	-1.000000	100.000000	100.000000	100.000000
TTTY2	lincRNA	-1.000000	-1.000000	100.000000	100.000000	100.000000
TTTY1	lincRNA	-1.000000	-1.000000	100.000000	100.000000	100.000000
TSPY18P	pseudogene	-1.000000	-1.000000	0.000000	5.766063	3.133393
NLGN4Y	protein coding	0.000000	0.000000	0.000000	0.038457	0.037452
RNU6-109P	snRNA	-1.000000	-1.000000	100.000000	-1.000000	100.000000
RNU6-184P	snRNA	-1.000000	-1.000000	100.000000	-1.000000	100.000000
FAM41AY1	lincRNA	-1.000000	-1.000000	100.000000	98.014152	98.143670
TUBB1P2	pseudogene	-1.000000	-1.000000	100.000000	100.000000	100.000000
FAM224B	lincRNA	-1.000000	-1.000000	100.000000	100.000000	100.000000
RNA5SP520	rRNA	-1.000000	-1.000000	100.000000	-1.000000	100.000000
RNA5SP521	rRNA	-1.000000	-1.000000	100.000000	-1.000000	100.000000
CLUHP1	pseudogene	-1.000000	-1.000000	100.000000	100.000000	100.000000
TAF9P1	pseudogene	-1.000000	-1.000000	100.000000	100.000000	100.000000
AC007742.2	pseudogene	-1.000000	-1.000000	100.000000	100.000000	100.000000
CDY5P	pseudogene	-1.000000	-1.000000	100.000000	-1.000000	100.000000
AC007742.1	pseudogene	-1.000000	-1.000000	100.000000	-1.000000	100.000000
PRYP1	pseudogene	-1.000000	-1.000000	100.000000	95.253078	95.394213
ACTG1P2	pseudogene	-1.000000	-1.000000	100.000000	-1.000000	100.000000
USP9YP23	pseudogene	-1.000000	-1.000000	11.576355	15.580866	14.932821
USP9YP27	pseudogene	-1.000000	-1.000000	81.693364	94.214876	89.478186
TRAPPC2P3	pseudogene	-1.000000	-1.000000	100.000000	100.000000	100.000000
OFD1P1Y	pseudogene	-1.000000	-1.000000	100.000000	100.000000	100.000000
ELOCP6	pseudogene	-1.000000	-1.000000	100.000000	-1.000000	100.000000
CDY2B	protein coding	100.000000	100.000000	100.000000	100.000000	100.000000
CDY6P	pseudogene	-1.000000	-1.000000	100.000000	100.000000	100.000000
USP9YP7	pseudogene	-1.000000	-1.000000	100.000000	100.000000	100.000000
USP9YP6	pseudogene	-1.000000	-1.000000	53.575615	78.624535	76.206472
USP9YP34	pseudogene	-1.000000	-1.000000	100.000000	100.000000	100.000000
USP9YP32	pseudogene	-1.000000	-1.000000	100.000000	100.000000	100.000000
CDY8P	pseudogene	-1.000000	-1.000000	100.000000	100.000000	100.000000
CDY2A	protein coding	100.000000	100.000000	100.000000	100.000000	100.000000
ELOCP12	pseudogene	-1.000000	-1.000000	100.000000	-1.000000	100.000000
OFD1P2Y	pseudogene	-1.000000	-1.000000	100.000000	100.000000	100.000000
TRAPPC2P8	pseudogene	-1.000000	-1.000000	100.000000	100.000000	100.000000
USP9YP15	pseudogene	-1.000000	-1.000000	100.000000	100.000000	100.000000
USP9YP16	pseudogene	-1.000000	-1.000000	68.965517	95.350957	91.205837
XKRY2	pseudogene	-1.000000	-1.000000	100.000000	69.916949	76.766837
ACTG1P11	pseudogene	-1.000000	-1.000000	100.000000	-1.000000	100.000000
PRYP2	pseudogene	-1.000000	-1.000000	100.000000	97.955276	98.022225
ELOCP26	pseudogene	-1.000000	-1.000000	100.000000	-1.000000	100.000000
CDY9P	pseudogene	-1.000000	-1.000000	100.000000	-1.000000	100.000000
TAF9P2	pseudogene	-1.000000	-1.000000	100.000000	100.000000	100.000000
CLUHP2	pseudogene	-1.000000	-1.000000	100.000000	100.000000	100.000000
FAM224A	lincRNA	-1.000000	-1.000000	100.000000	100.000000	100.000000
RNA5SP522	rRNA	-1.000000	-1.000000	100.000000	-1.000000	100.000000
RNA5SP523	rRNA	-1.000000	-1.000000	100.000000	-1.000000	100.000000
TUBB1P1	pseudogene	-1.000000	-1.000000	100.000000	100.000000	100.000000
AC007241.1	pseudogene	-1.000000	-1.000000	100.000000	100.000000	100.000000
OFD1P4Y	pseudogene	-1.000000	-1.000000	54.074703	46.731126	47.190183
USP9YP14	pseudogene	-1.000000	-1.000000	100.000000	100.000000	100.000000
USP9YP5	pseudogene	-1.000000	-1.000000	100.000000	100.000000	100.000000
ELOCP7	pseudogene	-1.000000	-1.000000	100.000000	-1.000000	100.000000
HSFY1	protein coding	100.000000	100.000000	100.000000	100.000000	100.000000
OFD1P5Y	pseudogene	-1.000000	-1.000000	90.652762	89.383940	89.454205
OFD1P6Y	pseudogene	-1.000000	-1.000000	84.609738	64.991070	66.226751
HSFY2	protein coding	100.000000	100.000000	100.000000	97.356528	98.923083
ELOCP14	pseudogene	-1.000000	-1.000000	100.000000	-1.000000	100.000000
USP9YP10	pseudogene	-1.000000	-1.000000	100.000000	100.000000	100.000000
USP9YP28	pseudogene	-1.000000	-1.000000	100.000000	100.000000	100.000000
OFD1P7Y	pseudogene	-1.000000	-1.000000	2.946274	0.000000	0.178797
AC010141.3	pseudogene	-1.000000	-1.000000	12.849162	20.870767	18.148319
RBMY1A1	protein coding	93.603286	78.610603	89.960018	92.759636	92.591031
AC010141.2	pseudogene	-1.000000	-1.000000	100.000000	100.000000	100.000000
RBMY1D	protein coding	36.485580	35.431235	36.250000	69.219699	64.795848
AC007322.4	pseudogene	-1.000000	-1.000000	100.000000	100.000000	100.000000
OFD1P8Y	pseudogene	-1.000000	-1.000000	0.000000	5.457769	5.218549
HSFY5P	pseudogene	-1.000000	-1.000000	100.000000	100.000000	100.000000
USP9YP17	pseudogene	-1.000000	-1.000000	100.000000	100.000000	100.000000
PRY2	protein coding	0.000000	22.068096	14.147130	20.594627	20.271329
AC007359.1	lincRNA	-1.000000	-1.000000	100.000000	100.000000	100.000000
RBMY1F	protein coding	100.000000	100.000000	100.000000	100.000000	100.000000
TSPY23P	pseudogene	-1.000000	-1.000000	100.000000	100.000000	100.000000
RBMY2UP	pseudogene	-1.000000	-1.000000	15.789474	1.291364	2.176793
TSPY21P	pseudogene	-1.000000	-1.000000	100.000000	100.000000	100.000000
RBMY1J	protein coding	100.000000	100.000000	100.000000	100.000000	100.000000
AC008175.1	lincRNA	-1.000000	-1.000000	100.000000	98.015928	98.152276
TTTY6	lincRNA	-1.000000	-1.000000	100.000000	100.000000	100.000000
PRY	protein coding	0.000000	21.941992	14.066289	32.280931	31.353135
CDY13P	pseudogene	-1.000000	-1.000000	2.564103	-1.000000	2.564103
USP9YP24	pseudogene	-1.000000	-1.000000	100.000000	100.000000	100.000000
HSFY7P	pseudogene	-1.000000	-1.000000	100.000000	100.000000	100.000000
OFD1P9Y	pseudogene	-1.000000	-1.000000	50.805369	72.886722	71.890487
AC008175.2	pseudogene	-1.000000	-1.000000	100.000000	-1.000000	100.000000
RBMY2BP	pseudogene	-1.000000	-1.000000	100.000000	100.000000	100.000000
AC016694.1	pseudogene	-1.000000	-1.000000	100.000000	100.000000	100.000000
TTTY17A	lincRNA	-1.000000	-1.000000	100.000000	100.000000	100.000000
AC016911.1	pseudogene	-1.000000	-1.000000	100.000000	100.000000	100.000000
ZNF736P11Y	pseudogene	-1.000000	-1.000000	100.000000	-1.000000	100.000000
TTTY4	lincRNA	-1.000000	-1.000000	100.000000	99.140312	99.171848
BPY2	protein coding	100.000000	100.000000	100.000000	100.000000	100.000000
AC006366.1	pseudogene	-1.000000	-1.000000	100.000000	-1.000000	100.000000
TRIM60P8Y	pseudogene	-1.000000	-1.000000	100.000000	100.000000	100.000000
ZNF736P3Y	pseudogene	-1.000000	-1.000000	100.000000	100.000000	100.000000
TRIM60P9Y	pseudogene	-1.000000	-1.000000	100.000000	100.000000	100.000000
DAZ1	protein coding	31.576830	100.000000	63.583815	59.382211	59.648117
DAZ2	protein coding	65.648855	100.000000	83.785731	58.797725	60.249993
PPP1R12BP2	pseudogene	-1.000000	-1.000000	100.000000	100.000000	100.000000
RF00156	snRNA	-1.000000	-1.000000	100.000000	-1.000000	100.000000
REREP1Y	pseudogene	-1.000000	-1.000000	83.756345	61.834443	62.272033
AC009947.1	pseudogene	-1.000000	-1.000000	100.000000	100.000000	100.000000
RBMY2CP	pseudogene	-1.000000	-1.000000	100.000000	100.000000	100.000000
AC009947.2	pseudogene	-1.000000	-1.000000	100.000000	100.000000	100.000000
OFD1P10Y	pseudogene	-1.000000	-1.000000	100.000000	100.000000	100.000000
HSFY6P	pseudogene	-1.000000	-1.000000	100.000000	100.000000	100.000000
USP9YP18	pseudogene	-1.000000	-1.000000	100.000000	100.000000	100.000000
CDY14P	pseudogene	-1.000000	-1.000000	100.000000	-1.000000	100.000000
ELOCP16	pseudogene	-1.000000	-1.000000	100.000000	-1.000000	100.000000
PRYP3	pseudogene	-1.000000	-1.000000	100.000000	100.000000	100.000000
XKRYP3	pseudogene	-1.000000	-1.000000	33.452915	57.273006	54.822708
USP9YP25	pseudogene	-1.000000	-1.000000	0.000000	3.908189	3.064202
USP9YP29	pseudogene	-1.000000	-1.000000	46.619217	25.234442	27.101787
RAB9AP1	pseudogene	-1.000000	-1.000000	45.104895	-1.000000	45.104895
TRAPPC2P9	pseudogene	-1.000000	-1.000000	100.000000	100.000000	100.000000
OFD1P11Y	pseudogene	-1.000000	-1.000000	100.000000	100.000000	100.000000
ELOCP9	pseudogene	-1.000000	-1.000000	100.000000	-1.000000	100.000000
CDY15P	pseudogene	-1.000000	-1.000000	16.507330	-1.000000	16.507330
XKRYP4	pseudogene	-1.000000	-1.000000	100.000000	-1.000000	100.000000
USP9YP13	pseudogene	-1.000000	-1.000000	100.000000	100.000000	100.000000
USP9YP11	pseudogene	-1.000000	-1.000000	100.000000	100.000000	100.000000
TTTY3B	lincRNA	-1.000000	-1.000000	100.000000	100.000000	100.000000
USP9YP12	pseudogene	-1.000000	-1.000000	100.000000	100.000000	100.000000
RAB9AP5	pseudogene	-1.000000	-1.000000	100.000000	100.000000	100.000000
TRAPPC2P10	pseudogene	-1.000000	-1.000000	33.229814	41.797432	40.958466
OFD1P12Y	pseudogene	-1.000000	-1.000000	66.915423	72.223013	71.929510
ELOCP10	pseudogene	-1.000000	-1.000000	100.000000	-1.000000	100.000000
CDY1B	protein coding	100.000000	100.000000	100.000000	100.000000	100.000000
CDY17P	pseudogene	-1.000000	-1.000000	100.000000	100.000000	100.000000
USP9YP35	pseudogene	-1.000000	-1.000000	100.000000	100.000000	100.000000
USP9YP31	pseudogene	-1.000000	-1.000000	100.000000	100.000000	100.000000
CDY18P	pseudogene	-1.000000	-1.000000	13.184080	0.000000	11.093668
AC023274.2	pseudogene	-1.000000	-1.000000	27.884615	48.679371	47.969002
GOLGA6L11P	pseudogene	-1.000000	-1.000000	58.365459	32.939527	38.163945
AC023274.1	pseudogene	-1.000000	-1.000000	100.000000	-1.000000	100.000000
CSPG4P3Y	pseudogene	-1.000000	-1.000000	100.000000	100.000000	100.000000
AC012005.2	pseudogene	-1.000000	-1.000000	100.000000	100.000000	100.000000
GOLGA2P2Y	pseudogene	-1.000000	-1.000000	100.000000	100.000000	100.000000
UBE2Q2P4Y	pseudogene	-1.000000	-1.000000	100.000000	90.268908	90.597597
LINC00265-2P	pseudogene	-1.000000	-1.000000	100.000000	-1.000000	100.000000
CICP2	pseudogene	-1.000000	-1.000000	77.954448	100.000000	81.698181
LINC00266-2P	pseudogene	-1.000000	-1.000000	100.000000	95.797837	95.949467
AC012005.1	pseudogene	-1.000000	-1.000000	100.000000	-1.000000	100.000000
RBMY2XP	pseudogene	-1.000000	-1.000000	100.000000	100.000000	100.000000
TTTY17B	lincRNA	-1.000000	-1.000000	100.000000	100.000000	100.000000
TRIM60P5Y	pseudogene	-1.000000	-1.000000	100.000000	100.000000	100.000000
ZNF736P12Y	pseudogene	-1.000000	-1.000000	100.000000	-1.000000	100.000000
TTTY4B	lincRNA	-1.000000	-1.000000	91.821561	96.081416	95.923743
BPY2B	protein coding	100.000000	100.000000	100.000000	100.000000	100.000000
AC010153.1	pseudogene	-1.000000	-1.000000	100.000000	-1.000000	100.000000
TRIM60P10Y	pseudogene	-1.000000	-1.000000	100.000000	100.000000	100.000000
ZNF736P2Y	pseudogene	-1.000000	-1.000000	100.000000	-1.000000	100.000000
TRIM60P11Y	pseudogene	-1.000000	-1.000000	67.125000	22.713864	53.900088
DAZ4	protein coding	3.314917	21.931034	12.629400	10.572143	10.688963
AC006338.2	pseudogene	-1.000000	-1.000000	100.000000	100.000000	100.000000
ZNF736P1Y	pseudogene	-1.000000	-1.000000	75.450980	-1.000000	75.450980
AC006338.1	pseudogene	-1.000000	-1.000000	100.000000	100.000000	100.000000
ZNF736P5Y	pseudogene	-1.000000	-1.000000	100.000000	-1.000000	100.000000
BPY2C	protein coding	98.442368	96.573490	96.993007	93.777528	93.920435
TTTY4C	lincRNA	-1.000000	-1.000000	100.000000	88.301653	88.731017
ZNF736P4Y	pseudogene	-1.000000	-1.000000	100.000000	-1.000000	100.000000
AC006386.1	pseudogene	-1.000000	-1.000000	100.000000	100.000000	100.000000
TTTY17C	lincRNA	-1.000000	-1.000000	100.000000	100.000000	100.000000
RBMY2YP	pseudogene	-1.000000	-1.000000	100.000000	100.000000	100.000000
AC006386.2	pseudogene	-1.000000	-1.000000	100.000000	-1.000000	100.000000
LINC00266-4P	lincRNA	-1.000000	-1.000000	100.000000	100.000000	100.000000
CICP1	pseudogene	-1.000000	-1.000000	100.000000	100.000000	100.000000
UBE2Q2P5Y	pseudogene	-1.000000	-1.000000	100.000000	100.000000	100.000000
GOLGA2P3Y	pseudogene	-1.000000	-1.000000	19.915254	11.700900	13.974380
AC006328.2	pseudogene	-1.000000	-1.000000	100.000000	100.000000	100.000000
CSPG4P4Y	pseudogene	-1.000000	-1.000000	90.706420	21.821516	69.651184
AC006328.1	pseudogene	-1.000000	-1.000000	100.000000	-1.000000	100.000000
GOLGA6L16P	pseudogene	-1.000000	-1.000000	100.000000	100.000000	100.000000
AC007562.1	pseudogene	-1.000000	-1.000000	100.000000	100.000000	100.000000
CDY19P	pseudogene	-1.000000	-1.000000	96.588089	100.000000	97.121926
USP9YP36	pseudogene	-1.000000	-1.000000	100.000000	100.000000	100.000000
USP9YP33	pseudogene	-1.000000	-1.000000	100.000000	100.000000	100.000000
CDY20P	pseudogene	-1.000000	-1.000000	100.000000	100.000000	100.000000
CDY1	protein coding	100.000000	100.000000	100.000000	100.000000	100.000000
ELOCP34	pseudogene	-1.000000	-1.000000	100.000000	-1.000000	100.000000
OFD1P13Y	pseudogene	-1.000000	-1.000000	100.000000	99.524602	99.551288
TRAPPC2P5	pseudogene	-1.000000	-1.000000	100.000000	100.000000	100.000000
RAB9AP2	pseudogene	-1.000000	-1.000000	80.201342	79.383809	79.528638
USP9YP30	pseudogene	-1.000000	-1.000000	100.000000	100.000000	100.000000
TTTY3	lincRNA	-1.000000	-1.000000	100.000000	100.000000	100.000000
USP9YP9	pseudogene	-1.000000	-1.000000	100.000000	100.000000	100.000000
USP9YP19	pseudogene	-1.000000	-1.000000	100.000000	100.000000	100.000000
XKRYP5	pseudogene	-1.000000	-1.000000	100.000000	-1.000000	100.000000
CDY22P	pseudogene	-1.000000	-1.000000	100.000000	-1.000000	100.000000
ELOCP17	pseudogene	-1.000000	-1.000000	100.000000	-1.000000	100.000000
OFD1P18Y	pseudogene	-1.000000	-1.000000	100.000000	100.000000	100.000000
TRAPPC2P4	pseudogene	-1.000000	-1.000000	100.000000	100.000000	100.000000
RAB9AP3	pseudogene	-1.000000	-1.000000	100.000000	-1.000000	100.000000
USP9YP20	pseudogene	-1.000000	-1.000000	100.000000	100.000000	100.000000
USP9YP21	pseudogene	-1.000000	-1.000000	100.000000	100.000000	100.000000
XKRYP6	pseudogene	-1.000000	-1.000000	100.000000	100.000000	100.000000
PRYP4	pseudogene	-1.000000	-1.000000	100.000000	100.000000	100.000000
ELOCP11	pseudogene	-1.000000	-1.000000	100.000000	-1.000000	100.000000
CDY23P	pseudogene	-1.000000	-1.000000	100.000000	-1.000000	100.000000
USP9YP26	pseudogene	-1.000000	-1.000000	100.000000	100.000000	100.000000
HSFY8P	pseudogene	-1.000000	-1.000000	100.000000	100.000000	100.000000
OFD1P15Y	pseudogene	-1.000000	-1.000000	23.795830	56.980421	55.560311
RBMY2DP	pseudogene	-1.000000	-1.000000	100.000000	100.000000	100.000000
REREP2Y	pseudogene	-1.000000	-1.000000	100.000000	100.000000	100.000000
AC024067.1	pseudogene	-1.000000	-1.000000	100.000000	-1.000000	100.000000
RF00156	snRNA	-1.000000	-1.000000	100.000000	-1.000000	100.000000
PPP1R12BP1	pseudogene	-1.000000	-1.000000	32.814371	6.541356	7.122034
