# Supplementary material for: Systematic analysis of dark and camouflaged genes reveals disease-relevant genes hiding in plain sight
Source: Genome Biol. 2019 May 20;20:97. doi: 10.1186/s13059-019-1707-2 (PMC6526621; doi:10.1186/s13059-019-1707-2)
Supplement: Supplementary file 9 — PacBio dark gene annotations in hg38. (TXT 759 kb) [file 13059_2019_1707_MOESM9_ESM.txt]

# This table shows the intersection of dark regions by a gene annotation gff3, showing where dark regions fall within gene body elements
# chrom : Chromosome of dark region
# region_start : start position of dark region within gene-body element
# region_end : end position of dark region within gene-body element
# gene_body_id : ID of gene body element that contains this dark region
# region_type : genebody element type (e.g. exon, intron, UTR, etc.)
# biotype : GENCODE biotype of gene that contains this dark reigon
# gene_body_chrom : Chromosome of the genebody element
# gene_body_start : start position of the genebody element
# gene_body_end : end position of the genebody element
#chrom	start	end	gene_body_id	region_type	biotype	gene_body_chrom	gene_body_start	gene_body_end
chr1	161996	162042	AL627309.5_intron_3	intron	processed_transcript	chr1	155832	164261
chr1	162090	162120	AL627309.5_intron_3	intron	processed_transcript	chr1	155832	164261
chr1	162421	162444	AL627309.5_intron_3	intron	processed_transcript	chr1	155832	164261
chr1	162545	162585	AL627309.5_intron_3	intron	processed_transcript	chr1	155832	164261
chr1	162643	162678	AL627309.5_intron_3	intron	processed_transcript	chr1	155832	164261
chr1	162715	162742	AL627309.5_intron_3	intron	processed_transcript	chr1	155832	164261
chr1	162767	164261	AL627309.5_intron_3	intron	processed_transcript	chr1	155832	164261
chr1	164262	164791	AL627309.5_4	exon	processed_transcript	chr1	164262	164791
chr1	164792	164901	AL627309.5_intron_4	intron	processed_transcript	chr1	164792	165882
chr1	296873	297343	AP006222.1_intron_5	intron	transcribed_processed_pseudogene	chr1	289371	297343
chr1	297344	297502	AP006222.1_6	exon	transcribed_processed_pseudogene	chr1	297344	297502
chr1	297503	297968	AP006222.1_intron_6	intron	transcribed_processed_pseudogene	chr1	297503	356683
chr1	347968	354467	AP006222.1_intron_6	intron	transcribed_processed_pseudogene	chr1	297503	356683
chr1	354506	354583	AP006222.1_intron_6	intron	transcribed_processed_pseudogene	chr1	297503	356683
chr1	439870	440232	WBP1LP7_1	exon	processed_pseudogene	chr1	439870	440232
chr1	450703	450739	OR4F29_UTR_1	three_prime_UTR	protein_coding	chr1	450703	450739
chr1	450739	451678	OR4F29_1	CDS	protein_coding	chr1	450739	451678
chr1	487101	489387	CICP7_1	exon	processed_pseudogene	chr1	487101	489387
chr1	489388	489715	CICP7_intron_1	intron	processed_pseudogene	chr1	489388	489715
chr1	489716	489906	CICP7_2	exon	processed_pseudogene	chr1	489716	489906
chr1	909316	909467	AL645608.7_intron_1	intron	lincRNA	chr1	904958	915748
chr1	934117	934861	SAMD11_intron_6	intron	protein_coding	chr1	931090	935770
chr1	1651439	1651474	CDK11B_intron_22	intron	protein_coding	chr1	1649638	1652437
chr1	2700239	2701041	TTC34_intron_3	intron	protein_coding	chr1	2645564	2783607
chr1	2701092	2702781	TTC34_intron_3	intron	protein_coding	chr1	2645564	2783607
chr1	3300174	3300224	PRDM16_intron_3	intron	protein_coding	chr1	3244138	3385147
chr1	3999774	3999879	AL805961.1_intron_6	intron	lincRNA	chr1	3998856	4012229
chr1	4420298	4420349	LINC01777_intron_3	intron	lincRNA	chr1	4416549	4422758
chr1	5304077	5304100	AL139823.1_intron_2	intron	lincRNA	chr1	5303394	5304399
chr1	6012345	6012512	KCNAB2_intron_2	intron	protein_coding	chr1	5992789	6018633
chr1	7548680	7548877	CAMTA1_intron_9	intron	protein_coding	chr1	7467902	7640398
chr1	8668966	8669024	RERE_intron_26	intron	protein_coding	chr1	8656442	8703053
chr1	9123242	9123748	GPR157_intron_3	intron	protein_coding	chr1	9111490	9128643
chr1	13073928	13073968	PRAMEF25_1	CDS	protein_coding	chr1	13073693	13073986
chr1	13074095	13074314	PRAMEF25_intron_3	intron	protein_coding	chr1	13073987	13074657
chr1	13074336	13074409	PRAMEF25_intron_3	intron	protein_coding	chr1	13073987	13074657
chr1	13074507	13074657	PRAMEF25_intron_3	intron	protein_coding	chr1	13073987	13074657
chr1	13074431	13074456	PRAMEF25_intron_3	intron	protein_coding	chr1	13073987	13074657
chr1	13074658	13075111	PRAMEF25_2	CDS	protein_coding	chr1	13074658	13075240
chr1	13075134	13075240	PRAMEF25_2	CDS	protein_coding	chr1	13074658	13075240
chr1	13075241	13075634	PRAMEF25_intron_4	intron	protein_coding	chr1	13075241	13076989
chr1	13075801	13075895	PRAMEF25_intron_4	intron	protein_coding	chr1	13075241	13076989
chr1	13075944	13075999	PRAMEF25_intron_4	intron	protein_coding	chr1	13075241	13076989
chr1	13076180	13076239	PRAMEF25_intron_4	intron	protein_coding	chr1	13075241	13076989
chr1	13076298	13076360	PRAMEF25_intron_4	intron	protein_coding	chr1	13075241	13076989
chr1	13076382	13076506	PRAMEF25_intron_4	intron	protein_coding	chr1	13075241	13076989
chr1	13076532	13076989	PRAMEF25_intron_4	intron	protein_coding	chr1	13075241	13076989
chr1	13076990	13077552	PRAMEF25_3	CDS	protein_coding	chr1	13076990	13077552
chr1	13077552	13077884	PRAMEF25_UTR_4	three_prime_UTR	protein_coding	chr1	13077552	13077884
chr1	13147259	13147287	AC245056.1_intron_1	intron	lincRNA	chr1	13147241	13147335
chr1	13147336	13147425	AC245056.1_2	exon	lincRNA	chr1	13147336	13147460
chr1	13148941	13149197	PRAMEF26_UTR_1	three_prime_UTR	protein_coding	chr1	13148905	13149236
chr1	13149236	13149313	PRAMEF26_1	CDS	protein_coding	chr1	13149236	13149798
chr1	13149343	13149384	PRAMEF26_1	CDS	protein_coding	chr1	13149236	13149798
chr1	13149414	13149478	PRAMEF26_1	CDS	protein_coding	chr1	13149236	13149798
chr1	13149567	13149614	PRAMEF26_1	CDS	protein_coding	chr1	13149236	13149798
chr1	13149640	13149772	PRAMEF26_1	CDS	protein_coding	chr1	13149236	13149798
chr1	13149799	13149850	PRAMEF26_intron_1	intron	protein_coding	chr1	13149799	13151547
chr1	13149885	13151547	PRAMEF26_intron_1	intron	protein_coding	chr1	13149799	13151547
chr1	13151548	13152130	PRAMEF26_2	CDS	protein_coding	chr1	13151548	13152130
chr1	13152131	13152191	PRAMEF26_intron_2	intron	protein_coding	chr1	13152131	13152801
chr1	13152312	13152410	PRAMEF26_intron_2	intron	protein_coding	chr1	13152131	13152801
chr1	13152489	13152642	PRAMEF26_intron_2	intron	protein_coding	chr1	13152131	13152801
chr1	13196330	13196822	PRAMEF13_UTR_1	three_prime_UTR	protein_coding	chr1	13196330	13196822
chr1	13196822	13197381	PRAMEF13_1	CDS	protein_coding	chr1	13196822	13197381
chr1	13197382	13197850	PRAMEF13_intron_1	intron	protein_coding	chr1	13197382	13197850
chr1	13197851	13197982	PRAMEF13_2	CDS	protein_coding	chr1	13197851	13197982
chr1	13197982	13198130	PRAMEF13_UTR_2	five_prime_UTR	protein_coding	chr1	13197982	13198130
chr1	13198131	13198326	PRAMEF13_intron_2	intron	protein_coding	chr1	13198131	13198326
chr1	13198327	13198906	PRAMEF13_3	CDS	protein_coding	chr1	13198327	13198906
chr1	13198907	13199301	PRAMEF13_intron_3	intron	protein_coding	chr1	13198907	13199301
chr1	13199302	13199589	PRAMEF13_4	CDS	protein_coding	chr1	13199302	13199589
chr1	13199589	13199614	PRAMEF13_UTR_3	five_prime_UTR	protein_coding	chr1	13199589	13199614
chr1	13199615	13201330	PRAMEF13_intron_4	intron	protein_coding	chr1	13199615	13201330
chr1	13201331	13201409	PRAMEF13_UTR_4	five_prime_UTR	protein_coding	chr1	13201331	13201409
chr1	14109813	14112444	KAZN_intron_1	intron	protein_coding	chr1	13893757	14180433
chr1	14681635	14681672	KAZN_intron_4	intron	protein_coding	chr1	14599224	14924128
chr1	15050031	15050080	KAZN_intron_10	intron	protein_coding	chr1	15044160	15056089
chr1	21818119	21818160	LDLRAD2_intron_3	intron	protein_coding	chr1	21816075	21821448
chr1	22599644	22599732	EPHA8_intron_13	intron	protein_coding	chr1	22599048	22600659
chr1	22818075	22818100	EPHB2_intron_4	intron	protein_coding	chr1	22785077	22863035
chr1	24799928	24800057	CLIC4_intron_2	intron	protein_coding	chr1	24797852	24814092
chr1	24832212	24835018	CLIC4_intron_4	intron	protein_coding	chr1	24827117	24839858
chr1	26163332	26163646	FAM110D_UTR_3	three_prime_UTR	protein_coding	chr1	26162107	26163962
chr1	36267652	36267873	THRAP3_intron_4	intron	protein_coding	chr1	36259485	36282531
chr1	42277516	42277812	FOXJ3_intron_9	intron	protein_coding	chr1	42265190	42278346
chr1	43391784	43392119	SZT2_intron_1	intron	protein_coding	chr1	43389996	43403175
chr1	45900449	45900764	MAST2_intron_4	intron	protein_coding	chr1	45882396	45913586
chr1	54868674	54868716	DHCR24_intron_4	intron	protein_coding	chr1	54865447	54871348
chr1	54874817	54874841	DHCR24_intron_5	intron	protein_coding	chr1	54871614	54875091
chr1	54876671	54877710	DHCR24_intron_7	intron	protein_coding	chr1	54876048	54883616
chr1	55935619	55935928	AL603840.1_intron_11	intron	lincRNA	chr1	55868249	55961881
chr1	55935619	55935928	LINC01753_intron_2	intron	lincRNA	chr1	55921412	55944914
chr1	56776952	56777273	FYB2_intron_16	intron	protein_coding	chr1	56767939	56787173
chr1	61924930	61925262	PATJ_intron_27	intron	protein_coding	chr1	61918077	61927728
chr1	62686157	62686486	DOCK7_intron_52	intron	protein_coding	chr1	62663131	62688225
chr1	64247084	64247109	UBE2U_intron_9	intron	protein_coding	chr1	64244345	64260601
chr1	65613484	65613738	LEPR_intron_15	intron	protein_coding	chr1	65610297	65616006
chr1	65798240	65798558	PDE4B_intron_2	intron	protein_coding	chr1	65793249	65913243
chr1	66630909	66630993	SGIP1_intron_4	intron	protein_coding	chr1	66625911	66633068
chr1	71275647	71275946	ZRANB2-AS2_intron_19	intron	processed_transcript	chr1	71268479	71280524
chr1	72301472	72301829	RPL31P12_1	exon	processed_pseudogene	chr1	72301472	72301829
chr1	74289486	74289602	FPGT-TNNI3K_intron_8	intron	protein_coding	chr1	74271709	74331448
chr1	74725584	74725611	CRYZ_intron_8	intron	protein_coding	chr1	74724835	74730380
chr1	75378053	75382488	SLC44A5_intron_22	intron	protein_coding	chr1	75339631	75396581
chr1	75546196	75546509	SLC44A5_intron_24	intron	protein_coding	chr1	75541517	75611038
chr1	78935839	78936145	ADGRL4_intron_8	intron	protein_coding	chr1	78927092	78936293
chr1	83019235	83019316	LINC01362_intron_6	intron	lincRNA	chr1	82997590	83076139
chr1	84052256	84058946	AC104454.2_intron_1	intron	lincRNA	chr1	84038630	84064690
chr1	85940122	85940433	COL24A1_intron_36	intron	protein_coding	chr1	85911434	85961247
chr1	91818278	91818302	TGFBR3_intron_15	intron	protein_coding	chr1	91797472	91861469
chr1	92940997	92941028	FAM69A_intron_6	intron	protein_coding	chr1	92877151	92961374
chr1	93822820	93825699	BCAR3_intron_16	intron	protein_coding	chr1	93706143	93845565
chr1	103621118	103621195	AMY2A_intron_6	intron	protein_coding	chr1	103620685	103621575
chr1	103655373	103655398	AMY1A_UTR_1	five_prime_UTR	protein_coding	chr1	103655290	103655928
chr1	103655422	103655453	AMY1A_UTR_1	five_prime_UTR	protein_coding	chr1	103655290	103655928
chr1	108283334	108283376	SLC25A24P1_intron_1	intron	transcribed_unprocessed_pseudogene	chr1	108273322	108284238
chr1	108283463	108284238	SLC25A24P1_intron_1	intron	transcribed_unprocessed_pseudogene	chr1	108273322	108284238
chr1	108284239	108284351	SLC25A24P1_2	exon	transcribed_unprocessed_pseudogene	chr1	108284239	108284351
chr1	108284352	108296260	SLC25A24P1_intron_2	intron	transcribed_unprocessed_pseudogene	chr1	108284352	108310483
chr1	108296290	108296337	SLC25A24P1_intron_2	intron	transcribed_unprocessed_pseudogene	chr1	108284352	108310483
chr1	108296541	108296568	SLC25A24P1_intron_2	intron	transcribed_unprocessed_pseudogene	chr1	108284352	108310483
chr1	108402357	108402381	NBPF5P_intron_9	intron	transcribed_unprocessed_pseudogene	chr1	108385961	108410502
chr1	108402409	108402471	NBPF5P_intron_9	intron	transcribed_unprocessed_pseudogene	chr1	108385961	108410502
chr1	108402499	108410502	NBPF5P_intron_9	intron	transcribed_unprocessed_pseudogene	chr1	108385961	108410502
chr1	108410503	108410814	NBPF5P_10	exon	transcribed_unprocessed_pseudogene	chr1	108410503	108410814
chr1	108402357	108402381	SLC25A24P2_intron_1	intron	unprocessed_pseudogene	chr1	108383895	108410026
chr1	108402409	108402471	SLC25A24P2_intron_1	intron	unprocessed_pseudogene	chr1	108383895	108410026
chr1	108402499	108410026	SLC25A24P2_intron_1	intron	unprocessed_pseudogene	chr1	108383895	108410026
chr1	108410027	108410139	SLC25A24P2_2	exon	unprocessed_pseudogene	chr1	108410027	108410139
chr1	108410140	108421055	SLC25A24P2_intron_2	intron	unprocessed_pseudogene	chr1	108410140	108421055
chr1	108421056	108421295	SLC25A24P2_3	exon	unprocessed_pseudogene	chr1	108421056	108421295
chr1	108420689	108421574	AL390038.1_1	exon	lincRNA	chr1	108420689	108421574
chr1	108424605	108424635	AL390038.1_intron_1	intron	lincRNA	chr1	108421575	108431588
chr1	108424782	108424873	AL390038.1_intron_1	intron	lincRNA	chr1	108421575	108431588
chr1	108424894	108424945	AL390038.1_intron_1	intron	lincRNA	chr1	108421575	108431588
chr1	108425041	108425229	AL390038.1_intron_1	intron	lincRNA	chr1	108421575	108431588
chr1	108421575	108423968	AL390038.1_intron_1	intron	lincRNA	chr1	108421575	108431588
chr1	108425252	108431588	AL390038.1_intron_1	intron	lincRNA	chr1	108421575	108431588
chr1	108432672	108432722	AL390038.1_2	exon	lincRNA	chr1	108431589	108433184
chr1	108432933	108433184	AL390038.1_2	exon	lincRNA	chr1	108431589	108433184
chr1	108431589	108432468	AL390038.1_2	exon	lincRNA	chr1	108431589	108433184
chr1	109071980	109072092	TAF13_intron_2	intron	protein_coding	chr1	109066233	109074985
chr1	109148257	109148291	KIAA1324_intron_2	intron	protein_coding	chr1	109114337	109161892
chr1	109692308	109692341	GSTM2_intron_11	intron	protein_coding	chr1	109683998	109701650
chr1	109692367	109692449	GSTM2_intron_11	intron	protein_coding	chr1	109683998	109701650
chr1	109685118	109692283	GSTM2_intron_11	intron	protein_coding	chr1	109683998	109701650
chr1	112292482	112295039	AL445426.1_intron_1	intron	lincRNA	chr1	112177614	112360360
chr1	113069448	113069491	AL357055.3_intron_2	intron	lincRNA	chr1	113048562	113072937
chr1	120303718	120303749	AC244669.2_intron_4	intron	unprocessed_pseudogene	chr1	120278037	120319189
chr1	120303972	120304005	AC244669.2_intron_4	intron	unprocessed_pseudogene	chr1	120278037	120319189
chr1	120304048	120304089	AC244669.2_intron_4	intron	unprocessed_pseudogene	chr1	120278037	120319189
chr1	120304308	120304331	AC244669.2_intron_4	intron	unprocessed_pseudogene	chr1	120278037	120319189
chr1	120305134	120305176	AC244669.2_intron_4	intron	unprocessed_pseudogene	chr1	120278037	120319189
chr1	120305208	120305310	AC244669.2_intron_4	intron	unprocessed_pseudogene	chr1	120278037	120319189
chr1	120305338	120305366	AC244669.2_intron_4	intron	unprocessed_pseudogene	chr1	120278037	120319189
chr1	120307817	120307845	AC244669.2_intron_4	intron	unprocessed_pseudogene	chr1	120278037	120319189
chr1	120307992	120308020	AC244669.2_intron_4	intron	unprocessed_pseudogene	chr1	120278037	120319189
chr1	120308087	120308116	AC244669.2_intron_4	intron	unprocessed_pseudogene	chr1	120278037	120319189
chr1	120308433	120308470	AC244669.2_intron_4	intron	unprocessed_pseudogene	chr1	120278037	120319189
chr1	120308554	120308591	AC244669.2_intron_4	intron	unprocessed_pseudogene	chr1	120278037	120319189
chr1	120308622	120308663	AC244669.2_intron_4	intron	unprocessed_pseudogene	chr1	120278037	120319189
chr1	120308729	120308781	AC244669.2_intron_4	intron	unprocessed_pseudogene	chr1	120278037	120319189
chr1	120308860	120308911	AC244669.2_intron_4	intron	unprocessed_pseudogene	chr1	120278037	120319189
chr1	120309037	120309184	AC244669.2_intron_4	intron	unprocessed_pseudogene	chr1	120278037	120319189
chr1	120309212	120313168	AC244669.2_intron_4	intron	unprocessed_pseudogene	chr1	120278037	120319189
chr1	120315729	120315812	AC244669.2_intron_4	intron	unprocessed_pseudogene	chr1	120278037	120319189
chr1	120315945	120319189	AC244669.2_intron_4	intron	unprocessed_pseudogene	chr1	120278037	120319189
chr1	120289377	120303300	AC244669.2_intron_4	intron	unprocessed_pseudogene	chr1	120278037	120319189
chr1	120319190	120319314	AC244669.2_5	exon	unprocessed_pseudogene	chr1	120319190	120319314
chr1	120319315	120319502	AC244669.2_intron_5	intron	unprocessed_pseudogene	chr1	120319315	120319502
chr1	120319503	120319680	AC244669.2_6	exon	unprocessed_pseudogene	chr1	120319503	120319680
chr1	120303718	120303749	AC244669.1_intron_1	intron	transcribed_unprocessed_pseudogene	chr1	120267839	120336867
chr1	120303972	120304005	AC244669.1_intron_1	intron	transcribed_unprocessed_pseudogene	chr1	120267839	120336867
chr1	120304048	120304089	AC244669.1_intron_1	intron	transcribed_unprocessed_pseudogene	chr1	120267839	120336867
chr1	120304308	120304331	AC244669.1_intron_1	intron	transcribed_unprocessed_pseudogene	chr1	120267839	120336867
chr1	120305134	120305176	AC244669.1_intron_1	intron	transcribed_unprocessed_pseudogene	chr1	120267839	120336867
chr1	120305208	120305310	AC244669.1_intron_1	intron	transcribed_unprocessed_pseudogene	chr1	120267839	120336867
chr1	120305338	120305366	AC244669.1_intron_1	intron	transcribed_unprocessed_pseudogene	chr1	120267839	120336867
chr1	120307817	120307845	AC244669.1_intron_1	intron	transcribed_unprocessed_pseudogene	chr1	120267839	120336867
chr1	120307992	120308020	AC244669.1_intron_1	intron	transcribed_unprocessed_pseudogene	chr1	120267839	120336867
chr1	120308087	120308116	AC244669.1_intron_1	intron	transcribed_unprocessed_pseudogene	chr1	120267839	120336867
chr1	120308433	120308470	AC244669.1_intron_1	intron	transcribed_unprocessed_pseudogene	chr1	120267839	120336867
chr1	120308554	120308591	AC244669.1_intron_1	intron	transcribed_unprocessed_pseudogene	chr1	120267839	120336867
chr1	120308622	120308663	AC244669.1_intron_1	intron	transcribed_unprocessed_pseudogene	chr1	120267839	120336867
chr1	120308729	120308781	AC244669.1_intron_1	intron	transcribed_unprocessed_pseudogene	chr1	120267839	120336867
chr1	120308860	120308911	AC244669.1_intron_1	intron	transcribed_unprocessed_pseudogene	chr1	120267839	120336867
chr1	120309037	120309184	AC244669.1_intron_1	intron	transcribed_unprocessed_pseudogene	chr1	120267839	120336867
chr1	120309212	120313168	AC244669.1_intron_1	intron	transcribed_unprocessed_pseudogene	chr1	120267839	120336867
chr1	120315729	120315812	AC244669.1_intron_1	intron	transcribed_unprocessed_pseudogene	chr1	120267839	120336867
chr1	120315945	120322343	AC244669.1_intron_1	intron	transcribed_unprocessed_pseudogene	chr1	120267839	120336867
chr1	120322377	120322446	AC244669.1_intron_1	intron	transcribed_unprocessed_pseudogene	chr1	120267839	120336867
chr1	120289377	120303300	AC244669.1_intron_1	intron	transcribed_unprocessed_pseudogene	chr1	120267839	120336867
chr1	120498030	120498075	AC241952.1_intron_7	intron	transcribed_unprocessed_pseudogene	chr1	120497422	120501108
chr1	120600355	120600405	AC241952.1_intron_39	intron	transcribed_unprocessed_pseudogene	chr1	120579195	120620353
chr1	120600472	120620353	AC241952.1_intron_39	intron	transcribed_unprocessed_pseudogene	chr1	120579195	120620353
chr1	120620354	120620465	AC241952.1_40	exon	transcribed_unprocessed_pseudogene	chr1	120620354	120620465
chr1	120622774	120622808	AC241952.1_intron_40	intron	transcribed_unprocessed_pseudogene	chr1	120620466	120641606
chr1	120622981	120623159	AC241952.1_intron_40	intron	transcribed_unprocessed_pseudogene	chr1	120620466	120641606
chr1	120623180	120623332	AC241952.1_intron_40	intron	transcribed_unprocessed_pseudogene	chr1	120620466	120641606
chr1	120623367	120623468	AC241952.1_intron_40	intron	transcribed_unprocessed_pseudogene	chr1	120620466	120641606
chr1	120623517	120623549	AC241952.1_intron_40	intron	transcribed_unprocessed_pseudogene	chr1	120620466	120641606
chr1	120623665	120623694	AC241952.1_intron_40	intron	transcribed_unprocessed_pseudogene	chr1	120620466	120641606
chr1	120623745	120623792	AC241952.1_intron_40	intron	transcribed_unprocessed_pseudogene	chr1	120620466	120641606
chr1	120623847	120624040	AC241952.1_intron_40	intron	transcribed_unprocessed_pseudogene	chr1	120620466	120641606
chr1	120620466	120622724	AC241952.1_intron_40	intron	transcribed_unprocessed_pseudogene	chr1	120620466	120641606
chr1	120827259	120829395	NBPF26_intron_21	intron	protein_coding	chr1	120824918	120829762
chr1	120834553	120834628	NBPF26_intron_28	intron	protein_coding	chr1	120834547	120834628
chr1	120834629	120834802	NBPF26_22	CDS	protein_coding	chr1	120834629	120834802
chr1	120834803	120836006	NBPF26_intron_29	intron	protein_coding	chr1	120834803	120836515
chr1	121239225	121239269	SRGAP2C_intron_2	intron	protein_coding	chr1	121187514	121284801
chr1	121288726	121288852	SRGAP2C_intron_3	intron	protein_coding	chr1	121284996	121324476
chr1	144168752	144168850	AC244015.1_1	exon	processed_pseudogene	chr1	144168752	144168850
chr1	144179777	144180205	AC244015.2_1	exon	unprocessed_pseudogene	chr1	144179777	144180205
chr1	144180206	144193188	AC244015.2_intron_1	intron	unprocessed_pseudogene	chr1	144180206	144193188
chr1	144193189	144193322	AC244015.2_2	exon	unprocessed_pseudogene	chr1	144193189	144193322
chr1	144193323	144193617	AC244015.2_intron_2	intron	unprocessed_pseudogene	chr1	144193323	144193617
chr1	144193618	144193656	AC244015.2_3	exon	unprocessed_pseudogene	chr1	144193618	144193656
chr1	144193657	144196323	AC244015.2_intron_3	intron	unprocessed_pseudogene	chr1	144193657	144196323
chr1	144196341	144197818	AC244015.2_intron_4	intron	unprocessed_pseudogene	chr1	144196341	144197818
chr1	144197819	144197945	AC244015.2_5	exon	unprocessed_pseudogene	chr1	144197819	144197945
chr1	144197946	144202412	AC244015.2_intron_5	intron	unprocessed_pseudogene	chr1	144197946	144202412
chr1	144202413	144203361	AC244015.2_6	exon	unprocessed_pseudogene	chr1	144202413	144203361
chr1	144203362	144211557	AC244015.2_intron_6	intron	unprocessed_pseudogene	chr1	144203362	144211557
chr1	144211558	144211729	AC244015.2_7	exon	unprocessed_pseudogene	chr1	144211558	144211729
chr1	144227030	144227379	AC245595.1_1	exon	lincRNA	chr1	144227030	144227379
chr1	144227380	144245025	AC245595.1_intron_1	intron	lincRNA	chr1	144227380	144245025
chr1	144245026	144245315	AC245595.1_2	exon	lincRNA	chr1	144245026	144245315
chr1	144245316	144245684	AC245595.1_intron_2	intron	lincRNA	chr1	144245316	144245684
chr1	144245685	144245821	AC245595.1_3	exon	lincRNA	chr1	144245685	144245821
chr1	144245822	144250223	AC245595.1_intron_3	intron	lincRNA	chr1	144245822	144250223
chr1	144250224	144250288	AC245595.1_4	exon	lincRNA	chr1	144250224	144250288
chr1	144265217	144265326	RNA5SP529_1	exon	rRNA	chr1	144265217	144265326
chr1	144276484	144276584	AC245595.2_1	exon	transcribed_unprocessed_pseudogene	chr1	144276484	144276584
chr1	144276585	144286845	AC245595.2_intron_1	intron	transcribed_unprocessed_pseudogene	chr1	144276585	144286845
chr1	144286846	144287075	AC245595.2_2	exon	transcribed_unprocessed_pseudogene	chr1	144286846	144287075
chr1	144287076	144288341	AC245595.2_intron_2	intron	transcribed_unprocessed_pseudogene	chr1	144287076	144288341
chr1	144288342	144288407	AC245595.2_3	exon	transcribed_unprocessed_pseudogene	chr1	144288342	144288407
chr1	144288408	144288914	AC245595.2_intron_3	intron	transcribed_unprocessed_pseudogene	chr1	144288408	144288914
chr1	144288915	144289025	AC245595.2_4	exon	transcribed_unprocessed_pseudogene	chr1	144288915	144289025
chr1	144289026	144290005	AC245595.2_intron_4	intron	transcribed_unprocessed_pseudogene	chr1	144289026	144290005
chr1	144290006	144290133	AC245595.2_5	exon	transcribed_unprocessed_pseudogene	chr1	144290006	144290133
chr1	144290134	144290365	AC245595.2_intron_5	intron	transcribed_unprocessed_pseudogene	chr1	144290134	144290365
chr1	144290366	144290531	AC245595.2_6	exon	transcribed_unprocessed_pseudogene	chr1	144290366	144290531
chr1	144290532	144290785	AC245595.2_intron_6	intron	transcribed_unprocessed_pseudogene	chr1	144290532	144290785
chr1	144290786	144290968	AC245595.2_7	exon	transcribed_unprocessed_pseudogene	chr1	144290786	144290968
chr1	144290969	144296242	AC245595.2_intron_7	intron	transcribed_unprocessed_pseudogene	chr1	144290969	144296242
chr1	144296243	144296348	AC245595.2_8	exon	transcribed_unprocessed_pseudogene	chr1	144296243	144296348
chr1	144296349	144296539	AC245595.2_intron_8	intron	transcribed_unprocessed_pseudogene	chr1	144296349	144296539
chr1	144296540	144296642	AC245595.2_9	exon	transcribed_unprocessed_pseudogene	chr1	144296540	144296642
chr1	144296643	144302173	AC245595.2_intron_9	intron	transcribed_unprocessed_pseudogene	chr1	144296643	144302173
chr1	144302174	144302291	AC245595.2_10	exon	transcribed_unprocessed_pseudogene	chr1	144302174	144302291
chr1	144302292	144302489	AC245595.2_intron_10	intron	transcribed_unprocessed_pseudogene	chr1	144302292	144302489
chr1	144302490	144302541	AC245595.2_11	exon	transcribed_unprocessed_pseudogene	chr1	144302490	144302541
chr1	144302542	144305057	AC245595.2_intron_11	intron	transcribed_unprocessed_pseudogene	chr1	144302542	144305057
chr1	144305058	144305180	AC245595.2_12	exon	transcribed_unprocessed_pseudogene	chr1	144305058	144305180
chr1	144372875	144373089	PPIAL4E_UTR_1	three_prime_UTR	protein_coding	chr1	144372875	144373089
chr1	144373089	144373190	PPIAL4E_1	CDS	protein_coding	chr1	144373089	144373584
chr1	144373219	144373366	PPIAL4E_1	CDS	protein_coding	chr1	144373089	144373584
chr1	144373388	144373434	PPIAL4E_1	CDS	protein_coding	chr1	144373089	144373584
chr1	144373461	144373549	PPIAL4E_1	CDS	protein_coding	chr1	144373089	144373584
chr1	144373584	144373659	PPIAL4E_UTR_2	five_prime_UTR	protein_coding	chr1	144373584	144373659
chr1	144592868	144592942	PPIAL4F_UTR_1	five_prime_UTR	protein_coding	chr1	144592868	144592942
chr1	144592942	144593437	PPIAL4F_1	CDS	protein_coding	chr1	144592942	144593437
chr1	144593437	144593527	PPIAL4F_UTR_2	three_prime_UTR	protein_coding	chr1	144593437	144593527
chr1	144627192	144627237	LINC01632_1	exon	lincRNA	chr1	144627192	144627237
chr1	144627238	144628535	LINC01632_intron_1	intron	lincRNA	chr1	144627238	144628535
chr1	144628536	144628613	LINC01632_2	exon	lincRNA	chr1	144628536	144628613
chr1	144629714	144629862	LINC01632_intron_2	intron	lincRNA	chr1	144628614	144630084
chr1	144629891	144629966	LINC01632_intron_2	intron	lincRNA	chr1	144628614	144630084
chr1	144629990	144630032	LINC01632_intron_2	intron	lincRNA	chr1	144628614	144630084
chr1	144628614	144629688	LINC01632_intron_2	intron	lincRNA	chr1	144628614	144630084
chr1	144630160	144630188	LINC01632_intron_3	intron	lincRNA	chr1	144630104	144630742
chr1	144630506	144630547	LINC01632_intron_3	intron	lincRNA	chr1	144630104	144630742
chr1	144630589	144630625	LINC01632_intron_3	intron	lincRNA	chr1	144630104	144630742
chr1	144655117	144655148	FP700111.1_intron_2	intron	lincRNA	chr1	144641794	144917168
chr1	144655213	144655293	FP700111.1_intron_2	intron	lincRNA	chr1	144641794	144917168
chr1	144655317	144656053	FP700111.1_intron_2	intron	lincRNA	chr1	144641794	144917168
chr1	144656078	144656122	FP700111.1_intron_2	intron	lincRNA	chr1	144641794	144917168
chr1	144656218	144656329	FP700111.1_intron_2	intron	lincRNA	chr1	144641794	144917168
chr1	144656353	144656404	FP700111.1_intron_2	intron	lincRNA	chr1	144641794	144917168
chr1	144656437	144656603	FP700111.1_intron_2	intron	lincRNA	chr1	144641794	144917168
chr1	144656632	144656675	FP700111.1_intron_2	intron	lincRNA	chr1	144641794	144917168
chr1	144656707	144656761	FP700111.1_intron_2	intron	lincRNA	chr1	144641794	144917168
chr1	144749603	144749669	FP700111.1_intron_2	intron	lincRNA	chr1	144641794	144917168
chr1	144749772	144749814	FP700111.1_intron_2	intron	lincRNA	chr1	144641794	144917168
chr1	144750921	144750947	FP700111.1_intron_2	intron	lincRNA	chr1	144641794	144917168
chr1	144751058	144751092	FP700111.1_intron_2	intron	lincRNA	chr1	144641794	144917168
chr1	144751154	144751234	FP700111.1_intron_2	intron	lincRNA	chr1	144641794	144917168
chr1	144796659	144797169	FP700111.1_intron_2	intron	lincRNA	chr1	144641794	144917168
chr1	144828394	144828432	FP700111.1_intron_2	intron	lincRNA	chr1	144641794	144917168
chr1	144828533	144828574	FP700111.1_intron_2	intron	lincRNA	chr1	144641794	144917168
chr1	144828657	144828757	FP700111.1_intron_2	intron	lincRNA	chr1	144641794	144917168
chr1	144828786	144828846	FP700111.1_intron_2	intron	lincRNA	chr1	144641794	144917168
chr1	144828870	144828937	FP700111.1_intron_2	intron	lincRNA	chr1	144641794	144917168
chr1	144839807	144839871	FP700111.1_intron_2	intron	lincRNA	chr1	144641794	144917168
chr1	144839908	144839942	FP700111.1_intron_2	intron	lincRNA	chr1	144641794	144917168
chr1	144857563	144857588	FP700111.1_intron_2	intron	lincRNA	chr1	144641794	144917168
chr1	144857881	144857911	FP700111.1_intron_2	intron	lincRNA	chr1	144641794	144917168
chr1	144858081	144858111	FP700111.1_intron_2	intron	lincRNA	chr1	144641794	144917168
chr1	144858266	144858294	FP700111.1_intron_2	intron	lincRNA	chr1	144641794	144917168
chr1	144858354	144858391	FP700111.1_intron_2	intron	lincRNA	chr1	144641794	144917168
chr1	144858674	144858702	FP700111.1_intron_2	intron	lincRNA	chr1	144641794	144917168
chr1	144859015	144860329	FP700111.1_intron_2	intron	lincRNA	chr1	144641794	144917168
chr1	144860512	144860583	FP700111.1_intron_2	intron	lincRNA	chr1	144641794	144917168
chr1	144860597	144860652	FP700111.1_intron_2	intron	lincRNA	chr1	144641794	144917168
chr1	144860724	144860808	FP700111.1_intron_2	intron	lincRNA	chr1	144641794	144917168
chr1	144860850	144860885	FP700111.1_intron_2	intron	lincRNA	chr1	144641794	144917168
chr1	144860965	144861366	FP700111.1_intron_2	intron	lincRNA	chr1	144641794	144917168
chr1	144861407	144861434	FP700111.1_intron_2	intron	lincRNA	chr1	144641794	144917168
chr1	144861457	144861501	FP700111.1_intron_2	intron	lincRNA	chr1	144641794	144917168
chr1	144861994	144862056	FP700111.1_intron_2	intron	lincRNA	chr1	144641794	144917168
chr1	144862140	144862168	FP700111.1_intron_2	intron	lincRNA	chr1	144641794	144917168
chr1	144862196	144862235	FP700111.1_intron_2	intron	lincRNA	chr1	144641794	144917168
chr1	144862308	144862340	FP700111.1_intron_2	intron	lincRNA	chr1	144641794	144917168
chr1	144862407	144862464	FP700111.1_intron_2	intron	lincRNA	chr1	144641794	144917168
chr1	144862755	144862779	FP700111.1_intron_2	intron	lincRNA	chr1	144641794	144917168
chr1	144862803	144862841	FP700111.1_intron_2	intron	lincRNA	chr1	144641794	144917168
chr1	144862915	144862956	FP700111.1_intron_2	intron	lincRNA	chr1	144641794	144917168
chr1	144862983	144863007	FP700111.1_intron_2	intron	lincRNA	chr1	144641794	144917168
chr1	144863200	144863224	FP700111.1_intron_2	intron	lincRNA	chr1	144641794	144917168
chr1	144863284	144863307	FP700111.1_intron_2	intron	lincRNA	chr1	144641794	144917168
chr1	144864237	144864261	FP700111.1_intron_2	intron	lincRNA	chr1	144641794	144917168
chr1	144864426	144864525	FP700111.1_intron_2	intron	lincRNA	chr1	144641794	144917168
chr1	144864553	144866204	FP700111.1_intron_2	intron	lincRNA	chr1	144641794	144917168
chr1	144866229	144866346	FP700111.1_intron_2	intron	lincRNA	chr1	144641794	144917168
chr1	144866389	144866496	FP700111.1_intron_2	intron	lincRNA	chr1	144641794	144917168
chr1	144866578	144867002	FP700111.1_intron_2	intron	lincRNA	chr1	144641794	144917168
chr1	144870039	144870069	FP700111.1_intron_2	intron	lincRNA	chr1	144641794	144917168
chr1	144883828	144883874	FP700111.1_intron_2	intron	lincRNA	chr1	144641794	144917168
chr1	144751255	144796632	FP700111.1_intron_2	intron	lincRNA	chr1	144641794	144917168
chr1	144840163	144857516	FP700111.1_intron_2	intron	lincRNA	chr1	144641794	144917168
chr1	144867313	144867493	FP700111.1_intron_2	intron	lincRNA	chr1	144641794	144917168
chr1	144882892	144883796	FP700111.1_intron_2	intron	lincRNA	chr1	144641794	144917168
chr1	144829013	144839763	FP700111.1_intron_2	intron	lincRNA	chr1	144641794	144917168
chr1	144656787	144749578	FP700111.1_intron_2	intron	lincRNA	chr1	144641794	144917168
chr1	144701050	144701159	RNA5SP59_1	exon	rRNA	chr1	144701050	144701159
chr1	144754572	144754832	FP700111.2_1	exon	unprocessed_pseudogene	chr1	144754572	144754832
chr1	144754833	144763028	FP700111.2_intron_1	intron	unprocessed_pseudogene	chr1	144754833	144763028
chr1	144763029	144763977	FP700111.2_2	exon	unprocessed_pseudogene	chr1	144763029	144763977
chr1	144763978	144768446	FP700111.2_intron_2	intron	unprocessed_pseudogene	chr1	144763978	144768446
chr1	144768447	144768573	FP700111.2_3	exon	unprocessed_pseudogene	chr1	144768447	144768573
chr1	144768574	144773069	FP700111.2_intron_3	intron	unprocessed_pseudogene	chr1	144768574	144773069
chr1	144773070	144773207	FP700111.2_4	exon	unprocessed_pseudogene	chr1	144773070	144773207
chr1	144773208	144786185	FP700111.2_intron_4	intron	unprocessed_pseudogene	chr1	144773208	144786185
chr1	144786186	144786606	FP700111.2_5	exon	unprocessed_pseudogene	chr1	144786186	144786606
chr1	145322142	145322238	NBPF20_intron_39	intron	protein_coding	chr1	145321913	145322541
chr1	145325692	145325717	NBPF20_intron_43	intron	protein_coding	chr1	145325119	145325717
chr1	145325807	145325871	NBPF20_intron_44	intron	protein_coding	chr1	145325771	145326488
chr1	145325896	145326488	NBPF20_intron_44	intron	protein_coding	chr1	145325771	145326488
chr1	145326489	145326662	NBPF20_43	CDS	protein_coding	chr1	145326489	145326662
chr1	145326663	145327289	NBPF20_intron_45	intron	protein_coding	chr1	145326663	145327289
chr1	145327290	145327399	NBPF20_44	CDS	protein_coding	chr1	145327290	145327399
chr1	145327400	145328112	NBPF20_intron_46	intron	protein_coding	chr1	145327400	145328112
chr1	145328113	145328286	NBPF20_45	CDS	protein_coding	chr1	145328113	145328286
chr1	145328287	145328943	NBPF20_intron_47	intron	protein_coding	chr1	145328287	145328943
chr1	145328944	145328996	NBPF20_46	CDS	protein_coding	chr1	145328944	145328996
chr1	145328997	145329704	NBPF20_intron_48	intron	protein_coding	chr1	145328997	145329704
chr1	145329705	145329878	NBPF20_47	CDS	protein_coding	chr1	145329705	145329878
chr1	145329879	145330484	NBPF20_intron_49	intron	protein_coding	chr1	145329879	145330484
chr1	145330485	145330537	NBPF20_48	CDS	protein_coding	chr1	145330485	145330537
chr1	145330538	145331255	NBPF20_intron_50	intron	protein_coding	chr1	145330538	145331255
chr1	145331256	145331429	NBPF20_49	CDS	protein_coding	chr1	145331256	145331429
chr1	145331430	145332056	NBPF20_intron_51	intron	protein_coding	chr1	145331430	145332056
chr1	145332057	145332166	NBPF20_50	CDS	protein_coding	chr1	145332057	145332166
chr1	145332167	145332879	NBPF20_intron_52	intron	protein_coding	chr1	145332167	145332879
chr1	145332880	145333053	NBPF20_51	CDS	protein_coding	chr1	145332880	145333053
chr1	145333054	145333696	NBPF20_intron_53	intron	protein_coding	chr1	145333054	145333696
chr1	145333697	145333749	NBPF20_52	CDS	protein_coding	chr1	145333697	145333749
chr1	145333750	145334457	NBPF20_intron_54	intron	protein_coding	chr1	145333750	145334457
chr1	145334458	145334631	NBPF20_53	CDS	protein_coding	chr1	145334458	145334631
chr1	145334632	145335240	NBPF20_intron_55	intron	protein_coding	chr1	145334632	145335240
chr1	145335241	145335293	NBPF20_54	CDS	protein_coding	chr1	145335241	145335293
chr1	145335294	145336011	NBPF20_intron_56	intron	protein_coding	chr1	145335294	145336011
chr1	145336012	145336185	NBPF20_55	CDS	protein_coding	chr1	145336012	145336185
chr1	145336186	145336812	NBPF20_intron_57	intron	protein_coding	chr1	145336186	145336812
chr1	145336813	145336922	NBPF20_56	CDS	protein_coding	chr1	145336813	145336922
chr1	145336923	145337635	NBPF20_intron_58	intron	protein_coding	chr1	145336923	145337635
chr1	145337636	145337809	NBPF20_57	CDS	protein_coding	chr1	145337636	145337809
chr1	145337810	145338452	NBPF20_intron_59	intron	protein_coding	chr1	145337810	145338452
chr1	145338453	145338505	NBPF20_58	CDS	protein_coding	chr1	145338453	145338505
chr1	145338506	145339213	NBPF20_intron_60	intron	protein_coding	chr1	145338506	145339213
chr1	145339214	145339387	NBPF20_59	CDS	protein_coding	chr1	145339214	145339387
chr1	145339388	145339994	NBPF20_intron_61	intron	protein_coding	chr1	145339388	145339994
chr1	145339995	145340047	NBPF20_60	CDS	protein_coding	chr1	145339995	145340047
chr1	145340048	145340765	NBPF20_intron_62	intron	protein_coding	chr1	145340048	145340765
chr1	145340766	145340939	NBPF20_61	CDS	protein_coding	chr1	145340766	145340939
chr1	145340940	145341562	NBPF20_intron_63	intron	protein_coding	chr1	145340940	145341562
chr1	145341563	145341672	NBPF20_62	CDS	protein_coding	chr1	145341563	145341672
chr1	145341673	145342385	NBPF20_intron_64	intron	protein_coding	chr1	145341673	145342385
chr1	145342386	145342559	NBPF20_63	CDS	protein_coding	chr1	145342386	145342559
chr1	145342560	145343206	NBPF20_intron_65	intron	protein_coding	chr1	145342560	145343206
chr1	145343207	145343259	NBPF20_64	CDS	protein_coding	chr1	145343207	145343259
chr1	145343260	145343967	NBPF20_intron_66	intron	protein_coding	chr1	145343260	145343967
chr1	145343968	145344141	NBPF20_65	CDS	protein_coding	chr1	145343968	145344141
chr1	145344142	145344748	NBPF20_intron_67	intron	protein_coding	chr1	145344142	145344748
chr1	145344749	145344801	NBPF20_66	CDS	protein_coding	chr1	145344749	145344801
chr1	145344802	145345519	NBPF20_intron_68	intron	protein_coding	chr1	145344802	145345519
chr1	145345520	145345693	NBPF20_67	CDS	protein_coding	chr1	145345520	145345693
chr1	145345694	145346320	NBPF20_intron_69	intron	protein_coding	chr1	145345694	145346320
chr1	145346321	145346430	NBPF20_68	CDS	protein_coding	chr1	145346321	145346430
chr1	145346431	145347143	NBPF20_intron_70	intron	protein_coding	chr1	145346431	145347143
chr1	145347144	145347317	NBPF20_69	CDS	protein_coding	chr1	145347144	145347317
chr1	145347318	145347976	NBPF20_intron_71	intron	protein_coding	chr1	145347318	145347976
chr1	145347977	145348029	NBPF20_70	CDS	protein_coding	chr1	145347977	145348029
chr1	145348030	145348737	NBPF20_intron_72	intron	protein_coding	chr1	145348030	145348737
chr1	145348738	145348911	NBPF20_71	CDS	protein_coding	chr1	145348738	145348911
chr1	145348912	145349518	NBPF20_intron_73	intron	protein_coding	chr1	145348912	145349518
chr1	145349519	145349571	NBPF20_72	CDS	protein_coding	chr1	145349519	145349571
chr1	145349572	145350289	NBPF20_intron_74	intron	protein_coding	chr1	145349572	145350289
chr1	145350290	145350463	NBPF20_73	CDS	protein_coding	chr1	145350290	145350463
chr1	145350464	145351092	NBPF20_intron_75	intron	protein_coding	chr1	145350464	145351092
chr1	145351093	145351202	NBPF20_74	CDS	protein_coding	chr1	145351093	145351202
chr1	145351203	145351915	NBPF20_intron_76	intron	protein_coding	chr1	145351203	145351915
chr1	145351916	145352089	NBPF20_75	CDS	protein_coding	chr1	145351916	145352089
chr1	145352090	145352740	NBPF20_intron_77	intron	protein_coding	chr1	145352090	145352740
chr1	145352741	145352793	NBPF20_76	CDS	protein_coding	chr1	145352741	145352793
chr1	145352794	145353501	NBPF20_intron_78	intron	protein_coding	chr1	145352794	145353501
chr1	145353502	145353675	NBPF20_77	CDS	protein_coding	chr1	145353502	145353675
chr1	145353676	145354282	NBPF20_intron_79	intron	protein_coding	chr1	145353676	145354282
chr1	145354283	145354335	NBPF20_78	CDS	protein_coding	chr1	145354283	145354335
chr1	145354336	145355053	NBPF20_intron_80	intron	protein_coding	chr1	145354336	145355053
chr1	145355054	145355227	NBPF20_79	CDS	protein_coding	chr1	145355054	145355227
chr1	145355228	145355854	NBPF20_intron_81	intron	protein_coding	chr1	145355228	145355854
chr1	145355855	145355964	NBPF20_80	CDS	protein_coding	chr1	145355855	145355964
chr1	145355965	145356677	NBPF20_intron_82	intron	protein_coding	chr1	145355965	145356677
chr1	145356678	145356851	NBPF20_81	CDS	protein_coding	chr1	145356678	145356851
chr1	145356852	145357488	NBPF20_intron_83	intron	protein_coding	chr1	145356852	145357488
chr1	145357489	145357541	NBPF20_82	CDS	protein_coding	chr1	145357489	145357541
chr1	145357542	145358249	NBPF20_intron_84	intron	protein_coding	chr1	145357542	145358249
chr1	145358250	145358423	NBPF20_83	CDS	protein_coding	chr1	145358250	145358423
chr1	145358424	145359029	NBPF20_intron_85	intron	protein_coding	chr1	145358424	145359029
chr1	145359030	145359082	NBPF20_84	CDS	protein_coding	chr1	145359030	145359082
chr1	145359083	145359800	NBPF20_intron_86	intron	protein_coding	chr1	145359083	145359800
chr1	145359801	145359974	NBPF20_85	CDS	protein_coding	chr1	145359801	145359974
chr1	145359975	145360601	NBPF20_intron_87	intron	protein_coding	chr1	145359975	145360601
chr1	145360602	145360711	NBPF20_86	CDS	protein_coding	chr1	145360602	145360711
chr1	145360712	145361424	NBPF20_intron_88	intron	protein_coding	chr1	145360712	145361424
chr1	145361425	145361598	NBPF20_87	CDS	protein_coding	chr1	145361425	145361598
chr1	145361599	145362241	NBPF20_intron_89	intron	protein_coding	chr1	145361599	145362241
chr1	145362242	145362294	NBPF20_88	CDS	protein_coding	chr1	145362242	145362294
chr1	145362295	145363002	NBPF20_intron_90	intron	protein_coding	chr1	145362295	145363002
chr1	145363003	145363176	NBPF20_89	CDS	protein_coding	chr1	145363003	145363176
chr1	145363177	145363783	NBPF20_intron_91	intron	protein_coding	chr1	145363177	145363783
chr1	145363784	145363836	NBPF20_90	CDS	protein_coding	chr1	145363784	145363836
chr1	145363837	145364554	NBPF20_intron_92	intron	protein_coding	chr1	145363837	145364554
chr1	145364555	145364728	NBPF20_91	CDS	protein_coding	chr1	145364555	145364728
chr1	145364729	145365355	NBPF20_intron_93	intron	protein_coding	chr1	145364729	145365355
chr1	145365356	145365465	NBPF20_92	CDS	protein_coding	chr1	145365356	145365465
chr1	145365466	145366178	NBPF20_intron_94	intron	protein_coding	chr1	145365466	145366178
chr1	145366179	145366352	NBPF20_93	CDS	protein_coding	chr1	145366179	145366352
chr1	145366353	145367001	NBPF20_intron_95	intron	protein_coding	chr1	145366353	145367001
chr1	145367002	145367054	NBPF20_94	CDS	protein_coding	chr1	145367002	145367054
chr1	145367055	145367762	NBPF20_intron_96	intron	protein_coding	chr1	145367055	145367762
chr1	145367763	145367936	NBPF20_95	CDS	protein_coding	chr1	145367763	145367936
chr1	145367937	145368543	NBPF20_intron_97	intron	protein_coding	chr1	145367937	145368543
chr1	145368544	145368596	NBPF20_96	CDS	protein_coding	chr1	145368544	145368596
chr1	145368597	145369314	NBPF20_intron_98	intron	protein_coding	chr1	145368597	145369314
chr1	145369315	145369488	NBPF20_97	CDS	protein_coding	chr1	145369315	145369488
chr1	145369489	145370115	NBPF20_intron_99	intron	protein_coding	chr1	145369489	145370115
chr1	145370116	145370225	NBPF20_98	CDS	protein_coding	chr1	145370116	145370225
chr1	145370423	145370694	NBPF20_intron_100	intron	protein_coding	chr1	145370226	145370938
chr1	145370715	145370921	NBPF20_intron_100	intron	protein_coding	chr1	145370226	145370938
chr1	145370226	145370402	NBPF20_intron_100	intron	protein_coding	chr1	145370226	145370938
chr1	145371630	145371653	NBPF20_intron_101	intron	protein_coding	chr1	145371113	145371749
chr1	146288596	146288696	RNU6-1071P_1	exon	snRNA	chr1	146288596	146288696
chr1	146298170	146298715	NUDT4P2_1	exon	processed_pseudogene	chr1	146298170	146298715
chr1	148739379	148739479	RNU6-1171P_1	exon	snRNA	chr1	148739379	148739479
chr1	148748894	148748952	NUDT4B_UTR_1	five_prime_UTR	protein_coding	chr1	148748894	148748952
chr1	148748952	148749498	NUDT4B_1	CDS	protein_coding	chr1	148748952	148749498
chr1	148749498	148750099	NUDT4B_UTR_2	three_prime_UTR	protein_coding	chr1	148749498	148750099
chr1	148795797	148796325	AC245389.1_1	exon	processed_pseudogene	chr1	148795797	148796325
chr1	148808318	148808504	PDE4DIP_UTR_1	five_prime_UTR	protein_coding	chr1	148808181	148808504
chr1	148808181	148808268	PDE4DIP_UTR_1	five_prime_UTR	protein_coding	chr1	148808181	148808504
chr1	148808504	148808557	PDE4DIP_1	CDS	protein_coding	chr1	148808504	148808737
chr1	148808633	148808737	PDE4DIP_1	CDS	protein_coding	chr1	148808504	148808737
chr1	148808738	148809126	PDE4DIP_intron_1	intron	protein_coding	chr1	148808738	148844380
chr1	148809147	148809278	PDE4DIP_intron_1	intron	protein_coding	chr1	148808738	148844380
chr1	148809302	148809609	PDE4DIP_intron_1	intron	protein_coding	chr1	148808738	148844380
chr1	148841975	148843042	PDE4DIP_intron_1	intron	protein_coding	chr1	148808738	148844380
chr1	148843143	148843194	PDE4DIP_intron_1	intron	protein_coding	chr1	148808738	148844380
chr1	148843247	148843296	PDE4DIP_intron_1	intron	protein_coding	chr1	148808738	148844380
chr1	148843469	148843574	PDE4DIP_intron_1	intron	protein_coding	chr1	148808738	148844380
chr1	148844671	148844741	PDE4DIP_UTR_2	five_prime_UTR	protein_coding	chr1	148844381	148844794
chr1	148844943	148844966	PDE4DIP_intron_2	intron	protein_coding	chr1	148844795	148845304
chr1	148845004	148845046	PDE4DIP_intron_2	intron	protein_coding	chr1	148844795	148845304
chr1	148845159	148845204	PDE4DIP_intron_2	intron	protein_coding	chr1	148844795	148845304
chr1	148845276	148845303	PDE4DIP_intron_2	intron	protein_coding	chr1	148844795	148845304
chr1	148845665	148845696	PDE4DIP_intron_3	intron	protein_coding	chr1	148845468	148863248
chr1	148845772	148845804	PDE4DIP_intron_3	intron	protein_coding	chr1	148845468	148863248
chr1	148845984	148846741	PDE4DIP_intron_3	intron	protein_coding	chr1	148845468	148863248
chr1	148846765	148846840	PDE4DIP_intron_3	intron	protein_coding	chr1	148845468	148863248
chr1	149256557	149256684	AC245297.1_intron_4	intron	unprocessed_pseudogene	chr1	149240488	149261638
chr1	149256706	149256765	AC245297.1_intron_4	intron	unprocessed_pseudogene	chr1	149240488	149261638
chr1	149256857	149256943	AC245297.1_intron_4	intron	unprocessed_pseudogene	chr1	149240488	149261638
chr1	149256965	149257137	AC245297.1_intron_4	intron	unprocessed_pseudogene	chr1	149240488	149261638
chr1	149257167	149257442	AC245297.1_intron_4	intron	unprocessed_pseudogene	chr1	149240488	149261638
chr1	149257487	149257532	AC245297.1_intron_4	intron	unprocessed_pseudogene	chr1	149240488	149261638
chr1	149257560	149257863	AC245297.1_intron_4	intron	unprocessed_pseudogene	chr1	149240488	149261638
chr1	149257958	149258065	AC245297.1_intron_4	intron	unprocessed_pseudogene	chr1	149240488	149261638
chr1	149295799	149295853	AC245297.1_intron_6	intron	unprocessed_pseudogene	chr1	149267025	149321498
chr1	149298284	149298315	AC245297.1_intron_6	intron	unprocessed_pseudogene	chr1	149267025	149321498
chr1	149298586	149298660	AC245297.1_intron_6	intron	unprocessed_pseudogene	chr1	149267025	149321498
chr1	149298681	149298763	AC245297.1_intron_6	intron	unprocessed_pseudogene	chr1	149267025	149321498
chr1	149298804	149298865	AC245297.1_intron_6	intron	unprocessed_pseudogene	chr1	149267025	149321498
chr1	149298899	149299522	AC245297.1_intron_6	intron	unprocessed_pseudogene	chr1	149267025	149321498
chr1	149299631	149300307	AC245297.1_intron_6	intron	unprocessed_pseudogene	chr1	149267025	149321498
chr1	149300334	149300387	AC245297.1_intron_6	intron	unprocessed_pseudogene	chr1	149267025	149321498
chr1	149300414	149301377	AC245297.1_intron_6	intron	unprocessed_pseudogene	chr1	149267025	149321498
chr1	149301477	149301507	AC245297.1_intron_6	intron	unprocessed_pseudogene	chr1	149267025	149321498
chr1	149301538	149301578	AC245297.1_intron_6	intron	unprocessed_pseudogene	chr1	149267025	149321498
chr1	149301599	149301771	AC245297.1_intron_6	intron	unprocessed_pseudogene	chr1	149267025	149321498
chr1	149301809	149301909	AC245297.1_intron_6	intron	unprocessed_pseudogene	chr1	149267025	149321498
chr1	149301985	149302246	AC245297.1_intron_6	intron	unprocessed_pseudogene	chr1	149267025	149321498
chr1	149302317	149302367	AC245297.1_intron_6	intron	unprocessed_pseudogene	chr1	149267025	149321498
chr1	149305137	149305182	AC245297.1_intron_6	intron	unprocessed_pseudogene	chr1	149267025	149321498
chr1	149305208	149305393	AC245297.1_intron_6	intron	unprocessed_pseudogene	chr1	149267025	149321498
chr1	149305494	149305630	AC245297.1_intron_6	intron	unprocessed_pseudogene	chr1	149267025	149321498
chr1	149305673	149305719	AC245297.1_intron_6	intron	unprocessed_pseudogene	chr1	149267025	149321498
chr1	149305879	149305903	AC245297.1_intron_6	intron	unprocessed_pseudogene	chr1	149267025	149321498
chr1	149305966	149306008	AC245297.1_intron_6	intron	unprocessed_pseudogene	chr1	149267025	149321498
chr1	149306075	149306181	AC245297.1_intron_6	intron	unprocessed_pseudogene	chr1	149267025	149321498
chr1	149306258	149306297	AC245297.1_intron_6	intron	unprocessed_pseudogene	chr1	149267025	149321498
chr1	149317714	149317756	AC245297.1_intron_6	intron	unprocessed_pseudogene	chr1	149267025	149321498
chr1	149317785	149318054	AC245297.1_intron_6	intron	unprocessed_pseudogene	chr1	149267025	149321498
chr1	149318082	149318170	AC245297.1_intron_6	intron	unprocessed_pseudogene	chr1	149267025	149321498
chr1	149318236	149318468	AC245297.1_intron_6	intron	unprocessed_pseudogene	chr1	149267025	149321498
chr1	149318495	149318579	AC245297.1_intron_6	intron	unprocessed_pseudogene	chr1	149267025	149321498
chr1	149318602	149318668	AC245297.1_intron_6	intron	unprocessed_pseudogene	chr1	149267025	149321498
chr1	149318692	149318768	AC245297.1_intron_6	intron	unprocessed_pseudogene	chr1	149267025	149321498
chr1	149318820	149321498	AC245297.1_intron_6	intron	unprocessed_pseudogene	chr1	149267025	149321498
chr1	149321499	149321732	AC245297.1_7	exon	unprocessed_pseudogene	chr1	149321499	149321732
chr1	149345661	149345770	AC242843.1_1	exon	unprocessed_pseudogene	chr1	149345661	149345770
chr1	149345771	149351249	AC242843.1_intron_1	intron	unprocessed_pseudogene	chr1	149345771	149351249
chr1	149351250	149351411	AC242843.1_2	exon	unprocessed_pseudogene	chr1	149351250	149351411
chr1	149353777	149354004	AC242843.1_intron_2	intron	unprocessed_pseudogene	chr1	149351412	149354094
chr1	149354039	149354094	AC242843.1_intron_2	intron	unprocessed_pseudogene	chr1	149351412	149354094
chr1	149351412	149353149	AC242843.1_intron_2	intron	unprocessed_pseudogene	chr1	149351412	149354094
chr1	149354095	149354242	AC242843.1_3	exon	unprocessed_pseudogene	chr1	149354095	149354242
chr1	149354243	149354910	AC242843.1_intron_3	intron	unprocessed_pseudogene	chr1	149354243	149357456
chr1	149354951	149354974	AC242843.1_intron_3	intron	unprocessed_pseudogene	chr1	149354243	149357456
chr1	149355002	149355031	AC242843.1_intron_3	intron	unprocessed_pseudogene	chr1	149354243	149357456
chr1	149355058	149355195	AC242843.1_intron_3	intron	unprocessed_pseudogene	chr1	149354243	149357456
chr1	149355336	149355362	AC242843.1_intron_3	intron	unprocessed_pseudogene	chr1	149354243	149357456
chr1	149355399	149355428	AC242843.1_intron_3	intron	unprocessed_pseudogene	chr1	149354243	149357456
chr1	150718975	150719291	HORMAD1_intron_13	intron	protein_coding	chr1	150717283	150719471
chr1	152600662	152600731	LCE3C_UTR_1	five_prime_UTR	protein_coding	chr1	152600662	152600731
chr1	152600731	152601016	LCE3C_1	CDS	protein_coding	chr1	152600731	152601016
chr1	152601016	152601086	LCE3C_UTR_2	three_prime_UTR	protein_coding	chr1	152601016	152601086
chr1	152613811	152614098	LCE3B_1	CDS	protein_coding	chr1	152613811	152614098
chr1	156556929	156559145	IQGAP3_intron_27	intron	protein_coding	chr1	156556694	156560932
chr1	162082890	162083195	NOS1AP_intron_1	intron	protein_coding	chr1	162070283	162154403
chr1	165762007	165762250	TMCO1_intron_6	intron	protein_coding	chr1	165759585	165768190
chr1	169190798	169191111	NME7_intron_2	intron	protein_coding	chr1	169169555	169230716
chr1	171095918	171096525	FMO3_intron_2	intron	protein_coding	chr1	171092791	171103783
chr1	171488019	171488060	PRRC2C_intron_1	intron	protein_coding	chr1	171485736	171512030
chr1	173975615	173975928	RC3H1_intron_13	intron	protein_coding	chr1	173972628	173978486
chr1	174854715	174854740	RABGAP1L_intron_26	intron	protein_coding	chr1	174811961	174874456
chr1	176509096	176509637	PAPPA2_intron_1	intron	protein_coding	chr1	176463419	176555405
chr1	180323865	180324178	ACBD6_intron_8	intron	protein_coding	chr1	180314723	180397514
chr1	182509333	182509366	RGSL1_intron_15	intron	protein_coding	chr1	182493130	182522002
chr1	186864267	186864291	PLA2G4A_intron_2	intron	protein_coding	chr1	186854388	186870433
chr1	186914391	186914416	PLA2G4A_intron_7	intron	protein_coding	chr1	186911390	186932761
chr1	187495696	187497597	ERVMER61-1_intron_19	intron	lincRNA	chr1	187487249	187571131
chr1	189025832	189026152	LINC01035_intron_1	intron	lincRNA	chr1	188905927	189036716
chr1	192002736	192003098	AL954650.1_intron_5	intron	lincRNA	chr1	191977360	192009837
chr1	197531390	197534139	DENND1B_intron_3	intron	protein_coding	chr1	197512954	197539962
chr1	202172402	202172851	PTPRVP_intron_8	intron	transcribed_unitary_pseudogene	chr1	202172241	202176819
chr1	202458255	202458334	PPP1R12B_intron_14	intron	protein_coding	chr1	202449172	202462741
chr1	207546073	207547269	CR1_intron_15	intron	protein_coding	chr1	207545679	207547269
chr1	207547270	207547319	CR1_16	CDS	protein_coding	chr1	207547270	207547356
chr1	207547357	207547401	CR1_intron_16	intron	protein_coding	chr1	207547357	207550733
chr1	207547874	207547910	CR1_intron_16	intron	protein_coding	chr1	207547357	207550733
chr1	207547936	207547962	CR1_intron_16	intron	protein_coding	chr1	207547357	207550733
chr1	207548154	207548179	CR1_intron_16	intron	protein_coding	chr1	207547357	207550733
chr1	207548243	207548276	CR1_intron_16	intron	protein_coding	chr1	207547357	207550733
chr1	210121974	210122277	SYT14_intron_9	intron	protein_coding	chr1	210100462	210155719
chr1	210976318	210976460	KCNH1_intron_6	intron	protein_coding	chr1	210920070	211018781
chr1	212865900	212866053	FLVCR1_intron_2	intron	protein_coding	chr1	212863870	212872676
chr1	214436801	214436842	PTPN14_intron_16	intron	protein_coding	chr1	214414727	214451803
chr1	215209482	215209734	KCNK2_intron_10	intron	protein_coding	chr1	215195093	215234826
chr1	216011972	216012133	USH2A_intron_40	intron	protein_coding	chr1	216000563	216046429
chr1	216779254	216779434	ESRRG_intron_12	intron	protein_coding	chr1	216723473	216804941
chr1	217580746	217581035	GPATCH2_intron_5	intron	protein_coding	chr1	217514890	217608182
chr1	221920308	221920331	LINC02257_intron_5	intron	lincRNA	chr1	221918713	221978358
chr1	225068842	225069099	DNAH14_intron_20	intron	protein_coding	chr1	225051796	225079205
chr1	225574615	225574923	ENAH_intron_16	intron	protein_coding	chr1	225567415	225652684
chr1	225819080	225819241	EPHX1_intron_1	intron	protein_coding	chr1	225810616	225825352
chr1	228174222	228174357	IBA57_intron_1	intron	protein_coding	chr1	228166158	228174690
chr1	228174378	228174405	IBA57_intron_1	intron	protein_coding	chr1	228166158	228174690
chr1	228610268	228610386	RNA5S1_1	exon	rRNA	chr1	228610268	228610386
chr1	228612509	228612627	RNA5S2_1	exon	rRNA	chr1	228612509	228612627
chr1	228614750	228614868	RNA5S3_1	exon	rRNA	chr1	228614750	228614868
chr1	228616991	228617109	RNA5S4_1	exon	rRNA	chr1	228616991	228617109
chr1	228619232	228619350	RNA5S5_1	exon	rRNA	chr1	228619232	228619350
chr1	228623667	228623785	RNA5S7_1	exon	rRNA	chr1	228623667	228623785
chr1	228625909	228626027	RNA5S8_1	exon	rRNA	chr1	228625909	228626027
chr1	228628148	228628266	RNA5S9_1	exon	rRNA	chr1	228628148	228628266
chr1	228630390	228630508	RNA5S10_1	exon	rRNA	chr1	228630390	228630508
chr1	228632631	228632749	RNA5S11_1	exon	rRNA	chr1	228632631	228632749
chr1	228634871	228634989	RNA5S12_1	exon	rRNA	chr1	228634871	228634989
chr1	236245308	236245520	ERO1B_intron_11	intron	protein_coding	chr1	236243496	236249883
chr1	236385803	236388029	EDARADD_intron_3	intron	protein_coding	chr1	236350840	236394276
chr1	240986572	240986881	RGS7_intron_16	intron	protein_coding	chr1	240983130	241098664
chr1	244582924	244582958	CATSPERE_intron_12	intron	protein_coding	chr1	244581855	244583862
chr1	245614908	245614961	KIF26B_intron_10	intron	protein_coding	chr1	245611977	245646119
chr1	246521708	246521741	AL356583.1_intron_13	intron	unprocessed_pseudogene	chr1	246518312	246522478
chr1	246818076	246818180	AC113174.1_1	exon	unprocessed_pseudogene	chr1	246818076	246818180
chr1	246864591	246864882	AHCTF1_intron_10	intron	protein_coding	chr1	246864117	246867242
chr1	248361664	248361691	OR2T4_1	CDS	protein_coding	chr1	248361581	248362627
chr1	248383234	248384415	OR2T6_intron_1	intron	protein_coding	chr1	248376055	248384709
chr1	248518213	248519265	OR2G6_intron_2	intron	protein_coding	chr1	248509649	248521609
chr10	417845	418144	DIP2C_intron_34	intron	protein_coding	chr10	415889	419063
chr10	477448	477537	DIP2C_intron_38	intron	protein_coding	chr10	472550	484779
chr10	477560	477659	DIP2C_intron_38	intron	protein_coding	chr10	472550	484779
chr10	477743	477832	DIP2C_intron_38	intron	protein_coding	chr10	472550	484779
chr10	477857	477982	DIP2C_intron_38	intron	protein_coding	chr10	472550	484779
chr10	679277	679393	DIP2C_intron_40	intron	protein_coding	chr10	486559	689492
chr10	1046935	1047184	IDI1_intron_4	intron	protein_coding	chr10	1044172	1048262
chr10	1235709	1236234	ADARB2_intron_5	intron	protein_coding	chr10	1233846	1242129
chr10	1236280	1236332	ADARB2_intron_5	intron	protein_coding	chr10	1233846	1242129
chr10	1236354	1236608	ADARB2_intron_5	intron	protein_coding	chr10	1233846	1242129
chr10	1237075	1237149	ADARB2_intron_5	intron	protein_coding	chr10	1233846	1242129
chr10	1298720	1298751	ADARB2_intron_7	intron	protein_coding	chr10	1271070	1363026
chr10	1489806	1489832	ADARB2_intron_9	intron	protein_coding	chr10	1379161	1737049
chr10	1560472	1560549	ADARB2_intron_9	intron	protein_coding	chr10	1379161	1737049
chr10	3106264	3106394	PFKP_intron_12	intron	protein_coding	chr10	3105502	3107212
chr10	4666328	4668328	MANCR_intron_5	intron	lincRNA	chr10	4659681	4678047
chr10	6055421	6055905	IL2RA_intron_7	intron	protein_coding	chr10	6026026	6062086
chr10	6206803	6206859	PFKFB3_intron_4	intron	protein_coding	chr10	6203337	6213621
chr10	6210581	6210847	PFKFB3_intron_4	intron	protein_coding	chr10	6203337	6213621
chr10	6795225	6795249	LINC00707_intron_2	intron	lincRNA	chr10	6781487	6833641
chr10	6835179	6835634	LINC00707_intron_3	intron	lincRNA	chr10	6833689	6837972
chr10	7751867	7752075	KIN_UTR_1	three_prime_UTR	protein_coding	chr10	7750962	7756079
chr10	12518473	12520974	CAMK1D_intron_1	intron	protein_coding	chr10	12349911	12553223
chr10	12522826	12522944	CAMK1D_intron_1	intron	protein_coding	chr10	12349911	12553223
chr10	12691367	12691409	CAMK1D_intron_3	intron	protein_coding	chr10	12666811	12760574
chr10	13217269	13217375	RNU6-6P_1	exon	snRNA	chr10	13217269	13217375
chr10	18214147	18214658	CACNB2_intron_2	intron	protein_coding	chr10	18150976	18260767
chr10	18442938	18442996	CACNB2_intron_6	intron	protein_coding	chr10	18402044	18498353
chr10	18214147	18214658	AL390783.1_intron_1	intron	processed_transcript	chr10	18206795	18224285
chr10	18561313	18561392	NSUN6_intron_3	intron	protein_coding	chr10	18551972	18585947
chr10	19171983	19172017	MALRD1_intron_13	intron	protein_coding	chr10	19165811	19175206
chr10	26479028	26479317	APBB1IP_intron_2	intron	protein_coding	chr10	26438854	26492325
chr10	28821919	28822246	LINC01517_intron_13	intron	processed_transcript	chr10	28813459	28846406
chr10	28901844	28901870	LINC01517_intron_23	intron	processed_transcript	chr10	28901315	28907438
chr10	30715984	30716052	SVILP1_intron_19	intron	transcribed_unprocessed_pseudogene	chr10	30712684	30716925
chr10	34395554	34395865	PARD3_intron_20	intron	protein_coding	chr10	34384255	34399328
chr10	37983072	37983214	AL117337.1_intron_2	intron	lincRNA	chr10	37980411	37992325
chr10	45784243	45784295	WASHC2C_intron_23	intron	protein_coding	chr10	45779136	45784563
chr10	46271481	46271821	ANTXRLP1_intron_13	intron	unprocessed_pseudogene	chr10	46270989	46273482
chr10	48709126	48709432	WDFY4_intron_1	intron	protein_coding	chr10	48685002	48709714
chr10	50150603	50151310	SLC9A3P1_1	exon	processed_pseudogene	chr10	50150603	50152287
chr10	51126286	51126311	PRKG1_intron_2	intron	protein_coding	chr10	51074902	51153162
chr10	53966020	53966053	PCDH15_intron_21	intron	protein_coding	chr10	53961893	53994577
chr10	54133924	54134370	PCDH15_intron_28	intron	protein_coding	chr10	54133008	54153098
chr10	59605735	59606042	AC026391.1_intron_4	intron	lincRNA	chr10	59596422	59611129
chr10	59681540	59681657	SLC16A9_intron_4	intron	protein_coding	chr10	59672914	59684094
chr10	59882177	59882287	CCDC6_intron_8	intron	protein_coding	chr10	59852703	59906120
chr10	66360663	66360747	CTNNA3_intron_6	intron	protein_coding	chr10	66280622	66379150
chr10	67301994	67302059	CTNNA3_intron_14	intron	protein_coding	chr10	67219874	67521840
chr10	68827911	68828010	STOX1_1	CDS	protein_coding	chr10	68827623	68828269
chr10	70220556	70220942	PPA1_intron_10	intron	protein_coding	chr10	70218818	70230339
chr10	71054784	71054832	AC073176.3_intron_3	intron	lincRNA	chr10	71026713	71073371
chr10	73082852	73083073	P4HA1_intron_15	intron	protein_coding	chr10	73074916	73096764
chr10	76495820	76501261	LRMDA_intron_8	intron	protein_coding	chr10	76324486	76557207
chr10	77041153	77041463	KCNMA1_intron_24	intron	protein_coding	chr10	77039638	77063672
chr10	77566020	77566056	KCNMA1_intron_42	intron	protein_coding	chr10	77493930	77634108
chr10	79936098	79936235	AL512662.2_intron_6	intron	processed_transcript	chr10	79931819	79936529
chr10	82641015	82641149	NRG3_intron_5	intron	protein_coding	chr10	82358869	82738574
chr10	86906436	86906757	BMPR1A_intron_8	intron	protein_coding	chr10	86900127	86912238
chr10	91209474	91209802	PCGF5_intron_1	intron	protein_coding	chr10	91163082	91220149
chr10	92982422	92982460	EXOC6_intron_19	intron	protein_coding	chr10	92974233	92997472
chr10	93785720	93786703	LGI1_intron_4	intron	protein_coding	chr10	93777618	93790097
chr10	97275116	97277637	AL359385.1_intron_1	intron	processed_pseudogene	chr10	97275108	97277637
chr10	97398067	97398353	RRP12_intron_32	intron	protein_coding	chr10	97396302	97400303
chr10	103701039	103701091	SH3PXD2A_intron_10	intron	protein_coding	chr10	103693057	103724268
chr10	107104094	107104121	SORCS1_intron_27	intron	protein_coding	chr10	106956584	107163967
chr10	112398041	112398365	ACSL5_intron_4	intron	protein_coding	chr10	112395103	112398899
chr10	116196581	116196644	GFRA1_intron_6	intron	protein_coding	chr10	116125558	116211629
chr10	116443628	116443653	PNLIPRP3_intron_3	intron	protein_coding	chr10	116443175	116444380
chr10	117570739	117570914	AC005871.1_intron_2	intron	lincRNA	chr10	117566145	117572294
chr10	119287259	119287365	GRK5_intron_1	intron	protein_coding	chr10	119207970	119326514
chr10	120467172	120469274	PLPP4_intron_1	intron	protein_coding	chr10	120457362	120503577
chr10	122586397	122588942	DMBT1_intron_16	intron	protein_coding	chr10	122586384	122588942
chr10	122588943	122589267	DMBT1_17	CDS	protein_coding	chr10	122588943	122589267
chr10	122589268	122590663	DMBT1_intron_17	intron	protein_coding	chr10	122589268	122590663
chr10	122590664	122590694	DMBT1_18	CDS	protein_coding	chr10	122590664	122590694
chr10	122590695	122591477	DMBT1_intron_18	intron	protein_coding	chr10	122590695	122591477
chr10	122591478	122591517	DMBT1_19	CDS	protein_coding	chr10	122591478	122591517
chr10	122591518	122592270	DMBT1_intron_19	intron	protein_coding	chr10	122591518	122592270
chr10	122592271	122592595	DMBT1_20	CDS	protein_coding	chr10	122592271	122592595
chr10	122592596	122593398	DMBT1_intron_20	intron	protein_coding	chr10	122592596	122593567
chr10	122607968	122608008	DMBT1_intron_33	intron	protein_coding	chr10	122607189	122609107
chr10	126417916	126418216	LINC00601_intron_3	intron	lincRNA	chr10	126417809	126421785
chr10	127946388	127946599	PTPRE_intron_1	intron	protein_coding	chr10	127907310	127964826
chr10	131289552	131289851	TCERG1L_intron_9	intron	protein_coding	chr10	131260445	131308209
chr10	132172973	132173126	JAKMIP3_intron_23	intron	protein_coding	chr10	132170253	132182355
chr10	132191547	132191847	DPYSL4_intron_2	intron	protein_coding	chr10	132190836	132192656
chr10	133164076	133164102	KNDC1_intron_1	intron	protein_coding	chr10	133160570	133167182
chr10	133291265	133291366	TUBGCP2_intron_10	intron	protein_coding	chr10	133291035	133292497
chr10	133292033	133292353	TUBGCP2_intron_10	intron	protein_coding	chr10	133291035	133292497
chr10	133369381	133369445	ECHS1_intron_5	intron	protein_coding	chr10	133369023	133369902
chr10	133740606	133741284	DUX4L29_1	exon	unprocessed_pseudogene	chr10	133740606	133741284
chr10	133743332	133744598	DUX4L10_1	exon	unprocessed_pseudogene	chr10	133743332	133744598
chr10	133746641	133747907	DUX4L11_1	exon	unprocessed_pseudogene	chr10	133746641	133747907
chr10	133749950	133751216	DUX4L12_1	exon	unprocessed_pseudogene	chr10	133749950	133751216
chr10	133753250	133754516	DUX4L13_1	exon	unprocessed_pseudogene	chr10	133753250	133754516
chr10	133756559	133757263	DUX4L14_1	exon	unprocessed_pseudogene	chr10	133756559	133757825
chr10	133757323	133757351	DUX4L14_1	exon	unprocessed_pseudogene	chr10	133756559	133757825
chr10	133757565	133757641	DUX4L14_1	exon	unprocessed_pseudogene	chr10	133756559	133757825
chr10	133757720	133757758	DUX4L14_1	exon	unprocessed_pseudogene	chr10	133756559	133757825
chr10	133757781	133757812	DUX4L14_1	exon	unprocessed_pseudogene	chr10	133756559	133757825
chr11	75780	76143	WBP1LP10_1	exon	unprocessed_pseudogene	chr11	75780	76143
chr11	87426	87449	OR4F2P_1	exon	unprocessed_pseudogene	chr11	86649	87586
chr11	87473	87514	OR4F2P_1	exon	unprocessed_pseudogene	chr11	86649	87586
chr11	86649	87299	OR4F2P_1	exon	unprocessed_pseudogene	chr11	86649	87586
chr11	381399	381516	B4GALNT4_intron_19	intron	protein_coding	chr11	380952	381667
chr11	402150	402188	PKP3_intron_11	intron	protein_coding	chr11	400706	403076
chr11	421496	421523	ANO9_intron_8	intron	protein_coding	chr11	421199	428086
chr11	425084	425224	ANO9_intron_8	intron	protein_coding	chr11	421199	428086
chr11	677343	677770	DEAF1_intron_3	intron	protein_coding	chr11	674784	678692
chr11	1950626	1950734	MRPL23_intron_1	intron	protein_coding	chr11	1947380	1950897
chr11	1955969	1956254	MRPL23_intron_4	intron	protein_coding	chr11	1952856	1956254
chr11	1956255	1956298	MRPL23_5	CDS	protein_coding	chr11	1956255	1956420
chr11	1956321	1956420	MRPL23_5	CDS	protein_coding	chr11	1956255	1956420
chr11	1956420	1956575	MRPL23_UTR_2	three_prime_UTR	protein_coding	chr11	1956420	1956609
chr11	1956610	1957921	MRPL23_intron_5	intron	protein_coding	chr11	1956610	1962237
chr11	1957943	1959613	MRPL23_intron_5	intron	protein_coding	chr11	1956610	1962237
chr11	3103784	3103877	OSBPL5_intron_12	intron	protein_coding	chr11	3103321	3104191
chr11	3289311	3289642	AC109309.2_1	exon	processed_pseudogene	chr11	3289311	3289642
chr11	7432562	7432632	SYT9_intron_6	intron	protein_coding	chr11	7420636	7466790
chr11	9302131	9303064	TMEM41B_intron_6	intron	protein_coding	chr11	9299702	9314319
chr11	9583778	9583828	WEE1_intron_8	intron	protein_coding	chr11	9581679	9585256
chr11	9671195	9672055	SWAP70_intron_1	intron	protein_coding	chr11	9664279	9694144
chr11	14160486	14160655	SPON1_intron_6	intron	protein_coding	chr11	14135569	14243330
chr11	16884003	16884049	PLEKHA7_intron_29	intron	protein_coding	chr11	16881359	17013987
chr11	16974630	16975046	PLEKHA7_intron_29	intron	protein_coding	chr11	16881359	17013987
chr11	19954944	19954972	NAV2_intron_12	intron	protein_coding	chr11	19949081	19984123
chr11	20798974	20799017	NELL1_intron_4	intron	protein_coding	chr11	20783831	20847581
chr11	24566918	24566945	LUZP2_intron_1	intron	protein_coding	chr11	24497306	24729138
chr11	25030914	25030988	LUZP2_intron_9	intron	protein_coding	chr11	24983294	25050036
chr11	25047331	25047416	LUZP2_intron_9	intron	protein_coding	chr11	24983294	25050036
chr11	26504786	26504811	ANO3_intron_6	intron	protein_coding	chr11	26474129	26508102
chr11	32265105	32265427	THEM7P_intron_3	intron	transcribed_unitary_pseudogene	chr11	32254396	32343286
chr11	32755945	32756111	CCDC73_intron_16	intron	protein_coding	chr11	32718148	32760107
chr11	33638407	33638464	KIAA1549L_intron_17	intron	protein_coding	chr11	33618663	33645684
chr11	36350977	36351765	PRR5L_intron_3	intron	protein_coding	chr11	36350066	36362106
chr11	40985482	40985790	LRRC4C_intron_7	intron	protein_coding	chr11	40933724	41459429
chr11	41796648	41797472	LINC01499_intron_5	intron	lincRNA	chr11	41734777	41808965
chr11	41800738	41801055	LINC01499_intron_5	intron	lincRNA	chr11	41734777	41808965
chr11	43801596	43801628	HSD17B12_intron_6	intron	protein_coding	chr11	43798428	43815435
chr11	43888069	43888350	ALKBH3_intron_5	intron	protein_coding	chr11	43886654	43889723
chr11	47541756	47541781	CELF1_intron_19	intron	protein_coding	chr11	47524782	47552990
chr11	48098519	48098817	PTPRJ_intron_1	intron	protein_coding	chr11	47981009	48110056
chr11	50176062	50178062	AC109635.5_intron_1	intron	unprocessed_pseudogene	chr11	50170830	50187841
chr11	60441304	60441328	MS4A5_intron_4	intron	protein_coding	chr11	60433918	60447647
chr11	60622578	60622762	LINC00301_intron_2	intron	transcribed_unitary_pseudogene	chr11	60621119	60628287
chr11	61340328	61340652	TKFC_intron_6	intron	protein_coding	chr11	61339436	61341434
chr11	63113054	63113223	SLC22A24_intron_6	intron	protein_coding	chr11	63104299	63118519
chr11	64500967	64501024	AP005273.1_intron_1	intron	lincRNA	chr11	64500915	64502436
chr11	67836872	67836935	ENPP7P7_intron_3	intron	unprocessed_pseudogene	chr11	67829883	67873200
chr11	67837139	67837228	ENPP7P7_intron_3	intron	unprocessed_pseudogene	chr11	67829883	67873200
chr11	67837253	67837581	ENPP7P7_intron_3	intron	unprocessed_pseudogene	chr11	67829883	67873200
chr11	67837623	67837726	ENPP7P7_intron_3	intron	unprocessed_pseudogene	chr11	67829883	67873200
chr11	67895036	67895115	AP003716.1_intron_3	intron	lincRNA	chr11	67894094	67906008
chr11	69090204	69090227	TPCN2_intron_25	intron	protein_coding	chr11	69088525	69135433
chr11	71085619	71086212	SHANK2_intron_20	intron	protein_coding	chr11	71075276	71092420
chr11	71138118	71138178	SHANK2_intron_25	intron	protein_coding	chr11	71119033	71147118
chr11	82293449	82293584	MIR4300HG_intron_5	intron	lincRNA	chr11	82100208	82349924
chr11	85012140	85012334	DLG2_intron_34	intron	protein_coding	chr11	84923590	85111659
chr11	87129221	87129246	TMEM135_intron_4	intron	protein_coding	chr11	87091396	87157339
chr11	89954593	89954908	AP004607.9_1	exon	processed_pseudogene	chr11	89954593	89954908
chr11	89955146	89955410	AP004607.8_1	exon	unprocessed_pseudogene	chr11	89955146	89955410
chr11	89955411	89956507	AP004607.8_intron_1	intron	unprocessed_pseudogene	chr11	89955411	89956507
chr11	89956508	89956543	AP004607.8_2	exon	unprocessed_pseudogene	chr11	89956508	89956543
chr11	89956544	89957141	AP004607.8_intron_2	intron	unprocessed_pseudogene	chr11	89956544	89957141
chr11	89957142	89957165	AP004607.8_3	exon	unprocessed_pseudogene	chr11	89957142	89957165
chr11	89960422	89960624	AP004607.1_1	exon	processed_pseudogene	chr11	89960422	89960624
chr11	89968503	89968911	TRIM64_1	CDS	protein_coding	chr11	89968503	89968911
chr11	89968912	89969448	TRIM64_intron_1	intron	protein_coding	chr11	89968912	89969448
chr11	89969449	89969545	TRIM64_2	CDS	protein_coding	chr11	89969449	89969545
chr11	89969546	89970242	TRIM64_intron_2	intron	protein_coding	chr11	89969546	89970242
chr11	89970243	89970474	TRIM64_3	CDS	protein_coding	chr11	89970243	89970474
chr11	89970475	89971231	TRIM64_intron_3	intron	protein_coding	chr11	89970475	89971231
chr11	89971232	89971255	TRIM64_4	CDS	protein_coding	chr11	89971232	89971255
chr11	89971256	89972195	TRIM64_intron_4	intron	protein_coding	chr11	89971256	89972195
chr11	89972196	89972294	TRIM64_5	CDS	protein_coding	chr11	89972196	89972294
chr11	89972295	89973394	TRIM64_intron_5	intron	protein_coding	chr11	89972295	89973394
chr11	89973395	89973889	TRIM64_6	CDS	protein_coding	chr11	89973395	89973889
chr11	89973889	89975228	TRIM64_UTR_2	three_prime_UTR	protein_coding	chr11	89973889	89975228
chr11	93369649	93369951	DEUP1_intron_7	intron	protein_coding	chr11	93364295	93370071
chr11	93422656	93422721	DEUP1_intron_16	intron	protein_coding	chr11	93415201	93437541
chr11	93424802	93424826	DEUP1_intron_16	intron	protein_coding	chr11	93415201	93437541
chr11	93424996	93425019	DEUP1_intron_16	intron	protein_coding	chr11	93415201	93437541
chr11	93425508	93425544	DEUP1_intron_16	intron	protein_coding	chr11	93415201	93437541
chr11	93426317	93426403	DEUP1_intron_16	intron	protein_coding	chr11	93415201	93437541
chr11	93426482	93426509	DEUP1_intron_16	intron	protein_coding	chr11	93415201	93437541
chr11	93426610	93426656	DEUP1_intron_16	intron	protein_coding	chr11	93415201	93437541
chr11	93426677	93427030	DEUP1_intron_16	intron	protein_coding	chr11	93415201	93437541
chr11	93420984	93422597	DEUP1_intron_16	intron	protein_coding	chr11	93415201	93437541
chr11	99405606	99405931	CNTN5_intron_2	intron	protein_coding	chr11	99325485	99556137
chr11	103217214	103217355	DYNC2H1_intron_55	intron	protein_coding	chr11	103215859	103219913
chr11	104118828	104119611	PDGFD_intron_7	intron	protein_coding	chr11	104037027	104163802
chr11	104119632	104119891	PDGFD_intron_7	intron	protein_coding	chr11	104037027	104163802
chr11	104139755	104140087	PDGFD_intron_7	intron	protein_coding	chr11	104037027	104163802
chr11	110105986	110106300	ZC3H12C_intron_1	intron	protein_coding	chr11	110093433	110131002
chr11	110151900	110151925	ZC3H12C_intron_3	intron	protein_coding	chr11	110137415	110152917
chr11	110156116	110156165	ZC3H12C_intron_4	intron	protein_coding	chr11	110153059	110159254
chr11	110618943	110619055	ARHGAP20_intron_12	intron	protein_coding	chr11	110615595	110624160
chr11	114526441	114526507	NXPE1_intron_2	intron	protein_coding	chr11	114523092	114526510
chr11	117172378	117172416	PAFAH1B2_intron_7	intron	protein_coding	chr11	117171747	117174891
chr11	117769297	117769334	DSCAML1_intron_30	intron	protein_coding	chr11	117532523	117776789
chr11	119712350	119712382	NECTIN1_intron_9	intron	protein_coding	chr11	119678766	119728473
chr11	119712350	119712382	AP003390.2_intron_1	intron	lincRNA	chr11	119710031	119712890
chr11	124960254	124960350	CCDC15_intron_4	intron	protein_coding	chr11	124960004	124975094
chr11	125183200	125183479	PKNOX2_intron_1	intron	protein_coding	chr11	125164777	125184185
chr11	128584857	128585255	ETS1_intron_11	intron	protein_coding	chr11	128573145	128587486
chr11	132688698	132688974	OPCML_intron_7	intron	protein_coding	chr11	132657320	132810791
chr11	134375901	134375960	GLB1L2_UTR_2	three_prime_UTR	protein_coding	chr11	134375058	134376324
chr12	1328827	1329440	ERC1_intron_20	intron	protein_coding	chr12	1290013	1371831
chr12	1754849	1755160	ADIPOR2_intron_2	intron	protein_coding	chr12	1754515	1772840
chr12	6909078	6909546	LRRC23_intron_8	intron	protein_coding	chr12	6907734	6909888
chr12	8406833	8407195	AC092865.2_1	exon	processed_pseudogene	chr12	8406833	8407195
chr12	8414780	8415805	OR7E140P_1	exon	unprocessed_pseudogene	chr12	8414780	8415805
chr12	8427640	8428610	OR7E148P_1	exon	unprocessed_pseudogene	chr12	8427640	8428610
chr12	8437403	8438250	OR7E149P_1	exon	unprocessed_pseudogene	chr12	8437403	8438425
chr12	8472993	8473293	CLEC6A_intron_4	intron	protein_coding	chr12	8465630	8476123
chr12	8864358	8865271	A2ML1_intron_30	intron	protein_coding	chr12	8864009	8867840
chr12	9404644	9405847	AC141557.1_intron_3	intron	unprocessed_pseudogene	chr12	9402557	9414801
chr12	9569733	9570400	AC092821.3_intron_2	intron	processed_transcript	chr12	9461435	9584104
chr12	10589060	10589140	KLRA1P_1	exon	transcribed_unprocessed_pseudogene	chr12	10588063	10589545
chr12	11874516	11874652	ETV6_intron_6	intron	protein_coding	chr12	11869970	11884443
chr12	12391999	12393518	BORCS5_intron_3	intron	protein_coding	chr12	12361350	12435626
chr12	13788676	13788767	GRIN2B_intron_11	intron	protein_coding	chr12	13753916	13865796
chr12	16267194	16268348	SLC15A5_intron_7	intron	protein_coding	chr12	16257871	16272559
chr12	24307515	24307762	SOX5_intron_21	intron	protein_coding	chr12	24277313	24357336
chr12	25517088	25517555	LMNTD1_intron_6	intron	protein_coding	chr12	25503801	25518793
chr12	26358102	26358418	ITPR2_intron_2	intron	protein_coding	chr12	26340329	26387432
chr12	26784992	26785116	ITPR2_intron_56	intron	protein_coding	chr12	26725766	26790155
chr12	26802585	26802612	ITPR2_intron_57	intron	protein_coding	chr12	26790228	26832688
chr12	27558495	27558590	PPFIBP1_intron_3	intron	protein_coding	chr12	27538300	27578150
chr12	29643661	29644000	TMTC1_intron_14	intron	protein_coding	chr12	29633337	29659878
chr12	29691451	29693502	TMTC1_intron_16	intron	protein_coding	chr12	29660886	29751664
chr12	30765361	30765839	AC010198.1_intron_1	intron	lincRNA	chr12	30755272	30779384
chr12	31122449	31122492	AC024940.2_intron_8	intron	transcribed_unprocessed_pseudogene	chr12	31117472	31124329
chr12	31122826	31122927	AC024940.2_intron_8	intron	transcribed_unprocessed_pseudogene	chr12	31117472	31124329
chr12	32810677	32810980	PKP2_intron_4	intron	protein_coding	chr12	32802557	32821354
chr12	39820732	39820761	SLC2A13_intron_3	intron	protein_coding	chr12	39764859	39830101
chr12	40773668	40773697	CNTN1_intron_3	intron	protein_coding	chr12	40763199	40828057
chr12	40789394	40789697	CNTN1_intron_3	intron	protein_coding	chr12	40763199	40828057
chr12	41844268	41845074	AC090630.1_intron_1	intron	lincRNA	chr12	41829926	41932120
chr12	44152213	44152281	TMEM117_intron_4	intron	protein_coding	chr12	44143625	44211288
chr12	44152307	44152527	TMEM117_intron_4	intron	protein_coding	chr12	44143625	44211288
chr12	45021854	45021883	DBX2_intron_1	intron	protein_coding	chr12	45016619	45023705
chr12	48056526	48056550	SENP1_intron_5	intron	protein_coding	chr12	48049133	48063708
chr12	48056623	48056909	SENP1_intron_5	intron	protein_coding	chr12	48049133	48063708
chr12	48056954	48056994	SENP1_intron_5	intron	protein_coding	chr12	48049133	48063708
chr12	49878180	49878204	FAIM2_intron_1	intron	protein_coding	chr12	49870654	49887384
chr12	49878450	49878525	FAIM2_intron_1	intron	protein_coding	chr12	49870654	49887384
chr12	49878696	49879271	FAIM2_intron_1	intron	protein_coding	chr12	49870654	49887384
chr12	50579666	50579690	DIP2B_intron_1	intron	protein_coding	chr12	50505241	50625974
chr12	50579933	50581721	DIP2B_intron_1	intron	protein_coding	chr12	50505241	50625974
chr12	54846749	54846783	MUCL1_intron_1	intron	protein_coding	chr12	54839448	54854535
chr12	57493427	57493920	MARS_intron_7	intron	protein_coding	chr12	57490645	57498155
chr12	61901260	61901436	FAM19A2_intron_6	intron	protein_coding	chr12	61878141	62023650
chr12	64741062	64741223	GNS_intron_8	intron	protein_coding	chr12	64740689	64743139
chr12	72583926	72584072	TRHDE_intron_12	intron	protein_coding	chr12	72575543	72618889
chr12	86129547	86129856	MGAT4C_intron_9	intron	protein_coding	chr12	86049726	86256237
chr12	86814310	86814374	MGAT4C_intron_13	intron	protein_coding	chr12	86727242	86838664
chr12	93554544	93554576	SOCS2-AS1_intron_1	intron	processed_transcript	chr12	93545359	93565582
chr12	94177166	94177200	PLXNC1_intron_3	intron	protein_coding	chr12	94169294	94181444
chr12	95670829	95670853	PGAM1P5_intron_4	intron	transcribed_processed_pseudogene	chr12	95670549	95671018
chr12	95670829	95670853	NTN4_intron_3	intron	protein_coding	chr12	95670147	95682705
chr12	96664723	96664789	CFAP54_intron_40	intron	protein_coding	chr12	96663933	96679598
chr12	97160962	97161277	AC007656.1_intron_1	intron	lincRNA	chr12	96985695	97185074
chr12	101340937	101340971	UTP20_intron_32	intron	protein_coding	chr12	101340611	101342444
chr12	101362526	101363178	UTP20_intron_44	intron	protein_coding	chr12	101362061	101363574
chr12	101920301	101920383	DRAM1_intron_6	intron	protein_coding	chr12	101920202	101921214
chr12	103899627	103899944	TTC41P_intron_15	intron	transcribed_unitary_pseudogene	chr12	103897132	103906128
chr12	105379747	105380056	C12orf75_intron_6	intron	protein_coding	chr12	105371519	105395630
chr12	112323988	112324021	HECTD4_intron_75	intron	protein_coding	chr12	112319743	112381950
chr12	112634223	112634393	RPH3A_intron_5	intron	protein_coding	chr12	112617843	112649412
chr12	117321948	117322697	NOS1_intron_28	intron	protein_coding	chr12	117311593	117330343
chr12	119464064	119464315	CCDC60_intron_3	intron	protein_coding	chr12	119433637	119471992
chr12	119464064	119464315	AC002070.1_intron_2	intron	lincRNA	chr12	119402431	119553546
chr12	120553038	120553076	RNF10_intron_6	intron	protein_coding	chr12	120552699	120554716
chr12	120963897	120964167	HNF1A-AS1_intron_2	intron	processed_transcript	chr12	120963345	120965658
chr12	121851687	121852022	HPD_intron_7	intron	protein_coding	chr12	121849791	121854701
chr12	121998447	121998472	WDR66_intron_20	intron	protein_coding	chr12	121975686	121999714
chr12	122525799	122526119	RSRC2_intron_11	intron	protein_coding	chr12	122522907	122526168
chr12	122708868	122708897	AC026333.3_intron_2	intron	lincRNA	chr12	122701331	122714289
chr12	123521597	123521692	RILPL1_intron_6	intron	protein_coding	chr12	123499537	123523493
chr12	126728554	126728596	LINC00943_intron_2	intron	lincRNA	chr12	126726933	126737005
chr12	127462723	127462771	AC068787.1_1	exon	TEC	chr12	127462507	127463197
chr12	128404983	128405007	TMEM132C_intron_1	intron	protein_coding	chr12	128267488	128414730
chr12	129356152	129356456	TMEM132D_intron_6	intron	protein_coding	chr12	129337818	129531057
chr12	129575757	129576072	TMEM132D_intron_7	intron	protein_coding	chr12	129531206	129699808
chr12	129638481	129638596	TMEM132D_intron_7	intron	protein_coding	chr12	129531206	129699808
chr12	129799392	129799425	TMEM132D_intron_8	intron	protein_coding	chr12	129700699	129903259
chr12	130564088	130564116	RIMBP2_intron_22	intron	protein_coding	chr12	130517918	130628320
chr12	132212763	132212789	GALNT9_intron_7	intron	protein_coding	chr12	132206160	132240505
chr12	132223304	132223362	GALNT9_intron_7	intron	protein_coding	chr12	132206160	132240505
chr12	132224362	132224446	GALNT9_intron_7	intron	protein_coding	chr12	132206160	132240505
chr12	132231472	132233357	GALNT9_intron_7	intron	protein_coding	chr12	132206160	132240505
chr12	132233683	132234200	GALNT9_intron_7	intron	protein_coding	chr12	132206160	132240505
chr12	132290804	132291253	GALNT9_intron_13	intron	protein_coding	chr12	132286431	132328964
chr12	132303936	132304247	GALNT9_intron_13	intron	protein_coding	chr12	132286431	132328964
chr12	132304446	132304728	GALNT9_intron_13	intron	protein_coding	chr12	132286431	132328964
chr12	132304877	132305403	GALNT9_intron_13	intron	protein_coding	chr12	132286431	132328964
chr12	132620901	132620925	P2RX2_intron_7	intron	protein_coding	chr12	132620589	132620999
chr13	18337681	18337766	AL356585.3_intron_2	intron	unprocessed_pseudogene	chr13	18334936	18339181
chr13	18337788	18338036	AL356585.3_intron_2	intron	unprocessed_pseudogene	chr13	18334936	18339181
chr13	18338064	18339181	AL356585.3_intron_2	intron	unprocessed_pseudogene	chr13	18334936	18339181
chr13	18339182	18339221	AL356585.3_3	exon	unprocessed_pseudogene	chr13	18339182	18339221
chr13	18339222	18340048	AL356585.3_intron_3	intron	unprocessed_pseudogene	chr13	18339222	18344488
chr13	18340125	18340154	AL356585.3_intron_3	intron	unprocessed_pseudogene	chr13	18339222	18344488
chr13	21007569	21007716	LATS2_intron_6	intron	protein_coding	chr13	20991405	21045683
chr13	21156778	21157084	SKA3_intron_2	intron	protein_coding	chr13	21155812	21157920
chr13	24535079	24535104	TPTE2P6_intron_3	intron	transcribed_unprocessed_pseudogene	chr13	24409305	24581659
chr13	24696427	24696745	ATP12A_intron_11	intron	protein_coding	chr13	24694579	24698656
chr13	28265719	28266041	PAN3_intron_9	intron	protein_coding	chr13	28261459	28266713
chr13	29317433	29317736	MTUS2_intron_6	intron	protein_coding	chr13	29281866	29324611
chr13	30270072	30270234	KATNAL1_intron_8	intron	protein_coding	chr13	30255616	30280061
chr13	39454344	39454654	LHFPL6_intron_2	intron	protein_coding	chr13	39378527	39600830
chr13	39711511	39711534	COG6_intron_14	intron	protein_coding	chr13	39699619	39719234
chr13	42371934	42372242	LINC02341_intron_2	intron	lincRNA	chr13	42342603	42384255
chr13	50495214	50495469	DLEU1_31	exon	processed_transcript	chr13	50495175	50495469
chr13	50495470	50500942	DLEU1_intron_31	intron	processed_transcript	chr13	50495470	50502810
chr13	50977815	50978126	RNASEH2B_intron_15	intron	protein_coding	chr13	50973746	50993622
chr13	55576962	55577084	AL354821.1_intron_2	intron	lincRNA	chr13	55554985	55583488
chr13	63082057	63082377	AL354810.1_intron_2	intron	lincRNA	chr13	63052409	63097338
chr13	73563031	73563054	LINC00393_intron_2	intron	lincRNA	chr13	73546842	73648221
chr13	73575327	73575368	LINC00393_intron_2	intron	lincRNA	chr13	73546842	73648221
chr13	73575327	73575368	LINC00392_intron_1	intron	lincRNA	chr13	73564303	73587337
chr13	73809494	73809543	KLF12_intron_3	intron	protein_coding	chr13	73765001	73813150
chr13	75360519	75360554	TBC1D4_intron_19	intron	protein_coding	chr13	75359859	75362024
chr13	79372928	79373131	RBM26_intron_20	intron	protein_coding	chr13	79371931	79377377
chr13	79373479	79373545	RBM26_intron_20	intron	protein_coding	chr13	79371931	79377377
chr13	86266842	86266926	FO624990.1_1	exon	unprocessed_pseudogene	chr13	86266842	86266926
chr13	89273960	89273990	LINC00440_intron_1	intron	lincRNA	chr13	89273363	89279665
chr13	90507798	90508032	LINC01049_intron_2	intron	lincRNA	chr13	90498266	90513486
chr13	91627006	91627329	GPC5_intron_2	intron	protein_coding	chr13	91448923	91693184
chr13	95981182	95981485	UGGT2_intron_29	intron	protein_coding	chr13	95972672	95983522
chr13	99026021	99026095	DOCK9_intron_61	intron	protein_coding	chr13	99016053	99086221
chr13	102138377	102138414	FGF14_intron_5	intron	protein_coding	chr13	101916646	102401469
chr13	102161620	102161670	FGF14_intron_5	intron	protein_coding	chr13	101916646	102401469
chr13	108997323	108997360	MYO16_intron_22	intron	protein_coding	chr13	108992449	109008895
chr13	109765731	109766378	IRS2_intron_1	intron	protein_coding	chr13	109756309	109782040
chr13	110907081	110907305	ANKRD10_intron_5	intron	protein_coding	chr13	110906125	110910616
chr13	111196747	111196772	ARHGEF7_intron_5	intron	protein_coding	chr13	111186991	111203058
chr13	112766875	112767319	ATP11A_intron_1	intron	protein_coding	chr13	112690456	112785133
chr13	113108943	113109046	F7_intron_2	intron	protein_coding	chr13	113106911	113110688
chr13	113136633	113136949	F10_intron_2	intron	protein_coding	chr13	113129613	113138455
chr13	113336753	113336798	GRTP1_intron_3	intron	protein_coding	chr13	113326092	113344861
chr13	113672557	113673020	GRK1_intron_3	intron	protein_coding	chr13	113671657	113723072
chr13	113790125	113790465	TMEM255B_intron_3	intron	protein_coding	chr13	113769161	113795146
chr13	113984940	113986933	RASA3_intron_2	intron	protein_coding	chr13	113981859	113992483
chr13	113999050	113999114	RASA3_intron_4	intron	protein_coding	chr13	113996740	113999583
chr14	16057472	16057622	RF00002_1	exon	rRNA	chr14	16057472	16057622
chr14	18712585	18712609	NF1P10_5	exon	transcribed_unprocessed_pseudogene	chr14	18712360	18712643
chr14	19511131	19511713	AL512310.11_intron_1	intron	processed_transcript	chr14	19499791	19618004
chr14	19611713	19611754	AL512310.11_intron_1	intron	processed_transcript	chr14	19499791	19618004
chr14	19611775	19611865	AL512310.11_intron_1	intron	processed_transcript	chr14	19499791	19618004
chr14	22704032	22704160	AL160314.2_intron_1	intron	processed_transcript	chr14	22703012	22706277
chr14	24001959	24003963	DHRS4L2_intron_9	intron	protein_coding	chr14	24001518	24004335
chr14	26900009	26900045	AL110292.1_intron_2	intron	lincRNA	chr14	26843657	26933495
chr14	30089479	30089505	PRKD1_intron_21	intron	protein_coding	chr14	30047788	30191297
chr14	31344672	31344843	HEATR5A_intron_17	intron	protein_coding	chr14	31344066	31345085
chr14	32484099	32485132	AKAP6_intron_4	intron	protein_coding	chr14	32474559	32494269
chr14	32484099	32484800	MTCO1P2_1	exon	unprocessed_pseudogene	chr14	32484098	32484800
chr14	33543962	33543989	NPAS3_intron_5	intron	protein_coding	chr14	33367269	33560119
chr14	37300397	37302022	MIPOL1_intron_11	intron	protein_coding	chr14	37285448	37308054
chr14	39277687	39277748	MIA2_intron_12	intron	protein_coding	chr14	39277066	39279335
chr14	39311326	39311363	MIA2_intron_24	intron	protein_coding	chr14	39308588	39313338
chr14	49820980	49821499	NEMF_intron_17	intron	protein_coding	chr14	49814858	49825865
chr14	50073417	50074940	LINC01588_intron_23	intron	lincRNA	chr14	50052905	50083649
chr14	51937627	51937739	GNG2_intron_10	intron	protein_coding	chr14	51914275	51939779
chr14	52530083	52530537	TXNDC16_intron_15	intron	protein_coding	chr14	52519294	52536717
chr14	56564508	56564822	TMEM260_intron_2	intron	protein_coding	chr14	56491582	56579791
chr14	61188588	61188674	PRKCH_intron_1	intron	protein_coding	chr14	61187669	61280951
chr14	65611213	65611259	FUT8_intron_8	intron	protein_coding	chr14	65561767	65615976
chr14	68136341	68137014	RAD51B_intron_8	intron	protein_coding	chr14	67887327	68291882
chr14	68528676	68528736	RAD51B_intron_13	intron	protein_coding	chr14	68478100	68594483
chr14	70331744	70331813	SYNJ2BP-COX16_intron_2	intron	protein_coding	chr14	70329237	70342656
chr14	72024079	72024125	RGS6_intron_3	intron	protein_coding	chr14	71964876	72352090
chr14	73516037	73516147	HEATR4_intron_13	intron	protein_coding	chr14	73514235	73519021
chr14	73533551	73556005	HEATR4_intron_20	intron	protein_coding	chr14	73531213	73558749
chr14	73537114	73537421	ACOT1_UTR_1	five_prime_UTR	protein_coding	chr14	73537114	73537421
chr14	73537421	73537878	ACOT1_1	CDS	protein_coding	chr14	73537421	73537878
chr14	73537879	73541491	ACOT1_intron_1	intron	protein_coding	chr14	73537879	73541491
chr14	73541492	73541695	ACOT1_2	CDS	protein_coding	chr14	73541492	73541695
chr14	73541696	73543048	ACOT1_intron_2	intron	protein_coding	chr14	73541696	73543048
chr14	73543049	73543655	ACOT1_3	CDS	protein_coding	chr14	73543049	73543655
chr14	73543655	73543794	ACOT1_UTR_2	three_prime_UTR	protein_coding	chr14	73543655	73543794
chr14	76332591	76333373	ESRRB_intron_1	intron	protein_coding	chr14	76310917	76371345
chr14	77235523	77235725	TMEM63C_intron_12	intron	protein_coding	chr14	77233501	77236622
chr14	78361902	78362239	NRXN3_intron_5	intron	protein_coding	chr14	78300692	78403729
chr14	79187598	79187681	NRXN3_intron_22	intron	protein_coding	chr14	78988300	79279337
chr14	87391720	87392037	LINC02296_intron_3	intron	lincRNA	chr14	87369833	87406378
chr14	88423676	88423831	SPATA7_intron_7	intron	protein_coding	chr14	88416845	88426230
chr14	92488547	92488577	SLC24A4_intron_17	intron	protein_coding	chr14	92486781	92491663
chr14	96745728	96745787	LINC02299_intron_2	intron	lincRNA	chr14	96744270	96753267
chr14	96746525	96746566	LINC02299_intron_2	intron	lincRNA	chr14	96744270	96753267
chr14	97787852	97788370	AL355097.1_intron_1	intron	lincRNA	chr14	97786849	97789000
chr14	99520467	99520531	CCNK_intron_12	intron	protein_coding	chr14	99512441	99534662
chr14	99520467	99520531	CCDC85C_intron_3	intron	protein_coding	chr14	99517184	99522131
chr14	100546385	100546446	BEGAIN_intron_4	intron	protein_coding	chr14	100545067	100546499
chr14	101922480	101922509	PPP2R5C_intron_22	intron	protein_coding	chr14	101921383	101925139
chr14	102813165	102813215	TRAF3_intron_3	intron	protein_coding	chr14	102810747	102830332
chr14	103109339	103109623	EXOC3L4_intron_10	intron	protein_coding	chr14	103108518	103110029
chr14	103131996	103132042	TNFAIP2_intron_9	intron	protein_coding	chr14	103131763	103132746
chr14	103999645	103999765	TDRD9_intron_13	intron	protein_coding	chr14	103998729	104004236
chr14	104548767	104548790	TMEM179_UTR_1	three_prime_UTR	protein_coding	chr14	104474678	104591629
chr14	105477885	105477908	CRIP2_intron_2	intron	protein_coding	chr14	105474906	105478264
chr14	105864587	105864635	IGHJ3_1	exon	IG_J_gene	chr14	105864587	105864635
chr14	105864793	105864852	IGHJ2P_1	exon	IG_J_pseudogene	chr14	105864793	105864852
chr14	105865199	105865250	IGHJ2_1	exon	IG_J_gene	chr14	105865199	105865250
chr14	105865407	105865458	IGHJ1_1	exon	IG_J_gene	chr14	105865407	105865458
chr14	105865624	105865678	IGHJ1P_1	exon	IG_J_pseudogene	chr14	105865624	105865678
chr14	105886031	105886061	IGHD3-22_1	exon	IG_D_gene	chr14	105886031	105886061
chr14	105888551	105888578	IGHD2-21_1	exon	IG_D_gene	chr14	105888551	105888578
chr14	105890084	105890197	AC246787.2_1	exon	lincRNA	chr14	105890084	105890197
chr14	105890198	105894644	AC246787.2_intron_1	intron	lincRNA	chr14	105890198	105894644
chr14	105894645	105894681	AC246787.2_2	exon	lincRNA	chr14	105894645	105894681
chr14	105894682	105894891	AC246787.2_intron_2	intron	lincRNA	chr14	105894682	105894891
chr14	105894892	105894998	AC246787.2_3	exon	lincRNA	chr14	105894892	105894998
chr14	105894999	105895981	AC246787.2_intron_3	intron	lincRNA	chr14	105894999	105895981
chr14	105895982	105896109	AC246787.2_4	exon	lincRNA	chr14	105895982	105896109
chr14	105896110	105896474	AC246787.2_intron_4	intron	lincRNA	chr14	105896110	105896474
chr14	105896475	105896577	AC246787.2_5	exon	lincRNA	chr14	105896475	105896577
chr14	105895634	105895670	IGHD3-16_1	exon	IG_D_gene	chr14	105895634	105895670
chr14	105897957	105897987	IGHD2-15_1	exon	IG_D_gene	chr14	105897957	105897987
chr14	105904497	105904527	IGHD3-10_1	exon	IG_D_gene	chr14	105904497	105904527
chr14	105904681	105904711	IGHD3-9_1	exon	IG_D_gene	chr14	105904681	105904711
chr14	105907211	105907241	IGHD2-8_1	exon	IG_D_gene	chr14	105907211	105907241
chr14	105914359	105914389	IGHD3-3_1	exon	IG_D_gene	chr14	105914359	105914389
chr14	106088122	106088428	IGHV3-64D_1	exon	IG_V_gene	chr14	106088122	106088428
chr14	106088429	106088526	IGHV3-64D_intron_1	intron	IG_V_gene	chr14	106088429	106088526
chr14	106088527	106088573	IGHV3-64D_2	exon	IG_V_gene	chr14	106088527	106088573
chr14	106107972	106108278	IGHV5-10-1_1	exon	IG_V_gene	chr14	106107972	106108278
chr14	106108279	106108360	IGHV5-10-1_intron_1	intron	IG_V_gene	chr14	106108279	106108360
chr14	106108361	106108407	IGHV5-10-1_2	exon	IG_V_gene	chr14	106108361	106108407
chr14	106108407	106108464	IGHV5-10-1_UTR_1	five_prime_UTR	IG_V_gene	chr14	106108407	106108464
chr14	106342680	106342980	IGHVII-30-1_1	exon	IG_V_pseudogene	chr14	106342680	106342980
chr14	106344385	106344693	IGHV3-30-2_1	exon	IG_V_pseudogene	chr14	106344385	106344693
chr14	106344694	106344786	IGHV3-30-2_intron_1	intron	IG_V_pseudogene	chr14	106344694	106344786
chr14	106344787	106344833	IGHV3-30-2_2	exon	IG_V_pseudogene	chr14	106344787	106344833
chr14	106349283	106349592	IGHV4-31_1	exon	IG_V_gene	chr14	106349283	106349592
chr14	106349593	106349673	IGHV4-31_intron_1	intron	IG_V_gene	chr14	106349593	106349673
chr14	106349674	106349720	IGHV4-31_2	exon	IG_V_gene	chr14	106349674	106349720
chr14	106349720	106349792	IGHV4-31_UTR_1	five_prime_UTR	IG_V_gene	chr14	106349720	106349792
chr14	106636672	106636758	RNA5SP389_1	exon	rRNA	chr14	106636672	106636786
chr14	106723574	106723885	IGHV2-70D_1	exon	IG_V_gene	chr14	106723574	106723885
chr14	106723886	106723970	IGHV2-70D_intron_1	intron	IG_V_gene	chr14	106723886	106723970
chr14	106723971	106724017	IGHV2-70D_2	exon	IG_V_gene	chr14	106723971	106724017
chr14	106724017	106724093	IGHV2-70D_UTR_1	five_prime_UTR	IG_V_gene	chr14	106724017	106724093
chr14	106728163	106728466	IGHV3-69-1_1	exon	IG_V_pseudogene	chr14	106728163	106728466
chr14	106728467	106728568	IGHV3-69-1_intron_1	intron	IG_V_pseudogene	chr14	106728467	106728568
chr14	106728569	106728615	IGHV3-69-1_2	exon	IG_V_pseudogene	chr14	106728569	106728615
chr14	106737110	106737416	IGHV1-69-2_1	exon	IG_V_gene	chr14	106737110	106737416
chr14	106737417	106737500	IGHV1-69-2_intron_1	intron	IG_V_gene	chr14	106737417	106737500
chr14	106737501	106737547	IGHV1-69-2_2	exon	IG_V_gene	chr14	106737501	106737547
chr14	106750289	106750590	AC245369.1_1	exon	IG_pseudogene	chr14	106750289	106750594
chr15	20729747	20730860	AC012414.5_1	exon	lincRNA	chr15	20729747	20731094
chr15	20730882	20731023	AC012414.5_1	exon	lincRNA	chr15	20729747	20731094
chr15	20731095	20731134	AC012414.5_intron_1	intron	lincRNA	chr15	20731095	20755928
chr15	20759311	20759907	AC012414.3_1	exon	lincRNA	chr15	20759311	20759907
chr15	20759908	20760807	AC012414.3_intron_1	intron	lincRNA	chr15	20759908	20774642
chr15	20760831	20761006	AC012414.3_intron_1	intron	lincRNA	chr15	20759908	20774642
chr15	20761030	20761067	AC012414.3_intron_1	intron	lincRNA	chr15	20759908	20774642
chr15	20761105	20761194	AC012414.3_intron_1	intron	lincRNA	chr15	20759908	20774642
chr15	20761256	20761308	AC012414.3_intron_1	intron	lincRNA	chr15	20759908	20774642
chr15	20761338	20761454	AC012414.3_intron_1	intron	lincRNA	chr15	20759908	20774642
chr15	20761482	20761532	AC012414.3_intron_1	intron	lincRNA	chr15	20759908	20774642
chr15	20761555	20761660	AC012414.3_intron_1	intron	lincRNA	chr15	20759908	20774642
chr15	20761692	20761831	AC012414.3_intron_1	intron	lincRNA	chr15	20759908	20774642
chr15	20761882	20761953	AC012414.3_intron_1	intron	lincRNA	chr15	20759908	20774642
chr15	20762120	20774642	AC012414.3_intron_1	intron	lincRNA	chr15	20759908	20774642
chr15	20774643	20774794	AC012414.3_2	exon	lincRNA	chr15	20774643	20774794
chr15	20773084	20773600	AC012414.4_1	exon	lincRNA	chr15	20773084	20773600
chr15	20773601	20774313	AC012414.4_intron_1	intron	lincRNA	chr15	20773601	20774313
chr15	20774314	20774871	AC012414.4_2	exon	lincRNA	chr15	20774314	20774871
chr15	20775464	20775998	AC012414.1_1	exon	processed_pseudogene	chr15	20775464	20775998
chr15	20803505	20804932	AC012414.7_1	exon	transcribed_processed_pseudogene	chr15	20803505	20804932
chr15	20809851	20809920	AC012414.7_intron_1	intron	transcribed_processed_pseudogene	chr15	20804933	20818037
chr15	20810129	20810155	AC012414.7_intron_1	intron	transcribed_processed_pseudogene	chr15	20804933	20818037
chr15	20810355	20810733	AC012414.7_intron_1	intron	transcribed_processed_pseudogene	chr15	20804933	20818037
chr15	20810756	20810831	AC012414.7_intron_1	intron	transcribed_processed_pseudogene	chr15	20804933	20818037
chr15	20810857	20810885	AC012414.7_intron_1	intron	transcribed_processed_pseudogene	chr15	20804933	20818037
chr15	20810968	20811031	AC012414.7_intron_1	intron	transcribed_processed_pseudogene	chr15	20804933	20818037
chr15	20811071	20811745	AC012414.7_intron_1	intron	transcribed_processed_pseudogene	chr15	20804933	20818037
chr15	20811771	20811979	AC012414.7_intron_1	intron	transcribed_processed_pseudogene	chr15	20804933	20818037
chr15	20812519	20812580	AC012414.7_intron_1	intron	transcribed_processed_pseudogene	chr15	20804933	20818037
chr15	20813134	20813160	AC012414.7_intron_1	intron	transcribed_processed_pseudogene	chr15	20804933	20818037
chr15	20813247	20813376	AC012414.7_intron_1	intron	transcribed_processed_pseudogene	chr15	20804933	20818037
chr15	20813826	20813874	AC012414.7_intron_1	intron	transcribed_processed_pseudogene	chr15	20804933	20818037
chr15	20813908	20813950	AC012414.7_intron_1	intron	transcribed_processed_pseudogene	chr15	20804933	20818037
chr15	20813994	20814035	AC012414.7_intron_1	intron	transcribed_processed_pseudogene	chr15	20804933	20818037
chr15	20814195	20814223	AC012414.7_intron_1	intron	transcribed_processed_pseudogene	chr15	20804933	20818037
chr15	20814763	20814813	AC012414.7_intron_1	intron	transcribed_processed_pseudogene	chr15	20804933	20818037
chr15	20815255	20815283	AC012414.7_intron_1	intron	transcribed_processed_pseudogene	chr15	20804933	20818037
chr15	20815344	20815375	AC012414.7_intron_1	intron	transcribed_processed_pseudogene	chr15	20804933	20818037
chr15	20815559	20815615	AC012414.7_intron_1	intron	transcribed_processed_pseudogene	chr15	20804933	20818037
chr15	20815644	20815682	AC012414.7_intron_1	intron	transcribed_processed_pseudogene	chr15	20804933	20818037
chr15	20815797	20815914	AC012414.7_intron_1	intron	transcribed_processed_pseudogene	chr15	20804933	20818037
chr15	20804933	20809803	AC012414.7_intron_1	intron	transcribed_processed_pseudogene	chr15	20804933	20818037
chr15	20823002	20823031	AC012414.7_intron_2	intron	transcribed_processed_pseudogene	chr15	20818093	20826147
chr15	20823066	20823111	AC012414.7_intron_2	intron	transcribed_processed_pseudogene	chr15	20818093	20826147
chr15	20823150	20823208	AC012414.7_intron_2	intron	transcribed_processed_pseudogene	chr15	20818093	20826147
chr15	20824714	20824738	AC012414.7_intron_2	intron	transcribed_processed_pseudogene	chr15	20818093	20826147
chr15	20824768	20824827	AC012414.7_intron_2	intron	transcribed_processed_pseudogene	chr15	20818093	20826147
chr15	20824984	20825209	AC012414.7_intron_2	intron	transcribed_processed_pseudogene	chr15	20818093	20826147
chr15	20825297	20825343	AC012414.7_intron_2	intron	transcribed_processed_pseudogene	chr15	20818093	20826147
chr15	20825365	20825389	AC012414.7_intron_2	intron	transcribed_processed_pseudogene	chr15	20818093	20826147
chr15	20825602	20825642	AC012414.7_intron_2	intron	transcribed_processed_pseudogene	chr15	20818093	20826147
chr15	20825856	20825910	AC012414.7_intron_2	intron	transcribed_processed_pseudogene	chr15	20818093	20826147
chr15	20826048	20826081	AC012414.7_intron_2	intron	transcribed_processed_pseudogene	chr15	20818093	20826147
chr15	20823548	20824643	AC012414.7_intron_2	intron	transcribed_processed_pseudogene	chr15	20818093	20826147
chr15	20813299	20813376	GRAMD4P5_1	exon	unprocessed_pseudogene	chr15	20813299	20813767
chr15	20813826	20813874	GRAMD4P5_intron_1	intron	unprocessed_pseudogene	chr15	20813768	20814295
chr15	20813908	20813950	GRAMD4P5_intron_1	intron	unprocessed_pseudogene	chr15	20813768	20814295
chr15	20813994	20814035	GRAMD4P5_intron_1	intron	unprocessed_pseudogene	chr15	20813768	20814295
chr15	20814195	20814223	GRAMD4P5_intron_1	intron	unprocessed_pseudogene	chr15	20813768	20814295
chr15	20814763	20814813	GRAMD4P5_3	exon	unprocessed_pseudogene	chr15	20814726	20814958
chr15	20826537	20826640	AC012414.2_1	exon	processed_pseudogene	chr15	20826454	20826640
chr15	20832795	20832869	MIR3118-2_1	exon	miRNA	chr15	20832795	20832869
chr15	20835390	20835603	POTEB2_1	CDS	protein_coding	chr15	20835390	20835603
chr15	20835604	20837242	POTEB2_intron_1	intron	protein_coding	chr15	20835604	20837242
chr15	20837243	20837367	POTEB2_2	CDS	protein_coding	chr15	20837243	20837367
chr15	20837368	20845831	POTEB2_intron_2	intron	protein_coding	chr15	20837368	20845831
chr15	20845832	20845999	POTEB2_3	CDS	protein_coding	chr15	20845832	20845999
chr15	20846000	20847043	POTEB2_intron_3	intron	protein_coding	chr15	20846000	20847043
chr15	20847044	20847089	POTEB2_4	CDS	protein_coding	chr15	20847044	20847089
chr15	20848459	20848491	POTEB2_intron_4	intron	protein_coding	chr15	20847090	20848491
chr15	20847090	20848435	POTEB2_intron_4	intron	protein_coding	chr15	20847090	20848491
chr15	20848492	20848563	POTEB2_5	CDS	protein_coding	chr15	20848492	20848563
chr15	20848564	20848602	POTEB2_intron_5	intron	protein_coding	chr15	20848564	20854055
chr15	20848625	20848817	POTEB2_intron_5	intron	protein_coding	chr15	20848564	20854055
chr15	20848840	20849140	POTEB2_intron_5	intron	protein_coding	chr15	20848564	20854055
chr15	20849406	20849440	POTEB2_intron_5	intron	protein_coding	chr15	20848564	20854055
chr15	20849550	20849604	POTEB2_intron_5	intron	protein_coding	chr15	20848564	20854055
chr15	20849625	20849649	POTEB2_intron_5	intron	protein_coding	chr15	20848564	20854055
chr15	20851494	20854055	POTEB2_intron_5	intron	protein_coding	chr15	20848564	20854055
chr15	20854056	20854127	POTEB2_6	CDS	protein_coding	chr15	20854056	20854127
chr15	20854128	20854689	POTEB2_intron_6	intron	protein_coding	chr15	20854128	20856634
chr15	20854745	20854798	POTEB2_intron_6	intron	protein_coding	chr15	20854128	20856634
chr15	20854829	20854881	POTEB2_intron_6	intron	protein_coding	chr15	20854128	20856634
chr15	20854983	20855042	POTEB2_intron_6	intron	protein_coding	chr15	20854128	20856634
chr15	20855065	20855092	POTEB2_intron_6	intron	protein_coding	chr15	20854128	20856634
chr15	20855634	20855781	POTEB2_intron_6	intron	protein_coding	chr15	20854128	20856634
chr15	20859110	20859163	POTEB2_intron_8	intron	protein_coding	chr15	20858218	20861040
chr15	20859240	20859303	POTEB2_intron_8	intron	protein_coding	chr15	20858218	20861040
chr15	20859540	20859591	POTEB2_intron_8	intron	protein_coding	chr15	20858218	20861040
chr15	20859629	20861040	POTEB2_intron_8	intron	protein_coding	chr15	20858218	20861040
chr15	20861041	20861215	POTEB2_9	CDS	protein_coding	chr15	20861041	20861215
chr15	20861216	20861373	POTEB2_intron_9	intron	protein_coding	chr15	20861216	20861373
chr15	20861374	20861489	POTEB2_10	CDS	protein_coding	chr15	20861374	20861489
chr15	20861490	20865870	POTEB2_intron_10	intron	protein_coding	chr15	20861490	20865870
chr15	20865871	20866281	POTEB2_11	CDS	protein_coding	chr15	20865871	20866281
chr15	20866281	20866314	POTEB2_UTR_2	five_prime_UTR	protein_coding	chr15	20866281	20866314
chr15	20890206	20890606	AC012414.6_1	exon	processed_pseudogene	chr15	20890206	20890606
chr15	20893383	20893980	AC037471.2_1	exon	processed_pseudogene	chr15	20893383	20893980
chr15	20901443	20901473	ZNF519P2_1	exon	processed_pseudogene	chr15	20901441	20901609
chr15	20901494	20901569	ZNF519P2_1	exon	processed_pseudogene	chr15	20901441	20901609
chr15	20916686	20916797	NF1P1_1	exon	unprocessed_pseudogene	chr15	20916686	20916797
chr15	20916798	20918638	NF1P1_intron_1	intron	unprocessed_pseudogene	chr15	20916798	20920400
chr15	20919654	20919701	NF1P1_intron_1	intron	unprocessed_pseudogene	chr15	20916798	20920400
chr15	20920921	20920955	NF1P1_intron_2	intron	unprocessed_pseudogene	chr15	20920558	20921783
chr15	20921716	20921751	NF1P1_intron_2	intron	unprocessed_pseudogene	chr15	20920558	20921783
chr15	20954441	20954565	LINC01193_intron_2	intron	lincRNA	chr15	20942561	20972104
chr15	20955754	20955821	LINC01193_intron_2	intron	lincRNA	chr15	20942561	20972104
chr15	20955846	20955934	LINC01193_intron_2	intron	lincRNA	chr15	20942561	20972104
chr15	20956010	20956050	LINC01193_intron_2	intron	lincRNA	chr15	20942561	20972104
chr15	20956072	20956131	LINC01193_intron_2	intron	lincRNA	chr15	20942561	20972104
chr15	20956739	20956824	LINC01193_intron_2	intron	lincRNA	chr15	20942561	20972104
chr15	20956902	20956932	LINC01193_intron_2	intron	lincRNA	chr15	20942561	20972104
chr15	20957025	20957476	LINC01193_intron_2	intron	lincRNA	chr15	20942561	20972104
chr15	20957580	20957667	LINC01193_intron_2	intron	lincRNA	chr15	20942561	20972104
chr15	20957757	20957789	LINC01193_intron_2	intron	lincRNA	chr15	20942561	20972104
chr15	20957834	20957859	LINC01193_intron_2	intron	lincRNA	chr15	20942561	20972104
chr15	20954625	20955716	LINC01193_intron_2	intron	lincRNA	chr15	20942561	20972104
chr15	21683038	21683962	AC135068.4_1	exon	unprocessed_pseudogene	chr15	21683038	21683962
chr15	21868618	21868647	POTEB_intron_7	intron	protein_coding	chr15	21867735	21869070
chr15	21868829	21868896	POTEB_intron_7	intron	protein_coding	chr15	21867735	21869070
chr15	21869008	21869050	POTEB_intron_7	intron	protein_coding	chr15	21867735	21869070
chr15	21869102	21869131	POTEB_8	CDS	protein_coding	chr15	21869071	21869178
chr15	21869154	21869178	POTEB_8	CDS	protein_coding	chr15	21869071	21869178
chr15	21869179	21869244	POTEB_intron_8	intron	protein_coding	chr15	21869179	21872005
chr15	21869269	21869333	POTEB_intron_8	intron	protein_coding	chr15	21869179	21872005
chr15	21869355	21869413	POTEB_intron_8	intron	protein_coding	chr15	21869179	21872005
chr15	21869486	21869521	POTEB_intron_8	intron	protein_coding	chr15	21869179	21872005
chr15	21869609	21869668	POTEB_intron_8	intron	protein_coding	chr15	21869179	21872005
chr15	21869808	21869863	POTEB_intron_8	intron	protein_coding	chr15	21869179	21872005
chr15	21869933	21869972	POTEB_intron_8	intron	protein_coding	chr15	21869179	21872005
chr15	21870054	21870103	POTEB_intron_8	intron	protein_coding	chr15	21869179	21872005
chr15	21870170	21870324	POTEB_intron_8	intron	protein_coding	chr15	21869179	21872005
chr15	21870362	21870539	POTEB_intron_8	intron	protein_coding	chr15	21869179	21872005
chr15	21870565	21870603	POTEB_intron_8	intron	protein_coding	chr15	21869179	21872005
chr15	21870679	21870954	POTEB_intron_8	intron	protein_coding	chr15	21869179	21872005
chr15	21871035	21871061	POTEB_intron_8	intron	protein_coding	chr15	21869179	21872005
chr15	21871112	21871167	POTEB_intron_8	intron	protein_coding	chr15	21869179	21872005
chr15	21871208	21871249	POTEB_intron_8	intron	protein_coding	chr15	21869179	21872005
chr15	21871270	21871304	POTEB_intron_8	intron	protein_coding	chr15	21869179	21872005
chr15	21871332	21872005	POTEB_intron_8	intron	protein_coding	chr15	21869179	21872005
chr15	21872006	21872180	POTEB_9	CDS	protein_coding	chr15	21872006	21872180
chr15	21872181	21872338	POTEB_intron_9	intron	protein_coding	chr15	21872181	21872338
chr15	21872339	21872454	POTEB_10	CDS	protein_coding	chr15	21872339	21872454
chr15	21872455	21876835	POTEB_intron_10	intron	protein_coding	chr15	21872455	21876835
chr15	21876836	21877246	POTEB_11	CDS	protein_coding	chr15	21876836	21877246
chr15	21877246	21877298	POTEB_UTR_2	five_prime_UTR	protein_coding	chr15	21877246	21877298
chr15	21951242	21951323	MIR5701-3_1	exon	miRNA	chr15	21951242	21951323
chr15	22035910	22035943	AC134980.3_intron_2	intron	protein_coding	chr15	22031021	22044435
chr15	22035960	22035995	AC134980.3_intron_2	intron	protein_coding	chr15	22031021	22044435
chr15	22036020	22036149	AC134980.3_intron_2	intron	protein_coding	chr15	22031021	22044435
chr15	22036173	22036215	AC134980.3_intron_2	intron	protein_coding	chr15	22031021	22044435
chr15	22036260	22036388	AC134980.3_intron_2	intron	protein_coding	chr15	22031021	22044435
chr15	22036481	22036508	AC134980.3_intron_2	intron	protein_coding	chr15	22031021	22044435
chr15	22036531	22036555	AC134980.3_intron_2	intron	protein_coding	chr15	22031021	22044435
chr15	22036599	22036638	AC134980.3_intron_2	intron	protein_coding	chr15	22031021	22044435
chr15	22036791	22036826	AC134980.3_intron_2	intron	protein_coding	chr15	22031021	22044435
chr15	22038261	22038376	AC134980.3_intron_2	intron	protein_coding	chr15	22031021	22044435
chr15	22067723	22067912	AC134980.3_intron_6	intron	protein_coding	chr15	22059836	22094511
chr15	22067949	22068057	AC134980.3_intron_6	intron	protein_coding	chr15	22059836	22094511
chr15	22068082	22068170	AC134980.3_intron_6	intron	protein_coding	chr15	22059836	22094511
chr15	22082149	22082190	AC134980.3_intron_6	intron	protein_coding	chr15	22059836	22094511
chr15	22082282	22082399	AC134980.3_intron_6	intron	protein_coding	chr15	22059836	22094511
chr15	22082421	22082454	AC134980.3_intron_6	intron	protein_coding	chr15	22059836	22094511
chr15	22083249	22083302	AC134980.3_intron_6	intron	protein_coding	chr15	22059836	22094511
chr15	22068196	22081998	AC134980.3_intron_6	intron	protein_coding	chr15	22059836	22094511
chr15	22145939	22146409	AC010760.1_1	exon	lincRNA	chr15	22145939	22146409
chr15	22146410	22148151	AC010760.1_intron_1	intron	lincRNA	chr15	22146410	22148151
chr15	22148152	22148226	AC010760.1_2	exon	lincRNA	chr15	22148152	22148226
chr15	22152276	22152897	RPS8P10_1	exon	unprocessed_pseudogene	chr15	22152276	22152897
chr15	22160431	22160737	IGHV1OR15-1_1	exon	IG_V_gene	chr15	22160431	22160737
chr15	22160738	22160821	IGHV1OR15-1_intron_1	intron	IG_V_gene	chr15	22160738	22160821
chr15	22160822	22160868	IGHV1OR15-1_2	exon	IG_V_gene	chr15	22160822	22160868
chr15	22178416	22178439	IGHV1OR15-3_intron_1	intron	IG_V_pseudogene	chr15	22178412	22178495
chr15	22373106	22373185	AC100757.1_1	exon	processed_pseudogene	chr15	22371736	22373570
chr15	22373322	22373398	AC100757.1_1	exon	processed_pseudogene	chr15	22371736	22373570
chr15	22373421	22373458	AC100757.1_1	exon	processed_pseudogene	chr15	22371736	22373570
chr15	23225876	23226095	AC116165.3_1	exon	unprocessed_pseudogene	chr15	23225876	23226095
chr15	23226096	23226210	AC116165.3_intron_1	intron	unprocessed_pseudogene	chr15	23226096	23226210
chr15	23226211	23226391	AC116165.3_2	exon	unprocessed_pseudogene	chr15	23226211	23226391
chr15	26776349	26776649	GABRB3_intron_16	intron	protein_coding	chr15	26774004	26816365
chr15	27388225	27388363	GABRG3_intron_7	intron	protein_coding	chr15	27350397	27480648
chr15	28119399	28119425	HERC2_intron_7	intron	protein_coding	chr15	28117155	28121344
chr15	28524009	28524034	GOLGA8G_5	CDS	protein_coding	chr15	28523942	28524034
chr15	28524070	28524110	GOLGA8G_intron_5	intron	protein_coding	chr15	28524035	28524470
chr15	28524147	28524227	GOLGA8G_intron_5	intron	protein_coding	chr15	28524035	28524470
chr15	28524288	28524315	GOLGA8G_intron_5	intron	protein_coding	chr15	28524035	28524470
chr15	28524953	28524982	GOLGA8G_intron_6	intron	protein_coding	chr15	28524548	28525917
chr15	28525013	28525168	GOLGA8G_intron_6	intron	protein_coding	chr15	28524548	28525917
chr15	28525213	28525320	GOLGA8G_intron_6	intron	protein_coding	chr15	28524548	28525917
chr15	28525351	28525377	GOLGA8G_intron_6	intron	protein_coding	chr15	28524548	28525917
chr15	28525442	28525494	GOLGA8G_intron_6	intron	protein_coding	chr15	28524548	28525917
chr15	28525531	28525752	GOLGA8G_intron_6	intron	protein_coding	chr15	28524548	28525917
chr15	28525918	28525949	GOLGA8G_7	CDS	protein_coding	chr15	28525918	28525987
chr15	28529144	28529205	GOLGA8G_intron_14	intron	protein_coding	chr15	28528934	28529205
chr15	28529206	28529237	GOLGA8G_15	CDS	protein_coding	chr15	28529206	28529245
chr15	28529303	28530098	GOLGA8G_intron_15	intron	protein_coding	chr15	28529246	28530098
chr15	28530099	28530180	GOLGA8G_16	CDS	protein_coding	chr15	28530099	28530180
chr15	28530181	28530362	GOLGA8G_intron_16	intron	protein_coding	chr15	28530181	28530362
chr15	28530363	28530423	GOLGA8G_17	CDS	protein_coding	chr15	28530363	28530423
chr15	28530424	28531007	GOLGA8G_intron_17	intron	protein_coding	chr15	28530424	28531007
chr15	28531008	28531128	GOLGA8G_18	CDS	protein_coding	chr15	28531008	28531128
chr15	28531129	28532824	GOLGA8G_intron_18	intron	protein_coding	chr15	28531129	28532824
chr15	28532825	28532909	GOLGA8G_19	CDS	protein_coding	chr15	28532825	28532909
chr15	28532909	28532971	GOLGA8G_UTR_1	five_prime_UTR	protein_coding	chr15	28532909	28532971
chr15	28546093	28546120	AC138749.3_intron_1	intron	unprocessed_pseudogene	chr15	28546004	28547670
chr15	28546216	28546252	AC138749.3_intron_1	intron	unprocessed_pseudogene	chr15	28546004	28547670
chr15	28546327	28546354	AC138749.3_intron_1	intron	unprocessed_pseudogene	chr15	28546004	28547670
chr15	28546399	28546442	AC138749.3_intron_1	intron	unprocessed_pseudogene	chr15	28546004	28547670
chr15	28547909	28547957	AC138749.3_2	exon	unprocessed_pseudogene	chr15	28547671	28547984
chr15	28548204	28548227	AC138749.3_intron_2	intron	unprocessed_pseudogene	chr15	28547985	28548702
chr15	28548252	28548324	AC138749.3_intron_2	intron	unprocessed_pseudogene	chr15	28547985	28548702
chr15	28548417	28548702	AC138749.3_intron_2	intron	unprocessed_pseudogene	chr15	28547985	28548702
chr15	28548703	28548844	AC138749.3_3	exon	unprocessed_pseudogene	chr15	28548703	28548844
chr15	28548845	28549700	AC138749.3_intron_3	intron	unprocessed_pseudogene	chr15	28548845	28549700
chr15	28549701	28549777	AC138749.3_4	exon	unprocessed_pseudogene	chr15	28549701	28549777
chr15	28553692	28553716	AC138749.1_1	exon	unprocessed_pseudogene	chr15	28553638	28553766
chr15	28553767	28553798	AC138749.1_intron_1	intron	unprocessed_pseudogene	chr15	28553767	28555411
chr15	28554040	28554088	AC138749.1_intron_1	intron	unprocessed_pseudogene	chr15	28553767	28555411
chr15	28554153	28554231	AC138749.1_intron_1	intron	unprocessed_pseudogene	chr15	28553767	28555411
chr15	28554436	28554483	AC138749.1_intron_1	intron	unprocessed_pseudogene	chr15	28553767	28555411
chr15	28554720	28554789	AC138749.1_intron_1	intron	unprocessed_pseudogene	chr15	28553767	28555411
chr15	28554816	28554890	AC138749.1_intron_1	intron	unprocessed_pseudogene	chr15	28553767	28555411
chr15	28555018	28555083	AC138749.1_intron_1	intron	unprocessed_pseudogene	chr15	28553767	28555411
chr15	28555218	28555244	AC138749.1_intron_1	intron	unprocessed_pseudogene	chr15	28553767	28555411
chr15	28555293	28555355	AC138749.1_intron_1	intron	unprocessed_pseudogene	chr15	28553767	28555411
chr15	28555377	28555409	AC138749.1_intron_1	intron	unprocessed_pseudogene	chr15	28553767	28555411
chr15	28555482	28555541	AC138749.1_2	exon	unprocessed_pseudogene	chr15	28555412	28555541
chr15	28555542	28556625	AC138749.1_intron_2	intron	unprocessed_pseudogene	chr15	28555542	28556625
chr15	28556626	28556677	AC138749.1_3	exon	unprocessed_pseudogene	chr15	28556626	28556677
chr15	28556678	28556764	AC138749.1_intron_3	intron	unprocessed_pseudogene	chr15	28556678	28556764
chr15	28556765	28556859	AC138749.1_4	exon	unprocessed_pseudogene	chr15	28556765	28556859
chr15	28556860	28556953	AC138749.1_intron_4	intron	unprocessed_pseudogene	chr15	28556860	28556953
chr15	28556954	28557061	AC138749.1_5	exon	unprocessed_pseudogene	chr15	28556954	28557061
chr15	28557062	28558430	AC138749.1_intron_5	intron	unprocessed_pseudogene	chr15	28557062	28558430
chr15	28558431	28558490	AC138749.1_6	exon	unprocessed_pseudogene	chr15	28558431	28558490
chr15	28558491	28558819	AC138749.1_intron_6	intron	unprocessed_pseudogene	chr15	28558491	28558819
chr15	28558820	28558962	AC138749.1_7	exon	unprocessed_pseudogene	chr15	28558820	28558962
chr15	28558963	28559617	AC138749.1_intron_7	intron	unprocessed_pseudogene	chr15	28558963	28559617
chr15	28559618	28561379	AC138749.1_8	exon	unprocessed_pseudogene	chr15	28559618	28561379
chr15	28564986	28565152	AC138749.2_1	exon	unprocessed_pseudogene	chr15	28564986	28565152
chr15	28575019	28575188	HERC2P11_1	exon	unprocessed_pseudogene	chr15	28575019	28575188
chr15	28575189	28576566	HERC2P11_intron_1	intron	unprocessed_pseudogene	chr15	28575189	28576566
chr15	28576567	28576692	HERC2P11_2	exon	unprocessed_pseudogene	chr15	28576567	28576692
chr15	28576693	28576783	HERC2P11_intron_2	intron	unprocessed_pseudogene	chr15	28576693	28576783
chr15	28576784	28577011	HERC2P11_3	exon	unprocessed_pseudogene	chr15	28576784	28577011
chr15	28577012	28579196	HERC2P11_intron_3	intron	unprocessed_pseudogene	chr15	28577012	28579196
chr15	28579197	28579400	HERC2P11_4	exon	unprocessed_pseudogene	chr15	28579197	28579400
chr15	28590748	28608599	HERC2P9_intron_1	intron	transcribed_unprocessed_pseudogene	chr15	28590261	28612057
chr15	28613601	28613636	HERC2P9_intron_2	intron	transcribed_unprocessed_pseudogene	chr15	28612174	28618217
chr15	28625148	28625241	HERC2P9_intron_4	intron	transcribed_unprocessed_pseudogene	chr15	28618656	28629264
chr15	30392964	30392993	CHRFAM7A_intron_10	intron	protein_coding	chr15	30386988	30393250
chr15	30393146	30393196	CHRFAM7A_intron_10	intron	protein_coding	chr15	30386988	30393250
chr15	30393324	30393385	CHRFAM7A_UTR_8	five_prime_UTR	protein_coding	chr15	30393251	30393661
chr15	30393516	30393548	CHRFAM7A_UTR_8	five_prime_UTR	protein_coding	chr15	30393251	30393661
chr15	30393629	30393661	CHRFAM7A_UTR_8	five_prime_UTR	protein_coding	chr15	30393251	30393661
chr15	30393716	30393745	CHRFAM7A_intron_11	intron	protein_coding	chr15	30393662	30393792
chr15	30929761	30929797	FAN1_intron_12	intron	protein_coding	chr15	30929398	30930541
chr15	31511095	31511280	OTUD7A_intron_5	intron	protein_coding	chr15	31503819	31526347
chr15	31999032	31999325	CHRNA7_intron_3	intron	protein_coding	chr15	31978195	32029932
chr15	32360927	32360964	AC139426.2_intron_1	intron	lincRNA	chr15	32359659	32367573
chr15	32361086	32361144	AC139426.2_intron_1	intron	lincRNA	chr15	32359659	32367573
chr15	32361165	32361248	AC139426.2_intron_1	intron	lincRNA	chr15	32359659	32367573
chr15	32361471	32361502	AC139426.2_intron_1	intron	lincRNA	chr15	32359659	32367573
chr15	32361535	32361582	AC139426.2_intron_1	intron	lincRNA	chr15	32359659	32367573
chr15	32361652	32361797	AC139426.2_intron_1	intron	lincRNA	chr15	32359659	32367573
chr15	32361818	32361860	AC139426.2_intron_1	intron	lincRNA	chr15	32359659	32367573
chr15	32362061	32363277	AC139426.2_intron_1	intron	lincRNA	chr15	32359659	32367573
chr15	32363322	32363434	AC139426.2_intron_1	intron	lincRNA	chr15	32359659	32367573
chr15	32363509	32363567	AC139426.2_intron_1	intron	lincRNA	chr15	32359659	32367573
chr15	32365232	32365479	AC139426.2_intron_1	intron	lincRNA	chr15	32359659	32367573
chr15	33908260	33908501	AVEN_intron_4	intron	protein_coding	chr15	33875996	34003030
chr15	35656440	35656510	DPH6-DT_intron_1	intron	lincRNA	chr15	35546474	35711705
chr15	35819324	35819365	DPH6-DT_intron_2	intron	lincRNA	chr15	35711890	35856475
chr15	38974813	38975157	AC013652.1_intron_6	intron	lincRNA	chr15	38974236	39018500
chr15	39080335	39081259	AC013652.1_intron_8	intron	lincRNA	chr15	39071609	39109699
chr15	39227912	39228237	AC013652.1_intron_12	intron	lincRNA	chr15	39196005	39273838
chr15	41725549	41725869	MGA_intron_11	intron	protein_coding	chr15	41713497	41727178
chr15	47428441	47428607	SEMA6D_intron_5	intron	protein_coding	chr15	47412473	47470472
chr15	50156091	50156120	ATP8B4_intron_30	intron	protein_coding	chr15	50119223	50182259
chr15	51605519	51605843	DMXL2_intron_43	intron	protein_coding	chr15	51576182	51622457
chr15	53117304	53117532	LINC02490_intron_1	intron	lincRNA	chr15	53116459	53118217
chr15	54552434	54552480	UNC13C_intron_28	intron	protein_coding	chr15	54549692	54555430
chr15	56110452	56110516	RFX7_intron_5	intron	protein_coding	chr15	56103671	56142776
chr15	56110843	56110939	RFX7_intron_5	intron	protein_coding	chr15	56103671	56142776
chr15	58620665	58620967	ADAM10_intron_5	intron	protein_coding	chr15	58611992	58621469
chr15	59420699	59421016	FAM81A_intron_3	intron	protein_coding	chr15	59402359	59438171
chr15	60366857	60366948	ANXA2_intron_10	intron	protein_coding	chr15	60364524	60374450
chr15	60367502	60367600	ANXA2_intron_10	intron	protein_coding	chr15	60364524	60374450
chr15	62655601	62655691	TLN2_intron_7	intron	protein_coding	chr15	62653315	62655942
chr15	66039809	66039953	MEGF11_intron_25	intron	protein_coding	chr15	65982489	66094400
chr15	66341485	66341795	TIPIN_intron_2	intron	protein_coding	chr15	66341357	66349058
chr15	67112361	67113266	SMAD3_intron_3	intron	protein_coding	chr15	67099025	67125714
chr15	68133681	68136589	PIAS1_intron_4	intron	protein_coding	chr15	68086751	68141944
chr15	68395674	68395709	ITGA11_intron_28	intron	protein_coding	chr15	68369285	68402916
chr15	68395730	68395850	ITGA11_intron_28	intron	protein_coding	chr15	68369285	68402916
chr15	68395874	68396009	ITGA11_intron_28	intron	protein_coding	chr15	68369285	68402916
chr15	68396057	68396081	ITGA11_intron_28	intron	protein_coding	chr15	68369285	68402916
chr15	68396109	68396139	ITGA11_intron_28	intron	protein_coding	chr15	68369285	68402916
chr15	68396172	68396287	ITGA11_intron_28	intron	protein_coding	chr15	68369285	68402916
chr15	68396615	68397714	ITGA11_intron_28	intron	protein_coding	chr15	68369285	68402916
chr15	68691341	68691621	CORO2B_intron_4	intron	protein_coding	chr15	68645361	68695138
chr15	68800681	68800706	ANP32A_intron_6	intron	protein_coding	chr15	68787920	68820696
chr15	69300649	69300968	PAQR5_intron_1	intron	protein_coding	chr15	69299057	69314401
chr15	69382793	69382819	PAQR5_intron_5	intron	protein_coding	chr15	69380011	69384675
chr15	71593142	71593466	THSD4_intron_9	intron	protein_coding	chr15	71547482	71660528
chr15	71724942	71725145	THSD4_intron_10	intron	protein_coding	chr15	71660735	71728547
chr15	72425633	72425659	TMEM202-AS1_intron_3	intron	lincRNA	chr15	72421602	72472842
chr15	75530539	75530600	PTPN9_intron_13	intron	protein_coding	chr15	75527262	75578712
chr15	75530621	75530800	PTPN9_intron_13	intron	protein_coding	chr15	75527262	75578712
chr15	77618529	77618892	LINGO1_intron_1	intron	protein_coding	chr15	77615901	77632308
chr15	77989586	77989613	ADAMTS7P3_intron_13	intron	transcribed_unprocessed_pseudogene	chr15	77988864	77990007
chr15	77989586	77989613	TBC1D2B_intron_1	intron	protein_coding	chr15	77984517	77994983
chr15	84213982	84215548	GOLGA2P7_intron_6	intron	transcribed_unprocessed_pseudogene	chr15	84205320	84229850
chr15	84215878	84215925	GOLGA2P7_intron_6	intron	transcribed_unprocessed_pseudogene	chr15	84205320	84229850
chr15	84216170	84216211	GOLGA2P7_intron_6	intron	transcribed_unprocessed_pseudogene	chr15	84205320	84229850
chr15	84216232	84216292	GOLGA2P7_intron_6	intron	transcribed_unprocessed_pseudogene	chr15	84205320	84229850
chr15	84216317	84216473	GOLGA2P7_intron_6	intron	transcribed_unprocessed_pseudogene	chr15	84205320	84229850
chr15	84216500	84216597	GOLGA2P7_intron_6	intron	transcribed_unprocessed_pseudogene	chr15	84205320	84229850
chr15	84216644	84226304	GOLGA2P7_intron_6	intron	transcribed_unprocessed_pseudogene	chr15	84205320	84229850
chr15	84226325	84226451	GOLGA2P7_intron_6	intron	transcribed_unprocessed_pseudogene	chr15	84205320	84229850
chr15	84226480	84226550	GOLGA2P7_intron_6	intron	transcribed_unprocessed_pseudogene	chr15	84205320	84229850
chr15	84226594	84226752	GOLGA2P7_intron_6	intron	transcribed_unprocessed_pseudogene	chr15	84205320	84229850
chr15	84213643	84213865	GOLGA2P7_intron_6	intron	transcribed_unprocessed_pseudogene	chr15	84205320	84229850
chr15	84467901	84468147	RF00017_1	exon	misc_RNA	chr15	84467901	84468147
chr15	84491480	84491581	UBE2Q2P12_1	exon	unprocessed_pseudogene	chr15	84491480	84491581
chr15	84495170	84495242	UBE2Q2P12_intron_1	intron	unprocessed_pseudogene	chr15	84491582	84500496
chr15	84491582	84495143	UBE2Q2P12_intron_1	intron	unprocessed_pseudogene	chr15	84491582	84500496
chr15	84918841	84918932	SLC28A1_intron_11	intron	protein_coding	chr15	84918605	84920987
chr15	85208801	85208825	CSPG4P12_11	exon	transcribed_unprocessed_pseudogene	chr15	85207701	85213905
chr15	85209038	85209091	CSPG4P12_11	exon	transcribed_unprocessed_pseudogene	chr15	85207701	85213905
chr15	85209155	85209187	CSPG4P12_11	exon	transcribed_unprocessed_pseudogene	chr15	85207701	85213905
chr15	85209212	85209235	CSPG4P12_11	exon	transcribed_unprocessed_pseudogene	chr15	85207701	85213905
chr15	85209259	85209374	CSPG4P12_11	exon	transcribed_unprocessed_pseudogene	chr15	85207701	85213905
chr15	85209399	85209494	CSPG4P12_11	exon	transcribed_unprocessed_pseudogene	chr15	85207701	85213905
chr15	85209516	85209677	CSPG4P12_11	exon	transcribed_unprocessed_pseudogene	chr15	85207701	85213905
chr15	85209747	85209801	CSPG4P12_11	exon	transcribed_unprocessed_pseudogene	chr15	85207701	85213905
chr15	85209922	85209950	CSPG4P12_11	exon	transcribed_unprocessed_pseudogene	chr15	85207701	85213905
chr15	85210013	85213905	CSPG4P12_11	exon	transcribed_unprocessed_pseudogene	chr15	85207701	85213905
chr15	85208801	85208825	AC044860.1_4	exon	transcribed_unprocessed_pseudogene	chr15	85208774	85208929
chr15	85209038	85209091	AC044860.1_5	exon	transcribed_unprocessed_pseudogene	chr15	85209024	85209115
chr15	85209155	85209187	AC044860.1_intron_5	intron	transcribed_unprocessed_pseudogene	chr15	85209116	85209197
chr15	85209212	85209235	AC044860.1_6	exon	transcribed_unprocessed_pseudogene	chr15	85209198	85209290
chr15	85209259	85209290	AC044860.1_6	exon	transcribed_unprocessed_pseudogene	chr15	85209198	85209290
chr15	85209291	85209374	AC044860.1_intron_6	intron	transcribed_unprocessed_pseudogene	chr15	85209291	85209384
chr15	85209399	85209494	AC044860.1_7	exon	transcribed_unprocessed_pseudogene	chr15	85209385	85209574
chr15	85209516	85209574	AC044860.1_7	exon	transcribed_unprocessed_pseudogene	chr15	85209385	85209574
chr15	85209575	85209677	AC044860.1_intron_7	intron	transcribed_unprocessed_pseudogene	chr15	85209575	85209828
chr15	85209747	85209801	AC044860.1_intron_7	intron	transcribed_unprocessed_pseudogene	chr15	85209575	85209828
chr15	85209922	85209950	AC044860.1_intron_8	intron	transcribed_unprocessed_pseudogene	chr15	85209919	85234477
chr15	85219046	85219080	AC044860.1_intron_8	intron	transcribed_unprocessed_pseudogene	chr15	85209919	85234477
chr15	85219148	85219262	AC044860.1_intron_8	intron	transcribed_unprocessed_pseudogene	chr15	85209919	85234477
chr15	85219331	85219361	AC044860.1_intron_8	intron	transcribed_unprocessed_pseudogene	chr15	85209919	85234477
chr15	85219385	85219424	AC044860.1_intron_8	intron	transcribed_unprocessed_pseudogene	chr15	85209919	85234477
chr15	85219509	85219538	AC044860.1_intron_8	intron	transcribed_unprocessed_pseudogene	chr15	85209919	85234477
chr15	85219762	85219792	AC044860.1_intron_8	intron	transcribed_unprocessed_pseudogene	chr15	85209919	85234477
chr15	85219851	85219885	AC044860.1_intron_8	intron	transcribed_unprocessed_pseudogene	chr15	85209919	85234477
chr15	85219919	85219957	AC044860.1_intron_8	intron	transcribed_unprocessed_pseudogene	chr15	85209919	85234477
chr15	85220181	85220233	AC044860.1_intron_8	intron	transcribed_unprocessed_pseudogene	chr15	85209919	85234477
chr15	85220264	85220397	AC044860.1_intron_8	intron	transcribed_unprocessed_pseudogene	chr15	85209919	85234477
chr15	85220670	85220734	AC044860.1_intron_8	intron	transcribed_unprocessed_pseudogene	chr15	85209919	85234477
chr15	85221199	85221222	AC044860.1_intron_8	intron	transcribed_unprocessed_pseudogene	chr15	85209919	85234477
chr15	85221277	85221300	AC044860.1_intron_8	intron	transcribed_unprocessed_pseudogene	chr15	85209919	85234477
chr15	85221443	85221487	AC044860.1_intron_8	intron	transcribed_unprocessed_pseudogene	chr15	85209919	85234477
chr15	85221785	85221878	AC044860.1_intron_8	intron	transcribed_unprocessed_pseudogene	chr15	85209919	85234477
chr15	85222096	85222129	AC044860.1_intron_8	intron	transcribed_unprocessed_pseudogene	chr15	85209919	85234477
chr15	85222290	85222321	AC044860.1_intron_8	intron	transcribed_unprocessed_pseudogene	chr15	85209919	85234477
chr15	85222463	85222512	AC044860.1_intron_8	intron	transcribed_unprocessed_pseudogene	chr15	85209919	85234477
chr15	85222553	85222590	AC044860.1_intron_8	intron	transcribed_unprocessed_pseudogene	chr15	85209919	85234477
chr15	85222673	85222701	AC044860.1_intron_8	intron	transcribed_unprocessed_pseudogene	chr15	85209919	85234477
chr15	85222992	85223022	AC044860.1_intron_8	intron	transcribed_unprocessed_pseudogene	chr15	85209919	85234477
chr15	85228696	85228733	AC044860.1_intron_8	intron	transcribed_unprocessed_pseudogene	chr15	85209919	85234477
chr15	85228881	85228917	AC044860.1_intron_8	intron	transcribed_unprocessed_pseudogene	chr15	85209919	85234477
chr15	85229029	85229213	AC044860.1_intron_8	intron	transcribed_unprocessed_pseudogene	chr15	85209919	85234477
chr15	85229236	85229374	AC044860.1_intron_8	intron	transcribed_unprocessed_pseudogene	chr15	85209919	85234477
chr15	85210013	85219012	AC044860.1_intron_8	intron	transcribed_unprocessed_pseudogene	chr15	85209919	85234477
chr15	86633817	86633865	AGBL1_intron_22	intron	protein_coding	chr15	86556286	86674271
chr15	88267421	88267635	NTRK3-AS1_intron_2	intron	lincRNA	chr15	88266873	88267865
chr15	89507803	89508387	LINC00928_intron_1	intron	lincRNA	chr15	89505859	89510071
chr15	89508463	89508516	LINC00928_intron_1	intron	lincRNA	chr15	89505859	89510071
chr15	90630757	90631075	CRTC3_intron_12	intron	protein_coding	chr15	90629533	90638444
chr15	92047128	92047393	SLCO3A1_intron_3	intron	protein_coding	chr15	91916459	92094879
chr15	92972567	92972869	CHD2_intron_20	intron	protein_coding	chr15	92972418	92974877
chr15	100066823	100066971	ADAMTS17_intron_8	intron	protein_coding	chr15	100063760	100096354
chr15	100511628	100511968	CERS3_intron_11	intron	protein_coding	chr15	100503849	100521665
chr15	100909465	100909494	ALDH1A3_intron_13	intron	protein_coding	chr15	100908483	100914699
chr15	100912875	100913170	ALDH1A3_intron_13	intron	protein_coding	chr15	100908483	100914699
chr16	1191175	1191208	CACNA1H_intron_2	intron	protein_coding	chr16	1154037	1194969
chr16	1372954	1374054	UNKL_intron_5	intron	protein_coding	chr16	1371612	1378912
chr16	1397491	1397610	UNKL_intron_12	intron	protein_coding	chr16	1397296	1398303
chr16	1804252	1804276	HAGH_intron_1	intron	protein_coding	chr16	1795721	1807575
chr16	2104939	2105021	PKD1_intron_25	intron	protein_coding	chr16	2104643	2105320
chr16	2442494	2442826	CCNF_intron_8	intron	protein_coding	chr16	2439827	2443647
chr16	3067011	3067083	IL32_intron_1	intron	protein_coding	chr16	3065827	3067375
chr16	5454925	5454958	RBFOX1_intron_1	intron	protein_coding	chr16	5240106	5467214
chr16	5544951	5544977	RBFOX1_intron_2	intron	protein_coding	chr16	5467255	5598900
chr16	5723398	5723433	RBFOX1_intron_3	intron	protein_coding	chr16	5600152	5867301
chr16	6636787	6636811	RBFOX1_intron_8	intron	protein_coding	chr16	6483915	6654601
chr16	6641748	6641779	RBFOX1_intron_8	intron	protein_coding	chr16	6483915	6654601
chr16	6780102	6780129	RBFOX1_intron_10	intron	protein_coding	chr16	6774014	7052055
chr16	6780174	6780387	RBFOX1_intron_10	intron	protein_coding	chr16	6774014	7052055
chr16	11908477	11908787	GSPT1_intron_14	intron	protein_coding	chr16	11898036	11914987
chr16	13019788	13019898	SHISA9_intron_3	intron	protein_coding	chr16	12916816	13203392
chr16	14708944	14709063	NPIPA3_1	CDS	protein_coding	chr16	14708944	14709063
chr16	14709064	14709687	NPIPA3_intron_1	intron	protein_coding	chr16	14709064	14711687
chr16	14709880	14709909	NPIPA3_intron_1	intron	protein_coding	chr16	14709064	14711687
chr16	14710160	14710184	NPIPA3_intron_1	intron	protein_coding	chr16	14709064	14711687
chr16	15132189	15132422	PDXDC1_intron_25	intron	protein_coding	chr16	15038333	15138877
chr16	15132189	15132422	PKD1P6_intron_11	intron	transcribed_unprocessed_pseudogene	chr16	15131708	15132718
chr16	15139331	15139358	PKD1P6_intron_25	intron	transcribed_unprocessed_pseudogene	chr16	15138455	15154348
chr16	15139721	15139746	PKD1P6_intron_25	intron	transcribed_unprocessed_pseudogene	chr16	15138455	15154348
chr16	16245285	16245313	NOMO3_intron_5	intron	protein_coding	chr16	16245175	16247393
chr16	16245408	16245433	NOMO3_intron_5	intron	protein_coding	chr16	16245175	16247393
chr16	16245517	16245570	NOMO3_intron_5	intron	protein_coding	chr16	16245175	16247393
chr16	16245837	16245885	NOMO3_intron_5	intron	protein_coding	chr16	16245175	16247393
chr16	16246203	16246240	NOMO3_intron_5	intron	protein_coding	chr16	16245175	16247393
chr16	16246405	16246436	NOMO3_intron_5	intron	protein_coding	chr16	16245175	16247393
chr16	16246545	16246627	NOMO3_intron_5	intron	protein_coding	chr16	16245175	16247393
chr16	16246656	16246695	NOMO3_intron_5	intron	protein_coding	chr16	16245175	16247393
chr16	16246815	16246845	NOMO3_intron_5	intron	protein_coding	chr16	16245175	16247393
chr16	16246871	16246915	NOMO3_intron_5	intron	protein_coding	chr16	16245175	16247393
chr16	16247279	16247309	NOMO3_intron_5	intron	protein_coding	chr16	16245175	16247393
chr16	16247394	16247467	NOMO3_6	CDS	protein_coding	chr16	16247394	16247467
chr16	16247468	16247568	NOMO3_intron_6	intron	protein_coding	chr16	16247468	16250926
chr16	16247600	16247639	NOMO3_intron_6	intron	protein_coding	chr16	16247468	16250926
chr16	16247660	16247793	NOMO3_intron_6	intron	protein_coding	chr16	16247468	16250926
chr16	16247820	16248012	NOMO3_intron_6	intron	protein_coding	chr16	16247468	16250926
chr16	16248123	16250926	NOMO3_intron_6	intron	protein_coding	chr16	16247468	16250926
chr16	16250927	16251080	NOMO3_7	CDS	protein_coding	chr16	16250927	16251080
chr16	16251081	16251961	NOMO3_intron_7	intron	protein_coding	chr16	16251081	16251961
chr16	16251962	16252100	NOMO3_8	CDS	protein_coding	chr16	16251962	16252100
chr16	16252101	16252431	NOMO3_intron_8	intron	protein_coding	chr16	16252101	16252431
chr16	16252432	16252522	NOMO3_9	CDS	protein_coding	chr16	16252432	16252522
chr16	16252523	16255718	NOMO3_intron_9	intron	protein_coding	chr16	16252523	16255718
chr16	16255719	16255825	NOMO3_10	CDS	protein_coding	chr16	16255719	16255825
chr16	16255826	16256006	NOMO3_intron_10	intron	protein_coding	chr16	16255826	16256006
chr16	16256007	16256158	NOMO3_11	CDS	protein_coding	chr16	16256007	16256158
chr16	16256159	16261500	NOMO3_intron_11	intron	protein_coding	chr16	16256159	16261500
chr16	16261501	16261676	NOMO3_12	CDS	protein_coding	chr16	16261501	16261676
chr16	16261677	16263072	NOMO3_intron_12	intron	protein_coding	chr16	16261677	16263072
chr16	16263073	16263215	NOMO3_13	CDS	protein_coding	chr16	16263073	16263215
chr16	16263216	16263511	NOMO3_intron_13	intron	protein_coding	chr16	16263216	16263511
chr16	16263512	16263644	NOMO3_14	CDS	protein_coding	chr16	16263512	16263644
chr16	16263645	16265041	NOMO3_intron_14	intron	protein_coding	chr16	16263645	16265041
chr16	16265042	16265179	NOMO3_15	CDS	protein_coding	chr16	16265042	16265179
chr16	16265180	16267042	NOMO3_intron_15	intron	protein_coding	chr16	16265180	16267042
chr16	16267043	16267131	NOMO3_16	CDS	protein_coding	chr16	16267043	16267131
chr16	16269429	16269495	NOMO3_intron_16	intron	protein_coding	chr16	16267132	16270119
chr16	16269603	16269959	NOMO3_intron_16	intron	protein_coding	chr16	16267132	16270119
chr16	16267132	16268747	NOMO3_intron_16	intron	protein_coding	chr16	16267132	16270119
chr16	16272493	16272522	NOMO3_intron_18	intron	protein_coding	chr16	16270829	16273687
chr16	16272640	16272806	NOMO3_intron_18	intron	protein_coding	chr16	16270829	16273687
chr16	16272827	16272897	NOMO3_intron_18	intron	protein_coding	chr16	16270829	16273687
chr16	16273032	16273152	NOMO3_intron_18	intron	protein_coding	chr16	16270829	16273687
chr16	16273284	16273322	NOMO3_intron_18	intron	protein_coding	chr16	16270829	16273687
chr16	16273454	16273595	NOMO3_intron_18	intron	protein_coding	chr16	16270829	16273687
chr16	16273618	16273650	NOMO3_intron_18	intron	protein_coding	chr16	16270829	16273687
chr16	16280007	16280042	NOMO3_intron_24	intron	protein_coding	chr16	16278790	16280187
chr16	16280394	16280418	NOMO3_intron_25	intron	protein_coding	chr16	16280331	16281237
chr16	16282193	16282220	NOMO3_intron_26	intron	protein_coding	chr16	16281323	16283014
chr16	16282322	16282364	NOMO3_intron_26	intron	protein_coding	chr16	16281323	16283014
chr16	16282533	16282564	NOMO3_intron_26	intron	protein_coding	chr16	16281323	16283014
chr16	16282645	16282675	NOMO3_intron_26	intron	protein_coding	chr16	16281323	16283014
chr16	16282865	16282888	NOMO3_intron_26	intron	protein_coding	chr16	16281323	16283014
chr16	16287425	16287450	NOMO3_intron_28	intron	protein_coding	chr16	16285507	16287741
chr16	16288243	16288383	NOMO3_intron_29	intron	protein_coding	chr16	16287863	16293650
chr16	16288407	16288750	NOMO3_intron_29	intron	protein_coding	chr16	16287863	16293650
chr16	16288783	16288853	NOMO3_intron_29	intron	protein_coding	chr16	16287863	16293650
chr16	16288949	16288987	NOMO3_intron_29	intron	protein_coding	chr16	16287863	16293650
chr16	16289020	16289074	NOMO3_intron_29	intron	protein_coding	chr16	16287863	16293650
chr16	16289097	16289273	NOMO3_intron_29	intron	protein_coding	chr16	16287863	16293650
chr16	16289383	16289443	NOMO3_intron_29	intron	protein_coding	chr16	16287863	16293650
chr16	16289464	16289550	NOMO3_intron_29	intron	protein_coding	chr16	16287863	16293650
chr16	16289577	16289651	NOMO3_intron_29	intron	protein_coding	chr16	16287863	16293650
chr16	16289686	16289711	NOMO3_intron_29	intron	protein_coding	chr16	16287863	16293650
chr16	16289732	16289907	NOMO3_intron_29	intron	protein_coding	chr16	16287863	16293650
chr16	16289934	16290110	NOMO3_intron_29	intron	protein_coding	chr16	16287863	16293650
chr16	16290203	16290420	NOMO3_intron_29	intron	protein_coding	chr16	16287863	16293650
chr16	16290502	16290568	NOMO3_intron_29	intron	protein_coding	chr16	16287863	16293650
chr16	16290686	16290712	NOMO3_intron_29	intron	protein_coding	chr16	16287863	16293650
chr16	16290947	16291066	NOMO3_intron_29	intron	protein_coding	chr16	16287863	16293650
chr16	16291151	16291192	NOMO3_intron_29	intron	protein_coding	chr16	16287863	16293650
chr16	16291222	16291319	NOMO3_intron_29	intron	protein_coding	chr16	16287863	16293650
chr16	16291342	16291393	NOMO3_intron_29	intron	protein_coding	chr16	16287863	16293650
chr16	16291457	16291505	NOMO3_intron_29	intron	protein_coding	chr16	16287863	16293650
chr16	16291549	16291582	NOMO3_intron_29	intron	protein_coding	chr16	16287863	16293650
chr16	16291645	16291732	NOMO3_intron_29	intron	protein_coding	chr16	16287863	16293650
chr16	16291758	16291787	NOMO3_intron_29	intron	protein_coding	chr16	16287863	16293650
chr16	16291840	16291889	NOMO3_intron_29	intron	protein_coding	chr16	16287863	16293650
chr16	16291915	16292050	NOMO3_intron_29	intron	protein_coding	chr16	16287863	16293650
chr16	16292079	16292176	NOMO3_intron_29	intron	protein_coding	chr16	16287863	16293650
chr16	16292243	16292324	NOMO3_intron_29	intron	protein_coding	chr16	16287863	16293650
chr16	16292365	16292498	NOMO3_intron_29	intron	protein_coding	chr16	16287863	16293650
chr16	16292631	16292855	NOMO3_intron_29	intron	protein_coding	chr16	16287863	16293650
chr16	16292920	16293149	NOMO3_intron_29	intron	protein_coding	chr16	16287863	16293650
chr16	16293172	16293317	NOMO3_intron_29	intron	protein_coding	chr16	16287863	16293650
chr16	16293340	16293398	NOMO3_intron_29	intron	protein_coding	chr16	16287863	16293650
chr16	16293422	16293514	NOMO3_intron_29	intron	protein_coding	chr16	16287863	16293650
chr16	16293536	16293650	NOMO3_intron_29	intron	protein_coding	chr16	16287863	16293650
chr16	16293651	16293675	NOMO3_30	CDS	protein_coding	chr16	16293651	16293744
chr16	16293747	16293782	NOMO3_intron_30	intron	protein_coding	chr16	16293745	16293958
chr16	16293817	16293854	NOMO3_intron_30	intron	protein_coding	chr16	16293745	16293958
chr16	16293877	16293958	NOMO3_intron_30	intron	protein_coding	chr16	16293745	16293958
chr16	16293959	16294049	NOMO3_31	CDS	protein_coding	chr16	16293959	16294049
chr16	16294049	16294081	NOMO3_UTR_2	three_prime_UTR	protein_coding	chr16	16294049	16294081
chr16	16294082	16294165	NOMO3_intron_31	intron	protein_coding	chr16	16294082	16294166
chr16	16294310	16294346	NOMO3_UTR_3	three_prime_UTR	protein_coding	chr16	16294167	16294814
chr16	16294396	16294482	NOMO3_UTR_3	three_prime_UTR	protein_coding	chr16	16294167	16294814
chr16	16294506	16294814	NOMO3_UTR_3	three_prime_UTR	protein_coding	chr16	16294167	16294814
chr16	16260866	16261235	AC136624.3_1	exon	processed_pseudogene	chr16	16260866	16261235
chr16	16370598	16370750	AC138969.2_intron_20	intron	unprocessed_pseudogene	chr16	16370299	16371036
chr16	16370771	16370794	AC138969.2_intron_20	intron	unprocessed_pseudogene	chr16	16370299	16371036
chr16	16373253	16373321	AC138969.2_intron_24	intron	unprocessed_pseudogene	chr16	16372860	16374349
chr16	16379055	16379244	NPIPA7_UTR_1	five_prime_UTR	protein_coding	chr16	16379055	16379244
chr16	16379244	16379307	NPIPA7_1	CDS	protein_coding	chr16	16379244	16379307
chr16	16379308	16379421	NPIPA7_intron_1	intron	protein_coding	chr16	16379308	16383662
chr16	16379445	16379509	NPIPA7_intron_1	intron	protein_coding	chr16	16379308	16383662
chr16	16379530	16379570	NPIPA7_intron_1	intron	protein_coding	chr16	16379308	16383662
chr16	16379610	16379734	NPIPA7_intron_1	intron	protein_coding	chr16	16379308	16383662
chr16	16379893	16379944	NPIPA7_intron_1	intron	protein_coding	chr16	16379308	16383662
chr16	16380614	16380683	NPIPA7_intron_1	intron	protein_coding	chr16	16379308	16383662
chr16	16380835	16380876	NPIPA7_intron_1	intron	protein_coding	chr16	16379308	16383662
chr16	16381220	16381243	NPIPA7_intron_1	intron	protein_coding	chr16	16379308	16383662
chr16	16381266	16381328	NPIPA7_intron_1	intron	protein_coding	chr16	16379308	16383662
chr16	16381360	16381407	NPIPA7_intron_1	intron	protein_coding	chr16	16379308	16383662
chr16	16381509	16381548	NPIPA7_intron_1	intron	protein_coding	chr16	16379308	16383662
chr16	16381713	16383662	NPIPA7_intron_1	intron	protein_coding	chr16	16379308	16383662
chr16	16383663	16383792	NPIPA7_2	CDS	protein_coding	chr16	16383663	16383792
chr16	16383793	16387397	NPIPA7_intron_2	intron	protein_coding	chr16	16383793	16387397
chr16	16387398	16387498	NPIPA7_3	CDS	protein_coding	chr16	16387398	16387498
chr16	16387499	16387660	NPIPA7_intron_3	intron	protein_coding	chr16	16387499	16387660
chr16	16387661	16387806	NPIPA7_4	CDS	protein_coding	chr16	16387661	16387806
chr16	16388845	16388881	NPIPA7_intron_4	intron	protein_coding	chr16	16387807	16390765
chr16	16387807	16388803	NPIPA7_intron_4	intron	protein_coding	chr16	16387807	16390765
chr16	18357026	18357136	AC126755.6_1	exon	unprocessed_pseudogene	chr16	18357026	18357136
chr16	18358086	18358588	AC126755.2_UTR_1	three_prime_UTR	protein_coding	chr16	18358086	18358588
chr16	18358589	18359019	AC126755.2_intron_1	intron	protein_coding	chr16	18358589	18359380
chr16	18397937	18398036	RF00019_1	exon	misc_RNA	chr16	18397937	18398036
chr16	18402146	18402475	AC126755.4_1	exon	lincRNA	chr16	18402146	18403604
chr16	18402533	18402596	AC126755.4_1	exon	lincRNA	chr16	18402146	18403604
chr16	18402670	18403604	AC126755.4_1	exon	lincRNA	chr16	18402146	18403604
chr16	18402178	18402271	MIR3180-3_1	exon	miRNA	chr16	18402178	18402271
chr16	18405698	18405762	MIR3670-3_1	exon	miRNA	chr16	18405698	18405762
chr16	18411309	18411851	AC126755.3_1	exon	lincRNA	chr16	18411309	18411851
chr16	18411894	18411977	MIR3179-3_1	exon	miRNA	chr16	18411894	18411977
chr16	18417325	18417836	NOMO2_UTR_1	three_prime_UTR	protein_coding	chr16	18417325	18417836
chr16	18417836	18417968	NOMO2_1	CDS	protein_coding	chr16	18417836	18417968
chr16	18417969	18418390	NOMO2_intron_1	intron	protein_coding	chr16	18417969	18418390
chr16	18418391	18418484	NOMO2_2	CDS	protein_coding	chr16	18418391	18418484
chr16	18418485	18424272	NOMO2_intron_2	intron	protein_coding	chr16	18418485	18424272
chr16	18424273	18424393	NOMO2_3	CDS	protein_coding	chr16	18424273	18424393
chr16	18424394	18426628	NOMO2_intron_3	intron	protein_coding	chr16	18424394	18426628
chr16	18426629	18426731	NOMO2_4	CDS	protein_coding	chr16	18426629	18426731
chr16	18426732	18429008	NOMO2_intron_4	intron	protein_coding	chr16	18426732	18429008
chr16	18429009	18429120	NOMO2_5	CDS	protein_coding	chr16	18429009	18429120
chr16	18429121	18430813	NOMO2_intron_5	intron	protein_coding	chr16	18429121	18430813
chr16	18430814	18430898	NOMO2_6	CDS	protein_coding	chr16	18430814	18430898
chr16	18430899	18431805	NOMO2_intron_6	intron	protein_coding	chr16	18430899	18431805
chr16	18431806	18431948	NOMO2_7	CDS	protein_coding	chr16	18431806	18431948
chr16	18431949	18433346	NOMO2_intron_7	intron	protein_coding	chr16	18431949	18433346
chr16	18433347	18433475	NOMO2_8	CDS	protein_coding	chr16	18433347	18433475
chr16	18433476	18434652	NOMO2_intron_8	intron	protein_coding	chr16	18433476	18434652
chr16	18434653	18434767	NOMO2_9	CDS	protein_coding	chr16	18434653	18434767
chr16	18486486	18491958	NOMO2_intron_9	intron	protein_coding	chr16	18434768	18499923
chr16	18492007	18492198	NOMO2_intron_9	intron	protein_coding	chr16	18434768	18499923
chr16	18492291	18492353	NOMO2_intron_9	intron	protein_coding	chr16	18434768	18499923
chr16	18492361	18492588	NOMO2_intron_9	intron	protein_coding	chr16	18434768	18499923
chr16	18492613	18492764	NOMO2_intron_9	intron	protein_coding	chr16	18434768	18499923
chr16	18492792	18492817	NOMO2_intron_9	intron	protein_coding	chr16	18434768	18499923
chr16	18492843	18492882	NOMO2_intron_9	intron	protein_coding	chr16	18434768	18499923
chr16	18492950	18493040	NOMO2_intron_9	intron	protein_coding	chr16	18434768	18499923
chr16	18493283	18493306	NOMO2_intron_9	intron	protein_coding	chr16	18434768	18499923
chr16	18494008	18494110	NOMO2_intron_9	intron	protein_coding	chr16	18434768	18499923
chr16	18494140	18494223	NOMO2_intron_9	intron	protein_coding	chr16	18434768	18499923
chr16	18494244	18494320	NOMO2_intron_9	intron	protein_coding	chr16	18434768	18499923
chr16	18494572	18494685	NOMO2_intron_9	intron	protein_coding	chr16	18434768	18499923
chr16	18494798	18494850	NOMO2_intron_9	intron	protein_coding	chr16	18434768	18499923
chr16	18494893	18494933	NOMO2_intron_9	intron	protein_coding	chr16	18434768	18499923
chr16	18434768	18436486	NOMO2_intron_9	intron	protein_coding	chr16	18434768	18499923
chr16	19219118	19219456	SYT17_intron_6	intron	protein_coding	chr16	19211453	19223043
chr16	21416540	21416586	NPIPB3_intron_7	intron	protein_coding	chr16	21415086	21418807
chr16	21416616	21416650	NPIPB3_intron_7	intron	protein_coding	chr16	21415086	21418807
chr16	21416672	21416905	NPIPB3_intron_7	intron	protein_coding	chr16	21415086	21418807
chr16	21416960	21416998	NPIPB3_intron_7	intron	protein_coding	chr16	21415086	21418807
chr16	21417062	21417193	NPIPB3_intron_7	intron	protein_coding	chr16	21415086	21418807
chr16	21417215	21417406	NPIPB3_intron_7	intron	protein_coding	chr16	21415086	21418807
chr16	21417429	21417505	NPIPB3_intron_7	intron	protein_coding	chr16	21415086	21418807
chr16	21417527	21417681	NPIPB3_intron_7	intron	protein_coding	chr16	21415086	21418807
chr16	21417708	21417785	NPIPB3_intron_7	intron	protein_coding	chr16	21415086	21418807
chr16	21417844	21417939	NPIPB3_intron_7	intron	protein_coding	chr16	21415086	21418807
chr16	21417962	21418018	NPIPB3_intron_7	intron	protein_coding	chr16	21415086	21418807
chr16	21418041	21418302	NPIPB3_intron_7	intron	protein_coding	chr16	21415086	21418807
chr16	21418332	21418402	NPIPB3_intron_7	intron	protein_coding	chr16	21415086	21418807
chr16	21418502	21418588	NPIPB3_intron_7	intron	protein_coding	chr16	21415086	21418807
chr16	21418648	21418807	NPIPB3_intron_7	intron	protein_coding	chr16	21415086	21418807
chr16	21418808	21418883	NPIPB3_8	CDS	protein_coding	chr16	21418808	21418883
chr16	21418883	21418937	NPIPB3_UTR_4	five_prime_UTR	protein_coding	chr16	21418883	21418937
chr16	21418982	21419032	NPIPB3_intron_8	intron	protein_coding	chr16	21418938	21419488
chr16	21419121	21419167	NPIPB3_intron_8	intron	protein_coding	chr16	21418938	21419488
chr16	21419206	21419258	NPIPB3_intron_8	intron	protein_coding	chr16	21418938	21419488
chr16	21419282	21419437	NPIPB3_intron_8	intron	protein_coding	chr16	21418938	21419488
chr16	21419462	21419488	NPIPB3_intron_8	intron	protein_coding	chr16	21418938	21419488
chr16	21419489	21419548	NPIPB3_9	CDS	protein_coding	chr16	21419489	21419575
chr16	21419576	21419601	NPIPB3_intron_9	intron	protein_coding	chr16	21419576	21419633
chr16	21419634	21419697	NPIPB3_10	CDS	protein_coding	chr16	21419634	21419697
chr16	21419697	21419741	NPIPB3_UTR_5	five_prime_UTR	protein_coding	chr16	21419697	21419766
chr16	21419767	21419851	NPIPB3_intron_10	intron	protein_coding	chr16	21419767	21424977
chr16	21419880	21424977	NPIPB3_intron_10	intron	protein_coding	chr16	21419767	21424977
chr16	21424978	21425278	NPIPB3_UTR_6	five_prime_UTR	protein_coding	chr16	21424978	21425278
chr16	21425289	21425378	NPIPB3_UTR_7	five_prime_UTR	protein_coding	chr16	21425289	21425378
chr16	21425379	21431503	NPIPB3_intron_12	intron	protein_coding	chr16	21425379	21431503
chr16	21431504	21431553	NPIPB3_UTR_8	five_prime_UTR	protein_coding	chr16	21431504	21431553
chr16	21431554	21440646	NPIPB3_intron_13	intron	protein_coding	chr16	21431554	21440646
chr16	21440647	21440719	NPIPB3_UTR_9	five_prime_UTR	protein_coding	chr16	21440647	21440719
chr16	22490336	22490442	NPIPB5_UTR_1	five_prime_UTR	protein_coding	chr16	22490336	22490442
chr16	22490443	22490815	NPIPB5_intron_1	intron	protein_coding	chr16	22490443	22490815
chr16	22490816	22490976	NPIPB5_UTR_2	five_prime_UTR	protein_coding	chr16	22490816	22490976
chr16	22490977	22491705	NPIPB5_intron_2	intron	protein_coding	chr16	22490977	22491705
chr16	22491706	22491786	NPIPB5_UTR_3	five_prime_UTR	protein_coding	chr16	22491706	22491786
chr16	22491787	22504849	NPIPB5_intron_3	intron	protein_coding	chr16	22491787	22504849
chr16	22504850	22505057	NPIPB5_UTR_4	five_prime_UTR	protein_coding	chr16	22504850	22505057
chr16	22505058	22505843	NPIPB5_intron_4	intron	protein_coding	chr16	22505058	22505843
chr16	22505844	22506235	NPIPB5_UTR_5	five_prime_UTR	protein_coding	chr16	22505844	22506235
chr16	22506236	22507172	NPIPB5_intron_5	intron	protein_coding	chr16	22506236	22507172
chr16	22507173	22507399	NPIPB5_UTR_6	five_prime_UTR	protein_coding	chr16	22507173	22507399
chr16	22512170	22512193	NPIPB5_intron_6	intron	protein_coding	chr16	22507400	22513056
chr16	22512298	22512568	NPIPB5_intron_6	intron	protein_coding	chr16	22507400	22513056
chr16	22512598	22513056	NPIPB5_intron_6	intron	protein_coding	chr16	22507400	22513056
chr16	22507400	22512147	NPIPB5_intron_6	intron	protein_coding	chr16	22507400	22513056
chr16	22513057	22513224	NPIPB5_UTR_7	five_prime_UTR	protein_coding	chr16	22513057	22513801
chr16	22513253	22513303	NPIPB5_UTR_7	five_prime_UTR	protein_coding	chr16	22513057	22513801
chr16	22513325	22513423	NPIPB5_UTR_7	five_prime_UTR	protein_coding	chr16	22513057	22513801
chr16	22513538	22513801	NPIPB5_UTR_7	five_prime_UTR	protein_coding	chr16	22513057	22513801
chr16	22513801	22513905	NPIPB5_1	CDS	protein_coding	chr16	22513801	22513921
chr16	22513933	22513983	NPIPB5_intron_7	intron	protein_coding	chr16	22513922	22519965
chr16	22514092	22514129	NPIPB5_intron_7	intron	protein_coding	chr16	22513922	22519965
chr16	22514154	22514178	NPIPB5_intron_7	intron	protein_coding	chr16	22513922	22519965
chr16	22514205	22514354	NPIPB5_intron_7	intron	protein_coding	chr16	22513922	22519965
chr16	22514415	22514441	NPIPB5_intron_7	intron	protein_coding	chr16	22513922	22519965
chr16	22514466	22514494	NPIPB5_intron_7	intron	protein_coding	chr16	22513922	22519965
chr16	22514671	22514763	NPIPB5_intron_7	intron	protein_coding	chr16	22513922	22519965
chr16	22897655	22897922	HS3ST2_intron_1	intron	protein_coding	chr16	22815096	22914942
chr16	23517225	23517527	GGA2_intron_17	intron	protein_coding	chr16	23510495	23519585
chr16	24021023	24021361	PRKCB_intron_3	intron	protein_coding	chr16	23988591	24032134
chr16	25710454	25710506	HS3ST4_intron_1	intron	protein_coding	chr16	25693152	26135610
chr16	28666983	28667014	AC145285.4_intron_2	intron	unprocessed_pseudogene	chr16	28663388	28740677
chr16	28667153	28667183	AC145285.4_intron_2	intron	unprocessed_pseudogene	chr16	28663388	28740677
chr16	28686970	28687024	AC145285.4_intron_2	intron	unprocessed_pseudogene	chr16	28663388	28740677
chr16	28687126	28687163	AC145285.4_intron_2	intron	unprocessed_pseudogene	chr16	28663388	28740677
chr16	28687192	28687235	AC145285.4_intron_2	intron	unprocessed_pseudogene	chr16	28663388	28740677
chr16	28687289	28687324	AC145285.4_intron_2	intron	unprocessed_pseudogene	chr16	28663388	28740677
chr16	28687461	28687495	AC145285.4_intron_2	intron	unprocessed_pseudogene	chr16	28663388	28740677
chr16	28687536	28687567	AC145285.4_intron_2	intron	unprocessed_pseudogene	chr16	28663388	28740677
chr16	28687637	28687714	AC145285.4_intron_2	intron	unprocessed_pseudogene	chr16	28663388	28740677
chr16	28687784	28687844	AC145285.4_intron_2	intron	unprocessed_pseudogene	chr16	28663388	28740677
chr16	28687897	28687951	AC145285.4_intron_2	intron	unprocessed_pseudogene	chr16	28663388	28740677
chr16	28687996	28688026	AC145285.4_intron_2	intron	unprocessed_pseudogene	chr16	28663388	28740677
chr16	28710657	28710683	AC145285.4_intron_2	intron	unprocessed_pseudogene	chr16	28663388	28740677
chr16	28710764	28710788	AC145285.4_intron_2	intron	unprocessed_pseudogene	chr16	28663388	28740677
chr16	28710828	28710888	AC145285.4_intron_2	intron	unprocessed_pseudogene	chr16	28663388	28740677
chr16	28710937	28710964	AC145285.4_intron_2	intron	unprocessed_pseudogene	chr16	28663388	28740677
chr16	28711102	28711158	AC145285.4_intron_2	intron	unprocessed_pseudogene	chr16	28663388	28740677
chr16	28711211	28711242	AC145285.4_intron_2	intron	unprocessed_pseudogene	chr16	28663388	28740677
chr16	28711310	28711376	AC145285.4_intron_2	intron	unprocessed_pseudogene	chr16	28663388	28740677
chr16	28711973	28712012	AC145285.4_intron_2	intron	unprocessed_pseudogene	chr16	28663388	28740677
chr16	28712319	28712354	AC145285.4_intron_2	intron	unprocessed_pseudogene	chr16	28663388	28740677
chr16	28712809	28712956	AC145285.4_intron_2	intron	unprocessed_pseudogene	chr16	28663388	28740677
chr16	28726079	28726114	AC145285.4_intron_2	intron	unprocessed_pseudogene	chr16	28663388	28740677
chr16	28726152	28726180	AC145285.4_intron_2	intron	unprocessed_pseudogene	chr16	28663388	28740677
chr16	28726346	28726409	AC145285.4_intron_2	intron	unprocessed_pseudogene	chr16	28663388	28740677
chr16	28726440	28726497	AC145285.4_intron_2	intron	unprocessed_pseudogene	chr16	28663388	28740677
chr16	28726685	28726729	AC145285.4_intron_2	intron	unprocessed_pseudogene	chr16	28663388	28740677
chr16	28726764	28726815	AC145285.4_intron_2	intron	unprocessed_pseudogene	chr16	28663388	28740677
chr16	28726850	28726879	AC145285.4_intron_2	intron	unprocessed_pseudogene	chr16	28663388	28740677
chr16	28726904	28726966	AC145285.4_intron_2	intron	unprocessed_pseudogene	chr16	28663388	28740677
chr16	28727418	28727522	AC145285.4_intron_2	intron	unprocessed_pseudogene	chr16	28663388	28740677
chr16	28728129	28728153	AC145285.4_intron_2	intron	unprocessed_pseudogene	chr16	28663388	28740677
chr16	28667214	28686931	AC145285.4_intron_2	intron	unprocessed_pseudogene	chr16	28663388	28740677
chr16	28713047	28726051	AC145285.4_intron_2	intron	unprocessed_pseudogene	chr16	28663388	28740677
chr16	28710657	28710683	EIF3C_intron_1	intron	protein_coding	chr16	28688829	28711361
chr16	28710764	28710788	EIF3C_intron_1	intron	protein_coding	chr16	28688829	28711361
chr16	28710828	28710888	EIF3C_intron_1	intron	protein_coding	chr16	28688829	28711361
chr16	28710937	28710964	EIF3C_intron_1	intron	protein_coding	chr16	28688829	28711361
chr16	28711102	28711158	EIF3C_intron_1	intron	protein_coding	chr16	28688829	28711361
chr16	28711211	28711242	EIF3C_intron_1	intron	protein_coding	chr16	28688829	28711361
chr16	28711310	28711361	EIF3C_intron_1	intron	protein_coding	chr16	28688829	28711361
chr16	28711973	28712012	EIF3C_intron_2	intron	protein_coding	chr16	28711788	28712035
chr16	28712319	28712354	EIF3C_intron_3	intron	protein_coding	chr16	28712205	28713257
chr16	28712809	28712956	EIF3C_intron_3	intron	protein_coding	chr16	28712205	28713257
chr16	28713047	28713257	EIF3C_intron_3	intron	protein_coding	chr16	28712205	28713257
chr16	28713258	28713323	EIF3C_UTR_4	five_prime_UTR	protein_coding	chr16	28713258	28713323
chr16	28713324	28713699	EIF3C_intron_4	intron	protein_coding	chr16	28713324	28713699
chr16	28713700	28713766	EIF3C_UTR_5	five_prime_UTR	protein_coding	chr16	28713700	28713766
chr16	28713767	28713907	EIF3C_intron_5	intron	protein_coding	chr16	28713767	28713907
chr16	28713908	28713951	EIF3C_UTR_6	five_prime_UTR	protein_coding	chr16	28713908	28713951
chr16	28713951	28714098	EIF3C_2	CDS	protein_coding	chr16	28713951	28714098
chr16	28714099	28714319	EIF3C_intron_6	intron	protein_coding	chr16	28714099	28714319
chr16	28714320	28714446	EIF3C_3	CDS	protein_coding	chr16	28714320	28714446
chr16	28714447	28714634	EIF3C_intron_7	intron	protein_coding	chr16	28714447	28714634
chr16	28714635	28714690	EIF3C_4	CDS	protein_coding	chr16	28714635	28714690
chr16	28714691	28714817	EIF3C_intron_8	intron	protein_coding	chr16	28714691	28714817
chr16	28714818	28714928	EIF3C_5	CDS	protein_coding	chr16	28714818	28714928
chr16	28714929	28715305	EIF3C_intron_9	intron	protein_coding	chr16	28714929	28715305
chr16	28715306	28715434	EIF3C_6	CDS	protein_coding	chr16	28715306	28715434
chr16	28715435	28723162	EIF3C_intron_10	intron	protein_coding	chr16	28715435	28723162
chr16	28723163	28723323	EIF3C_7	CDS	protein_coding	chr16	28723163	28723323
chr16	28723324	28723446	EIF3C_intron_11	intron	protein_coding	chr16	28723324	28723446
chr16	28723447	28723551	EIF3C_8	CDS	protein_coding	chr16	28723447	28723551
chr16	28723552	28724320	EIF3C_intron_12	intron	protein_coding	chr16	28723552	28724320
chr16	28724321	28724463	EIF3C_9	CDS	protein_coding	chr16	28724321	28724463
chr16	28724464	28724656	EIF3C_intron_13	intron	protein_coding	chr16	28724464	28724656
chr16	28724657	28724783	EIF3C_10	CDS	protein_coding	chr16	28724657	28724783
chr16	28724784	28724917	EIF3C_intron_14	intron	protein_coding	chr16	28724784	28724917
chr16	28724918	28725012	EIF3C_11	CDS	protein_coding	chr16	28724918	28725012
chr16	28726079	28726114	EIF3C_intron_15	intron	protein_coding	chr16	28725013	28726603
chr16	28726152	28726180	EIF3C_intron_15	intron	protein_coding	chr16	28725013	28726603
chr16	28726346	28726409	EIF3C_intron_15	intron	protein_coding	chr16	28725013	28726603
chr16	28726440	28726497	EIF3C_intron_15	intron	protein_coding	chr16	28725013	28726603
chr16	28725013	28726051	EIF3C_intron_15	intron	protein_coding	chr16	28725013	28726603
chr16	28726685	28726729	EIF3C_12	CDS	protein_coding	chr16	28726604	28726795
chr16	28726764	28726795	EIF3C_12	CDS	protein_coding	chr16	28726604	28726795
chr16	28726850	28726879	EIF3C_intron_16	intron	protein_coding	chr16	28726796	28727019
chr16	28726904	28726966	EIF3C_intron_16	intron	protein_coding	chr16	28726796	28727019
chr16	28727418	28727522	EIF3C_intron_17	intron	protein_coding	chr16	28727246	28731827
chr16	28728129	28728153	EIF3C_intron_17	intron	protein_coding	chr16	28727246	28731827
chr16	29479088	29479115	AC133555.1_intron_1	intron	unprocessed_pseudogene	chr16	29479031	29482483
chr16	29479976	29480021	AC133555.1_intron_1	intron	unprocessed_pseudogene	chr16	29479031	29482483
chr16	29484930	29485156	NPIPB12_2	CDS	protein_coding	chr16	29484689	29485827
chr16	29495130	29495185	NPIPB12_intron_6	intron	protein_coding	chr16	29491875	29495477
chr16	29495771	29499124	NPIPB12_intron_7	intron	protein_coding	chr16	29495608	29499322
chr16	29499777	29499815	NPIPB12_intron_8	intron	protein_coding	chr16	29499453	29505471
chr16	29500141	29500766	NPIPB12_intron_8	intron	protein_coding	chr16	29499453	29505471
chr16	29500793	29500826	NPIPB12_intron_8	intron	protein_coding	chr16	29499453	29505471
chr16	29500847	29500912	NPIPB12_intron_8	intron	protein_coding	chr16	29499453	29505471
chr16	29500936	29500962	NPIPB12_intron_8	intron	protein_coding	chr16	29499453	29505471
chr16	29500989	29501021	NPIPB12_intron_8	intron	protein_coding	chr16	29499453	29505471
chr16	29501350	29501409	NPIPB12_intron_8	intron	protein_coding	chr16	29499453	29505471
chr16	29501488	29501545	NPIPB12_intron_8	intron	protein_coding	chr16	29499453	29505471
chr16	29501947	29505471	NPIPB12_intron_8	intron	protein_coding	chr16	29499453	29505471
chr16	29505472	29505592	NPIPB12_9	CDS	protein_coding	chr16	29505472	29505592
chr16	29505592	29505630	NPIPB12_UTR_5	five_prime_UTR	protein_coding	chr16	29505592	29505630
chr16	29505631	29505782	NPIPB12_intron_9	intron	protein_coding	chr16	29505631	29505782
chr16	29505783	29505820	NPIPB12_UTR_6	five_prime_UTR	protein_coding	chr16	29505783	29505820
chr16	30202189	30202222	SULT1A3_intron_5	intron	protein_coding	chr16	30201294	30202688
chr16	30202662	30202688	SULT1A3_intron_5	intron	protein_coding	chr16	30201294	30202688
chr16	30202790	30202816	SULT1A3_4	CDS	protein_coding	chr16	30202689	30202816
chr16	30202817	30202845	SULT1A3_intron_6	intron	protein_coding	chr16	30202817	30202910
chr16	30206295	30206348	AC106782.1_4	CDS	protein_coding	chr16	30205924	30206900
chr16	30206470	30206530	AC106782.1_4	CDS	protein_coding	chr16	30205924	30206900
chr16	30206552	30206715	AC106782.1_4	CDS	protein_coding	chr16	30205924	30206900
chr16	30206744	30206815	AC106782.1_4	CDS	protein_coding	chr16	30205924	30206900
chr16	30206876	30206899	AC106782.1_4	CDS	protein_coding	chr16	30205924	30206900
chr16	30206552	30206715	AC106782.7_1	exon	TEC	chr16	30206510	30206927
chr16	30206744	30206815	AC106782.7_1	exon	TEC	chr16	30206510	30206927
chr16	30206876	30206899	AC106782.7_1	exon	TEC	chr16	30206510	30206927
chr16	31316038	31316223	ITGAM_intron_14	intron	protein_coding	chr16	31297955	31321239
chr16	32356981	32357050	AC133548.1_1	exon	unprocessed_pseudogene	chr16	32356981	32357067
chr16	32357106	32357158	AC133548.1_intron_1	intron	unprocessed_pseudogene	chr16	32357068	32358216
chr16	32357187	32357308	AC133548.1_intron_1	intron	unprocessed_pseudogene	chr16	32357068	32358216
chr16	32357341	32357383	AC133548.1_intron_1	intron	unprocessed_pseudogene	chr16	32357068	32358216
chr16	32357406	32357436	AC133548.1_intron_1	intron	unprocessed_pseudogene	chr16	32357068	32358216
chr16	32673530	32674994	TP53TG3_UTR_1	three_prime_UTR	protein_coding	chr16	32673530	32674994
chr16	32674994	32675065	TP53TG3_1	CDS	protein_coding	chr16	32674994	32675065
chr16	32675066	32675734	TP53TG3_intron_1	intron	protein_coding	chr16	32675066	32675734
chr16	32675735	32676097	TP53TG3_2	CDS	protein_coding	chr16	32675735	32676097
chr16	32676097	32676598	TP53TG3_UTR_2	five_prime_UTR	protein_coding	chr16	32676097	32676732
chr16	32676644	32676731	TP53TG3_UTR_2	five_prime_UTR	protein_coding	chr16	32676097	32676732
chr16	32715931	32716056	AC138907.6_1	exon	processed_pseudogene	chr16	32715931	32716056
chr16	32726615	32726835	ABHD17AP7_1	exon	unprocessed_pseudogene	chr16	32726615	32726835
chr16	32726836	32726900	ABHD17AP7_intron_1	intron	unprocessed_pseudogene	chr16	32726836	32726900
chr16	32726901	32727103	ABHD17AP7_2	exon	unprocessed_pseudogene	chr16	32726901	32727103
chr16	32727104	32729364	ABHD17AP7_intron_2	intron	unprocessed_pseudogene	chr16	32727104	32729364
chr16	32729365	32729537	ABHD17AP7_3	exon	unprocessed_pseudogene	chr16	32729365	32729537
chr16	32735909	32736689	AC138907.2_1	exon	lincRNA	chr16	32735909	32736689
chr16	32736690	32741008	AC138907.2_intron_1	intron	lincRNA	chr16	32736690	32741008
chr16	32741009	32741094	AC138907.2_2	exon	lincRNA	chr16	32741009	32741094
chr16	32741314	32741418	HERC2P5_1	exon	transcribed_unprocessed_pseudogene	chr16	32741314	32741418
chr16	32741419	32742320	HERC2P5_intron_1	intron	transcribed_unprocessed_pseudogene	chr16	32741419	32742320
chr16	32742321	32742424	HERC2P5_2	exon	transcribed_unprocessed_pseudogene	chr16	32742321	32742424
chr16	32742425	32747015	HERC2P5_intron_2	intron	transcribed_unprocessed_pseudogene	chr16	32742425	32747015
chr16	32747016	32747338	HERC2P5_3	exon	transcribed_unprocessed_pseudogene	chr16	32747016	32747338
chr16	32747339	32747486	HERC2P5_intron_3	intron	transcribed_unprocessed_pseudogene	chr16	32747339	32747486
chr16	32747487	32747617	HERC2P5_4	exon	transcribed_unprocessed_pseudogene	chr16	32747487	32747617
chr16	32747618	32748062	HERC2P5_intron_4	intron	transcribed_unprocessed_pseudogene	chr16	32747618	32748062
chr16	32748063	32748173	HERC2P5_5	exon	transcribed_unprocessed_pseudogene	chr16	32748063	32748173
chr16	32748174	32748669	HERC2P5_intron_5	intron	transcribed_unprocessed_pseudogene	chr16	32748174	32748669
chr16	32748670	32748842	HERC2P5_6	exon	transcribed_unprocessed_pseudogene	chr16	32748670	32748842
chr16	32748843	32749869	HERC2P5_intron_6	intron	transcribed_unprocessed_pseudogene	chr16	32748843	32749869
chr16	32749870	32750043	HERC2P5_7	exon	transcribed_unprocessed_pseudogene	chr16	32749870	32750043
chr16	32750044	32753238	HERC2P5_intron_7	intron	transcribed_unprocessed_pseudogene	chr16	32750044	32753238
chr16	32753239	32753413	HERC2P5_8	exon	transcribed_unprocessed_pseudogene	chr16	32753239	32753413
chr16	32753414	32753796	HERC2P5_intron_8	intron	transcribed_unprocessed_pseudogene	chr16	32753414	32753796
chr16	32753797	32753901	HERC2P5_9	exon	transcribed_unprocessed_pseudogene	chr16	32753797	32753901
chr16	32753902	32754893	HERC2P5_intron_9	intron	transcribed_unprocessed_pseudogene	chr16	32753902	32754893
chr16	32754894	32755045	HERC2P5_10	exon	transcribed_unprocessed_pseudogene	chr16	32754894	32755045
chr16	32755046	32757750	HERC2P5_intron_10	intron	transcribed_unprocessed_pseudogene	chr16	32755046	32757750
chr16	32757751	32757962	HERC2P5_11	exon	transcribed_unprocessed_pseudogene	chr16	32757751	32757962
chr16	32757963	32758234	HERC2P5_intron_11	intron	transcribed_unprocessed_pseudogene	chr16	32757963	32758234
chr16	32758235	32758368	HERC2P5_12	exon	transcribed_unprocessed_pseudogene	chr16	32758235	32758368
chr16	32758369	32758474	HERC2P5_intron_12	intron	transcribed_unprocessed_pseudogene	chr16	32758369	32758474
chr16	32758475	32758603	HERC2P5_13	exon	transcribed_unprocessed_pseudogene	chr16	32758475	32758603
chr16	32758604	32758694	HERC2P5_intron_13	intron	transcribed_unprocessed_pseudogene	chr16	32758604	32758694
chr16	32758695	32758891	HERC2P5_14	exon	transcribed_unprocessed_pseudogene	chr16	32758695	32758891
chr16	32758892	32759756	HERC2P5_intron_14	intron	transcribed_unprocessed_pseudogene	chr16	32758892	32759756
chr16	32759757	32759891	HERC2P5_15	exon	transcribed_unprocessed_pseudogene	chr16	32759757	32759891
chr16	32759892	32760423	HERC2P5_intron_15	intron	transcribed_unprocessed_pseudogene	chr16	32759892	32760423
chr16	32760424	32760582	HERC2P5_16	exon	transcribed_unprocessed_pseudogene	chr16	32760424	32760582
chr16	32760583	32760676	HERC2P5_intron_16	intron	transcribed_unprocessed_pseudogene	chr16	32760583	32760676
chr16	32760677	32760820	HERC2P5_17	exon	transcribed_unprocessed_pseudogene	chr16	32760677	32760820
chr16	32760821	32760936	HERC2P5_intron_17	intron	transcribed_unprocessed_pseudogene	chr16	32760821	32760936
chr16	32760937	32761089	HERC2P5_18	exon	transcribed_unprocessed_pseudogene	chr16	32760937	32761089
chr16	32761090	32761790	HERC2P5_intron_18	intron	transcribed_unprocessed_pseudogene	chr16	32761090	32761790
chr16	32761791	32761983	HERC2P5_19	exon	transcribed_unprocessed_pseudogene	chr16	32761791	32761983
chr16	32761984	32765436	HERC2P5_intron_19	intron	transcribed_unprocessed_pseudogene	chr16	32761984	32765436
chr16	32765437	32765545	HERC2P5_20	exon	transcribed_unprocessed_pseudogene	chr16	32765437	32765545
chr16	32765546	32768273	HERC2P5_intron_20	intron	transcribed_unprocessed_pseudogene	chr16	32765546	32768273
chr16	32768274	32768462	HERC2P5_21	exon	transcribed_unprocessed_pseudogene	chr16	32768274	32768462
chr16	32768463	32769685	HERC2P5_intron_21	intron	transcribed_unprocessed_pseudogene	chr16	32768463	32769685
chr16	32769686	32769879	HERC2P5_22	exon	transcribed_unprocessed_pseudogene	chr16	32769686	32769879
chr16	32769880	32770585	HERC2P5_intron_22	intron	transcribed_unprocessed_pseudogene	chr16	32769880	32770585
chr16	32770586	32771598	HERC2P5_23	exon	transcribed_unprocessed_pseudogene	chr16	32770586	32771598
chr16	32771599	32773480	HERC2P5_intron_23	intron	transcribed_unprocessed_pseudogene	chr16	32771599	32773480
chr16	32773481	32773663	HERC2P5_24	exon	transcribed_unprocessed_pseudogene	chr16	32773481	32773663
chr16	32773664	32774489	HERC2P5_intron_24	intron	transcribed_unprocessed_pseudogene	chr16	32773664	32774489
chr16	32774490	32774638	HERC2P5_25	exon	transcribed_unprocessed_pseudogene	chr16	32774490	32774638
chr16	32774639	32774835	HERC2P5_intron_25	intron	transcribed_unprocessed_pseudogene	chr16	32774639	32774835
chr16	32774836	32775033	HERC2P5_26	exon	transcribed_unprocessed_pseudogene	chr16	32774836	32775033
chr16	32775034	32775136	HERC2P5_intron_26	intron	transcribed_unprocessed_pseudogene	chr16	32775034	32775136
chr16	32775137	32776196	HERC2P5_27	exon	transcribed_unprocessed_pseudogene	chr16	32775137	32776196
chr16	32781883	32784138	AC138907.8_1	exon	TEC	chr16	32781883	32784138
chr16	32786394	32787379	AC138907.9_1	exon	TEC	chr16	32786394	32787379
chr16	32788430	32788572	AC138907.10_1	exon	TEC	chr16	32787962	32788944
chr16	32787962	32788400	AC138907.10_1	exon	TEC	chr16	32787962	32788944
chr16	33129316	33129400	AC145350.4_1	exon	lincRNA	chr16	33129316	33129400
chr16	33129401	33133717	AC145350.4_intron_1	intron	lincRNA	chr16	33129401	33133717
chr16	33133718	33134499	AC145350.4_2	exon	lincRNA	chr16	33133718	33134499
chr16	33140850	33141042	ABHD17AP9_1	exon	unprocessed_pseudogene	chr16	33140850	33141042
chr16	33141043	33143303	ABHD17AP9_intron_1	intron	unprocessed_pseudogene	chr16	33141043	33143303
chr16	33143304	33143434	ABHD17AP9_2	exon	unprocessed_pseudogene	chr16	33143304	33143434
chr16	33143435	33143571	ABHD17AP9_intron_2	intron	unprocessed_pseudogene	chr16	33143435	33143571
chr16	33143572	33143797	ABHD17AP9_3	exon	unprocessed_pseudogene	chr16	33143572	33143797
chr16	33193659	33194293	TP53TG3C_UTR_1	five_prime_UTR	protein_coding	chr16	33193659	33194293
chr16	33194293	33194655	TP53TG3C_1	CDS	protein_coding	chr16	33194293	33194655
chr16	33194656	33195324	TP53TG3C_intron_1	intron	protein_coding	chr16	33194656	33195324
chr16	33195325	33195396	TP53TG3C_2	CDS	protein_coding	chr16	33195325	33195396
chr16	33195396	33196858	TP53TG3C_UTR_2	three_prime_UTR	protein_coding	chr16	33195396	33196858
chr16	33206431	33206806	AC141257.2_1	exon	lincRNA	chr16	33206431	33206806
chr16	33314423	33314459	AC141257.2_intron_1	intron	lincRNA	chr16	33206807	33330081
chr16	33314486	33314620	AC141257.2_intron_1	intron	lincRNA	chr16	33206807	33330081
chr16	33314687	33314765	AC141257.2_intron_1	intron	lincRNA	chr16	33206807	33330081
chr16	33314787	33314881	AC141257.2_intron_1	intron	lincRNA	chr16	33206807	33330081
chr16	33314907	33315182	AC141257.2_intron_1	intron	lincRNA	chr16	33206807	33330081
chr16	33206807	33214595	AC141257.2_intron_1	intron	lincRNA	chr16	33206807	33330081
chr16	33264595	33314396	AC141257.2_intron_1	intron	lincRNA	chr16	33206807	33330081
chr16	33303739	33304373	TP53TG3E_UTR_1	five_prime_UTR	protein_coding	chr16	33303739	33304373
chr16	33304373	33304735	TP53TG3E_1	CDS	protein_coding	chr16	33304373	33304735
chr16	33304736	33305404	TP53TG3E_intron_1	intron	protein_coding	chr16	33304736	33305404
chr16	33305405	33305476	TP53TG3E_2	CDS	protein_coding	chr16	33305405	33305476
chr16	33305476	33306935	TP53TG3E_UTR_2	three_prime_UTR	protein_coding	chr16	33305476	33306935
chr16	33360274	33360908	TP53TG3B_UTR_1	five_prime_UTR	protein_coding	chr16	33360274	33360908
chr16	33360908	33361270	TP53TG3B_1	CDS	protein_coding	chr16	33360908	33361270
chr16	33361271	33361939	TP53TG3B_intron_1	intron	protein_coding	chr16	33361271	33361939
chr16	33361940	33362011	TP53TG3B_2	CDS	protein_coding	chr16	33361940	33362011
chr16	33362011	33363478	TP53TG3B_UTR_2	three_prime_UTR	protein_coding	chr16	33362011	33363478
chr16	33370473	33371108	AC141257.1_1	exon	lincRNA	chr16	33370473	33371108
chr16	33371109	33371311	AC141257.1_intron_1	intron	lincRNA	chr16	33371109	33371311
chr16	33371312	33372915	AC141257.1_2	exon	lincRNA	chr16	33371312	33372915
chr16	33386105	33386349	AC141257.4_1	exon	processed_pseudogene	chr16	33386105	33386349
chr16	33459045	33459679	TP53TG3F_UTR_1	five_prime_UTR	protein_coding	chr16	33459045	33459679
chr16	33459679	33460041	TP53TG3F_1	CDS	protein_coding	chr16	33459679	33460041
chr16	33460042	33460710	TP53TG3F_intron_1	intron	protein_coding	chr16	33460042	33460710
chr16	33460711	33460782	TP53TG3F_2	CDS	protein_coding	chr16	33460711	33460782
chr16	33460782	33462249	TP53TG3F_UTR_2	three_prime_UTR	protein_coding	chr16	33460782	33462249
chr16	33484887	33485131	AC136944.6_1	exon	processed_pseudogene	chr16	33484887	33485131
chr16	33548297	33548559	AC136944.4_1	exon	lincRNA	chr16	33548297	33548559
chr16	33548560	33549421	AC136944.4_intron_1	intron	lincRNA	chr16	33548560	33549421
chr16	33549422	33549588	AC136944.4_2	exon	lincRNA	chr16	33549422	33549588
chr16	33549589	33554176	AC136944.4_intron_2	intron	lincRNA	chr16	33549589	33554176
chr16	33554177	33554408	AC136944.4_3	exon	lincRNA	chr16	33554177	33554408
chr16	34353616	34353684	FP325313.1_1	exon	unprocessed_pseudogene	chr16	34353616	34353684
chr16	34353685	34355565	FP325313.1_intron_1	intron	unprocessed_pseudogene	chr16	34353685	34355565
chr16	34355566	34355729	FP325313.1_2	exon	unprocessed_pseudogene	chr16	34355566	34355729
chr16	34355730	34360431	FP325313.1_intron_2	intron	unprocessed_pseudogene	chr16	34355730	34360431
chr16	34360432	34360599	FP325313.1_3	exon	unprocessed_pseudogene	chr16	34360432	34360599
chr16	34360600	34364657	FP325313.1_intron_3	intron	unprocessed_pseudogene	chr16	34360600	34364657
chr16	34364658	34364778	FP325313.1_4	exon	unprocessed_pseudogene	chr16	34364658	34364778
chr16	34364779	34365363	FP325313.1_intron_4	intron	unprocessed_pseudogene	chr16	34364779	34365363
chr16	34365364	34365416	FP325313.1_5	exon	unprocessed_pseudogene	chr16	34365364	34365416
chr16	34365417	34368549	FP325313.1_intron_5	intron	unprocessed_pseudogene	chr16	34365417	34368549
chr16	34368550	34368586	FP325313.1_6	exon	unprocessed_pseudogene	chr16	34368550	34368586
chr16	34368587	34371562	FP325313.1_intron_6	intron	unprocessed_pseudogene	chr16	34368587	34371562
chr16	34371563	34371659	FP325313.1_7	exon	unprocessed_pseudogene	chr16	34371563	34371659
chr16	35021749	35024229	AC135776.1_1	exon	lincRNA	chr16	35021749	35024229
chr16	35022851	35023074	AC135776.2_1	exon	lincRNA	chr16	35022851	35023074
chr16	35023075	35023759	AC135776.2_intron_1	intron	lincRNA	chr16	35023075	35023759
chr16	35023760	35024250	AC135776.2_2	exon	lincRNA	chr16	35023760	35024250
chr16	35040164	35040264	CCNYL3_1	exon	unprocessed_pseudogene	chr16	35040164	35040264
chr16	35044710	35044734	CCNYL3_intron_1	intron	unprocessed_pseudogene	chr16	35040265	35046410
chr16	35044802	35044847	CCNYL3_intron_1	intron	unprocessed_pseudogene	chr16	35040265	35046410
chr16	35044870	35044903	CCNYL3_intron_1	intron	unprocessed_pseudogene	chr16	35040265	35046410
chr16	35044932	35044979	CCNYL3_intron_1	intron	unprocessed_pseudogene	chr16	35040265	35046410
chr16	35045445	35045476	CCNYL3_intron_1	intron	unprocessed_pseudogene	chr16	35040265	35046410
chr16	35045546	35045574	CCNYL3_intron_1	intron	unprocessed_pseudogene	chr16	35040265	35046410
chr16	35045607	35045683	CCNYL3_intron_1	intron	unprocessed_pseudogene	chr16	35040265	35046410
chr16	35045797	35045830	CCNYL3_intron_1	intron	unprocessed_pseudogene	chr16	35040265	35046410
chr16	35045956	35046064	CCNYL3_intron_1	intron	unprocessed_pseudogene	chr16	35040265	35046410
chr16	35046086	35046246	CCNYL3_intron_1	intron	unprocessed_pseudogene	chr16	35040265	35046410
chr16	35045283	35045400	CCNYL3_intron_1	intron	unprocessed_pseudogene	chr16	35040265	35046410
chr16	35040265	35044623	CCNYL3_intron_1	intron	unprocessed_pseudogene	chr16	35040265	35046410
chr16	35046411	35046452	CCNYL3_2	exon	unprocessed_pseudogene	chr16	35046411	35046463
chr16	35046505	35047048	CCNYL3_intron_2	intron	unprocessed_pseudogene	chr16	35046464	35047048
chr16	35047049	35047160	CCNYL3_3	exon	unprocessed_pseudogene	chr16	35047049	35047160
chr16	35047188	35047229	CCNYL3_intron_3	intron	unprocessed_pseudogene	chr16	35047161	35051227
chr16	35047253	35047328	CCNYL3_intron_3	intron	unprocessed_pseudogene	chr16	35047161	35051227
chr16	35047435	35047472	CCNYL3_intron_3	intron	unprocessed_pseudogene	chr16	35047161	35051227
chr16	35047498	35050022	CCNYL3_intron_3	intron	unprocessed_pseudogene	chr16	35047161	35051227
chr16	35050056	35050085	CCNYL3_intron_3	intron	unprocessed_pseudogene	chr16	35047161	35051227
chr16	35050121	35050219	CCNYL3_intron_3	intron	unprocessed_pseudogene	chr16	35047161	35051227
chr16	35050270	35050329	CCNYL3_intron_3	intron	unprocessed_pseudogene	chr16	35047161	35051227
chr16	35050409	35050523	CCNYL3_intron_3	intron	unprocessed_pseudogene	chr16	35047161	35051227
chr16	35050613	35050879	CCNYL3_intron_3	intron	unprocessed_pseudogene	chr16	35047161	35051227
chr16	35050900	35051050	CCNYL3_intron_3	intron	unprocessed_pseudogene	chr16	35047161	35051227
chr16	35051073	35051145	CCNYL3_intron_3	intron	unprocessed_pseudogene	chr16	35047161	35051227
chr16	35051243	35051395	CCNYL3_4	exon	unprocessed_pseudogene	chr16	35051228	35051395
chr16	35051471	35051527	CCNYL3_intron_4	intron	unprocessed_pseudogene	chr16	35051396	35056100
chr16	35051590	35051619	CCNYL3_intron_4	intron	unprocessed_pseudogene	chr16	35051396	35056100
chr16	35051649	35051704	CCNYL3_intron_4	intron	unprocessed_pseudogene	chr16	35051396	35056100
chr16	56566760	56566856	MT4_intron_1	intron	protein_coding	chr16	56565160	56567749
chr16	59054475	59054525	AC092378.1_intron_5	intron	lincRNA	chr16	58862171	59064180
chr16	60028887	60028950	LINC02141_intron_1	intron	lincRNA	chr16	59855526	60044709
chr16	63408535	63408847	AC138305.1_intron_2	intron	lincRNA	chr16	63334668	63531086
chr16	63584652	63584795	AC138305.1_intron_4	intron	lincRNA	chr16	63532932	63617691
chr16	65321907	65321968	AC009055.1_intron_2	intron	lincRNA	chr16	65251870	65371095
chr16	65322278	65322404	AC009055.1_intron_2	intron	lincRNA	chr16	65251870	65371095
chr16	65322499	65322526	AC009055.1_intron_2	intron	lincRNA	chr16	65251870	65371095
chr16	65322646	65322683	AC009055.1_intron_2	intron	lincRNA	chr16	65251870	65371095
chr16	65322847	65322928	AC009055.1_intron_2	intron	lincRNA	chr16	65251870	65371095
chr16	65323047	65323112	AC009055.1_intron_2	intron	lincRNA	chr16	65251870	65371095
chr16	65321907	65321968	LINC00922_intron_2	intron	lincRNA	chr16	65311548	65354241
chr16	65322278	65322404	LINC00922_intron_2	intron	lincRNA	chr16	65311548	65354241
chr16	65322499	65322526	LINC00922_intron_2	intron	lincRNA	chr16	65311548	65354241
chr16	65322646	65322683	LINC00922_intron_2	intron	lincRNA	chr16	65311548	65354241
chr16	65322847	65322928	LINC00922_intron_2	intron	lincRNA	chr16	65311548	65354241
chr16	65323047	65323112	LINC00922_intron_2	intron	lincRNA	chr16	65311548	65354241
chr16	66789300	66789621	TERB1_intron_13	intron	protein_coding	chr16	66788298	66790593
chr16	69820555	69820692	WWP2_intron_8	intron	protein_coding	chr16	69799296	69838735
chr16	69912986	69913021	WWP2_intron_14	intron	protein_coding	chr16	69910251	69917707
chr16	74110364	74110404	AC138627.1_intron_12	intron	lincRNA	chr16	74103353	74114302
chr16	74110426	74111400	AC138627.1_intron_12	intron	lincRNA	chr16	74103353	74114302
chr16	74111422	74111447	AC138627.1_intron_12	intron	lincRNA	chr16	74103353	74114302
chr16	75395993	75396628	CFDP1_intron_4	intron	protein_coding	chr16	75395210	75411823
chr16	76134750	76134853	AC099511.1_intron_2	intron	lincRNA	chr16	76108343	76136120
chr16	76505241	76510127	CNTNAP4_intron_16	intron	protein_coding	chr16	76498695	76521138
chr16	78859025	78859051	WWOX_intron_12	intron	protein_coding	chr16	78780450	79211606
chr16	80163004	80163102	AC022166.1_intron_4	intron	lincRNA	chr16	80157656	80167402
chr16	81085874	81086211	AC092718.8_intron_3	intron	protein_coding	chr16	81084595	81087599
chr16	81284255	81284283	BCO1_intron_8	intron	protein_coding	chr16	81280963	81285538
chr16	83637252	83643306	CDH13_intron_11	intron	protein_coding	chr16	83602595	83670788
chr16	86250713	86251009	LINC01081_intron_3	intron	lincRNA	chr16	86226778	86269002
chr16	88277809	88278330	AC138512.1_intron_2	intron	lincRNA	chr16	88276576	88294717
chr16	88278681	88278912	AC138512.1_intron_2	intron	lincRNA	chr16	88276576	88294717
chr16	88278947	88279070	AC138512.1_intron_2	intron	lincRNA	chr16	88276576	88294717
chr16	88281186	88281263	AC138512.1_intron_2	intron	lincRNA	chr16	88276576	88294717
chr16	88284025	88284063	AC138512.1_intron_2	intron	lincRNA	chr16	88276576	88294717
chr16	89160410	89160463	LINC00304_2	exon	lincRNA	chr16	89159707	89161559
chr16	89579827	89580194	CPNE7_intron_3	intron	protein_coding	chr16	89578997	89583442
chr16	89745521	89745655	FANCA_intron_8	intron	protein_coding	chr16	89745072	89746582
chr16	89982473	89982507	AFG3L1P_intron_6	intron	transcribed_unitary_pseudogene	chr16	89981924	89984529
chr16	90008445	90008471	DBNDD1_intron_1	intron	protein_coding	chr16	90006493	90008782
chr16	90122156	90122187	FAM157C_intron_4	intron	lincRNA	chr16	90116484	90128621
chr16	90122419	90122445	FAM157C_intron_4	intron	lincRNA	chr16	90116484	90128621
chr16	90122469	90122967	FAM157C_intron_4	intron	lincRNA	chr16	90116484	90128621
chr16	90122998	90123025	FAM157C_intron_4	intron	lincRNA	chr16	90116484	90128621
chr16	90123081	90123194	FAM157C_intron_4	intron	lincRNA	chr16	90116484	90128621
chr16	90123221	90127119	FAM157C_intron_4	intron	lincRNA	chr16	90116484	90128621
chr16	90127189	90127237	FAM157C_intron_4	intron	lincRNA	chr16	90116484	90128621
chr16	90127261	90127535	FAM157C_intron_4	intron	lincRNA	chr16	90116484	90128621
chr16	90127590	90127778	FAM157C_intron_4	intron	lincRNA	chr16	90116484	90128621
chr16	90127799	90127856	FAM157C_intron_4	intron	lincRNA	chr16	90116484	90128621
chr16	90127887	90127960	FAM157C_intron_4	intron	lincRNA	chr16	90116484	90128621
chr16	90127988	90128296	FAM157C_intron_4	intron	lincRNA	chr16	90116484	90128621
chr16	90128499	90128621	FAM157C_intron_4	intron	lincRNA	chr16	90116484	90128621
chr16	90128369	90128421	FAM157C_intron_4	intron	lincRNA	chr16	90116484	90128621
chr16	90128622	90128732	FAM157C_5	exon	lincRNA	chr16	90128622	90128732
chr16	90128789	90128842	FAM157C_intron_5	intron	lincRNA	chr16	90128733	90129795
chr16	90128909	90128994	FAM157C_intron_5	intron	lincRNA	chr16	90128733	90129795
chr16	90129161	90129199	FAM157C_intron_5	intron	lincRNA	chr16	90128733	90129795
chr16	90122156	90122187	AC133919.2_intron_2	intron	lincRNA	chr16	90116563	90125968
chr16	90122419	90122445	AC133919.2_intron_2	intron	lincRNA	chr16	90116563	90125968
chr16	90122469	90122967	AC133919.2_intron_2	intron	lincRNA	chr16	90116563	90125968
chr16	90122998	90123025	AC133919.2_intron_2	intron	lincRNA	chr16	90116563	90125968
chr16	90123081	90123194	AC133919.2_intron_2	intron	lincRNA	chr16	90116563	90125968
chr16	90123221	90125968	AC133919.2_intron_2	intron	lincRNA	chr16	90116563	90125968
chr16	90125969	90126088	AC133919.2_3	exon	lincRNA	chr16	90125969	90126088
chr16	90126089	90127119	AC133919.2_intron_3	intron	lincRNA	chr16	90126089	90167989
chr16	90127189	90127237	AC133919.2_intron_3	intron	lincRNA	chr16	90126089	90167989
chr16	90127261	90127535	AC133919.2_intron_3	intron	lincRNA	chr16	90126089	90167989
chr16	90127590	90127778	AC133919.2_intron_3	intron	lincRNA	chr16	90126089	90167989
chr16	90127799	90127856	AC133919.2_intron_3	intron	lincRNA	chr16	90126089	90167989
chr16	90127887	90127960	AC133919.2_intron_3	intron	lincRNA	chr16	90126089	90167989
chr16	90127988	90128296	AC133919.2_intron_3	intron	lincRNA	chr16	90126089	90167989
chr16	90128499	90128754	AC133919.2_intron_3	intron	lincRNA	chr16	90126089	90167989
chr16	90128789	90128842	AC133919.2_intron_3	intron	lincRNA	chr16	90126089	90167989
chr16	90128909	90128994	AC133919.2_intron_3	intron	lincRNA	chr16	90126089	90167989
chr16	90129161	90129199	AC133919.2_intron_3	intron	lincRNA	chr16	90126089	90167989
chr16	90128369	90128421	AC133919.2_intron_3	intron	lincRNA	chr16	90126089	90167989
chr17	64099	65736	AC240565.2_1	exon	lincRNA	chr17	64099	65736
chr17	65737	65828	AC240565.2_intron_1	intron	lincRNA	chr17	65737	65828
chr17	65829	65887	AC240565.2_2	exon	lincRNA	chr17	65829	65887
chr17	65888	71364	AC240565.2_intron_2	intron	lincRNA	chr17	65888	71364
chr17	71365	71556	AC240565.2_3	exon	lincRNA	chr17	71365	71556
chr17	74942	74982	AC240565.2_intron_3	intron	lincRNA	chr17	71557	75812
chr17	75177	75254	AC240565.2_intron_3	intron	lincRNA	chr17	71557	75812
chr17	75275	75332	AC240565.2_intron_3	intron	lincRNA	chr17	71557	75812
chr17	75399	75812	AC240565.2_intron_3	intron	lincRNA	chr17	71557	75812
chr17	71557	74572	AC240565.2_intron_3	intron	lincRNA	chr17	71557	75812
chr17	75813	75878	AC240565.2_4	exon	lincRNA	chr17	75813	75878
chr17	75879	76721	AC240565.2_intron_4	intron	lincRNA	chr17	75879	76721
chr17	76722	76866	AC240565.2_5	exon	lincRNA	chr17	76722	76866
chr17	88641	88705	AC240565.1_1	exon	lincRNA	chr17	88641	88705
chr17	88706	97267	AC240565.1_intron_1	intron	lincRNA	chr17	88706	97267
chr17	97268	97797	AC240565.1_2	exon	lincRNA	chr17	97268	97797
chr17	97798	98891	AC240565.1_intron_2	intron	lincRNA	chr17	97798	98891
chr17	98892	98951	AC240565.1_3	exon	lincRNA	chr17	98892	98951
chr17	98952	101107	AC240565.1_intron_3	intron	lincRNA	chr17	98952	101107
chr17	101108	101174	AC240565.1_4	exon	lincRNA	chr17	101108	101174
chr17	101175	102056	AC240565.1_intron_4	intron	lincRNA	chr17	101175	102056
chr17	102057	102273	AC240565.1_5	exon	lincRNA	chr17	102057	102273
chr17	102274	105558	AC240565.1_intron_5	intron	lincRNA	chr17	102274	105558
chr17	105559	105691	AC240565.1_6	exon	lincRNA	chr17	105559	105691
chr17	105692	106753	AC240565.1_intron_6	intron	lincRNA	chr17	105692	106753
chr17	106754	106864	AC240565.1_7	exon	lincRNA	chr17	106754	106864
chr17	106865	113126	AC240565.1_intron_7	intron	lincRNA	chr17	106865	118381
chr17	170950	171784	DOC2B_intron_7	intron	protein_coding	chr17	164205	172535
chr17	360773	360968	RPH3AL_intron_16	intron	protein_coding	chr17	353098	386195
chr17	553065	553154	VPS53_intron_6	intron	protein_coding	chr17	551951	553378
chr17	835706	836082	NXN_intron_7	intron	protein_coding	chr17	826079	863885
chr17	914203	914275	NXN_intron_8	intron	protein_coding	chr17	864112	979317
chr17	1194474	1194911	ABR_intron_30	intron	protein_coding	chr17	1187323	1228791
chr17	1549497	1549830	PITPNA_intron_10	intron	protein_coding	chr17	1548388	1553002
chr17	2009420	2010261	RTN4RL1_intron_1	intron	protein_coding	chr17	1937809	2024851
chr17	2013657	2013785	RTN4RL1_intron_1	intron	protein_coding	chr17	1937809	2024851
chr17	2035459	2035495	DPH1_intron_3	intron	protein_coding	chr17	2033843	2035968
chr17	2291642	2291761	SMG6_intron_23	intron	protein_coding	chr17	2283736	2292550
chr17	3031562	3031817	RAP1GAP2_intron_26	intron	protein_coding	chr17	3030999	3032409
chr17	3831547	3832503	NCBP3_intron_10	intron	protein_coding	chr17	3829369	3840098
chr17	4132719	4132781	ZZEF1_intron_54	intron	protein_coding	chr17	4124052	4142540
chr17	4458369	4458573	SPNS3_intron_8	intron	protein_coding	chr17	4453206	4478570
chr17	5561432	5561742	NLRP1_intron_15	intron	protein_coding	chr17	5560044	5581857
chr17	5982838	5983104	AC007846.2_intron_3	intron	protein_coding	chr17	5888831	5989928
chr17	6519183	6519343	PITPNM3_intron_18	intron	protein_coding	chr17	6503575	6525354
chr17	9226475	9226498	NTN1_intron_7	intron	protein_coding	chr17	9221243	9239638
chr17	9429801	9430206	STX8_intron_2	intron	protein_coding	chr17	9378654	9491827
chr17	11694655	11694730	DNAH9_intron_22	intron	protein_coding	chr17	11694448	11699729
chr17	13801242	13801516	COX10-AS1_intron_3	intron	processed_transcript	chr17	13792551	13865077
chr17	15960288	15960572	ADORA2B_intron_1	intron	protein_coding	chr17	15945584	15974677
chr17	19063385	19063409	SNORD3B-2_1	exon	snoRNA	chr17	19063346	19064136
chr17	19078013	19078347	AC007952.3_intron_1	intron	lincRNA	chr17	19077914	19079986
chr17	19078408	19078443	AC007952.3_intron_1	intron	lincRNA	chr17	19077914	19079986
chr17	19091069	19091825	AC007952.7_1	exon	lincRNA	chr17	19091069	19091825
chr17	19128228	19128267	GRAPL_intron_1	intron	protein_coding	chr17	19127698	19132051
chr17	19128340	19128371	GRAPL_intron_1	intron	protein_coding	chr17	19127698	19132051
chr17	19128396	19128521	GRAPL_intron_1	intron	protein_coding	chr17	19127698	19132051
chr17	19128560	19128630	GRAPL_intron_1	intron	protein_coding	chr17	19127698	19132051
chr17	19128651	19128740	GRAPL_intron_1	intron	protein_coding	chr17	19127698	19132051
chr17	19128771	19131386	GRAPL_intron_1	intron	protein_coding	chr17	19127698	19132051
chr17	19131425	19131475	GRAPL_intron_1	intron	protein_coding	chr17	19127698	19132051
chr17	19131502	19131700	GRAPL_intron_1	intron	protein_coding	chr17	19127698	19132051
chr17	19131721	19131789	GRAPL_intron_1	intron	protein_coding	chr17	19127698	19132051
chr17	19131810	19132051	GRAPL_intron_1	intron	protein_coding	chr17	19127698	19132051
chr17	19132052	19132222	GRAPL_UTR_2	five_prime_UTR	protein_coding	chr17	19132052	19132222
chr17	19132223	19132467	GRAPL_intron_2	intron	protein_coding	chr17	19132223	19132640
chr17	19132558	19132621	GRAPL_intron_2	intron	protein_coding	chr17	19132223	19132640
chr17	19204051	19204101	AC106017.1_intron_1	intron	lincRNA	chr17	19203964	19206168
chr17	19204316	19204387	AC106017.1_intron_1	intron	lincRNA	chr17	19203964	19206168
chr17	19204675	19204733	AC106017.1_intron_1	intron	lincRNA	chr17	19203964	19206168
chr17	19204850	19204875	AC106017.1_intron_1	intron	lincRNA	chr17	19203964	19206168
chr17	19204899	19204935	AC106017.1_intron_1	intron	lincRNA	chr17	19203964	19206168
chr17	19205031	19205065	AC106017.1_intron_1	intron	lincRNA	chr17	19203964	19206168
chr17	19205133	19205177	AC106017.1_intron_1	intron	lincRNA	chr17	19203964	19206168
chr17	19205210	19205252	AC106017.1_intron_1	intron	lincRNA	chr17	19203964	19206168
chr17	19205341	19206168	AC106017.1_intron_1	intron	lincRNA	chr17	19203964	19206168
chr17	19206169	19206219	AC106017.1_2	exon	lincRNA	chr17	19206169	19206302
chr17	19206247	19206302	AC106017.1_2	exon	lincRNA	chr17	19206169	19206302
chr17	19206303	19206551	AC106017.1_intron_2	intron	lincRNA	chr17	19206303	19206551
chr17	19206552	19206811	AC106017.1_3	exon	lincRNA	chr17	19206552	19206811
chr17	19206812	19213876	AC106017.1_intron_3	intron	lincRNA	chr17	19206812	19213876
chr17	19213877	19214045	AC106017.1_4	exon	lincRNA	chr17	19213877	19214045
chr17	19215615	19215809	EPN2_UTR_1	five_prime_UTR	protein_coding	chr17	19215615	19215809
chr17	19220105	19220183	EPN2_intron_1	intron	protein_coding	chr17	19215810	19237074
chr17	19220403	19220473	EPN2_intron_1	intron	protein_coding	chr17	19215810	19237074
chr17	19220504	19220535	EPN2_intron_1	intron	protein_coding	chr17	19215810	19237074
chr17	19220568	19220656	EPN2_intron_1	intron	protein_coding	chr17	19215810	19237074
chr17	19220753	19220777	EPN2_intron_1	intron	protein_coding	chr17	19215810	19237074
chr17	19215810	19220031	EPN2_intron_1	intron	protein_coding	chr17	19215810	19237074
chr17	19668601	19669006	ALDH3A2_intron_10	intron	protein_coding	chr17	19665048	19671719
chr17	20556784	20556849	AC015818.3_intron_2	intron	transcribed_processed_pseudogene	chr17	20556220	20559346
chr17	22406019	22406169	AC209154.2_1	exon	lincRNA	chr17	22406019	22406169
chr17	22406170	22407406	AC209154.2_intron_1	intron	lincRNA	chr17	22406170	22410093
chr17	28516822	28517042	FOXN1_intron_1	intron	protein_coding	chr17	28506444	28523939
chr17	29882530	29882605	SSH2_intron_16	intron	protein_coding	chr17	29848930	29925215
chr17	34099144	34099178	ASIC2_intron_10	intron	protein_coding	chr17	33292989	34155976
chr17	34099384	34099422	ASIC2_intron_10	intron	protein_coding	chr17	33292989	34155976
chr17	34099458	34099506	ASIC2_intron_10	intron	protein_coding	chr17	33292989	34155976
chr17	34099550	34099623	ASIC2_intron_10	intron	protein_coding	chr17	33292989	34155976
chr17	36194869	36195285	CCL3L1_UTR_1	three_prime_UTR	protein_coding	chr17	36194869	36195285
chr17	36195285	36195376	CCL3L1_1	CDS	protein_coding	chr17	36195285	36195376
chr17	36195377	36195796	CCL3L1_intron_1	intron	protein_coding	chr17	36195377	36195796
chr17	36195797	36195912	CCL3L1_2	CDS	protein_coding	chr17	36195797	36195912
chr17	36195913	36196596	CCL3L1_intron_2	intron	protein_coding	chr17	36195913	36196596
chr17	36196597	36196673	CCL3L1_3	CDS	protein_coding	chr17	36196597	36196673
chr17	36196673	36196758	CCL3L1_UTR_2	five_prime_UTR	protein_coding	chr17	36196673	36196758
chr17	36210924	36211141	CCL4L2_UTR_1	five_prime_UTR	protein_coding	chr17	36210924	36211141
chr17	36211141	36211217	CCL4L2_1	CDS	protein_coding	chr17	36211141	36211217
chr17	36211218	36211774	CCL4L2_intron_1	intron	protein_coding	chr17	36211218	36211774
chr17	36211775	36211894	CCL4L2_2	CDS	protein_coding	chr17	36211775	36211894
chr17	36211894	36212878	CCL4L2_UTR_2	three_prime_UTR	protein_coding	chr17	36211894	36212878
chr17	36225246	36225369	AC243829.5_1	exon	lincRNA	chr17	36225246	36225369
chr17	36225370	36226683	AC243829.5_intron_1	intron	lincRNA	chr17	36225370	36226683
chr17	36226684	36226807	AC243829.5_2	exon	lincRNA	chr17	36226684	36226807
chr17	36234447	36234554	AC243829.3_1	exon	unprocessed_pseudogene	chr17	36234447	36234554
chr17	36241701	36241806	AC243829.6_1	exon	unprocessed_pseudogene	chr17	36241701	36241806
chr17	36253456	36254522	TBC1D3I_UTR_1	three_prime_UTR	protein_coding	chr17	36253456	36254522
chr17	36254523	36255483	TBC1D3I_intron_1	intron	protein_coding	chr17	36254523	36255483
chr17	36255484	36255523	TBC1D3I_UTR_2	three_prime_UTR	protein_coding	chr17	36255484	36255523
chr17	36255523	36255637	TBC1D3I_1	CDS	protein_coding	chr17	36255523	36255637
chr17	36255638	36256006	TBC1D3I_intron_2	intron	protein_coding	chr17	36255638	36256006
chr17	36256007	36256107	TBC1D3I_2	CDS	protein_coding	chr17	36256007	36256107
chr17	36256108	36256569	TBC1D3I_intron_3	intron	protein_coding	chr17	36256108	36256569
chr17	36256570	36256636	TBC1D3I_3	CDS	protein_coding	chr17	36256570	36256636
chr17	36256637	36257019	TBC1D3I_intron_4	intron	protein_coding	chr17	36256637	36257019
chr17	36257020	36257115	TBC1D3I_4	CDS	protein_coding	chr17	36257020	36257115
chr17	36257116	36257827	TBC1D3I_intron_5	intron	protein_coding	chr17	36257116	36257827
chr17	36257828	36257949	TBC1D3I_5	CDS	protein_coding	chr17	36257828	36257949
chr17	36257950	36258491	TBC1D3I_intron_6	intron	protein_coding	chr17	36257950	36258491
chr17	36258492	36258541	TBC1D3I_6	CDS	protein_coding	chr17	36258492	36258541
chr17	36258542	36259788	TBC1D3I_intron_7	intron	protein_coding	chr17	36258542	36259788
chr17	36259789	36259899	TBC1D3I_7	CDS	protein_coding	chr17	36259789	36259899
chr17	36259900	36260227	TBC1D3I_intron_8	intron	protein_coding	chr17	36259900	36260227
chr17	36260228	36260336	TBC1D3I_8	CDS	protein_coding	chr17	36260228	36260336
chr17	36260337	36260778	TBC1D3I_intron_9	intron	protein_coding	chr17	36260337	36260778
chr17	36260779	36260860	TBC1D3I_9	CDS	protein_coding	chr17	36260779	36260860
chr17	36260861	36261341	TBC1D3I_intron_10	intron	protein_coding	chr17	36260861	36261341
chr17	36261342	36261382	TBC1D3I_10	CDS	protein_coding	chr17	36261342	36261382
chr17	36261383	36262664	TBC1D3I_intron_11	intron	protein_coding	chr17	36261383	36262664
chr17	36262665	36262751	TBC1D3I_11	CDS	protein_coding	chr17	36262665	36262751
chr17	36262752	36262912	TBC1D3I_intron_12	intron	protein_coding	chr17	36262752	36262912
chr17	36262913	36262985	TBC1D3I_12	CDS	protein_coding	chr17	36262913	36262985
chr17	36262987	36264413	TBC1D3I_intron_13	intron	protein_coding	chr17	36262987	36264413
chr17	36264414	36264553	TBC1D3I_UTR_4	five_prime_UTR	protein_coding	chr17	36264414	36264553
chr17	36274191	36274283	AC233699.1_1	exon	unprocessed_pseudogene	chr17	36274191	36274283
chr17	36274284	36297307	AC233699.1_intron_1	intron	unprocessed_pseudogene	chr17	36274284	36297307
chr17	36297308	36297386	AC233699.1_2	exon	unprocessed_pseudogene	chr17	36297308	36297386
chr17	36297387	36307295	AC233699.1_intron_2	intron	unprocessed_pseudogene	chr17	36297387	36307295
chr17	36307296	36307362	AC233699.1_3	exon	unprocessed_pseudogene	chr17	36307296	36307362
chr17	36307363	36310673	AC233699.1_intron_3	intron	unprocessed_pseudogene	chr17	36307363	36310673
chr17	36310674	36310782	AC233699.1_4	exon	unprocessed_pseudogene	chr17	36310674	36310782
chr17	36310783	36313435	AC233699.1_intron_4	intron	unprocessed_pseudogene	chr17	36310783	36313435
chr17	36313436	36313682	AC233699.1_5	exon	unprocessed_pseudogene	chr17	36313436	36313682
chr17	36313683	36314082	AC233699.1_intron_5	intron	unprocessed_pseudogene	chr17	36313683	36314082
chr17	36314083	36314180	AC233699.1_6	exon	unprocessed_pseudogene	chr17	36314083	36314180
chr17	36314181	36314307	AC233699.1_intron_6	intron	unprocessed_pseudogene	chr17	36314181	36314307
chr17	36314308	36314342	AC233699.1_7	exon	unprocessed_pseudogene	chr17	36314308	36314342
chr17	36314343	36315193	AC233699.1_intron_7	intron	unprocessed_pseudogene	chr17	36314343	36315193
chr17	36315194	36315309	AC233699.1_8	exon	unprocessed_pseudogene	chr17	36315194	36315309
chr17	36315310	36318715	AC233699.1_intron_8	intron	unprocessed_pseudogene	chr17	36315310	36318715
chr17	36318716	36318881	AC233699.1_9	exon	unprocessed_pseudogene	chr17	36318716	36318881
chr17	36318882	36319954	AC233699.1_intron_9	intron	unprocessed_pseudogene	chr17	36318882	36319954
chr17	36319955	36320060	AC233699.1_10	exon	unprocessed_pseudogene	chr17	36319955	36320060
chr17	36320061	36320485	AC233699.1_intron_10	intron	unprocessed_pseudogene	chr17	36320061	36320485
chr17	36320486	36320547	AC233699.1_11	exon	unprocessed_pseudogene	chr17	36320486	36320547
chr17	36323884	36323982	TBC1D3G_UTR_1	five_prime_UTR	protein_coding	chr17	36323884	36323982
chr17	36323983	36325409	TBC1D3G_intron_1	intron	protein_coding	chr17	36323983	36325409
chr17	36325411	36325483	TBC1D3G_1	CDS	protein_coding	chr17	36325411	36325483
chr17	36325484	36325644	TBC1D3G_intron_2	intron	protein_coding	chr17	36325484	36325644
chr17	36325645	36325731	TBC1D3G_2	CDS	protein_coding	chr17	36325645	36325731
chr17	36325732	36327013	TBC1D3G_intron_3	intron	protein_coding	chr17	36325732	36327013
chr17	36327014	36327054	TBC1D3G_3	CDS	protein_coding	chr17	36327014	36327054
chr17	36327055	36327535	TBC1D3G_intron_4	intron	protein_coding	chr17	36327055	36327535
chr17	36327536	36327617	TBC1D3G_4	CDS	protein_coding	chr17	36327536	36327617
chr17	36327618	36328059	TBC1D3G_intron_5	intron	protein_coding	chr17	36327618	36328059
chr17	36328060	36328168	TBC1D3G_5	CDS	protein_coding	chr17	36328060	36328168
chr17	36328169	36328496	TBC1D3G_intron_6	intron	protein_coding	chr17	36328169	36328496
chr17	36328497	36328607	TBC1D3G_6	CDS	protein_coding	chr17	36328497	36328607
chr17	36328608	36329854	TBC1D3G_intron_7	intron	protein_coding	chr17	36328608	36329854
chr17	36329855	36329904	TBC1D3G_7	CDS	protein_coding	chr17	36329855	36329904
chr17	36329905	36330446	TBC1D3G_intron_8	intron	protein_coding	chr17	36329905	36330446
chr17	36330447	36330568	TBC1D3G_8	CDS	protein_coding	chr17	36330447	36330568
chr17	36330569	36331280	TBC1D3G_intron_9	intron	protein_coding	chr17	36330569	36331280
chr17	36331281	36331376	TBC1D3G_9	CDS	protein_coding	chr17	36331281	36331376
chr17	36331377	36331759	TBC1D3G_intron_10	intron	protein_coding	chr17	36331377	36331759
chr17	36331760	36331826	TBC1D3G_10	CDS	protein_coding	chr17	36331760	36331826
chr17	36331827	36332288	TBC1D3G_intron_11	intron	protein_coding	chr17	36331827	36332288
chr17	36332289	36332389	TBC1D3G_11	CDS	protein_coding	chr17	36332289	36332389
chr17	36332390	36332758	TBC1D3G_intron_12	intron	protein_coding	chr17	36332390	36332758
chr17	36332759	36332912	TBC1D3G_12	CDS	protein_coding	chr17	36332759	36332912
chr17	36332913	36333874	TBC1D3G_intron_13	intron	protein_coding	chr17	36332913	36333874
chr17	36333875	36334114	TBC1D3G_13	CDS	protein_coding	chr17	36333875	36334444
chr17	38011785	38011888	TBC1D3D_intron_10	intron	protein_coding	chr17	38011526	38011908
chr17	38011936	38011975	TBC1D3D_10	CDS	protein_coding	chr17	38011909	38011975
chr17	38011976	38012017	TBC1D3D_intron_11	intron	protein_coding	chr17	38011976	38012437
chr17	38012114	38012437	TBC1D3D_intron_11	intron	protein_coding	chr17	38011976	38012437
chr17	38012438	38012538	TBC1D3D_11	CDS	protein_coding	chr17	38012438	38012538
chr17	38012539	38012907	TBC1D3D_intron_12	intron	protein_coding	chr17	38012539	38012907
chr17	38012908	38013061	TBC1D3D_12	CDS	protein_coding	chr17	38012908	38013061
chr17	38013062	38014023	TBC1D3D_intron_13	intron	protein_coding	chr17	38013062	38014023
chr17	38014024	38014386	TBC1D3D_13	CDS	protein_coding	chr17	38014024	38014593
chr17	38014663	38014690	TBC1D3D_UTR_3	three_prime_UTR	protein_coding	chr17	38014593	38014902
chr17	38062056	38062122	TBC1D3C_intron_6	intron	protein_coding	chr17	38062024	38062565
chr17	38062189	38062212	TBC1D3C_intron_6	intron	protein_coding	chr17	38062024	38062565
chr17	38062244	38062325	TBC1D3C_intron_6	intron	protein_coding	chr17	38062024	38062565
chr17	38062732	38062768	TBC1D3C_intron_7	intron	protein_coding	chr17	38062616	38063869
chr17	38062853	38062892	TBC1D3C_intron_7	intron	protein_coding	chr17	38062616	38063869
chr17	38062919	38062964	TBC1D3C_intron_7	intron	protein_coding	chr17	38062616	38063869
chr17	38063619	38063701	TBC1D3C_intron_7	intron	protein_coding	chr17	38062616	38063869
chr17	38063735	38063869	TBC1D3C_intron_7	intron	protein_coding	chr17	38062616	38063869
chr17	38063870	38063952	TBC1D3C_8	CDS	protein_coding	chr17	38063870	38063980
chr17	38063981	38064110	TBC1D3C_intron_8	intron	protein_coding	chr17	38063981	38064308
chr17	38064136	38064243	TBC1D3C_intron_8	intron	protein_coding	chr17	38063981	38064308
chr17	38064338	38064417	TBC1D3C_9	CDS	protein_coding	chr17	38064309	38064417
chr17	38064418	38064859	TBC1D3C_intron_9	intron	protein_coding	chr17	38064418	38064859
chr17	38064860	38064941	TBC1D3C_10	CDS	protein_coding	chr17	38064860	38064941
chr17	38064942	38065422	TBC1D3C_intron_10	intron	protein_coding	chr17	38064942	38065422
chr17	38065423	38065463	TBC1D3C_11	CDS	protein_coding	chr17	38065423	38065463
chr17	38065464	38066745	TBC1D3C_intron_11	intron	protein_coding	chr17	38065464	38066745
chr17	38066746	38066832	TBC1D3C_12	CDS	protein_coding	chr17	38066746	38066832
chr17	38066833	38066993	TBC1D3C_intron_12	intron	protein_coding	chr17	38066833	38066993
chr17	38066994	38067066	TBC1D3C_13	CDS	protein_coding	chr17	38066994	38067066
chr17	38067068	38068494	TBC1D3C_intron_13	intron	protein_coding	chr17	38067068	38068494
chr17	38068495	38068592	TBC1D3C_UTR_3	five_prime_UTR	protein_coding	chr17	38068495	38068592
chr17	38088790	38101401	AC233968.1_intron_1	intron	unprocessed_pseudogene	chr17	38078347	38101401
chr17	38101402	38101480	AC233968.1_2	exon	unprocessed_pseudogene	chr17	38101402	38101480
chr17	38101481	38111399	AC233968.1_intron_2	intron	unprocessed_pseudogene	chr17	38101481	38111399
chr17	38111400	38111466	AC233968.1_3	exon	unprocessed_pseudogene	chr17	38111400	38111466
chr17	38114162	38114185	AC233968.1_intron_3	intron	unprocessed_pseudogene	chr17	38111467	38114777
chr17	38114208	38114233	AC233968.1_intron_3	intron	unprocessed_pseudogene	chr17	38111467	38114777
chr17	38114289	38114392	AC233968.1_intron_3	intron	unprocessed_pseudogene	chr17	38111467	38114777
chr17	38114431	38114502	AC233968.1_intron_3	intron	unprocessed_pseudogene	chr17	38111467	38114777
chr17	38111467	38114116	AC233968.1_intron_3	intron	unprocessed_pseudogene	chr17	38111467	38114777
chr17	38144201	38144287	RNA5SP526_1	exon	rRNA	chr17	38144201	38144287
chr17	38201751	38201803	AC244154.1_intron_4	intron	unprocessed_pseudogene	chr17	38201220	38202070
chr17	38202357	38202392	AC244154.1_intron_6	intron	unprocessed_pseudogene	chr17	38202335	38202734
chr17	38202493	38202527	AC244154.1_intron_6	intron	unprocessed_pseudogene	chr17	38202335	38202734
chr17	38202672	38202697	AC244154.1_intron_6	intron	unprocessed_pseudogene	chr17	38202335	38202734
chr17	38203001	38203321	AC244154.1_intron_7	intron	unprocessed_pseudogene	chr17	38202982	38205633
chr17	38203345	38203451	AC244154.1_intron_7	intron	unprocessed_pseudogene	chr17	38202982	38205633
chr17	38203479	38203584	AC244154.1_intron_7	intron	unprocessed_pseudogene	chr17	38202982	38205633
chr17	38204719	38204760	AC244154.1_intron_7	intron	unprocessed_pseudogene	chr17	38202982	38205633
chr17	38204854	38205633	AC244154.1_intron_7	intron	unprocessed_pseudogene	chr17	38202982	38205633
chr17	38205634	38205742	AC244154.1_8	exon	unprocessed_pseudogene	chr17	38205634	38205742
chr17	38205743	38209049	AC244154.1_intron_8	intron	unprocessed_pseudogene	chr17	38205743	38209049
chr17	38209050	38209116	AC244154.1_9	exon	unprocessed_pseudogene	chr17	38209050	38209116
chr17	38209117	38219044	AC244154.1_intron_9	intron	unprocessed_pseudogene	chr17	38209117	38219044
chr17	38219045	38219123	AC244154.1_10	exon	unprocessed_pseudogene	chr17	38219045	38219123
chr17	38226526	38226612	AC244154.1_intron_10	intron	unprocessed_pseudogene	chr17	38219124	38242199
chr17	38226670	38226774	AC244154.1_intron_10	intron	unprocessed_pseudogene	chr17	38219124	38242199
chr17	38226806	38226852	AC244154.1_intron_10	intron	unprocessed_pseudogene	chr17	38219124	38242199
chr17	38226877	38226901	AC244154.1_intron_10	intron	unprocessed_pseudogene	chr17	38219124	38242199
chr17	38226995	38227024	AC244154.1_intron_10	intron	unprocessed_pseudogene	chr17	38219124	38242199
chr17	38227060	38227102	AC244154.1_intron_10	intron	unprocessed_pseudogene	chr17	38219124	38242199
chr17	38227153	38227194	AC244154.1_intron_10	intron	unprocessed_pseudogene	chr17	38219124	38242199
chr17	38227260	38227309	AC244154.1_intron_10	intron	unprocessed_pseudogene	chr17	38219124	38242199
chr17	38227844	38227879	AC244154.1_intron_10	intron	unprocessed_pseudogene	chr17	38219124	38242199
chr17	38227901	38227935	AC244154.1_intron_10	intron	unprocessed_pseudogene	chr17	38219124	38242199
chr17	38227974	38228008	AC244154.1_intron_10	intron	unprocessed_pseudogene	chr17	38219124	38242199
chr17	38228029	38228068	AC244154.1_intron_10	intron	unprocessed_pseudogene	chr17	38219124	38242199
chr17	38228092	38228133	AC244154.1_intron_10	intron	unprocessed_pseudogene	chr17	38219124	38242199
chr17	38237971	38238007	AC244154.1_intron_10	intron	unprocessed_pseudogene	chr17	38219124	38242199
chr17	38219124	38226491	AC244154.1_intron_10	intron	unprocessed_pseudogene	chr17	38219124	38242199
chr17	38945935	38946870	FBXO47_intron_5	intron	protein_coding	chr17	38945137	38951579
chr17	39481663	39481691	CDK12_intron_2	intron	protein_coding	chr17	39471764	39490555
chr17	39498926	39499147	CDK12_intron_5	intron	protein_coding	chr17	39494695	39501248
chr17	40221683	40222124	WIPF2_intron_3	intron	protein_coding	chr17	40220539	40256389
chr17	43232908	43234303	LINC00854_intron_6	intron	protein_coding	chr17	43230263	43303150
chr17	43234519	43234575	LINC00854_intron_6	intron	protein_coding	chr17	43230263	43303150
chr17	43234722	43236505	LINC00854_intron_6	intron	protein_coding	chr17	43230263	43303150
chr17	43236551	43236596	LINC00854_intron_6	intron	protein_coding	chr17	43230263	43303150
chr17	43236601	43236639	LINC00854_intron_6	intron	protein_coding	chr17	43230263	43303150
chr17	43244799	43245607	LINC00854_intron_6	intron	protein_coding	chr17	43230263	43303150
chr17	43245712	43246658	LINC00854_intron_6	intron	protein_coding	chr17	43230263	43303150
chr17	43246686	43246752	LINC00854_intron_6	intron	protein_coding	chr17	43230263	43303150
chr17	43264429	43264528	LINC00854_intron_6	intron	protein_coding	chr17	43230263	43303150
chr17	43264607	43264658	LINC00854_intron_6	intron	protein_coding	chr17	43230263	43303150
chr17	43264708	43264871	LINC00854_intron_6	intron	protein_coding	chr17	43230263	43303150
chr17	43265070	43265094	LINC00854_intron_6	intron	protein_coding	chr17	43230263	43303150
chr17	43265145	43265336	LINC00854_intron_6	intron	protein_coding	chr17	43230263	43303150
chr17	43265513	43265566	LINC00854_intron_6	intron	protein_coding	chr17	43230263	43303150
chr17	43272409	43272449	LINC00854_intron_6	intron	protein_coding	chr17	43230263	43303150
chr17	43272473	43272541	LINC00854_intron_6	intron	protein_coding	chr17	43230263	43303150
chr17	43272566	43272685	LINC00854_intron_6	intron	protein_coding	chr17	43230263	43303150
chr17	43272716	43272758	LINC00854_intron_6	intron	protein_coding	chr17	43230263	43303150
chr17	43275311	43275634	LINC00854_intron_6	intron	protein_coding	chr17	43230263	43303150
chr17	43275731	43275831	LINC00854_intron_6	intron	protein_coding	chr17	43230263	43303150
chr17	43299170	43299492	LINC00854_intron_6	intron	protein_coding	chr17	43230263	43303150
chr17	43299528	43299596	LINC00854_intron_6	intron	protein_coding	chr17	43230263	43303150
chr17	43236670	43244746	LINC00854_intron_6	intron	protein_coding	chr17	43230263	43303150
chr17	43265591	43272368	LINC00854_intron_6	intron	protein_coding	chr17	43230263	43303150
chr17	43247394	43264223	LINC00854_intron_6	intron	protein_coding	chr17	43230263	43303150
chr17	45903940	45904177	MAPT_intron_1	intron	protein_coding	chr17	45894687	45962319
chr17	46375603	46375640	NSFP1_intron_1	intron	unprocessed_pseudogene	chr17	46372867	46406662
chr17	46375687	46375723	NSFP1_intron_1	intron	unprocessed_pseudogene	chr17	46372867	46406662
chr17	46375756	46375856	NSFP1_intron_1	intron	unprocessed_pseudogene	chr17	46372867	46406662
chr17	46375923	46375957	NSFP1_intron_1	intron	unprocessed_pseudogene	chr17	46372867	46406662
chr17	46375985	46376491	NSFP1_intron_1	intron	unprocessed_pseudogene	chr17	46372867	46406662
chr17	46376526	46376581	NSFP1_intron_1	intron	unprocessed_pseudogene	chr17	46372867	46406662
chr17	46376613	46376637	NSFP1_intron_1	intron	unprocessed_pseudogene	chr17	46372867	46406662
chr17	46376659	46376921	NSFP1_intron_1	intron	unprocessed_pseudogene	chr17	46372867	46406662
chr17	46376952	46377017	NSFP1_intron_1	intron	unprocessed_pseudogene	chr17	46372867	46406662
chr17	46377038	46377087	NSFP1_intron_1	intron	unprocessed_pseudogene	chr17	46372867	46406662
chr17	46377143	46377737	NSFP1_intron_1	intron	unprocessed_pseudogene	chr17	46372867	46406662
chr17	46377762	46377787	NSFP1_intron_1	intron	unprocessed_pseudogene	chr17	46372867	46406662
chr17	46377937	46377980	NSFP1_intron_1	intron	unprocessed_pseudogene	chr17	46372867	46406662
chr17	46378003	46378071	NSFP1_intron_1	intron	unprocessed_pseudogene	chr17	46372867	46406662
chr17	46378148	46378188	NSFP1_intron_1	intron	unprocessed_pseudogene	chr17	46372867	46406662
chr17	46378214	46378306	NSFP1_intron_1	intron	unprocessed_pseudogene	chr17	46372867	46406662
chr17	46378876	46378916	NSFP1_intron_1	intron	unprocessed_pseudogene	chr17	46372867	46406662
chr17	46378939	46379043	NSFP1_intron_1	intron	unprocessed_pseudogene	chr17	46372867	46406662
chr17	46379081	46379154	NSFP1_intron_1	intron	unprocessed_pseudogene	chr17	46372867	46406662
chr17	46379232	46379259	NSFP1_intron_1	intron	unprocessed_pseudogene	chr17	46372867	46406662
chr17	46379328	46379368	NSFP1_intron_1	intron	unprocessed_pseudogene	chr17	46372867	46406662
chr17	46379678	46379715	NSFP1_intron_1	intron	unprocessed_pseudogene	chr17	46372867	46406662
chr17	46379737	46379775	NSFP1_intron_1	intron	unprocessed_pseudogene	chr17	46372867	46406662
chr17	46379951	46381586	NSFP1_intron_1	intron	unprocessed_pseudogene	chr17	46372867	46406662
chr17	46417170	46417237	NSFP1_intron_4	intron	unprocessed_pseudogene	chr17	46412871	46419796
chr17	46417261	46417291	NSFP1_intron_4	intron	unprocessed_pseudogene	chr17	46412871	46419796
chr17	46417351	46417806	NSFP1_intron_4	intron	unprocessed_pseudogene	chr17	46412871	46419796
chr17	46417832	46418200	NSFP1_intron_4	intron	unprocessed_pseudogene	chr17	46412871	46419796
chr17	46418227	46418860	NSFP1_intron_4	intron	unprocessed_pseudogene	chr17	46412871	46419796
chr17	46418884	46418955	NSFP1_intron_4	intron	unprocessed_pseudogene	chr17	46412871	46419796
chr17	46418980	46419393	NSFP1_intron_4	intron	unprocessed_pseudogene	chr17	46412871	46419796
chr17	46419432	46419467	NSFP1_intron_4	intron	unprocessed_pseudogene	chr17	46412871	46419796
chr17	46627043	46627158	NSF_intron_5	intron	protein_coding	chr17	46626713	46630409
chr17	46627375	46627460	NSF_intron_5	intron	protein_coding	chr17	46626713	46630409
chr17	46627539	46627572	NSF_intron_5	intron	protein_coding	chr17	46626713	46630409
chr17	46627594	46627632	NSF_intron_5	intron	protein_coding	chr17	46626713	46630409
chr17	46627739	46627766	NSF_intron_5	intron	protein_coding	chr17	46626713	46630409
chr17	46627801	46627841	NSF_intron_5	intron	protein_coding	chr17	46626713	46630409
chr17	46627878	46627991	NSF_intron_5	intron	protein_coding	chr17	46626713	46630409
chr17	46628015	46628052	NSF_intron_5	intron	protein_coding	chr17	46626713	46630409
chr17	46628077	46628735	NSF_intron_5	intron	protein_coding	chr17	46626713	46630409
chr17	46628807	46628834	NSF_intron_5	intron	protein_coding	chr17	46626713	46630409
chr17	46629206	46629300	NSF_intron_5	intron	protein_coding	chr17	46626713	46630409
chr17	46628861	46628959	NSF_intron_5	intron	protein_coding	chr17	46626713	46630409
chr17	46636236	46636277	NSF_intron_6	intron	protein_coding	chr17	46630451	46637374
chr17	46636305	46637374	NSF_intron_6	intron	protein_coding	chr17	46630451	46637374
chr17	46637375	46637542	NSF_5	CDS	protein_coding	chr17	46637375	46637542
chr17	46637543	46640052	NSF_intron_7	intron	protein_coding	chr17	46637543	46640052
chr17	46640053	46640161	NSF_6	CDS	protein_coding	chr17	46640053	46640161
chr17	46640162	46640641	NSF_intron_8	intron	protein_coding	chr17	46640162	46640641
chr17	46640642	46640718	NSF_7	CDS	protein_coding	chr17	46640642	46640718
chr17	46640719	46643102	NSF_intron_9	intron	protein_coding	chr17	46640719	46643102
chr17	46643103	46643259	NSF_8	CDS	protein_coding	chr17	46643103	46643259
chr17	46648580	46659195	NSF_intron_10	intron	protein_coding	chr17	46643260	46674412
chr17	46659666	46659698	NSF_intron_10	intron	protein_coding	chr17	46643260	46674412
chr17	46659746	46659895	NSF_intron_10	intron	protein_coding	chr17	46643260	46674412
chr17	46659916	46660341	NSF_intron_10	intron	protein_coding	chr17	46643260	46674412
chr17	46660471	46660494	NSF_intron_10	intron	protein_coding	chr17	46643260	46674412
chr17	46660566	46660620	NSF_intron_10	intron	protein_coding	chr17	46643260	46674412
chr17	46660823	46660862	NSF_intron_10	intron	protein_coding	chr17	46643260	46674412
chr17	46643260	46648555	NSF_intron_10	intron	protein_coding	chr17	46643260	46674412
chr17	46660930	46662602	NSF_intron_10	intron	protein_coding	chr17	46643260	46674412
chr17	48959879	48960285	GIP_intron_1	intron	protein_coding	chr17	48958717	48960884
chr17	49151090	49151407	B4GALNT2_intron_5	intron	protein_coding	chr17	49142173	49152798
chr17	49327747	49327785	ZNF652_intron_5	intron	protein_coding	chr17	49317984	49361907
chr17	50350161	50350525	XYLT2_intron_1	intron	protein_coding	chr17	50346276	50353628
chr17	52105145	52105208	CA10_intron_9	intron	protein_coding	chr17	52072394	52157724
chr17	55501000	55501034	SMIM36_intron_4	intron	protein_coding	chr17	55479581	55510877
chr17	55501088	55501131	SMIM36_intron_4	intron	protein_coding	chr17	55479581	55510877
chr17	59909226	59909252	RPS6KB1_intron_3	intron	protein_coding	chr17	59907405	59910560
chr17	60754716	60754744	BCAS3_intron_8	intron	protein_coding	chr17	60747283	60808002
chr17	61786928	61786993	BRIP1_intron_11	intron	protein_coding	chr17	61784425	61793595
chr17	64014386	64014698	ICAM2_intron_5	intron	protein_coding	chr17	64007823	64020404
chr17	67524746	67525068	PITPNC1_intron_4	intron	protein_coding	chr17	67459793	67532800
chr17	71856011	71856325	AC005144.1_intron_1	intron	lincRNA	chr17	71830241	71858619
chr17	72146777	72147176	SOX9-AS1_intron_23	intron	processed_transcript	chr17	72141781	72172711
chr17	75044204	75044504	KCTD2_intron_3	intron	protein_coding	chr17	75035358	75047243
chr17	75044204	75044504	ATP5PD_intron_5	intron	protein_coding	chr17	75042660	75046923
chr17	75212229	75212256	NUP85_intron_4	intron	protein_coding	chr17	75212063	75213074
chr17	75546647	75546759	LLGL2_intron_9	intron	protein_coding	chr17	75546324	75556044
chr17	78509049	78509226	DNAH17_intron_54	intron	protein_coding	chr17	78507806	78510382
chr17	78760429	78760499	CYTH1_intron_18	intron	protein_coding	chr17	78736891	78782200
chr17	79004440	79004561	CANT1_intron_5	intron	protein_coding	chr17	79000271	79005370
chr17	79004906	79004940	CANT1_intron_5	intron	protein_coding	chr17	79000271	79005370
chr17	79442236	79442333	RBFOX3_intron_16	intron	protein_coding	chr17	79307825	79482452
chr17	80561250	80561273	RPTOR_intron_1	intron	protein_coding	chr17	80545792	80625689
chr17	81143484	81143528	AATK_intron_15	intron	protein_coding	chr17	81134502	81165936
chr17	81643329	81643627	TSPAN10_intron_2	intron	protein_coding	chr17	81642449	81644990
chr17	81644346	81644388	TSPAN10_intron_2	intron	protein_coding	chr17	81642449	81644990
chr17	81652805	81652851	PDE6G_intron_2	intron	protein_coding	chr17	81651686	81653158
chr17	82412028	82412106	OGFOD3_intron_9	intron	protein_coding	chr17	82411531	82415396
chr17	82926001	82926093	TBCD_intron_34	intron	protein_coding	chr17	82925058	82926398
chr18	2614471	2614629	NDC80_intron_18	intron	protein_coding	chr18	2610862	2614952
chr18	2748483	2748507	SMCHD1_intron_30	intron	protein_coding	chr18	2747648	2750041
chr18	3997031	3997471	DLGAP1_intron_15	intron	protein_coding	chr18	3880141	4005114
chr18	4324713	4324777	DLGAP1_intron_17	intron	protein_coding	chr18	4151291	4455004
chr18	8634167	8634277	RAB12_intron_3	intron	protein_coding	chr18	8633328	8635531
chr18	12851191	12851512	PTPN2_intron_12	intron	protein_coding	chr18	12843982	12859162
chr18	14822954	14823305	ANKRD30B_intron_26	intron	protein_coding	chr18	14822678	14828276
chr18	23478619	23478644	RIOK3_intron_11	intron	protein_coding	chr18	23477269	23479315
chr18	23911017	23911154	LAMA3_intron_57	intron	protein_coding	chr18	23909296	23912709
chr18	26248268	26248535	TAF4B_intron_1	intron	protein_coding	chr18	26227277	26265168
chr18	33377327	33377355	CCDC178_intron_21	intron	protein_coding	chr18	33370190	33389538
chr18	34984871	34985629	MAPRE2_intron_2	intron	protein_coding	chr18	34978542	34988591
chr18	35957718	35957814	AC118757.1_intron_2	intron	lincRNA	chr18	35952800	35965743
chr18	39323873	39323902	AC016205.1_intron_2	intron	lincRNA	chr18	39214270	39327764
chr18	39481680	39481997	AC016205.1_intron_4	intron	lincRNA	chr18	39340639	39535456
chr18	39323873	39323902	AC011139.1_intron_2	intron	lincRNA	chr18	39317932	39326892
chr18	44360419	44362350	LINC01478_intron_3	intron	lincRNA	chr18	44326483	44373283
chr18	45681048	45681363	SLC14A2_intron_21	intron	protein_coding	chr18	45679025	45682317
chr18	45987500	45987530	PSTPIP2_intron_1	intron	protein_coding	chr18	45985451	45988700
chr18	46758469	46758791	AC090241.2_intron_2	intron	processed_transcript	chr18	46757077	46759722
chr18	47853243	47853436	SMAD2_intron_5	intron	protein_coding	chr18	47851328	47865057
chr18	48632980	48633057	CTIF_intron_6	intron	protein_coding	chr18	48625237	48636612
chr18	49440604	49441127	DYM_intron_21	intron	protein_coding	chr18	49430448	49460396
chr18	53086035	53086537	DCC_intron_11	intron	protein_coding	chr18	53066167	53157354
chr18	53399621	53399930	DCC_intron_22	intron	protein_coding	chr18	53397447	53402784
chr18	53428071	53429048	DCC_intron_26	intron	protein_coding	chr18	53416442	53435142
chr18	58134360	58134671	NEDD4L_intron_4	intron	protein_coding	chr18	58047511	58149331
chr18	59590962	59591282	CCBE1_intron_9	intron	protein_coding	chr18	59480241	59666074
chr18	62061433	62061516	PIGN_intron_4	intron	protein_coding	chr18	62052958	62069390
chr18	65781781	65781902	CDH7_intron_3	intron	protein_coding	chr18	65763053	65809702
chr18	65781923	65782138	CDH7_intron_3	intron	protein_coding	chr18	65763053	65809702
chr18	65866017	65866346	CDH7_intron_12	intron	protein_coding	chr18	65864126	65880399
chr18	68857165	68857319	CCDC102B_intron_9	intron	protein_coding	chr18	68846422	68874667
chr18	76467205	76467280	ZNF516_intron_6	intron	protein_coding	chr18	76463142	76490679
chr18	76585384	76585903	LINC00908_intron_5	intron	lincRNA	chr18	76562214	76602736
chr18	77057826	77058114	MBP_intron_6	intron	protein_coding	chr18	77017779	77066296
chr18	77555042	77556202	AC124254.1_intron_2	intron	lincRNA	chr18	77522923	77560697
chr18	79409002	79409036	NFATC1_intron_2	intron	protein_coding	chr18	79400480	79410401
chr18	79739852	79740120	CTDP1_intron_14	intron	protein_coding	chr18	79736522	79753650
chr19	60951	61894	AC008993.1_1	exon	transcribed_processed_pseudogene	chr19	60951	61894
chr19	61895	63819	AC008993.1_intron_1	intron	transcribed_processed_pseudogene	chr19	61895	63819
chr19	63820	64213	AC008993.1_2	exon	transcribed_processed_pseudogene	chr19	63820	64213
chr19	64214	65049	AC008993.1_intron_2	intron	transcribed_processed_pseudogene	chr19	64214	65049
chr19	65050	65226	AC008993.1_3	exon	transcribed_processed_pseudogene	chr19	65050	65226
chr19	65227	65820	AC008993.1_intron_3	intron	transcribed_processed_pseudogene	chr19	65227	65820
chr19	65821	66499	AC008993.1_4	exon	transcribed_processed_pseudogene	chr19	65821	66499
chr19	66500	70926	AC008993.1_intron_4	intron	transcribed_processed_pseudogene	chr19	66500	70926
chr19	70927	70976	AC008993.1_5	exon	transcribed_processed_pseudogene	chr19	70927	70976
chr19	70977	71139	AC008993.1_intron_5	intron	transcribed_processed_pseudogene	chr19	70977	71139
chr19	71140	71566	AC008993.1_6	exon	transcribed_processed_pseudogene	chr19	71140	71566
chr19	69167	69972	AC008993.3_1	exon	TEC	chr19	69167	69972
chr19	71778	72274	AC008993.4_1	exon	lincRNA	chr19	71778	72274
chr19	72275	72583	AC008993.4_intron_1	intron	lincRNA	chr19	72275	72583
chr19	72584	72718	AC008993.4_2	exon	lincRNA	chr19	72584	72718
chr19	76163	77090	FAM138F_1	exon	lincRNA	chr19	76163	77090
chr19	77091	77328	FAM138F_intron_1	intron	lincRNA	chr19	77091	77328
chr19	77329	77686	FAM138F_2	exon	lincRNA	chr19	77329	77686
chr19	156279	157215	OR4F8P_1	exon	unprocessed_pseudogene	chr19	156279	157215
chr19	473256	473287	ODF3L2_intron_3	intron	protein_coding	chr19	472502	474619
chr19	604169	604204	HCN2_intron_2	intron	protein_coding	chr19	603968	605059
chr19	873040	873162	MED16_intron_5	intron	protein_coding	chr19	872119	873447
chr19	873276	873313	MED16_intron_5	intron	protein_coding	chr19	872119	873447
chr19	1196963	1197329	STK11_intron_3	intron	protein_coding	chr19	1189660	1205803
chr19	3711069	3711331	TJP3_intron_1	intron	protein_coding	chr19	3708562	3721735
chr19	3866431	3866456	ZFR2_intron_21	intron	protein_coding	chr19	3857022	3868963
chr19	4328444	4328483	STAP2_intron_7	intron	protein_coding	chr19	4327386	4328673
chr19	4786697	4786741	AC005523.1_intron_1	intron	lincRNA	chr19	4785528	4791196
chr19	6429327	6429695	SLC25A41_intron_3	intron	protein_coding	chr19	6427502	6429722
chr19	6700440	6700583	C3_intron_21	intron	protein_coding	chr19	6697795	6702125
chr19	6987465	6987781	ADGRE4P_intron_14	intron	transcribed_unprocessed_pseudogene	chr19	6986412	6988785
chr19	8449538	8449833	HNRNPM_intron_1	intron	protein_coding	chr19	8445112	8455403
chr19	8778665	8778861	AC012616.1_1	exon	processed_pseudogene	chr19	8778665	8778861
chr19	10048706	10048853	C3P1_intron_20	intron	transcribed_unprocessed_pseudogene	chr19	10047459	10049994
chr19	14885685	14885708	OR7A17_intron_3	intron	protein_coding	chr19	14884762	14885939
chr19	16777600	16777679	NWD1_intron_11	intron	protein_coding	chr19	16773324	16779341
chr19	16777705	16777769	NWD1_intron_11	intron	protein_coding	chr19	16773324	16779341
chr19	16777847	16778060	NWD1_intron_11	intron	protein_coding	chr19	16773324	16779341
chr19	17637896	17637958	UNC13A_intron_20	intron	protein_coding	chr19	17636158	17639081
chr19	19885258	19885372	ZNF253_intron_3	intron	protein_coding	chr19	19880147	19891472
chr19	23100630	23100654	ZNF730_intron_1	intron	protein_coding	chr19	23075388	23116973
chr19	23116930	23116958	ZNF730_intron_1	intron	protein_coding	chr19	23075388	23116973
chr19	23138000	23138303	ZNF730_intron_4	intron	protein_coding	chr19	23136107	23143572
chr19	23635830	23635891	ZNF675_intron_4	intron	protein_coding	chr19	23574233	23652799
chr19	23803609	23803912	AC139769.1_intron_3	intron	transcribed_unprocessed_pseudogene	chr19	23790775	23807824
chr19	29901696	29901869	AC008798.1_1	exon	unprocessed_pseudogene	chr19	29901696	29901869
chr19	30383632	30384296	ZNF536_intron_4	intron	protein_coding	chr19	30372557	30443559
chr19	32626502	32626532	ANKRD27_intron_13	intron	protein_coding	chr19	32625967	32626710
chr19	36555293	36555593	ZNF529_intron_4	intron	protein_coding	chr19	36554797	36556102
chr19	37747187	37747349	ZNF573_intron_1	intron	protein_coding	chr19	37740195	37758474
chr19	38902548	38902574	NFKBIB_intron_2	intron	protein_coding	chr19	38900212	38905013
chr19	39147062	39147090	PAK4_intron_1	intron	protein_coding	chr19	39125920	39156700
chr19	39904134	39904608	FCGBP_intron_21	intron	protein_coding	chr19	39902838	39905729
chr19	39904730	39904790	FCGBP_intron_21	intron	protein_coding	chr19	39902838	39905729
chr19	42663289	42663671	CEACAMP5_intron_4	intron	unprocessed_pseudogene	chr19	42662415	42668983
chr19	43216594	43216731	PSG9_intron_1	intron	protein_coding	chr19	43212476	43253277
chr19	44546242	44546890	CEACAM22P_intron_5	intron	transcribed_unprocessed_pseudogene	chr19	44543933	44547177
chr19	44582695	44582967	CEACAM22P_intron_8	intron	transcribed_unprocessed_pseudogene	chr19	44556918	44620763
chr19	44587668	44587694	CEACAM22P_intron_8	intron	transcribed_unprocessed_pseudogene	chr19	44556918	44620763
chr19	44667494	44668719	CEACAM19_intron_2	intron	protein_coding	chr19	44667322	44671302
chr19	45023980	45024026	RELB_intron_5	intron	protein_coding	chr19	45022211	45025327
chr19	45400758	45401073	PPP1R13L_intron_12	intron	protein_coding	chr19	45398340	45401997
chr19	45775402	45776368	DMPK_intron_6	intron	protein_coding	chr19	45775035	45777325
chr19	47025017	47025445	NPAS1_intron_3	intron	protein_coding	chr19	47021848	47032276
chr19	48365377	48365430	SYNGR4_intron_1	intron	protein_coding	chr19	48364538	48365734
chr19	48669388	48669510	SEC1P_intron_3	intron	transcribed_unitary_pseudogene	chr19	48667464	48673137
chr19	48669388	48669510	NTN5_intron_5	intron	protein_coding	chr19	48664768	48670354
chr19	52445719	52445821	ZNF534_intron_5	intron	protein_coding	chr19	52439447	52451185
chr19	54711808	54712256	LILRP2_intron_5	intron	transcribed_processed_pseudogene	chr19	54710410	54712895
chr19	55093412	55094187	PPP1R12C_intron_9	intron	protein_coding	chr19	55093234	55094343
chr19	55361639	55361700	FAM71E2_intron_8	intron	protein_coding	chr19	55361435	55362243
chr19	55530569	55530780	SBK2_intron_1	intron	protein_coding	chr19	55530324	55531141
chr19	55712836	55713725	NLRP9_intron_4	intron	protein_coding	chr19	55712591	55715053
chr19	56600188	56600494	ZNF71_intron_1	intron	protein_coding	chr19	56595429	56601505
chr19	58106421	58106737	ZSCAN18_intron_9	intron	protein_coding	chr19	58098364	58107614
chr19	58523838	58523931	ZBTB45_intron_4	intron	protein_coding	chr19	58520223	58538699
chr2	294148	294197	AC079779.2_intron_3	intron	processed_transcript	chr2	290752	301360
chr2	725582	725609	AC092159.1_intron_1	intron	lincRNA	chr2	725283	729304
chr2	849612	849830	LINC01115_intron_2	intron	lincRNA	chr2	806250	853977
chr2	1094117	1094730	SNTG2_intron_2	intron	protein_coding	chr2	1083656	1098194
chr2	1107360	1107565	SNTG2_intron_4	intron	protein_coding	chr2	1098411	1137620
chr2	1354285	1354681	SNTG2_intron_16	intron	protein_coding	chr2	1316376	1367341
chr2	1456890	1457020	TPO_intron_8	intron	protein_coding	chr2	1456283	1477084
chr2	1529641	1529715	TPO_intron_16	intron	protein_coding	chr2	1516983	1540592
chr2	1531163	1531201	TPO_intron_16	intron	protein_coding	chr2	1516983	1540592
chr2	1531229	1531295	TPO_intron_16	intron	protein_coding	chr2	1516983	1540592
chr2	1531366	1531395	TPO_intron_16	intron	protein_coding	chr2	1516983	1540592
chr2	1532039	1532676	TPO_intron_16	intron	protein_coding	chr2	1516983	1540592
chr2	2906847	2906969	LINC01250_intron_2	intron	lincRNA	chr2	2897305	2965812
chr2	3304502	3304607	EIPR1_intron_8	intron	protein_coding	chr2	3274420	3318855
chr2	3725462	3725531	DCDC2C_intron_2	intron	protein_coding	chr2	3708601	3727001
chr2	3775441	3775491	DCDC2C_intron_8	intron	protein_coding	chr2	3769412	3778814
chr2	3778017	3778093	DCDC2C_intron_8	intron	protein_coding	chr2	3769412	3778814
chr2	3786492	3786541	DCDC2C_intron_10	intron	protein_coding	chr2	3785101	3847152
chr2	3800605	3800861	DCDC2C_intron_10	intron	protein_coding	chr2	3785101	3847152
chr2	13819220	13819299	LINC00276_intron_2	intron	lincRNA	chr2	13739285	13841562
chr2	16017966	16018049	AC010145.1_intron_1	intron	lincRNA	chr2	15997413	16062479
chr2	28458842	28458879	PLB1_intron_1	intron	protein_coding	chr2	28457198	28496069
chr2	29776362	29776430	ALK_intron_29	intron	protein_coding	chr2	29717701	29919991
chr2	32866671	32867130	LINC00486_intron_2	intron	lincRNA	chr2	32841234	32882697
chr2	32868130	32870556	LINC00486_intron_2	intron	lincRNA	chr2	32841234	32882697
chr2	32916183	32916625	LINC00486_intron_7	intron	lincRNA	chr2	32902124	32925351
chr2	32917626	32918403	LINC00486_intron_7	intron	lincRNA	chr2	32902124	32925351
chr2	32999395	33002224	LTBP1_intron_2	intron	protein_coding	chr2	32948946	33020907
chr2	33767471	33767519	LINC01317_intron_1	intron	lincRNA	chr2	33706954	33855686
chr2	34418580	34418869	AC068599.1_intron_2	intron	lincRNA	chr2	34384570	34635247
chr2	34603993	34604029	AC068599.1_intron_2	intron	lincRNA	chr2	34384570	34635247
chr2	36505544	36505572	CRIM1_intron_9	intron	protein_coding	chr2	36499348	36509981
chr2	38844346	38844676	DHX57_intron_14	intron	protein_coding	chr2	38843211	38847017
chr2	43514857	43515180	THADA_intron_16	intron	protein_coding	chr2	43508781	43527877
chr2	49385758	49386066	AC009975.1_intron_2	intron	lincRNA	chr2	48946406	49408200
chr2	49385758	49386066	AC009975.2_intron_7	intron	lincRNA	chr2	49339575	49426530
chr2	51549109	51549732	AC007402.1_intron_5	intron	lincRNA	chr2	51527661	51762087
chr2	51716415	51716445	AC007402.1_intron_5	intron	lincRNA	chr2	51527661	51762087
chr2	54466357	54466604	SPTBN1_intron_2	intron	protein_coding	chr2	54457308	54526370
chr2	61848927	61849056	FAM161A_intron_6	intron	protein_coding	chr2	61842361	61853857
chr2	63602934	63602961	MDH1_intron_8	intron	protein_coding	chr2	63599293	63604694
chr2	65369665	65369693	SPRED2_intron_7	intron	protein_coding	chr2	65366651	65377611
chr2	73901558	73901587	ACTG2_intron_3	intron	protein_coding	chr2	73901438	73902358
chr2	84531328	84531609	DNAH6_intron_4	intron	protein_coding	chr2	84529167	84544231
chr2	85291996	85292319	TCF7L1_intron_8	intron	protein_coding	chr2	85283579	85302482
chr2	86960049	86960117	RGPD1_intron_9	intron	protein_coding	chr2	86958428	86963027
chr2	86960214	86960381	RGPD1_intron_9	intron	protein_coding	chr2	86958428	86963027
chr2	86960406	86960444	RGPD1_intron_9	intron	protein_coding	chr2	86958428	86963027
chr2	86960484	86960546	RGPD1_intron_9	intron	protein_coding	chr2	86958428	86963027
chr2	86960568	86960690	RGPD1_intron_9	intron	protein_coding	chr2	86958428	86963027
chr2	86960716	86960997	RGPD1_intron_9	intron	protein_coding	chr2	86958428	86963027
chr2	86961446	86961474	RGPD1_intron_9	intron	protein_coding	chr2	86958428	86963027
chr2	86961730	86961812	RGPD1_intron_9	intron	protein_coding	chr2	86958428	86963027
chr2	86961837	86961902	RGPD1_intron_9	intron	protein_coding	chr2	86958428	86963027
chr2	86961933	86962046	RGPD1_intron_9	intron	protein_coding	chr2	86958428	86963027
chr2	86964890	86965045	RGPD1_intron_10	intron	protein_coding	chr2	86963225	86969226
chr2	86965087	86965188	RGPD1_intron_10	intron	protein_coding	chr2	86963225	86969226
chr2	86965231	86965316	RGPD1_intron_10	intron	protein_coding	chr2	86963225	86969226
chr2	86965338	86965365	RGPD1_intron_10	intron	protein_coding	chr2	86963225	86969226
chr2	86965400	86969226	RGPD1_intron_10	intron	protein_coding	chr2	86963225	86969226
chr2	86969227	86969315	RGPD1_11	CDS	protein_coding	chr2	86969227	86969315
chr2	86970534	86970568	RGPD1_intron_11	intron	protein_coding	chr2	86969316	86971745
chr2	86970592	86970668	RGPD1_intron_11	intron	protein_coding	chr2	86969316	86971745
chr2	86970715	86970882	RGPD1_intron_11	intron	protein_coding	chr2	86969316	86971745
chr2	86970937	86970973	RGPD1_intron_11	intron	protein_coding	chr2	86969316	86971745
chr2	86971004	86971201	RGPD1_intron_11	intron	protein_coding	chr2	86969316	86971745
chr2	86971240	86971516	RGPD1_intron_11	intron	protein_coding	chr2	86969316	86971745
chr2	86971550	86971745	RGPD1_intron_11	intron	protein_coding	chr2	86969316	86971745
chr2	86969316	86970511	RGPD1_intron_11	intron	protein_coding	chr2	86969316	86971745
chr2	86971746	86971956	RGPD1_12	CDS	protein_coding	chr2	86971746	86971956
chr2	86971957	86972212	RGPD1_intron_12	intron	protein_coding	chr2	86971957	86974071
chr2	86972235	86972305	RGPD1_intron_12	intron	protein_coding	chr2	86971957	86974071
chr2	86972333	86974071	RGPD1_intron_12	intron	protein_coding	chr2	86971957	86974071
chr2	86974072	86974254	RGPD1_13	CDS	protein_coding	chr2	86974072	86974254
chr2	86974255	86974336	RGPD1_intron_13	intron	protein_coding	chr2	86974255	86974336
chr2	86974337	86974513	RGPD1_14	CDS	protein_coding	chr2	86974337	86974513
chr2	86974514	86974679	RGPD1_intron_14	intron	protein_coding	chr2	86974514	86974679
chr2	86974680	86974804	RGPD1_15	CDS	protein_coding	chr2	86974680	86974804
chr2	86974805	86975726	RGPD1_intron_15	intron	protein_coding	chr2	86974805	86975726
chr2	86975727	86975886	RGPD1_16	CDS	protein_coding	chr2	86975727	86975886
chr2	86975887	86976151	RGPD1_intron_16	intron	protein_coding	chr2	86975887	86976151
chr2	86976152	86976290	RGPD1_17	CDS	protein_coding	chr2	86976152	86976290
chr2	86976291	86976551	RGPD1_intron_17	intron	protein_coding	chr2	86976291	86976551
chr2	86976552	86976699	RGPD1_18	CDS	protein_coding	chr2	86976552	86976699
chr2	86976700	86977578	RGPD1_intron_18	intron	protein_coding	chr2	86976700	86977578
chr2	86977579	86977759	RGPD1_19	CDS	protein_coding	chr2	86977579	86977759
chr2	86977760	86977846	RGPD1_intron_19	intron	protein_coding	chr2	86977760	86977846
chr2	86977847	86977931	RGPD1_20	CDS	protein_coding	chr2	86977847	86977931
chr2	86977932	86981081	RGPD1_intron_20	intron	protein_coding	chr2	86977932	86981081
chr2	86981082	86981200	RGPD1_21	CDS	protein_coding	chr2	86981082	86981200
chr2	86981201	86984752	RGPD1_intron_21	intron	protein_coding	chr2	86981201	86984752
chr2	86984753	86984848	RGPD1_22	CDS	protein_coding	chr2	86984753	86984848
chr2	86984849	86985574	RGPD1_intron_22	intron	protein_coding	chr2	86984849	86985574
chr2	86985575	86987799	RGPD1_23	CDS	protein_coding	chr2	86985575	86987799
chr2	86994600	86994822	RGPD1_intron_23	intron	protein_coding	chr2	86987800	86994839
chr2	86987800	86994573	RGPD1_intron_23	intron	protein_coding	chr2	86987800	86994839
chr2	86994850	86994960	RGPD1_24	CDS	protein_coding	chr2	86994840	86994980
chr2	86996686	86996711	RGPD1_intron_24	intron	protein_coding	chr2	86994981	86997561
chr2	86997348	86997422	RGPD1_intron_24	intron	protein_coding	chr2	86994981	86997561
chr2	86997484	86997561	RGPD1_intron_24	intron	protein_coding	chr2	86994981	86997561
chr2	86997599	86997758	RGPD1_25	CDS	protein_coding	chr2	86997562	86997758
chr2	86997759	86998511	RGPD1_intron_25	intron	protein_coding	chr2	86997759	87012511
chr2	87010437	87010672	RGPD1_intron_25	intron	protein_coding	chr2	86997759	87012511
chr2	87010831	87010880	RGPD1_intron_25	intron	protein_coding	chr2	86997759	87012511
chr2	87010903	87011085	RGPD1_intron_25	intron	protein_coding	chr2	86997759	87012511
chr2	87011786	87011813	RGPD1_intron_25	intron	protein_coding	chr2	86997759	87012511
chr2	86998533	87010416	RGPD1_intron_25	intron	protein_coding	chr2	86997759	87012511
chr2	87002559	87003157	PLGLB1_UTR_1	three_prime_UTR	protein_coding	chr2	87002559	87003157
chr2	87010437	87010672	PLGLB1_intron_1	intron	protein_coding	chr2	87003158	87012310
chr2	87010831	87010880	PLGLB1_intron_1	intron	protein_coding	chr2	87003158	87012310
chr2	87010903	87011085	PLGLB1_intron_1	intron	protein_coding	chr2	87003158	87012310
chr2	87011786	87011813	PLGLB1_intron_1	intron	protein_coding	chr2	87003158	87012310
chr2	87003158	87010416	PLGLB1_intron_1	intron	protein_coding	chr2	87003158	87012310
chr2	87791989	87792073	RGPD2_8	CDS	protein_coding	chr2	87791989	87792073
chr2	87792115	87792160	RGPD2_intron_8	intron	protein_coding	chr2	87792074	87792160
chr2	87792161	87792341	RGPD2_9	CDS	protein_coding	chr2	87792161	87792341
chr2	87792342	87792723	RGPD2_intron_9	intron	protein_coding	chr2	87792342	87793220
chr2	87792751	87793220	RGPD2_intron_9	intron	protein_coding	chr2	87792342	87793220
chr2	87793221	87793368	RGPD2_10	CDS	protein_coding	chr2	87793221	87793368
chr2	87793369	87793629	RGPD2_intron_10	intron	protein_coding	chr2	87793369	87793629
chr2	87793630	87793768	RGPD2_11	CDS	protein_coding	chr2	87793630	87793768
chr2	87793769	87794033	RGPD2_intron_11	intron	protein_coding	chr2	87793769	87794033
chr2	87794034	87794193	RGPD2_12	CDS	protein_coding	chr2	87794034	87794193
chr2	87794194	87795115	RGPD2_intron_12	intron	protein_coding	chr2	87794194	87795115
chr2	87795116	87795240	RGPD2_13	CDS	protein_coding	chr2	87795116	87795240
chr2	87795241	87795406	RGPD2_intron_13	intron	protein_coding	chr2	87795241	87795406
chr2	87795407	87795583	RGPD2_14	CDS	protein_coding	chr2	87795407	87795583
chr2	87795584	87795665	RGPD2_intron_14	intron	protein_coding	chr2	87795584	87795665
chr2	87795666	87795848	RGPD2_15	CDS	protein_coding	chr2	87795666	87795848
chr2	87795849	87797963	RGPD2_intron_15	intron	protein_coding	chr2	87795849	87797963
chr2	87797964	87798174	RGPD2_16	CDS	protein_coding	chr2	87797964	87798174
chr2	87798175	87800603	RGPD2_intron_16	intron	protein_coding	chr2	87798175	87800603
chr2	87800604	87800692	RGPD2_17	CDS	protein_coding	chr2	87800604	87800692
chr2	87802622	87802877	RGPD2_intron_17	intron	protein_coding	chr2	87800693	87806694
chr2	87802903	87802978	RGPD2_intron_17	intron	protein_coding	chr2	87800693	87806694
chr2	87802999	87803054	RGPD2_intron_17	intron	protein_coding	chr2	87800693	87806694
chr2	87803134	87803191	RGPD2_intron_17	intron	protein_coding	chr2	87800693	87806694
chr2	87803212	87803277	RGPD2_intron_17	intron	protein_coding	chr2	87800693	87806694
chr2	87803313	87803339	RGPD2_intron_17	intron	protein_coding	chr2	87800693	87806694
chr2	87803368	87803407	RGPD2_intron_17	intron	protein_coding	chr2	87800693	87806694
chr2	87800693	87802598	RGPD2_intron_17	intron	protein_coding	chr2	87800693	87806694
chr2	88016354	88016391	RNU2-63P_1	exon	snRNA	chr2	88016354	88016547
chr2	88181137	88181573	THNSL2_intron_6	intron	protein_coding	chr2	88179014	88182697
chr2	88885397	88885438	IGKV4-1_UTR_1	five_prime_UTR	IG_V_gene	chr2	88885397	88885571
chr2	88885459	88885571	IGKV4-1_UTR_1	five_prime_UTR	IG_V_gene	chr2	88885397	88885571
chr2	88885571	88885620	IGKV4-1_1	exon	IG_V_gene	chr2	88885571	88885620
chr2	88885621	88885675	IGKV4-1_intron_1	intron	IG_V_gene	chr2	88885621	88885838
chr2	88885702	88885779	IGKV4-1_intron_1	intron	IG_V_gene	chr2	88885621	88885838
chr2	88885800	88885838	IGKV4-1_intron_1	intron	IG_V_gene	chr2	88885621	88885838
chr2	88885839	88886081	IGKV4-1_2	exon	IG_V_gene	chr2	88885839	88886153
chr2	88886128	88886153	IGKV4-1_2	exon	IG_V_gene	chr2	88885839	88886153
chr2	89330110	89330429	IGKV2-40_1	exon	IG_V_gene	chr2	89330110	89330429
chr2	89553848	89553872	AC006453.2_intron_1	intron	transcribed_unprocessed_pseudogene	chr2	89543837	89554088
chr2	89554134	89554177	AC006453.2_2	exon	transcribed_unprocessed_pseudogene	chr2	89554089	89554600
chr2	89554199	89554265	AC006453.2_2	exon	transcribed_unprocessed_pseudogene	chr2	89554089	89554600
chr2	89554322	89554600	AC006453.2_2	exon	transcribed_unprocessed_pseudogene	chr2	89554089	89554600
chr2	89556459	89556667	AC006453.2_intron_2	intron	transcribed_unprocessed_pseudogene	chr2	89554601	89562091
chr2	89556690	89556763	AC006453.2_intron_2	intron	transcribed_unprocessed_pseudogene	chr2	89554601	89562091
chr2	89556785	89556826	AC006453.2_intron_2	intron	transcribed_unprocessed_pseudogene	chr2	89554601	89562091
chr2	89556855	89557049	AC006453.2_intron_2	intron	transcribed_unprocessed_pseudogene	chr2	89554601	89562091
chr2	89557087	89557263	AC006453.2_intron_2	intron	transcribed_unprocessed_pseudogene	chr2	89554601	89562091
chr2	89557289	89557353	AC006453.2_intron_2	intron	transcribed_unprocessed_pseudogene	chr2	89554601	89562091
chr2	89557383	89557410	AC006453.2_intron_2	intron	transcribed_unprocessed_pseudogene	chr2	89554601	89562091
chr2	89557457	89557485	AC006453.2_intron_2	intron	transcribed_unprocessed_pseudogene	chr2	89554601	89562091
chr2	89554601	89556420	AC006453.2_intron_2	intron	transcribed_unprocessed_pseudogene	chr2	89554601	89562091
chr2	91817771	91817826	IGKV1OR2-1_1	exon	IG_V_pseudogene	chr2	91817771	91817826
chr2	91817827	91817949	IGKV1OR2-1_intron_1	intron	IG_V_pseudogene	chr2	91817827	91817949
chr2	91817950	91818248	IGKV1OR2-1_2	exon	IG_V_pseudogene	chr2	91817950	91818248
chr2	92034522	92034819	IGKV1OR2-2_1	exon	unprocessed_pseudogene	chr2	92034522	92034819
chr2	92034820	92034942	IGKV1OR2-2_intron_1	intron	unprocessed_pseudogene	chr2	92034820	92034942
chr2	92034943	92035000	IGKV1OR2-2_2	exon	unprocessed_pseudogene	chr2	92034943	92035000
chr2	95450310	95450531	UBTFL5_1	exon	unprocessed_pseudogene	chr2	95450310	95451500
chr2	95450568	95451500	UBTFL5_1	exon	unprocessed_pseudogene	chr2	95450310	95451500
chr2	95613751	95613783	AC009237.13_intron_1	intron	unprocessed_pseudogene	chr2	95607157	95616399
chr2	95613893	95614374	AC009237.13_intron_1	intron	unprocessed_pseudogene	chr2	95607157	95616399
chr2	95614400	95614487	AC009237.13_intron_1	intron	unprocessed_pseudogene	chr2	95607157	95616399
chr2	95614508	95614623	AC009237.13_intron_1	intron	unprocessed_pseudogene	chr2	95607157	95616399
chr2	95614653	95614740	AC009237.13_intron_1	intron	unprocessed_pseudogene	chr2	95607157	95616399
chr2	95614767	95614893	AC009237.13_intron_1	intron	unprocessed_pseudogene	chr2	95607157	95616399
chr2	95614916	95614978	AC009237.13_intron_1	intron	unprocessed_pseudogene	chr2	95607157	95616399
chr2	95615000	95615128	AC009237.13_intron_1	intron	unprocessed_pseudogene	chr2	95607157	95616399
chr2	95615149	95615204	AC009237.13_intron_1	intron	unprocessed_pseudogene	chr2	95607157	95616399
chr2	95615233	95615365	AC009237.13_intron_1	intron	unprocessed_pseudogene	chr2	95607157	95616399
chr2	95615420	95615549	AC009237.13_intron_1	intron	unprocessed_pseudogene	chr2	95607157	95616399
chr2	95615603	95615683	AC009237.13_intron_1	intron	unprocessed_pseudogene	chr2	95607157	95616399
chr2	95615705	95616074	AC009237.13_intron_1	intron	unprocessed_pseudogene	chr2	95607157	95616399
chr2	95616106	95616281	AC009237.13_intron_1	intron	unprocessed_pseudogene	chr2	95607157	95616399
chr2	95616310	95616399	AC009237.13_intron_1	intron	unprocessed_pseudogene	chr2	95607157	95616399
chr2	95616400	95616485	AC009237.13_2	exon	unprocessed_pseudogene	chr2	95616400	95616592
chr2	95616566	95616592	AC009237.13_2	exon	unprocessed_pseudogene	chr2	95616400	95616592
chr2	95625213	95626236	UBTFL3_1	exon	unprocessed_pseudogene	chr2	95625213	95626236
chr2	97322137	97322423	IGKV1OR2-9_1	exon	IG_V_pseudogene	chr2	97322137	97322423
chr2	97386082	97386368	IGKV1OR2-11_1	exon	IG_V_pseudogene	chr2	97386082	97386368
chr2	97494239	97494267	ANKRD36B_intron_1	intron	protein_coding	chr2	97492856	97504796
chr2	98179756	98180008	VWA3B_intron_8	intron	protein_coding	chr2	98162977	98181014
chr2	99136517	99136835	TSGA10_intron_20	intron	protein_coding	chr2	99127177	99141342
chr2	100282798	100282844	LONRF2_UTR_1	three_prime_UTR	protein_coding	chr2	100273291	100284297
chr2	100568316	100568352	PDCL3_intron_3	intron	protein_coding	chr2	100566630	100568929
chr2	101358751	101359071	CREG2_intron_2	intron	protein_coding	chr2	101355367	101383531
chr2	101785673	101785801	MAP4K4_intron_3	intron	protein_coding	chr2	101698539	101790718
chr2	102352768	102352893	IL18R1_intron_1	intron	protein_coding	chr2	102311624	102355927
chr2	102706037	102706359	SLC9A2_intron_11	intron	protein_coding	chr2	102705937	102708117
chr2	104519391	104519645	LINC01102_intron_5	intron	lincRNA	chr2	104518402	104520194
chr2	109199363	109199794	SH3RF3_intron_1	intron	protein_coding	chr2	109130114	109347672
chr2	109792782	109792989	RGPD5_UTR_1	five_prime_UTR	protein_coding	chr2	109792758	109792989
chr2	109792990	109794163	RGPD5_intron_1	intron	protein_coding	chr2	109792990	109794163
chr2	109794164	109794484	RGPD5_UTR_2	five_prime_UTR	protein_coding	chr2	109794164	109794484
chr2	109794484	109794537	RGPD5_1	CDS	protein_coding	chr2	109794484	109794537
chr2	109794538	109794683	RGPD5_intron_2	intron	protein_coding	chr2	109794538	109794683
chr2	109794684	109795076	RGPD5_UTR_3	five_prime_UTR	protein_coding	chr2	109794684	109795076
chr2	109795077	109801781	RGPD5_intron_3	intron	protein_coding	chr2	109795077	109801781
chr2	109801788	109801850	RGPD5_2	CDS	protein_coding	chr2	109801788	109801850
chr2	109801851	109803430	RGPD5_intron_4	intron	protein_coding	chr2	109801851	109803430
chr2	109803431	109803543	RGPD5_3	CDS	protein_coding	chr2	109803431	109803543
chr2	109803544	109803977	RGPD5_intron_5	intron	protein_coding	chr2	109803544	109803977
chr2	109803978	109804131	RGPD5_4	CDS	protein_coding	chr2	109803978	109804131
chr2	109804132	109808172	RGPD5_intron_6	intron	protein_coding	chr2	109804132	109808172
chr2	109808173	109808404	RGPD5_5	CDS	protein_coding	chr2	109808173	109808404
chr2	109808405	109808748	RGPD5_intron_7	intron	protein_coding	chr2	109808405	109808748
chr2	109808749	109808895	RGPD5_6	CDS	protein_coding	chr2	109808749	109808895
chr2	109808896	109813458	RGPD5_intron_8	intron	protein_coding	chr2	109808896	109813458
chr2	109813459	109813655	RGPD5_7	CDS	protein_coding	chr2	109813459	109813655
chr2	109813656	109819694	RGPD5_intron_9	intron	protein_coding	chr2	109813656	109819694
chr2	109819695	109819783	RGPD5_8	CDS	protein_coding	chr2	109819695	109819783
chr2	109819784	109821903	RGPD5_intron_10	intron	protein_coding	chr2	109819784	109821903
chr2	109821904	109822114	RGPD5_9	CDS	protein_coding	chr2	109821904	109822114
chr2	109822115	109824220	RGPD5_intron_11	intron	protein_coding	chr2	109822115	109824220
chr2	109824221	109824403	RGPD5_10	CDS	protein_coding	chr2	109824221	109824403
chr2	109824404	109824485	RGPD5_intron_12	intron	protein_coding	chr2	109824404	109824485
chr2	109824486	109824662	RGPD5_11	CDS	protein_coding	chr2	109824486	109824662
chr2	109824663	109824828	RGPD5_intron_13	intron	protein_coding	chr2	109824663	109824828
chr2	109824829	109824953	RGPD5_12	CDS	protein_coding	chr2	109824829	109824953
chr2	109824954	109825874	RGPD5_intron_14	intron	protein_coding	chr2	109824954	109825874
chr2	109825875	109826034	RGPD5_13	CDS	protein_coding	chr2	109825875	109826034
chr2	109826035	109826299	RGPD5_intron_15	intron	protein_coding	chr2	109826035	109826299
chr2	109826300	109826438	RGPD5_14	CDS	protein_coding	chr2	109826300	109826438
chr2	109826439	109826699	RGPD5_intron_16	intron	protein_coding	chr2	109826439	109826699
chr2	109826700	109826847	RGPD5_15	CDS	protein_coding	chr2	109826700	109826847
chr2	109826848	109827790	RGPD5_intron_17	intron	protein_coding	chr2	109826848	109827790
chr2	109827791	109827971	RGPD5_16	CDS	protein_coding	chr2	109827791	109827971
chr2	109827972	109828063	RGPD5_intron_18	intron	protein_coding	chr2	109827972	109828063
chr2	109828064	109828148	RGPD5_17	CDS	protein_coding	chr2	109828064	109828148
chr2	109828149	109831315	RGPD5_intron_19	intron	protein_coding	chr2	109828149	109831315
chr2	109831316	109831452	RGPD5_18	CDS	protein_coding	chr2	109831316	109831452
chr2	109831453	109832849	RGPD5_intron_20	intron	protein_coding	chr2	109831453	109832849
chr2	109832850	109832963	RGPD5_19	CDS	protein_coding	chr2	109832850	109832963
chr2	109832963	109833019	RGPD5_UTR_5	three_prime_UTR	protein_coding	chr2	109832963	109833019
chr2	109833020	109834995	RGPD5_intron_21	intron	protein_coding	chr2	109833020	109834995
chr2	109834996	109835091	RGPD5_20	CDS	protein_coding	chr2	109834996	109835091
chr2	109835092	109835817	RGPD5_intron_22	intron	protein_coding	chr2	109835092	109835817
chr2	109835818	109838042	RGPD5_21	CDS	protein_coding	chr2	109835818	109838042
chr2	109838043	109845101	RGPD5_intron_23	intron	protein_coding	chr2	109838043	109845101
chr2	109845102	109845242	RGPD5_22	CDS	protein_coding	chr2	109845102	109845242
chr2	109845243	109847808	RGPD5_intron_24	intron	protein_coding	chr2	109845243	109847808
chr2	109847809	109848011	RGPD5_23	CDS	protein_coding	chr2	109847809	109848011
chr2	109848012	109855860	RGPD5_intron_25	intron	protein_coding	chr2	109848012	109855860
chr2	109855861	109855896	RGPD5_24	CDS	protein_coding	chr2	109855861	109855896
chr2	109855896	109857693	RGPD5_UTR_6	three_prime_UTR	protein_coding	chr2	109855896	109857693
chr2	109986939	109988394	ZBTB45P1_1	exon	processed_pseudogene	chr2	109986939	109988394
chr2	109987063	109987190	LINC01123_1	exon	lincRNA	chr2	109987063	109987190
chr2	109987191	109987559	LINC01123_intron_1	intron	lincRNA	chr2	109987191	109987559
chr2	109987560	109988802	LINC01123_2	exon	lincRNA	chr2	109987560	109988802
chr2	109988803	109993633	LINC01123_intron_2	intron	lincRNA	chr2	109988803	109993633
chr2	109993634	109993819	LINC01123_3	exon	lincRNA	chr2	109993634	109993819
chr2	109993820	109994399	LINC01123_intron_3	intron	lincRNA	chr2	109993820	109994399
chr2	109994400	109996140	LINC01123_4	exon	lincRNA	chr2	109994400	109996140
chr2	110007675	110008128	AC013268.3_1	exon	processed_pseudogene	chr2	110007675	110009250
chr2	110008161	110008211	AC013268.3_1	exon	processed_pseudogene	chr2	110007675	110009250
chr2	110008233	110008322	AC013268.3_1	exon	processed_pseudogene	chr2	110007675	110009250
chr2	110008407	110008450	AC013268.3_1	exon	processed_pseudogene	chr2	110007675	110009250
chr2	110008665	110008712	AC013268.3_1	exon	processed_pseudogene	chr2	110007675	110009250
chr2	110008909	110008994	AC013268.3_1	exon	processed_pseudogene	chr2	110007675	110009250
chr2	110009193	110009239	AC013268.3_1	exon	processed_pseudogene	chr2	110007675	110009250
chr2	110009323	110009346	AC013268.3_intron_1	intron	processed_pseudogene	chr2	110009251	110010034
chr2	110009431	110010034	AC013268.3_intron_1	intron	processed_pseudogene	chr2	110009251	110010034
chr2	110010035	110010783	AC013268.3_2	exon	processed_pseudogene	chr2	110010035	110010783
chr2	110012265	110012601	AC013268.2_1	exon	processed_pseudogene	chr2	110012265	110012601
chr2	110500100	110500235	AC108938.1_1	exon	unprocessed_pseudogene	chr2	110500100	110500235
chr2	110513820	110515610	RGPD6_UTR_1	three_prime_UTR	protein_coding	chr2	110513820	110515610
chr2	110515610	110515645	RGPD6_1	CDS	protein_coding	chr2	110515610	110515645
chr2	110515646	110523494	RGPD6_intron_1	intron	protein_coding	chr2	110515646	110523494
chr2	110523495	110523697	RGPD6_2	CDS	protein_coding	chr2	110523495	110523697
chr2	110523698	110526263	RGPD6_intron_2	intron	protein_coding	chr2	110523698	110526263
chr2	110526264	110526404	RGPD6_3	CDS	protein_coding	chr2	110526264	110526404
chr2	110526405	110532512	RGPD6_intron_3	intron	protein_coding	chr2	110526405	110532512
chr2	110532513	110532573	RGPD6_4	CDS	protein_coding	chr2	110532513	110532573
chr2	110532574	110533463	RGPD6_intron_4	intron	protein_coding	chr2	110532574	110533463
chr2	110533464	110535688	RGPD6_5	CDS	protein_coding	chr2	110533464	110535688
chr2	110535689	110536414	RGPD6_intron_5	intron	protein_coding	chr2	110535689	110536414
chr2	110536415	110536510	RGPD6_6	CDS	protein_coding	chr2	110536415	110536510
chr2	110536511	110538486	RGPD6_intron_6	intron	protein_coding	chr2	110536511	110538486
chr2	110538487	110538543	RGPD6_UTR_2	three_prime_UTR	protein_coding	chr2	110538487	110538543
chr2	110538543	110538656	RGPD6_7	CDS	protein_coding	chr2	110538543	110538656
chr2	110538657	110540053	RGPD6_intron_7	intron	protein_coding	chr2	110538657	110540053
chr2	110540054	110540190	RGPD6_8	CDS	protein_coding	chr2	110540054	110540190
chr2	110540191	110543357	RGPD6_intron_8	intron	protein_coding	chr2	110540191	110543357
chr2	110543358	110543442	RGPD6_9	CDS	protein_coding	chr2	110543358	110543442
chr2	110543443	110543534	RGPD6_intron_9	intron	protein_coding	chr2	110543443	110543534
chr2	110543535	110543715	RGPD6_10	CDS	protein_coding	chr2	110543535	110543715
chr2	110543716	110544658	RGPD6_intron_10	intron	protein_coding	chr2	110543716	110544658
chr2	110544659	110544806	RGPD6_11	CDS	protein_coding	chr2	110544659	110544806
chr2	110544807	110545067	RGPD6_intron_11	intron	protein_coding	chr2	110544807	110545067
chr2	110545068	110545206	RGPD6_12	CDS	protein_coding	chr2	110545068	110545206
chr2	110545207	110545471	RGPD6_intron_12	intron	protein_coding	chr2	110545207	110545471
chr2	110545472	110545631	RGPD6_13	CDS	protein_coding	chr2	110545472	110545631
chr2	110545632	110546552	RGPD6_intron_13	intron	protein_coding	chr2	110545632	110546552
chr2	110546553	110546677	RGPD6_14	CDS	protein_coding	chr2	110546553	110546677
chr2	110546678	110546843	RGPD6_intron_14	intron	protein_coding	chr2	110546678	110546843
chr2	110546844	110547020	RGPD6_15	CDS	protein_coding	chr2	110546844	110547020
chr2	110547021	110547102	RGPD6_intron_15	intron	protein_coding	chr2	110547021	110547102
chr2	110547103	110547285	RGPD6_16	CDS	protein_coding	chr2	110547103	110547285
chr2	110547286	110549391	RGPD6_intron_16	intron	protein_coding	chr2	110547286	110549391
chr2	110549392	110549602	RGPD6_17	CDS	protein_coding	chr2	110549392	110549602
chr2	110549603	110551722	RGPD6_intron_17	intron	protein_coding	chr2	110549603	110551722
chr2	110551723	110551811	RGPD6_18	CDS	protein_coding	chr2	110551723	110551811
chr2	110551812	110557850	RGPD6_intron_18	intron	protein_coding	chr2	110551812	110557850
chr2	110557851	110558047	RGPD6_19	CDS	protein_coding	chr2	110557851	110558047
chr2	110558048	110562610	RGPD6_intron_19	intron	protein_coding	chr2	110558048	110562610
chr2	110562611	110562757	RGPD6_20	CDS	protein_coding	chr2	110562611	110562757
chr2	110562758	110563101	RGPD6_intron_20	intron	protein_coding	chr2	110562758	110563101
chr2	110563102	110563333	RGPD6_21	CDS	protein_coding	chr2	110563102	110563333
chr2	110563334	110567374	RGPD6_intron_21	intron	protein_coding	chr2	110563334	110567374
chr2	110567375	110567528	RGPD6_22	CDS	protein_coding	chr2	110567375	110567528
chr2	110567529	110567962	RGPD6_intron_22	intron	protein_coding	chr2	110567529	110567962
chr2	110567963	110568075	RGPD6_23	CDS	protein_coding	chr2	110567963	110568075
chr2	110568076	110569655	RGPD6_intron_23	intron	protein_coding	chr2	110568076	110569655
chr2	110569656	110569718	RGPD6_24	CDS	protein_coding	chr2	110569656	110569718
chr2	110569725	110576430	RGPD6_intron_24	intron	protein_coding	chr2	110569725	110576430
chr2	110576431	110576823	RGPD6_UTR_4	five_prime_UTR	protein_coding	chr2	110576431	110576823
chr2	110576824	110576929	RGPD6_intron_25	intron	protein_coding	chr2	110576824	110576951
chr2	110577032	110577185	RGPD6_UTR_5	five_prime_UTR	protein_coding	chr2	110577024	110577185
chr2	114870530	114871266	DPP10_intron_3	intron	protein_coding	chr2	114463427	115050146
chr2	121040610	121040710	RF00019_1	exon	misc_RNA	chr2	121040610	121040710
chr2	124706843	124707047	CNTNAP5_intron_13	intron	protein_coding	chr2	124647959	124747227
chr2	127381903	127381928	MAP3K2_intron_16	intron	protein_coding	chr2	127343230	127387450
chr2	130521197	130521484	CFC1B_UTR_1	five_prime_UTR	protein_coding	chr2	130521197	130521484
chr2	130521484	130521507	CFC1B_1	CDS	protein_coding	chr2	130521484	130521507
chr2	130521508	130521651	CFC1B_intron_1	intron	protein_coding	chr2	130521508	130521811
chr2	130521673	130521702	CFC1B_intron_1	intron	protein_coding	chr2	130521508	130521811
chr2	130521812	130521862	CFC1B_2	CDS	protein_coding	chr2	130521812	130521862
chr2	130521863	130521955	CFC1B_intron_2	intron	protein_coding	chr2	130521863	130521955
chr2	130521956	130522130	CFC1B_3	CDS	protein_coding	chr2	130521956	130522130
chr2	130522131	130522788	CFC1B_intron_3	intron	protein_coding	chr2	130522131	130522788
chr2	130522789	130522904	CFC1B_4	CDS	protein_coding	chr2	130522789	130522904
chr2	130522905	130523167	CFC1B_intron_4	intron	protein_coding	chr2	130522905	130523167
chr2	130523168	130523278	CFC1B_5	CDS	protein_coding	chr2	130523168	130523278
chr2	130523279	130527694	CFC1B_intron_5	intron	protein_coding	chr2	130523279	130527694
chr2	130527695	130527895	CFC1B_6	CDS	protein_coding	chr2	130527695	130527895
chr2	130527895	130528604	CFC1B_UTR_2	three_prime_UTR	protein_coding	chr2	130527895	130528604
chr2	130539095	130539305	PRSS40B_UTR_1	three_prime_UTR	protein_coding	chr2	130539095	130540101
chr2	130545671	130545749	PRSS40B_intron_3	intron	protein_coding	chr2	130544059	130546191
chr2	136890389	136890440	THSD7B_intron_2	intron	protein_coding	chr2	136882318	136990890
chr2	137487732	137488062	THSD7B_intron_16	intron	protein_coding	chr2	137451025	137563211
chr2	141593433	141593752	LRP1B_intron_90	intron	protein_coding	chr2	141480534	141810277
chr2	143169739	143169763	ARHGAP15_intron_4	intron	protein_coding	chr2	143155656	143202132
chr2	148289897	148289921	MBD5_intron_4	intron	protein_coding	chr2	148233396	148342212
chr2	151046575	151046841	AC023469.1_intron_3	intron	lincRNA	chr2	151043874	151047677
chr2	157576837	157577154	ACVR1C_intron_7	intron	protein_coding	chr2	157556333	157587185
chr2	157862588	157862884	ACVR1_intron_15	intron	protein_coding	chr2	157860180	157874862
chr2	159999348	159999663	PLA2R1_intron_19	intron	protein_coding	chr2	159987359	160005650
chr2	160120418	160120688	ITGB6_intron_3	intron	protein_coding	chr2	160112200	160123789
chr2	162809911	162810212	KCNH7_intron_15	intron	protein_coding	chr2	162538077	162836535
chr2	165666024	165666996	CSRNP3_intron_7	intron	protein_coding	chr2	165658021	165676310
chr2	165667024	165667080	CSRNP3_intron_7	intron	protein_coding	chr2	165658021	165676310
chr2	168538964	168539264	CERS6_intron_1	intron	protein_coding	chr2	168456619	168547594
chr2	169753088	169753155	KLHL23_intron_8	intron	protein_coding	chr2	169751889	169773318
chr2	174225911	174226217	OLA1_intron_9	intron	protein_coding	chr2	174223161	174229306
chr2	181061110	181061420	UBE2E3_intron_10	intron	protein_coding	chr2	181060813	181062789
chr2	181288669	181289041	LINC01934_intron_20	intron	lincRNA	chr2	181288075	181322659
chr2	181491256	181491559	ITGA4_intron_11	intron	protein_coding	chr2	181485993	181493323
chr2	190420174	190420205	MFSD6_intron_2	intron	protein_coding	chr2	190415414	190433325
chr2	201669565	201669588	MPP4_intron_10	intron	protein_coding	chr2	201666373	201669731
chr2	207609771	207612060	METTL21A_UTR_3	three_prime_UTR	protein_coding	chr2	207609114	207613431
chr2	211686535	211686817	ERBB4_intron_17	intron	protein_coding	chr2	211679185	211701965
chr2	213913602	213913639	SPAG16_intron_13	intron	protein_coding	chr2	213862629	213929958
chr2	213980303	213980380	SPAG16_intron_14	intron	protein_coding	chr2	213930146	214013949
chr2	219376868	219376892	DNPEP_intron_2	intron	protein_coding	chr2	219375023	219381333
chr2	219456893	219456959	SPEG_intron_10	intron	protein_coding	chr2	219451808	219460764
chr2	222895471	222897953	ACSL3_intron_3	intron	protein_coding	chr2	222887889	222900672
chr2	222932649	222932956	ACSL3_intron_16	intron	protein_coding	chr2	222930813	222933164
chr2	225018532	225018648	DOCK10_intron_58	intron	protein_coding	chr2	224982428	225042250
chr2	229084848	229084937	PID1_intron_1	intron	protein_coding	chr2	229026109	229155816
chr2	230460592	230460922	SP100_intron_11	intron	protein_coding	chr2	230450256	230461260
chr2	232803675	232803966	GIGYF2_intron_25	intron	protein_coding	chr2	232796222	232806489
chr2	235038253	235038395	SH3BP4_intron_6	intron	protein_coding	chr2	235035121	235040886
chr2	238118759	238118784	ESPNL_intron_5	intron	protein_coding	chr2	238117035	238125268
chr2	239231865	239231966	HDAC4_intron_26	intron	protein_coding	chr2	239191057	239236591
chr2	239899150	239899299	NDUFA10_intron_2	intron	protein_coding	chr2	239895315	239957370
chr2	239899359	239899438	NDUFA10_intron_2	intron	protein_coding	chr2	239895315	239957370
chr2	240693846	240693954	AQP12A_intron_1	intron	protein_coding	chr2	240692522	240694431
chr2	240906924	240906967	CROCC2_intron_1	intron	protein_coding	chr2	240906592	240918724
chr2	240910337	240910365	CROCC2_intron_1	intron	protein_coding	chr2	240906592	240918724
chr2	241205841	241206175	ANO7_intron_10	intron	protein_coding	chr2	241204956	241207572
chr2	241207166	241207196	ANO7_intron_10	intron	protein_coding	chr2	241204956	241207572
chr2	241765988	241766732	D2HGDH_intron_11	intron	protein_coding	chr2	241756015	241767708
chr20	1582216	1588558	AL049634.2_intron_4	intron	protein_coding	chr20	1578695	1588558
chr20	1588559	1588632	AL049634.2_6	CDS	protein_coding	chr20	1588559	1588632
chr20	1588632	1588669	AL049634.2_UTR_3	five_prime_UTR	protein_coding	chr20	1588632	1588669
chr20	1604089	1604117	AL049634.2_intron_5	intron	protein_coding	chr20	1588670	1611355
chr20	1604360	1604413	AL049634.2_intron_5	intron	protein_coding	chr20	1588670	1611355
chr20	1604496	1604554	AL049634.2_intron_5	intron	protein_coding	chr20	1588670	1611355
chr20	1604626	1604688	AL049634.2_intron_5	intron	protein_coding	chr20	1588670	1611355
chr20	1588670	1603950	AL049634.2_intron_5	intron	protein_coding	chr20	1588670	1611355
chr20	1591392	1591848	AL049634.3_1	exon	processed_pseudogene	chr20	1591392	1591848
chr20	2883369	2883677	PTPRA_intron_6	intron	protein_coding	chr20	2873761	2923205
chr20	7116146	7122199	AL096799.1_intron_1	intron	lincRNA	chr20	7069695	7146355
chr20	9716124	9716166	PAK5_intron_9	intron	protein_coding	chr20	9711436	9784356
chr20	14548437	14548734	MACROD2_intron_4	intron	protein_coding	chr20	14493509	14684841
chr20	14702585	14702639	MACROD2_intron_5	intron	protein_coding	chr20	14684960	15196856
chr20	14862050	14862587	MACROD2_intron_5	intron	protein_coding	chr20	14684960	15196856
chr20	14954558	14955187	MACROD2_intron_5	intron	protein_coding	chr20	14684960	15196856
chr20	15846918	15846942	MACROD2_intron_9	intron	protein_coding	chr20	15499848	15862741
chr20	19420593	19420620	SLC24A3_intron_3	intron	protein_coding	chr20	19355142	19515486
chr20	21305488	21308133	XRN2_intron_1	intron	protein_coding	chr20	21303474	21326277
chr20	23531819	23531843	CST13P_intron_2	intron	transcribed_unprocessed_pseudogene	chr20	23521109	23534196
chr20	23532503	23532534	CST13P_intron_2	intron	transcribed_unprocessed_pseudogene	chr20	23521109	23534196
chr20	25795467	25801470	FAM182B_intron_1	intron	protein_coding	chr20	25775337	25848703
chr20	25801740	25801809	FAM182B_intron_1	intron	protein_coding	chr20	25775337	25848703
chr20	25801830	25801860	FAM182B_intron_1	intron	protein_coding	chr20	25775337	25848703
chr20	25826538	25826612	FAM182B_intron_1	intron	protein_coding	chr20	25775337	25848703
chr20	25826648	25826678	FAM182B_intron_1	intron	protein_coding	chr20	25775337	25848703
chr20	25826701	25826778	FAM182B_intron_1	intron	protein_coding	chr20	25775337	25848703
chr20	25826807	25826861	FAM182B_intron_1	intron	protein_coding	chr20	25775337	25848703
chr20	25826924	25827013	FAM182B_intron_1	intron	protein_coding	chr20	25775337	25848703
chr20	25827050	25827077	FAM182B_intron_1	intron	protein_coding	chr20	25775337	25848703
chr20	25827108	25827138	FAM182B_intron_1	intron	protein_coding	chr20	25775337	25848703
chr20	25827345	25827426	FAM182B_intron_1	intron	protein_coding	chr20	25775337	25848703
chr20	25827447	25827500	FAM182B_intron_1	intron	protein_coding	chr20	25775337	25848703
chr20	25801923	25826510	FAM182B_intron_1	intron	protein_coding	chr20	25775337	25848703
chr20	26054696	26054723	FAM182A_1	exon	processed_transcript	chr20	26054655	26055085
chr20	26054749	26054799	FAM182A_1	exon	processed_transcript	chr20	26054655	26055085
chr20	26054822	26054951	FAM182A_1	exon	processed_transcript	chr20	26054655	26055085
chr20	26055086	26055150	FAM182A_intron_1	intron	processed_transcript	chr20	26055086	26057396
chr20	26055207	26055480	FAM182A_intron_1	intron	processed_transcript	chr20	26055086	26057396
chr20	26055505	26055564	FAM182A_intron_1	intron	processed_transcript	chr20	26055086	26057396
chr20	26055617	26055735	FAM182A_intron_1	intron	processed_transcript	chr20	26055086	26057396
chr20	26055756	26055817	FAM182A_intron_1	intron	processed_transcript	chr20	26055086	26057396
chr20	26055839	26055865	FAM182A_intron_1	intron	processed_transcript	chr20	26055086	26057396
chr20	26055895	26055923	FAM182A_intron_1	intron	processed_transcript	chr20	26055086	26057396
chr20	26055946	26056794	FAM182A_intron_1	intron	processed_transcript	chr20	26055086	26057396
chr20	26056821	26056905	FAM182A_intron_1	intron	processed_transcript	chr20	26055086	26057396
chr20	26056927	26056981	FAM182A_intron_1	intron	processed_transcript	chr20	26055086	26057396
chr20	26057080	26057396	FAM182A_intron_1	intron	processed_transcript	chr20	26055086	26057396
chr20	26057397	26057427	FAM182A_2	exon	processed_transcript	chr20	26057397	26057602
chr20	26057497	26057602	FAM182A_2	exon	processed_transcript	chr20	26057397	26057602
chr20	26057603	26057737	FAM182A_intron_2	intron	processed_transcript	chr20	26057603	26065645
chr20	26057819	26057860	FAM182A_intron_2	intron	processed_transcript	chr20	26057603	26065645
chr20	26058546	26058569	FAM182A_intron_2	intron	processed_transcript	chr20	26057603	26065645
chr20	26058612	26058708	FAM182A_intron_2	intron	processed_transcript	chr20	26057603	26065645
chr20	32311436	32311729	KIF3B_intron_2	intron	protein_coding	chr20	32311182	32316216
chr20	34089221	34089245	EIF2S2_UTR_1	three_prime_UTR	protein_coding	chr20	34088298	34089729
chr20	34228132	34231419	ASIP_intron_1	intron	protein_coding	chr20	34194761	34260363
chr20	34889403	34889505	ACSS2_intron_3	intron	protein_coding	chr20	34882990	34893567
chr20	35850586	35850627	PHF20_intron_7	intron	protein_coding	chr20	35849484	35858300
chr20	44047486	44047884	TOX2_intron_6	intron	protein_coding	chr20	44006793	44051304
chr20	44133901	44134744	JPH2_intron_4	intron	protein_coding	chr20	44118624	44159616
chr20	50301151	50301192	LINC01270_intron_2	intron	lincRNA	chr20	50298414	50310972
chr20	57190400	57190430	BMP7_intron_4	intron	protein_coding	chr20	57183920	57202473
chr20	61585735	61585762	CDH4_intron_3	intron	protein_coding	chr20	61570744	61599759
chr20	62318166	62318335	LAMA5_intron_27	intron	protein_coding	chr20	62317779	62318452
chr20	63101578	63101691	HAR1B_intron_1	intron	lincRNA	chr20	63096184	63102113
chr20	63770988	63771020	ZBTB46_intron_2	intron	protein_coding	chr20	63752862	63775676
chr20	64090882	64091029	OPRL1_intron_3	intron	protein_coding	chr20	64086600	64091964
chr20	64132514	64132710	MYT1_intron_1	intron	protein_coding	chr20	64102556	64151789
chr20	64132858	64132922	MYT1_intron_1	intron	protein_coding	chr20	64102556	64151789
chr20	64133033	64133689	MYT1_intron_1	intron	protein_coding	chr20	64102556	64151789
chr20	64135663	64135915	MYT1_intron_1	intron	protein_coding	chr20	64102556	64151789
chr20	64136469	64136494	MYT1_intron_1	intron	protein_coding	chr20	64102556	64151789
chr21	5011799	5011874	FP565260.4_1	CDS	protein_coding	chr21	5011799	5011874
chr21	5011875	5012546	FP565260.4_intron_1	intron	protein_coding	chr21	5011875	5012546
chr21	5012547	5012687	FP565260.4_2	CDS	protein_coding	chr21	5012547	5012687
chr21	5012688	5014384	FP565260.4_intron_2	intron	protein_coding	chr21	5012688	5014384
chr21	5014385	5014471	FP565260.4_3	CDS	protein_coding	chr21	5014385	5014471
chr21	5015950	5016074	FP565260.4_intron_3	intron	protein_coding	chr21	5014472	5016933
chr21	5016096	5016139	FP565260.4_intron_3	intron	protein_coding	chr21	5014472	5016933
chr21	5016306	5016329	FP565260.4_intron_3	intron	protein_coding	chr21	5014472	5016933
chr21	5016387	5016413	FP565260.4_intron_3	intron	protein_coding	chr21	5014472	5016933
chr21	5016444	5016525	FP565260.4_intron_3	intron	protein_coding	chr21	5014472	5016933
chr21	5016586	5016673	FP565260.4_intron_3	intron	protein_coding	chr21	5014472	5016933
chr21	5016699	5016800	FP565260.4_intron_3	intron	protein_coding	chr21	5014472	5016933
chr21	5016866	5016901	FP565260.4_intron_3	intron	protein_coding	chr21	5014472	5016933
chr21	5014472	5015873	FP565260.4_intron_3	intron	protein_coding	chr21	5014472	5016933
chr21	5499151	5500101	LINC01670_1	exon	lincRNA	chr21	5499151	5500101
chr21	5500102	5502367	LINC01670_intron_1	intron	lincRNA	chr21	5500102	5502367
chr21	5502368	5502542	LINC01670_2	exon	lincRNA	chr21	5502368	5502542
chr21	5553637	5553838	CU633967.1_1	exon	lincRNA	chr21	5553637	5553838
chr21	5553839	5565961	CU633967.1_intron_1	intron	lincRNA	chr21	5553839	5565961
chr21	5565962	5566183	CU633967.1_2	exon	lincRNA	chr21	5565962	5566183
chr21	5566184	5579668	CU633967.1_intron_2	intron	lincRNA	chr21	5566184	5579668
chr21	5579669	5579808	CU633967.1_3	exon	lincRNA	chr21	5579669	5579808
chr21	5579809	5582226	CU633967.1_intron_3	intron	lincRNA	chr21	5579809	5582226
chr21	5582227	5586369	CU633967.1_4	exon	lincRNA	chr21	5582227	5586369
chr21	5586370	5586443	CU633967.1_intron_4	intron	lincRNA	chr21	5586370	5586443
chr21	5586444	5586499	CU633967.1_5	exon	lincRNA	chr21	5586444	5586499
chr21	5586500	5588135	CU633967.1_intron_5	intron	lincRNA	chr21	5586500	5588135
chr21	5588136	5592004	CU633967.1_6	exon	lincRNA	chr21	5588136	5592004
chr21	5592005	5614750	CU633967.1_intron_6	intron	lincRNA	chr21	5592005	5614750
chr21	5614751	5614880	CU633967.1_7	exon	lincRNA	chr21	5614751	5614880
chr21	5703182	5705637	FP236315.2_1	exon	TEC	chr21	5703182	5705637
chr21	5705345	5705453	FP236315.3_1	exon	lincRNA	chr21	5705345	5705453
chr21	5705454	5706961	FP236315.3_intron_1	intron	lincRNA	chr21	5705454	5706961
chr21	5706962	5707160	FP236315.3_2	exon	lincRNA	chr21	5706962	5707160
chr21	5707004	5707157	FP236315.1_1	exon	lincRNA	chr21	5707004	5707157
chr21	5707158	5709152	FP236315.1_intron_1	intron	lincRNA	chr21	5707158	5709152
chr21	5709153	5709456	FP236315.1_2	exon	lincRNA	chr21	5709153	5709456
chr21	5972924	5972952	H2BFS_UTR_1	three_prime_UTR	protein_coding	chr21	5972924	5972952
chr21	5972952	5973333	H2BFS_1	CDS	protein_coding	chr21	5972952	5973333
chr21	5973333	5973383	H2BFS_UTR_2	five_prime_UTR	protein_coding	chr21	5973333	5973383
chr21	6008604	6008810	CU639417.2_1	exon	processed_pseudogene	chr21	6008604	6008810
chr21	6060340	6060499	LINC01669_1	exon	lincRNA	chr21	6060340	6060499
chr21	6060500	6062012	LINC01669_intron_1	intron	lincRNA	chr21	6060500	6062522
chr21	6062151	6062293	LINC01669_intron_1	intron	lincRNA	chr21	6060500	6062522
chr21	6062465	6062489	LINC01669_intron_1	intron	lincRNA	chr21	6060500	6062522
chr21	6062067	6062106	LINC01669_intron_1	intron	lincRNA	chr21	6060500	6062522
chr21	6062561	6062591	LINC01669_2	exon	lincRNA	chr21	6062523	6062591
chr21	6062592	6062624	LINC01669_intron_2	intron	lincRNA	chr21	6062592	6066865
chr21	6062810	6062847	LINC01669_intron_2	intron	lincRNA	chr21	6062592	6066865
chr21	6063027	6063050	LINC01669_intron_2	intron	lincRNA	chr21	6062592	6066865
chr21	6063295	6063368	LINC01669_intron_2	intron	lincRNA	chr21	6062592	6066865
chr21	6063491	6063569	LINC01669_intron_2	intron	lincRNA	chr21	6062592	6066865
chr21	6063642	6063818	LINC01669_intron_2	intron	lincRNA	chr21	6062592	6066865
chr21	6063900	6063931	LINC01669_intron_2	intron	lincRNA	chr21	6062592	6066865
chr21	6063954	6063989	LINC01669_intron_2	intron	lincRNA	chr21	6062592	6066865
chr21	6064093	6064138	LINC01669_intron_2	intron	lincRNA	chr21	6062592	6066865
chr21	6064278	6064343	LINC01669_intron_2	intron	lincRNA	chr21	6062592	6066865
chr21	6064458	6064485	LINC01669_intron_2	intron	lincRNA	chr21	6062592	6066865
chr21	6064751	6064823	LINC01669_intron_2	intron	lincRNA	chr21	6062592	6066865
chr21	6064923	6065012	LINC01669_intron_2	intron	lincRNA	chr21	6062592	6066865
chr21	6065207	6065254	LINC01669_intron_2	intron	lincRNA	chr21	6062592	6066865
chr21	6065691	6065715	LINC01669_intron_2	intron	lincRNA	chr21	6062592	6066865
chr21	6065814	6065873	LINC01669_intron_2	intron	lincRNA	chr21	6062592	6066865
chr21	6065936	6065981	LINC01669_intron_2	intron	lincRNA	chr21	6062592	6066865
chr21	6070509	6072556	LINC01669_intron_4	intron	lincRNA	chr21	6068129	6073290
chr21	6073013	6073108	LINC01669_intron_4	intron	lincRNA	chr21	6068129	6073290
chr21	6074007	6074044	LINC01669_intron_6	intron	lincRNA	chr21	6073674	6074774
chr21	6074225	6074264	LINC01669_intron_6	intron	lincRNA	chr21	6073674	6074774
chr21	6074836	6074925	LINC01669_7	exon	lincRNA	chr21	6074775	6074925
chr21	6074926	6075733	LINC01669_intron_7	intron	lincRNA	chr21	6074926	6075738
chr21	6075759	6075796	LINC01669_8	exon	lincRNA	chr21	6075739	6075807
chr21	6076032	6076072	LINC01669_9	exon	lincRNA	chr21	6076003	6076305
chr21	6076095	6076131	LINC01669_9	exon	lincRNA	chr21	6076003	6076305
chr21	6223480	6223580	RF00019_1	exon	misc_RNA	chr21	6223480	6223580
chr21	6228966	6230951	CU633906.1_1	exon	lincRNA	chr21	6228966	6230951
chr21	6230952	6232564	CU633906.1_intron_1	intron	lincRNA	chr21	6230952	6232564
chr21	6232565	6232833	CU633906.1_2	exon	lincRNA	chr21	6232565	6232833
chr21	6232834	6234981	CU633906.1_intron_2	intron	lincRNA	chr21	6232834	6234981
chr21	6234982	6235192	CU633906.1_3	exon	lincRNA	chr21	6234982	6235192
chr21	6235193	6235987	CU633906.1_intron_3	intron	lincRNA	chr21	6235193	6235987
chr21	6235988	6236160	CU633906.1_4	exon	lincRNA	chr21	6235988	6236160
chr21	6236161	6254789	CU633906.1_intron_4	intron	lincRNA	chr21	6236161	6254789
chr21	6254790	6254849	CU633906.1_5	exon	lincRNA	chr21	6254790	6254849
chr21	6254850	6267133	CU633906.1_intron_5	intron	lincRNA	chr21	6254850	6267133
chr21	6267134	6267317	CU633906.1_6	exon	lincRNA	chr21	6267134	6267317
chr21	6272135	6272164	CU633906.4_1	exon	unprocessed_pseudogene	chr21	6272135	6272164
chr21	6272165	6272780	CU633906.4_intron_1	intron	unprocessed_pseudogene	chr21	6272165	6272780
chr21	6272781	6272880	CU633906.4_2	exon	unprocessed_pseudogene	chr21	6272781	6272880
chr21	6272881	6272965	CU633906.4_intron_2	intron	unprocessed_pseudogene	chr21	6272881	6272965
chr21	6272966	6273026	CU633906.4_3	exon	unprocessed_pseudogene	chr21	6272966	6273026
chr21	6273027	6273920	CU633906.4_intron_3	intron	unprocessed_pseudogene	chr21	6273027	6273920
chr21	6273921	6274032	CU633906.4_4	exon	unprocessed_pseudogene	chr21	6273921	6274032
chr21	6274033	6274149	CU633906.4_intron_4	intron	unprocessed_pseudogene	chr21	6274033	6274149
chr21	6274150	6274249	CU633906.4_5	exon	unprocessed_pseudogene	chr21	6274150	6274249
chr21	6274250	6274935	CU633906.4_intron_5	intron	unprocessed_pseudogene	chr21	6274250	6274935
chr21	6274936	6275041	CU633906.4_6	exon	unprocessed_pseudogene	chr21	6274936	6275041
chr21	6275042	6275271	CU633906.4_intron_6	intron	unprocessed_pseudogene	chr21	6275042	6275271
chr21	6275272	6275371	CU633906.4_7	exon	unprocessed_pseudogene	chr21	6275272	6275371
chr21	6275372	6275865	CU633906.4_intron_7	intron	unprocessed_pseudogene	chr21	6275372	6275865
chr21	6275866	6276013	CU633906.4_8	exon	unprocessed_pseudogene	chr21	6275866	6276013
chr21	6276014	6276085	CU633906.4_intron_8	intron	unprocessed_pseudogene	chr21	6276014	6276085
chr21	6276086	6276203	CU633906.4_9	exon	unprocessed_pseudogene	chr21	6276086	6276203
chr21	6276204	6276375	CU633906.4_intron_9	intron	unprocessed_pseudogene	chr21	6276204	6276375
chr21	6276376	6276532	CU633906.4_10	exon	unprocessed_pseudogene	chr21	6276376	6276532
chr21	6309161	6309304	CU633906.3_1	exon	unprocessed_pseudogene	chr21	6309161	6309304
chr21	6309305	6309698	CU633906.3_intron_1	intron	unprocessed_pseudogene	chr21	6309305	6309698
chr21	6309699	6309816	CU633906.3_2	exon	unprocessed_pseudogene	chr21	6309699	6309816
chr21	6309817	6310670	CU633906.3_intron_2	intron	unprocessed_pseudogene	chr21	6309817	6310670
chr21	6310671	6310779	CU633906.3_3	exon	unprocessed_pseudogene	chr21	6310671	6310779
chr21	6310780	6311464	CU633906.3_intron_3	intron	unprocessed_pseudogene	chr21	6310780	6311464
chr21	6311465	6311556	CU633906.3_4	exon	unprocessed_pseudogene	chr21	6311465	6311556
chr21	6311557	6311677	CU633906.3_intron_4	intron	unprocessed_pseudogene	chr21	6311557	6311677
chr21	6311678	6311847	CU633906.3_5	exon	unprocessed_pseudogene	chr21	6311678	6311847
chr21	6311848	6312835	CU633906.3_intron_5	intron	unprocessed_pseudogene	chr21	6311848	6312835
chr21	6312836	6312948	CU633906.3_6	exon	unprocessed_pseudogene	chr21	6312836	6312948
chr21	6318434	6318604	CU633906.2_1	exon	lincRNA	chr21	6318434	6318604
chr21	6318605	6320870	CU633906.2_intron_1	intron	lincRNA	chr21	6318605	6320870
chr21	6320871	6320974	CU633906.2_2	exon	lincRNA	chr21	6320871	6320974
chr21	6320975	6321162	CU633906.2_intron_2	intron	lincRNA	chr21	6320975	6321162
chr21	6321163	6321717	CU633906.2_3	exon	lincRNA	chr21	6321163	6321717
chr21	6321718	6322598	CU633906.2_intron_3	intron	lincRNA	chr21	6321718	6322598
chr21	6322599	6322697	CU633906.2_4	exon	lincRNA	chr21	6322599	6322697
chr21	6322698	6329546	CU633906.2_intron_4	intron	lincRNA	chr21	6322698	6329546
chr21	6329547	6329607	CU633906.2_5	exon	lincRNA	chr21	6329547	6329607
chr21	6348930	6349039	CU633906.2_intron_5	intron	lincRNA	chr21	6329608	6354262
chr21	6349095	6349225	CU633906.2_intron_5	intron	lincRNA	chr21	6329608	6354262
chr21	6349249	6349337	CU633906.2_intron_5	intron	lincRNA	chr21	6329608	6354262
chr21	6329608	6348818	CU633906.2_intron_5	intron	lincRNA	chr21	6329608	6354262
chr21	6444869	6445557	CBSL_UTR_1	three_prime_UTR	protein_coding	chr21	6444869	6445557
chr21	6445557	6445661	CBSL_1	CDS	protein_coding	chr21	6445557	6445661
chr21	6445662	6447734	CBSL_intron_1	intron	protein_coding	chr21	6445662	6447734
chr21	6447735	6447777	CBSL_2	CDS	protein_coding	chr21	6447735	6447777
chr21	6447778	6448479	CBSL_intron_2	intron	protein_coding	chr21	6447778	6448479
chr21	6448480	6448565	CBSL_3	CDS	protein_coding	chr21	6448480	6448565
chr21	6448566	6449821	CBSL_intron_3	intron	protein_coding	chr21	6448566	6449821
chr21	6449822	6449931	CBSL_4	CDS	protein_coding	chr21	6449822	6449931
chr21	6449932	6450510	CBSL_intron_4	intron	protein_coding	chr21	6449932	6450510
chr21	6450511	6450646	CBSL_5	CDS	protein_coding	chr21	6450511	6450646
chr21	6450647	6450902	CBSL_intron_5	intron	protein_coding	chr21	6450647	6450902
chr21	6450903	6450981	CBSL_6	CDS	protein_coding	chr21	6450903	6450981
chr21	6450982	6452117	CBSL_intron_6	intron	protein_coding	chr21	6450982	6452117
chr21	6452118	6452224	CBSL_7	CDS	protein_coding	chr21	6452118	6452224
chr21	6452225	6453987	CBSL_intron_7	intron	protein_coding	chr21	6452225	6453987
chr21	6453988	6454073	CBSL_8	CDS	protein_coding	chr21	6453988	6454073
chr21	6454074	6454629	CBSL_intron_8	intron	protein_coding	chr21	6454074	6454629
chr21	6454630	6454756	CBSL_9	CDS	protein_coding	chr21	6454630	6454756
chr21	6454757	6455576	CBSL_intron_9	intron	protein_coding	chr21	6454757	6455576
chr21	6455577	6455669	CBSL_10	CDS	protein_coding	chr21	6455577	6455669
chr21	6455670	6456879	CBSL_intron_10	intron	protein_coding	chr21	6455670	6456879
chr21	6456880	6456950	CBSL_11	CDS	protein_coding	chr21	6456880	6456950
chr21	6456951	6457063	CBSL_intron_11	intron	protein_coding	chr21	6456951	6457063
chr21	6457064	6457199	CBSL_12	CDS	protein_coding	chr21	6457064	6457199
chr21	6457200	6457292	CBSL_intron_12	intron	protein_coding	chr21	6457200	6457292
chr21	6457293	6457373	CBSL_13	CDS	protein_coding	chr21	6457293	6457373
chr21	6457374	6457919	CBSL_intron_13	intron	protein_coding	chr21	6457374	6457919
chr21	6457920	6458055	CBSL_14	CDS	protein_coding	chr21	6457920	6458055
chr21	6458056	6460185	CBSL_intron_14	intron	protein_coding	chr21	6458056	6460185
chr21	6460186	6460293	CBSL_15	CDS	protein_coding	chr21	6460186	6460293
chr21	6460294	6463661	CBSL_intron_15	intron	protein_coding	chr21	6460294	6463661
chr21	6463662	6463871	CBSL_16	CDS	protein_coding	chr21	6463662	6463871
chr21	6463880	6464942	CBSL_intron_16	intron	protein_coding	chr21	6463880	6464942
chr21	6464943	6465019	CBSL_UTR_3	five_prime_UTR	protein_coding	chr21	6464943	6465019
chr21	6466675	6466726	CBSL_intron_17	intron	protein_coding	chr21	6465020	6467446
chr21	6467265	6467292	CBSL_intron_17	intron	protein_coding	chr21	6465020	6467446
chr21	6465020	6466601	CBSL_intron_17	intron	protein_coding	chr21	6465020	6467446
chr21	6467977	6468040	CBSL_UTR_5	five_prime_UTR	protein_coding	chr21	6467902	6468040
chr21	6484623	6484768	U2AF1L5_UTR_1	three_prime_UTR	protein_coding	chr21	6484623	6484768
chr21	6484768	6484916	U2AF1L5_1	CDS	protein_coding	chr21	6484768	6484916
chr21	6484917	6486136	U2AF1L5_intron_1	intron	protein_coding	chr21	6484917	6486136
chr21	6486137	6486230	U2AF1L5_2	CDS	protein_coding	chr21	6486137	6486230
chr21	6486231	6486320	U2AF1L5_intron_2	intron	protein_coding	chr21	6486231	6486320
chr21	6486321	6486455	U2AF1L5_3	CDS	protein_coding	chr21	6486321	6486455
chr21	6486456	6487105	U2AF1L5_intron_3	intron	protein_coding	chr21	6486456	6487105
chr21	6487106	6487205	U2AF1L5_4	CDS	protein_coding	chr21	6487106	6487205
chr21	6487206	6487361	U2AF1L5_intron_4	intron	protein_coding	chr21	6487206	6487361
chr21	6487362	6487392	U2AF1L5_5	CDS	protein_coding	chr21	6487362	6487392
chr21	6487413	6492129	U2AF1L5_intron_5	intron	protein_coding	chr21	6487413	6492129
chr21	6492130	6492197	U2AF1L5_UTR_3	five_prime_UTR	protein_coding	chr21	6492130	6492197
chr21	6492198	6493042	U2AF1L5_intron_6	intron	protein_coding	chr21	6492198	6493042
chr21	6493043	6493110	U2AF1L5_UTR_4	five_prime_UTR	protein_coding	chr21	6493043	6493110
chr21	6493111	6495991	U2AF1L5_intron_7	intron	protein_coding	chr21	6493111	6495991
chr21	6495992	6496930	U2AF1L5_UTR_5	five_prime_UTR	protein_coding	chr21	6495992	6496930
chr21	6496931	6499127	U2AF1L5_intron_8	intron	protein_coding	chr21	6496931	6499127
chr21	6499128	6499256	U2AF1L5_UTR_6	five_prime_UTR	protein_coding	chr21	6499128	6499256
chr21	6507017	6507389	FP236240.3_1	exon	processed_pseudogene	chr21	6507017	6507389
chr21	6520344	6520670	FP236240.2_1	exon	TEC	chr21	6520344	6520670
chr21	6550749	6551450	FP236240.1_1	exon	lincRNA	chr21	6550749	6551450
chr21	6551451	6552765	FP236240.1_intron_1	intron	lincRNA	chr21	6551451	6552765
chr21	6552766	6552930	FP236240.1_2	exon	lincRNA	chr21	6552766	6552930
chr21	6552931	6553768	FP236240.1_intron_2	intron	lincRNA	chr21	6552931	6553768
chr21	6553769	6553955	FP236240.1_3	exon	lincRNA	chr21	6553769	6553955
chr21	6630182	6632437	CU638689.4_1	exon	lincRNA	chr21	6630182	6632437
chr21	6632438	6634356	CU638689.4_intron_1	intron	lincRNA	chr21	6632438	6634356
chr21	6634357	6638337	CU638689.4_2	exon	lincRNA	chr21	6634357	6638337
chr21	6638338	6659517	CU638689.4_intron_2	intron	lincRNA	chr21	6638338	6659517
chr21	6659518	6659740	CU638689.4_3	exon	lincRNA	chr21	6659518	6659740
chr21	6659741	6666427	CU638689.4_intron_3	intron	lincRNA	chr21	6659741	6666427
chr21	6666428	6666526	CU638689.4_4	exon	lincRNA	chr21	6666428	6666526
chr21	6666527	6667302	CU638689.4_intron_4	intron	lincRNA	chr21	6666527	6667302
chr21	6667303	6667962	CU638689.4_5	exon	lincRNA	chr21	6667303	6667962
chr21	6667963	6668150	CU638689.4_intron_5	intron	lincRNA	chr21	6667963	6668150
chr21	6668151	6668254	CU638689.4_6	exon	lincRNA	chr21	6668151	6668254
chr21	6668255	6670520	CU638689.4_intron_6	intron	lincRNA	chr21	6668255	6670520
chr21	6670521	6670695	CU638689.4_7	exon	lincRNA	chr21	6670521	6670695
chr21	6676178	6676299	CU638689.3_1	exon	unprocessed_pseudogene	chr21	6676178	6676299
chr21	6676300	6676375	CU638689.3_intron_1	intron	unprocessed_pseudogene	chr21	6676300	6676375
chr21	6676376	6676454	CU638689.3_2	exon	unprocessed_pseudogene	chr21	6676376	6676454
chr21	6676455	6677309	CU638689.3_intron_2	intron	unprocessed_pseudogene	chr21	6676455	6677309
chr21	6677310	6677445	CU638689.3_3	exon	unprocessed_pseudogene	chr21	6677310	6677445
chr21	6677446	6677569	CU638689.3_intron_3	intron	unprocessed_pseudogene	chr21	6677446	6677569
chr21	6677570	6677661	CU638689.3_4	exon	unprocessed_pseudogene	chr21	6677570	6677661
chr21	6677662	6678346	CU638689.3_intron_4	intron	unprocessed_pseudogene	chr21	6677662	6678346
chr21	6678347	6678450	CU638689.3_5	exon	unprocessed_pseudogene	chr21	6678347	6678450
chr21	6678451	6678658	CU638689.3_intron_5	intron	unprocessed_pseudogene	chr21	6678451	6678658
chr21	6678659	6678789	CU638689.3_6	exon	unprocessed_pseudogene	chr21	6678659	6678789
chr21	6678790	6679279	CU638689.3_intron_6	intron	unprocessed_pseudogene	chr21	6678790	6679279
chr21	6679280	6679410	CU638689.3_7	exon	unprocessed_pseudogene	chr21	6679280	6679410
chr21	6679411	6679543	CU638689.3_intron_7	intron	unprocessed_pseudogene	chr21	6679411	6679543
chr21	6679544	6679635	CU638689.3_8	exon	unprocessed_pseudogene	chr21	6679544	6679635
chr21	6679636	6679810	CU638689.3_intron_8	intron	unprocessed_pseudogene	chr21	6679636	6679810
chr21	6679811	6679962	CU638689.3_9	exon	unprocessed_pseudogene	chr21	6679811	6679962
chr21	6712596	6712737	CU638689.2_1	exon	unprocessed_pseudogene	chr21	6712596	6712737
chr21	6712738	6712924	CU638689.2_intron_1	intron	unprocessed_pseudogene	chr21	6712738	6712924
chr21	6712925	6713031	CU638689.2_2	exon	unprocessed_pseudogene	chr21	6712925	6713031
chr21	6713032	6713137	CU638689.2_intron_2	intron	unprocessed_pseudogene	chr21	6713032	6713137
chr21	6713138	6713250	CU638689.2_3	exon	unprocessed_pseudogene	chr21	6713138	6713250
chr21	6713251	6713755	CU638689.2_intron_3	intron	unprocessed_pseudogene	chr21	6713251	6713755
chr21	6713756	6713850	CU638689.2_4	exon	unprocessed_pseudogene	chr21	6713756	6713850
chr21	6713851	6714088	CU638689.2_intron_4	intron	unprocessed_pseudogene	chr21	6713851	6714088
chr21	6714089	6714183	CU638689.2_5	exon	unprocessed_pseudogene	chr21	6714089	6714183
chr21	6714184	6714877	CU638689.2_intron_5	intron	unprocessed_pseudogene	chr21	6714184	6714877
chr21	6714878	6714969	CU638689.2_6	exon	unprocessed_pseudogene	chr21	6714878	6714969
chr21	6714970	6716095	CU638689.2_intron_6	intron	unprocessed_pseudogene	chr21	6714970	6716095
chr21	6716096	6716157	CU638689.2_7	exon	unprocessed_pseudogene	chr21	6716096	6716157
chr21	6716158	6716242	CU638689.2_intron_7	intron	unprocessed_pseudogene	chr21	6716158	6716242
chr21	6716243	6716361	CU638689.2_8	exon	unprocessed_pseudogene	chr21	6716243	6716361
chr21	6721812	6721991	CU638689.5_1	exon	lincRNA	chr21	6721812	6721991
chr21	6721992	6724257	CU638689.5_intron_1	intron	lincRNA	chr21	6721992	6724257
chr21	6724258	6724293	CU638689.5_2	exon	lincRNA	chr21	6724258	6724293
chr21	6724294	6724391	CU638689.5_intron_2	intron	lincRNA	chr21	6724294	6724391
chr21	6724392	6725209	CU638689.5_3	exon	lincRNA	chr21	6724392	6725209
chr21	6789592	6789706	FP475955.3_1	exon	lincRNA	chr21	6789592	6789706
chr21	6789707	6797728	FP475955.3_intron_1	intron	lincRNA	chr21	6789707	6797728
chr21	6797729	6797785	FP475955.3_2	exon	lincRNA	chr21	6797729	6797785
chr21	6797786	6810855	FP475955.3_intron_2	intron	lincRNA	chr21	6797786	6810855
chr21	6810856	6812297	FP475955.3_3	exon	lincRNA	chr21	6810856	6812297
chr21	6863266	6863342	FP475955.1_intron_2	intron	lincRNA	chr21	6859217	6896993
chr21	6863384	6863450	FP475955.1_intron_2	intron	lincRNA	chr21	6859217	6896993
chr21	6863558	6863598	FP475955.1_intron_2	intron	lincRNA	chr21	6859217	6896993
chr21	6867080	6867201	FP475955.1_intron_2	intron	lincRNA	chr21	6859217	6896993
chr21	6867266	6867335	FP475955.1_intron_2	intron	lincRNA	chr21	6859217	6896993
chr21	6867810	6868579	FP475955.1_intron_2	intron	lincRNA	chr21	6859217	6896993
chr21	6868601	6871714	FP475955.1_intron_2	intron	lincRNA	chr21	6859217	6896993
chr21	6871744	6871945	FP475955.1_intron_2	intron	lincRNA	chr21	6859217	6896993
chr21	6871984	6872030	FP475955.1_intron_2	intron	lincRNA	chr21	6859217	6896993
chr21	6873194	6873589	FP475955.1_intron_2	intron	lincRNA	chr21	6859217	6896993
chr21	6873622	6874230	FP475955.1_intron_2	intron	lincRNA	chr21	6859217	6896993
chr21	6874251	6874606	FP475955.1_intron_2	intron	lincRNA	chr21	6859217	6896993
chr21	6874633	6874787	FP475955.1_intron_2	intron	lincRNA	chr21	6859217	6896993
chr21	6874808	6874879	FP475955.1_intron_2	intron	lincRNA	chr21	6859217	6896993
chr21	6874909	6874943	FP475955.1_intron_2	intron	lincRNA	chr21	6859217	6896993
chr21	6874964	6875513	FP475955.1_intron_2	intron	lincRNA	chr21	6859217	6896993
chr21	6875541	6875934	FP475955.1_intron_2	intron	lincRNA	chr21	6859217	6896993
chr21	6875978	6876030	FP475955.1_intron_2	intron	lincRNA	chr21	6859217	6896993
chr21	6876068	6876110	FP475955.1_intron_2	intron	lincRNA	chr21	6859217	6896993
chr21	6876171	6876402	FP475955.1_intron_2	intron	lincRNA	chr21	6859217	6896993
chr21	6876424	6877048	FP475955.1_intron_2	intron	lincRNA	chr21	6859217	6896993
chr21	6877072	6877243	FP475955.1_intron_2	intron	lincRNA	chr21	6859217	6896993
chr21	6877330	6877400	FP475955.1_intron_2	intron	lincRNA	chr21	6859217	6896993
chr21	6878280	6878308	FP475955.1_intron_2	intron	lincRNA	chr21	6859217	6896993
chr21	6863628	6867032	FP475955.1_intron_2	intron	lincRNA	chr21	6859217	6896993
chr21	6986450	6986648	CU634019.6_1	exon	lincRNA	chr21	6986450	6986648
chr21	6986649	6992108	CU634019.6_intron_1	intron	lincRNA	chr21	6986649	6992108
chr21	6992109	6992322	CU634019.6_2	exon	lincRNA	chr21	6992109	6992322
chr21	6992323	6993155	CU634019.6_intron_2	intron	lincRNA	chr21	6992323	6993155
chr21	6993156	6993596	CU634019.6_3	exon	lincRNA	chr21	6993156	6993596
chr21	6993597	6994372	CU634019.6_intron_3	intron	lincRNA	chr21	6993597	6994372
chr21	6994373	6995032	CU634019.6_4	exon	lincRNA	chr21	6994373	6995032
chr21	6995033	6995220	CU634019.6_intron_4	intron	lincRNA	chr21	6995033	6995220
chr21	6995221	6995324	CU634019.6_5	exon	lincRNA	chr21	6995221	6995324
chr21	6995325	6997590	CU634019.6_intron_5	intron	lincRNA	chr21	6995325	6997590
chr21	6997591	6997765	CU634019.6_6	exon	lincRNA	chr21	6997591	6997765
chr21	7003248	7003365	CU634019.5_1	exon	unprocessed_pseudogene	chr21	7003248	7003365
chr21	7003366	7003441	CU634019.5_intron_1	intron	unprocessed_pseudogene	chr21	7003366	7003441
chr21	7003442	7003509	CU634019.5_2	exon	unprocessed_pseudogene	chr21	7003442	7003509
chr21	7003510	7004461	CU634019.5_intron_2	intron	unprocessed_pseudogene	chr21	7003510	7004461
chr21	7004462	7004517	CU634019.5_3	exon	unprocessed_pseudogene	chr21	7004462	7004517
chr21	7004518	7004638	CU634019.5_intron_3	intron	unprocessed_pseudogene	chr21	7004518	7004638
chr21	7004639	7004730	CU634019.5_4	exon	unprocessed_pseudogene	chr21	7004639	7004730
chr21	7004731	7005409	CU634019.5_intron_4	intron	unprocessed_pseudogene	chr21	7004731	7005409
chr21	7005410	7005522	CU634019.5_5	exon	unprocessed_pseudogene	chr21	7005410	7005522
chr21	7005523	7005724	CU634019.5_intron_5	intron	unprocessed_pseudogene	chr21	7005523	7005724
chr21	7005725	7005858	CU634019.5_6	exon	unprocessed_pseudogene	chr21	7005725	7005858
chr21	7005859	7006378	CU634019.5_intron_6	intron	unprocessed_pseudogene	chr21	7005859	7006378
chr21	7006379	7006494	CU634019.5_7	exon	unprocessed_pseudogene	chr21	7006379	7006494
chr21	7006495	7006609	CU634019.5_intron_7	intron	unprocessed_pseudogene	chr21	7006495	7006609
chr21	7006610	7006701	CU634019.5_8	exon	unprocessed_pseudogene	chr21	7006610	7006701
chr21	7006702	7006879	CU634019.5_intron_8	intron	unprocessed_pseudogene	chr21	7006702	7006879
chr21	7006880	7007022	CU634019.5_9	exon	unprocessed_pseudogene	chr21	7006880	7007022
chr21	7020599	7020649	CU634019.2_1	exon	lincRNA	chr21	7020599	7020649
chr21	7020650	7024623	CU634019.2_intron_1	intron	lincRNA	chr21	7020650	7024623
chr21	7024624	7025166	CU634019.2_2	exon	lincRNA	chr21	7024624	7025166
chr21	7048891	7049060	CU634019.1_1	exon	lincRNA	chr21	7048891	7049060
chr21	7049061	7061345	CU634019.1_intron_1	intron	lincRNA	chr21	7049061	7061345
chr21	7061346	7061405	CU634019.1_2	exon	lincRNA	chr21	7061346	7061405
chr21	7061406	7080034	CU634019.1_intron_2	intron	lincRNA	chr21	7061406	7080034
chr21	7080035	7080289	CU634019.1_3	exon	lincRNA	chr21	7080035	7080289
chr21	7080290	7081002	CU634019.1_intron_3	intron	lincRNA	chr21	7080290	7081002
chr21	7081003	7081213	CU634019.1_4	exon	lincRNA	chr21	7081003	7081213
chr21	7081214	7083361	CU634019.1_intron_4	intron	lincRNA	chr21	7081214	7083361
chr21	7083362	7083742	CU634019.1_5	exon	lincRNA	chr21	7083362	7083742
chr21	7083743	7085243	CU634019.1_intron_5	intron	lincRNA	chr21	7083743	7085243
chr21	7085244	7087229	CU634019.1_6	exon	lincRNA	chr21	7085244	7087229
chr21	7092616	7092716	RF00019_1	exon	misc_RNA	chr21	7092616	7092716
chr21	7129103	7130287	CU634019.7_1	exon	processed_pseudogene	chr21	7129103	7130287
chr21	7135334	7137789	CU634019.3_1	exon	TEC	chr21	7135334	7137789
chr21	7385058	7385142	CU633904.2_1	exon	unprocessed_pseudogene	chr21	7385058	7385142
chr21	7385143	7385227	CU633904.2_intron_1	intron	unprocessed_pseudogene	chr21	7385143	7385227
chr21	7385228	7385289	CU633904.2_2	exon	unprocessed_pseudogene	chr21	7385228	7385289
chr21	7385290	7386238	CU633904.2_intron_2	intron	unprocessed_pseudogene	chr21	7385290	7386238
chr21	7386239	7386294	CU633904.2_3	exon	unprocessed_pseudogene	chr21	7386239	7386294
chr21	7386295	7386418	CU633904.2_intron_3	intron	unprocessed_pseudogene	chr21	7386295	7386418
chr21	7386419	7386510	CU633904.2_4	exon	unprocessed_pseudogene	chr21	7386419	7386510
chr21	7386511	7387195	CU633904.2_intron_4	intron	unprocessed_pseudogene	chr21	7386511	7387195
chr21	7387196	7387299	CU633904.2_5	exon	unprocessed_pseudogene	chr21	7387196	7387299
chr21	7387300	7387504	CU633904.2_intron_5	intron	unprocessed_pseudogene	chr21	7387300	7387504
chr21	7387505	7387638	CU633904.2_6	exon	unprocessed_pseudogene	chr21	7387505	7387638
chr21	7387639	7388128	CU633904.2_intron_6	intron	unprocessed_pseudogene	chr21	7387639	7388128
chr21	7388129	7388259	CU633904.2_7	exon	unprocessed_pseudogene	chr21	7388129	7388259
chr21	7388260	7388389	CU633904.2_intron_7	intron	unprocessed_pseudogene	chr21	7388260	7388389
chr21	7388390	7388481	CU633904.2_8	exon	unprocessed_pseudogene	chr21	7388390	7388481
chr21	7388482	7388668	CU633904.2_intron_8	intron	unprocessed_pseudogene	chr21	7388482	7388668
chr21	7388669	7388799	CU633904.2_9	exon	unprocessed_pseudogene	chr21	7388669	7388799
chr21	7421442	7421597	CU633904.3_1	exon	unprocessed_pseudogene	chr21	7421442	7421597
chr21	7421598	7421769	CU633904.3_intron_1	intron	unprocessed_pseudogene	chr21	7421598	7421769
chr21	7421770	7421887	CU633904.3_2	exon	unprocessed_pseudogene	chr21	7421770	7421887
chr21	7421888	7421959	CU633904.3_intron_2	intron	unprocessed_pseudogene	chr21	7421888	7421959
chr21	7421960	7422107	CU633904.3_3	exon	unprocessed_pseudogene	chr21	7421960	7422107
chr21	7422108	7422601	CU633904.3_intron_3	intron	unprocessed_pseudogene	chr21	7422108	7422601
chr21	7422602	7422701	CU633904.3_4	exon	unprocessed_pseudogene	chr21	7422602	7422701
chr21	7422702	7422931	CU633904.3_intron_4	intron	unprocessed_pseudogene	chr21	7422702	7422931
chr21	7422932	7423037	CU633904.3_5	exon	unprocessed_pseudogene	chr21	7422932	7423037
chr21	7423038	7423717	CU633904.3_intron_5	intron	unprocessed_pseudogene	chr21	7423038	7423717
chr21	7423718	7423823	CU633904.3_6	exon	unprocessed_pseudogene	chr21	7423718	7423823
chr21	7423824	7423940	CU633904.3_intron_6	intron	unprocessed_pseudogene	chr21	7423824	7423940
chr21	7423941	7424052	CU633904.3_7	exon	unprocessed_pseudogene	chr21	7423941	7424052
chr21	7424053	7424946	CU633904.3_intron_7	intron	unprocessed_pseudogene	chr21	7424053	7424946
chr21	7424947	7425007	CU633904.3_8	exon	unprocessed_pseudogene	chr21	7424947	7425007
chr21	7425008	7425092	CU633904.3_intron_8	intron	unprocessed_pseudogene	chr21	7425008	7425092
chr21	7425093	7425192	CU633904.3_9	exon	unprocessed_pseudogene	chr21	7425093	7425192
chr21	7425193	7425808	CU633904.3_intron_9	intron	unprocessed_pseudogene	chr21	7425193	7425808
chr21	7425809	7425839	CU633904.3_10	exon	unprocessed_pseudogene	chr21	7425809	7425839
chr21	7430659	7430838	CU633904.1_1	exon	lincRNA	chr21	7430659	7430838
chr21	7430839	7443123	CU633904.1_intron_1	intron	lincRNA	chr21	7430839	7443123
chr21	7443124	7443183	CU633904.1_2	exon	lincRNA	chr21	7443124	7443183
chr21	7443184	7461812	CU633904.1_intron_2	intron	lincRNA	chr21	7443184	7461812
chr21	7461813	7462067	CU633904.1_3	exon	lincRNA	chr21	7461813	7462067
chr21	7462068	7462780	CU633904.1_intron_3	intron	lincRNA	chr21	7462068	7462780
chr21	7462781	7462991	CU633904.1_4	exon	lincRNA	chr21	7462781	7462991
chr21	7462992	7463447	CU633904.1_intron_4	intron	lincRNA	chr21	7462992	7463447
chr21	7463448	7463503	CU633904.1_5	exon	lincRNA	chr21	7463448	7463503
chr21	7463504	7465139	CU633904.1_intron_5	intron	lincRNA	chr21	7463504	7465139
chr21	7465140	7465784	CU633904.1_6	exon	lincRNA	chr21	7465140	7465784
chr21	7465785	7467021	CU633904.1_intron_6	intron	lincRNA	chr21	7465785	7467021
chr21	7467022	7469007	CU633904.1_7	exon	lincRNA	chr21	7467022	7469007
chr21	7474394	7474494	RF00019_1	exon	misc_RNA	chr21	7474394	7474494
chr21	7626344	7627528	FP236241.2_1	exon	processed_pseudogene	chr21	7626344	7627528
chr21	7663911	7664011	RF00019_1	exon	misc_RNA	chr21	7663911	7664011
chr21	7669397	7673264	FP236241.1_1	exon	lincRNA	chr21	7669397	7673264
chr21	7673265	7675412	FP236241.1_intron_1	intron	lincRNA	chr21	7673265	7675412
chr21	7675413	7679177	FP236241.1_2	exon	lincRNA	chr21	7675413	7679177
chr21	7679178	7681595	FP236241.1_intron_2	intron	lincRNA	chr21	7679178	7681595
chr21	7681596	7681742	FP236241.1_3	exon	lincRNA	chr21	7681596	7681742
chr21	7744970	7745650	SMIM11B_UTR_1	five_prime_UTR	protein_coding	chr21	7744970	7745650
chr21	7745651	7748897	SMIM11B_intron_1	intron	protein_coding	chr21	7745651	7748897
chr21	7748898	7748975	SMIM11B_UTR_2	five_prime_UTR	protein_coding	chr21	7748898	7748975
chr21	7748988	7754950	SMIM11B_intron_2	intron	protein_coding	chr21	7748988	7754950
chr21	7754951	7755116	SMIM11B_2	CDS	protein_coding	chr21	7754951	7755116
chr21	7755116	7756113	SMIM11B_UTR_3	three_prime_UTR	protein_coding	chr21	7755116	7756113
chr21	7756114	7758103	SMIM11B_intron_3	intron	protein_coding	chr21	7756114	7758103
chr21	7758104	7758629	SMIM11B_UTR_4	three_prime_UTR	protein_coding	chr21	7758104	7758629
chr21	7760026	7760100	SMIM11B_intron_4	intron	protein_coding	chr21	7758630	7769185
chr21	7760122	7760176	SMIM11B_intron_4	intron	protein_coding	chr21	7758630	7769185
chr21	7760200	7760405	SMIM11B_intron_4	intron	protein_coding	chr21	7758630	7769185
chr21	7760428	7760641	SMIM11B_intron_4	intron	protein_coding	chr21	7758630	7769185
chr21	7760664	7760729	SMIM11B_intron_4	intron	protein_coding	chr21	7758630	7769185
chr21	7760795	7760836	SMIM11B_intron_4	intron	protein_coding	chr21	7758630	7769185
chr21	7760860	7761032	SMIM11B_intron_4	intron	protein_coding	chr21	7758630	7769185
chr21	7761053	7761082	SMIM11B_intron_4	intron	protein_coding	chr21	7758630	7769185
chr21	7761107	7761162	SMIM11B_intron_4	intron	protein_coding	chr21	7758630	7769185
chr21	7761183	7761271	SMIM11B_intron_4	intron	protein_coding	chr21	7758630	7769185
chr21	7761300	7761331	SMIM11B_intron_4	intron	protein_coding	chr21	7758630	7769185
chr21	7761358	7761385	SMIM11B_intron_4	intron	protein_coding	chr21	7758630	7769185
chr21	7761409	7761444	SMIM11B_intron_4	intron	protein_coding	chr21	7758630	7769185
chr21	7761469	7761531	SMIM11B_intron_4	intron	protein_coding	chr21	7758630	7769185
chr21	7758630	7760001	SMIM11B_intron_4	intron	protein_coding	chr21	7758630	7769185
chr21	7789694	7789730	SMIM34B_intron_2	intron	protein_coding	chr21	7789619	7793819
chr21	7790712	7790776	SMIM34B_intron_2	intron	protein_coding	chr21	7789619	7793819
chr21	7791129	7793819	SMIM34B_intron_2	intron	protein_coding	chr21	7789619	7793819
chr21	7793827	7793954	SMIM34B_UTR_3	five_prime_UTR	protein_coding	chr21	7793827	7793954
chr21	7816675	7819232	KCNE1B_UTR_1	three_prime_UTR	protein_coding	chr21	7816675	7819232
chr21	7819232	7819622	KCNE1B_1	CDS	protein_coding	chr21	7819232	7819622
chr21	7819622	7819672	KCNE1B_UTR_2	five_prime_UTR	protein_coding	chr21	7819622	7819672
chr21	7820615	7820718	KCNE1B_intron_1	intron	protein_coding	chr21	7819673	7825372
chr21	7824376	7824422	KCNE1B_intron_1	intron	protein_coding	chr21	7819673	7825372
chr21	7825338	7825372	KCNE1B_intron_1	intron	protein_coding	chr21	7819673	7825372
chr21	7819673	7820557	KCNE1B_intron_1	intron	protein_coding	chr21	7819673	7825372
chr21	7825373	7825404	KCNE1B_UTR_3	five_prime_UTR	protein_coding	chr21	7825373	7825797
chr21	7825442	7825512	KCNE1B_UTR_3	five_prime_UTR	protein_coding	chr21	7825373	7825797
chr21	7825543	7825697	KCNE1B_UTR_3	five_prime_UTR	protein_coding	chr21	7825373	7825797
chr21	7825875	7825902	KCNE1B_intron_2	intron	protein_coding	chr21	7825798	7828640
chr21	7825926	7826009	KCNE1B_intron_2	intron	protein_coding	chr21	7825798	7828640
chr21	7826031	7826152	KCNE1B_intron_2	intron	protein_coding	chr21	7825798	7828640
chr21	7826177	7826201	KCNE1B_intron_2	intron	protein_coding	chr21	7825798	7828640
chr21	7826230	7828640	KCNE1B_intron_2	intron	protein_coding	chr21	7825798	7828640
chr21	7828641	7828752	KCNE1B_UTR_4	five_prime_UTR	protein_coding	chr21	7828641	7828752
chr21	7828753	7829515	KCNE1B_intron_3	intron	protein_coding	chr21	7828753	7829515
chr21	7829516	7829592	KCNE1B_UTR_5	five_prime_UTR	protein_coding	chr21	7829516	7829592
chr21	7829593	7829885	KCNE1B_intron_4	intron	protein_coding	chr21	7829593	7829885
chr21	7829886	7829926	KCNE1B_UTR_6	five_prime_UTR	protein_coding	chr21	7829886	7829926
chr21	8101251	8103706	FP671120.2_1	exon	TEC	chr21	8101251	8103706
chr21	8197620	8197927	FP671120.1_1	exon	lincRNA	chr21	8197620	8197927
chr21	8199583	8199607	FP671120.1_intron_1	intron	lincRNA	chr21	8197928	8200736
chr21	8199651	8199678	FP671120.1_intron_1	intron	lincRNA	chr21	8197928	8200736
chr21	8197928	8199542	FP671120.1_intron_1	intron	lincRNA	chr21	8197928	8200736
chr21	8201352	8201461	FP671120.1_intron_2	intron	lincRNA	chr21	8201053	8222959
chr21	8201493	8201530	FP671120.1_intron_2	intron	lincRNA	chr21	8201053	8222959
chr21	8201607	8201639	FP671120.1_intron_2	intron	lincRNA	chr21	8201053	8222959
chr21	8203062	8203227	FP671120.1_intron_2	intron	lincRNA	chr21	8201053	8222959
chr21	8249505	8249596	MIR6724-2_1	exon	miRNA	chr21	8249505	8249596
chr21	8250060	8250149	RF01518_1	exon	misc_RNA	chr21	8250060	8250149
chr21	8380665	8380972	FP236383.1_1	exon	lincRNA	chr21	8380665	8380972
chr21	8380973	8383782	FP236383.1_intron_1	intron	lincRNA	chr21	8380973	8383782
chr21	8383783	8384098	FP236383.1_2	exon	lincRNA	chr21	8383783	8384098
chr21	8392878	8394362	FP236383.1_intron_2	intron	lincRNA	chr21	8384099	8405958
chr21	8394443	8394468	FP236383.1_intron_2	intron	lincRNA	chr21	8384099	8405958
chr21	8400514	8401646	FP236383.1_intron_2	intron	lincRNA	chr21	8384099	8405958
chr21	8404253	8404330	FP236383.1_intron_2	intron	lincRNA	chr21	8384099	8405958
chr21	8404359	8405958	FP236383.1_intron_2	intron	lincRNA	chr21	8384099	8405958
chr21	8384099	8391343	FP236383.1_intron_2	intron	lincRNA	chr21	8384099	8405958
chr21	8405959	8406056	FP236383.1_3	exon	lincRNA	chr21	8405959	8406056
chr21	8406057	8406182	FP236383.1_intron_3	intron	lincRNA	chr21	8406057	8406182
chr21	8406183	8407184	FP236383.1_4	exon	lincRNA	chr21	8406183	8407184
chr21	8407185	8407344	FP236383.1_intron_4	intron	lincRNA	chr21	8407185	8407344
chr21	8407345	8407437	FP236383.1_5	exon	lincRNA	chr21	8407345	8407437
chr21	8407438	8409171	FP236383.1_intron_5	intron	lincRNA	chr21	8407438	8409171
chr21	8409172	8409390	FP236383.1_6	exon	lincRNA	chr21	8409172	8409390
chr21	8409391	8410177	FP236383.1_intron_6	intron	lincRNA	chr21	8409391	8410177
chr21	8410178	8410645	FP236383.1_7	exon	lincRNA	chr21	8410178	8410645
chr21	8393419	8394341	FP236383.2_1	exon	lincRNA	chr21	8393419	8394341
chr21	9376448	9376645	CR381653.2_4	exon	unprocessed_pseudogene	chr21	9376351	9376645
chr21	13609858	13610228	POTED_UTR_1	five_prime_UTR	protein_coding	chr21	13609858	13610228
chr21	13610228	13610749	POTED_1	CDS	protein_coding	chr21	13610228	13610749
chr21	13610750	13613692	POTED_intron_1	intron	protein_coding	chr21	13610750	13615121
chr21	13613789	13614347	POTED_intron_1	intron	protein_coding	chr21	13610750	13615121
chr21	13614372	13614527	POTED_intron_1	intron	protein_coding	chr21	13610750	13615121
chr21	13614553	13614667	POTED_intron_1	intron	protein_coding	chr21	13610750	13615121
chr21	13614863	13614916	POTED_intron_1	intron	protein_coding	chr21	13610750	13615121
chr21	13614948	13614991	POTED_intron_1	intron	protein_coding	chr21	13610750	13615121
chr21	13616500	13616535	POTED_intron_3	intron	protein_coding	chr21	13615571	13618347
chr21	13616617	13616651	POTED_intron_3	intron	protein_coding	chr21	13615571	13618347
chr21	13616710	13616738	POTED_intron_3	intron	protein_coding	chr21	13615571	13618347
chr21	13616916	13616943	POTED_intron_3	intron	protein_coding	chr21	13615571	13618347
chr21	13617415	13617708	POTED_intron_3	intron	protein_coding	chr21	13615571	13618347
chr21	13617737	13617855	POTED_intron_3	intron	protein_coding	chr21	13615571	13618347
chr21	13617878	13618331	POTED_intron_3	intron	protein_coding	chr21	13615571	13618347
chr21	13618352	13618449	POTED_4	CDS	protein_coding	chr21	13618348	13618455
chr21	13618471	13618716	POTED_intron_4	intron	protein_coding	chr21	13618456	13620156
chr21	13618740	13620156	POTED_intron_4	intron	protein_coding	chr21	13618456	13620156
chr21	13620157	13620295	POTED_5	CDS	protein_coding	chr21	13620157	13620295
chr21	13620296	13622803	POTED_intron_5	intron	protein_coding	chr21	13620296	13622803
chr21	13622804	13622875	POTED_6	CDS	protein_coding	chr21	13622804	13622875
chr21	13622876	13624311	POTED_intron_6	intron	protein_coding	chr21	13622876	13624311
chr21	13624332	13624533	POTED_UTR_2	three_prime_UTR	protein_coding	chr21	13624332	13624533
chr21	13624534	13625271	POTED_intron_7	intron	protein_coding	chr21	13624534	13625271
chr21	13625272	13625542	POTED_UTR_3	three_prime_UTR	protein_coding	chr21	13625272	13625542
chr21	13625543	13628380	POTED_intron_8	intron	protein_coding	chr21	13625543	13628380
chr21	13628381	13628452	POTED_8	CDS	protein_coding	chr21	13628381	13628452
chr21	13628453	13629854	POTED_intron_9	intron	protein_coding	chr21	13628453	13629854
chr21	13629855	13629900	POTED_9	CDS	protein_coding	chr21	13629855	13629900
chr21	13629901	13630939	POTED_intron_10	intron	protein_coding	chr21	13629901	13630939
chr21	13630940	13631107	POTED_10	CDS	protein_coding	chr21	13630940	13631107
chr21	13631108	13639513	POTED_intron_11	intron	protein_coding	chr21	13631108	13639513
chr21	13639514	13639638	POTED_11	CDS	protein_coding	chr21	13639514	13639638
chr21	13639639	13641343	POTED_intron_12	intron	protein_coding	chr21	13639639	13641343
chr21	13641344	13641566	POTED_12	CDS	protein_coding	chr21	13641344	13641566
chr21	13644775	13644850	MIR3118-1_1	exon	miRNA	chr21	13644775	13644850
chr21	13665868	13666529	GRAMD4P1_1	exon	processed_pseudogene	chr21	13665868	13666529
chr21	13666530	13667097	GRAMD4P1_intron_1	intron	processed_pseudogene	chr21	13666530	13667097
chr21	13667098	13667546	GRAMD4P1_2	exon	processed_pseudogene	chr21	13667098	13667546
chr21	13676022	13677116	CXADRP1_1	exon	processed_pseudogene	chr21	13676022	13677116
chr21	13679300	13681138	AL050303.4_1	exon	TEC	chr21	13679300	13681138
chr21	13704853	13705518	AL050303.2_1	exon	processed_pseudogene	chr21	13704853	13705518
chr21	13724189	13724274	MIR8069-2_1	exon	miRNA	chr21	13724189	13724274
chr21	13762338	13764332	FEM1AP1_1	exon	processed_pseudogene	chr21	13762338	13764332
chr21	13769932	13770213	AL050303.1_1	exon	lincRNA	chr21	13769932	13770213
chr21	13770214	13771563	AL050303.1_intron_1	intron	lincRNA	chr21	13770214	13771563
chr21	13771564	13771740	AL050303.1_2	exon	lincRNA	chr21	13771564	13771740
chr21	13776086	13777266	TERF1P1_1	exon	processed_pseudogene	chr21	13776086	13777266
chr21	22264584	22264608	AP000561.1_intron_2	intron	lincRNA	chr21	22212814	22420768
chr21	22282580	22293683	AP000561.1_intron_2	intron	lincRNA	chr21	22212814	22420768
chr21	26001843	26002385	APP_intron_13	intron	protein_coding	chr21	26000183	26021838
chr21	31544314	31544418	TIAM1_intron_30	intron	protein_coding	chr21	31464036	31558925
chr21	34397825	34397926	SMIM11A_intron_5	intron	protein_coding	chr21	34389155	34399709
chr21	34397949	34397993	SMIM11A_intron_5	intron	protein_coding	chr21	34389155	34399709
chr21	34399153	34399198	SMIM11A_intron_5	intron	protein_coding	chr21	34389155	34399709
chr21	34399276	34399300	SMIM11A_intron_5	intron	protein_coding	chr21	34389155	34399709
chr21	34399472	34399498	SMIM11A_intron_5	intron	protein_coding	chr21	34389155	34399709
chr21	34399615	34399677	SMIM11A_intron_5	intron	protein_coding	chr21	34389155	34399709
chr21	34400298	34400322	SMIM11A_intron_6	intron	protein_coding	chr21	34399900	34402089
chr21	34400380	34400407	SMIM11A_intron_6	intron	protein_coding	chr21	34399900	34402089
chr21	34400479	34400503	SMIM11A_intron_6	intron	protein_coding	chr21	34399900	34402089
chr21	34400537	34400595	SMIM11A_intron_6	intron	protein_coding	chr21	34399900	34402089
chr21	34400938	34400961	SMIM11A_intron_6	intron	protein_coding	chr21	34399900	34402089
chr21	34401003	34401034	SMIM11A_intron_6	intron	protein_coding	chr21	34399900	34402089
chr21	34401202	34401291	SMIM11A_intron_6	intron	protein_coding	chr21	34399900	34402089
chr21	34401461	34401917	SMIM11A_intron_6	intron	protein_coding	chr21	34399900	34402089
chr21	34401949	34402026	SMIM11A_intron_6	intron	protein_coding	chr21	34399900	34402089
chr21	34402058	34402089	SMIM11A_intron_6	intron	protein_coding	chr21	34399900	34402089
chr21	34402129	34402416	SMIM11A_UTR_6	three_prime_UTR	protein_coding	chr21	34402096	34402777
chr21	34402442	34402566	SMIM11A_UTR_6	three_prime_UTR	protein_coding	chr21	34402096	34402777
chr21	34402590	34402769	SMIM11A_UTR_6	three_prime_UTR	protein_coding	chr21	34402096	34402777
chr21	34400380	34400407	C21orf140_1	CDS	protein_coding	chr21	34400317	34401072
chr21	34400479	34400503	C21orf140_1	CDS	protein_coding	chr21	34400317	34401072
chr21	34400537	34400595	C21orf140_1	CDS	protein_coding	chr21	34400317	34401072
chr21	34400938	34400961	C21orf140_1	CDS	protein_coding	chr21	34400317	34401072
chr21	34401003	34401034	C21orf140_1	CDS	protein_coding	chr21	34400317	34401072
chr21	34412200	34412587	AP000322.2_1	exon	lincRNA	chr21	34412200	34412587
chr21	34418715	34419217	SMIM34A_UTR_1	three_prime_UTR	protein_coding	chr21	34418715	34419217
chr21	34419217	34419630	SMIM34A_1	CDS	protein_coding	chr21	34419217	34419630
chr21	34419631	34423831	SMIM34A_intron_1	intron	protein_coding	chr21	34419631	34423831
chr21	34423839	34423966	SMIM34A_UTR_2	five_prime_UTR	protein_coding	chr21	34423839	34423966
chr21	34425508	34426017	AP000322.1_1	exon	lincRNA	chr21	34425508	34426017
chr21	34450233	34450268	KCNE1_intron_1	intron	protein_coding	chr21	34449685	34455384
chr21	34450500	34450524	KCNE1_intron_1	intron	protein_coding	chr21	34449685	34455384
chr21	34450547	34450625	KCNE1_intron_1	intron	protein_coding	chr21	34449685	34455384
chr21	34450658	34450725	KCNE1_intron_1	intron	protein_coding	chr21	34449685	34455384
chr21	34450757	34450868	KCNE1_intron_1	intron	protein_coding	chr21	34449685	34455384
chr21	34451500	34451538	KCNE1_intron_1	intron	protein_coding	chr21	34449685	34455384
chr21	34451792	34451823	KCNE1_intron_1	intron	protein_coding	chr21	34449685	34455384
chr21	34452041	34452075	KCNE1_intron_1	intron	protein_coding	chr21	34449685	34455384
chr21	34452134	34452164	KCNE1_intron_1	intron	protein_coding	chr21	34449685	34455384
chr21	34452219	34452320	KCNE1_intron_1	intron	protein_coding	chr21	34449685	34455384
chr21	34452708	34452740	KCNE1_intron_1	intron	protein_coding	chr21	34449685	34455384
chr21	34452763	34452984	KCNE1_intron_1	intron	protein_coding	chr21	34449685	34455384
chr21	34453018	34453048	KCNE1_intron_1	intron	protein_coding	chr21	34449685	34455384
chr21	34453161	34453218	KCNE1_intron_1	intron	protein_coding	chr21	34449685	34455384
chr21	34453505	34453553	KCNE1_intron_1	intron	protein_coding	chr21	34449685	34455384
chr21	34453597	34453637	KCNE1_intron_1	intron	protein_coding	chr21	34449685	34455384
chr21	34453669	34453696	KCNE1_intron_1	intron	protein_coding	chr21	34449685	34455384
chr21	34454226	34454273	KCNE1_intron_1	intron	protein_coding	chr21	34449685	34455384
chr21	34454445	34454478	KCNE1_intron_1	intron	protein_coding	chr21	34449685	34455384
chr21	34455007	34455043	KCNE1_intron_1	intron	protein_coding	chr21	34449685	34455384
chr21	34455327	34455366	KCNE1_intron_1	intron	protein_coding	chr21	34449685	34455384
chr21	34455408	34455665	KCNE1_UTR_3	five_prime_UTR	protein_coding	chr21	34455385	34455741
chr21	34455692	34455741	KCNE1_UTR_3	five_prime_UTR	protein_coding	chr21	34455385	34455741
chr21	34455742	34458652	KCNE1_intron_2	intron	protein_coding	chr21	34455742	34458652
chr21	34458653	34458764	KCNE1_UTR_4	five_prime_UTR	protein_coding	chr21	34458653	34458764
chr21	34458765	34459527	KCNE1_intron_3	intron	protein_coding	chr21	34458765	34459527
chr21	34459528	34459604	KCNE1_UTR_5	five_prime_UTR	protein_coding	chr21	34459528	34459604
chr21	34459605	34459897	KCNE1_intron_4	intron	protein_coding	chr21	34459605	34459897
chr21	34459898	34459938	KCNE1_UTR_6	five_prime_UTR	protein_coding	chr21	34459898	34459938
chr21	34476064	34476153	KCNE1_intron_5	intron	protein_coding	chr21	34459939	34511099
chr21	34476174	34476222	KCNE1_intron_5	intron	protein_coding	chr21	34459939	34511099
chr21	34476275	34476302	KCNE1_intron_5	intron	protein_coding	chr21	34459939	34511099
chr21	34476323	34476355	KCNE1_intron_5	intron	protein_coding	chr21	34459939	34511099
chr21	34476392	34476438	KCNE1_intron_5	intron	protein_coding	chr21	34459939	34511099
chr21	34476467	34476534	KCNE1_intron_5	intron	protein_coding	chr21	34459939	34511099
chr21	34476558	34476621	KCNE1_intron_5	intron	protein_coding	chr21	34459939	34511099
chr21	34476642	34476670	KCNE1_intron_5	intron	protein_coding	chr21	34459939	34511099
chr21	34476693	34476763	KCNE1_intron_5	intron	protein_coding	chr21	34459939	34511099
chr21	34476799	34476875	KCNE1_intron_5	intron	protein_coding	chr21	34459939	34511099
chr21	34477025	34477143	KCNE1_intron_5	intron	protein_coding	chr21	34459939	34511099
chr21	34477180	34477337	KCNE1_intron_5	intron	protein_coding	chr21	34459939	34511099
chr21	34477367	34477404	KCNE1_intron_5	intron	protein_coding	chr21	34459939	34511099
chr21	34477467	34477566	KCNE1_intron_5	intron	protein_coding	chr21	34459939	34511099
chr21	34477600	34477693	KCNE1_intron_5	intron	protein_coding	chr21	34459939	34511099
chr21	34477725	34477770	KCNE1_intron_5	intron	protein_coding	chr21	34459939	34511099
chr21	34477803	34477861	KCNE1_intron_5	intron	protein_coding	chr21	34459939	34511099
chr21	34459939	34475997	KCNE1_intron_5	intron	protein_coding	chr21	34459939	34511099
chr21	35642666	35642866	RUNX1_intron_13	intron	protein_coding	chr21	35580930	35654818
chr21	37860888	37860933	KCNJ6_intron_3	intron	protein_coding	chr21	37840710	37915882
chr21	38064047	38064169	KCNJ6_intron_4	intron	protein_coding	chr21	37916447	38120305
chr21	38216004	38216098	KCNJ15_intron_2	intron	protein_coding	chr21	38169269	38256696
chr21	38218617	38218950	KCNJ15_intron_2	intron	protein_coding	chr21	38169269	38256696
chr21	40214952	40215262	DSCAM_intron_22	intron	protein_coding	chr21	40189239	40276095
chr21	40440516	40440543	DSCAM_intron_30	intron	protein_coding	chr21	40369271	40692808
chr21	40619996	40620430	DSCAM_intron_30	intron	protein_coding	chr21	40369271	40692808
chr21	41806585	41806658	PRDM15_intron_3	intron	protein_coding	chr21	41804615	41810152
chr21	41855940	41856054	PRDM15_intron_21	intron	protein_coding	chr21	41854819	41857174
chr21	42078396	42078537	UMODL1_intron_3	intron	protein_coding	chr21	42076248	42084082
chr21	42283760	42284033	ABCG1_intron_13	intron	protein_coding	chr21	42282420	42284558
chr21	43414483	43416741	SIK1_UTR_1	three_prime_UTR	protein_coding	chr21	43414483	43416741
chr21	43416741	43416779	SIK1_1	CDS	protein_coding	chr21	43416741	43417117
chr21	43416809	43416979	SIK1_1	CDS	protein_coding	chr21	43416741	43417117
chr21	43417133	43417162	SIK1_intron_1	intron	protein_coding	chr21	43417118	43417541
chr21	43417201	43417345	SIK1_intron_1	intron	protein_coding	chr21	43417118	43417541
chr21	43422775	43422799	SIK1_intron_11	intron	protein_coding	chr21	43422038	43425405
chr21	43529192	43529753	HSF2BP_UTR_1	three_prime_UTR	protein_coding	chr21	43529192	43529753
chr21	43529753	43529962	HSF2BP_1	CDS	protein_coding	chr21	43529753	43529962
chr21	43553472	43553652	HSF2BP_intron_1	intron	protein_coding	chr21	43529963	43592223
chr21	43553679	43555785	HSF2BP_intron_1	intron	protein_coding	chr21	43529963	43592223
chr21	43555833	43555903	HSF2BP_intron_1	intron	protein_coding	chr21	43529963	43592223
chr21	43555935	43555999	HSF2BP_intron_1	intron	protein_coding	chr21	43529963	43592223
chr21	43556022	43556156	HSF2BP_intron_1	intron	protein_coding	chr21	43529963	43592223
chr21	43556222	43556389	HSF2BP_intron_1	intron	protein_coding	chr21	43529963	43592223
chr21	43556447	43556820	HSF2BP_intron_1	intron	protein_coding	chr21	43529963	43592223
chr21	43556875	43556970	HSF2BP_intron_1	intron	protein_coding	chr21	43529963	43592223
chr21	43557057	43557089	HSF2BP_intron_1	intron	protein_coding	chr21	43529963	43592223
chr21	43557201	43557280	HSF2BP_intron_1	intron	protein_coding	chr21	43529963	43592223
chr21	43557399	43557457	HSF2BP_intron_1	intron	protein_coding	chr21	43529963	43592223
chr21	43529963	43553448	HSF2BP_intron_1	intron	protein_coding	chr21	43529963	43592223
chr21	43551229	43551600	RPL31P1_1	exon	processed_pseudogene	chr21	43551229	43551600
chr21	44113324	44113372	PWP2_intron_2	intron	protein_coding	chr21	44109097	44113751
chr21	44113432	44113463	PWP2_intron_2	intron	protein_coding	chr21	44109097	44113751
chr21	44113655	44113751	PWP2_intron_2	intron	protein_coding	chr21	44109097	44113751
chr21	44113752	44113847	PWP2_3	CDS	protein_coding	chr21	44113752	44113847
chr21	44113848	44113878	PWP2_intron_3	intron	protein_coding	chr21	44113848	44114177
chr21	44113912	44113947	PWP2_intron_3	intron	protein_coding	chr21	44113848	44114177
chr21	44113975	44114177	PWP2_intron_3	intron	protein_coding	chr21	44113848	44114177
chr21	44114178	44114278	PWP2_4	CDS	protein_coding	chr21	44114178	44114278
chr21	44114279	44114623	PWP2_intron_4	intron	protein_coding	chr21	44114279	44114623
chr21	44114624	44114768	PWP2_5	CDS	protein_coding	chr21	44114624	44114768
chr21	44114769	44115262	PWP2_intron_5	intron	protein_coding	chr21	44114769	44115262
chr21	44115263	44115399	PWP2_6	CDS	protein_coding	chr21	44115263	44115399
chr21	44115400	44115689	PWP2_intron_6	intron	protein_coding	chr21	44115400	44115689
chr21	44115690	44115920	PWP2_7	CDS	protein_coding	chr21	44115690	44115920
chr21	44115921	44117818	PWP2_intron_7	intron	protein_coding	chr21	44115921	44117818
chr21	44117819	44117963	PWP2_8	CDS	protein_coding	chr21	44117819	44117963
chr21	44117964	44118761	PWP2_intron_8	intron	protein_coding	chr21	44117964	44118761
chr21	44118762	44118833	PWP2_9	CDS	protein_coding	chr21	44118762	44118833
chr21	44118834	44119385	PWP2_intron_9	intron	protein_coding	chr21	44118834	44119385
chr21	44119386	44119523	PWP2_10	CDS	protein_coding	chr21	44119386	44119523
chr21	44119524	44120346	PWP2_intron_10	intron	protein_coding	chr21	44119524	44120346
chr21	44120347	44120496	PWP2_11	CDS	protein_coding	chr21	44120347	44120496
chr21	44120497	44120629	PWP2_intron_11	intron	protein_coding	chr21	44120497	44120629
chr21	44120630	44120778	PWP2_12	CDS	protein_coding	chr21	44120630	44120778
chr21	44120779	44120950	PWP2_intron_12	intron	protein_coding	chr21	44120779	44120950
chr21	44120951	44121102	PWP2_13	CDS	protein_coding	chr21	44120951	44121102
chr21	44121103	44122175	PWP2_intron_13	intron	protein_coding	chr21	44121103	44122175
chr21	44122176	44122357	PWP2_14	CDS	protein_coding	chr21	44122176	44122357
chr21	44122358	44124578	PWP2_intron_14	intron	protein_coding	chr21	44122358	44124578
chr21	44124579	44124727	PWP2_15	CDS	protein_coding	chr21	44124579	44124727
chr21	44124728	44126009	PWP2_intron_15	intron	protein_coding	chr21	44124728	44126009
chr21	44126010	44126119	PWP2_16	CDS	protein_coding	chr21	44126010	44126119
chr21	44126120	44126898	PWP2_intron_16	intron	protein_coding	chr21	44126120	44126898
chr21	44126899	44126965	PWP2_17	CDS	protein_coding	chr21	44126899	44126965
chr21	44126966	44127930	PWP2_intron_17	intron	protein_coding	chr21	44126966	44127930
chr21	44127931	44128150	PWP2_18	CDS	protein_coding	chr21	44127931	44128150
chr21	44128151	44128245	PWP2_intron_18	intron	protein_coding	chr21	44128151	44128245
chr21	44128246	44128397	PWP2_19	CDS	protein_coding	chr21	44128246	44128397
chr21	44128398	44128550	PWP2_intron_19	intron	protein_coding	chr21	44128398	44128550
chr21	44128551	44128626	PWP2_20	CDS	protein_coding	chr21	44128551	44128626
chr21	44128627	44130595	PWP2_intron_20	intron	protein_coding	chr21	44128627	44130595
chr21	44130596	44130771	PWP2_21	CDS	protein_coding	chr21	44130596	44130771
chr21	44130771	44131181	PWP2_UTR_2	three_prime_UTR	protein_coding	chr21	44130771	44131181
chr21	44133605	44133697	GATD3A_UTR_1	five_prime_UTR	protein_coding	chr21	44133605	44133697
chr21	44133697	44133838	GATD3A_1	CDS	protein_coding	chr21	44133697	44133838
chr21	44133839	44134100	GATD3A_intron_1	intron	protein_coding	chr21	44133839	44134100
chr21	44134101	44134154	GATD3A_2	CDS	protein_coding	chr21	44134101	44134154
chr21	44134155	44136058	GATD3A_intron_2	intron	protein_coding	chr21	44134155	44136058
chr21	44136059	44136173	GATD3A_3	CDS	protein_coding	chr21	44136059	44136173
chr21	44136174	44137175	GATD3A_intron_3	intron	protein_coding	chr21	44136174	44137175
chr21	44137176	44137296	GATD3A_4	CDS	protein_coding	chr21	44137176	44137296
chr21	44137297	44140248	GATD3A_intron_4	intron	protein_coding	chr21	44137297	44140248
chr21	44140249	44140342	GATD3A_5	CDS	protein_coding	chr21	44140249	44140342
chr21	44140343	44140940	GATD3A_intron_5	intron	protein_coding	chr21	44140343	44140940
chr21	44140941	44141074	GATD3A_6	CDS	protein_coding	chr21	44140941	44141074
chr21	44141074	44141417	GATD3A_UTR_2	three_prime_UTR	protein_coding	chr21	44141074	44141417
chr21	44141418	44143203	GATD3A_intron_6	intron	protein_coding	chr21	44141418	44143203
chr21	44143204	44143361	GATD3A_7	CDS	protein_coding	chr21	44143204	44143361
chr21	44143362	44144819	GATD3A_intron_7	intron	protein_coding	chr21	44143362	44144819
chr21	44144820	44144949	GATD3A_8	CDS	protein_coding	chr21	44144820	44144949
chr21	44144949	44145723	GATD3A_UTR_3	three_prime_UTR	protein_coding	chr21	44144949	44145723
chr21	44179290	44179550	GATD3A_intron_8	intron	protein_coding	chr21	44145724	44193622
chr21	44179603	44179845	GATD3A_intron_8	intron	protein_coding	chr21	44145724	44193622
chr21	44179880	44180113	GATD3A_intron_8	intron	protein_coding	chr21	44145724	44193622
chr21	44180137	44180165	GATD3A_intron_8	intron	protein_coding	chr21	44145724	44193622
chr21	44180191	44180281	GATD3A_intron_8	intron	protein_coding	chr21	44145724	44193622
chr21	44180639	44180671	GATD3A_intron_8	intron	protein_coding	chr21	44145724	44193622
chr21	44182114	44182157	GATD3A_intron_8	intron	protein_coding	chr21	44145724	44193622
chr21	44182300	44182330	GATD3A_intron_8	intron	protein_coding	chr21	44145724	44193622
chr21	44182382	44182410	GATD3A_intron_8	intron	protein_coding	chr21	44145724	44193622
chr21	44182623	44182665	GATD3A_intron_8	intron	protein_coding	chr21	44145724	44193622
chr21	44182727	44182756	GATD3A_intron_8	intron	protein_coding	chr21	44145724	44193622
chr21	44183193	44183228	GATD3A_intron_8	intron	protein_coding	chr21	44145724	44193622
chr21	44183252	44183362	GATD3A_intron_8	intron	protein_coding	chr21	44145724	44193622
chr21	44183384	44183560	GATD3A_intron_8	intron	protein_coding	chr21	44145724	44193622
chr21	44184045	44184409	GATD3A_intron_8	intron	protein_coding	chr21	44145724	44193622
chr21	44145724	44179265	GATD3A_intron_8	intron	protein_coding	chr21	44145724	44193622
chr21	44158740	44159354	LINC01678_1	exon	lincRNA	chr21	44158740	44159354
chr21	44159355	44159823	LINC01678_intron_1	intron	lincRNA	chr21	44159355	44159823
chr21	44159824	44160076	LINC01678_2	exon	lincRNA	chr21	44159824	44160076
chr21	44172169	44174354	AP001056.2_1	exon	lincRNA	chr21	44172169	44174354
chr21	44174355	44174816	AP001056.2_intron_1	intron	lincRNA	chr21	44174355	44174816
chr21	44174817	44175152	AP001056.2_2	exon	lincRNA	chr21	44174817	44175152
chr21	44175153	44177478	AP001056.2_intron_2	intron	lincRNA	chr21	44175153	44177478
chr21	44177479	44177619	AP001056.2_3	exon	lincRNA	chr21	44177479	44177619
chr21	44179290	44179550	AP001056.2_intron_3	intron	lincRNA	chr21	44177620	44188456
chr21	44179603	44179845	AP001056.2_intron_3	intron	lincRNA	chr21	44177620	44188456
chr21	44179880	44180113	AP001056.2_intron_3	intron	lincRNA	chr21	44177620	44188456
chr21	44180137	44180165	AP001056.2_intron_3	intron	lincRNA	chr21	44177620	44188456
chr21	44180191	44180281	AP001056.2_intron_3	intron	lincRNA	chr21	44177620	44188456
chr21	44180639	44180671	AP001056.2_intron_3	intron	lincRNA	chr21	44177620	44188456
chr21	44182114	44182157	AP001056.2_intron_3	intron	lincRNA	chr21	44177620	44188456
chr21	44182300	44182330	AP001056.2_intron_3	intron	lincRNA	chr21	44177620	44188456
chr21	44182382	44182410	AP001056.2_intron_3	intron	lincRNA	chr21	44177620	44188456
chr21	44182623	44182665	AP001056.2_intron_3	intron	lincRNA	chr21	44177620	44188456
chr21	44182727	44182756	AP001056.2_intron_3	intron	lincRNA	chr21	44177620	44188456
chr21	44183193	44183228	AP001056.2_intron_3	intron	lincRNA	chr21	44177620	44188456
chr21	44183252	44183362	AP001056.2_intron_3	intron	lincRNA	chr21	44177620	44188456
chr21	44183384	44183560	AP001056.2_intron_3	intron	lincRNA	chr21	44177620	44188456
chr21	44184045	44184409	AP001056.2_intron_3	intron	lincRNA	chr21	44177620	44188456
chr21	44177620	44179265	AP001056.2_intron_3	intron	lincRNA	chr21	44177620	44188456
chr21	44224198	44224935	ICOSLG_UTR_2	three_prime_UTR	protein_coding	chr21	44222990	44229529
chr21	44224956	44229529	ICOSLG_UTR_2	three_prime_UTR	protein_coding	chr21	44222990	44229529
chr21	44229529	44230089	ICOSLG_2	CDS	protein_coding	chr21	44229529	44230089
chr21	44230090	44230874	ICOSLG_intron_2	intron	protein_coding	chr21	44230090	44231278
chr21	44409746	44409873	TRPM2_intron_21	intron	protein_coding	chr21	44406766	44413889
chr21	44409939	44410037	TRPM2_intron_21	intron	protein_coding	chr21	44406766	44413889
chr21	44410058	44410266	TRPM2_intron_21	intron	protein_coding	chr21	44406766	44413889
chr22	15273855	15273961	RF00026_1	exon	snRNA	chr22	15273855	15273961
chr22	15282978	15283024	AP000542.3_1	exon	lincRNA	chr22	15282557	15288670
chr22	15283140	15283187	AP000542.3_1	exon	lincRNA	chr22	15282557	15288670
chr22	15283239	15283267	AP000542.3_1	exon	lincRNA	chr22	15282557	15288670
chr22	17801153	17801455	MICAL3_intron_4	intron	protein_coding	chr22	17793795	17803552
chr22	18340145	18340316	GGTLC5P_1	exon	unprocessed_pseudogene	chr22	18340145	18340316
chr22	18340317	18340838	GGTLC5P_intron_1	intron	unprocessed_pseudogene	chr22	18340317	18340838
chr22	18340839	18340976	GGTLC5P_2	exon	unprocessed_pseudogene	chr22	18340839	18340976
chr22	18340977	18344253	GGTLC5P_intron_2	intron	unprocessed_pseudogene	chr22	18340977	18344490
chr22	18344274	18344395	GGTLC5P_intron_2	intron	unprocessed_pseudogene	chr22	18340977	18344490
chr22	18344417	18344490	GGTLC5P_intron_2	intron	unprocessed_pseudogene	chr22	18340977	18344490
chr22	18344589	18344619	GGTLC5P_3	exon	unprocessed_pseudogene	chr22	18344491	18344679
chr22	18387895	18388864	LINC01660_intron_10	intron	lincRNA	chr22	18386598	18389907
chr22	18424976	18425035	FAM230A_1	CDS	protein_coding	chr22	18424976	18425035
chr22	18425036	18425502	FAM230A_intron_1	intron	protein_coding	chr22	18425036	18425502
chr22	18425503	18425528	FAM230A_2	CDS	protein_coding	chr22	18425503	18425528
chr22	18425529	18426483	FAM230A_intron_2	intron	protein_coding	chr22	18425529	18428473
chr22	18427080	18427105	FAM230A_intron_2	intron	protein_coding	chr22	18425529	18428473
chr22	18427293	18427326	FAM230A_intron_2	intron	protein_coding	chr22	18425529	18428473
chr22	18427526	18427582	FAM230A_intron_2	intron	protein_coding	chr22	18425529	18428473
chr22	18428391	18428427	FAM230A_intron_2	intron	protein_coding	chr22	18425529	18428473
chr22	18428518	18428551	FAM230A_3	CDS	protein_coding	chr22	18428474	18428561
chr22	18483513	18486678	FAM230A_intron_3	intron	protein_coding	chr22	18428562	18487124
chr22	18486699	18486753	FAM230A_intron_3	intron	protein_coding	chr22	18428562	18487124
chr22	18486775	18487087	FAM230A_intron_3	intron	protein_coding	chr22	18428562	18487124
chr22	18428619	18433513	FAM230A_intron_3	intron	protein_coding	chr22	18428562	18487124
chr22	18487125	18487158	FAM230A_4	CDS	protein_coding	chr22	18487125	18487204
chr22	18487220	18487291	FAM230A_intron_4	intron	protein_coding	chr22	18487205	18489203
chr22	18487504	18488613	FAM230A_intron_4	intron	protein_coding	chr22	18487205	18489203
chr22	18488792	18488828	FAM230A_intron_4	intron	protein_coding	chr22	18487205	18489203
chr22	18489267	18489301	FAM230A_intron_5	intron	protein_coding	chr22	18489267	18489730
chr22	18489326	18489359	FAM230A_intron_5	intron	protein_coding	chr22	18489267	18489730
chr22	18489386	18489431	FAM230A_intron_5	intron	protein_coding	chr22	18489267	18489730
chr22	18489566	18489592	FAM230A_intron_5	intron	protein_coding	chr22	18489267	18489730
chr22	18489639	18489676	FAM230A_intron_5	intron	protein_coding	chr22	18489267	18489730
chr22	18489947	18489993	FAM230A_UTR_1	three_prime_UTR	protein_coding	chr22	18489905	18490146
chr22	18486999	18487087	AC023490.1_1	exon	lincRNA	chr22	18486999	18487257
chr22	18487119	18487158	AC023490.1_1	exon	lincRNA	chr22	18486999	18487257
chr22	18487220	18487257	AC023490.1_1	exon	lincRNA	chr22	18486999	18487257
chr22	18487258	18487291	AC023490.1_intron_1	intron	lincRNA	chr22	18487258	18487867
chr22	18487504	18487867	AC023490.1_intron_1	intron	lincRNA	chr22	18487258	18487867
chr22	18487868	18488583	AC023490.1_2	exon	lincRNA	chr22	18487868	18488583
chr22	18488584	18488613	AC023490.1_intron_2	intron	lincRNA	chr22	18488584	18491141
chr22	18488792	18488828	AC023490.1_intron_2	intron	lincRNA	chr22	18488584	18491141
chr22	18489260	18489301	AC023490.1_intron_2	intron	lincRNA	chr22	18488584	18491141
chr22	18489326	18489359	AC023490.1_intron_2	intron	lincRNA	chr22	18488584	18491141
chr22	18489386	18489431	AC023490.1_intron_2	intron	lincRNA	chr22	18488584	18491141
chr22	18489566	18489592	AC023490.1_intron_2	intron	lincRNA	chr22	18488584	18491141
chr22	18489639	18489676	AC023490.1_intron_2	intron	lincRNA	chr22	18488584	18491141
chr22	18489947	18489993	AC023490.1_intron_2	intron	lincRNA	chr22	18488584	18491141
chr22	18501794	18501849	AC023490.3_1	exon	lincRNA	chr22	18501794	18501849
chr22	18501850	18511884	AC023490.3_intron_1	intron	lincRNA	chr22	18501850	18511884
chr22	18511885	18512187	AC023490.3_2	exon	lincRNA	chr22	18511885	18512187
chr22	18516344	18516500	GGTLC3_UTR_1	three_prime_UTR	protein_coding	chr22	18516344	18516500
chr22	18516500	18516647	GGTLC3_1	CDS	protein_coding	chr22	18516500	18516647
chr22	18516648	18516950	GGTLC3_intron_1	intron	protein_coding	chr22	18516648	18516950
chr22	18516951	18517065	GGTLC3_2	CDS	protein_coding	chr22	18516951	18517065
chr22	18517066	18517145	GGTLC3_intron_2	intron	protein_coding	chr22	18517066	18517145
chr22	18517146	18517259	GGTLC3_3	CDS	protein_coding	chr22	18517146	18517259
chr22	18517260	18517360	GGTLC3_intron_3	intron	protein_coding	chr22	18517260	18517360
chr22	18517361	18517489	GGTLC3_4	CDS	protein_coding	chr22	18517361	18517489
chr22	18517490	18517720	GGTLC3_intron_4	intron	protein_coding	chr22	18517490	18517720
chr22	18517721	18517897	GGTLC3_5	CDS	protein_coding	chr22	18517721	18517897
chr22	18517897	18517931	GGTLC3_UTR_2	five_prime_UTR	protein_coding	chr22	18517897	18517931
chr22	18517932	18518061	GGTLC3_intron_5	intron	protein_coding	chr22	18517932	18518061
chr22	18518062	18518161	GGTLC3_UTR_3	five_prime_UTR	protein_coding	chr22	18518062	18518161
chr22	18524620	18524935	RF00017_1	exon	misc_RNA	chr22	18524620	18524935
chr22	18527157	18527626	AC023490.2_1	exon	processed_pseudogene	chr22	18527157	18527626
chr22	18527802	18527980	TMEM191B_UTR_1	five_prime_UTR	protein_coding	chr22	18527802	18527980
chr22	18527980	18528276	TMEM191B_1	CDS	protein_coding	chr22	18527980	18528276
chr22	18528277	18528557	TMEM191B_intron_1	intron	protein_coding	chr22	18528277	18528557
chr22	18528558	18528682	TMEM191B_2	CDS	protein_coding	chr22	18528558	18528682
chr22	18528683	18528815	TMEM191B_intron_2	intron	protein_coding	chr22	18528683	18528815
chr22	18528816	18528867	TMEM191B_3	CDS	protein_coding	chr22	18528816	18528867
chr22	18528868	18529017	TMEM191B_intron_3	intron	protein_coding	chr22	18528868	18529017
chr22	18529018	18529093	TMEM191B_4	CDS	protein_coding	chr22	18529018	18529093
chr22	18529094	18529439	TMEM191B_intron_4	intron	protein_coding	chr22	18529094	18529439
chr22	18529440	18529497	TMEM191B_5	CDS	protein_coding	chr22	18529440	18529497
chr22	18529498	18529604	TMEM191B_intron_5	intron	protein_coding	chr22	18529498	18529604
chr22	18529605	18529724	TMEM191B_6	CDS	protein_coding	chr22	18529605	18529724
chr22	18529725	18529790	TMEM191B_intron_6	intron	protein_coding	chr22	18529725	18529790
chr22	18529791	18529856	TMEM191B_7	CDS	protein_coding	chr22	18529791	18529856
chr22	18529857	18529934	TMEM191B_intron_7	intron	protein_coding	chr22	18529857	18529934
chr22	18529935	18530008	TMEM191B_8	CDS	protein_coding	chr22	18529935	18530008
chr22	18530009	18530154	TMEM191B_intron_8	intron	protein_coding	chr22	18530009	18530154
chr22	18530155	18530196	TMEM191B_9	CDS	protein_coding	chr22	18530155	18530196
chr22	18530197	18530253	TMEM191B_intron_9	intron	protein_coding	chr22	18530197	18530253
chr22	18530254	18530459	TMEM191B_10	CDS	protein_coding	chr22	18530254	18530459
chr22	18533646	18534053	PI4KAP1_1	exon	transcribed_unprocessed_pseudogene	chr22	18533646	18534053
chr22	18534054	18535243	PI4KAP1_intron_1	intron	transcribed_unprocessed_pseudogene	chr22	18534054	18535243
chr22	18535244	18535328	PI4KAP1_2	exon	transcribed_unprocessed_pseudogene	chr22	18535244	18535328
chr22	18535329	18535857	PI4KAP1_intron_2	intron	transcribed_unprocessed_pseudogene	chr22	18535329	18535857
chr22	18535858	18537865	PI4KAP1_3	exon	transcribed_unprocessed_pseudogene	chr22	18535858	18537865
chr22	18537866	18538021	PI4KAP1_intron_3	intron	transcribed_unprocessed_pseudogene	chr22	18537866	18538021
chr22	18538022	18538558	PI4KAP1_4	exon	transcribed_unprocessed_pseudogene	chr22	18538022	18538558
chr22	18538559	18538638	PI4KAP1_intron_4	intron	transcribed_unprocessed_pseudogene	chr22	18538559	18538638
chr22	18538639	18538744	PI4KAP1_5	exon	transcribed_unprocessed_pseudogene	chr22	18538639	18538744
chr22	18538745	18539226	PI4KAP1_intron_5	intron	transcribed_unprocessed_pseudogene	chr22	18538745	18539226
chr22	18539227	18539337	PI4KAP1_6	exon	transcribed_unprocessed_pseudogene	chr22	18539227	18539337
chr22	18539338	18540400	PI4KAP1_intron_6	intron	transcribed_unprocessed_pseudogene	chr22	18539338	18540400
chr22	18540401	18540472	PI4KAP1_7	exon	transcribed_unprocessed_pseudogene	chr22	18540401	18540472
chr22	18540473	18540571	PI4KAP1_intron_7	intron	transcribed_unprocessed_pseudogene	chr22	18540473	18540571
chr22	18540572	18540645	PI4KAP1_8	exon	transcribed_unprocessed_pseudogene	chr22	18540572	18540645
chr22	18541049	18541099	PI4KAP1_intron_8	intron	transcribed_unprocessed_pseudogene	chr22	18540646	18543665
chr22	18540646	18541028	PI4KAP1_intron_8	intron	transcribed_unprocessed_pseudogene	chr22	18540646	18543665
chr22	18543993	18544650	PI4KAP1_intron_9	intron	transcribed_unprocessed_pseudogene	chr22	18543738	18544650
chr22	18544651	18544781	PI4KAP1_10	exon	transcribed_unprocessed_pseudogene	chr22	18544651	18544781
chr22	18544782	18544828	PI4KAP1_intron_10	intron	transcribed_unprocessed_pseudogene	chr22	18544782	18547244
chr22	18544849	18547244	PI4KAP1_intron_10	intron	transcribed_unprocessed_pseudogene	chr22	18544782	18547244
chr22	18547245	18547421	PI4KAP1_11	exon	transcribed_unprocessed_pseudogene	chr22	18547245	18547421
chr22	18547422	18548009	PI4KAP1_intron_11	intron	transcribed_unprocessed_pseudogene	chr22	18547422	18548009
chr22	18548010	18548469	PI4KAP1_12	exon	transcribed_unprocessed_pseudogene	chr22	18548010	18548469
chr22	18548470	18548668	PI4KAP1_intron_12	intron	transcribed_unprocessed_pseudogene	chr22	18548470	18548668
chr22	18548669	18548828	PI4KAP1_13	exon	transcribed_unprocessed_pseudogene	chr22	18548669	18548828
chr22	18548829	18552471	PI4KAP1_intron_13	intron	transcribed_unprocessed_pseudogene	chr22	18548829	18552471
chr22	18552472	18552573	PI4KAP1_14	exon	transcribed_unprocessed_pseudogene	chr22	18552472	18552573
chr22	18552574	18574573	PI4KAP1_intron_14	intron	transcribed_unprocessed_pseudogene	chr22	18552574	18574573
chr22	18574574	18574700	PI4KAP1_15	exon	transcribed_unprocessed_pseudogene	chr22	18574574	18574700
chr22	18574701	18577771	PI4KAP1_intron_15	intron	transcribed_unprocessed_pseudogene	chr22	18574701	18577771
chr22	18577772	18577968	PI4KAP1_16	exon	transcribed_unprocessed_pseudogene	chr22	18577772	18577968
chr22	18605355	18605497	RF00492_1	exon	scaRNA	chr22	18605355	18605497
chr22	18606337	18606367	RIMBP3_UTR_1	three_prime_UTR	protein_coding	chr22	18605815	18606514
chr22	18605815	18605915	RIMBP3_UTR_1	three_prime_UTR	protein_coding	chr22	18605815	18606514
chr22	18606668	18606740	RIMBP3_1	CDS	protein_coding	chr22	18606514	18611434
chr22	18610557	18611434	RIMBP3_1	CDS	protein_coding	chr22	18606514	18611434
chr22	18611434	18611919	RIMBP3_UTR_2	five_prime_UTR	protein_coding	chr22	18611434	18611919
chr22	18615581	18615900	RF00017_1	exon	misc_RNA	chr22	18615581	18615900
chr22	18623339	18623511	SUSD2P2_1	exon	unprocessed_pseudogene	chr22	18623339	18623511
chr22	18623512	18623974	SUSD2P2_intron_1	intron	unprocessed_pseudogene	chr22	18623512	18623974
chr22	18623975	18624139	SUSD2P2_2	exon	unprocessed_pseudogene	chr22	18623975	18624139
chr22	18624140	18624626	SUSD2P2_intron_2	intron	unprocessed_pseudogene	chr22	18624140	18624626
chr22	18624627	18624772	SUSD2P2_3	exon	unprocessed_pseudogene	chr22	18624627	18624772
chr22	18624773	18625012	SUSD2P2_intron_3	intron	unprocessed_pseudogene	chr22	18624773	18625012
chr22	18625013	18625289	SUSD2P2_4	exon	unprocessed_pseudogene	chr22	18625013	18625289
chr22	18636445	18636805	CA15P2_1	exon	unprocessed_pseudogene	chr22	18636445	18636805
chr22	18636806	18636910	CA15P2_intron_1	intron	unprocessed_pseudogene	chr22	18636806	18636910
chr22	18636911	18636980	CA15P2_2	exon	unprocessed_pseudogene	chr22	18636911	18636980
chr22	18636981	18637322	CA15P2_intron_2	intron	unprocessed_pseudogene	chr22	18636981	18637322
chr22	18637323	18637388	CA15P2_3	exon	unprocessed_pseudogene	chr22	18637323	18637388
chr22	18637389	18637490	CA15P2_intron_3	intron	unprocessed_pseudogene	chr22	18637389	18637490
chr22	18637491	18637662	CA15P2_4	exon	unprocessed_pseudogene	chr22	18637491	18637662
chr22	18637663	18638236	CA15P2_intron_4	intron	unprocessed_pseudogene	chr22	18637663	18638236
chr22	18638237	18638405	CA15P2_5	exon	unprocessed_pseudogene	chr22	18638237	18638405
chr22	18650023	18653617	PPP1R26P2_1	exon	processed_pseudogene	chr22	18650023	18653617
chr22	18836262	18836317	GGT3P_intron_18	intron	transcribed_unprocessed_pseudogene	chr22	18825002	18843291
chr22	18836369	18836419	GGT3P_intron_18	intron	transcribed_unprocessed_pseudogene	chr22	18825002	18843291
chr22	18836511	18836610	GGT3P_intron_18	intron	transcribed_unprocessed_pseudogene	chr22	18825002	18843291
chr22	18836655	18836696	GGT3P_intron_18	intron	transcribed_unprocessed_pseudogene	chr22	18825002	18843291
chr22	18836782	18836851	GGT3P_intron_18	intron	transcribed_unprocessed_pseudogene	chr22	18825002	18843291
chr22	18836872	18836914	GGT3P_intron_18	intron	transcribed_unprocessed_pseudogene	chr22	18825002	18843291
chr22	18836946	18836979	GGT3P_intron_18	intron	transcribed_unprocessed_pseudogene	chr22	18825002	18843291
chr22	18837005	18837073	GGT3P_intron_18	intron	transcribed_unprocessed_pseudogene	chr22	18825002	18843291
chr22	18837116	18837189	GGT3P_intron_18	intron	transcribed_unprocessed_pseudogene	chr22	18825002	18843291
chr22	18837280	18837310	GGT3P_intron_18	intron	transcribed_unprocessed_pseudogene	chr22	18825002	18843291
chr22	18837380	18837421	GGT3P_intron_18	intron	transcribed_unprocessed_pseudogene	chr22	18825002	18843291
chr22	18837443	18837501	GGT3P_intron_18	intron	transcribed_unprocessed_pseudogene	chr22	18825002	18843291
chr22	18837658	18837757	GGT3P_intron_18	intron	transcribed_unprocessed_pseudogene	chr22	18825002	18843291
chr22	18837802	18837932	GGT3P_intron_18	intron	transcribed_unprocessed_pseudogene	chr22	18825002	18843291
chr22	18837997	18838092	GGT3P_intron_18	intron	transcribed_unprocessed_pseudogene	chr22	18825002	18843291
chr22	18838154	18841467	GGT3P_intron_18	intron	transcribed_unprocessed_pseudogene	chr22	18825002	18843291
chr22	18842038	18842061	GGT3P_intron_18	intron	transcribed_unprocessed_pseudogene	chr22	18825002	18843291
chr22	18842118	18842146	GGT3P_intron_18	intron	transcribed_unprocessed_pseudogene	chr22	18825002	18843291
chr22	18842269	18842329	GGT3P_intron_18	intron	transcribed_unprocessed_pseudogene	chr22	18825002	18843291
chr22	18842506	18842548	GGT3P_intron_18	intron	transcribed_unprocessed_pseudogene	chr22	18825002	18843291
chr22	18842843	18842900	GGT3P_intron_18	intron	transcribed_unprocessed_pseudogene	chr22	18825002	18843291
chr22	18842982	18843005	GGT3P_intron_18	intron	transcribed_unprocessed_pseudogene	chr22	18825002	18843291
chr22	18843131	18843169	GGT3P_intron_18	intron	transcribed_unprocessed_pseudogene	chr22	18825002	18843291
chr22	18843251	18843280	GGT3P_intron_18	intron	transcribed_unprocessed_pseudogene	chr22	18825002	18843291
chr22	18846811	18848326	AC008132.1_1	exon	transcribed_processed_pseudogene	chr22	18846811	18848326
chr22	18848327	18848706	AC008132.1_intron_1	intron	transcribed_processed_pseudogene	chr22	18848327	18850116
chr22	18849190	18849222	AC008132.1_intron_1	intron	transcribed_processed_pseudogene	chr22	18848327	18850116
chr22	18849321	18849354	AC008132.1_intron_1	intron	transcribed_processed_pseudogene	chr22	18848327	18850116
chr22	18856473	18856507	AC008132.1_intron_7	intron	transcribed_processed_pseudogene	chr22	18855919	18856573
chr22	18856540	18856564	AC008132.1_intron_7	intron	transcribed_processed_pseudogene	chr22	18855919	18856573
chr22	18856661	18856684	AC008132.1_8	exon	transcribed_processed_pseudogene	chr22	18856574	18857489
chr22	18856859	18856902	AC008132.1_8	exon	transcribed_processed_pseudogene	chr22	18856574	18857489
chr22	18857027	18857094	AC008132.1_8	exon	transcribed_processed_pseudogene	chr22	18856574	18857489
chr22	18857737	18858324	AC008132.1_intron_8	intron	transcribed_processed_pseudogene	chr22	18857490	18858380
chr22	18858717	18858742	AC008132.1_9	exon	transcribed_processed_pseudogene	chr22	18858381	18861049
chr22	18858767	18858964	AC008132.1_9	exon	transcribed_processed_pseudogene	chr22	18858381	18861049
chr22	18859035	18859062	AC008132.1_9	exon	transcribed_processed_pseudogene	chr22	18858381	18861049
chr22	18856473	18856507	BCRP7_intron_2	intron	unprocessed_pseudogene	chr22	18856366	18857309
chr22	18856540	18856564	BCRP7_intron_2	intron	unprocessed_pseudogene	chr22	18856366	18857309
chr22	18856661	18856684	BCRP7_intron_2	intron	unprocessed_pseudogene	chr22	18856366	18857309
chr22	18856859	18856902	BCRP7_intron_2	intron	unprocessed_pseudogene	chr22	18856366	18857309
chr22	18857027	18857094	BCRP7_intron_2	intron	unprocessed_pseudogene	chr22	18856366	18857309
chr22	18857737	18858324	BCRP7_intron_3	intron	unprocessed_pseudogene	chr22	18857446	18858499
chr22	18873543	18873665	LINC01663_1	exon	lincRNA	chr22	18873543	18873665
chr22	18873666	18875877	LINC01663_intron_1	intron	lincRNA	chr22	18873666	18875877
chr22	18875878	18875912	LINC01663_2	exon	lincRNA	chr22	18875878	18875912
chr22	18875913	18876376	LINC01663_intron_2	intron	lincRNA	chr22	18875913	18876376
chr22	18876377	18876439	LINC01663_3	exon	lincRNA	chr22	18876377	18876439
chr22	18877332	18877424	LINC01663_intron_3	intron	lincRNA	chr22	18876440	18878437
chr22	18877465	18877492	LINC01663_intron_3	intron	lincRNA	chr22	18876440	18878437
chr22	18877634	18877687	LINC01663_intron_3	intron	lincRNA	chr22	18876440	18878437
chr22	18877718	18877810	LINC01663_intron_3	intron	lincRNA	chr22	18876440	18878437
chr22	18877834	18877897	LINC01663_intron_3	intron	lincRNA	chr22	18876440	18878437
chr22	18878033	18878102	LINC01663_intron_3	intron	lincRNA	chr22	18876440	18878437
chr22	18878135	18878293	LINC01663_intron_3	intron	lincRNA	chr22	18876440	18878437
chr22	18878360	18878386	LINC01663_intron_3	intron	lincRNA	chr22	18876440	18878437
chr22	18878411	18878437	LINC01663_intron_3	intron	lincRNA	chr22	18876440	18878437
chr22	18876440	18877169	LINC01663_intron_3	intron	lincRNA	chr22	18876440	18878437
chr22	18878505	18878679	LINC01663_intron_4	intron	lincRNA	chr22	18878505	18883411
chr22	18883195	18883246	LINC01663_intron_4	intron	lincRNA	chr22	18878505	18883411
chr22	18883304	18883342	LINC01663_intron_4	intron	lincRNA	chr22	18878505	18883411
chr22	18883464	18883496	LINC01663_5	exon	lincRNA	chr22	18883412	18883499
chr22	18909888	18910170	AC007326.4_intron_2	intron	protein_coding	chr22	18906726	18910170
chr22	18910171	18910272	AC007326.4_3	CDS	protein_coding	chr22	18910171	18910272
chr22	18910273	18910886	AC007326.4_intron_3	intron	protein_coding	chr22	18910273	18910886
chr22	18910887	18911028	AC007326.4_4	CDS	protein_coding	chr22	18910887	18911028
chr22	18911029	18920123	AC007326.4_intron_4	intron	protein_coding	chr22	18911029	18939671
chr22	18912777	18913174	PRODH_UTR_1	three_prime_UTR	protein_coding	chr22	18912777	18913174
chr22	18913174	18913362	PRODH_1	CDS	protein_coding	chr22	18913174	18913362
chr22	18913363	18913436	PRODH_intron_1	intron	protein_coding	chr22	18913363	18913436
chr22	18913437	18913526	PRODH_2	CDS	protein_coding	chr22	18913437	18913526
chr22	18913527	18916888	PRODH_intron_2	intron	protein_coding	chr22	18913527	18916888
chr22	18916889	18916988	PRODH_3	CDS	protein_coding	chr22	18916889	18916988
chr22	18916989	18918314	PRODH_intron_3	intron	protein_coding	chr22	18916989	18918314
chr22	18918315	18918491	PRODH_4	CDS	protein_coding	chr22	18918315	18918491
chr22	18918492	18919449	PRODH_intron_4	intron	protein_coding	chr22	18918492	18919449
chr22	18919450	18919597	PRODH_5	CDS	protein_coding	chr22	18919450	18919597
chr22	18919598	18919704	PRODH_intron_5	intron	protein_coding	chr22	18919598	18919704
chr22	18919705	18919798	PRODH_6	CDS	protein_coding	chr22	18919705	18919798
chr22	18919799	18920123	PRODH_intron_6	intron	protein_coding	chr22	18919799	18921340
chr22	18990064	18990126	DGCR5_intron_2	intron	processed_transcript	chr22	18987901	18990718
chr22	25000204	25000492	KIAA1671_intron_1	intron	protein_coding	chr22	24952773	25014428
chr22	25180039	25180086	KIAA1671_intron_12	intron	protein_coding	chr22	25177523	25181697
chr22	26772113	26773829	MIATNB_intron_10	intron	lincRNA	chr22	26742839	26774154
chr22	28937199	28937222	ZNRF3_intron_2	intron	protein_coding	chr22	28917482	28987050
chr22	29818418	29818457	ASCC2_intron_15	intron	protein_coding	chr22	29816074	29822333
chr22	30454520	30454585	SEC14L3_intron_1	intron	protein_coding	chr22	30449245	30459227
chr22	30454609	30455122	SEC14L3_intron_1	intron	protein_coding	chr22	30449245	30459227
chr22	32402566	32402701	RTCB_intron_8	intron	protein_coding	chr22	32401904	32406660
chr22	32899786	32900088	SYN3_intron_11	intron	protein_coding	chr22	32869126	32931388
chr22	38083754	38083777	SLC16A8_intron_5	intron	protein_coding	chr22	38083362	38083986
chr22	38961935	38962096	APOBEC3A_intron_4	intron	protein_coding	chr22	38961682	38962096
chr22	38962097	38962213	APOBEC3A_4	CDS	protein_coding	chr22	38962097	38962213
chr22	38962214	38962493	APOBEC3A_intron_5	intron	protein_coding	chr22	38962214	38962493
chr22	38962509	38963183	APOBEC3A_UTR_3	three_prime_UTR	protein_coding	chr22	38962509	38963183
chr22	38989271	38989357	APOBEC3A_intron_6	intron	protein_coding	chr22	38963184	38992429
chr22	38989386	38989424	APOBEC3A_intron_6	intron	protein_coding	chr22	38963184	38992429
chr22	38963184	38988789	APOBEC3A_intron_6	intron	protein_coding	chr22	38963184	38992429
chr22	42406120	42406157	NFAM1_intron_3	intron	protein_coding	chr22	42397957	42409433
chr22	42705472	42706166	A4GALT_intron_3	intron	protein_coding	chr22	42695634	42720795
chr22	43014353	43014376	PACSIN2_intron_16	intron	protein_coding	chr22	43002441	43015019
chr22	43153337	43153646	TSPO_intron_2	intron	protein_coding	chr22	43152221	43159208
chr22	43281050	43281240	SCUBE1_intron_19	intron	protein_coding	chr22	43262846	43291044
chr22	43281445	43281515	SCUBE1_intron_19	intron	protein_coding	chr22	43262846	43291044
chr22	43496092	43496431	MPPED1_intron_7	intron	protein_coding	chr22	43474962	43498233
chr22	43496508	43496627	MPPED1_intron_7	intron	protein_coding	chr22	43474962	43498233
chr22	44127744	44127787	PARVB_intron_10	intron	protein_coding	chr22	44119141	44131485
chr22	44306550	44306578	SHISAL1_intron_4	intron	protein_coding	chr22	44300978	44312749
chr22	44904523	44904848	PHF21B_intron_8	intron	protein_coding	chr22	44896084	44913820
chr22	45587330	45587360	FBLN1_intron_23	intron	protein_coding	chr22	45578435	45600305
chr22	45953155	45953205	WNT7B_intron_4	intron	protein_coding	chr22	45950147	45972153
chr22	46606363	46606398	GRAMD4_intron_2	intron	protein_coding	chr22	46577291	46620400
chr22	46606427	46606495	GRAMD4_intron_2	intron	protein_coding	chr22	46577291	46620400
chr22	46615035	46615203	GRAMD4_intron_2	intron	protein_coding	chr22	46577291	46620400
chr22	47063971	47064010	TBC1D22A_intron_13	intron	protein_coding	chr22	47037199	47111506
chr22	48667887	48668537	FAM19A5_intron_3	intron	protein_coding	chr22	48646747	48693245
chr22	49433399	49433453	C22orf34_intron_5	intron	lincRNA	chr22	49425438	49436222
chr22	50434598	50434672	PPP6R2_intron_14	intron	protein_coding	chr22	50432330	50434964
chr3	2120361	2120384	CNTN4_intron_2	intron	protein_coding	chr3	2100640	2238827
chr3	2269905	2270248	CNTN4_intron_4	intron	protein_coding	chr3	2262431	2339176
chr3	2120361	2120384	CNTN4-AS2_intron_1	intron	lincRNA	chr3	2110633	2132359
chr3	3831533	3831848	LRRN1_intron_1	intron	protein_coding	chr3	3799920	3844362
chr3	8678616	8678749	SSUH2_intron_19	intron	protein_coding	chr3	8677354	8679703
chr3	10355791	10356123	ATP2B2_intron_12	intron	protein_coding	chr3	10350578	10358689
chr3	11292640	11292764	ATG7_intron_4	intron	protein_coding	chr3	11282439	11298684
chr3	13868583	13869688	WNT7A_intron_2	intron	protein_coding	chr3	13854804	13874945
chr3	14119427	14119495	CHCHD4_intron_2	intron	protein_coding	chr3	14116525	14121915
chr3	14136686	14137356	TMEM43_intron_10	intron	protein_coding	chr3	14135909	14139178
chr3	14154799	14154871	XPC_intron_6	intron	protein_coding	chr3	14152417	14156333
chr3	16403703	16404280	RFTN1_intron_6	intron	protein_coding	chr3	16378103	16409373
chr3	17690205	17690515	TBC1D5_intron_31	intron	protein_coding	chr3	17663111	17699976
chr3	17704593	17704669	TBC1D5_intron_33	intron	protein_coding	chr3	17702355	17739341
chr3	18788088	18788143	SATB1-AS1_intron_40	intron	processed_transcript	chr3	18764924	18843134
chr3	18788174	18788260	SATB1-AS1_intron_40	intron	processed_transcript	chr3	18764924	18843134
chr3	18788284	18788423	SATB1-AS1_intron_40	intron	processed_transcript	chr3	18764924	18843134
chr3	18788522	18788597	SATB1-AS1_intron_40	intron	processed_transcript	chr3	18764924	18843134
chr3	20061944	20062181	KAT2B_intron_1	intron	protein_coding	chr3	20040781	20072331
chr3	20062215	20062259	KAT2B_intron_1	intron	protein_coding	chr3	20040781	20072331
chr3	21028984	21029013	SGO1-AS1_intron_24	intron	processed_transcript	chr3	20905608	21034324
chr3	21028984	21029013	AC099753.1_intron_1	intron	lincRNA	chr3	21008478	21224686
chr3	22050869	22056301	ZNF385D_intron_8	intron	protein_coding	chr3	21751436	22168815
chr3	24264563	24264600	THRB_intron_10	intron	protein_coding	chr3	24238082	24297224
chr3	24778036	24778344	AC092422.1_intron_2	intron	lincRNA	chr3	24762295	24833087
chr3	24989402	24990749	AC092422.1_intron_4	intron	lincRNA	chr3	24858753	25060123
chr3	25130927	25130962	AC092422.1_intron_5	intron	lincRNA	chr3	25060177	25174117
chr3	25467505	25467538	RARB_intron_4	intron	protein_coding	chr3	25461342	25501180
chr3	31815171	31815196	OSBPL10_intron_8	intron	protein_coding	chr3	31797842	31830038
chr3	31965546	31965571	OSBPL10_intron_11	intron	protein_coding	chr3	31879831	31980897
chr3	31965606	31965768	OSBPL10_intron_11	intron	protein_coding	chr3	31879831	31980897
chr3	32112248	32112379	GPD1L_intron_2	intron	protein_coding	chr3	32106818	32128074
chr3	32160324	32160587	GPD1L_intron_8	intron	protein_coding	chr3	32159675	32165812
chr3	32162384	32162650	GPD1L_intron_8	intron	protein_coding	chr3	32159675	32165812
chr3	32765278	32766493	CNOT10_intron_18	intron	protein_coding	chr3	32764810	32769885
chr3	36398472	36398556	STAC_intron_1	intron	protein_coding	chr3	36380755	36443362
chr3	37530717	37530741	ITGA9_intron_13	intron	protein_coding	chr3	37526072	37533312
chr3	40203835	40203974	MYRIP_intron_12	intron	protein_coding	chr3	40190464	40209852
chr3	40203998	40204052	MYRIP_intron_12	intron	protein_coding	chr3	40190464	40209852
chr3	40203835	40203974	EIF1B-AS1_intron_1	intron	processed_transcript	chr3	40174723	40232855
chr3	40203998	40204052	EIF1B-AS1_intron_1	intron	processed_transcript	chr3	40174723	40232855
chr3	42607969	42607995	NKTR_intron_1	intron	protein_coding	chr3	42601065	42617568
chr3	42989613	42989926	AC092042.3_intron_4	intron	protein_coding	chr3	42942072	43032265
chr3	45726869	45727184	SACM1L_intron_12	intron	protein_coding	chr3	45723544	45730601
chr3	46182497	46182664	CCR3_intron_1	intron	protein_coding	chr3	46163863	46210689
chr3	46482568	46482591	LTF_intron_22	intron	protein_coding	chr3	46470467	46484984
chr3	46482722	46482746	LTF_intron_22	intron	protein_coding	chr3	46470467	46484984
chr3	49579798	49579825	BSN_intron_1	intron	protein_coding	chr3	49554827	49624973
chr3	49605324	49606248	BSN_intron_1	intron	protein_coding	chr3	49554827	49624973
chr3	52444736	52444787	SEMA3G_intron_16	intron	protein_coding	chr3	52443070	52444911
chr3	56967513	56968245	ARHGEF3_intron_14	intron	protein_coding	chr3	56958890	56977274
chr3	61818840	61818872	PTPRG_intron_2	intron	protein_coding	chr3	61748983	61989623
chr3	64232549	64232572	PRICKLE2_intron_8	intron	protein_coding	chr3	64225482	64267897
chr3	66369040	66369063	SLC25A26_intron_8	intron	protein_coding	chr3	66362930	66369476
chr3	68821341	68821612	FAM19A4_intron_3	intron	protein_coding	chr3	68753019	68880728
chr3	71435374	71435595	FOXP1_intron_28	intron	protein_coding	chr3	71359245	71493424
chr3	75555452	75555477	AC133041.1_intron_1	intron	transcribed_unprocessed_pseudogene	chr3	75540228	75579976
chr3	76730459	76730614	ROBO2_intron_2	intron	protein_coding	chr3	75937603	77039884
chr3	81858354	81858660	AC129807.1_intron_1	intron	lincRNA	chr3	81840910	81919564
chr3	82229289	82229322	LINC02008_intron_4	intron	lincRNA	chr3	82202455	82416118
chr3	107094784	107094938	LINC00882_intron_6	intron	lincRNA	chr3	107040117	107109788
chr3	107319110	107321485	DUBR_intron_5	intron	lincRNA	chr3	107291931	107325605
chr3	107319110	107320328	AC063944.1_intron_5	intron	lincRNA	chr3	107318722	107320328
chr3	107320329	107320422	AC063944.1_6	exon	lincRNA	chr3	107320329	107320422
chr3	107320423	107321055	AC063944.1_intron_6	intron	lincRNA	chr3	107320423	107321055
chr3	107321056	107321276	AC063944.1_7	exon	lincRNA	chr3	107321056	107321276
chr3	107321277	107321485	AC063944.1_intron_7	intron	lincRNA	chr3	107321277	107322312
chr3	112748553	112748865	LINC02042_intron_4	intron	lincRNA	chr3	112741916	112749229
chr3	114135185	114135500	DRD3_intron_2	intron	protein_coding	chr3	114131401	114139498
chr3	114303542	114303590	TIGIT_intron_6	intron	protein_coding	chr3	114299704	114307893
chr3	114747637	114747944	ZBTB20_intron_14	intron	protein_coding	chr3	114743780	114758894
chr3	116556436	116556747	LSAMP_intron_9	intron	protein_coding	chr3	116445532	117009228
chr3	123517909	123518211	HACD2_intron_4	intron	protein_coding	chr3	123502682	123528384
chr3	124287782	124287813	KALRN_intron_7	intron	protein_coding	chr3	124269256	124298789
chr3	125770575	125770870	AC092902.5_intron_1	intron	processed_transcript	chr3	125766819	125840309
chr3	126862106	126862168	CHCHD6_intron_5	intron	protein_coding	chr3	126852731	126914678
chr3	126862443	126862579	CHCHD6_intron_5	intron	protein_coding	chr3	126852731	126914678
chr3	126862669	126862981	CHCHD6_intron_5	intron	protein_coding	chr3	126852731	126914678
chr3	126863068	126863128	CHCHD6_intron_5	intron	protein_coding	chr3	126852731	126914678
chr3	131958970	131959297	CPNE4_intron_16	intron	protein_coding	chr3	131925582	132017453
chr3	136302171	136307356	PCCB_intron_14	intron	protein_coding	chr3	136301112	136316939
chr3	139114437	139116241	MRPS22_intron_2	intron	protein_coding	chr3	139110576	139162319
chr3	140490019	140490082	CLSTN2_intron_8	intron	protein_coding	chr3	140466732	140532322
chr3	141665825	141666175	AC092978.1_intron_2	intron	transcribed_unitary_pseudogene	chr3	141663272	141666778
chr3	143448907	143449684	SLC9A9_intron_4	intron	protein_coding	chr3	143382115	143467035
chr3	148849014	148849323	CPB1_intron_12	intron	protein_coding	chr3	148845627	148857455
chr3	149079466	149079515	HLTF_intron_23	intron	protein_coding	chr3	149076048	149084680
chr3	154378958	154379263	GPR149_intron_1	intron	protein_coding	chr3	154338272	154421037
chr3	155619133	155619156	PLCH1_intron_24	intron	protein_coding	chr3	155596379	155675995
chr3	155693183	155693493	PLCH1_intron_25	intron	protein_coding	chr3	155676417	155704144
chr3	163047116	163051296	AC128685.1_intron_1	intron	lincRNA	chr3	163026499	163207973
chr3	164746395	164746419	LINC01324_intron_3	intron	lincRNA	chr3	164731041	164831412
chr3	169550824	169551091	MECOM_intron_23	intron	protein_coding	chr3	169381525	169565967
chr3	175623289	175623320	NAALADL2_intron_13	intron	protein_coding	chr3	175576188	175627289
chr3	176751792	176752653	AC092920.1_intron_3	intron	lincRNA	chr3	176656732	176853707
chr3	176768932	176769708	AC092920.1_intron_3	intron	lincRNA	chr3	176656732	176853707
chr3	176788305	176788390	AC092920.1_intron_3	intron	lincRNA	chr3	176656732	176853707
chr3	177639708	177639738	LINC00578_intron_4	intron	lincRNA	chr3	177629556	177676708
chr3	177645357	177645401	LINC00578_intron_4	intron	lincRNA	chr3	177629556	177676708
chr3	177645459	177645494	LINC00578_intron_4	intron	lincRNA	chr3	177629556	177676708
chr3	179727942	179728041	USP13_intron_9	intron	protein_coding	chr3	179721590	179730187
chr3	182653625	182653683	LINC02031_intron_4	intron	lincRNA	chr3	182650001	182655820
chr3	184159056	184159608	DVL3_intron_2	intron	protein_coding	chr3	184157068	184163655
chr3	185299555	185299865	MAP3K13_intron_3	intron	protein_coding	chr3	185293080	185328886
chr3	188384788	188384815	LPP_intron_9	intron	protein_coding	chr3	188341720	188406110
chr3	188587059	188587374	LPP_intron_12	intron	protein_coding	chr3	188524788	188609159
chr3	189645633	189653109	TP63_intron_1	intron	protein_coding	chr3	189631578	189737738
chr3	189858123	189858427	TP63_intron_6	intron	protein_coding	chr3	189844413	189864230
chr3	190401244	190401303	CLDN16_intron_1	intron	protein_coding	chr3	190388444	190402335
chr3	192345404	192345702	FGF12_intron_3	intron	protein_coding	chr3	192335465	192360426
chr3	192641129	192641404	FGF12_intron_5	intron	protein_coding	chr3	192409050	192727179
chr3	193157542	193167616	AC092966.1_intron_1	intron	lincRNA	chr3	193144565	193169300
chr3	193417675	193418933	ATP13A4_intron_6	intron	protein_coding	chr3	193417078	193418933
chr3	193418934	193418983	ATP13A4_UTR_4	five_prime_UTR	protein_coding	chr3	193418934	193418983
chr3	193418984	193425145	ATP13A4_intron_7	intron	protein_coding	chr3	193418984	193433843
chr3	194347908	194348202	CPN2_intron_1	intron	protein_coding	chr3	194342706	194351240
chr3	195725332	195725558	MUC20_2	CDS	protein_coding	chr3	195724708	195726572
chr3	195842346	195843061	LINC01983_intron_2	intron	lincRNA	chr3	195837046	195854131
chr3	195875022	195875154	TNK2_intron_7	intron	protein_coding	chr3	195872471	195876442
chr3	196047111	196048088	TFRC_UTR_1	three_prime_UTR	protein_coding	chr3	196027183	196051941
chr3	197589953	197590005	AC132008.2_intron_2	intron	transcribed_unprocessed_pseudogene	chr3	197579300	197593089
chr3	198216416	198216450	FAM157A_intron_16	intron	transcribed_unprocessed_pseudogene	chr3	198216263	198218322
chr3	198216551	198218322	FAM157A_intron_16	intron	transcribed_unprocessed_pseudogene	chr3	198216263	198218322
chr3	198218323	198218381	FAM157A_17	exon	transcribed_unprocessed_pseudogene	chr3	198218323	198218381
chr3	198218382	198218473	FAM157A_intron_17	intron	transcribed_unprocessed_pseudogene	chr3	198218382	198218473
chr3	198218474	198218954	FAM157A_18	exon	transcribed_unprocessed_pseudogene	chr3	198218474	198222513
chr3	198219057	198219106	FAM157A_18	exon	transcribed_unprocessed_pseudogene	chr3	198218474	198222513
chr3	198219271	198219307	FAM157A_18	exon	transcribed_unprocessed_pseudogene	chr3	198218474	198222513
chr3	198219393	198219470	FAM157A_18	exon	transcribed_unprocessed_pseudogene	chr3	198218474	198222513
chr3	198219499	198220406	FAM157A_18	exon	transcribed_unprocessed_pseudogene	chr3	198218474	198222513
chr4	127126	130786	ZNF718_intron_1	intron	protein_coding	chr4	125297	130786
chr4	130787	130880	ZNF718_UTR_2	five_prime_UTR	protein_coding	chr4	130787	130880
chr4	130880	130914	ZNF718_1	CDS	protein_coding	chr4	130880	130914
chr4	130915	131408	ZNF718_intron_2	intron	protein_coding	chr4	130915	131408
chr4	131409	131505	ZNF718_2	CDS	protein_coding	chr4	131409	131505
chr4	131506	133266	ZNF718_intron_3	intron	protein_coding	chr4	131506	160910
chr4	2396534	2396682	ZFYVE28_intron_17	intron	protein_coding	chr4	2364878	2406541
chr4	2398726	2398770	ZFYVE28_intron_17	intron	protein_coding	chr4	2364878	2406541
chr4	2627388	2627527	FAM193A_intron_5	intron	protein_coding	chr4	2626578	2630933
chr4	2808866	2809039	SH3BP2_intron_3	intron	protein_coding	chr4	2799306	2809777
chr4	4126851	4126930	OR4D12P_1	exon	unprocessed_pseudogene	chr4	4126659	4127569
chr4	4127037	4127060	OR4D12P_1	exon	unprocessed_pseudogene	chr4	4126659	4127569
chr4	4127088	4127132	OR4D12P_1	exon	unprocessed_pseudogene	chr4	4126659	4127569
chr4	4127411	4127467	OR4D12P_1	exon	unprocessed_pseudogene	chr4	4126659	4127569
chr4	4143458	4143767	UNC93B4_1	exon	unprocessed_pseudogene	chr4	4143458	4143767
chr4	4143768	4145581	UNC93B4_intron_1	intron	unprocessed_pseudogene	chr4	4143768	4145581
chr4	4145582	4145700	UNC93B4_2	exon	unprocessed_pseudogene	chr4	4145582	4145700
chr4	4145701	4147519	UNC93B4_intron_2	intron	unprocessed_pseudogene	chr4	4145701	4147519
chr4	4147520	4147794	UNC93B4_3	exon	unprocessed_pseudogene	chr4	4147520	4147794
chr4	4147795	4150311	UNC93B4_intron_3	intron	unprocessed_pseudogene	chr4	4147795	4150375
chr4	5316236	5317324	STK32B_intron_4	intron	protein_coding	chr4	5168451	5331218
chr4	5748554	5748604	EVC_intron_8	intron	protein_coding	chr4	5748307	5752834
chr4	6649866	6651183	LINC02482_intron_1	intron	lincRNA	chr4	6648991	6652005
chr4	7336526	7336652	SORCS2_intron_1	intron	protein_coding	chr4	7193127	7396276
chr4	7387106	7387190	SORCS2_intron_1	intron	protein_coding	chr4	7193127	7396276
chr4	7387275	7387374	SORCS2_intron_1	intron	protein_coding	chr4	7193127	7396276
chr4	7522738	7522943	SORCS2_intron_2	intron	protein_coding	chr4	7396356	7531528
chr4	7676866	7676933	SORCS2_intron_9	intron	protein_coding	chr4	7676230	7682741
chr4	8091388	8091762	ABLIM2_intron_20	intron	protein_coding	chr4	8088285	8097097
chr4	9156428	9157477	FAM86KP_intron_2	intron	unprocessed_pseudogene	chr4	9155587	9157477
chr4	9157478	9157559	FAM86KP_3	exon	unprocessed_pseudogene	chr4	9157478	9157559
chr4	9157560	9159153	FAM86KP_intron_3	intron	unprocessed_pseudogene	chr4	9157560	9159153
chr4	9159154	9159256	FAM86KP_4	exon	unprocessed_pseudogene	chr4	9159154	9159256
chr4	9159257	9160488	FAM86KP_intron_4	intron	unprocessed_pseudogene	chr4	9159257	9160488
chr4	9160489	9160623	FAM86KP_5	exon	unprocessed_pseudogene	chr4	9160489	9160623
chr4	9160624	9160704	FAM86KP_intron_5	intron	unprocessed_pseudogene	chr4	9160624	9160704
chr4	9160705	9160970	FAM86KP_6	exon	unprocessed_pseudogene	chr4	9160705	9160970
chr4	9160971	9161801	FAM86KP_intron_6	intron	unprocessed_pseudogene	chr4	9160971	9161801
chr4	9161802	9161952	FAM86KP_7	exon	unprocessed_pseudogene	chr4	9161802	9161952
chr4	9161953	9165354	FAM86KP_intron_7	intron	unprocessed_pseudogene	chr4	9161953	9165354
chr4	9165355	9165451	FAM86KP_8	exon	unprocessed_pseudogene	chr4	9165355	9165451
chr4	9166297	9166428	ALG1L14P_1	exon	unprocessed_pseudogene	chr4	9166297	9166428
chr4	9166429	9167419	ALG1L14P_intron_1	intron	unprocessed_pseudogene	chr4	9166429	9167419
chr4	9167420	9167496	ALG1L14P_2	exon	unprocessed_pseudogene	chr4	9167420	9167496
chr4	9167497	9168499	ALG1L14P_intron_2	intron	unprocessed_pseudogene	chr4	9167497	9168499
chr4	9168500	9168615	ALG1L14P_3	exon	unprocessed_pseudogene	chr4	9168500	9168615
chr4	9168616	9170158	ALG1L14P_intron_3	intron	unprocessed_pseudogene	chr4	9168616	9170158
chr4	9170159	9170270	ALG1L14P_4	exon	unprocessed_pseudogene	chr4	9170159	9170270
chr4	9170409	9170522	FAM90A26_UTR_1	five_prime_UTR	protein_coding	chr4	9170409	9170522
chr4	9170523	9171530	FAM90A26_intron_1	intron	protein_coding	chr4	9170523	9171530
chr4	9171531	9171738	FAM90A26_UTR_2	five_prime_UTR	protein_coding	chr4	9171531	9171738
chr4	9171739	9172011	FAM90A26_intron_2	intron	protein_coding	chr4	9171739	9172011
chr4	9172012	9172169	FAM90A26_UTR_3	five_prime_UTR	protein_coding	chr4	9172012	9172169
chr4	9172170	9173115	FAM90A26_intron_3	intron	protein_coding	chr4	9172170	9173115
chr4	9173116	9173172	FAM90A26_UTR_4	five_prime_UTR	protein_coding	chr4	9173116	9173172
chr4	9173172	9173295	FAM90A26_1	CDS	protein_coding	chr4	9173172	9173295
chr4	9173296	9173788	FAM90A26_intron_4	intron	protein_coding	chr4	9173296	9173788
chr4	9173789	9173989	FAM90A26_2	CDS	protein_coding	chr4	9173789	9173989
chr4	9173990	9174446	FAM90A26_intron_5	intron	protein_coding	chr4	9173990	9174446
chr4	9174447	9174556	FAM90A26_3	CDS	protein_coding	chr4	9174447	9174556
chr4	9174557	9175203	FAM90A26_intron_6	intron	protein_coding	chr4	9174557	9175203
chr4	9175204	9176167	FAM90A26_4	CDS	protein_coding	chr4	9175204	9176167
chr4	9176167	9176730	FAM90A26_UTR_5	three_prime_UTR	protein_coding	chr4	9176167	9176730
chr4	9210657	9212274	USP17L10_1	CDS	protein_coding	chr4	9210657	9212274
chr4	9212275	9212545	USP17L10_intron_1	intron	protein_coding	chr4	9212275	9212545
chr4	9212546	9212608	USP17L10_2	CDS	protein_coding	chr4	9212546	9212608
chr4	9215778	9215837	USP17L11_1	CDS	protein_coding	chr4	9215405	9217022
chr4	9215858	9215948	USP17L11_1	CDS	protein_coding	chr4	9215405	9217022
chr4	9215971	9216075	USP17L11_1	CDS	protein_coding	chr4	9215405	9217022
chr4	9216105	9216161	USP17L11_1	CDS	protein_coding	chr4	9215405	9217022
chr4	9216182	9216304	USP17L11_1	CDS	protein_coding	chr4	9215405	9217022
chr4	9216331	9216383	USP17L11_1	CDS	protein_coding	chr4	9215405	9217022
chr4	9216404	9216511	USP17L11_1	CDS	protein_coding	chr4	9215405	9217022
chr4	9216532	9216587	USP17L11_1	CDS	protein_coding	chr4	9215405	9217022
chr4	9216622	9216651	USP17L11_1	CDS	protein_coding	chr4	9215405	9217022
chr4	9216672	9216773	USP17L11_1	CDS	protein_coding	chr4	9215405	9217022
chr4	9216862	9216939	USP17L11_1	CDS	protein_coding	chr4	9215405	9217022
chr4	9217259	9217282	USP17L11_intron_1	intron	protein_coding	chr4	9217023	9217293
chr4	9217307	9217333	USP17L11_2	CDS	protein_coding	chr4	9217294	9217356
chr4	9220152	9221744	USP17L12_1	CDS	protein_coding	chr4	9220152	9221744
chr4	9224896	9226513	USP17L13_1	CDS	protein_coding	chr4	9224896	9226513
chr4	9226514	9226784	USP17L13_intron_1	intron	protein_coding	chr4	9226514	9226784
chr4	9226785	9226847	USP17L13_2	CDS	protein_coding	chr4	9226785	9226847
chr4	9229641	9231233	USP17L14P_1	exon	unprocessed_pseudogene	chr4	9229641	9231233
chr4	9234385	9236002	USP17L15_1	CDS	protein_coding	chr4	9234385	9236002
chr4	9236003	9236271	USP17L15_intron_1	intron	protein_coding	chr4	9236003	9236271
chr4	9236272	9236334	USP17L15_2	CDS	protein_coding	chr4	9236272	9236334
chr4	9239197	9239249	USP17L16P_1	exon	unprocessed_pseudogene	chr4	9239130	9240722
chr4	9239927	9239950	USP17L16P_1	exon	unprocessed_pseudogene	chr4	9239130	9240722
chr4	9240068	9240134	USP17L16P_1	exon	unprocessed_pseudogene	chr4	9239130	9240722
chr4	9240595	9240654	USP17L16P_1	exon	unprocessed_pseudogene	chr4	9239130	9240722
chr4	9240682	9240722	USP17L16P_1	exon	unprocessed_pseudogene	chr4	9239130	9240722
chr4	9250373	9250402	USP17L18_intron_1	intron	protein_coding	chr4	9250248	9250518
chr4	9250446	9250499	USP17L18_intron_1	intron	protein_coding	chr4	9250248	9250518
chr4	9253378	9254995	USP17L19_1	CDS	protein_coding	chr4	9253378	9254995
chr4	9254996	9255266	USP17L19_intron_1	intron	protein_coding	chr4	9254996	9255266
chr4	9255267	9255329	USP17L19_2	CDS	protein_coding	chr4	9255267	9255329
chr4	9258124	9259741	USP17L20_1	CDS	protein_coding	chr4	9258124	9259741
chr4	9259742	9260012	USP17L20_intron_1	intron	protein_coding	chr4	9259742	9260012
chr4	9260013	9260075	USP17L20_2	CDS	protein_coding	chr4	9260013	9260075
chr4	9262872	9264489	USP17L21_1	CDS	protein_coding	chr4	9262872	9264489
chr4	9264490	9264760	USP17L21_intron_1	intron	protein_coding	chr4	9264490	9264760
chr4	9264761	9264823	USP17L21_2	CDS	protein_coding	chr4	9264761	9264823
chr4	9267619	9269236	USP17L22_1	CDS	protein_coding	chr4	9267619	9269236
chr4	9269237	9269507	USP17L22_intron_1	intron	protein_coding	chr4	9269237	9269507
chr4	9269508	9269570	USP17L22_2	CDS	protein_coding	chr4	9269508	9269570
chr4	9272364	9272914	USP17L23_1	CDS	protein_coding	chr4	9272364	9272914
chr4	9325165	9326782	USP17L24_1	CDS	protein_coding	chr4	9325165	9326782
chr4	9326783	9327053	USP17L24_intron_1	intron	protein_coding	chr4	9326783	9327053
chr4	9327054	9327116	USP17L24_2	CDS	protein_coding	chr4	9327054	9327116
chr4	9329911	9331528	USP17L25_1	CDS	protein_coding	chr4	9329911	9331528
chr4	9331529	9331799	USP17L25_intron_1	intron	protein_coding	chr4	9331529	9331799
chr4	9331800	9331862	USP17L25_2	CDS	protein_coding	chr4	9331800	9331862
chr4	9334658	9336275	USP17L26_1	CDS	protein_coding	chr4	9334658	9336275
chr4	9336276	9336546	USP17L26_intron_1	intron	protein_coding	chr4	9336276	9336546
chr4	9336547	9336609	USP17L26_2	CDS	protein_coding	chr4	9336547	9336609
chr4	9339403	9340995	USP17L5_1	CDS	protein_coding	chr4	9339403	9340995
chr4	9344148	9345740	USP17L27_1	CDS	protein_coding	chr4	9344148	9345740
chr4	9349686	9349710	USP17L28_1	CDS	protein_coding	chr4	9348893	9350485
chr4	9349771	9349798	USP17L28_1	CDS	protein_coding	chr4	9348893	9350485
chr4	9349831	9349901	USP17L28_1	CDS	protein_coding	chr4	9348893	9350485
chr4	9348893	9349538	USP17L28_1	CDS	protein_coding	chr4	9348893	9350485
chr4	9468974	9469983	OR7E84P_1	exon	unprocessed_pseudogene	chr4	9468974	9469983
chr4	9950685	9950916	SLC2A9_intron_7	intron	protein_coding	chr4	9942046	9980590
chr4	14836485	14837410	LINC00504_intron_8	intron	lincRNA	chr4	14716596	14859541
chr4	14922378	14923750	CPEB2-DT_intron_1	intron	lincRNA	chr4	14910769	14976898
chr4	17618734	17618762	MED28_intron_1	intron	protein_coding	chr4	17614814	17619899
chr4	17632043	17632068	MED28_UTR_2	three_prime_UTR	protein_coding	chr4	17623798	17634105
chr4	17632043	17632068	FAM184B_UTR_1	three_prime_UTR	protein_coding	chr4	17629306	17632531
chr4	20405918	20406904	SLIT2_intron_5	intron	protein_coding	chr4	20268882	20467750
chr4	20932079	20932168	KCNIP4_intron_8	intron	protein_coding	chr4	20882710	20983812
chr4	21714845	21715042	KCNIP4_intron_12	intron	protein_coding	chr4	21697775	21948569
chr4	22431274	22431329	ADGRA3_intron_10	intron	protein_coding	chr4	22424353	22435309
chr4	26209763	26209834	RBPJ_intron_1	intron	protein_coding	chr4	26163615	26272605
chr4	26214182	26215391	RBPJ_intron_1	intron	protein_coding	chr4	26163615	26272605
chr4	31097600	31097623	PCDH7_intron_5	intron	protein_coding	chr4	30950216	31142471
chr4	31204205	31204512	LINC02497_intron_4	intron	lincRNA	chr4	31196462	31211549
chr4	39029470	39029738	TMEM156_intron_6	intron	protein_coding	chr4	38998910	39032224
chr4	42021934	42022090	SLC30A9_intron_4	intron	protein_coding	chr4	42020516	42022836
chr4	48104351	48104403	TXK_intron_9	intron	protein_coding	chr4	48095223	48104899
chr4	54711653	54711723	KIT_intron_7	intron	protein_coding	chr4	54709540	54723582
chr4	61291579	61291614	ADGRL3_intron_2	intron	protein_coding	chr4	61202232	61383122
chr4	65145358	65145438	EFL1P2_intron_3	intron	processed_pseudogene	chr4	65145358	65145450
chr4	66133006	66133037	AC116049.2_intron_2	intron	lincRNA	chr4	66122429	66135386
chr4	68007461	68007527	TMPRSS11GP_intron_6	intron	transcribed_unprocessed_pseudogene	chr4	67999800	68010270
chr4	68509794	68516907	UGT2B29P_intron_1	intron	unprocessed_pseudogene	chr4	68509675	68516907
chr4	68516908	68517647	UGT2B29P_2	exon	unprocessed_pseudogene	chr4	68516908	68517647
chr4	68537184	68537624	UGT2B17_UTR_1	three_prime_UTR	protein_coding	chr4	68537184	68537624
chr4	68537624	68537904	UGT2B17_1	CDS	protein_coding	chr4	68537624	68537904
chr4	68537905	68550675	UGT2B17_intron_1	intron	protein_coding	chr4	68537905	68550675
chr4	68550676	68550896	UGT2B17_2	CDS	protein_coding	chr4	68550676	68550896
chr4	68550897	68551822	UGT2B17_intron_2	intron	protein_coding	chr4	68550897	68551822
chr4	68551823	68551911	UGT2B17_3	CDS	protein_coding	chr4	68551823	68551911
chr4	68551912	68560535	UGT2B17_intron_3	intron	protein_coding	chr4	68551912	68560535
chr4	68560536	68560668	UGT2B17_4	CDS	protein_coding	chr4	68560536	68560668
chr4	68560669	68565570	UGT2B17_intron_4	intron	protein_coding	chr4	68560669	68565570
chr4	68565571	68565720	UGT2B17_5	CDS	protein_coding	chr4	68565571	68565720
chr4	68565721	68567759	UGT2B17_intron_5	intron	protein_coding	chr4	68565721	68567759
chr4	68567760	68568484	UGT2B17_6	CDS	protein_coding	chr4	68567760	68568484
chr4	68568484	68568527	UGT2B17_UTR_2	five_prime_UTR	protein_coding	chr4	68568484	68568527
chr4	68614419	68615013	AC147055.2_1	exon	processed_pseudogene	chr4	68614419	68615013
chr4	68615393	68616137	AC147055.4_1	exon	processed_pseudogene	chr4	68615393	68616137
chr4	72529826	72530757	ADAMTS3_intron_19	intron	protein_coding	chr4	72414972	72548476
chr4	75750710	75750733	USO1_intron_1	intron	protein_coding	chr4	75724886	75752371
chr4	76027605	76027720	ART3_intron_2	intron	protein_coding	chr4	76012244	76057988
chr4	78347980	78354041	FRAS1_intron_21	intron	protein_coding	chr4	78338038	78363511
chr4	79558598	79558634	LINC00989_intron_3	intron	lincRNA	chr4	79513903	79575139
chr4	80381381	80381711	CFAP299_intron_2	intron	protein_coding	chr4	80362885	80583091
chr4	80799221	80800527	CFAP299_intron_4	intron	protein_coding	chr4	80608384	80869991
chr4	81594227	81594262	RASGEF1B_intron_15	intron	protein_coding	chr4	81471916	81602730
chr4	83036179	83036202	COPS4_intron_1	intron	protein_coding	chr4	83035299	83045624
chr4	83300564	83300840	HPSE_intron_1	intron	protein_coding	chr4	83295504	83300958
chr4	84599397	84599429	CDS1_intron_1	intron	protein_coding	chr4	84583519	84604241
chr4	85643235	85643557	ARHGAP24_intron_3	intron	protein_coding	chr4	85604304	85686601
chr4	85739614	85739924	ARHGAP24_intron_5	intron	protein_coding	chr4	85721973	85778704
chr4	85874802	85875587	ARHGAP24_intron_7	intron	protein_coding	chr4	85827976	85923646
chr4	88116532	88116852	ABCG2_intron_9	intron	protein_coding	chr4	88115059	88118107
chr4	88379740	88380309	HERC6_intron_1	intron	protein_coding	chr4	88379121	88383183
chr4	88760322	88760630	FAM13A_intron_11	intron	protein_coding	chr4	88758902	88767551
chr4	90675647	90677576	CCSER1_intron_8	intron	protein_coding	chr4	90649625	90693387
chr4	90677598	90677779	CCSER1_intron_8	intron	protein_coding	chr4	90649625	90693387
chr4	90677957	90678012	CCSER1_intron_8	intron	protein_coding	chr4	90649625	90693387
chr4	90678065	90678099	CCSER1_intron_8	intron	protein_coding	chr4	90649625	90693387
chr4	90678162	90678214	CCSER1_intron_8	intron	protein_coding	chr4	90649625	90693387
chr4	90678456	90678496	CCSER1_intron_8	intron	protein_coding	chr4	90649625	90693387
chr4	90678863	90678892	CCSER1_intron_8	intron	protein_coding	chr4	90649625	90693387
chr4	90679039	90679071	CCSER1_intron_8	intron	protein_coding	chr4	90649625	90693387
chr4	90679270	90679297	CCSER1_intron_8	intron	protein_coding	chr4	90649625	90693387
chr4	90679417	90679450	CCSER1_intron_8	intron	protein_coding	chr4	90649625	90693387
chr4	90680927	90680958	CCSER1_intron_8	intron	protein_coding	chr4	90649625	90693387
chr4	90681223	90681313	CCSER1_intron_8	intron	protein_coding	chr4	90649625	90693387
chr4	90681334	90681382	CCSER1_intron_8	intron	protein_coding	chr4	90649625	90693387
chr4	90681484	90681757	CCSER1_intron_8	intron	protein_coding	chr4	90649625	90693387
chr4	92578062	92578092	GRID2_intron_1	intron	protein_coding	chr4	92304745	92590129
chr4	94577823	94578129	PDLIM5_intron_8	intron	protein_coding	chr4	94576035	94579519
chr4	101749342	101749618	BANK1_intron_5	intron	protein_coding	chr4	101721434	101790605
chr4	103650822	103650872	TACR3_intron_2	intron	protein_coding	chr4	103591684	103656192
chr4	107053175	107053324	DKK2_intron_4	intron	protein_coding	chr4	107036298	107127940
chr4	107206671	107210557	DKK2_intron_6	intron	protein_coding	chr4	107188526	107283631
chr4	109752967	109753926	AC126283.2_intron_8	intron	protein_coding	chr4	109752504	109757761
chr4	113213952	113214420	ANK2_intron_10	intron	protein_coding	chr4	113199110	113232159
chr4	113214046	113214420	AC004057.1_1	exon	transcribed_processed_pseudogene	chr4	113214046	113214428
chr4	115007567	115010716	NDST4_intron_13	intron	protein_coding	chr4	114977275	115076057
chr4	119342534	119343499	KLHL2P1_intron_1	intron	unprocessed_pseudogene	chr4	119334454	119344156
chr4	119943891	119943921	AC097173.1_intron_1	intron	transcribed_unprocessed_pseudogene	chr4	119937727	119943972
chr4	120887785	120888091	PRDM5_intron_15	intron	protein_coding	chr4	120853541	120907472
chr4	136390485	136390538	AC018680.1_intron_5	intron	lincRNA	chr4	136281295	136395149
chr4	137022875	137022976	LINC02511_intron_5	intron	lincRNA	chr4	136921383	137089559
chr4	139026872	139027178	NOCT_intron_1	intron	protein_coding	chr4	139016172	139043072
chr4	139801642	139801669	MAML3_intron_3	intron	protein_coding	chr4	139730668	139889181
chr4	142245851	142245975	INPP4B_intron_16	intron	protein_coding	chr4	142238012	142260490
chr4	142581540	142581563	INPP4B_intron_33	intron	protein_coding	chr4	142560670	142660775
chr4	142581540	142581563	AC139720.1_intron_1	intron	lincRNA	chr4	142566191	142583450
chr4	143652148	143652461	AC139713.2_intron_6	intron	processed_transcript	chr4	143649306	143700255
chr4	143652148	143652461	FREM3_intron_6	intron	protein_coding	chr4	143627761	143693111
chr4	145693885	145694365	C4orf51_intron_1	intron	protein_coding	chr4	145680437	145696557
chr4	147784129	147784153	ARHGAP10_intron_1	intron	protein_coding	chr4	147732456	147822725
chr4	147784736	147784774	ARHGAP10_intron_1	intron	protein_coding	chr4	147732456	147822725
chr4	149239904	149240227	LINC02355_intron_9	intron	lincRNA	chr4	149218021	149256002
chr4	150250881	150251332	DCLK2_intron_16	intron	protein_coding	chr4	150249685	150254424
chr4	150251391	150251426	DCLK2_intron_16	intron	protein_coding	chr4	150249685	150254424
chr4	150805334	150805578	LRBA_intron_25	intron	protein_coding	chr4	150798143	150806269
chr4	157355790	157355972	GRIA2_intron_15	intron	protein_coding	chr4	157341463	157359894
chr4	157355996	157356055	GRIA2_intron_15	intron	protein_coding	chr4	157341463	157359894
chr4	158473274	158473449	RXFP1_intron_2	intron	protein_coding	chr4	158422369	158514843
chr4	159749124	159749157	LINC02233_intron_2	intron	lincRNA	chr4	159745809	159777668
chr4	161854982	161855056	FSTL5_intron_12	intron	protein_coding	chr4	161776075	161920402
chr4	163580808	163581101	MARCH1_intron_2	intron	protein_coding	chr4	163545744	163585747
chr4	163595132	163595177	MARCH1_intron_3	intron	protein_coding	chr4	163585930	163612269
chr4	164346600	164346650	MARCH1_intron_9	intron	protein_coding	chr4	164111663	164383185
chr4	165081514	165083885	TMEM192_intron_1	intron	protein_coding	chr4	165079797	165085584
chr4	167108972	167109518	SPOCK3_intron_12	intron	protein_coding	chr4	167102558	167119792
chr4	168155444	168156204	ANXA10_intron_3	intron	protein_coding	chr4	168139581	168162526
chr4	172530948	172530973	GALNTL6_intron_6	intron	protein_coding	chr4	172348690	172809358
chr4	172606627	172606675	GALNTL6_intron_6	intron	protein_coding	chr4	172348690	172809358
chr4	172759799	172759828	GALNTL6_intron_6	intron	protein_coding	chr4	172348690	172809358
chr4	172503881	172512369	GALNTL6_intron_6	intron	protein_coding	chr4	172348690	172809358
chr4	181135408	181135976	LINC00290_intron_1	intron	lincRNA	chr4	181064481	181155611
chr4	183164319	183164376	WWC2_intron_1	intron	protein_coding	chr4	183099623	183193597
chr4	185222046	185222083	SNX25_intron_2	intron	protein_coding	chr4	185210256	185247292
chr4	185234400	185234696	SNX25_intron_2	intron	protein_coding	chr4	185210256	185247292
chr4	185520483	185522918	PDLIM3_intron_6	intron	protein_coding	chr4	185514891	185523360
chr4	186428221	186428298	AC018709.1_intron_1	intron	protein_coding	chr4	186427099	186555180
chr5	392235	392259	AHRR_intron_8	intron	protein_coding	chr5	376717	413342
chr5	484138	484383	SLC9A3_intron_12	intron	protein_coding	chr5	483483	484518
chr5	1061144	1061407	SLC12A7_intron_5	intron	protein_coding	chr5	1060452	1063842
chr5	1080217	1080288	SLC12A7_intron_16	intron	protein_coding	chr5	1079497	1081575
chr5	4579064	4579259	AC106799.2_intron_3	intron	lincRNA	chr5	4522368	4784869
chr5	9411662	9411959	SEMA5A_intron_22	intron	protein_coding	chr5	9380202	9437754
chr5	10574855	10575181	ANKRD33B_intron_1	intron	protein_coding	chr5	10564834	10618331
chr5	10756070	10756403	DAP_intron_3	intron	protein_coding	chr5	10748272	10761012
chr5	11128937	11129060	CTNND2_intron_10	intron	protein_coding	chr5	11117568	11159574
chr5	11129081	11129201	CTNND2_intron_10	intron	protein_coding	chr5	11117568	11159574
chr5	11338924	11339237	CTNND2_intron_13	intron	protein_coding	chr5	11236824	11346370
chr5	11816736	11817026	CTNND2_intron_22	intron	protein_coding	chr5	11732273	11903170
chr5	11817337	11817382	CTNND2_intron_22	intron	protein_coding	chr5	11732273	11903170
chr5	13894983	13895265	DNAH5_intron_64	intron	protein_coding	chr5	13894822	13900204
chr5	17585162	17585297	AC233724.20_1	CDS	protein_coding	chr5	17585162	17585758
chr5	17585325	17585388	AC233724.20_1	CDS	protein_coding	chr5	17585162	17585758
chr5	17585525	17585570	AC233724.20_1	CDS	protein_coding	chr5	17585162	17585758
chr5	17587290	17587523	AC233724.8_1	exon	processed_pseudogene	chr5	17587290	17587523
chr5	17598432	17598508	AC233724.3_1	exon	processed_pseudogene	chr5	17598432	17598559
chr5	19867646	19867676	CDH18_intron_11	intron	protein_coding	chr5	19839245	19877992
chr5	21338135	21338436	AC093274.1_intron_2	intron	lincRNA	chr5	21329631	21341183
chr5	21833130	21833315	CDH12_intron_7	intron	protein_coding	chr5	21817133	21842159
chr5	31677331	31677637	PDZD2_intron_1	intron	protein_coding	chr5	31639438	31712037
chr5	33200764	33201064	AC010343.3_intron_3	intron	lincRNA	chr5	33049402	33263498
chr5	45372157	45372194	HCN1_intron_4	intron	protein_coding	chr5	45353247	45396490
chr5	52935955	52936274	ITGA1_intron_23	intron	protein_coding	chr5	52933997	52937399
chr5	55106081	55106232	GZMA_intron_2	intron	protein_coding	chr5	55105619	55107792
chr5	58627471	58627494	RAB3C_intron_2	intron	protein_coding	chr5	58617871	58726000
chr5	60802085	60802122	ELOVL7_intron_10	intron	protein_coding	chr5	60799231	60802625
chr5	60819093	60819129	ELOVL7_intron_11	intron	protein_coding	chr5	60802666	60843420
chr5	64990242	64990564	CWC27_intron_14	intron	protein_coding	chr5	64977239	65018157
chr5	66050227	66050543	ERBIN_intron_19	intron	protein_coding	chr5	66048782	66050781
chr5	69623659	69623713	AC139495.1_5	exon	transcribed_unprocessed_pseudogene	chr5	69623346	69624049
chr5	69623741	69624049	AC139495.1_5	exon	transcribed_unprocessed_pseudogene	chr5	69623346	69624049
chr5	69653432	69679143	GUSBP3_intron_3	intron	transcribed_unprocessed_pseudogene	chr5	69646070	69679143
chr5	69679144	69679259	GUSBP3_4	exon	transcribed_unprocessed_pseudogene	chr5	69679144	69679259
chr5	69653432	69654334	AC139495.2_1	exon	unprocessed_pseudogene	chr5	69653248	69654334
chr5	69920707	69920730	AC131392.1_intron_4	intron	unprocessed_pseudogene	chr5	69916256	69920730
chr5	70197255	70197390	AC138866.2_1	exon	unprocessed_pseudogene	chr5	70197255	70197390
chr5	70197391	70200897	AC138866.2_intron_1	intron	unprocessed_pseudogene	chr5	70197391	70201866
chr5	70201343	70201866	AC138866.2_intron_1	intron	unprocessed_pseudogene	chr5	70197391	70201866
chr5	70201867	70202042	AC138866.2_2	exon	unprocessed_pseudogene	chr5	70201867	70202042
chr5	70202043	70203879	AC138866.2_intron_2	intron	unprocessed_pseudogene	chr5	70202043	70203879
chr5	70203880	70203965	AC138866.2_3	exon	unprocessed_pseudogene	chr5	70203880	70203965
chr5	70203966	70207556	AC138866.2_intron_3	intron	unprocessed_pseudogene	chr5	70203966	70207556
chr5	70207557	70207745	AC138866.2_4	exon	unprocessed_pseudogene	chr5	70207557	70207745
chr5	70219918	70220092	AC138866.1_1	exon	unprocessed_pseudogene	chr5	70219918	70220092
chr5	70221613	70221786	AC138866.1_intron_1	intron	unprocessed_pseudogene	chr5	70220093	70221929
chr5	70220093	70221485	AC138866.1_intron_1	intron	unprocessed_pseudogene	chr5	70220093	70221929
chr5	70222023	70222092	AC138866.1_intron_2	intron	unprocessed_pseudogene	chr5	70222016	70225606
chr5	70222158	70222198	AC138866.1_intron_2	intron	unprocessed_pseudogene	chr5	70222016	70225606
chr5	70222405	70222437	AC138866.1_intron_2	intron	unprocessed_pseudogene	chr5	70222016	70225606
chr5	70222910	70222953	AC138866.1_intron_2	intron	unprocessed_pseudogene	chr5	70222016	70225606
chr5	70223035	70223106	AC138866.1_intron_2	intron	unprocessed_pseudogene	chr5	70222016	70225606
chr5	70223549	70223594	AC138866.1_intron_2	intron	unprocessed_pseudogene	chr5	70222016	70225606
chr5	70223620	70223664	AC138866.1_intron_2	intron	unprocessed_pseudogene	chr5	70222016	70225606
chr5	70223793	70223850	AC138866.1_intron_2	intron	unprocessed_pseudogene	chr5	70222016	70225606
chr5	70223900	70223934	AC138866.1_intron_2	intron	unprocessed_pseudogene	chr5	70222016	70225606
chr5	70224045	70224088	AC138866.1_intron_2	intron	unprocessed_pseudogene	chr5	70222016	70225606
chr5	70224118	70224403	AC138866.1_intron_2	intron	unprocessed_pseudogene	chr5	70222016	70225606
chr5	70224571	70224598	AC138866.1_intron_2	intron	unprocessed_pseudogene	chr5	70222016	70225606
chr5	70225054	70225079	AC138866.1_intron_2	intron	unprocessed_pseudogene	chr5	70222016	70225606
chr5	70225273	70225330	AC138866.1_intron_2	intron	unprocessed_pseudogene	chr5	70222016	70225606
chr5	70225349	70225491	AC138866.1_intron_2	intron	unprocessed_pseudogene	chr5	70222016	70225606
chr5	70225562	70225606	AC138866.1_intron_2	intron	unprocessed_pseudogene	chr5	70222016	70225606
chr5	70225712	70225762	AC138866.1_3	exon	unprocessed_pseudogene	chr5	70225607	70225795
chr5	70225803	70225874	AC138866.1_intron_3	intron	unprocessed_pseudogene	chr5	70225796	70258880
chr5	70226127	70226160	AC138866.1_intron_3	intron	unprocessed_pseudogene	chr5	70225796	70258880
chr5	70226177	70226262	AC138866.1_intron_3	intron	unprocessed_pseudogene	chr5	70225796	70258880
chr5	70226563	70226594	AC138866.1_intron_3	intron	unprocessed_pseudogene	chr5	70225796	70258880
chr5	70226677	70227076	AC138866.1_intron_3	intron	unprocessed_pseudogene	chr5	70225796	70258880
chr5	70227103	70258880	AC138866.1_intron_3	intron	unprocessed_pseudogene	chr5	70225796	70258880
chr5	70258881	70258930	AC138866.1_4	exon	unprocessed_pseudogene	chr5	70258881	70258930
chr5	70938887	70938910	SMN1_2	CDS	protein_coding	chr5	70938838	70938910
chr5	77809405	77809723	TBCA_intron_5	intron	protein_coding	chr5	77776362	77868632
chr5	78980939	78981249	ARSB_intron_8	intron	protein_coding	chr5	78969193	78984935
chr5	79717885	79718186	CMYA5_intron_1	intron	protein_coding	chr5	79690057	79728913
chr5	80743560	80743855	MSH3_intron_11	intron	protein_coding	chr5	80741549	80744504
chr5	90564617	90564925	ADGRV1_intron_2	intron	protein_coding	chr5	90558918	90614833
chr5	92344822	92346039	AC114316.2_intron_4	intron	lincRNA	chr5	92305636	92400916
chr5	94580591	94580912	KIAA0825_intron_19	intron	protein_coding	chr5	94537128	94582431
chr5	96574027	96574355	CAST_UTR_1	five_prime_UTR	protein_coding	chr5	96529820	96662165
chr5	96989326	96989396	LNPEP_intron_5	intron	protein_coding	chr5	96986671	96993013
chr5	106896241	106896267	LINC01950_intron_3	intron	lincRNA	chr5	106844215	106969882
chr5	106901211	106904096	LINC01950_intron_3	intron	lincRNA	chr5	106844215	106969882
chr5	111359244	111359565	CAMK4_intron_4	intron	protein_coding	chr5	111344103	111374848
chr5	116558452	116558761	SEMA6A_intron_22	intron	protein_coding	chr5	116554897	116574183
chr5	124898383	124898967	LINC02240_intron_2	intron	lincRNA	chr5	124893564	124919945
chr5	127836640	127837588	CCDC192_intron_5	intron	protein_coding	chr5	127798163	127875536
chr5	132770098	132770137	SEPT8_intron_12	intron	protein_coding	chr5	132765530	132775733
chr5	137686889	137688196	KLHL3_intron_10	intron	protein_coding	chr5	137677655	137692283
chr5	139398792	139399056	SPATA24_intron_2	intron	protein_coding	chr5	139397144	139401458
chr5	148082603	148082908	SPINK5_intron_5	intron	protein_coding	chr5	148072221	148086403
chr5	148173476	148174232	SPINK14_intron_2	intron	protein_coding	chr5	148170974	148174232
chr5	148174233	148174370	SPINK14_3	CDS	protein_coding	chr5	148174233	148174370
chr5	148174371	148175215	SPINK14_intron_3	intron	protein_coding	chr5	148174371	148175351
chr5	151849217	151849390	GLRA1_intron_2	intron	protein_coding	chr5	151829068	151851388
chr5	151849217	151849390	AC091982.2_intron_1	intron	processed_pseudogene	chr5	151849066	151849855
chr5	152697271	152697431	LINC01470_intron_4	intron	lincRNA	chr5	152689530	152820243
chr5	152697566	152697661	LINC01470_intron_4	intron	lincRNA	chr5	152689530	152820243
chr5	153606870	153606960	GRIA1_intron_4	intron	protein_coding	chr5	153494066	153646926
chr5	154936357	154936440	GEMIN5_intron_26	intron	protein_coding	chr5	154936023	154937023
chr5	157044364	157044654	HAVCR1_intron_4	intron	protein_coding	chr5	157042683	157049036
chr5	159165399	159165730	RNF145_intron_3	intron	protein_coding	chr5	159163080	159168871
chr5	164184870	164184893	AC008662.1_intron_1	intron	lincRNA	chr5	164119277	164194143
chr5	168185939	168185971	TENM2_intron_14	intron	protein_coding	chr5	168162758	168190335
chr5	170703042	170704203	KCNIP1_intron_4	intron	protein_coding	chr5	170681178	170712851
chr5	170731823	170731901	KCNIP1_intron_9	intron	protein_coding	chr5	170722821	170732798
chr5	171404002	171404252	NPM1_intron_9	intron	protein_coding	chr5	171400926	171405300
chr5	172368537	172368669	SH3PXD2B_intron_9	intron	protein_coding	chr5	172362870	172373788
chr5	174169708	174169731	NSG2_intron_6	intron	protein_coding	chr5	174109180	174205198
chr5	176960591	176963178	UIMC1_intron_9	intron	protein_coding	chr5	176958155	176968553
chr5	177770805	177770848	FAM153A_intron_23	intron	protein_coding	chr5	177767181	177780447
chr5	177770943	177780447	FAM153A_intron_23	intron	protein_coding	chr5	177767181	177780447
chr5	177780448	177780845	FAM153A_UTR_7	five_prime_UTR	protein_coding	chr5	177780448	177780845
chr5	177780846	177781880	FAM153A_intron_24	intron	protein_coding	chr5	177780846	177782741
chr5	177801204	177801783	AC140125.1_1	exon	lincRNA	chr5	177801204	177801783
chr5	177801784	177803239	AC140125.1_intron_1	intron	lincRNA	chr5	177801784	177803239
chr5	177803240	177803344	AC140125.1_2	exon	lincRNA	chr5	177803240	177803344
chr5	177809407	177809521	AC106795.1_1	exon	transcribed_unprocessed_pseudogene	chr5	177809407	177809521
chr5	177809522	177812730	AC106795.1_intron_1	intron	transcribed_unprocessed_pseudogene	chr5	177809522	177832700
chr5	177905281	177905305	AC106795.1_intron_11	intron	transcribed_unprocessed_pseudogene	chr5	177885347	177917083
chr5	177905875	177905912	AC106795.1_intron_11	intron	transcribed_unprocessed_pseudogene	chr5	177885347	177917083
chr5	177905944	177905972	AC106795.1_intron_11	intron	transcribed_unprocessed_pseudogene	chr5	177885347	177917083
chr5	177905994	177917083	AC106795.1_intron_11	intron	transcribed_unprocessed_pseudogene	chr5	177885347	177917083
chr5	177917084	177917267	AC106795.1_12	exon	transcribed_unprocessed_pseudogene	chr5	177917084	177917267
chr5	177920530	177920684	AC106795.1_intron_12	intron	transcribed_unprocessed_pseudogene	chr5	177917268	177921060
chr5	177920800	177920828	AC106795.1_intron_12	intron	transcribed_unprocessed_pseudogene	chr5	177917268	177921060
chr5	177917268	177920509	AC106795.1_intron_12	intron	transcribed_unprocessed_pseudogene	chr5	177917268	177921060
chr5	178473076	178473102	COL23A1_intron_28	intron	protein_coding	chr5	178306935	178560680
chr5	178525114	178525624	COL23A1_intron_28	intron	protein_coding	chr5	178306935	178560680
chr5	179693345	179693467	CANX_intron_1	intron	protein_coding	chr5	179678778	179698404
chr5	180531143	180531197	CNOT6_intron_3	intron	protein_coding	chr5	180529389	180549929
chr5	181099170	181099226	FOXO1B_1	exon	processed_pseudogene	chr5	181099140	181100666
chr5	181099379	181099499	FOXO1B_1	exon	processed_pseudogene	chr5	181099140	181100666
chr5	181099595	181099640	FOXO1B_1	exon	processed_pseudogene	chr5	181099140	181100666
chr5	181099847	181099898	FOXO1B_1	exon	processed_pseudogene	chr5	181099140	181100666
chr5	181099921	181100666	FOXO1B_1	exon	processed_pseudogene	chr5	181099140	181100666
chr5	181322629	181322959	AC138035.1_intron_8	intron	lincRNA	chr5	181321843	181323900
chr5	181323009	181323044	AC138035.1_intron_8	intron	lincRNA	chr5	181321843	181323900
chr5	181323073	181323101	AC138035.1_intron_8	intron	lincRNA	chr5	181321843	181323900
chr5	181323196	181323225	AC138035.1_intron_8	intron	lincRNA	chr5	181321843	181323900
chr5	181323251	181323292	AC138035.1_intron_8	intron	lincRNA	chr5	181321843	181323900
chr5	181323314	181323389	AC138035.1_intron_8	intron	lincRNA	chr5	181321843	181323900
chr5	181323467	181323509	AC138035.1_intron_8	intron	lincRNA	chr5	181321843	181323900
chr5	181323635	181323900	AC138035.1_intron_8	intron	lincRNA	chr5	181321843	181323900
chr5	181323901	181323959	AC138035.1_9	exon	lincRNA	chr5	181323901	181323959
chr5	181323960	181324051	AC138035.1_intron_9	intron	lincRNA	chr5	181323960	181324051
chr5	181324052	181324685	AC138035.1_10	exon	lincRNA	chr5	181324052	181324685
chr5	181329049	181331839	AC138035.3_1	exon	processed_pseudogene	chr5	181329049	181331839
chr5	181329241	181329590	AC138035.2_1	exon	lincRNA	chr5	181329241	181329590
chr5	181329591	181333741	AC138035.2_intron_1	intron	lincRNA	chr5	181329591	181333741
chr5	181333742	181333911	AC138035.2_2	exon	lincRNA	chr5	181333742	181333911
chr5	181338485	181338610	AC138035.2_intron_2	intron	lincRNA	chr5	181333912	181342004
chr5	181338679	181338855	AC138035.2_intron_2	intron	lincRNA	chr5	181333912	181342004
chr5	181338904	181338939	AC138035.2_intron_2	intron	lincRNA	chr5	181333912	181342004
chr5	181333912	181338452	AC138035.2_intron_2	intron	lincRNA	chr5	181333912	181342004
chr5	181378695	181378984	WBP1LP4_1	exon	processed_pseudogene	chr5	181378695	181379038
chr6	666376	667820	EXOC2_intron_28	intron	protein_coding	chr6	657251	689137
chr6	675582	675848	EXOC2_intron_28	intron	protein_coding	chr6	657251	689137
chr6	4050019	4050326	PRPF4B_intron_9	intron	protein_coding	chr6	4049880	4051955
chr6	5035546	5035667	AL359643.3_intron_2	intron	lincRNA	chr6	5031126	5042504
chr6	5037015	5038940	AL359643.3_intron_2	intron	lincRNA	chr6	5031126	5042504
chr6	5035546	5035667	AL359643.2_intron_1	intron	lincRNA	chr6	5034683	5054076
chr6	5037015	5038940	AL359643.2_intron_1	intron	lincRNA	chr6	5034683	5054076
chr6	5135208	5135329	LYRM4_intron_1	intron	protein_coding	chr6	5109492	5136172
chr6	9014597	9014688	AL591485.1_intron_59	intron	bidirectional_promoter_lncRNA	chr6	8993097	9023269
chr6	9075065	9075375	AL591485.1_intron_66	intron	bidirectional_promoter_lncRNA	chr6	9052424	9090878
chr6	9146299	9146513	AL591485.1_intron_70	intron	bidirectional_promoter_lncRNA	chr6	9096692	9188864
chr6	9146299	9146513	AL137220.1_intron_2	intron	lincRNA	chr6	9141141	9161721
chr6	10070569	10070868	OFCC1_intron_30	intron	transcribed_unitary_pseudogene	chr6	10060778	10114728
chr6	11555873	11556178	TMEM170B_intron_1	intron	protein_coding	chr6	11538375	11565664
chr6	14745072	14745453	AL138720.1_intron_1	intron	lincRNA	chr6	14662294	14789988
chr6	17472054	17472351	CAP2_intron_4	intron	protein_coding	chr6	17463074	17507167
chr6	17779245	17779268	KIF13A_intron_7	intron	protein_coding	chr6	17779100	17779590
chr6	18401859	18402636	RNF144B_intron_2	intron	protein_coding	chr6	18399700	18427579
chr6	24811663	24817722	RIPOR2_intron_2	intron	protein_coding	chr6	24809808	24818540
chr6	26686241	26686657	AL513548.1_1	exon	lincRNA	chr6	26686241	26687964
chr6	26686680	26687964	AL513548.1_1	exon	lincRNA	chr6	26686241	26687964
chr6	29364516	29364817	OR5V1_intron_1	intron	protein_coding	chr6	29356278	29368630
chr6	29396131	29396263	OR5V1_intron_2	intron	protein_coding	chr6	29368866	29422605
chr6	29396131	29396263	OR12D2_intron_1	intron	protein_coding	chr6	29395816	29396553
chr6	29890438	29890476	HLA-H_7	exon	unprocessed_pseudogene	chr6	29890438	29890482
chr6	29896654	29896925	HLA-T_1	exon	unprocessed_pseudogene	chr6	29896654	29896925
chr6	29896926	29897049	HLA-T_intron_1	intron	unprocessed_pseudogene	chr6	29896926	29897049
chr6	29897050	29897152	HLA-T_2	exon	unprocessed_pseudogene	chr6	29897050	29897152
chr6	29897153	29897560	HLA-T_intron_2	intron	unprocessed_pseudogene	chr6	29897153	29897560
chr6	29897561	29897598	HLA-T_3	exon	unprocessed_pseudogene	chr6	29897561	29897598
chr6	29897599	29897746	HLA-T_intron_3	intron	unprocessed_pseudogene	chr6	29897599	29897746
chr6	29897747	29897786	HLA-T_4	exon	unprocessed_pseudogene	chr6	29897747	29897786
chr6	29906543	29906677	DDX39BP1_1	exon	unprocessed_pseudogene	chr6	29906543	29906677
chr6	29906678	29906851	DDX39BP1_intron_1	intron	unprocessed_pseudogene	chr6	29906678	29906851
chr6	29906852	29906909	DDX39BP1_2	exon	unprocessed_pseudogene	chr6	29906852	29906909
chr6	29907783	29907943	MCCD1P1_1	exon	unprocessed_pseudogene	chr6	29907783	29907943
chr6	29907944	29908477	MCCD1P1_intron_1	intron	unprocessed_pseudogene	chr6	29907944	29908477
chr6	29908478	29908645	MCCD1P1_2	exon	unprocessed_pseudogene	chr6	29908478	29908645
chr6	29925983	29926973	HCG4B_1	exon	unprocessed_pseudogene	chr6	29925983	29926973
chr6	29926459	29926530	HLA-K_1	exon	unprocessed_pseudogene	chr6	29926459	29926530
chr6	29926531	29926658	HLA-K_intron_1	intron	unprocessed_pseudogene	chr6	29926531	29926658
chr6	29926659	29926929	HLA-K_2	exon	unprocessed_pseudogene	chr6	29926659	29926929
chr6	29926930	29927176	HLA-K_intron_2	intron	unprocessed_pseudogene	chr6	29926930	29927176
chr6	29927177	29927452	HLA-K_3	exon	unprocessed_pseudogene	chr6	29927177	29927452
chr6	29927453	29928062	HLA-K_intron_3	intron	unprocessed_pseudogene	chr6	29927453	29928062
chr6	29928063	29928328	HLA-K_4	exon	unprocessed_pseudogene	chr6	29928063	29928328
chr6	29928329	29928455	HLA-K_intron_4	intron	unprocessed_pseudogene	chr6	29928329	29928455
chr6	29928456	29928573	HLA-K_5	exon	unprocessed_pseudogene	chr6	29928456	29928573
chr6	29928574	29929184	HLA-K_intron_5	intron	unprocessed_pseudogene	chr6	29928574	29929184
chr6	29929185	29929232	HLA-K_6	exon	unprocessed_pseudogene	chr6	29929185	29929232
chr6	29934101	29934286	HLA-U_1	exon	unprocessed_pseudogene	chr6	29934101	29934286
chr6	32346006	32346314	C6orf10_intron_20	intron	protein_coding	chr6	32343259	32349738
chr6	32526507	32528382	HLA-DRB5_intron_5	intron	protein_coding	chr6	32522175	32530123
chr6	32528403	32529172	HLA-DRB5_intron_5	intron	protein_coding	chr6	32522175	32530123
chr6	32529194	32529272	HLA-DRB5_intron_5	intron	protein_coding	chr6	32522175	32530123
chr6	32529296	32529422	HLA-DRB5_intron_5	intron	protein_coding	chr6	32522175	32530123
chr6	32555849	32557138	HLA-DRB6_intron_4	intron	transcribed_unprocessed_pseudogene	chr6	32554972	32557914
chr6	32557236	32557269	HLA-DRB6_intron_4	intron	transcribed_unprocessed_pseudogene	chr6	32554972	32557914
chr6	32557413	32557475	HLA-DRB6_intron_4	intron	transcribed_unprocessed_pseudogene	chr6	32554972	32557914
chr6	32557667	32557914	HLA-DRB6_intron_4	intron	transcribed_unprocessed_pseudogene	chr6	32554972	32557914
chr6	32557915	32558186	HLA-DRB6_5	exon	transcribed_unprocessed_pseudogene	chr6	32557915	32558186
chr6	32558187	32558401	HLA-DRB6_intron_5	intron	transcribed_unprocessed_pseudogene	chr6	32558187	32559814
chr6	32559091	32559117	HLA-DRB6_intron_5	intron	transcribed_unprocessed_pseudogene	chr6	32558187	32559814
chr6	32559146	32559814	HLA-DRB6_intron_5	intron	transcribed_unprocessed_pseudogene	chr6	32558187	32559814
chr6	32559815	32560022	HLA-DRB6_6	exon	transcribed_unprocessed_pseudogene	chr6	32559815	32560022
chr6	32578769	32579090	HLA-DRB1_UTR_1	three_prime_UTR	protein_coding	chr6	32578769	32579090
chr6	32579105	32580217	HLA-DRB1_intron_1	intron	protein_coding	chr6	32579105	32580245
chr6	32583770	32583795	HLA-DRB1_intron_4	intron	protein_coding	chr6	32581839	32584107
chr6	32583822	32584107	HLA-DRB1_intron_4	intron	protein_coding	chr6	32581839	32584107
[truncated: 377,864 more chars]
