# Supplementary material for: Systematic analysis of dark and camouflaged genes reveals disease-relevant genes hiding in plain sight
Source: Genome Biol. 2019 May 20;20:97. doi: 10.1186/s13059-019-1707-2 (PMC6526621; doi:10.1186/s13059-019-1707-2)
Supplement: Supplementary file 10 — 10x Genomics percent dark genes in hg38. (TXT 262 kb) [file 13059_2019_1707_MOESM10_ESM.txt]

# This table shows what percentage of genes are dark, stratefied by genebody element
# gene_name : Ensembl gene name
# biotype : GENCODE biotype of gene
# biotype : percent of CDS bases that are dark within gene (non protein-coding genes will have value of -1)
# perc_UTR : percent of UTR bases that are dark within gene (non protein-coding genes will have value of -1(
# perc_exon : percent of exonic bases that are dark
# perc_intron : percent of intronic bases that are dark
# perc_total : percent of total gene that is dark
gene_name	biotype	perc_CDS	perc_UTR	perc_exon	perc_intron	perc_total
OR4F5	protein coding	0.000000	0.000000	0.000000	8.152327	4.686993
AL627309.1	lincRNA	-1.000000	-1.000000	1.315436	0.000000	0.110291
AL627309.5	other	-1.000000	-1.000000	0.000000	5.012225	4.050883
FO538757.2	pseudogene	-1.000000	-1.000000	0.000000	3.107658	1.894452
FO538757.1	pseudogene	-1.000000	-1.000000	4.154728	2.266515	2.530901
AP006222.1	pseudogene	-1.000000	-1.000000	0.000000	0.089765	0.082501
WBP1LP7	pseudogene	-1.000000	-1.000000	20.718232	-1.000000	20.718232
OR4F29	protein coding	38.019169	0.000000	35.915493	-1.000000	35.915493
CICP7	pseudogene	-1.000000	-1.000000	19.830372	0.000000	17.504456
AL645608.7	lincRNA	-1.000000	-1.000000	0.000000	0.305839	0.296177
SAMD11	protein coding	0.000000	0.000000	0.000000	3.767893	3.084298
PERM1	protein coding	0.000000	0.000000	0.000000	8.345324	4.209610
AL390719.1	pseudogene	-1.000000	-1.000000	0.000000	2.545455	1.964453
C1orf159	protein coding	0.000000	0.000000	0.000000	0.163548	0.144747
LINC01342	lincRNA	-1.000000	-1.000000	0.000000	6.923929	5.327461
B3GALT6	protein coding	12.424242	0.727884	4.899135	-1.000000	4.899135
SCNN1D	protein coding	3.156385	1.758924	2.485089	1.644780	1.940826
ACAP3	protein coding	0.000000	0.000000	0.000000	3.691992	3.342424
PUSL1	protein coding	0.000000	2.974828	1.884058	0.000000	0.836013
DVL1	protein coding	0.852130	22.248244	9.218559	0.000000	2.145801
ANKRD65	protein coding	11.741425	0.000000	3.367386	0.000000	2.657510
FNDC10	protein coding	19.970631	5.773343	10.412668	-1.000000	10.412668
CDK11B	protein coding	0.000000	0.000000	0.000000	0.360565	0.306916
SLC35E2B	protein coding	0.000000	0.000000	0.000000	0.449867	0.355432
MMP23A	pseudogene	-1.000000	-1.000000	30.314961	28.448276	29.510870
CDK11A	protein coding	7.022107	2.991453	5.858773	8.731502	8.293971
CFAP74	protein coding	0.000000	0.000000	0.000000	0.179660	0.167306
PRKCZ	protein coding	0.000000	0.000000	0.000000	0.447493	0.429868
SKI	protein coding	0.365798	6.189781	3.920171	0.387863	0.631264
HES5	protein coding	20.159681	7.711443	12.490421	0.000000	10.866667
TTC34	protein coding	0.000000	0.000000	0.000000	20.323493	19.240864
PRDM16	protein coding	0.991160	0.419447	0.657162	0.142603	0.155365
ARHGEF16	protein coding	0.000000	0.000000	0.000000	2.157957	1.839847
WRAP73	protein coding	0.000000	0.000000	0.000000	2.973231	2.691643
TP73	protein coding	0.000000	0.000000	0.000000	0.154936	0.144597
C1orf174	protein coding	0.000000	0.000000	0.000000	3.530404	2.999642
AJAP1	protein coding	0.000000	1.329023	1.196250	0.000000	0.107400
NPHP4	protein coding	0.000000	0.000000	0.000000	0.120509	0.115685
KCNAB2	protein coding	0.000000	0.000000	0.000000	0.066705	0.061972
CHD5	protein coding	0.000000	0.000000	0.000000	0.150139	0.131495
GPR153	protein coding	0.000000	2.132386	1.176182	0.000000	0.352190
CAMTA1	protein coding	0.286807	0.000000	0.165490	0.128273	0.128710
SLC2A5	protein coding	0.000000	0.000000	0.000000	0.303523	0.266062
GPR157	protein coding	0.000000	0.000000	0.000000	1.313838	1.073965
H6PD	protein coding	0.000000	0.043346	0.032189	0.000000	0.008205
CTNNBIP1	protein coding	0.000000	3.234153	2.995806	0.056210	0.215920
CASZ1	protein coding	6.986425	0.617093	4.631531	0.475410	0.702923
VPS13D	protein coding	0.000000	0.000000	0.000000	0.034312	0.032268
PRAMEF4	protein coding	5.080028	0.000000	3.995621	0.000000	1.046295
PRAMEF29P	pseudogene	-1.000000	-1.000000	3.163445	0.000000	1.721664
PRAMEF6	protein coding	0.000000	0.000000	0.000000	3.717371	2.986386
PRAMEF27	protein coding	36.882394	68.941176	44.199785	30.075772	33.827512
HNRNPCL3	protein coding	13.151927	24.905660	15.867480	6.161137	14.411765
PRAMEF25	protein coding	70.424495	72.500000	70.944184	46.278495	51.406539
PRAMEF34P	pseudogene	-1.000000	-1.000000	100.000000	100.000000	100.000000
PRAMEF36P	pseudogene	-1.000000	-1.000000	100.000000	100.000000	100.000000
AC245056.1	lincRNA	-1.000000	-1.000000	61.879896	69.148936	63.256785
PRAMEF26	protein coding	42.936674	68.235294	48.711063	38.955281	41.524943
HNRNPCL4	protein coding	86.492622	-1.000000	86.492622	-1.000000	86.492622
PRAMEF9	protein coding	0.000000	0.000000	0.000000	3.034429	2.225710
PRAMEF13	protein coding	3.020566	3.768506	3.262288	2.669553	2.953337
KAZN	protein coding	0.000000	0.000000	0.000000	0.017948	0.017792
PLEKHM2	protein coding	0.000000	5.466541	1.407425	0.000000	0.114995
CROCCP2	pseudogene	-1.000000	-1.000000	0.000000	0.125997	0.107750
AL137798.2	lincRNA	-1.000000	-1.000000	35.416667	1.272265	3.889150
AL021920.3	lincRNA	-1.000000	-1.000000	23.838631	1.556618	3.276688
CROCC	protein coding	0.000000	0.000000	0.000000	0.000000	0.121613
BX284668.1	lincRNA	-1.000000	-1.000000	2.870813	0.000000	1.282051
RCC2	protein coding	0.000000	0.117371	0.072727	0.419920	0.376168
ARHGEF10L	protein coding	0.000000	0.000000	0.000000	0.013700	0.013288
NBL1	protein coding	0.000000	1.387925	1.112656	0.000000	0.065065
KIF17	protein coding	0.000000	0.000000	0.000000	0.288704	0.266652
HP1BP3	protein coding	0.000000	0.732831	0.557769	0.000000	0.078366
EIF4G3	protein coding	0.000000	0.000000	0.000000	0.021461	0.021047
ECE1	protein coding	0.000000	0.000000	0.000000	0.050829	0.048340
NBPF2P	pseudogene	-1.000000	-1.000000	0.000000	0.860135	0.688211
NBPF3	protein coding	0.000000	7.098765	3.551209	0.817505	1.051764
PFN1P10	pseudogene	-1.000000	-1.000000	47.546012	-1.000000	47.546012
RAP1GAP	protein coding	0.000000	5.629478	2.644867	0.085593	0.232406
CELA3B	protein coding	0.000000	0.000000	0.000000	1.664927	1.549420
WNT4	protein coding	3.212172	1.316183	1.811754	0.944590	1.095110
EPHA8	protein coding	2.945785	3.277932	3.080082	0.202073	0.589558
EPHB2	protein coding	2.084757	1.557734	1.685115	0.028712	0.124370
CLIC4	protein coding	0.000000	0.000000	0.000000	1.154188	1.103398
RSRP1	protein coding	0.000000	0.000000	0.000000	4.129156	3.999958
RHD	protein coding	0.694444	1.442041	1.129397	6.922979	6.613037
RHCE	protein coding	0.000000	0.000000	0.000000	5.881011	5.693007
SELENON	protein coding	7.032820	0.596073	2.807825	0.000000	0.675975
FAM110D	protein coding	0.000000	4.605585	3.290165	0.000000	1.902064
ZDHHC18	protein coding	18.049225	2.054108	5.502063	0.000000	0.906384
WASF2	protein coding	0.000000	0.000000	0.000000	0.233048	0.217614
GMEB1	protein coding	0.000000	0.275599	0.201895	0.466443	0.434602
PTPRU	protein coding	0.000000	0.000000	0.000000	0.091021	0.085274
SDC3	protein coding	9.435422	3.234153	4.430191	0.000000	0.755841
ADGRB2	protein coding	0.000000	13.994565	3.234925	0.338247	0.828568
FNDC5	protein coding	0.000000	2.715849	2.209034	2.065020	2.114744
RNF19B	protein coding	6.791171	0.000000	4.599463	0.000000	0.424929
AL031602.1	other	-1.000000	-1.000000	3.516484	-1.000000	3.516484
ZNF362	protein coding	0.000000	5.825762	3.479094	0.426569	0.645176
PHC2	protein coding	0.000000	7.782101	3.362152	0.025116	0.246675
THRAP3	protein coding	0.000000	0.000000	0.000000	0.380079	0.358286
STK40	protein coding	0.000000	0.000000	0.000000	0.053672	0.047545
INPP5B	protein coding	0.000000	0.000000	0.000000	0.033127	0.030107
MACF1	protein coding	0.186883	0.000000	0.160048	0.000000	0.013059
AL031289.1	lincRNA	-1.000000	-1.000000	0.000000	0.205316	0.200011
KCNQ4	protein coding	2.004662	0.000000	0.987824	0.000000	0.075921
HIVEP3	protein coding	0.000000	2.643336	1.127611	0.016011	0.039089
FOXJ3	protein coding	0.000000	0.000000	0.000000	0.137781	0.131795
SZT2	protein coding	0.000000	0.000000	0.000000	0.523687	0.402393
B4GALT2	protein coding	0.000000	9.716599	6.528392	0.000000	2.780731
ZSWIM5	protein coding	0.000000	0.000000	0.000000	0.014649	0.009316
IPP	protein coding	0.000000	0.000000	0.000000	0.120748	0.113624
MAST2	protein coding	0.000000	0.000000	0.000000	0.085692	0.077869
CYP4B1	protein coding	0.000000	0.000000	0.000000	0.000000	0.652862
FOXD2	protein coding	2.620968	0.000000	0.834403	-1.000000	0.834403
AL109659.1	lincRNA	-1.000000	-1.000000	0.000000	0.135432	0.132802
CALR4P	pseudogene	-1.000000	-1.000000	0.000000	0.175844	0.163483
OSBPL9	protein coding	0.000000	0.000000	0.000000	0.024925	0.024407
ZYG11B	protein coding	0.000000	0.000000	0.000000	0.511603	0.469888
LRP8	protein coding	0.000000	0.283638	0.203355	0.416549	0.411873
GLIS1	protein coding	0.000000	0.000000	0.000000	0.018799	0.018545
AL603840.1	lincRNA	-1.000000	-1.000000	0.000000	0.048848	0.048433
LINC01753	lincRNA	-1.000000	-1.000000	0.000000	0.644150	0.629959
DAB1	protein coding	0.000000	0.000000	0.000000	0.000000	0.016882
C1orf87	protein coding	0.000000	0.000000	0.000000	0.125420	0.117918
AC099792.1	lincRNA	-1.000000	-1.000000	0.000000	0.010291	0.010078
PATJ	protein coding	0.000000	0.000000	0.000000	0.037786	0.036904
DOCK7	protein coding	0.000000	0.000000	0.000000	0.094006	0.089717
ITGB3BP	protein coding	0.000000	0.000000	0.000000	0.133972	0.071265
AL357078.1	lincRNA	-1.000000	-1.000000	0.000000	3.003755	2.162162
DNAJC6	protein coding	0.000000	0.000000	0.000000	0.016143	0.014912
LEPR	protein coding	0.000000	0.000000	0.000000	0.105767	0.100495
PDE4B	protein coding	0.000000	0.000000	0.000000	0.012509	0.012370
SGIP1	protein coding	0.000000	0.000000	0.000000	0.056317	0.053975
C1orf141	protein coding	0.000000	0.000000	0.000000	0.155793	0.150335
IL23R	protein coding	0.000000	0.000000	0.000000	0.178295	0.173451
IL12RB2	protein coding	0.000000	0.000000	0.000000	0.030470	0.029039
AL033530.1	lincRNA	-1.000000	-1.000000	0.000000	0.046667	0.046168
LRRC7	protein coding	0.000000	0.000000	0.000000	0.005669	0.005312
ZRANB2-AS2	other	-1.000000	-1.000000	0.000000	0.041382	0.040621
NEGR1	protein coding	0.000000	0.000000	0.000000	0.047151	0.046459
RPL31P12	pseudogene	-1.000000	-1.000000	100.000000	-1.000000	100.000000
FPGT-TNNI3K	protein coding	0.000000	0.000000	0.000000	0.035379	0.034418
TYW3	protein coding	0.000000	0.000000	0.000000	0.236016	0.208793
SLC44A5	protein coding	0.000000	0.000000	0.000000	1.047426	1.031578
MSH4	protein coding	0.000000	0.000000	0.000000	0.241480	0.234625
ST6GALNAC3	protein coding	0.000000	0.000000	0.000000	0.024231	0.023934
AK5	protein coding	0.000000	0.000000	0.000000	0.015362	0.015112
ADGRL4	protein coding	0.000000	0.000000	0.000000	0.129630	0.125690
LINC01362	lincRNA	-1.000000	-1.000000	0.000000	0.013372	0.013276
AC104454.2	lincRNA	-1.000000	-1.000000	0.000000	20.537222	20.194702
WDR63	protein coding	0.000000	0.000000	0.000000	0.022192	0.021643
COL24A1	protein coding	0.000000	0.000000	0.000000	0.016876	0.016600
HFM1	protein coding	0.000000	0.000000	0.000000	0.276488	0.266476
FAM69A	protein coding	0.000000	0.000000	0.000000	0.023870	0.023295
BCAR3	protein coding	0.000000	0.000000	0.000000	0.015289	0.015068
LINC01787	lincRNA	-1.000000	-1.000000	0.000000	0.018636	0.018325
LRRC39	protein coding	0.000000	0.000000	0.000000	0.089883	0.083825
GPR88	protein coding	7.099567	0.000000	2.349570	0.000000	2.112858
RNPC3	protein coding	0.000000	0.567752	0.383534	0.000000	0.050765
AMY2A	protein coding	26.888021	9.826590	23.751328	27.578888	26.769986
AMY1A	protein coding	78.190104	82.236842	79.529617	68.672617	71.383851
AMY1B	protein coding	89.322917	86.184211	88.283972	93.176911	91.948192
AMYP1	pseudogene	-1.000000	-1.000000	18.590998	19.769261	19.551074
AMY1C	protein coding	74.934896	33.684211	72.532189	72.720422	72.694351
AC092506.1	pseudogene	-1.000000	-1.000000	0.000000	0.336128	0.329223
LINC01677	lincRNA	-1.000000	-1.000000	0.000000	0.067572	0.065572
AL355306.2	lincRNA	-1.000000	-1.000000	0.000000	0.041461	0.039316
NBPF5P	pseudogene	-1.000000	-1.000000	1.744548	1.951848	1.941331
SLC25A24P2	pseudogene	-1.000000	-1.000000	0.000000	2.275549	2.244469
AL390038.1	lincRNA	-1.000000	-1.000000	0.000000	0.858883	0.688275
NBPF6	protein coding	0.000000	0.000000	0.000000	0.607567	0.530888
FAM102B	protein coding	0.000000	2.727466	2.205376	0.000000	0.150924
STXBP3	protein coding	0.000000	0.000000	0.000000	0.111065	0.106600
AL449266.1	protein coding	0.000000	0.000000	0.000000	0.115761	0.115240
GPSM2	protein coding	0.000000	2.194974	1.655062	0.000000	0.244953
KIAA1324	protein coding	0.000000	0.000000	0.000000	0.044314	0.040815
GSTM2	protein coding	0.000000	22.350726	19.785714	44.744391	42.194611
TMIGD3	protein coding	0.000000	0.000000	0.000000	0.114585	0.111643
RAP1A	protein coding	0.000000	0.000000	0.000000	0.053242	0.051584
AL445426.1	lincRNA	-1.000000	-1.000000	0.000000	0.737636	0.735431
MAGI3	protein coding	0.000000	0.000000	0.000000	0.018737	0.018294
AC244669.1	pseudogene	-1.000000	-1.000000	0.000000	0.401792	0.395777
NBPF8	pseudogene	-1.000000	-1.000000	13.642334	29.378292	26.696616
AC241952.1	pseudogene	-1.000000	-1.000000	0.000000	0.240708	0.230337
NBPF26	protein coding	11.679104	9.579230	10.512353	5.846993	6.092312
AC242852.2	pseudogene	-1.000000	-1.000000	17.220377	12.162566	12.445586
AC239859.5	pseudogene	-1.000000	-1.000000	0.000000	0.071631	0.069248
FP700111.1	lincRNA	-1.000000	-1.000000	0.000000	0.194186	0.192438
NBPF20	protein coding	88.687571	14.837751	72.991471	76.108604	75.614871
NBPF12	protein coding	3.218187	0.000000	1.499106	1.420676	1.432351
FMO5	protein coding	0.000000	0.000000	0.000000	0.000000	0.531766
NBPF14	protein coding	40.079316	4.176965	28.089146	13.646684	14.854481
NBPF19	protein coding	74.678221	22.337021	44.202513	30.130966	31.776056
LINC00869	pseudogene	-1.000000	-1.000000	1.916376	6.494291	5.954447
AC243772.3	pseudogene	-1.000000	-1.000000	0.000000	0.057687	0.054955
HIST2H4A	protein coding	100.000000	100.000000	100.000000	-1.000000	88.421497
HIST2H3C	protein coding	100.000000	100.000000	100.000000	-1.000000	100.000000
HIST2H2AA3	protein coding	100.000000	100.000000	100.000000	-1.000000	100.000000
HIST2H2AA4	protein coding	100.000000	100.000000	100.000000	-1.000000	100.000000
HIST2H3A	protein coding	100.000000	100.000000	100.000000	-1.000000	100.000000
HIST2H4B	protein coding	100.000000	100.000000	100.000000	-1.000000	86.322401
HORMAD1	protein coding	0.000000	0.000000	0.000000	1.339457	1.226564
CTSS	protein coding	0.000000	0.000000	0.000000	0.932335	0.824921
POGZ	protein coding	0.000000	0.000000	0.000000	0.825640	0.715532
HRNR	protein coding	4.361043	0.000000	3.876533	0.000000	3.079845
LCE3C	protein coding	100.000000	100.000000	100.000000	-1.000000	100.000000
LCE3B	protein coding	100.000000	-1.000000	100.000000	-1.000000	100.000000
UBE2Q1	protein coding	0.000000	0.000000	0.000000	0.000000	0.373170
MTX1	protein coding	15.401146	53.389831	20.894608	2.040816	8.058537
GBAP1	pseudogene	-1.000000	-1.000000	15.297781	0.000000	2.911551
MTX1P1	pseudogene	-1.000000	-1.000000	25.686977	2.558976	8.358209
GBA	protein coding	0.000000	44.306220	18.446215	0.000000	4.518396
GON4L	protein coding	0.000000	0.000000	0.000000	0.050404	0.046474
MEX3A	protein coding	4.542546	0.000000	1.159562	0.000000	0.711067
CCT3	protein coding	0.000000	0.000000	0.000000	0.131178	0.125626
IQGAP3	protein coding	0.000000	0.000000	0.000000	1.757803	1.529693
MNDA	protein coding	0.000000	0.000000	0.000000	0.133950	0.120952
AL592295.3	lincRNA	-1.000000	-1.000000	6.264501	32.199143	31.863695
FCGR2C	pseudogene	-1.000000	3.448276	0.711845	2.525860	2.265346
FCGR3B	protein coding	0.000000	0.000000	0.000000	0.615129	0.422037
NOS1AP	protein coding	0.000000	0.000000	0.000000	0.089438	0.087130
PBX1	protein coding	0.000000	0.000000	0.000000	0.000000	0.013092
TMCO1	protein coding	0.000000	0.000000	0.000000	0.204294	0.193308
FAM78B	protein coding	0.000000	0.000000	0.000000	0.079707	0.069379
AL583804.1	lincRNA	-1.000000	-1.000000	0.000000	0.034326	0.033896
POGK	protein coding	0.000000	1.904186	1.491654	0.000000	0.745695
ILDR2	protein coding	0.000000	0.964151	0.827192	0.000000	0.137895
CD247	protein coding	0.000000	0.000000	0.000000	0.117066	0.114812
RCSD1	protein coding	0.000000	0.000000	0.000000	0.038351	0.036767
ADCY10	protein coding	0.000000	0.000000	0.000000	0.121306	0.114474
XCL2	protein coding	0.000000	0.000000	0.000000	2.064565	1.701733
AL031736.1	pseudogene	-1.000000	-1.000000	4.538088	-1.000000	4.538088
NME7	protein coding	0.000000	0.000000	0.000000	0.354190	0.351688
C1orf112	protein coding	0.000000	0.000000	0.000000	0.000000	0.025511
KIFAP3	protein coding	0.000000	0.000000	0.000000	0.036292	0.032951
FMO3	protein coding	0.000000	0.000000	0.000000	1.594203	1.469824
SUCO	protein coding	0.000000	0.000000	0.000000	0.270016	0.249107
AL031599.1	lincRNA	-1.000000	-1.000000	0.000000	0.009398	0.009371
PRDX6	protein coding	0.000000	0.837209	0.514286	0.000000	0.077983
TNN	protein coding	0.000000	0.000000	0.000000	0.066520	0.062338
COP1	protein coding	0.000000	0.000000	0.000000	0.127938	0.126398
PAPPA2	protein coding	0.000000	0.000000	0.000000	0.145459	0.141462
ASTN1	protein coding	0.000000	0.000000	0.000000	0.030349	0.029577
AL122019.1	lincRNA	-1.000000	-1.000000	0.000000	0.073718	0.073378
FAM20B	protein coding	0.000000	1.871880	1.490560	0.031317	0.206864
AXDND1	protein coding	0.000000	0.000000	0.000000	0.015659	0.015343
ACBD6	protein coding	0.000000	0.000000	0.000000	0.135451	0.132447
XPR1	protein coding	0.000000	0.000000	0.000000	0.062063	0.060020
TPR	protein coding	0.000000	0.000000	0.000000	0.423408	0.357583
ERVMER61-1	lincRNA	-1.000000	-1.000000	0.000000	0.271902	0.267404
LINC01720	lincRNA	-1.000000	-1.000000	0.000000	0.012604	0.012446
AL390957.1	lincRNA	-1.000000	-1.000000	0.000000	0.017054	0.016837
CDC73	protein coding	0.000000	0.000000	0.000000	0.202547	0.194839
DENND1B	protein coding	0.000000	0.000000	0.000000	0.558174	0.538480
LHX9	protein coding	0.000000	0.000000	0.000000	2.131950	1.255514
LINC00862	lincRNA	-1.000000	-1.000000	0.000000	0.129080	0.126285
CAMSAP2	protein coding	0.000000	0.000000	0.000000	0.046726	0.043749
PTPRVP	pseudogene	-1.000000	-1.000000	0.000000	3.485455	2.401420
PPP1R12B	protein coding	0.000000	0.000000	0.000000	0.148219	0.138111
PIK3C2B	protein coding	0.000000	0.000000	0.000000	0.694050	0.610297
RHEX	protein coding	0.000000	0.000000	0.000000	0.083441	0.080425
RASSF5	protein coding	0.000000	0.000000	0.000000	0.233428	0.214849
C4BPA	protein coding	0.000000	0.000000	0.000000	1.997705	1.881602
CD55	protein coding	0.000000	0.000000	0.000000	7.475428	5.393715
CR1	protein coding	26.391118	0.000000	19.825161	22.421703	22.247250
HHAT	protein coding	0.000000	0.000000	0.000000	0.007323	0.007183
KCNH1	protein coding	0.000000	0.000000	0.000000	0.013375	0.013119
FLVCR1	protein coding	0.000000	0.491803	0.353654	0.287324	0.296779
RPS6KC1	protein coding	0.000000	0.000000	0.000000	0.017447	0.016999
AC096639.1	lincRNA	-1.000000	-1.000000	0.000000	0.044570	0.044324
PTPN14	protein coding	0.000000	0.000000	0.000000	0.021107	0.019632
KCNK2	protein coding	0.000000	1.441031	0.992167	0.305204	0.316447
USH2A	protein coding	0.000000	0.000000	0.000000	0.016407	0.015990
ESRRG	protein coding	0.000000	0.000000	0.000000	0.045617	0.045074
GPATCH2	protein coding	0.000000	0.000000	0.000000	0.078997	0.075947
LINC00210	lincRNA	-1.000000	-1.000000	0.000000	0.079802	0.075258
DISP1	protein coding	0.000000	0.000000	0.000000	0.274740	0.149562
SUSD4	protein coding	0.000000	0.000000	0.000000	0.019347	0.018831
CAPN8	protein coding	0.000000	0.000000	0.000000	0.280223	0.270890
CNIH4	protein coding	0.000000	4.913607	4.413191	0.000000	0.804989
WDR26	protein coding	0.000000	0.000000	0.000000	0.204031	0.175371
DNAH14	protein coding	0.000000	0.000000	0.000000	0.005341	0.005169
ENAH	protein coding	0.000000	0.000000	0.000000	0.199736	0.182794
EPHX1	protein coding	0.000000	0.000000	0.000000	0.093514	0.087395
TUBB8P10	pseudogene	-1.000000	-1.000000	21.674491	65.500603	39.044013
TUBB8P9	pseudogene	-1.000000	-1.000000	3.372549	4.945718	3.981043
IBA57	protein coding	0.000000	0.000000	0.000000	1.913709	1.003528
AL670729.3	lincRNA	-1.000000	-1.000000	0.000000	28.440367	10.421286
RNA5S1	rRNA	-1.000000	-1.000000	100.000000	-1.000000	100.000000
RNA5S2	rRNA	-1.000000	-1.000000	100.000000	-1.000000	100.000000
RNA5S3	rRNA	-1.000000	-1.000000	100.000000	-1.000000	100.000000
RNA5S4	rRNA	-1.000000	-1.000000	100.000000	-1.000000	100.000000
RNA5S5	rRNA	-1.000000	-1.000000	100.000000	-1.000000	100.000000
RNA5S6	rRNA	-1.000000	-1.000000	100.000000	-1.000000	100.000000
RNA5S7	rRNA	-1.000000	-1.000000	100.000000	-1.000000	100.000000
RNA5S8	rRNA	-1.000000	-1.000000	100.000000	-1.000000	100.000000
RNA5S9	rRNA	-1.000000	-1.000000	20.338983	-1.000000	20.338983
RNA5S10	rRNA	-1.000000	-1.000000	100.000000	-1.000000	100.000000
RNA5S11	rRNA	-1.000000	-1.000000	100.000000	-1.000000	100.000000
RNA5S12	rRNA	-1.000000	-1.000000	100.000000	-1.000000	100.000000
RNA5S13	rRNA	-1.000000	-1.000000	100.000000	-1.000000	100.000000
RNA5S14	rRNA	-1.000000	-1.000000	100.000000	-1.000000	100.000000
RNA5S15	rRNA	-1.000000	-1.000000	100.000000	-1.000000	100.000000
RNA5S16	rRNA	-1.000000	-1.000000	100.000000	-1.000000	100.000000
RNA5S17	rRNA	-1.000000	-1.000000	100.000000	-1.000000	100.000000
TAF5L	protein coding	0.000000	0.135839	0.095147	0.488318	0.415958
PGBD5	protein coding	0.000000	2.083112	1.764494	0.020840	0.193942
DISC1	protein coding	0.000000	0.000000	0.000000	0.009422	0.009169
KCNK1	protein coding	0.000000	0.000000	0.000000	0.060463	0.058112
SLC35F3	protein coding	0.000000	0.000000	0.000000	0.353289	0.350586
NID1	protein coding	0.000000	0.000000	0.000000	0.112668	0.105225
GPR137B	protein coding	0.000000	0.000000	0.000000	0.220775	0.178931
ERO1B	protein coding	0.000000	0.000000	0.000000	0.165471	0.152040
ACTN2	protein coding	0.000000	0.000000	0.000000	1.785812	1.668010
AL359551.1	lincRNA	-1.000000	-1.000000	0.000000	0.116104	0.109724
CHRM3	protein coding	0.000000	0.000000	0.000000	0.056224	0.029496
FMN2	protein coding	1.573173	0.000000	0.794564	0.021497	0.037540
GREM2	protein coding	0.000000	0.000000	0.000000	0.030404	0.029370
RGS7	protein coding	0.000000	0.000000	0.000000	0.061992	0.061714
PLD5	protein coding	0.000000	0.000000	0.000000	0.005084	0.004981
ZBTB18	protein coding	0.000000	0.000000	0.000000	2.484875	1.347077
CATSPERE	protein coding	0.000000	0.000000	0.000000	0.071122	0.066916
EFCAB2	protein coding	0.000000	0.000000	0.000000	0.151331	0.144165
KIF26B	protein coding	0.000000	0.000000	0.000000	0.029406	0.028677
SMYD3	protein coding	0.000000	0.000000	0.000000	0.321633	0.320329
CNST	protein coding	0.000000	0.000000	0.000000	0.117938	0.111612
LINC01341	other	-1.000000	-1.000000	0.000000	1.126719	0.940630
AC113174.1	pseudogene	-1.000000	-1.000000	100.000000	-1.000000	100.000000
ZNF124	protein coding	2.788104	0.880656	1.350423	3.462398	3.279311
OR2T8	protein coding	2.449414	0.000000	1.877551	0.000000	1.349765
OR2T5	protein coding	-1.000000	20.800317	20.800317	-1.000000	20.800317
OR2G6	protein coding	0.000000	8.941849	7.569400	73.660441	52.403447
OR2T29	protein coding	59.388186	0.000000	21.358118	2.482930	10.972696
OR2T27	protein coding	0.000000	7.575758	1.947040	6.678782	5.623902
LYPD8	protein coding	0.000000	0.000000	0.000000	3.249621	1.329199
DIP2C	protein coding	0.000000	0.000000	0.000000	0.537563	0.526382
IDI1	protein coding	0.000000	0.000000	0.000000	10.668155	6.677980
WDR37	protein coding	0.000000	0.000000	0.000000	0.158980	0.148624
ADARB2	protein coding	0.000000	0.000000	0.000000	0.359758	0.354186
AL713851.1	lincRNA	-1.000000	-1.000000	0.000000	0.090059	0.088609
PFKP	protein coding	0.000000	0.000000	0.000000	0.188988	0.176523
AL451164.1	lincRNA	-1.000000	-1.000000	0.000000	0.231087	0.225667
MANCR	lincRNA	-1.000000	-1.000000	0.000000	7.695853	7.165076
AKR1E2	protein coding	0.000000	0.000000	0.000000	0.564516	0.546937
AL355303.1	lincRNA	-1.000000	-1.000000	0.000000	0.151574	0.148021
UCN3	protein coding	0.000000	0.000000	0.000000	0.436218	0.382113
IL2RA	protein coding	0.000000	0.000000	0.000000	0.266270	0.249608
PFKFB3	protein coding	0.000000	0.000000	0.000000	0.322202	0.305350
LINC00707	lincRNA	-1.000000	-1.000000	0.000000	1.055935	1.004612
SFMBT2	protein coding	0.000000	0.000000	0.000000	0.013176	0.012655
ITIH5	protein coding	0.000000	0.000000	0.000000	0.083102	0.077046
ITIH2	protein coding	0.000000	0.000000	0.000000	1.127409	1.048626
KIN	protein coding	0.000000	1.568248	1.276193	0.000000	0.218807
CELF2	protein coding	0.000000	0.000000	0.000000	0.012126	0.011890
LINC00710	other	-1.000000	-1.000000	0.000000	0.204434	0.186296
SEC61A2	protein coding	0.000000	0.000000	0.000000	0.141170	0.128955
CAMK1D	protein coding	0.000000	0.000000	0.000000	0.668805	0.656911
OPTN	protein coding	0.000000	0.000000	0.000000	0.870353	0.766875
MCM10	protein coding	0.000000	0.000000	0.000000	0.100285	0.090817
SEPHS1	protein coding	0.000000	6.698774	4.428365	0.000000	0.495563
BEND7	protein coding	0.000000	0.000000	0.000000	0.000000	0.130401
FRMD4A	protein coding	0.000000	0.000000	0.000000	0.005322	0.005254
FAM107B	protein coding	0.000000	3.864421	3.256322	0.008373	0.078802
SUV39H2	protein coding	0.000000	0.000000	0.000000	0.351293	0.302020
FAM171A1	protein coding	0.860456	0.000000	0.581689	0.000000	0.014427
ITGA8	protein coding	0.000000	0.000000	0.000000	0.012038	0.011641
NSUN6	protein coding	0.000000	0.000000	0.000000	0.092315	0.087053
MALRD1	protein coding	0.000000	0.000000	0.000000	0.059269	0.054205
PLXDC2	protein coding	0.000000	0.000000	0.000000	0.026674	0.025970
DNAJC1	protein coding	0.000000	0.000000	0.000000	0.028156	0.027909
COMMD3-BMI1	protein coding	0.000000	0.000000	0.000000	3.362135	2.987684
KIAA1217	protein coding	0.000000	0.000000	0.000000	0.016138	0.015942
GPR158	protein coding	0.000000	0.000000	0.000000	0.005474	0.005384
APBB1IP	protein coding	0.000000	0.000000	0.000000	0.139710	0.135802
LRRC37A6P	pseudogene	-1.000000	-1.000000	0.000000	0.588471	0.335750
ARMC4	protein coding	0.000000	0.000000	0.000000	0.112880	0.110229
LINC01517	other	-1.000000	-1.000000	0.000000	0.011500	0.011088
ZEB1	protein coding	0.000000	0.000000	0.000000	0.010286	0.009938
CCDC7	protein coding	0.000000	0.000000	0.000000	0.006113	0.005953
CREM	protein coding	0.000000	0.000000	0.000000	0.393691	0.370211
CCNY	protein coding	0.000000	2.197802	1.850844	0.012809	0.044220
FZD8	protein coding	42.398082	0.462963	22.164309	-1.000000	22.164309
ANKRD30A	protein coding	12.137805	0.000000	10.894942	4.777467	4.899293
AL117337.1	lincRNA	-1.000000	-1.000000	0.000000	0.934518	0.907812
ZNF33B	protein coding	0.000000	0.000000	0.000000	0.038293	0.034171
CSGALNACT2	protein coding	0.000000	0.000000	0.000000	0.053390	0.049122
RASGEF1A	protein coding	0.000000	1.714286	1.278990	0.320349	0.399260
WASHC2C	protein coding	0.000000	0.000000	0.000000	0.091811	0.085157
AGAP7P	pseudogene	-1.000000	-1.000000	0.000000	0.183094	0.165616
ANTXRLP1	pseudogene	-1.000000	-1.000000	0.000000	0.729811	0.695705
AGAP9	protein coding	0.000000	0.000000	0.000000	0.221832	0.197393
WDFY4	protein coding	0.000000	0.000000	0.000000	0.086546	0.083535
VSTM4	protein coding	0.000000	0.171478	0.148515	0.000000	0.011850
SLC9A3P1	pseudogene	-1.000000	-1.000000	41.983373	-1.000000	41.983373
PRKG1	protein coding	0.000000	0.000000	0.000000	0.011728	0.011626
PCDH15	protein coding	0.000000	0.000000	0.000000	0.049602	0.049201
BICC1	protein coding	0.000000	0.000000	0.000000	0.024003	0.023563
AC026391.1	lincRNA	-1.000000	-1.000000	0.000000	0.315467	0.300509
CCDC6	protein coding	0.000000	0.000000	0.000000	0.116002	0.110269
ANK3	protein coding	0.000000	0.000000	0.000000	0.017354	0.016827
CABCOCO1	protein coding	0.000000	0.000000	0.000000	0.040153	0.039497
ARID5B	protein coding	0.000000	0.000000	0.000000	0.014991	0.014312
JMJD1C	protein coding	0.000000	0.000000	0.000000	0.000000	0.011279
REEP3	protein coding	0.000000	0.901713	0.768640	0.000000	0.038551
AC022387.1	lincRNA	-1.000000	-1.000000	0.000000	0.147951	0.147589
CTNNA3	protein coding	0.000000	0.000000	0.000000	0.015344	0.015250
HERC4	protein coding	0.000000	0.000000	0.000000	0.066865	0.063213
STOX1	protein coding	7.643913	0.000000	6.225980	0.000000	0.357927
HKDC1	protein coding	0.000000	0.000000	0.000000	0.379014	0.349162
TMEM256P1	pseudogene	-1.000000	-1.000000	100.000000	-1.000000	100.000000
AC024601.1	lincRNA	-1.000000	-1.000000	0.000000	0.536151	0.514762
PPA1	protein coding	0.000000	0.000000	0.000000	1.346778	1.267655
EIF4EBP2	protein coding	0.000000	0.000000	0.000000	0.335709	0.235158
ADAMTS14	protein coding	0.000000	0.000000	0.000000	0.065222	0.061358
AC073176.3	lincRNA	-1.000000	-1.000000	0.000000	0.101650	0.100163
CDH23	protein coding	0.000000	0.000000	0.000000	0.029658	0.028400
ASCC1	protein coding	0.000000	0.000000	0.000000	0.098629	0.095787
P4HA1	protein coding	0.000000	0.000000	0.000000	0.479252	0.463474
CFAP70	protein coding	0.000000	0.000000	0.000000	0.024686	0.023787
ADK	protein coding	0.000000	0.000000	0.000000	0.018897	0.018813
ZNF503-AS1	lincRNA	-1.000000	-1.000000	0.000000	0.054789	0.053047
LRMDA	protein coding	0.000000	0.000000	0.000000	0.031236	0.031097
KCNMA1	protein coding	0.000000	1.021609	0.816588	0.041460	0.065039
AC012560.1	lincRNA	-1.000000	-1.000000	0.000000	0.013345	0.013308
NUTM2B	protein coding	0.000000	8.602151	4.410317	0.000000	1.955649
AL512662.2	other	-1.000000	-1.000000	0.000000	0.401916	0.383690
NRG3	protein coding	0.042034	1.248799	0.605245	0.012913	0.015290
CCSER2	protein coding	0.000000	0.000000	0.000000	0.074286	0.071066
GRID1	protein coding	0.000000	0.820549	0.394308	0.003810	0.006780
BMPR1A	protein coding	0.000000	0.000000	0.000000	0.162012	0.151501
SHLD2	protein coding	0.000000	0.000000	0.000000	0.076306	0.072965
PCGF5	protein coding	0.000000	0.000000	0.000000	0.113125	0.106331
HECTD2	protein coding	0.000000	0.000000	0.000000	3.397019	3.171986
IDE	protein coding	0.000000	0.000000	0.000000	0.090270	0.085790
MYOF	protein coding	0.000000	0.000000	0.000000	0.013053	0.012508
LGI1	protein coding	0.000000	0.000000	0.000000	2.382290	2.100572
LCOR	protein coding	0.000000	0.104275	0.081788	0.000000	0.012830
AL359385.1	pseudogene	-1.000000	-1.000000	0.549451	47.699669	42.106969
UBTD1	protein coding	0.000000	0.000000	0.000000	0.076453	0.074646
MARVELD1	protein coding	2.298851	0.703964	0.962434	0.000000	0.622615
HPSE2	protein coding	0.000000	0.000000	0.000000	0.015755	0.015665
BTRC	protein coding	0.000000	0.000000	0.000000	0.165466	0.160364
WBP1L	protein coding	0.000000	0.000000	0.000000	0.122043	0.114804
PCGF6	protein coding	0.000000	0.000000	0.000000	0.501182	0.477885
SH3PXD2A	protein coding	0.000000	0.000000	0.000000	0.009599	0.009177
SLK	protein coding	0.000000	0.000000	0.000000	0.383544	0.335311
RN7SL524P	other	-1.000000	-1.000000	62.207358	-1.000000	62.207358
SORCS3	protein coding	0.000000	0.000000	0.000000	0.026200	0.025956
SORCS1	protein coding	0.000000	0.000000	0.000000	0.004286	0.004231
LINC01435	lincRNA	-1.000000	-1.000000	0.000000	0.047116	0.046532
GUCY2GP	pseudogene	-1.000000	-1.000000	21.028466	7.752196	8.647945
ACSL5	protein coding	0.000000	0.000000	0.000000	0.214137	0.198668
TCF7L2	protein coding	0.000000	0.000000	0.000000	0.049567	0.048292
ADRB1	protein coding	7.531381	0.000000	3.786816	-1.000000	3.786816
VWA2	protein coding	0.000000	0.000000	0.000000	0.316482	0.297032
GFRA1	protein coding	0.000000	0.000000	0.000000	0.038661	0.036944
SHTN1	protein coding	0.000000	0.411327	0.332056	0.000000	0.010608
AC005871.1	lincRNA	-1.000000	-1.000000	0.000000	1.849419	1.764196
AL354863.1	other	-1.000000	-1.000000	0.000000	0.189941	0.183584
ARMS2	protein coding	0.000000	9.736308	5.875153	0.000000	1.778436
DMBT1	protein coding	26.215756	0.000000	24.777007	22.586762	22.799774
LHPP	protein coding	0.000000	0.000000	0.000000	0.114962	0.110859
CTBP2	protein coding	0.000000	0.000000	0.000000	0.050913	0.048063
ADAM12	protein coding	0.000000	0.000000	0.000000	0.015523	0.015157
LINC00601	lincRNA	-1.000000	-1.000000	0.000000	2.457218	2.097378
C10orf90	protein coding	0.000000	0.000000	0.000000	0.250927	0.246487
DOCK1	protein coding	0.000000	0.000000	0.000000	0.049986	0.049350
TCERG1L	protein coding	0.000000	0.000000	0.000000	0.051225	0.050609
PPP2R2D	protein coding	0.000000	0.000000	0.000000	2.487041	2.245312
JAKMIP3	protein coding	0.000000	0.000000	0.000000	0.374318	0.343158
STK32C	protein coding	5.579171	0.000000	3.094607	0.078557	0.160830
LRRC27	protein coding	0.000000	0.000000	0.000000	0.474204	0.399883
PWWP2B	protein coding	0.564016	6.613455	2.566038	0.000000	0.328582
AL451069.2	lincRNA	-1.000000	-1.000000	0.000000	4.007634	3.368984
INPP5A	protein coding	0.000000	8.185461	4.671676	0.274973	0.329724
NKX6-2	protein coding	0.000000	4.241436	2.918070	0.000000	2.714932
CFAP46	protein coding	0.000000	0.000000	0.000000	0.735471	0.683622
ADGRA1	protein coding	0.000000	0.000000	0.000000	0.149419	0.133342
KNDC1	protein coding	0.000000	0.000000	0.000000	1.181538	1.052073
TUBGCP2	protein coding	0.000000	0.000000	0.000000	4.227202	3.150681
AL360181.3	protein coding	0.000000	0.000000	0.000000	0.206884	0.195543
OR6L2P	pseudogene	-1.000000	-1.000000	3.463203	-1.000000	3.463203
SCART1	protein coding	0.000000	0.000000	0.000000	0.000000	0.295849
DUX4L28	pseudogene	-1.000000	-1.000000	35.450517	-1.000000	35.450517
DUX4L25	pseudogene	-1.000000	-1.000000	53.548896	-1.000000	53.548896
DUX4L24	pseudogene	-1.000000	-1.000000	95.110410	-1.000000	95.110410
DUX4L23	pseudogene	-1.000000	-1.000000	88.801262	-1.000000	88.801262
DUX4L22	pseudogene	-1.000000	-1.000000	87.539432	-1.000000	87.539432
DUX4L21	pseudogene	-1.000000	-1.000000	85.883281	-1.000000	85.883281
DUX4L20	pseudogene	-1.000000	-1.000000	91.640379	-1.000000	91.640379
DUX4L29	pseudogene	-1.000000	-1.000000	99.410029	-1.000000	99.410029
DUX4L10	pseudogene	-1.000000	-1.000000	100.000000	-1.000000	100.000000
DUX4L11	pseudogene	-1.000000	-1.000000	100.000000	-1.000000	100.000000
DUX4L12	pseudogene	-1.000000	-1.000000	100.000000	-1.000000	100.000000
DUX4L13	pseudogene	-1.000000	-1.000000	69.747235	-1.000000	69.747235
DUX4L14	pseudogene	-1.000000	-1.000000	100.000000	-1.000000	100.000000
DUX4L15	pseudogene	-1.000000	-1.000000	100.000000	-1.000000	100.000000
OR4F2P	pseudogene	-1.000000	-1.000000	8.431163	-1.000000	8.431163
AC069287.1	lincRNA	-1.000000	-1.000000	0.000000	0.294310	0.277778
LINC01001	lincRNA	-1.000000	-1.000000	1.883830	1.027317	1.297550
IFITM2	protein coding	0.000000	0.000000	0.000000	7.610790	6.203377
IFITM3	protein coding	0.000000	0.000000	0.000000	3.924222	3.317234
B4GALNT4	protein coding	4.839744	9.567901	5.284553	4.336995	4.650974
PKP3	protein coding	0.000000	0.000000	0.000000	6.546300	4.807223
SIGIRR	protein coding	0.000000	0.000000	0.000000	1.356363	1.090382
ANO9	protein coding	0.000000	0.000000	0.000000	1.280537	1.125509
PTDSS2	protein coding	0.000000	0.000000	0.000000	0.760850	0.681644
HRAS	protein coding	0.000000	19.302615	11.778116	3.030303	4.321110
LRRC56	protein coding	0.000000	0.000000	0.000000	0.637205	0.534821
PHRF1	protein coding	0.000000	0.000000	0.000000	0.526839	0.444929
DEAF1	protein coding	0.000000	0.000000	0.000000	1.115257	0.870651
AP2A2	protein coding	0.000000	0.000000	0.000000	0.674971	0.622775
MUC2	protein coding	0.000000	-1.000000	0.000000	0.000000	4.520709
MUC5AC	protein coding	0.000000	0.000000	0.000000	0.682474	0.405233
MUC5B	protein coding	0.000000	0.000000	0.000000	1.303318	0.703217
TOLLIP	protein coding	0.000000	0.000000	0.000000	0.378788	0.337273
BRSK2	protein coding	3.954802	10.402594	7.930690	5.418203	5.623025
DUSP8	protein coding	0.000000	0.768344	0.446329	0.209221	0.274111
FAM99A	lincRNA	-1.000000	-1.000000	6.119611	0.000000	5.843293
MRPL23	protein coding	0.000000	0.000000	0.000000	0.160225	0.153045
TSPAN32	protein coding	0.000000	0.000000	0.000000	0.320316	0.290070
CD81	protein coding	5.114823	3.139428	3.745198	0.000000	0.550796
CDKN1C	protein coding	12.433581	0.000000	6.024717	0.000000	4.570312
SLC22A18	protein coding	0.000000	0.000000	0.000000	0.243704	0.223310
OSBPL5	protein coding	0.000000	0.000000	0.000000	0.134726	0.123080
AC109309.2	pseudogene	-1.000000	-1.000000	100.000000	-1.000000	100.000000
NDUFA5P1	pseudogene	-1.000000	-1.000000	57.647059	-1.000000	57.647059
AC123788.2	pseudogene	-1.000000	-1.000000	8.865248	-1.000000	8.865248
AC127526.1	lincRNA	-1.000000	-1.000000	0.000000	0.090974	0.090309
AC127526.2	other	-1.000000	-1.000000	0.000000	0.056967	0.056174
ART1	protein coding	0.000000	0.000000	0.000000	1.296894	1.208005
RRM1	protein coding	0.000000	0.000000	0.000000	0.351602	0.323756
SSU72P6	pseudogene	-1.000000	-1.000000	47.022587	-1.000000	47.022587
OR10A2	protein coding	0.000000	0.469064	0.389683	0.000000	0.180103
LMO1	protein coding	0.000000	0.000000	0.000000	0.070035	0.067549
ST5	protein coding	0.000000	0.000000	0.000000	0.025394	0.024357
DENND5A	protein coding	0.000000	1.889764	0.471513	0.000000	0.018963
ZNF143	protein coding	0.000000	0.000000	0.000000	0.172843	0.162745
SWAP70	protein coding	0.000000	0.000000	0.000000	0.790755	0.743415
AMPD3	protein coding	0.000000	0.000000	0.000000	0.045544	0.042155
SPON1	protein coding	0.000000	0.000000	0.000000	0.156495	0.154000
RRAS2	protein coding	0.000000	0.000000	0.000000	0.361284	0.347655
CALCB	protein coding	0.000000	0.000000	0.000000	0.016149	0.015788
INSC	protein coding	0.000000	0.000000	0.000000	0.016727	0.016322
SOX6	protein coding	0.000000	0.000000	0.000000	0.000000	0.019272
PLEKHA7	protein coding	0.000000	0.000000	0.000000	0.201491	0.194833
OR7E14P	pseudogene	-1.000000	-1.000000	0.000000	0.124817	0.120433
PIK3C2A	protein coding	0.000000	0.000000	0.000000	0.031889	0.027639
SAA1	protein coding	0.000000	0.000000	0.000000	1.747445	1.393637
LDHAL6A	protein coding	0.000000	0.000000	0.000000	0.141650	0.126178
IGSF22	protein coding	0.000000	0.000000	0.000000	0.119672	0.095781
NAV2	protein coding	0.000000	0.000000	0.000000	0.004086	0.004021
NELL1	protein coding	0.000000	0.000000	0.000000	0.013514	0.013464
GAS2	protein coding	0.000000	0.000000	0.000000	0.038504	0.037884
AC090092.1	lincRNA	-1.000000	-1.000000	0.000000	0.640476	0.624657
LUZP2	protein coding	0.000000	0.000000	0.000000	0.024641	0.024417
AC090592.1	lincRNA	-1.000000	-1.000000	0.000000	0.171773	0.168128
ANO3	protein coding	0.000000	0.000000	0.000000	0.103719	0.101502
METTL15	protein coding	0.000000	0.000000	0.000000	0.000000	0.006208
DCDC1	protein coding	0.000000	0.000000	0.000000	0.057419	0.053018
ELP4	protein coding	0.000000	0.000000	0.000000	0.011844	0.011047
AL035078.4	protein coding	0.000000	0.000000	0.000000	0.058426	0.058165
CCDC73	protein coding	0.000000	0.000000	0.000000	0.141950	0.136166
KIAA1549L	protein coding	0.000000	0.000000	0.000000	0.142665	0.136408
CD44	protein coding	0.000000	0.000000	0.000000	0.032389	0.029936
LDLRAD3	protein coding	0.000000	0.000000	0.000000	0.085876	0.084677
COMMD9	protein coding	0.000000	0.000000	0.000000	0.825455	0.580213
PRR5L	protein coding	0.000000	0.000000	0.000000	0.403426	0.390135
TRAF6	protein coding	0.000000	0.000000	0.000000	1.118194	0.890514
RAG1	protein coding	0.000000	0.000000	0.000000	0.000000	0.035174
LRRC4C	protein coding	0.000000	0.000000	0.000000	0.012384	0.012337
HSD17B12	protein coding	0.000000	0.000000	0.000000	0.022580	0.022152
PRDM11	protein coding	0.000000	0.874975	0.812832	0.253446	0.513984
PHF21A	protein coding	0.000000	0.000000	0.000000	0.096096	0.092257
AC024475.4	lincRNA	-1.000000	-1.000000	0.000000	0.325409	0.317561
C11orf49	protein coding	0.000000	0.000000	0.000000	0.092801	0.091789
SLC39A13	protein coding	0.000000	0.000000	0.000000	1.383068	0.704451
CELF1	protein coding	0.000000	0.000000	0.000000	0.084673	0.076278
PTPRJ	protein coding	0.000000	0.000000	0.000000	0.115377	0.109836
AC027369.6	pseudogene	-1.000000	-1.000000	70.322581	85.305344	82.579009
AC027369.3	pseudogene	-1.000000	-1.000000	50.350783	65.089040	62.425457
AC027369.4	pseudogene	-1.000000	-1.000000	100.000000	96.000865	96.603635
AC136759.1	pseudogene	-1.000000	-1.000000	0.000000	0.156316	0.154840
AC109635.5	pseudogene	-1.000000	-1.000000	0.000000	4.730849	4.505792
AC024405.2	pseudogene	-1.000000	-1.000000	0.000000	0.125844	0.122166
OR4C14P	pseudogene	-1.000000	-1.000000	8.351410	-1.000000	8.351410
OR9Q1	protein coding	0.000000	0.000000	0.000000	0.325939	0.320791
AP004247.2	lincRNA	-1.000000	-1.000000	0.000000	3.580273	3.156975
GLYATL1	protein coding	0.000000	0.000000	0.000000	0.000000	0.073120
MS4A13	protein coding	0.000000	0.000000	0.000000	0.296040	0.281969
AP003399.1	pseudogene	-1.000000	-1.000000	0.000000	0.519936	0.513710
PGA3	protein coding	47.341211	30.798274	37.780549	44.449577	41.926259
PGA5	protein coding	41.506647	13.174404	31.008833	50.782862	46.694215
LRRC10B	protein coding	0.000000	2.688574	1.623084	-1.000000	1.623084
SYT7	protein coding	0.000000	3.817633	2.437741	0.000000	0.211134
ASRGL1	protein coding	0.000000	0.000000	0.000000	0.095835	0.089343
C11orf95	protein coding	2.448580	3.636364	3.228519	0.000000	2.161432
MACROD1	protein coding	0.000000	0.000000	0.000000	0.085399	0.084752
VEGFB	protein coding	0.000000	24.302326	14.083558	0.000000	4.911868
PPP1R14B	protein coding	0.000000	2.040816	1.511487	0.000000	1.015847
AP005273.1	lincRNA	-1.000000	-1.000000	0.000000	1.447106	1.279506
NRXN2	protein coding	0.000000	0.000000	0.000000	0.103174	0.096570
SF1	protein coding	0.000000	0.000000	0.000000	1.375088	0.966150
MAP4K2	protein coding	2.395453	1.930420	2.090010	0.000000	0.818465
MRPL11	protein coding	0.000000	0.000000	0.000000	0.000000	1.048542
SPTBN2	protein coding	0.000000	0.000000	0.000000	1.172929	0.939106
PC	protein coding	0.000000	0.000000	0.000000	1.764851	1.686898
GRK2	protein coding	0.000000	18.064516	7.272727	0.000000	1.250869
ANKRD13D	protein coding	0.000000	6.186667	3.357453	0.000000	0.832257
KMT5B	protein coding	0.000000	2.681609	1.760841	0.348717	0.532519
LRP5	protein coding	0.000000	33.548387	1.972686	0.000000	0.076098
MRPL21	protein coding	0.000000	4.567308	1.738335	2.473992	2.412612
ANO1	protein coding	0.000000	1.601164	0.781666	0.023687	0.062036
SHANK2	protein coding	0.000000	0.000000	0.000000	0.084821	0.080411
KRTAP5-11	protein coding	0.000000	0.000000	0.000000	-1.000000	0.148060
FAM168A	protein coding	0.000000	0.000000	0.000000	0.111350	0.107232
B3GNT6	protein coding	0.000000	0.000000	0.000000	0.566114	0.369637
GAB2	protein coding	0.000000	0.489433	0.343107	0.011189	0.022162
TENM4	protein coding	0.000000	0.000000	0.000000	0.028048	0.027534
DLG2	protein coding	0.000000	0.000000	0.000000	0.009859	0.009803
TMEM135	protein coding	0.000000	0.000000	0.000000	0.021308	0.020985
NOX4	protein coding	0.000000	0.000000	0.000000	0.259279	0.251394
TRIM53BP	pseudogene	-1.000000	-1.000000	6.224549	4.954458	5.193358
TRIM51BP	pseudogene	-1.000000	-1.000000	19.145803	6.497261	8.677582
AP005435.1	pseudogene	-1.000000	-1.000000	2.888700	0.000000	1.997650
TRIM64B	protein coding	0.000000	12.481315	6.212798	1.758732	3.533779
AP005435.4	pseudogene	-1.000000	-1.000000	61.484099	60.519740	60.586177
AP005435.2	pseudogene	-1.000000	-1.000000	56.366723	25.418719	32.380952
AP005435.3	pseudogene	-1.000000	-1.000000	94.056928	100.000000	95.913978
MTND1P35	pseudogene	-1.000000	-1.000000	100.000000	-1.000000	100.000000
TRIM49D1	protein coding	94.334069	52.736318	78.871937	82.285647	81.578453
TRIM49D2	protein coding	63.208241	1.374570	52.303030	89.041843	82.298033
AP004607.3	pseudogene	-1.000000	-1.000000	3.576903	99.586492	29.550960
AP004607.7	pseudogene	-1.000000	-1.000000	1.073986	0.000000	0.848656
TRIM51EP	pseudogene	-1.000000	-1.000000	11.683168	5.156985	6.393200
NAALAD2	protein coding	0.000000	0.000000	0.000000	0.049419	0.045618
FAT3	protein coding	0.000000	0.000000	0.000000	0.061693	0.059518
DEUP1	protein coding	0.000000	0.000000	0.000000	1.939797	1.868849
SMCO4	protein coding	0.000000	6.525912	5.564648	0.086199	0.190664
MAML2	protein coding	0.000000	0.000000	0.000000	0.011128	0.010912
CNTN5	protein coding	0.000000	0.000000	0.000000	0.025337	0.025188
TRPC6	protein coding	0.000000	0.000000	0.000000	0.000000	0.881714
DYNC2H1	protein coding	0.000000	0.000000	0.000000	0.045435	0.043733
PDGFD	protein coding	0.000000	0.000000	0.000000	1.083372	1.065348
CARD16	protein coding	0.000000	0.000000	0.000000	0.035495	0.034939
AP003181.1	lincRNA	-1.000000	-1.000000	0.000000	0.006429	0.006421
GUCY1A2	protein coding	0.000000	0.000000	0.000000	0.045713	0.043540
CWF19L2	protein coding	0.000000	0.000000	0.000000	0.804287	0.784036
RDX	protein coding	0.000000	0.000000	0.000000	0.000000	0.074232
ZC3H12C	protein coding	0.000000	0.000000	0.000000	0.466909	0.409021
ARHGAP20	protein coding	0.000000	0.000000	0.000000	0.229484	0.217412
NXPE1	protein coding	0.000000	0.000000	0.000000	0.194119	0.177778
CEP164	protein coding	0.000000	0.000000	0.000000	0.045120	0.041535
DSCAML1	protein coding	0.000000	0.000000	0.000000	0.049131	0.048236
CCDC15	protein coding	0.000000	0.000000	0.000000	0.061142	0.058374
FAM118B	protein coding	0.000000	0.000000	0.000000	0.418607	0.397503
AP001993.1	lincRNA	-1.000000	-1.000000	0.000000	0.205961	0.197199
FLI1	protein coding	0.000000	0.000000	0.000000	0.044252	0.042610
ARHGAP32	protein coding	0.000000	1.590933	1.209486	0.000000	0.049003
AP002856.2	lincRNA	-1.000000	-1.000000	0.000000	0.308414	0.304631
NCAPD3	protein coding	0.000000	0.000000	0.000000	0.098965	0.086281
GLB1L2	protein coding	0.000000	12.869924	5.558859	0.000000	0.402436
B3GAT1	protein coding	0.000000	0.000000	0.000000	0.095386	0.071826
AP004608.1	other	-1.000000	-1.000000	0.000000	0.082398	0.076603
AP001999.1	lincRNA	-1.000000	-1.000000	0.000000	0.909128	0.790388
AP003062.2	other	-1.000000	-1.000000	2.867384	-1.000000	2.867384
AC215219.1	pseudogene	-1.000000	-1.000000	0.000000	0.804752	0.720288
CCDC77	protein coding	0.000000	0.000000	0.000000	0.264712	0.251068
B4GALNT3	protein coding	0.000000	0.000000	0.000000	0.141077	0.133792
ERC1	protein coding	0.000000	0.000000	0.000000	0.784754	0.768464
WNT5B	protein coding	0.000000	5.590851	3.985507	0.175402	0.284614
CACNA1C	protein coding	0.000000	0.000000	0.000000	0.094808	0.092414
AC092471.2	other	-1.000000	-1.000000	0.000000	0.024225	0.023904
FKBP4	protein coding	0.000000	0.000000	0.000000	0.452416	0.267431
TEAD4	protein coding	0.000000	6.215722	2.994276	0.000000	0.083597
GALNT8	protein coding	0.000000	0.000000	0.000000	0.049038	0.045598
ANO2	protein coding	0.000000	0.000000	0.000000	0.010804	0.014963
SCNN1A	protein coding	0.000000	0.000000	0.000000	0.115996	0.100366
LRRC23	protein coding	0.000000	0.000000	0.000000	1.166895	1.089148
ATN1	protein coding	0.000000	0.000000	0.000000	0.335420	0.251988
PEX5	protein coding	0.000000	0.000000	0.000000	2.288950	1.920439
NANOG	protein coding	0.000000	1.365338	1.149852	0.000000	0.546400
SLC2A14	protein coding	0.000000	0.000000	0.000000	0.082912	0.077573
LINC00937	lincRNA	-1.000000	-1.000000	0.000000	0.036792	0.034716
AC092865.2	pseudogene	-1.000000	-1.000000	100.000000	-1.000000	100.000000
OR7E140P	pseudogene	-1.000000	-1.000000	68.975610	-1.000000	68.975610
OR7E148P	pseudogene	-1.000000	-1.000000	100.000000	-1.000000	100.000000
OR7E149P	pseudogene	-1.000000	-1.000000	87.279843	-1.000000	87.279843
CLEC6A	protein coding	0.000000	0.000000	0.000000	1.433882	1.325656
AC092490.1	lincRNA	-1.000000	-1.000000	8.955224	0.000000	2.708444
A2ML1	protein coding	0.000000	0.000000	0.000000	1.919012	1.435014
LINC02367	lincRNA	-1.000000	-1.000000	0.000000	0.190217	0.162505
AC141557.1	pseudogene	-1.000000	-1.000000	0.000000	8.352495	8.147430
AC092821.3	other	-1.000000	-1.000000	0.000000	0.482282	0.474067
AC068775.1	protein coding	7.053942	0.000000	5.115346	24.647266	23.816961
KLRA1P	pseudogene	-1.000000	-1.000000	3.420195	0.000000	0.723764
STYK1	protein coding	0.000000	0.000000	0.000000	0.331215	0.310587
PRH1	protein coding	0.000000	0.000000	0.000000	0.000000	0.019039
PRB2	protein coding	0.000000	0.000000	0.000000	18.564261	0.439265
ETV6	protein coding	0.000000	0.000000	0.000000	0.038472	0.037467
BCL2L14	protein coding	0.000000	0.000000	0.000000	0.637556	0.184818
GRIN2B	protein coding	0.000000	0.000000	0.000000	0.037443	0.028492
RERGL	protein coding	0.000000	0.000000	0.000000	0.000000	0.139192
PIK3C2G	protein coding	0.000000	0.000000	0.000000	0.020760	0.020459
AEBP2	protein coding	0.000000	0.000000	0.000000	0.106718	0.104497
AC011604.2	protein coding	0.000000	0.000000	0.000000	0.039520	0.038970
ST8SIA1	protein coding	0.000000	0.000000	0.000000	0.000000	2.284150
AC084816.1	lincRNA	-1.000000	-1.000000	0.000000	0.061649	0.060936
SOX5	protein coding	0.000000	0.000000	0.000000	0.106374	0.105513
LRMP	protein coding	0.000000	0.000000	0.000000	0.031464	0.029810
LMNTD1	protein coding	0.000000	0.000000	0.000000	0.092736	0.091528
ITPR2	protein coding	0.000000	0.000000	0.000000	0.031952	0.031207
MED21	protein coding	0.000000	0.000000	0.000000	0.000000	0.374455
CCDC91	protein coding	0.000000	0.000000	0.000000	0.012653	0.012493
TMTC1	protein coding	0.000000	0.000000	0.000000	0.067110	0.064807
AC024940.2	pseudogene	-1.000000	-1.000000	0.000000	0.092185	0.084838
DENND5B	protein coding	0.000000	0.000000	0.000000	0.010608	0.010054
DNM1L	protein coding	0.000000	0.000000	0.000000	0.429101	0.398796
PKP2	protein coding	0.000000	0.000000	0.000000	0.260573	0.246006
ALG10B	protein coding	0.000000	0.271801	0.234101	0.000000	0.182510
CPNE8	protein coding	0.000000	0.000000	0.000000	0.821034	0.790459
C12orf40	protein coding	0.000000	0.000000	0.000000	0.000000	0.018077
SLC2A13	protein coding	0.000000	0.000000	0.000000	0.014910	0.014527
CNTN1	protein coding	0.000000	0.000000	0.000000	0.074874	0.073426
PDZRN4	protein coding	0.000000	0.000000	0.000000	0.085649	0.084684
AC090630.1	lincRNA	-1.000000	-1.000000	0.000000	0.135037	0.134380
ADAMTS20	protein coding	0.000000	0.000000	0.000000	0.047186	0.045442
TMEM117	protein coding	0.000000	0.000000	0.000000	0.068798	0.068437
NELL2	protein coding	0.000000	0.000000	0.000000	0.005640	0.005561
DBX2	protein coding	0.000000	0.000000	0.000000	0.113041	0.104318
CCNT1	protein coding	0.000000	0.000000	0.000000	0.149296	0.112123
AC117498.2	lincRNA	-1.000000	-1.000000	2.712477	0.000000	1.080692
SPATS2	protein coding	0.000000	0.000000	0.000000	0.014157	0.013678
DIP2B	protein coding	0.000000	0.000000	0.000000	0.761620	0.734154
SLC4A8	protein coding	0.000000	0.000000	0.000000	0.045801	0.040982
SCN8A	protein coding	0.000000	0.000000	0.000000	0.044938	0.042229
KRT86	protein coding	2.327173	0.000000	1.420811	0.781576	0.808513
KRT81	protein coding	4.018445	0.000000	3.163900	5.357629	4.625511
KRT6C	protein coding	2.536873	0.000000	1.879371	13.962901	8.692351
TNS2	protein coding	0.000000	0.000000	0.000000	0.377770	0.258576
ATP5MC2	protein coding	0.000000	0.000000	0.000000	0.000000	0.599794
MUCL1	protein coding	0.000000	0.000000	0.000000	0.189517	0.125565
ERBB3	protein coding	0.000000	0.000000	0.000000	0.132100	0.093612
MARS	protein coding	0.000000	0.000000	0.000000	1.797061	1.094388
SLC16A7	protein coding	0.000000	0.000000	0.000000	0.038159	0.035606
FAM19A2	protein coding	0.000000	0.000000	0.000000	0.006218	0.005956
AC012158.1	pseudogene	-1.000000	-1.000000	0.000000	0.448490	0.442974
C12orf56	protein coding	0.000000	0.000000	0.000000	0.637089	0.612196
RASSF3	protein coding	0.000000	0.000000	0.000000	0.017691	0.017317
GNS	protein coding	0.000000	0.000000	0.000000	0.059202	0.052172
RAP1B	protein coding	0.000000	0.034870	0.033788	0.240042	0.191609
LGR5	protein coding	0.000000	0.000000	0.000000	0.286125	0.277057
TRHDE	protein coding	0.000000	0.000000	0.000000	0.008004	0.005313
AC078923.1	lincRNA	-1.000000	-1.000000	0.000000	0.005007	0.004990
SYT1	protein coding	0.000000	0.000000	0.000000	0.010313	0.010204
PTPRQ	protein coding	0.000000	0.000000	0.000000	0.278241	0.263581
PPFIA2	protein coding	0.000000	0.000000	0.000000	0.009504	0.009370
TMTC2	protein coding	0.000000	0.000000	0.000000	0.055888	0.054912
LRRIQ1	protein coding	0.000000	0.000000	0.000000	0.178318	0.175841
MGAT4C	protein coding	0.000000	0.000000	0.000000	0.075919	0.073593
C12orf50	protein coding	0.000000	0.000000	0.000000	0.134936	0.118514
LINC02391	lincRNA	-1.000000	-1.000000	0.000000	0.045979	0.045660
PLEKHG7	protein coding	0.000000	0.000000	0.000000	0.532788	0.490263
MRPL42	protein coding	0.000000	0.000000	0.000000	4.066283	2.729605
SOCS2-AS1	other	-1.000000	-1.000000	0.000000	0.121188	0.105784
PLXNC1	protein coding	0.000000	0.000000	0.000000	0.055658	0.052846
NDUFA12	protein coding	0.000000	0.000000	0.000000	0.261031	0.077777
FGD6	protein coding	0.000000	0.000000	0.000000	0.229748	0.213880
AC084879.1	pseudogene	-1.000000	-1.000000	0.000000	0.051496	0.050316
PGAM1P5	pseudogene	-1.000000	-1.000000	0.000000	0.022492	0.022056
NTN4	protein coding	0.000000	0.000000	0.000000	0.020850	0.020248
AMDHD1	protein coding	0.000000	19.069463	11.018554	2.973994	3.811509
AC007424.1	pseudogene	-1.000000	-1.000000	0.000000	2.227218	1.758623
ANKS1B	protein coding	0.000000	0.000000	0.000000	0.003060	0.003020
GNPTAB	protein coding	0.453286	0.886486	0.686366	0.000000	0.069053
PAH	protein coding	0.000000	0.000000	0.000000	0.023168	0.022218
TTC41P	pseudogene	-1.000000	-1.000000	0.000000	0.266497	0.246351
NFYB	protein coding	0.000000	5.538632	4.719207	0.713612	1.522723
C12orf45	protein coding	0.000000	0.000000	0.000000	0.087368	0.048926
ALDH1L2	protein coding	0.000000	0.000000	0.000000	0.075515	0.066365
WASHC4	protein coding	0.000000	0.000000	0.000000	0.070297	0.063097
C12orf75	protein coding	0.000000	0.000000	0.000000	0.297086	0.117532
SSH1	protein coding	0.000000	0.686853	0.511601	0.000000	0.089423
CCDC63	protein coding	0.000000	0.000000	0.000000	0.336401	0.324194
MAPKAPK5	protein coding	0.000000	0.000000	0.000000	1.343550	1.085297
RPH3A	protein coding	0.000000	0.000000	0.000000	0.016124	0.015829
AC026765.2	lincRNA	-1.000000	-1.000000	0.000000	0.308660	0.301038
MED13L	protein coding	0.000000	1.895569	1.060507	0.000000	0.050392
NOS1	protein coding	0.000000	0.000000	0.000000	0.024767	0.014343
CCDC60	protein coding	0.000000	0.000000	0.000000	0.133698	0.131824
AC002070.1	lincRNA	-1.000000	-1.000000	0.000000	0.097466	0.097111
BICDL1	protein coding	0.643432	0.000000	0.375235	0.000000	0.011470
RAB35	protein coding	0.856164	0.000000	0.169837	0.133049	0.138350
PXN	protein coding	0.000000	0.175131	0.093081	0.000000	0.010844
SPPL3	protein coding	0.000000	0.000000	0.000000	0.172942	0.167065
CAMKK2	protein coding	0.000000	0.000000	0.000000	0.228603	0.202913
KDM2B	protein coding	0.000000	0.000000	0.000000	0.081187	0.077015
TMEM120B	protein coding	0.000000	0.000000	0.000000	0.309167	0.271890
SETD1B	protein coding	0.000000	0.000000	0.000000	0.403809	0.285171
BCL7A	protein coding	0.000000	0.000000	0.000000	0.646208	0.551358
RSRC2	protein coding	0.000000	0.000000	0.000000	0.671209	0.560700
AC026333.3	lincRNA	-1.000000	-1.000000	0.000000	0.209260	0.194081
HIP1R	protein coding	0.000000	0.000000	0.000000	0.719456	0.578805
CDK2AP1	protein coding	14.285714	9.556192	10.044929	0.000000	2.754554
KMT5A	protein coding	0.000000	0.000000	0.000000	1.554590	1.356263
RILPL1	protein coding	0.172265	8.222533	5.896989	0.134158	0.497927
RFLNA	protein coding	0.000000	0.000000	0.000000	0.107461	0.106481
NCOR2	protein coding	0.000000	0.928793	0.213980	0.000000	0.060039
SCARB1	protein coding	0.000000	0.000000	0.000000	0.597367	0.468756
UBC	protein coding	19.630709	0.000000	10.366949	0.000000	7.009022
DHX37	protein coding	0.000000	0.000000	0.000000	0.214058	0.189139
TMEM132B	protein coding	0.000000	0.000000	0.000000	0.014169	0.041637
AC007368.1	other	-1.000000	-1.000000	0.000000	0.092542	0.090507
LINC00943	lincRNA	-1.000000	-1.000000	0.000000	0.335821	0.270243
AC068787.1	other	-1.000000	-1.000000	7.246377	-1.000000	7.246377
LINC02369	lincRNA	-1.000000	-1.000000	0.000000	0.517516	0.500851
TMEM132C	protein coding	0.000000	0.000000	0.000000	0.005969	0.005902
SLC15A4	protein coding	5.478662	0.862069	3.743701	0.000000	0.337750
GLT1D1	protein coding	0.000000	0.000000	0.000000	0.031165	0.030409
TMEM132D	protein coding	0.000000	0.000000	0.000000	0.315815	0.313123
RIMBP2	protein coding	0.000000	0.000000	0.000000	0.064602	0.063097
ADGRD1	protein coding	0.000000	0.000000	0.000000	0.087933	0.085305
AC078925.1	lincRNA	-1.000000	-1.000000	0.000000	1.816927	1.606671
LINC01257	lincRNA	-1.000000	-1.000000	0.000000	0.050718	0.047997
SFSWAP	protein coding	0.000000	0.000000	0.000000	0.035207	0.033839
ULK1	protein coding	0.000000	2.087199	0.847617	0.000000	0.157806
EP400	protein coding	0.000000	0.000000	0.000000	0.063582	0.057172
NOC4L	protein coding	0.000000	0.000000	0.000000	9.448174	7.190031
GALNT9	protein coding	0.000000	0.000000	0.000000	1.791899	1.743159
FBRSL1	protein coding	5.208333	10.360687	7.698608	0.149336	0.823949
POLE	protein coding	0.000000	0.000000	0.000000	0.472495	0.413444
ANKLE2	protein coding	1.781565	1.977587	1.906631	0.208704	0.541432
AL356585.3	pseudogene	-1.000000	-1.000000	0.000000	0.486151	0.456100
CENPIP1	pseudogene	-1.000000	-1.000000	0.000000	4.073502	3.792007
PARP4P2	pseudogene	-1.000000	-1.000000	0.000000	0.524702	0.494688
MRPS31P2	pseudogene	-1.000000	-1.000000	0.000000	0.203559	0.197550
IFT88	protein coding	0.000000	0.000000	0.000000	0.019237	0.018494
IL17D	protein coding	0.000000	0.000000	0.000000	1.021718	0.872634
LATS2	protein coding	0.000000	0.000000	0.000000	0.093986	0.088121
SKA3	protein coding	0.000000	0.000000	0.000000	1.449709	1.264832
LINC00327	lincRNA	-1.000000	-1.000000	0.000000	0.380207	0.320682
PAN3	protein coding	0.000000	0.000000	0.000000	0.121721	0.117325
MTUS2	protein coding	0.000000	0.000000	0.000000	0.080547	0.079638
SLC7A1	protein coding	0.000000	0.000000	0.000000	0.158553	0.144881
HMGB1	protein coding	0.000000	1.047273	0.979325	0.132874	0.172164
FRY	protein coding	0.000000	0.000000	0.000000	0.007549	0.007294
PDS5B	protein coding	0.000000	0.000000	0.000000	0.126068	0.121091
KL	protein coding	2.040145	0.356053	1.378621	0.000000	0.138799
DCLK1	protein coding	0.000000	0.000000	0.000000	0.016146	0.015717
STOML3	protein coding	0.000000	0.000000	0.000000	1.840946	1.678533
LHFPL6	protein coding	0.000000	0.000000	0.000000	0.169660	0.168050
COG6	protein coding	0.000000	0.000000	0.000000	0.020927	0.019847
DGKH	protein coding	0.000000	0.000000	0.000000	0.041729	0.035559
CHCHD2P11	pseudogene	-1.000000	-1.000000	1.973684	-1.000000	1.973684
LINC02341	lincRNA	-1.000000	-1.000000	0.000000	0.093870	0.092663
EPSTI1	protein coding	0.000000	0.000000	0.000000	0.699348	0.677163
TPT1-AS1	other	-1.000000	-1.000000	0.000000	0.144490	0.130598
RB1-DT	lincRNA	-1.000000	-1.000000	0.000000	0.549817	0.461668
RB1	protein coding	0.000000	0.000000	0.000000	0.163152	0.160292
LPAR6	protein coding	0.000000	0.000000	0.000000	1.359788	0.754484
FNDC3A	protein coding	0.000000	0.000000	0.000000	0.054816	0.053022
GUCY1B2	pseudogene	-1.000000	-1.000000	0.000000	0.048629	0.046323
C13orf42	protein coding	0.000000	0.000000	0.000000	0.000000	0.099041
AL354821.1	lincRNA	-1.000000	-1.000000	0.000000	1.291077	1.269158
PRR20C	protein coding	100.000000	100.000000	100.000000	91.275358	92.390497
PRR20D	protein coding	100.000000	100.000000	100.000000	94.876174	98.013903
PRR20E	protein coding	100.000000	100.000000	100.000000	100.000000	100.000000
LINC00358	lincRNA	-1.000000	-1.000000	0.000000	0.456639	0.434231
LINC00448	lincRNA	-1.000000	-1.000000	0.000000	0.239384	0.236375
LINC00383	lincRNA	-1.000000	-1.000000	0.000000	0.033340	0.032948
KLHL1	protein coding	0.000000	0.000000	0.000000	0.006688	0.006619
DACH1	protein coding	0.000000	0.000000	0.000000	0.085650	0.084571
MZT1	protein coding	0.000000	0.000000	0.000000	0.258398	0.227625
LINC00393	lincRNA	-1.000000	-1.000000	0.000000	0.035451	0.035352
LINC00392	lincRNA	-1.000000	-1.000000	0.000000	0.356744	0.348359
SLAIN1	protein coding	0.000000	0.000000	0.000000	0.956069	0.896246
POU4F1	protein coding	18.730159	0.000000	5.191377	0.000000	4.540208
RBM26	protein coding	0.000000	0.000000	0.000000	0.332771	0.302156
NDFIP2	protein coding	0.000000	0.000000	0.000000	0.428256	0.401596
LINC00351	lincRNA	-1.000000	-1.000000	0.000000	0.029436	0.029287
FO624990.1	pseudogene	-1.000000	-1.000000	94.047619	-1.000000	94.047619
LINC01049	lincRNA	-1.000000	-1.000000	0.000000	0.316749	0.311057
GPC5	protein coding	0.000000	0.000000	0.000000	0.020589	0.020541
GPC6	protein coding	0.000000	0.000000	0.000000	0.038754	0.038541
UGGT2	protein coding	0.000000	0.000000	0.000000	0.044890	0.043668
RAP2A	protein coding	0.000000	1.864613	1.676996	0.000000	0.263565
STK24	protein coding	0.000000	2.568109	2.263534	0.000000	0.296034
DOCK9	protein coding	0.000000	4.181667	1.441390	0.025124	0.075717
ZIC5	protein coding	7.178715	0.000000	3.083226	0.000000	1.598658
TMTC4	protein coding	0.000000	0.000000	0.000000	0.031248	0.029508
FGF14	protein coding	0.000000	0.000000	0.000000	0.032896	0.032242
METTL21C	protein coding	3.647799	2.054795	3.219871	0.000000	0.399543
FAM155A	protein coding	0.000000	0.000000	0.000000	0.023175	0.022895
IRS2	protein coding	0.000000	1.432039	0.725083	1.807159	1.547092
COL4A2	protein coding	0.000000	0.000000	0.000000	0.121069	0.116787
RAB20	protein coding	0.000000	0.000000	0.000000	0.129213	0.124137
ANKRD10	protein coding	0.000000	0.000000	0.000000	0.096706	0.087602
ARHGEF7	protein coding	0.000000	0.000000	0.000000	0.323359	0.305474
TEX29	protein coding	0.000000	0.000000	0.000000	0.931718	0.758952
AL359649.1	lincRNA	-1.000000	-1.000000	0.000000	0.142211	0.138614
SOX1	protein coding	15.816327	0.000000	6.546990	-1.000000	6.546990
ATP11A	protein coding	0.000000	0.000000	0.000000	0.388830	0.368829
MCF2L	protein coding	0.000000	0.000000	0.000000	0.665754	0.627675
CUL4A	protein coding	1.431871	0.838446	1.020553	0.293357	0.381906
LAMP1	protein coding	0.000000	0.000000	0.000000	0.151790	0.136204
GRTP1	protein coding	0.000000	0.000000	0.000000	0.341966	0.322629
TMCO3	protein coding	0.000000	0.000000	0.000000	0.691266	0.581807
TFDP1	protein coding	0.000000	8.409091	4.941569	0.227142	0.511022
GRK1	protein coding	0.000000	0.000000	0.000000	0.849516	0.797676
TMEM255B	protein coding	0.000000	0.000000	0.000000	0.369679	0.328976
GAS6	protein coding	0.000000	0.000000	0.000000	0.690379	0.650306
LINC00452	lincRNA	-1.000000	-1.000000	0.000000	1.923503	1.726978
RASA3	protein coding	0.000000	0.000000	0.000000	4.088531	3.976671
CFAP97D2	protein coding	0.000000	0.000000	0.000000	0.177101	0.171070
RF00002	rRNA	-1.000000	-1.000000	100.000000	-1.000000	100.000000
NF1P10	pseudogene	-1.000000	-1.000000	14.400000	0.000000	3.412322
DUXAP9	pseudogene	-1.000000	-1.000000	0.000000	0.328207	0.305006
AL589743.5	lincRNA	-1.000000	-1.000000	1.293749	0.327385	0.467244
AL589743.1	pseudogene	-1.000000	-1.000000	0.416304	0.000000	0.081014
BMS1P17	pseudogene	-1.000000	-1.000000	0.000000	0.305550	0.282709
POTEG	protein coding	0.000000	0.000000	0.000000	0.242981	0.226024
AL512310.11	other	-1.000000	-1.000000	0.000000	0.064775	0.064539
OR11H2	protein coding	0.000000	0.000000	0.000000	13.157895	3.151261
NDRG2	protein coding	0.000000	0.000000	0.000000	0.279123	0.251345
ZNF219	protein coding	0.000000	2.467035	1.310734	0.263904	0.585991
RPGRIP1	protein coding	0.000000	0.000000	0.000000	0.362123	0.337742
OR6J1	protein coding	0.000000	0.000000	0.000000	0.270066	0.186247
AL160314.2	other	-1.000000	-1.000000	0.000000	0.393619	0.386233
DHRS4	protein coding	0.000000	0.000000	0.000000	0.485981	0.414197
DHRS4L2	protein coding	0.000000	0.000000	0.000000	5.469529	5.104834
LINC02306	lincRNA	-1.000000	-1.000000	0.000000	0.091883	0.091723
NOVA1	protein coding	0.000000	0.000000	0.000000	0.015124	0.014225
AL110292.1	lincRNA	-1.000000	-1.000000	0.000000	0.089230	0.088973
PRKD1	protein coding	0.000000	0.000000	0.000000	0.008344	0.008287
HEATR5A	protein coding	0.000000	0.000000	0.000000	0.161980	0.151408
NUBPL	protein coding	0.000000	0.000000	0.000000	0.008704	0.008619
AKAP6	protein coding	0.000000	0.000000	0.000000	0.213936	0.206134
MTCO1P2	pseudogene	-1.000000	-1.000000	99.857550	-1.000000	99.857550
EGLN3	protein coding	0.000000	0.000000	0.000000	0.000000	0.119582
AL445363.3	other	-1.000000	-1.000000	84.776119	-1.000000	84.776119
AL445363.1	lincRNA	-1.000000	-1.000000	100.000000	88.803681	92.046197
RNU1-27P	snRNA	-1.000000	-1.000000	100.000000	-1.000000	100.000000
RNU1-28P	snRNA	-1.000000	-1.000000	100.000000	-1.000000	100.000000
SNX6	protein coding	0.000000	29.246002	20.841248	0.000000	1.111610
BAZ1A	protein coding	0.000000	0.000000	0.000000	0.048065	0.045560
AL133304.1	lincRNA	-1.000000	-1.000000	0.000000	7.172343	5.586817
MIPOL1	protein coding	0.000000	0.000000	0.000000	0.469446	0.458459
AL121790.2	lincRNA	-1.000000	-1.000000	3.766478	0.000000	0.182866
FOXA1	protein coding	0.000000	0.000000	0.000000	0.000000	1.234568
MIA2	protein coding	0.000000	0.000000	0.000000	0.015487	0.014531
LINC00871	lincRNA	-1.000000	-1.000000	0.000000	0.057550	0.057410
MDGA2	protein coding	0.000000	0.000000	0.000000	0.003737	0.003713
NEMF	protein coding	0.000000	0.000000	0.000000	0.317053	0.288245
LINC01588	lincRNA	-1.000000	-1.000000	0.000000	0.029283	0.026655
TXNDC16	protein coding	0.000000	0.000000	0.000000	0.426210	0.410065
PSMC6	protein coding	0.000000	0.000000	0.000000	0.140610	0.126080
AL365295.1	other	-1.000000	-1.000000	0.000000	0.012015	0.011964
LINC01500	lincRNA	-1.000000	-1.000000	0.000000	0.119182	0.118460
RTN1	protein coding	0.000000	0.000000	0.000000	0.304366	0.300011
C14orf39	protein coding	0.000000	0.000000	0.000000	0.031392	0.020156
SYT16	protein coding	0.000000	0.000000	0.000000	0.000000	0.021292
CHURC1-FNTB	protein coding	0.000000	0.000000	0.000000	0.107309	0.105893
MAX	protein coding	0.000000	0.000000	0.000000	0.168822	0.161623
RAD51B	protein coding	0.000000	0.000000	0.000000	0.080814	0.080401
SYNJ2BP-COX16	protein coding	0.000000	0.000000	0.000000	0.086695	0.085705
RGS6	protein coding	0.000000	0.000000	0.000000	0.008774	0.008674
DPF3	protein coding	0.000000	0.000000	0.000000	0.014826	0.014555
DCAF4	protein coding	0.000000	0.000000	0.000000	0.264378	0.230739
HEATR4	protein coding	0.000000	0.000000	0.000000	0.107483	0.101910
LTBP2	protein coding	0.000000	0.000000	0.000000	0.144042	0.133091
JDP2	protein coding	0.000000	2.260198	2.069314	0.000000	0.265115
ESRRB	protein coding	0.000000	0.000000	0.000000	0.342381	0.331720
TMEM63C	protein coding	0.000000	0.000000	0.000000	0.032184	0.030785
SPTLC2	protein coding	0.000000	0.000000	0.000000	0.027403	0.025276
NRXN3	protein coding	0.000000	0.000000	0.000000	0.028034	0.027799
CEP128	protein coding	0.000000	0.000000	0.000000	0.008000	0.007668
GTF2A1	protein coding	0.000000	0.000000	0.000000	0.253988	0.217746
LINC02296	lincRNA	-1.000000	-1.000000	0.000000	0.031906	0.031825
SPATA7	protein coding	0.000000	0.000000	0.000000	0.121629	0.117060
EML5	protein coding	0.000000	0.000000	0.000000	0.044532	0.042147
FOXN3	protein coding	0.000000	2.646373	2.128363	0.019992	0.058874
TTC7B	protein coding	0.000000	1.763719	1.538850	0.013968	0.117843
RPS6KA5	protein coding	0.000000	0.000000	0.000000	0.017803	0.015509
SLC24A4	protein coding	0.000000	0.000000	0.000000	0.017197	0.016210
GOLGA5	protein coding	0.000000	0.000000	0.000000	0.056153	0.052480
ITPK1	protein coding	0.000000	2.666909	2.281546	0.034116	0.115938
CLMN	protein coding	0.000000	0.094949	0.074699	0.039343	0.042764
AK7	protein coding	0.000000	0.000000	0.000000	0.022674	0.021579
AL355097.1	lincRNA	-1.000000	-1.000000	0.000000	6.927011	5.536975
CCNK	protein coding	0.000000	0.000000	0.000000	0.056914	0.051972
CCDC85C	protein coding	5.161855	0.410917	0.722146	0.032416	0.148297
EML1	protein coding	0.772499	2.620192	1.911394	0.053148	0.114989
EVL	protein coding	0.000000	0.687893	0.518442	0.000000	0.020256
WDR25	protein coding	0.000000	0.000000	0.000000	0.185939	0.181304
BEGAIN	protein coding	0.000000	4.878049	1.950975	0.088660	0.236741
LINC02320	lincRNA	-1.000000	-1.000000	0.000000	0.114349	0.113808
PPP2R5C	protein coding	0.266075	1.530037	1.193289	0.000000	0.060773
TECPR2	protein coding	0.000000	0.000000	0.000000	0.027605	0.025803
ANKRD9	protein coding	0.000000	2.220447	1.926809	0.000000	1.729071
TRAF3	protein coding	0.000000	3.170809	2.492797	0.238067	0.373068
CDC42BPB	protein coding	0.000000	0.000000	0.000000	0.121967	0.115124
EXOC3L4	protein coding	0.000000	0.000000	0.000000	4.936084	3.744599
TNFAIP2	protein coding	0.000000	0.000000	0.000000	0.383016	0.250054
EIF5	protein coding	0.000000	0.071390	0.057979	1.145503	0.452922
AL590079.1	lincRNA	-1.000000	-1.000000	0.000000	0.201575	0.196945
TMEM179	protein coding	0.000000	0.055144	0.054541	0.000000	0.050394
INF2	protein coding	0.000000	1.162457	0.937609	0.000000	0.245984
AKT1	protein coding	0.000000	8.524173	5.842599	0.156042	1.147640
ZBTB42	protein coding	0.000000	0.000000	0.000000	26.190476	1.336249
CEP170B	protein coding	0.000000	1.745521	0.554988	0.000000	0.120673
PLD4	protein coding	0.000000	1.234330	0.963855	0.000000	0.493294
JAG2	protein coding	1.533495	18.044402	7.524854	0.000000	1.576698
BRF1	protein coding	0.000000	0.123419	0.098692	11.297208	10.439969
BTBD6	protein coding	0.000000	10.707457	4.914436	0.000000	4.302728
PACS2	protein coding	1.101405	8.469539	5.827887	0.106444	0.536973
TEX22	protein coding	0.000000	0.000000	0.000000	0.000000	0.184369
IGHG2	other	-1.000000	2.272727	1.279240	3.018109	2.121965
IGHGP	pseudogene	-1.000000	-1.000000	0.000000	4.101417	3.166987
IGHJ4	other	-1.000000	-1.000000	6.666667	-1.000000	6.666667
IGHJ3	other	-1.000000	-1.000000	100.000000	-1.000000	100.000000
IGHJ2P	pseudogene	-1.000000	-1.000000	100.000000	-1.000000	100.000000
IGHJ2	other	-1.000000	-1.000000	100.000000	-1.000000	100.000000
IGHJ1	other	-1.000000	-1.000000	100.000000	-1.000000	100.000000
IGHD7-27	other	-1.000000	-1.000000	100.000000	-1.000000	100.000000
IGHJ1P	pseudogene	-1.000000	-1.000000	100.000000	-1.000000	100.000000
IGHD1-26	other	-1.000000	-1.000000	100.000000	-1.000000	100.000000
IGHD6-25	other	-1.000000	-1.000000	100.000000	-1.000000	100.000000
IGHD5-24	other	-1.000000	-1.000000	100.000000	-1.000000	100.000000
IGHD4-23	other	-1.000000	-1.000000	100.000000	-1.000000	100.000000
IGHD3-22	other	-1.000000	-1.000000	73.333333	-1.000000	73.333333
AC246787.2	lincRNA	-1.000000	-1.000000	96.900826	90.151641	90.651471
IGHD1-20	other	-1.000000	-1.000000	100.000000	-1.000000	100.000000
IGHD6-19	other	-1.000000	-1.000000	100.000000	-1.000000	100.000000
IGHD5-18	other	-1.000000	-1.000000	100.000000	-1.000000	100.000000
IGHD4-17	other	-1.000000	-1.000000	100.000000	-1.000000	100.000000
IGHD3-16	other	-1.000000	-1.000000	100.000000	-1.000000	100.000000
IGHD2-15	other	-1.000000	-1.000000	100.000000	-1.000000	100.000000
IGHD1-14	other	-1.000000	-1.000000	100.000000	-1.000000	100.000000
IGHD6-13	other	-1.000000	-1.000000	100.000000	-1.000000	100.000000
IGHD5-12	other	-1.000000	-1.000000	90.909091	-1.000000	90.909091
IGHD4-11	other	-1.000000	-1.000000	100.000000	-1.000000	100.000000
IGHD1-7	other	-1.000000	-1.000000	100.000000	-1.000000	100.000000
IGHD6-6	other	-1.000000	-1.000000	100.000000	-1.000000	100.000000
IGHD5-5	other	-1.000000	-1.000000	100.000000	-1.000000	100.000000
IGHD4-4	other	-1.000000	-1.000000	100.000000	-1.000000	100.000000
IGHD3-3	other	-1.000000	-1.000000	96.666667	-1.000000	96.666667
IGHD2-2	other	-1.000000	-1.000000	6.666667	-1.000000	6.666667
FAM30A	lincRNA	-1.000000	-1.000000	1.801073	4.068792	2.543818
IGHV4-4	other	-1.000000	0.000000	43.750000	0.000000	36.546185
IGHV7-4-1	other	-1.000000	100.000000	100.000000	100.000000	100.000000
IGHV3-69-1	pseudogene	-1.000000	-1.000000	100.000000	100.000000	100.000000
IGHV1-69-2	other	-1.000000	-1.000000	100.000000	100.000000	100.000000
AC245369.1	pseudogene	-1.000000	-1.000000	34.754098	-1.000000	34.754098
AC134980.3	protein coding	0.000000	0.000000	0.000000	0.126443	0.122792
AC025884.2	pseudogene	-1.000000	-1.000000	24.084507	-1.000000	24.084507
AC011767.1	pseudogene	-1.000000	-1.000000	6.279863	0.000000	1.620860
GOLGA6L1	protein coding	2.989537	0.000000	2.290951	0.000000	0.701426
GOLGA8EP	pseudogene	-1.000000	-1.000000	0.000000	0.297915	0.179843
AC242376.1	pseudogene	-1.000000	-1.000000	23.724138	12.771814	14.596700
AC242376.2	pseudogene	-1.000000	-1.000000	5.215420	0.000000	1.253748
GOLGA8S	protein coding	4.739084	-1.000000	4.739084	0.620896	1.137547
GOLGA6L2	protein coding	0.000000	4.580897	1.551667	0.575325	0.969493
UBE3A	protein coding	0.000000	0.000000	0.000000	0.153146	0.134817
LINC02248	lincRNA	-1.000000	-1.000000	0.000000	0.122172	0.119918
GABRB3	protein coding	0.000000	0.000000	0.000000	0.046034	0.045203
GABRG3	protein coding	0.000000	0.000000	0.000000	0.038483	0.037672
MIR4509-2	miRNA	-1.000000	-1.000000	100.000000	-1.000000	100.000000
AC091304.10	pseudogene	-1.000000	-1.000000	100.000000	-1.000000	100.000000
AC138749.4	pseudogene	-1.000000	-1.000000	98.412698	-1.000000	98.412698
MIR4509-3	miRNA	-1.000000	-1.000000	100.000000	-1.000000	100.000000
GOLGA8G	protein coding	2.362609	0.000000	2.289696	0.095763	0.410356
AC138749.3	pseudogene	-1.000000	-1.000000	6.280193	2.192712	2.846054
HERC2P9	pseudogene	-1.000000	-1.000000	0.484995	12.255678	11.346740
AC055876.2	pseudogene	-1.000000	-1.000000	6.238532	0.000000	1.194240
GOLGA8M	protein coding	0.000000	-1.000000	0.000000	2.205098	0.510568
FAM189A1	protein coding	7.092199	0.000000	2.229428	0.000000	0.024419
TJP1	protein coding	0.138937	0.421546	0.259274	0.045489	0.053433
AC111152.1	pseudogene	-1.000000	-1.000000	0.000000	0.519975	0.501938
GOLGA8J	protein coding	6.743941	-1.000000	6.743941	11.724624	10.807965
GOLGA8T	protein coding	13.192612	-1.000000	13.192612	19.971721	18.746400
FAN1	protein coding	0.000000	0.000000	0.000000	0.156020	0.132464
OTUD7A	protein coding	4.818411	0.000000	1.200932	0.151265	0.180834
CHRNA7	protein coding	0.000000	0.000000	0.000000	0.077903	0.075327
AC139426.1	pseudogene	-1.000000	-1.000000	6.882911	-1.000000	6.882911
AC139426.2	lincRNA	-1.000000	-1.000000	0.000000	7.695195	7.458162
GOLGA8K	protein coding	16.649049	0.000000	16.640254	1.544083	4.281637
AC135983.2	pseudogene	-1.000000	-1.000000	1.006711	0.000000	0.158098
GOLGA8N	protein coding	0.000000	0.000000	0.000000	2.524342	1.515808
FMN1	protein coding	0.000000	0.000000	0.000000	0.047369	0.045202
RYR3	protein coding	0.000000	0.000000	0.000000	0.007418	0.007205
GOLGA8A	protein coding	0.000000	0.000000	0.000000	0.000000	0.018836
DPH6	protein coding	0.000000	0.000000	0.000000	0.000000	1.078310
DPH6-DT	lincRNA	-1.000000	-1.000000	0.000000	0.029878	0.029731
AC013652.1	lincRNA	-1.000000	-1.000000	0.000000	0.006488	0.006407
MGA	protein coding	0.000000	0.000000	0.000000	0.050803	0.045437
HAUS2	protein coding	0.000000	0.000000	0.000000	0.528190	0.420128
CATSPER2	protein coding	0.000000	0.000000	0.000000	0.437948	0.388742
CKMT1A	protein coding	0.730994	12.471396	5.307761	6.701031	6.218434
STRCP1	pseudogene	-1.000000	-1.000000	0.394218	0.000000	0.112323
TRIM69	protein coding	0.000000	0.000000	0.000000	0.225696	0.211117
AC090527.2	protein coding	0.000000	0.000000	0.000000	0.435752	0.430516
AC073941.1	lincRNA	-1.000000	-1.000000	0.000000	0.030626	0.030478
SEMA6D	protein coding	0.000000	0.000000	0.000000	0.053470	0.052701
FBN1	protein coding	0.000000	0.000000	0.000000	0.029724	0.027784
ATP8B4	protein coding	0.000000	0.000000	0.000000	0.007237	0.007086
MIR4713HG	lincRNA	-1.000000	-1.000000	0.000000	0.063707	0.063567
TNFAIP8L3	protein coding	1.778907	7.372654	5.440983	0.081905	0.334854
MAPK6	protein coding	0.000000	0.000000	0.000000	0.649275	0.241181
UNC13C	protein coding	0.000000	0.000000	0.000000	0.020422	0.019984
RAB27A	protein coding	0.000000	0.000000	0.000000	0.048343	0.046493
DNAAF4	protein coding	0.000000	0.000000	0.000000	0.273643	0.246651
RFX7	protein coding	0.000000	0.000000	0.000000	0.183660	0.171169
AC090517.4	protein coding	0.000000	0.000000	0.000000	0.008046	0.007892
TCF12	protein coding	0.000000	0.000000	0.000000	0.026221	0.025745
GCOM1	protein coding	0.000000	0.000000	0.000000	0.057348	0.056172
ADAM10	protein coding	0.000000	0.000000	0.000000	0.223139	0.204751
MYO1E	protein coding	0.000000	0.000000	0.000000	0.028921	0.027863
FAM81A	protein coding	0.000000	0.718597	0.545137	0.381570	0.387124
AC009654.1	lincRNA	-1.000000	-1.000000	0.000000	0.209062	0.205513
RORA	protein coding	0.000000	0.000000	0.000000	0.060375	0.059376
VPS13C	protein coding	0.000000	0.000000	0.000000	0.083838	0.076892
TLN2	protein coding	0.000000	0.000000	0.000000	0.050335	0.029949
RBPMS2	protein coding	0.000000	6.177156	5.047619	0.000000	0.296960
PARP16	protein coding	0.000000	0.000000	0.000000	0.000000	0.039300
IGDCC4	protein coding	0.133227	5.119826	2.243738	0.000000	0.350894
RAB11A	protein coding	0.000000	0.000000	0.000000	0.000000	0.195255
MEGF11	protein coding	0.000000	0.000000	0.000000	0.029889	0.029275
TIPIN	protein coding	0.000000	0.000000	0.000000	0.260110	0.249307
SMAD3	protein coding	0.000000	0.000000	0.000000	0.721881	0.677156
MAP2K5	protein coding	0.000000	0.000000	0.000000	0.021466	0.021179
PIAS1	protein coding	0.000000	0.000000	0.000000	0.429057	0.388440
ITGA11	protein coding	0.000000	0.000000	0.000000	0.530388	0.490308
CORO2B	protein coding	0.000000	2.841573	1.826370	0.040742	0.088688
GLCE	protein coding	0.000000	0.000000	0.000000	0.078858	0.075247
AC026992.1	lincRNA	-1.000000	-1.000000	0.000000	0.196738	0.186220
PAQR5	protein coding	0.000000	0.000000	0.000000	0.020375	0.019296
DRAIC	lincRNA	-1.000000	-1.000000	0.000000	0.005808	0.005525
THSD4	protein coding	0.000000	0.000000	0.000000	0.830091	0.818582
MYO9A	protein coding	0.000000	0.000000	0.000000	0.759031	0.720245
C15orf59	protein coding	0.000000	0.000000	0.000000	1.564246	0.970201
C15orf59-AS1	lincRNA	-1.000000	-1.000000	0.000000	0.574300	0.524705
SCAMP5	protein coding	0.000000	0.000000	0.000000	0.000000	0.211584
PPCDC	protein coding	0.000000	0.000000	0.000000	0.000000	0.039401
GOLGA6C	protein coding	26.621816	-1.000000	26.621816	33.579336	32.301724
GOLGA6D	protein coding	37.896254	0.000000	22.843080	34.078448	31.059204
PTPN9	protein coding	0.000000	0.000000	0.000000	0.612309	0.569641
TSPAN3	protein coding	0.000000	0.000000	0.000000	0.211334	0.178488
AC046168.2	lincRNA	-1.000000	-1.000000	0.000000	0.059448	0.057618
LINGO1	protein coding	0.000000	0.000000	0.000000	0.127449	0.124595
ADAMTS7P3	pseudogene	-1.000000	-1.000000	0.000000	0.219199	0.170438
TBC1D2B	protein coding	0.000000	0.000000	0.000000	0.033355	0.030954
ADAMTS7	protein coding	2.153725	0.000000	1.985790	0.000000	0.208700
TMED3	protein coding	0.000000	0.000000	0.000000	0.215240	0.179600
ABHD17C	protein coding	15.314286	6.624204	9.734151	0.246305	0.551773
HOMER2	protein coding	0.000000	0.000000	0.000000	4.309120	2.987795
C15orf40	protein coding	0.000000	0.467164	0.433189	0.000000	0.224138
GOLGA6L4	protein coding	0.000000	2.855129	1.775537	1.793901	1.782178
DNM1P51	pseudogene	-1.000000	-1.000000	0.352473	1.723386	0.821815
AC048382.4	lincRNA	-1.000000	-1.000000	0.000000	6.730769	4.892661
SLC28A1	protein coding	0.000000	0.000000	0.000000	0.135276	0.127572
CSPG4P12	pseudogene	-1.000000	-1.000000	0.374108	1.049941	0.703254
GOLGA6L3	pseudogene	-1.000000	-1.000000	1.728248	0.219824	0.612123
ADAMTS7P4	pseudogene	-1.000000	-1.000000	0.000000	0.093644	0.086707
AGBL1	protein coding	0.000000	0.000000	0.000000	0.022212	0.021916
AC020687.1	lincRNA	-1.000000	-1.000000	0.000000	0.016953	0.016925
ACAN	protein coding	8.221264	0.000000	6.011689	0.000000	0.901101
LINC00928	lincRNA	-1.000000	-1.000000	0.000000	3.214968	2.958895
ZNF710	protein coding	0.000000	0.000000	0.000000	0.027679	0.025986
CRTC3	protein coding	0.000000	0.000000	0.000000	0.223662	0.211402
FURIN	protein coding	0.000000	3.101852	1.478702	0.902825	1.089735
SV2B	protein coding	0.000000	0.000000	0.000000	0.015286	0.014402
SLCO3A1	protein coding	0.000000	0.000000	0.000000	0.238516	0.234047
FAM174B	protein coding	0.000000	0.000000	0.000000	0.163325	0.160049
CHD2	protein coding	0.000000	0.000000	0.000000	0.231389	0.204200
FAM169B	protein coding	0.000000	-1.000000	0.000000	0.000000	0.026229
DNM1P46	pseudogene	-1.000000	-1.000000	0.000000	0.211218	0.160992
AC090825.1	lincRNA	-1.000000	-1.000000	0.000000	0.037776	0.037077
ADAMTS17	protein coding	0.000000	0.000000	0.000000	0.089711	0.088009
CERS3	protein coding	0.000000	0.000000	0.000000	0.202893	0.196404
AC087762.1	lincRNA	-1.000000	-1.000000	0.000000	0.407699	0.405352
LRRK1	protein coding	0.000000	0.000000	0.000000	0.000000	0.060991
CHSY1	protein coding	1.037775	9.018692	4.792262	0.104667	0.384469
PCSK6	protein coding	4.880267	0.486827	1.896334	0.121090	0.196001
TARSL2	protein coding	0.000000	0.000000	0.000000	0.092100	0.087317
DNM1P47	pseudogene	-1.000000	-1.000000	9.175393	0.000000	3.240120
HBM	protein coding	0.000000	0.000000	0.000000	0.000000	5.785958
HBA2	protein coding	0.000000	24.352332	6.629055	0.000000	5.635492
Z69706.1	lincRNA	-1.000000	-1.000000	34.249084	-1.000000	34.249084
PDIA2	protein coding	0.000000	0.000000	0.000000	1.023018	0.590697
AXIN1	protein coding	0.000000	8.155700	2.378378	0.000000	0.134901
TMEM8A	protein coding	0.000000	2.037981	1.065633	0.000000	0.269278
NME4	protein coding	0.000000	0.000000	0.000000	10.005211	1.407418
RAB11FIP3	protein coding	2.804521	0.871898	1.731521	0.134799	0.222811
CAPN15	protein coding	0.000000	6.633663	2.602447	0.768099	1.121884
PIGQ	protein coding	0.000000	0.000000	0.000000	1.174894	0.869261
RAB40C	protein coding	0.000000	1.963439	1.631046	1.298666	1.330327
METRN	protein coding	14.206128	0.884643	3.583521	0.000000	2.797357
LMF1	protein coding	0.000000	0.000000	0.000000	0.953529	0.929639
SSTR5-AS1	other	-1.000000	-1.000000	0.000000	0.207410	0.150294
CACNA1H	protein coding	0.000000	30.480349	4.234923	0.104405	0.601594
TPSB2	protein coding	14.252061	0.000000	8.800000	36.266094	10.061813
TPSAB1	protein coding	2.237927	16.261682	7.658960	1.931330	6.243272
UBE2I	protein coding	0.000000	8.390177	7.589079	0.756209	3.208733
BAIAP3	protein coding	0.000000	0.000000	0.000000	0.598858	0.404040
UNKL	protein coding	0.000000	0.000000	0.000000	2.436478	2.128196
HAGH	protein coding	0.000000	0.000000	0.000000	0.074608	0.066510
SLC9A3R2	protein coding	2.578797	0.000000	0.965320	0.248687	0.395026
TSC2	protein coding	0.000000	0.000000	0.000000	0.204782	0.168959
PKD1	protein coding	0.209108	10.693878	1.117635	0.524863	0.701450
PGP	protein coding	8.178054	1.704545	3.998533	0.000000	7.758007
CCNF	protein coding	0.000000	0.000000	0.000000	2.099738	1.792261
PDPK1	protein coding	29.263302	0.446910	5.757385	17.566694	16.132099
AC141586.1	pseudogene	-1.000000	-1.000000	60.727273	27.509431	30.872384
AC141586.2	lincRNA	-1.000000	-1.000000	3.677758	0.000000	1.858407
AC004233.1	other	-1.000000	-1.000000	0.000000	32.987747	20.958084
ZNF200	protein coding	0.000000	0.000000	0.000000	3.779449	2.713011
ZSCAN32	protein coding	0.000000	0.000000	0.000000	0.721829	0.568900
CREBBP	protein coding	0.000000	12.408363	4.109712	0.000000	0.293566
ADCY9	protein coding	0.000000	5.736601	2.692454	0.000000	0.130837
GLIS2	protein coding	0.000000	0.000000	0.000000	0.417608	0.342245
SEC14L5	protein coding	0.000000	0.000000	0.000000	0.294469	0.262981
RBFOX1	protein coding	0.000000	0.000000	0.000000	0.013714	0.013665
PMM2	protein coding	0.000000	0.000000	0.000000	0.079323	0.076023
USP7	protein coding	1.804368	6.720702	4.183007	0.561696	0.868545
AC022167.3	lincRNA	-1.000000	-1.000000	0.000000	16.312241	14.682540
GRIN2A	protein coding	0.000000	0.000000	0.000000	0.033316	0.032142
AC099489.1	protein coding	0.000000	0.000000	0.000000	0.040640	0.037864
LITAF	protein coding	0.000000	0.000000	0.000000	1.835488	1.731353
SNN	protein coding	0.000000	2.923784	2.688010	1.722282	2.028851
NPIPB2	protein coding	0.000000	0.000000	0.000000	0.069141	0.064948
SHISA9	protein coding	0.000000	0.000000	0.000000	0.038919	0.037781
U91319.1	lincRNA	-1.000000	-1.000000	0.000000	0.029135	0.029059
PLA2G10	protein coding	49.799197	87.824351	68.868869	23.684834	25.732236
NPIPA3	protein coding	72.319552	100.000000	73.165761	80.617377	79.981603
AC136443.1	pseudogene	-1.000000	-1.000000	70.056497	73.979324	73.751031
NPIPA2	protein coding	61.107218	-1.000000	61.107218	77.062374	75.747968
NPIPA1	protein coding	0.000000	0.000000	0.000000	0.000000	0.133297
PDXDC1	protein coding	0.000000	0.000000	0.000000	1.798973	1.728094
ABCC1	protein coding	0.000000	6.417657	2.866677	0.028901	0.126100
AC138969.1	protein coding	38.707103	43.601359	40.730337	22.747585	15.329150
AC138969.2	pseudogene	-1.000000	-1.000000	1.963548	1.470067	1.700888
NPIPA7	protein coding	30.925222	62.847791	44.857143	12.853223	15.866837
AC092326.1	lincRNA	-1.000000	-1.000000	0.000000	0.401453	0.355450
XYLT1	protein coding	0.000000	0.385164	0.273003	0.000000	0.007315
NPIPA8	protein coding	67.854040	7.268722	50.716511	37.928825	39.039055
AC126755.6	pseudogene	-1.000000	-1.000000	80.000000	-1.000000	80.000000
AC126755.2	protein coding	48.831488	55.615551	52.443933	28.168765	26.867498
NOMO2	protein coding	2.720298	0.000000	1.987092	2.245177	2.234170
SYT17	protein coding	0.000000	0.000000	0.000000	0.304213	0.281976
ACSM2B	protein coding	0.000000	0.000000	0.000000	0.367129	0.330838
NPIPB3	protein coding	4.151625	0.000000	2.757794	1.187358	1.100799
NPIPB4	protein coding	26.064963	0.000000	17.725874	0.423794	2.360673
NPIPB5	protein coding	11.990212	0.000000	7.104882	0.000000	0.768293
HS3ST2	protein coding	0.000000	0.000000	0.000000	0.249384	0.243733
USP31	protein coding	0.803751	0.000000	0.299601	0.000000	0.040972
SCNN1B	protein coding	0.000000	0.000000	0.000000	0.028966	0.021345
DCTN5	protein coding	0.000000	0.000000	0.000000	0.095985	0.063777
PRKCB	protein coding	0.000000	0.000000	0.000000	0.068635	0.067071
HS3ST4	protein coding	0.000000	0.000000	0.000000	0.012205	0.012117
GSG1L	protein coding	0.000000	0.000000	0.000000	0.125143	0.122838
AC020765.3	pseudogene	-1.000000	-1.000000	54.939107	60.791557	59.166667
SULT1A1	protein coding	0.000000	0.000000	0.000000	9.806165	8.372674
AC145285.4	pseudogene	-1.000000	-1.000000	0.000000	0.843647	0.839859
EIF3C	protein coding	0.000000	0.000000	0.000000	1.418947	1.303740
SH2B1	protein coding	0.000000	0.000000	0.000000	1.756317	1.329132
NPIPB11	protein coding	13.508493	0.000000	11.576075	0.000000	2.244763
BOLA2	protein coding	0.000000	0.000000	0.000000	0.000000	2.183406
NPIPB12	protein coding	11.449275	0.000000	9.360190	0.468484	1.815986
NPIPB13	protein coding	22.997835	0.000000	18.438178	0.000000	2.692174
ITGAM	protein coding	0.000000	0.000000	0.000000	0.210722	0.196154
AC145350.2	lincRNA	-1.000000	-1.000000	0.000000	0.135175	0.131218
TP53TG3C	protein coding	0.000000	0.000000	0.000000	3.892216	0.812754
AC141257.2	lincRNA	-1.000000	-1.000000	30.426716	34.003145	33.988911
TP53TG3E	protein coding	100.000000	100.000000	100.000000	100.000000	100.000000
AC141257.3	pseudogene	-1.000000	-1.000000	100.000000	-1.000000	100.000000
TP53TG3B	protein coding	100.000000	50.928129	59.313339	100.000000	67.821473
AC141257.1	lincRNA	-1.000000	-1.000000	100.000000	100.000000	100.000000
AC141257.4	pseudogene	-1.000000	-1.000000	100.000000	-1.000000	100.000000
TP53TG3F	protein coding	25.866051	51.261304	46.921863	78.143713	53.401998
AC136944.6	pseudogene	-1.000000	-1.000000	36.885246	-1.000000	36.885246
FP325313.1	pseudogene	-1.000000	-1.000000	6.125356	10.658434	10.480519
SIAH1	protein coding	0.000000	0.000000	0.000000	0.406728	0.128208
LINC02128	lincRNA	-1.000000	-1.000000	0.000000	0.098173	0.091734
AC025810.1	lincRNA	-1.000000	-1.000000	0.000000	0.258279	0.247088
AC007333.1	lincRNA	-1.000000	-1.000000	0.000000	0.530582	0.519804
TOX3	protein coding	0.000000	4.532578	2.253521	0.180742	0.248641
CES1P1	pseudogene	-1.000000	-1.000000	91.515341	90.060980	90.192849
CES1	protein coding	22.788518	41.004184	26.773455	15.922756	16.706029
AMFR	protein coding	0.650651	3.620406	2.067522	0.000000	0.123272
NUP93	protein coding	0.000000	0.000000	0.000000	0.038345	0.034947
CSNK2A2	protein coding	2.849003	3.456311	3.353216	0.000000	0.519831
LINC02137	lincRNA	-1.000000	-1.000000	0.000000	0.053355	0.051040
CNOT1	protein coding	0.000000	0.000000	0.000000	0.049606	0.045481
LINC02141	lincRNA	-1.000000	-1.000000	0.000000	0.036453	0.035243
CDH8	protein coding	0.000000	0.000000	0.000000	0.177536	0.172143
AC138305.1	lincRNA	-1.000000	-1.000000	0.000000	0.024426	0.024360
AC009055.1	lincRNA	-1.000000	-1.000000	0.000000	0.370899	0.369436
LINC00922	lincRNA	-1.000000	-1.000000	0.000000	0.254754	0.252912
CMTM4	protein coding	0.000000	2.138691	1.739130	0.000000	0.080530
AC009022.1	other	-1.000000	-1.000000	9.154316	0.000000	0.468483
CLEC18C	protein coding	0.000000	0.000000	0.000000	0.253830	0.199444
MTSS1L	protein coding	0.000000	6.152166	3.381353	0.000000	0.679752
ZFHX3	protein coding	0.000000	2.352467	0.944516	0.013940	0.029486
AC138627.1	lincRNA	-1.000000	-1.000000	0.000000	0.221164	0.217426
GLG1	protein coding	0.000000	0.000000	0.000000	0.107950	0.101429
AC099508.2	lincRNA	-1.000000	-1.000000	0.000000	0.145078	0.142034
CTRB2	protein coding	7.057057	0.000000	5.048335	4.473439	4.661703
CTRB1	protein coding	0.000000	0.000000	0.000000	0.592199	0.395203
AC099511.1	lincRNA	-1.000000	-1.000000	0.000000	0.264784	0.259112
CNTNAP4	protein coding	0.000000	0.000000	0.000000	1.775657	1.743155
WWOX	protein coding	0.000000	0.000000	0.000000	0.002072	0.002066
MAF	protein coding	15.830450	0.000000	2.623656	0.000000	1.230583
CDYL2	protein coding	1.568627	0.919090	1.040774	0.109969	0.147270
AC092718.8	protein coding	0.000000	0.000000	0.000000	0.039399	0.037854
ATMIN	protein coding	1.196581	0.000000	0.464653	0.000000	0.243246
CDH13	protein coding	0.000000	0.000000	0.000000	0.002233	0.002215
NECAB2	protein coding	0.438982	1.369863	0.910273	0.000000	0.061504
ATP2C2	protein coding	0.000000	0.000000	0.000000	0.138927	0.133807
GSE1	protein coding	0.000000	0.000000	0.000000	0.143153	0.140128
AC092723.4	lincRNA	-1.000000	-1.000000	0.000000	3.862600	3.685738
LINC01081	lincRNA	-1.000000	-1.000000	0.000000	0.355810	0.352601
AC092720.1	lincRNA	-1.000000	-1.000000	7.675277	0.023030	0.476603
JPH3	protein coding	0.000000	0.920598	0.401506	0.000000	0.596962
KLHDC4	protein coding	0.000000	0.000000	0.000000	0.208796	0.184154
AC126696.1	lincRNA	-1.000000	-1.000000	0.000000	0.945867	0.918685
BANP	protein coding	0.000000	0.000000	0.000000	0.037378	0.035917
AC138512.1	lincRNA	-1.000000	-1.000000	0.000000	0.582579	0.578803
ZFPM1	protein coding	26.937984	10.330138	19.025875	0.201888	1.531679
GALNS	protein coding	0.000000	0.000000	0.000000	1.003294	0.922842
CBFA2T3	protein coding	0.000000	0.000000	0.000000	0.589197	0.559866
LINC00304	lincRNA	-1.000000	-1.000000	1.388889	0.000000	1.078643
ANKRD11	protein coding	0.000000	0.000000	0.000000	0.168635	0.157440
CPNE7	protein coding	0.000000	0.000000	0.000000	0.316100	0.274700
CHMP1A	protein coding	0.000000	0.000000	0.000000	1.849817	1.505889
CDK10	protein coding	0.000000	0.000000	0.000000	0.234349	0.179177
LINC02166	lincRNA	-1.000000	-1.000000	0.000000	0.868217	0.709040
FANCA	protein coding	0.000000	0.000000	0.000000	0.129627	0.118825
SPIRE2	protein coding	0.000000	0.000000	0.000000	0.173611	0.124200
TCF25	protein coding	0.000000	0.000000	0.000000	1.068421	0.896223
DEF8	protein coding	0.000000	0.000000	0.000000	1.177341	0.869133
FAM157C	lincRNA	-1.000000	-1.000000	0.000000	0.510390	0.479802
AC240565.2	lincRNA	-1.000000	-1.000000	87.828162	85.277569	85.689669
AC240565.1	lincRNA	-1.000000	-1.000000	33.527697	44.611397	44.102615
DOC2B	protein coding	4.116223	2.911814	3.158591	7.003416	6.402039
RPH3AL	protein coding	0.000000	0.000000	0.000000	1.659879	1.615046
VPS53	protein coding	0.000000	1.603259	1.325785	0.045215	0.129078
GEMIN4	protein coding	0.000000	0.000000	0.000000	2.248366	0.897235
DBIL5P	pseudogene	-1.000000	-1.000000	3.213752	-1.000000	3.213752
NXN	protein coding	0.000000	0.000000	0.000000	0.774914	0.760846
ABR	protein coding	0.000000	0.000000	0.000000	0.626851	0.605313
AC144836.1	lincRNA	-1.000000	-1.000000	0.000000	0.529010	0.514054
PITPNA	protein coding	0.000000	0.000000	0.000000	0.798212	0.720653
SGSM2	protein coding	0.000000	0.000000	0.000000	0.234711	0.206612
RAP1GAP2	protein coding	0.000000	0.000000	0.000000	0.035283	0.034393
OR3A2	protein coding	0.000000	0.000000	0.000000	0.059898	0.058514
ZZEF1	protein coding	0.000000	0.000000	0.000000	0.142835	0.130615
ARRB2	protein coding	0.000000	0.000000	0.000000	0.571295	0.445050
MINK1	protein coding	0.000000	0.000000	0.000000	0.084338	0.077312
AC007846.2	protein coding	0.000000	0.000000	0.000000	0.098665	0.098419
ALOX12P2	pseudogene	-1.000000	-1.000000	0.000000	0.343055	0.324202
CHD3	protein coding	0.000000	2.309555	1.085719	0.000000	0.443586
STX8	protein coding	0.000000	0.000000	0.000000	0.105909	0.105483
SHISA6	protein coding	0.000000	1.227352	0.985222	0.205878	0.226456
DNAH9	protein coding	0.000000	0.000000	0.000000	0.035383	0.033933
COX10-AS1	other	-1.000000	-1.000000	0.000000	0.274675	0.268995
ADORA2B	protein coding	0.000000	0.000000	0.000000	0.663390	0.626034
MPRIP	protein coding	0.000000	0.342304	0.181273	0.092407	0.101065
NT5M	protein coding	0.000000	0.000000	0.000000	1.996064	1.922036
DRG2	protein coding	0.000000	0.000000	0.000000	0.122039	0.109534
LLGL1	protein coding	2.524938	8.853681	4.111189	0.200508	1.073206
KRT17P5	pseudogene	-1.000000	-1.000000	0.000000	1.000484	0.661757
KRT16P4	pseudogene	-1.000000	-1.000000	0.000000	2.319422	2.251129
TBC1D28	protein coding	0.000000	0.000000	0.000000	0.000000	0.089074
GRAP	protein coding	0.000000	0.000000	0.000000	0.517770	0.463581
SNORD3B-2	snRNA	-1.000000	-1.000000	11.139241	-1.000000	11.139241
AC007952.3	lincRNA	-1.000000	-1.000000	82.521490	37.057134	40.215777
AC007952.7	lincRNA	-1.000000	-1.000000	42.460317	-1.000000	42.460317
AC007952.2	other	-1.000000	-1.000000	19.188446	84.914463	50.012943
AC007952.4	lincRNA	-1.000000	-1.000000	4.716981	-1.000000	4.716981
GRAPL	protein coding	80.113636	79.589297	79.683512	63.537323	64.537799
AC007952.5	lincRNA	-1.000000	-1.000000	100.000000	-1.000000	100.000000
AC007952.8	lincRNA	-1.000000	-1.000000	100.000000	92.058463	92.402464
SNORD3C	snRNA	-1.000000	-1.000000	37.413793	-1.000000	37.413793
AC106017.1	lincRNA	-1.000000	-1.000000	100.000000	80.769231	82.093933
EPN2	protein coding	0.000000	4.111912	2.959573	8.147547	7.865400
AKAP10	protein coding	0.000000	0.000000	0.000000	0.066248	0.062128
LGALS9B	protein coding	0.000000	0.000000	0.000000	0.176754	0.159832
NCOR1P2	pseudogene	-1.000000	-1.000000	0.000000	0.579570	0.559636
AC209154.2	lincRNA	-1.000000	-1.000000	2.789474	24.165180	13.656958
AC005697.1	protein coding	0.000000	0.000000	0.000000	0.026604	0.026439
GIT1	protein coding	0.000000	3.648961	1.835502	1.872036	1.860578
ANKRD13B	protein coding	2.962515	7.939914	5.599773	0.494311	1.216389
SSH2	protein coding	0.000000	0.000000	0.000000	0.252456	0.243808
AC005562.1	other	-1.000000	-1.000000	0.000000	9.308740	8.723592
AC005562.2	pseudogene	-1.000000	-1.000000	100.000000	-1.000000	100.000000
RAB11FIP4	protein coding	0.000000	0.000000	0.000000	0.161423	0.151440
AC090616.2	pseudogene	-1.000000	-1.000000	0.000000	0.725179	0.698545
AC090616.5	pseudogene	-1.000000	-1.000000	0.000000	1.499459	1.432157
CDK5R1	protein coding	0.000000	2.553542	2.150786	0.000000	2.005607
TMEM132E	protein coding	0.000000	0.000000	0.000000	0.055643	0.050141
TBC1D3B	protein coding	0.000000	0.000000	0.000000	0.405797	0.319489
TBC1D3I	protein coding	22.840691	0.000000	10.406646	20.286885	18.248175
TBC1D3G	protein coding	90.484848	76.328502	87.645349	69.914627	73.314943
TBC1D3H	protein coding	54.484848	76.086957	58.817829	43.603726	46.456115
TBC1D3F	protein coding	29.233871	49.363057	35.207940	17.329094	20.770917
TBC1D3J	pseudogene	-1.000000	-1.000000	27.789474	21.803499	22.925971
GGNBP2	protein coding	0.000000	0.000000	0.000000	0.113373	0.100089
ACACA	protein coding	0.000000	0.000000	0.000000	0.008710	0.008390
DUSP14	protein coding	0.000000	0.000000	0.000000	0.151186	0.135192
TBC1D3K	protein coding	68.787879	66.666667	68.321513	49.642411	53.287671
TBC1D3L	protein coding	55.393939	31.323283	48.998665	91.321141	82.728422
TBC1D3D	protein coding	79.454545	33.548387	69.361702	86.397268	83.113674
TBC1D3C	protein coding	84.606061	73.786408	82.444229	78.969470	79.621984
AC233968.1	pseudogene	-1.000000	-1.000000	5.696690	2.766160	2.848972
TBC1D3E	protein coding	78.545455	72.705882	77.349398	58.808173	62.331592
RNA5SP526	rRNA	-1.000000	-1.000000	47.674419	-1.000000	47.674419
TBC1D3	protein coding	75.030303	76.456311	75.315228	55.788037	59.511119
AC244154.1	pseudogene	-1.000000	-1.000000	7.142857	4.183100	4.258125
MRPL45	protein coding	0.000000	0.000000	0.000000	0.220615	0.206146
ARHGAP23	protein coding	0.000000	0.000000	0.000000	0.300004	0.248088
FBXO47	protein coding	0.000000	0.000000	0.000000	0.195469	0.180820
CDK12	protein coding	0.000000	0.000000	0.000000	0.103481	0.064799
WIPF2	protein coding	0.000000	0.000000	0.000000	0.718756	0.632404
KRTAP9-8	protein coding	0.000000	26.304802	13.138686	-1.000000	13.138686
KRTAP9-6	protein coding	40.579710	95.360195	75.038402	-1.000000	75.038402
KRTAP9-11P	pseudogene	-1.000000	-1.000000	100.000000	-1.000000	100.000000
KRTAP9-7	protein coding	10.196078	7.196970	8.670520	-1.000000	8.670520
KRT42P	pseudogene	-1.000000	-1.000000	0.000000	3.166561	2.162630
HAP1	protein coding	0.000000	0.000000	0.000000	0.234610	0.147911
STAT3	protein coding	0.000000	0.000000	0.000000	0.062855	0.058476
PTGES3L-AARSD1	protein coding	0.000000	0.000000	0.000000	0.786631	0.723285
LINC00854	protein coding	30.808950	26.877040	28.400000	74.817779	70.232658
PYY	protein coding	0.000000	0.000000	0.000000	0.075186	0.073457
FAM171A2	protein coding	15.638855	0.000000	12.282368	0.000000	3.639775
GPATCH8	protein coding	0.000000	0.000000	0.000000	0.070103	0.065652
GJC1	protein coding	0.000000	0.990894	0.854602	0.000000	0.228621
DCAKD	protein coding	0.000000	0.000000	0.000000	0.238406	0.222405
NMT1	protein coding	0.000000	0.000000	0.000000	0.161074	0.146326
LRRC37A4P	pseudogene	-1.000000	-1.000000	13.577929	4.971486	6.344910
MAPT	protein coding	0.000000	0.000000	0.000000	0.413818	0.392678
KANSL1	protein coding	0.000000	0.000000	0.000000	0.015887	0.015347
ARL17B	protein coding	13.120567	16.927900	15.608357	32.697039	32.215876
LRRC37A	protein coding	59.428098	78.499107	64.350500	48.507579	50.797807
NSFP1	pseudogene	-1.000000	-1.000000	76.870748	65.664232	65.810335
AC138645.1	pseudogene	-1.000000	-1.000000	0.000000	2.094347	1.909883
LRRC37A2	protein coding	3.801685	13.451327	4.763585	1.082122	1.554181
ARL17A	protein coding	0.000000	0.000000	0.000000	0.718443	0.660527
WNT3	protein coding	0.000000	0.000000	0.000000	0.211752	0.158532
CBX1	protein coding	0.000000	0.000000	0.000000	0.204463	0.184308
SUMO2P17	pseudogene	-1.000000	-1.000000	0.000000	0.216730	0.211001
GIP	protein coding	0.000000	0.000000	0.000000	1.953418	1.812388
B4GALNT2	protein coding	0.000000	0.000000	0.000000	0.395525	0.315457
XYLT2	protein coding	0.000000	0.000000	0.000000	2.335778	1.718878
TOB1-AS1	other	-1.000000	-1.000000	0.000000	0.418716	0.399461
CA10	protein coding	0.000000	0.000000	0.000000	0.021309	0.021144
SMIM36	protein coding	0.000000	0.000000	0.000000	1.159180	1.107743
ANKFN1	protein coding	0.000000	0.000000	0.000000	0.004163	0.004131
CUEDC1	protein coding	0.000000	0.309981	0.233372	0.086888	0.094600
BCAS3	protein coding	0.000000	0.000000	0.000000	0.016885	0.016774
TBX2	protein coding	7.480131	3.169308	5.931696	0.000000	2.068966
MED13	protein coding	0.000000	0.000000	0.000000	0.053556	0.048909
EFCAB3	protein coding	0.000000	0.000000	0.000000	0.000000	0.045493
MAP3K3	protein coding	0.000000	0.000000	0.000000	0.213006	0.198950
ERN1	protein coding	0.000000	0.000000	0.000000	0.040322	0.035996
PLEKHM1P1	pseudogene	-1.000000	-1.000000	0.000000	0.125534	0.107090
PRKCA	protein coding	0.000000	0.000000	0.000000	0.009817	0.009644
PITPNC1	protein coding	0.000000	0.000000	0.000000	0.072903	0.071254
NOL11	protein coding	0.000000	0.000000	0.000000	1.094721	0.970110
C17orf58	protein coding	23.004695	7.270408	11.826008	0.000000	4.896811
FAM20A	protein coding	0.000000	0.000000	0.000000	0.060152	0.055827
AC079210.1	lincRNA	-1.000000	-1.000000	0.000000	0.149955	0.147640
KCNJ16	protein coding	0.000000	0.000000	0.000000	0.056945	0.053542
CASC17	lincRNA	-1.000000	-1.000000	0.000000	0.024429	0.023946
SOX9-AS1	other	-1.000000	-1.000000	0.000000	0.082177	0.078780
LINC02097	lincRNA	-1.000000	-1.000000	0.000000	0.424617	0.383015
COG1	protein coding	0.000000	0.000000	0.000000	0.846570	0.611024
LLGL2	protein coding	0.000000	0.000000	0.000000	0.108450	0.097750
UNK	protein coding	0.000000	0.000000	0.000000	0.080919	0.073121
SRP68	protein coding	0.000000	0.000000	0.000000	0.280404	0.253852
RNF157	protein coding	0.049261	2.445302	1.794082	0.000000	0.136846
SEPT9	protein coding	0.000000	0.000000	0.000000	0.015786	0.014998
AC021683.2	lincRNA	-1.000000	-1.000000	0.472627	0.000000	0.147212
TMC6	protein coding	0.000000	0.000000	0.000000	0.867734	0.619618
DNAH17	protein coding	0.000000	0.000000	0.000000	0.129457	0.117764
CYTH1	protein coding	0.000000	2.123995	1.604510	0.000000	0.068361
TIMP2	protein coding	21.886121	0.569476	3.510064	0.000000	0.197487
CBX2	protein coding	0.000000	0.029180	0.018608	0.000000	0.010151
TBC1D16	protein coding	0.000000	0.304845	0.242340	0.006527	0.033815
RNF213	protein coding	0.000000	0.461835	0.151108	0.035978	0.056555
RPTOR	protein coding	0.000000	0.000000	0.000000	0.046649	0.045783
CHMP6	protein coding	0.000000	0.000000	0.000000	0.481500	0.424131
CEP131	protein coding	0.000000	0.000000	0.000000	0.925770	0.820212
BAHCC1	protein coding	0.000000	0.000000	0.000000	0.105000	0.088911
NPLOC4	protein coding	0.000000	0.000000	0.000000	0.000000	0.309026
TSPAN10	protein coding	0.000000	0.000000	0.000000	2.915122	2.444291
PDE6G	protein coding	0.000000	0.000000	0.000000	0.433957	0.379357
MCRIP1	protein coding	0.000000	1.328390	1.200447	1.645587	1.508089
ALYREF	protein coding	0.000000	0.000000	0.000000	0.945180	0.668092
ANAPC11	protein coding	0.000000	0.000000	0.000000	0.326456	0.245074
MAFG	protein coding	0.000000	2.684989	2.433416	1.090306	1.842440
NOTUM	protein coding	0.000000	0.000000	0.000000	0.679669	0.492875
RAC3	protein coding	0.000000	6.577595	4.398625	0.000000	2.480620
CCDC57	protein coding	0.000000	0.000000	0.000000	0.213706	0.201131
OGFOD3	protein coding	0.000000	0.000000	0.000000	0.240424	0.200585
CYBC1	protein coding	0.000000	0.000000	0.000000	7.319799	4.769417
FOXK2	protein coding	5.973223	2.557272	3.721910	0.232385	0.316929
RAB40B	protein coding	0.000000	0.542325	0.532038	0.142060	0.180551
TBCD	protein coding	0.000000	0.000000	0.000000	0.388497	0.368311
B3GNTL1	protein coding	0.000000	0.000000	0.000000	1.011938	0.979436
METRNL	protein coding	18.454441	7.500000	11.288393	0.774413	2.482499
AC139099.4	other	-1.000000	-1.000000	2.226663	-1.000000	2.226663
AC139099.3	lincRNA	-1.000000	-1.000000	0.000000	11.128470	10.071786
RPL23AP87	pseudogene	-1.000000	-1.000000	27.405765	29.898678	29.488747
LINC02564	lincRNA	-1.000000	-1.000000	7.845084	0.000000	1.637306
ROCK1P1	pseudogene	-1.000000	-1.000000	0.000000	1.000000	0.798236
THOC1	protein coding	0.000000	0.000000	0.000000	0.397649	0.379227
COLEC12	protein coding	0.000000	0.000000	0.000000	0.014027	0.013588
LINC01925	lincRNA	-1.000000	-1.000000	10.621242	4.097702	4.594112
TYMS	protein coding	0.000000	0.000000	0.000000	1.601287	1.433580
AC019183.1	lincRNA	-1.000000	-1.000000	0.000000	0.300958	0.299732
AP005230.1	lincRNA	-1.000000	-1.000000	0.000000	0.023751	0.023601
DLGAP1	protein coding	0.000000	0.000000	0.000000	0.052432	0.052017
ZBTB14	protein coding	0.000000	1.224990	0.789681	12.574000	6.995270
EPB41L3	protein coding	0.000000	0.000000	0.000000	0.041923	0.040282
L3MBTL4	protein coding	0.000000	0.000000	0.000000	0.084266	0.082948
LINC01387	lincRNA	-1.000000	-1.000000	0.000000	0.091574	0.090867
PTPRM	protein coding	0.000000	0.000000	0.000000	0.031081	0.030830
RAB12	protein coding	1.904762	10.849393	7.771536	0.000000	0.554516
ANKRD12	protein coding	0.000000	0.000000	0.000000	0.258211	0.237718
PPP4R1	protein coding	0.000000	1.945245	0.630546	0.235478	0.261509
RAB31	protein coding	0.000000	0.000000	0.000000	0.154337	0.150273
AP005209.1	lincRNA	-1.000000	-1.000000	0.000000	0.285649	0.280214
PIEZO2	protein coding	0.000000	0.000000	0.000000	0.017076	0.016588
NPIPB1P	pseudogene	-1.000000	-1.000000	0.000000	0.367570	0.346706
GNAL	protein coding	0.000000	0.000000	0.000000	0.230600	0.221116
TUBB6	protein coding	0.000000	0.000000	0.000000	0.171951	0.155521
AFG3L2	protein coding	0.000000	0.000000	0.000000	0.126408	0.117842
LDLRAD4	protein coding	0.000000	0.000000	0.000000	0.008037	0.007811
FAM210A	protein coding	0.000000	0.000000	0.000000	0.127934	0.118453
ANKRD30B	protein coding	1.483609	0.000000	1.422345	3.121869	2.554915
AP005242.1	lincRNA	-1.000000	-1.000000	0.000000	0.164347	0.162715
ROCK1	protein coding	0.000000	0.000000	0.000000	0.141190	0.132772
CABLES1	protein coding	5.066815	0.000000	1.652442	0.000000	0.072278
TTC39C	protein coding	0.000000	0.000000	0.000000	0.019067	0.018203
LINC01894	lincRNA	-1.000000	-1.000000	0.000000	0.287163	0.284159
TAF4B	protein coding	0.000000	0.000000	0.000000	0.158931	0.153847
CHST9	protein coding	0.000000	0.000000	0.000000	0.269728	0.258575
DSC1	protein coding	0.000000	0.000000	0.000000	0.283103	0.246877
CCDC178	protein coding	0.000000	0.000000	0.000000	0.006804	0.006750
ASXL3	protein coding	0.000000	2.412203	1.108304	0.000000	0.078631
MAPRE2	protein coding	0.000000	0.000000	0.000000	0.415281	0.401100
GALNT1	protein coding	0.000000	4.098634	2.625400	0.006380	0.324365
CELF4	protein coding	0.000000	0.000000	0.000000	0.034222	0.033747
AC016205.1	lincRNA	-1.000000	-1.000000	0.000000	0.041652	0.041456
LINC01478	lincRNA	-1.000000	-1.000000	0.000000	0.782096	0.773549
SLC14A2	protein coding	0.000000	0.000000	0.000000	0.036511	0.036117
HAUS1	protein coding	0.000000	0.000000	0.000000	0.476795	0.454148
RNF165	protein coding	0.000000	0.470837	0.433552	0.000000	0.035942
KATNAL2	protein coding	0.000000	0.000000	0.000000	4.910214	4.786442
ELOA3D	protein coding	28.353659	-1.000000	28.353659	-1.000000	28.353659
ELOA3C	protein coding	19.967132	-1.000000	19.967132	-1.000000	19.967132
ELOA3B	protein coding	50.670732	-1.000000	50.670732	-1.000000	50.670732
ELOA3	protein coding	-1.000000	58.102345	58.102345	-1.000000	58.102345
SMAD2	protein coding	0.000000	0.000000	0.000000	0.756769	0.535236
CTIF	protein coding	0.000000	0.000000	0.000000	0.024559	0.024061
DYM	protein coding	0.000000	0.000000	0.000000	0.189173	0.186485
LIPG	protein coding	0.000000	0.000000	0.000000	0.319117	0.220877
MYO5B	protein coding	0.000000	0.000000	0.000000	0.941486	0.916783
LINC01630	lincRNA	-1.000000	-1.000000	0.000000	0.009498	0.009070
DCC	protein coding	0.000000	0.000000	0.000000	0.110350	0.109306
MBD2	protein coding	15.000000	0.000000	3.354633	0.000000	0.258243
TCF4	protein coding	0.000000	0.000000	0.000000	0.055515	0.053565
NEDD4L	protein coding	0.000000	0.000000	0.000000	0.180837	0.174985
ZNF532	protein coding	0.000000	0.847252	0.431726	0.141691	0.160639
AC105094.2	lincRNA	-1.000000	-1.000000	0.000000	0.048940	0.048576
PIGN	protein coding	0.000000	0.000000	0.000000	0.181863	0.172069
ZCCHC2	protein coding	4.406867	0.000000	2.340136	0.000000	0.304473
PHLPP1	protein coding	3.104385	0.000000	2.504304	0.000000	0.060381
CDH7	protein coding	0.000000	0.000000	0.000000	0.049117	0.044258
CCDC102B	protein coding	0.000000	0.000000	0.000000	0.159746	0.158245
DOK6	protein coding	0.000000	0.000000	0.000000	0.010021	0.009821
AC090398.1	lincRNA	-1.000000	-1.000000	0.000000	0.927798	0.881223
TSHZ1	protein coding	0.000000	9.972624	4.476826	0.170093	0.481091
ZNF516	protein coding	0.000000	0.000000	0.000000	0.242292	0.227737
LINC00908	lincRNA	-1.000000	-1.000000	0.000000	0.420104	0.404553
ZNF236-DT	lincRNA	-1.000000	-1.000000	0.000000	0.095184	0.090701
ZNF236	protein coding	0.000000	6.091486	2.646335	0.084848	0.260600
MBP	protein coding	0.000000	0.000000	0.000000	0.116712	0.103968
SALL3	protein coding	3.079555	0.468554	0.959271	0.000000	0.799036
ATP9B	protein coding	0.000000	0.000000	0.000000	0.087121	0.085436
NFATC1	protein coding	0.000000	0.000000	0.000000	0.148574	0.140107
CTDP1	protein coding	0.000000	0.000000	0.000000	1.281235	1.179350
AC021594.2	lincRNA	-1.000000	-1.000000	0.000000	0.734694	0.718397
KCNG2	protein coding	0.000000	-1.000000	0.000000	1.994474	1.897798
OR4F17	protein coding	0.000000	0.000000	0.000000	7.248521	2.450490
AC010507.1	pseudogene	-1.000000	-1.000000	0.000000	36.714089	28.429282
LINC01002	other	-1.000000	-1.000000	6.816327	1.332106	1.942879
PLPP2	protein coding	0.000000	0.538213	0.281373	0.000000	0.047783
MIER2	protein coding	0.000000	0.000000	0.000000	1.979192	1.662401
SHC2	protein coding	17.895941	0.000000	12.555154	1.496563	2.116497
MADCAM1	protein coding	0.000000	0.000000	0.000000	2.301999	1.923791
CDC34	protein coding	0.000000	0.000000	0.000000	3.628398	3.111753
HCN2	protein coding	23.146067	7.055631	19.665395	0.000000	2.457273
PLPPR3	protein coding	0.000000	0.000000	0.000000	4.540733	3.224787
ELANE	protein coding	0.000000	0.000000	0.000000	3.098189	2.484235
CNN2	protein coding	0.000000	0.000000	0.000000	3.300533	2.578682
SBNO2	protein coding	0.000000	0.000000	0.000000	1.236714	1.131334
STK11	protein coding	0.000000	0.000000	0.000000	5.898547	5.137882
CBARP	protein coding	0.000000	0.891632	0.598389	0.000000	0.266940
DAZAP1	protein coding	0.000000	9.090909	4.581152	0.368189	0.711288
MEX3D	protein coding	16.717791	0.000000	11.477711	0.000000	2.442303
TCF3	protein coding	0.000000	7.203630	4.197653	0.000000	0.586402
ONECUT3	protein coding	38.989899	0.000000	6.961645	0.000000	2.023414
KLF16	protein coding	56.770186	3.303862	17.874069	2.180002	6.338974
CSNK1G2	protein coding	0.000000	0.000000	0.000000	0.180753	0.164224
BTBD2	protein coding	5.984893	0.000000	3.165335	0.000000	0.208321
AP3D1	protein coding	0.000000	0.000000	0.000000	0.228766	0.209515
LMNB2	protein coding	3.059581	0.000000	1.220295	0.000000	0.194155
AC006538.2	protein coding	0.000000	0.000000	0.000000	0.851240	0.830378
ZNF57	protein coding	0.000000	0.000000	0.000000	8.368338	7.253385
TLE2	protein coding	0.000000	0.000000	0.000000	0.429559	0.404024
AES	protein coding	0.000000	3.559322	2.527076	0.000000	0.617829
GNA11	protein coding	0.000000	6.361323	4.634994	0.000000	0.675813
S1PR4	protein coding	0.000000	0.000000	0.000000	-1.000000	0.838968
NFIC	protein coding	0.000000	0.000000	0.000000	0.022579	0.021316
PIP5K1C	protein coding	0.000000	0.000000	0.000000	0.816935	0.741152
TJP3	protein coding	0.000000	0.000000	0.000000	0.376344	0.344230
PIAS4	protein coding	0.000000	0.000000	0.000000	0.262587	0.236295
ZBTB7A	protein coding	0.000000	5.366591	3.721174	2.154175	2.555246
AC011498.1	lincRNA	-1.000000	-1.000000	0.000000	0.228544	0.214323
KHSRP	protein coding	7.967166	0.000000	4.266874	0.000000	1.441552
C3	protein coding	0.000000	0.000000	0.000000	0.191498	0.170268
ADGRE4P	pseudogene	-1.000000	-1.000000	0.000000	0.347981	0.326192
MBD3L2B	protein coding	21.951220	21.721311	21.885914	17.716049	19.226119
MBD3L5	protein coding	72.727273	2.666667	59.202059	61.124547	60.501439
MBD3L4	protein coding	78.947368	25.170068	68.733850	69.063444	68.942822
MBD3L2	protein coding	35.087719	31.515152	34.343434	20.308642	24.979287
MBD3L3	protein coding	5.582137	23.809524	9.043928	75.407855	54.216372
CAMSAP3	protein coding	0.000000	19.308357	1.603638	0.000000	0.299080
CLEC4M	protein coding	5.555556	0.000000	3.160041	0.000000	0.960347
ELAVL1	protein coding	0.000000	0.036704	0.031827	0.463440	0.407816
CCL25	protein coding	0.000000	0.000000	0.000000	0.337648	0.303552
HNRNPM	protein coding	0.000000	0.000000	0.000000	0.349768	0.326967
AC012616.1	pseudogene	-1.000000	-1.000000	100.000000	-1.000000	100.000000
CARM1	protein coding	1.477833	12.583222	6.488435	0.000000	0.418954
DOCK6	protein coding	0.393825	5.633803	0.563938	0.000000	0.104454
CCDC151	protein coding	0.000000	0.000000	0.000000	0.657081	0.560021
NFIX	protein coding	0.000000	3.734269	2.903433	0.000000	0.175408
NACC1	protein coding	0.000000	2.457598	1.587302	0.134749	0.421043
CACNA1A	protein coding	0.000000	0.000000	0.000000	0.045677	0.044540
SAMD1	protein coding	11.014493	0.000000	5.039788	0.000000	3.566959
PKN1	protein coding	0.000000	5.805687	1.341363	0.000000	0.126243
ADGRE2	protein coding	1.497242	0.000000	0.515045	0.338291	0.366213
NOTCH3	protein coding	0.000000	0.000000	0.000000	0.099752	0.078678
BRD4	protein coding	0.000000	3.991860	2.375850	0.147258	0.393709
WIZ	protein coding	0.000000	1.181525	0.469534	0.359747	0.397050
CYP4F23P	pseudogene	-1.000000	-1.000000	0.000000	0.462306	0.426460
CYP4F12	protein coding	0.000000	0.000000	0.000000	2.396967	2.174714
JUND	protein coding	21.647510	0.000000	12.137487	-1.000000	12.137487
CRLF1	protein coding	9.062254	37.093690	17.243304	0.245638	1.466738
CERS1	protein coding	0.000000	5.923159	5.916844	0.303105	1.053864
GATAD2A	protein coding	0.000000	1.534225	1.116039	0.068918	0.129158
ZNF626	protein coding	2.874618	0.000000	0.700238	0.000000	0.113158
ZNF208	protein coding	0.000000	0.000000	0.000000	0.030938	0.028208
ZNF730	protein coding	0.000000	0.000000	0.000000	0.138264	0.131928
ZNF675	protein coding	0.000000	0.000000	0.000000	0.015902	0.015471
AC139769.1	pseudogene	-1.000000	-1.000000	0.000000	0.113232	0.108001
AC139769.2	lincRNA	-1.000000	-1.000000	0.000000	0.556508	0.534132
AC006504.7	other	-1.000000	-1.000000	0.000000	0.012069	0.012011
AC005394.2	other	-1.000000	-1.000000	0.000000	0.028704	0.028396
UQCRFS1	protein coding	0.000000	0.000000	0.000000	0.442664	0.255474
AC008798.1	pseudogene	-1.000000	-1.000000	48.554913	-1.000000	48.554913
LRP3	protein coding	0.000000	0.000000	0.000000	0.728484	0.636515
KIAA0355	protein coding	0.000000	0.000000	0.000000	0.031811	0.029689
WTIP	protein coding	5.401235	1.600193	1.958928	0.000000	0.877193
USF2	protein coding	4.281768	13.977273	7.946735	1.283108	2.720649
GPR42	protein coding	25.072046	0.000000	14.017186	0.000000	12.838170
KMT2B	protein coding	0.785565	0.000000	0.755786	0.000000	0.306822
AC012617.1	lincRNA	-1.000000	-1.000000	4.863449	51.580115	36.139960
ZNF850	protein coding	0.000000	0.000000	0.000000	0.223395	0.193354
AC016590.1	lincRNA	-1.000000	-1.000000	0.000000	18.711986	9.374440
ZNF573	protein coding	0.000000	0.000000	0.000000	0.696796	0.651798
RYR1	protein coding	0.000000	0.000000	0.000000	0.046363	0.041595
LGALS7	protein coding	87.900356	62.768031	71.662469	92.388146	85.799286
LGALS7B	protein coding	21.654501	0.000000	18.464730	16.000000	16.509062
PAK4	protein coding	0.000000	0.000000	0.000000	0.135237	0.119202
FCGBP	protein coding	2.663496	0.000000	2.627874	7.098507	6.292863
LTBP4	protein coding	0.077027	5.964912	0.383352	0.270036	0.286991
CYP2A6	protein coding	0.000000	34.172662	5.388542	0.000000	1.375018
CYP2F1	protein coding	4.985119	10.986965	6.698565	1.163467	1.916176
CEACAM3	protein coding	0.000000	0.000000	0.000000	0.402459	0.363853
CIC	protein coding	0.000000	2.968338	0.492503	0.000000	0.165077
CEACAMP5	pseudogene	-1.000000	-1.000000	0.000000	2.444636	2.285561
PSG7	protein coding	0.000000	0.000000	0.000000	0.277091	0.214625
PSG9	protein coding	0.000000	0.000000	0.000000	0.281815	0.264986
CD177	protein coding	0.000000	0.000000	0.000000	47.683046	35.803637
CD177P1	pseudogene	-1.000000	-1.000000	0.000000	44.859297	38.222849
CADM4	protein coding	0.000000	3.267327	1.515847	0.000000	0.188884
AC245748.1	protein coding	0.000000	0.000000	0.000000	0.061672	0.061185
CEACAM22P	pseudogene	-1.000000	-1.000000	0.000000	0.189878	0.182658
CEACAM19	protein coding	0.000000	0.000000	0.000000	5.048979	4.388388
CBLC	protein coding	0.000000	0.000000	0.000000	0.231492	0.215243
RELB	protein coding	0.000000	13.464991	3.262288	0.000000	0.203982
NOVA2	protein coding	1.374293	0.057971	0.258080	0.000000	0.052748
MEIS3	protein coding	0.000000	1.252610	0.552995	0.000000	0.109763
ZSWIM9	protein coding	0.000000	0.000000	0.000000	0.488537	0.423351
CARD8	protein coding	0.000000	0.000000	0.000000	0.000000	0.151644
GRIN2D	protein coding	1.620544	0.000000	1.276512	0.000000	0.129855
MYH14	protein coding	0.000000	0.000000	0.000000	0.018239	0.017163
KCNC3	protein coding	4.227273	0.000000	1.481836	0.000000	0.430995
KLK6	protein coding	0.000000	0.000000	0.000000	1.568194	1.285999
AC018755.2	protein coding	15.784314	0.000000	13.945431	0.113948	1.034542
ZNF534	protein coding	0.000000	0.000000	0.000000	0.524194	0.449671
ZNF83	protein coding	0.000000	0.000000	0.000000	0.143563	0.133767
ZNF611	protein coding	0.000000	0.000000	0.000000	0.164300	0.139492
ZNF665	protein coding	0.000000	0.000000	0.000000	4.430167	3.470576
MYADM	protein coding	0.000000	0.000000	0.000000	0.413350	0.264343
CACNG8	protein coding	7.198748	0.000000	1.051909	0.000000	0.338546
TARM1	protein coding	0.000000	0.000000	0.000000	0.265122	0.235397
RPS9	protein coding	0.000000	0.000000	0.000000	0.000000	0.940718
LILRB3	protein coding	15.256798	0.000000	10.110110	3.546775	6.281129
CDC42EP5	protein coding	0.000000	0.000000	0.000000	1.573735	1.408109
LILRP2	pseudogene	-1.000000	-1.000000	0.000000	12.121212	7.440852
EPS8L1	protein coding	0.000000	0.000000	0.000000	0.303880	0.245237
PPP1R12C	protein coding	0.000000	0.000000	0.000000	2.358008	2.075358
PTPRH	protein coding	0.000000	0.000000	0.000000	0.950852	0.817468
AC010327.4	lincRNA	-1.000000	-1.000000	0.000000	1.095323	0.746570
TMEM238	protein coding	46.704331	0.000000	24.824825	0.000000	4.632916
RPL28	protein coding	0.000000	0.000000	0.000000	0.202607	0.128456
SBK2	protein coding	0.000000	0.000000	0.000000	3.722639	3.167482
NLRP4	protein coding	0.000000	0.000000	0.000000	0.135410	0.123686
ZNF787	protein coding	0.000000	0.000000	0.000000	0.505952	0.451141
ZSCAN5A	protein coding	0.000000	0.000000	0.000000	0.237397	0.229301
ZNF667	protein coding	0.000000	0.000000	0.000000	0.975521	0.831182
ZNF71	protein coding	0.000000	0.000000	0.000000	0.499590	0.410033
ZNF835	protein coding	0.000000	0.000000	0.000000	0.379267	0.244848
ZNF814	protein coding	0.000000	0.000000	0.000000	1.246125	0.986540
ZSCAN22	protein coding	0.000000	0.000000	0.000000	2.153356	1.501992
ZBTB45	protein coding	0.000000	0.000000	0.000000	0.428129	0.370356
TRIM28	protein coding	0.000000	2.917505	0.864124	0.000000	0.437340
CENPBD1P1	pseudogene	-1.000000	-1.000000	0.000000	0.717771	0.581793
AC079779.2	other	-1.000000	-1.000000	0.000000	0.343619	0.331214
AC079779.3	lincRNA	-1.000000	-1.000000	0.815464	0.000000	0.291703
AC079779.4	lincRNA	-1.000000	-1.000000	0.000000	2.265101	1.550833
TMEM18	protein coding	0.000000	0.000000	0.000000	4.738779	3.186857
LINC01115	lincRNA	-1.000000	-1.000000	0.000000	0.299786	0.294629
SNTG2	protein coding	0.000000	0.000000	0.000000	0.839147	0.835283
TPO	protein coding	0.000000	0.000000	0.000000	0.723871	0.528651
PXDN	protein coding	0.000000	0.000000	0.000000	0.290001	0.269995
MYT1L	protein coding	0.000000	0.000000	0.000000	0.265156	0.261510
AC018685.2	lincRNA	-1.000000	-1.000000	0.000000	0.787625	0.758145
EIPR1	protein coding	0.000000	0.000000	0.000000	0.143677	0.141302
DCDC2C	protein coding	0.000000	0.000000	0.000000	0.566341	0.560427
MIR7515HG	lincRNA	-1.000000	-1.000000	0.000000	0.075080	0.059751
KIDINS220	protein coding	0.000000	0.000000	0.000000	0.022444	0.019734
ASAP2	protein coding	0.000000	4.489796	2.113537	0.000000	0.060829
ITGB1BP1	protein coding	0.000000	1.434233	1.298258	0.000000	0.378637
KLF11	protein coding	0.000000	3.008502	2.005231	3.181264	2.736298
PQLC3	protein coding	0.182815	0.355619	0.307220	0.138192	0.156276
GREB1	protein coding	0.000000	0.000000	0.000000	0.018831	0.017451
MIR3681HG	lincRNA	-1.000000	-1.000000	0.000000	0.033893	0.033711
LINC00276	lincRNA	-1.000000	-1.000000	0.000000	0.077341	0.076908
AC130710.1	lincRNA	-1.000000	-1.000000	0.000000	0.604651	0.567438
KCNS3	protein coding	0.000000	0.000000	0.000000	0.000000	0.195134
GDF7	protein coding	9.903917	0.000000	1.374641	0.000000	1.065098
KLHL29	protein coding	0.000000	0.220967	0.134228	0.013579	0.016079
ATAD2B	protein coding	0.000000	0.000000	0.000000	0.478086	0.455029
DNMT3A	protein coding	0.000000	0.000000	0.000000	0.453102	0.410511
DTNB	protein coding	0.000000	9.890909	4.310618	0.055584	0.100861
KIF3C	protein coding	0.000000	0.000000	0.000000	0.342276	0.308087
DRC1	protein coding	0.000000	0.000000	0.000000	0.386433	0.368647
KCNK3	protein coding	0.000000	0.000000	0.000000	0.101432	0.085932
BABAM2	protein coding	0.000000	0.000000	0.000000	0.014784	0.014701
PLB1	protein coding	0.000000	0.000000	0.000000	0.106067	0.101799
ALK	protein coding	0.000000	0.000000	0.000000	0.033944	0.033617
LCLAT1	protein coding	0.000000	1.720841	1.367214	0.000000	0.050254
SRD5A2	protein coding	0.000000	0.000000	0.000000	0.063042	0.058033
DPY30	protein coding	0.000000	0.000000	0.000000	0.000000	0.056976
SPAST	protein coding	0.000000	0.000000	0.000000	0.045066	0.042512
BIRC6	protein coding	0.000000	0.000000	0.000000	0.023169	0.021766
LINC00486	lincRNA	-1.000000	-1.000000	0.000000	0.910870	0.891852
LTBP1	protein coding	0.000000	0.000000	0.000000	0.642602	0.632876
LINC01317	lincRNA	-1.000000	-1.000000	0.000000	0.008308	0.008293
AC068599.1	lincRNA	-1.000000	-1.000000	0.000000	0.200811	0.200356
AC012593.1	lincRNA	-1.000000	-1.000000	0.000000	0.008126	0.008034
ATL2	protein coding	0.000000	0.000000	0.000000	0.076528	0.072811
DHX57	protein coding	0.000000	0.000000	0.000000	0.086346	0.080558
SLC8A1	protein coding	0.000000	0.000000	0.000000	0.010166	0.009732
PKDCC	protein coding	3.508772	0.000000	2.079168	0.000000	0.494861
KCNG3	protein coding	0.000000	0.000000	0.000000	0.045591	0.042243
MTA3	protein coding	0.000000	0.000000	0.000000	0.061152	0.059456
THADA	protein coding	0.000000	0.000000	0.000000	0.126338	0.122395
CAMKMT	protein coding	0.000000	0.000000	0.000000	0.026976	0.026787
SRBD1	protein coding	0.000000	0.000000	0.000000	0.096399	0.094413
PRKCE	protein coding	0.000000	0.000000	0.000000	0.004904	0.004845
RHOQ	protein coding	0.000000	4.775481	4.025233	0.000000	0.430836
TTC7A	protein coding	0.000000	0.000000	0.000000	0.015565	0.015002
STON1-GTF2A1L	protein coding	0.000000	0.000000	0.000000	0.008662	0.008516
NRXN1	protein coding	0.000000	0.000000	0.000000	0.016755	0.014077
AC007402.1	lincRNA	-1.000000	-1.000000	0.000000	0.031575	0.031484
AC010967.1	lincRNA	-1.000000	-1.000000	0.000000	0.018732	0.018682
ACYP2	protein coding	0.000000	0.000000	0.000000	0.043018	0.042456
MTIF2	protein coding	0.000000	0.000000	0.000000	0.109033	0.097704
LINC01122	lincRNA	-1.000000	-1.000000	0.000000	0.022367	0.022171
AC007100.1	lincRNA	-1.000000	-1.000000	0.000000	0.039385	0.039364
FAM161A	protein coding	0.000000	0.000000	0.000000	0.157332	0.136570
SPRED2	protein coding	0.000000	0.000000	0.000000	0.047023	0.045161
AC007389.3	lincRNA	-1.000000	-1.000000	3.323263	0.386108	0.484084
LINC01828	lincRNA	-1.000000	-1.000000	0.000000	0.028379	0.027556
AC010913.1	other	-1.000000	-1.000000	12.410501	0.000000	1.799931
C2orf78	protein coding	0.000000	0.000000	0.000000	61.537947	55.846835
AC073046.1	lincRNA	-1.000000	-1.000000	0.514139	35.487805	24.277457
LRRTM4	protein coding	0.000000	0.000000	0.000000	0.048675	0.048368
CTNNA2	protein coding	0.000000	0.000000	0.000000	0.001441	0.001435
AC012355.1	lincRNA	-1.000000	-1.000000	0.000000	0.277016	0.275758
TRABD2A	protein coding	0.000000	0.000000	0.000000	0.000000	1.662410
KCMF1	protein coding	0.000000	0.000000	0.000000	0.033584	0.030550
TCF7L1	protein coding	5.346985	1.793186	3.614107	0.038037	0.107358
AC093162.2	pseudogene	-1.000000	-1.000000	18.492176	0.000000	8.736559
RNF103-CHMP3	protein coding	0.000000	0.000000	0.000000	0.093486	0.092827
RGPD1	protein coding	1.765030	1.012146	1.603814	6.233090	5.930789
AC092651.1	pseudogene	-1.000000	-1.000000	0.000000	75.926795	66.148814
AC083899.1	pseudogene	-1.000000	-1.000000	0.000000	3.292540	3.114894
RGPD2	protein coding	0.000000	0.000000	0.000000	0.619156	0.557167
RNU2-63P	snRNA	-1.000000	-1.000000	19.689119	-1.000000	19.689119
FOXI3	protein coding	14.251781	0.000000	6.421691	0.000000	3.066962
RPIA	protein coding	0.000000	0.000000	0.000000	3.522672	3.411985
IGKV2-40	other	-1.000000	-1.000000	14.106583	-1.000000	14.106583
AC006453.4	pseudogene	-1.000000	-1.000000	0.000000	0.828991	0.754256
AC006453.2	pseudogene	-1.000000	-1.000000	0.000000	0.051997	0.049054
AC006453.1	pseudogene	-1.000000	-1.000000	0.000000	0.174927	0.162849
IGKV1D-12	other	-1.000000	100.000000	20.000000	66.666667	31.717172
KCNIP3	protein coding	0.000000	0.000000	0.000000	0.163915	0.157695
ANKRD36C	protein coding	3.486750	0.000000	2.959080	2.329065	2.354885
IGKV1OR2-9	pseudogene	-1.000000	-1.000000	14.335664	-1.000000	14.335664
IGKV2OR2-10	pseudogene	-1.000000	-1.000000	100.000000	-1.000000	100.000000
IGKV2OR2-7D	pseudogene	-1.000000	-1.000000	100.000000	-1.000000	100.000000
IGKV2OR2-7	pseudogene	-1.000000	-1.000000	100.000000	-1.000000	100.000000
IGKV2OR2-8	pseudogene	-1.000000	-1.000000	100.000000	-1.000000	100.000000
IGKV1OR2-11	pseudogene	-1.000000	-1.000000	100.000000	-1.000000	100.000000
AC092683.1	lincRNA	-1.000000	-1.000000	0.000000	5.400480	3.755328
AC092683.2	lincRNA	-1.000000	-1.000000	8.500773	1.755933	2.388905
MGAT4A	protein coding	0.000000	1.061400	0.867084	0.039855	0.108016
TSGA10	protein coding	0.000000	0.000000	0.000000	0.116706	0.113504
LYG2	protein coding	0.000000	0.000000	0.000000	2.005585	1.818042
AFF3	protein coding	0.000000	0.000000	0.000000	0.031558	0.030972
PDCL3	protein coding	0.000000	0.000000	0.000000	0.295009	0.256319
MAP4K4	protein coding	0.000000	1.953777	0.996113	0.012135	0.053579
IL18R1	protein coding	0.000000	0.000000	0.000000	0.596082	0.568507
POU3F3	protein coding	-1.000000	10.284035	10.284035	-1.000000	10.284035
MRPS9	protein coding	0.000000	0.000000	0.000000	1.235568	1.205286
NCK2	protein coding	0.000000	6.054591	4.081633	0.000000	0.081673
RGPD3	protein coding	0.000000	0.000000	0.000000	0.098283	0.090808
RGPD4	protein coding	0.000000	0.000000	0.000000	0.077059	0.070418
SH3RF3	protein coding	0.000000	0.000000	0.000000	0.023277	0.022916
AC074387.1	lincRNA	-1.000000	-1.000000	7.542579	0.000000	3.961661
RGPD5	protein coding	0.259933	0.749465	0.427455	0.181667	0.214054
RGPD6	protein coding	0.000000	0.000000	0.000000	0.142484	0.124659
TMEM87B	protein coding	0.000000	0.000000	0.000000	0.747689	0.686481
FBLN7	protein coding	0.000000	0.000000	0.000000	0.061209	0.058197
TTL	protein coding	0.000000	1.164915	1.072330	0.000000	0.256776
IL1A	protein coding	0.000000	0.000000	0.000000	4.426230	3.540984
IL1RN	protein coding	0.000000	0.000000	0.000000	0.544403	0.417879
DPP10	protein coding	0.000000	0.000000	0.000000	0.023431	0.023300
SCTR	protein coding	0.000000	0.000000	0.000000	0.081892	0.079571
CFAP221	protein coding	0.000000	0.000000	0.000000	0.236357	0.220677
GLI2	protein coding	0.000000	0.000000	0.000000	0.012423	0.012061
CNTNAP5	protein coding	0.000000	0.000000	0.000000	0.012095	0.012022
MAP3K2	protein coding	0.000000	0.000000	0.000000	0.034530	0.030089
WDR33	protein coding	0.000000	0.000000	0.000000	0.054426	0.047202
SAP130	protein coding	0.000000	0.000000	0.000000	0.101832	0.096659
UGGT1	protein coding	0.000000	0.000000	0.000000	0.194368	0.174201
HS6ST1	protein coding	4.449838	0.519288	1.754832	0.000000	0.084289
POTEF	protein coding	0.000000	0.000000	0.000000	0.049068	0.045296
MZT2B	protein coding	0.000000	0.000000	0.000000	2.525713	2.157473
TUBA3E	protein coding	0.221729	53.723404	6.748864	19.152641	16.299494
POTEI	protein coding	1.209136	0.000000	0.384506	0.303515	0.314672
CFC1B	protein coding	91.071429	97.188755	94.724221	83.854076	86.323748
PRSS40B	protein coding	88.444444	38.269551	51.937046	82.679667	77.984798
PRSS40A	protein coding	15.522876	14.352392	14.660361	48.576994	39.288929
ARHGEF4	protein coding	0.000000	0.000000	0.000000	2.108809	2.026651
PLEKHB2	protein coding	0.000000	0.000000	0.000000	0.819446	0.798434
AC073869.3	lincRNA	-1.000000	-1.000000	0.000000	2.885408	1.950948
C2orf27A	pseudogene	-1.000000	-1.000000	20.974659	0.376914	1.552333
C2orf27B	lincRNA	-1.000000	-1.000000	40.861027	0.651526	8.611940
MGAT5	protein coding	0.000000	0.000000	0.000000	0.413916	0.403421
TMEM163	protein coding	0.000000	0.000000	0.000000	0.222702	0.221090
THSD7B	protein coding	0.000000	0.000000	0.000000	0.019206	0.019075
LRP1B	protein coding	0.000000	0.000000	0.000000	0.035732	0.035416
GTDC1	protein coding	0.000000	0.000000	0.000000	0.088723	0.086185
MBD5	protein coding	0.000000	0.000000	0.000000	0.009932	0.009678
AC023469.1	lincRNA	-1.000000	-1.000000	0.000000	0.573516	0.567776
NEB	protein coding	10.139002	0.000000	9.897754	7.601201	7.845443
FMNL2	protein coding	0.000000	0.000000	0.000000	0.028172	0.027654
GALNT13	protein coding	0.000000	0.000000	0.000000	0.048254	0.047772
LINC01876	lincRNA	-1.000000	-1.000000	0.000000	0.009141	0.009038
ACVR1	protein coding	0.000000	0.000000	0.000000	0.113652	0.110459
UPP2	protein coding	0.000000	0.000000	0.000000	0.012849	0.012719
LY75-CD302	protein coding	0.000000	0.000000	0.000000	0.078657	0.075268
PLA2R1	protein coding	0.000000	0.000000	0.000000	0.245681	0.216686
SLC4A10	protein coding	0.000000	0.000000	0.000000	0.000000	0.315536
FIGN	protein coding	0.000000	0.000000	0.000000	0.027135	0.025243
AC016766.1	lincRNA	-1.000000	-1.000000	0.000000	0.012626	0.012611
SCN7A	protein coding	0.000000	0.000000	0.000000	0.120230	0.109087
XIRP2	protein coding	0.000000	0.000000	0.000000	0.013400	0.012929
CERS6	protein coding	0.000000	0.000000	0.000000	0.052241	0.051053
ABCB11	protein coding	0.000000	0.000000	0.000000	0.051180	0.048900
KLHL23	protein coding	0.000000	0.000000	0.000000	0.099531	0.093332
MYO3B	protein coding	0.000000	0.000000	0.000000	0.069567	0.068550
SLC25A12	protein coding	0.000000	0.000000	0.000000	0.000000	0.020419
HAT1	protein coding	0.000000	0.000000	0.000000	0.073860	0.071856
METAP1D	protein coding	0.000000	0.000000	0.000000	0.110816	0.106220
OLA1	protein coding	0.000000	0.000000	0.000000	0.087296	0.084539
CIR1	protein coding	0.000000	0.000000	0.000000	0.522153	0.496928
AGPS	protein coding	0.000000	0.000000	0.000000	0.268215	0.254418
PDE11A	protein coding	0.000000	0.000000	0.000000	0.010698	0.010619
TTN	protein coding	0.115188	0.000000	0.111881	1.367574	0.879228
UBE2E3	protein coding	0.000000	1.111729	0.796813	0.290403	0.268893
LINC01934	lincRNA	-1.000000	-1.000000	0.000000	0.080382	0.076722
ITGA4	protein coding	0.000000	0.000000	0.000000	0.407702	0.383617
CALCRL	protein coding	0.000000	0.000000	0.000000	0.199842	0.189878
LINC01090	lincRNA	-1.000000	-1.000000	0.000000	0.007464	0.007446
MFSD6	protein coding	0.000000	0.000000	0.000000	0.037169	0.032722
MYO1B	protein coding	0.000000	0.000000	0.000000	0.065519	0.063262
TMEFF2	protein coding	0.000000	0.000000	0.000000	0.015827	0.015405
TRAK2	protein coding	0.000000	0.000000	0.000000	0.042929	0.038993
STRADB	protein coding	0.000000	0.000000	0.000000	0.032069	0.031187
CDK15	protein coding	0.000000	0.000000	0.000000	0.028997	0.027596
PARD3B	protein coding	0.000000	0.000000	0.000000	0.051971	0.051565
CREB1	protein coding	0.000000	0.000000	0.000000	0.443261	0.390805
METTL21A	protein coding	0.000000	22.445141	21.312695	0.000000	3.161357
MAP2	protein coding	0.000000	0.000000	0.000000	0.030062	0.029027
ERBB4	protein coding	0.000000	0.000000	0.000000	0.028068	0.027770
IKZF2	protein coding	0.000000	0.000000	0.000000	0.084297	0.078567
SPAG16	protein coding	0.000000	0.000000	0.000000	0.006866	0.006838
AC012668.3	lincRNA	-1.000000	-1.000000	0.000000	0.090648	0.089621
AC019211.1	lincRNA	-1.000000	-1.000000	0.000000	0.011325	0.011300
AC010980.1	pseudogene	-1.000000	-1.000000	0.000000	0.858743	0.795068
ACSL3	protein coding	0.000000	0.000000	0.000000	0.048914	0.045398
CUL3	protein coding	2.012522	1.129731	1.391281	0.261921	0.335800
DOCK10	protein coding	0.000000	0.000000	0.000000	0.042667	0.041463
COL4A3	protein coding	0.000000	0.000000	0.000000	0.034613	0.032617
C2orf72	protein coding	21.058559	0.000000	5.114880	0.000000	1.529152
DIS3L2	protein coding	0.000000	0.000000	0.000000	0.827485	0.813093
NGEF	protein coding	0.000000	4.335586	1.949861	0.236595	0.287548
INPP5D	protein coding	0.000000	0.000000	0.000000	0.044878	0.043262
DGKD	protein coding	3.969466	0.383944	2.457689	0.206798	0.337594
MROH2A	protein coding	0.000000	0.000000	0.000000	0.040262	0.036367
ARL4C	protein coding	0.000000	2.621614	2.243270	-1.000000	2.243270
SH3BP4	protein coding	0.000000	0.000000	0.000000	0.353040	0.333523
AGAP1	protein coding	0.396825	4.146577	3.065660	0.009447	0.072290
IQCA1	protein coding	0.000000	0.000000	0.000000	0.169442	0.166308
MLPH	protein coding	0.000000	0.000000	0.000000	0.394701	0.369152
AC012485.2	lincRNA	-1.000000	-1.000000	0.000000	11.624617	9.429992
HDAC4	protein coding	0.000000	7.260621	4.846561	0.132816	0.258568
GPC1	protein coding	0.000000	0.000000	0.000000	0.325070	0.280804
AC110619.1	other	-1.000000	-1.000000	0.000000	0.969029	0.689282
ANKMY1	protein coding	0.000000	0.000000	0.000000	0.413780	0.383129
RNPEPL1	protein coding	4.429783	0.000000	1.622088	2.553584	2.209661
AQP12B	protein coding	1.082251	0.000000	0.896057	35.246971	29.315660
AQP12A	protein coding	34.307359	41.538462	35.567471	39.590134	38.927388
CROCC2	protein coding	0.000000	0.000000	0.000000	0.907552	0.850761
ANO7	protein coding	0.793126	0.000000	0.521512	1.697861	1.551481
SEPT2	protein coding	0.000000	0.000000	0.000000	0.327598	0.285149
BOK	protein coding	0.000000	6.788900	5.156191	2.344546	1.919521
THAP4	protein coding	0.000000	0.000000	0.000000	0.227745	0.216801
D2HGDH	protein coding	0.000000	0.000000	0.000000	4.738203	4.281917
RTP5	protein coding	0.000000	4.332756	1.088850	0.000000	0.591996
AC093642.2	other	-1.000000	-1.000000	4.787677	-1.000000	4.787677
LINC01880	lincRNA	-1.000000	-1.000000	0.000000	0.167238	0.164641
TRIB3	protein coding	0.000000	0.000000	0.000000	0.399680	0.359982
RBCK1	protein coding	0.000000	0.000000	0.000000	0.314732	0.268451
TCF15	protein coding	17.166667	0.000000	6.628057	0.000000	1.560370
PSMF1	protein coding	0.000000	0.000000	0.000000	0.381497	0.357180
AL049634.2	protein coding	0.000000	0.000000	0.000000	0.327093	0.321793
EBF4	protein coding	0.000000	14.189189	5.607477	0.000000	0.249888
PTPRA	protein coding	0.000000	0.000000	0.000000	0.078067	0.076047
CENPB	protein coding	4.277778	19.826756	9.968299	-1.000000	9.968299
RNF24	protein coding	0.000000	0.000000	0.000000	0.141453	0.129145
SMOX	protein coding	0.000000	0.000000	0.000000	0.216830	0.118322
ADRA1D	protein coding	6.399069	3.769841	5.427209	0.000000	0.520339
CASC20	lincRNA	-1.000000	-1.000000	0.000000	0.064798	0.063619
AL096799.1	lincRNA	-1.000000	-1.000000	0.000000	0.091312	0.090860
PAK5	protein coding	0.000000	0.000000	0.000000	0.015504	0.015249
SLX4IP	protein coding	0.000000	0.000000	0.000000	0.011786	0.010917
AL109837.2	lincRNA	-1.000000	-1.000000	0.000000	6.271495	5.914902
MACROD2	protein coding	0.000000	0.000000	0.000000	0.031672	0.031587
KIF16B	protein coding	0.000000	0.000000	0.000000	0.014307	0.013938
PCSK2	protein coding	0.000000	0.000000	0.000000	0.013021	0.012767
DTD1	protein coding	0.000000	0.000000	0.000000	0.081824	0.078881
SLC24A3	protein coding	0.000000	0.000000	0.000000	0.012838	0.012738
CRNKL1	protein coding	0.000000	0.000000	0.000000	0.144970	0.115324
INSM1	protein coding	7.827789	0.000000	4.243281	-1.000000	4.243281
XRN2	protein coding	0.000000	0.000000	0.000000	3.157933	3.030408
AL109954.1	lincRNA	-1.000000	-1.000000	0.000000	1.022268	0.959662
CST13P	pseudogene	-1.000000	-1.000000	0.000000	0.156610	0.148653
FRG1CP	pseudogene	-1.000000	-1.000000	100.000000	100.000000	100.000000
FRG1DP	pseudogene	-1.000000	-1.000000	100.000000	100.000000	100.000000
RF00002	rRNA	-1.000000	-1.000000	100.000000	-1.000000	100.000000
DUX4L32	pseudogene	-1.000000	-1.000000	100.000000	-1.000000	100.000000
PCMTD1P7	pseudogene	-1.000000	-1.000000	100.000000	-1.000000	100.000000
DUX4L33	pseudogene	-1.000000	-1.000000	100.000000	-1.000000	100.000000
DUX4L34	pseudogene	-1.000000	-1.000000	100.000000	-1.000000	100.000000
FRG2EP	pseudogene	-1.000000	-1.000000	100.000000	100.000000	100.000000
RARRES2P11	pseudogene	-1.000000	-1.000000	100.000000	-1.000000	100.000000
AGGF1P10	pseudogene	-1.000000	-1.000000	100.000000	-1.000000	100.000000
DUX4L35	pseudogene	-1.000000	-1.000000	100.000000	-1.000000	100.000000
FRG1EP	pseudogene	-1.000000	-1.000000	100.000000	100.000000	100.000000
RF00019	other	-1.000000	-1.000000	100.000000	-1.000000	100.000000
CFTRP2	pseudogene	-1.000000	-1.000000	100.000000	-1.000000	100.000000
RF00002	rRNA	-1.000000	-1.000000	100.000000	-1.000000	100.000000
CDC27P3	pseudogene	-1.000000	-1.000000	100.000000	-1.000000	100.000000
RNA5SP532	rRNA	-1.000000	-1.000000	100.000000	-1.000000	100.000000
DUX4L37	pseudogene	-1.000000	-1.000000	100.000000	-1.000000	100.000000
KIF3B	protein coding	0.000000	0.000000	0.000000	0.427492	0.381886
FO393400.1	protein coding	0.000000	0.000000	0.000000	0.061779	0.060152
RALY	protein coding	0.000000	0.000000	0.000000	0.000000	0.022675
EIF2S2	protein coding	0.000000	1.572898	0.979284	0.000000	0.108180
ASIP	protein coding	0.000000	0.000000	0.000000	3.347659	3.312604
PIGU	protein coding	0.000000	0.000000	0.000000	2.079380	1.728054
TRPC4AP	protein coding	0.000000	0.000000	0.000000	0.287824	0.277449
MMP24OS	protein coding	0.000000	0.000000	0.000000	0.000000	0.504019
MMP24	protein coding	12.538700	3.393939	7.409925	0.000000	0.649505
EPB41L1	protein coding	0.000000	0.000000	0.000000	0.050170	0.046711
SOGA1	protein coding	0.000000	0.556070	0.368098	0.000000	0.062613
RBL1	protein coding	0.000000	0.000000	0.000000	0.085294	0.080284
SRC	protein coding	0.000000	0.000000	0.000000	0.072504	0.065184
PLCG1	protein coding	0.000000	0.000000	0.000000	0.000000	0.243980
ZHX3	protein coding	0.000000	0.000000	0.000000	0.114236	0.104867
PTPRT	protein coding	0.000000	0.000000	0.000000	0.050166	0.049587
IFT52	protein coding	0.000000	0.000000	0.000000	4.906290	4.751175
TOX2	protein coding	0.000000	0.000000	0.000000	0.175966	0.172534
JPH2	protein coding	0.000000	0.000000	0.000000	1.269859	1.170223
RIMS4	protein coding	0.000000	0.364299	0.307397	0.000000	0.027336
SULF2	protein coding	0.000000	0.000000	0.000000	0.018463	0.017656
PREX1	protein coding	0.000000	1.011122	0.286369	0.000000	0.009822
B4GALT5	protein coding	0.000000	2.138436	1.609828	0.000000	0.093905
ADNP	protein coding	0.000000	1.283178	0.866777	0.000000	0.171745
NFATC2	protein coding	0.000000	0.000000	0.000000	0.013686	0.013078
ATP9A	protein coding	0.095541	5.337362	3.306601	0.023786	0.178364
LINC01524	lincRNA	-1.000000	-1.000000	0.000000	0.080940	0.080039
AL049765.1	lincRNA	-1.000000	-1.000000	0.000000	0.206697	0.197332
PMEPA1	protein coding	10.654936	1.196953	2.919188	0.224309	0.465602
VAPB	protein coding	0.000000	0.000000	0.000000	0.146204	0.127463
GNAS	protein coding	4.572368	3.171534	3.690172	0.134436	0.544254
PHACTR3	protein coding	0.000000	0.000000	0.000000	0.016211	0.014434
MIR646HG	lincRNA	-1.000000	-1.000000	0.000000	0.062610	0.061872
CDH4	protein coding	0.000000	0.238975	0.149660	0.063601	0.064517
TAF4	protein coding	31.618532	0.000000	21.074794	1.093884	1.980577
MIR3195	miRNA	-1.000000	-1.000000	100.000000	-1.000000	100.000000
SS18L1	protein coding	0.000000	0.998920	0.756801	0.375984	0.426478
OSBPL2	protein coding	0.000000	0.000000	0.000000	0.304280	0.262867
LAMA5	protein coding	0.000000	0.000000	0.000000	0.327643	0.256078
CABLES2	protein coding	9.046625	0.383468	3.673362	0.000000	0.745188
SLCO4A1	protein coding	0.000000	0.000000	0.000000	0.000000	0.101523
TCFL5	protein coding	0.000000	1.129032	0.611354	0.000000	0.101705
SLC17A9	protein coding	0.000000	0.000000	0.000000	1.342896	1.039084
NKAIN4	protein coding	0.000000	0.000000	0.000000	0.666023	0.626763
CHRNA4	protein coding	0.000000	0.000000	0.000000	0.000000	0.912502
KCNQ2	protein coding	0.000000	0.000000	0.000000	0.338579	0.289787
EEF1A2	protein coding	2.083333	20.559441	8.353109	0.000000	1.556145
PTK6	protein coding	0.000000	0.000000	0.000000	0.436886	0.298858
HELZ2	protein coding	0.000000	0.000000	0.000000	0.828553	0.241441
GMEB2	protein coding	0.000000	0.000000	0.000000	0.241970	0.212987
STMN3	protein coding	4.914934	0.000000	0.857803	0.000000	0.144629
ZBTB46	protein coding	0.000000	4.137545	2.767907	0.617832	0.750188
DNAJC5	protein coding	0.000000	0.000000	0.000000	0.561340	0.489608
UCKL1	protein coding	0.000000	0.000000	0.000000	1.094549	0.916436
ZNF512B	protein coding	0.000000	1.605434	0.878675	3.687786	2.423460
PRPF6	protein coding	0.000000	0.000000	0.000000	1.393151	1.310497
SOX18	protein coding	8.744589	0.000000	5.421363	0.000000	4.905294
OPRL1	protein coding	0.000000	0.000000	0.000000	3.128326	2.584270
MYT1	protein coding	0.000000	0.000000	0.000000	1.577928	1.509377
PCMTD2	protein coding	0.000000	0.000000	0.000000	0.516824	0.445122
FP565260.4	protein coding	65.738758	100.000000	68.750000	51.512013	53.179948
FP565260.3	protein coding	5.207226	7.039337	6.525626	6.667567	6.647224
GATD3B	protein coding	4.655674	2.965235	3.832753	1.154940	1.263968
FP565260.6	protein coding	5.228758	0.000000	0.880815	7.523580	7.891307
LINC01670	lincRNA	-1.000000	-1.000000	0.000000	7.902870	5.278679
CU633967.1	lincRNA	-1.000000	-1.000000	66.864649	42.366034	45.874631
H2BFS	protein coding	100.000000	100.000000	100.000000	-1.000000	100.000000
CU639417.2	pseudogene	-1.000000	-1.000000	30.097087	-1.000000	30.097087
CU639417.1	other	-1.000000	-1.000000	45.046329	-1.000000	45.046329
LINC01669	lincRNA	-1.000000	-1.000000	14.761905	7.912257	8.637645
SIK1B	protein coding	3.316327	5.017007	4.166667	3.060317	3.482745
CU633906.1	lincRNA	-1.000000	-1.000000	0.000000	0.947440	0.876118
CU633906.3	pseudogene	-1.000000	-1.000000	15.135135	16.694106	16.371798
CU633906.2	lincRNA	-1.000000	-1.000000	0.000000	4.566553	4.194755
CBSL	protein coding	34.923439	25.427136	31.414779	37.848547	37.085150
U2AF1L5	protein coding	3.174603	42.564103	31.942215	18.042046	19.845607
CU638689.4	lincRNA	-1.000000	-1.000000	23.615005	6.282945	9.488312
CU638689.3	pseudogene	-1.000000	-1.000000	19.320388	15.193572	16.331924
CU638689.2	pseudogene	-1.000000	-1.000000	11.138311	12.883436	12.509960
CU638689.5	lincRNA	-1.000000	-1.000000	19.689622	33.996613	29.643803
FP475955.3	lincRNA	-1.000000	-1.000000	6.765984	28.762447	27.196653
FP475955.1	lincRNA	-1.000000	-1.000000	0.000000	2.323936	2.290569
FP475955.4	pseudogene	-1.000000	-1.000000	41.327300	-1.000000	41.327300
FP475955.2	lincRNA	-1.000000	-1.000000	12.691466	43.587843	35.730088
CU634019.6	lincRNA	-1.000000	-1.000000	12.423055	9.151082	9.668582
CU634019.5	pseudogene	-1.000000	-1.000000	26.543879	17.777778	19.978802
CU634019.2	lincRNA	-1.000000	-1.000000	10.810811	18.223005	17.298007
CU634019.1	lincRNA	-1.000000	-1.000000	9.748119	31.076522	29.378163
CU633904.2	pseudogene	-1.000000	-1.000000	16.514806	11.696523	12.857525
CU633904.3	pseudogene	-1.000000	-1.000000	18.677043	2.984184	6.754605
CU633904.1	lincRNA	-1.000000	-1.000000	0.000000	1.336195	1.217795
SMIM11B	protein coding	0.000000	18.225677	17.400205	5.417631	6.865100
KCNE1B	protein coding	0.000000	2.271332	2.028509	16.216780	12.308505
FP671120.1	lincRNA	-1.000000	-1.000000	0.000000	17.349275	15.899554
FP671120.3	lincRNA	-1.000000	-1.000000	15.509761	-1.000000	15.509761
FP671120.4	lincRNA	-1.000000	-1.000000	66.052061	-1.000000	66.052061
RNA5-8SN4	rRNA	-1.000000	-1.000000	18.421053	-1.000000	18.421053
FP236383.1	lincRNA	-1.000000	-1.000000	64.437325	35.368206	37.791861
FP236383.2	lincRNA	-1.000000	-1.000000	100.000000	-1.000000	100.000000
FP236383.3	lincRNA	-1.000000	-1.000000	67.353579	-1.000000	67.353579
LINC01667	lincRNA	-1.000000	-1.000000	0.000000	0.368380	0.339659
ANKRD30BP2	pseudogene	-1.000000	-1.000000	0.000000	0.470026	0.422540
POTED	protein coding	22.816901	26.162791	23.908918	18.270951	18.734832
MIR3118-1	miRNA	-1.000000	-1.000000	92.000000	-1.000000	92.000000
AL050303.3	pseudogene	-1.000000	-1.000000	34.628975	-1.000000	34.628975
GRAMD4P1	pseudogene	-1.000000	-1.000000	89.179441	81.305115	86.531585
CXADRP1	pseudogene	-1.000000	-1.000000	74.588665	-1.000000	74.588665
AL050303.4	other	-1.000000	-1.000000	53.808487	-1.000000	53.808487
ANKRD20A11P	pseudogene	-1.000000	-1.000000	0.000000	0.086408	0.080437
USP25	protein coding	0.000000	0.000000	0.000000	0.048391	0.046653
CXADR	protein coding	0.000000	0.000000	0.000000	0.072481	0.066505
TMPRSS15	protein coding	0.000000	0.000000	0.000000	0.011295	0.011072
MIR548XHG	lincRNA	-1.000000	-1.000000	0.000000	0.127234	0.126297
NCAM2	protein coding	0.000000	0.000000	0.000000	0.006520	0.006422
APP	protein coding	0.000000	0.000000	0.000000	0.108029	0.106340
AP001605.1	lincRNA	-1.000000	-1.000000	0.000000	0.143536	0.139363
LINC00307	lincRNA	-1.000000	-1.000000	0.000000	2.766440	2.317629
TIAM1	protein coding	0.000000	0.000000	0.000000	0.043218	0.042350
URB1	protein coding	0.000000	0.000000	0.000000	0.080168	0.069505
AP000295.1	protein coding	0.000000	-1.000000	0.000000	0.000000	0.090694
MRPS6	protein coding	0.000000	9.803922	6.060606	0.102163	0.313709
SMIM11A	protein coding	0.000000	0.000000	0.000000	0.000000	0.064843
RUNX1	protein coding	0.000000	0.000000	0.000000	0.031397	0.031146
CBR3-AS1	other	-1.000000	-1.000000	0.000000	0.273874	0.242917
CBR3	protein coding	0.000000	0.000000	0.000000	1.020798	0.918140
DOPEY2	protein coding	0.000000	0.000000	0.000000	0.119625	0.112734
HLCS	protein coding	0.000000	0.000000	0.000000	0.021146	0.020472
AP000704.1	lincRNA	-1.000000	-1.000000	0.000000	0.765984	0.565037
TTC3	protein coding	0.000000	0.000000	0.000000	0.080729	0.072371
DYRK1A	protein coding	0.000000	0.000000	0.000000	0.164024	0.143670
KCNJ6	protein coding	0.000000	0.000000	0.000000	0.116600	0.112069
KCNJ15	protein coding	0.000000	0.000000	0.000000	0.108841	0.100785
BRWD1	protein coding	0.000000	0.000000	0.000000	0.140355	0.113551
B3GALT5	protein coding	0.000000	0.000000	0.000000	0.040779	0.035991
DSCAM	protein coding	0.000000	6.101426	1.795709	0.204713	0.221016
FAM3B	protein coding	0.000000	0.000000	0.000000	0.000000	0.234879
LINC00111	lincRNA	-1.000000	-1.000000	0.000000	0.705467	0.683007
PRDM15	protein coding	4.415301	0.000000	2.618276	0.383778	0.600564
UMODL1	protein coding	0.000000	0.000000	0.000000	0.040282	0.037270
ABCG1	protein coding	0.000000	0.000000	0.000000	0.040877	0.038952
NDUFV3	protein coding	0.000000	0.000000	0.000000	0.750351	0.317885
PKNOX1	protein coding	0.000000	0.000000	0.000000	0.255319	0.232241
CRYAA	protein coding	54.320988	69.650655	62.857143	67.910448	65.736107
SIK1	protein coding	0.000000	8.459697	4.363936	1.956522	2.888399
LINC00313	lincRNA	-1.000000	-1.000000	0.000000	0.416722	0.361239
AP001048.1	lincRNA	-1.000000	-1.000000	0.000000	3.688525	3.167421
HSF2BP	protein coding	0.000000	0.000000	0.000000	2.321270	2.287012
RPL31P1	pseudogene	-1.000000	-1.000000	100.000000	-1.000000	100.000000
PDXK	protein coding	0.000000	0.000000	0.000000	0.652292	0.499850
PWP2	protein coding	0.000000	0.000000	0.000000	0.335685	0.288812
GATD3A	protein coding	0.000000	0.000000	0.000000	3.484345	3.208773
AP001057.1	other	-1.000000	-1.000000	17.484516	0.000000	5.410585
TRPM2	protein coding	0.635408	0.000000	0.443832	0.485426	0.483222
TSPEAR	protein coding	0.000000	0.000000	0.000000	0.023851	0.023399
SUMO3	protein coding	0.000000	0.000000	0.000000	0.742478	0.577420
ITGB2	protein coding	0.000000	0.000000	0.000000	0.337321	0.306282
FAM207A	protein coding	0.000000	0.000000	0.000000	0.195062	0.189297
ADARB1	protein coding	0.000000	4.011580	2.686609	0.017967	0.258665
COL18A1	protein coding	0.000000	4.804393	1.024740	0.000000	0.064467
SLC19A1	protein coding	0.000000	0.000000	0.000000	0.407332	0.346191
PCBP3	protein coding	0.000000	0.000000	0.000000	0.070928	0.070291
COL6A1	protein coding	0.000000	0.000000	0.000000	0.526177	0.428945
SPATC1L	protein coding	0.000000	2.344740	1.586621	1.710501	1.701818
LSS	protein coding	0.000000	0.000000	0.000000	0.742820	0.644004
C21orf58	protein coding	0.000000	0.000000	0.000000	0.112102	0.088630
ACTR3BP6	pseudogene	-1.000000	-1.000000	15.080645	0.000000	13.669591
NBEAP3	pseudogene	-1.000000	-1.000000	1.474531	0.375139	0.415120
TPTEP1	pseudogene	-1.000000	-1.000000	0.000000	0.081442	0.073305
HDHD5	protein coding	0.000000	0.000000	0.000000	0.715003	0.666043
LINC01660	lincRNA	-1.000000	-1.000000	0.000000	7.669844	6.457892
FAM230A	protein coding	39.506173	9.958506	29.711142	9.897102	13.498405
AC023490.1	lincRNA	-1.000000	-1.000000	47.588126	45.388503	45.951036
AC023490.3	lincRNA	-1.000000	-1.000000	0.000000	14.749851	14.240354
GGTLC3	protein coding	67.846608	34.256055	57.807653	63.571429	60.594386
RF00017	other	-1.000000	-1.000000	100.000000	-1.000000	100.000000
AC023490.2	pseudogene	-1.000000	-1.000000	100.000000	-1.000000	100.000000
TMEM191B	protein coding	100.000000	100.000000	100.000000	100.000000	100.000000
PI4KAP1	pseudogene	-1.000000	-1.000000	90.958221	85.028241	85.677542
RF00492	other	-1.000000	-1.000000	100.000000	-1.000000	100.000000
RIMBP3	protein coding	60.467480	93.834459	66.939712	-1.000000	66.939712
RF00017	other	-1.000000	-1.000000	100.000000	-1.000000	100.000000
SUSD2P2	pseudogene	-1.000000	-1.000000	35.006605	43.386689	40.205128
CA15P2	pseudogene	-1.000000	-1.000000	84.993998	80.875782	82.602041
PPP1R26P2	pseudogene	-1.000000	-1.000000	55.954368	-1.000000	55.954368
PPP1R26P4	pseudogene	-1.000000	-1.000000	8.139535	-1.000000	8.139535
LINC01662	lincRNA	-1.000000	-1.000000	20.040147	4.459904	6.397966
GGT3P	pseudogene	-1.000000	-1.000000	0.000000	1.345680	1.292053
LINC01663	lincRNA	-1.000000	-1.000000	0.000000	3.091160	3.009969
HIRA	protein coding	0.000000	9.519038	2.344521	0.000000	0.081369
SEPT5	protein coding	0.000000	3.181029	1.890034	0.000000	0.563525
TBX1	protein coding	12.150056	0.000000	7.722420	2.281985	2.852361
ZDHHC8	protein coding	2.430847	5.103149	3.864828	1.285501	2.005283
RTN4R	protein coding	0.000000	33.651226	9.817170	0.000000	0.922761
USP41	protein coding	0.000000	-1.000000	0.000000	0.000000	0.171727
BCRP6	pseudogene	-1.000000	-1.000000	0.000000	2.384688	1.986409
HIC2	protein coding	0.000000	0.000000	0.000000	14.857462	11.706157
PI4KAP2	pseudogene	-1.000000	-1.000000	0.000000	9.592663	9.042732
IGLV10-54	other	-1.000000	0.000000	0.000000	0.119850	0.119461
ABHD17AP5	pseudogene	-1.000000	-1.000000	11.062907	2.011623	4.650427
AC245060.5	lincRNA	-1.000000	-1.000000	4.434994	-1.000000	4.434994
RSPH14	protein coding	0.000000	0.000000	0.000000	0.370410	0.359788
GNAZ	protein coding	0.000000	3.754417	2.551020	0.000000	0.155461
BCR	protein coding	0.000000	2.143295	0.988421	0.000000	0.050603
AP000350.1	pseudogene	-1.000000	-1.000000	77.212806	47.947020	53.571429
AP000350.3	pseudogene	-1.000000	-1.000000	54.166667	57.881002	57.589719
GSTT2B	protein coding	0.000000	0.000000	0.000000	13.128282	9.278897
AC253536.2	pseudogene	-1.000000	-1.000000	22.529644	0.000000	9.595960
DDTL	protein coding	70.123457	1.141352	19.235751	45.726182	38.483395
DDT	protein coding	82.367150	68.156425	72.650879	53.295644	56.118190
GSTT2	pseudogene	-1.000000	100.000000	90.532544	25.993998	45.916515
AC253536.1	pseudogene	-1.000000	-1.000000	0.000000	3.330690	3.072421
GGT5	protein coding	0.000000	0.000000	0.000000	0.987978	0.886692
SNRPD3	protein coding	0.000000	0.000000	0.000000	0.000000	0.890284
GRK3	protein coding	0.000000	1.211672	1.059230	0.000000	0.059594
MYO18B	protein coding	0.000000	0.000000	0.000000	0.045688	0.044306
TFIP11	protein coding	0.000000	0.000000	0.000000	0.720260	0.582707
MIATNB	lincRNA	-1.000000	-1.000000	0.000000	0.212302	0.206627
TTC28	protein coding	0.000000	0.000000	0.000000	0.184716	0.181520
ZNRF3	protein coding	3.450729	0.000000	1.392278	0.000000	0.055781
SEC14L3	protein coding	0.000000	0.000000	0.000000	2.002931	1.701951
SYN3	protein coding	0.000000	0.000000	0.000000	0.048876	0.048551
LARGE1	protein coding	0.000000	0.442537	0.336391	0.083115	0.086509
Z95114.3	other	-1.000000	-1.000000	22.604167	-1.000000	22.604167
APOL4	protein coding	0.000000	0.000000	0.000000	0.316158	0.235429
TMEM184B	protein coding	0.000000	0.000000	0.000000	0.244362	0.227006
TPTEP2-CSNK1E	protein coding	0.000000	0.000000	0.000000	0.154570	0.151964
FAM227A	protein coding	0.000000	0.000000	0.000000	0.113106	0.098078
NPTXR	protein coding	18.695941	0.514019	5.239495	0.000000	1.186839
CBX7	protein coding	0.000000	0.000000	0.000000	0.000000	0.116898
SYNGR1	protein coding	0.000000	1.262242	1.047120	0.000000	0.162634
MGAT3	protein coding	0.000000	0.318218	0.219941	0.000000	0.034433
TNRC6B	protein coding	0.000000	0.000000	0.000000	0.044926	0.041926
MKL1	protein coding	0.000000	0.000000	0.000000	0.183556	0.178429
MEI1	protein coding	0.000000	0.000000	0.000000	0.042779	0.041018
SEPT3	protein coding	0.000000	1.401214	0.881057	0.000000	0.208725
NDUFA6-DT	other	-1.000000	-1.000000	53.673293	3.036845	8.060071
AC254562.2	lincRNA	-1.000000	-1.000000	34.684685	31.905099	32.427018
TCF20	protein coding	0.000000	7.572115	1.669538	0.241414	0.300104
OGFRP1	lincRNA	-1.000000	-1.000000	0.000000	10.654299	7.808194
SERHL	pseudogene	-1.000000	-1.000000	8.172363	17.388025	16.325849
SERHL2	protein coding	31.607143	0.000000	11.591356	7.109399	7.454852
RRP7BP	pseudogene	-1.000000	-1.000000	8.269495	5.191634	5.772888
PACSIN2	protein coding	0.000000	0.000000	0.000000	0.000000	0.016691
TSPO	protein coding	0.000000	0.000000	0.000000	1.521202	1.364256
SCUBE1	protein coding	0.000000	0.000000	0.000000	0.156410	0.144417
MPPED1	protein coding	0.000000	0.000000	0.000000	0.119040	0.113810
SULT4A1	protein coding	3.157895	5.583127	4.742602	0.292834	0.581671
SHISAL1	protein coding	0.000000	0.000000	0.000000	0.201839	0.182123
PHF21B	protein coding	0.000000	1.819479	1.285606	0.140980	0.176968
KIAA0930	protein coding	4.904215	0.856698	1.443001	0.113538	0.352958
SMC1B	protein coding	0.000000	0.000000	0.000000	0.076621	0.071885
FBLN1	protein coding	0.000000	0.000000	0.000000	0.022596	0.021234
ATXN10	protein coding	0.000000	0.000000	0.000000	0.012369	0.012103
WNT7B	protein coding	0.000000	0.000000	0.000000	0.336525	0.306516
MIRLET7BHG	lincRNA	-1.000000	-1.000000	0.000000	0.620443	0.561115
PPARA	protein coding	0.000000	1.359773	1.169249	0.034959	0.159811
GRAMD4	protein coding	0.000000	5.266580	3.316953	1.227087	1.326871
TBC1D22A	protein coding	0.000000	0.000000	0.000000	0.235805	0.233368
FAM19A5	protein coding	4.328358	5.275779	5.075662	0.434312	0.475028
C22orf34	lincRNA	-1.000000	-1.000000	0.000000	0.027093	0.026335
BRD1	protein coding	0.000000	0.739372	0.231080	0.271373	0.267385
ZBED4	protein coding	0.000000	4.354265	2.132908	0.882694	1.123192
CRELD2	protein coding	0.000000	0.000000	0.000000	0.386100	0.309399
MOV10L1	protein coding	0.000000	0.000000	0.000000	0.296839	0.272939
SELENOO	protein coding	2.786070	0.000000	2.420052	0.000000	0.336599
MAPK11	protein coding	0.730594	7.565543	4.485597	0.000000	2.424157
DENND6B	protein coding	0.000000	0.000000	0.000000	0.850699	0.604548
PPP6R2	protein coding	0.000000	0.000000	0.000000	0.083232	0.079579
LMF2	protein coding	0.000000	0.000000	0.000000	4.341463	1.876845
SHANK3	protein coding	0.134228	0.000000	0.098411	0.317084	0.485709
CHL1	protein coding	0.000000	0.000000	0.000000	0.092462	0.088807
LINC01266	lincRNA	-1.000000	-1.000000	0.000000	0.007197	0.007102
CNTN6	protein coding	0.000000	0.000000	0.000000	0.021167	0.020857
CNTN4	protein coding	0.000000	0.000000	0.000000	0.059915	0.059532
AC034195.1	lincRNA	-1.000000	-1.000000	0.000000	0.069287	0.069037
SUMF1	protein coding	0.000000	0.000000	0.000000	0.022124	0.202748
LRRN1	protein coding	0.000000	0.000000	0.000000	0.567031	0.522107
AC069277.1	lincRNA	-1.000000	-1.000000	0.000000	0.096453	0.095257
GRM7-AS3	lincRNA	-1.000000	-1.000000	0.000000	0.137035	0.134669
GRM7	protein coding	0.000000	0.000000	0.000000	0.002896	0.002882
SSUH2	protein coding	0.000000	0.000000	0.000000	0.514040	0.244349
BRK1	protein coding	0.000000	0.000000	0.000000	0.241266	0.215554
ATP2B2	protein coding	0.000000	0.000000	0.000000	0.079093	0.077087
ATG7	protein coding	0.000000	0.000000	0.000000	0.123094	0.120201
SYN2	protein coding	0.000000	0.000000	0.000000	0.021435	0.020856
TIMP4	protein coding	0.000000	0.000000	0.000000	0.839974	0.619048
PPARG	protein coding	0.000000	6.927711	4.440154	0.027210	0.137426
AC090952.2	lincRNA	-1.000000	-1.000000	0.000000	0.383750	0.367946
LINC02011	lincRNA	-1.000000	-1.000000	0.000000	1.818182	1.241414
MRPS25	protein coding	0.000000	0.000000	0.000000	0.621626	0.332240
COL6A4P1	pseudogene	-1.000000	-1.000000	0.000000	0.254366	0.232790
HACL1	protein coding	0.000000	0.000000	0.000000	0.615662	0.580830
ANKRD28	protein coding	0.000000	0.000000	0.000000	0.020463	0.019737
RFTN1	protein coding	0.000000	0.000000	0.000000	0.209884	0.203540
LINC00690	lincRNA	-1.000000	-1.000000	0.000000	2.442334	1.781120
PLCL2	protein coding	0.000000	0.000000	0.000000	0.099047	0.069111
TBC1D5	protein coding	0.000000	0.000000	0.000000	0.058566	0.026172
SATB1-AS1	other	-1.000000	-1.000000	0.000000	0.167038	0.163029
KAT2B	protein coding	0.000000	2.786112	1.345199	0.367073	0.408285
SGO1-AS1	other	-1.000000	-1.000000	0.000000	0.054606	0.054234
AC099753.1	lincRNA	-1.000000	-1.000000	0.000000	0.223496	0.221337
ZNF385D	protein coding	0.000000	2.698620	2.341839	0.145549	0.171678
THRB	protein coding	0.000000	0.000000	0.000000	0.050938	0.049656
RARB	protein coding	0.000000	0.000000	0.000000	0.009283	0.009207
RBMS3	protein coding	0.000000	0.000000	0.000000	0.003790	0.003761
OSBPL10	protein coding	0.000000	0.000000	0.000000	0.162037	0.121518
GPD1L	protein coding	0.000000	0.000000	0.000000	0.876611	0.817149
DYNC1LI1	protein coding	0.000000	0.000000	0.000000	0.199354	0.187070
CNOT10	protein coding	0.000000	0.000000	0.000000	1.427754	1.377212
LINC01811	lincRNA	-1.000000	-1.000000	0.000000	0.043490	0.043366
STAC	protein coding	0.000000	0.000000	0.000000	0.101571	0.099605
ITGA9	protein coding	0.000000	0.000000	0.000000	0.005781	0.005654
CTDSPL	protein coding	0.000000	3.588699	2.884025	0.000000	0.115094
ACVR2B	protein coding	0.000000	0.836495	0.727580	0.000000	0.218880
SCN11A	protein coding	0.000000	0.000000	0.000000	0.269992	0.250019
MYRIP	protein coding	0.000000	0.000000	0.000000	0.077357	0.076428
EIF1B-AS1	other	-1.000000	-1.000000	0.000000	0.204026	0.196261
ULK4	protein coding	0.000000	0.000000	0.000000	0.197696	0.196275
AC092042.3	protein coding	0.000000	0.000000	0.000000	0.080108	0.116465
SNRK	protein coding	0.000000	0.000000	0.000000	0.566114	0.243034
CDCP1	protein coding	0.000000	0.000000	0.000000	0.473508	0.427164
TMEM158	protein coding	0.000000	3.190319	1.600442	-1.000000	1.600442
LIMD1	protein coding	0.000000	0.000000	0.000000	0.000000	0.235215
PRSS50	protein coding	0.000000	0.000000	0.000000	0.129257	0.125424
SCAP	protein coding	0.000000	0.000000	0.000000	4.746001	4.368458
CSPG5	protein coding	0.000000	4.432223	3.138603	0.000000	0.738425
SMARCC1	protein coding	0.000000	0.000000	0.000000	0.027863	0.026926
SHISA5	protein coding	0.000000	0.000000	0.000000	0.607595	0.550934
PRKAR2A	protein coding	0.000000	0.000000	0.000000	0.024849	0.023245
BSN	protein coding	0.000000	0.000000	0.000000	1.058567	0.914092
HYAL1	protein coding	0.000000	0.000000	0.000000	0.310127	0.232149
DOCK3	protein coding	0.000000	0.000000	0.000000	0.087273	0.086183
DUSP7	protein coding	0.000000	1.647332	1.257305	0.000000	0.930415
NT5DC2	protein coding	0.524246	4.705882	2.020202	1.258623	1.434061
PBRM1	protein coding	0.000000	0.000000	0.000000	0.183304	0.172162
SFMBT1	protein coding	0.000000	0.119760	0.058754	0.341460	0.331755
CACNA1D	protein coding	0.000000	2.310297	0.968847	0.033214	0.056522
ARHGEF3	protein coding	0.000000	0.000000	0.000000	0.275531	0.271091
FHIT	protein coding	0.000000	0.000000	0.000000	0.016065	0.016044
CADPS	protein coding	0.000000	0.000000	0.000000	0.070231	0.069176
THOC7	protein coding	0.000000	1.863354	1.087942	0.000000	0.039956
PRICKLE2	protein coding	0.000000	0.000000	0.000000	0.038223	0.037086
SUCLG2	protein coding	0.000000	0.000000	0.000000	0.620875	0.614304
SUCLG2-AS1	lincRNA	-1.000000	-1.000000	0.000000	0.038970	0.038564
FAM19A4	protein coding	0.000000	0.000000	0.000000	0.038952	0.038369
SAMMSON	lincRNA	-1.000000	-1.000000	0.000000	0.020288	0.019672
EIF4E3	protein coding	30.769231	1.659346	3.098905	0.389457	0.761117
LINC00877	lincRNA	-1.000000	-1.000000	0.000000	0.164647	0.161341
GXYLT2	protein coding	4.570101	0.000000	1.609384	0.000000	0.053605
LINC00960	lincRNA	-1.000000	-1.000000	0.000000	0.806018	0.434028
ROBO2	protein coding	0.000000	0.000000	0.000000	0.027988	0.027821
ROBO1	protein coding	0.000000	0.000000	0.000000	0.001978	0.001965
GBE1	protein coding	0.000000	0.000000	0.000000	0.009669	0.009543
AC129807.1	lincRNA	-1.000000	-1.000000	0.000000	0.197024	0.195592
LINC02008	lincRNA	-1.000000	-1.000000	0.000000	0.041640	0.041463
CADM2	protein coding	0.000000	0.000000	0.000000	0.016369	0.016227
RF01699	other	-1.000000	-1.000000	100.000000	-1.000000	100.000000
ABBA01000935.2	pseudogene	-1.000000	-1.000000	100.000000	100.000000	100.000000
DCBLD2	protein coding	0.000000	0.000000	0.000000	0.070412	0.066195
COL8A1	protein coding	0.000000	0.000000	0.000000	0.016143	0.015552
SENP7	protein coding	0.000000	0.000000	0.000000	0.012555	0.012167
LINC00882	lincRNA	-1.000000	-1.000000	0.000000	0.044508	0.044078
DUBR	lincRNA	-1.000000	-1.000000	0.000000	2.894400	2.752921
AC063944.1	lincRNA	-1.000000	-1.000000	9.459051	1.415776	1.597251
BBX	protein coding	0.000000	0.000000	0.000000	0.021281	0.020459
IFT57	protein coding	0.000000	0.000000	0.000000	0.104384	0.098773
PHLDB2	protein coding	0.000000	0.000000	0.000000	0.313451	0.298746
SLC9C1	protein coding	0.000000	0.000000	0.000000	0.054980	0.053465
LINC02042	lincRNA	-1.000000	-1.000000	0.000000	2.674537	2.252952
DRD3	protein coding	0.000000	0.000000	0.000000	0.147147	0.142746
ZBTB20	protein coding	0.000000	0.000000	0.000000	0.029717	0.028699
GAP43	protein coding	0.000000	0.000000	0.000000	0.080147	0.078439
LSAMP	protein coding	0.000000	0.000000	0.000000	0.023434	0.023261
AC092691.1	lincRNA	-1.000000	-1.000000	0.000000	0.027087	0.027040
GPR156	protein coding	0.000000	0.000000	0.000000	0.397728	0.380244
STXBP5L	protein coding	0.000000	0.414731	0.256594	0.000000	0.004839
HCLS1	protein coding	0.000000	0.000000	0.000000	0.825845	0.768762
ADCY5	protein coding	2.480866	0.000000	1.125209	0.000000	0.056132
HACD2	protein coding	0.000000	0.000000	0.000000	0.182320	0.171674
KALRN	protein coding	0.000000	0.000000	0.000000	0.057790	0.056166
ITGB5	protein coding	0.000000	0.000000	0.000000	0.574568	0.554958
SLC12A8	protein coding	0.000000	0.000000	0.000000	0.401397	0.389317
KLF15	protein coding	0.000000	5.143722	2.642829	0.000000	0.459242
C3orf22	protein coding	0.000000	0.000000	0.000000	0.410281	0.106363
TXNRD3	protein coding	0.000000	0.000000	0.000000	0.416630	0.390828
PODXL2	protein coding	0.000000	7.084469	1.189931	0.000000	0.059595
RUVBL1	protein coding	0.000000	0.000000	0.000000	0.055710	0.053850
IFT122	protein coding	0.000000	0.000000	0.000000	0.039701	0.037281
PLXND1	protein coding	0.000000	11.554922	2.276560	0.000000	0.313692
TMCC1	protein coding	0.000000	0.000000	0.000000	0.032221	0.031328
CPNE4	protein coding	0.000000	0.000000	0.000000	0.055913	0.055463
BFSP2	protein coding	0.000000	0.000000	0.000000	0.074699	0.073112
TF	protein coding	0.000000	3.989150	3.640600	0.000000	1.479757
RYK	protein coding	0.000000	0.000000	0.000000	0.000000	0.029659
PCCB	protein coding	0.000000	0.000000	0.000000	6.430812	5.920767
STAG1	protein coding	0.000000	0.000000	0.000000	0.014652	0.014417
MRPS22	protein coding	0.000000	0.000000	0.000000	0.462141	0.458999
CLSTN2	protein coding	0.000000	0.000000	0.000000	0.046976	0.045935
AC092978.1	pseudogene	-1.000000	-1.000000	0.000000	0.050352	0.049369
TFDP2	protein coding	0.000000	0.000000	0.000000	0.087603	0.082880
XRN1	protein coding	0.000000	0.000000	0.000000	0.022225	0.020501
SLC9A9	protein coding	0.000000	0.000000	0.000000	0.169929	0.168864
ANKUB1	protein coding	0.000000	0.000000	0.000000	0.000000	0.134115
RNF13	protein coding	0.000000	0.000000	0.000000	0.190581	0.186039
LINC02006	other	-1.000000	-1.000000	0.000000	0.015192	0.015120
GPR149	protein coding	0.000000	0.000000	0.000000	0.306526	0.298773
MME	protein coding	0.000000	0.000000	0.000000	0.022496	0.021303
IQCJ-SCHIP1	protein coding	0.000000	0.000000	0.000000	0.000000	0.004919
PPM1L	protein coding	0.000000	0.000000	0.000000	0.018634	0.017940
AC128685.1	lincRNA	-1.000000	-1.000000	0.000000	2.043529	2.025244
LINC01192	lincRNA	-1.000000	-1.000000	0.000000	0.019087	0.018832
LINC01324	lincRNA	-1.000000	-1.000000	0.000000	0.018878	0.018742
MECOM	protein coding	0.000000	0.000000	0.000000	0.031676	0.031200
TNIK	protein coding	0.000000	0.000000	0.000000	0.005363	0.005262
PLD1	protein coding	0.000000	0.000000	0.000000	0.028391	0.027073
FNDC3B	protein coding	0.000000	0.000000	0.000000	0.022931	0.022373
NAALADL2	protein coding	0.000000	0.000000	0.000000	0.021553	0.021356
TBL1XR1	protein coding	0.000000	0.000000	0.000000	0.014531	0.013898
AC109779.1	lincRNA	-1.000000	-1.000000	0.000000	0.012737	0.012543
KCNMB2	protein coding	0.000000	0.000000	0.000000	0.130396	0.129659
USP13	protein coding	0.000000	0.000000	0.000000	0.100605	0.094405
PEX5L	protein coding	0.000000	0.000000	0.000000	0.199443	0.191247
LINC02031	lincRNA	-1.000000	-1.000000	0.000000	3.614349	3.428767
MCF2L2	protein coding	0.000000	0.000000	0.000000	0.023769	0.023132
EEF1AKMT4-ECE2	protein coding	0.000000	0.000000	0.000000	0.168105	0.154606
CAMK2N2	protein coding	0.000000	5.976806	4.922851	0.000000	2.977778
LINC02054	lincRNA	-1.000000	-1.000000	0.000000	0.057378	0.053355
VPS8	protein coding	0.000000	0.000000	0.000000	0.009019	0.008733
EHHADH	protein coding	0.000000	0.000000	0.000000	0.887820	0.573518
MAP3K13	protein coding	0.000000	0.000000	0.000000	0.037095	0.034925
SENP2	protein coding	0.000000	1.323346	0.877774	0.000000	0.103810
LPP	protein coding	0.000000	0.000000	0.000000	0.126978	0.122866
TP63	protein coding	0.000000	0.000000	0.000000	0.103829	0.101180
P3H2	protein coding	0.000000	0.000000	0.000000	1.963876	1.916613
CLDN16	protein coding	0.000000	0.000000	0.000000	0.323948	0.075891
FGF12	protein coding	0.000000	0.000000	0.000000	0.005308	0.005252
AC092966.1	lincRNA	-1.000000	-1.000000	0.000000	31.605535	31.089506
ATP13A4	protein coding	0.000000	0.000000	0.000000	0.000000	0.046589
LINC02028	other	-1.000000	-1.000000	0.000000	0.061219	0.054785
LINC02036	lincRNA	-1.000000	-1.000000	0.000000	0.140808	0.137896
CPN2	protein coding	0.000000	0.000000	0.000000	1.710804	1.262648
TMEM44	protein coding	0.000000	0.000000	0.000000	0.529683	0.491134
LSG1	protein coding	0.000000	0.000000	0.000000	0.996725	0.883587
MUC20P1	pseudogene	-1.000000	-1.000000	12.567004	0.166436	4.124101
MUC20	protein coding	19.113814	0.000000	12.404849	0.893178	2.909935
MUC4	protein coding	0.320217	0.000000	0.303934	0.090994	0.146538
LINC01983	lincRNA	-1.000000	-1.000000	0.000000	3.073550	2.953203
TNK2	protein coding	0.000000	0.000000	0.000000	0.439050	0.358165
AC124944.3	pseudogene	-1.000000	-1.000000	0.000000	0.395400	0.342937
TFRC	protein coding	0.000000	3.923593	3.602815	0.000000	1.796168
PCYT1A	protein coding	0.000000	0.000000	0.000000	0.619694	0.432630
PIGX	protein coding	0.000000	0.000000	0.000000	0.036868	0.035331
PAK2	protein coding	0.000000	0.000000	0.000000	0.032324	0.030176
AC132008.2	pseudogene	-1.000000	-1.000000	3.494347	0.106961	0.305878
LRCH3	protein coding	0.000000	0.000000	0.000000	0.274637	0.245859
IQCG	protein coding	0.000000	0.000000	0.000000	0.083779	0.080206
LMLN	protein coding	0.000000	0.000000	0.000000	1.000852	0.914751
FAM157A	pseudogene	-1.000000	-1.000000	8.547250	0.190010	1.045850
SEPT14P3	pseudogene	-1.000000	-1.000000	37.362637	-1.000000	37.362637
ZNF718	protein coding	9.694258	3.350144	5.416565	16.709998	7.889698
AC116565.1	protein coding	24.697755	7.686212	15.826446	-1.000000	15.826446
PDE6B	protein coding	0.000000	0.000000	0.000000	0.675594	0.615071
PCGF3	protein coding	0.000000	0.000000	0.000000	3.397334	3.051224
CPLX1	protein coding	0.000000	4.994851	4.157737	0.000000	0.235203
DGKQ	protein coding	0.000000	0.000000	0.000000	0.129104	0.107112
IDUA	protein coding	0.000000	9.793254	3.079028	0.000000	0.514021
FGFRL1	protein coding	0.000000	5.141090	3.242321	2.234200	2.482165
RNF212	protein coding	0.000000	0.000000	0.000000	0.125738	0.085497
CTBP1	protein coding	0.000000	4.047402	3.060380	0.810248	1.238800
MAEA	protein coding	0.000000	0.000000	0.000000	0.600645	0.566645
UVSSA	protein coding	0.000000	0.000000	0.000000	0.305966	0.221648
FAM53A	protein coding	0.000000	0.000000	0.000000	0.036656	0.034645
FGFR3	protein coding	0.000000	3.213329	2.422068	0.000000	0.693241
NSD2	protein coding	0.000000	0.857745	0.656175	0.065771	0.162480
NAT8L	protein coding	0.000000	2.634950	2.453152	0.000000	1.503602
ZFYVE28	protein coding	0.000000	0.000000	0.000000	0.414015	0.391063
FAM193A	protein coding	5.120619	1.150483	3.806913	0.000000	0.127594
SH3BP2	protein coding	0.000000	0.000000	0.000000	0.221670	0.172647
HTT	protein coding	0.000000	0.000000	0.000000	0.171619	0.157728
RGS12	protein coding	0.000000	0.000000	0.000000	0.000000	0.084420
DOK7	protein coding	0.000000	0.000000	0.000000	0.157421	0.141502
LRPAP1	protein coding	0.000000	0.459668	0.396521	0.000000	0.118397
ADRA2C	protein coding	0.000000	13.434728	4.866850	-1.000000	4.866850
UNC93B4	pseudogene	-1.000000	-1.000000	0.938338	0.611818	0.660635
NSG1	protein coding	0.000000	0.000000	0.000000	0.050972	0.047943
STK32B	protein coding	0.000000	0.000000	0.000000	0.211581	0.209763
EVC	protein coding	0.000000	0.000000	0.000000	0.441886	0.413159
CRMP1	protein coding	0.000000	0.000000	0.000000	0.000000	0.293846
PPP2R2C	protein coding	0.000000	3.838442	2.694551	0.087807	0.141551
MAN2B2	protein coding	0.000000	0.000000	0.000000	0.060858	0.049806
LINC02482	lincRNA	-1.000000	-1.000000	0.000000	5.482018	5.226190
TADA2B	protein coding	4.057279	4.183267	4.155844	1.498929	2.460599
SORCS2	protein coding	0.000000	0.000000	0.000000	0.197602	0.195349
AFAP1	protein coding	0.000000	0.000000	0.000000	0.041618	0.039732
ABLIM2	protein coding	0.000000	0.000000	0.000000	0.275447	0.268187
ACOX3	protein coding	0.000000	0.000000	0.000000	0.218494	0.209562
FAM86KP	pseudogene	-1.000000	-1.000000	83.975659	72.371134	73.319622
ALG1L14P	pseudogene	-1.000000	-1.000000	100.000000	100.000000	100.000000
FAM90A26	protein coding	100.000000	100.000000	100.000000	100.000000	100.000000
USP17L10	protein coding	59.916617	-1.000000	59.916617	60.370370	59.917991
USP17L11	protein coding	74.806432	-1.000000	74.806432	100.000000	78.318811
USP17L12	protein coding	82.851759	-1.000000	82.851759	-1.000000	82.851759
USP17L13	protein coding	61.584276	-1.000000	61.584276	100.000000	66.940031
USP17L14P	pseudogene	-1.000000	-1.000000	18.341709	-1.000000	18.341709
USP17L15	protein coding	73.913043	-1.000000	73.913043	28.731343	67.675731
USP17L17	protein coding	18.820727	-1.000000	18.820727	100.000000	30.138391
USP17L18	protein coding	67.242406	-1.000000	67.242406	100.000000	71.809329
USP17L19	protein coding	89.338892	-1.000000	89.338892	44.074074	83.034341
USP17L20	protein coding	57.236450	-1.000000	57.236450	100.000000	63.198360
USP17L21	protein coding	75.759381	-1.000000	75.759381	23.333333	68.477704
USP17L22	protein coding	29.898749	-1.000000	29.898749	100.000000	39.671963
USP17L23	protein coding	75.272727	-1.000000	75.272727	-1.000000	75.272727
USP17L24	protein coding	73.436569	-1.000000	73.436569	100.000000	77.139928
USP17L25	protein coding	81.893985	-1.000000	81.893985	100.000000	84.418247
USP17L26	protein coding	87.611674	-1.000000	87.611674	100.000000	89.338801
USP17L5	protein coding	78.643216	-1.000000	78.643216	-1.000000	78.643216
USP17L27	protein coding	80.653266	-1.000000	80.653266	-1.000000	80.653266
USP17L28	protein coding	91.394472	-1.000000	91.394472	-1.000000	91.394472
USP17L29	protein coding	82.474874	-1.000000	82.474874	-1.000000	82.474874
USP17L9P	pseudogene	-1.000000	-1.000000	30.464824	-1.000000	30.464824
USP17L30	protein coding	85.929648	-1.000000	85.929648	-1.000000	85.929648
USP17L6P	pseudogene	-1.000000	-1.000000	30.183946	-1.000000	30.183946
CLNK	protein coding	0.000000	1.133201	0.918614	0.000000	0.028720
AC005699.1	lincRNA	-1.000000	-1.000000	0.000000	0.034907	0.034530
LINC02270	lincRNA	-1.000000	-1.000000	0.000000	0.223397	0.215556
BOD1L1	protein coding	1.312251	0.000000	1.139654	0.000000	0.206832
LINC01182	lincRNA	-1.000000	-1.000000	0.000000	0.047001	0.046599
AC006296.2	lincRNA	-1.000000	-1.000000	0.000000	0.230323	0.223464
LINC00504	lincRNA	-1.000000	-1.000000	0.000000	0.314112	0.310268
CPEB2-DT	lincRNA	-1.000000	-1.000000	0.000000	1.552104	1.499718
LDB2	protein coding	0.000000	0.000000	0.000000	0.012681	0.012586
MED28	protein coding	0.000000	0.000000	0.000000	0.348797	0.154052
AC024230.1	lincRNA	-1.000000	-1.000000	0.000000	0.163666	0.163344
SLIT2	protein coding	0.000000	0.000000	0.000000	0.070551	0.069153
KCNIP4	protein coding	0.000000	0.000000	0.000000	0.250790	0.250044
SEL1L3	protein coding	0.000000	0.000000	0.000000	0.093511	0.088539
SMIM20	protein coding	0.000000	0.000000	0.000000	0.000000	0.151373
RBPJ	protein coding	0.000000	0.000000	0.000000	0.025398	0.024662
PCDH7	protein coding	0.000000	0.000000	0.000000	0.246289	0.239452
LINC02497	lincRNA	-1.000000	-1.000000	0.000000	0.529775	0.523056
LINC02505	lincRNA	-1.000000	-1.000000	0.000000	0.016698	0.016510
KLF3-AS1	other	-1.000000	-1.000000	0.000000	0.073377	0.068989
TMEM156	protein coding	0.000000	0.000000	0.000000	0.419248	0.404968
APBB2	protein coding	0.000000	0.000000	0.000000	0.000000	0.006885
SLC30A9	protein coding	0.000000	0.000000	0.000000	0.144025	0.135020
GRXCR1	protein coding	0.000000	0.000000	0.000000	0.504417	0.500761
AC108467.1	lincRNA	-1.000000	-1.000000	0.000000	0.784437	0.771752
GABRG1	protein coding	0.000000	0.000000	0.000000	1.414516	1.305598
GABRA2	protein coding	0.000000	0.000000	0.000000	0.013924	0.013227
GABRB1	protein coding	0.000000	0.000000	0.000000	0.084581	0.084119
TXK	protein coding	0.000000	0.000000	0.000000	0.526804	0.502483
FRYL	protein coding	0.000000	0.000000	0.000000	0.049937	0.047710
SCFD2	protein coding	0.000000	0.000000	0.000000	0.029394	0.029203
AC058822.1	protein coding	0.000000	-1.000000	0.000000	0.057497	0.057334
TMEM165	protein coding	0.000000	0.000000	0.000000	0.502374	0.475279
CLOCK	protein coding	0.000000	0.000000	0.000000	0.158649	0.143414
AC017091.1	lincRNA	-1.000000	-1.000000	0.000000	0.169562	0.168037
ADGRL3	protein coding	0.000000	0.000000	0.000000	0.102782	0.101245
AC116049.2	lincRNA	-1.000000	-1.000000	0.000000	0.027924	0.027784
FTLP10	pseudogene	-1.000000	-1.000000	0.000000	17.834972	16.946120
TMPRSS11BNL	pseudogene	-1.000000	-1.000000	0.000000	17.251383	15.041619
TMPRSS11B	protein coding	0.000000	0.000000	0.000000	1.044020	0.896837
UGT2B29P	pseudogene	-1.000000	-1.000000	0.000000	2.115597	1.864489
UGT2B7	protein coding	0.000000	0.000000	0.000000	0.338658	0.326172
ADAMTS3	protein coding	0.000000	0.000000	0.000000	0.391890	0.383126
ANKRD17	protein coding	0.000000	0.000000	0.000000	0.012614	0.011865
USO1	protein coding	0.000000	0.000000	0.000000	0.097071	0.092538
ART3	protein coding	0.000000	0.000000	0.000000	0.039175	0.038379
ANTXR2	protein coding	0.000000	0.000000	0.000000	2.003601	1.463632
CFAP299	protein coding	0.000000	0.000000	0.000000	0.258820	0.258425
RASGEF1B	protein coding	0.000000	0.000000	0.000000	0.108325	0.106660
COPS4	protein coding	0.000000	0.000000	0.000000	0.064568	0.060429
HPSE	protein coding	0.000000	0.000000	0.000000	0.722041	0.641806
AC021192.1	lincRNA	-1.000000	-1.000000	0.000000	0.057647	0.056921
ARHGAP24	protein coding	0.000000	0.000000	0.000000	0.131238	0.129654
AFF1	protein coding	0.000000	0.000000	0.000000	0.015808	0.015045
KLHL8	protein coding	0.000000	0.000000	0.000000	0.000000	0.370273
HSD17B11	protein coding	0.000000	0.000000	0.000000	0.043495	0.041989
ABCG2	protein coding	0.000000	0.000000	0.000000	0.152963	0.147457
HERC6	protein coding	0.000000	0.000000	0.000000	0.702103	0.658671
FAM13A	protein coding	0.000000	0.000000	0.000000	0.000000	0.035544
CCSER1	protein coding	0.000000	0.000000	0.000000	0.448137	0.445679
LNCPRESS2	lincRNA	-1.000000	-1.000000	0.000000	1.248212	1.155513
GRID2	protein coding	0.000000	0.000000	0.000000	0.007015	0.006970
PDLIM5	protein coding	0.000000	0.000000	0.000000	0.045885	0.043906
BMPR1B	protein coding	0.000000	0.000000	0.000000	0.005328	0.005244
UNC5C	protein coding	0.000000	0.000000	0.000000	0.017022	0.016550
STPG2	protein coding	0.000000	0.000000	0.000000	0.005243	0.005213
RAP1GDS1	protein coding	0.000000	2.569750	1.482737	0.000000	0.038361
ADH4	protein coding	0.000000	0.000000	0.000000	0.000000	0.213857
MTTP	protein coding	0.000000	0.000000	0.000000	0.090645	0.083004
H2AFZ	protein coding	0.000000	0.000000	0.000000	2.891933	1.650738
EMCN	protein coding	0.000000	0.000000	0.000000	0.000000	0.006807
BANK1	protein coding	0.000000	0.000000	0.000000	0.120927	0.118609
SLC39A8	protein coding	0.000000	0.000000	0.000000	0.114084	0.153149
TACR3	protein coding	0.000000	0.000000	0.000000	0.215417	0.207049
LINC02503	lincRNA	-1.000000	-1.000000	0.000000	0.851121	0.841887
AC004053.1	lincRNA	-1.000000	-1.000000	0.000000	0.059231	0.059121
DKK2	protein coding	0.000000	0.000000	0.000000	0.781534	0.772920
MCUB	protein coding	0.000000	0.000000	0.000000	0.186168	0.182849
AC126283.2	protein coding	0.000000	0.000000	0.000000	0.568454	0.552888
AC004704.1	lincRNA	-1.000000	-1.000000	0.000000	0.362923	0.362058
ALPK1	protein coding	0.000000	0.000000	0.000000	0.045057	0.040099
ZGRF1	protein coding	0.000000	0.000000	0.000000	0.180977	0.167926
ANK2	protein coding	0.000000	0.000000	0.000000	0.051868	0.050386
NDST4	protein coding	0.000000	0.000000	0.000000	0.934060	0.922712
LINC01378	lincRNA	-1.000000	-1.000000	0.000000	0.050187	0.049470
NDST3	protein coding	0.000000	0.000000	0.000000	0.174975	0.169755
AC097173.1	pseudogene	-1.000000	-1.000000	0.000000	0.117596	0.113891
QRFPR	protein coding	0.000000	0.000000	0.000000	0.057968	0.056042
SPATA5	protein coding	0.000000	0.000000	0.000000	0.024729	0.024219
AC096773.1	lincRNA	-1.000000	-1.000000	0.000000	0.216739	0.212630
AC093772.1	lincRNA	-1.000000	-1.000000	0.000000	0.014225	0.014183
INTU	protein coding	0.000000	0.000000	0.000000	0.032229	0.028029
MFSD8	protein coding	0.000000	0.000000	0.000000	0.057418	0.049687
LARP1B	protein coding	0.000000	0.000000	0.000000	0.018226	0.016083
AC114741.1	lincRNA	-1.000000	-1.000000	0.000000	0.857195	0.822181
LINC01256	lincRNA	-1.000000	-1.000000	0.000000	0.149596	0.148718
AC115622.1	lincRNA	-1.000000	-1.000000	0.000000	0.138586	0.138021
AC018680.1	lincRNA	-1.000000	-1.000000	0.000000	0.010892	0.010838
LINC02511	lincRNA	-1.000000	-1.000000	0.000000	0.031391	0.031244
NOCT	protein coding	0.000000	0.000000	0.000000	0.705849	0.660033
MAML3	protein coding	0.000000	0.000000	0.000000	0.012082	0.011888
TBC1D9	protein coding	0.000000	0.000000	0.000000	0.016153	0.015515
RNF150	protein coding	0.000000	0.000000	0.000000	0.010517	0.010196
AC139713.2	other	-1.000000	-1.000000	0.212565	0.059241	0.062648
GYPE	protein coding	0.000000	0.000000	0.000000	0.746860	0.706133
HHIP	protein coding	0.000000	0.483617	0.380735	0.000000	0.040302
TTC29	protein coding	0.000000	0.000000	0.000000	0.019012	0.018809
AC092435.1	lincRNA	-1.000000	-1.000000	0.000000	0.389286	0.371830
ARHGAP10	protein coding	0.000000	0.000000	0.000000	0.042682	0.042264
NR3C2	protein coding	0.000000	0.000000	0.000000	0.006392	0.006285
AC108156.1	lincRNA	-1.000000	-1.000000	0.000000	0.349802	0.344955
LINC02355	lincRNA	-1.000000	-1.000000	0.000000	0.136868	0.134057
DCLK2	protein coding	0.000000	0.000000	0.000000	0.176752	0.172449
LRBA	protein coding	0.000000	0.000000	0.000000	0.114012	0.112221
LRAT	protein coding	0.000000	0.000000	0.000000	0.038073	0.036458
TDO2	protein coding	0.000000	0.000000	0.000000	0.401676	0.389840
GRIA2	protein coding	0.000000	0.000000	0.000000	0.184802	0.159365
RXFP1	protein coding	0.000000	0.000000	0.000000	0.576997	0.569424
LINC02233	lincRNA	-1.000000	-1.000000	0.000000	0.023440	0.023364
FSTL5	protein coding	0.000000	0.000000	0.000000	0.009803	0.009742
TMEM192	protein coding	0.000000	0.000000	0.000000	1.834985	1.698552
TLL1	protein coding	0.000000	0.000000	0.000000	0.270144	0.261450
SPOCK3	protein coding	0.000000	0.000000	0.000000	1.367040	1.356170
ANXA10	protein coding	0.000000	0.000000	0.000000	0.876922	0.863672
GALNTL6	protein coding	0.000000	0.000000	0.000000	0.702279	0.698769
GPM6A	protein coding	0.000000	0.000000	0.000000	0.123443	0.121440
WDR17	protein coding	0.000000	0.000000	0.000000	0.019193	0.017951
LINC00290	lincRNA	-1.000000	-1.000000	0.000000	0.709265	0.704818
TENM3	protein coding	0.000000	0.000000	0.000000	0.268529	0.263718
WWC2	protein coding	0.000000	0.000000	0.000000	0.022594	0.021672
ENPP6	protein coding	0.000000	0.000000	0.000000	0.084161	0.081495
PRIMPOL	protein coding	0.000000	0.000000	0.000000	0.109239	0.103638
ACSL1	protein coding	0.000000	1.020408	0.694575	0.047081	0.095475
SORBS2	protein coding	0.000000	0.000000	0.000000	0.008862	0.008621
FAM149A	protein coding	0.000000	0.000000	0.000000	0.555252	0.521627
AC018709.1	protein coding	0.000000	0.000000	0.000000	0.068707	0.068333
FAT1	protein coding	0.000000	0.000000	0.000000	0.288784	0.256947
AC097652.1	lincRNA	-1.000000	-1.000000	16.753431	1.637931	7.358457
LINC01060	lincRNA	-1.000000	-1.000000	0.000000	0.813076	0.803739
FRG1-DT	lincRNA	-1.000000	-1.000000	0.000000	0.187796	0.185075
DUX4L9	pseudogene	-1.000000	-1.000000	14.785374	-1.000000	14.785374
DBET	lincRNA	-1.000000	-1.000000	28.078525	-1.000000	28.078525
DUX4L8	pseudogene	-1.000000	-1.000000	10.989011	-1.000000	10.989011
DUX4L7	pseudogene	-1.000000	-1.000000	84.065934	-1.000000	84.065934
DUX4L6	pseudogene	-1.000000	-1.000000	100.000000	-1.000000	100.000000
DUX4L5	pseudogene	-1.000000	-1.000000	100.000000	-1.000000	100.000000
DUX4L4	pseudogene	-1.000000	-1.000000	4.022082	-1.000000	4.022082
DUX4L1	pseudogene	-1.000000	-1.000000	100.000000	-1.000000	100.000000
DUX4L3	pseudogene	-1.000000	-1.000000	100.000000	-1.000000	100.000000
DUX4L2	pseudogene	-1.000000	-1.000000	94.427002	-1.000000	94.427002
DUX4	protein coding	-1.000000	0.000000	0.000000	0.000000	8.637410
PLEKHG4B	protein coding	0.000000	0.000000	0.000000	0.136517	0.118584
CCDC127	protein coding	0.000000	0.000000	0.000000	3.865979	2.108321
AHRR	protein coding	0.000000	0.000000	0.000000	1.683441	1.600119
EXOC3	protein coding	0.000000	0.000000	0.000000	0.000000	0.121616
SLC9A3	protein coding	0.000000	0.000000	0.000000	1.991448	1.789360
CEP72	protein coding	0.000000	0.000000	0.000000	0.164838	0.116584
ZDHHC11B	protein coding	23.192771	11.521418	17.300522	8.752527	8.934125
TRIP13	protein coding	0.000000	0.000000	0.000000	9.955509	8.459984
NKD2	protein coding	0.000000	0.000000	0.000000	1.649796	1.520887
SLC12A7	protein coding	0.000000	0.000000	0.000000	3.922439	3.582608
TERT	protein coding	0.000000	0.000000	0.000000	0.483884	0.436525
LPCAT1	protein coding	0.000000	0.000000	0.000000	0.056350	0.158526
AC026412.3	lincRNA	-1.000000	-1.000000	0.000000	0.527113	0.475031
AC026412.1	pseudogene	-1.000000	-1.000000	0.000000	0.252286	0.228018
IRX2	protein coding	0.000000	3.101169	1.803133	0.000000	1.048651
LINC01019	lincRNA	-1.000000	-1.000000	0.000000	0.360303	0.350591
AC106799.2	lincRNA	-1.000000	-1.000000	0.000000	0.014750	0.014724
ADAMTS16	protein coding	0.000000	0.000000	0.000000	0.029866	0.028893
UBE2QL1	protein coding	0.000000	5.770235	5.120482	0.000000	0.477466
TENT4A	protein coding	16.908213	7.359067	11.058183	0.000000	1.475897
AC122710.1	lincRNA	-1.000000	-1.000000	0.000000	0.198053	0.192012
ADCY2	protein coding	0.155618	2.567095	1.400392	0.005150	0.026505
SEMA5A	protein coding	0.000000	0.000000	0.000000	0.026645	0.026025
CTNND2	protein coding	0.000000	0.242718	0.117076	0.052798	0.053207
DNAH5	protein coding	0.000000	0.000000	0.000000	0.112824	0.105817
TRIO	protein coding	0.000000	0.690898	0.178074	0.034364	0.039132
ANKH	protein coding	0.000000	0.000000	0.000000	0.017680	0.016768
MYO10	protein coding	0.000000	0.000000	0.000000	0.019180	0.018224
BASP1	protein coding	0.000000	0.000000	0.000000	0.074156	0.073375
AC106774.9	protein coding	40.771812	-1.000000	40.771812	-1.000000	40.771812
AC106774.7	protein coding	100.000000	-1.000000	100.000000	-1.000000	100.000000
AC106774.6	protein coding	41.946309	-1.000000	41.946309	-1.000000	41.946309
AC106774.5	protein coding	96.812081	-1.000000	96.812081	-1.000000	96.812081
AC233724.20	protein coding	77.516779	-1.000000	77.516779	-1.000000	77.516779
AC233724.8	pseudogene	-1.000000	-1.000000	100.000000	-1.000000	100.000000
AC233724.18	protein coding	60.906040	-1.000000	60.906040	-1.000000	60.906040
AC233724.19	protein coding	41.946309	-1.000000	41.946309	-1.000000	41.946309
AC233724.3	pseudogene	-1.000000	-1.000000	14.960630	-1.000000	14.960630
LINC02223	lincRNA	-1.000000	-1.000000	0.000000	0.067402	0.067091
CDH18	protein coding	0.000000	0.000000	0.000000	0.009740	0.009702
CDH12	protein coding	0.000000	0.000000	0.000000	0.028319	0.028197
AC025475.1	lincRNA	-1.000000	-1.000000	0.000000	0.362966	0.352601
AC113355.1	lincRNA	-1.000000	-1.000000	0.000000	0.369067	0.361375
PDZD2	protein coding	0.000000	0.000000	0.000000	0.066140	0.064472
AC010343.3	lincRNA	-1.000000	-1.000000	0.000000	0.077568	0.077363
WDR70	protein coding	0.000000	0.000000	0.000000	0.021836	0.021645
LIFR	protein coding	0.000000	0.040005	0.027796	0.114047	0.096708
LINC00603	lincRNA	-1.000000	-1.000000	0.000000	0.076135	0.075689
TTC33	protein coding	0.000000	0.000000	0.000000	0.079812	0.077573
PRKAA1	protein coding	0.000000	0.000000	0.000000	1.096213	0.930889
HCN1	protein coding	0.000000	0.000000	0.000000	0.092990	0.090137
ITGA1	protein coding	0.000000	0.000000	0.000000	0.119625	0.112075
SLC38A9	protein coding	0.000000	0.000000	0.000000	0.173088	0.097049
AC008892.1	lincRNA	-1.000000	-1.000000	0.000000	0.068991	0.068379
RAB3C	protein coding	0.000000	0.000000	0.000000	0.098336	0.094887
PDE4D	protein coding	0.000000	0.000000	0.000000	0.044071	0.042754
DEPDC1B	protein coding	0.000000	0.000000	0.000000	3.758525	3.665834
NDUFAF2	protein coding	0.000000	0.000000	0.000000	0.028483	0.028378
ZSWIM6	protein coding	13.819578	0.000000	9.163636	0.000000	0.235627
AC091862.1	pseudogene	-1.000000	-1.000000	0.000000	7.231221	7.133722
CWC27	protein coding	0.000000	0.000000	0.000000	0.044577	0.044029
AC112206.2	lincRNA	-1.000000	-1.000000	0.000000	0.026738	0.026535
AC106798.1	lincRNA	-1.000000	-1.000000	0.000000	0.055823	0.055618
CENPH	protein coding	0.000000	0.000000	0.000000	0.252512	0.235475
CCDC125	protein coding	0.000000	0.000000	0.000000	0.109583	0.100695
MARVELD2	protein coding	0.000000	0.000000	0.000000	1.842237	1.503502
GTF2H2C	protein coding	0.000000	0.000000	0.000000	0.076285	0.066638
GUSBP3	pseudogene	-1.000000	-1.000000	0.000000	7.504091	7.258794
AC139495.2	pseudogene	-1.000000	-1.000000	9.484346	-1.000000	9.484346
AC131392.1	pseudogene	-1.000000	-1.000000	0.000000	1.639381	1.616370
AC131392.2	pseudogene	-1.000000	-1.000000	13.507273	-1.000000	13.507273
AC140134.1	pseudogene	-1.000000	-1.000000	0.000000	0.155578	0.139156
AC138866.2	pseudogene	-1.000000	-1.000000	53.344768	56.994243	56.787417
AC138866.1	pseudogene	-1.000000	-1.000000	37.903226	45.795897	45.693633
GTF2H2B	pseudogene	-1.000000	-1.000000	11.060835	18.164683	17.300922
AC146944.2	pseudogene	-1.000000	-1.000000	0.000000	1.034048	0.966354
AC146944.3	pseudogene	-1.000000	-1.000000	85.675676	76.201879	76.805101
AC146944.1	pseudogene	-1.000000	-1.000000	0.000000	16.889432	16.705677
GTF2H2	protein coding	0.000000	3.119634	2.328065	0.555042	0.790999
AC044797.1	pseudogene	-1.000000	-1.000000	100.000000	95.104474	95.281527
GUSBP9	pseudogene	-1.000000	-1.000000	15.094340	38.635675	37.333079
AC146949.1	pseudogene	-1.000000	-1.000000	5.924171	20.731263	20.569930
ZNF366	protein coding	0.000000	0.000000	0.000000	0.060567	0.056857
FCHO2	protein coding	0.000000	0.000000	0.000000	0.108391	0.104057
FOXD1	protein coding	23.748212	0.000000	14.612676	-1.000000	8.972973
ANKDD1B	protein coding	0.000000	0.000000	0.000000	0.036337	0.034776
TBCA	protein coding	0.000000	0.000000	0.000000	0.252223	0.248291
SCAMP1	protein coding	0.000000	0.000000	0.000000	0.018499	0.017723
ARSB	protein coding	0.000000	0.000000	0.000000	0.154511	0.147933
DMGDH	protein coding	0.000000	0.000000	0.000000	0.000000	0.175731
AC026410.1	pseudogene	-1.000000	-1.000000	0.000000	4.983067	3.250237
MSH3	protein coding	0.000000	0.000000	0.000000	0.084070	0.082502
SSBP2	protein coding	0.000000	0.000000	0.000000	0.093840	0.091211
ATG10	protein coding	0.000000	0.000000	0.000000	0.101964	0.093494
EDIL3	protein coding	0.000000	0.000000	0.000000	0.006371	0.006303
ADGRV1	protein coding	0.000000	0.000000	0.000000	0.019259	0.018580
AC114316.2	lincRNA	-1.000000	-1.000000	0.000000	0.338364	0.335409
MCTP1	protein coding	0.000000	0.000000	0.000000	0.032038	0.031506
ELL2	protein coding	0.000000	0.000000	0.000000	0.587969	0.540449
CAST	protein coding	0.000000	0.150865	0.148337	0.000000	0.080605
LNPEP	protein coding	0.000000	0.000000	0.000000	0.079831	0.069525
LIX1-AS1	lincRNA	-1.000000	-1.000000	0.000000	0.027141	0.027000
RIOK2	protein coding	0.000000	0.000000	0.000000	0.233831	0.183093
LINC01846	lincRNA	-1.000000	-1.000000	0.000000	0.095591	0.094751
AC113385.2	pseudogene	-1.000000	-1.000000	2.759527	0.000000	1.935484
AC021086.1	lincRNA	-1.000000	-1.000000	0.000000	0.173060	0.169575
AC099520.1	lincRNA	-1.000000	-1.000000	0.000000	0.011517	0.011489
EFNA5	protein coding	0.000000	0.000000	0.000000	0.041572	0.040815
AC024587.2	lincRNA	-1.000000	-1.000000	0.000000	0.469307	0.441021
CAMK4	protein coding	0.000000	0.000000	0.000000	0.152572	0.145631
DCP2	protein coding	0.000000	0.000000	0.000000	0.062379	0.049697
MCC	protein coding	0.000000	0.000000	0.000000	0.035905	0.035138
YTHDC2	protein coding	0.000000	0.000000	0.000000	0.440764	0.404402
COMMD10	protein coding	0.000000	0.000000	0.000000	0.044997	0.028373
SEMA6A	protein coding	0.000000	0.000000	0.000000	0.105004	0.097473
LINC02147	lincRNA	-1.000000	-1.000000	0.000000	0.010892	0.010850
LINC02208	lincRNA	-1.000000	-1.000000	0.000000	1.050190	1.012122
DMXL1	protein coding	0.000000	0.000000	0.000000	0.000000	0.097934
SNX24	protein coding	0.000000	0.000000	0.000000	0.166093	0.144152
LINC02240	lincRNA	-1.000000	-1.000000	0.000000	0.102699	0.101734
AC010235.1	lincRNA	-1.000000	-1.000000	0.000000	0.030131	0.030049
ADAMTS19	protein coding	0.000000	0.000000	0.000000	0.138390	0.135767
CDC42SE2	protein coding	0.000000	0.000000	0.000000	0.074010	0.062764
FSTL4	protein coding	0.000000	0.000000	0.000000	0.011699	0.011535
TCF7	protein coding	8.721360	0.000000	2.455264	0.000000	0.317597
SPOCK1	protein coding	0.000000	0.000000	0.000000	0.000000	0.263850
KLHL3	protein coding	0.000000	0.000000	0.000000	0.540321	0.504258
SPATA24	protein coding	0.000000	0.000000	0.000000	3.818124	3.202658
NRG2	protein coding	1.026769	0.000000	0.683928	0.000000	0.014248
AC137770.1	lincRNA	-1.000000	-1.000000	0.000000	0.386511	0.381819
PRELID2	protein coding	0.000000	0.000000	0.000000	0.000000	0.092692
PPP2R2B	protein coding	0.000000	0.000000	0.000000	0.049985	0.048447
SPINK5	protein coding	0.000000	0.000000	0.000000	0.251006	0.241922
ABLIM3	protein coding	0.000000	0.000000	0.000000	0.019526	0.018478
AC034205.2	pseudogene	-1.000000	-1.000000	18.553191	3.932337	4.199079
LINC01933	lincRNA	-1.000000	-1.000000	0.000000	1.184736	1.170854
LINC01470	lincRNA	-1.000000	-1.000000	0.000000	0.131916	0.131166
GRIA1	protein coding	0.000000	0.000000	0.000000	0.028365	0.027756
GALNT10	protein coding	0.000000	0.165426	0.131709	0.009949	0.014766
LARP1	protein coding	0.000000	0.000000	0.000000	0.125334	0.115563
GEMIN5	protein coding	0.000000	0.000000	0.000000	0.187460	0.167346
SGCD	protein coding	0.000000	0.000000	0.000000	0.017476	0.017271
ATP10B	protein coding	0.000000	0.000000	0.000000	0.049925	0.048427
FBLL1	protein coding	7.562189	0.000000	5.006588	-1.000000	5.006588
SLIT3	protein coding	0.000000	0.000000	0.000000	0.016042	0.015796
DOCK2	protein coding	0.000000	0.000000	0.000000	0.041244	0.040571
KCNIP1	protein coding	0.000000	0.000000	0.000000	0.341457	0.338775
RANBP17	protein coding	0.000000	0.000000	0.000000	0.005077	0.005021
UBTD2	protein coding	0.000000	0.000000	0.000000	0.064673	0.061802
SH3PXD2B	protein coding	0.000000	0.244545	0.157748	0.167417	0.166766
NSG2	protein coding	0.000000	0.000000	0.000000	0.047849	0.046994
CPLX2	protein coding	0.000000	0.000000	0.000000	0.035839	0.033064
THOC3	protein coding	0.000000	0.000000	0.000000	0.215371	0.209748
SIMC1	protein coding	0.000000	0.000000	0.000000	0.184320	0.177470
RNF44	protein coding	0.000000	0.000000	0.000000	0.582310	0.326624
CDHR2	protein coding	0.000000	0.000000	0.000000	0.061431	0.056114
NSD1	protein coding	0.000000	0.000000	0.000000	0.173488	0.158502
SLC34A1	protein coding	0.000000	0.000000	0.000000	0.588530	0.479274
PRR7	protein coding	0.000000	0.000000	0.000000	0.483871	0.396301
AC139795.1	pseudogene	-1.000000	-1.000000	0.000000	0.041248	0.039511
FAM153A	protein coding	0.000000	0.000000	0.000000	7.544684	5.770582
AC106795.1	pseudogene	-1.000000	-1.000000	0.000000	5.087663	4.956660
COL23A1	protein coding	0.000000	0.000000	0.000000	0.598086	0.592457
ADAMTS2	protein coding	0.000000	0.000000	0.000000	0.061510	0.059255
HNRNPH1	protein coding	0.000000	3.234666	2.325581	0.037458	0.553237
TBC1D9B	protein coding	3.920266	1.690391	2.966908	1.101479	1.316795
RNF130	protein coding	2.575423	1.467094	1.603551	0.000000	0.110303
RASGEF1C	protein coding	0.000000	4.302600	3.213277	0.123220	0.203946
CNOT6	protein coding	0.000000	0.000000	0.000000	0.048989	0.045242
FLT4	protein coding	0.000000	0.000000	0.000000	0.513421	0.446818
FOXO1B	pseudogene	-1.000000	-1.000000	4.980341	-1.000000	4.980341
WBP1LP12	pseudogene	-1.000000	-1.000000	100.000000	-1.000000	100.000000
OR4F1P	pseudogene	-1.000000	-1.000000	51.547492	-1.000000	51.547492
CICP18	pseudogene	-1.000000	-1.000000	0.000000	2.855425	2.163516
EXOC2	protein coding	0.000000	0.000000	0.000000	1.740200	1.701141
FOXQ1	protein coding	23.432343	0.000000	12.305026	-1.000000	12.305026
GMDS	protein coding	0.000000	0.000000	0.000000	0.075639	0.075416
SERPINB1	protein coding	0.000000	0.000000	0.000000	0.539466	0.392805
RIPK1	protein coding	0.000000	0.000000	0.000000	3.910103	3.252207
SLC22A23	protein coding	0.000000	1.386800	1.018030	0.026685	0.069659
AL162718.1	lincRNA	-1.000000	-1.000000	0.000000	0.010184	0.010038
CDYL	protein coding	0.000000	1.603346	1.057714	0.008571	0.026865
AL359643.3	lincRNA	-1.000000	-1.000000	0.000000	8.836045	7.857832
AL359643.2	lincRNA	-1.000000	-1.000000	0.000000	5.460733	4.671990
LYRM4	protein coding	0.000000	0.000000	0.000000	0.015355	0.014525
F13A1	protein coding	0.000000	0.000000	0.000000	0.339481	0.330643
AL158817.1	lincRNA	-1.000000	-1.000000	0.000000	0.125306	0.118691
SSR1	protein coding	0.000000	0.000000	0.000000	0.480669	0.204701
AL591485.1	other	-1.000000	-1.000000	0.000000	0.058888	0.055558
AL137220.1	lincRNA	-1.000000	-1.000000	0.000000	0.666811	0.655022
OFCC1	pseudogene	-1.000000	-1.000000	0.000000	0.040940	0.040618
AL445430.1	lincRNA	-1.000000	-1.000000	0.000000	0.449460	0.444521
TMEM170B	protein coding	0.000000	0.000000	0.000000	0.683279	0.556955
ADTRP	protein coding	0.000000	0.000000	0.000000	0.040784	0.038951
HIVEP1	protein coding	0.000000	0.000000	0.000000	0.014460	0.013441
PHACTR1	protein coding	0.000000	0.000000	0.000000	0.005680	0.005578
ATXN1	protein coding	0.000000	0.000000	0.000000	0.005313	0.005191
CAP2	protein coding	0.000000	0.000000	0.000000	0.184201	0.180464
KIF13A	protein coding	0.000000	0.991980	0.457599	0.000000	0.020574
RNF144B	protein coding	0.000000	0.000000	0.000000	1.016018	0.953094
CDKAL1	protein coding	0.000000	0.000000	0.000000	0.020479	0.020345
DCDC2	protein coding	0.000000	0.000000	0.000000	0.025927	0.025229
RIPOR2	protein coding	0.000000	0.000000	0.000000	1.946043	1.874824
CMAHP	pseudogene	-1.000000	-1.000000	0.000000	0.010461	0.010240
GUSBP2	pseudogene	-1.000000	-1.000000	0.000000	0.153045	0.149289
HLA-U	pseudogene	-1.000000	-1.000000	7.567568	-1.000000	7.567568
HLA-B	protein coding	0.000000	4.064332	4.011155	0.000000	3.936281
HSPA1A	protein coding	45.794393	0.000000	35.535858	-1.000000	35.535858
HSPA1B	protein coding	51.765317	0.000000	39.563492	-1.000000	39.563492
C4A	protein coding	71.996180	100.000000	73.145265	88.311946	84.252312
TNXA	pseudogene	-1.000000	-1.000000	30.093274	29.660545	29.860031
C4B	protein coding	75.396371	100.000000	76.405935	88.350863	85.152014
TNXB	protein coding	2.289800	0.000000	1.689595	0.211463	0.513616
C6orf10	protein coding	0.000000	0.000000	0.000000	0.380938	0.369367
HLA-DRB5	protein coding	0.000000	0.000000	0.000000	0.865096	0.780284
AL669918.1	protein coding	0.000000	0.000000	0.000000	0.788424	0.702455
HLA-DPA1	protein coding	0.000000	67.860600	49.210249	17.502060	23.077872
ITPR3	protein coding	0.000000	0.000000	0.000000	0.075501	0.065609
HMGA1	protein coding	0.000000	0.000000	0.000000	4.941612	3.708057
TCP11	protein coding	0.000000	0.000000	0.000000	0.384685	0.350372
ZFAND3	protein coding	0.000000	0.000000	0.000000	0.010857	0.010742
DNAH8	protein coding	0.000000	0.000000	0.000000	0.101018	0.096133
DAAM2	protein coding	0.000000	0.000000	0.000000	0.033155	0.031089
MOCS1	protein coding	0.000000	0.000000	0.000000	0.688481	0.508964
LRFN2	protein coding	0.000000	0.000000	0.000000	0.061784	0.060752
CCND3	protein coding	0.000000	0.000000	0.000000	0.041455	0.039853
BICRAL	protein coding	0.000000	0.555247	0.292312	0.031378	0.046874
ZNF318	protein coding	0.000000	0.000000	0.000000	0.000000	0.036892
CRISP2	protein coding	0.000000	0.000000	0.000000	0.868241	0.805388
TFAP2D	protein coding	0.000000	0.000000	0.000000	0.160178	0.155510
PKHD1	protein coding	0.000000	0.000000	0.000000	0.036505	0.035145
MLIP	protein coding	0.000000	0.000000	0.000000	1.908075	1.867689
HMGCLL1	protein coding	0.000000	0.000000	0.000000	0.559555	0.541959
COL21A1	protein coding	0.000000	0.000000	0.000000	0.293051	0.288885
KIAA1586	protein coding	3.553299	0.000000	2.834965	7.528756	5.949236
ZNF451	protein coding	0.000000	0.780524	0.553360	0.693071	0.669758
AC244258.1	pseudogene	-1.000000	-1.000000	0.000000	1.641612	1.634846
KHDRBS2	protein coding	0.000000	0.000000	0.000000	0.006127	0.006103
EYS	protein coding	0.000000	0.000000	0.000000	0.143025	0.141955
LMBRD1	protein coding	0.000000	0.000000	0.000000	0.029442	0.028852
COL19A1	protein coding	0.000000	0.000000	0.000000	0.027641	0.027082
KCNQ5	protein coding	0.000000	0.000000	0.000000	0.006146	0.006065
CGAS	protein coding	0.000000	0.000000	0.000000	0.173973	0.157375
SLC17A5	protein coding	0.000000	0.000000	0.000000	0.043628	0.041135
AL357507.1	lincRNA	-1.000000	-1.000000	0.000000	0.003384	0.003380
AL356277.3	lincRNA	-1.000000	-1.000000	0.000000	0.010357	0.010293
IMPG1	protein coding	0.000000	0.000000	0.000000	0.204431	0.199257
PHIP	protein coding	0.823271	0.000000	0.430251	0.220735	0.238114
UBE3D	protein coding	0.000000	0.000000	0.000000	0.101475	0.100321
SNAP91	protein coding	0.000000	0.000000	0.000000	0.016542	0.015943
ZNF292	protein coding	0.000000	0.000000	0.000000	0.043139	0.038612
RARS2	protein coding	0.000000	0.000000	0.000000	0.362530	0.353058
RNGTT	protein coding	0.000000	0.000000	0.000000	0.049016	0.048380
GABRR2	protein coding	0.000000	0.000000	0.000000	0.037445	0.036150
AL589740.1	lincRNA	-1.000000	-1.000000	0.000000	0.005223	0.005194
GRIK2	protein coding	0.000000	0.000000	0.000000	0.028413	0.028155
LIN28B	protein coding	0.000000	0.000000	0.000000	0.304191	0.291720
AL591518.1	lincRNA	-1.000000	-1.000000	0.000000	0.030082	0.029954
ATG5	protein coding	0.000000	0.000000	0.000000	0.010160	0.009987
CRYBG1	protein coding	0.000000	0.000000	0.000000	0.132799	0.126438
SCML4	protein coding	0.000000	0.000000	0.000000	0.045681	0.044088
SEC63	protein coding	0.000000	0.000000	0.000000	0.372040	0.345007
SESN1	protein coding	0.000000	0.000000	0.000000	0.031604	0.030448
AK9	protein coding	0.000000	0.000000	0.000000	0.129838	0.123512
SLC22A16	protein coding	0.000000	0.000000	0.000000	0.461974	0.436925
SLC35F1	protein coding	0.000000	0.000000	0.000000	0.021713	0.021456
CEP85L	protein coding	0.000000	0.000000	0.000000	0.009130	0.008825
TBC1D32	protein coding	0.000000	0.000000	0.000000	0.232154	0.227227
TRDN	protein coding	0.000000	0.000000	0.000000	0.064014	0.062982
NKAIN2	protein coding	0.000000	0.000000	0.000000	0.060430	0.060205
THEMIS	protein coding	0.000000	0.000000	0.000000	0.087278	0.085487
LAMA2	protein coding	0.000000	0.000000	0.000000	0.111979	0.110194
ARHGAP18	protein coding	0.000000	0.000000	0.000000	0.292429	0.282640
L3MBTL3	protein coding	0.000000	0.000000	0.000000	0.277685	0.266923
LINC01312	lincRNA	-1.000000	-1.000000	0.000000	0.286846	0.274035
AL078590.2	lincRNA	-1.000000	-1.000000	0.000000	0.193146	0.189507
LINC01010	lincRNA	-1.000000	-1.000000	0.000000	0.272276	0.261721
PDE7B	protein coding	0.000000	0.000000	0.000000	0.082863	0.081424
AL135902.1	lincRNA	-1.000000	-1.000000	0.000000	5.067463	4.444846
IFNGR1	protein coding	0.000000	0.000000	0.000000	0.247290	0.213977
HECA	protein coding	10.232843	0.000000	2.975236	0.000000	0.365507
ADGRG6	protein coding	0.000000	0.000000	0.000000	0.297009	0.281833
HIVEP2	protein coding	0.000000	0.000000	0.000000	0.046612	0.041904
AIG1	protein coding	0.000000	0.296648	0.270563	0.020558	0.027519
UTRN	protein coding	0.000000	0.000000	0.000000	0.045370	0.044242
PCMT1	protein coding	0.000000	0.000000	0.000000	1.004343	0.966488
PLEKHG1	protein coding	0.000000	0.000000	0.000000	0.069531	0.067273
MTHFD1L	protein coding	0.000000	0.000000	0.000000	0.009924	0.009732
SYNE1	protein coding	0.000000	0.000000	0.000000	0.031546	0.029451
MYCT1	protein coding	0.000000	0.000000	0.000000	8.328751	7.382274
OPRM1	protein coding	0.000000	0.000000	0.000000	0.125701	0.122265
TIAM2	protein coding	0.000000	0.000000	0.000000	0.021610	0.021175
TFB1M	protein coding	0.000000	0.000000	0.000000	0.777818	0.758108
ARID1B	protein coding	0.000000	0.876018	0.627322	0.000000	0.036225
ZDHHC14	protein coding	0.000000	3.264547	2.615531	0.010013	0.074744
SNX9	protein coding	0.000000	0.000000	0.000000	0.102078	0.100127
SERAC1	protein coding	0.000000	0.000000	0.000000	0.277619	0.248447
TULP4	protein coding	0.000000	0.000000	0.000000	0.012765	0.028255
SYTL3	protein coding	0.000000	0.000000	0.000000	0.196546	0.191534
FNDC1	protein coding	0.000000	0.000000	0.000000	0.569098	0.532557
IGF2R	protein coding	0.000000	0.000000	0.000000	0.036710	0.032547
LPA	protein coding	29.242820	0.000000	27.921471	19.346383	19.766373
MAP3K4	protein coding	0.000000	0.000000	0.000000	0.069153	0.066052
AGPAT4	protein coding	0.000000	0.000000	0.000000	0.104849	0.098555
PRKN	protein coding	0.000000	0.000000	0.000000	0.099535	0.099178
QKI	protein coding	0.000000	2.996014	2.822874	0.000000	0.368174
RPS6KA2	protein coding	0.000000	0.000000	0.000000	0.137699	0.135590
AFDN	protein coding	0.000000	1.020408	0.481206	0.040293	0.073742
HGC6.3	other	-1.000000	-1.000000	0.000000	2.300740	1.453790
AL606970.3	lincRNA	-1.000000	-1.000000	0.000000	1.140372	0.987629
DACT2	protein coding	0.000000	0.000000	0.000000	4.530630	3.818155
SMOC2	protein coding	0.000000	0.000000	0.000000	0.650599	0.625070
LINC02519	lincRNA	-1.000000	-1.000000	0.000000	1.038283	0.886496
WDR27	protein coding	0.000000	0.000000	0.000000	0.090907	0.089448
PHF10	protein coding	0.751366	3.436807	2.661672	1.865379	2.054383
AL109910.2	lincRNA	-1.000000	-1.000000	36.065574	0.000000	6.975131
FAM120B	protein coding	0.000000	0.000000	0.000000	0.120165	0.114298
AL731661.2	lincRNA	-1.000000	-1.000000	5.838509	0.000000	2.871106
AL731661.1	lincRNA	-1.000000	-1.000000	77.939234	42.851501	50.926770
AL731684.2	lincRNA	-1.000000	-1.000000	40.361446	50.217391	46.095718
AL731684.1	lincRNA	-1.000000	-1.000000	5.707763	8.864028	7.980050
RPL23AP47	pseudogene	-1.000000	-1.000000	37.472767	-1.000000	37.472767
AC215522.3	lincRNA	-1.000000	-1.000000	32.272727	11.245208	11.892636
AC215522.2	other	-1.000000	-1.000000	0.000000	2.898551	2.622792
FAM20C	protein coding	0.000000	0.000000	0.000000	2.055132	1.971199
PDGFA	protein coding	0.000000	0.578592	0.428571	1.419246	1.302196
PRKAR1B	protein coding	0.000000	0.000000	0.000000	0.376161	0.368725
DNAAF5	protein coding	3.884235	0.000000	2.463768	0.620414	0.747817
SUN1	protein coding	0.000000	0.000000	0.000000	0.213950	0.141569
COX19	protein coding	0.000000	0.000000	0.000000	0.000000	1.055701
C7orf50	protein coding	0.000000	0.000000	0.000000	0.132396	0.130243
ZFAND2A	protein coding	0.000000	0.000000	0.000000	3.080466	2.463168
UNCX	protein coding	4.573935	0.000000	3.566194	0.000000	1.654954
MICALL2	protein coding	0.000000	0.000000	0.000000	0.100073	0.070883
TMEM184A	protein coding	0.000000	0.000000	0.000000	0.202207	0.129129
MAD1L1	protein coding	0.000000	0.000000	0.000000	0.617039	0.609654
SNX8	protein coding	0.000000	0.000000	0.000000	0.067991	0.064360
LFNG	protein coding	8.447802	0.000000	3.838951	0.216111	0.913023
BRAT1	protein coding	0.000000	0.000000	0.000000	0.409121	0.341737
GNA12	protein coding	7.682540	3.488982	4.715055	0.000000	0.218566
CARD11	protein coding	0.000000	0.000000	0.000000	0.180757	0.174886
SDK1	protein coding	3.353795	3.462986	3.394599	0.028846	0.065940
FOXK1	protein coding	11.780698	0.000000	2.238292	0.000000	0.291696
RADIL	protein coding	0.000000	0.000000	0.000000	0.285909	0.266547
TNRC18	protein coding	0.000000	0.000000	0.000000	0.026279	0.023604
USP42	protein coding	0.000000	8.793821	2.636266	0.450715	0.668666
DAGLB	protein coding	0.000000	0.000000	0.000000	0.126545	0.121230
ZNF853	protein coding	0.000000	9.541578	4.642116	0.000000	2.063876
ZNF316	protein coding	0.000000	0.000000	0.000000	0.899452	0.643642
ZNF12	protein coding	0.000000	0.000000	0.000000	1.079784	0.778799
RPA3	protein coding	0.000000	0.000000	0.000000	0.972076	0.946534
UMAD1	protein coding	0.000000	0.000000	0.000000	0.239345	0.237390
NXPH1	protein coding	0.000000	0.000000	0.000000	0.068434	0.067710
AC013470.2	protein coding	0.000000	0.000000	0.000000	0.959370	0.738282
AC011287.1	lincRNA	-1.000000	-1.000000	0.000000	0.049199	0.048939
DGKB	protein coding	0.000000	0.000000	0.000000	0.118312	0.117147
AGMO	protein coding	0.000000	0.000000	0.000000	0.065806	0.065248
SNX13	protein coding	0.000000	0.000000	0.000000	0.016030	0.014692
HDAC9	protein coding	0.000000	0.000000	0.000000	0.028616	0.028182
TMEM196	protein coding	0.000000	0.000000	0.000000	0.045824	0.042367
AC007001.1	lincRNA	-1.000000	-1.000000	0.000000	0.083182	0.081542
RAPGEF5	protein coding	0.000000	0.000000	0.000000	0.027407	0.026370
STEAP1B	protein coding	0.000000	0.000000	0.000000	0.138649	0.137249
AC005682.1	pseudogene	-1.000000	-1.000000	0.000000	0.143822	0.131609
CCDC126	protein coding	0.000000	0.000000	0.000000	0.058308	0.054935
AC005165.1	lincRNA	-1.000000	-1.000000	0.000000	0.235989	0.231536
TAX1BP1	protein coding	0.000000	0.000000	0.000000	0.036998	0.034210
ZNRF2	protein coding	31.824417	0.000000	6.707141	0.000000	0.278227
PDE1C	protein coding	0.000000	0.000000	0.000000	0.004858	0.004743
AVL9	protein coding	0.000000	0.000000	0.000000	0.245903	0.227236
DPY19L1P1	pseudogene	-1.000000	-1.000000	0.000000	0.149268	0.147093
KBTBD2	protein coding	0.000000	0.614384	0.376439	0.065332	0.123271
FKBP9	protein coding	0.000000	0.000000	0.000000	0.096127	0.088840
BBS9	protein coding	0.000000	0.000000	0.000000	0.039221	0.038798
BMPER	protein coding	0.000000	0.000000	0.000000	0.018300	0.017931
NPSR1-AS1	other	-1.000000	-1.000000	0.000000	0.456804	0.450797
NPSR1	protein coding	0.000000	0.000000	0.000000	1.070397	1.057280
DPY19L1	protein coding	8.213820	0.000000	3.468526	0.141796	0.308058
KIAA0895	protein coding	0.000000	0.000000	0.000000	0.043830	0.039451
ELMO1	protein coding	0.000000	0.000000	0.000000	0.011378	0.011263
SFRP4	protein coding	0.000000	0.000000	0.000000	0.061047	0.059284
AMPH	protein coding	0.000000	0.000000	0.000000	0.125060	0.123052
POU6F2	protein coding	0.000000	0.000000	0.000000	0.013227	0.012425
CDK13	protein coding	0.000000	0.000000	0.000000	0.017228	0.015340
SUGCT	protein coding	0.000000	0.000000	0.000000	0.003041	0.003031
HECW1	protein coding	0.000000	0.000000	0.000000	0.028620	0.028010
CAMK2B	protein coding	0.000000	0.000000	0.000000	0.059976	0.052799
NACAD	protein coding	10.130092	0.000000	9.939318	0.000000	5.604059
ADCY1	protein coding	2.955349	0.223987	0.881330	0.130883	0.196676
ABCA13	protein coding	0.000000	0.000000	0.000000	0.048177	0.046425
VWC2	protein coding	0.000000	0.000000	0.000000	0.034310	0.031695
ZPBP	protein coding	0.000000	0.000000	0.000000	0.241943	0.180135
GRB10	protein coding	0.000000	0.000000	0.000000	0.031472	0.030482
VOPP1	protein coding	0.000000	2.589074	2.343582	0.000000	0.159933
AC092647.5	protein coding	0.000000	0.379867	0.231080	0.368485	0.366381
AC118758.3	lincRNA	-1.000000	-1.000000	8.302950	0.000000	5.062396
AC006455.1	lincRNA	-1.000000	-1.000000	56.201550	41.183842	41.468972
ARAFP3	pseudogene	-1.000000	-1.000000	13.496933	-1.000000	13.496933
AC006455.6	pseudogene	-1.000000	-1.000000	100.000000	-1.000000	100.000000
AC006455.5	other	-1.000000	-1.000000	66.360856	100.000000	72.193615
AC006455.3	pseudogene	-1.000000	-1.000000	100.000000	-1.000000	100.000000
AC006455.4	lincRNA	-1.000000	-1.000000	100.000000	100.000000	100.000000
AC073188.3	lincRNA	-1.000000	-1.000000	16.863905	43.568132	41.874883
AC073188.4	lincRNA	-1.000000	-1.000000	100.000000	100.000000	100.000000
AC073188.1	pseudogene	-1.000000	-1.000000	100.000000	-1.000000	100.000000
AC073188.2	lincRNA	-1.000000	-1.000000	41.285714	49.510017	49.306391
AC073188.6	other	-1.000000	-1.000000	97.369575	100.000000	97.937436
VN1R33P	pseudogene	-1.000000	-1.000000	100.000000	-1.000000	100.000000
ZNF138	protein coding	0.000000	0.000000	0.000000	0.647747	0.600616
CCT6P3	pseudogene	-1.000000	-1.000000	0.000000	0.197792	0.184273
GTF2IP14	pseudogene	-1.000000	-1.000000	10.427350	0.000000	0.378201
INTS4P1	pseudogene	-1.000000	-1.000000	0.000000	1.042087	0.998025
AC104073.4	lincRNA	-1.000000	-1.000000	0.000000	0.672862	0.661892
AC073107.1	pseudogene	-1.000000	-1.000000	0.000000	0.023805	0.023425
INTS4P2	pseudogene	-1.000000	-1.000000	0.000000	0.042140	0.040923
GUSB	protein coding	0.000000	0.000000	0.000000	0.108758	0.097087
AC092100.1	lincRNA	-1.000000	-1.000000	0.000000	0.012214	0.012123
TYW1B	protein coding	0.000000	0.000000	0.000000	0.011647	0.011505
POM121	protein coding	0.000000	0.000000	0.000000	0.146255	0.126257
PMS2P7	pseudogene	-1.000000	-1.000000	26.666667	68.737249	65.113739
SPDYE8P	pseudogene	-1.000000	-1.000000	100.000000	96.159237	97.093763
AC211476.3	pseudogene	-1.000000	-1.000000	100.000000	87.669267	88.421053
SPDYE11	pseudogene	-1.000000	-1.000000	96.288304	85.183099	88.433442
AC211476.4	pseudogene	-1.000000	-1.000000	100.000000	91.516733	92.024696
SPDYE9P	pseudogene	-1.000000	-1.000000	79.199186	67.144097	70.748506
PMS2P6	pseudogene	-1.000000	-1.000000	74.471086	69.708526	70.005114
SPDYE10P	pseudogene	-1.000000	-1.000000	19.428316	53.198294	42.311572
BAZ1B	protein coding	0.000000	1.167134	0.379133	0.000000	0.030532
METTL27	protein coding	0.000000	0.000000	0.000000	0.829164	0.730019
LIMK1	protein coding	0.841515	3.296703	1.871948	0.231378	0.386442
LAT2	protein coding	0.000000	0.000000	0.000000	1.798395	1.543967
CLIP2	protein coding	0.000000	0.000000	0.000000	0.107378	0.102174
GTF2IRD2	protein coding	0.000000	0.000000	0.000000	0.166149	0.153410
CASTOR2	protein coding	0.000000	0.000000	0.000000	0.091981	0.090030
GTF2IP1	pseudogene	-1.000000	-1.000000	0.987306	0.545890	0.581140
SPDYE13P	pseudogene	-1.000000	-1.000000	100.000000	96.886156	97.316698
PMS2P10	pseudogene	-1.000000	-1.000000	100.000000	96.897612	97.062099
SPDYE14P	pseudogene	-1.000000	-1.000000	100.000000	99.526721	99.593358
AC211486.3	pseudogene	-1.000000	-1.000000	70.967742	79.556317	79.081676
SPDYE15P	pseudogene	-1.000000	-1.000000	100.000000	100.000000	100.000000
PMS2P2	pseudogene	-1.000000	-1.000000	50.576752	78.653793	76.607660
TRIM73	protein coding	0.000000	0.000000	0.000000	0.526004	0.445616
PMS2P3	pseudogene	-1.000000	-1.000000	0.000000	0.573858	0.535332
TMEM120A	protein coding	0.000000	0.000000	0.000000	1.441996	1.137816
SRRM3	protein coding	2.729045	0.000000	0.907912	0.372522	0.411065
DTX2	protein coding	4.075067	0.000000	2.219626	1.179522	1.261310
AC004980.1	pseudogene	-1.000000	-1.000000	0.000000	0.038408	0.036885
POMZP3	protein coding	0.000000	0.000000	0.000000	0.188275	0.167873
MAGI2	protein coding	0.000000	2.462905	1.761097	0.001476	0.018447
CD36	protein coding	0.000000	0.000000	0.000000	0.032345	0.031643
HGF	protein coding	0.000000	0.000000	0.000000	0.442464	0.382192
CACNA2D1	protein coding	0.000000	0.000000	0.000000	0.015735	0.015482
PCLO	protein coding	0.000000	0.000000	0.000000	0.115744	0.109313
SEMA3A	protein coding	0.000000	0.000000	0.000000	0.159831	0.157185
LINC00972	lincRNA	-1.000000	-1.000000	0.000000	0.035633	0.035206
TMEM243	protein coding	0.000000	0.000000	0.000000	1.006770	0.937487
ABCB1	protein coding	0.000000	0.000000	0.000000	0.018565	0.018122
STEAP2-AS1	other	-1.000000	-1.000000	0.000000	0.132359	0.132106
CDK14	protein coding	0.000000	0.000000	0.000000	0.009350	0.009272
AC079760.2	lincRNA	-1.000000	-1.000000	0.000000	0.070985	0.070574
AC079760.1	lincRNA	-1.000000	-1.000000	0.000000	0.081880	0.081786
GNGT1	protein coding	0.000000	0.000000	0.000000	1.008112	1.000651
BRI3	protein coding	0.000000	3.221083	1.976640	0.000000	0.037891
PTCD1	protein coding	0.000000	0.000000	0.000000	0.128343	0.113305
SPDYE3	protein coding	2.606061	0.000000	1.350503	1.284322	1.303988
GIGYF1	protein coding	0.000000	0.000000	0.000000	0.000000	0.041294
MUC12	protein coding	7.276710	0.000000	7.140725	0.427048	2.706483
COL26A1	protein coding	0.000000	0.000000	0.000000	0.010872	0.010703
CUX1	protein coding	0.000000	0.000000	0.000000	0.134469	0.129900
SH2B2	protein coding	0.000000	0.000000	0.000000	0.359449	0.335882
PRKRIP1	protein coding	0.000000	0.000000	0.000000	0.362368	0.342335
SPDYE2	protein coding	2.854671	0.000000	1.593433	0.533986	0.731311
RASA4DP	pseudogene	-1.000000	-1.000000	2.754591	2.250977	2.316692
RELN	protein coding	0.000000	0.000000	0.000000	0.060882	0.059490
LHFPL3	protein coding	0.000000	0.000000	0.000000	0.193004	0.192369
ATXN7L1	protein coding	0.000000	0.000000	0.000000	0.042785	0.041615
BCAP29	protein coding	0.000000	0.000000	0.000000	0.246244	0.180920
NRCAM	protein coding	0.000000	0.000000	0.000000	0.026865	0.026206
IMMP2L	protein coding	0.000000	0.000000	0.000000	0.014609	0.014564
PPP1R3A	protein coding	0.000000	0.000000	0.000000	0.281810	0.275179
CAV1	protein coding	0.000000	0.000000	0.000000	0.119482	0.107146
ST7	protein coding	0.000000	1.527673	1.055181	0.000000	0.022032
CTTNBP2	protein coding	0.000000	0.000000	0.000000	0.018480	0.017738
AC004875.1	lincRNA	-1.000000	-1.000000	0.000000	2.528217	2.391119
CADPS2	protein coding	0.000000	0.000000	0.000000	0.046071	0.045572
SND1	protein coding	0.000000	0.000000	0.000000	0.035477	0.035193
LRRC4	protein coding	0.000000	0.000000	0.000000	15.577889	3.077840
AC090114.3	pseudogene	-1.000000	-1.000000	0.000000	0.163242	0.161569
AC018638.4	pseudogene	-1.000000	-1.000000	2.349869	-1.000000	2.349869
AC018638.3	pseudogene	-1.000000	-1.000000	0.000000	18.303571	15.279503
COPG2	protein coding	0.000000	0.000000	0.000000	0.057434	0.055997
AC016831.7	lincRNA	-1.000000	-1.000000	0.000000	0.073754	0.071183
EXOC4	protein coding	0.000000	0.000000	0.000000	0.081157	0.080638
BPGM	protein coding	0.000000	0.000000	0.000000	0.692780	0.639297
CALD1	protein coding	0.000000	0.000000	0.000000	0.051272	0.049895
AGBL3	protein coding	0.000000	0.000000	0.000000	0.014586	0.014245
SVOPL	protein coding	0.000000	0.000000	0.000000	0.436186	0.427770
ATP6V0A4	protein coding	0.000000	0.000000	0.000000	0.065766	0.062188
KIAA1549	protein coding	0.768836	0.745474	0.756478	0.000000	0.062693
ZC3HAV1	protein coding	0.000000	0.000000	0.000000	0.236447	0.206952
CLEC2L	protein coding	5.116279	0.000000	2.430044	0.000000	0.156191
HIPK2	protein coding	0.000000	0.264686	0.201286	0.000000	0.014338
TBXAS1	protein coding	0.000000	0.000000	0.000000	0.000000	0.061248
KDM7A	protein coding	0.000000	0.000000	0.000000	0.271150	0.243799
SLC37A3	protein coding	0.000000	0.000000	0.000000	0.134840	0.081271
MGAM	protein coding	0.000000	0.000000	0.000000	0.459724	0.437331
TCAF1P1	pseudogene	-1.000000	-1.000000	0.000000	6.760316	4.529412
TCAF2	protein coding	12.933426	1.305335	6.538702	12.282949	11.948071
TCAF2C	protein coding	47.309312	33.712984	44.992236	49.656947	48.253327
AC099548.2	pseudogene	-1.000000	-1.000000	0.000000	0.781785	0.743915
TCAF2P1	pseudogene	-1.000000	-1.000000	0.000000	1.938272	1.664637
ARHGEF35	protein coding	0.000000	0.000000	0.000000	0.812325	0.605934
OR2A42	protein coding	2.679528	0.000000	0.505561	0.545852	0.528123
OR2A9P	pseudogene	-1.000000	-1.000000	69.784173	21.194605	46.312364
OR2A1	protein coding	0.000000	0.000000	0.000000	1.723209	0.940808
ARHGEF5	protein coding	0.000000	0.997280	0.189101	0.415406	0.366951
TPK1	protein coding	0.000000	0.000000	0.000000	0.111622	0.110806
CNTNAP2	protein coding	0.000000	0.000000	0.000000	0.191100	0.190239
ZNF777	protein coding	0.000000	0.000000	0.000000	0.871106	0.776210
AC092666.1	lincRNA	-1.000000	-1.000000	0.000000	0.348272	0.334865
ACTR3C	protein coding	0.000000	0.897989	0.774114	0.000000	0.062650
AGAP3	protein coding	15.694683	0.000000	10.108636	0.133718	1.059637
PRKAG2	protein coding	0.000000	0.000000	0.000000	0.026897	0.026479
GALNTL5	protein coding	0.000000	0.000000	0.000000	0.278773	0.270632
KMT2C	protein coding	0.000000	0.539216	0.116384	0.075515	0.078052
DPP6	protein coding	0.000000	0.000000	0.000000	0.215043	0.213565
PAXIP1	protein coding	0.000000	6.168831	0.992685	0.000000	0.063976
MNX1	protein coding	13.515566	0.000000	6.491612	0.000000	1.072289
PTPRN2	protein coding	0.000000	0.000000	0.000000	0.787178	0.783518
ESYT2	protein coding	0.000000	0.000000	0.000000	0.047438	0.044329
WDR60	protein coding	0.000000	0.000000	0.000000	0.000000	0.036938
LINC00689	other	-1.000000	-1.000000	0.327618	0.000000	0.126727
VIPR2	protein coding	0.000000	0.000000	0.000000	0.381053	0.363926
AC144568.2	lincRNA	-1.000000	-1.000000	26.982492	27.624577	27.529969
AC131281.2	pseudogene	-1.000000	-1.000000	63.888889	-1.000000	63.888889
ERICH1	protein coding	0.000000	0.000000	0.000000	0.729888	0.659857
DLGAP2	protein coding	0.000000	0.000000	0.000000	1.574135	1.556323
AC110288.1	lincRNA	-1.000000	-1.000000	0.000000	11.892247	9.183156
MYOM2	protein coding	0.000000	0.000000	0.000000	0.614700	0.486259
CSMD1	protein coding	0.000000	0.000000	0.000000	0.027433	0.027238
AC009435.1	lincRNA	-1.000000	-1.000000	0.000000	0.393692	0.392619
AGPAT5	protein coding	0.000000	0.000000	0.000000	0.153326	0.142275
DEFA1	protein coding	100.000000	100.000000	100.000000	80.690010	84.574249
DEFT1P	pseudogene	-1.000000	-1.000000	87.272727	89.090020	88.714117
DEFA1B	protein coding	100.000000	64.390244	85.102041	66.821705	70.522849
DEFT1P2	pseudogene	-1.000000	-1.000000	100.000000	100.000000	100.000000
AF228730.5	pseudogene	-1.000000	-1.000000	0.000000	3.294226	3.223841
FAM90A15P	pseudogene	-1.000000	-1.000000	91.248207	94.720497	93.089701
FAM90A3P	pseudogene	-1.000000	-1.000000	96.126255	100.000000	98.205980
FAM90A4P	pseudogene	-1.000000	-1.000000	100.000000	100.000000	100.000000
FAM90A13P	pseudogene	-1.000000	-1.000000	62.984218	46.583851	54.152824
FAM90A5P	pseudogene	-1.000000	-1.000000	56.241033	94.844720	76.943522
FAM90A20P	pseudogene	-1.000000	-1.000000	8.751793	0.559006	4.385382
DEFB107B	protein coding	0.000000	0.000000	0.000000	52.757170	51.229113
FAM90A6P	pseudogene	-1.000000	-1.000000	100.000000	100.000000	100.000000
FAM90A7P	pseudogene	-1.000000	-1.000000	85.939742	89.454094	87.815405
FAM90A21P	pseudogene	-1.000000	-1.000000	97.921147	93.349907	95.481728
FAM90A22P	pseudogene	-1.000000	-1.000000	16.857963	0.000000	7.804716
FAM90A23P	pseudogene	-1.000000	-1.000000	9.756098	4.785581	7.111997
AC084121.3	pseudogene	-1.000000	-1.000000	100.000000	-1.000000	100.000000
AC084121.4	pseudogene	-1.000000	-1.000000	15.454545	-1.000000	15.454545
FAM90A14P	pseudogene	-1.000000	-1.000000	15.423242	11.490683	13.355482
FAM90A18P	pseudogene	-1.000000	-1.000000	97.847920	100.000000	99.003322
FAM90A16P	pseudogene	-1.000000	-1.000000	94.619799	92.236025	93.355482
FAM90A8P	pseudogene	-1.000000	-1.000000	75.896700	55.686762	65.038219
FAM90A17P	pseudogene	-1.000000	-1.000000	100.000000	91.428571	96.136618
FAM90A19P	pseudogene	-1.000000	-1.000000	96.054519	100.000000	98.172757
FAM90A9P	pseudogene	-1.000000	-1.000000	54.160689	100.000000	78.770764
FAM90A10P	pseudogene	-1.000000	-1.000000	75.322812	59.279950	66.688808
ZNF705B	protein coding	9.856035	0.000000	7.379768	0.000000	0.341310
FAM66E	lincRNA	-1.000000	-1.000000	65.387324	90.371652	89.045608
AC130365.1	pseudogene	-1.000000	-1.000000	98.083333	-1.000000	98.083333
USP17L8	protein coding	96.984925	-1.000000	96.984925	-1.000000	96.984925
USP17L3	protein coding	100.000000	-1.000000	100.000000	-1.000000	100.000000
DEFB109C	pseudogene	-1.000000	-1.000000	100.000000	99.108317	99.141571
FAM90A11P	pseudogene	-1.000000	-1.000000	24.718088	26.231691	25.568942
FAM90A24P	pseudogene	-1.000000	-1.000000	0.000000	7.583774	4.116408
FAM90A12P	pseudogene	-1.000000	-1.000000	7.455771	11.673699	9.774292
AC105233.5	other	-1.000000	-1.000000	3.403499	12.393005	11.924416
AC105233.3	pseudogene	-1.000000	-1.000000	52.893674	-1.000000	52.893674
MIR548I3	miRNA	-1.000000	-1.000000	52.027027	-1.000000	52.027027
SNRPCP17	pseudogene	-1.000000	-1.000000	43.627451	-1.000000	43.627451
MSRA	protein coding	0.000000	0.000000	0.000000	0.013193	0.013080
OR7E161P	pseudogene	-1.000000	-1.000000	0.000000	5.480607	4.233608
DEFB108D	pseudogene	-1.000000	-1.000000	85.067873	23.011844	26.169725
DEFB131D	pseudogene	-1.000000	-1.000000	0.000000	8.305199	8.053691
LONRF1	protein coding	0.000000	0.792864	0.483384	0.000000	0.494456
DLC1	protein coding	0.000000	0.000000	0.000000	0.034604	0.033957
SGCZ	protein coding	0.000000	0.000000	0.000000	0.022858	0.022813
MSR1	protein coding	0.000000	0.000000	0.000000	0.029580	0.029155
AC068992.1	lincRNA	-1.000000	-1.000000	0.000000	0.049301	0.049131
MICU3	protein coding	0.000000	0.000000	0.000000	0.334577	0.319686
ZDHHC2	protein coding	0.000000	0.417574	0.348116	0.000000	0.033445
FGL1	protein coding	0.000000	0.000000	0.000000	0.370464	0.350114
PSD3	protein coding	0.000000	0.000000	0.000000	0.174632	0.170425
AC100849.1	lincRNA	-1.000000	-1.000000	0.000000	0.099999	0.099153
SH2D4A	protein coding	0.000000	0.000000	0.000000	0.120062	0.115011
FAM160B2	protein coding	0.179211	0.000000	0.094229	0.236552	0.203317
BMP1	protein coding	0.000000	3.453773	2.720804	0.000000	0.273167
PIWIL2	protein coding	0.000000	0.000000	0.000000	0.067859	0.063210
TNFRSF10A	protein coding	0.000000	0.000000	0.000000	0.220313	0.201880
DOCK5	protein coding	0.000000	0.000000	0.000000	1.986142	1.847368
CDCA2	protein coding	0.000000	0.000000	0.000000	0.126431	0.116510
EBF2	protein coding	0.000000	0.000000	0.000000	0.144305	0.140425
DPYSL2	protein coding	0.000000	0.000000	0.000000	0.270897	0.260135
ADRA1A	protein coding	0.000000	0.754841	0.472570	0.000000	0.019308
LEPROTL1	protein coding	0.000000	0.000000	0.000000	0.000000	0.047671
MBOAT4	protein coding	0.000000	0.000000	0.000000	0.343703	0.303219
RBPMS	protein coding	0.000000	0.000000	0.000000	0.172340	0.167748
NRG1	protein coding	0.000000	0.000000	0.000000	0.014386	0.014266
FUT10	protein coding	0.000000	0.000000	0.000000	0.075939	0.073101
AF279873.3	lincRNA	-1.000000	-1.000000	0.000000	0.009475	0.009444
AC090993.1	lincRNA	-1.000000	-1.000000	0.000000	0.055224	0.054949
UNC5D	protein coding	0.000000	0.000000	0.000000	0.164075	0.161292
ADAM5	pseudogene	-1.000000	-1.000000	0.000000	0.265421	0.259760
ADAM18	protein coding	0.000000	0.000000	0.000000	0.036571	0.035720
KAT6A	protein coding	0.000000	0.000000	0.000000	0.336546	0.305279
RNF170	protein coding	0.000000	0.155703	0.141869	0.228593	0.220343
SNTG1	protein coding	0.000000	0.000000	0.000000	0.005467	0.005412
PXDNL	protein coding	0.000000	0.000000	0.000000	0.053606	0.053076
RGS20	protein coding	0.000000	0.000000	0.000000	0.024723	0.024187
LYPLA1	protein coding	0.000000	0.000000	0.000000	0.213849	0.203055
RP1	protein coding	0.000000	0.000000	0.000000	0.113068	0.128623
TMEM68	protein coding	0.000000	0.000000	0.000000	0.480626	0.167569
LYN	protein coding	0.000000	0.000000	0.000000	0.101291	0.096759
LINC01606	lincRNA	-1.000000	-1.000000	0.000000	1.167599	1.116700
AC090796.1	lincRNA	-1.000000	-1.000000	0.000000	0.514155	0.510768
FAM110B	protein coding	0.000000	0.000000	0.000000	0.000000	0.133003
TOX	protein coding	0.000000	0.000000	0.000000	0.041015	0.040473
CHD7	protein coding	0.000000	2.283105	0.720024	0.000000	0.050198
CLVS1	protein coding	0.000000	0.000000	0.000000	0.005907	0.005849
NKAIN3	protein coding	0.000000	0.000000	0.000000	0.007613	0.007589
NCOA2	protein coding	0.000000	0.000000	0.000000	0.039683	0.038430
TERF1	protein coding	0.000000	0.000000	0.000000	0.507869	0.463600
GDAP1	protein coding	0.000000	0.000000	0.000000	0.000000	2.449595
LINC01111	lincRNA	-1.000000	-1.000000	0.000000	0.513660	0.506364
LINC01607	lincRNA	-1.000000	-1.000000	0.000000	0.147484	0.144092
TPD52	protein coding	0.000000	0.000000	0.000000	0.086490	0.058019
ZNF704	protein coding	0.000000	0.000000	0.000000	0.237268	0.223278
SNX16	protein coding	0.000000	0.518314	0.381777	0.043217	0.076239
AC060765.1	lincRNA	-1.000000	-1.000000	0.000000	0.038306	0.038134
AC015522.1	lincRNA	-1.000000	-1.000000	0.000000	0.009254	0.009228
CA1	protein coding	0.000000	0.000000	0.000000	0.126687	0.118663
REXO1L8P	pseudogene	-1.000000	-1.000000	22.784810	0.000000	12.175874
REXO1L12P	pseudogene	-1.000000	-1.000000	100.000000	-1.000000	100.000000
REXO1L11P	pseudogene	-1.000000	-1.000000	98.338525	57.534956	77.921741
REXO1L10P	pseudogene	-1.000000	-1.000000	100.000000	99.094132	99.399478
REXO1L9P	pseudogene	-1.000000	-1.000000	100.000000	80.240460	90.601691
REXO1L2P	pseudogene	-1.000000	-1.000000	100.000000	96.969697	98.544177
AC232323.1	pseudogene	-1.000000	-1.000000	79.122974	98.904538	88.573562
REXO1L4P	pseudogene	-1.000000	-1.000000	100.000000	40.561622	70.396270
REXO1L5P	pseudogene	-1.000000	-1.000000	99.237005	81.220657	90.637450
REXO1L6P	pseudogene	-1.000000	-1.000000	97.877653	-1.000000	97.877653
WWP1	protein coding	0.000000	0.000000	0.000000	0.022990	0.022111
CNBD1	protein coding	0.000000	0.000000	0.000000	0.035229	0.035124
MMP16	protein coding	0.000000	0.000000	0.000000	0.008089	0.007770
NBN	protein coding	0.000000	0.000000	0.000000	0.000000	0.339095
LINC00534	lincRNA	-1.000000	-1.000000	0.000000	0.008370	0.008337
TMEM64	protein coding	19.047619	0.000000	3.984064	0.000000	0.129689
AC103409.1	lincRNA	-1.000000	-1.000000	0.000000	0.031881	0.031807
CPQ	protein coding	0.000000	0.000000	0.000000	0.013549	0.013481
STK3	protein coding	0.000000	0.000000	0.000000	0.055100	0.049314
VPS13B	protein coding	0.000000	0.000000	0.000000	0.013066	0.012843
RGS22	protein coding	0.000000	0.000000	0.000000	0.268442	0.260667
AP001208.2	lincRNA	-1.000000	-1.000000	0.000000	0.135000	0.133074
FZD6	protein coding	0.000000	4.148230	1.910828	0.013120	0.232335
LRP12	protein coding	0.000000	0.000000	0.000000	0.224818	0.215446
ZFPM2	protein coding	0.000000	0.000000	0.000000	0.037032	0.032460
ZFPM2-AS1	other	-1.000000	-1.000000	0.000000	0.206269	0.204797
ANGPT1	protein coding	0.000000	0.000000	0.000000	0.163373	0.160114
EIF3E	protein coding	0.000000	0.000000	0.000000	0.048887	0.020930
AP005357.1	lincRNA	-1.000000	-1.000000	0.000000	2.122163	1.950475
TRPS1	protein coding	0.000000	0.000000	0.000000	0.058963	0.057331
LINC00536	lincRNA	-1.000000	-1.000000	0.000000	0.027432	0.027233
SLC30A8	protein coding	0.000000	0.000000	0.000000	0.233747	0.227432
SAMD12	protein coding	0.000000	0.000000	0.000000	0.088854	0.086698
COL14A1	protein coding	0.000000	0.000000	0.000000	0.090837	0.074618
AC068413.1	lincRNA	-1.000000	-1.000000	0.000000	0.108301	0.107892
AC037486.1	lincRNA	-1.000000	-1.000000	0.000000	0.142648	0.141993
RNF139	protein coding	0.000000	0.000000	0.000000	0.887998	0.705829
NSMCE2	protein coding	0.000000	0.000000	0.000000	0.064414	0.063898
CASC19	other	-1.000000	-1.000000	0.000000	0.148091	0.130451
POU5F1B	protein coding	0.000000	0.000000	0.000000	0.057043	0.054146
LINC00824	other	-1.000000	-1.000000	0.000000	1.532648	1.493633
CCDC26	lincRNA	-1.000000	-1.000000	0.000000	0.379433	0.368468
ADCY8	protein coding	0.000000	0.000000	0.000000	0.009370	0.009156
ZFAT	protein coding	0.000000	0.000000	0.000000	0.045198	0.044206
KHDRBS3	protein coding	0.000000	0.794224	0.451375	0.000000	0.005520
LINC02055	lincRNA	-1.000000	-1.000000	0.000000	0.004874	0.004844
AC046195.1	lincRNA	-1.000000	-1.000000	0.000000	0.041489	0.040857
TRAPPC9	protein coding	0.000000	0.000000	0.000000	0.031657	0.031446
AGO2	protein coding	0.892857	0.925623	0.920120	0.755312	0.776872
PTP4A3	protein coding	0.000000	0.000000	0.000000	0.322023	0.299053
MROH5	pseudogene	-1.000000	0.000000	0.000000	0.045204	0.042234
ADGRB1	protein coding	0.000000	0.000000	0.000000	0.322584	0.301321
GML	protein coding	0.000000	0.000000	0.000000	0.100851	0.099685
C8orf31	other	-1.000000	-1.000000	0.000000	0.382653	0.332803
GPIHBP1	protein coding	0.000000	0.000000	0.000000	1.479290	0.628615
MAFA	protein coding	12.241055	0.000000	5.538986	-1.000000	1.158232
ZC3H3	protein coding	0.000000	0.000000	0.000000	0.048978	0.047207
EEF1D	protein coding	0.000000	0.000000	0.000000	1.405886	0.972586
TIGD5	protein coding	10.005184	0.000000	3.581369	-1.000000	3.581369
ZNF623	protein coding	0.000000	0.000000	0.000000	0.709113	0.460671
ZNF707	protein coding	0.000000	0.000000	0.000000	0.000000	0.438090
EPPK1	protein coding	29.456293	0.000000	27.967002	0.000000	21.168401
SPATC1	protein coding	0.000000	0.000000	0.000000	0.955385	0.899888
CYC1	protein coding	0.000000	0.000000	0.000000	2.165196	1.080865
MROH1	protein coding	0.000000	0.000000	0.000000	0.133629	0.126400
BOP1	protein coding	0.000000	0.000000	0.000000	0.705376	0.649173
CYHR1	protein coding	11.092531	6.270943	8.498584	0.000000	2.050326
ARHGAP39	protein coding	0.000000	0.000000	0.000000	0.135045	0.126571
ZNF251	protein coding	0.000000	0.000000	0.000000	0.273598	0.242185
ZNF7	protein coding	0.000000	0.000000	0.000000	0.180230	0.129708
WASHC1	protein coding	0.000000	0.000000	0.000000	0.098161	0.094365
CBWD1	protein coding	0.000000	6.009050	5.167315	0.787844	1.273469
DOCK8	protein coding	0.000000	0.000000	0.000000	1.042528	1.007168
KANK1	protein coding	0.000000	0.000000	0.000000	0.100927	0.098254
RFX3	protein coding	0.000000	0.000000	0.000000	0.184150	0.177442
GLIS3	protein coding	0.000000	0.000000	0.000000	0.000000	0.047114
RLN2	protein coding	0.000000	0.000000	0.000000	22.434555	16.800627
RLN1	protein coding	0.000000	0.000000	0.000000	22.840447	18.331974
AL162411.1	lincRNA	-1.000000	-1.000000	0.000000	0.198758	0.194497
KDM4C	protein coding	0.000000	0.000000	0.000000	0.063031	0.062007
PTPRD	protein coding	0.000000	0.000000	0.000000	0.098928	0.098456
AL596451.1	lincRNA	-1.000000	-1.000000	0.000000	0.378487	0.370398
LURAP1L	protein coding	0.000000	0.000000	0.000000	0.079372	0.076417
CCDC171	protein coding	0.000000	0.000000	0.000000	0.018219	0.014747
CNTLN	protein coding	0.000000	0.000000	0.000000	0.064235	0.062612
SH3GL2	protein coding	0.000000	0.000000	0.000000	0.045027	0.044486
ADAMTSL1	protein coding	0.000000	0.000000	0.000000	0.286838	0.283556
AL391117.1	lincRNA	-1.000000	-1.000000	0.000000	0.008175	0.008161
AL353753.1	lincRNA	-1.000000	-1.000000	0.000000	0.133598	0.127578
C9orf72	protein coding	0.000000	0.000000	0.000000	0.141700	0.117126
LINGO2	protein coding	0.000000	0.000000	0.000000	0.017244	0.017170
BAG1	protein coding	0.000000	0.000000	0.000000	0.000000	0.804734
UBAP1	protein coding	0.000000	0.000000	0.000000	1.413767	1.360211
KIF24	protein coding	0.000000	0.000000	0.000000	2.131042	1.908798
UNC13B	protein coding	0.000000	0.000000	0.000000	0.330854	0.306559
RUSC2	protein coding	0.000000	0.000000	0.000000	0.177096	0.163018
RNF38	protein coding	0.000000	0.000000	0.000000	2.062222	0.881894
CNTNAP3	protein coding	3.247272	2.243784	2.778172	3.670653	3.640952
BX005214.3	pseudogene	-1.000000	-1.000000	0.000000	0.491297	0.379816
FGF7P3	pseudogene	-1.000000	-1.000000	0.000000	4.324098	4.298581
ANKRD20A2	protein coding	0.000000	0.000000	0.000000	0.830254	0.760897
AQP7P5	pseudogene	-1.000000	-1.000000	72.805344	63.136103	63.783211
AMYH02020865.1	pseudogene	-1.000000	-1.000000	17.907556	27.029924	26.551959
BMS1P14	lincRNA	-1.000000	-1.000000	11.900826	26.098714	25.956769
FAM27D1	pseudogene	-1.000000	-1.000000	21.176471	-1.000000	21.176471
AL591926.8	pseudogene	-1.000000	-1.000000	30.476190	-1.000000	30.476190
CNTNAP3B	protein coding	0.000000	1.932448	1.141893	0.121358	0.164300
SPATA31A6	protein coding	0.967262	0.000000	0.926806	0.000000	0.626707
AL445584.1	pseudogene	-1.000000	-1.000000	28.571429	-1.000000	28.571429
FAM74A7	lincRNA	-1.000000	-1.000000	82.093664	39.011407	44.238477
FGF7P5	pseudogene	-1.000000	-1.000000	100.000000	100.000000	100.000000
FGF7P4	pseudogene	-1.000000	-1.000000	100.000000	100.000000	100.000000
SPATA31A5	protein coding	13.105836	0.000000	12.455934	5.359801	10.165711
AL590491.1	pseudogene	-1.000000	-1.000000	19.856115	0.978474	5.237528
FAM74A6	pseudogene	-1.000000	-1.000000	2.923331	9.194956	7.558807
AL590491.2	lincRNA	-1.000000	-1.000000	0.000000	0.497562	0.474274
BX005040.4	pseudogene	-1.000000	-1.000000	0.000000	0.902012	0.874467
BX088645.1	protein coding	0.000000	0.000000	0.000000	0.029858	0.029433
CR769775.4	other	-1.000000	-1.000000	2.102465	-1.000000	2.102465
FGF7P6	pseudogene	-1.000000	-1.000000	78.091398	11.302176	14.670212
FGF7P7	pseudogene	-1.000000	-1.000000	100.000000	100.000000	100.000000
CNTNAP3P1	pseudogene	-1.000000	-1.000000	0.000000	4.092799	3.720283
AL591379.2	pseudogene	-1.000000	-1.000000	6.818182	-1.000000	6.818182
AL591379.1	pseudogene	-1.000000	-1.000000	28.681863	29.265579	29.119596
AQP7P4	pseudogene	-1.000000	-1.000000	90.970221	81.973447	82.564518
AQP7P2	pseudogene	-1.000000	-1.000000	0.000000	1.295579	1.210533
AL445665.1	pseudogene	-1.000000	-1.000000	0.000000	0.797077	0.652573
BMS1P11	pseudogene	-1.000000	-1.000000	0.000000	3.093552	2.320380
AC125634.1	pseudogene	-1.000000	-1.000000	0.000000	1.105720	0.953957
BMS1P12	pseudogene	-1.000000	-1.000000	5.248227	0.000000	1.023513
AL512605.1	pseudogene	-1.000000	-1.000000	0.000000	0.395668	0.349457
CBWD4P	pseudogene	-1.000000	-1.000000	0.000000	2.384479	2.338965
BX664730.1	lincRNA	-1.000000	-1.000000	4.130163	3.674746	3.810658
AL358113.1	protein coding	0.000000	0.000000	0.000000	2.542440	2.483629
FAM189A2	protein coding	3.338993	0.000000	1.941428	0.000000	0.086776
APBA1	protein coding	0.000000	0.000000	0.000000	2.131232	2.074141
MAMDC2	protein coding	0.000000	0.000000	0.000000	0.011683	0.011451
TRPM3	protein coding	0.000000	0.000000	0.000000	3.916078	3.845982
ALDH1A1	protein coding	0.000000	0.000000	0.000000	0.096963	0.095672
CYP1D1P	pseudogene	-1.000000	-1.000000	0.000000	1.393728	1.247914
PCSK5	protein coding	0.000000	0.000000	0.000000	0.531907	0.517495
PRUNE2	protein coding	0.000000	0.000000	0.000000	0.058214	0.055648
AL591368.1	lincRNA	-1.000000	-1.000000	0.000000	0.304824	0.298210
SPATA31D4	protein coding	73.592445	6.394491	45.048057	98.416565	58.719304
AL158154.2	lincRNA	-1.000000	-1.000000	56.683280	28.021412	29.372853
SPATA31D3	protein coding	66.254995	11.619892	43.060201	71.901324	50.495970
GKAP1	protein coding	0.000000	0.000000	0.000000	0.000000	0.358510
NTRK2	protein coding	0.000000	0.000000	0.000000	0.091094	0.085909
SPATA31C1	pseudogene	-1.000000	-1.000000	16.301546	15.377532	15.901021
SPATA31C2	pseudogene	-1.000000	-1.000000	0.000000	4.265949	2.469960
AL606807.1	lincRNA	-1.000000	-1.000000	0.000000	0.129022	0.125086
NFIL3	protein coding	0.000000	16.690647	5.566219	0.000000	0.782885
ROR2	protein coding	0.000000	0.000000	0.000000	0.075615	0.074663
FAM120AOS	protein coding	0.000000	0.000000	0.000000	3.080766	1.563821
FAM120A	protein coding	0.000000	3.044432	1.541025	0.000000	0.097041
PHF2	protein coding	1.267780	10.968295	5.334052	0.193707	0.471991
BARX1	protein coding	0.000000	10.720000	7.545045	0.000000	3.573333
ZNF169	protein coding	0.000000	0.000000	0.000000	0.378317	0.332202
C9orf3	protein coding	2.561288	0.000000	1.631321	0.023583	0.043271
CDC14B	protein coding	0.283286	4.960836	3.662946	0.000000	0.179799
ANKRD18CP	pseudogene	-1.000000	-1.000000	0.000000	0.069742	0.066497
TDRD7	protein coding	0.000000	0.000000	0.000000	0.028639	0.027324
TMOD1	protein coding	0.000000	0.000000	0.000000	0.040273	0.038780
TBC1D2	protein coding	0.000000	0.000000	0.000000	0.269720	0.252107
GABBR2	protein coding	0.072385	1.603948	0.899251	0.000000	0.012823
TGFBR1	protein coding	0.495050	0.460490	0.467631	0.140907	0.187423
ERP44	protein coding	0.000000	0.000000	0.000000	0.086967	0.083430
INVS	protein coding	0.000000	0.000000	0.000000	0.162623	0.158617
TMEM246	protein coding	0.000000	0.000000	0.000000	0.074684	0.067919
GRIN3A	protein coding	0.000000	0.000000	0.000000	0.014247	0.013591
CYLC2	protein coding	0.000000	0.000000	0.000000	0.933640	0.841351
ABCA1	protein coding	0.000000	0.000000	0.000000	0.017663	0.016300
EPB41L4B	protein coding	4.384427	8.494132	7.006855	0.000000	0.370497
PTPN3	protein coding	0.000000	0.000000	0.000000	0.189914	0.175014
TXN	protein coding	0.000000	0.000000	0.000000	0.234251	0.218256
MUSK	protein coding	0.000000	0.000000	0.000000	0.752560	0.732410
DNAJC25-GNG10	protein coding	0.000000	0.000000	0.000000	0.069534	0.066936
KIAA1958	protein coding	0.000000	1.320431	0.998628	0.000000	0.071761
AL449105.1	pseudogene	-1.000000	-1.000000	100.000000	-1.000000	100.000000
AL449105.3	pseudogene	-1.000000	-1.000000	100.000000	-1.000000	100.000000
AL449105.4	pseudogene	-1.000000	-1.000000	100.000000	-1.000000	100.000000
AL449105.2	pseudogene	-1.000000	-1.000000	100.000000	-1.000000	100.000000
AL449105.5	pseudogene	-1.000000	-1.000000	94.536817	-1.000000	94.536817
FAM225B	lincRNA	-1.000000	-1.000000	66.095058	100.000000	69.235481
FAM225A	lincRNA	-1.000000	-1.000000	78.734219	100.000000	81.079504
FKBP15	protein coding	0.000000	0.000000	0.000000	0.291446	0.241902
RGS3	protein coding	0.000000	0.000000	0.000000	0.132563	0.125480
ZNF618	protein coding	0.683761	1.502607	1.249074	0.000000	0.065443
DEC1	protein coding	0.000000	0.000000	0.000000	0.058564	0.058276
PAPPA	protein coding	4.033579	0.576227	2.117175	0.010104	0.103011
ASTN2	protein coding	0.000000	0.000000	0.000000	0.032297	0.032025
CNTRL	protein coding	0.000000	0.000000	0.000000	0.201406	0.184920
DAB2IP	protein coding	0.000000	0.000000	0.000000	0.084695	0.081932
TTLL11	protein coding	0.000000	0.000000	0.000000	0.042144	0.041593
DENND1A	protein coding	0.000000	0.000000	0.000000	0.113413	0.111717
NEK6	protein coding	0.000000	3.663986	2.784065	0.249866	0.368857
NR5A1	protein coding	0.000000	0.000000	0.000000	0.711869	0.618462
MAPKAP1	protein coding	0.000000	0.000000	0.000000	0.008658	0.008524
MVB12B	protein coding	8.100000	1.346121	2.318882	0.307108	0.385145
ZBTB34	protein coding	0.000000	0.000000	0.000000	0.155864	0.115020
ODF2	protein coding	0.000000	0.000000	0.000000	0.226840	0.201709
SET	protein coding	0.000000	0.000000	0.000000	2.183314	1.595253
ZER1	protein coding	0.000000	0.000000	0.000000	0.078479	0.070376
IER5L	protein coding	19.176955	0.000000	8.597786	-1.000000	8.597786
NCS1	protein coding	0.000000	0.697624	0.618956	0.000000	0.049439
PRDM12	protein coding	6.793478	0.000000	3.030303	0.000000	0.407897
RAPGEF1	protein coding	0.310158	7.790549	3.656620	0.000000	0.156763
SETX	protein coding	0.000000	0.000000	0.000000	0.137151	0.120689
CFAP77	protein coding	0.000000	0.000000	0.000000	0.037241	0.036748
AK8	protein coding	0.000000	0.000000	0.000000	0.222363	0.219323
CEL	protein coding	1.937472	0.000000	1.846412	0.000000	0.445209
AL162417.1	protein coding	0.000000	0.000000	0.000000	0.054799	0.051677
ADAMTSL2	protein coding	0.000000	0.000000	0.000000	0.090577	0.080729
SARDH	protein coding	0.000000	0.000000	0.000000	0.029405	0.027489
VAV2	protein coding	0.000000	0.000000	0.000000	0.313938	0.306879
BRD3	protein coding	0.000000	1.496515	1.074477	1.954916	1.802250
RXRA	protein coding	2.015839	11.378556	4.333694	0.075523	0.378987
COL5A1	protein coding	0.000000	0.000000	0.000000	0.090536	0.086670
OLFM1	protein coding	2.451748	6.589147	5.006982	0.000000	0.548550
PPP1R26	protein coding	0.000000	17.214112	5.365946	5.057420	5.257795
OBP2A	protein coding	0.000000	0.000000	0.000000	2.931713	2.140992
KCNT1	protein coding	1.935160	3.239741	2.564103	0.043237	0.252885
NACC2	protein coding	0.000000	0.000000	0.000000	0.212610	0.196061
GPSM1	protein coding	0.000000	0.000000	0.000000	1.016320	0.852812
NOTCH1	protein coding	0.000000	0.000000	0.000000	0.645515	0.527720
EGFL7	protein coding	0.000000	1.506373	1.020408	2.675556	2.380263
FAM69B	protein coding	0.000000	0.000000	0.000000	0.376326	0.287456
ABCA2	protein coding	0.883534	16.462736	2.557056	2.706790	2.645771
DPP7	protein coding	0.000000	0.000000	0.000000	1.854248	0.927724
GRIN1	protein coding	0.000000	0.000000	0.000000	0.656821	0.543264
TPRN	protein coding	6.801802	0.000000	5.502915	0.000000	1.200700
NRARP	protein coding	20.289855	22.682584	22.215941	-1.000000	22.215941
EXD3	protein coding	0.000000	0.000000	0.000000	2.291818	2.201674
ENTPD8	protein coding	0.000000	0.000000	0.000000	5.220801	3.395062
PNPLA7	protein coding	0.000000	0.000000	0.000000	0.126009	0.119230
DPH7	protein coding	0.000000	0.000000	0.000000	4.926909	4.544130
ZMYND19	protein coding	7.456140	32.898551	20.232897	0.355771	3.614315
EHMT1	protein coding	0.000000	0.346021	0.230681	0.397662	0.926099
CACNA1B	protein coding	0.000000	0.000000	0.000000	0.585193	0.561509
PLCXD1	protein coding	0.000000	0.000000	0.000000	2.725528	2.101058
PPP2R3B	protein coding	0.000000	0.000000	0.000000	4.590675	4.336504
SHOX	protein coding	0.000000	0.000000	0.000000	1.366067	1.194856
CSF2RA	protein coding	0.000000	0.000000	0.000000	0.362150	0.336692
IL3RA	protein coding	0.000000	0.000000	0.000000	7.936043	7.637879
ASMTL	protein coding	0.000000	0.000000	0.000000	3.917880	3.743358
P2RY8	protein coding	0.000000	0.000000	0.000000	0.097042	0.091232
ASMT	protein coding	0.000000	0.000000	0.000000	13.045763	12.375356
DHRSX	protein coding	0.000000	0.000000	0.000000	1.007044	0.990155
GYG2	protein coding	0.000000	0.000000	0.000000	0.758566	0.708839
ARSD	protein coding	0.000000	0.000000	0.000000	1.400643	1.115007
ARSH	protein coding	0.000000	0.000000	0.000000	0.179512	0.166926
ARSF	protein coding	0.000000	0.000000	0.000000	0.047805	0.046313
MXRA5	protein coding	0.000000	0.000000	0.000000	3.130306	2.324299
PRKX	protein coding	0.000000	0.000000	0.000000	0.670595	0.633479
BX890604.1	lincRNA	-1.000000	-1.000000	19.882083	39.793637	37.471989
FAM239A	lincRNA	-1.000000	-1.000000	35.296804	63.029257	58.873307
FAM239B	lincRNA	-1.000000	-1.000000	70.965126	90.551150	88.078340
FAM239C	lincRNA	-1.000000	-1.000000	38.119981	39.509119	39.143501
AC110995.1	lincRNA	-1.000000	-1.000000	0.000000	0.182190	0.179738
NLGN4X	protein coding	0.000000	0.000000	0.000000	0.084414	0.072123
STS	protein coding	0.000000	0.000000	0.000000	0.239877	0.228290
VCX3B	protein coding	11.201080	9.930716	10.732538	7.171315	9.702381
FAM9A	protein coding	0.000000	0.000000	0.000000	0.946442	0.802796
FAM9B	protein coding	0.000000	0.000000	0.000000	0.000000	0.017805
TBL1X	protein coding	0.000000	0.000000	0.000000	0.196333	0.190465
GPR143	protein coding	0.000000	0.000000	0.000000	0.284534	0.275631
WWC3	protein coding	0.000000	5.791506	2.934096	0.152995	0.296317
CLCN4	protein coding	0.000000	0.000000	0.000000	0.170494	0.156105
MID1	protein coding	0.000000	0.000000	0.000000	0.027422	0.026780
AC073529.1	lincRNA	-1.000000	-1.000000	0.000000	0.053427	0.052799
ARHGAP6	protein coding	0.000000	0.000000	0.000000	0.012648	0.012496
FRMPD4	protein coding	0.000000	0.000000	0.000000	0.184055	0.181382
GPM6B	protein coding	0.000000	0.000000	0.000000	0.885867	0.857363
ASB9	protein coding	0.000000	0.000000	0.000000	0.172832	0.162028
MAGEB17	protein coding	0.000000	9.348915	3.478261	0.000000	1.405975
RBBP7	protein coding	0.000000	0.056243	0.030722	0.086176	0.083518
SCML1	protein coding	0.000000	0.693878	0.532248	0.104683	0.188152
RAI2	protein coding	0.000000	0.000000	0.000000	0.231841	0.221903
Z93929.2	pseudogene	-1.000000	-1.000000	2.974828	-1.000000	2.974828
SCML2	protein coding	0.000000	0.000000	0.000000	0.041373	0.039857
ADGRG2	protein coding	0.000000	0.000000	0.000000	0.025697	0.024751
MAP3K15	protein coding	0.000000	0.000000	0.000000	0.172076	0.166876
SH3KBP1	protein coding	0.000000	0.000000	0.000000	0.066958	0.065889
AL807742.1	other	-1.000000	-1.000000	0.000000	0.008691	0.008601
MBTPS2	protein coding	0.000000	0.000000	0.000000	0.129168	0.107015
PTCHD1-AS	lincRNA	-1.000000	-1.000000	0.000000	0.069269	0.069192
PTCHD1	protein coding	2.809991	0.845611	1.166776	0.000000	0.227415
ACOT9	protein coding	0.000000	0.000000	0.000000	0.036812	0.034256
KLHL15	protein coding	0.000000	0.000000	0.000000	0.586195	0.501541
ARX	protein coding	11.230248	0.000000	6.727519	0.775361	2.137357
AC121342.1	lincRNA	-1.000000	-1.000000	0.000000	0.764505	0.736600
AC079178.1	pseudogene	-1.000000	-1.000000	10.534351	-1.000000	10.534351
HMGA1P1	pseudogene	-1.000000	-1.000000	3.958530	-1.000000	3.958530
AC107419.1	lincRNA	-1.000000	-1.000000	0.000000	0.215149	0.212427
MAGEB10	protein coding	0.000000	0.000000	0.000000	1.874809	1.630724
IL1RAPL1	protein coding	0.000000	0.000000	0.000000	0.012961	0.012926
GK	protein coding	0.000000	0.000000	0.000000	0.053376	0.049938
TAB3	protein coding	0.000000	0.000000	0.000000	0.116622	0.111080
DMD	protein coding	0.000000	0.000000	0.000000	0.027000	0.026542
AL592043.1	lincRNA	-1.000000	-1.000000	0.000000	0.030247	0.030171
CFAP47	protein coding	0.000000	0.000000	0.000000	0.006380	0.006229
FAM47C	protein coding	0.772201	0.000000	0.734169	-1.000000	0.734169
AF241726.2	protein coding	0.000000	0.000000	0.000000	0.011665	0.011656
BCOR	protein coding	0.000000	0.000000	0.000000	0.086574	0.080775
CXorf38	protein coding	0.000000	0.000000	0.000000	1.193170	0.843309
USP9X	protein coding	0.000000	0.000000	0.000000	0.021668	0.019875
CASK	protein coding	0.000000	3.372859	2.393194	0.007790	0.070221
MAOB	protein coding	0.000000	0.000000	0.000000	0.063580	0.062157
EFHC2	protein coding	0.000000	0.000000	0.000000	0.120509	0.118494
KDM6A	protein coding	0.000000	0.000000	0.000000	0.063001	0.061397
KRBOX4	protein coding	0.000000	0.000000	0.000000	0.068394	0.063285
SLC9A7	protein coding	0.000000	0.000000	0.000000	0.041373	0.038769
RGN	protein coding	0.000000	0.000000	0.000000	1.607692	1.363728
NDUFB11	protein coding	10.569106	0.000000	3.669725	4.445635	4.136253
RBM10	protein coding	0.000000	0.000000	0.000000	0.280700	0.255102
USP11	protein coding	0.000000	2.906977	1.185146	0.050860	0.332523
ZNF157	protein coding	0.000000	0.000000	0.000000	0.079712	0.075477
AL591503.2	pseudogene	-1.000000	-1.000000	0.000000	2.479339	1.410859
AL606490.7	pseudogene	-1.000000	-1.000000	100.000000	-1.000000	100.000000
SSX4	protein coding	79.717813	100.000000	90.658002	92.208246	92.004883
SSX4B	protein coding	89.770723	58.885542	73.111292	91.021311	88.771359
AL606490.5	pseudogene	-1.000000	-1.000000	76.416337	75.958502	76.089873
AL606490.4	pseudogene	-1.000000	-1.000000	100.000000	-1.000000	100.000000
GAGE10	protein coding	0.000000	0.000000	0.000000	0.275112	0.265842
GAGE12J	protein coding	0.000000	1.612903	0.555556	21.522348	19.953596
GAGE13	protein coding	42.090395	53.714286	45.935728	18.326224	20.338059
GAGE12B	protein coding	-1.000000	100.000000	100.000000	-1.000000	100.000000
GAGE12C	protein coding	96.327684	100.000000	97.528517	81.834241	82.967108
GAGE12D	protein coding	66.949153	100.000000	77.756654	94.273517	93.080388
GAGE12F	protein coding	100.000000	100.000000	100.000000	90.228614	90.613932
GAGE12G	protein coding	65.819209	100.000000	76.996198	80.695550	80.423497
GAGE12H	protein coding	65.819209	100.000000	76.996198	84.596108	84.039355
GAGE1	protein coding	57.909605	2.740741	9.135560	51.978215	45.105042
PAGE1	protein coding	6.802721	0.000000	4.518072	0.762486	1.065200
CLCN5	protein coding	0.000000	0.000000	0.000000	0.132700	0.124561
CCNB3	protein coding	0.000000	0.000000	0.000000	0.495004	0.472530
DGKK	protein coding	0.000000	0.000000	0.000000	0.076633	0.071205
LINC01284	lincRNA	-1.000000	-1.000000	0.000000	0.268677	0.266028
NUDT10	protein coding	0.000000	0.000000	0.000000	0.648749	0.396675
CENPVL3	protein coding	0.000000	16.388889	9.104938	-1.000000	9.104938
CENPVL2	protein coding	100.000000	83.875000	92.032119	-1.000000	92.032119
CENPVL1	protein coding	-1.000000	100.000000	100.000000	-1.000000	100.000000
MAGED1	protein coding	0.000000	0.000000	0.000000	0.082097	0.079517
MAGED4B	protein coding	0.000000	8.717949	1.279157	2.976567	2.371648
MAGED4	protein coding	12.477954	0.000000	10.551827	19.231581	16.077905
BX510359.1	pseudogene	-1.000000	-1.000000	0.000000	0.108817	0.108117
BX510359.8	pseudogene	-1.000000	-1.000000	100.000000	-1.000000	100.000000
BX510359.7	pseudogene	-1.000000	-1.000000	100.000000	100.000000	100.000000
RBM22P6	pseudogene	-1.000000	-1.000000	100.000000	-1.000000	100.000000
XAGE1A	protein coding	100.000000	100.000000	100.000000	81.093090	83.430685
XAGE1B	protein coding	100.000000	78.599222	84.806630	92.469352	91.829017
BX510359.6	pseudogene	-1.000000	-1.000000	100.000000	-1.000000	100.000000
SSXP5	pseudogene	-1.000000	-1.000000	47.552448	28.468959	29.748442
AL450023.3	pseudogene	-1.000000	-1.000000	100.000000	-1.000000	100.000000
SSX2	protein coding	80.654762	74.248366	77.244259	85.045249	83.950257
AC244505.2	pseudogene	-1.000000	-1.000000	100.000000	100.000000	100.000000
AC244505.3	pseudogene	-1.000000	-1.000000	100.000000	-1.000000	100.000000
AC244505.5	pseudogene	-1.000000	-1.000000	100.000000	-1.000000	100.000000
SSX2B	protein coding	79.017857	38.881402	51.391466	25.935836	27.358129
FAM156B	protein coding	100.000000	86.703383	88.619529	70.229067	74.985511
FAM156A	protein coding	100.000000	59.144701	65.160550	25.676754	36.542638
GPR173	protein coding	0.000000	0.000000	0.000000	2.515513	2.147570
KANTR	protein coding	0.000000	0.000000	0.000000	0.000000	0.087275
FAM120C	protein coding	0.000000	0.000000	0.000000	0.038503	0.035666
WNK3	protein coding	0.000000	0.000000	0.000000	0.013610	0.012664
GNL3L	protein coding	0.000000	18.370166	5.378083	0.000000	0.430979
PFKFB1	protein coding	0.000000	0.000000	0.000000	0.280368	0.271453
PAGE2B	protein coding	5.059524	65.294118	25.296443	17.376951	18.408736
PAGE2	protein coding	5.059524	34.259259	19.393939	29.393173	27.621283
NBDY	protein coding	0.000000	0.000000	0.000000	14.072312	13.802040
SPIN2B	protein coding	7.037037	0.000000	3.861789	0.000000	1.903172
FAAH2	protein coding	0.000000	0.000000	0.000000	0.241910	0.239518
ZC3H12B	protein coding	0.000000	0.000000	0.000000	0.000000	0.415578
VSIG4	protein coding	0.000000	0.000000	0.000000	5.468364	4.813183
OPHN1	protein coding	0.000000	0.000000	0.000000	0.149660	0.146590
STARD8	protein coding	0.000000	0.000000	0.000000	0.101339	0.094658
FAM155B	protein coding	4.298802	0.000000	1.520439	0.107522	0.315400
EDA	protein coding	0.000000	0.000000	0.000000	0.025176	0.024799
KIF4A	protein coding	0.000000	0.000000	0.000000	0.102109	0.098668
TEX11	protein coding	0.000000	0.000000	0.000000	0.068020	0.067405
SNX12	protein coding	0.000000	0.000000	0.000000	2.249827	1.907102
GJB1	protein coding	0.000000	0.000000	0.000000	0.944359	0.716915
TAF1	protein coding	0.000000	0.000000	0.000000	0.154607	1.132212
BX276092.7	pseudogene	-1.000000	-1.000000	1.288811	0.000000	0.583709
BX276092.9	protein coding	0.000000	0.000000	0.000000	1.422018	0.778503
BX276092.4	pseudogene	-1.000000	-1.000000	27.530364	-1.000000	27.530364
LINC00891	lincRNA	-1.000000	-1.000000	90.345331	76.122885	82.438708
CXorf49	protein coding	100.000000	100.000000	100.000000	100.000000	100.000000
BX276092.2	pseudogene	-1.000000	-1.000000	45.378151	80.278422	66.713483
BX276092.6	pseudogene	-1.000000	-1.000000	100.000000	-1.000000	100.000000
BX276092.8	pseudogene	-1.000000	-1.000000	100.000000	-1.000000	100.000000
BX276092.5	pseudogene	-1.000000	-1.000000	100.000000	100.000000	100.000000
CXorf49B	protein coding	100.000000	100.000000	100.000000	100.000000	100.000000
BX276092.1	pseudogene	-1.000000	-1.000000	78.400000	-1.000000	78.400000
NHSL2	protein coding	0.000000	0.000000	0.000000	0.009222	0.192881
PIN4	protein coding	0.000000	0.000000	0.000000	0.103613	0.067449
HDAC8	protein coding	0.000000	0.000000	0.000000	0.012163	0.011905
DMRTC1B	protein coding	62.521589	64.589515	63.836478	30.323060	31.018344
FAM236D	protein coding	7.500000	0.000000	3.896104	28.840125	14.140127
DMRTC1	protein coding	100.000000	89.334741	93.381389	27.840301	29.195281
PABPC1L2B	protein coding	11.276949	1.569366	4.234973	-1.000000	4.234973
PABPC1L2A	protein coding	0.000000	2.694427	1.967800	-1.000000	1.967800
ZDHHC15	protein coding	0.000000	0.000000	0.000000	0.064425	0.061906
MAGEE2	protein coding	2.671756	0.000000	1.868327	-1.000000	1.868327
MAGT1	protein coding	0.000000	7.116319	5.427201	3.350304	3.488422
CHMP1B2P	pseudogene	-1.000000	-1.000000	0.000000	0.091171	0.085146
HMGN5	protein coding	0.000000	0.000000	0.000000	0.109518	0.106526
CYLC1	protein coding	0.000000	0.000000	0.000000	1.186108	1.087084
RPS6KA6	protein coding	0.000000	0.000000	0.000000	0.075045	0.070237
APOOL	protein coding	0.000000	1.515944	1.328853	0.000000	0.097218
CHM	protein coding	0.000000	0.000000	0.000000	0.078470	0.075115
DACH2	protein coding	0.000000	0.000000	0.000000	0.355685	0.352118
Z83818.2	lincRNA	-1.000000	-1.000000	0.000000	0.191285	0.189359
PCDH11X	protein coding	0.000000	0.000000	0.000000	0.062874	0.058059
DIAPH2	protein coding	0.000000	0.000000	0.000000	0.044909	0.044440
AL157778.1	lincRNA	-1.000000	-1.000000	0.000000	0.578538	0.577072
SYTL4	protein coding	0.000000	0.000000	0.000000	0.107226	0.093698
ARL13A	protein coding	0.000000	0.000000	0.000000	0.620900	0.587093
ARMCX4	protein coding	0.000000	0.000000	0.000000	0.000000	0.024311
ARMCX7P	pseudogene	-1.000000	-1.000000	52.024117	-1.000000	52.024117
ARMCX6	protein coding	12.846069	58.001940	36.918304	0.000000	24.800555
TCP11X1	protein coding	0.000000	-1.000000	0.000000	0.606454	0.997822
NXF2	protein coding	100.000000	56.832972	91.502989	21.531125	23.630559
NXF4	pseudogene	-1.000000	-1.000000	0.000000	3.058290	2.544869
TMSB15B	protein coding	0.000000	0.000000	0.000000	0.047533	0.043918
H2BFWT	protein coding	0.000000	0.000000	0.000000	1.582471	1.023622
TMSB15B	protein coding	49.110320	32.997481	34.477124	44.690027	42.176485
SLC25A53	protein coding	0.000000	0.000000	0.000000	0.044585	0.039783
IL1RAPL2	protein coding	0.000000	0.000000	0.000000	0.081768	0.081564
RNF128	protein coding	0.000000	0.000000	0.000000	0.372917	0.360469
MORC4	protein coding	0.000000	0.000000	0.000000	0.011629	0.011268
FRMPD3	protein coding	0.497054	0.000000	0.369357	0.000000	0.032608
NCBP2L	protein coding	0.000000	0.000000	0.000000	0.212224	0.191113
TMEM164	protein coding	0.000000	0.000000	0.000000	0.015937	0.014991
CHRDL1	protein coding	0.000000	0.000000	0.000000	0.029655	0.028697
PAK3	protein coding	0.000000	0.000000	0.000000	0.013528	0.013071
ALG13	protein coding	0.000000	0.000000	0.000000	0.376872	0.286805
XACT	lincRNA	-1.000000	-1.000000	0.000000	0.051024	0.050945
HTR2C	protein coding	0.000000	0.000000	0.000000	0.120201	0.118411
AC239600.1	pseudogene	-1.000000	-1.000000	4.555315	-1.000000	4.555315
DOCK11	protein coding	0.000000	0.000000	0.000000	0.370699	0.357396
LINC01285	lincRNA	-1.000000	-1.000000	0.000000	0.072147	0.068651
KIAA1210	protein coding	0.000000	0.000000	0.000000	0.032764	0.029189
SLC25A43	protein coding	2.046784	0.000000	0.754853	0.509235	0.521491
RHOXF2B	protein coding	17.647059	0.000000	5.344045	1.464938	3.057017
NKAPP1	pseudogene	-1.000000	-1.000000	0.000000	0.023952	0.023328
TMEM255A	protein coding	0.000000	0.000000	0.000000	0.925606	0.861906
ATP1B4	protein coding	0.000000	0.000000	0.000000	1.257785	0.973351
CUL4B	protein coding	0.000000	0.000000	0.000000	0.175689	0.156296
AC008162.2	protein coding	95.200000	0.000000	41.034483	9.330986	15.756303
CT47A12	protein coding	100.000000	100.000000	100.000000	100.000000	100.000000
AL670379.6	pseudogene	-1.000000	-1.000000	100.000000	-1.000000	100.000000
CT47A11	protein coding	100.000000	100.000000	100.000000	100.000000	100.000000
AL670379.4	pseudogene	-1.000000	-1.000000	100.000000	-1.000000	100.000000
CT47A10	protein coding	100.000000	100.000000	100.000000	100.000000	100.000000
AL670379.10	pseudogene	-1.000000	-1.000000	100.000000	-1.000000	100.000000
CT47A9	protein coding	100.000000	100.000000	100.000000	100.000000	100.000000
AL670379.9	pseudogene	-1.000000	-1.000000	100.000000	-1.000000	100.000000
CT47A8	protein coding	100.000000	100.000000	100.000000	100.000000	100.000000
AL670379.2	pseudogene	-1.000000	-1.000000	100.000000	-1.000000	100.000000
CT47A7	protein coding	79.008074	81.666667	79.875680	100.000000	92.179952
AL670379.12	pseudogene	-1.000000	-1.000000	96.031746	-1.000000	96.031746
CT47A6	protein coding	100.000000	100.000000	100.000000	99.257793	99.548465
AL670379.11	pseudogene	-1.000000	-1.000000	100.000000	-1.000000	100.000000
CT47A5	protein coding	100.000000	100.000000	100.000000	100.000000	100.000000
AL670379.7	pseudogene	-1.000000	-1.000000	100.000000	-1.000000	100.000000
CT47A4	protein coding	100.000000	100.000000	100.000000	100.000000	100.000000
AL670379.8	pseudogene	-1.000000	-1.000000	100.000000	-1.000000	100.000000
CT47A3	protein coding	100.000000	100.000000	100.000000	100.000000	100.000000
AL670379.5	pseudogene	-1.000000	-1.000000	100.000000	-1.000000	100.000000
CT47A2	protein coding	100.000000	100.000000	100.000000	100.000000	100.000000
AL670379.3	pseudogene	-1.000000	-1.000000	100.000000	-1.000000	100.000000
CT47A1	protein coding	85.582468	92.619048	87.878788	49.529936	64.432367
AL670379.1	pseudogene	-1.000000	-1.000000	38.247012	-1.000000	38.247012
GRIA3	protein coding	0.000000	0.000000	0.000000	0.022929	0.022493
XIAP	protein coding	0.000000	0.000000	0.000000	0.143751	0.119805
STAG2	protein coding	0.000000	0.000000	0.000000	0.000000	0.149205
TENM1	protein coding	0.000000	0.000000	0.000000	0.074614	0.072970
Z75741.1	pseudogene	-1.000000	-1.000000	0.000000	11.224490	5.418719
AL442647.1	lincRNA	-1.000000	-1.000000	0.000000	0.209870	0.209501
BCORL1	protein coding	0.000000	0.000000	0.000000	0.746668	0.670339
ZNF280C	protein coding	0.000000	0.000000	0.000000	0.068272	0.063456
Z82195.2	pseudogene	-1.000000	-1.000000	0.000000	0.366517	0.274087
IGSF1	protein coding	0.000000	0.000000	0.000000	0.008705	0.008514
FIRRE	lincRNA	-1.000000	-1.000000	0.000000	0.016311	0.015814
STK26	protein coding	0.000000	0.000000	0.000000	0.275856	0.258172
HS6ST2	protein coding	0.000000	0.000000	0.000000	0.070445	0.069474
GPC3	protein coding	0.000000	0.000000	0.000000	0.008270	0.008219
PLAC1	protein coding	0.000000	0.000000	0.000000	0.000000	0.109833
FAM122B	protein coding	0.000000	0.000000	0.000000	0.266724	0.224102
SMIM10L2B-AS1	lincRNA	-1.000000	-1.000000	0.000000	0.182005	0.178941
AC234771.3	pseudogene	-1.000000	-1.000000	7.407407	-1.000000	7.407407
CT55	protein coding	20.576132	74.750499	51.935298	1.203993	7.118827
AC234771.2	pseudogene	-1.000000	-1.000000	32.214765	2.286999	3.614547
SMIM10L2A	protein coding	0.000000	1.742788	1.663798	0.000000	1.419018
CROCCP1	pseudogene	-1.000000	-1.000000	2.502644	-1.000000	2.502644
SAGE4P	pseudogene	-1.000000	-1.000000	4.142012	5.727175	5.410810
CT45A1	protein coding	53.859649	0.000000	23.187311	16.426776	17.330954
MGAT2P1	pseudogene	-1.000000	-1.000000	51.005025	87.987988	67.827869
MGAT2P2	pseudogene	-1.000000	-1.000000	100.000000	100.000000	100.000000
CT45A3	protein coding	71.929825	15.126050	42.918455	71.193530	67.225884
CT45A5	protein coding	83.859649	14.406780	48.534483	88.814286	83.092556
CT45A6	protein coding	67.894737	78.260870	71.803279	74.967981	74.603774
CT45A2	protein coding	71.228070	100.000000	87.575758	84.250285	84.779482
CT45A7	protein coding	94.035088	100.000000	96.589769	88.027366	89.091136
CT45A8	protein coding	69.473684	100.000000	82.755203	83.152948	83.107352
CT45A9	protein coding	38.070175	65.306122	49.950544	72.794642	69.910403
CT45A10	protein coding	29.649123	1.814059	17.507418	34.880069	32.681042
SLC9A6	protein coding	0.000000	0.000000	0.000000	0.178489	0.163425
ARHGEF6	protein coding	0.000000	0.000000	0.000000	0.034526	0.032607
FGF13	protein coding	0.000000	0.263732	0.251451	0.085300	0.090947
F9	protein coding	0.000000	11.127064	5.577546	0.000000	0.474006
ATP11C	protein coding	0.000000	2.247488	1.174358	0.000000	0.038825
LINC00632	lincRNA	-1.000000	-1.000000	0.000000	0.050089	0.047686
SPANXC	protein coding	21.088435	0.000000	16.062176	1.085271	6.776379
SPANXA1	protein coding	44.557823	67.929293	57.971014	78.294574	67.763650
SPANXA2	protein coding	100.000000	44.191919	67.971014	100.000000	83.470456
MAGEC3	protein coding	0.000000	0.000000	0.000000	0.070504	0.067209
CXorf51B	protein coding	100.000000	100.000000	100.000000	100.000000	100.000000
CXorf51A	protein coding	100.000000	100.000000	100.000000	55.319149	86.451613
AL589669.1	lincRNA	-1.000000	-1.000000	0.000000	0.111961	0.110096
RF02118	other	-1.000000	-1.000000	68.253968	-1.000000	68.253968
FMR1	protein coding	0.114090	4.761905	3.516282	0.000000	0.587124
FMR1NB	protein coding	0.000000	0.000000	0.000000	0.462670	0.452159
AFF2	protein coding	0.000000	1.817456	1.299536	0.045062	0.080193
CXorf40A	protein coding	0.000000	0.000000	0.000000	0.562728	0.334810
MAGEA9B	protein coding	4.641350	0.000000	2.291667	3.357438	3.000000
HSFX1	protein coding	5.188679	0.000000	3.363914	0.000000	2.357985
MAGEA9	protein coding	0.000000	0.000000	0.000000	1.654965	1.136559
CXorf40B	protein coding	0.000000	0.000000	0.000000	0.557594	0.409306
MTM1	protein coding	0.000000	0.000000	0.000000	0.738007	0.712492
CD99L2	protein coding	0.000000	0.000000	0.000000	0.142777	0.138135
HMGB3	protein coding	0.000000	5.738924	4.866364	12.166031	9.341516
GPR50	protein coding	0.000000	0.000000	0.000000	1.188811	0.706567
PASD1	protein coding	0.000000	2.738095	0.727388	0.000000	0.020333
CNGA2	protein coding	0.000000	0.000000	0.000000	3.815461	2.232599
MAGEA4	protein coding	0.000000	21.213547	14.642857	23.600795	21.435906
GABRA3	protein coding	0.000000	0.000000	0.000000	0.068634	0.067690
AC244102.2	pseudogene	-1.000000	-1.000000	30.817610	0.000000	28.488372
MAGEA3	protein coding	0.000000	0.000000	0.000000	26.607539	13.351878
CSAG2	protein coding	0.000000	0.000000	0.000000	0.000000	52.226463
MAGEA2B	protein coding	100.000000	100.000000	100.000000	100.000000	100.000000
MAGEA12	protein coding	6.137566	0.000000	2.986612	0.000000	1.491003
MAGEA2	protein coding	100.000000	100.000000	100.000000	100.000000	100.000000
CSAG3	protein coding	0.000000	0.000000	0.000000	0.000000	58.117759
MAGEA6	protein coding	0.000000	28.680480	14.124597	71.543316	41.955137
PNMA6A	protein coding	0.000000	22.718254	10.371377	100.000000	21.963722
PNMA6B	pseudogene	-1.000000	-1.000000	67.556297	-1.000000	67.556297
AC152010.1	pseudogene	-1.000000	-1.000000	0.000000	2.349556	1.586274
PNMA6F	protein coding	0.000000	10.869565	5.228563	12.878788	6.689206
ZNF275	protein coding	0.000000	0.000000	0.000000	0.549302	0.235022
PNMA6E	protein coding	24.537037	41.771315	32.079838	15.036622	25.242215
RN7SL667P	other	-1.000000	-1.000000	44.444444	-1.000000	44.444444
HAUS7	protein coding	0.000000	0.000000	0.000000	0.491999	0.463950
U82695.1	pseudogene	-1.000000	-1.000000	0.000000	0.709220	0.511378
BGN	protein coding	0.000000	0.000000	0.000000	1.819080	1.512145
ATP2B3	protein coding	0.000000	0.000000	0.000000	0.043139	0.038307
CCNQ	protein coding	0.000000	0.843882	0.415512	1.920915	1.748309
AF274858.1	pseudogene	-1.000000	-1.000000	1.748319	0.223191	0.765969
DUSP9	protein coding	0.000000	0.000000	0.000000	8.681775	6.158026
PNCK	protein coding	4.534413	0.000000	1.578354	4.491590	3.952282
SLC6A8	protein coding	5.431971	22.946860	14.489133	0.000000	6.828349
PLXNB3	protein coding	0.000000	0.000000	0.000000	0.696083	0.389439
PDZD4	protein coding	0.000000	16.086351	6.137088	0.402374	1.221874
U52112.1	other	-1.000000	-1.000000	0.000000	1.214751	1.021880
MECP2	protein coding	0.000000	0.000000	0.000000	0.000000	0.018177
OPN1LW	protein coding	25.570776	64.242424	30.634921	46.735116	45.353863
TEX28P2	pseudogene	-1.000000	-1.000000	100.000000	99.181887	99.240819
OPN1MW	protein coding	50.958904	100.000000	57.749803	66.642193	65.802496
TEX28P1	pseudogene	-1.000000	-1.000000	100.000000	76.260132	77.967795
OPN1MW2	protein coding	100.000000	100.000000	100.000000	99.942904	99.948263
AC244097.1	pseudogene	-1.000000	-1.000000	100.000000	51.622706	54.959543
OPN1MW3	protein coding	100.000000	100.000000	100.000000	99.127243	99.250018
TEX28	protein coding	100.000000	63.881402	91.645885	88.782912	86.643891
FLNA	protein coding	0.000000	0.000000	0.000000	0.514198	0.344643
RPL10	protein coding	0.000000	0.000000	0.000000	0.000000	6.974444
AC244090.1	lincRNA	-1.000000	-1.000000	0.000000	2.771429	2.366431
GDI1	protein coding	0.000000	0.440141	0.197161	0.000000	0.076289
UBL4A	protein coding	0.000000	1.678028	1.343973	0.000000	1.083644
SLC10A3	protein coding	0.000000	15.209125	5.342832	0.000000	3.546099
IKBKG	protein coding	8.254398	14.731707	12.018141	9.097629	9.527404
FAM223A	lincRNA	-1.000000	-1.000000	92.837079	-1.000000	92.837079
ATF4P2	pseudogene	-1.000000	-1.000000	83.115672	-1.000000	83.115672
CTAG1A	protein coding	100.000000	100.000000	100.000000	100.000000	100.000000
CTAG1B	protein coding	100.000000	100.000000	100.000000	96.587537	98.625224
AC244107.2	pseudogene	-1.000000	-1.000000	100.000000	-1.000000	100.000000
ATF4P1	pseudogene	-1.000000	-1.000000	99.720149	-1.000000	99.720149
FAM223B	lincRNA	-1.000000	-1.000000	82.162921	-1.000000	82.162921
IKBKGP1	pseudogene	-1.000000	-1.000000	37.873134	58.618777	55.911775
CTAG2	protein coding	0.000000	0.000000	0.000000	6.362153	2.426882
GAB3	protein coding	0.000000	0.000000	0.000000	0.000000	0.045851
F8	protein coding	0.000000	0.000000	0.000000	0.039912	0.037666
MTCP1	protein coding	0.000000	0.000000	0.000000	0.108185	0.101952
BX293995.1	pseudogene	-1.000000	-1.000000	0.000000	0.472509	0.453795
F8A2	protein coding	9.596413	-1.000000	9.596413	-1.000000	9.596413
F8A3	protein coding	0.000000	14.953271	5.460751	-1.000000	5.460751
H2AFB3	protein coding	19.540230	23.140496	21.016949	-1.000000	21.016949
TMLHE	protein coding	0.000000	0.000000	0.000000	9.720553	6.476152
AC010737.1	lincRNA	-1.000000	-1.000000	0.000000	0.188104	0.186453
PCDH11Y	protein coding	0.000000	0.489095	0.317025	0.019444	0.024124
RBMY2GP	pseudogene	-1.000000	-1.000000	0.000000	3.015605	2.809246
TTTY7	lincRNA	-1.000000	-1.000000	0.000000	0.488436	0.402939
PRKY	pseudogene	-1.000000	-1.000000	0.000000	0.056064	0.052056
OFD1P3Y	pseudogene	-1.000000	-1.000000	0.000000	0.476633	0.436449
TSPY4	protein coding	45.178765	19.930070	39.205955	62.319749	52.269504
FAM197Y8	pseudogene	-1.000000	-1.000000	13.242488	51.034054	39.395894
TSPY8	protein coding	30.056497	10.489510	25.277541	53.003096	41.327623
FAM197Y7	pseudogene	-1.000000	-1.000000	12.146149	21.017167	18.128970
TSPY7P	pseudogene	-1.000000	-1.000000	20.754717	52.029520	39.323390
FAM197Y6	pseudogene	-1.000000	-1.000000	24.631510	18.334668	20.405754
TSPY3	protein coding	48.135593	0.000000	36.379163	11.826625	22.127052
FAM197Y5	lincRNA	-1.000000	-1.000000	62.164580	61.429719	61.554137
TSPY1	protein coding	8.813559	31.578947	14.358974	53.254805	36.877909
FAM197Y4	pseudogene	-1.000000	-1.000000	19.491525	29.426591	28.249374
TSPY9P	pseudogene	-1.000000	-1.000000	36.334746	48.646986	44.186047
FAM197Y3	pseudogene	-1.000000	-1.000000	39.913014	33.991717	35.887488
TSPY6P	pseudogene	-1.000000	-1.000000	75.351351	76.370280	76.037224
FAM197Y2	pseudogene	-1.000000	-1.000000	8.787978	33.499437	25.338783
TSPY10	protein coding	31.186441	0.000000	23.569599	15.417957	18.915061
TTTY2	lincRNA	-1.000000	-1.000000	0.000000	0.353429	0.290633
RBMY2NP	pseudogene	-1.000000	-1.000000	0.000000	0.182597	0.170179
DUX4L16	pseudogene	-1.000000	-1.000000	4.671417	-1.000000	4.671417
DUX4L18	pseudogene	-1.000000	-1.000000	7.661927	-1.000000	7.661927
MXRA5Y	pseudogene	-1.000000	-1.000000	0.000000	0.685518	0.503678
ANOS2P	pseudogene	-1.000000	-1.000000	0.000000	0.053161	0.052385
VCY	protein coding	76.719577	4.678363	54.280510	34.736842	49.257760
VCY1B	protein coding	8.730159	0.000000	6.010929	14.736842	8.367072
NLGN4Y	protein coding	0.000000	0.000000	0.000000	0.019388	0.018881
RNU6-184P	snRNA	-1.000000	-1.000000	4.716981	-1.000000	4.716981
FAM224B	lincRNA	-1.000000	-1.000000	0.000000	0.365242	0.337612
USP9YP23	pseudogene	-1.000000	-1.000000	0.000000	16.902050	14.241843
OFD1P1Y	pseudogene	-1.000000	-1.000000	0.000000	0.161087	0.148177
CDY2B	protein coding	0.000000	5.077574	1.495017	0.000000	1.281139
CDY6P	pseudogene	-1.000000	-1.000000	2.055336	0.000000	1.615911
USP9YP7	pseudogene	-1.000000	-1.000000	33.100233	33.395062	33.300829
USP9YP6	pseudogene	-1.000000	-1.000000	52.520516	54.126394	53.946926
USP9YP34	pseudogene	-1.000000	-1.000000	0.000000	12.450593	11.311862
USP9YP32	pseudogene	-1.000000	-1.000000	0.000000	2.839506	2.242808
HSFY1	protein coding	0.000000	0.000000	0.000000	0.292781	0.274284
OFD1P5Y	pseudogene	-1.000000	-1.000000	13.016609	8.323009	8.582550
OFD1P6Y	pseudogene	-1.000000	-1.000000	11.597749	35.690528	34.166104
RBMY1HP	pseudogene	-1.000000	-1.000000	76.224784	64.745137	66.670612
AC010141.3	pseudogene	-1.000000	-1.000000	30.865922	35.314444	33.947490
RBMY1A1	protein coding	53.755869	45.338208	51.710351	80.389629	78.676819
AC010141.2	pseudogene	-1.000000	-1.000000	42.500000	83.725762	70.027624
USP9YP3	pseudogene	-1.000000	-1.000000	0.000000	0.446299	0.380732
RBMY1D	protein coding	74.647887	35.431235	65.885417	90.518068	87.224913
AC007322.4	pseudogene	-1.000000	-1.000000	73.684211	96.027875	88.591224
RBMY1E	protein coding	59.087860	35.431235	53.802083	73.702726	71.049900
AC007322.1	pseudogene	-1.000000	-1.000000	41.388518	86.633663	71.027176
RBMY2WP	pseudogene	-1.000000	-1.000000	0.000000	0.629869	0.547866
DAZ1	protein coding	85.076428	13.455378	51.573539	56.908593	56.569495
DAZ2	protein coding	83.206107	13.921747	46.625030	57.840632	57.206418
OFD1P12Y	pseudogene	-1.000000	-1.000000	0.000000	0.109134	0.103134
CICP2	pseudogene	-1.000000	-1.000000	3.523850	0.000000	2.925437
LINC00266-2P	pseudogene	-1.000000	-1.000000	0.000000	0.671691	0.647454
RBMY2XP	pseudogene	-1.000000	-1.000000	0.000000	0.598205	0.520081
DAZ3	protein coding	57.706910	1.091902	22.304410	60.001707	57.370644
DAZ4	protein coding	74.677716	13.011494	43.823326	45.217606	45.153490
PPP1R12BP1	pseudogene	-1.000000	-1.000000	0.000000	0.030748	0.030067
ANKRD36P1	pseudogene	-1.000000	-1.000000	0.000000	0.447583	0.419776
PARP4P1	pseudogene	-1.000000	-1.000000	0.000000	0.088139	0.082912
