# Supplementary material for: Systematic analysis of dark and camouflaged genes reveals disease-relevant genes hiding in plain sight
Source: Genome Biol. 2019 May 20;20:97. doi: 10.1186/s13059-019-1707-2 (PMC6526621; doi:10.1186/s13059-019-1707-2)
Supplement: Supplementary file 11 — 10x Genomics dark gene annotations in hg38. (TXT 1247 kb) [file 13059_2019_1707_MOESM11_ESM.txt]

# This table shows the intersection of dark regions by a gene annotation gff3, showing where dark regions fall within gene body elements
# chrom : Chromosome of dark region
# region_start : start position of dark region within gene-body element
# region_end : end position of dark region within gene-body element
# gene_body_id : ID of gene body element that contains this dark region
# region_type : genebody element type (e.g. exon, intron, UTR, etc.)
# biotype : GENCODE biotype of gene that contains this dark reigon
# gene_body_chrom : Chromosome of the genebody element
# gene_body_start : start position of the genebody element
# gene_body_end : end position of the genebody element
#chrom	start	end	gene_body_id	region_type	biotype	gene_body_chrom	gene_body_start	gene_body_end
chr1	66229	66518	OR4F5_intron_2	intron	protein_coding	chr1	65574	69035
chr1	91489	91538	AL627309.1_1	exon	lincRNA	chr1	89295	91629
chr1	150080	150141	AL627309.5_intron_2	intron	processed_transcript	chr1	149708	155765
chr1	152875	152958	AL627309.5_intron_2	intron	processed_transcript	chr1	149708	155765
chr1	162812	162835	AL627309.5_intron_3	intron	processed_transcript	chr1	155832	164261
chr1	162946	162974	AL627309.5_intron_3	intron	processed_transcript	chr1	155832	164261
chr1	163027	163111	AL627309.5_intron_3	intron	processed_transcript	chr1	155832	164261
chr1	165244	165281	AL627309.5_intron_4	intron	processed_transcript	chr1	164792	165882
chr1	167122	167239	AL627309.5_intron_5	intron	processed_transcript	chr1	165943	168098
chr1	167814	167879	AL627309.5_intron_5	intron	processed_transcript	chr1	165943	168098
chr1	169454	169573	AL627309.5_intron_8	intron	processed_transcript	chr1	169265	172555
chr1	170513	170670	AL627309.5_intron_8	intron	processed_transcript	chr1	169265	172555
chr1	170796	170988	AL627309.5_intron_8	intron	processed_transcript	chr1	169265	172555
chr1	171036	171153	AL627309.5_intron_8	intron	processed_transcript	chr1	169265	172555
chr1	171511	171537	AL627309.5_intron_8	intron	processed_transcript	chr1	169265	172555
chr1	173022	173051	AL627309.5_intron_9	intron	processed_transcript	chr1	172689	173751
chr1	173103	173277	AL627309.5_intron_9	intron	processed_transcript	chr1	172689	173751
chr1	182781	182809	FO538757.2_intron_1	intron	unprocessed_pseudogene	chr1	182747	183130
chr1	185843	185942	FO538757.1_intron_2	intron	unprocessed_pseudogene	chr1	185560	186315
chr1	187660	187721	FO538757.1_intron_5	intron	unprocessed_pseudogene	chr1	187578	187753
chr1	188438	188496	FO538757.1_8	exon	unprocessed_pseudogene	chr1	188438	188584
chr1	194080	194111	FO538757.1_intron_9	intron	unprocessed_pseudogene	chr1	188903	195261
chr1	297917	297968	AP006222.1_intron_6	intron	transcribed_processed_pseudogene	chr1	297503	356683
chr1	347968	348001	AP006222.1_intron_6	intron	transcribed_processed_pseudogene	chr1	297503	356683
chr1	439945	439984	WBP1LP7_1	exon	processed_pseudogene	chr1	439870	440232
chr1	440013	440049	WBP1LP7_1	exon	processed_pseudogene	chr1	439870	440232
chr1	451067	451180	OR4F29_1	CDS	protein_coding	chr1	450739	451678
chr1	451301	451428	OR4F29_1	CDS	protein_coding	chr1	450739	451678
chr1	451511	451628	OR4F29_1	CDS	protein_coding	chr1	450739	451678
chr1	487123	487211	CICP7_1	exon	processed_pseudogene	chr1	487101	489387
chr1	487531	487560	CICP7_1	exon	processed_pseudogene	chr1	487101	489387
chr1	487770	487800	CICP7_1	exon	processed_pseudogene	chr1	487101	489387
chr1	487822	487976	CICP7_1	exon	processed_pseudogene	chr1	487101	489387
chr1	488564	488665	CICP7_1	exon	processed_pseudogene	chr1	487101	489387
chr1	488988	489077	CICP7_1	exon	processed_pseudogene	chr1	487101	489387
chr1	909458	909491	AL645608.7_intron_1	intron	lincRNA	chr1	904958	915748
chr1	934077	934210	SAMD11_intron_6	intron	protein_coding	chr1	931090	935770
chr1	934344	934848	SAMD11_intron_6	intron	protein_coding	chr1	931090	935770
chr1	976814	976875	PERM1_intron_2	intron	protein_coding	chr1	976625	978879
chr1	977413	977484	PERM1_intron_2	intron	protein_coding	chr1	976625	978879
chr1	977564	977606	PERM1_intron_2	intron	protein_coding	chr1	976625	978879
chr1	977789	977862	PERM1_intron_2	intron	protein_coding	chr1	976625	978879
chr1	977959	978002	PERM1_intron_2	intron	protein_coding	chr1	976625	978879
chr1	1065016	1065103	AL390719.1_intron_7	intron	transcribed_unprocessed_pseudogene	chr1	1064590	1065350
chr1	1065190	1065233	AL390719.1_intron_7	intron	transcribed_unprocessed_pseudogene	chr1	1064590	1065350
chr1	1064912	1064971	AL390719.1_intron_7	intron	transcribed_unprocessed_pseudogene	chr1	1064590	1065350
chr1	1115652	1115702	C1orf159_intron_14	intron	protein_coding	chr1	1115076	1116058
chr1	1139396	1139654	LINC01342_intron_1	intron	lincRNA	chr1	1137111	1140823
chr1	1139874	1139964	LINC01342_intron_1	intron	lincRNA	chr1	1137111	1140823
chr1	1140259	1140286	LINC01342_intron_1	intron	lincRNA	chr1	1137111	1140823
chr1	1232278	1232401	B3GALT6_1	CDS	protein_coding	chr1	1232278	1233268
chr1	1283990	1284024	SCNN1D_UTR_4	five_prime_UTR	protein_coding	chr1	1283977	1284024
chr1	1284024	1284090	SCNN1D_2	CDS	protein_coding	chr1	1284024	1284090
chr1	1284154	1284235	SCNN1D_intron_4	intron	protein_coding	chr1	1284091	1285569
chr1	1284258	1284283	SCNN1D_intron_4	intron	protein_coding	chr1	1284091	1285569
chr1	1297180	1297428	ACAP3_intron_10	intron	protein_coding	chr1	1296634	1297820
chr1	1297508	1297692	ACAP3_intron_10	intron	protein_coding	chr1	1296634	1297820
chr1	1308567	1308593	PUSL1_UTR_1	five_prime_UTR	protein_coding	chr1	1308567	1308643
chr1	1349065	1349350	DVL1_UTR_4	five_prime_UTR	protein_coding	chr1	1349065	1349350
chr1	1420231	1420320	ANKRD65_2	CDS	protein_coding	chr1	1420051	1420592
chr1	1599879	1600015	FNDC10_1	CDS	protein_coding	chr1	1599334	1600015
chr1	1600015	1600096	FNDC10_UTR_2	five_prime_UTR	protein_coding	chr1	1600015	1600096
chr1	1642815	1642888	CDK11B_intron_14	intron	protein_coding	chr1	1642509	1645124
chr1	1667010	1667128	SLC35E2B_intron_2	intron	protein_coding	chr1	1666020	1668325
chr1	1700139	1700279	MMP23A_2	exon	unprocessed_pseudogene	chr1	1700139	1700279
chr1	1700280	1700345	MMP23A_intron_2	intron	unprocessed_pseudogene	chr1	1700280	1700345
chr1	1700346	1700514	MMP23A_3	exon	unprocessed_pseudogene	chr1	1700346	1700514
chr1	1700515	1700668	MMP23A_intron_3	intron	unprocessed_pseudogene	chr1	1700515	1700905
chr1	1702825	1702853	CDK11A_UTR_1	three_prime_UTR	protein_coding	chr1	1702730	1702906
chr1	1709230	1709325	CDK11A_intron_13	intron	protein_coding	chr1	1709134	1709477
chr1	1709360	1709477	CDK11A_intron_13	intron	protein_coding	chr1	1709134	1709477
chr1	1709478	1709640	CDK11A_14	CDS	protein_coding	chr1	1709478	1709640
chr1	1709641	1710107	CDK11A_intron_14	intron	protein_coding	chr1	1709641	1712262
chr1	1710238	1710269	CDK11A_intron_14	intron	protein_coding	chr1	1709641	1712262
chr1	1711205	1711257	CDK11A_intron_14	intron	protein_coding	chr1	1709641	1712262
chr1	1711309	1711459	CDK11A_intron_14	intron	protein_coding	chr1	1709641	1712262
chr1	1711610	1711659	CDK11A_intron_14	intron	protein_coding	chr1	1709641	1712262
chr1	1712802	1713184	CDK11A_intron_15	intron	protein_coding	chr1	1712428	1716344
chr1	1713619	1713687	CDK11A_intron_15	intron	protein_coding	chr1	1712428	1716344
chr1	1713886	1714009	CDK11A_intron_15	intron	protein_coding	chr1	1712428	1716344
chr1	1714553	1714588	CDK11A_intron_15	intron	protein_coding	chr1	1712428	1716344
chr1	1722554	1722585	CDK11A_intron_18	intron	protein_coding	chr1	1721712	1722586
chr1	1980203	1980319	CFAP74_intron_33	intron	protein_coding	chr1	1974199	1985384
chr1	2122398	2122421	PRKCZ_intron_14	intron	protein_coding	chr1	2116311	2133636
chr1	2122638	2122844	PRKCZ_intron_14	intron	protein_coding	chr1	2116311	2133636
chr1	2123428	2123512	PRKCZ_intron_14	intron	protein_coding	chr1	2116311	2133636
chr1	2123858	2123922	PRKCZ_intron_14	intron	protein_coding	chr1	2116311	2133636
chr1	2124013	2124104	PRKCZ_intron_14	intron	protein_coding	chr1	2116311	2133636
chr1	2142318	2142403	PRKCZ_intron_17	intron	protein_coding	chr1	2135348	2144208
chr1	2171290	2171317	PRKCZ_intron_24	intron	protein_coding	chr1	2169605	2172053
chr1	2228695	2228766	SKI_UTR_1	five_prime_UTR	protein_coding	chr1	2228695	2228766
chr1	2281203	2281269	SKI_intron_1	intron	protein_coding	chr1	2229736	2302976
chr1	2281367	2281570	SKI_intron_1	intron	protein_coding	chr1	2229736	2302976
chr1	2281619	2281644	SKI_intron_1	intron	protein_coding	chr1	2229736	2302976
chr1	2309663	2309804	SKI_UTR_2	three_prime_UTR	protein_coding	chr1	2306765	2310119
chr1	2529406	2529468	HES5_UTR_1	three_prime_UTR	protein_coding	chr1	2528745	2529468
chr1	2529468	2529569	HES5_1	CDS	protein_coding	chr1	2529468	2529749
chr1	2655113	2655211	TTC34_intron_3	intron	protein_coding	chr1	2645564	2783607
chr1	2655360	2655474	TTC34_intron_3	intron	protein_coding	chr1	2645564	2783607
chr1	2656463	2656936	TTC34_intron_3	intron	protein_coding	chr1	2645564	2783607
chr1	2658447	2658713	TTC34_intron_3	intron	protein_coding	chr1	2645564	2783607
chr1	2658824	2658928	TTC34_intron_3	intron	protein_coding	chr1	2645564	2783607
chr1	2658983	2659582	TTC34_intron_3	intron	protein_coding	chr1	2645564	2783607
chr1	2660829	2661715	TTC34_intron_3	intron	protein_coding	chr1	2645564	2783607
chr1	2661759	2662310	TTC34_intron_3	intron	protein_coding	chr1	2645564	2783607
chr1	2662522	2662623	TTC34_intron_3	intron	protein_coding	chr1	2645564	2783607
chr1	2662754	2665916	TTC34_intron_3	intron	protein_coding	chr1	2645564	2783607
chr1	2665959	2666041	TTC34_intron_3	intron	protein_coding	chr1	2645564	2783607
chr1	2672535	2672802	TTC34_intron_3	intron	protein_coding	chr1	2645564	2783607
chr1	2672857	2673133	TTC34_intron_3	intron	protein_coding	chr1	2645564	2783607
chr1	2673184	2673260	TTC34_intron_3	intron	protein_coding	chr1	2645564	2783607
chr1	2673528	2674148	TTC34_intron_3	intron	protein_coding	chr1	2645564	2783607
chr1	2674321	2674384	TTC34_intron_3	intron	protein_coding	chr1	2645564	2783607
chr1	2674419	2674764	TTC34_intron_3	intron	protein_coding	chr1	2645564	2783607
chr1	2675718	2676788	TTC34_intron_3	intron	protein_coding	chr1	2645564	2783607
chr1	2677056	2677537	TTC34_intron_3	intron	protein_coding	chr1	2645564	2783607
chr1	2678058	2680502	TTC34_intron_3	intron	protein_coding	chr1	2645564	2783607
chr1	2680618	2680762	TTC34_intron_3	intron	protein_coding	chr1	2645564	2783607
chr1	2680954	2681011	TTC34_intron_3	intron	protein_coding	chr1	2645564	2783607
chr1	2681293	2681422	TTC34_intron_3	intron	protein_coding	chr1	2645564	2783607
chr1	2682190	2682595	TTC34_intron_3	intron	protein_coding	chr1	2645564	2783607
chr1	2688802	2689791	TTC34_intron_3	intron	protein_coding	chr1	2645564	2783607
chr1	2690538	2690611	TTC34_intron_3	intron	protein_coding	chr1	2645564	2783607
chr1	2690802	2690941	TTC34_intron_3	intron	protein_coding	chr1	2645564	2783607
chr1	2692026	2692141	TTC34_intron_3	intron	protein_coding	chr1	2645564	2783607
chr1	2693163	2693198	TTC34_intron_3	intron	protein_coding	chr1	2645564	2783607
chr1	2696513	2696648	TTC34_intron_3	intron	protein_coding	chr1	2645564	2783607
chr1	2696895	2697155	TTC34_intron_3	intron	protein_coding	chr1	2645564	2783607
chr1	2697666	2697932	TTC34_intron_3	intron	protein_coding	chr1	2645564	2783607
chr1	2698013	2698170	TTC34_intron_3	intron	protein_coding	chr1	2645564	2783607
chr1	2701219	2701485	TTC34_intron_3	intron	protein_coding	chr1	2645564	2783607
chr1	2702139	2702630	TTC34_intron_3	intron	protein_coding	chr1	2645564	2783607
chr1	2702667	2702775	TTC34_intron_3	intron	protein_coding	chr1	2645564	2783607
chr1	2746566	2747564	TTC34_intron_3	intron	protein_coding	chr1	2645564	2783607
chr1	2747816	2747869	TTC34_intron_3	intron	protein_coding	chr1	2645564	2783607
chr1	2747956	2748135	TTC34_intron_3	intron	protein_coding	chr1	2645564	2783607
chr1	2748300	2748395	TTC34_intron_3	intron	protein_coding	chr1	2645564	2783607
chr1	2748622	2748696	TTC34_intron_3	intron	protein_coding	chr1	2645564	2783607
chr1	2749281	2749328	TTC34_intron_3	intron	protein_coding	chr1	2645564	2783607
chr1	2749523	2749551	TTC34_intron_3	intron	protein_coding	chr1	2645564	2783607
chr1	2749795	2749943	TTC34_intron_3	intron	protein_coding	chr1	2645564	2783607
chr1	2754053	2754224	TTC34_intron_3	intron	protein_coding	chr1	2645564	2783607
chr1	2754298	2754505	TTC34_intron_3	intron	protein_coding	chr1	2645564	2783607
chr1	2755138	2755192	TTC34_intron_3	intron	protein_coding	chr1	2645564	2783607
chr1	2755309	2755363	TTC34_intron_3	intron	protein_coding	chr1	2645564	2783607
chr1	2756213	2756267	TTC34_intron_3	intron	protein_coding	chr1	2645564	2783607
chr1	2756305	2756373	TTC34_intron_3	intron	protein_coding	chr1	2645564	2783607
chr1	2757434	2757526	TTC34_intron_3	intron	protein_coding	chr1	2645564	2783607
chr1	2758006	2758099	TTC34_intron_3	intron	protein_coding	chr1	2645564	2783607
chr1	2758343	2758451	TTC34_intron_3	intron	protein_coding	chr1	2645564	2783607
chr1	2758475	2759110	TTC34_intron_3	intron	protein_coding	chr1	2645564	2783607
chr1	2760067	2760103	TTC34_intron_3	intron	protein_coding	chr1	2645564	2783607
chr1	2760327	2760477	TTC34_intron_3	intron	protein_coding	chr1	2645564	2783607
chr1	2760507	2760806	TTC34_intron_3	intron	protein_coding	chr1	2645564	2783607
chr1	2760840	2760870	TTC34_intron_3	intron	protein_coding	chr1	2645564	2783607
chr1	2760966	2761243	TTC34_intron_3	intron	protein_coding	chr1	2645564	2783607
chr1	2761603	2761632	TTC34_intron_3	intron	protein_coding	chr1	2645564	2783607
chr1	2762307	2764022	TTC34_intron_3	intron	protein_coding	chr1	2645564	2783607
chr1	2764812	2765658	TTC34_intron_3	intron	protein_coding	chr1	2645564	2783607
chr1	2765800	2767161	TTC34_intron_3	intron	protein_coding	chr1	2645564	2783607
chr1	2767206	2767352	TTC34_intron_3	intron	protein_coding	chr1	2645564	2783607
chr1	2769042	2769311	TTC34_intron_3	intron	protein_coding	chr1	2645564	2783607
chr1	2769352	2769463	TTC34_intron_3	intron	protein_coding	chr1	2645564	2783607
chr1	2770486	2771255	TTC34_intron_3	intron	protein_coding	chr1	2645564	2783607
chr1	2771608	2771648	TTC34_intron_3	intron	protein_coding	chr1	2645564	2783607
chr1	2771856	2772619	TTC34_intron_3	intron	protein_coding	chr1	2645564	2783607
chr1	2774390	2774612	TTC34_intron_3	intron	protein_coding	chr1	2645564	2783607
chr1	2774762	2774839	TTC34_intron_3	intron	protein_coding	chr1	2645564	2783607
chr1	2776778	2777214	TTC34_intron_3	intron	protein_coding	chr1	2645564	2783607
chr1	2666197	2671485	TTC34_intron_3	intron	protein_coding	chr1	2645564	2783607
chr1	3069259	3069296	PRDM16_1	CDS	protein_coding	chr1	3069259	3069296
chr1	3069297	3069515	PRDM16_intron_1	intron	protein_coding	chr1	3069297	3186123
chr1	3069587	3069665	PRDM16_intron_1	intron	protein_coding	chr1	3069297	3186123
chr1	3163094	3163220	PRDM16_intron_1	intron	protein_coding	chr1	3069297	3186123
chr1	3287577	3287669	PRDM16_intron_3	intron	protein_coding	chr1	3244138	3385147
chr1	3475111	3475381	ARHGEF16_intron_10	intron	protein_coding	chr1	3474783	3475968
chr1	3475420	3475641	ARHGEF16_intron_10	intron	protein_coding	chr1	3474783	3475968
chr1	3643663	3644255	WRAP73_intron_8	intron	protein_coding	chr1	3638823	3646664
chr1	3675112	3675233	TP73_intron_1	intron	protein_coding	chr1	3652642	3682331
chr1	3892047	3892382	C1orf174_intron_2	intron	protein_coding	chr1	3891058	3892881
chr1	4654795	4654849	AJAP1_UTR_1	five_prime_UTR	protein_coding	chr1	4654732	4655425
chr1	4655331	4655425	AJAP1_UTR_1	five_prime_UTR	protein_coding	chr1	4654732	4655425
chr1	5884560	5884609	NPHP4_intron_13	intron	protein_coding	chr1	5880240	5887284
chr1	5977656	5977690	NPHP4_intron_28	intron	protein_coding	chr1	5969260	5978268
chr1	5977837	5977904	NPHP4_intron_28	intron	protein_coding	chr1	5969260	5978268
chr1	6005957	6006001	KCNAB2_intron_2	intron	protein_coding	chr1	5992789	6018633
chr1	6006215	6006239	KCNAB2_intron_2	intron	protein_coding	chr1	5992789	6018633
chr1	6179834	6179937	CHD5_intron_41	intron	protein_coding	chr1	6168278	6179943
chr1	6260927	6260975	GPR153_UTR_3	five_prime_UTR	protein_coding	chr1	6260824	6260975
chr1	6785576	6785753	CAMTA1_intron_1	intron	protein_coding	chr1	6785576	6806981
chr1	6785904	6785940	CAMTA1_intron_1	intron	protein_coding	chr1	6785576	6806981
chr1	7114838	7115460	CAMTA1_intron_7	intron	protein_coding	chr1	7091372	7249489
chr1	7457040	7457063	CAMTA1_intron_8	intron	protein_coding	chr1	7249627	7467828
chr1	7510134	7510187	CAMTA1_intron_9	intron	protein_coding	chr1	7467902	7640398
chr1	7548734	7548901	CAMTA1_intron_9	intron	protein_coding	chr1	7467902	7640398
chr1	7704324	7704433	CAMTA1_intron_14	intron	protein_coding	chr1	7677734	7732446
chr1	7704596	7704623	CAMTA1_intron_14	intron	protein_coding	chr1	7677734	7732446
chr1	7704896	7704933	CAMTA1_intron_14	intron	protein_coding	chr1	7677734	7732446
chr1	9053214	9053356	SLC2A5_intron_8	intron	protein_coding	chr1	9047735	9057446
chr1	9116290	9116385	GPR157_intron_3	intron	protein_coding	chr1	9111490	9128643
chr1	9123275	9123395	GPR157_intron_3	intron	protein_coding	chr1	9111490	9128643
chr1	9123651	9123746	GPR157_intron_3	intron	protein_coding	chr1	9111490	9128643
chr1	9910060	9910093	CTNNBIP1_intron_7	intron	protein_coding	chr1	9893238	9910093
chr1	9910094	9910194	CTNNBIP1_UTR_7	five_prime_UTR	protein_coding	chr1	9910094	9910336
chr1	10638941	10639327	CASZ1_1	CDS	protein_coding	chr1	10638941	10640059
chr1	10694437	10695001	CASZ1_intron_19	intron	protein_coding	chr1	10693913	10705490
chr1	10744459	10744614	CASZ1_intron_20	intron	protein_coding	chr1	10705545	10760699
chr1	12250980	12251071	VPS13D_intron_6	intron	protein_coding	chr1	12249340	12253720
chr1	12882132	12882205	PRAMEF4_2	CDS	protein_coding	chr1	12881853	12882435
chr1	12928137	12928173	PRAMEF29P_2	exon	unprocessed_pseudogene	chr1	12927694	12928253
chr1	12941581	12941668	PRAMEF6_intron_2	intron	protein_coding	chr1	12941566	12942230
chr1	12943186	12943234	PRAMEF6_intron_3	intron	protein_coding	chr1	12942541	12945351
chr1	12945838	12945975	PRAMEF6_intron_4	intron	protein_coding	chr1	12945417	12947515
chr1	13049476	13049504	PRAMEF27_UTR_1	three_prime_UTR	protein_coding	chr1	13049476	13049807
chr1	13049542	13049807	PRAMEF27_UTR_1	three_prime_UTR	protein_coding	chr1	13049476	13049807
chr1	13049847	13050021	PRAMEF27_1	CDS	protein_coding	chr1	13049807	13050369
chr1	13052381	13052540	PRAMEF27_2	CDS	protein_coding	chr1	13052117	13052699
chr1	13052598	13052699	PRAMEF27_2	CDS	protein_coding	chr1	13052117	13052699
chr1	13052700	13052723	PRAMEF27_intron_2	intron	protein_coding	chr1	13052700	13053365
chr1	13052801	13052969	PRAMEF27_intron_2	intron	protein_coding	chr1	13052700	13053365
chr1	13053012	13053037	PRAMEF27_intron_2	intron	protein_coding	chr1	13052700	13053365
chr1	13053103	13053168	PRAMEF27_intron_2	intron	protein_coding	chr1	13052700	13053365
chr1	13053340	13053365	PRAMEF27_intron_2	intron	protein_coding	chr1	13052700	13053365
chr1	13053366	13053416	PRAMEF27_3	CDS	protein_coding	chr1	13053366	13053659
chr1	13053482	13053520	PRAMEF27_3	CDS	protein_coding	chr1	13053366	13053659
chr1	13053759	13053869	PRAMEF27_intron_3	intron	protein_coding	chr1	13053676	13056412
chr1	13054043	13054076	PRAMEF27_intron_3	intron	protein_coding	chr1	13053676	13056412
chr1	13054292	13054319	PRAMEF27_intron_3	intron	protein_coding	chr1	13053676	13056412
chr1	13054349	13054451	PRAMEF27_intron_3	intron	protein_coding	chr1	13053676	13056412
chr1	13054478	13055017	PRAMEF27_intron_3	intron	protein_coding	chr1	13053676	13056412
chr1	13055224	13055401	PRAMEF27_intron_3	intron	protein_coding	chr1	13053676	13056412
chr1	13056043	13056073	PRAMEF27_intron_3	intron	protein_coding	chr1	13053676	13056412
chr1	13056097	13056321	PRAMEF27_intron_3	intron	protein_coding	chr1	13053676	13056412
chr1	13060887	13060930	HNRNPCL3_UTR_1	five_prime_UTR	protein_coding	chr1	13060869	13060930
chr1	13062090	13062206	HNRNPCL3_1	CDS	protein_coding	chr1	13061324	13062206
chr1	13062206	13062229	HNRNPCL3_UTR_3	three_prime_UTR	protein_coding	chr1	13062206	13062229
chr1	13069501	13069546	PRAMEF25_intron_1	intron	protein_coding	chr1	13068755	13070851
chr1	13071940	13072011	PRAMEF25_intron_2	intron	protein_coding	chr1	13070908	13073676
chr1	13072127	13073067	PRAMEF25_intron_2	intron	protein_coding	chr1	13070908	13073676
chr1	13073171	13073676	PRAMEF25_intron_2	intron	protein_coding	chr1	13070908	13073676
chr1	13073693	13073942	PRAMEF25_1	CDS	protein_coding	chr1	13073693	13073986
chr1	13074122	13074657	PRAMEF25_intron_3	intron	protein_coding	chr1	13073987	13074657
chr1	13074658	13075240	PRAMEF25_2	CDS	protein_coding	chr1	13074658	13075240
chr1	13076494	13076546	PRAMEF25_intron_4	intron	protein_coding	chr1	13075241	13076989
chr1	13075241	13076463	PRAMEF25_intron_4	intron	protein_coding	chr1	13075241	13076989
chr1	13077156	13077212	PRAMEF25_3	CDS	protein_coding	chr1	13076990	13077552
chr1	13077427	13077552	PRAMEF25_3	CDS	protein_coding	chr1	13076990	13077552
chr1	13077552	13077884	PRAMEF25_UTR_4	three_prime_UTR	protein_coding	chr1	13077552	13077884
chr1	13095179	13095762	PRAMEF34P_1	exon	unprocessed_pseudogene	chr1	13095179	13095762
chr1	13095763	13096711	PRAMEF34P_intron_1	intron	unprocessed_pseudogene	chr1	13095763	13096711
chr1	13096712	13097288	PRAMEF34P_2	exon	unprocessed_pseudogene	chr1	13096712	13097288
chr1	13097289	13097683	PRAMEF34P_intron_2	intron	unprocessed_pseudogene	chr1	13097289	13097683
chr1	13097684	13097971	PRAMEF34P_3	exon	unprocessed_pseudogene	chr1	13097684	13097971
chr1	13128818	13129104	PRAMEF36P_1	exon	transcribed_unprocessed_pseudogene	chr1	13128818	13129104
chr1	13129105	13129499	PRAMEF36P_intron_1	intron	transcribed_unprocessed_pseudogene	chr1	13129105	13129499
chr1	13129500	13130076	PRAMEF36P_2	exon	transcribed_unprocessed_pseudogene	chr1	13129500	13130076
chr1	13130077	13131025	PRAMEF36P_intron_2	intron	transcribed_unprocessed_pseudogene	chr1	13130077	13131025
chr1	13131026	13131615	PRAMEF36P_3	exon	transcribed_unprocessed_pseudogene	chr1	13131026	13131615
chr1	13146981	13147006	AC245056.1_1	exon	lincRNA	chr1	13146981	13147240
chr1	13147142	13147240	AC245056.1_1	exon	lincRNA	chr1	13146981	13147240
chr1	13147241	13147306	AC245056.1_intron_1	intron	lincRNA	chr1	13147241	13147335
chr1	13147340	13147454	AC245056.1_2	exon	lincRNA	chr1	13147336	13147460
chr1	13148905	13149017	PRAMEF26_UTR_1	three_prime_UTR	protein_coding	chr1	13148905	13149236
chr1	13149058	13149236	PRAMEF26_UTR_1	three_prime_UTR	protein_coding	chr1	13148905	13149236
chr1	13149284	13149407	PRAMEF26_1	CDS	protein_coding	chr1	13149236	13149798
chr1	13149557	13149651	PRAMEF26_1	CDS	protein_coding	chr1	13149236	13149798
chr1	13150964	13151285	PRAMEF26_intron_1	intron	protein_coding	chr1	13149799	13151547
chr1	13151352	13151547	PRAMEF26_intron_1	intron	protein_coding	chr1	13149799	13151547
chr1	13151548	13151822	PRAMEF26_2	CDS	protein_coding	chr1	13151548	13152130
chr1	13152131	13152544	PRAMEF26_intron_2	intron	protein_coding	chr1	13152131	13152801
chr1	13152673	13152801	PRAMEF26_intron_2	intron	protein_coding	chr1	13152131	13152801
chr1	13152982	13153079	PRAMEF26_3	CDS	protein_coding	chr1	13152802	13153095
chr1	13153327	13153391	PRAMEF26_intron_3	intron	protein_coding	chr1	13153112	13155882
chr1	13153443	13153575	PRAMEF26_intron_3	intron	protein_coding	chr1	13153112	13155882
chr1	13154034	13154726	PRAMEF26_intron_3	intron	protein_coding	chr1	13153112	13155882
chr1	13155712	13155767	PRAMEF26_intron_3	intron	protein_coding	chr1	13153112	13155882
chr1	13164586	13164807	HNRNPCL4_1	CDS	protein_coding	chr1	13164586	13165467
chr1	13164848	13165029	HNRNPCL4_1	CDS	protein_coding	chr1	13164586	13165467
chr1	13165100	13165145	HNRNPCL4_1	CDS	protein_coding	chr1	13164586	13165467
chr1	13165152	13165467	HNRNPCL4_1	CDS	protein_coding	chr1	13164586	13165467
chr1	13174416	13174460	PRAMEF9_intron_1	intron	protein_coding	chr1	13172533	13175263
chr1	13177771	13177804	PRAMEF9_intron_3	intron	protein_coding	chr1	13176823	13178569
chr1	13177890	13177921	PRAMEF9_intron_3	intron	protein_coding	chr1	13176823	13178569
chr1	13178261	13178284	PRAMEF9_intron_3	intron	protein_coding	chr1	13176823	13178569
chr1	13178504	13178529	PRAMEF9_intron_3	intron	protein_coding	chr1	13176823	13178569
chr1	13196586	13196614	PRAMEF13_UTR_1	three_prime_UTR	protein_coding	chr1	13196330	13196822
chr1	13198859	13198906	PRAMEF13_3	CDS	protein_coding	chr1	13198327	13198906
chr1	13198907	13198981	PRAMEF13_intron_3	intron	protein_coding	chr1	13198907	13199301
chr1	14514311	14514475	KAZN_intron_3	intron	protein_coding	chr1	14304664	14598702
chr1	14924582	14924636	KAZN_intron_5	intron	protein_coding	chr1	14924573	14929798
chr1	15684420	15684478	PLEKHM2_UTR_1	five_prime_UTR	protein_coding	chr1	15684332	15684558
chr1	16652475	16652517	CROCCP2_intron_17	intron	transcribed_unprocessed_pseudogene	chr1	16644687	16656502
chr1	16665261	16665313	AL137798.2_intron_1	intron	lincRNA	chr1	16656975	16665389
chr1	16665557	16665630	AL137798.2_intron_2	intron	lincRNA	chr1	16665528	16666939
chr1	16667177	16667335	AL137798.2_3	exon	lincRNA	chr1	16666940	16667524
chr1	16667393	16667524	AL137798.2_3	exon	lincRNA	chr1	16666940	16667524
chr1	16740118	16740260	AL021920.3_1	exon	lincRNA	chr1	16739938	16740523
chr1	16740470	16740523	AL021920.3_1	exon	lincRNA	chr1	16739938	16740523
chr1	16740524	16740651	AL021920.3_intron_1	intron	lincRNA	chr1	16740524	16741935
chr1	16741383	16741409	AL021920.3_intron_1	intron	lincRNA	chr1	16740524	16741935
chr1	16852304	16852328	BX284668.1_3	exon	lincRNA	chr1	16852074	16852369
chr1	17437721	17437842	RCC2_intron_11	intron	protein_coding	chr1	17429200	17438228
chr1	19644348	19644388	NBL1_UTR_6	five_prime_UTR	protein_coding	chr1	19644162	19644446
chr1	20712703	20712814	KIF17_intron_12	intron	protein_coding	chr1	20709829	20713452
chr1	20712835	20712868	KIF17_intron_12	intron	protein_coding	chr1	20709829	20713452
chr1	20787288	20787323	HP1BP3_UTR_7	five_prime_UTR	protein_coding	chr1	20787194	20787323
chr1	20814717	20814795	EIF4G3_intron_3	intron	protein_coding	chr1	20813240	20817390
chr1	21332657	21332719	ECE1_intron_22	intron	protein_coding	chr1	21299000	21345374
chr1	21427340	21427363	NBPF2P_intron_4	intron	unprocessed_pseudogene	chr1	21427077	21427785
chr1	21459927	21460197	NBPF3_intron_2	intron	protein_coding	chr1	21445220	21468548
chr1	21461252	21461316	NBPF3_intron_2	intron	protein_coding	chr1	21445220	21468548
chr1	21484635	21484773	NBPF3_UTR_5	three_prime_UTR	protein_coding	chr1	21483386	21484900
chr1	21459927	21460082	PFN1P10_1	exon	processed_pseudogene	chr1	21459756	21460082
chr1	21622458	21622568	RAP1GAP_UTR_6	five_prime_UTR	protein_coding	chr1	21622413	21622568
chr1	21622569	21622628	RAP1GAP_intron_24	intron	protein_coding	chr1	21622569	21626302
chr1	21990446	21990473	CELA3B_intron_9	intron	protein_coding	chr1	21989345	21998149
chr1	21990496	21990710	CELA3B_intron_9	intron	protein_coding	chr1	21989345	21998149
chr1	21990731	21990825	CELA3B_intron_9	intron	protein_coding	chr1	21989345	21998149
chr1	22142884	22142922	WNT4_6	CDS	protein_coding	chr1	22142845	22142922
chr1	22142922	22142966	WNT4_UTR_4	five_prime_UTR	protein_coding	chr1	22142922	22142966
chr1	22142967	22143176	WNT4_intron_6	intron	protein_coding	chr1	22142967	22143730
chr1	22563564	22563635	EPHA8_UTR_1	five_prime_UTR	protein_coding	chr1	22563564	22563635
chr1	22563635	22563729	EPHA8_1	CDS	protein_coding	chr1	22563635	22563729
chr1	22563730	22563800	EPHA8_intron_1	intron	protein_coding	chr1	22563730	22569287
chr1	22710839	22710982	EPHB2_UTR_1	five_prime_UTR	protein_coding	chr1	22710839	22710982
chr1	22710982	22711043	EPHB2_1	CDS	protein_coding	chr1	22710982	22711043
chr1	22711044	22711101	EPHB2_intron_1	intron	protein_coding	chr1	22711044	22775176
chr1	24799955	24799996	CLIC4_intron_2	intron	protein_coding	chr1	24797852	24814092
chr1	24832212	24832306	CLIC4_intron_4	intron	protein_coding	chr1	24827117	24839858
chr1	24832380	24832508	CLIC4_intron_4	intron	protein_coding	chr1	24827117	24839858
chr1	24832636	24832797	CLIC4_intron_4	intron	protein_coding	chr1	24827117	24839858
chr1	24832826	24832980	CLIC4_intron_4	intron	protein_coding	chr1	24827117	24839858
chr1	24833100	24833172	CLIC4_intron_4	intron	protein_coding	chr1	24827117	24839858
chr1	24833658	24833693	CLIC4_intron_4	intron	protein_coding	chr1	24827117	24839858
chr1	24834083	24834315	CLIC4_intron_4	intron	protein_coding	chr1	24827117	24839858
chr1	24834422	24834540	CLIC4_intron_4	intron	protein_coding	chr1	24827117	24839858
chr1	24834982	24835018	CLIC4_intron_4	intron	protein_coding	chr1	24827117	24839858
chr1	25317043	25317076	RSRP1_intron_6	intron	protein_coding	chr1	25267916	25337976
chr1	25317077	25317102	RSRP1_intron_6	intron	protein_coding	chr1	25267916	25337976
chr1	25317159	25317535	RSRP1_intron_6	intron	protein_coding	chr1	25267916	25337976
chr1	25325178	25325431	RSRP1_intron_6	intron	protein_coding	chr1	25267916	25337976
chr1	25325457	25328609	RSRP1_intron_6	intron	protein_coding	chr1	25267916	25337976
chr1	25317052	25317076	RHD_UTR_2	three_prime_UTR	protein_coding	chr1	25317052	25317079
chr1	25317159	25317535	RHD_intron_9	intron	protein_coding	chr1	25317080	25321887
chr1	25325178	25325431	RHD_intron_10	intron	protein_coding	chr1	25321963	25328896
chr1	25325457	25328609	RHD_intron_10	intron	protein_coding	chr1	25321963	25328896
chr1	25362845	25366348	RHCE_intron_1	intron	protein_coding	chr1	25362554	25370465
chr1	25366990	25367355	RHCE_intron_1	intron	protein_coding	chr1	25362554	25370465
chr1	25800230	25800335	SELENON_1	CDS	protein_coding	chr1	25800230	25800413
chr1	26163362	26163456	FAM110D_UTR_3	three_prime_UTR	protein_coding	chr1	26162107	26163962
chr1	26826722	26826804	ZDHHC18_UTR_1	five_prime_UTR	protein_coding	chr1	26826710	26826804
chr1	26826804	26827002	ZDHHC18_1	CDS	protein_coding	chr1	26826804	26827139
chr1	27487508	27487695	WASF2_intron_8	intron	protein_coding	chr1	27428934	27489984
chr1	28668840	28669046	GMEB1_intron_1	intron	protein_coding	chr1	28668840	28683581
chr1	29237813	29237890	PTPRU_intron_1	intron	protein_coding	chr1	29236718	29255273
chr1	30908464	30908586	SDC3_4	CDS	protein_coding	chr1	30908448	30908586
chr1	30908586	30908761	SDC3_UTR_3	five_prime_UTR	protein_coding	chr1	30908586	30908761
chr1	31764134	31764340	ADGRB2_UTR_7	five_prime_UTR	protein_coding	chr1	31763883	31764340
chr1	31764341	31764447	ADGRB2_intron_35	intron	protein_coding	chr1	31764341	31764678
chr1	32870746	32870813	FNDC5_UTR_5	five_prime_UTR	protein_coding	chr1	32870746	32870813
chr1	32870814	32870962	FNDC5_intron_6	intron	protein_coding	chr1	32870814	32872392
chr1	32964395	32964515	RNF19B_9	CDS	protein_coding	chr1	32964050	32964685
chr1	32974302	32974334	AL031602.1_1	exon	TEC	chr1	32973553	32974463
chr1	33256545	33256654	ZNF362_UTR_1	five_prime_UTR	protein_coding	chr1	33256545	33256654
chr1	33256655	33256830	ZNF362_intron_1	intron	protein_coding	chr1	33256655	33270485
chr1	33349745	33349885	PHC2_UTR_3	five_prime_UTR	protein_coding	chr1	33349596	33349885
chr1	36267649	36267939	THRAP3_intron_4	intron	protein_coding	chr1	36259485	36282531
chr1	37935195	37935221	INPP5B_intron_18	intron	protein_coding	chr1	37932054	37940686
chr1	39413491	39413544	MACF1_63	CDS	protein_coding	chr1	39410265	39414549
chr1	40685295	40685332	AL031289.1_intron_4	intron	lincRNA	chr1	40681551	40687523
chr1	40784093	40784136	KCNQ4_1	CDS	protein_coding	chr1	40784093	40784407
chr1	41662183	41662325	HIVEP3_UTR_4	five_prime_UTR	protein_coding	chr1	41662133	41662325
chr1	41662326	41662390	HIVEP3_intron_8	intron	protein_coding	chr1	41662326	41700914
chr1	42221977	42222035	FOXJ3_intron_7	intron	protein_coding	chr1	42206012	42227881
chr1	42233354	42233441	FOXJ3_intron_8	intron	protein_coding	chr1	42227967	42264929
chr1	42233459	42233491	FOXJ3_intron_8	intron	protein_coding	chr1	42227967	42264929
chr1	42277668	42277701	FOXJ3_intron_9	intron	protein_coding	chr1	42265190	42278346
chr1	43391799	43392058	SZT2_intron_1	intron	protein_coding	chr1	43389996	43403175
chr1	43979201	43979393	B4GALT2_UTR_1	five_prime_UTR	protein_coding	chr1	43979201	43979511
chr1	45044802	45044829	ZSWIM5_intron_9	intron	protein_coding	chr1	45043396	45051072
chr1	45710062	45710126	IPP_intron_2	intron	protein_coding	chr1	45700191	45714244
chr1	45900473	45900615	MAST2_intron_4	intron	protein_coding	chr1	45882396	45913586
chr1	45900712	45900764	MAST2_intron_4	intron	protein_coding	chr1	45882396	45913586
chr1	47438383	47438422	FOXD2_1	CDS	protein_coding	chr1	47438135	47439623
chr1	48192955	48193000	AL109659.1_intron_1	intron	lincRNA	chr1	48173220	48198074
chr1	51580900	51580954	CALR4P_intron_7	intron	transcribed_unitary_pseudogene	chr1	51574056	51582822
chr1	51580900	51580954	OSBPL9_intron_1	intron	protein_coding	chr1	51577257	51598122
chr1	52796874	52797348	ZYG11B_intron_8	intron	protein_coding	chr1	52796785	52801817
chr1	53283822	53284146	LRP8_intron_17	intron	protein_coding	chr1	53280716	53289565
chr1	53709356	53709399	GLIS1_intron_9	intron	protein_coding	chr1	53600279	53733902
chr1	55667199	55667373	AL603840.1_intron_4	intron	lincRNA	chr1	55615003	55673258
chr1	55935745	55935930	AL603840.1_intron_11	intron	lincRNA	chr1	55868249	55961881
chr1	55935745	55935930	LINC01753_intron_2	intron	lincRNA	chr1	55921412	55944914
chr1	60064753	60064809	C1orf87_intron_10	intron	protein_coding	chr1	60055439	60072535
chr1	60064836	60064882	C1orf87_intron_10	intron	protein_coding	chr1	60055439	60072535
chr1	61924930	61925091	PATJ_intron_27	intron	protein_coding	chr1	61918077	61927728
chr1	62541134	62541159	DOCK7_intron_25	intron	protein_coding	chr1	62539893	62542606
chr1	62686183	62686285	DOCK7_intron_52	intron	protein_coding	chr1	62663131	62688225
chr1	62686305	62686388	DOCK7_intron_52	intron	protein_coding	chr1	62663131	62688225
chr1	63473945	63474054	ITGB3BP_intron_5	intron	protein_coding	chr1	63454969	63478762
chr1	65067568	65067592	AL357078.1_intron_1	intron	lincRNA	chr1	65066803	65067602
chr1	65302257	65302282	DNAJC6_intron_2	intron	protein_coding	chr1	65264933	65309543
chr1	65613471	65613560	LEPR_intron_15	intron	protein_coding	chr1	65610297	65616006
chr1	65613591	65613702	LEPR_intron_15	intron	protein_coding	chr1	65610297	65616006
chr1	65798265	65798296	PDE4B_intron_2	intron	protein_coding	chr1	65793249	65913243
chr1	65798518	65798559	PDE4B_intron_2	intron	protein_coding	chr1	65793249	65913243
chr1	66735539	66735602	SGIP1_intron_26	intron	protein_coding	chr1	66733881	66739333
chr1	66735826	66735851	SGIP1_intron_26	intron	protein_coding	chr1	66733881	66739333
chr1	66736509	66736537	SGIP1_intron_26	intron	protein_coding	chr1	66733881	66739333
chr1	67158983	67159193	C1orf141_intron_8	intron	protein_coding	chr1	67134978	67231844
chr1	67158983	67159193	IL23R_intron_1	intron	protein_coding	chr1	67139162	67166398
chr1	67342925	67342951	IL12RB2_intron_9	intron	protein_coding	chr1	67338751	67350868
chr1	68764955	68765077	AL033530.1_intron_2	intron	lincRNA	chr1	68698451	68863822
chr1	69888037	69888068	LRRC7_intron_9	intron	protein_coding	chr1	69875005	69931505
chr1	71275780	71275946	ZRANB2-AS2_intron_19	intron	processed_transcript	chr1	71268479	71280524
chr1	71983937	71984349	NEGR1_intron_6	intron	protein_coding	chr1	71935312	72100743
chr1	72301472	72301829	RPL31P12_1	exon	processed_pseudogene	chr1	72301472	72301829
chr1	74289486	74289605	FPGT-TNNI3K_intron_8	intron	protein_coding	chr1	74271709	74331448
chr1	74758537	74758607	TYW3_intron_6	intron	protein_coding	chr1	74752426	74763892
chr1	75377437	75378357	SLC44A5_intron_22	intron	protein_coding	chr1	75339631	75396581
chr1	75378485	75378529	SLC44A5_intron_22	intron	protein_coding	chr1	75339631	75396581
chr1	75378687	75378779	SLC44A5_intron_22	intron	protein_coding	chr1	75339631	75396581
chr1	75378932	75379243	SLC44A5_intron_22	intron	protein_coding	chr1	75339631	75396581
chr1	75379272	75379989	SLC44A5_intron_22	intron	protein_coding	chr1	75339631	75396581
chr1	75380455	75380691	SLC44A5_intron_22	intron	protein_coding	chr1	75339631	75396581
chr1	75380743	75381021	SLC44A5_intron_22	intron	protein_coding	chr1	75339631	75396581
chr1	75381299	75381787	SLC44A5_intron_22	intron	protein_coding	chr1	75339631	75396581
chr1	75381812	75382072	SLC44A5_intron_22	intron	protein_coding	chr1	75339631	75396581
chr1	75382177	75382370	SLC44A5_intron_22	intron	protein_coding	chr1	75339631	75396581
chr1	75382530	75383023	SLC44A5_intron_22	intron	protein_coding	chr1	75339631	75396581
chr1	75546196	75546383	SLC44A5_intron_24	intron	protein_coding	chr1	75541517	75611038
chr1	75885640	75885668	MSH4_intron_15	intron	protein_coding	chr1	75883822	75889249
chr1	75886080	75886284	MSH4_intron_15	intron	protein_coding	chr1	75883822	75889249
chr1	75906541	75906582	MSH4_intron_19	intron	protein_coding	chr1	75899707	75912694
chr1	76119809	76119842	ST6GALNAC3_intron_1	intron	protein_coding	chr1	76074885	76313798
chr1	76277544	76277577	ST6GALNAC3_intron_1	intron	protein_coding	chr1	76074885	76313798
chr1	76303044	76303112	ST6GALNAC3_intron_1	intron	protein_coding	chr1	76074885	76313798
chr1	77444535	77444577	AK5_intron_9	intron	protein_coding	chr1	77417716	77483315
chr1	78935841	78935935	ADGRL4_intron_8	intron	protein_coding	chr1	78927092	78936293
chr1	78936045	78936098	ADGRL4_intron_8	intron	protein_coding	chr1	78927092	78936293
chr1	83019286	83019321	LINC01362_intron_6	intron	lincRNA	chr1	82997590	83076139
chr1	84052265	84052551	AC104454.2_intron_1	intron	lincRNA	chr1	84038630	84064690
chr1	84052814	84054109	AC104454.2_intron_1	intron	lincRNA	chr1	84038630	84064690
chr1	84054136	84055233	AC104454.2_intron_1	intron	lincRNA	chr1	84038630	84064690
chr1	84055296	84055541	AC104454.2_intron_1	intron	lincRNA	chr1	84038630	84064690
chr1	84055605	84056096	AC104454.2_intron_1	intron	lincRNA	chr1	84038630	84064690
chr1	84056423	84057292	AC104454.2_intron_1	intron	lincRNA	chr1	84038630	84064690
chr1	84057443	84057520	AC104454.2_intron_1	intron	lincRNA	chr1	84038630	84064690
chr1	84057713	84057781	AC104454.2_intron_1	intron	lincRNA	chr1	84038630	84064690
chr1	84057836	84058062	AC104454.2_intron_1	intron	lincRNA	chr1	84038630	84064690
chr1	84058099	84058153	AC104454.2_intron_1	intron	lincRNA	chr1	84038630	84064690
chr1	84058190	84058813	AC104454.2_intron_1	intron	lincRNA	chr1	84038630	84064690
chr1	85129452	85129481	WDR63_intron_22	intron	protein_coding	chr1	85128800	85129988
chr1	86134727	86134798	COL24A1_intron_58	intron	protein_coding	chr1	86126215	86146117
chr1	91292331	91292356	HFM1_intron_9	intron	protein_coding	chr1	91277063	91313347
chr1	91301513	91301656	HFM1_intron_9	intron	protein_coding	chr1	91277063	91313347
chr1	91301728	91301944	HFM1_intron_9	intron	protein_coding	chr1	91277063	91313347
chr1	92940998	92941028	FAM69A_intron_6	intron	protein_coding	chr1	92877151	92961374
chr1	93846985	93847028	BCAR3_intron_17	intron	protein_coding	chr1	93845713	93847068
chr1	100175078	100175103	LRRC39_intron_10	intron	protein_coding	chr1	100173371	100178116
chr1	100539737	100539819	GPR88_1	CDS	protein_coding	chr1	100538966	100540121
chr1	103621102	103621207	AMY2A_intron_6	intron	protein_coding	chr1	103620685	103621575
chr1	103621342	103621575	AMY2A_intron_6	intron	protein_coding	chr1	103620685	103621575
chr1	103621576	103621699	AMY2A_6	CDS	protein_coding	chr1	103621576	103621699
chr1	103621700	103621792	AMY2A_intron_7	intron	protein_coding	chr1	103621700	103621792
chr1	103621793	103621893	AMY2A_7	CDS	protein_coding	chr1	103621793	103621893
chr1	103621894	103622873	AMY2A_intron_8	intron	protein_coding	chr1	103621894	103623864
chr1	103624231	103624569	AMY2A_intron_10	intron	protein_coding	chr1	103624222	103625555
chr1	103625374	103625555	AMY2A_intron_10	intron	protein_coding	chr1	103624222	103625555
chr1	103625556	103625746	AMY2A_10	CDS	protein_coding	chr1	103625556	103625746
chr1	103625746	103625780	AMY2A_UTR_3	three_prime_UTR	protein_coding	chr1	103625746	103625780
chr1	103655328	103655451	AMY1A_UTR_1	five_prime_UTR	protein_coding	chr1	103655290	103655928
chr1	103655548	103655928	AMY1A_UTR_1	five_prime_UTR	protein_coding	chr1	103655290	103655928
chr1	103655929	103656016	AMY1A_intron_1	intron	protein_coding	chr1	103655929	103656016
chr1	103656017	103656059	AMY1A_UTR_2	five_prime_UTR	protein_coding	chr1	103656017	103656059
chr1	103656060	103656283	AMY1A_intron_2	intron	protein_coding	chr1	103656060	103656283
chr1	103656284	103656330	AMY1A_UTR_3	five_prime_UTR	protein_coding	chr1	103656284	103656330
chr1	103656330	103656498	AMY1A_1	CDS	protein_coding	chr1	103656330	103656498
chr1	103656499	103656842	AMY1A_intron_3	intron	protein_coding	chr1	103656499	103656842
chr1	103656843	103656990	AMY1A_2	CDS	protein_coding	chr1	103656843	103656990
chr1	103656991	103657792	AMY1A_intron_4	intron	protein_coding	chr1	103656991	103657792
chr1	103657793	103657991	AMY1A_3	CDS	protein_coding	chr1	103657793	103657991
chr1	103657992	103658438	AMY1A_intron_5	intron	protein_coding	chr1	103657992	103658438
chr1	103658439	103658670	AMY1A_4	CDS	protein_coding	chr1	103658439	103658670
chr1	103658671	103659408	AMY1A_intron_6	intron	protein_coding	chr1	103658671	103659408
chr1	103659409	103659543	AMY1A_5	CDS	protein_coding	chr1	103659409	103659543
chr1	103659544	103660159	AMY1A_intron_7	intron	protein_coding	chr1	103659544	103660358
chr1	103662322	103662655	AMY1A_intron_9	intron	protein_coding	chr1	103660677	103662655
chr1	103661196	103662160	AMY1A_intron_9	intron	protein_coding	chr1	103660677	103662655
chr1	103662656	103662775	AMY1A_8	CDS	protein_coding	chr1	103662656	103662775
chr1	103662776	103662884	AMY1A_intron_10	intron	protein_coding	chr1	103662776	103662884
chr1	103664216	103664329	AMY1A_intron_11	intron	protein_coding	chr1	103663012	103664329
chr1	103664330	103664520	AMY1A_10	CDS	protein_coding	chr1	103664330	103664520
chr1	103664520	103664554	AMY1A_UTR_4	three_prime_UTR	protein_coding	chr1	103664520	103664554
chr1	103687415	103687448	AMY1B_UTR_1	three_prime_UTR	protein_coding	chr1	103687415	103687448
chr1	103687448	103687638	AMY1B_1	CDS	protein_coding	chr1	103687448	103687638
chr1	103687639	103688956	AMY1B_intron_1	intron	protein_coding	chr1	103687639	103688956
chr1	103688957	103689083	AMY1B_2	CDS	protein_coding	chr1	103688957	103689083
chr1	103689084	103689192	AMY1B_intron_2	intron	protein_coding	chr1	103689084	103689192
chr1	103689193	103689312	AMY1B_3	CDS	protein_coding	chr1	103689193	103689312
chr1	103689313	103691079	AMY1B_intron_3	intron	protein_coding	chr1	103689313	103691292
chr1	103691308	103691344	AMY1B_4	CDS	protein_coding	chr1	103691293	103691393
chr1	103691587	103691610	AMY1B_5	CDS	protein_coding	chr1	103691487	103691610
chr1	103691611	103691646	AMY1B_intron_5	intron	protein_coding	chr1	103691611	103692425
chr1	103691815	103692425	AMY1B_intron_5	intron	protein_coding	chr1	103691611	103692425
chr1	103692426	103692560	AMY1B_6	CDS	protein_coding	chr1	103692426	103692560
chr1	103692561	103693298	AMY1B_intron_6	intron	protein_coding	chr1	103692561	103693298
chr1	103693299	103693530	AMY1B_7	CDS	protein_coding	chr1	103693299	103693530
chr1	103693531	103693977	AMY1B_intron_7	intron	protein_coding	chr1	103693531	103693977
chr1	103693978	103694176	AMY1B_8	CDS	protein_coding	chr1	103693978	103694176
chr1	103694177	103694978	AMY1B_intron_8	intron	protein_coding	chr1	103694177	103694978
chr1	103694979	103695126	AMY1B_9	CDS	protein_coding	chr1	103694979	103695126
chr1	103695127	103695470	AMY1B_intron_9	intron	protein_coding	chr1	103695127	103695470
chr1	103695471	103695639	AMY1B_10	CDS	protein_coding	chr1	103695471	103695639
chr1	103695639	103695685	AMY1B_UTR_2	five_prime_UTR	protein_coding	chr1	103695639	103695685
chr1	103695686	103695909	AMY1B_intron_10	intron	protein_coding	chr1	103695686	103695909
chr1	103695910	103695952	AMY1B_UTR_3	five_prime_UTR	protein_coding	chr1	103695910	103695952
chr1	103695953	103696040	AMY1B_intron_11	intron	protein_coding	chr1	103695953	103696040
chr1	103696041	103696575	AMY1B_UTR_4	five_prime_UTR	protein_coding	chr1	103696041	103696680
chr1	103716034	103716131	AMYP1_intron_4	intron	unprocessed_pseudogene	chr1	103716019	103717989
chr1	103716209	103716840	AMYP1_intron_4	intron	unprocessed_pseudogene	chr1	103716019	103717989
chr1	103716902	103716933	AMYP1_intron_4	intron	unprocessed_pseudogene	chr1	103716019	103717989
chr1	103719449	103719680	AMYP1_intron_6	intron	unprocessed_pseudogene	chr1	103718347	103719680
chr1	103719681	103719871	AMYP1_7	exon	unprocessed_pseudogene	chr1	103719681	103719871
chr1	103750638	103750981	AMY1C_intron_1	intron	protein_coding	chr1	103750638	103750981
chr1	103750982	103751129	AMY1C_2	CDS	protein_coding	chr1	103750982	103751129
chr1	103751130	103751931	AMY1C_intron_2	intron	protein_coding	chr1	103751130	103751931
chr1	103751932	103752130	AMY1C_3	CDS	protein_coding	chr1	103751932	103752130
chr1	103752131	103752577	AMY1C_intron_3	intron	protein_coding	chr1	103752131	103752577
chr1	103752578	103752809	AMY1C_4	CDS	protein_coding	chr1	103752578	103752809
chr1	103752810	103753547	AMY1C_intron_4	intron	protein_coding	chr1	103752810	103753547
chr1	103753548	103753682	AMY1C_5	CDS	protein_coding	chr1	103753548	103753682
chr1	103753683	103754293	AMY1C_intron_5	intron	protein_coding	chr1	103753683	103754497
chr1	103756330	103756793	AMY1C_intron_7	intron	protein_coding	chr1	103754815	103756793
chr1	103756794	103756913	AMY1C_8	CDS	protein_coding	chr1	103756794	103756913
chr1	103756914	103757022	AMY1C_intron_8	intron	protein_coding	chr1	103756914	103757022
chr1	103757023	103757149	AMY1C_9	CDS	protein_coding	chr1	103757023	103757149
chr1	103757150	103758467	AMY1C_intron_9	intron	protein_coding	chr1	103757150	103758467
chr1	103758468	103758658	AMY1C_10	CDS	protein_coding	chr1	103758468	103758658
chr1	103758658	103758690	AMY1C_UTR_2	three_prime_UTR	protein_coding	chr1	103758658	103758690
chr1	104126929	104127435	AC092506.1_intron_4	intron	transcribed_processed_pseudogene	chr1	104126915	104208293
chr1	105961366	105961432	LINC01677_intron_6	intron	lincRNA	chr1	105956846	105988448
chr1	105961366	105961432	AL355306.2_intron_3	intron	lincRNA	chr1	105958872	105961468
chr1	108384332	108384486	NBPF5P_intron_8	intron	transcribed_unprocessed_pseudogene	chr1	108383615	108385819
chr1	108388974	108389029	NBPF5P_intron_9	intron	transcribed_unprocessed_pseudogene	chr1	108385961	108410502
chr1	108389058	108389132	NBPF5P_intron_9	intron	transcribed_unprocessed_pseudogene	chr1	108385961	108410502
chr1	108392087	108392125	NBPF5P_intron_9	intron	transcribed_unprocessed_pseudogene	chr1	108385961	108410502
chr1	108393689	108393716	NBPF5P_intron_9	intron	transcribed_unprocessed_pseudogene	chr1	108385961	108410502
chr1	108395188	108395228	NBPF5P_intron_9	intron	transcribed_unprocessed_pseudogene	chr1	108385961	108410502
chr1	108398808	108398865	NBPF5P_intron_9	intron	transcribed_unprocessed_pseudogene	chr1	108385961	108410502
chr1	108401265	108401288	NBPF5P_intron_9	intron	transcribed_unprocessed_pseudogene	chr1	108385961	108410502
chr1	108404482	108404609	NBPF5P_intron_9	intron	transcribed_unprocessed_pseudogene	chr1	108385961	108410502
chr1	108406670	108406695	NBPF5P_intron_9	intron	transcribed_unprocessed_pseudogene	chr1	108385961	108410502
chr1	108409869	108409900	NBPF5P_intron_9	intron	transcribed_unprocessed_pseudogene	chr1	108385961	108410502
chr1	108410733	108410761	NBPF5P_10	exon	transcribed_unprocessed_pseudogene	chr1	108410503	108410814
chr1	108384332	108384486	SLC25A24P2_intron_1	intron	unprocessed_pseudogene	chr1	108383895	108410026
chr1	108388974	108389029	SLC25A24P2_intron_1	intron	unprocessed_pseudogene	chr1	108383895	108410026
chr1	108389058	108389132	SLC25A24P2_intron_1	intron	unprocessed_pseudogene	chr1	108383895	108410026
chr1	108392087	108392125	SLC25A24P2_intron_1	intron	unprocessed_pseudogene	chr1	108383895	108410026
chr1	108393689	108393716	SLC25A24P2_intron_1	intron	unprocessed_pseudogene	chr1	108383895	108410026
chr1	108395188	108395228	SLC25A24P2_intron_1	intron	unprocessed_pseudogene	chr1	108383895	108410026
chr1	108398808	108398865	SLC25A24P2_intron_1	intron	unprocessed_pseudogene	chr1	108383895	108410026
chr1	108401265	108401288	SLC25A24P2_intron_1	intron	unprocessed_pseudogene	chr1	108383895	108410026
chr1	108404482	108404609	SLC25A24P2_intron_1	intron	unprocessed_pseudogene	chr1	108383895	108410026
chr1	108406670	108406695	SLC25A24P2_intron_1	intron	unprocessed_pseudogene	chr1	108383895	108410026
chr1	108409869	108409900	SLC25A24P2_intron_1	intron	unprocessed_pseudogene	chr1	108383895	108410026
chr1	108410733	108410761	SLC25A24P2_intron_2	intron	unprocessed_pseudogene	chr1	108410140	108421055
chr1	108411970	108412002	SLC25A24P2_intron_2	intron	unprocessed_pseudogene	chr1	108410140	108421055
chr1	108415333	108415441	SLC25A24P2_intron_2	intron	unprocessed_pseudogene	chr1	108410140	108421055
chr1	108420551	108420575	SLC25A24P2_intron_2	intron	unprocessed_pseudogene	chr1	108410140	108421055
chr1	108425814	108425900	AL390038.1_intron_1	intron	lincRNA	chr1	108421575	108431588
chr1	108452864	108452974	NBPF6_intron_3	intron	protein_coding	chr1	108452290	108453179
chr1	108560288	108560416	FAM102B_UTR_1	five_prime_UTR	protein_coding	chr1	108560089	108560428
chr1	108771978	108772023	STXBP3_intron_6	intron	protein_coding	chr1	108760086	108772663
chr1	108933221	108933366	AL449266.1_intron_5	intron	protein_coding	chr1	108849577	108963359
chr1	108933221	108933366	GPSM2_UTR_8	three_prime_UTR	protein_coding	chr1	108929940	108934545
chr1	109148257	109148295	KIAA1324_intron_2	intron	protein_coding	chr1	109114337	109161892
chr1	109680826	109681121	GSTM2_intron_9	intron	protein_coding	chr1	109675287	109681807
chr1	109683438	109683948	GSTM2_UTR_9	three_prime_UTR	protein_coding	chr1	109683206	109683997
chr1	109684172	109684198	GSTM2_intron_11	intron	protein_coding	chr1	109683998	109701650
chr1	109684409	109687338	GSTM2_intron_11	intron	protein_coding	chr1	109683998	109701650
chr1	109693030	109693912	GSTM2_intron_11	intron	protein_coding	chr1	109683998	109701650
chr1	109693946	109694275	GSTM2_intron_11	intron	protein_coding	chr1	109683998	109701650
chr1	109694301	109698766	GSTM2_intron_11	intron	protein_coding	chr1	109683998	109701650
chr1	109699233	109701318	GSTM2_intron_11	intron	protein_coding	chr1	109683998	109701650
chr1	109701386	109701650	GSTM2_intron_11	intron	protein_coding	chr1	109683998	109701650
chr1	109687577	109692993	GSTM2_intron_11	intron	protein_coding	chr1	109683998	109701650
chr1	109701651	109701972	GSTM2_UTR_10	three_prime_UTR	protein_coding	chr1	109701651	109702442
chr1	111544882	111544972	TMIGD3_intron_6	intron	protein_coding	chr1	111503489	111563844
chr1	111544882	111544972	RAP1A_intron_1	intron	protein_coding	chr1	111542510	111619775
chr1	112290862	112290904	AL445426.1_intron_1	intron	lincRNA	chr1	112177614	112360360
chr1	112292594	112293165	AL445426.1_intron_1	intron	lincRNA	chr1	112177614	112360360
chr1	112293501	112293623	AL445426.1_intron_1	intron	lincRNA	chr1	112177614	112360360
chr1	112293655	112293708	AL445426.1_intron_1	intron	lincRNA	chr1	112177614	112360360
chr1	112293880	112293994	AL445426.1_intron_1	intron	lincRNA	chr1	112177614	112360360
chr1	112294214	112294383	AL445426.1_intron_1	intron	lincRNA	chr1	112177614	112360360
chr1	112294766	112295043	AL445426.1_intron_1	intron	lincRNA	chr1	112177614	112360360
chr1	113500631	113500685	MAGI3_intron_1	intron	protein_coding	chr1	113391350	113549513
chr1	120320861	120321043	AC244669.1_intron_1	intron	transcribed_unprocessed_pseudogene	chr1	120267839	120336867
chr1	120321099	120321212	AC244669.1_intron_1	intron	transcribed_unprocessed_pseudogene	chr1	120267839	120336867
chr1	120436957	120437631	NBPF8_intron_1	intron	unprocessed_pseudogene	chr1	120436698	120438542
chr1	120437977	120438099	NBPF8_intron_1	intron	unprocessed_pseudogene	chr1	120436698	120438542
chr1	120438220	120438542	NBPF8_intron_1	intron	unprocessed_pseudogene	chr1	120436698	120438542
chr1	120438621	120438646	NBPF8_2	exon	unprocessed_pseudogene	chr1	120438543	120438646
chr1	120438647	120439474	NBPF8_intron_2	intron	unprocessed_pseudogene	chr1	120438647	120439474
chr1	120439524	120439690	NBPF8_3	exon	unprocessed_pseudogene	chr1	120439475	120439690
chr1	120439691	120439735	NBPF8_intron_3	intron	unprocessed_pseudogene	chr1	120439691	120440740
chr1	120439774	120439813	NBPF8_intron_3	intron	unprocessed_pseudogene	chr1	120439691	120440740
chr1	120439851	120440031	NBPF8_intron_3	intron	unprocessed_pseudogene	chr1	120439691	120440740
chr1	120440141	120440554	NBPF8_intron_3	intron	unprocessed_pseudogene	chr1	120439691	120440740
chr1	120440633	120440740	NBPF8_intron_3	intron	unprocessed_pseudogene	chr1	120439691	120440740
chr1	120440741	120440770	NBPF8_4	exon	unprocessed_pseudogene	chr1	120440741	120440814
chr1	120441855	120442412	NBPF8_intron_5	intron	unprocessed_pseudogene	chr1	120441490	120442839
chr1	120442540	120442839	NBPF8_intron_5	intron	unprocessed_pseudogene	chr1	120441490	120442839
chr1	120442840	120442965	NBPF8_6	exon	unprocessed_pseudogene	chr1	120442840	120443050
chr1	120442971	120442997	NBPF8_6	exon	unprocessed_pseudogene	chr1	120442840	120443050
chr1	120443100	120444477	NBPF8_intron_6	intron	unprocessed_pseudogene	chr1	120443051	120444895
chr1	120444503	120444845	NBPF8_intron_6	intron	unprocessed_pseudogene	chr1	120443051	120444895
chr1	120444965	120444999	NBPF8_7	exon	unprocessed_pseudogene	chr1	120444896	120444999
chr1	120445000	120445405	NBPF8_intron_7	intron	unprocessed_pseudogene	chr1	120445000	120445827
chr1	120445437	120445607	NBPF8_intron_7	intron	unprocessed_pseudogene	chr1	120445000	120445827
chr1	120445664	120445712	NBPF8_intron_7	intron	unprocessed_pseudogene	chr1	120445000	120445827
chr1	120445758	120445785	NBPF8_intron_7	intron	unprocessed_pseudogene	chr1	120445000	120445827
chr1	120445977	120446000	NBPF8_8	exon	unprocessed_pseudogene	chr1	120445828	120446043
chr1	120446580	120447092	NBPF8_intron_8	intron	unprocessed_pseudogene	chr1	120446044	120447092
chr1	120447093	120447166	NBPF8_9	exon	unprocessed_pseudogene	chr1	120447093	120447166
chr1	120447167	120447202	NBPF8_intron_9	intron	unprocessed_pseudogene	chr1	120447167	120447628
chr1	120447351	120447378	NBPF8_intron_9	intron	unprocessed_pseudogene	chr1	120447167	120447628
chr1	120447443	120447628	NBPF8_intron_9	intron	unprocessed_pseudogene	chr1	120447167	120447628
chr1	120447629	120447841	NBPF8_10	exon	unprocessed_pseudogene	chr1	120447629	120447841
chr1	120447842	120448771	NBPF8_intron_10	intron	unprocessed_pseudogene	chr1	120447842	120449191
chr1	120498148	120498607	AC241952.1_intron_7	intron	transcribed_unprocessed_pseudogene	chr1	120497422	120501108
chr1	120694690	120694718	AC241952.1_intron_42	intron	transcribed_unprocessed_pseudogene	chr1	120646929	120701055
chr1	120752498	120752549	NBPF26_intron_1	intron	protein_coding	chr1	120724251	120763626
chr1	120779205	120779247	NBPF26_intron_2	intron	protein_coding	chr1	120763710	120784972
chr1	120825644	120826603	NBPF26_intron_21	intron	protein_coding	chr1	120824918	120829762
chr1	120826717	120828317	NBPF26_intron_21	intron	protein_coding	chr1	120824918	120829762
chr1	120829073	120829369	NBPF26_intron_21	intron	protein_coding	chr1	120824918	120829762
chr1	120830788	120831296	NBPF26_intron_23	intron	protein_coding	chr1	120830589	120831296
chr1	120831297	120831349	NBPF26_18	CDS	protein_coding	chr1	120831297	120831349
chr1	120831350	120831716	NBPF26_intron_24	intron	protein_coding	chr1	120831350	120831986
chr1	120831781	120831986	NBPF26_intron_24	intron	protein_coding	chr1	120831350	120831986
chr1	120831987	120832048	NBPF26_19	CDS	protein_coding	chr1	120831987	120832160
chr1	120834459	120834493	NBPF26_intron_27	intron	protein_coding	chr1	120833776	120834493
chr1	120834494	120834546	NBPF26_UTR_11	three_prime_UTR	protein_coding	chr1	120834494	120834546
chr1	120834547	120834628	NBPF26_intron_28	intron	protein_coding	chr1	120834547	120834628
chr1	120834629	120834802	NBPF26_22	CDS	protein_coding	chr1	120834629	120834802
chr1	120834803	120835137	NBPF26_intron_29	intron	protein_coding	chr1	120834803	120836515
chr1	120835187	120835526	NBPF26_intron_29	intron	protein_coding	chr1	120834803	120836515
chr1	120835957	120836303	NBPF26_intron_29	intron	protein_coding	chr1	120834803	120836515
chr1	120836431	120836459	NBPF26_intron_29	intron	protein_coding	chr1	120834803	120836515
chr1	120836528	120836555	NBPF26_23	CDS	protein_coding	chr1	120836516	120836568
chr1	120836576	120836787	NBPF26_intron_30	intron	protein_coding	chr1	120836569	120837167
chr1	120836929	120837090	NBPF26_intron_30	intron	protein_coding	chr1	120836569	120837167
chr1	120837092	120837167	NBPF26_intron_30	intron	protein_coding	chr1	120836569	120837167
chr1	120837168	120837341	NBPF26_UTR_12	three_prime_UTR	protein_coding	chr1	120837168	120837341
chr1	120837342	120837511	NBPF26_intron_31	intron	protein_coding	chr1	120837342	120838049
chr1	120838860	120838917	NBPF26_UTR_14	three_prime_UTR	protein_coding	chr1	120838744	120838917
chr1	120838918	120839630	NBPF26_intron_33	intron	protein_coding	chr1	120838918	120839630
chr1	120839631	120839670	NBPF26_UTR_15	three_prime_UTR	protein_coding	chr1	120839631	120839740
chr1	143354338	143354448	AC242852.2_1	exon	unprocessed_pseudogene	chr1	143354191	143354619
chr1	143354812	143354869	AC242852.2_intron_1	intron	unprocessed_pseudogene	chr1	143354620	143367585
chr1	143355603	143355656	AC242852.2_intron_1	intron	unprocessed_pseudogene	chr1	143354620	143367585
chr1	143355891	143355944	AC242852.2_intron_1	intron	unprocessed_pseudogene	chr1	143354620	143367585
chr1	143356072	143356133	AC242852.2_intron_1	intron	unprocessed_pseudogene	chr1	143354620	143367585
chr1	143356271	143356315	AC242852.2_intron_1	intron	unprocessed_pseudogene	chr1	143354620	143367585
chr1	143356474	143356518	AC242852.2_intron_1	intron	unprocessed_pseudogene	chr1	143354620	143367585
chr1	143356656	143356696	AC242852.2_intron_1	intron	unprocessed_pseudogene	chr1	143354620	143367585
chr1	143356854	143356919	AC242852.2_intron_1	intron	unprocessed_pseudogene	chr1	143354620	143367585
chr1	143357566	143357658	AC242852.2_intron_1	intron	unprocessed_pseudogene	chr1	143354620	143367585
chr1	143358324	143358472	AC242852.2_intron_1	intron	unprocessed_pseudogene	chr1	143354620	143367585
chr1	143359314	143359480	AC242852.2_intron_1	intron	unprocessed_pseudogene	chr1	143354620	143367585
chr1	143359780	143359809	AC242852.2_intron_1	intron	unprocessed_pseudogene	chr1	143354620	143367585
chr1	143360429	143360496	AC242852.2_intron_1	intron	unprocessed_pseudogene	chr1	143354620	143367585
chr1	143360653	143360823	AC242852.2_intron_1	intron	unprocessed_pseudogene	chr1	143354620	143367585
chr1	143361044	143361292	AC242852.2_intron_1	intron	unprocessed_pseudogene	chr1	143354620	143367585
chr1	143361891	143362011	AC242852.2_intron_1	intron	unprocessed_pseudogene	chr1	143354620	143367585
chr1	143362230	143362282	AC242852.2_intron_1	intron	unprocessed_pseudogene	chr1	143354620	143367585
chr1	143363729	143363885	AC242852.2_intron_1	intron	unprocessed_pseudogene	chr1	143354620	143367585
chr1	143364033	143364106	AC242852.2_intron_1	intron	unprocessed_pseudogene	chr1	143354620	143367585
chr1	143364683	143364737	AC242852.2_intron_1	intron	unprocessed_pseudogene	chr1	143354620	143367585
chr1	143365015	143365099	AC242852.2_intron_1	intron	unprocessed_pseudogene	chr1	143354620	143367585
chr1	143365868	143365993	AC242852.2_intron_1	intron	unprocessed_pseudogene	chr1	143354620	143367585
chr1	143367051	143367202	AC242852.2_intron_1	intron	unprocessed_pseudogene	chr1	143354620	143367585
chr1	143367612	143367714	AC242852.2_2	exon	unprocessed_pseudogene	chr1	143367586	143367719
chr1	143368479	143368724	AC242852.2_intron_2	intron	unprocessed_pseudogene	chr1	143367720	143372216
chr1	143368852	143368907	AC242852.2_intron_2	intron	unprocessed_pseudogene	chr1	143367720	143372216
chr1	143369035	143369086	AC242852.2_intron_2	intron	unprocessed_pseudogene	chr1	143367720	143372216
chr1	143369390	143369434	AC242852.2_intron_2	intron	unprocessed_pseudogene	chr1	143367720	143372216
chr1	143370549	143370611	AC242852.2_intron_2	intron	unprocessed_pseudogene	chr1	143367720	143372216
chr1	143370655	143370741	AC242852.2_intron_2	intron	unprocessed_pseudogene	chr1	143367720	143372216
chr1	143370869	143370954	AC242852.2_intron_2	intron	unprocessed_pseudogene	chr1	143367720	143372216
chr1	143373397	143373485	AC242852.2_intron_3	intron	unprocessed_pseudogene	chr1	143372344	143376804
chr1	143374337	143374411	AC242852.2_intron_3	intron	unprocessed_pseudogene	chr1	143372344	143376804
chr1	143375690	143375766	AC242852.2_intron_3	intron	unprocessed_pseudogene	chr1	143372344	143376804
chr1	143376418	143376462	AC242852.2_intron_3	intron	unprocessed_pseudogene	chr1	143372344	143376804
chr1	143376967	143377066	AC242852.2_4	exon	unprocessed_pseudogene	chr1	143376805	143377753
chr1	143378604	143378718	AC242852.2_intron_4	intron	unprocessed_pseudogene	chr1	143377754	143385950
chr1	143378891	143378940	AC242852.2_intron_4	intron	unprocessed_pseudogene	chr1	143377754	143385950
chr1	143380337	143380379	AC242852.2_intron_4	intron	unprocessed_pseudogene	chr1	143377754	143385950
chr1	143380888	143381126	AC242852.2_intron_4	intron	unprocessed_pseudogene	chr1	143377754	143385950
chr1	143385006	143385067	AC242852.2_intron_4	intron	unprocessed_pseudogene	chr1	143377754	143385950
chr1	143385576	143385608	AC242852.2_intron_4	intron	unprocessed_pseudogene	chr1	143377754	143385950
chr1	143469992	143470018	AC239859.5_intron_5	intron	unprocessed_pseudogene	chr1	143465342	143470613
chr1	144813774	144813992	FP700111.1_intron_2	intron	lincRNA	chr1	144641794	144917168
chr1	144882903	144882946	FP700111.1_intron_2	intron	lincRNA	chr1	144641794	144917168
chr1	144883012	144883037	FP700111.1_intron_2	intron	lincRNA	chr1	144641794	144917168
chr1	144883855	144884050	FP700111.1_intron_2	intron	lincRNA	chr1	144641794	144917168
chr1	144883661	144883716	FP700111.1_intron_2	intron	lincRNA	chr1	144641794	144917168
chr1	145292785	145292956	NBPF20_intron_2	intron	protein_coding	chr1	145292490	145293202
chr1	145292984	145293202	NBPF20_intron_2	intron	protein_coding	chr1	145292490	145293202
chr1	145293203	145293376	NBPF20_1	CDS	protein_coding	chr1	145293203	145293376
chr1	145293377	145294019	NBPF20_intron_3	intron	protein_coding	chr1	145293377	145294019
chr1	145294020	145294072	NBPF20_2	CDS	protein_coding	chr1	145294020	145294072
chr1	145294073	145294780	NBPF20_intron_4	intron	protein_coding	chr1	145294073	145294780
chr1	145294781	145294954	NBPF20_3	CDS	protein_coding	chr1	145294781	145294954
chr1	145295241	145295374	NBPF20_intron_5	intron	protein_coding	chr1	145294955	145295565
chr1	145295417	145295565	NBPF20_intron_5	intron	protein_coding	chr1	145294955	145295565
chr1	145294955	145295097	NBPF20_intron_5	intron	protein_coding	chr1	145294955	145295565
chr1	145295566	145295618	NBPF20_4	CDS	protein_coding	chr1	145295566	145295618
chr1	145295619	145295905	NBPF20_intron_6	intron	protein_coding	chr1	145295619	145296336
chr1	145296231	145296336	NBPF20_intron_6	intron	protein_coding	chr1	145295619	145296336
chr1	145296337	145296510	NBPF20_5	CDS	protein_coding	chr1	145296337	145296510
chr1	145296511	145297137	NBPF20_intron_7	intron	protein_coding	chr1	145296511	145297137
chr1	145297138	145297247	NBPF20_6	CDS	protein_coding	chr1	145297138	145297247
chr1	145297248	145297668	NBPF20_intron_8	intron	protein_coding	chr1	145297248	145297960
chr1	145297831	145297879	NBPF20_intron_8	intron	protein_coding	chr1	145297248	145297960
chr1	145298177	145298228	NBPF20_intron_9	intron	protein_coding	chr1	145298135	145298785
chr1	145298641	145298785	NBPF20_intron_9	intron	protein_coding	chr1	145298135	145298785
chr1	145298786	145298838	NBPF20_8	CDS	protein_coding	chr1	145298786	145298838
chr1	145298839	145299546	NBPF20_intron_10	intron	protein_coding	chr1	145298839	145299546
chr1	145299547	145299720	NBPF20_9	CDS	protein_coding	chr1	145299547	145299720
chr1	145299721	145300327	NBPF20_intron_11	intron	protein_coding	chr1	145299721	145300327
chr1	145300328	145300380	NBPF20_10	CDS	protein_coding	chr1	145300328	145300380
chr1	145300381	145301098	NBPF20_intron_12	intron	protein_coding	chr1	145300381	145301098
chr1	145301099	145301272	NBPF20_11	CDS	protein_coding	chr1	145301099	145301272
chr1	145301273	145301899	NBPF20_intron_13	intron	protein_coding	chr1	145301273	145301899
chr1	145301900	145302009	NBPF20_12	CDS	protein_coding	chr1	145301900	145302009
chr1	145302010	145302722	NBPF20_intron_14	intron	protein_coding	chr1	145302010	145302722
chr1	145302723	145302842	NBPF20_13	CDS	protein_coding	chr1	145302723	145302896
chr1	145302966	145303008	NBPF20_intron_15	intron	protein_coding	chr1	145302897	145303531
chr1	145303240	145303265	NBPF20_intron_15	intron	protein_coding	chr1	145302897	145303531
chr1	145303365	145303531	NBPF20_intron_15	intron	protein_coding	chr1	145302897	145303531
chr1	145303532	145303584	NBPF20_14	CDS	protein_coding	chr1	145303532	145303584
chr1	145303585	145304292	NBPF20_intron_16	intron	protein_coding	chr1	145303585	145304292
chr1	145304293	145304466	NBPF20_15	CDS	protein_coding	chr1	145304293	145304466
chr1	145304467	145305068	NBPF20_intron_17	intron	protein_coding	chr1	145304467	145305068
chr1	145305069	145305178	NBPF20_16	CDS	protein_coding	chr1	145305069	145305178
chr1	145305179	145305891	NBPF20_intron_18	intron	protein_coding	chr1	145305179	145305891
chr1	145305892	145305948	NBPF20_17	CDS	protein_coding	chr1	145305892	145306065
chr1	145305973	145306026	NBPF20_17	CDS	protein_coding	chr1	145305892	145306065
chr1	145306119	145306169	NBPF20_intron_19	intron	protein_coding	chr1	145306066	145306714
chr1	145306424	145306499	NBPF20_intron_19	intron	protein_coding	chr1	145306066	145306714
chr1	145306539	145306714	NBPF20_intron_19	intron	protein_coding	chr1	145306066	145306714
chr1	145306715	145306767	NBPF20_18	CDS	protein_coding	chr1	145306715	145306767
chr1	145306768	145307166	NBPF20_intron_20	intron	protein_coding	chr1	145306768	145307475
chr1	145307263	145307475	NBPF20_intron_20	intron	protein_coding	chr1	145306768	145307475
chr1	145307476	145307649	NBPF20_19	CDS	protein_coding	chr1	145307476	145307649
chr1	145307650	145307933	NBPF20_intron_21	intron	protein_coding	chr1	145307650	145308251
chr1	145308124	145308251	NBPF20_intron_21	intron	protein_coding	chr1	145307650	145308251
chr1	145308252	145308361	NBPF20_20	CDS	protein_coding	chr1	145308252	145308361
chr1	145308362	145308405	NBPF20_intron_22	intron	protein_coding	chr1	145308362	145309074
chr1	145308487	145309072	NBPF20_intron_22	intron	protein_coding	chr1	145308362	145309074
chr1	145309765	145309817	NBPF20_intron_23	intron	protein_coding	chr1	145309249	145309895
chr1	145309896	145309948	NBPF20_22	CDS	protein_coding	chr1	145309896	145309948
chr1	145309949	145310541	NBPF20_intron_24	intron	protein_coding	chr1	145309949	145310656
chr1	145311489	145311568	NBPF20_intron_26	intron	protein_coding	chr1	145311489	145312206
chr1	145312043	145312101	NBPF20_intron_26	intron	protein_coding	chr1	145311489	145312206
chr1	145312224	145312380	NBPF20_25	CDS	protein_coding	chr1	145312207	145312380
chr1	145312381	145313007	NBPF20_intron_27	intron	protein_coding	chr1	145312381	145313007
chr1	145313008	145313117	NBPF20_26	CDS	protein_coding	chr1	145313008	145313117
chr1	145313118	145313830	NBPF20_intron_28	intron	protein_coding	chr1	145313118	145313830
chr1	145313831	145313861	NBPF20_27	CDS	protein_coding	chr1	145313831	145314004
chr1	145314096	145314119	NBPF20_intron_29	intron	protein_coding	chr1	145314005	145314663
chr1	145314494	145314663	NBPF20_intron_29	intron	protein_coding	chr1	145314005	145314663
chr1	145314664	145314716	NBPF20_28	CDS	protein_coding	chr1	145314664	145314716
chr1	145314717	145315424	NBPF20_intron_30	intron	protein_coding	chr1	145314717	145315424
chr1	145315425	145315598	NBPF20_29	CDS	protein_coding	chr1	145315425	145315598
chr1	145315599	145315750	NBPF20_intron_31	intron	protein_coding	chr1	145315599	145316205
chr1	145315819	145316205	NBPF20_intron_31	intron	protein_coding	chr1	145315599	145316205
chr1	145316206	145316258	NBPF20_30	CDS	protein_coding	chr1	145316206	145316258
chr1	145316259	145316321	NBPF20_intron_32	intron	protein_coding	chr1	145316259	145316976
chr1	145316421	145316976	NBPF20_intron_32	intron	protein_coding	chr1	145316259	145316976
chr1	145316977	145317150	NBPF20_31	CDS	protein_coding	chr1	145316977	145317150
chr1	145317151	145317336	NBPF20_intron_33	intron	protein_coding	chr1	145317151	145317779
chr1	145317400	145317779	NBPF20_intron_33	intron	protein_coding	chr1	145317151	145317779
chr1	145317780	145317889	NBPF20_32	CDS	protein_coding	chr1	145317780	145317889
chr1	145317890	145318602	NBPF20_intron_34	intron	protein_coding	chr1	145317890	145318602
chr1	145318603	145318776	NBPF20_33	CDS	protein_coding	chr1	145318603	145318776
chr1	145318777	145318971	NBPF20_intron_35	intron	protein_coding	chr1	145318777	145319433
chr1	145319037	145319433	NBPF20_intron_35	intron	protein_coding	chr1	145318777	145319433
chr1	145319434	145319486	NBPF20_34	CDS	protein_coding	chr1	145319434	145319486
chr1	145319487	145320194	NBPF20_intron_36	intron	protein_coding	chr1	145319487	145320194
chr1	145320195	145320368	NBPF20_35	CDS	protein_coding	chr1	145320195	145320368
chr1	145320369	145320967	NBPF20_intron_37	intron	protein_coding	chr1	145320369	145320967
chr1	145320968	145321020	NBPF20_36	CDS	protein_coding	chr1	145320968	145321020
chr1	145321021	145321738	NBPF20_intron_38	intron	protein_coding	chr1	145321021	145321738
chr1	145321739	145321912	NBPF20_37	CDS	protein_coding	chr1	145321739	145321912
chr1	145321913	145322100	NBPF20_intron_39	intron	protein_coding	chr1	145321913	145322541
chr1	145322155	145322541	NBPF20_intron_39	intron	protein_coding	chr1	145321913	145322541
chr1	145322542	145322651	NBPF20_38	CDS	protein_coding	chr1	145322542	145322651
chr1	145322652	145323364	NBPF20_intron_40	intron	protein_coding	chr1	145322652	145323364
chr1	145323365	145323538	NBPF20_39	CDS	protein_coding	chr1	145323365	145323538
chr1	145323539	145324183	NBPF20_intron_41	intron	protein_coding	chr1	145323539	145324183
chr1	145324184	145324236	NBPF20_40	CDS	protein_coding	chr1	145324184	145324236
chr1	145324237	145324944	NBPF20_intron_42	intron	protein_coding	chr1	145324237	145324944
chr1	145324945	145325118	NBPF20_41	CDS	protein_coding	chr1	145324945	145325118
chr1	145325119	145325717	NBPF20_intron_43	intron	protein_coding	chr1	145325119	145325717
chr1	145325718	145325770	NBPF20_42	CDS	protein_coding	chr1	145325718	145325770
chr1	145325771	145326488	NBPF20_intron_44	intron	protein_coding	chr1	145325771	145326488
chr1	145326489	145326662	NBPF20_43	CDS	protein_coding	chr1	145326489	145326662
chr1	145326663	145327289	NBPF20_intron_45	intron	protein_coding	chr1	145326663	145327289
chr1	145327290	145327399	NBPF20_44	CDS	protein_coding	chr1	145327290	145327399
chr1	145327400	145328112	NBPF20_intron_46	intron	protein_coding	chr1	145327400	145328112
chr1	145328113	145328286	NBPF20_45	CDS	protein_coding	chr1	145328113	145328286
chr1	145328547	145328943	NBPF20_intron_47	intron	protein_coding	chr1	145328287	145328943
chr1	145328287	145328492	NBPF20_intron_47	intron	protein_coding	chr1	145328287	145328943
chr1	145328944	145328996	NBPF20_46	CDS	protein_coding	chr1	145328944	145328996
chr1	145328997	145329704	NBPF20_intron_48	intron	protein_coding	chr1	145328997	145329704
chr1	145329705	145329878	NBPF20_47	CDS	protein_coding	chr1	145329705	145329878
chr1	145329879	145330484	NBPF20_intron_49	intron	protein_coding	chr1	145329879	145330484
chr1	145330485	145330537	NBPF20_48	CDS	protein_coding	chr1	145330485	145330537
chr1	145330538	145331255	NBPF20_intron_50	intron	protein_coding	chr1	145330538	145331255
chr1	145331256	145331429	NBPF20_49	CDS	protein_coding	chr1	145331256	145331429
chr1	145331430	145332056	NBPF20_intron_51	intron	protein_coding	chr1	145331430	145332056
chr1	145332057	145332166	NBPF20_50	CDS	protein_coding	chr1	145332057	145332166
chr1	145332167	145332879	NBPF20_intron_52	intron	protein_coding	chr1	145332167	145332879
chr1	145332880	145333053	NBPF20_51	CDS	protein_coding	chr1	145332880	145333053
chr1	145333054	145333696	NBPF20_intron_53	intron	protein_coding	chr1	145333054	145333696
chr1	145333697	145333749	NBPF20_52	CDS	protein_coding	chr1	145333697	145333749
chr1	145333750	145334429	NBPF20_intron_54	intron	protein_coding	chr1	145333750	145334457
chr1	145334607	145334631	NBPF20_53	CDS	protein_coding	chr1	145334458	145334631
chr1	145335269	145335293	NBPF20_54	CDS	protein_coding	chr1	145335241	145335293
chr1	145335294	145336011	NBPF20_intron_56	intron	protein_coding	chr1	145335294	145336011
chr1	145336012	145336185	NBPF20_55	CDS	protein_coding	chr1	145336012	145336185
chr1	145336186	145336812	NBPF20_intron_57	intron	protein_coding	chr1	145336186	145336812
chr1	145336813	145336922	NBPF20_56	CDS	protein_coding	chr1	145336813	145336922
chr1	145336923	145337635	NBPF20_intron_58	intron	protein_coding	chr1	145336923	145337635
chr1	145337636	145337704	NBPF20_57	CDS	protein_coding	chr1	145337636	145337809
chr1	145337851	145337923	NBPF20_intron_59	intron	protein_coding	chr1	145337810	145338452
chr1	145338256	145338452	NBPF20_intron_59	intron	protein_coding	chr1	145337810	145338452
chr1	145338453	145338505	NBPF20_58	CDS	protein_coding	chr1	145338453	145338505
chr1	145338506	145338879	NBPF20_intron_60	intron	protein_coding	chr1	145338506	145339213
chr1	145339018	145339213	NBPF20_intron_60	intron	protein_coding	chr1	145338506	145339213
chr1	145339214	145339387	NBPF20_59	CDS	protein_coding	chr1	145339214	145339387
chr1	145339388	145339994	NBPF20_intron_61	intron	protein_coding	chr1	145339388	145339994
chr1	145339995	145340047	NBPF20_60	CDS	protein_coding	chr1	145339995	145340047
chr1	145340048	145340765	NBPF20_intron_62	intron	protein_coding	chr1	145340048	145340765
chr1	145340766	145340825	NBPF20_61	CDS	protein_coding	chr1	145340766	145340939
chr1	145340970	145341002	NBPF20_intron_63	intron	protein_coding	chr1	145340940	145341562
chr1	145341459	145341562	NBPF20_intron_63	intron	protein_coding	chr1	145340940	145341562
chr1	145341563	145341672	NBPF20_62	CDS	protein_coding	chr1	145341563	145341672
chr1	145341673	145342385	NBPF20_intron_64	intron	protein_coding	chr1	145341673	145342385
chr1	145342386	145342559	NBPF20_63	CDS	protein_coding	chr1	145342386	145342559
chr1	145343108	145343206	NBPF20_intron_65	intron	protein_coding	chr1	145342560	145343206
chr1	145342560	145342678	NBPF20_intron_65	intron	protein_coding	chr1	145342560	145343206
chr1	145343207	145343259	NBPF20_64	CDS	protein_coding	chr1	145343207	145343259
chr1	145343260	145343967	NBPF20_intron_66	intron	protein_coding	chr1	145343260	145343967
chr1	145343968	145344141	NBPF20_65	CDS	protein_coding	chr1	145343968	145344141
chr1	145344142	145344748	NBPF20_intron_67	intron	protein_coding	chr1	145344142	145344748
chr1	145344749	145344801	NBPF20_66	CDS	protein_coding	chr1	145344749	145344801
chr1	145344802	145345519	NBPF20_intron_68	intron	protein_coding	chr1	145344802	145345519
chr1	145345520	145345693	NBPF20_67	CDS	protein_coding	chr1	145345520	145345693
chr1	145345694	145346218	NBPF20_intron_69	intron	protein_coding	chr1	145345694	145346320
chr1	145346348	145346430	NBPF20_68	CDS	protein_coding	chr1	145346321	145346430
chr1	145346431	145347143	NBPF20_intron_70	intron	protein_coding	chr1	145346431	145347143
chr1	145347144	145347317	NBPF20_69	CDS	protein_coding	chr1	145347144	145347317
chr1	145347318	145347510	NBPF20_intron_71	intron	protein_coding	chr1	145347318	145347976
chr1	145347622	145347976	NBPF20_intron_71	intron	protein_coding	chr1	145347318	145347976
chr1	145347977	145348029	NBPF20_70	CDS	protein_coding	chr1	145347977	145348029
chr1	145348030	145348737	NBPF20_intron_72	intron	protein_coding	chr1	145348030	145348737
chr1	145348738	145348911	NBPF20_71	CDS	protein_coding	chr1	145348738	145348911
chr1	145348912	145349518	NBPF20_intron_73	intron	protein_coding	chr1	145348912	145349518
chr1	145349519	145349571	NBPF20_72	CDS	protein_coding	chr1	145349519	145349571
chr1	145349572	145350289	NBPF20_intron_74	intron	protein_coding	chr1	145349572	145350289
chr1	145350290	145350463	NBPF20_73	CDS	protein_coding	chr1	145350290	145350463
chr1	145350464	145351092	NBPF20_intron_75	intron	protein_coding	chr1	145350464	145351092
chr1	145351093	145351202	NBPF20_74	CDS	protein_coding	chr1	145351093	145351202
chr1	145351203	145351915	NBPF20_intron_76	intron	protein_coding	chr1	145351203	145351915
chr1	145351916	145352089	NBPF20_75	CDS	protein_coding	chr1	145351916	145352089
chr1	145352090	145352181	NBPF20_intron_77	intron	protein_coding	chr1	145352090	145352740
chr1	145352439	145352740	NBPF20_intron_77	intron	protein_coding	chr1	145352090	145352740
chr1	145352741	145352793	NBPF20_76	CDS	protein_coding	chr1	145352741	145352793
chr1	145352794	145353501	NBPF20_intron_78	intron	protein_coding	chr1	145352794	145353501
chr1	145353502	145353675	NBPF20_77	CDS	protein_coding	chr1	145353502	145353675
chr1	145353676	145354282	NBPF20_intron_79	intron	protein_coding	chr1	145353676	145354282
chr1	145354283	145354335	NBPF20_78	CDS	protein_coding	chr1	145354283	145354335
chr1	145354336	145355053	NBPF20_intron_80	intron	protein_coding	chr1	145354336	145355053
chr1	145355054	145355227	NBPF20_79	CDS	protein_coding	chr1	145355054	145355227
chr1	145355228	145355854	NBPF20_intron_81	intron	protein_coding	chr1	145355228	145355854
chr1	145355855	145355964	NBPF20_80	CDS	protein_coding	chr1	145355855	145355964
chr1	145355965	145356451	NBPF20_intron_82	intron	protein_coding	chr1	145355965	145356677
chr1	145356490	145356677	NBPF20_intron_82	intron	protein_coding	chr1	145355965	145356677
chr1	145356678	145356851	NBPF20_81	CDS	protein_coding	chr1	145356678	145356851
chr1	145356852	145357488	NBPF20_intron_83	intron	protein_coding	chr1	145356852	145357488
chr1	145357489	145357541	NBPF20_82	CDS	protein_coding	chr1	145357489	145357541
chr1	145357542	145358249	NBPF20_intron_84	intron	protein_coding	chr1	145357542	145358249
chr1	145358250	145358423	NBPF20_83	CDS	protein_coding	chr1	145358250	145358423
chr1	145358424	145359029	NBPF20_intron_85	intron	protein_coding	chr1	145358424	145359029
chr1	145359030	145359082	NBPF20_84	CDS	protein_coding	chr1	145359030	145359082
chr1	145359083	145359800	NBPF20_intron_86	intron	protein_coding	chr1	145359083	145359800
chr1	145359801	145359974	NBPF20_85	CDS	protein_coding	chr1	145359801	145359974
chr1	145359975	145360601	NBPF20_intron_87	intron	protein_coding	chr1	145359975	145360601
chr1	145360602	145360711	NBPF20_86	CDS	protein_coding	chr1	145360602	145360711
chr1	145360712	145361424	NBPF20_intron_88	intron	protein_coding	chr1	145360712	145361424
chr1	145361425	145361598	NBPF20_87	CDS	protein_coding	chr1	145361425	145361598
chr1	145361599	145362241	NBPF20_intron_89	intron	protein_coding	chr1	145361599	145362241
chr1	145362242	145362294	NBPF20_88	CDS	protein_coding	chr1	145362242	145362294
chr1	145362295	145363002	NBPF20_intron_90	intron	protein_coding	chr1	145362295	145363002
chr1	145363003	145363176	NBPF20_89	CDS	protein_coding	chr1	145363003	145363176
chr1	145363177	145363783	NBPF20_intron_91	intron	protein_coding	chr1	145363177	145363783
chr1	145363784	145363836	NBPF20_90	CDS	protein_coding	chr1	145363784	145363836
chr1	145363837	145364554	NBPF20_intron_92	intron	protein_coding	chr1	145363837	145364554
chr1	145364555	145364728	NBPF20_91	CDS	protein_coding	chr1	145364555	145364728
chr1	145364729	145365355	NBPF20_intron_93	intron	protein_coding	chr1	145364729	145365355
chr1	145365356	145365465	NBPF20_92	CDS	protein_coding	chr1	145365356	145365465
chr1	145365466	145366178	NBPF20_intron_94	intron	protein_coding	chr1	145365466	145366178
chr1	145366179	145366308	NBPF20_93	CDS	protein_coding	chr1	145366179	145366352
chr1	145366815	145367001	NBPF20_intron_95	intron	protein_coding	chr1	145366353	145367001
chr1	145367002	145367054	NBPF20_94	CDS	protein_coding	chr1	145367002	145367054
chr1	145367055	145367762	NBPF20_intron_96	intron	protein_coding	chr1	145367055	145367762
chr1	145367763	145367936	NBPF20_95	CDS	protein_coding	chr1	145367763	145367936
chr1	145367937	145368543	NBPF20_intron_97	intron	protein_coding	chr1	145367937	145368543
chr1	145368544	145368596	NBPF20_96	CDS	protein_coding	chr1	145368544	145368596
chr1	145368597	145369314	NBPF20_intron_98	intron	protein_coding	chr1	145368597	145369314
chr1	145369315	145369488	NBPF20_97	CDS	protein_coding	chr1	145369315	145369488
chr1	145369489	145370115	NBPF20_intron_99	intron	protein_coding	chr1	145369489	145370115
chr1	145370116	145370225	NBPF20_98	CDS	protein_coding	chr1	145370116	145370225
chr1	145370226	145370938	NBPF20_intron_100	intron	protein_coding	chr1	145370226	145370938
chr1	145370939	145371112	NBPF20_99	CDS	protein_coding	chr1	145370939	145371112
chr1	145371113	145371749	NBPF20_intron_101	intron	protein_coding	chr1	145371113	145371749
chr1	145371750	145371802	NBPF20_100	CDS	protein_coding	chr1	145371750	145371802
chr1	145371803	145371835	NBPF20_intron_102	intron	protein_coding	chr1	145371803	145372510
chr1	145372086	145372120	NBPF20_intron_102	intron	protein_coding	chr1	145371803	145372510
chr1	145372641	145372684	NBPF20_101	CDS	protein_coding	chr1	145372511	145372684
chr1	145372685	145373291	NBPF20_intron_103	intron	protein_coding	chr1	145372685	145373291
chr1	145373292	145373344	NBPF20_102	CDS	protein_coding	chr1	145373292	145373344
chr1	145373345	145374062	NBPF20_intron_104	intron	protein_coding	chr1	145373345	145374062
chr1	145374063	145374236	NBPF20_103	CDS	protein_coding	chr1	145374063	145374236
chr1	145374237	145374863	NBPF20_intron_105	intron	protein_coding	chr1	145374237	145374863
chr1	145374864	145374973	NBPF20_104	CDS	protein_coding	chr1	145374864	145374973
chr1	145374974	145375686	NBPF20_intron_106	intron	protein_coding	chr1	145374974	145375686
chr1	145375687	145375860	NBPF20_105	CDS	protein_coding	chr1	145375687	145375860
chr1	145375861	145376503	NBPF20_intron_107	intron	protein_coding	chr1	145375861	145376503
chr1	145376504	145376556	NBPF20_106	CDS	protein_coding	chr1	145376504	145376556
chr1	145376557	145377264	NBPF20_intron_108	intron	protein_coding	chr1	145376557	145377264
chr1	145377265	145377438	NBPF20_107	CDS	protein_coding	chr1	145377265	145377438
chr1	145377439	145377472	NBPF20_intron_109	intron	protein_coding	chr1	145377439	145378041
chr1	145378543	145378812	NBPF20_intron_110	intron	protein_coding	chr1	145378095	145378812
chr1	145378813	145378986	NBPF20_109	CDS	protein_coding	chr1	145378813	145378986
chr1	145378987	145379615	NBPF20_intron_111	intron	protein_coding	chr1	145378987	145379615
chr1	145379616	145379725	NBPF20_110	CDS	protein_coding	chr1	145379616	145379725
chr1	145379726	145380438	NBPF20_intron_112	intron	protein_coding	chr1	145379726	145380438
chr1	145380439	145380612	NBPF20_111	CDS	protein_coding	chr1	145380439	145380612
chr1	145380613	145381255	NBPF20_intron_113	intron	protein_coding	chr1	145380613	145381255
chr1	145381256	145381308	NBPF20_112	CDS	protein_coding	chr1	145381256	145381308
chr1	145381309	145382016	NBPF20_intron_114	intron	protein_coding	chr1	145381309	145382016
chr1	145382017	145382190	NBPF20_113	CDS	protein_coding	chr1	145382017	145382190
chr1	145382191	145382797	NBPF20_intron_115	intron	protein_coding	chr1	145382191	145382797
chr1	145382798	145382850	NBPF20_114	CDS	protein_coding	chr1	145382798	145382850
chr1	145382851	145383568	NBPF20_intron_116	intron	protein_coding	chr1	145382851	145383568
chr1	145383569	145383742	NBPF20_115	CDS	protein_coding	chr1	145383569	145383742
chr1	145383743	145384369	NBPF20_intron_117	intron	protein_coding	chr1	145383743	145384369
chr1	145384370	145384479	NBPF20_116	CDS	protein_coding	chr1	145384370	145384479
chr1	145384480	145385192	NBPF20_intron_118	intron	protein_coding	chr1	145384480	145385192
chr1	145385193	145385366	NBPF20_UTR_3	three_prime_UTR	protein_coding	chr1	145385193	145385366
chr1	145385367	145386011	NBPF20_intron_119	intron	protein_coding	chr1	145385367	145386011
chr1	145386012	145386064	NBPF20_UTR_4	three_prime_UTR	protein_coding	chr1	145386012	145386064
chr1	145386065	145386772	NBPF20_intron_120	intron	protein_coding	chr1	145386065	145386772
chr1	145386773	145386946	NBPF20_UTR_5	three_prime_UTR	protein_coding	chr1	145386773	145386946
chr1	145386947	145387545	NBPF20_intron_121	intron	protein_coding	chr1	145386947	145387545
chr1	145387546	145387598	NBPF20_UTR_6	three_prime_UTR	protein_coding	chr1	145387546	145387598
chr1	145387599	145388316	NBPF20_intron_122	intron	protein_coding	chr1	145387599	145388316
chr1	145388317	145388466	NBPF20_UTR_7	three_prime_UTR	protein_coding	chr1	145388317	145388466
chr1	145388466	145388490	NBPF20_117	CDS	protein_coding	chr1	145388466	145388490
chr1	145388491	145388668	NBPF20_intron_123	intron	protein_coding	chr1	145388491	145389119
chr1	145388753	145389080	NBPF20_intron_123	intron	protein_coding	chr1	145388491	145389119
chr1	145389151	145389229	NBPF20_118	CDS	protein_coding	chr1	145389120	145389229
chr1	145389230	145389942	NBPF20_intron_124	intron	protein_coding	chr1	145389230	145389942
chr1	145389943	145390116	NBPF20_119	CDS	protein_coding	chr1	145389943	145390116
chr1	145390117	145390214	NBPF20_intron_125	intron	protein_coding	chr1	145390117	145390767
chr1	145390611	145390767	NBPF20_intron_125	intron	protein_coding	chr1	145390117	145390767
chr1	145390768	145390820	NBPF20_120	CDS	protein_coding	chr1	145390768	145390820
chr1	145390821	145391528	NBPF20_intron_126	intron	protein_coding	chr1	145390821	145391528
chr1	145391529	145391702	NBPF20_121	CDS	protein_coding	chr1	145391529	145391702
chr1	145391999	145392227	NBPF20_intron_127	intron	protein_coding	chr1	145391703	145392301
chr1	145392276	145392301	NBPF20_intron_127	intron	protein_coding	chr1	145391703	145392301
chr1	145391703	145391899	NBPF20_intron_127	intron	protein_coding	chr1	145391703	145392301
chr1	145392302	145392354	NBPF20_122	CDS	protein_coding	chr1	145392302	145392354
chr1	145392355	145392412	NBPF20_intron_128	intron	protein_coding	chr1	145392355	145393072
chr1	146993096	146993597	NBPF12_intron_34	intron	protein_coding	chr1	146992885	146993597
chr1	146993598	146993707	NBPF12_25	CDS	protein_coding	chr1	146993598	146993707
chr1	146993708	146993919	NBPF12_intron_35	intron	protein_coding	chr1	146993708	146994330
chr1	148536866	148537009	NBPF14_intron_5	intron	protein_coding	chr1	148536397	148537009
chr1	148537010	148537119	NBPF14_5	CDS	protein_coding	chr1	148537010	148537119
chr1	148537120	148537832	NBPF14_intron_6	intron	protein_coding	chr1	148537120	148537832
chr1	148537833	148537927	NBPF14_6	CDS	protein_coding	chr1	148537833	148538006
chr1	148538061	148538207	NBPF14_intron_7	intron	protein_coding	chr1	148538007	148538647
chr1	148538263	148538647	NBPF14_intron_7	intron	protein_coding	chr1	148538007	148538647
chr1	148538648	148538700	NBPF14_7	CDS	protein_coding	chr1	148538648	148538700
chr1	148538701	148539163	NBPF14_intron_8	intron	protein_coding	chr1	148538701	148539408
chr1	148539409	148539582	NBPF14_8	CDS	protein_coding	chr1	148539409	148539582
chr1	148539583	148540177	NBPF14_intron_9	intron	protein_coding	chr1	148539583	148540177
chr1	148540178	148540230	NBPF14_9	CDS	protein_coding	chr1	148540178	148540230
chr1	148540231	148540948	NBPF14_intron_10	intron	protein_coding	chr1	148540231	148540948
chr1	148540949	148541122	NBPF14_10	CDS	protein_coding	chr1	148540949	148541122
chr1	148541123	148541702	NBPF14_intron_11	intron	protein_coding	chr1	148541123	148541729
chr1	148542694	148542726	NBPF14_12	CDS	protein_coding	chr1	148542553	148542726
chr1	148543091	148543119	NBPF14_intron_13	intron	protein_coding	chr1	148542727	148543361
chr1	148543164	148543361	NBPF14_intron_13	intron	protein_coding	chr1	148542727	148543361
chr1	148543362	148543414	NBPF14_13	CDS	protein_coding	chr1	148543362	148543414
chr1	148543415	148543648	NBPF14_intron_14	intron	protein_coding	chr1	148543415	148544122
chr1	148543700	148543940	NBPF14_intron_14	intron	protein_coding	chr1	148543415	148544122
chr1	148543971	148544122	NBPF14_intron_14	intron	protein_coding	chr1	148543415	148544122
chr1	148544123	148544296	NBPF14_14	CDS	protein_coding	chr1	148544123	148544296
chr1	148544297	148544358	NBPF14_intron_15	intron	protein_coding	chr1	148544297	148544891
chr1	148544422	148544891	NBPF14_intron_15	intron	protein_coding	chr1	148544297	148544891
chr1	148544892	148544944	NBPF14_15	CDS	protein_coding	chr1	148544892	148544944
chr1	148544945	148545662	NBPF14_intron_16	intron	protein_coding	chr1	148544945	148545662
chr1	148545663	148545836	NBPF14_16	CDS	protein_coding	chr1	148545663	148545836
chr1	148545837	148546443	NBPF14_intron_17	intron	protein_coding	chr1	148545837	148546443
chr1	148546444	148546553	NBPF14_17	CDS	protein_coding	chr1	148546444	148546553
chr1	148546554	148547266	NBPF14_intron_18	intron	protein_coding	chr1	148546554	148547266
chr1	148547267	148547440	NBPF14_18	CDS	protein_coding	chr1	148547267	148547440
chr1	148547441	148548069	NBPF14_intron_19	intron	protein_coding	chr1	148547441	148548069
chr1	148548070	148548122	NBPF14_19	CDS	protein_coding	chr1	148548070	148548122
chr1	148548123	148548283	NBPF14_intron_20	intron	protein_coding	chr1	148548123	148548830
chr1	148549005	148549599	NBPF14_intron_21	intron	protein_coding	chr1	148549005	148549599
chr1	148549600	148549652	NBPF14_21	CDS	protein_coding	chr1	148549600	148549652
chr1	148549653	148549756	NBPF14_intron_22	intron	protein_coding	chr1	148549653	148550370
chr1	148550488	148550544	NBPF14_22	CDS	protein_coding	chr1	148550371	148550544
chr1	148550545	148550577	NBPF14_intron_23	intron	protein_coding	chr1	148550545	148551151
chr1	148550828	148550926	NBPF14_intron_23	intron	protein_coding	chr1	148550545	148551151
chr1	148550979	148551151	NBPF14_intron_23	intron	protein_coding	chr1	148550545	148551151
chr1	148551152	148551261	NBPF14_UTR_2	three_prime_UTR	protein_coding	chr1	148551152	148551261
chr1	148551262	148551378	NBPF14_intron_24	intron	protein_coding	chr1	148551262	148551974
chr1	148552343	148552777	NBPF14_intron_25	intron	protein_coding	chr1	148552149	148552777
chr1	148552778	148552830	NBPF14_UTR_4	three_prime_UTR	protein_coding	chr1	148552778	148552830
chr1	148552831	148553538	NBPF14_intron_26	intron	protein_coding	chr1	148552831	148553538
chr1	148553539	148553712	NBPF14_23	CDS	protein_coding	chr1	148553539	148553712
chr1	148553713	148554307	NBPF14_intron_27	intron	protein_coding	chr1	148553713	148554307
chr1	148554308	148554360	NBPF14_24	CDS	protein_coding	chr1	148554308	148554360
chr1	148554361	148554407	NBPF14_intron_28	intron	protein_coding	chr1	148554361	148555078
chr1	148555128	148555252	NBPF14_25	CDS	protein_coding	chr1	148555079	148555252
chr1	148555253	148555279	NBPF14_intron_29	intron	protein_coding	chr1	148555253	148555865
chr1	148555303	148555865	NBPF14_intron_29	intron	protein_coding	chr1	148555253	148555865
chr1	148555866	148555975	NBPF14_26	CDS	protein_coding	chr1	148555866	148555975
chr1	148555976	148556268	NBPF14_intron_30	intron	protein_coding	chr1	148555976	148556688
chr1	148556417	148556579	NBPF14_intron_30	intron	protein_coding	chr1	148555976	148556688
chr1	148556823	148556862	NBPF14_27	CDS	protein_coding	chr1	148556689	148556862
chr1	148556863	148556887	NBPF14_intron_31	intron	protein_coding	chr1	148556863	148557489
chr1	148558263	148558424	NBPF14_29	CDS	protein_coding	chr1	148558251	148558424
chr1	148558425	148558855	NBPF14_intron_33	intron	protein_coding	chr1	148558425	148559019
chr1	148560429	148560582	NBPF14_intron_35	intron	protein_coding	chr1	148559966	148560582
chr1	148560583	148560692	NBPF14_32	CDS	protein_coding	chr1	148560583	148560692
chr1	148560693	148561052	NBPF14_intron_36	intron	protein_coding	chr1	148560693	148561405
chr1	148561221	148561254	NBPF14_intron_36	intron	protein_coding	chr1	148560693	148561405
chr1	148562124	148562156	NBPF14_intron_37	intron	protein_coding	chr1	148561580	148562234
chr1	148562405	148562995	NBPF14_intron_38	intron	protein_coding	chr1	148562288	148562995
chr1	148562996	148563169	NBPF14_35	CDS	protein_coding	chr1	148562996	148563169
chr1	148563170	148563764	NBPF14_intron_39	intron	protein_coding	chr1	148563170	148563764
chr1	148563765	148563817	NBPF14_36	CDS	protein_coding	chr1	148563765	148563817
chr1	148563818	148564087	NBPF14_intron_40	intron	protein_coding	chr1	148563818	148564537
chr1	148564501	148564537	NBPF14_intron_40	intron	protein_coding	chr1	148563818	148564537
chr1	148564538	148564711	NBPF14_37	CDS	protein_coding	chr1	148564538	148564711
chr1	148564712	148565318	NBPF14_intron_41	intron	protein_coding	chr1	148564712	148565318
chr1	148565319	148565428	NBPF14_38	CDS	protein_coding	chr1	148565319	148565428
chr1	148565429	148565545	NBPF14_intron_42	intron	protein_coding	chr1	148565429	148566141
chr1	148567101	148567282	NBPF14_intron_44	intron	protein_coding	chr1	148567004	148567711
chr1	148567921	148568480	NBPF14_intron_45	intron	protein_coding	chr1	148567886	148568480
chr1	148568481	148568531	NBPF14_42	CDS	protein_coding	chr1	148568481	148568533
chr1	148569681	148570040	NBPF14_intron_47	intron	protein_coding	chr1	148569428	148570040
chr1	148570041	148570150	NBPF14_44	CDS	protein_coding	chr1	148570041	148570150
chr1	148570151	148570308	NBPF14_intron_48	intron	protein_coding	chr1	148570151	148570863
chr1	148571406	148571680	NBPF14_intron_49	intron	protein_coding	chr1	148571038	148571680
chr1	148571681	148571733	NBPF14_46	CDS	protein_coding	chr1	148571681	148571733
chr1	148571734	148572201	NBPF14_intron_50	intron	protein_coding	chr1	148571734	148572441
chr1	148573003	148573228	NBPF14_intron_51	intron	protein_coding	chr1	148572616	148573228
chr1	148573229	148573338	NBPF14_48	CDS	protein_coding	chr1	148573229	148573338
chr1	148573339	148573771	NBPF14_intron_52	intron	protein_coding	chr1	148573339	148574051
chr1	148573940	148573977	NBPF14_intron_52	intron	protein_coding	chr1	148573339	148574051
chr1	148574847	148574876	NBPF14_intron_53	intron	protein_coding	chr1	148574226	148574876
chr1	148574877	148574929	NBPF14_50	CDS	protein_coding	chr1	148574877	148574929
chr1	148574930	148575637	NBPF14_intron_54	intron	protein_coding	chr1	148574930	148575637
chr1	149488365	149488426	NBPF19_intron_16	intron	protein_coding	chr1	149488186	149488903
chr1	149488449	149488903	NBPF19_intron_16	intron	protein_coding	chr1	149488186	149488903
chr1	149488904	149488956	NBPF19_UTR_11	three_prime_UTR	protein_coding	chr1	149488904	149488956
chr1	149488957	149489559	NBPF19_intron_17	intron	protein_coding	chr1	149488957	149489559
chr1	149489560	149489733	NBPF19_12	CDS	protein_coding	chr1	149489560	149489733
chr1	149489734	149490441	NBPF19_intron_18	intron	protein_coding	chr1	149489734	149490441
chr1	149490442	149490494	NBPF19_13	CDS	protein_coding	chr1	149490442	149490494
chr1	149490495	149490797	NBPF19_intron_19	intron	protein_coding	chr1	149490495	149491137
chr1	149491192	149491311	NBPF19_14	CDS	protein_coding	chr1	149491138	149491311
chr1	149491312	149492024	NBPF19_intron_20	intron	protein_coding	chr1	149491312	149492024
chr1	149492025	149492134	NBPF19_15	CDS	protein_coding	chr1	149492025	149492134
chr1	149492135	149492235	NBPF19_intron_21	intron	protein_coding	chr1	149492135	149492766
chr1	149492345	149492532	NBPF19_intron_21	intron	protein_coding	chr1	149492135	149492766
chr1	149492711	149492766	NBPF19_intron_21	intron	protein_coding	chr1	149492135	149492766
chr1	149493558	149493658	NBPF19_intron_22	intron	protein_coding	chr1	149492941	149493658
chr1	149493659	149493711	NBPF19_UTR_13	three_prime_UTR	protein_coding	chr1	149493659	149493711
chr1	149493712	149493840	NBPF19_intron_23	intron	protein_coding	chr1	149493712	149494316
chr1	149494210	149494247	NBPF19_intron_23	intron	protein_coding	chr1	149493712	149494316
chr1	149494375	149494490	NBPF19_17	CDS	protein_coding	chr1	149494317	149494490
chr1	149494491	149495198	NBPF19_intron_24	intron	protein_coding	chr1	149494491	149495198
chr1	149495199	149495250	NBPF19_18	CDS	protein_coding	chr1	149495199	149495251
chr1	149495330	149495694	NBPF19_intron_25	intron	protein_coding	chr1	149495252	149495900
chr1	149495860	149495900	NBPF19_intron_25	intron	protein_coding	chr1	149495252	149495900
chr1	149495901	149496074	NBPF19_19	CDS	protein_coding	chr1	149495901	149496074
chr1	149496075	149496787	NBPF19_intron_26	intron	protein_coding	chr1	149496075	149496787
chr1	149496788	149496897	NBPF19_20	CDS	protein_coding	chr1	149496788	149496897
chr1	149496898	149497230	NBPF19_intron_27	intron	protein_coding	chr1	149496898	149497523
chr1	149497410	149497456	NBPF19_intron_27	intron	protein_coding	chr1	149496898	149497523
chr1	149497589	149497697	NBPF19_21	CDS	protein_coding	chr1	149497524	149497697
chr1	149497698	149498415	NBPF19_intron_28	intron	protein_coding	chr1	149497698	149498415
chr1	149498416	149498468	NBPF19_22	CDS	protein_coding	chr1	149498416	149498468
chr1	149498469	149499071	NBPF19_intron_29	intron	protein_coding	chr1	149498469	149499071
chr1	149499072	149499245	NBPF19_23	CDS	protein_coding	chr1	149499072	149499245
chr1	149499246	149499953	NBPF19_intron_30	intron	protein_coding	chr1	149499246	149499953
chr1	149499954	149500006	NBPF19_24	CDS	protein_coding	chr1	149499954	149500006
chr1	149500007	149500454	NBPF19_intron_31	intron	protein_coding	chr1	149500007	149500655
chr1	149500656	149500833	NBPF19_25	CDS	protein_coding	chr1	149500656	149500833
chr1	149500834	149501542	NBPF19_intron_32	intron	protein_coding	chr1	149500834	149501542
chr1	149501543	149501652	NBPF19_26	CDS	protein_coding	chr1	149501543	149501652
chr1	149501653	149501819	NBPF19_intron_33	intron	protein_coding	chr1	149501653	149502284
chr1	149501847	149502284	NBPF19_intron_33	intron	protein_coding	chr1	149501653	149502284
chr1	149502285	149502458	NBPF19_27	CDS	protein_coding	chr1	149502285	149502458
chr1	149502459	149503176	NBPF19_intron_34	intron	protein_coding	chr1	149502459	149503176
chr1	149503177	149503229	NBPF19_28	CDS	protein_coding	chr1	149503177	149503229
chr1	149503230	149503832	NBPF19_intron_35	intron	protein_coding	chr1	149503230	149503832
chr1	149503833	149504006	NBPF19_29	CDS	protein_coding	chr1	149503833	149504006
chr1	149504007	149504714	NBPF19_intron_36	intron	protein_coding	chr1	149504007	149504714
chr1	149504715	149504765	NBPF19_30	CDS	protein_coding	chr1	149504715	149504765
chr1	149505393	149505416	NBPF19_intron_37	intron	protein_coding	chr1	149504768	149505416
chr1	149504768	149505240	NBPF19_intron_37	intron	protein_coding	chr1	149504768	149505416
chr1	149505417	149505590	NBPF19_31	CDS	protein_coding	chr1	149505417	149505590
chr1	149505591	149506303	NBPF19_intron_38	intron	protein_coding	chr1	149505591	149506303
chr1	149506304	149506413	NBPF19_32	CDS	protein_coding	chr1	149506304	149506413
chr1	149506414	149507045	NBPF19_intron_39	intron	protein_coding	chr1	149506414	149507045
chr1	149507046	149507219	NBPF19_33	CDS	protein_coding	chr1	149507046	149507219
chr1	149507220	149507937	NBPF19_intron_40	intron	protein_coding	chr1	149507220	149507937
chr1	149507938	149507990	NBPF19_34	CDS	protein_coding	chr1	149507938	149507990
chr1	149507991	149508593	NBPF19_intron_41	intron	protein_coding	chr1	149507991	149508593
chr1	149508594	149508767	NBPF19_35	CDS	protein_coding	chr1	149508594	149508767
chr1	149508768	149509012	NBPF19_intron_42	intron	protein_coding	chr1	149508768	149509475
chr1	149509039	149509475	NBPF19_intron_42	intron	protein_coding	chr1	149508768	149509475
chr1	149509476	149509528	NBPF19_36	CDS	protein_coding	chr1	149509476	149509528
chr1	149509529	149509684	NBPF19_intron_43	intron	protein_coding	chr1	149509529	149510177
chr1	149509898	149509939	NBPF19_intron_43	intron	protein_coding	chr1	149509529	149510177
chr1	149510352	149511064	NBPF19_intron_44	intron	protein_coding	chr1	149510352	149511064
chr1	149511065	149511174	NBPF19_UTR_16	three_prime_UTR	protein_coding	chr1	149511065	149511174
chr1	149511175	149511291	NBPF19_intron_45	intron	protein_coding	chr1	149511175	149511806
chr1	149511387	149511806	NBPF19_intron_45	intron	protein_coding	chr1	149511175	149511806
chr1	149511807	149511849	NBPF19_UTR_17	three_prime_UTR	protein_coding	chr1	149511807	149511980
chr1	149512651	149512698	NBPF19_intron_46	intron	protein_coding	chr1	149511981	149512698
chr1	149512699	149512751	NBPF19_UTR_18	three_prime_UTR	protein_coding	chr1	149512699	149512751
chr1	149512752	149513354	NBPF19_intron_47	intron	protein_coding	chr1	149512752	149513354
chr1	149513355	149513528	NBPF19_UTR_19	three_prime_UTR	protein_coding	chr1	149513355	149513528
chr1	149513529	149514236	NBPF19_intron_48	intron	protein_coding	chr1	149513529	149514236
chr1	149514237	149514289	NBPF19_37	CDS	protein_coding	chr1	149514237	149514289
chr1	149514290	149514429	NBPF19_intron_49	intron	protein_coding	chr1	149514290	149514934
chr1	149515074	149515108	NBPF19_38	CDS	protein_coding	chr1	149514935	149515108
chr1	149515109	149515476	NBPF19_intron_50	intron	protein_coding	chr1	149515109	149515820
chr1	149515658	149515768	NBPF19_intron_50	intron	protein_coding	chr1	149515109	149515820
chr1	149515903	149515930	NBPF19_39	CDS	protein_coding	chr1	149515821	149515930
chr1	149516689	149516736	NBPF19_40	CDS	protein_coding	chr1	149516563	149516736
chr1	149516737	149516934	NBPF19_intron_52	intron	protein_coding	chr1	149516737	149517454
chr1	149516968	149517005	NBPF19_intron_52	intron	protein_coding	chr1	149516737	149517454
chr1	149517026	149517454	NBPF19_intron_52	intron	protein_coding	chr1	149516737	149517454
chr1	149517455	149517507	NBPF19_41	CDS	protein_coding	chr1	149517455	149517507
chr1	149517508	149518108	NBPF19_intron_53	intron	protein_coding	chr1	149517508	149518108
chr1	149518109	149518282	NBPF19_UTR_20	three_prime_UTR	protein_coding	chr1	149518109	149518282
chr1	149518283	149518953	NBPF19_intron_54	intron	protein_coding	chr1	149518283	149518990
chr1	149519138	149519181	NBPF19_intron_55	intron	protein_coding	chr1	149519044	149519686
chr1	149519575	149519664	NBPF19_intron_55	intron	protein_coding	chr1	149519044	149519686
chr1	149519738	149519860	NBPF19_UTR_22	three_prime_UTR	protein_coding	chr1	149519687	149519860
chr1	149519861	149520204	NBPF19_intron_56	intron	protein_coding	chr1	149519861	149520573
chr1	149520270	149520573	NBPF19_intron_56	intron	protein_coding	chr1	149519861	149520573
chr1	149520574	149520683	NBPF19_UTR_23	three_prime_UTR	protein_coding	chr1	149520574	149520683
chr1	149521492	149521733	NBPF19_intron_58	intron	protein_coding	chr1	149521492	149522209
chr1	149521766	149522209	NBPF19_intron_58	intron	protein_coding	chr1	149521492	149522209
chr1	149522210	149522262	NBPF19_UTR_25	three_prime_UTR	protein_coding	chr1	149522210	149522262
chr1	149522263	149522863	NBPF19_intron_59	intron	protein_coding	chr1	149522263	149522863
chr1	149522864	149523037	NBPF19_UTR_26	three_prime_UTR	protein_coding	chr1	149522864	149523037
chr1	149523038	149523291	NBPF19_intron_60	intron	protein_coding	chr1	149523038	149523745
chr1	149523407	149523745	NBPF19_intron_60	intron	protein_coding	chr1	149523038	149523745
chr1	149523746	149523798	NBPF19_UTR_27	three_prime_UTR	protein_coding	chr1	149523746	149523798
chr1	149523799	149524125	NBPF19_intron_61	intron	protein_coding	chr1	149523799	149524443
chr1	149524149	149524261	NBPF19_intron_61	intron	protein_coding	chr1	149523799	149524443
chr1	149524285	149524443	NBPF19_intron_61	intron	protein_coding	chr1	149523799	149524443
chr1	149524444	149524617	NBPF19_UTR_28	three_prime_UTR	protein_coding	chr1	149524444	149524617
chr1	149524618	149525330	NBPF19_intron_62	intron	protein_coding	chr1	149524618	149525330
chr1	149525331	149525440	NBPF19_42	CDS	protein_coding	chr1	149525331	149525440
chr1	149525565	149525935	NBPF19_intron_63	intron	protein_coding	chr1	149525441	149526068
chr1	149526026	149526068	NBPF19_intron_63	intron	protein_coding	chr1	149525441	149526068
chr1	149526069	149526242	NBPF19_43	CDS	protein_coding	chr1	149526069	149526242
chr1	149526243	149526447	NBPF19_intron_64	intron	protein_coding	chr1	149526243	149526960
chr1	149526575	149526762	NBPF19_intron_64	intron	protein_coding	chr1	149526243	149526960
chr1	149527865	149528494	NBPF19_intron_66	intron	protein_coding	chr1	149527787	149528494
chr1	149528495	149528547	NBPF19_UTR_29	three_prime_UTR	protein_coding	chr1	149528495	149528547
chr1	149528548	149528609	NBPF19_intron_67	intron	protein_coding	chr1	149528548	149529172
chr1	149529313	149529346	NBPF19_UTR_30	three_prime_UTR	protein_coding	chr1	149529173	149529346
chr1	149529347	149530059	NBPF19_intron_68	intron	protein_coding	chr1	149529347	149530059
chr1	149530060	149530169	NBPF19_UTR_31	three_prime_UTR	protein_coding	chr1	149530060	149530169
chr1	149530170	149530797	NBPF19_intron_69	intron	protein_coding	chr1	149530170	149530797
chr1	149530798	149530971	NBPF19_UTR_32	three_prime_UTR	protein_coding	chr1	149530798	149530971
chr1	149530972	149531689	NBPF19_intron_70	intron	protein_coding	chr1	149530972	149531689
chr1	149531690	149531742	NBPF19_UTR_33	three_prime_UTR	protein_coding	chr1	149531690	149531742
chr1	149531743	149532343	NBPF19_intron_71	intron	protein_coding	chr1	149531743	149532343
chr1	149532344	149532517	NBPF19_46	CDS	protein_coding	chr1	149532344	149532517
chr1	149532518	149533225	NBPF19_intron_72	intron	protein_coding	chr1	149532518	149533225
chr1	149533226	149533278	NBPF19_47	CDS	protein_coding	chr1	149533226	149533278
chr1	149533279	149533720	NBPF19_intron_73	intron	protein_coding	chr1	149533279	149533923
chr1	149533745	149533923	NBPF19_intron_73	intron	protein_coding	chr1	149533279	149533923
chr1	149533924	149534097	NBPF19_48	CDS	protein_coding	chr1	149533924	149534097
chr1	149534098	149534810	NBPF19_intron_74	intron	protein_coding	chr1	149534098	149534810
chr1	149534811	149534920	NBPF19_49	CDS	protein_coding	chr1	149534811	149534920
chr1	149534921	149534971	NBPF19_intron_75	intron	protein_coding	chr1	149534921	149535552
chr1	149535468	149535552	NBPF19_intron_75	intron	protein_coding	chr1	149534921	149535552
chr1	149535553	149535726	NBPF19_UTR_34	three_prime_UTR	protein_coding	chr1	149535553	149535726
chr1	149535727	149536444	NBPF19_intron_76	intron	protein_coding	chr1	149535727	149536444
chr1	149536445	149536497	NBPF19_UTR_35	three_prime_UTR	protein_coding	chr1	149536445	149536497
chr1	149536498	149537098	NBPF19_intron_77	intron	protein_coding	chr1	149536498	149537098
chr1	149537099	149537272	NBPF19_UTR_36	three_prime_UTR	protein_coding	chr1	149537099	149537272
chr1	149537273	149537980	NBPF19_intron_78	intron	protein_coding	chr1	149537273	149537980
chr1	149538088	149538147	NBPF19_intron_79	intron	protein_coding	chr1	149538034	149538674
chr1	149538596	149538674	NBPF19_intron_79	intron	protein_coding	chr1	149538034	149538674
chr1	149538675	149538848	NBPF19_51	CDS	protein_coding	chr1	149538675	149538848
chr1	149538849	149539561	NBPF19_intron_80	intron	protein_coding	chr1	149538849	149539561
chr1	149539562	149539671	NBPF19_52	CDS	protein_coding	chr1	149539562	149539671
chr1	149539672	149539701	NBPF19_intron_81	intron	protein_coding	chr1	149539672	149540299
chr1	149539726	149539749	NBPF19_intron_81	intron	protein_coding	chr1	149539672	149540299
chr1	149539799	149540299	NBPF19_intron_81	intron	protein_coding	chr1	149539672	149540299
chr1	149540300	149540473	NBPF19_53	CDS	protein_coding	chr1	149540300	149540473
chr1	149540474	149541191	NBPF19_intron_82	intron	protein_coding	chr1	149540474	149541191
chr1	149541192	149541244	NBPF19_54	CDS	protein_coding	chr1	149541192	149541244
chr1	149541245	149541851	NBPF19_intron_83	intron	protein_coding	chr1	149541245	149541851
chr1	149541852	149541892	NBPF19_55	CDS	protein_coding	chr1	149541852	149542025
chr1	149541914	149542025	NBPF19_55	CDS	protein_coding	chr1	149541852	149542025
chr1	149542026	149542733	NBPF19_intron_84	intron	protein_coding	chr1	149542026	149542733
chr1	149542734	149542786	NBPF19_56	CDS	protein_coding	chr1	149542734	149542786
chr1	149542787	149543051	NBPF19_intron_85	intron	protein_coding	chr1	149542787	149543411
chr1	149543459	149543585	NBPF19_57	CDS	protein_coding	chr1	149543412	149543585
chr1	149543586	149544298	NBPF19_intron_86	intron	protein_coding	chr1	149543586	149544298
chr1	149544299	149544408	NBPF19_58	CDS	protein_coding	chr1	149544299	149544408
chr1	149544409	149545036	NBPF19_intron_87	intron	protein_coding	chr1	149544409	149545036
chr1	149545037	149545210	NBPF19_59	CDS	protein_coding	chr1	149545037	149545210
chr1	149545211	149545928	NBPF19_intron_88	intron	protein_coding	chr1	149545211	149545928
chr1	149545929	149545981	NBPF19_60	CDS	protein_coding	chr1	149545929	149545981
chr1	149545982	149546588	NBPF19_intron_89	intron	protein_coding	chr1	149545982	149546588
chr1	149546589	149546762	NBPF19_61	CDS	protein_coding	chr1	149546589	149546762
chr1	149546763	149547470	NBPF19_intron_90	intron	protein_coding	chr1	149546763	149547470
chr1	149547471	149547523	NBPF19_62	CDS	protein_coding	chr1	149547471	149547523
chr1	149547524	149547757	NBPF19_intron_91	intron	protein_coding	chr1	149547524	149548148
chr1	149548095	149548148	NBPF19_intron_91	intron	protein_coding	chr1	149547524	149548148
chr1	149548149	149548322	NBPF19_63	CDS	protein_coding	chr1	149548149	149548322
chr1	149548323	149549035	NBPF19_intron_92	intron	protein_coding	chr1	149548323	149549035
chr1	149549036	149549145	NBPF19_64	CDS	protein_coding	chr1	149549036	149549145
chr1	149549146	149549341	NBPF19_intron_93	intron	protein_coding	chr1	149549146	149549773
chr1	149549429	149549533	NBPF19_intron_93	intron	protein_coding	chr1	149549146	149549773
chr1	149549774	149549947	NBPF19_65	CDS	protein_coding	chr1	149549774	149549947
chr1	149549948	149550573	NBPF19_intron_94	intron	protein_coding	chr1	149549948	149550665
chr1	149550614	149550665	NBPF19_intron_94	intron	protein_coding	chr1	149549948	149550665
chr1	149550666	149550718	NBPF19_66	CDS	protein_coding	chr1	149550666	149550718
chr1	149550719	149551325	NBPF19_intron_95	intron	protein_coding	chr1	149550719	149551325
chr1	149551326	149551499	NBPF19_67	CDS	protein_coding	chr1	149551326	149551499
chr1	149551500	149551944	NBPF19_intron_96	intron	protein_coding	chr1	149551500	149552207
chr1	149551982	149552007	NBPF19_intron_96	intron	protein_coding	chr1	149551500	149552207
chr1	149552016	149552207	NBPF19_intron_96	intron	protein_coding	chr1	149551500	149552207
chr1	149552208	149552260	NBPF19_UTR_37	three_prime_UTR	protein_coding	chr1	149552208	149552260
chr1	149552261	149552429	NBPF19_intron_97	intron	protein_coding	chr1	149552261	149552885
chr1	149552908	149553059	NBPF19_UTR_38	three_prime_UTR	protein_coding	chr1	149552886	149553059
chr1	149553060	149553772	NBPF19_intron_98	intron	protein_coding	chr1	149553060	149553772
chr1	149553773	149553857	NBPF19_UTR_39	three_prime_UTR	protein_coding	chr1	149553773	149553882
chr1	149656645	149657494	LINC00869_intron_6	intron	transcribed_unprocessed_pseudogene	chr1	149655909	149658150
chr1	149657760	149658026	LINC00869_intron_6	intron	transcribed_unprocessed_pseudogene	chr1	149655909	149658150
chr1	149658398	149658495	LINC00869_intron_7	intron	transcribed_unprocessed_pseudogene	chr1	149658255	149660852
chr1	149658558	149658623	LINC00869_intron_7	intron	transcribed_unprocessed_pseudogene	chr1	149658255	149660852
chr1	149658774	149658964	LINC00869_intron_7	intron	transcribed_unprocessed_pseudogene	chr1	149658255	149660852
chr1	149658995	149659043	LINC00869_intron_7	intron	transcribed_unprocessed_pseudogene	chr1	149658255	149660852
chr1	149659186	149659326	LINC00869_intron_7	intron	transcribed_unprocessed_pseudogene	chr1	149658255	149660852
chr1	149659406	149659471	LINC00869_intron_7	intron	transcribed_unprocessed_pseudogene	chr1	149658255	149660852
chr1	149659544	149660332	LINC00869_intron_7	intron	transcribed_unprocessed_pseudogene	chr1	149658255	149660852
chr1	149660378	149660422	LINC00869_intron_7	intron	transcribed_unprocessed_pseudogene	chr1	149658255	149660852
chr1	149660452	149660744	LINC00869_intron_7	intron	transcribed_unprocessed_pseudogene	chr1	149658255	149660852
chr1	149661441	149661606	LINC00869_9	exon	transcribed_unprocessed_pseudogene	chr1	149661301	149661606
chr1	149661696	149662396	LINC00869_intron_9	intron	transcribed_unprocessed_pseudogene	chr1	149661607	149664519
chr1	149662604	149662656	LINC00869_intron_9	intron	transcribed_unprocessed_pseudogene	chr1	149661607	149664519
chr1	149662871	149663001	LINC00869_intron_9	intron	transcribed_unprocessed_pseudogene	chr1	149661607	149664519
chr1	149663102	149663157	LINC00869_intron_9	intron	transcribed_unprocessed_pseudogene	chr1	149661607	149664519
chr1	149663335	149663612	LINC00869_intron_9	intron	transcribed_unprocessed_pseudogene	chr1	149661607	149664519
chr1	149664953	149665077	LINC00869_intron_10	intron	transcribed_unprocessed_pseudogene	chr1	149664647	149665080
chr1	149710561	149710600	AC243772.3_intron_2	intron	transcribed_unprocessed_pseudogene	chr1	149687602	149720529
chr1	149832659	149832684	HIST2H4A_UTR_1	five_prime_UTR	protein_coding	chr1	149832659	149832684
chr1	149832684	149832996	HIST2H4A_1	CDS	protein_coding	chr1	149832684	149832996
chr1	149832996	149833241	HIST2H4A_UTR_2	three_prime_UTR	protein_coding	chr1	149832996	149833241
chr1	149839538	149840746	HIST2H3C_UTR_1	three_prime_UTR	protein_coding	chr1	149839538	149840746
chr1	149840746	149841157	HIST2H3C_1	CDS	protein_coding	chr1	149840746	149841157
chr1	149841157	149841193	HIST2H3C_UTR_2	five_prime_UTR	protein_coding	chr1	149841157	149841193
chr1	149842188	149842305	HIST2H2AA3_UTR_1	three_prime_UTR	protein_coding	chr1	149842188	149842305
chr1	149842305	149842698	HIST2H2AA3_1	CDS	protein_coding	chr1	149842305	149842698
chr1	149842698	149842736	HIST2H2AA3_UTR_2	five_prime_UTR	protein_coding	chr1	149842698	149842736
chr1	149851061	149851113	HIST2H2AA4_UTR_1	five_prime_UTR	protein_coding	chr1	149851061	149851113
chr1	149851113	149851506	HIST2H2AA4_1	CDS	protein_coding	chr1	149851113	149851506
chr1	149851506	149851624	HIST2H2AA4_UTR_2	three_prime_UTR	protein_coding	chr1	149851506	149851624
chr1	149852619	149852654	HIST2H3A_UTR_1	five_prime_UTR	protein_coding	chr1	149852619	149852654
chr1	149852654	149853065	HIST2H3A_1	CDS	protein_coding	chr1	149852654	149853065
chr1	149853065	149854274	HIST2H3A_UTR_2	three_prime_UTR	protein_coding	chr1	149853065	149854274
chr1	149860078	149860819	HIST2H4B_UTR_1	three_prime_UTR	protein_coding	chr1	149860078	149860819
chr1	149860819	149861131	HIST2H4B_1	CDS	protein_coding	chr1	149860819	149861131
chr1	149861131	149861210	HIST2H4B_UTR_2	five_prime_UTR	protein_coding	chr1	149861131	149861210
chr1	150718975	150719161	HORMAD1_intron_13	intron	protein_coding	chr1	150717283	150719471
chr1	150719189	150719283	HORMAD1_intron_13	intron	protein_coding	chr1	150717283	150719471
chr1	150743788	150743980	CTSS_intron_1	intron	protein_coding	chr1	150733146	150747775
chr1	150744062	150744165	CTSS_intron_1	intron	protein_coding	chr1	150733146	150747775
chr1	151458614	151458992	POGZ_intron_20	intron	protein_coding	chr1	151455198	151459150
chr1	151459019	151459047	POGZ_intron_20	intron	protein_coding	chr1	151455198	151459150
chr1	152216731	152216758	HRNR_1	CDS	protein_coding	chr1	152213075	152221490
chr1	152217101	152217131	HRNR_1	CDS	protein_coding	chr1	152213075	152221490
chr1	152217296	152217352	HRNR_1	CDS	protein_coding	chr1	152213075	152221490
chr1	152217533	152217639	HRNR_1	CDS	protein_coding	chr1	152213075	152221490
chr1	152217651	152217805	HRNR_1	CDS	protein_coding	chr1	152213075	152221490
chr1	152600662	152600731	LCE3C_UTR_1	five_prime_UTR	protein_coding	chr1	152600662	152600731
chr1	152600731	152601016	LCE3C_1	CDS	protein_coding	chr1	152600731	152601016
chr1	152601016	152601086	LCE3C_UTR_2	three_prime_UTR	protein_coding	chr1	152601016	152601086
chr1	152613811	152614098	LCE3B_1	CDS	protein_coding	chr1	152613811	152614098
chr1	155213411	155213482	MTX1_intron_7	intron	protein_coding	chr1	155213392	155213482
chr1	155213483	155213698	MTX1_9	CDS	protein_coding	chr1	155213483	155213698
chr1	155213698	155213824	MTX1_UTR_3	three_prime_UTR	protein_coding	chr1	155213698	155213824
chr1	155213824	155214217	GBAP1_1	exon	transcribed_unprocessed_pseudogene	chr1	155213824	155214473
chr1	155234045	155234109	MTX1P1_intron_6	intron	unprocessed_pseudogene	chr1	155234019	155234109
chr1	155234110	155234325	MTX1P1_7	exon	unprocessed_pseudogene	chr1	155234110	155234325
chr1	155234452	155234915	GBA_UTR_1	three_prime_UTR	protein_coding	chr1	155234452	155234994
chr1	155809789	155809840	GON4L_intron_22	intron	protein_coding	chr1	155805142	155813632
chr1	156081645	156081668	MEX3A_2	CDS	protein_coding	chr1	156081544	156081998
chr1	156081704	156081752	MEX3A_2	CDS	protein_coding	chr1	156081544	156081998
chr1	156328185	156328223	CCT3_intron_9	intron	protein_coding	chr1	156325090	156333214
chr1	156336311	156336347	CCT3_intron_14	intron	protein_coding	chr1	156335889	156337675
chr1	156556931	156557195	IQGAP3_intron_27	intron	protein_coding	chr1	156556694	156560932
chr1	156557702	156557751	IQGAP3_intron_27	intron	protein_coding	chr1	156556694	156560932
chr1	156558364	156558406	IQGAP3_intron_27	intron	protein_coding	chr1	156556694	156560932
chr1	156558644	156559011	IQGAP3_intron_27	intron	protein_coding	chr1	156556694	156560932
chr1	161441060	161441400	AL592295.3_intron_4	intron	lincRNA	chr1	161428020	161470468
chr1	161441419	161441523	AL592295.3_intron_4	intron	lincRNA	chr1	161428020	161470468
chr1	161441532	161441689	AL592295.3_intron_4	intron	lincRNA	chr1	161428020	161470468
chr1	161441737	161441982	AL592295.3_intron_4	intron	lincRNA	chr1	161428020	161470468
chr1	161442123	161442365	AL592295.3_intron_4	intron	lincRNA	chr1	161428020	161470468
chr1	161443625	161443658	AL592295.3_intron_4	intron	lincRNA	chr1	161428020	161470468
chr1	161443914	161444318	AL592295.3_intron_4	intron	lincRNA	chr1	161428020	161470468
chr1	161452985	161453712	AL592295.3_intron_4	intron	lincRNA	chr1	161428020	161470468
chr1	161454478	161456413	AL592295.3_intron_4	intron	lincRNA	chr1	161428020	161470468
chr1	161456639	161456686	AL592295.3_intron_4	intron	lincRNA	chr1	161428020	161470468
chr1	161468987	161470468	AL592295.3_intron_4	intron	lincRNA	chr1	161428020	161470468
chr1	161445347	161452533	AL592295.3_intron_4	intron	lincRNA	chr1	161428020	161470468
chr1	161460452	161468859	AL592295.3_intron_4	intron	lincRNA	chr1	161428020	161470468
chr1	161470469	161470523	AL592295.3_5	exon	lincRNA	chr1	161470469	161470523
chr1	161581339	161581362	FCGR2C_UTR_1	five_prime_UTR	polymorphic_pseudogene	chr1	161581339	161581437
chr1	161581586	161581679	FCGR2C_intron_1	intron	polymorphic_pseudogene	chr1	161581550	161583088
chr1	161584350	161584537	FCGR2C_intron_4	intron	polymorphic_pseudogene	chr1	161583815	161588420
chr1	161588200	161588226	FCGR2C_intron_4	intron	polymorphic_pseudogene	chr1	161583815	161588420
chr1	161588279	161588420	FCGR2C_intron_4	intron	polymorphic_pseudogene	chr1	161583815	161588420
chr1	161588630	161588708	FCGR2C_intron_5	intron	polymorphic_pseudogene	chr1	161588443	161589560
chr1	161629535	161629572	FCGR3B_intron_2	intron	protein_coding	chr1	161626403	161629776
chr1	162082931	162083193	NOS1AP_intron_1	intron	protein_coding	chr1	162070283	162154403
chr1	165762036	165762236	TMCO1_intron_6	intron	protein_coding	chr1	165759585	165768190
chr1	166077897	166077973	FAM78B_intron_1	intron	protein_coding	chr1	166070764	166165984
chr1	166839594	166839720	POGK_UTR_1	five_prime_UTR	protein_coding	chr1	166839447	166839769
chr1	166975329	166975439	ILDR2_UTR_2	five_prime_UTR	protein_coding	chr1	166975268	166975482
chr1	167435105	167435206	CD247_intron_3	intron	protein_coding	chr1	167434077	167435397
chr1	167632686	167632714	RCSD1_intron_1	intron	protein_coding	chr1	167630430	167683898
chr1	167897543	167897663	ADCY10_intron_27	intron	protein_coding	chr1	167896692	167899421
chr1	168543135	168543163	XCL2_intron_2	intron	protein_coding	chr1	168542108	168543902
chr1	168543604	168543631	XCL2_intron_2	intron	protein_coding	chr1	168542108	168543902
chr1	168543135	168543163	AL031736.1_1	exon	processed_pseudogene	chr1	168542737	168543354
chr1	169190799	169191111	NME7_intron_2	intron	protein_coding	chr1	169169555	169230716
chr1	169280514	169280816	NME7_intron_5	intron	protein_coding	chr1	169237688	169287301
chr1	169342721	169342796	NME7_intron_11	intron	protein_coding	chr1	169324501	169367706
chr1	169355068	169355158	NME7_intron_11	intron	protein_coding	chr1	169324501	169367706
chr1	169355234	169355283	NME7_intron_11	intron	protein_coding	chr1	169324501	169367706
chr1	169993603	169993657	KIFAP3_intron_10	intron	protein_coding	chr1	169992256	170016460
chr1	171095918	171096314	FMO3_intron_2	intron	protein_coding	chr1	171092791	171103783
chr1	172571781	172571979	SUCO_intron_10	intron	protein_coding	chr1	172570731	172573889
chr1	172985266	172985293	AL031599.1_intron_1	intron	lincRNA	chr1	172776128	173004280
chr1	175122457	175122507	TNN_intron_11	intron	protein_coding	chr1	175118825	175123398
chr1	176132665	176132796	COP1_intron_12	intron	protein_coding	chr1	176116682	176133845
chr1	176132822	176133023	COP1_intron_12	intron	protein_coding	chr1	176116682	176133845
chr1	176509096	176509637	PAPPA2_intron_1	intron	protein_coding	chr1	176463419	176555405
chr1	177149276	177149367	ASTN1_intron_23	intron	protein_coding	chr1	177061266	177164392
chr1	177399091	177399241	AL122019.1_intron_1	intron	lincRNA	chr1	177393789	177573726
chr1	179025895	179025985	FAM20B_UTR_2	five_prime_UTR	protein_coding	chr1	179025895	179026098
chr1	179422239	179422268	AXDND1_intron_12	intron	protein_coding	chr1	179411267	179429516
chr1	180323869	180324178	ACBD6_intron_8	intron	protein_coding	chr1	180314723	180397514
chr1	180656442	180656597	XPR1_intron_1	intron	protein_coding	chr1	180632271	180682358
chr1	186327037	186327266	TPR_intron_11	intron	protein_coding	chr1	186326236	186327458
chr1	187495696	187497343	ERVMER61-1_intron_19	intron	lincRNA	chr1	187487249	187571131
chr1	192830185	192830318	AL390957.1_intron_27	intron	lincRNA	chr1	192826962	192835403
chr1	193161630	193161731	CDC73_intron_10	intron	protein_coding	chr1	193152445	193203793
chr1	193161839	193161995	CDC73_intron_10	intron	protein_coding	chr1	193152445	193203793
chr1	197531879	197532095	DENND1B_intron_3	intron	protein_coding	chr1	197512954	197539962
chr1	197532246	197532340	DENND1B_intron_3	intron	protein_coding	chr1	197512954	197539962
chr1	197532672	197532929	DENND1B_intron_3	intron	protein_coding	chr1	197512954	197539962
chr1	197533152	197533516	DENND1B_intron_3	intron	protein_coding	chr1	197512954	197539962
chr1	197533551	197533747	DENND1B_intron_3	intron	protein_coding	chr1	197512954	197539962
chr1	197533793	197533843	DENND1B_intron_3	intron	protein_coding	chr1	197512954	197539962
chr1	197534015	197534126	DENND1B_intron_3	intron	protein_coding	chr1	197512954	197539962
chr1	197713734	197713905	DENND1B_intron_20	intron	protein_coding	chr1	197674170	197715029
chr1	197924888	197925184	LHX9_intron_9	intron	protein_coding	chr1	197921660	197927589
chr1	200289835	200290021	LINC00862_intron_1	intron	lincRNA	chr1	200254072	200342542
chr1	200816761	200816814	CAMSAP2_intron_4	intron	protein_coding	chr1	200815645	200828571
chr1	202172314	202172721	PTPRVP_intron_8	intron	transcribed_unitary_pseudogene	chr1	202172241	202176819
chr1	202172771	202172856	PTPRVP_intron_8	intron	transcribed_unitary_pseudogene	chr1	202172241	202176819
chr1	202391677	202392014	PPP1R12B_intron_1	intron	protein_coding	chr1	202349143	202416785
chr1	204471182	204471622	PIK3C2B_intron_33	intron	protein_coding	chr1	204469887	204489814
chr1	206064503	206064543	RHEX_intron_1	intron	protein_coding	chr1	206053266	206083561
chr1	206523644	206523820	RASSF5_intron_2	intron	protein_coding	chr1	206518545	206538170
chr1	207119084	207119850	C4BPA_intron_4	intron	protein_coding	chr1	207115516	207123920
chr1	207368690	207372219	CD55_intron_15	intron	protein_coding	chr1	207367488	207372767
chr1	207527130	207528714	CR1_intron_7	intron	protein_coding	chr1	207527124	207528714
chr1	207528715	207528801	CR1_8	CDS	protein_coding	chr1	207528715	207528801
chr1	207528802	207532178	CR1_intron_8	intron	protein_coding	chr1	207528802	207532178
chr1	207532179	207532398	CR1_9	CDS	protein_coding	chr1	207532179	207532398
chr1	207532399	207533407	CR1_intron_9	intron	protein_coding	chr1	207532399	207533407
chr1	207533408	207533588	CR1_10	CDS	protein_coding	chr1	207533408	207533588
chr1	207533589	207534195	CR1_intron_10	intron	protein_coding	chr1	207533589	207534195
chr1	207537937	207538000	CR1_intron_11	intron	protein_coding	chr1	207534297	207539979
chr1	207538238	207538272	CR1_intron_11	intron	protein_coding	chr1	207534297	207539979
chr1	207538316	207539979	CR1_intron_11	intron	protein_coding	chr1	207534297	207539979
chr1	207534929	207537881	CR1_intron_11	intron	protein_coding	chr1	207534297	207539979
chr1	207539980	207540066	CR1_12	CDS	protein_coding	chr1	207539980	207540066
chr1	207540067	207542180	CR1_intron_12	intron	protein_coding	chr1	207540067	207542180
chr1	207542181	207542329	CR1_13	CDS	protein_coding	chr1	207542181	207542580
chr1	207542886	207542946	CR1_intron_13	intron	protein_coding	chr1	207542581	207545306
chr1	207543074	207544222	CR1_intron_13	intron	protein_coding	chr1	207542581	207545306
chr1	207544404	207544433	CR1_intron_13	intron	protein_coding	chr1	207542581	207545306
chr1	207545602	207545645	CR1_15	CDS	protein_coding	chr1	207545575	207545678
chr1	207545679	207545718	CR1_intron_15	intron	protein_coding	chr1	207545679	207547269
chr1	207545773	207547269	CR1_intron_15	intron	protein_coding	chr1	207545679	207547269
chr1	207547270	207547356	CR1_16	CDS	protein_coding	chr1	207547270	207547356
chr1	207547357	207550733	CR1_intron_16	intron	protein_coding	chr1	207547357	207550733
chr1	207550734	207550953	CR1_17	CDS	protein_coding	chr1	207550734	207550953
chr1	207550954	207551962	CR1_intron_17	intron	protein_coding	chr1	207550954	207551962
chr1	207551963	207552143	CR1_18	CDS	protein_coding	chr1	207551963	207552143
chr1	207552144	207552252	CR1_intron_18	intron	protein_coding	chr1	207552144	207552750
chr1	207553216	207553521	CR1_intron_19	intron	protein_coding	chr1	207552852	207558536
chr1	207554320	207554400	CR1_intron_19	intron	protein_coding	chr1	207552852	207558536
chr1	207554779	207555226	CR1_intron_19	intron	protein_coding	chr1	207552852	207558536
chr1	207555273	207556364	CR1_intron_19	intron	protein_coding	chr1	207552852	207558536
chr1	207556438	207556560	CR1_intron_19	intron	protein_coding	chr1	207552852	207558536
chr1	207556761	207556799	CR1_intron_19	intron	protein_coding	chr1	207552852	207558536
chr1	207556920	207558536	CR1_intron_19	intron	protein_coding	chr1	207552852	207558536
chr1	207558537	207558623	CR1_20	CDS	protein_coding	chr1	207558537	207558623
chr1	207558624	207560737	CR1_intron_20	intron	protein_coding	chr1	207558624	207560737
chr1	207560738	207561137	CR1_21	CDS	protein_coding	chr1	207560738	207561137
chr1	207561138	207561215	CR1_intron_21	intron	protein_coding	chr1	207561138	207563862
chr1	207561272	207562432	CR1_intron_21	intron	protein_coding	chr1	207561138	207563862
chr1	207563170	207563255	CR1_intron_21	intron	protein_coding	chr1	207561138	207563862
chr1	207563269	207563522	CR1_intron_21	intron	protein_coding	chr1	207561138	207563862
chr1	207568616	207569057	CR1_intron_25	intron	protein_coding	chr1	207568043	207569057
chr1	207569058	207569238	CR1_26	CDS	protein_coding	chr1	207569058	207569238
chr1	207569239	207569845	CR1_intron_26	intron	protein_coding	chr1	207569239	207569845
chr1	207569875	207569905	CR1_27	CDS	protein_coding	chr1	207569846	207569946
chr1	207569947	207569974	CR1_intron_27	intron	protein_coding	chr1	207569947	207575593
chr1	207570500	207571559	CR1_intron_27	intron	protein_coding	chr1	207569947	207575593
chr1	207571686	207571880	CR1_intron_27	intron	protein_coding	chr1	207569947	207575593
chr1	210533332	210533357	HHAT_intron_13	intron	protein_coding	chr1	210513189	210587896
chr1	210718388	210718448	KCNH1_intron_2	intron	protein_coding	chr1	210684139	210775346
chr1	212865907	212866008	FLVCR1_intron_2	intron	protein_coding	chr1	212863870	212872676
chr1	213151844	213151882	RPS6KC1_intron_8	intron	protein_coding	chr1	213129890	213167856
chr1	213740813	213740841	AC096639.1_intron_1	intron	lincRNA	chr1	213731559	213794382
chr1	214436802	214436842	PTPN14_intron_16	intron	protein_coding	chr1	214414727	214451803
chr1	215082887	215083085	KCNK2_intron_3	intron	protein_coding	chr1	215082143	215083122
chr1	215083209	215083247	KCNK2_UTR_4	five_prime_UTR	protein_coding	chr1	215083123	215083385
chr1	215093620	215093656	KCNK2_intron_6	intron	protein_coding	chr1	215086679	215124631
chr1	215093689	215093852	KCNK2_intron_6	intron	protein_coding	chr1	215086679	215124631
chr1	215209373	215209408	KCNK2_intron_10	intron	protein_coding	chr1	215195093	215234826
chr1	215209478	215209640	KCNK2_intron_10	intron	protein_coding	chr1	215195093	215234826
chr1	215209832	215209932	KCNK2_intron_10	intron	protein_coding	chr1	215195093	215234826
chr1	215796842	215796881	USH2A_intron_22	intron	protein_coding	chr1	215790283	215798905
chr1	215836470	215836520	USH2A_intron_25	intron	protein_coding	chr1	215817196	215837989
chr1	215912474	215912513	USH2A_intron_34	intron	protein_coding	chr1	215900906	215934614
chr1	216779257	216779543	ESRRG_intron_12	intron	protein_coding	chr1	216723473	216804941
chr1	217580860	217581015	GPATCH2_intron_5	intron	protein_coding	chr1	217514890	217608182
chr1	222936746	222936946	DISP1_intron_1	intron	protein_coding	chr1	222928571	222942805
chr1	223268042	223268069	SUSD4_intron_6	intron	protein_coding	chr1	223264819	223268500
chr1	223636340	223636686	CAPN8_intron_22	intron	protein_coding	chr1	223628781	223654328
chr1	224378613	224378795	CNIH4_UTR_2	three_prime_UTR	protein_coding	chr1	224375822	224379452
chr1	224434481	224434572	WDR26_intron_14	intron	protein_coding	chr1	224434300	224435715
chr1	225374183	225374209	DNAH14_intron_84	intron	protein_coding	chr1	225368033	225374686
chr1	225574619	225574923	ENAH_intron_16	intron	protein_coding	chr1	225567415	225652684
chr1	225819211	225819242	EPHX1_intron_1	intron	protein_coding	chr1	225810616	225825352
chr1	227494317	227494524	TUBB8P10_intron_1	intron	unprocessed_pseudogene	chr1	227494031	227494524
chr1	227494525	227494636	TUBB8P10_2	exon	unprocessed_pseudogene	chr1	227494525	227494636
chr1	227494637	227494714	TUBB8P10_intron_2	intron	unprocessed_pseudogene	chr1	227494637	227494714
chr1	227494715	227494824	TUBB8P10_3	exon	unprocessed_pseudogene	chr1	227494715	227494824
chr1	227494825	227495084	TUBB8P10_intron_3	intron	unprocessed_pseudogene	chr1	227494825	227495084
chr1	227495085	227495142	TUBB8P10_4	exon	unprocessed_pseudogene	chr1	227495085	227495142
chr1	227506182	227506225	TUBB8P9_1	exon	unprocessed_pseudogene	chr1	227506182	227506238
chr1	227506247	227506288	TUBB8P9_intron_1	intron	unprocessed_pseudogene	chr1	227506239	227506498
chr1	228174236	228174401	IBA57_intron_1	intron	protein_coding	chr1	228166158	228174690
chr1	228384694	228384787	AL670729.3_intron_1	intron	lincRNA	chr1	228384460	228384787
chr1	228610268	228610386	RNA5S1_1	exon	rRNA	chr1	228610268	228610386
chr1	228612509	228612627	RNA5S2_1	exon	rRNA	chr1	228612509	228612627
chr1	228614750	228614868	RNA5S3_1	exon	rRNA	chr1	228614750	228614868
chr1	228616991	228617109	RNA5S4_1	exon	rRNA	chr1	228616991	228617109
chr1	228619232	228619350	RNA5S5_1	exon	rRNA	chr1	228619232	228619350
chr1	228621447	228621565	RNA5S6_1	exon	rRNA	chr1	228621447	228621565
chr1	228623667	228623785	RNA5S7_1	exon	rRNA	chr1	228623667	228623785
chr1	228625909	228626027	RNA5S8_1	exon	rRNA	chr1	228625909	228626027
chr1	228628242	228628266	RNA5S9_1	exon	rRNA	chr1	228628148	228628266
chr1	228630390	228630508	RNA5S10_1	exon	rRNA	chr1	228630390	228630508
chr1	228632631	228632749	RNA5S11_1	exon	rRNA	chr1	228632631	228632749
chr1	228634871	228634989	RNA5S12_1	exon	rRNA	chr1	228634871	228634989
chr1	228637096	228637214	RNA5S13_1	exon	rRNA	chr1	228637096	228637214
chr1	228639337	228639455	RNA5S14_1	exon	rRNA	chr1	228639337	228639455
chr1	228641568	228641686	RNA5S15_1	exon	rRNA	chr1	228641568	228641686
chr1	228643809	228643927	RNA5S16_1	exon	rRNA	chr1	228643809	228643927
chr1	228646040	228646158	RNA5S17_1	exon	rRNA	chr1	228646040	228646158
chr1	229625753	229625883	TAF5L_intron_4	intron	protein_coding	chr1	229614486	229625883
chr1	230425974	230426170	PGBD5_UTR_3	five_prime_UTR	protein_coding	chr1	230425928	230426371
chr1	231832946	231832984	DISC1_intron_11	intron	protein_coding	chr1	231819245	231854737
chr1	233665571	233665605	KCNK1_intron_2	intron	protein_coding	chr1	233650050	233666593
chr1	234069094	234069119	SLC35F3_intron_2	intron	protein_coding	chr1	233905759	234214269
chr1	234108280	234108499	SLC35F3_intron_2	intron	protein_coding	chr1	233905759	234214269
chr1	234108522	234108575	SLC35F3_intron_2	intron	protein_coding	chr1	233905759	234214269
chr1	234108707	234108753	SLC35F3_intron_2	intron	protein_coding	chr1	233905759	234214269
chr1	234117937	234117964	SLC35F3_intron_2	intron	protein_coding	chr1	233905759	234214269
chr1	234182900	234184001	SLC35F3_intron_2	intron	protein_coding	chr1	233905759	234214269
chr1	236038735	236038829	NID1_intron_16	intron	protein_coding	chr1	236038254	236041908
chr1	236186225	236186367	GPR137B_intron_5	intron	protein_coding	chr1	236183907	236205124
chr1	236245467	236245546	ERO1B_intron_11	intron	protein_coding	chr1	236243496	236249883
chr1	236713671	236714975	ACTN2_intron_1	intron	protein_coding	chr1	236686800	236717856
chr1	238496144	238496202	AL359551.1_intron_2	intron	lincRNA	chr1	238489189	238533447
chr1	239732336	239732492	CHRM3_intron_4	intron	protein_coding	chr1	239719655	239827250
chr1	240083074	240083171	FMN2_intron_2	intron	protein_coding	chr1	240068074	240091878
chr1	240208231	240208307	FMN2_6	CDS	protein_coding	chr1	240206798	240208732
chr1	240545474	240545510	GREM2_intron_1	intron	protein_coding	chr1	240493477	240611882
chr1	240986687	240986762	RGS7_intron_16	intron	protein_coding	chr1	240983130	241098664
chr1	241197253	241197418	RGS7_intron_17	intron	protein_coding	chr1	241098763	241355697
chr1	241197442	241197539	RGS7_intron_17	intron	protein_coding	chr1	241098763	241355697
chr1	244049071	244049186	ZBTB18_intron_1	intron	protein_coding	chr1	244048994	244051281
chr1	244582929	244582954	CATSPERE_intron_12	intron	protein_coding	chr1	244581855	244583862
chr1	244621056	244621156	CATSPERE_intron_20	intron	protein_coding	chr1	244617687	244635487
chr1	245103341	245103568	EFCAB2_intron_9	intron	protein_coding	chr1	245087840	245121918
chr1	245614905	245614959	KIF26B_intron_10	intron	protein_coding	chr1	245611977	245646119
chr1	245682527	245682632	KIF26B_intron_11	intron	protein_coding	chr1	245646281	245684231
chr1	245974587	245974881	SMYD3_intron_7	intron	protein_coding	chr1	245929938	246186741
chr1	245975905	245975955	SMYD3_intron_7	intron	protein_coding	chr1	245929938	246186741
chr1	245991871	245992212	SMYD3_intron_7	intron	protein_coding	chr1	245929938	246186741
chr1	245992730	245992872	SMYD3_intron_7	intron	protein_coding	chr1	245929938	246186741
chr1	246232782	246232812	SMYD3_intron_9	intron	protein_coding	chr1	246193728	246325811
chr1	246233335	246233393	SMYD3_intron_9	intron	protein_coding	chr1	246193728	246325811
chr1	246251562	246251820	SMYD3_intron_9	intron	protein_coding	chr1	246193728	246325811
chr1	246276069	246276107	SMYD3_intron_9	intron	protein_coding	chr1	246193728	246325811
chr1	246387936	246388017	SMYD3_intron_15	intron	protein_coding	chr1	246355336	246417294
chr1	246388352	246388544	SMYD3_intron_15	intron	protein_coding	chr1	246355336	246417294
chr1	246388649	246389145	SMYD3_intron_15	intron	protein_coding	chr1	246355336	246417294
chr1	246389224	246389467	SMYD3_intron_15	intron	protein_coding	chr1	246355336	246417294
chr1	246429864	246430047	SMYD3_intron_16	intron	protein_coding	chr1	246417410	246483433
chr1	246620013	246620127	CNST_intron_2	intron	protein_coding	chr1	246591942	246621427
chr1	246783194	246783348	LINC01341_intron_3	intron	processed_transcript	chr1	246781628	246789506
chr1	246818076	246818180	AC113174.1_1	exon	unprocessed_pseudogene	chr1	246818076	246818180
chr1	247126516	247127102	ZNF124_intron_1	intron	protein_coding	chr1	247123872	247138143
chr1	247127235	247127294	ZNF124_intron_1	intron	protein_coding	chr1	247123872	247138143
chr1	247129063	247129183	ZNF124_intron_1	intron	protein_coding	chr1	247123872	247138143
chr1	247129273	247129355	ZNF124_intron_1	intron	protein_coding	chr1	247123872	247138143
chr1	247129671	247129897	ZNF124_intron_1	intron	protein_coding	chr1	247123872	247138143
chr1	247171338	247171846	ZNF124_intron_5	intron	protein_coding	chr1	247159814	247171846
chr1	247171847	247171877	ZNF124_6	CDS	protein_coding	chr1	247171847	247171877
chr1	247171877	247171906	ZNF124_UTR_4	five_prime_UTR	protein_coding	chr1	247171877	247172016
chr1	247921444	247921467	OR2T8_1	CDS	protein_coding	chr1	247921017	247921956
chr1	248489214	248489243	OR2T5_UTR_1	three_prime_UTR	protein_coding	chr1	248488589	248491113
chr1	248489441	248489511	OR2T5_UTR_1	three_prime_UTR	protein_coding	chr1	248488589	248491113
chr1	248489649	248490039	OR2T5_UTR_1	three_prime_UTR	protein_coding	chr1	248488589	248491113
chr1	248490108	248490144	OR2T5_UTR_1	three_prime_UTR	protein_coding	chr1	248488589	248491113
chr1	248508073	248508429	OR2G6_UTR_1	five_prime_UTR	protein_coding	chr1	248508073	248508429
chr1	248508430	248508815	OR2G6_intron_1	intron	protein_coding	chr1	248508430	248509534
chr1	248509088	248509534	OR2G6_intron_1	intron	protein_coding	chr1	248508430	248509534
chr1	248509535	248509648	OR2G6_UTR_2	five_prime_UTR	protein_coding	chr1	248509535	248509648
chr1	248509649	248509990	OR2G6_intron_2	intron	protein_coding	chr1	248509649	248521609
chr1	248510584	248510634	OR2G6_intron_2	intron	protein_coding	chr1	248509649	248521609
chr1	248514493	248514521	OR2G6_intron_2	intron	protein_coding	chr1	248509649	248521609
chr1	248514568	248518446	OR2G6_intron_2	intron	protein_coding	chr1	248509649	248521609
chr1	248518574	248519265	OR2G6_intron_2	intron	protein_coding	chr1	248509649	248521609
chr1	248510664	248514468	OR2G6_intron_2	intron	protein_coding	chr1	248509649	248521609
chr1	248558606	248559021	OR2T29_1	CDS	protein_coding	chr1	248558543	248559491
chr1	248559062	248559210	OR2T29_1	CDS	protein_coding	chr1	248558543	248559491
chr1	248560977	248561003	OR2T29_intron_1	intron	protein_coding	chr1	248559502	248562724
chr1	248561308	248561362	OR2T29_intron_1	intron	protein_coding	chr1	248559502	248562724
chr1	248650964	248650988	OR2T27_intron_1	intron	protein_coding	chr1	248650889	248651422
chr1	248651351	248651422	OR2T27_intron_1	intron	protein_coding	chr1	248650889	248651422
chr1	248651423	248651448	OR2T27_UTR_3	five_prime_UTR	protein_coding	chr1	248651423	248651572
chr1	248651586	248651785	OR2T27_intron_2	intron	protein_coding	chr1	248651573	248655442
chr1	248747082	248747285	LYPD8_intron_2	intron	protein_coding	chr1	248745280	248748287
chr1	248747532	248747772	LYPD8_intron_2	intron	protein_coding	chr1	248745280	248748287
chr1	248747900	248747950	LYPD8_intron_2	intron	protein_coding	chr1	248745280	248748287
chr10	321698	321904	DIP2C_intron_7	intron	protein_coding	chr10	311567	324637
chr10	321907	322304	DIP2C_intron_7	intron	protein_coding	chr10	311567	324637
chr10	322519	322777	DIP2C_intron_7	intron	protein_coding	chr10	311567	324637
chr10	322917	323031	DIP2C_intron_7	intron	protein_coding	chr10	311567	324637
chr10	345690	345786	DIP2C_intron_13	intron	protein_coding	chr10	345111	348639
chr10	358601	358717	DIP2C_intron_17	intron	protein_coding	chr10	357938	362488
chr10	368012	368115	DIP2C_intron_22	intron	protein_coding	chr10	366412	369492
chr10	403042	403070	DIP2C_intron_31	intron	protein_coding	chr10	399220	408924
chr10	403199	403260	DIP2C_intron_31	intron	protein_coding	chr10	399220	408924
chr10	403902	403957	DIP2C_intron_31	intron	protein_coding	chr10	399220	408924
chr10	417795	418043	DIP2C_intron_34	intron	protein_coding	chr10	415889	419063
chr10	477511	477595	DIP2C_intron_38	intron	protein_coding	chr10	472550	484779
chr10	516309	516423	DIP2C_intron_40	intron	protein_coding	chr10	486559	689492
chr10	516457	516511	DIP2C_intron_40	intron	protein_coding	chr10	486559	689492
chr10	516551	516643	DIP2C_intron_40	intron	protein_coding	chr10	486559	689492
chr10	516672	516833	DIP2C_intron_40	intron	protein_coding	chr10	486559	689492
chr10	1046661	1046736	IDI1_intron_4	intron	protein_coding	chr10	1044172	1048262
chr10	1046976	1047570	IDI1_intron_4	intron	protein_coding	chr10	1044172	1048262
chr10	1118076	1118115	WDR37_intron_14	intron	protein_coding	chr10	1105268	1124216
chr10	1118196	1118280	WDR37_intron_14	intron	protein_coding	chr10	1105268	1124216
chr10	1235733	1235874	ADARB2_intron_5	intron	protein_coding	chr10	1233846	1242129
chr10	1236153	1236218	ADARB2_intron_5	intron	protein_coding	chr10	1233846	1242129
chr10	1236433	1236488	ADARB2_intron_5	intron	protein_coding	chr10	1233846	1242129
chr10	1237073	1237198	ADARB2_intron_5	intron	protein_coding	chr10	1233846	1242129
chr10	1307239	1307270	ADARB2_intron_7	intron	protein_coding	chr10	1271070	1363026
chr10	1326854	1327061	ADARB2_intron_7	intron	protein_coding	chr10	1271070	1363026
chr10	1327117	1327895	ADARB2_intron_7	intron	protein_coding	chr10	1271070	1363026
chr10	1438926	1438951	ADARB2_intron_9	intron	protein_coding	chr10	1379161	1737049
chr10	1560472	1560546	ADARB2_intron_9	intron	protein_coding	chr10	1379161	1737049
chr10	1699678	1699843	ADARB2_intron_9	intron	protein_coding	chr10	1379161	1737049
chr10	1700240	1700300	ADARB2_intron_9	intron	protein_coding	chr10	1379161	1737049
chr10	1701094	1701220	ADARB2_intron_9	intron	protein_coding	chr10	1379161	1737049
chr10	1701503	1701635	ADARB2_intron_9	intron	protein_coding	chr10	1379161	1737049
chr10	2522853	2522911	AL713851.1_intron_1	intron	lincRNA	chr10	2501990	2537491
chr10	3106265	3106391	PFKP_intron_12	intron	protein_coding	chr10	3105502	3107212
chr10	3252352	3252390	AL451164.1_intron_2	intron	lincRNA	chr10	3244660	3256458
chr10	4666326	4668330	MANCR_intron_5	intron	lincRNA	chr10	4659681	4678047
chr10	4815593	4815929	AKR1E2_intron_1	intron	protein_coding	chr10	4786761	4824960
chr10	5250552	5250595	AL355303.1_intron_1	intron	lincRNA	chr10	5234594	5262963
chr10	5369821	5369858	UCN3_intron_1	intron	protein_coding	chr10	5365231	5373713
chr10	6055583	6055684	IL2RA_intron_7	intron	protein_coding	chr10	6026026	6062086
chr10	6055877	6055905	IL2RA_intron_7	intron	protein_coding	chr10	6026026	6062086
chr10	6210575	6210910	PFKFB3_intron_4	intron	protein_coding	chr10	6203337	6213621
chr10	6795218	6795253	LINC00707_intron_2	intron	lincRNA	chr10	6781487	6833641
chr10	6800053	6800104	LINC00707_intron_2	intron	lincRNA	chr10	6781487	6833641
chr10	6835054	6835550	LINC00707_intron_3	intron	lincRNA	chr10	6833689	6837972
chr10	6835563	6835617	LINC00707_intron_3	intron	lincRNA	chr10	6833689	6837972
chr10	7207498	7207530	SFMBT2_intron_10	intron	protein_coding	chr10	7205929	7220409
chr10	7593483	7593514	ITIH5_intron_8	intron	protein_coding	chr10	7586070	7615980
chr10	7593515	7593539	ITIH5_intron_8	intron	protein_coding	chr10	7586070	7615980
chr10	7593560	7593588	ITIH5_intron_8	intron	protein_coding	chr10	7586070	7615980
chr10	7720005	7720061	ITIH2_intron_6	intron	protein_coding	chr10	7717789	7720854
chr10	7737669	7738098	ITIH2_intron_15	intron	protein_coding	chr10	7735092	7738619
chr10	7751867	7751912	KIN_UTR_1	three_prime_UTR	protein_coding	chr10	7750962	7756079
chr10	7752026	7752062	KIN_UTR_1	three_prime_UTR	protein_coding	chr10	7750962	7756079
chr10	10939139	10939203	CELF2_intron_3	intron	protein_coding	chr10	10920000	11005319
chr10	10939139	10939203	LINC00710_intron_9	intron	processed_transcript	chr10	10937562	10944181
chr10	12131895	12131947	SEC61A2_intron_1	intron	protein_coding	chr10	12129795	12133239
chr10	12401028	12401304	CAMK1D_intron_1	intron	protein_coding	chr10	12349911	12553223
chr10	12518474	12518515	CAMK1D_intron_1	intron	protein_coding	chr10	12349911	12553223
chr10	12519060	12519557	CAMK1D_intron_1	intron	protein_coding	chr10	12349911	12553223
chr10	12519613	12519741	CAMK1D_intron_1	intron	protein_coding	chr10	12349911	12553223
chr10	12519901	12520540	CAMK1D_intron_1	intron	protein_coding	chr10	12349911	12553223
chr10	12520657	12520797	CAMK1D_intron_1	intron	protein_coding	chr10	12349911	12553223
chr10	12520830	12520974	CAMK1D_intron_1	intron	protein_coding	chr10	12349911	12553223
chr10	12522822	12522850	CAMK1D_intron_1	intron	protein_coding	chr10	12349911	12553223
chr10	12522926	12522957	CAMK1D_intron_1	intron	protein_coding	chr10	12349911	12553223
chr10	12693981	12694107	CAMK1D_intron_3	intron	protein_coding	chr10	12666811	12760574
chr10	12694181	12694394	CAMK1D_intron_3	intron	protein_coding	chr10	12666811	12760574
chr10	12775112	12776021	CAMK1D_intron_6	intron	protein_coding	chr10	12769800	12791156
chr10	13115201	13115499	OPTN_intron_7	intron	protein_coding	chr10	13112636	13116265
chr10	13204991	13205036	MCM10_intron_18	intron	protein_coding	chr10	13204365	13209089
chr10	13348084	13348237	SEPHS1_UTR_6	five_prime_UTR	protein_coding	chr10	13347999	13348298
chr10	14235268	14235311	FRMD4A_intron_29	intron	protein_coding	chr10	14097139	14326173
chr10	14604239	14604418	FAM107B_UTR_13	five_prime_UTR	protein_coding	chr10	14604239	14604418
chr10	14894589	14894666	SUV39H2_intron_3	intron	protein_coding	chr10	14881646	14896844
chr10	15370981	15371004	FAM171A1_8	CDS	protein_coding	chr10	15370955	15371052
chr10	15566821	15566845	ITGA8_intron_5	intron	protein_coding	chr10	15558203	15572209
chr10	18561153	18561252	NSUN6_intron_3	intron	protein_coding	chr10	18551972	18585947
chr10	19238034	19238336	MALRD1_intron_18	intron	protein_coding	chr10	19209681	19257682
chr10	19238413	19238513	MALRD1_intron_18	intron	protein_coding	chr10	19209681	19257682
chr10	20026962	20026989	PLXDC2_intron_2	intron	protein_coding	chr10	20001987	20046867
chr10	20126502	20126598	PLXDC2_intron_4	intron	protein_coding	chr10	20068240	20143293
chr10	21908195	21908264	DNAJC1_intron_6	intron	protein_coding	chr10	21904613	21918777
chr10	22320514	22320611	COMMD3-BMI1_intron_5	intron	protein_coding	chr10	22319019	22326429
chr10	22321775	22322019	COMMD3-BMI1_intron_5	intron	protein_coding	chr10	22319019	22326429
chr10	22325624	22325676	COMMD3-BMI1_intron_5	intron	protein_coding	chr10	22319019	22326429
chr10	23810940	23811012	KIAA1217_intron_1	intron	protein_coding	chr10	23695235	24007223
chr10	24250613	24250677	KIAA1217_intron_6	intron	protein_coding	chr10	24239338	24367117
chr10	25454270	25454293	GPR158_intron_4	intron	protein_coding	chr10	25412474	25466649
chr10	26479040	26479216	APBB1IP_intron_2	intron	protein_coding	chr10	26438854	26492325
chr10	27256779	27256823	LRRC37A6P_intron_1	intron	transcribed_processed_pseudogene	chr10	27251796	27257868
chr10	27885638	27885844	ARMC4_intron_3	intron	protein_coding	chr10	27862623	27907661
chr10	32486569	32486595	CCDC7_intron_9	intron	protein_coding	chr10	32474024	32491920
chr10	35186900	35187219	CREM_intron_10	intron	protein_coding	chr10	35179848	35188198
chr10	35336831	35336872	CCNY_intron_6	intron	protein_coding	chr10	35332438	35336872
chr10	35336873	35336975	CCNY_UTR_7	five_prime_UTR	protein_coding	chr10	35336873	35337207
chr10	35639344	35639557	FZD8_1	CDS	protein_coding	chr10	35639344	35641429
chr10	35640248	35640615	FZD8_1	CDS	protein_coding	chr10	35639344	35641429
chr10	35640638	35640695	FZD8_1	CDS	protein_coding	chr10	35639344	35641429
chr10	35640717	35640964	FZD8_1	CDS	protein_coding	chr10	35639344	35641429
chr10	37163486	37163535	ANKRD30A_intron_17	intron	protein_coding	chr10	37162849	37165092
chr10	37168102	37169528	ANKRD30A_intron_19	intron	protein_coding	chr10	37166696	37169528
chr10	37169529	37169558	ANKRD30A_20	CDS	protein_coding	chr10	37169529	37169558
chr10	37169559	37169650	ANKRD30A_intron_20	intron	protein_coding	chr10	37169559	37169650
chr10	37169651	37169724	ANKRD30A_21	CDS	protein_coding	chr10	37169651	37169724
chr10	37169725	37170756	ANKRD30A_intron_21	intron	protein_coding	chr10	37169725	37173710
chr10	37173379	37173710	ANKRD30A_intron_21	intron	protein_coding	chr10	37169725	37173710
chr10	37173711	37173740	ANKRD30A_22	CDS	protein_coding	chr10	37173711	37173740
chr10	37173741	37173837	ANKRD30A_intron_22	intron	protein_coding	chr10	37173741	37173837
chr10	37173838	37173911	ANKRD30A_23	CDS	protein_coding	chr10	37173838	37173911
chr10	37173912	37176155	ANKRD30A_intron_23	intron	protein_coding	chr10	37173912	37176155
chr10	37176156	37176218	ANKRD30A_24	CDS	protein_coding	chr10	37176156	37176218
chr10	37176219	37176980	ANKRD30A_intron_24	intron	protein_coding	chr10	37176219	37177664
chr10	37179902	37181320	ANKRD30A_intron_25	intron	protein_coding	chr10	37177757	37181320
chr10	37181321	37181350	ANKRD30A_26	CDS	protein_coding	chr10	37181321	37181350
chr10	37181351	37181442	ANKRD30A_intron_26	intron	protein_coding	chr10	37181351	37181442
chr10	37181443	37181516	ANKRD30A_27	CDS	protein_coding	chr10	37181443	37181516
chr10	37181517	37182487	ANKRD30A_intron_27	intron	protein_coding	chr10	37181517	37185511
chr10	37185162	37185511	ANKRD30A_intron_27	intron	protein_coding	chr10	37181517	37185511
chr10	37185512	37185541	ANKRD30A_28	CDS	protein_coding	chr10	37185512	37185541
chr10	37185542	37185638	ANKRD30A_intron_28	intron	protein_coding	chr10	37185542	37185638
chr10	37185639	37185712	ANKRD30A_29	CDS	protein_coding	chr10	37185639	37185712
chr10	37185713	37187956	ANKRD30A_intron_29	intron	protein_coding	chr10	37185713	37187956
chr10	37187957	37188019	ANKRD30A_30	CDS	protein_coding	chr10	37187957	37188019
chr10	37188020	37188861	ANKRD30A_intron_30	intron	protein_coding	chr10	37188020	37189465
chr10	37331003	37331049	ANKRD30A_intron_42	intron	protein_coding	chr10	37232568	37384057
chr10	37983072	37983214	AL117337.1_intron_2	intron	lincRNA	chr10	37980411	37992325
chr10	43146989	43147012	CSGALNACT2_intron_1	intron	protein_coding	chr10	43138568	43154895
chr10	43266630	43266843	RASGEF1A_intron_15	intron	protein_coding	chr10	43229740	43266843
chr10	43266844	43266919	RASGEF1A_UTR_5	five_prime_UTR	protein_coding	chr10	43266844	43266919
chr10	45760458	45760514	WASHC2C_intron_17	intron	protein_coding	chr10	45759402	45763386
chr10	46122606	46122642	AGAP7P_intron_4	intron	unprocessed_pseudogene	chr10	46115330	46123168
chr10	46271532	46271808	ANTXRLP1_intron_13	intron	unprocessed_pseudogene	chr10	46270989	46273482
chr10	47515711	47515754	AGAP9_intron_4	intron	protein_coding	chr10	47510272	47517821
chr10	48709126	48709162	WDFY4_intron_1	intron	protein_coding	chr10	48685002	48709714
chr10	48709201	48709382	WDFY4_intron_1	intron	protein_coding	chr10	48685002	48709714
chr10	48709402	48709434	WDFY4_intron_1	intron	protein_coding	chr10	48685002	48709714
chr10	50150603	50151310	SLC9A3P1_1	exon	processed_pseudogene	chr10	50150603	50152287
chr10	51858260	51858412	PRKG1_intron_5	intron	protein_coding	chr10	51804691	51907505
chr10	54133905	54134372	PCDH15_intron_28	intron	protein_coding	chr10	54133008	54153098
chr10	54622581	54622768	PCDH15_intron_42	intron	protein_coding	chr10	54528403	54664170
chr10	55542835	55543058	PCDH15_intron_47	intron	protein_coding	chr10	55319615	55627623
chr10	58667444	58667519	BICC1_intron_2	intron	protein_coding	chr10	58620902	58702072
chr10	59605736	59605818	AC026391.1_intron_4	intron	lincRNA	chr10	59596422	59611129
chr10	59605908	59606042	AC026391.1_intron_4	intron	lincRNA	chr10	59596422	59611129
chr10	59882169	59882299	CCDC6_intron_8	intron	protein_coding	chr10	59852703	59906120
chr10	60469408	60469487	ANK3_intron_57	intron	protein_coding	chr10	60389731	60572463
chr10	60724045	60724085	ANK3_intron_59	intron	protein_coding	chr10	60615225	60733261
chr10	61680625	61680666	CABCOCO1_intron_1	intron	protein_coding	chr10	61663166	61681141
chr10	61936818	61936846	ARID5B_intron_2	intron	protein_coding	chr10	61902414	61940181
chr10	63521488	63521528	REEP3_UTR_1	five_prime_UTR	protein_coding	chr10	63521363	63521545
chr10	63664941	63664966	AC022387.1_intron_1	intron	lincRNA	chr10	63664773	63684920
chr10	63811166	63811328	AC022387.1_intron_2	intron	lincRNA	chr10	63685307	63990267
chr10	63811363	63811483	AC022387.1_intron_2	intron	lincRNA	chr10	63685307	63990267
chr10	63811617	63811791	AC022387.1_intron_2	intron	lincRNA	chr10	63685307	63990267
chr10	66619420	66619560	CTNNA3_intron_8	intron	protein_coding	chr10	66520774	66621690
chr10	67576785	67576917	CTNNA3_intron_16	intron	protein_coding	chr10	67539670	67606855
chr10	68059636	68059733	HERC4_intron_24	intron	protein_coding	chr10	68044564	68067687
chr10	68827790	68827885	STOX1_1	CDS	protein_coding	chr10	68827623	68828269
chr10	68827910	68828058	STOX1_1	CDS	protein_coding	chr10	68827623	68828269
chr10	69238368	69238419	HKDC1_intron_4	intron	protein_coding	chr10	69233134	69239040
chr10	69238561	69238675	HKDC1_intron_4	intron	protein_coding	chr10	69233134	69239040
chr10	69523311	69523650	TMEM256P1_1	exon	processed_pseudogene	chr10	69523311	69523650
chr10	70005262	70005330	AC024601.1_intron_1	intron	lincRNA	chr10	69994855	70007455
chr10	70220549	70220943	PPA1_intron_10	intron	protein_coding	chr10	70218818	70230339
chr10	70408058	70408115	EIF4EBP2_intron_1	intron	protein_coding	chr10	70404547	70419912
chr10	70687255	70687310	ADAMTS14_intron_2	intron	protein_coding	chr10	70674996	70702310
chr10	71023304	71023455	AC073176.3_intron_2	intron	lincRNA	chr10	70978951	71026577
chr10	71496825	71496944	CDH23_intron_3	intron	protein_coding	chr10	71446396	71510080
chr10	72198144	72198225	ASCC1_intron_8	intron	protein_coding	chr10	72196990	72203425
chr10	72198262	72198297	ASCC1_intron_8	intron	protein_coding	chr10	72196990	72203425
chr10	73038627	73038661	P4HA1_intron_6	intron	protein_coding	chr10	73030371	73043885
chr10	73038767	73038925	P4HA1_intron_6	intron	protein_coding	chr10	73030371	73043885
chr10	73082850	73083074	P4HA1_intron_15	intron	protein_coding	chr10	73074916	73096764
chr10	73284758	73284783	CFAP70_intron_8	intron	protein_coding	chr10	73278338	73291224
chr10	74595393	74595417	ADK_intron_9	intron	protein_coding	chr10	74589318	74600377
chr10	74595672	74595732	ADK_intron_9	intron	protein_coding	chr10	74589318	74600377
chr10	75333685	75333740	ZNF503-AS1_intron_6	intron	lincRNA	chr10	75299075	75338310
chr10	75479848	75479977	LRMDA_intron_2	intron	protein_coding	chr10	75438495	75782759
chr10	75480122	75480269	LRMDA_intron_2	intron	protein_coding	chr10	75438495	75782759
chr10	75559808	75559883	LRMDA_intron_2	intron	protein_coding	chr10	75438495	75782759
chr10	77041153	77041462	KCNMA1_intron_24	intron	protein_coding	chr10	77039638	77063672
chr10	77637934	77638125	KCNMA1_UTR_15	five_prime_UTR	protein_coding	chr10	77637642	77638369
chr10	78606407	78606434	AC012560.1_intron_8	intron	lincRNA	chr10	78550858	78674687
chr10	78637939	78637978	AC012560.1_intron_8	intron	lincRNA	chr10	78550858	78674687
chr10	79713241	79713297	NUTM2B_UTR_3	three_prime_UTR	protein_coding	chr10	79712932	79714681
chr10	79714513	79714681	NUTM2B_UTR_3	three_prime_UTR	protein_coding	chr10	79712932	79714681
chr10	79912060	79912101	AL512662.2_intron_3	intron	processed_transcript	chr10	79907857	79920950
chr10	79936099	79936235	AL512662.2_intron_6	intron	processed_transcript	chr10	79931819	79936529
chr10	81875314	81875340	NRG3_UTR_1	five_prime_UTR	protein_coding	chr10	81875314	81875340
chr10	82045185	82045287	NRG3_intron_2	intron	protein_coding	chr10	81878096	82166725
chr10	82046314	82046355	NRG3_intron_2	intron	protein_coding	chr10	81878096	82166725
chr10	84457316	84457396	CCSER2_intron_9	intron	protein_coding	chr10	84452306	84463931
chr10	84457423	84457478	CCSER2_intron_9	intron	protein_coding	chr10	84452306	84463931
chr10	85599803	85599826	GRID1_UTR_1	three_prime_UTR	protein_coding	chr10	85599555	85602272
chr10	85744905	85744934	GRID1_intron_8	intron	protein_coding	chr10	85729615	85854494
chr10	86906437	86906704	BMPR1A_intron_8	intron	protein_coding	chr10	86900127	86912238
chr10	87094973	87095044	SHLD2_intron_1	intron	protein_coding	chr10	87094789	87095194
chr10	91209677	91209806	PCGF5_intron_1	intron	protein_coding	chr10	91163082	91220149
chr10	91440887	91441564	HECTD2_intron_3	intron	protein_coding	chr10	91425411	91460425
chr10	91442198	91443073	HECTD2_intron_3	intron	protein_coding	chr10	91425411	91460425
chr10	91446495	91447532	HECTD2_intron_3	intron	protein_coding	chr10	91425411	91460425
chr10	91448052	91448811	HECTD2_intron_3	intron	protein_coding	chr10	91425411	91460425
chr10	92524359	92524464	IDE_intron_22	intron	protein_coding	chr10	92515043	92531746
chr10	93785720	93786738	LGI1_intron_4	intron	protein_coding	chr10	93777618	93790097
chr10	97275116	97275254	AL359385.1_intron_1	intron	processed_pseudogene	chr10	97275108	97277637
chr10	97275381	97275533	AL359385.1_intron_1	intron	processed_pseudogene	chr10	97275108	97277637
chr10	97275688	97275726	AL359385.1_intron_1	intron	processed_pseudogene	chr10	97275108	97277637
chr10	97275796	97275887	AL359385.1_intron_1	intron	processed_pseudogene	chr10	97275108	97277637
chr10	97276021	97276103	AL359385.1_intron_1	intron	processed_pseudogene	chr10	97275108	97277637
chr10	97276596	97276741	AL359385.1_intron_1	intron	processed_pseudogene	chr10	97275108	97277637
chr10	97276925	97276998	AL359385.1_intron_1	intron	processed_pseudogene	chr10	97275108	97277637
chr10	97277038	97277568	AL359385.1_intron_1	intron	processed_pseudogene	chr10	97275108	97277637
chr10	97277590	97277637	AL359385.1_intron_1	intron	processed_pseudogene	chr10	97275108	97277637
chr10	97528543	97528597	UBTD1_intron_1	intron	protein_coding	chr10	97499274	97567912
chr10	98700893	98700969	HPSE2_intron_8	intron	protein_coding	chr10	98693948	98721655
chr10	98787863	98787909	HPSE2_intron_10	intron	protein_coding	chr10	98744072	99144236
chr10	101366755	101366940	BTRC_intron_2	intron	protein_coding	chr10	101354610	101430343
chr10	101366965	101367080	BTRC_intron_2	intron	protein_coding	chr10	101354610	101430343
chr10	101415490	101415516	BTRC_intron_2	intron	protein_coding	chr10	101354610	101430343
chr10	102768429	102768512	WBP1L_intron_1	intron	protein_coding	chr10	102744144	102776247
chr10	103337782	103337853	PCGF6_intron_4	intron	protein_coding	chr10	103333953	103345022
chr10	103337919	103338079	PCGF6_intron_4	intron	protein_coding	chr10	103333953	103345022
chr10	103693268	103693292	SH3PXD2A_intron_10	intron	protein_coding	chr10	103693057	103724268
chr10	103974600	103974764	SLK_intron_1	intron	protein_coding	chr10	103967896	103990673
chr10	103974792	103974836	SLK_intron_1	intron	protein_coding	chr10	103967896	103990673
chr10	103974600	103974764	RN7SL524P_1	exon	misc_RNA	chr10	103974515	103974814
chr10	104696349	104696390	SORCS3_intron_1	intron	protein_coding	chr10	104641955	104822095
chr10	104696424	104696510	SORCS3_intron_1	intron	protein_coding	chr10	104641955	104822095
chr10	105242841	105242876	SORCS3_intron_21	intron	protein_coding	chr10	105223250	105245540
chr10	106700443	106700468	SORCS1_intron_20	intron	protein_coding	chr10	106699394	106706543
chr10	108087644	108087878	LINC01435_intron_37	intron	lincRNA	chr10	108070627	108111495
chr10	112330433	112330469	GUCY2GP_intron_9	intron	transcribed_unitary_pseudogene	chr10	112327356	112335036
chr10	112352425	112353840	GUCY2GP_intron_20	intron	transcribed_unitary_pseudogene	chr10	112351855	112353840
chr10	112353841	112354174	GUCY2GP_21	exon	transcribed_unitary_pseudogene	chr10	112353841	112354174
chr10	112354175	112356219	GUCY2GP_intron_21	intron	transcribed_unitary_pseudogene	chr10	112354175	112356219
chr10	112356220	112356574	GUCY2GP_22	exon	transcribed_unitary_pseudogene	chr10	112356220	112356574
chr10	112398161	112398246	ACSL5_intron_4	intron	protein_coding	chr10	112395103	112398899
chr10	112398341	112398364	ACSL5_intron_4	intron	protein_coding	chr10	112395103	112398899
chr10	112951351	112951429	TCF7L2_intron_2	intron	protein_coding	chr10	112951274	112951481
chr10	112951632	112951659	TCF7L2_intron_3	intron	protein_coding	chr10	112951608	112964554
chr10	114044898	114045006	ADRB1_1	CDS	protein_coding	chr10	114044132	114045566
chr10	114253149	114253304	VWA2_intron_2	intron	protein_coding	chr10	114248766	114253649
chr10	116196584	116196664	GFRA1_intron_6	intron	protein_coding	chr10	116125558	116211629
chr10	117126560	117126586	SHTN1_UTR_8	five_prime_UTR	protein_coding	chr10	117126306	117126586
chr10	117570738	117570921	AC005871.1_intron_2	intron	lincRNA	chr10	117566145	117572294
chr10	118248357	118248405	AL354863.1_intron_5	intron	processed_transcript	chr10	118247874	118267416
chr10	122457304	122457352	ARMS2_UTR_2	three_prime_UTR	protein_coding	chr10	122456933	122457352
chr10	122582050	122582598	DMBT1_intron_12	intron	protein_coding	chr10	122581826	122582598
chr10	122582599	122582923	DMBT1_13	CDS	protein_coding	chr10	122582599	122582923
chr10	122582924	122584222	DMBT1_intron_13	intron	protein_coding	chr10	122582924	122584320
chr10	122594394	122594467	DMBT1_intron_21	intron	protein_coding	chr10	122593599	122594494
chr10	122594595	122595301	DMBT1_intron_22	intron	protein_coding	chr10	122594529	122595301
chr10	122595302	122595626	DMBT1_23	CDS	protein_coding	chr10	122595302	122595626
chr10	122595627	122596838	DMBT1_intron_23	intron	protein_coding	chr10	122595627	122597023
chr10	122601919	122602058	DMBT1_29	CDS	protein_coding	chr10	122601796	122602120
chr10	122602193	122602854	DMBT1_intron_29	intron	protein_coding	chr10	122602121	122603098
chr10	122602886	122603098	DMBT1_intron_29	intron	protein_coding	chr10	122602121	122603098
chr10	122603099	122603129	DMBT1_30	CDS	protein_coding	chr10	122603099	122603129
chr10	122603130	122605048	DMBT1_intron_30	intron	protein_coding	chr10	122603130	122605048
chr10	122605049	122605082	DMBT1_31	CDS	protein_coding	chr10	122605049	122605082
chr10	122605083	122605854	DMBT1_intron_31	intron	protein_coding	chr10	122605083	122605854
chr10	122605855	122606179	DMBT1_32	CDS	protein_coding	chr10	122605855	122606179
chr10	122606180	122607157	DMBT1_intron_32	intron	protein_coding	chr10	122606180	122607157
chr10	122607158	122607188	DMBT1_33	CDS	protein_coding	chr10	122607158	122607188
chr10	122607189	122609107	DMBT1_intron_33	intron	protein_coding	chr10	122607189	122609107
chr10	122609108	122609141	DMBT1_34	CDS	protein_coding	chr10	122609108	122609141
chr10	122609142	122609913	DMBT1_intron_34	intron	protein_coding	chr10	122609142	122609913
chr10	122609914	122610238	DMBT1_35	CDS	protein_coding	chr10	122609914	122610238
chr10	122610239	122611216	DMBT1_intron_35	intron	protein_coding	chr10	122610239	122611216
chr10	122611217	122611247	DMBT1_36	CDS	protein_coding	chr10	122611217	122611247
chr10	122611248	122613166	DMBT1_intron_36	intron	protein_coding	chr10	122611248	122613166
chr10	122613167	122613200	DMBT1_37	CDS	protein_coding	chr10	122613167	122613200
chr10	122613201	122613879	DMBT1_intron_37	intron	protein_coding	chr10	122613201	122613972
chr10	122613907	122613972	DMBT1_intron_37	intron	protein_coding	chr10	122613201	122613972
chr10	122613973	122614297	DMBT1_38	CDS	protein_coding	chr10	122613973	122614297
chr10	122614298	122615275	DMBT1_intron_38	intron	protein_coding	chr10	122614298	122615275
chr10	122615276	122615306	DMBT1_39	CDS	protein_coding	chr10	122615276	122615306
chr10	122615307	122616531	DMBT1_intron_39	intron	protein_coding	chr10	122615307	122617226
chr10	124471456	124471629	LHPP_intron_1	intron	protein_coding	chr10	124461988	124484137
chr10	125159452	125159514	CTBP2_intron_15	intron	protein_coding	chr10	125158717	125160317
chr10	125160693	125160716	CTBP2_intron_16	intron	protein_coding	chr10	125160514	125160825
chr10	126121226	126121283	ADAM12_intron_19	intron	protein_coding	chr10	126118225	126135582
chr10	126417952	126418051	LINC00601_intron_3	intron	lincRNA	chr10	126417809	126421785
chr10	126418148	126418217	LINC00601_intron_3	intron	lincRNA	chr10	126417809	126421785
chr10	126508417	126508444	C10orf90_intron_7	intron	protein_coding	chr10	126505086	126513846
chr10	126564832	126564979	C10orf90_intron_10	intron	protein_coding	chr10	126521442	126646563
chr10	126565010	126565441	C10orf90_intron_10	intron	protein_coding	chr10	126521442	126646563
chr10	126905710	126905790	DOCK1_intron_1	intron	protein_coding	chr10	126905564	126970700
chr10	127196487	127196677	DOCK1_intron_27	intron	protein_coding	chr10	127127765	127248006
chr10	131289665	131289776	TCERG1L_intron_9	intron	protein_coding	chr10	131260445	131308209
chr10	131917472	131917531	PPP2R2D_intron_2	intron	protein_coding	chr10	131901331	131934456
chr10	131917554	131917764	PPP2R2D_intron_2	intron	protein_coding	chr10	131901331	131934456
chr10	131919027	131919591	PPP2R2D_intron_2	intron	protein_coding	chr10	131901331	131934456
chr10	131919666	131919776	PPP2R2D_intron_2	intron	protein_coding	chr10	131901331	131934456
chr10	131939246	131939432	PPP2R2D_intron_3	intron	protein_coding	chr10	131934556	131940029
chr10	131949818	131949965	PPP2R2D_intron_8	intron	protein_coding	chr10	131947792	131955682
chr10	131952165	131952196	PPP2R2D_intron_8	intron	protein_coding	chr10	131947792	131955682
chr10	132116608	132116683	JAKMIP3_intron_1	intron	protein_coding	chr10	132104944	132117075
chr10	132149722	132149828	JAKMIP3_intron_14	intron	protein_coding	chr10	132149511	132149980
chr10	132158741	132158835	JAKMIP3_intron_18	intron	protein_coding	chr10	132153991	132163207
chr10	132250408	132250503	STK32C_intron_11	intron	protein_coding	chr10	132245956	132306920
chr10	132307647	132307752	STK32C_12	CDS	protein_coding	chr10	132307571	132307833
chr10	132356464	132356539	LRRC27_intron_13	intron	protein_coding	chr10	132355887	132361455
chr10	132358415	132358450	LRRC27_intron_13	intron	protein_coding	chr10	132355887	132361455
chr10	132358844	132358868	LRRC27_intron_13	intron	protein_coding	chr10	132355887	132361455
chr10	132362706	132362763	LRRC27_intron_14	intron	protein_coding	chr10	132361576	132365422
chr10	132397168	132397226	PWWP2B_UTR_1	five_prime_UTR	protein_coding	chr10	132397168	132397226
chr10	132419511	132419574	AL451069.2_intron_1	intron	lincRNA	chr10	132419184	132420756
chr10	132537905	132538048	INPP5A_UTR_1	five_prime_UTR	protein_coding	chr10	132537820	132538096
chr10	132574130	132574221	INPP5A_intron_1	intron	protein_coding	chr10	132538172	132607913
chr10	132622388	132622866	INPP5A_intron_2	intron	protein_coding	chr10	132607957	132645866
chr10	132772068	132772102	INPP5A_intron_12	intron	protein_coding	chr10	132765847	132777669
chr10	132772755	132772819	INPP5A_intron_12	intron	protein_coding	chr10	132765847	132777669
chr10	132785974	132786052	NKX6-2_UTR_2	five_prime_UTR	protein_coding	chr10	132785948	132786052
chr10	132813583	132813609	CFAP46_intron_5	intron	protein_coding	chr10	132812898	132814150
chr10	132877776	132877827	CFAP46_intron_30	intron	protein_coding	chr10	132876962	132877879
chr10	132895981	132896008	CFAP46_intron_36	intron	protein_coding	chr10	132892418	132898957
chr10	132914090	132914490	CFAP46_intron_43	intron	protein_coding	chr10	132913259	132916547
chr10	132914590	132914749	CFAP46_intron_43	intron	protein_coding	chr10	132913259	132916547
chr10	132917963	132918219	CFAP46_intron_44	intron	protein_coding	chr10	132916683	132918391
chr10	133111629	133111652	ADGRA1_intron_16	intron	protein_coding	chr10	133102843	133127231
chr10	133111666	133111702	ADGRA1_intron_16	intron	protein_coding	chr10	133102843	133127231
chr10	133163929	133163968	KNDC1_intron_1	intron	protein_coding	chr10	133160570	133167182
chr10	133164032	133164079	KNDC1_intron_1	intron	protein_coding	chr10	133160570	133167182
chr10	133208376	133208510	KNDC1_intron_19	intron	protein_coding	chr10	133207352	133210609
chr10	133220383	133220439	KNDC1_intron_28	intron	protein_coding	chr10	133220113	133224657
chr10	133221839	133221977	KNDC1_intron_28	intron	protein_coding	chr10	133220113	133224657
chr10	133222704	133222803	KNDC1_intron_28	intron	protein_coding	chr10	133220113	133224657
chr10	133222812	133222863	KNDC1_intron_28	intron	protein_coding	chr10	133220113	133224657
chr10	133222866	133222903	KNDC1_intron_28	intron	protein_coding	chr10	133220113	133224657
chr10	133223115	133223208	KNDC1_intron_28	intron	protein_coding	chr10	133220113	133224657
chr10	133291348	133292389	TUBGCP2_intron_10	intron	protein_coding	chr10	133291035	133292497
chr10	133403163	133403221	AL360181.3_intron_10	intron	protein_coding	chr10	133402774	133419478
chr10	133431286	133431318	OR6L2P_1	exon	unprocessed_pseudogene	chr10	133430394	133431318
chr10	133664866	133665106	DUX4L28_1	exon	unprocessed_pseudogene	chr10	133664429	133665106
chr10	133667489	133667553	DUX4L25_1	exon	unprocessed_pseudogene	chr10	133667151	133668419
chr10	133667781	133667948	DUX4L25_1	exon	unprocessed_pseudogene	chr10	133667151	133668419
chr10	133667971	133668419	DUX4L25_1	exon	unprocessed_pseudogene	chr10	133667151	133668419
chr10	133670450	133671641	DUX4L24_1	exon	unprocessed_pseudogene	chr10	133670450	133671718
chr10	133673749	133674577	DUX4L23_1	exon	unprocessed_pseudogene	chr10	133673749	133675017
chr10	133674611	133674718	DUX4L23_1	exon	unprocessed_pseudogene	chr10	133673749	133675017
chr10	133674826	133675017	DUX4L23_1	exon	unprocessed_pseudogene	chr10	133673749	133675017
chr10	133677129	133677280	DUX4L22_1	exon	unprocessed_pseudogene	chr10	133677059	133678327
chr10	133677301	133677612	DUX4L22_1	exon	unprocessed_pseudogene	chr10	133677059	133678327
chr10	133677706	133678327	DUX4L22_1	exon	unprocessed_pseudogene	chr10	133677059	133678327
chr10	133677059	133677086	DUX4L22_1	exon	unprocessed_pseudogene	chr10	133677059	133678327
chr10	133680528	133680607	DUX4L21_1	exon	unprocessed_pseudogene	chr10	133680369	133681637
chr10	133680640	133681637	DUX4L21_1	exon	unprocessed_pseudogene	chr10	133680369	133681637
chr10	133683668	133683867	DUX4L20_1	exon	unprocessed_pseudogene	chr10	133683668	133684936
chr10	133683919	133684570	DUX4L20_1	exon	unprocessed_pseudogene	chr10	133683668	133684936
chr10	133684624	133684936	DUX4L20_1	exon	unprocessed_pseudogene	chr10	133683668	133684936
chr10	133740628	133741284	DUX4L29_1	exon	unprocessed_pseudogene	chr10	133740606	133741284
chr10	133743332	133744598	DUX4L10_1	exon	unprocessed_pseudogene	chr10	133743332	133744598
chr10	133746641	133747907	DUX4L11_1	exon	unprocessed_pseudogene	chr10	133746641	133747907
chr10	133749950	133751216	DUX4L12_1	exon	unprocessed_pseudogene	chr10	133749950	133751216
chr10	133753250	133753285	DUX4L13_1	exon	unprocessed_pseudogene	chr10	133753250	133754516
chr10	133753311	133753462	DUX4L13_1	exon	unprocessed_pseudogene	chr10	133753250	133754516
chr10	133753551	133753604	DUX4L13_1	exon	unprocessed_pseudogene	chr10	133753250	133754516
chr10	133753819	133753924	DUX4L13_1	exon	unprocessed_pseudogene	chr10	133753250	133754516
chr10	133753954	133754377	DUX4L13_1	exon	unprocessed_pseudogene	chr10	133753250	133754516
chr10	133754400	133754516	DUX4L13_1	exon	unprocessed_pseudogene	chr10	133753250	133754516
chr10	133756559	133757825	DUX4L14_1	exon	unprocessed_pseudogene	chr10	133756559	133757825
chr10	133759859	133761125	DUX4L15_1	exon	unprocessed_pseudogene	chr10	133759859	133761125
chr11	87267	87346	OR4F2P_1	exon	unprocessed_pseudogene	chr11	86649	87586
chr11	120194	120230	AC069287.1_intron_2	intron	lincRNA	chr11	113175	121256
chr11	129295	129343	LINC01001_intron_2	intron	lincRNA	chr11	127649	129570
chr11	129530	129570	LINC01001_intron_2	intron	lincRNA	chr11	127649	129570
chr11	129571	129643	LINC01001_3	exon	lincRNA	chr11	129571	131373
chr11	310773	310814	IFITM2_intron_3	intron	protein_coding	chr11	309396	314920
chr11	310846	311219	IFITM2_intron_3	intron	protein_coding	chr11	309396	314920
chr11	311241	311266	IFITM2_intron_3	intron	protein_coding	chr11	309396	314920
chr11	311345	311380	IFITM2_intron_3	intron	protein_coding	chr11	309396	314920
chr11	322098	322359	IFITM3_intron_3	intron	protein_coding	chr11	321341	327249
chr11	369803	369954	B4GALNT4_1	CDS	protein_coding	chr11	369803	369954
chr11	369955	370094	B4GALNT4_intron_1	intron	protein_coding	chr11	369955	372107
chr11	381378	381622	B4GALNT4_intron_19	intron	protein_coding	chr11	380952	381667
chr11	381828	381859	B4GALNT4_UTR_1	three_prime_UTR	protein_coding	chr11	381792	382116
chr11	401832	402144	PKP3_intron_11	intron	protein_coding	chr11	400706	403076
chr11	402169	402320	PKP3_intron_11	intron	protein_coding	chr11	400706	403076
chr11	402350	402478	PKP3_intron_11	intron	protein_coding	chr11	400706	403076
chr11	410802	410825	SIGIRR_intron_9	intron	protein_coding	chr11	410028	414821
chr11	412579	412684	SIGIRR_intron_9	intron	protein_coding	chr11	410028	414821
chr11	421484	421536	ANO9_intron_8	intron	protein_coding	chr11	421199	428086
chr11	425086	425196	ANO9_intron_8	intron	protein_coding	chr11	421199	428086
chr11	436790	436899	ANO9_intron_22	intron	protein_coding	chr11	434099	441919
chr11	459178	459251	PTDSS2_intron_1	intron	protein_coding	chr11	450638	460185
chr11	480318	480409	PTDSS2_intron_4	intron	protein_coding	chr11	479153	486937
chr11	483095	483225	PTDSS2_intron_4	intron	protein_coding	chr11	479153	486937
chr11	535256	535339	HRAS_UTR_4	five_prime_UTR	protein_coding	chr11	535256	535339
chr11	535390	535414	HRAS_intron_6	intron	protein_coding	chr11	535340	535414
chr11	535415	535487	HRAS_UTR_5	five_prime_UTR	protein_coding	chr11	535415	535550
chr11	541959	542052	LRRC56_intron_5	intron	protein_coding	chr11	541625	544718
chr11	585238	585397	PHRF1_intron_3	intron	protein_coding	chr11	582082	587257
chr11	647918	647955	DEAF1_intron_1	intron	protein_coding	chr11	644655	653960
chr11	664520	665027	DEAF1_intron_2	intron	protein_coding	chr11	654052	674534
chr11	964920	965277	AP2A2_intron_8	intron	protein_coding	chr11	959506	970167
chr11	980096	980283	AP2A2_intron_11	intron	protein_coding	chr11	977225	981196
chr11	1166625	1166702	MUC5AC_intron_11	intron	protein_coding	chr11	1165761	1167875
chr11	1166937	1167035	MUC5AC_intron_11	intron	protein_coding	chr11	1165761	1167875
chr11	1255679	1255954	MUC5B_intron_37	intron	protein_coding	chr11	1255559	1256154
chr11	1294583	1294702	TOLLIP_intron_4	intron	protein_coding	chr11	1290410	1295643
chr11	1389899	1390284	BRSK2_UTR_1	five_prime_UTR	protein_coding	chr11	1389899	1390284
chr11	1390284	1390375	BRSK2_1	CDS	protein_coding	chr11	1390284	1390375
chr11	1390376	1390488	BRSK2_intron_1	intron	protein_coding	chr11	1390376	1409398
chr11	1410091	1410137	BRSK2_intron_3	intron	protein_coding	chr11	1409860	1410441
chr11	1412054	1412095	BRSK2_intron_5	intron	protein_coding	chr11	1411634	1436038
chr11	1412280	1412324	BRSK2_intron_5	intron	protein_coding	chr11	1411634	1436038
chr11	1429708	1430015	BRSK2_intron_5	intron	protein_coding	chr11	1411634	1436038
chr11	1430179	1432915	BRSK2_intron_5	intron	protein_coding	chr11	1411634	1436038
chr11	1432947	1433042	BRSK2_intron_5	intron	protein_coding	chr11	1411634	1436038
chr11	1435334	1435527	BRSK2_intron_5	intron	protein_coding	chr11	1411634	1436038
chr11	1441480	1441522	BRSK2_intron_8	intron	protein_coding	chr11	1440929	1442488
chr11	1571871	1571899	DUSP8_intron_6	intron	protein_coding	chr11	1565937	1571899
chr11	1666322	1666402	FAM99A_2	exon	lincRNA	chr11	1665866	1667856
chr11	1666706	1666732	FAM99A_2	exon	lincRNA	chr11	1665866	1667856
chr11	1666782	1666808	FAM99A_2	exon	lincRNA	chr11	1665866	1667856
chr11	1957137	1957194	MRPL23_intron_5	intron	protein_coding	chr11	1956610	1962237
chr11	2308522	2308569	TSPAN32_intron_3	intron	protein_coding	chr11	2304205	2308734
chr11	2377481	2377549	CD81_UTR_3	five_prime_UTR	protein_coding	chr11	2377293	2377549
chr11	2377549	2377598	CD81_1	CDS	protein_coding	chr11	2377549	2377615
chr11	2884821	2884938	CDKN1C_2	CDS	protein_coding	chr11	2884669	2885456
chr11	2921667	2921724	SLC22A18_intron_10	intron	protein_coding	chr11	2919408	2922100
chr11	3103784	3103882	OSBPL5_intron_12	intron	protein_coding	chr11	3103321	3104191
chr11	3289311	3289642	AC109309.2_1	exon	processed_pseudogene	chr11	3289311	3289642
chr11	3321996	3322046	NDUFA5P1_1	exon	processed_pseudogene	chr11	3321862	3322202
chr11	3322056	3322202	NDUFA5P1_1	exon	processed_pseudogene	chr11	3321862	3322202
chr11	3335125	3335150	AC123788.2_1	exon	processed_pseudogene	chr11	3335125	3335407
chr11	3498056	3498081	AC127526.1_intron_2	intron	lincRNA	chr11	3482983	3531087
chr11	3513688	3513719	AC127526.1_intron_2	intron	lincRNA	chr11	3482983	3531087
chr11	3498056	3498081	AC127526.2_intron_2	intron	processed_transcript	chr11	3482976	3500464
chr11	3513688	3513719	AC127526.2_intron_4	intron	processed_transcript	chr11	3508397	3515089
chr11	3653869	3653940	ART1_intron_1	intron	protein_coding	chr11	3645180	3659160
chr11	3654176	3654338	ART1_intron_1	intron	protein_coding	chr11	3645180	3659160
chr11	4137738	4137860	RRM1_intron_19	intron	protein_coding	chr11	4135271	4138193
chr11	4278705	4278807	SSU72P6_1	exon	processed_pseudogene	chr11	4278705	4279192
chr11	4278935	4279026	SSU72P6_1	exon	processed_pseudogene	chr11	4278705	4279192
chr11	4279156	4279192	SSU72P6_1	exon	processed_pseudogene	chr11	4278705	4279192
chr11	8254609	8254639	LMO1_intron_3	intron	protein_coding	chr11	8230505	8263336
chr11	8837234	8837266	ST5_intron_34	intron	protein_coding	chr11	8835712	8839308
chr11	9265205	9265229	DENND5A_UTR_2	five_prime_UTR	protein_coding	chr11	9265069	9265390
chr11	9486345	9486456	ZNF143_intron_12	intron	protein_coding	chr11	9479547	9494644
chr11	9671374	9672035	SWAP70_intron_1	intron	protein_coding	chr11	9664279	9694144
chr11	10391731	10391815	AMPD3_intron_2	intron	protein_coding	chr11	10330710	10450319
chr11	14156037	14156074	SPON1_intron_6	intron	protein_coding	chr11	14135569	14243330
chr11	14160524	14160907	SPON1_intron_6	intron	protein_coding	chr11	14135569	14243330
chr11	14155766	14155816	SPON1_intron_6	intron	protein_coding	chr11	14135569	14243330
chr11	14326779	14327080	RRAS2_intron_5	intron	protein_coding	chr11	14295860	14336999
chr11	15044037	15044065	CALCB_intron_6	intron	protein_coding	chr11	14978360	15073560
chr11	16884003	16884050	PLEKHA7_intron_29	intron	protein_coding	chr11	16881359	17013987
chr11	16974631	16975046	PLEKHA7_intron_29	intron	protein_coding	chr11	16881359	17013987
chr11	17029563	17029610	OR7E14P_intron_1	intron	transcribed_unprocessed_pseudogene	chr11	17014368	17052023
chr11	17174568	17174604	PIK3C2A_intron_32	intron	protein_coding	chr11	17169807	17194387
chr11	18268817	18268870	SAA1_intron_2	intron	protein_coding	chr11	18266979	18269193
chr11	18467927	18467957	LDHAL6A_intron_3	intron	protein_coding	chr11	18465811	18475464
chr11	19954943	19954974	NAV2_intron_12	intron	protein_coding	chr11	19949081	19984123
chr11	20798975	20799017	NELL1_intron_4	intron	protein_coding	chr11	20783831	20847581
chr11	20863340	20863420	NELL1_intron_5	intron	protein_coding	chr11	20847754	20885442
chr11	22637477	22637548	GAS2_intron_1	intron	protein_coding	chr11	22625814	22666613
chr11	23176908	23176940	AC090092.1_intron_4	intron	lincRNA	chr11	23166787	23183398
chr11	23177250	23177342	AC090092.1_intron_4	intron	lincRNA	chr11	23166787	23183398
chr11	23177798	23177913	AC090092.1_intron_4	intron	lincRNA	chr11	23166787	23183398
chr11	24774606	24774685	LUZP2_intron_5	intron	protein_coding	chr11	24763309	24905989
chr11	25030923	25030987	LUZP2_intron_9	intron	protein_coding	chr11	24983294	25050036
chr11	25747830	25747853	AC090592.1_intron_2	intron	lincRNA	chr11	25740561	25767210
chr11	25751549	25751573	AC090592.1_intron_2	intron	lincRNA	chr11	25740561	25767210
chr11	25771550	25771582	AC090592.1_intron_4	intron	lincRNA	chr11	25770569	25774168
chr11	26529110	26529469	ANO3_intron_9	intron	protein_coding	chr11	26525680	26531203
chr11	31130900	31131186	DCDC1_intron_30	intron	protein_coding	chr11	31127640	31137690
chr11	31695792	31695823	ELP4_intron_13	intron	protein_coding	chr11	31687703	31706994
chr11	31895181	31895351	AL035078.4_intron_2	intron	protein_coding	chr11	31816640	32097142
chr11	32756050	32756312	CCDC73_intron_16	intron	protein_coding	chr11	32718148	32760107
chr11	33516141	33516449	KIAA1549L_intron_1	intron	protein_coding	chr11	33376890	33541800
chr11	33555111	33555144	KIAA1549L_intron_7	intron	protein_coding	chr11	33552242	33559747
chr11	33638404	33638469	KIAA1549L_intron_17	intron	protein_coding	chr11	33618663	33645684
chr11	35181905	35181933	CD44_intron_3	intron	protein_coding	chr11	35180408	35186830
chr11	36145051	36145087	LDLRAD3_intron_5	intron	protein_coding	chr11	36102032	36227083
chr11	36145213	36145421	LDLRAD3_intron_5	intron	protein_coding	chr11	36102032	36227083
chr11	36287170	36287287	COMMD9_intron_5	intron	protein_coding	chr11	36280838	36289360
chr11	36350999	36351658	PRR5L_intron_3	intron	protein_coding	chr11	36350066	36362106
chr11	36507210	36507379	TRAF6_intron_7	intron	protein_coding	chr11	36501812	36510046
chr11	36507550	36507588	TRAF6_intron_7	intron	protein_coding	chr11	36501812	36510046
chr11	40985483	40985538	LRRC4C_intron_7	intron	protein_coding	chr11	40933724	41459429
chr11	40985583	40985644	LRRC4C_intron_7	intron	protein_coding	chr11	40933724	41459429
chr11	41304646	41304696	LRRC4C_intron_7	intron	protein_coding	chr11	40933724	41459429
chr11	43801594	43801633	HSD17B12_intron_6	intron	protein_coding	chr11	43798428	43815435
chr11	45101742	45102182	PRDM11_UTR_1	five_prime_UTR	protein_coding	chr11	45095806	45146877
chr11	45146791	45146877	PRDM11_UTR_1	five_prime_UTR	protein_coding	chr11	45095806	45146877
chr11	45146878	45147067	PRDM11_intron_1	intron	protein_coding	chr11	45146878	45147341
chr11	46014701	46014878	PHF21A_intron_15	intron	protein_coding	chr11	45979967	46076752
chr11	46161856	46162026	AC024475.4_intron_2	intron	lincRNA	chr11	46131752	46171945
chr11	47036072	47036281	C11orf49_intron_2	intron	protein_coding	chr11	46987311	47052386
chr11	47408480	47408546	SLC39A13_intron_1	intron	protein_coding	chr11	47407534	47408582
chr11	47486102	47486148	CELF1_intron_10	intron	protein_coding	chr11	47484524	47486748
chr11	47541751	47541781	CELF1_intron_19	intron	protein_coding	chr11	47524782	47552990
chr11	48053207	48053390	PTPRJ_intron_1	intron	protein_coding	chr11	47981009	48110056
chr11	48053469	48053495	PTPRJ_intron_1	intron	protein_coding	chr11	47981009	48110056
chr11	48880832	48882310	AC027369.6_intron_1	intron	unprocessed_pseudogene	chr11	48880388	48882310
chr11	48882311	48882486	AC027369.6_2	exon	unprocessed_pseudogene	chr11	48882311	48882486
chr11	48882487	48883191	AC027369.6_intron_2	intron	unprocessed_pseudogene	chr11	48882487	48884757
chr11	48883363	48884757	AC027369.6_intron_2	intron	unprocessed_pseudogene	chr11	48882487	48884757
chr11	48884758	48885237	AC027369.6_3	exon	unprocessed_pseudogene	chr11	48884758	48885237
chr11	48881723	48882046	AC027369.3_1	exon	unprocessed_pseudogene	chr11	48881723	48882046
chr11	48882047	48882156	AC027369.3_intron_1	intron	unprocessed_pseudogene	chr11	48882047	48882156
chr11	48882157	48882416	AC027369.3_2	exon	unprocessed_pseudogene	chr11	48882157	48882416
chr11	48882417	48883191	AC027369.3_intron_2	intron	unprocessed_pseudogene	chr11	48882417	48885342
chr11	48883363	48885342	AC027369.3_intron_2	intron	unprocessed_pseudogene	chr11	48882417	48885342
chr11	48885343	48885467	AC027369.3_3	exon	unprocessed_pseudogene	chr11	48885343	48885467
chr11	48885468	48887078	AC027369.3_intron_3	intron	unprocessed_pseudogene	chr11	48885468	48887078
chr11	48887079	48887172	AC027369.3_4	exon	unprocessed_pseudogene	chr11	48887079	48887172
chr11	48887173	48887866	AC027369.3_intron_4	intron	unprocessed_pseudogene	chr11	48887173	48888573
chr11	48892548	48892646	AC027369.3_intron_5	intron	unprocessed_pseudogene	chr11	48888951	48892646
chr11	48892647	48892705	AC027369.3_6	exon	unprocessed_pseudogene	chr11	48892647	48892705
chr11	48892706	48895189	AC027369.3_intron_6	intron	unprocessed_pseudogene	chr11	48892706	48895189
chr11	48895190	48895667	AC027369.3_7	exon	unprocessed_pseudogene	chr11	48895190	48895667
chr11	48895668	48897066	AC027369.3_intron_7	intron	unprocessed_pseudogene	chr11	48895668	48897832
chr11	48897251	48897832	AC027369.3_intron_7	intron	unprocessed_pseudogene	chr11	48895668	48897832
chr11	48897833	48898365	AC027369.3_8	exon	unprocessed_pseudogene	chr11	48897833	48898365
chr11	48898366	48899533	AC027369.3_intron_8	intron	unprocessed_pseudogene	chr11	48898366	48900276
chr11	48893256	48893348	AC027369.4_1	exon	unprocessed_pseudogene	chr11	48893256	48893348
chr11	48893349	48894959	AC027369.4_intron_1	intron	unprocessed_pseudogene	chr11	48893349	48894959
chr11	48894960	48895084	AC027369.4_2	exon	unprocessed_pseudogene	chr11	48894960	48895084
chr11	48895085	48897066	AC027369.4_intron_2	intron	unprocessed_pseudogene	chr11	48895085	48897986
chr11	48897251	48897986	AC027369.4_intron_2	intron	unprocessed_pseudogene	chr11	48895085	48897986
chr11	48897987	48898270	AC027369.4_3	exon	unprocessed_pseudogene	chr11	48897987	48898270
chr11	48898271	48898386	AC027369.4_intron_3	intron	unprocessed_pseudogene	chr11	48898271	48898386
chr11	48898387	48898703	AC027369.4_4	exon	unprocessed_pseudogene	chr11	48898387	48898703
chr11	49714259	49714370	AC136759.1_intron_3	intron	transcribed_unprocessed_pseudogene	chr11	49576907	49783821
chr11	49728814	49729093	AC136759.1_intron_3	intron	transcribed_unprocessed_pseudogene	chr11	49576907	49783821
chr11	50176110	50176620	AC109635.5_intron_1	intron	unprocessed_pseudogene	chr11	50170830	50187841
chr11	50177625	50178029	AC109635.5_intron_1	intron	unprocessed_pseudogene	chr11	50170830	50187841
chr11	50359885	50359951	AC024405.2_intron_8	intron	transcribed_unprocessed_pseudogene	chr11	50354076	50360970
chr11	55537645	55537722	OR4C14P_1	exon	unprocessed_pseudogene	chr11	55537002	55537924
chr11	58051084	58051342	OR9Q1_intron_1	intron	protein_coding	chr11	58024105	58055868
chr11	58051895	58052143	OR9Q1_intron_1	intron	protein_coding	chr11	58024105	58055868
chr11	58051084	58051342	AP004247.2_intron_2	intron	lincRNA	chr11	58047548	58057681
chr11	58051895	58052143	AP004247.2_intron_2	intron	lincRNA	chr11	58047548	58057681
chr11	60533249	60533292	MS4A13_intron_5	intron	protein_coding	chr11	60529461	60542517
chr11	60533626	60533660	MS4A13_intron_5	intron	protein_coding	chr11	60529461	60542517
chr11	60604706	60604767	AP003399.1_intron_2	intron	unprocessed_pseudogene	chr11	60588849	60605916
chr11	60604819	60604915	AP003399.1_intron_2	intron	unprocessed_pseudogene	chr11	60588849	60605916
chr11	61206381	61206509	PGA3_UTR_2	five_prime_UTR	protein_coding	chr11	61205679	61206509
chr11	61206509	61206627	PGA3_3	CDS	protein_coding	chr11	61206509	61206627
chr11	61206628	61206967	PGA3_intron_3	intron	protein_coding	chr11	61206628	61207495
chr11	61207798	61208289	PGA3_intron_4	intron	protein_coding	chr11	61207616	61208289
chr11	61208290	61208490	PGA3_5	CDS	protein_coding	chr11	61208290	61208490
chr11	61208491	61209546	PGA3_intron_5	intron	protein_coding	chr11	61208491	61209546
chr11	61209547	61209647	PGA3_UTR_3	five_prime_UTR	protein_coding	chr11	61209547	61209647
chr11	61209647	61209958	PGA3_6	CDS	protein_coding	chr11	61209647	61209958
chr11	61209959	61210752	PGA3_intron_6	intron	protein_coding	chr11	61209959	61210752
chr11	61210753	61211096	PGA3_UTR_4	five_prime_UTR	protein_coding	chr11	61210753	61211096
chr11	61212316	61212525	PGA3_intron_8	intron	protein_coding	chr11	61211436	61212551
chr11	61241042	61241147	PGA5_UTR_1	five_prime_UTR	protein_coding	chr11	61241042	61241226
chr11	61241283	61241767	PGA5_intron_1	intron	protein_coding	chr11	61241283	61241767
chr11	61241768	61241931	PGA5_2	CDS	protein_coding	chr11	61241768	61241931
chr11	61241932	61242221	PGA5_intron_2	intron	protein_coding	chr11	61241932	61244163
chr11	61242292	61244163	PGA5_intron_2	intron	protein_coding	chr11	61241932	61244163
chr11	61244164	61244282	PGA5_3	CDS	protein_coding	chr11	61244164	61244282
chr11	61244283	61245150	PGA5_intron_3	intron	protein_coding	chr11	61244283	61245150
chr11	61245151	61245270	PGA5_4	CDS	protein_coding	chr11	61245151	61245270
chr11	61245271	61245944	PGA5_intron_4	intron	protein_coding	chr11	61245271	61245944
chr11	61245945	61246107	PGA5_5	CDS	protein_coding	chr11	61245945	61246145
chr11	61508824	61508860	LRRC10B_UTR_1	five_prime_UTR	protein_coding	chr11	61508800	61508998
chr11	61581009	61581148	SYT7_UTR_2	five_prime_UTR	protein_coding	chr11	61580820	61581148
chr11	62362614	62362664	ASRGL1_intron_4	intron	protein_coding	chr11	62357202	62381795
chr11	63768572	63768622	C11orf95_6	CDS	protein_coding	chr11	63768483	63768622
chr11	63768622	63768764	C11orf95_UTR_3	five_prime_UTR	protein_coding	chr11	63768622	63768775
chr11	64161861	64162003	MACROD1_intron_10	intron	protein_coding	chr11	64152394	64165695
chr11	64234598	64234807	VEGFB_UTR_1	five_prime_UTR	protein_coding	chr11	64234538	64234833
chr11	64246866	64246891	PPP1R14B_UTR_5	five_prime_UTR	protein_coding	chr11	64246673	64246941
chr11	64500969	64501027	AP005273.1_intron_1	intron	lincRNA	chr11	64500915	64502436
chr11	64706052	64706165	NRXN2_intron_22	intron	protein_coding	chr11	64697793	64712701
chr11	64777841	64777978	SF1_intron_13	intron	protein_coding	chr11	64777762	64777985
chr11	64803090	64803149	MAP4K2_32	CDS	protein_coding	chr11	64803053	64803149
chr11	64803149	64803240	MAP4K2_UTR_2	five_prime_UTR	protein_coding	chr11	64803149	64803241
chr11	66728087	66728500	SPTBN2_intron_37	intron	protein_coding	chr11	66721441	66728739
chr11	66873398	66873539	PC_intron_21	intron	protein_coding	chr11	66872160	66907819
chr11	66944079	66945796	PC_intron_22	intron	protein_coding	chr11	66907902	66952428
chr11	67266410	67266662	GRK2_UTR_1	five_prime_UTR	protein_coding	chr11	67266410	67266699
chr11	67289204	67289247	ANKRD13D_UTR_1	five_prime_UTR	protein_coding	chr11	67288547	67289550
chr11	67289274	67289347	ANKRD13D_UTR_1	five_prime_UTR	protein_coding	chr11	67288547	67289550
chr11	68212957	68213136	KMT5B_intron_11	intron	protein_coding	chr11	68212755	68213136
chr11	68213137	68213271	KMT5B_UTR_6	five_prime_UTR	protein_coding	chr11	68213137	68213415
chr11	68312609	68312713	LRP5_UTR_1	five_prime_UTR	protein_coding	chr11	68312609	68312714
chr11	68892207	68892490	MRPL21_intron_1	intron	protein_coding	chr11	68891396	68892490
chr11	70078331	70078375	ANO1_UTR_1	five_prime_UTR	protein_coding	chr11	70078302	70078606
chr11	70107487	70107512	ANO1_intron_6	intron	protein_coding	chr11	70105789	70108183
chr11	71085552	71086025	SHANK2_intron_20	intron	protein_coding	chr11	71075276	71092420
chr11	71086089	71086247	SHANK2_intron_20	intron	protein_coding	chr11	71075276	71092420
chr11	73544817	73545029	FAM168A_intron_8	intron	protein_coding	chr11	73468493	73597921
chr11	77038032	77038060	B3GNT6_intron_2	intron	protein_coding	chr11	77037299	77039550
chr11	79139225	79139442	TENM4_intron_31	intron	protein_coding	chr11	79070010	79148708
chr11	84099995	84100026	DLG2_intron_27	intron	protein_coding	chr11	84099048	84163459
chr11	85012139	85012321	DLG2_intron_34	intron	protein_coding	chr11	84923590	85111659
chr11	87050132	87050192	TMEM135_intron_1	intron	protein_coding	chr11	87038187	87067692
chr11	89438548	89438985	NOX4_intron_12	intron	protein_coding	chr11	89432857	89440686
chr11	89842800	89842826	TRIM53BP_intron_1	intron	unprocessed_pseudogene	chr11	89842188	89844762
chr11	89849007	89849114	TRIM53BP_4	exon	unprocessed_pseudogene	chr11	89848865	89849207
chr11	89849380	89849505	TRIM53BP_intron_4	intron	unprocessed_pseudogene	chr11	89849208	89850293
chr11	89850159	89850182	TRIM53BP_intron_4	intron	unprocessed_pseudogene	chr11	89849208	89850293
chr11	89849757	89849942	TRIM53BP_intron_4	intron	unprocessed_pseudogene	chr11	89849208	89850293
chr11	89854953	89855074	TRIM51BP_1	exon	unprocessed_pseudogene	chr11	89854953	89855363
chr11	89855149	89855178	TRIM51BP_1	exon	unprocessed_pseudogene	chr11	89854953	89855363
chr11	89855376	89855423	TRIM51BP_intron_1	intron	unprocessed_pseudogene	chr11	89855364	89855645
chr11	89856190	89856310	TRIM51BP_intron_2	intron	unprocessed_pseudogene	chr11	89855743	89857560
chr11	89857697	89857792	TRIM51BP_3	exon	unprocessed_pseudogene	chr11	89857561	89857792
chr11	89858615	89858639	TRIM51BP_intron_4	intron	unprocessed_pseudogene	chr11	89858534	89859478
chr11	89859137	89859196	TRIM51BP_intron_4	intron	unprocessed_pseudogene	chr11	89858534	89859478
chr11	89862023	89862153	TRIM51BP_intron_5	intron	unprocessed_pseudogene	chr11	89859578	89862392
chr11	89862367	89862392	TRIM51BP_intron_5	intron	unprocessed_pseudogene	chr11	89859578	89862392
chr11	89865135	89865169	AP005435.1_2	exon	unprocessed_pseudogene	chr11	89865115	89865550
chr11	89869282	89869449	TRIM64B_UTR_1	three_prime_UTR	protein_coding	chr11	89869282	89870620
chr11	89874480	89874551	TRIM64B_intron_4	intron	protein_coding	chr11	89874280	89874976
chr11	89883927	89884101	AP005435.4_1	exon	unprocessed_pseudogene	chr11	89883927	89884112
chr11	89884205	89884231	AP005435.4_intron_1	intron	unprocessed_pseudogene	chr11	89884113	89886114
chr11	89884356	89884416	AP005435.4_intron_1	intron	unprocessed_pseudogene	chr11	89884113	89886114
chr11	89884422	89884891	AP005435.4_intron_1	intron	unprocessed_pseudogene	chr11	89884113	89886114
chr11	89885029	89885222	AP005435.4_intron_1	intron	unprocessed_pseudogene	chr11	89884113	89886114
chr11	89885341	89885778	AP005435.4_intron_1	intron	unprocessed_pseudogene	chr11	89884113	89886114
chr11	89885931	89885957	AP005435.4_intron_1	intron	unprocessed_pseudogene	chr11	89884113	89886114
chr11	89887366	89887395	AP005435.2_1	exon	unprocessed_pseudogene	chr11	89887366	89887395
chr11	89887593	89887637	AP005435.2_intron_1	intron	unprocessed_pseudogene	chr11	89887396	89887912
chr11	89888173	89888259	AP005435.2_intron_2	intron	unprocessed_pseudogene	chr11	89888012	89889126
chr11	89889188	89889282	AP005435.2_3	exon	unprocessed_pseudogene	chr11	89889127	89889403
chr11	89889344	89889367	AP005435.2_3	exon	unprocessed_pseudogene	chr11	89889127	89889403
chr11	89889407	89889437	AP005435.2_intron_3	intron	unprocessed_pseudogene	chr11	89889404	89889804
chr11	89889449	89889804	AP005435.2_intron_3	intron	unprocessed_pseudogene	chr11	89889404	89889804
chr11	89889805	89889991	AP005435.2_4	exon	unprocessed_pseudogene	chr11	89889805	89889991
chr11	89895803	89897254	AP005435.3_intron_1	intron	unprocessed_pseudogene	chr11	89895803	89897254
chr11	89897255	89898772	AP005435.3_2	exon	unprocessed_pseudogene	chr11	89897255	89900449
chr11	89899784	89899922	AP005435.3_2	exon	unprocessed_pseudogene	chr11	89897255	89900449
chr11	89899984	89900449	AP005435.3_2	exon	unprocessed_pseudogene	chr11	89897255	89900449
chr11	89898817	89899701	AP005435.3_2	exon	unprocessed_pseudogene	chr11	89897255	89900449
chr11	89908540	89909047	MTND1P35_1	exon	processed_pseudogene	chr11	89908540	89909047
chr11	89911111	89911383	TRIM49D1_UTR_1	three_prime_UTR	protein_coding	chr11	89911111	89911586
chr11	89911396	89911419	TRIM49D1_UTR_1	three_prime_UTR	protein_coding	chr11	89911111	89911586
chr11	89911461	89911586	TRIM49D1_UTR_1	three_prime_UTR	protein_coding	chr11	89911111	89911586
chr11	89911586	89912009	TRIM49D1_1	CDS	protein_coding	chr11	89911586	89912086
chr11	89912376	89912406	TRIM49D1_intron_1	intron	protein_coding	chr11	89912087	89913202
chr11	89912419	89913202	TRIM49D1_intron_1	intron	protein_coding	chr11	89912087	89913202
chr11	89913203	89913301	TRIM49D1_2	CDS	protein_coding	chr11	89913203	89913301
chr11	89913302	89914173	TRIM49D1_intron_2	intron	protein_coding	chr11	89913302	89914173
chr11	89914174	89914197	TRIM49D1_3	CDS	protein_coding	chr11	89914174	89914197
chr11	89914198	89914910	TRIM49D1_intron_3	intron	protein_coding	chr11	89914198	89914910
chr11	89914911	89915142	TRIM49D1_4	CDS	protein_coding	chr11	89914911	89915142
chr11	89915143	89916917	TRIM49D1_intron_4	intron	protein_coding	chr11	89915143	89916917
chr11	89916918	89917014	TRIM49D1_5	CDS	protein_coding	chr11	89916918	89917014
chr11	89917015	89917298	TRIM49D1_intron_5	intron	protein_coding	chr11	89917015	89917298
chr11	89917299	89917710	TRIM49D1_6	CDS	protein_coding	chr11	89917299	89917710
chr11	89917715	89920239	TRIM49D1_intron_6	intron	protein_coding	chr11	89917715	89920297
chr11	89924269	89926756	TRIM49D2_intron_1	intron	protein_coding	chr11	89924174	89926756
chr11	89926761	89927172	TRIM49D2_1	CDS	protein_coding	chr11	89926761	89927172
chr11	89927173	89927456	TRIM49D2_intron_2	intron	protein_coding	chr11	89927173	89927456
chr11	89927457	89927553	TRIM49D2_2	CDS	protein_coding	chr11	89927457	89927553
chr11	89927554	89929328	TRIM49D2_intron_3	intron	protein_coding	chr11	89927554	89929328
chr11	89929329	89929560	TRIM49D2_3	CDS	protein_coding	chr11	89929329	89929560
chr11	89929561	89930273	TRIM49D2_intron_4	intron	protein_coding	chr11	89929561	89930273
chr11	89930274	89930297	TRIM49D2_4	CDS	protein_coding	chr11	89930274	89930297
chr11	89930298	89931169	TRIM49D2_intron_5	intron	protein_coding	chr11	89930298	89931169
chr11	89931170	89931268	TRIM49D2_5	CDS	protein_coding	chr11	89931170	89931268
chr11	89931269	89931675	TRIM49D2_intron_6	intron	protein_coding	chr11	89931269	89932384
chr11	89947299	89948744	AP004607.3_intron_1	intron	unprocessed_pseudogene	chr11	89947293	89948744
chr11	89948745	89948885	AP004607.3_2	exon	unprocessed_pseudogene	chr11	89948745	89949402
chr11	89984153	89984178	TRIM51EP_intron_1	intron	unprocessed_pseudogene	chr11	89982117	89984930
chr11	89984286	89984345	TRIM51EP_intron_1	intron	unprocessed_pseudogene	chr11	89982117	89984930
chr11	89986818	89986923	TRIM51EP_4	exon	unprocessed_pseudogene	chr11	89986717	89986948
chr11	89988239	89988346	TRIM51EP_intron_4	intron	unprocessed_pseudogene	chr11	89986949	89988768
chr11	89988716	89988768	TRIM51EP_intron_4	intron	unprocessed_pseudogene	chr11	89986949	89988768
chr11	89988769	89988841	TRIM51EP_5	exon	unprocessed_pseudogene	chr11	89988769	89988841
chr11	89988842	89988896	TRIM51EP_intron_5	intron	unprocessed_pseudogene	chr11	89988842	89989165
chr11	89988942	89988985	TRIM51EP_intron_5	intron	unprocessed_pseudogene	chr11	89988842	89989165
chr11	90155502	90155530	NAALAD2_intron_9	intron	protein_coding	chr11	90152485	90158143
chr11	92442082	92442111	FAT3_intron_1	intron	protein_coding	chr11	92355405	92524632
chr11	92512840	92513135	FAT3_intron_1	intron	protein_coding	chr11	92355405	92524632
chr11	93369668	93369870	DEUP1_intron_7	intron	protein_coding	chr11	93364295	93370071
chr11	93420974	93421006	DEUP1_intron_16	intron	protein_coding	chr11	93415201	93437541
chr11	93421040	93421082	DEUP1_intron_16	intron	protein_coding	chr11	93415201	93437541
chr11	93422195	93422409	DEUP1_intron_16	intron	protein_coding	chr11	93415201	93437541
chr11	93422681	93422723	DEUP1_intron_16	intron	protein_coding	chr11	93415201	93437541
chr11	93422795	93422830	DEUP1_intron_16	intron	protein_coding	chr11	93415201	93437541
chr11	93422859	93423071	DEUP1_intron_16	intron	protein_coding	chr11	93415201	93437541
chr11	93424080	93424238	DEUP1_intron_16	intron	protein_coding	chr11	93415201	93437541
chr11	93424571	93424620	DEUP1_intron_16	intron	protein_coding	chr11	93415201	93437541
chr11	93424719	93424801	DEUP1_intron_16	intron	protein_coding	chr11	93415201	93437541
chr11	93424947	93425001	DEUP1_intron_16	intron	protein_coding	chr11	93415201	93437541
chr11	93425204	93425265	DEUP1_intron_16	intron	protein_coding	chr11	93415201	93437541
chr11	93425334	93425984	DEUP1_intron_16	intron	protein_coding	chr11	93415201	93437541
chr11	93426029	93426137	DEUP1_intron_16	intron	protein_coding	chr11	93415201	93437541
chr11	93426265	93426324	DEUP1_intron_16	intron	protein_coding	chr11	93415201	93437541
chr11	93426357	93426385	DEUP1_intron_16	intron	protein_coding	chr11	93415201	93437541
chr11	93543219	93543274	SMCO4_intron_4	intron	protein_coding	chr11	93537916	93543274
chr11	93543275	93543343	SMCO4_UTR_6	five_prime_UTR	protein_coding	chr11	93543275	93543508
chr11	96181761	96181801	MAML2_intron_4	intron	protein_coding	chr11	96093521	96341381
chr11	99405607	99405856	CNTN5_intron_2	intron	protein_coding	chr11	99325485	99556137
chr11	99636926	99637014	CNTN5_intron_3	intron	protein_coding	chr11	99556270	99819530
chr11	103217215	103217355	DYNC2H1_intron_55	intron	protein_coding	chr11	103215859	103219913
chr11	104045677	104047740	PDGFD_intron_7	intron	protein_coding	chr11	104037027	104163802
chr11	104078800	104078908	PDGFD_intron_7	intron	protein_coding	chr11	104037027	104163802
chr11	104118836	104118898	PDGFD_intron_7	intron	protein_coding	chr11	104037027	104163802
chr11	104119016	104119454	PDGFD_intron_7	intron	protein_coding	chr11	104037027	104163802
chr11	104119592	104119661	PDGFD_intron_7	intron	protein_coding	chr11	104037027	104163802
chr11	105520610	105520634	AP003181.1_intron_4	intron	lincRNA	chr11	105268312	105531600
chr11	106709278	106709318	GUCY1A2_intron_2	intron	protein_coding	chr11	106708667	106746549
chr11	106709341	106709398	GUCY1A2_intron_2	intron	protein_coding	chr11	106708667	106746549
chr11	106710254	106710307	GUCY1A2_intron_2	intron	protein_coding	chr11	106708667	106746549
chr11	107366222	107366755	CWF19L2_intron_6	intron	protein_coding	chr11	107353737	107390072
chr11	107372995	107373056	CWF19L2_intron_6	intron	protein_coding	chr11	107353737	107390072
chr11	107377167	107377604	CWF19L2_intron_6	intron	protein_coding	chr11	107353737	107390072
chr11	110105987	110106193	ZC3H12C_intron_1	intron	protein_coding	chr11	110093433	110131002
chr11	110106264	110106300	ZC3H12C_intron_1	intron	protein_coding	chr11	110093433	110131002
chr11	110151900	110151926	ZC3H12C_intron_3	intron	protein_coding	chr11	110137415	110152917
chr11	110156113	110156166	ZC3H12C_intron_4	intron	protein_coding	chr11	110153059	110159254
chr11	110618808	110618862	ARHGAP20_intron_12	intron	protein_coding	chr11	110615595	110624160
chr11	110618913	110619083	ARHGAP20_intron_12	intron	protein_coding	chr11	110615595	110624160
chr11	110619143	110619215	ARHGAP20_intron_12	intron	protein_coding	chr11	110615595	110624160
chr11	114526440	114526508	NXPE1_intron_2	intron	protein_coding	chr11	114523092	114526510
chr11	117320514	117320555	CEP164_intron_1	intron	protein_coding	chr11	117314729	117327848
chr11	117769207	117769395	DSCAML1_intron_30	intron	protein_coding	chr11	117532523	117776789
chr11	124960296	124960347	CCDC15_intron_4	intron	protein_coding	chr11	124960004	124975094
chr11	126226217	126226422	FAM118B_intron_1	intron	protein_coding	chr11	126211831	126229222
chr11	127079331	127079628	AP001993.1_intron_6	intron	lincRNA	chr11	127076079	127080432
chr11	128694462	128694516	FLI1_intron_3	intron	protein_coding	chr11	128694277	128748235
chr11	129279145	129279298	ARHGAP32_UTR_6	five_prime_UTR	protein_coding	chr11	129279145	129279324
chr11	131342247	131342544	AP002856.2_intron_2	intron	lincRNA	chr11	131300772	131350307
chr11	134166480	134166545	NCAPD3_intron_8	intron	protein_coding	chr11	134161892	134167994
chr11	134375848	134376035	GLB1L2_UTR_2	three_prime_UTR	protein_coding	chr11	134375058	134376324
chr11	134408563	134408587	B3GAT1_intron_6	intron	protein_coding	chr11	134392354	134411805
chr11	134457693	134457746	AP004608.1_intron_1	intron	processed_transcript	chr11	134436785	134466183
chr11	134737265	134737488	AP001999.1_intron_1	intron	lincRNA	chr11	134736543	134761072
chr11	134986123	134986155	AP003062.2_1	exon	TEC	chr11	134985683	134986799
chr12	20247	20352	AC215219.1_intron_9	intron	unprocessed_pseudogene	chr12	18472	26799
chr12	421254	421278	CCDC77_intron_7	intron	protein_coding	chr12	418637	428767
chr12	421666	421754	CCDC77_intron_7	intron	protein_coding	chr12	418637	428767
chr12	529804	529942	B4GALNT3_intron_1	intron	protein_coding	chr12	460546	535164
chr12	1079421	1079621	ERC1_intron_6	intron	protein_coding	chr12	1028573	1083162
chr12	1085948	1085971	ERC1_intron_7	intron	protein_coding	chr12	1083581	1104748
chr12	1085994	1086095	ERC1_intron_7	intron	protein_coding	chr12	1083581	1104748
chr12	1086395	1086884	ERC1_intron_7	intron	protein_coding	chr12	1083581	1104748
chr12	1086953	1087396	ERC1_intron_7	intron	protein_coding	chr12	1083581	1104748
chr12	1087457	1087662	ERC1_intron_7	intron	protein_coding	chr12	1083581	1104748
chr12	1088148	1089414	ERC1_intron_7	intron	protein_coding	chr12	1083581	1104748
chr12	1089415	1090178	ERC1_intron_7	intron	protein_coding	chr12	1083581	1104748
chr12	1090190	1090318	ERC1_intron_7	intron	protein_coding	chr12	1083581	1104748
chr12	1090507	1090732	ERC1_intron_7	intron	protein_coding	chr12	1083581	1104748
chr12	1090893	1090934	ERC1_intron_7	intron	protein_coding	chr12	1083581	1104748
chr12	1530754	1530817	WNT5B_intron_1	intron	protein_coding	chr12	1530010	1530817
chr12	1530818	1530950	WNT5B_UTR_2	five_prime_UTR	protein_coding	chr12	1530818	1530950
chr12	1530951	1530996	WNT5B_intron_2	intron	protein_coding	chr12	1530951	1574655
chr12	1594337	1594429	WNT5B_intron_3	intron	protein_coding	chr12	1574842	1617054
chr12	2052594	2052934	CACNA1C_intron_1	intron	protein_coding	chr12	1971202	2053296
chr12	2130923	2130949	CACNA1C_intron_4	intron	protein_coding	chr12	2120431	2448974
chr12	2520299	2520391	CACNA1C_intron_11	intron	protein_coding	chr12	2512985	2547448
chr12	2539270	2539484	CACNA1C_intron_11	intron	protein_coding	chr12	2512985	2547448
chr12	2795513	2795541	AC092471.2_intron_7	intron	processed_transcript	chr12	2795021	2796875
chr12	2795513	2795541	FKBP4_intron_1	intron	protein_coding	chr12	2795245	2796263
chr12	2959330	2959398	TEAD4_UTR_1	five_prime_UTR	protein_coding	chr12	2959330	2959481
chr12	4732900	4732938	GALNT8_intron_2	intron	protein_coding	chr12	4726830	4739161
chr12	5928906	5928947	ANO2_intron_29	intron	protein_coding	chr12	5922805	5945194
chr12	6353670	6353701	SCNN1A_intron_5	intron	protein_coding	chr12	6349406	6354436
chr12	6909078	6909521	LRRC23_intron_8	intron	protein_coding	chr12	6907734	6909888
chr12	6927999	6928044	ATN1_intron_1	intron	protein_coding	chr12	6924538	6928311
chr12	7196518	7197010	PEX5_intron_6	intron	protein_coding	chr12	7191701	7199009
chr12	7201148	7201176	PEX5_intron_7	intron	protein_coding	chr12	7199114	7201733
chr12	7203175	7203229	PEX5_intron_10	intron	protein_coding	chr12	7202705	7203430
chr12	7798720	7798782	NANOG_UTR_5	three_prime_UTR	protein_coding	chr12	7795095	7799141
chr12	7874808	7874845	SLC2A14_intron_17	intron	protein_coding	chr12	7873485	7890994
chr12	7874950	7874974	SLC2A14_intron_17	intron	protein_coding	chr12	7873485	7890994
chr12	8300551	8300586	LINC00937_intron_1	intron	lincRNA	chr12	8297619	8308596
chr12	8406833	8407195	AC092865.2_1	exon	processed_pseudogene	chr12	8406833	8407195
chr12	8414780	8415487	OR7E140P_1	exon	unprocessed_pseudogene	chr12	8414780	8415805
chr12	8427640	8428610	OR7E148P_1	exon	unprocessed_pseudogene	chr12	8427640	8428610
chr12	8438353	8438398	OR7E149P_1	exon	unprocessed_pseudogene	chr12	8437403	8438425
chr12	8437403	8438250	OR7E149P_1	exon	unprocessed_pseudogene	chr12	8437403	8438425
chr12	8472996	8473293	CLEC6A_intron_4	intron	protein_coding	chr12	8465630	8476123
chr12	8795449	8795653	AC092490.1_3	exon	lincRNA	chr12	8794304	8795789
chr12	8864345	8865271	A2ML1_intron_30	intron	protein_coding	chr12	8864009	8867840
chr12	9395238	9395287	LINC02367_intron_3	intron	lincRNA	chr12	9394658	9395717
chr12	9402787	9403170	AC141557.1_intron_3	intron	unprocessed_pseudogene	chr12	9402557	9414801
chr12	9403630	9403858	AC141557.1_intron_3	intron	unprocessed_pseudogene	chr12	9402557	9414801
chr12	9405167	9405850	AC141557.1_intron_3	intron	unprocessed_pseudogene	chr12	9402557	9414801
chr12	9405922	9405972	AC141557.1_intron_3	intron	unprocessed_pseudogene	chr12	9402557	9414801
chr12	9569436	9570432	AC092821.3_intron_2	intron	processed_transcript	chr12	9461435	9584104
chr12	10423348	10423455	AC068775.1_intron_4	intron	protein_coding	chr12	10418499	10434484
chr12	10424303	10424352	AC068775.1_intron_4	intron	protein_coding	chr12	10418499	10434484
chr12	10429101	10431261	AC068775.1_intron_4	intron	protein_coding	chr12	10418499	10434484
chr12	10431298	10434312	AC068775.1_intron_4	intron	protein_coding	chr12	10418499	10434484
chr12	10434938	10435008	AC068775.1_intron_5	intron	protein_coding	chr12	10434531	10435310
chr12	10435608	10435798	AC068775.1_intron_6	intron	protein_coding	chr12	10435411	10435798
chr12	10435799	10435850	AC068775.1_7	CDS	protein_coding	chr12	10435799	10435986
chr12	10589058	10589142	KLRA1P_1	exon	transcribed_unprocessed_pseudogene	chr12	10588063	10589545
chr12	10660468	10660640	STYK1_intron_11	intron	protein_coding	chr12	10640735	10667287
chr12	11392142	11392623	PRB2_intron_1	intron	protein_coding	chr12	11391649	11392792
chr12	11874522	11874614	ETV6_intron_6	intron	protein_coding	chr12	11869970	11884443
chr12	12060378	12060436	BCL2L14_intron_2	intron	protein_coding	chr12	12051848	12068127
chr12	12060597	12060700	BCL2L14_intron_2	intron	protein_coding	chr12	12051848	12068127
chr12	12060921	12061058	BCL2L14_intron_2	intron	protein_coding	chr12	12051848	12068127
chr12	13607294	13607449	GRIN2B_intron_4	intron	protein_coding	chr12	13571965	13608601
chr12	18369871	18369953	PIK3C2G_intron_14	intron	protein_coding	chr12	18363089	18371178
chr12	19632263	19632594	AEBP2_intron_11	intron	protein_coding	chr12	19553273	19720631
chr12	21085746	21085853	AC011604.2_intron_23	intron	protein_coding	chr12	21076570	21089906
chr12	22869535	22869768	AC084816.1_intron_9	intron	lincRNA	chr12	22869414	22870424
chr12	23016364	23016420	AC084816.1_intron_16	intron	lincRNA	chr12	22972469	23021785
chr12	23837329	23837897	SOX5_intron_14	intron	protein_coding	chr12	23762598	23845981
chr12	24007300	24007550	SOX5_intron_19	intron	protein_coding	chr12	23951033	24213341
chr12	24007571	24007599	SOX5_intron_19	intron	protein_coding	chr12	23951033	24213341
chr12	24307518	24307762	SOX5_intron_21	intron	protein_coding	chr12	24277313	24357336
chr12	25106528	25106559	LRMP_intron_37	intron	protein_coding	chr12	25104463	25106941
chr12	25517096	25517121	LMNTD1_intron_6	intron	protein_coding	chr12	25503801	25518793
chr12	25517179	25517348	LMNTD1_intron_6	intron	protein_coding	chr12	25503801	25518793
chr12	25517532	25517557	LMNTD1_intron_6	intron	protein_coding	chr12	25503801	25518793
chr12	26358104	26358143	ITPR2_intron_2	intron	protein_coding	chr12	26340329	26387432
chr12	26358210	26358277	ITPR2_intron_2	intron	protein_coding	chr12	26340329	26387432
chr12	26785698	26785723	ITPR2_intron_56	intron	protein_coding	chr12	26725766	26790155
chr12	26802585	26802609	ITPR2_intron_57	intron	protein_coding	chr12	26790228	26832688
chr12	28267805	28267861	CCDC91_intron_11	intron	protein_coding	chr12	28259443	28305647
chr12	29643585	29643769	TMTC1_intron_14	intron	protein_coding	chr12	29633337	29659878
chr12	31122824	31122900	AC024940.2_intron_8	intron	transcribed_unprocessed_pseudogene	chr12	31117472	31124329
chr12	32717224	32717489	DNM1L_intron_7	intron	protein_coding	chr12	32713372	32718641
chr12	32810719	32810980	PKP2_intron_4	intron	protein_coding	chr12	32802557	32821354
chr12	38326472	38326496	ALG10B_UTR_2	three_prime_UTR	protein_coding	chr12	38321213	38329728
chr12	38803924	38804038	CPNE8_intron_15	intron	protein_coding	chr12	38776302	38829377
chr12	38804166	38804293	CPNE8_intron_15	intron	protein_coding	chr12	38776302	38829377
chr12	38804325	38804350	CPNE8_intron_15	intron	protein_coding	chr12	38776302	38829377
chr12	38804483	38804569	CPNE8_intron_15	intron	protein_coding	chr12	38776302	38829377
chr12	38804626	38805093	CPNE8_intron_15	intron	protein_coding	chr12	38776302	38829377
chr12	38805244	38805326	CPNE8_intron_15	intron	protein_coding	chr12	38776302	38829377
chr12	38805481	38805565	CPNE8_intron_15	intron	protein_coding	chr12	38776302	38829377
chr12	38805658	38806651	CPNE8_intron_15	intron	protein_coding	chr12	38776302	38829377
chr12	38806662	38806712	CPNE8_intron_15	intron	protein_coding	chr12	38776302	38829377
chr12	38806808	38806840	CPNE8_intron_15	intron	protein_coding	chr12	38776302	38829377
chr12	39791677	39791728	SLC2A13_intron_3	intron	protein_coding	chr12	39764859	39830101
chr12	40749548	40749804	CNTN1_intron_2	intron	protein_coding	chr12	40742470	40763094
chr12	40767994	40768017	CNTN1_intron_3	intron	protein_coding	chr12	40763199	40828057
chr12	41363635	41363723	PDZRN4_intron_3	intron	protein_coding	chr12	41194189	41437681
chr12	41402331	41402570	PDZRN4_intron_3	intron	protein_coding	chr12	41194189	41437681
chr12	41844268	41844314	AC090630.1_intron_1	intron	lincRNA	chr12	41829926	41932120
chr12	41844401	41844442	AC090630.1_intron_1	intron	lincRNA	chr12	41829926	41932120
chr12	41845024	41845075	AC090630.1_intron_1	intron	lincRNA	chr12	41829926	41932120
chr12	43524139	43524187	ADAMTS20_intron_37	intron	protein_coding	chr12	43502406	43532034
chr12	43533976	43534018	ADAMTS20_intron_38	intron	protein_coding	chr12	43532196	43550905
chr12	43907938	43908114	TMEM117_intron_2	intron	protein_coding	chr12	43844929	43944208
chr12	43909126	43909329	TMEM117_intron_2	intron	protein_coding	chr12	43844929	43944208
chr12	44791172	44791195	NELL2_intron_17	intron	protein_coding	chr12	44780023	44815907
chr12	45021850	45021888	DBX2_intron_1	intron	protein_coding	chr12	45016619	45023705
chr12	48698827	48698859	CCNT1_intron_5	intron	protein_coding	chr12	48698184	48699776
chr12	50579933	50581722	DIP2B_intron_1	intron	protein_coding	chr12	50505241	50625974
chr12	51403106	51403157	SLC4A8_intron_1	intron	protein_coding	chr12	51391489	51424769
chr12	51591033	51591127	SCN8A_intron_2	intron	protein_coding	chr12	51591000	51591234
chr12	52289201	52289328	KRT86_intron_3	intron	protein_coding	chr12	52275947	52301863
chr12	52290324	52290426	KRT86_intron_3	intron	protein_coding	chr12	52275947	52301863
chr12	52290782	52290813	KRT86_intron_3	intron	protein_coding	chr12	52275947	52301863
chr12	52302525	52302689	KRT86_intron_4	intron	protein_coding	chr12	52302286	52303098
chr12	52304084	52304109	KRT86_intron_5	intron	protein_coding	chr12	52303309	52304109
chr12	52304110	52304144	KRT86_3	CDS	protein_coding	chr12	52304110	52304171
chr12	52289214	52289275	KRT81_7	CDS	protein_coding	chr12	52289214	52289275
chr12	52289276	52289328	KRT81_intron_7	intron	protein_coding	chr12	52289276	52290076
chr12	52290324	52290426	KRT81_intron_8	intron	protein_coding	chr12	52290287	52291095
chr12	52290782	52290813	KRT81_intron_8	intron	protein_coding	chr12	52290287	52291095
chr12	52472237	52472280	KRT6C_8	CDS	protein_coding	chr12	52472065	52472280
chr12	52472281	52472668	KRT6C_intron_8	intron	protein_coding	chr12	52472281	52473196
chr12	52473111	52473138	KRT6C_intron_8	intron	protein_coding	chr12	52472281	52473196
chr12	53047326	53047371	TNS2_intron_1	intron	protein_coding	chr12	53047064	53048947
chr12	54846749	54846784	MUCL1_intron_1	intron	protein_coding	chr12	54839448	54854535
chr12	56091313	56091338	ERBB3_intron_11	intron	protein_coding	chr12	56088869	56092745
chr12	57493359	57493477	MARS_intron_7	intron	protein_coding	chr12	57490645	57498155
chr12	57493561	57493904	MARS_intron_7	intron	protein_coding	chr12	57490645	57498155
chr12	59672024	59672093	SLC16A7_intron_4	intron	protein_coding	chr12	59664944	59689335
chr12	61901402	61901436	FAM19A2_intron_6	intron	protein_coding	chr12	61878141	62023650
chr12	64287636	64288135	AC012158.1_intron_2	intron	transcribed_processed_pseudogene	chr12	64227986	64352315
chr12	64366495	64366749	AC012158.1_intron_3	intron	transcribed_processed_pseudogene	chr12	64352402	64389031
chr12	64287636	64288135	C12orf56_intron_7	intron	protein_coding	chr12	64286061	64303633
chr12	64366495	64366749	C12orf56_intron_12	intron	protein_coding	chr12	64353057	64390312
chr12	64543095	64543128	RASSF3_intron_3	intron	protein_coding	chr12	64541706	64610511
chr12	64741188	64741212	GNS_intron_8	intron	protein_coding	chr12	64740689	64743139
chr12	68611057	68611168	RAP1B_intron_1	intron	protein_coding	chr12	68611057	68621444
chr12	71564082	71564488	LGR5_intron_8	intron	protein_coding	chr12	71561853	71566402
chr12	72361952	72361983	TRHDE_intron_2	intron	protein_coding	chr12	72286955	72377993
chr12	78876712	78876772	SYT1_intron_3	intron	protein_coding	chr12	78868912	78964033
chr12	80451461	80451879	PTPRQ_intron_17	intron	protein_coding	chr12	80445718	80457573
chr12	80464410	80464666	PTPRQ_intron_20	intron	protein_coding	chr12	80460903	80468708
chr12	80464750	80464809	PTPRQ_intron_20	intron	protein_coding	chr12	80460903	80468708
chr12	81371271	81371295	PPFIA2_intron_24	intron	protein_coding	chr12	81369424	81374632
chr12	81592817	81592840	PPFIA2_intron_32	intron	protein_coding	chr12	81512363	81597950
chr12	82900329	82900476	TMTC2_intron_5	intron	protein_coding	chr12	82896647	82930429
chr12	82901010	82901109	TMTC2_intron_5	intron	protein_coding	chr12	82896647	82930429
chr12	85192674	85192838	LRRIQ1_intron_24	intron	protein_coding	chr12	85160715	85229515
chr12	85192992	85193088	LRRIQ1_intron_24	intron	protein_coding	chr12	85160715	85229515
chr12	85197957	85198059	LRRIQ1_intron_24	intron	protein_coding	chr12	85160715	85229515
chr12	86129551	86129582	MGAT4C_intron_9	intron	protein_coding	chr12	86049726	86256237
chr12	86129720	86129857	MGAT4C_intron_9	intron	protein_coding	chr12	86049726	86256237
chr12	86502935	86503043	MGAT4C_intron_12	intron	protein_coding	chr12	86435266	86727207
chr12	86503271	86503521	MGAT4C_intron_12	intron	protein_coding	chr12	86435266	86727207
chr12	86503574	86503618	MGAT4C_intron_12	intron	protein_coding	chr12	86435266	86727207
chr12	86590249	86590272	MGAT4C_intron_12	intron	protein_coding	chr12	86435266	86727207
chr12	86603526	86603562	MGAT4C_intron_12	intron	protein_coding	chr12	86435266	86727207
chr12	87983834	87983898	C12orf50_intron_2	intron	protein_coding	chr12	87983196	87985848
chr12	92318479	92318532	LINC02391_intron_3	intron	lincRNA	chr12	92272617	92357529
chr12	92728089	92728339	PLEKHG7_intron_1	intron	protein_coding	chr12	92721524	92728991
chr12	93493232	93493654	MRPL42_intron_6	intron	protein_coding	chr12	93488473	93501174
chr12	93493725	93493838	MRPL42_intron_6	intron	protein_coding	chr12	93488473	93501174
chr12	93498145	93498940	MRPL42_intron_6	intron	protein_coding	chr12	93488473	93501174
chr12	93554545	93554576	SOCS2-AS1_intron_1	intron	processed_transcript	chr12	93545359	93565582
chr12	94177176	94177211	PLXNC1_intron_3	intron	protein_coding	chr12	94169294	94181444
chr12	94275572	94275595	PLXNC1_intron_23	intron	protein_coding	chr12	94265226	94279470
chr12	94275657	94275683	PLXNC1_intron_23	intron	protein_coding	chr12	94265226	94279470
chr12	94993270	94993353	NDUFA12_intron_1	intron	protein_coding	chr12	94971621	94994168
chr12	95148855	95149095	FGD6_intron_17	intron	protein_coding	chr12	95141540	95152809
chr12	95149245	95149306	FGD6_intron_17	intron	protein_coding	chr12	95141540	95152809
chr12	95392885	95392951	AC084879.1_intron_10	intron	transcribed_unitary_pseudogene	chr12	95388789	95396813
chr12	95670827	95670854	PGAM1P5_intron_4	intron	transcribed_processed_pseudogene	chr12	95670549	95671018
chr12	95670827	95670854	NTN4_intron_3	intron	protein_coding	chr12	95670147	95682705
chr12	95946654	95947054	AMDHD1_intron_1	intron	protein_coding	chr12	95943536	95947054
chr12	95947055	95947346	AMDHD1_UTR_2	five_prime_UTR	protein_coding	chr12	95947055	95947437
chr12	95948612	95948640	AMDHD1_intron_2	intron	protein_coding	chr12	95947438	95952715
chr12	95948865	95949092	AMDHD1_intron_2	intron	protein_coding	chr12	95947438	95952715
chr12	97726304	97726338	AC007424.1_intron_2	intron	transcribed_processed_pseudogene	chr12	97719291	97730046
chr12	97726471	97727289	AC007424.1_intron_2	intron	transcribed_processed_pseudogene	chr12	97719291	97730046
chr12	99791820	99791858	ANKS1B_intron_30	intron	protein_coding	chr12	99782098	99806402
chr12	101830675	101830716	GNPTAB_UTR_7	five_prime_UTR	protein_coding	chr12	101830675	101830938
chr12	102871934	102871961	PAH_intron_9	intron	protein_coding	chr12	102866664	102877233
chr12	103899729	103899942	TTC41P_intron_15	intron	transcribed_unitary_pseudogene	chr12	103897132	103906128
chr12	104137966	104138017	NFYB_UTR_4	five_prime_UTR	protein_coding	chr12	104137375	104138017
chr12	104138018	104138139	NFYB_intron_9	intron	protein_coding	chr12	104138018	104138139
chr12	104138140	104138289	NFYB_UTR_5	five_prime_UTR	protein_coding	chr12	104138140	104138289
chr12	105036202	105036245	C12orf45_intron_4	intron	protein_coding	chr12	105017625	105047451
chr12	105036202	105036245	ALDH1L2_intron_5	intron	protein_coding	chr12	105034399	105038101
chr12	105155474	105155513	WASHC4_intron_28	intron	protein_coding	chr12	105155209	105156505
chr12	105379871	105380060	C12orf75_intron_6	intron	protein_coding	chr12	105371519	105395630
chr12	108857513	108857584	SSH1_UTR_5	five_prime_UTR	protein_coding	chr12	108857496	108857590
chr12	110905886	110906083	CCDC63_intron_11	intron	protein_coding	chr12	110904792	110907329
chr12	111858686	111859340	MAPKAPK5_intron_3	intron	protein_coding	chr12	111843397	111865248
chr12	112634341	112634393	RPH3A_intron_5	intron	protein_coding	chr12	112617843	112649412
chr12	114733259	114733422	AC026765.2_intron_3	intron	lincRNA	chr12	114725747	114748094
chr12	116277175	116277338	MED13L_UTR_5	five_prime_UTR	protein_coding	chr12	116277131	116277338
chr12	117359891	117359926	NOS1_intron_29	intron	protein_coding	chr12	117331490	117361510
chr12	119397717	119397796	CCDC60_intron_1	intron	protein_coding	chr12	119335267	119428681
chr12	119397859	119397948	CCDC60_intron_1	intron	protein_coding	chr12	119335267	119428681
chr12	119398025	119398083	CCDC60_intron_1	intron	protein_coding	chr12	119335267	119428681
chr12	119507568	119507614	CCDC60_intron_8	intron	protein_coding	chr12	119505304	119516621
chr12	119397717	119397796	AC002070.1_intron_1	intron	lincRNA	chr12	119388329	119402313
chr12	119397859	119397948	AC002070.1_intron_1	intron	lincRNA	chr12	119388329	119402313
chr12	119398025	119398083	AC002070.1_intron_1	intron	lincRNA	chr12	119388329	119402313
chr12	119507568	119507614	AC002070.1_intron_2	intron	lincRNA	chr12	119402431	119553546
chr12	120116572	120116597	RAB35_intron_5	intron	protein_coding	chr12	120108468	120116597
chr12	120830316	120830408	SPPL3_intron_11	intron	protein_coding	chr12	120811443	120835437
chr12	120852478	120852623	SPPL3_intron_12	intron	protein_coding	chr12	120835658	120901876
chr12	121255195	121255318	CAMKK2_intron_9	intron	protein_coding	chr12	121253473	121255548
chr12	121466787	121466904	KDM2B_intron_11	intron	protein_coding	chr12	121453345	121493844
chr12	121747398	121747472	TMEM120B_intron_2	intron	protein_coding	chr12	121743748	121748324
chr12	121747688	121747756	TMEM120B_intron_2	intron	protein_coding	chr12	121743748	121748324
chr12	121747957	121748006	TMEM120B_intron_2	intron	protein_coding	chr12	121743748	121748324
chr12	121804281	121804362	SETD1B_intron_1	intron	protein_coding	chr12	121804234	121804722
chr12	122022233	122022468	BCL7A_intron_1	intron	protein_coding	chr12	122022184	122030698
chr12	122525988	122526120	RSRC2_intron_11	intron	protein_coding	chr12	122522907	122526168
chr12	122695989	122696045	AC026333.3_intron_1	intron	lincRNA	chr12	122687382	122701185
chr12	122850587	122850629	HIP1R_intron_5	intron	protein_coding	chr12	122849956	122850833
chr12	122853313	122853436	HIP1R_intron_7	intron	protein_coding	chr12	122851298	122854041
chr12	123271572	123271618	CDK2AP1_4	CDS	protein_coding	chr12	123271563	123271618
chr12	123271618	123271885	CDK2AP1_UTR_6	five_prime_UTR	protein_coding	chr12	123271618	123272140
chr12	123388735	123388759	KMT5A_intron_1	intron	protein_coding	chr12	123384209	123389431
chr12	123388976	123389299	KMT5A_intron_1	intron	protein_coding	chr12	123384209	123389431
chr12	123521615	123521695	RILPL1_intron_6	intron	protein_coding	chr12	123499537	123523493
chr12	123533482	123533717	RILPL1_UTR_2	five_prime_UTR	protein_coding	chr12	123533482	123533718
chr12	124089498	124089616	RFLNA_intron_2	intron	protein_coding	chr12	123974021	124149593
chr12	124101565	124101700	RFLNA_intron_2	intron	protein_coding	chr12	123974021	124149593
chr12	124295164	124295194	RFLNA_intron_4	intron	protein_coding	chr12	124289371	124295224
chr12	124296084	124296166	RFLNA_intron_5	intron	protein_coding	chr12	124295637	124311706
chr12	124839725	124839977	SCARB1_intron_12	intron	protein_coding	chr12	124817708	124863593
chr12	124849873	124850117	SCARB1_intron_12	intron	protein_coding	chr12	124817708	124863593
chr12	124912065	124912469	UBC_1	CDS	protein_coding	chr12	124911713	124913771
chr12	124948788	124948868	DHX37_intron_1	intron	protein_coding	chr12	124948182	124949984
chr12	125612988	125613034	TMEM132B_intron_5	intron	protein_coding	chr12	125583995	125622450
chr12	126420575	126420629	AC007368.1_intron_12	intron	processed_transcript	chr12	126407941	126425988
chr12	126420703	126420869	AC007368.1_intron_12	intron	processed_transcript	chr12	126407941	126425988
chr12	126728565	126728619	LINC00943_intron_2	intron	lincRNA	chr12	126726933	126737005
chr12	127462723	127462773	AC068787.1_1	exon	TEC	chr12	127462507	127463197
chr12	128105148	128105223	LINC02369_intron_2	intron	lincRNA	chr12	128087857	128112227
chr12	128105244	128105325	LINC02369_intron_2	intron	lincRNA	chr12	128087857	128112227
chr12	128404983	128405009	TMEM132C_intron_1	intron	protein_coding	chr12	128267488	128414730
chr12	128823848	128823943	SLC15A4_8	CDS	protein_coding	chr12	128823397	128823943
chr12	128959419	128959459	GLT1D1_intron_13	intron	protein_coding	chr12	128957644	128982927
chr12	129088211	129088329	TMEM132D_intron_4	intron	protein_coding	chr12	129086001	129209518
chr12	129088401	129089516	TMEM132D_intron_4	intron	protein_coding	chr12	129086001	129209518
chr12	129190315	129190361	TMEM132D_intron_4	intron	protein_coding	chr12	129086001	129209518
chr12	129190406	129190527	TMEM132D_intron_4	intron	protein_coding	chr12	129086001	129209518
chr12	129303250	129303558	TMEM132D_intron_5	intron	protein_coding	chr12	129209664	129337632
chr12	129310962	129311121	TMEM132D_intron_5	intron	protein_coding	chr12	129209664	129337632
chr12	129479847	129479997	TMEM132D_intron_6	intron	protein_coding	chr12	129337818	129531057
chr12	129575857	129576073	TMEM132D_intron_7	intron	protein_coding	chr12	129531206	129699808
chr12	129698613	129698653	TMEM132D_intron_7	intron	protein_coding	chr12	129531206	129699808
chr12	129799387	129799415	TMEM132D_intron_8	intron	protein_coding	chr12	129700699	129903259
chr12	129856468	129856499	TMEM132D_intron_8	intron	protein_coding	chr12	129700699	129903259
chr12	129856863	129856896	TMEM132D_intron_8	intron	protein_coding	chr12	129700699	129903259
chr12	129857451	129857570	TMEM132D_intron_8	intron	protein_coding	chr12	129700699	129903259
chr12	129858590	129858711	TMEM132D_intron_8	intron	protein_coding	chr12	129700699	129903259
chr12	130505697	130505770	RIMBP2_intron_20	intron	protein_coding	chr12	130479017	130506646
chr12	130604622	130604751	RIMBP2_intron_22	intron	protein_coding	chr12	130517918	130628320
chr12	131032816	131032895	ADGRD1_intron_14	intron	protein_coding	chr12	131014341	131070851
chr12	131067872	131067953	ADGRD1_intron_14	intron	protein_coding	chr12	131014341	131070851
chr12	131032816	131032895	AC078925.1_intron_1	intron	lincRNA	chr12	131030776	131035124
chr12	131202512	131202535	LINC01257_intron_1	intron	lincRNA	chr12	131165231	131202769
chr12	131767080	131767110	SFSWAP_intron_13	intron	protein_coding	chr12	131766309	131778063
chr12	131894913	131894958	ULK1_UTR_1	five_prime_UTR	protein_coding	chr12	131894651	131895001
chr12	131998754	131998829	EP400_intron_13	intron	protein_coding	chr12	131995013	132005075
chr12	132149269	132149421	NOC4L_intron_10	intron	protein_coding	chr12	132148905	132150979
chr12	132150081	132150506	NOC4L_intron_10	intron	protein_coding	chr12	132148905	132150979
chr12	132212314	132212504	GALNT9_intron_7	intron	protein_coding	chr12	132206160	132240505
chr12	132212623	132212730	GALNT9_intron_7	intron	protein_coding	chr12	132206160	132240505
chr12	132212761	132212845	GALNT9_intron_7	intron	protein_coding	chr12	132206160	132240505
chr12	132213177	132213203	GALNT9_intron_7	intron	protein_coding	chr12	132206160	132240505
chr12	132231701	132231910	GALNT9_intron_7	intron	protein_coding	chr12	132206160	132240505
chr12	132231948	132231975	GALNT9_intron_7	intron	protein_coding	chr12	132206160	132240505
chr12	132232129	132232576	GALNT9_intron_7	intron	protein_coding	chr12	132206160	132240505
chr12	132232802	132232826	GALNT9_intron_7	intron	protein_coding	chr12	132206160	132240505
chr12	132232916	132233016	GALNT9_intron_7	intron	protein_coding	chr12	132206160	132240505
chr12	132233119	132233158	GALNT9_intron_7	intron	protein_coding	chr12	132206160	132240505
chr12	132233809	132233876	GALNT9_intron_7	intron	protein_coding	chr12	132206160	132240505
chr12	132233966	132234039	GALNT9_intron_7	intron	protein_coding	chr12	132206160	132240505
chr12	132234094	132234275	GALNT9_intron_7	intron	protein_coding	chr12	132206160	132240505
chr12	132234389	132234642	GALNT9_intron_7	intron	protein_coding	chr12	132206160	132240505
chr12	132234865	132234921	GALNT9_intron_7	intron	protein_coding	chr12	132206160	132240505
chr12	132234926	132234972	GALNT9_intron_7	intron	protein_coding	chr12	132206160	132240505
chr12	132235055	132235080	GALNT9_intron_7	intron	protein_coding	chr12	132206160	132240505
chr12	132235718	132235835	GALNT9_intron_7	intron	protein_coding	chr12	132206160	132240505
chr12	132235869	132236052	GALNT9_intron_7	intron	protein_coding	chr12	132206160	132240505
chr12	132304069	132304133	GALNT9_intron_13	intron	protein_coding	chr12	132286431	132328964
chr12	132489994	132490060	FBRSL1_UTR_1	five_prime_UTR	protein_coding	chr12	132489551	132490570
chr12	132490208	132490570	FBRSL1_UTR_1	five_prime_UTR	protein_coding	chr12	132489551	132490570
chr12	132490570	132490800	FBRSL1_1	CDS	protein_coding	chr12	132490570	132490861
chr12	132560099	132560137	FBRSL1_intron_8	intron	protein_coding	chr12	132548033	132567479
chr12	132563081	132563173	FBRSL1_intron_8	intron	protein_coding	chr12	132548033	132567479
chr12	132684223	132684282	POLE_intron_48	intron	protein_coding	chr12	132681280	132687252
chr12	132684565	132684769	POLE_intron_48	intron	protein_coding	chr12	132681280	132687252
chr12	132729456	132729517	ANKLE2_intron_2	intron	protein_coding	chr12	132728164	132729677
chr12	132761752	132761798	ANKLE2_12	CDS	protein_coding	chr12	132761617	132761798
chr12	132761798	132761888	ANKLE2_UTR_4	five_prime_UTR	protein_coding	chr12	132761798	132761888
chr13	18335536	18335575	AL356585.3_intron_2	intron	unprocessed_pseudogene	chr13	18334936	18339181
chr13	18339142	18339179	AL356585.3_intron_2	intron	unprocessed_pseudogene	chr13	18334936	18339181
chr13	19137478	19137781	CENPIP1_intron_6	intron	unprocessed_pseudogene	chr13	19131584	19139410
chr13	19138089	19138287	CENPIP1_intron_6	intron	unprocessed_pseudogene	chr13	19131584	19139410
chr13	19353497	19353667	PARP4P2_intron_3	intron	unprocessed_pseudogene	chr13	19351442	19357432
chr13	19385332	19385363	PARP4P2_intron_13	intron	unprocessed_pseudogene	chr13	19381689	19385972
chr13	19387319	19387409	PARP4P2_intron_15	intron	unprocessed_pseudogene	chr13	19387126	19387741
chr13	19560152	19560187	MRPS31P2_intron_1	intron	unprocessed_pseudogene	chr13	19552715	19565529
chr13	20686547	20686570	IFT88_intron_25	intron	protein_coding	chr13	20671040	20690703
chr13	20703637	20703820	IL17D_intron_2	intron	protein_coding	chr13	20703445	20703994
chr13	21007644	21007668	LATS2_intron_6	intron	protein_coding	chr13	20991405	21045683
chr13	21007694	21007748	LATS2_intron_6	intron	protein_coding	chr13	20991405	21045683
chr13	21156778	21157069	SKA3_intron_2	intron	protein_coding	chr13	21155812	21157920
chr13	23483517	23483550	LINC00327_intron_3	intron	lincRNA	chr13	23470691	23486233
chr13	23483799	23483833	LINC00327_intron_3	intron	lincRNA	chr13	23470691	23486233
chr13	28265729	28265913	PAN3_intron_9	intron	protein_coding	chr13	28261459	28266713
chr13	29148473	29148591	MTUS2_intron_5	intron	protein_coding	chr13	29100971	29281702
chr13	29148659	29148777	MTUS2_intron_5	intron	protein_coding	chr13	29100971	29281702
chr13	29380634	29380944	MTUS2_intron_8	intron	protein_coding	chr13	29359474	29428625
chr13	29558819	29558944	SLC7A1_intron_12	intron	protein_coding	chr13	29553861	29586723
chr13	30465170	30465242	HMGB1_UTR_3	five_prime_UTR	protein_coding	chr13	30465072	30465242
chr13	30465243	30465447	HMGB1_intron_5	intron	protein_coding	chr13	30465243	30465794
chr13	32268492	32268525	FRY_intron_60	intron	protein_coding	chr13	32267360	32274840
chr13	32586885	32587084	PDS5B_intron_1	intron	protein_coding	chr13	32586594	32648752
chr13	32716924	32716957	PDS5B_intron_19	intron	protein_coding	chr13	32710107	32732099
chr13	33016440	33016502	KL_1	CDS	protein_coding	chr13	33016440	33017259
chr13	35826530	35826564	DCLK1_intron_8	intron	protein_coding	chr13	35822876	35827633
chr13	36120776	36120799	DCLK1_intron_18	intron	protein_coding	chr13	36112216	36125760
chr13	38987733	38987986	STOML3_intron_7	intron	protein_coding	chr13	38980136	38990668
chr13	38988150	38988272	STOML3_intron_7	intron	protein_coding	chr13	38980136	38990668
chr13	38988330	38988377	STOML3_intron_7	intron	protein_coding	chr13	38980136	38990668
chr13	39352849	39352991	LHFPL6_intron_1	intron	protein_coding	chr13	39344055	39378426
chr13	39454344	39454640	LHFPL6_intron_2	intron	protein_coding	chr13	39378527	39600830
chr13	39711508	39711535	COG6_intron_14	intron	protein_coding	chr13	39699619	39719234
chr13	42181912	42181989	DGKH_intron_16	intron	protein_coding	chr13	42178221	42187047
chr13	42372060	42372196	LINC02341_intron_2	intron	lincRNA	chr13	42342603	42384255
chr13	42965673	42965720	EPSTI1_intron_10	intron	protein_coding	chr13	42964140	42969092
chr13	42965762	42965926	EPSTI1_intron_10	intron	protein_coding	chr13	42964140	42969092
chr13	42966207	42966243	EPSTI1_intron_10	intron	protein_coding	chr13	42964140	42969092
chr13	42966277	42966500	EPSTI1_intron_10	intron	protein_coding	chr13	42964140	42969092
chr13	42966533	42966658	EPSTI1_intron_10	intron	protein_coding	chr13	42964140	42969092
chr13	42966843	42966878	EPSTI1_intron_10	intron	protein_coding	chr13	42964140	42969092
chr13	42967052	42967088	EPSTI1_intron_10	intron	protein_coding	chr13	42964140	42969092
chr13	42967239	42967290	EPSTI1_intron_10	intron	protein_coding	chr13	42964140	42969092
chr13	45377999	45378035	TPT1-AS1_intron_10	intron	processed_transcript	chr13	45377216	45378528
chr13	45380347	45380379	TPT1-AS1_intron_13	intron	processed_transcript	chr13	45380002	45381140
chr13	48300305	48300338	RB1-DT_intron_1	intron	lincRNA	chr13	48297131	48302337
chr13	48427266	48427428	RB1_intron_18	intron	protein_coding	chr13	48381444	48452991
chr13	48427842	48427871	RB1_intron_18	intron	protein_coding	chr13	48381444	48452991
chr13	48428114	48428339	RB1_intron_18	intron	protein_coding	chr13	48381444	48452991
chr13	48466925	48466960	RB1_intron_24	intron	protein_coding	chr13	48465369	48473358
chr13	48470727	48470750	RB1_intron_24	intron	protein_coding	chr13	48465369	48473358
chr13	48427266	48427428	LPAR6_intron_7	intron	protein_coding	chr13	48426908	48444551
chr13	48427842	48427871	LPAR6_intron_7	intron	protein_coding	chr13	48426908	48444551
chr13	48428114	48428339	LPAR6_intron_7	intron	protein_coding	chr13	48426908	48444551
chr13	49154646	49154722	FNDC3A_intron_10	intron	protein_coding	chr13	49146848	49167242
chr13	49156875	49156923	FNDC3A_intron_10	intron	protein_coding	chr13	49146848	49167242
chr13	51078234	51078274	GUCY1B2_intron_18	intron	transcribed_unitary_pseudogene	chr13	51066208	51080705
chr13	55576963	55577084	AL354821.1_intron_2	intron	lincRNA	chr13	55554985	55583488
chr13	55578716	55578798	AL354821.1_intron_2	intron	lincRNA	chr13	55554985	55583488
chr13	55579168	55579257	AL354821.1_intron_2	intron	lincRNA	chr13	55554985	55583488
chr13	55579609	55579713	AL354821.1_intron_2	intron	lincRNA	chr13	55554985	55583488
chr13	55581654	55581716	AL354821.1_intron_2	intron	lincRNA	chr13	55554985	55583488
chr13	55581977	55582050	AL354821.1_intron_2	intron	lincRNA	chr13	55554985	55583488
chr13	55582185	55582261	AL354821.1_intron_2	intron	lincRNA	chr13	55554985	55583488
chr13	57140918	57141131	PRR20C_UTR_1	five_prime_UTR	protein_coding	chr13	57140918	57141131
chr13	57141132	57146019	PRR20C_intron_1	intron	protein_coding	chr13	57141132	57154059
chr13	57148768	57152822	PRR20C_intron_1	intron	protein_coding	chr13	57141132	57154059
chr13	57152916	57154059	PRR20C_intron_1	intron	protein_coding	chr13	57141132	57154059
chr13	57146054	57147667	PRR20C_intron_1	intron	protein_coding	chr13	57141132	57154059
chr13	57154060	57154274	PRR20C_UTR_2	five_prime_UTR	protein_coding	chr13	57154060	57154274
chr13	57154275	57154427	PRR20C_intron_2	intron	protein_coding	chr13	57154275	57154427
chr13	57154447	57154499	PRR20C_1	CDS	protein_coding	chr13	57154447	57154499
chr13	57154500	57155519	PRR20C_intron_3	intron	protein_coding	chr13	57154500	57155519
chr13	57155520	57156134	PRR20C_2	CDS	protein_coding	chr13	57155520	57156134
chr13	57156134	57157082	PRR20C_UTR_4	three_prime_UTR	protein_coding	chr13	57156134	57157082
chr13	57160632	57160845	PRR20D_UTR_1	five_prime_UTR	protein_coding	chr13	57160632	57160845
chr13	57160846	57160998	PRR20D_intron_1	intron	protein_coding	chr13	57160846	57160998
chr13	57161018	57161070	PRR20D_1	CDS	protein_coding	chr13	57161018	57161070
chr13	57161071	57161451	PRR20D_intron_2	intron	protein_coding	chr13	57161071	57162090
chr13	57161511	57162090	PRR20D_intron_2	intron	protein_coding	chr13	57161071	57162090
chr13	57162091	57162705	PRR20D_2	CDS	protein_coding	chr13	57162091	57162705
chr13	57162705	57163653	PRR20D_UTR_3	three_prime_UTR	protein_coding	chr13	57162705	57163653
chr13	57167197	57167410	PRR20E_UTR_1	five_prime_UTR	protein_coding	chr13	57167197	57167410
chr13	57167411	57167563	PRR20E_intron_1	intron	protein_coding	chr13	57167411	57167563
chr13	57167583	57167635	PRR20E_1	CDS	protein_coding	chr13	57167583	57167635
chr13	57167636	57168655	PRR20E_intron_2	intron	protein_coding	chr13	57167636	57168655
chr13	57168656	57169270	PRR20E_2	CDS	protein_coding	chr13	57168656	57169270
chr13	57169270	57170218	PRR20E_UTR_3	three_prime_UTR	protein_coding	chr13	57169270	57170218
chr13	62019569	62019651	LINC00358_intron_1	intron	lincRNA	chr13	62004511	62029257
chr13	62019687	62019718	LINC00358_intron_1	intron	lincRNA	chr13	62004511	62029257
chr13	62688382	62688524	LINC00448_intron_2	intron	lincRNA	chr13	62686095	62700614
chr13	69263573	69263596	LINC00383_intron_1	intron	lincRNA	chr13	69222449	69269889
chr13	69721057	69721084	KLHL1_intron_3	intron	protein_coding	chr13	69719582	69740392
chr13	71553202	71553333	DACH1_intron_5	intron	protein_coding	chr13	71489149	71557022
chr13	71734318	71734341	DACH1_intron_11	intron	protein_coding	chr13	71681911	71865920
chr13	71734553	71734762	DACH1_intron_11	intron	protein_coding	chr13	71681911	71865920
chr13	72724699	72724743	MZT1_intron_2	intron	protein_coding	chr13	72719098	72727522
chr13	73575289	73575372	LINC00393_intron_2	intron	lincRNA	chr13	73546842	73648221
chr13	73575289	73575372	LINC00392_intron_1	intron	lincRNA	chr13	73564303	73587337
chr13	77704036	77704067	SLAIN1_intron_2	intron	protein_coding	chr13	77699224	77719530
chr13	77704382	77704946	SLAIN1_intron_2	intron	protein_coding	chr13	77699224	77719530
chr13	78602033	78602269	POU4F1_1	CDS	protein_coding	chr13	78601414	78602551
chr13	79372908	79373066	RBM26_intron_20	intron	protein_coding	chr13	79371931	79377377
chr13	79373360	79373488	RBM26_intron_20	intron	protein_coding	chr13	79371931	79377377
chr13	79507272	79507573	NDFIP2_intron_1	intron	protein_coding	chr13	79481525	79520808
chr13	85395397	85395428	LINC00351_intron_1	intron	lincRNA	chr13	85364096	85533074
chr13	86266847	86266926	FO624990.1_1	exon	unprocessed_pseudogene	chr13	86266842	86266926
chr13	90507875	90507920	LINC01049_intron_2	intron	lincRNA	chr13	90498266	90513486
chr13	90507948	90508033	LINC01049_intron_2	intron	lincRNA	chr13	90498266	90513486
chr13	91627041	91627084	GPC5_intron_2	intron	protein_coding	chr13	91448923	91693184
chr13	91627138	91627163	GPC5_intron_2	intron	protein_coding	chr13	91448923	91693184
chr13	92031759	92031905	GPC5_intron_6	intron	protein_coding	chr13	91908058	92144828
chr13	92347864	92347953	GPC5_intron_7	intron	protein_coding	chr13	92144990	92866280
chr13	93282787	93283014	GPC6_intron_1	intron	protein_coding	chr13	93227617	93545261
chr13	93491195	93491288	GPC6_intron_1	intron	protein_coding	chr13	93227617	93545261
chr13	94106025	94106114	GPC6_intron_4	intron	protein_coding	chr13	94027895	94286346
chr13	94392723	94392769	GPC6_intron_7	intron	protein_coding	chr13	94382551	94398464
chr13	95981182	95981229	UGGT2_intron_29	intron	protein_coding	chr13	95972672	95983522
chr13	95981445	95981486	UGGT2_intron_29	intron	protein_coding	chr13	95972672	95983522
chr13	97434250	97434338	RAP2A_UTR_1	five_prime_UTR	protein_coding	chr13	97434222	97434470
chr13	98576888	98577151	STK24_UTR_4	five_prime_UTR	protein_coding	chr13	98576786	98577151
chr13	99026026	99026097	DOCK9_intron_61	intron	protein_coding	chr13	99016053	99086221
chr13	99086415	99086566	DOCK9_UTR_7	five_prime_UTR	protein_coding	chr13	99086351	99086625
chr13	99970527	99970670	ZIC5_2	CDS	protein_coding	chr13	99970126	99971675
chr13	101850501	101850527	FGF14_intron_2	intron	protein_coding	chr13	101726811	101868723
chr13	102138243	102138403	FGF14_intron_5	intron	protein_coding	chr13	101916646	102401469
chr13	102234369	102234406	FGF14_intron_5	intron	protein_coding	chr13	101916646	102401469
chr13	102694469	102694498	METTL21C_4	CDS	protein_coding	chr13	102694368	102694498
chr13	107272201	107272247	FAM155A_intron_2	intron	protein_coding	chr13	107210756	107865680
chr13	107272398	107272513	FAM155A_intron_2	intron	protein_coding	chr13	107210756	107865680
chr13	109765932	109766036	IRS2_intron_1	intron	protein_coding	chr13	109756309	109782040
chr13	109766194	109766491	IRS2_intron_1	intron	protein_coding	chr13	109756309	109782040
chr13	109766623	109766687	IRS2_intron_1	intron	protein_coding	chr13	109756309	109782040
chr13	109786199	109786258	IRS2_UTR_2	five_prime_UTR	protein_coding	chr13	109786053	109786568
chr13	110313597	110313773	COL4A2_intron_4	intron	protein_coding	chr13	110308124	110357470
chr13	110355572	110355604	COL4A2_intron_4	intron	protein_coding	chr13	110308124	110357470
chr13	110408954	110408988	COL4A2_intron_5	intron	protein_coding	chr13	110357553	110424732
chr13	110530272	110530320	RAB20_intron_1	intron	protein_coding	chr13	110524198	110561346
chr13	110907273	110907305	ANKRD10_intron_5	intron	protein_coding	chr13	110906125	110910616
chr13	111221306	111221434	ARHGEF7_intron_10	intron	protein_coding	chr13	111217886	111233203
chr13	111221512	111221572	ARHGEF7_intron_10	intron	protein_coding	chr13	111217886	111233203
chr13	111254699	111255095	ARHGEF7_intron_14	intron	protein_coding	chr13	111244295	111267546
chr13	111341429	111341642	TEX29_intron_4	intron	protein_coding	chr13	111339933	111342754
chr13	111592005	111592066	AL359649.1_intron_1	intron	lincRNA	chr13	111589942	111625985
chr13	111592221	111592277	AL359649.1_intron_1	intron	lincRNA	chr13	111589942	111625985
chr13	112068424	112068610	SOX1_1	CDS	protein_coding	chr13	112067658	112068834
chr13	112723300	112723360	ATP11A_intron_1	intron	protein_coding	chr13	112690456	112785133
chr13	112750094	112750251	ATP11A_intron_1	intron	protein_coding	chr13	112690456	112785133
chr13	112766858	112767001	ATP11A_intron_1	intron	protein_coding	chr13	112690456	112785133
chr13	112767143	112767268	ATP11A_intron_1	intron	protein_coding	chr13	112690456	112785133
chr13	112801179	112801270	ATP11A_intron_2	intron	protein_coding	chr13	112785258	112804955
chr13	112863768	112863824	ATP11A_intron_25	intron	protein_coding	chr13	112862576	112871733
chr13	112864000	112864071	ATP11A_intron_25	intron	protein_coding	chr13	112862576	112871733
chr13	112864603	112864626	ATP11A_intron_25	intron	protein_coding	chr13	112862576	112871733
chr13	113025099	113025148	MCF2L_intron_11	intron	protein_coding	chr13	113024759	113026867
chr13	113025288	113025364	MCF2L_intron_11	intron	protein_coding	chr13	113024759	113026867
chr13	113025459	113025585	MCF2L_intron_11	intron	protein_coding	chr13	113024759	113026867
chr13	113025614	113025685	MCF2L_intron_11	intron	protein_coding	chr13	113024759	113026867
chr13	113025947	113026013	MCF2L_intron_11	intron	protein_coding	chr13	113024759	113026867
chr13	113050681	113050712	MCF2L_intron_16	intron	protein_coding	chr13	113046856	113052505
chr13	113067656	113068203	MCF2L_intron_21	intron	protein_coding	chr13	113066171	113070057
chr13	113068474	113068797	MCF2L_intron_21	intron	protein_coding	chr13	113066171	113070057
chr13	113209366	113209445	CUL4A_intron_3	intron	protein_coding	chr13	113208869	113209542
chr13	113209469	113209542	CUL4A_intron_3	intron	protein_coding	chr13	113208869	113209542
chr13	113209627	113209658	CUL4A_1	CDS	protein_coding	chr13	113209627	113209775
chr13	113314668	113314704	LAMP1_intron_4	intron	protein_coding	chr13	113310868	113319467
chr13	113330787	113330830	GRTP1_intron_3	intron	protein_coding	chr13	113326092	113344861
chr13	113336755	113336790	GRTP1_intron_3	intron	protein_coding	chr13	113326092	113344861
chr13	113346652	113346703	GRTP1_intron_4	intron	protein_coding	chr13	113344960	113350847
chr13	113541753	113541852	TMCO3_intron_10	intron	protein_coding	chr13	113539508	113547298
chr13	113542028	113542299	TMCO3_intron_10	intron	protein_coding	chr13	113539508	113547298
chr13	113584740	113584888	TFDP1_UTR_1	five_prime_UTR	protein_coding	chr13	113584740	113584888
chr13	113584889	113584948	TFDP1_intron_1	intron	protein_coding	chr13	113584889	113585331
chr13	113584979	113585042	TFDP1_intron_1	intron	protein_coding	chr13	113584889	113585331
chr13	113672559	113672708	GRK1_intron_3	intron	protein_coding	chr13	113671657	113723072
chr13	113672719	113673020	GRK1_intron_3	intron	protein_coding	chr13	113671657	113723072
chr13	113725584	113725697	GRK1_intron_4	intron	protein_coding	chr13	113723158	113731217
chr13	113788121	113788311	TMEM255B_intron_3	intron	protein_coding	chr13	113769161	113795146
chr13	113830503	113830541	GAS6_intron_5	intron	protein_coding	chr13	113828712	113832297
chr13	113831837	113832019	GAS6_intron_5	intron	protein_coding	chr13	113828712	113832297
chr13	113838631	113838668	GAS6_intron_10	intron	protein_coding	chr13	113838192	113839726
chr13	113838697	113838723	GAS6_intron_10	intron	protein_coding	chr13	113838192	113839726
chr13	113898948	113899099	LINC00452_intron_4	intron	lincRNA	chr13	113898873	113901789
chr13	113899419	113899616	LINC00452_intron_4	intron	lincRNA	chr13	113898873	113901789
chr13	113899790	113899911	LINC00452_intron_4	intron	lincRNA	chr13	113898873	113901789
chr13	113902120	113902233	LINC00452_intron_5	intron	lincRNA	chr13	113902015	113915794
chr13	113904908	113904934	LINC00452_intron_5	intron	lincRNA	chr13	113902015	113915794
chr13	113984943	113985406	RASA3_intron_2	intron	protein_coding	chr13	113981859	113992483
chr13	113985464	113985492	RASA3_intron_2	intron	protein_coding	chr13	113981859	113992483
chr13	113985518	113986016	RASA3_intron_2	intron	protein_coding	chr13	113981859	113992483
chr13	113986932	113987477	RASA3_intron_2	intron	protein_coding	chr13	113981859	113992483
chr13	113987534	113987931	RASA3_intron_2	intron	protein_coding	chr13	113981859	113992483
chr13	113987954	113988150	RASA3_intron_2	intron	protein_coding	chr13	113981859	113992483
chr13	113991170	113991195	RASA3_intron_2	intron	protein_coding	chr13	113981859	113992483
chr13	113995771	113995803	RASA3_intron_3	intron	protein_coding	chr13	113992589	113996529
chr13	113995878	113995948	RASA3_intron_3	intron	protein_coding	chr13	113992589	113996529
chr13	113999058	113999115	RASA3_intron_4	intron	protein_coding	chr13	113996740	113999583
chr13	113999828	113999856	RASA3_intron_5	intron	protein_coding	chr13	113999668	114000824
chr13	114006476	114006519	RASA3_intron_6	intron	protein_coding	chr13	114000933	114007531
chr13	114007963	114008051	RASA3_intron_7	intron	protein_coding	chr13	114007607	114009385
chr13	114008127	114008178	RASA3_intron_7	intron	protein_coding	chr13	114007607	114009385
chr13	114008469	114008550	RASA3_intron_7	intron	protein_coding	chr13	114007607	114009385
chr13	114008649	114008817	RASA3_intron_7	intron	protein_coding	chr13	114007607	114009385
chr13	114008882	114008916	RASA3_intron_7	intron	protein_coding	chr13	114007607	114009385
chr13	114020021	114020062	RASA3_intron_15	intron	protein_coding	chr13	114018920	114021402
chr13	114029000	114029102	RASA3_intron_19	intron	protein_coding	chr13	114027928	114029809
chr13	114029175	114029230	RASA3_intron_19	intron	protein_coding	chr13	114027928	114029809
chr13	114043897	114043971	RASA3_intron_21	intron	protein_coding	chr13	114041095	114052050
chr13	114044044	114044095	RASA3_intron_21	intron	protein_coding	chr13	114041095	114052050
chr13	114044214	114044252	RASA3_intron_21	intron	protein_coding	chr13	114041095	114052050
chr13	114044314	114044347	RASA3_intron_21	intron	protein_coding	chr13	114041095	114052050
chr13	114044437	114044471	RASA3_intron_21	intron	protein_coding	chr13	114041095	114052050
chr13	114075645	114075691	RASA3_intron_23	intron	protein_coding	chr13	114073838	114132433
chr13	114083949	114083997	RASA3_intron_23	intron	protein_coding	chr13	114073838	114132433
chr13	114084328	114084351	RASA3_intron_23	intron	protein_coding	chr13	114073838	114132433
chr13	114084520	114086219	RASA3_intron_23	intron	protein_coding	chr13	114073838	114132433
chr13	114086277	114086410	RASA3_intron_23	intron	protein_coding	chr13	114073838	114132433
chr13	114086436	114086548	RASA3_intron_23	intron	protein_coding	chr13	114073838	114132433
chr13	114086593	114086619	RASA3_intron_23	intron	protein_coding	chr13	114073838	114132433
chr13	114086836	114086993	RASA3_intron_23	intron	protein_coding	chr13	114073838	114132433
chr13	114099041	114099094	RASA3_intron_23	intron	protein_coding	chr13	114073838	114132433
chr13	114099868	114099944	RASA3_intron_23	intron	protein_coding	chr13	114073838	114132433
chr13	114103668	114103773	RASA3_intron_23	intron	protein_coding	chr13	114073838	114132433
chr13	114113744	114113953	RASA3_intron_23	intron	protein_coding	chr13	114073838	114132433
chr13	114119904	114119947	RASA3_intron_23	intron	protein_coding	chr13	114073838	114132433
chr13	114120308	114120482	RASA3_intron_23	intron	protein_coding	chr13	114073838	114132433
chr13	114156142	114156165	CFAP97D2_intron_1	intron	protein_coding	chr13	114154785	114176358
chr13	114199850	114199944	CFAP97D2_intron_6	intron	protein_coding	chr13	114196477	114200323
chr14	16057472	16057622	RF00002_1	exon	rRNA	chr14	16057472	16057622
chr14	18712535	18712643	NF1P10_5	exon	transcribed_unprocessed_pseudogene	chr14	18712360	18712643
chr14	19109495	19109610	DUXAP9_intron_10	intron	transcribed_processed_pseudogene	chr14	19107111	19115190
chr14	19127263	19127358	DUXAP9_intron_11	intron	transcribed_processed_pseudogene	chr14	19115271	19130634
chr14	19127263	19127358	AL589743.5_1	exon	lincRNA	chr14	19124807	19129039
chr14	19144942	19144992	AL589743.5_intron_1	intron	lincRNA	chr14	19129040	19152498
chr14	19145866	19145889	AL589743.5_intron_1	intron	lincRNA	chr14	19129040	19152498
chr14	19146488	19146535	AL589743.5_intron_1	intron	lincRNA	chr14	19129040	19152498
chr14	19302476	19302519	AL589743.1_3	exon	transcribed_processed_pseudogene	chr14	19300149	19304014
chr14	19302476	19302519	BMS1P17_intron_1	intron	transcribed_unprocessed_pseudogene	chr14	19301968	19306690
chr14	19432404	19432447	POTEG_intron_10	intron	protein_coding	chr14	19428990	19433767
chr14	19433291	19433320	POTEG_intron_10	intron	protein_coding	chr14	19428990	19433767
chr14	19511648	19511713	AL512310.11_intron_1	intron	processed_transcript	chr14	19499791	19618004
chr14	19611713	19611763	AL512310.11_intron_1	intron	processed_transcript	chr14	19499791	19618004
chr14	19713949	19713994	OR11H2_intron_1	intron	protein_coding	chr14	19713949	19714291
chr14	21068162	21068298	NDRG2_intron_22	intron	protein_coding	chr14	21048534	21070826
chr14	21098283	21098310	ZNF219_intron_7	intron	protein_coding	chr14	21097413	21098310
chr14	21098311	21098369	ZNF219_UTR_7	five_prime_UTR	protein_coding	chr14	21098311	21098640
chr14	21310028	21310242	RPGRIP1_intron_6	intron	protein_coding	chr14	21307837	21310582
chr14	22636439	22636464	OR6J1_intron_1	intron	protein_coding	chr14	22634839	22644096
chr14	22703923	22704170	AL160314.2_intron_1	intron	processed_transcript	chr14	22703012	22706277
chr14	23965371	23965436	DHRS4_intron_3	intron	protein_coding	chr14	23960004	23965760
chr14	23979676	23980170	DHRS4L2_intron_1	intron	protein_coding	chr14	23970333	23987228
chr14	24001948	24002000	DHRS4L2_intron_9	intron	protein_coding	chr14	24001518	24004335
chr14	24002733	24003302	DHRS4L2_intron_9	intron	protein_coding	chr14	24001518	24004335
chr14	24003448	24003971	DHRS4L2_intron_9	intron	protein_coding	chr14	24001518	24004335
chr14	24002409	24002586	DHRS4L2_intron_9	intron	protein_coding	chr14	24001518	24004335
chr14	24004889	24004918	DHRS4L2_intron_10	intron	protein_coding	chr14	24004755	24005884
chr14	25866615	25866698	LINC02306_intron_3	intron	lincRNA	chr14	25838531	26126155
chr14	25867252	25867358	LINC02306_intron_3	intron	lincRNA	chr14	25838531	26126155
chr14	25867596	25867689	LINC02306_intron_3	intron	lincRNA	chr14	25838531	26126155
chr14	26900009	26900045	AL110292.1_intron_2	intron	lincRNA	chr14	26843657	26933495
chr14	27033908	27033973	AL110292.1_intron_3	intron	lincRNA	chr14	26933773	27077236
chr14	27046578	27046722	AL110292.1_intron_3	intron	lincRNA	chr14	26933773	27077236
chr14	27046810	27046853	AL110292.1_intron_3	intron	lincRNA	chr14	26933773	27077236
chr14	29990647	29990698	PRKD1_intron_20	intron	protein_coding	chr14	29927743	30047708
chr14	31344672	31344844	HEATR5A_intron_17	intron	protein_coding	chr14	31344066	31345085
chr14	31407597	31407620	HEATR5A_intron_36	intron	protein_coding	chr14	31403050	31420150
chr14	31529067	31529099	NUBPL_intron_2	intron	protein_coding	chr14	31526177	31550769
chr14	32484099	32485147	AKAP6_intron_4	intron	protein_coding	chr14	32474559	32494269
chr14	32484099	32484800	MTCO1P2_1	exon	unprocessed_pseudogene	chr14	32484098	32484800
chr14	34541146	34541714	AL445363.3_1	exon	TEC	chr14	34541044	34541714
chr14	34541740	34541998	AL445363.1_1	exon	lincRNA	chr14	34541740	34541998
chr14	34541999	34542080	AL445363.1_intron_1	intron	lincRNA	chr14	34541999	34542080
chr14	34542081	34542444	AL445363.1_2	exon	lincRNA	chr14	34542081	34542444
chr14	34542445	34542947	AL445363.1_intron_2	intron	lincRNA	chr14	34542445	34542947
chr14	34542948	34543266	AL445363.1_3	exon	lincRNA	chr14	34542948	34543266
chr14	34543267	34543765	AL445363.1_intron_3	intron	lincRNA	chr14	34543267	34545944
chr14	34543893	34543996	AL445363.1_intron_3	intron	lincRNA	chr14	34543267	34545944
chr14	34544195	34545571	AL445363.1_intron_3	intron	lincRNA	chr14	34543267	34545944
chr14	34545609	34545944	AL445363.1_intron_3	intron	lincRNA	chr14	34543267	34545944
chr14	34545945	34546329	AL445363.1_4	exon	lincRNA	chr14	34545945	34546329
chr14	34546714	34546877	RNU1-27P_1	exon	snRNA	chr14	34546714	34546877
chr14	34556226	34556389	RNU1-28P_1	exon	snRNA	chr14	34556226	34556389
chr14	34561094	34561862	SNX6_UTR_1	three_prime_UTR	protein_coding	chr14	34561094	34563121
chr14	34836097	34836121	BAZ1A_intron_24	intron	protein_coding	chr14	34826157	34862042
chr14	34836378	34836410	BAZ1A_intron_24	intron	protein_coding	chr14	34826157	34862042
chr14	35949513	35949652	AL133304.1_intron_1	intron	lincRNA	chr14	35947949	35949887
chr14	37300397	37302022	MIPOL1_intron_11	intron	protein_coding	chr14	37285448	37308054
chr14	39288452	39288475	MIA2_intron_14	intron	protein_coding	chr14	39279538	39291017
chr14	46011082	46011371	LINC00871_intron_1	intron	lincRNA	chr14	45941019	46064157
chr14	46052452	46052485	LINC00871_intron_1	intron	lincRNA	chr14	45941019	46064157
chr14	46933810	46933841	MDGA2_intron_8	intron	protein_coding	chr14	46920161	46957372
chr14	49821001	49821084	NEMF_intron_17	intron	protein_coding	chr14	49814858	49825865
chr14	49821179	49821213	NEMF_intron_17	intron	protein_coding	chr14	49814858	49825865
chr14	49821435	49821502	NEMF_intron_17	intron	protein_coding	chr14	49814858	49825865
chr14	50074704	50074748	LINC01588_intron_23	intron	lincRNA	chr14	50052905	50083649
chr14	52529952	52530014	TXNDC16_intron_15	intron	protein_coding	chr14	52519294	52536717
chr14	52530141	52530579	TXNDC16_intron_15	intron	protein_coding	chr14	52519294	52536717
chr14	52711018	52711045	PSMC6_intron_4	intron	protein_coding	chr14	52708817	52711099
chr14	53347938	53348000	AL365295.1_intron_6	intron	processed_transcript	chr14	53326712	53369379
chr14	58962526	58962750	LINC01500_intron_6	intron	lincRNA	chr14	58948342	59009029
chr14	59749500	59749661	RTN1_intron_10	intron	protein_coding	chr14	59746482	59870388
chr14	59750040	59750704	RTN1_intron_10	intron	protein_coding	chr14	59746482	59870388
chr14	60474434	60474458	C14orf39_intron_13	intron	protein_coding	chr14	60471740	60478298
chr14	65060440	65060575	CHURC1-FNTB_intron_13	intron	protein_coding	chr14	65054690	65061179
chr14	65060440	65060575	MAX_intron_1	intron	protein_coding	chr14	65006285	65075122
chr14	68136341	68137014	RAD51B_intron_8	intron	protein_coding	chr14	67887327	68291882
chr14	68528677	68528736	RAD51B_intron_13	intron	protein_coding	chr14	68478100	68594483
chr14	70331742	70331820	SYNJ2BP-COX16_intron_2	intron	protein_coding	chr14	70329237	70342656
chr14	71978514	71978569	RGS6_intron_3	intron	protein_coding	chr14	71964876	72352090
chr14	72838906	72838946	DPF3_intron_12	intron	protein_coding	chr14	72771894	72879802
chr14	72953710	72953787	DCAF4_intron_9	intron	protein_coding	chr14	72951878	72954159
chr14	73516112	73516194	HEATR4_intron_13	intron	protein_coding	chr14	73514235	73519021
chr14	74564045	74564176	LTBP2_intron_33	intron	protein_coding	chr14	74555694	74585852
chr14	75428104	75428227	JDP2_UTR_2	five_prime_UTR	protein_coding	chr14	75428045	75428252
chr14	76332529	76332643	ESRRB_intron_1	intron	protein_coding	chr14	76310917	76371345
chr14	76332749	76333269	ESRRB_intron_1	intron	protein_coding	chr14	76310917	76371345
chr14	77221179	77221202	TMEM63C_intron_9	intron	protein_coding	chr14	77220088	77225422
chr14	77569831	77569859	SPTLC2_intron_8	intron	protein_coding	chr14	77562490	77570382
chr14	78362042	78362164	NRXN3_intron_5	intron	protein_coding	chr14	78300692	78403729
chr14	78926716	78926983	NRXN3_intron_17	intron	protein_coding	chr14	78810345	78957240
chr14	79187599	79187682	NRXN3_intron_22	intron	protein_coding	chr14	78988300	79279337
chr14	80704688	80704725	CEP128_intron_7	intron	protein_coding	chr14	80580426	80742753
chr14	81220218	81220318	GTF2A1_intron_8	intron	protein_coding	chr14	81216515	81220487
chr14	87391862	87391932	LINC02296_intron_3	intron	lincRNA	chr14	87369833	87406378
chr14	88423674	88423742	SPATA7_intron_7	intron	protein_coding	chr14	88416845	88426230
chr14	88423800	88423832	SPATA7_intron_7	intron	protein_coding	chr14	88416845	88426230
chr14	88789574	88789650	EML5_intron_43	intron	protein_coding	chr14	88754672	88792305
chr14	89416919	89417112	FOXN3_UTR_5	five_prime_UTR	protein_coding	chr14	89416870	89417112
chr14	89417113	89417210	FOXN3_intron_11	intron	protein_coding	chr14	89417113	89486567
chr14	90816135	90816173	TTC7B_intron_23	intron	protein_coding	chr14	90786329	90816173
chr14	90816174	90816479	TTC7B_UTR_4	five_prime_UTR	protein_coding	chr14	90816174	90816479
chr14	91060295	91060328	RPS6KA5_intron_17	intron	protein_coding	chr14	91060135	91060330
chr14	92488554	92488583	SLC24A4_intron_17	intron	protein_coding	chr14	92486781	92491663
chr14	92796822	92796846	GOLGA5_intron_1	intron	protein_coding	chr14	92794457	92797406
chr14	93115771	93115918	ITPK1_UTR_5	five_prime_UTR	protein_coding	chr14	93115771	93115918
chr14	93115919	93115977	ITPK1_intron_11	intron	protein_coding	chr14	93115919	93116074
chr14	95245172	95245221	CLMN_intron_14	intron	protein_coding	chr14	95230134	95260513
chr14	97788247	97788396	AL355097.1_intron_1	intron	lincRNA	chr14	97786849	97789000
chr14	99520496	99520524	CCNK_intron_12	intron	protein_coding	chr14	99512441	99534662
chr14	99520496	99520524	CCDC85C_intron_3	intron	protein_coding	chr14	99517184	99522131
chr14	99603900	99603959	CCDC85C_6	CDS	protein_coding	chr14	99603166	99603959
chr14	99603959	99604026	CCDC85C_UTR_9	five_prime_UTR	protein_coding	chr14	99603959	99604026
chr14	99793231	99793336	EML1_intron_3	intron	protein_coding	chr14	99792903	99793336
chr14	99793337	99793362	EML1_UTR_4	five_prime_UTR	protein_coding	chr14	99793337	99793517
chr14	99793433	99793517	EML1_UTR_4	five_prime_UTR	protein_coding	chr14	99793337	99793517
chr14	99971926	99971961	EVL_UTR_1	five_prime_UTR	protein_coding	chr14	99971449	99972052
chr14	100378677	100378772	WDR25_intron_1	intron	protein_coding	chr14	100376705	100380908
chr14	100378792	100378916	WDR25_intron_1	intron	protein_coding	chr14	100376705	100380908
chr14	100378933	100378993	WDR25_intron_1	intron	protein_coding	chr14	100376705	100380908
chr14	100546394	100546435	BEGAIN_intron_4	intron	protein_coding	chr14	100545067	100546499
chr14	100587335	100587413	BEGAIN_UTR_9	five_prime_UTR	protein_coding	chr14	100587290	100587413
chr14	101721075	101721185	LINC02320_intron_2	intron	lincRNA	chr14	101635489	101731052
chr14	101761798	101761893	PPP2R5C_UTR_1	five_prime_UTR	protein_coding	chr14	101761798	101761893
chr14	102483951	102483987	TECPR2_intron_17	intron	protein_coding	chr14	102465672	102496977
chr14	102509660	102509799	ANKRD9_UTR_4	five_prime_UTR	protein_coding	chr14	102509528	102509799
chr14	102777476	102777675	TRAF3_UTR_1	five_prime_UTR	protein_coding	chr14	102777476	102777675
chr14	102777676	102777924	TRAF3_intron_1	intron	protein_coding	chr14	102777676	102809006
chr14	102813164	102813216	TRAF3_intron_3	intron	protein_coding	chr14	102810747	102830332
chr14	102999017	102999161	CDC42BPB_intron_32	intron	protein_coding	chr14	102986581	102999563
chr14	103109262	103109652	EXOC3L4_intron_10	intron	protein_coding	chr14	103108518	103110029
chr14	103132008	103132043	TNFAIP2_intron_9	intron	protein_coding	chr14	103131763	103132746
chr14	103334598	103334645	EIF5_intron_1	intron	protein_coding	chr14	103334598	103334801
chr14	104251387	104251514	AL590079.1_intron_2	intron	lincRNA	chr14	104243748	104275342
chr14	104526254	104526283	TMEM179_UTR_1	three_prime_UTR	protein_coding	chr14	104474678	104591629
chr14	104548759	104548796	TMEM179_UTR_1	three_prime_UTR	protein_coding	chr14	104474678	104591629
chr14	104720497	104720578	INF2_UTR_19	UTR	protein_coding	chr14	104718794	104722535
chr14	104795483	104795751	AKT1_UTR_3	five_prime_UTR	protein_coding	chr14	104795483	104795751
chr14	104800733	104800788	ZBTB42_intron_1	intron	protein_coding	chr14	104800701	104800911
chr14	104865415	104865453	CEP170B_UTR_1	five_prime_UTR	protein_coding	chr14	104865280	104865513
chr14	104933704	104933768	PLD4_UTR_4	three_prime_UTR	protein_coding	chr14	104932964	104937790
chr14	105168363	105168420	JAG2_26	CDS	protein_coding	chr14	105168354	105168420
chr14	105168420	105168713	JAG2_UTR_2	five_prime_UTR	protein_coding	chr14	105168420	105168824
chr14	105168735	105168824	JAG2_UTR_2	five_prime_UTR	protein_coding	chr14	105168420	105168824
chr14	105229747	105230815	BRF1_intron_12	intron	protein_coding	chr14	105228914	105241263
chr14	105230874	105231967	BRF1_intron_12	intron	protein_coding	chr14	105228914	105241263
chr14	105232025	105232323	BRF1_intron_12	intron	protein_coding	chr14	105228914	105241263
chr14	105232528	105232883	BRF1_intron_12	intron	protein_coding	chr14	105228914	105241263
chr14	105236593	105236617	BRF1_intron_12	intron	protein_coding	chr14	105228914	105241263
chr14	105236644	105236995	BRF1_intron_12	intron	protein_coding	chr14	105228914	105241263
chr14	105237039	105240363	BRF1_intron_12	intron	protein_coding	chr14	105228914	105241263
chr14	105240436	105240638	BRF1_intron_12	intron	protein_coding	chr14	105228914	105241263
chr14	105232953	105236555	BRF1_intron_12	intron	protein_coding	chr14	105228914	105241263
chr14	105248912	105249015	BRF1_intron_14	intron	protein_coding	chr14	105248912	105249147
chr14	105271950	105272008	BRF1_intron_17	intron	protein_coding	chr14	105256550	105272719
chr14	105276440	105276542	BRF1_intron_18	intron	protein_coding	chr14	105272895	105286294
chr14	105277043	105277124	BRF1_intron_18	intron	protein_coding	chr14	105272895	105286294
chr14	105314417	105314459	BRF1_intron_20	intron	protein_coding	chr14	105301279	105315320
chr14	105314561	105314947	BRF1_intron_20	intron	protein_coding	chr14	105301279	105315320
chr14	105248903	105249015	BTBD6_UTR_3	five_prime_UTR	protein_coding	chr14	105248573	105249166
chr14	105314417	105314459	PACS2_UTR_2	five_prime_UTR	protein_coding	chr14	105314414	105314918
chr14	105314561	105314918	PACS2_UTR_2	five_prime_UTR	protein_coding	chr14	105314414	105314918
chr14	105314918	105314947	PACS2_1	CDS	protein_coding	chr14	105314918	105315037
chr14	105346765	105346861	PACS2_intron_3	intron	protein_coding	chr14	105336659	105348491
chr14	105642991	105643066	IGHG2_intron_2	intron	IG_C_gene	chr14	105641910	105643066
chr14	105643067	105643102	IGHG2_UTR_2	three_prime_UTR	IG_C_gene	chr14	105643067	105643202
chr14	105667291	105667355	IGHGP_intron_2	intron	IG_C_pseudogene	chr14	105666967	105668251
chr14	105667828	105667929	IGHGP_intron_2	intron	IG_C_pseudogene	chr14	105666967	105668251
chr14	105864587	105864635	IGHJ3_1	exon	IG_J_gene	chr14	105864587	105864635
chr14	105864793	105864852	IGHJ2P_1	exon	IG_J_pseudogene	chr14	105864793	105864852
chr14	105865199	105865250	IGHJ2_1	exon	IG_J_gene	chr14	105865199	105865250
chr14	105865407	105865458	IGHJ1_1	exon	IG_J_gene	chr14	105865407	105865458
chr14	105865624	105865678	IGHJ1P_1	exon	IG_J_pseudogene	chr14	105865624	105865678
chr14	105890084	105890197	AC246787.2_1	exon	lincRNA	chr14	105890084	105890197
chr14	105890198	105890338	AC246787.2_intron_1	intron	lincRNA	chr14	105890198	105894644
chr14	105890367	105890595	AC246787.2_intron_1	intron	lincRNA	chr14	105890198	105894644
chr14	105890680	105892112	AC246787.2_intron_1	intron	lincRNA	chr14	105890198	105894644
chr14	105892191	105892458	AC246787.2_intron_1	intron	lincRNA	chr14	105890198	105894644
chr14	105892491	105892827	AC246787.2_intron_1	intron	lincRNA	chr14	105890198	105894644
chr14	105892955	105893288	AC246787.2_intron_1	intron	lincRNA	chr14	105890198	105894644
chr14	105893359	105893392	AC246787.2_intron_1	intron	lincRNA	chr14	105890198	105894644
chr14	105893433	105893820	AC246787.2_intron_1	intron	lincRNA	chr14	105890198	105894644
chr14	105893863	105894616	AC246787.2_intron_1	intron	lincRNA	chr14	105890198	105894644
chr14	105894682	105894891	AC246787.2_intron_2	intron	lincRNA	chr14	105894682	105894891
chr14	105894892	105894998	AC246787.2_3	exon	lincRNA	chr14	105894892	105894998
chr14	105894999	105895567	AC246787.2_intron_3	intron	lincRNA	chr14	105894999	105895981
chr14	105895621	105895981	AC246787.2_intron_3	intron	lincRNA	chr14	105894999	105895981
chr14	105895982	105896109	AC246787.2_4	exon	lincRNA	chr14	105895982	105896109
chr14	105896110	105896474	AC246787.2_intron_4	intron	lincRNA	chr14	105896110	105896474
chr14	105896475	105896577	AC246787.2_5	exon	lincRNA	chr14	105896475	105896577
chr14	105895634	105895670	IGHD3-16_1	exon	IG_D_gene	chr14	105895634	105895670
chr14	105897957	105897987	IGHD2-15_1	exon	IG_D_gene	chr14	105897957	105897987
chr14	105914359	105914388	IGHD3-3_1	exon	IG_D_gene	chr14	105914359	105914389
chr14	105918527	105918606	FAM30A_1	exon	lincRNA	chr14	105917979	105918817
chr14	105921267	105921323	FAM30A_intron_2	intron	lincRNA	chr14	105921259	105921486
chr14	105921389	105921486	FAM30A_intron_2	intron	lincRNA	chr14	105921259	105921486
chr14	105921487	105921532	FAM30A_3	exon	lincRNA	chr14	105921487	105921562
chr14	105922426	105922467	FAM30A_intron_4	intron	lincRNA	chr14	105922345	105922539
chr14	105927368	105927394	FAM30A_7	exon	lincRNA	chr14	105924335	105932642
chr14	105928938	105928966	FAM30A_7	exon	lincRNA	chr14	105924335	105932642
chr14	106012021	106012203	IGHV4-4_1	exon	IG_V_gene	chr14	106011922	106012228
chr14	106025145	106025451	IGHV7-4-1_1	exon	IG_V_gene	chr14	106025145	106025451
chr14	106025452	106025534	IGHV7-4-1_intron_1	intron	IG_V_gene	chr14	106025452	106025534
chr14	106025535	106025581	IGHV7-4-1_2	exon	IG_V_gene	chr14	106025535	106025581
chr14	106025581	106025630	IGHV7-4-1_UTR_1	five_prime_UTR	IG_V_gene	chr14	106025581	106025630
chr14	106728163	106728466	IGHV3-69-1_1	exon	IG_V_pseudogene	chr14	106728163	106728466
chr14	106728467	106728568	IGHV3-69-1_intron_1	intron	IG_V_pseudogene	chr14	106728467	106728568
chr14	106728569	106728615	IGHV3-69-1_2	exon	IG_V_pseudogene	chr14	106728569	106728615
chr14	106737110	106737416	IGHV1-69-2_1	exon	IG_V_gene	chr14	106737110	106737416
chr14	106737417	106737500	IGHV1-69-2_intron_1	intron	IG_V_gene	chr14	106737417	106737500
chr14	106737501	106737547	IGHV1-69-2_2	exon	IG_V_gene	chr14	106737501	106737547
chr14	106750289	106750395	AC245369.1_1	exon	IG_pseudogene	chr14	106750289	106750594
chr15	22058592	22058670	AC134980.3_intron_3	intron	protein_coding	chr15	22044826	22058719
chr15	22258144	22258315	AC025884.2_1	exon	processed_pseudogene	chr15	22258138	22258848
chr15	22770523	22770615	AC011767.1_1	exon	transcribed_unprocessed_pseudogene	chr15	22770523	22770927
chr15	23129699	23129759	GOLGA6L1_2	CDS	protein_coding	chr15	23129469	23130672
chr15	23162097	23162121	GOLGA8EP_intron_7	intron	transcribed_unprocessed_pseudogene	chr15	23161833	23162851
chr15	23289303	23289475	AC242376.1_1	exon	unprocessed_pseudogene	chr15	23289303	23289475
chr15	23289476	23289940	AC242376.1_intron_1	intron	unprocessed_pseudogene	chr15	23289476	23290835
chr15	23313230	23313276	AC242376.2_6	exon	unprocessed_pseudogene	chr15	23313104	23313276
chr15	23363624	23363676	GOLGA8S_intron_14	intron	protein_coding	chr15	23363241	23363676
chr15	23363677	23363766	GOLGA8S_15	CDS	protein_coding	chr15	23363677	23363769
chr15	23445281	23445308	GOLGA6L2_intron_6	intron	protein_coding	chr15	23444501	23445308
chr15	23445309	23445356	GOLGA6L2_UTR_7	five_prime_UTR	protein_coding	chr15	23445309	23445438
chr15	25430034	25430098	UBE3A_intron_17	intron	protein_coding	chr15	25421962	25438051
chr15	25430188	25430266	UBE3A_intron_17	intron	protein_coding	chr15	25421962	25438051
chr15	26417212	26417274	LINC02248_intron_1	intron	lincRNA	chr15	26395245	26433372
chr15	26776350	26776529	GABRB3_intron_16	intron	protein_coding	chr15	26774004	26816365
chr15	27305739	27305954	GABRG3_intron_4	intron	protein_coding	chr15	27271638	27326806
chr15	28426491	28426584	MIR4509-2_1	exon	miRNA	chr15	28426491	28426584
chr15	28444144	28444264	AC091304.10_1	exon	unprocessed_pseudogene	chr15	28444144	28444264
chr15	28473322	28473446	AC138749.4_1	exon	unprocessed_pseudogene	chr15	28473322	28473448
chr15	28490752	28490845	MIR4509-3_1	exon	miRNA	chr15	28490752	28490845
chr15	28528887	28528933	GOLGA8G_14	CDS	protein_coding	chr15	28528885	28528933
chr15	28545957	28545996	AC138749.3_1	exon	unprocessed_pseudogene	chr15	28545912	28546003
chr15	28546331	28546366	AC138749.3_intron_1	intron	unprocessed_pseudogene	chr15	28546004	28547670
chr15	28546590	28546626	AC138749.3_intron_1	intron	unprocessed_pseudogene	chr15	28546004	28547670
chr15	28591192	28591231	HERC2P9_intron_1	intron	transcribed_unprocessed_pseudogene	chr15	28590261	28612057
chr15	28591276	28591507	HERC2P9_intron_1	intron	transcribed_unprocessed_pseudogene	chr15	28590261	28612057
chr15	28591666	28591798	HERC2P9_intron_1	intron	transcribed_unprocessed_pseudogene	chr15	28590261	28612057
chr15	28592293	28592354	HERC2P9_intron_1	intron	transcribed_unprocessed_pseudogene	chr15	28590261	28612057
chr15	28592945	28596299	HERC2P9_intron_1	intron	transcribed_unprocessed_pseudogene	chr15	28590261	28612057
chr15	28596447	28596475	HERC2P9_intron_1	intron	transcribed_unprocessed_pseudogene	chr15	28590261	28612057
chr15	28596641	28596815	HERC2P9_intron_1	intron	transcribed_unprocessed_pseudogene	chr15	28590261	28612057
chr15	28596961	28597045	HERC2P9_intron_1	intron	transcribed_unprocessed_pseudogene	chr15	28590261	28612057
chr15	28597581	28597672	HERC2P9_intron_1	intron	transcribed_unprocessed_pseudogene	chr15	28590261	28612057
chr15	28597813	28597958	HERC2P9_intron_1	intron	transcribed_unprocessed_pseudogene	chr15	28590261	28612057
chr15	28598027	28598338	HERC2P9_intron_1	intron	transcribed_unprocessed_pseudogene	chr15	28590261	28612057
chr15	28598489	28599463	HERC2P9_intron_1	intron	transcribed_unprocessed_pseudogene	chr15	28590261	28612057
chr15	28599716	28599742	HERC2P9_intron_1	intron	transcribed_unprocessed_pseudogene	chr15	28590261	28612057
chr15	28600381	28600438	HERC2P9_intron_1	intron	transcribed_unprocessed_pseudogene	chr15	28590261	28612057
chr15	28600974	28601077	HERC2P9_intron_1	intron	transcribed_unprocessed_pseudogene	chr15	28590261	28612057
chr15	28601185	28601316	HERC2P9_intron_1	intron	transcribed_unprocessed_pseudogene	chr15	28590261	28612057
chr15	28601913	28601954	HERC2P9_intron_1	intron	transcribed_unprocessed_pseudogene	chr15	28590261	28612057
chr15	28601997	28602056	HERC2P9_intron_1	intron	transcribed_unprocessed_pseudogene	chr15	28590261	28612057
chr15	28602081	28603122	HERC2P9_intron_1	intron	transcribed_unprocessed_pseudogene	chr15	28590261	28612057
chr15	28603437	28603540	HERC2P9_intron_1	intron	transcribed_unprocessed_pseudogene	chr15	28590261	28612057
chr15	28603570	28603619	HERC2P9_intron_1	intron	transcribed_unprocessed_pseudogene	chr15	28590261	28612057
chr15	28603709	28604309	HERC2P9_intron_1	intron	transcribed_unprocessed_pseudogene	chr15	28590261	28612057
chr15	28604474	28604503	HERC2P9_intron_1	intron	transcribed_unprocessed_pseudogene	chr15	28590261	28612057
chr15	28604667	28604709	HERC2P9_intron_1	intron	transcribed_unprocessed_pseudogene	chr15	28590261	28612057
chr15	28604732	28605009	HERC2P9_intron_1	intron	transcribed_unprocessed_pseudogene	chr15	28590261	28612057
chr15	28605276	28605320	HERC2P9_intron_1	intron	transcribed_unprocessed_pseudogene	chr15	28590261	28612057
chr15	28605333	28605677	HERC2P9_intron_1	intron	transcribed_unprocessed_pseudogene	chr15	28590261	28612057
chr15	28605766	28606157	HERC2P9_intron_1	intron	transcribed_unprocessed_pseudogene	chr15	28590261	28612057
chr15	28606285	28606443	HERC2P9_intron_1	intron	transcribed_unprocessed_pseudogene	chr15	28590261	28612057
chr15	28606789	28607090	HERC2P9_intron_1	intron	transcribed_unprocessed_pseudogene	chr15	28590261	28612057
chr15	28607218	28608154	HERC2P9_intron_1	intron	transcribed_unprocessed_pseudogene	chr15	28590261	28612057
chr15	28606457	28606644	HERC2P9_intron_1	intron	transcribed_unprocessed_pseudogene	chr15	28590261	28612057
chr15	28625184	28625234	HERC2P9_intron_4	intron	transcribed_unprocessed_pseudogene	chr15	28618656	28629264
chr15	28634772	28634801	HERC2P9_intron_8	intron	transcribed_unprocessed_pseudogene	chr15	28633741	28636485
chr15	28664822	28664870	HERC2P9_intron_27	intron	transcribed_unprocessed_pseudogene	chr15	28663521	28667194
chr15	28667103	28667169	HERC2P9_intron_27	intron	transcribed_unprocessed_pseudogene	chr15	28663521	28667194
chr15	28667195	28667227	HERC2P9_28	exon	transcribed_unprocessed_pseudogene	chr15	28667195	28667463
chr15	28679517	28679551	HERC2P9_intron_34	intron	transcribed_unprocessed_pseudogene	chr15	28674028	28681794
chr15	28679517	28679551	AC055876.2_1	exon	unprocessed_pseudogene	chr15	28679405	28679631
chr15	28703141	28703169	GOLGA8M_intron_4	intron	protein_coding	chr15	28702746	28703317
chr15	28707025	28707183	GOLGA8M_intron_11	intron	protein_coding	chr15	28706700	28707746
chr15	29570613	29570723	FAM189A1_10	CDS	protein_coding	chr15	29570504	29570723
chr15	29821798	29821887	TJP1_intron_30	intron	protein_coding	chr15	29821549	29822000
chr15	29930614	29930643	TJP1_intron_31	intron	protein_coding	chr15	29822504	29956230
chr15	30071353	30071454	AC111152.1_intron_3	intron	transcribed_unprocessed_pseudogene	chr15	30068455	30072618
chr15	30083053	30083100	GOLGA8J_1	CDS	protein_coding	chr15	30083053	30083100
chr15	30083101	30083598	GOLGA8J_intron_1	intron	protein_coding	chr15	30083101	30084769
chr15	30085966	30086022	GOLGA8J_intron_3	intron	protein_coding	chr15	30085843	30086022
chr15	30086023	30086104	GOLGA8J_4	CDS	protein_coding	chr15	30086023	30086104
chr15	30086105	30086550	GOLGA8J_intron_4	intron	protein_coding	chr15	30086105	30086956
chr15	30135197	30135393	GOLGA8T_intron_1	intron	protein_coding	chr15	30135197	30136864
chr15	30135442	30135543	GOLGA8T_intron_1	intron	protein_coding	chr15	30135197	30136864
chr15	30135617	30135726	GOLGA8T_intron_1	intron	protein_coding	chr15	30135197	30136864
chr15	30138017	30138120	GOLGA8T_intron_3	intron	protein_coding	chr15	30137941	30138120
chr15	30138121	30138202	GOLGA8T_4	CDS	protein_coding	chr15	30138121	30138202
chr15	30138203	30138997	GOLGA8T_intron_4	intron	protein_coding	chr15	30138203	30139056
chr15	30139010	30139056	GOLGA8T_intron_4	intron	protein_coding	chr15	30138203	30139056
chr15	30139057	30139096	GOLGA8T_5	CDS	protein_coding	chr15	30139057	30139096
chr15	30139097	30139357	GOLGA8T_intron_5	intron	protein_coding	chr15	30139097	30139357
chr15	30139358	30139406	GOLGA8T_6	CDS	protein_coding	chr15	30139358	30139406
chr15	30139407	30139493	GOLGA8T_intron_6	intron	protein_coding	chr15	30139407	30139493
chr15	30139494	30139555	GOLGA8T_7	CDS	protein_coding	chr15	30139494	30139579
chr15	30929745	30929797	FAN1_intron_12	intron	protein_coding	chr15	30929398	30930541
chr15	31483797	31483931	OTUD7A_1	CDS	protein_coding	chr15	31483293	31484724
chr15	31510605	31510845	OTUD7A_intron_5	intron	protein_coding	chr15	31503819	31526347
chr15	31511166	31511285	OTUD7A_intron_5	intron	protein_coding	chr15	31503819	31526347
chr15	31511413	31511635	OTUD7A_intron_5	intron	protein_coding	chr15	31503819	31526347
chr15	31999032	31999110	CHRNA7_intron_3	intron	protein_coding	chr15	31978195	32029932
chr15	31999138	31999182	CHRNA7_intron_3	intron	protein_coding	chr15	31978195	32029932
chr15	31999223	31999289	CHRNA7_intron_3	intron	protein_coding	chr15	31978195	32029932
chr15	32315298	32315472	AC139426.1_1	exon	processed_pseudogene	chr15	32313126	32315654
chr15	32361832	32361884	AC139426.2_intron_1	intron	lincRNA	chr15	32359659	32367573
chr15	32363086	32363141	AC139426.2_intron_1	intron	lincRNA	chr15	32359659	32367573
chr15	32363251	32363274	AC139426.2_intron_1	intron	lincRNA	chr15	32359659	32367573
chr15	32363305	32363341	AC139426.2_intron_1	intron	lincRNA	chr15	32359659	32367573
chr15	32364913	32364938	AC139426.2_intron_1	intron	lincRNA	chr15	32359659	32367573
chr15	32365533	32365855	AC139426.2_intron_1	intron	lincRNA	chr15	32359659	32367573
chr15	32365907	32366009	AC139426.2_intron_1	intron	lincRNA	chr15	32359659	32367573
chr15	32392782	32392957	GOLGA8K_1	CDS	protein_coding	chr15	32392782	32392957
chr15	32392958	32392988	GOLGA8K_intron_1	intron	protein_coding	chr15	32392958	32393040
chr15	32393292	32393337	GOLGA8K_3	CDS	protein_coding	chr15	32393292	32393390
chr15	32393341	32393390	GOLGA8K_3	CDS	protein_coding	chr15	32393292	32393390
chr15	32393391	32393471	GOLGA8K_intron_3	intron	protein_coding	chr15	32393391	32393471
chr15	32393472	32393518	GOLGA8K_4	CDS	protein_coding	chr15	32393472	32393570
chr15	32528541	32528568	AC135983.2_5	exon	transcribed_processed_pseudogene	chr15	32528531	32528701
chr15	32598524	32598704	GOLGA8N_intron_9	intron	protein_coding	chr15	32598178	32599225
chr15	32600001	32600031	GOLGA8N_intron_12	intron	protein_coding	chr15	32599811	32600185
chr15	32777873	32778067	FMN1_intron_2	intron	protein_coding	chr15	32776920	32798802
chr15	33794278	33794318	RYR3_intron_67	intron	protein_coding	chr15	33788459	33800768
chr15	35656876	35656903	DPH6-DT_intron_1	intron	lincRNA	chr15	35546474	35711705
chr15	35657090	35657114	DPH6-DT_intron_1	intron	lincRNA	chr15	35546474	35711705
chr15	35819326	35819368	DPH6-DT_intron_2	intron	lincRNA	chr15	35711890	35856475
chr15	39228046	39228082	AC013652.1_intron_12	intron	lincRNA	chr15	39196005	39273838
chr15	41725596	41725624	MGA_intron_11	intron	protein_coding	chr15	41713497	41727178
chr15	41725635	41725676	MGA_intron_11	intron	protein_coding	chr15	41713497	41727178
chr15	42557314	42557403	HAUS2_intron_1	intron	protein_coding	chr15	42548966	42558196
chr15	43666068	43666093	CATSPER2_intron_15	intron	protein_coding	chr15	43664544	43668026
chr15	43667241	43667294	CATSPER2_intron_15	intron	protein_coding	chr15	43664544	43668026
chr15	43667460	43667536	CATSPER2_intron_15	intron	protein_coding	chr15	43664544	43668026
chr15	43693253	43693298	CKMT1A_intron_1	intron	protein_coding	chr15	43693104	43693525
chr15	43693373	43693525	CKMT1A_intron_1	intron	protein_coding	chr15	43693104	43693525
chr15	43693526	43693600	CKMT1A_UTR_2	five_prime_UTR	protein_coding	chr15	43693526	43694050
chr15	43693628	43693663	CKMT1A_UTR_2	five_prime_UTR	protein_coding	chr15	43693526	43694050
chr15	43695485	43695529	CKMT1A_intron_4	intron	protein_coding	chr15	43695302	43695686
chr15	43695654	43695686	CKMT1A_intron_4	intron	protein_coding	chr15	43695302	43695686
chr15	44742580	44742662	TRIM69_intron_2	intron	protein_coding	chr15	44736711	44754898
chr15	45618316	45618611	AC090527.2_intron_1	intron	protein_coding	chr15	45587526	45658905
chr15	45618645	45618672	AC090527.2_intron_1	intron	protein_coding	chr15	45587526	45658905
chr15	45634224	45634285	AC090527.2_intron_1	intron	protein_coding	chr15	45587526	45658905
chr15	46748288	46748322	AC073941.1_intron_1	intron	lincRNA	chr15	46693623	46804639
chr15	47428437	47428610	SEMA6D_intron_5	intron	protein_coding	chr15	47412473	47470472
chr15	47552770	47552908	SEMA6D_intron_6	intron	protein_coding	chr15	47470546	47600863
chr15	48529952	48530018	FBN1_intron_58	intron	protein_coding	chr15	48526256	48534078
chr15	50086131	50086154	ATP8B4_intron_27	intron	protein_coding	chr15	50074186	50106937
chr15	51094581	51094744	MIR4713HG_intron_1	intron	lincRNA	chr15	51037682	51277981
chr15	51094595	51094705	TNFAIP8L3_UTR_2	five_prime_UTR	protein_coding	chr15	51094595	51094705
chr15	51094706	51094744	TNFAIP8L3_intron_2	intron	protein_coding	chr15	51094706	51105003
chr15	52019474	52019752	MAPK6_intron_1	intron	protein_coding	chr15	52019377	52045828
chr15	54172719	54172743	UNC13C_intron_3	intron	protein_coding	chr15	54143685	54235028
chr15	54470312	54470336	UNC13C_intron_18	intron	protein_coding	chr15	54415068	54494606
chr15	54478341	54478392	UNC13C_intron_18	intron	protein_coding	chr15	54415068	54494606
chr15	54552422	54552447	UNC13C_intron_28	intron	protein_coding	chr15	54549692	54555430
chr15	55303424	55303478	RAB27A_intron_12	intron	protein_coding	chr15	55289816	55314037
chr15	55433788	55433864	DNAAF4_intron_3	intron	protein_coding	chr15	55432603	55434903
chr15	55433896	55434061	DNAAF4_intron_3	intron	protein_coding	chr15	55432603	55434903
chr15	56110579	56110627	RFX7_intron_5	intron	protein_coding	chr15	56103671	56142776
chr15	56110756	56110838	RFX7_intron_5	intron	protein_coding	chr15	56103671	56142776
chr15	56110908	56111045	RFX7_intron_5	intron	protein_coding	chr15	56103671	56142776
chr15	57170639	57170737	TCF12_intron_8	intron	protein_coding	chr15	57166467	57192156
chr15	57687498	57687567	GCOM1_intron_12	intron	protein_coding	chr15	57675069	57708712
chr15	58620666	58620841	ADAM10_intron_5	intron	protein_coding	chr15	58611992	58621469
chr15	58620908	58620967	ADAM10_intron_5	intron	protein_coding	chr15	58611992	58621469
chr15	58655666	58655762	ADAM10_intron_11	intron	protein_coding	chr15	58646205	58665095
chr15	59296987	59297054	MYO1E_intron_28	intron	protein_coding	chr15	59272450	59372496
chr15	59420706	59421018	FAM81A_intron_3	intron	protein_coding	chr15	59402359	59438171
chr15	59437925	59438171	FAM81A_intron_3	intron	protein_coding	chr15	59402359	59438171
chr15	59438172	59438197	FAM81A_UTR_4	five_prime_UTR	protein_coding	chr15	59438172	59438282
chr15	60113701	60113793	AC009654.1_intron_2	intron	lincRNA	chr15	60074936	60118192
chr15	60516043	60516186	RORA_intron_8	intron	protein_coding	chr15	60514758	60531764
chr15	60597593	60597617	RORA_intron_13	intron	protein_coding	chr15	60593127	60614892
chr15	60816205	60816478	RORA_intron_16	intron	protein_coding	chr15	60678687	61176066
chr15	62037224	62037384	VPS13C_intron_83	intron	protein_coding	chr15	62035053	62041322
chr15	62655585	62655721	TLN2_intron_7	intron	protein_coding	chr15	62653315	62655942
chr15	64775481	64775587	RBPMS2_UTR_8	five_prime_UTR	protein_coding	chr15	64775319	64775587
chr15	65422862	65423003	IGDCC4_UTR_2	five_prime_UTR	protein_coding	chr15	65422862	65423072
chr15	66039836	66039941	MEGF11_intron_25	intron	protein_coding	chr15	65982489	66094400
chr15	66341623	66341687	TIPIN_intron_2	intron	protein_coding	chr15	66341357	66349058
chr15	66341710	66341772	TIPIN_intron_2	intron	protein_coding	chr15	66341357	66349058
chr15	67112365	67113255	SMAD3_intron_3	intron	protein_coding	chr15	67099025	67125714
chr15	67609546	67609602	MAP2K5_intron_9	intron	protein_coding	chr15	67600750	67630886
chr15	68133682	68134056	PIAS1_intron_4	intron	protein_coding	chr15	68086751	68141944
chr15	68134184	68134285	PIAS1_intron_4	intron	protein_coding	chr15	68086751	68141944
chr15	68135533	68135566	PIAS1_intron_4	intron	protein_coding	chr15	68086751	68141944
chr15	68136536	68136589	PIAS1_intron_4	intron	protein_coding	chr15	68086751	68141944
chr15	68396933	68396980	ITGA11_intron_28	intron	protein_coding	chr15	68369285	68402916
chr15	68397001	68397310	ITGA11_intron_28	intron	protein_coding	chr15	68369285	68402916
chr15	68397418	68397609	ITGA11_intron_28	intron	protein_coding	chr15	68369285	68402916
chr15	68400576	68400606	ITGA11_intron_28	intron	protein_coding	chr15	68369285	68402916
chr15	68400717	68400805	ITGA11_intron_28	intron	protein_coding	chr15	68369285	68402916
chr15	68579187	68579260	CORO2B_UTR_1	five_prime_UTR	protein_coding	chr15	68578969	68579277
chr15	68691471	68691530	CORO2B_intron_4	intron	protein_coding	chr15	68645361	68695138
chr15	69240229	69240313	GLCE_intron_2	intron	protein_coding	chr15	69210407	69255792
chr15	69285644	69285675	AC026992.1_intron_3	intron	lincRNA	chr15	69284333	69288406
chr15	71179171	71179259	THSD4_intron_4	intron	protein_coding	chr15	71154933	71215033
chr15	71416270	71421351	THSD4_intron_8	intron	protein_coding	chr15	71411824	71547234
chr15	71593142	71593315	THSD4_intron_9	intron	protein_coding	chr15	71547482	71660528
chr15	71724916	71725041	THSD4_intron_10	intron	protein_coding	chr15	71660735	71728547
chr15	71725065	71725173	THSD4_intron_10	intron	protein_coding	chr15	71660735	71728547
chr15	71769363	71769407	THSD4_intron_18	intron	protein_coding	chr15	71765200	71771062
chr15	72093708	72095808	MYO9A_intron_43	intron	protein_coding	chr15	72046638	72117678
chr15	72100967	72101001	MYO9A_intron_43	intron	protein_coding	chr15	72046638	72117678
chr15	73744894	73745062	C15orf59_intron_1	intron	protein_coding	chr15	73740643	73750973
chr15	73753198	73753294	C15orf59-AS1_intron_1	intron	lincRNA	chr15	73752397	73768212
chr15	75259510	75259700	GOLGA6C_intron_1	intron	protein_coding	chr15	75258683	75260371
chr15	75262071	75262410	GOLGA6C_intron_2	intron	protein_coding	chr15	75260493	75262410
chr15	75262411	75262492	GOLGA6C_3	CDS	protein_coding	chr15	75262411	75262492
chr15	75262493	75263117	GOLGA6C_intron_3	intron	protein_coding	chr15	75262493	75263346
chr15	75266323	75266613	GOLGA6C_11	CDS	protein_coding	chr15	75266104	75266613
chr15	75266614	75266888	GOLGA6C_intron_11	intron	protein_coding	chr15	75266614	75266888
chr15	75266889	75266958	GOLGA6C_12	CDS	protein_coding	chr15	75266889	75266958
chr15	75266959	75268287	GOLGA6C_intron_12	intron	protein_coding	chr15	75266959	75268287
chr15	75268288	75268364	GOLGA6C_13	CDS	protein_coding	chr15	75268288	75268364
chr15	75268365	75268795	GOLGA6C_intron_13	intron	protein_coding	chr15	75268365	75268795
chr15	75268796	75268834	GOLGA6C_14	CDS	protein_coding	chr15	75268796	75268888
chr15	75283567	75283842	GOLGA6D_intron_1	intron	protein_coding	chr15	75282960	75284648
chr15	75285279	75285422	GOLGA6D_intron_2	intron	protein_coding	chr15	75284770	75286691
chr15	75285455	75285661	GOLGA6D_intron_2	intron	protein_coding	chr15	75284770	75286691
chr15	75286445	75286473	GOLGA6D_intron_2	intron	protein_coding	chr15	75284770	75286691
chr15	75286497	75286553	GOLGA6D_intron_2	intron	protein_coding	chr15	75284770	75286691
chr15	75286574	75286691	GOLGA6D_intron_2	intron	protein_coding	chr15	75284770	75286691
chr15	75286692	75286773	GOLGA6D_3	CDS	protein_coding	chr15	75286692	75286773
chr15	75286774	75287391	GOLGA6D_intron_3	intron	protein_coding	chr15	75286774	75287627
chr15	75287628	75287662	GOLGA6D_4	CDS	protein_coding	chr15	75287628	75287667
chr15	75289897	75289942	GOLGA6D_10	CDS	protein_coding	chr15	75289891	75289979
chr15	75290121	75290180	GOLGA6D_intron_10	intron	protein_coding	chr15	75289980	75290379
chr15	75290405	75290889	GOLGA6D_11	CDS	protein_coding	chr15	75290380	75290889
chr15	75290890	75291164	GOLGA6D_intron_11	intron	protein_coding	chr15	75290890	75291164
chr15	75291165	75291234	GOLGA6D_12	CDS	protein_coding	chr15	75291165	75291234
chr15	75291235	75292563	GOLGA6D_intron_12	intron	protein_coding	chr15	75291235	75292563
chr15	75292564	75292640	GOLGA6D_13	CDS	protein_coding	chr15	75292564	75292640
chr15	75292641	75292770	GOLGA6D_intron_13	intron	protein_coding	chr15	75292641	75293071
chr15	75481364	75481398	PTPN9_intron_5	intron	protein_coding	chr15	75479915	75490206
chr15	75481444	75481502	PTPN9_intron_5	intron	protein_coding	chr15	75479915	75490206
chr15	75481526	75481701	PTPN9_intron_5	intron	protein_coding	chr15	75479915	75490206
chr15	75530456	75530818	PTPN9_intron_13	intron	protein_coding	chr15	75527262	75578712
chr15	75574993	75575025	PTPN9_intron_13	intron	protein_coding	chr15	75527262	75578712
chr15	77070819	77070847	TSPAN3_intron_6	intron	protein_coding	chr15	77056256	77070890
chr15	77077383	77077431	TSPAN3_intron_7	intron	protein_coding	chr15	77071229	77083845
chr15	77587522	77587545	AC046168.2_intron_3	intron	lincRNA	chr15	77573038	77608538
chr15	77618761	77618893	LINGO1_intron_1	intron	protein_coding	chr15	77615901	77632308
chr15	77632619	77632721	LINGO1_intron_2	intron	protein_coding	chr15	77632491	77634274
chr15	77794425	77794450	LINGO1_intron_11	intron	protein_coding	chr15	77787015	77795937
chr15	77989586	77989615	ADAMTS7P3_intron_13	intron	transcribed_unprocessed_pseudogene	chr15	77988864	77990007
chr15	77989586	77989615	TBC1D2B_intron_1	intron	protein_coding	chr15	77984517	77994983
chr15	78765940	78766049	ADAMTS7_6	CDS	protein_coding	chr15	78765644	78767051
chr15	79353100	79353309	TMED3_intron_3	intron	protein_coding	chr15	79322848	79382966
chr15	80695134	80695289	ABHD17C_intron_1	intron	protein_coding	chr15	80679762	80695301
chr15	80695325	80695429	ABHD17C_UTR_2	five_prime_UTR	protein_coding	chr15	80695302	80695429
chr15	80695429	80695563	ABHD17C_1	CDS	protein_coding	chr15	80695429	80696019
chr15	80731602	80731628	ABHD17C_intron_2	intron	protein_coding	chr15	80696020	80749511
chr15	82883154	82883348	HOMER2_intron_8	intron	protein_coding	chr15	82875405	82892683
chr15	82883542	82884160	HOMER2_intron_8	intron	protein_coding	chr15	82875405	82892683
chr15	82884281	82884635	HOMER2_intron_8	intron	protein_coding	chr15	82875405	82892683
chr15	82884722	82884895	HOMER2_intron_8	intron	protein_coding	chr15	82875405	82892683
chr15	82885046	82886226	HOMER2_intron_8	intron	protein_coding	chr15	82875405	82892683
chr15	82887115	82888341	HOMER2_intron_8	intron	protein_coding	chr15	82875405	82892683
chr15	82888492	82888657	HOMER2_intron_8	intron	protein_coding	chr15	82875405	82892683
chr15	82888833	82888918	HOMER2_intron_8	intron	protein_coding	chr15	82875405	82892683
chr15	82886538	82886980	HOMER2_intron_8	intron	protein_coding	chr15	82875405	82892683
chr15	82999116	82999168	C15orf40_UTR_4	three_prime_UTR	protein_coding	chr15	82994822	83005596
chr15	84236200	84236290	GOLGA6L4_intron_1	intron	protein_coding	chr15	84235919	84237584
chr15	84244830	84244911	GOLGA6L4_UTR_2	three_prime_UTR	protein_coding	chr15	84242592	84245368
chr15	84407081	84407160	DNM1P51_intron_3	intron	transcribed_unprocessed_pseudogene	chr15	84406168	84407836
chr15	84408266	84408297	DNM1P51_4	exon	transcribed_unprocessed_pseudogene	chr15	84407837	84411701
chr15	84501731	84501781	AC048382.4_intron_1	intron	lincRNA	chr15	84500634	84502090
chr15	84501948	84501996	AC048382.4_intron_1	intron	lincRNA	chr15	84500634	84502090
chr15	84918844	84918922	SLC28A1_intron_11	intron	protein_coding	chr15	84918605	84920987
chr15	85202419	85202472	CSPG4P12_intron_7	intron	transcribed_unprocessed_pseudogene	chr15	85202010	85204174
chr15	85203469	85203500	CSPG4P12_intron_7	intron	transcribed_unprocessed_pseudogene	chr15	85202010	85204174
chr15	85204350	85204393	CSPG4P12_8	exon	transcribed_unprocessed_pseudogene	chr15	85204175	85204417
chr15	85204549	85204580	CSPG4P12_intron_8	intron	transcribed_unprocessed_pseudogene	chr15	85204418	85205302
chr15	85246725	85246754	GOLGA6L3_8	exon	unprocessed_pseudogene	chr15	85246725	85246828
chr15	85304788	85304853	ADAMTS7P4_intron_14	intron	transcribed_unprocessed_pseudogene	chr15	85274169	85314665
chr15	86385987	86386019	AGBL1_intron_17	intron	protein_coding	chr15	86295409	86397364
chr15	86410866	86410892	AGBL1_intron_18	intron	protein_coding	chr15	86397547	86522808
chr15	86827355	86827384	AGBL1_intron_23	intron	protein_coding	chr15	86674437	86907085
chr15	86974166	86974287	AGBL1_intron_24	intron	protein_coding	chr15	86916156	86987985
chr15	87510751	87510797	AC020687.1_intron_4	intron	lincRNA	chr15	87501807	87542919
chr15	88855645	88855752	ACAN_11	CDS	protein_coding	chr15	88854851	88859417
chr15	88855947	88856158	ACAN_11	CDS	protein_coding	chr15	88854851	88859417
chr15	88856340	88856670	ACAN_11	CDS	protein_coding	chr15	88854851	88859417
chr15	89507928	89508407	LINC00928_intron_1	intron	lincRNA	chr15	89505859	89510071
chr15	89508524	89508600	LINC00928_intron_1	intron	lincRNA	chr15	89505859	89510071
chr15	90630831	90631075	CRTC3_intron_12	intron	protein_coding	chr15	90629533	90638444
chr15	90871538	90871605	FURIN_UTR_2	five_prime_UTR	protein_coding	chr15	90871538	90871605
chr15	90871606	90871689	FURIN_intron_2	intron	protein_coding	chr15	90871606	90872876
chr15	91158669	91158698	SV2B_intron_1	intron	protein_coding	chr15	91100364	91225868
chr15	91956964	91957002	SLCO3A1_intron_3	intron	protein_coding	chr15	91916459	92094879
chr15	91957067	91957155	SLCO3A1_intron_3	intron	protein_coding	chr15	91916459	92094879
chr15	92047067	92047101	SLCO3A1_intron_3	intron	protein_coding	chr15	91916459	92094879
chr15	92047143	92047411	SLCO3A1_intron_3	intron	protein_coding	chr15	91916459	92094879
chr15	92047422	92047593	SLCO3A1_intron_3	intron	protein_coding	chr15	91916459	92094879
chr15	92143339	92143486	SLCO3A1_intron_8	intron	protein_coding	chr15	92128490	92146982
chr15	92631131	92631439	FAM174B_intron_2	intron	protein_coding	chr15	92630346	92639156
chr15	92972568	92972829	CHD2_intron_20	intron	protein_coding	chr15	92972418	92974877
chr15	99806331	99806358	DNM1P46_intron_5	intron	transcribed_unprocessed_pseudogene	chr15	99804932	99806794
chr15	99809076	99809102	AC090825.1_intron_2	intron	lincRNA	chr15	99808303	99812971
chr15	100047269	100047310	ADAMTS17_intron_4	intron	protein_coding	chr15	99997590	100048855
chr15	100066849	100066946	ADAMTS17_intron_8	intron	protein_coding	chr15	100063760	100096354
chr15	100102436	100102477	ADAMTS17_intron_9	intron	protein_coding	chr15	100096477	100108987
chr15	100162575	100162631	ADAMTS17_intron_15	intron	protein_coding	chr15	100155321	100199316
chr15	100313901	100313970	ADAMTS17_intron_21	intron	protein_coding	chr15	100306578	100330887
chr15	100511612	100511731	CERS3_intron_11	intron	protein_coding	chr15	100503849	100521665
chr15	100511836	100512001	CERS3_intron_11	intron	protein_coding	chr15	100503849	100521665
chr15	100719645	100719781	AC087762.1_intron_1	intron	lincRNA	chr15	100716372	100819412
chr15	100720013	100720143	AC087762.1_intron_1	intron	lincRNA	chr15	100716372	100819412
chr15	100773676	100773779	AC087762.1_intron_1	intron	lincRNA	chr15	100716372	100819412
chr15	100773859	100773945	AC087762.1_intron_1	intron	lincRNA	chr15	100716372	100819412
chr15	101214728	101214803	CHSY1_intron_1	intron	protein_coding	chr15	101178981	101235080
chr15	101251431	101251456	CHSY1_3	CDS	protein_coding	chr15	101251136	101251456
chr15	101251456	101251649	CHSY1_UTR_2	five_prime_UTR	protein_coding	chr15	101251456	101251932
chr15	101311716	101311785	PCSK6_intron_3	intron	protein_coding	chr15	101307326	101313015
chr15	101311852	101311915	PCSK6_intron_3	intron	protein_coding	chr15	101307326	101313015
chr15	101334282	101334371	PCSK6_intron_11	intron	protein_coding	chr15	101334255	101346371
chr15	101489509	101489670	PCSK6_25	CDS	protein_coding	chr15	101489373	101489670
chr15	101489670	101489704	PCSK6_UTR_8	five_prime_UTR	protein_coding	chr15	101489670	101489984
chr15	101692383	101692445	TARSL2_intron_10	intron	protein_coding	chr15	101686063	101701084
chr15	101753268	101753401	DNM1P47_2	exon	transcribed_unprocessed_pseudogene	chr15	101752465	101764961
chr15	101753443	101753490	DNM1P47_2	exon	transcribed_unprocessed_pseudogene	chr15	101752465	101764961
chr15	101756193	101756309	DNM1P47_2	exon	transcribed_unprocessed_pseudogene	chr15	101752465	101764961
chr15	101758191	101758350	DNM1P47_2	exon	transcribed_unprocessed_pseudogene	chr15	101752465	101764961
chr15	101758503	101758661	DNM1P47_2	exon	transcribed_unprocessed_pseudogene	chr15	101752465	101764961
chr15	101758820	101759101	DNM1P47_2	exon	transcribed_unprocessed_pseudogene	chr15	101752465	101764961
chr15	101759400	101759475	DNM1P47_2	exon	transcribed_unprocessed_pseudogene	chr15	101752465	101764961
chr15	101760542	101760796	DNM1P47_2	exon	transcribed_unprocessed_pseudogene	chr15	101752465	101764961
chr15	101761980	101762027	DNM1P47_2	exon	transcribed_unprocessed_pseudogene	chr15	101752465	101764961
chr15	101762214	101762246	DNM1P47_2	exon	transcribed_unprocessed_pseudogene	chr15	101752465	101764961
chr15	101763247	101763271	DNM1P47_2	exon	transcribed_unprocessed_pseudogene	chr15	101752465	101764961
chr15	101761012	101761088	DNM1P47_2	exon	transcribed_unprocessed_pseudogene	chr15	101752465	101764961
chr16	172876	172923	HBA2_UTR_1	five_prime_UTR	protein_coding	chr16	172876	172958
chr16	186107	186294	Z69706.1_1	exon	lincRNA	chr16	185748	186294
chr16	286205	286229	PDIA2_intron_7	intron	protein_coding	chr16	285704	286351
chr16	352419	352507	AXIN1_UTR_4	five_prime_UTR	protein_coding	chr16	352368	352659
chr16	381886	381930	TMEM8A_UTR_6	five_prime_UTR	protein_coding	chr16	381821	381982
chr16	397096	397142	NME4_intron_1	intron	protein_coding	chr16	397080	397190
chr16	397458	397512	NME4_intron_2	intron	protein_coding	chr16	397314	397740
chr16	397560	397652	NME4_intron_2	intron	protein_coding	chr16	397314	397740
chr16	425980	426006	RAB11FIP3_UTR_1	five_prime_UTR	protein_coding	chr16	425619	426006
chr16	426006	426073	RAB11FIP3_1	CDS	protein_coding	chr16	426006	426720
chr16	481637	481761	RAB11FIP3_intron_4	intron	protein_coding	chr16	475099	482523
chr16	527895	528029	CAPN15_UTR_1	five_prime_UTR	protein_coding	chr16	527717	528029
chr16	528030	528197	CAPN15_intron_1	intron	protein_coding	chr16	528030	533944
chr16	579553	579702	PIGQ_intron_9	intron	protein_coding	chr16	579181	580181
chr16	589980	590066	RAB40C_intron_2	intron	protein_coding	chr16	589752	590066
chr16	590067	590125	RAB40C_UTR_3	five_prime_UTR	protein_coding	chr16	590067	590291
chr16	599775	599946	RAB40C_intron_3	intron	protein_coding	chr16	590434	616643
chr16	606221	606260	RAB40C_intron_3	intron	protein_coding	chr16	590434	616643
chr16	612165	612280	RAB40C_intron_3	intron	protein_coding	chr16	590434	616643
chr16	612634	612695	RAB40C_intron_3	intron	protein_coding	chr16	590434	616643
chr16	715264	715289	METRN_UTR_1	five_prime_UTR	protein_coding	chr16	715115	715289
chr16	715289	715391	METRN_1	CDS	protein_coding	chr16	715289	715393
chr16	886634	886818	LMF1_intron_6	intron	protein_coding	chr16	879738	893005
chr16	960653	960706	LMF1_intron_11	intron	protein_coding	chr16	954667	964045
chr16	960888	961066	LMF1_intron_11	intron	protein_coding	chr16	954667	964045
chr16	961191	961929	LMF1_intron_11	intron	protein_coding	chr16	954667	964045
chr16	962097	962131	LMF1_intron_11	intron	protein_coding	chr16	954667	964045
chr16	1153121	1153470	CACNA1H_UTR_1	five_prime_UTR	protein_coding	chr16	1153121	1153470
chr16	1153471	1153506	CACNA1H_intron_1	intron	protein_coding	chr16	1153471	1153718
chr16	1191089	1191117	CACNA1H_intron_2	intron	protein_coding	chr16	1154037	1194969
chr16	1228956	1228996	TPSB2_2	CDS	protein_coding	chr16	1228899	1229063
chr16	1229064	1229189	TPSB2_intron_2	intron	protein_coding	chr16	1229064	1229189
chr16	1229403	1229456	TPSB2_3	CDS	protein_coding	chr16	1229190	1229456
chr16	1229457	1229501	TPSB2_intron_3	intron	protein_coding	chr16	1229457	1229564
chr16	1242417	1242504	TPSAB1_UTR_2	three_prime_UTR	protein_coding	chr16	1242240	1242554
chr16	1309253	1309419	UBE2I_UTR_1	five_prime_UTR	protein_coding	chr16	1308880	1309419
chr16	1309420	1309508	UBE2I_intron_1	intron	protein_coding	chr16	1309420	1309508
chr16	1309509	1309727	UBE2I_UTR_2	five_prime_UTR	protein_coding	chr16	1309509	1309773
chr16	1309813	1309921	UBE2I_UTR_3	five_prime_UTR	protein_coding	chr16	1309802	1310253
chr16	1340403	1340467	BAIAP3_intron_7	intron	protein_coding	chr16	1339604	1340920
chr16	1373001	1373309	UNKL_intron_5	intron	protein_coding	chr16	1371612	1378912
chr16	1373463	1374088	UNKL_intron_5	intron	protein_coding	chr16	1371612	1378912
chr16	1397545	1397621	UNKL_intron_12	intron	protein_coding	chr16	1397296	1398303
chr16	1397646	1397734	UNKL_intron_12	intron	protein_coding	chr16	1397296	1398303
chr16	2027070	2027097	SLC9A3R2_2	CDS	protein_coding	chr16	2027005	2027218
chr16	2034517	2034544	SLC9A3R2_intron_4	intron	protein_coding	chr16	2033433	2036322
chr16	2057875	2057946	TSC2_intron_10	intron	protein_coding	chr16	2057179	2058745
chr16	2127962	2128034	PKD1_intron_45	intron	protein_coding	chr16	2119379	2135473
chr16	2128175	2128276	PKD1_intron_45	intron	protein_coding	chr16	2119379	2135473
chr16	2135662	2135689	PKD1_46	CDS	protein_coding	chr16	2135474	2135689
chr16	2135689	2135820	PKD1_UTR_2	five_prime_UTR	protein_coding	chr16	2135689	2135898
chr16	2214698	2214777	PGP_2	CDS	protein_coding	chr16	2214137	2214777
chr16	2214777	2214807	PGP_UTR_2	five_prime_UTR	protein_coding	chr16	2214777	2214807
chr16	2442421	2442949	CCNF_intron_8	intron	protein_coding	chr16	2439827	2443647
chr16	2563379	2563494	PDPK1_intron_6	intron	protein_coding	chr16	2561909	2565551
chr16	2563700	2563729	PDPK1_intron_6	intron	protein_coding	chr16	2561909	2565551
chr16	2563766	2563790	PDPK1_intron_6	intron	protein_coding	chr16	2561909	2565551
chr16	2563917	2564065	PDPK1_intron_6	intron	protein_coding	chr16	2561909	2565551
chr16	2564197	2564373	PDPK1_intron_6	intron	protein_coding	chr16	2561909	2565551
chr16	2564557	2564609	PDPK1_intron_6	intron	protein_coding	chr16	2561909	2565551
chr16	2565361	2565416	PDPK1_intron_6	intron	protein_coding	chr16	2561909	2565551
chr16	2565739	2565807	PDPK1_intron_7	intron	protein_coding	chr16	2565698	2566354
chr16	2565997	2566354	PDPK1_intron_7	intron	protein_coding	chr16	2565698	2566354
chr16	2566355	2566384	PDPK1_UTR_5	five_prime_UTR	protein_coding	chr16	2566355	2566384
chr16	2566384	2566453	PDPK1_5	CDS	protein_coding	chr16	2566384	2566453
chr16	2566764	2566852	PDPK1_intron_8	intron	protein_coding	chr16	2566454	2577423
chr16	2566995	2567222	PDPK1_intron_8	intron	protein_coding	chr16	2566454	2577423
chr16	2567717	2567868	PDPK1_intron_8	intron	protein_coding	chr16	2566454	2577423
chr16	2568127	2568154	PDPK1_intron_8	intron	protein_coding	chr16	2566454	2577423
chr16	2568291	2568450	PDPK1_intron_8	intron	protein_coding	chr16	2566454	2577423
chr16	2568518	2569054	PDPK1_intron_8	intron	protein_coding	chr16	2566454	2577423
chr16	2570086	2571397	PDPK1_intron_8	intron	protein_coding	chr16	2566454	2577423
chr16	2571536	2571603	PDPK1_intron_8	intron	protein_coding	chr16	2566454	2577423
chr16	2571697	2572274	PDPK1_intron_8	intron	protein_coding	chr16	2566454	2577423
chr16	2572316	2573428	PDPK1_intron_8	intron	protein_coding	chr16	2566454	2577423
chr16	2574102	2575444	PDPK1_intron_8	intron	protein_coding	chr16	2566454	2577423
chr16	2575465	2575506	PDPK1_intron_8	intron	protein_coding	chr16	2566454	2577423
chr16	2578732	2579076	PDPK1_intron_9	intron	protein_coding	chr16	2577501	2581293
chr16	2579145	2579204	PDPK1_intron_9	intron	protein_coding	chr16	2577501	2581293
chr16	2580723	2581293	PDPK1_intron_9	intron	protein_coding	chr16	2577501	2581293
chr16	2581294	2581363	PDPK1_7	CDS	protein_coding	chr16	2581294	2581363
chr16	2581364	2581605	PDPK1_intron_10	intron	protein_coding	chr16	2581364	2581605
chr16	2581606	2581703	PDPK1_8	CDS	protein_coding	chr16	2581606	2581703
chr16	2581704	2583410	PDPK1_intron_11	intron	protein_coding	chr16	2581704	2583410
chr16	2583411	2583585	PDPK1_9	CDS	protein_coding	chr16	2583411	2583585
chr16	2583586	2584034	PDPK1_intron_12	intron	protein_coding	chr16	2583586	2586674
chr16	2616101	2616164	AC141586.1_intron_3	intron	transcribed_unprocessed_pseudogene	chr16	2614072	2628823
chr16	2616252	2619481	AC141586.1_intron_3	intron	transcribed_unprocessed_pseudogene	chr16	2614072	2628823
chr16	2624646	2626108	AC141586.1_intron_3	intron	transcribed_unprocessed_pseudogene	chr16	2614072	2628823
chr16	2626773	2628328	AC141586.1_intron_3	intron	transcribed_unprocessed_pseudogene	chr16	2614072	2628823
chr16	2628423	2628823	AC141586.1_intron_3	intron	transcribed_unprocessed_pseudogene	chr16	2614072	2628823
chr16	2628824	2630494	AC141586.1_4	exon	transcribed_unprocessed_pseudogene	chr16	2628824	2630494
chr16	3004354	3004661	AC004233.1_intron_1	intron	sense_overlapping	chr16	3003798	3004859
chr16	3004784	3004827	AC004233.1_intron_1	intron	sense_overlapping	chr16	3003798	3004859
chr16	3235553	3235643	ZNF200_intron_5	intron	protein_coding	chr16	3235458	3235966
chr16	3235675	3235962	ZNF200_intron_5	intron	protein_coding	chr16	3235458	3235966
chr16	3393147	3393255	ZSCAN32_intron_3	intron	protein_coding	chr16	3390518	3393647
chr16	3880234	3880691	CREBBP_UTR_4	five_prime_UTR	protein_coding	chr16	3879916	3880726
chr16	4115972	4116185	ADCY9_UTR_4	five_prime_UTR	protein_coding	chr16	4115689	4116185
chr16	4316222	4316262	GLIS2_intron_1	intron	protein_coding	chr16	4315456	4329108
chr16	4316320	4316365	GLIS2_intron_1	intron	protein_coding	chr16	4315456	4329108
chr16	4978202	4978362	SEC14L5_intron_2	intron	protein_coding	chr16	4959387	4987555
chr16	6637302	6637387	RBFOX1_intron_8	intron	protein_coding	chr16	6483915	6654601
chr16	6779743	6779832	RBFOX1_intron_10	intron	protein_coding	chr16	6774014	7052055
chr16	6780055	6780121	RBFOX1_intron_10	intron	protein_coding	chr16	6774014	7052055
chr16	7147036	7147076	RBFOX1_intron_11	intron	protein_coding	chr16	7052099	7332748
chr16	7504791	7504827	RBFOX1_intron_12	intron	protein_coding	chr16	7333089	7510120
chr16	8827845	8827891	PMM2_intron_8	intron	protein_coding	chr16	8813107	8847722
chr16	8963228	8963285	USP7_32	CDS	protein_coding	chr16	8963206	8963285
chr16	8963285	8963484	USP7_UTR_9	five_prime_UTR	protein_coding	chr16	8963285	8963484
chr16	8963485	8963793	USP7_intron_36	intron	protein_coding	chr16	8963485	8964392
chr16	8963848	8963912	USP7_intron_36	intron	protein_coding	chr16	8963485	8964392
chr16	8963228	8963793	AC022167.3_intron_1	intron	lincRNA	chr16	8962895	8966751
chr16	8963848	8963912	AC022167.3_intron_1	intron	lincRNA	chr16	8962895	8966751
chr16	9848855	9848993	GRIN2A_intron_8	intron	protein_coding	chr16	9841105	9849754
chr16	11493929	11493952	AC099489.1_intron_56	intron	protein_coding	chr16	11493797	11494573
chr16	11493985	11494024	AC099489.1_intron_56	intron	protein_coding	chr16	11493797	11494573
chr16	11589903	11591438	LITAF_intron_11	intron	protein_coding	chr16	11587564	11598386
chr16	11668451	11668540	SNN_UTR_1	five_prime_UTR	protein_coding	chr16	11668414	11668540
chr16	11668541	11668669	SNN_intron_1	intron	protein_coding	chr16	11668541	11675973
chr16	11929677	11929709	NPIPB2_intron_2	intron	protein_coding	chr16	11929446	11930448
chr16	13202073	13202201	SHISA9_intron_3	intron	protein_coding	chr16	12916816	13203392
chr16	13352676	13352705	U91319.1_intron_4	intron	lincRNA	chr16	13350617	13474208
chr16	13354271	13354334	U91319.1_intron_4	intron	lincRNA	chr16	13350617	13474208
chr16	14688847	14690493	PLA2G10_intron_2	intron	protein_coding	chr16	14688272	14690493
chr16	14690494	14690645	PLA2G10_3	CDS	protein_coding	chr16	14690494	14690645
chr16	14690646	14693299	PLA2G10_intron_3	intron	protein_coding	chr16	14690646	14694131
chr16	14693428	14694131	PLA2G10_intron_3	intron	protein_coding	chr16	14690646	14694131
chr16	14694132	14694229	PLA2G10_4	CDS	protein_coding	chr16	14694132	14694229
chr16	14694229	14694669	PLA2G10_UTR_2	five_prime_UTR	protein_coding	chr16	14694229	14694669
chr16	14708944	14709063	NPIPA3_1	CDS	protein_coding	chr16	14708944	14709063
chr16	14709064	14709674	NPIPA3_intron_1	intron	protein_coding	chr16	14709064	14711687
chr16	14709740	14709794	NPIPA3_intron_1	intron	protein_coding	chr16	14709064	14711687
chr16	14709825	14709916	NPIPA3_intron_1	intron	protein_coding	chr16	14709064	14711687
chr16	14710354	14711687	NPIPA3_intron_1	intron	protein_coding	chr16	14709064	14711687
chr16	14711688	14711751	NPIPA3_2	CDS	protein_coding	chr16	14711688	14711751
chr16	14711752	14712517	NPIPA3_intron_2	intron	protein_coding	chr16	14711752	14716066
chr16	14712760	14712787	NPIPA3_intron_2	intron	protein_coding	chr16	14711752	14716066
chr16	14713579	14716066	NPIPA3_intron_2	intron	protein_coding	chr16	14711752	14716066
chr16	14716067	14716196	NPIPA3_3	CDS	protein_coding	chr16	14716067	14716196
chr16	14716197	14718755	NPIPA3_intron_3	intron	protein_coding	chr16	14716197	14719825
chr16	14719291	14719825	NPIPA3_intron_3	intron	protein_coding	chr16	14716197	14719825
chr16	14719826	14719926	NPIPA3_4	CDS	protein_coding	chr16	14719826	14719926
chr16	14719927	14720088	NPIPA3_intron_4	intron	protein_coding	chr16	14719927	14720088
chr16	14720089	14720234	NPIPA3_5	CDS	protein_coding	chr16	14720089	14720234
chr16	14720235	14723190	NPIPA3_intron_5	intron	protein_coding	chr16	14720235	14723190
chr16	14723191	14723299	NPIPA3_6	CDS	protein_coding	chr16	14723191	14723299
chr16	14723300	14723835	NPIPA3_intron_6	intron	protein_coding	chr16	14723300	14724316
chr16	14724189	14724243	NPIPA3_intron_6	intron	protein_coding	chr16	14723300	14724316
chr16	14724487	14724778	NPIPA3_8	CDS	protein_coding	chr16	14724487	14724778
chr16	14724779	14725438	NPIPA3_intron_8	intron	protein_coding	chr16	14724779	14725881
chr16	14726216	14726293	NPIPA3_9	CDS	protein_coding	chr16	14725882	14726293
chr16	14726293	14726338	NPIPA3_UTR_1	three_prime_UTR	protein_coding	chr16	14726293	14726338
chr16	14727740	14729610	AC136443.1_intron_1	intron	unprocessed_pseudogene	chr16	14727389	14729610
chr16	14729611	14729762	AC136443.1_2	exon	unprocessed_pseudogene	chr16	14729611	14729762
chr16	14733194	14733249	AC136443.1_intron_2	intron	unprocessed_pseudogene	chr16	14729763	14733249
chr16	14729763	14732060	AC136443.1_intron_2	intron	unprocessed_pseudogene	chr16	14729763	14733249
chr16	14733250	14733347	AC136443.1_3	exon	unprocessed_pseudogene	chr16	14733250	14733347
chr16	14748066	14748185	NPIPA2_1	CDS	protein_coding	chr16	14748066	14748185
chr16	14749358	14750811	NPIPA2_intron_1	intron	protein_coding	chr16	14748186	14750811
chr16	14748186	14749051	NPIPA2_intron_1	intron	protein_coding	chr16	14748186	14750811
chr16	14750812	14750875	NPIPA2_2	CDS	protein_coding	chr16	14750812	14750875
chr16	14750876	14751521	NPIPA2_intron_2	intron	protein_coding	chr16	14750876	14755190
chr16	14752220	14752384	NPIPA2_intron_2	intron	protein_coding	chr16	14750876	14755190
chr16	14752484	14755190	NPIPA2_intron_2	intron	protein_coding	chr16	14750876	14755190
chr16	14755191	14755320	NPIPA2_3	CDS	protein_coding	chr16	14755191	14755320
chr16	14755321	14757889	NPIPA2_intron_3	intron	protein_coding	chr16	14755321	14758945
chr16	14758864	14758945	NPIPA2_intron_3	intron	protein_coding	chr16	14755321	14758945
chr16	14758946	14759046	NPIPA2_4	CDS	protein_coding	chr16	14758946	14759046
chr16	14759047	14759208	NPIPA2_intron_4	intron	protein_coding	chr16	14759047	14759208
chr16	14759209	14759354	NPIPA2_5	CDS	protein_coding	chr16	14759209	14759354
chr16	14759355	14761105	NPIPA2_intron_5	intron	protein_coding	chr16	14759355	14762310
chr16	14761258	14761302	NPIPA2_intron_5	intron	protein_coding	chr16	14759355	14762310
chr16	14761524	14762310	NPIPA2_intron_5	intron	protein_coding	chr16	14759355	14762310
chr16	14762311	14762419	NPIPA2_6	CDS	protein_coding	chr16	14762311	14762419
chr16	14763306	14763367	NPIPA2_intron_6	intron	protein_coding	chr16	14762420	14763436
chr16	14762420	14762865	NPIPA2_intron_6	intron	protein_coding	chr16	14762420	14763436
chr16	14763506	14763562	NPIPA2_intron_7	intron	protein_coding	chr16	14763499	14763606
chr16	14763690	14763898	NPIPA2_8	CDS	protein_coding	chr16	14763607	14763898
chr16	14763899	14764327	NPIPA2_intron_8	intron	protein_coding	chr16	14763899	14765001
chr16	14764368	14764411	NPIPA2_intron_8	intron	protein_coding	chr16	14763899	14765001
chr16	15113404	15113719	PDXDC1_intron_25	intron	protein_coding	chr16	15038333	15138877
chr16	15113855	15113921	PDXDC1_intron_25	intron	protein_coding	chr16	15038333	15138877
chr16	15115686	15116164	PDXDC1_intron_25	intron	protein_coding	chr16	15038333	15138877
chr16	15116260	15116377	PDXDC1_intron_25	intron	protein_coding	chr16	15038333	15138877
chr16	15116624	15117166	PDXDC1_intron_25	intron	protein_coding	chr16	15038333	15138877
chr16	15117918	15118148	PDXDC1_intron_25	intron	protein_coding	chr16	15038333	15138877
chr16	15120119	15120819	PDXDC1_intron_25	intron	protein_coding	chr16	15038333	15138877
chr16	15121206	15121605	PDXDC1_intron_25	intron	protein_coding	chr16	15038333	15138877
chr16	15949610	15949799	ABCC1_UTR_1	five_prime_UTR	protein_coding	chr16	15949577	15949799
chr16	15949800	15949854	ABCC1_intron_1	intron	protein_coding	chr16	15949800	16007814
chr16	16338863	16339001	AC138969.1_intron_3	intron	protein_coding	chr16	16335993	16340304
chr16	16339226	16339323	AC138969.1_intron_3	intron	protein_coding	chr16	16335993	16340304
chr16	16339552	16340304	AC138969.1_intron_3	intron	protein_coding	chr16	16335993	16340304
chr16	16340305	16340434	AC138969.1_2	CDS	protein_coding	chr16	16340305	16340434
chr16	16340435	16340804	AC138969.1_intron_4	intron	protein_coding	chr16	16340435	16344043
chr16	16341483	16342775	AC138969.1_intron_4	intron	protein_coding	chr16	16340435	16344043
chr16	16347731	16347858	AC138969.1_intron_7	intron	protein_coding	chr16	16347511	16348525
chr16	16347991	16348095	AC138969.1_intron_7	intron	protein_coding	chr16	16347511	16348525
chr16	16348390	16348505	AC138969.1_intron_7	intron	protein_coding	chr16	16347511	16348525
chr16	16349074	16349316	AC138969.1_UTR_4	three_prime_UTR	protein_coding	chr16	16348987	16349316
chr16	16349317	16350090	AC138969.1_intron_9	intron	protein_coding	chr16	16349317	16350090
chr16	16350091	16350203	AC138969.1_UTR_5	three_prime_UTR	protein_coding	chr16	16350091	16350203
chr16	16350203	16350559	AC138969.1_8	CDS	protein_coding	chr16	16350203	16350559
chr16	16350559	16350590	AC138969.1_UTR_6	three_prime_UTR	protein_coding	chr16	16350559	16350590
chr16	16356666	16356755	AC138969.2_intron_2	intron	unprocessed_pseudogene	chr16	16356489	16356755
chr16	16356756	16356856	AC138969.2_3	exon	unprocessed_pseudogene	chr16	16356756	16356926
chr16	16370168	16370263	AC138969.2_20	exon	unprocessed_pseudogene	chr16	16370145	16370298
chr16	16370515	16370592	AC138969.2_intron_20	intron	unprocessed_pseudogene	chr16	16370299	16371036
chr16	16383484	16383662	NPIPA7_intron_1	intron	protein_coding	chr16	16379308	16383662
chr16	16383663	16383792	NPIPA7_2	CDS	protein_coding	chr16	16383663	16383792
chr16	16384676	16384794	NPIPA7_intron_2	intron	protein_coding	chr16	16383793	16387397
chr16	16383793	16384583	NPIPA7_intron_2	intron	protein_coding	chr16	16383793	16387397
chr16	16392807	16393454	NPIPA7_intron_8	intron	protein_coding	chr16	16392663	16393454
chr16	16393455	16393808	NPIPA7_UTR_3	three_prime_UTR	protein_coding	chr16	16393455	16393808
chr16	16393808	16393923	NPIPA7_9	CDS	protein_coding	chr16	16393808	16393923
chr16	16393923	16393954	NPIPA7_UTR_4	three_prime_UTR	protein_coding	chr16	16393923	16393954
chr16	17470854	17470881	XYLT1_UTR_2	five_prime_UTR	protein_coding	chr16	17470796	17470881
chr16	18317942	18317967	NPIPA8_UTR_1	three_prime_UTR	protein_coding	chr16	18317942	18317967
chr16	18317967	18318435	NPIPA8_1	CDS	protein_coding	chr16	18317967	18318435
chr16	18318436	18319256	NPIPA8_intron_1	intron	protein_coding	chr16	18318436	18319256
chr16	18319257	18319298	NPIPA8_2	CDS	protein_coding	chr16	18319257	18319298
chr16	18319299	18319793	NPIPA8_intron_2	intron	protein_coding	chr16	18319299	18319793
chr16	18319794	18319830	NPIPA8_3	CDS	protein_coding	chr16	18319794	18319830
chr16	18319831	18319938	NPIPA8_intron_3	intron	protein_coding	chr16	18319831	18319938
chr16	18319939	18320000	NPIPA8_4	CDS	protein_coding	chr16	18319939	18320000
chr16	18320001	18320859	NPIPA8_intron_4	intron	protein_coding	chr16	18320001	18321015
chr16	18321454	18321569	NPIPA8_intron_5	intron	protein_coding	chr16	18321125	18324089
chr16	18323325	18323411	NPIPA8_intron_5	intron	protein_coding	chr16	18321125	18324089
chr16	18323574	18323648	NPIPA8_intron_5	intron	protein_coding	chr16	18321125	18324089
chr16	18323684	18323819	NPIPA8_intron_5	intron	protein_coding	chr16	18321125	18324089
chr16	18325476	18326864	NPIPA8_intron_7	intron	protein_coding	chr16	18324499	18328112
chr16	18327553	18328112	NPIPA8_intron_7	intron	protein_coding	chr16	18324499	18328112
chr16	18328113	18328242	NPIPA8_8	CDS	protein_coding	chr16	18328113	18328242
chr16	18328243	18329336	NPIPA8_intron_8	intron	protein_coding	chr16	18328243	18332598
chr16	18330262	18330557	NPIPA8_intron_8	intron	protein_coding	chr16	18328243	18332598
chr16	18330600	18330792	NPIPA8_intron_8	intron	protein_coding	chr16	18328243	18332598
chr16	18331748	18331844	NPIPA8_intron_8	intron	protein_coding	chr16	18328243	18332598
chr16	18332232	18332273	NPIPA8_intron_8	intron	protein_coding	chr16	18328243	18332598
chr16	18332546	18332598	NPIPA8_intron_8	intron	protein_coding	chr16	18328243	18332598
chr16	18332634	18332662	NPIPA8_9	CDS	protein_coding	chr16	18332599	18332662
chr16	18332732	18332839	NPIPA8_intron_9	intron	protein_coding	chr16	18332732	18334709
chr16	18357048	18357136	AC126755.6_1	exon	unprocessed_pseudogene	chr16	18357026	18357136
chr16	18358086	18358588	AC126755.2_UTR_1	three_prime_UTR	protein_coding	chr16	18358086	18358588
chr16	18358589	18359380	AC126755.2_intron_1	intron	protein_coding	chr16	18358589	18359380
chr16	18359394	18359451	AC126755.2_1	CDS	protein_coding	chr16	18359394	18359451
chr16	18359452	18359832	AC126755.2_intron_2	intron	protein_coding	chr16	18359452	18359832
chr16	18359833	18359983	AC126755.2_2	CDS	protein_coding	chr16	18359833	18359983
chr16	18359984	18360091	AC126755.2_intron_3	intron	protein_coding	chr16	18359984	18360091
chr16	18360092	18360153	AC126755.2_3	CDS	protein_coding	chr16	18360092	18360153
chr16	18360154	18360906	AC126755.2_intron_4	intron	protein_coding	chr16	18360154	18361168
chr16	18365676	18365726	AC126755.2_intron_7	intron	protein_coding	chr16	18364635	18368256
chr16	18367541	18367575	AC126755.2_intron_7	intron	protein_coding	chr16	18364635	18368256
chr16	18367752	18367890	AC126755.2_intron_7	intron	protein_coding	chr16	18364635	18368256
chr16	18367935	18368256	AC126755.2_intron_7	intron	protein_coding	chr16	18364635	18368256
chr16	18365858	18366948	AC126755.2_intron_7	intron	protein_coding	chr16	18364635	18368256
chr16	18368257	18368386	AC126755.2_7	CDS	protein_coding	chr16	18368257	18368386
chr16	18368387	18369453	AC126755.2_intron_8	intron	protein_coding	chr16	18368387	18372721
chr16	18374550	18374608	AC126755.2_intron_9	intron	protein_coding	chr16	18372855	18374830
chr16	18425530	18425750	NOMO2_intron_3	intron	protein_coding	chr16	18424394	18426628
chr16	18425999	18426046	NOMO2_intron_3	intron	protein_coding	chr16	18424394	18426628
chr16	18426161	18426223	NOMO2_intron_3	intron	protein_coding	chr16	18424394	18426628
chr16	18427633	18427681	NOMO2_intron_4	intron	protein_coding	chr16	18426732	18429008
chr16	18428462	18428505	NOMO2_intron_4	intron	protein_coding	chr16	18426732	18429008
chr16	18428904	18428983	NOMO2_intron_4	intron	protein_coding	chr16	18426732	18429008
chr16	18429424	18429451	NOMO2_intron_5	intron	protein_coding	chr16	18429121	18430813
chr16	18429752	18429860	NOMO2_intron_5	intron	protein_coding	chr16	18429121	18430813
chr16	18430339	18430468	NOMO2_intron_5	intron	protein_coding	chr16	18429121	18430813
chr16	18430628	18430651	NOMO2_intron_5	intron	protein_coding	chr16	18429121	18430813
chr16	18430684	18430742	NOMO2_intron_5	intron	protein_coding	chr16	18429121	18430813
chr16	18431061	18431087	NOMO2_intron_6	intron	protein_coding	chr16	18430899	18431805
chr16	18431431	18431506	NOMO2_intron_6	intron	protein_coding	chr16	18430899	18431805
chr16	18431746	18431801	NOMO2_intron_6	intron	protein_coding	chr16	18430899	18431805
chr16	18432008	18432147	NOMO2_intron_7	intron	protein_coding	chr16	18431949	18433346
chr16	18432278	18432309	NOMO2_intron_7	intron	protein_coding	chr16	18431949	18433346
chr16	18432784	18433042	NOMO2_intron_7	intron	protein_coding	chr16	18431949	18433346
chr16	18433093	18433185	NOMO2_intron_7	intron	protein_coding	chr16	18431949	18433346
chr16	18433380	18433462	NOMO2_8	CDS	protein_coding	chr16	18433347	18433475
chr16	18433590	18433738	NOMO2_intron_8	intron	protein_coding	chr16	18433476	18434652
chr16	18433968	18434067	NOMO2_intron_8	intron	protein_coding	chr16	18433476	18434652
chr16	18434503	18434652	NOMO2_intron_8	intron	protein_coding	chr16	18433476	18434652
chr16	18434653	18434688	NOMO2_9	CDS	protein_coding	chr16	18434653	18434767
chr16	18435168	18435296	NOMO2_intron_9	intron	protein_coding	chr16	18434768	18499923
chr16	18435477	18435613	NOMO2_intron_9	intron	protein_coding	chr16	18434768	18499923
chr16	18435741	18436063	NOMO2_intron_9	intron	protein_coding	chr16	18434768	18499923
chr16	18436158	18436486	NOMO2_intron_9	intron	protein_coding	chr16	18434768	18499923
chr16	18486486	18486578	NOMO2_intron_9	intron	protein_coding	chr16	18434768	18499923
chr16	18486804	18486864	NOMO2_intron_9	intron	protein_coding	chr16	18434768	18499923
chr16	18488386	18488425	NOMO2_intron_9	intron	protein_coding	chr16	18434768	18499923
chr16	18489860	18489915	NOMO2_intron_9	intron	protein_coding	chr16	18434768	18499923
chr16	19219120	19219403	SYT17_intron_6	intron	protein_coding	chr16	19211453	19223043
chr16	20566639	20566772	ACSM2B_intron_15	intron	protein_coding	chr16	20564857	20575420
chr16	21402889	21402981	NPIPB3_1	CDS	protein_coding	chr16	21402283	21402981
chr16	21402982	21403228	NPIPB3_intron_1	intron	protein_coding	chr16	21402982	21404721
chr16	21404498	21404525	NPIPB3_intron_1	intron	protein_coding	chr16	21402982	21404721
chr16	21404529	21404607	NPIPB3_intron_1	intron	protein_coding	chr16	21402982	21404721
chr16	21418041	21418107	NPIPB3_intron_7	intron	protein_coding	chr16	21415086	21418807
chr16	21835198	21835517	NPIPB4_1	CDS	protein_coding	chr16	21834717	21835517
chr16	21835518	21835629	NPIPB4_intron_1	intron	protein_coding	chr16	21835518	21835629
chr16	21835630	21835806	NPIPB4_2	CDS	protein_coding	chr16	21835630	21835865
chr16	21836076	21836276	NPIPB4_3	CDS	protein_coding	chr16	21836004	21837738
chr16	21836634	21836918	NPIPB4_3	CDS	protein_coding	chr16	21836004	21837738
chr16	22534183	22534298	NPIPB5_8	CDS	protein_coding	chr16	22533631	22536385
chr16	22535085	22535165	NPIPB5_8	CDS	protein_coding	chr16	22533631	22536385
chr16	22535312	22535416	NPIPB5_8	CDS	protein_coding	chr16	22533631	22536385
chr16	22535687	22535829	NPIPB5_8	CDS	protein_coding	chr16	22533631	22536385
chr16	22897654	22897788	HS3ST2_intron_1	intron	protein_coding	chr16	22815096	22914942
chr16	22897815	22897930	HS3ST2_intron_1	intron	protein_coding	chr16	22815096	22914942
chr16	23148980	23149016	USP31_16	CDS	protein_coding	chr16	23148637	23149270
chr16	23645090	23645113	DCTN5_intron_2	intron	protein_coding	chr16	23643024	23650754
chr16	23899566	23899628	PRKCB_intron_2	intron	protein_coding	chr16	23837407	23988506
chr16	23899669	23899865	PRKCB_intron_2	intron	protein_coding	chr16	23837407	23988506
chr16	25710454	25710508	HS3ST4_intron_1	intron	protein_coding	chr16	25693152	26135610
chr16	27805245	27805584	GSG1L_intron_1	intron	protein_coding	chr16	27791468	27807485
chr16	28599241	28599316	AC020765.3_1	exon	unprocessed_pseudogene	chr16	28599241	28599316
chr16	28599317	28599486	AC020765.3_intron_1	intron	unprocessed_pseudogene	chr16	28599317	28599486
chr16	28599487	28599619	AC020765.3_2	exon	unprocessed_pseudogene	chr16	28599487	28599619
chr16	28599620	28600603	AC020765.3_intron_2	intron	unprocessed_pseudogene	chr16	28599620	28600603
chr16	28600604	28600803	AC020765.3_3	exon	unprocessed_pseudogene	chr16	28600604	28600970
chr16	28612126	28613669	SULT1A1_intron_9	intron	protein_coding	chr16	28610192	28620061
chr16	28668811	28668877	AC145285.4_intron_2	intron	unprocessed_pseudogene	chr16	28663388	28740677
chr16	28690937	28691019	AC145285.4_intron_2	intron	unprocessed_pseudogene	chr16	28663388	28740677
chr16	28694650	28694673	AC145285.4_intron_2	intron	unprocessed_pseudogene	chr16	28663388	28740677
chr16	28694804	28694845	AC145285.4_intron_2	intron	unprocessed_pseudogene	chr16	28663388	28740677
chr16	28695794	28695865	AC145285.4_intron_2	intron	unprocessed_pseudogene	chr16	28663388	28740677
chr16	28698420	28698514	AC145285.4_intron_2	intron	unprocessed_pseudogene	chr16	28663388	28740677
chr16	28699629	28699670	AC145285.4_intron_2	intron	unprocessed_pseudogene	chr16	28663388	28740677
chr16	28700152	28700211	AC145285.4_intron_2	intron	unprocessed_pseudogene	chr16	28663388	28740677
chr16	28700566	28700658	AC145285.4_intron_2	intron	unprocessed_pseudogene	chr16	28663388	28740677
chr16	28702201	28702246	AC145285.4_intron_2	intron	unprocessed_pseudogene	chr16	28663388	28740677
chr16	28703295	28703334	AC145285.4_intron_2	intron	unprocessed_pseudogene	chr16	28663388	28740677
chr16	28704328	28704356	AC145285.4_intron_2	intron	unprocessed_pseudogene	chr16	28663388	28740677
chr16	28690937	28691019	EIF3C_intron_1	intron	protein_coding	chr16	28688829	28711361
chr16	28694650	28694673	EIF3C_intron_1	intron	protein_coding	chr16	28688829	28711361
chr16	28694804	28694845	EIF3C_intron_1	intron	protein_coding	chr16	28688829	28711361
chr16	28695794	28695865	EIF3C_intron_1	intron	protein_coding	chr16	28688829	28711361
chr16	28698420	28698514	EIF3C_intron_1	intron	protein_coding	chr16	28688829	28711361
chr16	28699629	28699670	EIF3C_intron_1	intron	protein_coding	chr16	28688829	28711361
chr16	28700152	28700211	EIF3C_intron_1	intron	protein_coding	chr16	28688829	28711361
chr16	28700566	28700658	EIF3C_intron_1	intron	protein_coding	chr16	28688829	28711361
chr16	28702201	28702246	EIF3C_intron_1	intron	protein_coding	chr16	28688829	28711361
chr16	28703295	28703334	EIF3C_intron_1	intron	protein_coding	chr16	28688829	28711361
chr16	28704328	28704356	EIF3C_intron_1	intron	protein_coding	chr16	28688829	28711361
chr16	28852595	28852635	SH2B1_intron_1	intron	protein_coding	chr16	28846828	28861616
chr16	28852679	28852915	SH2B1_intron_1	intron	protein_coding	chr16	28846828	28861616
chr16	28852976	28853039	SH2B1_intron_1	intron	protein_coding	chr16	28846828	28861616
chr16	28853066	28853094	SH2B1_intron_1	intron	protein_coding	chr16	28846828	28861616
chr16	29382390	29382899	NPIPB11_1	CDS	protein_coding	chr16	29381445	29384289
chr16	29484256	29484386	NPIPB12_1	CDS	protein_coding	chr16	29483688	29484386
chr16	29484608	29484688	NPIPB12_intron_1	intron	protein_coding	chr16	29484387	29484688
chr16	29484689	29484875	NPIPB12_2	CDS	protein_coding	chr16	29484689	29485827
chr16	30223605	30223979	NPIPB13_1	CDS	protein_coding	chr16	30223028	30225797
chr16	30224331	30224442	NPIPB13_1	CDS	protein_coding	chr16	30223028	30225797
chr16	30224825	30225190	NPIPB13_1	CDS	protein_coding	chr16	30223028	30225797
chr16	31309224	31309254	ITGAM_intron_14	intron	protein_coding	chr16	31297955	31321239
chr16	31316109	31316222	ITGAM_intron_14	intron	protein_coding	chr16	31297955	31321239
chr16	33058986	33059054	AC145350.2_intron_2	intron	lincRNA	chr16	33046758	33060274
chr16	33195104	33195130	TP53TG3C_intron_1	intron	protein_coding	chr16	33194656	33195324
chr16	33206826	33206850	AC141257.2_intron_1	intron	lincRNA	chr16	33206807	33330081
chr16	33207267	33207312	AC141257.2_intron_1	intron	lincRNA	chr16	33206807	33330081
chr16	33209694	33209797	AC141257.2_intron_1	intron	lincRNA	chr16	33206807	33330081
chr16	33210467	33210492	AC141257.2_intron_1	intron	lincRNA	chr16	33206807	33330081
chr16	33210519	33210606	AC141257.2_intron_1	intron	lincRNA	chr16	33206807	33330081
chr16	33211513	33211571	AC141257.2_intron_1	intron	lincRNA	chr16	33206807	33330081
chr16	33211773	33211931	AC141257.2_intron_1	intron	lincRNA	chr16	33206807	33330081
chr16	33212117	33212160	AC141257.2_intron_1	intron	lincRNA	chr16	33206807	33330081
chr16	33212724	33212750	AC141257.2_intron_1	intron	lincRNA	chr16	33206807	33330081
chr16	33212946	33212972	AC141257.2_intron_1	intron	lincRNA	chr16	33206807	33330081
chr16	33213402	33213689	AC141257.2_intron_1	intron	lincRNA	chr16	33206807	33330081
chr16	33214408	33214595	AC141257.2_intron_1	intron	lincRNA	chr16	33206807	33330081
chr16	33264595	33264798	AC141257.2_intron_1	intron	lincRNA	chr16	33206807	33330081
chr16	33268510	33268598	AC141257.2_intron_1	intron	lincRNA	chr16	33206807	33330081
chr16	33269731	33269784	AC141257.2_intron_1	intron	lincRNA	chr16	33206807	33330081
chr16	33284291	33284579	AC141257.2_intron_1	intron	lincRNA	chr16	33206807	33330081
chr16	33284749	33284804	AC141257.2_intron_1	intron	lincRNA	chr16	33206807	33330081
chr16	33284851	33284935	AC141257.2_intron_1	intron	lincRNA	chr16	33206807	33330081
chr16	33285193	33285262	AC141257.2_intron_1	intron	lincRNA	chr16	33206807	33330081
chr16	33285483	33285527	AC141257.2_intron_1	intron	lincRNA	chr16	33206807	33330081
chr16	33285550	33285580	AC141257.2_intron_1	intron	lincRNA	chr16	33206807	33330081
chr16	33285717	33286854	AC141257.2_intron_1	intron	lincRNA	chr16	33206807	33330081
chr16	33287264	33292181	AC141257.2_intron_1	intron	lincRNA	chr16	33206807	33330081
chr16	33295600	33297070	AC141257.2_intron_1	intron	lincRNA	chr16	33206807	33330081
chr16	33297792	33299917	AC141257.2_intron_1	intron	lincRNA	chr16	33206807	33330081
chr16	33300653	33301292	AC141257.2_intron_1	intron	lincRNA	chr16	33206807	33330081
chr16	33301466	33301620	AC141257.2_intron_1	intron	lincRNA	chr16	33206807	33330081
chr16	33309423	33309451	AC141257.2_intron_1	intron	lincRNA	chr16	33206807	33330081
chr16	33309602	33314573	AC141257.2_intron_1	intron	lincRNA	chr16	33206807	33330081
chr16	33314705	33314782	AC141257.2_intron_1	intron	lincRNA	chr16	33206807	33330081
chr16	33314933	33314975	AC141257.2_intron_1	intron	lincRNA	chr16	33206807	33330081
chr16	33329774	33330081	AC141257.2_intron_1	intron	lincRNA	chr16	33206807	33330081
chr16	33302021	33309241	AC141257.2_intron_1	intron	lincRNA	chr16	33206807	33330081
chr16	33315565	33329730	AC141257.2_intron_1	intron	lincRNA	chr16	33206807	33330081
chr16	33292227	33294825	AC141257.2_intron_1	intron	lincRNA	chr16	33206807	33330081
chr16	33330082	33330168	AC141257.2_2	exon	lincRNA	chr16	33330082	33330168
chr16	33330169	33330263	AC141257.2_intron_2	intron	lincRNA	chr16	33330169	33330263
chr16	33330264	33330342	AC141257.2_3	exon	lincRNA	chr16	33330264	33330342
chr16	33303739	33304373	TP53TG3E_UTR_1	five_prime_UTR	protein_coding	chr16	33303739	33304373
chr16	33304373	33304735	TP53TG3E_1	CDS	protein_coding	chr16	33304373	33304735
chr16	33304736	33305404	TP53TG3E_intron_1	intron	protein_coding	chr16	33304736	33305404
chr16	33305405	33305476	TP53TG3E_2	CDS	protein_coding	chr16	33305405	33305476
chr16	33305476	33306935	TP53TG3E_UTR_2	three_prime_UTR	protein_coding	chr16	33305476	33306935
chr16	33345182	33345396	AC141257.3_1	exon	processed_pseudogene	chr16	33345182	33345396
chr16	33360274	33360908	TP53TG3B_UTR_1	five_prime_UTR	protein_coding	chr16	33360274	33360908
chr16	33360908	33361270	TP53TG3B_1	CDS	protein_coding	chr16	33360908	33361270
chr16	33361271	33361939	TP53TG3B_intron_1	intron	protein_coding	chr16	33361271	33361939
chr16	33361940	33362011	TP53TG3B_2	CDS	protein_coding	chr16	33361940	33362011
chr16	33362564	33362594	TP53TG3B_UTR_2	three_prime_UTR	protein_coding	chr16	33362011	33363478
chr16	33362715	33362805	TP53TG3B_UTR_2	three_prime_UTR	protein_coding	chr16	33362011	33363478
chr16	33363300	33363324	TP53TG3B_UTR_2	three_prime_UTR	protein_coding	chr16	33362011	33363478
chr16	33362011	33362297	TP53TG3B_UTR_2	three_prime_UTR	protein_coding	chr16	33362011	33363478
chr16	33370473	33371108	AC141257.1_1	exon	lincRNA	chr16	33370473	33371108
chr16	33371109	33371311	AC141257.1_intron_1	intron	lincRNA	chr16	33371109	33371311
chr16	33371312	33372915	AC141257.1_2	exon	lincRNA	chr16	33371312	33372915
chr16	33386105	33386349	AC141257.4_1	exon	processed_pseudogene	chr16	33386105	33386349
chr16	33459045	33459453	TP53TG3F_UTR_1	five_prime_UTR	protein_coding	chr16	33459045	33459679
chr16	33459750	33459862	TP53TG3F_1	CDS	protein_coding	chr16	33459679	33460041
chr16	33460045	33460142	TP53TG3F_intron_1	intron	protein_coding	chr16	33460042	33460710
chr16	33460235	33460660	TP53TG3F_intron_1	intron	protein_coding	chr16	33460042	33460710
chr16	33460811	33460876	TP53TG3F_UTR_2	three_prime_UTR	protein_coding	chr16	33460782	33462249
chr16	33461014	33461041	TP53TG3F_UTR_2	three_prime_UTR	protein_coding	chr16	33460782	33462249
chr16	33461126	33461281	TP53TG3F_UTR_2	three_prime_UTR	protein_coding	chr16	33460782	33462249
chr16	33461356	33461579	TP53TG3F_UTR_2	three_prime_UTR	protein_coding	chr16	33460782	33462249
chr16	33461655	33461685	TP53TG3F_UTR_2	three_prime_UTR	protein_coding	chr16	33460782	33462249
chr16	33461848	33462017	TP53TG3F_UTR_2	three_prime_UTR	protein_coding	chr16	33460782	33462249
chr16	33484887	33484977	AC136944.6_1	exon	processed_pseudogene	chr16	33484887	33485131
chr16	34353641	34353684	FP325313.1_1	exon	unprocessed_pseudogene	chr16	34353616	34353684
chr16	34353685	34353769	FP325313.1_intron_1	intron	unprocessed_pseudogene	chr16	34353685	34355565
chr16	34353913	34354368	FP325313.1_intron_1	intron	unprocessed_pseudogene	chr16	34353685	34355565
chr16	34355059	34355127	FP325313.1_intron_1	intron	unprocessed_pseudogene	chr16	34353685	34355565
chr16	34355355	34355455	FP325313.1_intron_1	intron	unprocessed_pseudogene	chr16	34353685	34355565
chr16	34355993	34356085	FP325313.1_intron_2	intron	unprocessed_pseudogene	chr16	34355730	34360431
chr16	34356875	34357232	FP325313.1_intron_2	intron	unprocessed_pseudogene	chr16	34355730	34360431
chr16	34357343	34357378	FP325313.1_intron_2	intron	unprocessed_pseudogene	chr16	34355730	34360431
chr16	34357749	34357790	FP325313.1_intron_2	intron	unprocessed_pseudogene	chr16	34355730	34360431
chr16	34357975	34358020	FP325313.1_intron_2	intron	unprocessed_pseudogene	chr16	34355730	34360431
chr16	34359163	34359191	FP325313.1_intron_2	intron	unprocessed_pseudogene	chr16	34355730	34360431
chr16	34359624	34359683	FP325313.1_intron_2	intron	unprocessed_pseudogene	chr16	34355730	34360431
chr16	34360039	34360110	FP325313.1_intron_2	intron	unprocessed_pseudogene	chr16	34355730	34360431
chr16	34361210	34361280	FP325313.1_intron_3	intron	unprocessed_pseudogene	chr16	34360600	34364657
chr16	34361473	34361519	FP325313.1_intron_3	intron	unprocessed_pseudogene	chr16	34360600	34364657
chr16	34362015	34362150	FP325313.1_intron_3	intron	unprocessed_pseudogene	chr16	34360600	34364657
chr16	34362549	34362583	FP325313.1_intron_3	intron	unprocessed_pseudogene	chr16	34360600	34364657
chr16	34365085	34365129	FP325313.1_intron_4	intron	unprocessed_pseudogene	chr16	34364779	34365363
chr16	34365661	34365707	FP325313.1_intron_5	intron	unprocessed_pseudogene	chr16	34365417	34368549
chr16	34370559	34370596	FP325313.1_intron_6	intron	unprocessed_pseudogene	chr16	34368587	34371562
chr16	48384813	48384931	SIAH1_intron_2	intron	protein_coding	chr16	48365902	48385202
chr16	50858927	50858951	LINC02128_intron_1	intron	lincRNA	chr16	50840402	50860194
chr16	50858975	50859007	LINC02128_intron_1	intron	lincRNA	chr16	50840402	50860194
chr16	50858927	50858951	AC025810.1_intron_1	intron	lincRNA	chr16	50857309	50878991
chr16	50858975	50859007	AC025810.1_intron_1	intron	lincRNA	chr16	50857309	50878991
chr16	52248942	52249024	AC007333.1_intron_3	intron	lincRNA	chr16	52243507	52254869
chr16	52249353	52249434	AC007333.1_intron_3	intron	lincRNA	chr16	52243507	52254869
chr16	52546928	52547008	TOX3_UTR_4	five_prime_UTR	protein_coding	chr16	52546723	52547008
chr16	52547009	52547170	TOX3_intron_8	intron	protein_coding	chr16	52547009	52547366
chr16	52547194	52547225	TOX3_intron_8	intron	protein_coding	chr16	52547009	52547366
chr16	55762367	55764695	CES1P1_intron_1	intron	transcribed_unprocessed_pseudogene	chr16	55760694	55764695
chr16	55764696	55764904	CES1P1_2	exon	transcribed_unprocessed_pseudogene	chr16	55764696	55764904
chr16	55764905	55767363	CES1P1_intron_2	intron	transcribed_unprocessed_pseudogene	chr16	55764905	55767363
chr16	55767364	55767509	CES1P1_3	exon	transcribed_unprocessed_pseudogene	chr16	55767364	55767509
chr16	55767510	55769515	CES1P1_intron_3	intron	transcribed_unprocessed_pseudogene	chr16	55767510	55769960
chr16	55769642	55769960	CES1P1_intron_3	intron	transcribed_unprocessed_pseudogene	chr16	55767510	55769960
chr16	55769961	55770095	CES1P1_4	exon	transcribed_unprocessed_pseudogene	chr16	55769961	55770095
chr16	55771398	55772367	CES1P1_intron_4	intron	transcribed_unprocessed_pseudogene	chr16	55770096	55772367
chr16	55770096	55771376	CES1P1_intron_4	intron	transcribed_unprocessed_pseudogene	chr16	55770096	55772367
chr16	55772368	55772522	CES1P1_5	exon	transcribed_unprocessed_pseudogene	chr16	55772368	55772522
chr16	55772523	55773358	CES1P1_intron_5	intron	transcribed_unprocessed_pseudogene	chr16	55772523	55773402
chr16	55773408	55774926	CES1P1_6	exon	transcribed_unprocessed_pseudogene	chr16	55773403	55774926
chr16	55774927	55776789	CES1P1_intron_6	intron	transcribed_unprocessed_pseudogene	chr16	55774927	55776789
chr16	55776790	55776888	CES1P1_7	exon	transcribed_unprocessed_pseudogene	chr16	55776790	55776895
chr16	55776989	55778685	CES1P1_intron_7	intron	transcribed_unprocessed_pseudogene	chr16	55776896	55779700
chr16	55778760	55779700	CES1P1_intron_7	intron	transcribed_unprocessed_pseudogene	chr16	55776896	55779700
chr16	55779701	55779740	CES1P1_8	exon	transcribed_unprocessed_pseudogene	chr16	55779701	55779740
chr16	55779741	55783597	CES1P1_intron_8	intron	transcribed_unprocessed_pseudogene	chr16	55779741	55783597
chr16	55783598	55783739	CES1P1_9	exon	transcribed_unprocessed_pseudogene	chr16	55783598	55783739
chr16	55783740	55785611	CES1P1_intron_9	intron	transcribed_unprocessed_pseudogene	chr16	55783740	55785611
chr16	55785612	55785693	CES1P1_10	exon	transcribed_unprocessed_pseudogene	chr16	55785612	55785693
chr16	55785694	55785955	CES1P1_intron_10	intron	transcribed_unprocessed_pseudogene	chr16	55785694	55785955
chr16	55785956	55786104	CES1P1_11	exon	transcribed_unprocessed_pseudogene	chr16	55785956	55786104
chr16	55786105	55789903	CES1P1_intron_11	intron	transcribed_unprocessed_pseudogene	chr16	55786105	55790543
chr16	55790843	55790867	CES1P1_intron_12	intron	transcribed_unprocessed_pseudogene	chr16	55790677	55793406
chr16	55791026	55793406	CES1P1_intron_12	intron	transcribed_unprocessed_pseudogene	chr16	55790677	55793406
chr16	55793407	55793480	CES1P1_13	exon	transcribed_unprocessed_pseudogene	chr16	55793407	55793480
chr16	55793481	55793775	CES1P1_intron_13	intron	transcribed_unprocessed_pseudogene	chr16	55793481	55793775
chr16	55793776	55793960	CES1P1_14	exon	transcribed_unprocessed_pseudogene	chr16	55793776	55793960
chr16	55802852	55803048	CES1_UTR_1	three_prime_UTR	protein_coding	chr16	55802852	55803048
chr16	55803048	55803232	CES1_1	CDS	protein_coding	chr16	55803048	55803232
chr16	55803233	55803527	CES1_intron_1	intron	protein_coding	chr16	55803233	55803527
chr16	55803528	55803601	CES1_2	CDS	protein_coding	chr16	55803528	55803601
chr16	55804883	55806331	CES1_intron_2	intron	protein_coding	chr16	55803602	55806331
chr16	55803602	55804841	CES1_intron_2	intron	protein_coding	chr16	55803602	55806331
chr16	55806332	55806464	CES1_3	CDS	protein_coding	chr16	55806332	55806464
chr16	55806465	55807986	CES1_intron_3	intron	protein_coding	chr16	55806465	55810515
chr16	56425327	56425350	AMFR_UTR_5	five_prime_UTR	protein_coding	chr16	56425327	56425538
chr16	56425399	56425442	AMFR_UTR_5	five_prime_UTR	protein_coding	chr16	56425327	56425538
chr16	56808323	56808365	NUP93_intron_11	intron	protein_coding	chr16	56805687	56818662
chr16	58197673	58197703	CSNK2A2_11	CDS	protein_coding	chr16	58197632	58197736
chr16	58197742	58197920	CSNK2A2_UTR_3	five_prime_UTR	protein_coding	chr16	58197736	58197920
chr16	58586238	58586288	CNOT1_intron_42	intron	protein_coding	chr16	58585507	58586543
chr16	60028892	60028962	LINC02141_intron_1	intron	lincRNA	chr16	59855526	60044709
chr16	61785727	61785755	CDH8_intron_4	intron	protein_coding	chr16	61727216	61789344
chr16	61785788	61785914	CDH8_intron_4	intron	protein_coding	chr16	61727216	61789344
chr16	61786556	61786739	CDH8_intron_4	intron	protein_coding	chr16	61727216	61789344
chr16	61805178	61805296	CDH8_intron_5	intron	protein_coding	chr16	61789483	61817477
chr16	62013074	62013290	CDH8_intron_10	intron	protein_coding	chr16	61901474	62021150
chr16	63584654	63584728	AC138305.1_intron_4	intron	lincRNA	chr16	63532932	63617691
chr16	65322081	65322158	AC009055.1_intron_2	intron	lincRNA	chr16	65251870	65371095
chr16	65322219	65322411	AC009055.1_intron_2	intron	lincRNA	chr16	65251870	65371095
chr16	65322563	65322741	AC009055.1_intron_2	intron	lincRNA	chr16	65251870	65371095
chr16	65322765	65322796	AC009055.1_intron_2	intron	lincRNA	chr16	65251870	65371095
chr16	65322836	65322972	AC009055.1_intron_2	intron	lincRNA	chr16	65251870	65371095
chr16	65323271	65323395	AC009055.1_intron_2	intron	lincRNA	chr16	65251870	65371095
chr16	65322081	65322158	LINC00922_intron_2	intron	lincRNA	chr16	65311548	65354241
chr16	65322219	65322411	LINC00922_intron_2	intron	lincRNA	chr16	65311548	65354241
chr16	65322563	65322741	LINC00922_intron_2	intron	lincRNA	chr16	65311548	65354241
chr16	65322765	65322796	LINC00922_intron_2	intron	lincRNA	chr16	65311548	65354241
chr16	65322836	65322972	LINC00922_intron_2	intron	lincRNA	chr16	65311548	65354241
chr16	65323271	65323395	LINC00922_intron_2	intron	lincRNA	chr16	65311548	65354241
chr16	66696587	66696653	CMTM4_UTR_3	five_prime_UTR	protein_coding	chr16	66696525	66696707
chr16	69976318	69976580	AC009022.1_1	exon	processed_transcript	chr16	69976297	69976732
chr16	69989982	69990140	AC009022.1_8	exon	processed_transcript	chr16	69989955	69990208
chr16	70181485	70181513	CLEC18C_intron_5	intron	protein_coding	chr16	70177481	70181848
chr16	70685844	70686013	MTSS1L_UTR_2	five_prime_UTR	protein_coding	chr16	70685791	70686066
chr16	73058178	73058306	ZFHX3_intron_10	intron	protein_coding	chr16	73048376	73058528
chr16	73058537	73058712	ZFHX3_UTR_5	five_prime_UTR	protein_coding	chr16	73058529	73059698
chr16	73719796	73719820	ZFHX3_intron_18	intron	protein_coding	chr16	73680241	73891649
chr16	74110560	74111164	AC138627.1_intron_12	intron	lincRNA	chr16	74103353	74114302
chr16	74111245	74111410	AC138627.1_intron_12	intron	lincRNA	chr16	74103353	74114302
chr16	74539982	74540144	GLG1_intron_26	intron	protein_coding	chr16	74532154	74563104
chr16	75123450	75123485	AC099508.2_intron_1	intron	lincRNA	chr16	75119583	75126174
chr16	75205109	75205197	CTRB2_intron_2	intron	protein_coding	chr16	75204907	75205331
chr16	75205466	75205513	CTRB2_3	CDS	protein_coding	chr16	75205332	75205513
chr16	75223764	75223793	CTRB1_intron_5	intron	protein_coding	chr16	75223629	75224053
chr16	76134750	76134855	AC099511.1_intron_2	intron	lincRNA	chr16	76108343	76136120
chr16	76473848	76473871	CNTNAP4_intron_11	intron	protein_coding	chr16	76467524	76475937
chr16	76505236	76510128	CNTNAP4_intron_16	intron	protein_coding	chr16	76498695	76521138
chr16	79031419	79031442	WWOX_intron_12	intron	protein_coding	chr16	78780450	79211606
chr16	79599138	79599321	MAF_2	CDS	protein_coding	chr16	79598780	79599902
chr16	80803930	80804148	CDYL2_intron_9	intron	protein_coding	chr16	80685130	80804148
chr16	80804149	80804173	CDYL2_10	CDS	protein_coding	chr16	80804149	80804173
chr16	80804173	80804204	CDYL2_UTR_2	five_prime_UTR	protein_coding	chr16	80804173	80804329
chr16	80804299	80804329	CDYL2_UTR_2	five_prime_UTR	protein_coding	chr16	80804173	80804329
chr16	81036060	81036088	AC092718.8_intron_2	intron	protein_coding	chr16	81034927	81084461
chr16	81036060	81036088	ATMIN_1	CDS	protein_coding	chr16	81035870	81036206
chr16	83640518	83640544	CDH13_intron_11	intron	protein_coding	chr16	83602595	83670788
chr16	84457395	84457446	ATP2C2_intron_21	intron	protein_coding	chr16	84454985	84459118
chr16	84457561	84457638	ATP2C2_intron_21	intron	protein_coding	chr16	84454985	84459118
chr16	85405193	85405249	GSE1_intron_2	intron	protein_coding	chr16	85357644	85555965
chr16	85405587	85405713	GSE1_intron_2	intron	protein_coding	chr16	85357644	85555965
chr16	85406167	85406271	GSE1_intron_2	intron	protein_coding	chr16	85357644	85555965
chr16	85407544	85407678	GSE1_intron_2	intron	protein_coding	chr16	85357644	85555965
chr16	85408439	85408488	GSE1_intron_2	intron	protein_coding	chr16	85357644	85555965
chr16	85408717	85408745	GSE1_intron_2	intron	protein_coding	chr16	85357644	85555965
chr16	85451471	85451607	GSE1_intron_2	intron	protein_coding	chr16	85357644	85555965
chr16	85462639	85462716	GSE1_intron_2	intron	protein_coding	chr16	85357644	85555965
chr16	85972984	85973178	AC092723.4_intron_1	intron	lincRNA	chr16	85964108	85984440
chr16	85973335	85973954	AC092723.4_intron_1	intron	lincRNA	chr16	85964108	85984440
chr16	86250715	86250902	LINC01081_intron_3	intron	lincRNA	chr16	86226778	86269002
chr16	86250923	86250947	LINC01081_intron_3	intron	lincRNA	chr16	86226778	86269002
chr16	86250954	86251010	LINC01081_intron_3	intron	lincRNA	chr16	86226778	86269002
chr16	87492555	87492659	AC092720.1_1	exon	lincRNA	chr16	87492555	87492659
chr16	87726254	87726382	KLHDC4_intron_6	intron	protein_coding	chr16	87714574	87726763
chr16	87798578	87798820	AC126696.1_intron_1	intron	lincRNA	chr16	87780796	87806381
chr16	88019598	88019644	BANP_intron_14	intron	protein_coding	chr16	88018668	88027481
chr16	88277790	88277905	AC138512.1_intron_2	intron	lincRNA	chr16	88276576	88294717
chr16	88278208	88278332	AC138512.1_intron_2	intron	lincRNA	chr16	88276576	88294717
chr16	88295175	88295305	AC138512.1_intron_3	intron	lincRNA	chr16	88294842	88302420
chr16	88295316	88295339	AC138512.1_intron_3	intron	lincRNA	chr16	88294842	88302420
chr16	88453347	88453638	ZFPM1_UTR_1	five_prime_UTR	protein_coding	chr16	88453317	88453638
chr16	88461055	88461111	ZFPM1_intron_1	intron	protein_coding	chr16	88453679	88485937
chr16	88470606	88470675	ZFPM1_intron_1	intron	protein_coding	chr16	88453679	88485937
chr16	88493115	88493147	ZFPM1_intron_3	intron	protein_coding	chr16	88489154	88514385
chr16	88533736	88534374	ZFPM1_11	CDS	protein_coding	chr16	88533147	88534979
chr16	88534446	88534518	ZFPM1_11	CDS	protein_coding	chr16	88533147	88534979
chr16	88534673	88534758	ZFPM1_11	CDS	protein_coding	chr16	88533147	88534979
chr16	88534783	88534809	ZFPM1_11	CDS	protein_coding	chr16	88533147	88534979
chr16	88831315	88831714	GALNS_intron_5	intron	protein_coding	chr16	88826839	88831996
chr16	88888487	88888524	CBFA2T3_intron_8	intron	protein_coding	chr16	88886143	88891880
chr16	88889839	88889954	CBFA2T3_intron_8	intron	protein_coding	chr16	88886143	88891880
chr16	88894234	88894302	CBFA2T3_intron_10	intron	protein_coding	chr16	88892486	88898076
chr16	88933363	88933667	CBFA2T3_intron_13	intron	protein_coding	chr16	88902516	88941018
chr16	88950653	88950702	CBFA2T3_intron_15	intron	protein_coding	chr16	88941845	88957589
chr16	89160401	89160456	LINC00304_2	exon	lincRNA	chr16	89159707	89161559
chr16	89400171	89400375	ANKRD11_intron_21	intron	protein_coding	chr16	89373486	89418282
chr16	89412174	89412294	ANKRD11_intron_21	intron	protein_coding	chr16	89373486	89418282
chr16	89421260	89421287	ANKRD11_intron_22	intron	protein_coding	chr16	89418369	89431254
chr16	89587271	89587330	CPNE7_intron_11	intron	protein_coding	chr16	89587103	89587554
chr16	89647691	89647744	CHMP1A_intron_3	intron	protein_coding	chr16	89647332	89649349
chr16	89647965	89648114	CHMP1A_intron_3	intron	protein_coding	chr16	89647332	89649349
chr16	89686282	89686310	CDK10_intron_1	intron	protein_coding	chr16	89682497	89686666
chr16	89686282	89686310	LINC02166_intron_2	intron	lincRNA	chr16	89685676	89686445
chr16	89745598	89745692	FANCA_intron_8	intron	protein_coding	chr16	89745072	89746582
chr16	89869003	89869069	SPIRE2_intron_14	intron	protein_coding	chr16	89868217	89869565
chr16	89879578	89879758	TCF25_intron_1	intron	protein_coding	chr16	89873860	89883349
chr16	89901646	89901718	TCF25_intron_13	intron	protein_coding	chr16	89900795	89904116
chr16	89902329	89902436	TCF25_intron_13	intron	protein_coding	chr16	89900795	89904116
chr16	89948889	89949064	DEF8_intron_1	intron	protein_coding	chr16	89948815	89949415
chr16	90169801	90169907	FAM157C_intron_17	intron	lincRNA	chr16	90163959	90177436
chr16	90170252	90170511	FAM157C_intron_17	intron	lincRNA	chr16	90163959	90177436
chr17	64099	64886	AC240565.2_1	exon	lincRNA	chr17	64099	65736
chr17	64917	65736	AC240565.2_1	exon	lincRNA	chr17	64099	65736
chr17	65737	65828	AC240565.2_intron_1	intron	lincRNA	chr17	65737	65828
chr17	65829	65887	AC240565.2_2	exon	lincRNA	chr17	65829	65887
chr17	69484	69956	AC240565.2_intron_2	intron	lincRNA	chr17	65888	71364
chr17	69999	71364	AC240565.2_intron_2	intron	lincRNA	chr17	65888	71364
chr17	65888	69337	AC240565.2_intron_2	intron	lincRNA	chr17	65888	71364
chr17	71365	71530	AC240565.2_3	exon	lincRNA	chr17	71365	71556
chr17	71652	71913	AC240565.2_intron_3	intron	lincRNA	chr17	71557	75812
chr17	72036	72145	AC240565.2_intron_3	intron	lincRNA	chr17	71557	75812
chr17	72324	73123	AC240565.2_intron_3	intron	lincRNA	chr17	71557	75812
chr17	73221	74363	AC240565.2_intron_3	intron	lincRNA	chr17	71557	75812
chr17	74645	75478	AC240565.2_intron_3	intron	lincRNA	chr17	71557	75812
chr17	75525	75572	AC240565.2_intron_3	intron	lincRNA	chr17	71557	75812
chr17	75679	75812	AC240565.2_intron_3	intron	lincRNA	chr17	71557	75812
chr17	75953	75995	AC240565.2_intron_4	intron	lincRNA	chr17	75879	76721
chr17	76050	76074	AC240565.2_intron_4	intron	lincRNA	chr17	75879	76721
chr17	76241	76309	AC240565.2_intron_4	intron	lincRNA	chr17	75879	76721
chr17	76484	76721	AC240565.2_intron_4	intron	lincRNA	chr17	75879	76721
chr17	88641	88705	AC240565.1_1	exon	lincRNA	chr17	88641	88705
chr17	88706	88763	AC240565.1_intron_1	intron	lincRNA	chr17	88706	97267
chr17	89026	89308	AC240565.1_intron_1	intron	lincRNA	chr17	88706	97267
chr17	89328	89361	AC240565.1_intron_1	intron	lincRNA	chr17	88706	97267
chr17	89391	89564	AC240565.1_intron_1	intron	lincRNA	chr17	88706	97267
chr17	89592	89623	AC240565.1_intron_1	intron	lincRNA	chr17	88706	97267
chr17	89676	89853	AC240565.1_intron_1	intron	lincRNA	chr17	88706	97267
chr17	89996	90055	AC240565.1_intron_1	intron	lincRNA	chr17	88706	97267
chr17	90115	90906	AC240565.1_intron_1	intron	lincRNA	chr17	88706	97267
chr17	91325	91499	AC240565.1_intron_1	intron	lincRNA	chr17	88706	97267
chr17	91537	91590	AC240565.1_intron_1	intron	lincRNA	chr17	88706	97267
chr17	91636	91676	AC240565.1_intron_1	intron	lincRNA	chr17	88706	97267
chr17	91852	91925	AC240565.1_intron_1	intron	lincRNA	chr17	88706	97267
chr17	92035	92570	AC240565.1_intron_1	intron	lincRNA	chr17	88706	97267
chr17	92734	92789	AC240565.1_intron_1	intron	lincRNA	chr17	88706	97267
chr17	92826	92862	AC240565.1_intron_1	intron	lincRNA	chr17	88706	97267
chr17	92995	93212	AC240565.1_intron_1	intron	lincRNA	chr17	88706	97267
chr17	93340	93381	AC240565.1_intron_1	intron	lincRNA	chr17	88706	97267
chr17	93561	93836	AC240565.1_intron_1	intron	lincRNA	chr17	88706	97267
chr17	94022	94232	AC240565.1_intron_1	intron	lincRNA	chr17	88706	97267
chr17	94269	94384	AC240565.1_intron_1	intron	lincRNA	chr17	88706	97267
chr17	94462	94551	AC240565.1_intron_1	intron	lincRNA	chr17	88706	97267
chr17	94583	94694	AC240565.1_intron_1	intron	lincRNA	chr17	88706	97267
chr17	94794	94911	AC240565.1_intron_1	intron	lincRNA	chr17	88706	97267
chr17	95121	95337	AC240565.1_intron_1	intron	lincRNA	chr17	88706	97267
chr17	95471	95549	AC240565.1_intron_1	intron	lincRNA	chr17	88706	97267
chr17	95604	95659	AC240565.1_intron_1	intron	lincRNA	chr17	88706	97267
chr17	95684	95723	AC240565.1_intron_1	intron	lincRNA	chr17	88706	97267
chr17	95874	95910	AC240565.1_intron_1	intron	lincRNA	chr17	88706	97267
chr17	96083	96109	AC240565.1_intron_1	intron	lincRNA	chr17	88706	97267
chr17	96176	96502	AC240565.1_intron_1	intron	lincRNA	chr17	88706	97267
chr17	96594	96644	AC240565.1_intron_1	intron	lincRNA	chr17	88706	97267
chr17	96768	96816	AC240565.1_intron_1	intron	lincRNA	chr17	88706	97267
chr17	96911	97092	AC240565.1_intron_1	intron	lincRNA	chr17	88706	97267
chr17	97724	97797	AC240565.1_2	exon	lincRNA	chr17	97268	97797
chr17	97798	97950	AC240565.1_intron_2	intron	lincRNA	chr17	97798	98891
chr17	98083	98188	AC240565.1_intron_2	intron	lincRNA	chr17	97798	98891
chr17	98614	98657	AC240565.1_intron_2	intron	lincRNA	chr17	97798	98891
chr17	98777	98891	AC240565.1_intron_2	intron	lincRNA	chr17	97798	98891
chr17	98892	98951	AC240565.1_3	exon	lincRNA	chr17	98892	98951
chr17	98952	99368	AC240565.1_intron_3	intron	lincRNA	chr17	98952	101107
chr17	99506	99733	AC240565.1_intron_3	intron	lincRNA	chr17	98952	101107
chr17	99859	100084	AC240565.1_intron_3	intron	lincRNA	chr17	98952	101107
chr17	100182	100394	AC240565.1_intron_3	intron	lincRNA	chr17	98952	101107
chr17	100717	101007	AC240565.1_intron_3	intron	lincRNA	chr17	98952	101107
chr17	101108	101143	AC240565.1_4	exon	lincRNA	chr17	101108	101174
chr17	101482	101535	AC240565.1_intron_4	intron	lincRNA	chr17	101175	102056
chr17	101627	101831	AC240565.1_intron_4	intron	lincRNA	chr17	101175	102056
chr17	101867	101906	AC240565.1_intron_4	intron	lincRNA	chr17	101175	102056
chr17	102065	102273	AC240565.1_5	exon	lincRNA	chr17	102057	102273
chr17	102274	102369	AC240565.1_intron_5	intron	lincRNA	chr17	102274	105558
chr17	102541	102603	AC240565.1_intron_5	intron	lincRNA	chr17	102274	105558
chr17	102716	102752	AC240565.1_intron_5	intron	lincRNA	chr17	102274	105558
chr17	102840	102900	AC240565.1_intron_5	intron	lincRNA	chr17	102274	105558
chr17	103039	103146	AC240565.1_intron_5	intron	lincRNA	chr17	102274	105558
chr17	103192	104032	AC240565.1_intron_5	intron	lincRNA	chr17	102274	105558
chr17	104184	104278	AC240565.1_intron_5	intron	lincRNA	chr17	102274	105558
chr17	104397	104571	AC240565.1_intron_5	intron	lincRNA	chr17	102274	105558
chr17	104688	105203	AC240565.1_intron_5	intron	lincRNA	chr17	102274	105558
chr17	105350	105553	AC240565.1_intron_5	intron	lincRNA	chr17	102274	105558
chr17	106375	106506	AC240565.1_intron_6	intron	lincRNA	chr17	105692	106753
chr17	106905	107140	AC240565.1_intron_7	intron	lincRNA	chr17	106865	118381
chr17	108036	108063	AC240565.1_intron_7	intron	lincRNA	chr17	106865	118381
chr17	108697	108895	AC240565.1_intron_7	intron	lincRNA	chr17	106865	118381
chr17	109097	109177	AC240565.1_intron_7	intron	lincRNA	chr17	106865	118381
chr17	109346	109441	AC240565.1_intron_7	intron	lincRNA	chr17	106865	118381
chr17	109550	109678	AC240565.1_intron_7	intron	lincRNA	chr17	106865	118381
chr17	109708	110080	AC240565.1_intron_7	intron	lincRNA	chr17	106865	118381
chr17	110171	110227	AC240565.1_intron_7	intron	lincRNA	chr17	106865	118381
chr17	110334	110382	AC240565.1_intron_7	intron	lincRNA	chr17	106865	118381
chr17	110454	110679	AC240565.1_intron_7	intron	lincRNA	chr17	106865	118381
chr17	110807	110831	AC240565.1_intron_7	intron	lincRNA	chr17	106865	118381
chr17	110858	111141	AC240565.1_intron_7	intron	lincRNA	chr17	106865	118381
chr17	111330	111829	AC240565.1_intron_7	intron	lincRNA	chr17	106865	118381
chr17	111867	111979	AC240565.1_intron_7	intron	lincRNA	chr17	106865	118381
chr17	112000	112202	AC240565.1_intron_7	intron	lincRNA	chr17	106865	118381
chr17	112274	112928	AC240565.1_intron_7	intron	lincRNA	chr17	106865	118381
chr17	115356	115388	AC240565.1_intron_7	intron	lincRNA	chr17	106865	118381
chr17	116861	117124	AC240565.1_intron_7	intron	lincRNA	chr17	106865	118381
chr17	166929	167130	DOC2B_intron_7	intron	protein_coding	chr17	164205	172535
chr17	167268	168069	DOC2B_intron_7	intron	protein_coding	chr17	164205	172535
chr17	168302	168608	DOC2B_intron_7	intron	protein_coding	chr17	164205	172535
chr17	170871	171859	DOC2B_intron_7	intron	protein_coding	chr17	164205	172535
chr17	181428	181479	DOC2B_9	CDS	protein_coding	chr17	181106	181479
chr17	181479	181619	DOC2B_UTR_2	five_prime_UTR	protein_coding	chr17	181479	181636
chr17	216071	216119	RPH3AL_intron_2	intron	protein_coding	chr17	215803	219621
chr17	217585	217625	RPH3AL_intron_2	intron	protein_coding	chr17	215803	219621
chr17	220926	221251	RPH3AL_intron_3	intron	protein_coding	chr17	219737	247109
chr17	254062	254336	RPH3AL_intron_4	intron	protein_coding	chr17	247286	261687
chr17	254570	254769	RPH3AL_intron_4	intron	protein_coding	chr17	247286	261687
chr17	254922	255026	RPH3AL_intron_4	intron	protein_coding	chr17	247286	261687
chr17	255257	255341	RPH3AL_intron_4	intron	protein_coding	chr17	247286	261687
chr17	255356	255447	RPH3AL_intron_4	intron	protein_coding	chr17	247286	261687
chr17	255472	255495	RPH3AL_intron_4	intron	protein_coding	chr17	247286	261687
chr17	255501	255640	RPH3AL_intron_4	intron	protein_coding	chr17	247286	261687
chr17	256317	256478	RPH3AL_intron_4	intron	protein_coding	chr17	247286	261687
chr17	256652	257044	RPH3AL_intron_4	intron	protein_coding	chr17	247286	261687
chr17	287361	287410	RPH3AL_intron_6	intron	protein_coding	chr17	281855	319418
chr17	287728	287907	RPH3AL_intron_6	intron	protein_coding	chr17	281855	319418
chr17	296295	296335	RPH3AL_intron_6	intron	protein_coding	chr17	281855	319418
chr17	300510	300558	RPH3AL_intron_6	intron	protein_coding	chr17	281855	319418
chr17	303848	304061	RPH3AL_intron_6	intron	protein_coding	chr17	281855	319418
chr17	334784	334820	RPH3AL_intron_11	intron	protein_coding	chr17	334067	338534
chr17	336022	336083	RPH3AL_intron_11	intron	protein_coding	chr17	334067	338534
chr17	360813	360956	RPH3AL_intron_16	intron	protein_coding	chr17	353098	386195
chr17	361789	361909	RPH3AL_intron_16	intron	protein_coding	chr17	353098	386195
chr17	370302	370341	RPH3AL_intron_16	intron	protein_coding	chr17	353098	386195
chr17	509981	510166	VPS53_UTR_1	three_prime_UTR	protein_coding	chr17	508668	519127
chr17	553084	553174	VPS53_intron_6	intron	protein_coding	chr17	551951	553378
chr17	753273	753359	GEMIN4_intron_5	intron	protein_coding	chr17	752777	753957
chr17	753273	753359	DBIL5P_1	exon	transcribed_unitary_pseudogene	chr17	752660	755336
chr17	835799	835940	NXN_intron_7	intron	protein_coding	chr17	826079	863885
chr17	860406	860558	NXN_intron_7	intron	protein_coding	chr17	826079	863885
chr17	894215	894526	NXN_intron_8	intron	protein_coding	chr17	864112	979317
chr17	898386	898988	NXN_intron_8	intron	protein_coding	chr17	864112	979317
chr17	914215	914263	NXN_intron_8	intron	protein_coding	chr17	864112	979317
chr17	952315	952434	NXN_intron_8	intron	protein_coding	chr17	864112	979317
chr17	1006860	1007059	ABR_intron_1	intron	protein_coding	chr17	1006170	1007163
chr17	1052552	1052578	ABR_intron_10	intron	protein_coding	chr17	1050635	1056033
chr17	1052628	1052763	ABR_intron_10	intron	protein_coding	chr17	1050635	1056033
chr17	1053133	1053182	ABR_intron_10	intron	protein_coding	chr17	1050635	1056033
chr17	1117142	1117172	ABR_intron_25	intron	protein_coding	chr17	1115437	1125181
chr17	1118657	1118774	ABR_intron_25	intron	protein_coding	chr17	1115437	1125181
chr17	1118988	1119159	ABR_intron_25	intron	protein_coding	chr17	1115437	1125181
chr17	1131508	1131531	ABR_intron_27	intron	protein_coding	chr17	1126546	1177915
chr17	1131617	1131761	ABR_intron_27	intron	protein_coding	chr17	1126546	1177915
chr17	1143163	1143201	ABR_intron_27	intron	protein_coding	chr17	1126546	1177915
chr17	1159403	1159444	ABR_intron_27	intron	protein_coding	chr17	1126546	1177915
chr17	1194481	1194873	ABR_intron_30	intron	protein_coding	chr17	1187323	1228791
chr17	1250139	1250201	AC144836.1_intron_1	intron	lincRNA	chr17	1242192	1253912
chr17	1549497	1549822	PITPNA_intron_10	intron	protein_coding	chr17	1548388	1553002
chr17	2356496	2356564	SGSM2_intron_2	intron	protein_coding	chr17	2343621	2361635
chr17	3000490	3000541	RAP1GAP2_intron_17	intron	protein_coding	chr17	2998377	3005367
chr17	3000809	3000855	RAP1GAP2_intron_17	intron	protein_coding	chr17	2998377	3005367
chr17	3372021	3372085	OR3A2_intron_4	intron	protein_coding	chr17	3336127	3383802
chr17	4089854	4090035	ZZEF1_intron_43	intron	protein_coding	chr17	4088894	4090717
chr17	4714689	4714738	ARRB2_intron_1	intron	protein_coding	chr17	4710745	4715011
chr17	4873397	4873447	MINK1_intron_1	intron	protein_coding	chr17	4833641	4878315
chr17	6030298	6030482	AC007846.2_intron_4	intron	protein_coding	chr17	5990022	6080369
chr17	6070420	6070539	AC007846.2_intron_4	intron	protein_coding	chr17	5990022	6080369
chr17	6944086	6944310	ALOX12P2_intron_19	intron	transcribed_unprocessed_pseudogene	chr17	6902193	6953659
chr17	6944641	6944673	ALOX12P2_intron_19	intron	transcribed_unprocessed_pseudogene	chr17	6902193	6953659
chr17	6944707	6944776	ALOX12P2_intron_19	intron	transcribed_unprocessed_pseudogene	chr17	6902193	6953659
chr17	7885342	7885445	CHD3_UTR_1	five_prime_UTR	protein_coding	chr17	7884806	7889000
chr17	9429741	9430085	STX8_intron_2	intron	protein_coding	chr17	9378654	9491827
chr17	11241263	11241347	SHISA6_UTR_1	five_prime_UTR	protein_coding	chr17	11241263	11241422
chr17	11508350	11508997	SHISA6_intron_3	intron	protein_coding	chr17	11380462	11551894
chr17	11694636	11694703	DNAH9_intron_22	intron	protein_coding	chr17	11694448	11699729
chr17	11711949	11712008	DNAH9_intron_26	intron	protein_coding	chr17	11705186	11719332
chr17	13782574	13782873	COX10-AS1_intron_2	intron	processed_transcript	chr17	13777350	13790267
chr17	13783516	13783867	COX10-AS1_intron_2	intron	processed_transcript	chr17	13777350	13790267
chr17	13801243	13801288	COX10-AS1_intron_3	intron	processed_transcript	chr17	13792551	13865077
chr17	13801369	13801516	COX10-AS1_intron_3	intron	processed_transcript	chr17	13792551	13865077
chr17	15960376	15960569	ADORA2B_intron_1	intron	protein_coding	chr17	15945584	15974677
chr17	17042567	17042596	MPRIP_UTR_1	five_prime_UTR	protein_coding	chr17	17042545	17042596
chr17	17042597	17042744	MPRIP_intron_1	intron	protein_coding	chr17	17042597	17042758
chr17	17327067	17327919	NT5M_intron_3	intron	protein_coding	chr17	17323246	17344792
chr17	18225587	18225682	LLGL1_UTR_1	five_prime_UTR	protein_coding	chr17	18225587	18225682
chr17	18225682	18225763	LLGL1_1	CDS	protein_coding	chr17	18225682	18225763
chr17	18225764	18225794	LLGL1_intron_1	intron	protein_coding	chr17	18225764	18229939
chr17	18418014	18418076	KRT17P5_intron_2	intron	transcribed_unprocessed_pseudogene	chr17	18417649	18419965
chr17	18452905	18452943	KRT16P4_intron_1	intron	transcribed_processed_pseudogene	chr17	18450766	18475686
chr17	18452966	18453448	KRT16P4_intron_1	intron	transcribed_processed_pseudogene	chr17	18450766	18475686
chr17	18454081	18454139	KRT16P4_intron_1	intron	transcribed_processed_pseudogene	chr17	18450766	18475686
chr17	19044828	19044866	GRAP_intron_5	intron	protein_coding	chr17	19042486	19046847
chr17	19045017	19045043	GRAP_intron_5	intron	protein_coding	chr17	19042486	19046847
chr17	19045178	19045239	GRAP_intron_5	intron	protein_coding	chr17	19042486	19046847
chr17	19063799	19063887	SNORD3B-2_1	exon	snoRNA	chr17	19063346	19064136
chr17	19077797	19077913	AC007952.3_1	exon	lincRNA	chr17	19077775	19077913
chr17	19077914	19078146	AC007952.3_intron_1	intron	lincRNA	chr17	19077914	19079986
chr17	19078374	19078440	AC007952.3_intron_1	intron	lincRNA	chr17	19077914	19079986
chr17	19078633	19078942	AC007952.3_intron_1	intron	lincRNA	chr17	19077914	19079986
chr17	19079021	19079232	AC007952.3_intron_1	intron	lincRNA	chr17	19077914	19079986
chr17	19079259	19079648	AC007952.3_intron_1	intron	lincRNA	chr17	19077914	19079986
chr17	19079725	19079986	AC007952.3_intron_1	intron	lincRNA	chr17	19077914	19079986
chr17	19079987	19080118	AC007952.3_2	exon	lincRNA	chr17	19079987	19080120
chr17	19080246	19080369	AC007952.3_intron_2	intron	lincRNA	chr17	19080121	19080369
chr17	19080370	19080629	AC007952.3_3	exon	lincRNA	chr17	19080370	19080629
chr17	19080630	19080793	AC007952.3_intron_3	intron	lincRNA	chr17	19080630	19087709
chr17	19080949	19081061	AC007952.3_intron_3	intron	lincRNA	chr17	19080630	19087709
chr17	19081108	19081159	AC007952.3_intron_3	intron	lincRNA	chr17	19080630	19087709
chr17	19081212	19081400	AC007952.3_intron_3	intron	lincRNA	chr17	19080630	19087709
chr17	19083330	19083417	AC007952.3_intron_3	intron	lincRNA	chr17	19080630	19087709
chr17	19083515	19083712	AC007952.3_intron_3	intron	lincRNA	chr17	19080630	19087709
chr17	19083721	19083748	AC007952.3_intron_3	intron	lincRNA	chr17	19080630	19087709
chr17	19083779	19084583	AC007952.3_intron_3	intron	lincRNA	chr17	19080630	19087709
chr17	19084737	19084979	AC007952.3_intron_3	intron	lincRNA	chr17	19080630	19087709
chr17	19087808	19087878	AC007952.3_4	exon	lincRNA	chr17	19087710	19087878
chr17	19091069	19091325	AC007952.7_1	exon	lincRNA	chr17	19091069	19091825
chr17	19091507	19091536	AC007952.7_1	exon	lincRNA	chr17	19091069	19091825
chr17	19091754	19091790	AC007952.7_1	exon	lincRNA	chr17	19091069	19091825
chr17	19094402	19094573	AC007952.2_intron_2	intron	processed_transcript	chr17	19094308	19096081
chr17	19094614	19096081	AC007952.2_intron_2	intron	processed_transcript	chr17	19094308	19096081
chr17	19096082	19096361	AC007952.2_3	exon	processed_transcript	chr17	19096082	19096361
chr17	19112563	19112593	AC007952.4_1	exon	lincRNA	chr17	19112000	19112636
chr17	19127469	19127619	GRAPL_UTR_1	five_prime_UTR	protein_coding	chr17	19127469	19127619
chr17	19127619	19127697	GRAPL_1	CDS	protein_coding	chr17	19127619	19127697
chr17	19127698	19128222	GRAPL_intron_1	intron	protein_coding	chr17	19127698	19132051
chr17	19128419	19128443	GRAPL_intron_1	intron	protein_coding	chr17	19127698	19132051
chr17	19129246	19130468	GRAPL_intron_1	intron	protein_coding	chr17	19127698	19132051
chr17	19130604	19130725	GRAPL_intron_1	intron	protein_coding	chr17	19127698	19132051
chr17	19130889	19130954	GRAPL_intron_1	intron	protein_coding	chr17	19127698	19132051
chr17	19131027	19131074	GRAPL_intron_1	intron	protein_coding	chr17	19127698	19132051
chr17	19131082	19132051	GRAPL_intron_1	intron	protein_coding	chr17	19127698	19132051
chr17	19132052	19132222	GRAPL_UTR_2	five_prime_UTR	protein_coding	chr17	19132052	19132222
chr17	19132223	19132640	GRAPL_intron_2	intron	protein_coding	chr17	19132223	19132640
chr17	19132809	19132938	GRAPL_intron_3	intron	protein_coding	chr17	19132740	19138464
chr17	19133076	19133099	GRAPL_intron_3	intron	protein_coding	chr17	19132740	19138464
chr17	19134065	19134732	GRAPL_intron_3	intron	protein_coding	chr17	19132740	19138464
chr17	19134860	19135643	GRAPL_intron_3	intron	protein_coding	chr17	19132740	19138464
chr17	19135665	19135724	GRAPL_intron_3	intron	protein_coding	chr17	19132740	19138464
chr17	19135857	19136420	GRAPL_intron_3	intron	protein_coding	chr17	19132740	19138464
chr17	19137465	19138464	GRAPL_intron_3	intron	protein_coding	chr17	19132740	19138464
chr17	19138465	19138590	GRAPL_3	CDS	protein_coding	chr17	19138465	19138592
chr17	19138634	19138784	GRAPL_UTR_4	three_prime_UTR	protein_coding	chr17	19138592	19139070
chr17	19139078	19141452	GRAPL_intron_4	intron	protein_coding	chr17	19139071	19158317
chr17	19141891	19142112	GRAPL_intron_4	intron	protein_coding	chr17	19139071	19158317
chr17	19142317	19142362	GRAPL_intron_4	intron	protein_coding	chr17	19139071	19158317
chr17	19142432	19142657	GRAPL_intron_4	intron	protein_coding	chr17	19139071	19158317
chr17	19142697	19142938	GRAPL_intron_4	intron	protein_coding	chr17	19139071	19158317
chr17	19143040	19143078	GRAPL_intron_4	intron	protein_coding	chr17	19139071	19158317
chr17	19143274	19143824	GRAPL_intron_4	intron	protein_coding	chr17	19139071	19158317
chr17	19143858	19143985	GRAPL_intron_4	intron	protein_coding	chr17	19139071	19158317
chr17	19144100	19144185	GRAPL_intron_4	intron	protein_coding	chr17	19139071	19158317
chr17	19145044	19145092	GRAPL_intron_4	intron	protein_coding	chr17	19139071	19158317
chr17	19145421	19146188	GRAPL_intron_4	intron	protein_coding	chr17	19139071	19158317
chr17	19147828	19147888	GRAPL_intron_4	intron	protein_coding	chr17	19139071	19158317
chr17	19147911	19148276	GRAPL_intron_4	intron	protein_coding	chr17	19139071	19158317
chr17	19148304	19148366	GRAPL_intron_4	intron	protein_coding	chr17	19139071	19158317
chr17	19148425	19148527	GRAPL_intron_4	intron	protein_coding	chr17	19139071	19158317
chr17	19149395	19149477	GRAPL_intron_4	intron	protein_coding	chr17	19139071	19158317
chr17	19149598	19151306	GRAPL_intron_4	intron	protein_coding	chr17	19139071	19158317
chr17	19151416	19151447	GRAPL_intron_4	intron	protein_coding	chr17	19139071	19158317
chr17	19152563	19152604	GRAPL_intron_4	intron	protein_coding	chr17	19139071	19158317
chr17	19152731	19152784	GRAPL_intron_4	intron	protein_coding	chr17	19139071	19158317
chr17	19154388	19158009	GRAPL_intron_4	intron	protein_coding	chr17	19139071	19158317
chr17	19152810	19154208	GRAPL_intron_4	intron	protein_coding	chr17	19139071	19158317
chr17	19158318	19158376	GRAPL_4	CDS	protein_coding	chr17	19158318	19158376
chr17	19158376	19159176	GRAPL_UTR_5	three_prime_UTR	protein_coding	chr17	19158376	19159176
chr17	19160789	19162274	AC007952.5_1	exon	lincRNA	chr17	19160789	19162274
chr17	19164209	19164376	AC007952.8_1	exon	lincRNA	chr17	19164209	19164376
chr17	19164377	19164818	AC007952.8_intron_1	intron	lincRNA	chr17	19164377	19171957
chr17	19164946	19164980	AC007952.8_intron_1	intron	lincRNA	chr17	19164377	19171957
chr17	19165170	19168263	AC007952.8_intron_1	intron	lincRNA	chr17	19164377	19171957
chr17	19169919	19170167	AC007952.8_intron_1	intron	lincRNA	chr17	19164377	19171957
chr17	19170177	19171957	AC007952.8_intron_1	intron	lincRNA	chr17	19164377	19171957
chr17	19168318	19169864	AC007952.8_intron_1	intron	lincRNA	chr17	19164377	19171957
chr17	19171958	19172091	AC007952.8_2	exon	lincRNA	chr17	19171958	19172091
chr17	19172092	19173690	AC007952.8_intron_2	intron	lincRNA	chr17	19172092	19174296
chr17	19173989	19174059	AC007952.8_intron_2	intron	lincRNA	chr17	19172092	19174296
chr17	19174099	19174296	AC007952.8_intron_2	intron	lincRNA	chr17	19172092	19174296
chr17	19174297	19174436	AC007952.8_3	exon	lincRNA	chr17	19174297	19174436
chr17	19189810	19189871	SNORD3C_1	exon	snoRNA	chr17	19189665	19190245
chr17	19189893	19189941	SNORD3C_1	exon	snoRNA	chr17	19189665	19190245
chr17	19190121	19190229	SNORD3C_1	exon	snoRNA	chr17	19189665	19190245
chr17	19203825	19203963	AC106017.1_1	exon	lincRNA	chr17	19203825	19203963
chr17	19204543	19206168	AC106017.1_intron_1	intron	lincRNA	chr17	19203964	19206168
chr17	19203964	19204076	AC106017.1_intron_1	intron	lincRNA	chr17	19203964	19206168
chr17	19206169	19206302	AC106017.1_2	exon	lincRNA	chr17	19206169	19206302
chr17	19206303	19206551	AC106017.1_intron_2	intron	lincRNA	chr17	19206303	19206551
chr17	19206552	19206811	AC106017.1_3	exon	lincRNA	chr17	19206552	19206811
chr17	19206812	19209375	AC106017.1_intron_3	intron	lincRNA	chr17	19206812	19213876
chr17	19209414	19209497	AC106017.1_intron_3	intron	lincRNA	chr17	19206812	19213876
chr17	19210318	19213037	AC106017.1_intron_3	intron	lincRNA	chr17	19206812	19213876
chr17	19213138	19213171	AC106017.1_intron_3	intron	lincRNA	chr17	19206812	19213876
chr17	19213573	19213876	AC106017.1_intron_3	intron	lincRNA	chr17	19206812	19213876
chr17	19213877	19214045	AC106017.1_4	exon	lincRNA	chr17	19213877	19214045
chr17	19215615	19215809	EPN2_UTR_1	five_prime_UTR	protein_coding	chr17	19215615	19215809
chr17	19219424	19219939	EPN2_intron_1	intron	protein_coding	chr17	19215810	19237074
chr17	19220139	19221646	EPN2_intron_1	intron	protein_coding	chr17	19215810	19237074
chr17	19221716	19222702	EPN2_intron_1	intron	protein_coding	chr17	19215810	19237074
chr17	19223165	19223240	EPN2_intron_1	intron	protein_coding	chr17	19215810	19237074
chr17	19223284	19223577	EPN2_intron_1	intron	protein_coding	chr17	19215810	19237074
chr17	19223598	19223987	EPN2_intron_1	intron	protein_coding	chr17	19215810	19237074
chr17	19224255	19224381	EPN2_intron_1	intron	protein_coding	chr17	19215810	19237074
chr17	19224517	19224832	EPN2_intron_1	intron	protein_coding	chr17	19215810	19237074
chr17	19224846	19225327	EPN2_intron_1	intron	protein_coding	chr17	19215810	19237074
chr17	19225543	19225673	EPN2_intron_1	intron	protein_coding	chr17	19215810	19237074
chr17	19225726	19225821	EPN2_intron_1	intron	protein_coding	chr17	19215810	19237074
chr17	19226905	19227006	EPN2_intron_1	intron	protein_coding	chr17	19215810	19237074
chr17	19227048	19227183	EPN2_intron_1	intron	protein_coding	chr17	19215810	19237074
chr17	19227634	19227699	EPN2_intron_1	intron	protein_coding	chr17	19215810	19237074
chr17	19227875	19228028	EPN2_intron_1	intron	protein_coding	chr17	19215810	19237074
chr17	19228051	19228105	EPN2_intron_1	intron	protein_coding	chr17	19215810	19237074
chr17	19229474	19229500	EPN2_intron_1	intron	protein_coding	chr17	19215810	19237074
chr17	19230129	19230198	EPN2_intron_1	intron	protein_coding	chr17	19215810	19237074
chr17	19230375	19230429	EPN2_intron_1	intron	protein_coding	chr17	19215810	19237074
chr17	19230580	19230712	EPN2_intron_1	intron	protein_coding	chr17	19215810	19237074
chr17	19230755	19230866	EPN2_intron_1	intron	protein_coding	chr17	19215810	19237074
chr17	19231682	19231714	EPN2_intron_1	intron	protein_coding	chr17	19215810	19237074
chr17	19215810	19219296	EPN2_intron_1	intron	protein_coding	chr17	19215810	19237074
chr17	19946193	19946239	AKAP10_intron_10	intron	protein_coding	chr17	19941911	19947405
chr17	20456489	20456518	LGALS9B_intron_7	intron	protein_coding	chr17	20455399	20456559
chr17	22065312	22065360	NCOR1P2_intron_1	intron	unprocessed_pseudogene	chr17	22062151	22070433
chr17	22406085	22406169	AC209154.2_1	exon	lincRNA	chr17	22406019	22406169
chr17	22406170	22406294	AC209154.2_intron_1	intron	lincRNA	chr17	22406170	22410093
chr17	22406577	22407377	AC209154.2_intron_1	intron	lincRNA	chr17	22406170	22410093
chr17	22407916	22407940	AC209154.2_intron_1	intron	lincRNA	chr17	22406170	22410093
chr17	27839301	27839326	AC005697.1_intron_2	intron	protein_coding	chr17	27804342	27880272
chr17	29589451	29589530	GIT1_UTR_4	five_prime_UTR	protein_coding	chr17	29589378	29589627
chr17	29593360	29593615	GIT1_intron_21	intron	protein_coding	chr17	29589628	29593940
chr17	29593642	29593691	GIT1_intron_21	intron	protein_coding	chr17	29589628	29593940
chr17	29593360	29593466	ANKRD13B_intron_1	intron	protein_coding	chr17	29589863	29593466
chr17	29593467	29593615	ANKRD13B_UTR_2	five_prime_UTR	protein_coding	chr17	29593467	29593621
chr17	29593642	29593691	ANKRD13B_1	CDS	protein_coding	chr17	29593621	29593735
chr17	29882530	29882607	SSH2_intron_16	intron	protein_coding	chr17	29848930	29925215
chr17	29895337	29895531	SSH2_intron_16	intron	protein_coding	chr17	29848930	29925215
chr17	29895838	29896309	SSH2_intron_16	intron	protein_coding	chr17	29848930	29925215
chr17	30617212	30621434	AC005562.1_intron_6	intron	processed_transcript	chr17	30615981	30631753
chr17	30626023	30630204	AC005562.1_intron_6	intron	processed_transcript	chr17	30615981	30631753
chr17	30617680	30617790	AC005562.2_1	exon	unprocessed_pseudogene	chr17	30617680	30617790
chr17	31505441	31505663	RAB11FIP4_intron_5	intron	protein_coding	chr17	31488273	31517649
chr17	32091093	32091190	AC090616.2_intron_1	intron	transcribed_processed_pseudogene	chr17	32083323	32095060
chr17	32091093	32091190	AC090616.5_intron_2	intron	transcribed_unprocessed_pseudogene	chr17	32088961	32091771
chr17	32487057	32487150	CDK5R1_UTR_1	five_prime_UTR	protein_coding	chr17	32486619	32487162
chr17	34615140	34615170	TMEM132E_intron_1	intron	protein_coding	chr17	34581144	34626125
chr17	36174611	36174646	TBC1D3B_intron_11	intron	protein_coding	chr17	36173631	36174729
chr17	36256014	36256048	TBC1D3I_2	CDS	protein_coding	chr17	36256007	36256107
chr17	36256355	36256388	TBC1D3I_intron_3	intron	protein_coding	chr17	36256108	36256569
chr17	36256418	36256445	TBC1D3I_intron_3	intron	protein_coding	chr17	36256108	36256569
chr17	36258102	36258491	TBC1D3I_intron_6	intron	protein_coding	chr17	36257950	36258491
chr17	36258492	36258541	TBC1D3I_6	CDS	protein_coding	chr17	36258492	36258541
chr17	36258542	36258730	TBC1D3I_intron_7	intron	protein_coding	chr17	36258542	36259788
chr17	36258758	36258893	TBC1D3I_intron_7	intron	protein_coding	chr17	36258542	36259788
chr17	36258955	36259097	TBC1D3I_intron_7	intron	protein_coding	chr17	36258542	36259788
chr17	36260108	36260227	TBC1D3I_intron_8	intron	protein_coding	chr17	36259900	36260227
chr17	36260228	36260336	TBC1D3I_8	CDS	protein_coding	chr17	36260228	36260336
chr17	36260337	36260405	TBC1D3I_intron_9	intron	protein_coding	chr17	36260337	36260778
chr17	36260573	36260711	TBC1D3I_intron_9	intron	protein_coding	chr17	36260337	36260778
chr17	36260813	36260860	TBC1D3I_9	CDS	protein_coding	chr17	36260779	36260860
chr17	36260861	36260894	TBC1D3I_intron_10	intron	protein_coding	chr17	36260861	36261341
chr17	36261057	36261330	TBC1D3I_intron_10	intron	protein_coding	chr17	36260861	36261341
chr17	36261752	36261847	TBC1D3I_intron_11	intron	protein_coding	chr17	36261383	36262664
chr17	36262117	36262200	TBC1D3I_intron_11	intron	protein_coding	chr17	36261383	36262664
chr17	36262328	36262387	TBC1D3I_intron_11	intron	protein_coding	chr17	36261383	36262664
chr17	36324131	36325409	TBC1D3G_intron_1	intron	protein_coding	chr17	36323983	36325409
chr17	36325411	36325483	TBC1D3G_1	CDS	protein_coding	chr17	36325411	36325483
chr17	36325484	36325644	TBC1D3G_intron_2	intron	protein_coding	chr17	36325484	36325644
chr17	36325645	36325731	TBC1D3G_2	CDS	protein_coding	chr17	36325645	36325731
chr17	36325732	36325780	TBC1D3G_intron_3	intron	protein_coding	chr17	36325732	36327013
chr17	36325820	36325850	TBC1D3G_intron_3	intron	protein_coding	chr17	36325732	36327013
chr17	36325881	36325959	TBC1D3G_intron_3	intron	protein_coding	chr17	36325732	36327013
chr17	36326632	36326677	TBC1D3G_intron_3	intron	protein_coding	chr17	36325732	36327013
chr17	36326842	36327013	TBC1D3G_intron_3	intron	protein_coding	chr17	36325732	36327013
chr17	36327014	36327054	TBC1D3G_3	CDS	protein_coding	chr17	36327014	36327054
chr17	36327055	36327456	TBC1D3G_intron_4	intron	protein_coding	chr17	36327055	36327535
chr17	36327536	36327568	TBC1D3G_4	CDS	protein_coding	chr17	36327536	36327617
chr17	36327693	36327801	TBC1D3G_intron_5	intron	protein_coding	chr17	36327618	36328059
chr17	36328397	36328496	TBC1D3G_intron_6	intron	protein_coding	chr17	36328169	36328496
chr17	36328497	36328607	TBC1D3G_6	CDS	protein_coding	chr17	36328497	36328607
chr17	36328608	36329854	TBC1D3G_intron_7	intron	protein_coding	chr17	36328608	36329854
chr17	36329855	36329904	TBC1D3G_7	CDS	protein_coding	chr17	36329855	36329904
chr17	36329905	36330446	TBC1D3G_intron_8	intron	protein_coding	chr17	36329905	36330446
chr17	36330447	36330568	TBC1D3G_8	CDS	protein_coding	chr17	36330447	36330568
chr17	36330569	36330611	TBC1D3G_intron_9	intron	protein_coding	chr17	36330569	36331280
chr17	36330903	36331280	TBC1D3G_intron_9	intron	protein_coding	chr17	36330569	36331280
chr17	36331281	36331376	TBC1D3G_9	CDS	protein_coding	chr17	36331281	36331376
chr17	36331377	36331759	TBC1D3G_intron_10	intron	protein_coding	chr17	36331377	36331759
chr17	36331760	36331826	TBC1D3G_10	CDS	protein_coding	chr17	36331760	36331826
chr17	36331827	36332288	TBC1D3G_intron_11	intron	protein_coding	chr17	36331827	36332288
chr17	36332289	36332389	TBC1D3G_11	CDS	protein_coding	chr17	36332289	36332389
chr17	36332390	36332447	TBC1D3G_intron_12	intron	protein_coding	chr17	36332390	36332758
chr17	36332499	36332591	TBC1D3G_intron_12	intron	protein_coding	chr17	36332390	36332758
chr17	36332697	36332758	TBC1D3G_intron_12	intron	protein_coding	chr17	36332390	36332758
chr17	36332759	36332912	TBC1D3G_12	CDS	protein_coding	chr17	36332759	36332912
chr17	36332913	36332961	TBC1D3G_intron_13	intron	protein_coding	chr17	36332913	36333874
chr17	36333477	36333874	TBC1D3G_intron_13	intron	protein_coding	chr17	36332913	36333874
chr17	36333875	36334444	TBC1D3G_13	CDS	protein_coding	chr17	36333875	36334444
chr17	36334444	36334759	TBC1D3G_UTR_3	three_prime_UTR	protein_coding	chr17	36334444	36334759
chr17	36377531	36377845	TBC1D3H_UTR_1	three_prime_UTR	protein_coding	chr17	36377531	36377845
chr17	36377845	36378414	TBC1D3H_1	CDS	protein_coding	chr17	36377845	36378414
chr17	36378415	36378915	TBC1D3H_intron_1	intron	protein_coding	chr17	36378415	36379394
chr17	36378927	36379070	TBC1D3H_intron_1	intron	protein_coding	chr17	36378415	36379394
chr17	36379206	36379312	TBC1D3H_intron_1	intron	protein_coding	chr17	36378415	36379394
chr17	36379921	36380018	TBC1D3H_3	CDS	protein_coding	chr17	36379918	36380018
chr17	36380019	36380480	TBC1D3H_intron_3	intron	protein_coding	chr17	36380019	36380480
chr17	36380481	36380547	TBC1D3H_4	CDS	protein_coding	chr17	36380481	36380547
chr17	36380548	36380930	TBC1D3H_intron_4	intron	protein_coding	chr17	36380548	36380930
chr17	36380931	36381026	TBC1D3H_5	CDS	protein_coding	chr17	36380931	36381026
chr17	36381027	36381079	TBC1D3H_intron_5	intron	protein_coding	chr17	36381027	36381738
chr17	36382078	36382340	TBC1D3H_intron_6	intron	protein_coding	chr17	36381861	36382402
chr17	36382491	36382724	TBC1D3H_intron_7	intron	protein_coding	chr17	36382453	36383699
chr17	36382798	36383310	TBC1D3H_intron_7	intron	protein_coding	chr17	36382453	36383699
chr17	36383334	36383411	TBC1D3H_intron_7	intron	protein_coding	chr17	36382453	36383699
chr17	36384505	36384563	TBC1D3H_intron_9	intron	protein_coding	chr17	36384248	36384689
chr17	36386694	36386822	TBC1D3H_intron_12	intron	protein_coding	chr17	36386662	36386822
chr17	36386823	36386895	TBC1D3H_13	CDS	protein_coding	chr17	36386823	36386895
chr17	36386897	36387293	TBC1D3H_intron_13	intron	protein_coding	chr17	36386897	36388323
chr17	36387326	36387570	TBC1D3H_intron_13	intron	protein_coding	chr17	36386897	36388323
chr17	36387672	36387935	TBC1D3H_intron_13	intron	protein_coding	chr17	36386897	36388323
chr17	36428779	36429089	TBC1D3F_UTR_1	three_prime_UTR	protein_coding	chr17	36428618	36429089
chr17	36429089	36429496	TBC1D3F_1	CDS	protein_coding	chr17	36429089	36429496
chr17	36429497	36429895	TBC1D3F_intron_1	intron	protein_coding	chr17	36429497	36430476
chr17	36431268	36431425	TBC1D3F_intron_3	intron	protein_coding	chr17	36431101	36431562
chr17	36432199	36432447	TBC1D3F_intron_5	intron	protein_coding	chr17	36432109	36432820
chr17	36432519	36432555	TBC1D3F_intron_5	intron	protein_coding	chr17	36432109	36432820
chr17	36433314	36433434	TBC1D3F_intron_6	intron	protein_coding	chr17	36432943	36433484
chr17	36433445	36433484	TBC1D3F_intron_6	intron	protein_coding	chr17	36432943	36433484
chr17	36434166	36434514	TBC1D3F_intron_7	intron	protein_coding	chr17	36433535	36434784
chr17	36434583	36434638	TBC1D3F_intron_7	intron	protein_coding	chr17	36433535	36434784
chr17	36435333	36435401	TBC1D3F_intron_9	intron	protein_coding	chr17	36435333	36435774
chr17	36438703	36438739	TBC1D3F_intron_13	intron	protein_coding	chr17	36437983	36439409
chr17	36450326	36450407	TBC1D3J_1	exon	unprocessed_pseudogene	chr17	36450146	36450642
chr17	36450440	36450472	TBC1D3J_1	exon	unprocessed_pseudogene	chr17	36450146	36450642
chr17	36450519	36450642	TBC1D3J_1	exon	unprocessed_pseudogene	chr17	36450146	36450642
chr17	36450643	36450978	TBC1D3J_intron_1	intron	unprocessed_pseudogene	chr17	36450643	36451622
chr17	36450999	36451434	TBC1D3J_intron_1	intron	unprocessed_pseudogene	chr17	36450643	36451622
chr17	36451672	36451776	TBC1D3J_2	exon	unprocessed_pseudogene	chr17	36451623	36451776
chr17	36451777	36451903	TBC1D3J_intron_2	intron	unprocessed_pseudogene	chr17	36451777	36452145
chr17	36453275	36453547	TBC1D3J_intron_5	intron	unprocessed_pseudogene	chr17	36453255	36453966
chr17	36453671	36453799	TBC1D3J_intron_5	intron	unprocessed_pseudogene	chr17	36453255	36453966
chr17	36454003	36454059	TBC1D3J_6	exon	unprocessed_pseudogene	chr17	36453967	36454088
chr17	36576288	36576333	GGNBP2_intron_6	intron	protein_coding	chr17	36567777	36577981
chr17	37398668	37398695	ACACA_intron_63	intron	protein_coding	chr17	37369488	37406260
chr17	37509118	37509150	DUSP14_intron_2	intron	protein_coding	chr17	37491628	37509877
chr17	37924868	37925096	TBC1D3K_intron_1	intron	protein_coding	chr17	37924571	37925997
chr17	37925799	37925997	TBC1D3K_intron_1	intron	protein_coding	chr17	37924571	37925997
chr17	37925999	37926071	TBC1D3K_1	CDS	protein_coding	chr17	37925999	37926071
chr17	37926072	37926232	TBC1D3K_intron_2	intron	protein_coding	chr17	37926072	37926232
chr17	37926233	37926319	TBC1D3K_2	CDS	protein_coding	chr17	37926233	37926319
chr17	37926320	37926360	TBC1D3K_intron_3	intron	protein_coding	chr17	37926320	37927601
chr17	37926429	37926544	TBC1D3K_intron_3	intron	protein_coding	chr17	37926320	37927601
chr17	37926768	37927601	TBC1D3K_intron_3	intron	protein_coding	chr17	37926320	37927601
chr17	37927602	37927642	TBC1D3K_3	CDS	protein_coding	chr17	37927602	37927642
chr17	37927643	37928123	TBC1D3K_intron_4	intron	protein_coding	chr17	37927643	37928123
chr17	37928124	37928205	TBC1D3K_4	CDS	protein_coding	chr17	37928124	37928205
chr17	37928206	37928296	TBC1D3K_intron_5	intron	protein_coding	chr17	37928206	37928647
chr17	37929656	37929853	TBC1D3K_intron_7	intron	protein_coding	chr17	37929196	37930448
chr17	37931389	37931457	TBC1D3K_intron_9	intron	protein_coding	chr17	37931163	37931874
chr17	37931552	37931874	TBC1D3K_intron_9	intron	protein_coding	chr17	37931163	37931874
chr17	37931875	37931970	TBC1D3K_9	CDS	protein_coding	chr17	37931875	37931970
chr17	37931971	37932353	TBC1D3K_intron_10	intron	protein_coding	chr17	37931971	37932353
chr17	37932354	37932420	TBC1D3K_10	CDS	protein_coding	chr17	37932354	37932420
chr17	37932421	37932549	TBC1D3K_intron_11	intron	protein_coding	chr17	37932421	37932882
chr17	37932750	37932882	TBC1D3K_intron_11	intron	protein_coding	chr17	37932421	37932882
chr17	37932883	37932983	TBC1D3K_11	CDS	protein_coding	chr17	37932883	37932983
chr17	37932984	37933119	TBC1D3K_intron_12	intron	protein_coding	chr17	37932984	37933352
chr17	37933353	37933506	TBC1D3K_12	CDS	protein_coding	chr17	37933353	37933506
chr17	37933507	37934247	TBC1D3K_intron_13	intron	protein_coding	chr17	37933507	37934486
chr17	37934372	37934486	TBC1D3K_intron_13	intron	protein_coding	chr17	37933507	37934486
chr17	37934487	37934757	TBC1D3K_13	CDS	protein_coding	chr17	37934487	37935056
chr17	37934884	37935056	TBC1D3K_13	CDS	protein_coding	chr17	37934487	37935056
chr17	37935056	37935365	TBC1D3K_UTR_3	three_prime_UTR	protein_coding	chr17	37935056	37935365
chr17	37977972	37978059	TBC1D3L_UTR_1	three_prime_UTR	protein_coding	chr17	37977972	37978469
chr17	37979065	37979617	TBC1D3L_intron_1	intron	protein_coding	chr17	37979039	37980018
chr17	37979873	37979912	TBC1D3L_intron_1	intron	protein_coding	chr17	37979039	37980018
chr17	37980173	37980541	TBC1D3L_intron_2	intron	protein_coding	chr17	37980173	37980541
chr17	37980542	37980642	TBC1D3L_3	CDS	protein_coding	chr17	37980542	37980642
chr17	37980643	37981104	TBC1D3L_intron_3	intron	protein_coding	chr17	37980643	37981104
chr17	37981105	37981171	TBC1D3L_4	CDS	protein_coding	chr17	37981105	37981171
chr17	37981172	37981554	TBC1D3L_intron_4	intron	protein_coding	chr17	37981172	37981554
chr17	37981555	37981618	TBC1D3L_5	CDS	protein_coding	chr17	37981555	37981650
chr17	37981756	37981865	TBC1D3L_intron_5	intron	protein_coding	chr17	37981651	37982362
chr17	37982136	37982362	TBC1D3L_intron_5	intron	protein_coding	chr17	37981651	37982362
chr17	37982363	37982484	TBC1D3L_6	CDS	protein_coding	chr17	37982363	37982484
chr17	37982485	37983026	TBC1D3L_intron_6	intron	protein_coding	chr17	37982485	37983026
chr17	37983027	37983076	TBC1D3L_7	CDS	protein_coding	chr17	37983027	37983076
chr17	37983077	37984323	TBC1D3L_intron_7	intron	protein_coding	chr17	37983077	37984323
chr17	37984324	37984434	TBC1D3L_8	CDS	protein_coding	chr17	37984324	37984434
chr17	37984435	37984762	TBC1D3L_intron_8	intron	protein_coding	chr17	37984435	37984762
chr17	37984763	37984871	TBC1D3L_9	CDS	protein_coding	chr17	37984763	37984871
chr17	37984872	37985313	TBC1D3L_intron_9	intron	protein_coding	chr17	37984872	37985313
chr17	37985314	37985395	TBC1D3L_10	CDS	protein_coding	chr17	37985314	37985395
chr17	37985396	37985876	TBC1D3L_intron_10	intron	protein_coding	chr17	37985396	37985876
chr17	37985877	37985917	TBC1D3L_11	CDS	protein_coding	chr17	37985877	37985917
chr17	37985918	37987199	TBC1D3L_intron_11	intron	protein_coding	chr17	37985918	37987199
chr17	37987200	37987286	TBC1D3L_12	CDS	protein_coding	chr17	37987200	37987286
chr17	37987287	37987447	TBC1D3L_intron_12	intron	protein_coding	chr17	37987287	37987447
chr17	37987448	37987520	TBC1D3L_13	CDS	protein_coding	chr17	37987448	37987520
chr17	37987522	37988948	TBC1D3L_intron_13	intron	protein_coding	chr17	37987522	37988948
chr17	37988949	37989048	TBC1D3L_UTR_3	five_prime_UTR	protein_coding	chr17	37988949	37989048
chr17	38003976	38004131	TBC1D3D_UTR_1	five_prime_UTR	protein_coding	chr17	38003976	38004131
chr17	38004132	38005558	TBC1D3D_intron_1	intron	protein_coding	chr17	38004132	38005558
chr17	38005560	38005632	TBC1D3D_1	CDS	protein_coding	chr17	38005560	38005632
chr17	38005633	38005793	TBC1D3D_intron_2	intron	protein_coding	chr17	38005633	38005793
chr17	38005794	38005880	TBC1D3D_2	CDS	protein_coding	chr17	38005794	38005880
chr17	38005881	38007162	TBC1D3D_intron_3	intron	protein_coding	chr17	38005881	38007162
chr17	38007163	38007203	TBC1D3D_3	CDS	protein_coding	chr17	38007163	38007203
chr17	38007204	38007684	TBC1D3D_intron_4	intron	protein_coding	chr17	38007204	38007684
chr17	38007685	38007766	TBC1D3D_4	CDS	protein_coding	chr17	38007685	38007766
chr17	38007767	38008208	TBC1D3D_intron_5	intron	protein_coding	chr17	38007767	38008208
chr17	38008209	38008317	TBC1D3D_5	CDS	protein_coding	chr17	38008209	38008317
chr17	38008318	38008645	TBC1D3D_intron_6	intron	protein_coding	chr17	38008318	38008645
chr17	38008646	38008756	TBC1D3D_6	CDS	protein_coding	chr17	38008646	38008756
chr17	38008757	38010003	TBC1D3D_intron_7	intron	protein_coding	chr17	38008757	38010003
chr17	38010004	38010053	TBC1D3D_7	CDS	protein_coding	chr17	38010004	38010053
chr17	38010054	38010595	TBC1D3D_intron_8	intron	protein_coding	chr17	38010054	38010595
chr17	38010596	38010717	TBC1D3D_8	CDS	protein_coding	chr17	38010596	38010717
chr17	38010718	38010956	TBC1D3D_intron_9	intron	protein_coding	chr17	38010718	38011429
chr17	38011430	38011525	TBC1D3D_9	CDS	protein_coding	chr17	38011430	38011525
chr17	38011526	38011908	TBC1D3D_intron_10	intron	protein_coding	chr17	38011526	38011908
chr17	38011909	38011975	TBC1D3D_10	CDS	protein_coding	chr17	38011909	38011975
chr17	38011976	38012437	TBC1D3D_intron_11	intron	protein_coding	chr17	38011976	38012437
chr17	38012438	38012538	TBC1D3D_11	CDS	protein_coding	chr17	38012438	38012538
chr17	38012539	38012722	TBC1D3D_intron_12	intron	protein_coding	chr17	38012539	38012907
chr17	38013496	38013683	TBC1D3D_intron_13	intron	protein_coding	chr17	38013062	38014023
chr17	38013805	38014023	TBC1D3D_intron_13	intron	protein_coding	chr17	38013062	38014023
chr17	38014024	38014407	TBC1D3D_13	CDS	protein_coding	chr17	38014024	38014593
chr17	38057745	38057787	TBC1D3C_UTR_1	three_prime_UTR	protein_coding	chr17	38057693	38058007
chr17	38057798	38058007	TBC1D3C_UTR_1	three_prime_UTR	protein_coding	chr17	38057693	38058007
chr17	38058007	38058576	TBC1D3C_1	CDS	protein_coding	chr17	38058007	38058576
chr17	38058577	38059509	TBC1D3C_intron_1	intron	protein_coding	chr17	38058577	38059556
chr17	38059600	38059710	TBC1D3C_2	CDS	protein_coding	chr17	38059557	38059710
chr17	38059711	38060079	TBC1D3C_intron_2	intron	protein_coding	chr17	38059711	38060079
chr17	38060080	38060180	TBC1D3C_3	CDS	protein_coding	chr17	38060080	38060180
chr17	38060475	38060566	TBC1D3C_intron_3	intron	protein_coding	chr17	38060181	38060642
chr17	38060595	38060642	TBC1D3C_intron_3	intron	protein_coding	chr17	38060181	38060642
chr17	38060181	38060453	TBC1D3C_intron_3	intron	protein_coding	chr17	38060181	38060642
chr17	38060643	38060709	TBC1D3C_4	CDS	protein_coding	chr17	38060643	38060709
chr17	38060710	38060865	TBC1D3C_intron_4	intron	protein_coding	chr17	38060710	38061093
chr17	38060872	38060904	TBC1D3C_intron_4	intron	protein_coding	chr17	38060710	38061093
chr17	38060977	38061093	TBC1D3C_intron_4	intron	protein_coding	chr17	38060710	38061093
chr17	38061094	38061189	TBC1D3C_5	CDS	protein_coding	chr17	38061094	38061189
chr17	38061190	38061901	TBC1D3C_intron_5	intron	protein_coding	chr17	38061190	38061901
chr17	38061902	38062023	TBC1D3C_6	CDS	protein_coding	chr17	38061902	38062023
chr17	38062024	38062087	TBC1D3C_intron_6	intron	protein_coding	chr17	38062024	38062565
chr17	38063155	38063481	TBC1D3C_intron_7	intron	protein_coding	chr17	38062616	38063869
chr17	38063990	38064134	TBC1D3C_intron_8	intron	protein_coding	chr17	38063981	38064308
chr17	38064187	38064308	TBC1D3C_intron_8	intron	protein_coding	chr17	38063981	38064308
chr17	38064309	38064365	TBC1D3C_9	CDS	protein_coding	chr17	38064309	38064417
chr17	38064492	38064859	TBC1D3C_intron_9	intron	protein_coding	chr17	38064418	38064859
chr17	38064860	38064941	TBC1D3C_10	CDS	protein_coding	chr17	38064860	38064941
chr17	38064942	38065422	TBC1D3C_intron_10	intron	protein_coding	chr17	38064942	38065422
chr17	38065423	38065463	TBC1D3C_11	CDS	protein_coding	chr17	38065423	38065463
chr17	38065464	38066297	TBC1D3C_intron_11	intron	protein_coding	chr17	38065464	38066745
chr17	38066349	38066745	TBC1D3C_intron_11	intron	protein_coding	chr17	38065464	38066745
chr17	38066746	38066832	TBC1D3C_12	CDS	protein_coding	chr17	38066746	38066832
chr17	38066833	38066993	TBC1D3C_intron_12	intron	protein_coding	chr17	38066833	38066993
chr17	38066994	38067066	TBC1D3C_13	CDS	protein_coding	chr17	38066994	38067066
chr17	38067068	38068278	TBC1D3C_intron_13	intron	protein_coding	chr17	38067068	38068494
chr17	38068340	38068457	TBC1D3C_intron_13	intron	protein_coding	chr17	38067068	38068494
chr17	38068495	38068547	TBC1D3C_UTR_3	five_prime_UTR	protein_coding	chr17	38068495	38068592
chr17	38079490	38079537	AC233968.1_intron_1	intron	unprocessed_pseudogene	chr17	38078347	38101401
chr17	38079749	38079889	AC233968.1_intron_1	intron	unprocessed_pseudogene	chr17	38078347	38101401
chr17	38086842	38086869	AC233968.1_intron_1	intron	unprocessed_pseudogene	chr17	38078347	38101401
chr17	38099109	38099155	AC233968.1_intron_1	intron	unprocessed_pseudogene	chr17	38078347	38101401
chr17	38109496	38109527	AC233968.1_intron_2	intron	unprocessed_pseudogene	chr17	38101481	38111399
chr17	38110783	38110807	AC233968.1_intron_2	intron	unprocessed_pseudogene	chr17	38101481	38111399
chr17	38116801	38116992	AC233968.1_intron_4	intron	unprocessed_pseudogene	chr17	38114887	38117538
chr17	38118123	38118185	AC233968.1_intron_5	intron	unprocessed_pseudogene	chr17	38117786	38118185
chr17	38118186	38118260	AC233968.1_6	exon	unprocessed_pseudogene	chr17	38118186	38118283
chr17	38118865	38118903	AC233968.1_intron_7	intron	unprocessed_pseudogene	chr17	38118442	38119291
chr17	38119065	38119135	AC233968.1_intron_7	intron	unprocessed_pseudogene	chr17	38118442	38119291
chr17	38119670	38119712	AC233968.1_intron_8	intron	unprocessed_pseudogene	chr17	38119408	38122798
chr17	38120034	38120071	AC233968.1_intron_8	intron	unprocessed_pseudogene	chr17	38119408	38122798
chr17	38121422	38121670	AC233968.1_intron_8	intron	unprocessed_pseudogene	chr17	38119408	38122798
chr17	38121981	38122040	AC233968.1_intron_8	intron	unprocessed_pseudogene	chr17	38119408	38122798
chr17	38122190	38122257	AC233968.1_intron_8	intron	unprocessed_pseudogene	chr17	38119408	38122798
chr17	38122297	38122396	AC233968.1_intron_8	intron	unprocessed_pseudogene	chr17	38119408	38122798
chr17	38128198	38128294	TBC1D3E_intron_1	intron	protein_coding	chr17	38128067	38129493
chr17	38128328	38128364	TBC1D3E_intron_1	intron	protein_coding	chr17	38128067	38129493
chr17	38128374	38128482	TBC1D3E_intron_1	intron	protein_coding	chr17	38128067	38129493
chr17	38128592	38129151	TBC1D3E_intron_1	intron	protein_coding	chr17	38128067	38129493
chr17	38129310	38129399	TBC1D3E_intron_1	intron	protein_coding	chr17	38128067	38129493
chr17	38129756	38129782	TBC1D3E_2	CDS	protein_coding	chr17	38129729	38129815
chr17	38130709	38131097	TBC1D3E_intron_3	intron	protein_coding	chr17	38129816	38131097
chr17	38131098	38131138	TBC1D3E_3	CDS	protein_coding	chr17	38131098	38131138
chr17	38131139	38131619	TBC1D3E_intron_4	intron	protein_coding	chr17	38131139	38131619
chr17	38131620	38131701	TBC1D3E_4	CDS	protein_coding	chr17	38131620	38131701
chr17	38131702	38131839	TBC1D3E_intron_5	intron	protein_coding	chr17	38131702	38132143
chr17	38131969	38132143	TBC1D3E_intron_5	intron	protein_coding	chr17	38131702	38132143
chr17	38132144	38132237	TBC1D3E_5	CDS	protein_coding	chr17	38132144	38132252
chr17	38132286	38132580	TBC1D3E_intron_6	intron	protein_coding	chr17	38132253	38132580
chr17	38132581	38132691	TBC1D3E_6	CDS	protein_coding	chr17	38132581	38132691
chr17	38132692	38132842	TBC1D3E_intron_7	intron	protein_coding	chr17	38132692	38133945
chr17	38132870	38132910	TBC1D3E_intron_7	intron	protein_coding	chr17	38132692	38133945
chr17	38132947	38133243	TBC1D3E_intron_7	intron	protein_coding	chr17	38132692	38133945
chr17	38133633	38133703	TBC1D3E_intron_7	intron	protein_coding	chr17	38132692	38133945
chr17	38133759	38133860	TBC1D3E_intron_7	intron	protein_coding	chr17	38132692	38133945
chr17	38133946	38133995	TBC1D3E_7	CDS	protein_coding	chr17	38133946	38133995
chr17	38133996	38134309	TBC1D3E_intron_8	intron	protein_coding	chr17	38133996	38134537
chr17	38134355	38134413	TBC1D3E_intron_8	intron	protein_coding	chr17	38133996	38134537
chr17	38134437	38134462	TBC1D3E_intron_8	intron	protein_coding	chr17	38133996	38134537
chr17	38134617	38134659	TBC1D3E_8	CDS	protein_coding	chr17	38134538	38134659
chr17	38135584	38135850	TBC1D3E_intron_10	intron	protein_coding	chr17	38135468	38135850
chr17	38135851	38135917	TBC1D3E_10	CDS	protein_coding	chr17	38135851	38135917
chr17	38135918	38136153	TBC1D3E_intron_11	intron	protein_coding	chr17	38135918	38136379
chr17	38136287	38136348	TBC1D3E_intron_11	intron	protein_coding	chr17	38135918	38136379
chr17	38136407	38136474	TBC1D3E_11	CDS	protein_coding	chr17	38136380	38136480
chr17	38136509	38136634	TBC1D3E_intron_12	intron	protein_coding	chr17	38136481	38136849
chr17	38136778	38136849	TBC1D3E_intron_12	intron	protein_coding	chr17	38136481	38136849
chr17	38136850	38137003	TBC1D3E_12	CDS	protein_coding	chr17	38136850	38137003
chr17	38137004	38137983	TBC1D3E_intron_13	intron	protein_coding	chr17	38137004	38137983
chr17	38137984	38138553	TBC1D3E_13	CDS	protein_coding	chr17	38137984	38138553
chr17	38138553	38138862	TBC1D3E_UTR_3	three_prime_UTR	protein_coding	chr17	38138553	38138862
chr17	38144246	38144287	RNA5SP526_1	exon	rRNA	chr17	38144201	38144287
chr17	38181659	38181973	TBC1D3_UTR_1	three_prime_UTR	protein_coding	chr17	38181659	38181973
chr17	38181973	38182542	TBC1D3_1	CDS	protein_coding	chr17	38181973	38182542
chr17	38182543	38183389	TBC1D3_intron_1	intron	protein_coding	chr17	38182543	38183522
chr17	38183464	38183522	TBC1D3_intron_1	intron	protein_coding	chr17	38182543	38183522
chr17	38183523	38183548	TBC1D3_2	CDS	protein_coding	chr17	38183523	38183676
chr17	38184176	38184272	TBC1D3_intron_3	intron	protein_coding	chr17	38184147	38184608
chr17	38184400	38184608	TBC1D3_intron_3	intron	protein_coding	chr17	38184147	38184608
chr17	38184609	38184675	TBC1D3_4	CDS	protein_coding	chr17	38184609	38184675
chr17	38184676	38184891	TBC1D3_intron_4	intron	protein_coding	chr17	38184676	38185058
chr17	38184911	38185058	TBC1D3_intron_4	intron	protein_coding	chr17	38184676	38185058
chr17	38185059	38185154	TBC1D3_5	CDS	protein_coding	chr17	38185059	38185154
chr17	38185155	38185257	TBC1D3_intron_5	intron	protein_coding	chr17	38185155	38185866
chr17	38185285	38185715	TBC1D3_intron_5	intron	protein_coding	chr17	38185155	38185866
chr17	38185867	38185988	TBC1D3_6	CDS	protein_coding	chr17	38185867	38185988
chr17	38185989	38186124	TBC1D3_intron_6	intron	protein_coding	chr17	38185989	38186530
chr17	38186159	38186450	TBC1D3_intron_6	intron	protein_coding	chr17	38185989	38186530
chr17	38186506	38186530	TBC1D3_intron_6	intron	protein_coding	chr17	38185989	38186530
chr17	38187755	38187832	TBC1D3_intron_7	intron	protein_coding	chr17	38186581	38187832
chr17	38187833	38187943	TBC1D3_8	CDS	protein_coding	chr17	38187833	38187943
chr17	38188003	38188043	TBC1D3_intron_8	intron	protein_coding	chr17	38187944	38188271
chr17	38188171	38188271	TBC1D3_intron_8	intron	protein_coding	chr17	38187944	38188271
chr17	38188272	38188329	TBC1D3_9	CDS	protein_coding	chr17	38188272	38188380
chr17	38189174	38189256	TBC1D3_intron_10	intron	protein_coding	chr17	38188905	38189385
chr17	38189287	38189385	TBC1D3_intron_10	intron	protein_coding	chr17	38188905	38189385
chr17	38189386	38189426	TBC1D3_11	CDS	protein_coding	chr17	38189386	38189426
chr17	38189427	38189580	TBC1D3_intron_11	intron	protein_coding	chr17	38189427	38190708
chr17	38189604	38189726	TBC1D3_intron_11	intron	protein_coding	chr17	38189427	38190708
chr17	38189854	38189939	TBC1D3_intron_11	intron	protein_coding	chr17	38189427	38190708
chr17	38190067	38190392	TBC1D3_intron_11	intron	protein_coding	chr17	38189427	38190708
chr17	38190519	38190641	TBC1D3_intron_11	intron	protein_coding	chr17	38189427	38190708
chr17	38190725	38190795	TBC1D3_12	CDS	protein_coding	chr17	38190709	38190795
chr17	38190796	38190879	TBC1D3_intron_12	intron	protein_coding	chr17	38190796	38190956
chr17	38190910	38190956	TBC1D3_intron_12	intron	protein_coding	chr17	38190796	38190956
chr17	38190957	38191029	TBC1D3_13	CDS	protein_coding	chr17	38190957	38191029
chr17	38191268	38192094	TBC1D3_intron_13	intron	protein_coding	chr17	38191031	38192443
chr17	38191031	38191190	TBC1D3_intron_13	intron	protein_coding	chr17	38191031	38192443
chr17	38195740	38195767	AC244154.1_1	exon	unprocessed_pseudogene	chr17	38195740	38195940
chr17	38196519	38196555	AC244154.1_intron_2	intron	unprocessed_pseudogene	chr17	38196472	38197544
chr17	38196646	38196899	AC244154.1_intron_2	intron	unprocessed_pseudogene	chr17	38196472	38197544
chr17	38196948	38197093	AC244154.1_intron_2	intron	unprocessed_pseudogene	chr17	38196472	38197544
chr17	38197165	38197262	AC244154.1_intron_2	intron	unprocessed_pseudogene	chr17	38196472	38197544
chr17	38197626	38197710	AC244154.1_3	exon	unprocessed_pseudogene	chr17	38197545	38197710
chr17	38197711	38197761	AC244154.1_intron_3	intron	unprocessed_pseudogene	chr17	38197711	38201103
[truncated: 877,631 more chars]
