# Supplementary material for: Systematic analysis of dark and camouflaged genes reveals disease-relevant genes hiding in plain sight
Source: Genome Biol. 2019 May 20;20:97. doi: 10.1186/s13059-019-1707-2 (PMC6526621; doi:10.1186/s13059-019-1707-2)
Supplement: Supplementary file 13 — IlluminaRL100 percent camouflaged genes in hg38. (TXT 183 kb) [file 13059_2019_1707_MOESM13_ESM.txt]

# This table shows what percentage of genes are camo, stratefied by genebody element
# gene_name : Ensembl gene name
# biotype : GENCODE biotype of gene
# biotype : percent of CDS bases that are camo within gene (non protein-coding genes will have value of -1)
# perc_UTR : percent of UTR bases that are camo within gene (non protein-coding genes will have value of -1(
# perc_exon : percent of exonic bases that are camo
# perc_intron : percent of intronic bases that are camo
# perc_total : percent of total gene that is camo
gene_name	biotype	perc_CDS	perc_UTR	perc_exon	perc_intron	perc_total
DDX11L1	pseudogene	-1.000000	-1.000000	32.179931	69.125000	43.779528
WASH7P	pseudogene	-1.000000	-1.000000	29.777778	62.873297	59.864170
MIR1302-2HG	lincRNA	-1.000000	-1.000000	69.411765	55.367232	64.501608
FAM138A	lincRNA	-1.000000	-1.000000	99.917898	100.000000	99.803536
OR4G4P	pseudogene	-1.000000	-1.000000	6.912992	-1.000000	6.912992
OR4G11P	pseudogene	-1.000000	-1.000000	0.000000	2.019212	1.580239
OR4F5	protein coding	0.952381	36.124402	23.423768	1.805360	10.979565
AL627309.1	lincRNA	-1.000000	-1.000000	2.657718	15.303138	14.238768
CICP27	pseudogene	-1.000000	-1.000000	23.694568	-1.000000	23.694568
AL627309.5	other	-1.000000	-1.000000	96.189861	85.184902	87.276152
AL627309.4	lincRNA	-1.000000	-1.000000	78.508772	100.000000	90.917516
FO538757.1	pseudogene	-1.000000	-1.000000	18.696275	25.011390	24.122033
AP006222.1	pseudogene	-1.000000	-1.000000	30.511979	7.538097	9.394305
AL732372.1	lincRNA	-1.000000	-1.000000	80.804388	57.274069	60.847811
WBP1LP7	pseudogene	-1.000000	-1.000000	100.000000	-1.000000	100.000000
OR4F29	protein coding	100.000000	65.454545	98.088531	-1.000000	98.088531
CICP7	pseudogene	-1.000000	-1.000000	98.424879	100.000000	98.609626
AC114498.1	lincRNA	-1.000000	-1.000000	22.870662	7.411964	8.796750
OR4F16	protein coding	100.000000	65.454545	98.088531	-1.000000	98.088531
CICP3	pseudogene	-1.000000	-1.000000	31.784841	100.000000	40.448239
MMP23B	protein coding	41.811847	0.000000	36.014406	24.122310	25.694444
CDK11B	protein coding	4.460967	3.889586	4.330370	2.874642	3.081774
MMP23A	pseudogene	-1.000000	-1.000000	40.452756	49.507389	44.347826
CDK11A	protein coding	5.201560	3.311966	4.656183	3.303664	3.500972
PRAMEF10	protein coding	0.000000	0.000000	0.000000	7.570239	5.414961
PRAMEF7	protein coding	29.964912	41.452991	31.585292	28.500227	29.777893
PRAMEF29P	pseudogene	-1.000000	-1.000000	48.769772	45.636172	47.345768
PRAMEF6	protein coding	33.612858	0.000000	26.977005	51.605849	46.739130
PRAMEF27	protein coding	0.000000	7.764706	1.772288	22.012823	16.621525
HNRNPCL3	protein coding	23.582766	0.000000	18.134263	0.000000	15.294118
PRAMEF25	protein coding	81.280445	68.958333	78.195097	38.629497	46.833931
PRAMEF34P	pseudogene	-1.000000	-1.000000	99.930844	100.000000	99.820917
PRAMEF36P	pseudogene	-1.000000	-1.000000	99.586492	100.000000	99.642474
PRAMEF26	protein coding	80.862909	77.882353	80.182599	53.450270	60.459184
HNRNPCL4	protein coding	23.609535	-1.000000	23.609535	-1.000000	23.609535
PRAMEF9	protein coding	9.324983	0.000000	7.196563	21.377164	17.591668
PRAMEF5	protein coding	32.354997	0.000000	26.934264	51.186119	46.572182
PRAMEF32P	pseudogene	-1.000000	-1.000000	53.514527	41.020608	47.413793
PRAMEF8	protein coding	29.964912	18.982387	27.066116	28.629950	27.856970
PRAMEF33	protein coding	0.000000	0.000000	0.000000	7.568270	5.421013
NBPF1	protein coding	3.654971	26.881720	13.488451	2.315132	3.602443
CROCCP2	pseudogene	-1.000000	-1.000000	3.354148	0.269995	0.718336
AL137798.2	lincRNA	-1.000000	-1.000000	100.000000	46.575064	50.671677
RNU1-3	snRNA	-1.000000	-1.000000	100.000000	-1.000000	100.000000
ESPNP	pseudogene	-1.000000	-1.000000	0.000000	1.718608	1.550978
AL021920.1	lincRNA	-1.000000	-1.000000	13.827160	10.442429	10.795455
AL021920.3	lincRNA	-1.000000	-1.000000	98.410758	46.210194	50.220637
CROCC	protein coding	0.000000	0.000000	0.000000	0.000000	2.155080
EIF4G3	protein coding	0.000000	0.000000	0.000000	0.056955	0.055856
CLIC4	protein coding	0.000000	0.000000	0.000000	1.477614	1.412592
RSRP1	protein coding	0.000000	0.000000	0.000000	5.502673	5.330499
RHD	protein coding	0.000000	0.000000	0.000000	7.510968	7.107421
RHCE	protein coding	0.000000	0.000000	0.000000	5.461374	5.286785
CSMD2	protein coding	0.000000	0.000000	0.000000	0.131018	0.127485
BMP8A	protein coding	1.985112	0.000000	1.419279	1.215246	1.224883
BMP8B	protein coding	0.000000	0.000000	0.000000	1.475080	1.250039
SMAP2	protein coding	0.000000	0.000000	0.000000	2.710667	2.590601
CCDC30	protein coding	0.000000	0.000000	0.000000	0.071567	0.070035
CYP4Z2P	pseudogene	-1.000000	-1.000000	2.817783	2.856989	2.854801
AL731892.1	pseudogene	-1.000000	-1.000000	9.907641	-1.000000	9.907641
CYP4Z1	protein coding	2.964427	0.000000	2.362205	3.014068	2.988334
SKINT1L	pseudogene	-1.000000	-1.000000	0.000000	1.502841	1.467522
SPATA6	protein coding	0.000000	0.000000	0.000000	0.074538	0.072383
AGBL4	protein coding	0.000000	0.000000	0.000000	0.026753	0.026625
FAF1	protein coding	0.000000	0.000000	0.000000	0.026337	0.025992
FGGY	protein coding	0.000000	0.000000	0.000000	0.027401	0.024708
LINC01748	lincRNA	-1.000000	-1.000000	0.000000	0.073603	0.067321
DOCK7	protein coding	0.000000	0.000000	0.000000	0.046108	0.044004
LINC00466	other	-1.000000	-1.000000	0.000000	0.689198	0.670093
LEPR	protein coding	0.000000	0.000000	0.000000	1.341623	1.274745
C1orf141	protein coding	0.000000	0.000000	0.000000	0.117216	0.113109
IL23R	protein coding	0.000000	0.000000	0.000000	0.134146	0.130501
AL033530.1	lincRNA	-1.000000	-1.000000	0.000000	0.814765	0.806055
LINC01707	lincRNA	-1.000000	-1.000000	0.000000	0.073947	0.073584
LRRC7	protein coding	0.000000	0.000000	0.000000	0.008778	0.008226
ZRANB2-AS2	other	-1.000000	-1.000000	0.000000	0.026924	0.026428
NEGR1	protein coding	0.000000	0.000000	0.000000	0.753962	0.742901
FPGT-TNNI3K	protein coding	0.000000	0.000000	0.000000	0.082649	0.080406
SLC44A5	protein coding	0.000000	0.000000	0.000000	0.213259	0.210032
ST6GALNAC3	protein coding	0.000000	0.000000	0.000000	0.010127	0.010002
AC093580.1	lincRNA	-1.000000	-1.000000	0.000000	2.411529	2.376233
AC104454.2	lincRNA	-1.000000	-1.000000	0.000000	19.324635	19.002339
PRKACB	protein coding	0.000000	0.000000	0.000000	0.057114	0.054851
COL24A1	protein coding	0.000000	0.000000	0.000000	1.404976	1.382011
GBP1P1	pseudogene	-1.000000	-1.000000	0.000000	1.185551	1.034260
BCAR3	protein coding	0.000000	0.000000	0.000000	0.847997	0.835775
DPYD	protein coding	0.000000	0.000000	0.000000	0.094669	0.086453
AMY2A	protein coding	26.757812	0.000000	21.838470	19.994340	20.336715
AMY1A	protein coding	87.109375	80.131579	84.799652	76.576447	78.443437
AMY1B	protein coding	85.481771	81.315789	84.102787	84.237800	84.015111
AMYP1	pseudogene	-1.000000	-1.000000	43.150685	27.630035	30.156148
AMY1C	protein coding	85.481771	98.947368	86.266094	72.253203	74.855142
NBPF4	protein coding	55.888224	0.000000	43.326886	54.024828	52.618129
AL359258.1	lincRNA	-1.000000	-1.000000	100.000000	45.390071	56.223485
SLC25A24P1	pseudogene	-1.000000	-1.000000	26.049973	46.100135	45.513788
NBPF5P	pseudogene	-1.000000	-1.000000	59.127726	89.871976	88.423490
SLC25A24P2	pseudogene	-1.000000	-1.000000	68.958743	83.687848	83.487313
AL390038.1	lincRNA	-1.000000	-1.000000	99.959677	45.910317	56.630652
NBPF6	protein coding	48.153693	0.000000	37.330754	47.986744	46.592664
FAM102B	protein coding	0.000000	0.000000	0.000000	0.378553	0.352549
GSTM2	protein coding	0.000000	12.694997	11.238095	2.300083	3.202581
LINC01768	lincRNA	-1.000000	-1.000000	0.000000	0.185446	0.183376
TMIGD3	protein coding	0.000000	0.000000	0.000000	0.267366	0.260501
RAP1A	protein coding	0.000000	0.000000	0.000000	0.124231	0.120362
AL445426.1	lincRNA	-1.000000	-1.000000	0.000000	0.117650	0.117298
AL357055.3	lincRNA	-1.000000	-1.000000	0.000000	0.549562	0.527533
MAGI3	protein coding	0.000000	0.000000	0.000000	1.567352	1.530284
NOTCH2	protein coding	0.000000	14.659998	7.658807	7.209289	7.253611
RNU6-465P	snRNA	-1.000000	-1.000000	100.000000	-1.000000	100.000000
AC244669.2	pseudogene	-1.000000	-1.000000	40.140845	43.956035	43.930013
RF00100	other	-1.000000	-1.000000	51.807229	-1.000000	51.807229
AC244669.1	pseudogene	-1.000000	-1.000000	58.770344	60.061835	60.039980
NBPF8	pseudogene	-1.000000	-1.000000	13.567273	36.183629	32.288281
AC241952.1	pseudogene	-1.000000	-1.000000	4.210526	28.188513	27.155688
RF00100	other	-1.000000	-1.000000	29.718876	-1.000000	29.718876
NBPF26	protein coding	15.410448	25.067144	20.775991	22.593061	22.492727
AC241377.3	other	-1.000000	-1.000000	24.103036	-1.000000	24.103036
LINC00623	lincRNA	-1.000000	-1.000000	3.809065	6.341957	6.287494
AC241377.2	pseudogene	-1.000000	-1.000000	0.000000	2.124328	2.081986
AC244453.1	lincRNA	-1.000000	-1.000000	0.000000	0.400695	0.393728
RPL22P6	pseudogene	-1.000000	-1.000000	21.188630	-1.000000	21.188630
FAM72B	protein coding	0.000000	1.696513	1.375621	1.722557	1.671045
SRGAP2C	protein coding	7.987471	23.506581	20.755241	7.644267	8.098571
EMBP1	pseudogene	-1.000000	-1.000000	0.000000	4.230674	3.882152
AC242852.1	pseudogene	-1.000000	-1.000000	100.000000	-1.000000	100.000000
AC242852.2	pseudogene	-1.000000	-1.000000	33.388704	45.658598	44.965707
RNA5SP533	rRNA	-1.000000	-1.000000	96.330275	-1.000000	96.330275
AC239859.5	pseudogene	-1.000000	-1.000000	57.270512	32.936606	33.745272
NKAIN1P1	pseudogene	-1.000000	-1.000000	94.492255	-1.000000	94.492255
AC239859.3	lincRNA	-1.000000	-1.000000	18.427518	6.783370	10.415094
AC239859.1	pseudogene	-1.000000	-1.000000	0.000000	0.506311	0.463529
FAM91A3P	pseudogene	-1.000000	-1.000000	2.634683	-1.000000	2.634683
AC239800.3	lincRNA	-1.000000	-1.000000	64.727203	17.583603	52.409129
AC239798.1	pseudogene	-1.000000	-1.000000	2.723404	10.810201	10.146429
FCGR1CP	pseudogene	-1.000000	-1.000000	0.000000	6.709391	5.841494
FAM72C	protein coding	35.609756	55.408271	51.872822	23.239387	27.191133
SRGAP2D	pseudogene	-1.000000	-1.000000	34.313725	23.266581	23.387624
IGKV1OR1-1	pseudogene	-1.000000	-1.000000	100.000000	100.000000	100.000000
AC244015.1	pseudogene	-1.000000	-1.000000	100.000000	-1.000000	100.000000
AC244015.2	pseudogene	-1.000000	-1.000000	100.000000	94.860372	95.161492
AC245595.1	lincRNA	-1.000000	-1.000000	100.000000	95.966806	96.113165
RNA5SP529	rRNA	-1.000000	-1.000000	100.000000	-1.000000	100.000000
AC245595.2	pseudogene	-1.000000	-1.000000	100.000000	98.393323	98.477140
PPIAL4E	protein coding	100.000000	44.636678	79.591837	-1.000000	79.591837
AC246785.1	pseudogene	-1.000000	-1.000000	0.000000	25.829146	22.793792
PPIAL4F	protein coding	100.000000	78.658537	94.688923	-1.000000	94.688923
LINC01632	lincRNA	-1.000000	-1.000000	62.579957	55.115952	55.553360
FP700111.1	lincRNA	-1.000000	-1.000000	51.139544	43.899081	43.964586
RNA5SP59	rRNA	-1.000000	-1.000000	100.000000	-1.000000	100.000000
FP700111.2	pseudogene	-1.000000	-1.000000	100.000000	94.916210	95.217581
SRGAP2B	protein coding	27.721222	58.374679	52.878405	16.288043	17.540322
FAM72D	protein coding	30.222222	34.994861	34.098497	20.400168	22.358649
AC241585.4	pseudogene	-1.000000	-1.000000	4.671533	15.215696	14.340207
AC241585.2	pseudogene	-1.000000	-1.000000	30.096051	6.573023	8.273831
NBPF20	protein coding	82.656950	9.264305	67.058018	77.154066	75.368922
AC239860.2	pseudogene	-1.000000	-1.000000	66.542751	100.000000	92.089424
AC239860.1	pseudogene	-1.000000	-1.000000	0.000000	3.420386	3.039751
GPR89A	protein coding	0.000000	0.000000	0.000000	0.144040	0.138849
PDZK1	protein coding	0.000000	0.000000	0.000000	0.485005	0.453132
RNU6-1071P	snRNA	-1.000000	-1.000000	100.000000	-1.000000	100.000000
NUDT4P2	pseudogene	-1.000000	-1.000000	100.000000	-1.000000	100.000000
AC245407.3	pseudogene	-1.000000	-1.000000	0.000000	12.410623	10.082988
AC245407.2	lincRNA	-1.000000	-1.000000	59.992117	69.211257	67.036421
HYDIN2	pseudogene	-1.000000	-1.000000	1.420455	2.636192	2.586073
NBPF12	protein coding	1.240035	4.608651	3.039472	2.639823	2.687180
GPR89B	protein coding	0.000000	0.000000	0.000000	0.138124	0.133583
PDZK1P1	pseudogene	-1.000000	-1.000000	0.000000	0.971097	0.801176
PDE4DIPP1	pseudogene	-1.000000	-1.000000	9.451220	10.692473	10.523146
NBPF11	protein coding	0.000000	5.627578	3.253833	0.793579	1.082027
AC239809.3	lincRNA	-1.000000	-1.000000	17.095588	8.411871	9.347697
AC239803.1	lincRNA	-1.000000	-1.000000	0.000000	5.142191	4.544705
NBPF14	protein coding	19.965299	3.979239	14.626496	27.869419	26.762196
RNU6-1171P	snRNA	-1.000000	-1.000000	100.000000	-1.000000	100.000000
NUDT4B	protein coding	99.816850	0.000000	45.228216	-1.000000	45.228216
AC245389.2	pseudogene	-1.000000	-1.000000	99.304348	100.000000	99.916346
PDE4DIP	protein coding	6.099181	3.829401	4.851900	21.007221	18.315320
RN7SKP88	other	-1.000000	-1.000000	100.000000	-1.000000	100.000000
NBPF9	protein coding	0.000000	1.301572	0.825417	1.795461	1.669560
AC239804.2	pseudogene	-1.000000	-1.000000	0.000000	2.700010	2.565802
AC245297.3	lincRNA	-1.000000	-1.000000	22.781955	25.297688	25.251030
AC245297.1	pseudogene	-1.000000	-1.000000	47.961373	40.200821	40.256990
AC245297.2	lincRNA	-1.000000	-1.000000	25.709220	-1.000000	25.709220
RF00100	other	-1.000000	-1.000000	100.000000	-1.000000	100.000000
AC242843.1	pseudogene	-1.000000	-1.000000	99.825175	100.000000	99.941427
NBPF19	protein coding	77.532815	33.884978	52.118825	36.987926	38.689377
PPIAL4C	protein coding	8.282828	0.000000	6.844741	-1.000000	6.844741
LINC00869	pseudogene	-1.000000	-1.000000	0.778165	1.775395	1.657353
AC243772.3	pseudogene	-1.000000	-1.000000	0.000000	8.190101	7.802218
FCGR1A	protein coding	0.000000	0.000000	0.000000	6.728629	5.219864
HIST2H2BF	protein coding	0.244499	0.000000	0.039386	1.886306	1.731573
HIST2H4A	protein coding	100.000000	100.000000	100.000000	-1.000000	18.401801
HIST2H3C	protein coding	100.000000	99.919614	99.939577	-1.000000	99.939577
HIST2H2AA3	protein coding	100.000000	100.000000	100.000000	-1.000000	100.000000
HIST2H2BD	pseudogene	-1.000000	-1.000000	12.601626	-1.000000	12.601626
HIST2H2BC	pseudogene	-1.000000	-1.000000	10.708117	-1.000000	10.708117
HIST2H2AA4	protein coding	100.000000	91.176471	97.335702	-1.000000	97.335702
HIST2H3A	protein coding	100.000000	99.919614	99.939577	-1.000000	99.939577
HIST2H4B	protein coding	100.000000	29.878049	49.204947	-1.000000	10.956036
MTX1	protein coding	15.401146	0.000000	13.174020	2.586950	5.951220
GBAP1	pseudogene	-1.000000	-1.000000	18.256131	0.000000	3.448276
MTX1P1	pseudogene	-1.000000	-1.000000	25.686977	3.598561	9.104478
GBA	protein coding	0.000000	44.880383	18.685259	0.000000	4.576949
IQGAP3	protein coding	0.000000	0.000000	0.000000	0.637873	0.555097
AL592295.3	lincRNA	-1.000000	-1.000000	6.264501	2.049997	2.105373
FCGR2C	pseudogene	-1.000000	14.092954	9.310934	9.834015	9.760309
FCGR2B	protein coding	12.004287	7.866109	9.680451	15.473251	14.664345
NOS1AP	protein coding	0.000000	0.000000	0.000000	0.033113	0.032258
DDR2	protein coding	0.000000	0.000000	0.000000	0.298779	0.278157
AL022100.1	pseudogene	-1.000000	-1.000000	0.000000	0.197587	0.191987
NME7	protein coding	0.000000	0.000000	0.000000	0.026949	0.026759
DNM3	protein coding	0.000000	0.000000	0.000000	0.025972	0.025478
AL031599.1	lincRNA	-1.000000	-1.000000	0.000000	0.476166	0.474819
RABGAP1L	protein coding	0.000000	0.000000	0.000000	0.632205	0.622085
PAPPA2	protein coding	0.000000	0.000000	0.000000	0.064798	0.063017
RASAL2	protein coding	0.000000	0.000000	0.000000	0.177487	0.170510
RALGPS2	protein coding	0.000000	0.000000	0.000000	0.688551	0.660417
XPR1	protein coding	0.000000	0.000000	0.000000	1.857487	1.796342
FAM129A	protein coding	0.000000	0.000000	0.000000	1.713797	1.646122
HMCN1	protein coding	0.000000	0.000000	0.000000	0.031965	0.030675
ERVMER61-1	lincRNA	-1.000000	-1.000000	0.000000	1.065486	1.047860
LINC01720	lincRNA	-1.000000	-1.000000	0.000000	0.034375	0.033943
AL390957.1	lincRNA	-1.000000	-1.000000	0.000000	0.006924	0.006836
AL357793.1	lincRNA	-1.000000	-1.000000	0.000000	5.676938	5.629297
DENND1B	protein coding	0.000000	0.000000	0.000000	2.007361	1.936534
LINC01221	lincRNA	-1.000000	-1.000000	0.000000	1.284682	1.270585
CAMSAP2	protein coding	0.000000	0.000000	0.000000	0.031738	0.029716
INAVA	protein coding	0.000000	10.983440	6.691373	0.000000	1.316482
FAM72A	protein coding	8.333333	15.833057	14.589666	6.671334	8.214971
SRGAP2	protein coding	3.219697	0.000000	1.124463	4.080531	3.977817
CR1	protein coding	23.247726	0.000000	17.463826	22.215174	21.876416
CR1L	protein coding	0.000000	0.000000	0.000000	0.109489	0.090029
HHAT	protein coding	0.000000	0.000000	0.000000	0.113072	0.110906
PPP2R5A	protein coding	0.000000	0.000000	0.000000	0.325165	0.310510
SPATA17	protein coding	0.000000	0.000000	0.000000	0.656618	0.640674
AL513283.1	lincRNA	-1.000000	-1.000000	0.000000	0.891310	0.856638
SUSD4	protein coding	0.000000	0.000000	0.000000	0.078107	0.076020
GTF2IP20	pseudogene	-1.000000	-1.000000	0.000000	0.372488	0.344660
TUBB8P10	pseudogene	-1.000000	-1.000000	4.381847	6.151990	5.063890
TUBB8P9	pseudogene	-1.000000	-1.000000	4.392157	6.151990	5.071090
RNA5S1	rRNA	-1.000000	-1.000000	100.000000	-1.000000	100.000000
RNA5S2	rRNA	-1.000000	-1.000000	100.000000	-1.000000	100.000000
RNA5S3	rRNA	-1.000000	-1.000000	100.000000	-1.000000	100.000000
RNA5S4	rRNA	-1.000000	-1.000000	100.000000	-1.000000	100.000000
RNA5S5	rRNA	-1.000000	-1.000000	100.000000	-1.000000	100.000000
RNA5S6	rRNA	-1.000000	-1.000000	86.440678	-1.000000	86.440678
RNA5S7	rRNA	-1.000000	-1.000000	100.000000	-1.000000	100.000000
RNA5S8	rRNA	-1.000000	-1.000000	100.000000	-1.000000	100.000000
RNA5S10	rRNA	-1.000000	-1.000000	100.000000	-1.000000	100.000000
RNA5S11	rRNA	-1.000000	-1.000000	100.000000	-1.000000	100.000000
RNA5S12	rRNA	-1.000000	-1.000000	100.000000	-1.000000	100.000000
RNA5S13	rRNA	-1.000000	-1.000000	100.000000	-1.000000	100.000000
RNA5S14	rRNA	-1.000000	-1.000000	100.000000	-1.000000	100.000000
RNA5S15	rRNA	-1.000000	-1.000000	100.000000	-1.000000	100.000000
RNA5S16	rRNA	-1.000000	-1.000000	100.000000	-1.000000	100.000000
RNA5S17	rRNA	-1.000000	-1.000000	100.000000	-1.000000	100.000000
EDARADD	protein coding	0.000000	0.000000	0.000000	0.196375	0.168759
RYR2	protein coding	0.000000	0.000000	0.000000	0.198727	0.194498
SEPT14P21	pseudogene	-1.000000	-1.000000	0.000000	0.780846	0.729991
KIF26B	protein coding	0.000000	0.000000	0.000000	0.054189	0.052846
SMYD3	protein coding	0.000000	0.000000	0.000000	0.052325	0.052113
ZNF124	protein coding	2.788104	1.396903	1.739528	3.355087	3.215363
OR2T2	protein coding	0.000000	20.595145	14.905072	9.658580	11.465779
OR2T5	protein coding	-1.000000	30.427892	30.427892	-1.000000	30.427892
OR2G6	protein coding	0.000000	0.000000	0.000000	0.941519	0.638497
OR2T29	protein coding	57.383966	13.270142	29.135053	0.000000	13.105802
OR2T35	protein coding	0.000000	26.512097	17.794317	10.462777	12.889487
AC215217.1	lincRNA	-1.000000	-1.000000	58.354756	23.684211	29.077729
AL713922.1	pseudogene	-1.000000	-1.000000	5.898123	3.177966	4.097606
ADARB2	protein coding	0.000000	0.000000	0.000000	0.008522	0.008390
AL355303.1	lincRNA	-1.000000	-1.000000	0.000000	11.773415	11.497418
SLC39A12	protein coding	0.000000	0.000000	0.000000	0.033852	0.032804
MALRD1	protein coding	0.000000	0.000000	0.000000	0.380235	0.347748
SPAG6	protein coding	0.000000	0.000000	0.000000	0.202646	0.128701
ARHGAP21	protein coding	0.000000	0.000000	0.000000	0.046252	0.043553
GPR158	protein coding	0.000000	0.000000	0.000000	0.052834	0.051971
SVIL-AS1	pseudogene	-1.000000	-1.000000	0.000000	0.019092	0.017870
ZNF438	protein coding	0.000000	0.000000	0.000000	0.028326	0.024560
ZEB1	protein coding	0.000000	0.000000	0.000000	0.014695	0.014197
ANKRD30A	protein coding	9.491216	0.000000	8.519353	4.665767	4.737093
AL133216.1	lincRNA	-1.000000	-1.000000	0.000000	0.489197	0.461716
AGAP10P	pseudogene	-1.000000	-1.000000	0.000000	0.206069	0.183150
WASHC2C	protein coding	0.000000	0.000000	0.000000	1.342733	1.245419
AGAP4	protein coding	0.000000	0.000000	0.000000	1.942550	1.329515
PARGP1	pseudogene	-1.000000	-1.000000	0.000000	1.708956	1.666935
AGAP7P	pseudogene	-1.000000	-1.000000	0.000000	3.885668	3.514744
AGAP14P	pseudogene	-1.000000	-1.000000	0.000000	2.703816	2.442997
ANXA8L1	protein coding	20.856102	0.000000	10.523897	27.193925	24.911803
NPY4R	protein coding	3.900709	22.611850	11.815857	30.889125	23.065663
SYT15	protein coding	9.255663	28.300455	23.984157	12.188973	17.216094
AL356056.1	lincRNA	-1.000000	-1.000000	25.490196	12.953278	15.376510
FAM35BP	pseudogene	-1.000000	-1.000000	25.379899	12.018315	13.222305
RN7SL248P	other	-1.000000	-1.000000	32.012195	-1.000000	32.012195
AGAP13P	pseudogene	-1.000000	-1.000000	0.000000	3.508209	3.427318
FRMPD2B	pseudogene	-1.000000	-1.000000	0.000000	0.232746	0.219372
PTPN20	protein coding	36.905966	0.000000	11.043873	10.414740	10.415843
ANXA8	protein coding	22.484689	0.000000	6.463783	19.393879	17.232039
AGAP9	protein coding	1.770359	0.000000	1.466890	9.678085	8.772494
RNA5SP312	rRNA	-1.000000	-1.000000	100.000000	-1.000000	100.000000
FAM35DP	pseudogene	-1.000000	-1.000000	0.000000	10.812020	10.088635
RN7SL453P	other	-1.000000	-1.000000	23.170732	-1.000000	23.170732
FO681492.1	protein coding	9.681787	36.857708	29.592760	15.468076	21.582338
AC245041.2	lincRNA	-1.000000	-1.000000	0.000000	2.153434	2.089848
NPY4R2	protein coding	6.028369	73.035067	34.373402	34.005662	34.148380
AGAP12P	pseudogene	-1.000000	-1.000000	1.458941	9.677586	8.765563
RNA5SP315	rRNA	-1.000000	-1.000000	100.000000	-1.000000	100.000000
PTPN20CP	pseudogene	-1.000000	-1.000000	39.717084	16.744135	17.123325
FRMPD2	protein coding	0.000000	0.000000	0.000000	0.045709	0.042699
PARG	protein coding	0.000000	0.000000	0.000000	1.333333	1.295385
AGAP6	protein coding	0.000000	0.000000	0.000000	2.013530	1.787417
WASHC2A	protein coding	0.000000	0.000000	0.000000	1.353809	1.248133
ASAH2	protein coding	4.077343	0.000000	1.402748	2.342171	2.242071
ASAH2B	protein coding	20.082816	0.000000	1.681984	9.896791	1.939697
PRKG1	protein coding	0.000000	0.000000	0.000000	0.082793	0.082068
PCDH15	protein coding	0.000000	0.000000	0.000000	0.007733	0.007671
ZNF365	protein coding	0.000000	0.000000	0.000000	0.027243	0.026526
ADAMTS14	protein coding	0.000000	0.000000	0.000000	0.132815	0.124947
AGAP5	protein coding	0.000000	0.000000	0.000000	4.425996	3.908017
KCNMA1	protein coding	0.000000	0.000000	0.000000	0.011002	0.010666
NUTM2B	protein coding	1.575758	27.995392	15.121087	6.822827	10.494151
NUTM2E	protein coding	12.696004	21.190043	16.556291	16.055046	16.228992
SFTPD	protein coding	0.000000	0.000000	0.000000	0.376682	0.365468
LINC00858	lincRNA	-1.000000	-1.000000	0.000000	0.805563	0.647183
GRID1	protein coding	0.000000	0.000000	0.000000	0.028907	0.028686
NUTM2A	protein coding	6.614350	27.359667	16.433773	10.494894	13.115183
HECTD2	protein coding	0.000000	0.000000	0.000000	0.023337	0.021791
CPEB3	protein coding	0.000000	0.000000	0.000000	0.035103	0.033961
AL359385.1	pseudogene	-1.000000	-1.000000	0.000000	38.608760	34.003241
HPSE2	protein coding	0.000000	0.000000	0.000000	0.544076	0.540971
ABCC2	protein coding	0.000000	0.000000	0.000000	1.645558	1.500144
SORCS1	protein coding	0.000000	0.000000	0.000000	0.125654	0.124054
LINC01435	lincRNA	-1.000000	-1.000000	0.000000	0.043491	0.042953
SHTN1	protein coding	0.000000	0.000000	0.000000	0.241532	0.233778
DMBT1	protein coding	23.712151	0.000000	22.410803	21.865695	21.889709
FRG2B	protein coding	0.000000	3.821656	2.290076	0.000000	1.655172
DUX4L28	pseudogene	-1.000000	-1.000000	66.174298	-1.000000	66.174298
DUX4L25	pseudogene	-1.000000	-1.000000	100.000000	-1.000000	100.000000
DUX4L24	pseudogene	-1.000000	-1.000000	100.000000	-1.000000	100.000000
DUX4L23	pseudogene	-1.000000	-1.000000	100.000000	-1.000000	100.000000
DUX4L22	pseudogene	-1.000000	-1.000000	100.000000	-1.000000	100.000000
DUX4L21	pseudogene	-1.000000	-1.000000	100.000000	-1.000000	100.000000
DUX4L20	pseudogene	-1.000000	-1.000000	100.000000	-1.000000	100.000000
DUX4L29	pseudogene	-1.000000	-1.000000	99.705015	-1.000000	99.705015
DUX4L10	pseudogene	-1.000000	-1.000000	100.000000	-1.000000	100.000000
DUX4L11	pseudogene	-1.000000	-1.000000	100.000000	-1.000000	100.000000
DUX4L12	pseudogene	-1.000000	-1.000000	100.000000	-1.000000	100.000000
DUX4L13	pseudogene	-1.000000	-1.000000	100.000000	-1.000000	100.000000
DUX4L14	pseudogene	-1.000000	-1.000000	100.000000	-1.000000	100.000000
DUX4L15	pseudogene	-1.000000	-1.000000	100.000000	-1.000000	100.000000
RPL23AP60	pseudogene	-1.000000	-1.000000	100.000000	-1.000000	100.000000
BX322534.1	pseudogene	-1.000000	-1.000000	100.000000	-1.000000	100.000000
WBP1LP10	pseudogene	-1.000000	-1.000000	99.724518	-1.000000	99.724518
OR4F2P	pseudogene	-1.000000	-1.000000	39.274280	-1.000000	39.274280
AC069287.1	lincRNA	-1.000000	-1.000000	47.091413	49.713865	49.560185
CICP23	pseudogene	-1.000000	-1.000000	19.087591	0.000000	18.605478
LINC01001	lincRNA	-1.000000	-1.000000	12.140241	21.013308	18.262411
RNU6-447P	snRNA	-1.000000	-1.000000	26.213592	-1.000000	26.213592
BET1L	protein coding	15.636364	0.000000	2.400223	9.836611	9.164060
MRPL23	protein coding	0.000000	0.000000	0.000000	0.087140	0.083235
H19	other	-1.000000	-1.000000	49.092971	0.000000	20.638704
RF01972	other	-1.000000	-1.000000	100.000000	-1.000000	100.000000
RF01973	other	-1.000000	-1.000000	100.000000	-1.000000	100.000000
AC109309.2	pseudogene	-1.000000	-1.000000	13.897281	-1.000000	13.897281
AC123788.2	pseudogene	-1.000000	-1.000000	16.312057	-1.000000	16.312057
SSU72P6	pseudogene	-1.000000	-1.000000	31.211499	-1.000000	31.211499
SSU72P4	protein coding	26.027397	-1.000000	26.027397	-1.000000	26.027397
MMP26	protein coding	0.000000	0.000000	0.000000	0.012949	0.010087
SYT9	protein coding	0.000000	0.000000	0.000000	0.364573	0.337439
AMPD3	protein coding	0.000000	0.000000	0.000000	0.056388	0.052192
PSMA1	protein coding	0.000000	0.000000	0.000000	0.038111	0.037475
PDE3B	protein coding	0.000000	0.000000	0.000000	0.951327	0.925889
OR7E14P	pseudogene	-1.000000	-1.000000	0.000000	0.685168	0.661098
DCDC1	protein coding	0.000000	0.000000	0.000000	0.503523	0.464926
KIAA1549L	protein coding	0.000000	0.000000	0.000000	0.037950	0.036286
C11orf74	protein coding	0.000000	0.000000	0.000000	0.047257	0.046298
AC090458.1	lincRNA	-1.000000	-1.000000	0.000000	0.201979	0.198807
AC027369.6	pseudogene	-1.000000	-1.000000	70.322581	89.957061	86.383145
AC027369.3	pseudogene	-1.000000	-1.000000	50.350783	67.897693	64.722847
AC027369.4	pseudogene	-1.000000	-1.000000	100.000000	100.000000	100.000000
AC136759.1	pseudogene	-1.000000	-1.000000	0.000000	0.675768	0.669385
AC024405.2	pseudogene	-1.000000	-1.000000	0.000000	0.602525	0.584914
OR9Q1	protein coding	0.000000	0.000000	0.000000	1.214218	1.195042
AP004247.2	lincRNA	-1.000000	-1.000000	0.000000	13.337579	11.760669
MS4A5	protein coding	0.000000	0.000000	0.000000	0.623784	0.425366
MS4A13	protein coding	0.000000	0.000000	0.000000	6.770473	6.448660
PGA3	protein coding	14.401773	6.256742	9.694514	14.672825	12.909815
PGA5	protein coding	14.401773	0.000000	9.065551	12.974876	12.156448
DDB1	protein coding	0.000000	0.000000	0.000000	0.000000	0.349983
TKFC	protein coding	0.000000	0.000000	0.000000	1.042818	0.751805
KDM2A	protein coding	0.000000	0.000000	0.000000	0.120661	0.113818
ENPP7P7	pseudogene	-1.000000	-1.000000	0.000000	0.041874	0.041112
MRPL21	protein coding	0.000000	7.211538	2.744739	2.439024	2.468349
RNF169	protein coding	0.000000	0.000000	0.000000	0.173836	0.159282
CAPN5	protein coding	0.000000	0.000000	0.000000	0.128563	0.118197
TENM4	protein coding	0.000000	0.000000	0.000000	0.528002	0.518324
MIR4300HG	lincRNA	-1.000000	-1.000000	0.000000	0.182933	0.182527
DLG2	protein coding	0.000000	0.000000	0.000000	0.109323	0.108702
TMEM135	protein coding	0.000000	0.000000	0.000000	0.639598	0.629910
TRIM64DP	pseudogene	-1.000000	-1.000000	25.652498	20.583148	21.830986
TRIM49	protein coding	0.000000	0.000000	0.000000	4.803294	3.846154
AP004833.1	pseudogene	-1.000000	-1.000000	11.964430	23.726086	21.593567
TRIM53BP	pseudogene	-1.000000	-1.000000	28.504945	23.889042	24.763178
TRIM51BP	pseudogene	-1.000000	-1.000000	54.123711	34.114425	37.518892
AP005435.1	pseudogene	-1.000000	-1.000000	2.378929	0.000000	1.645123
TRIM64B	protein coding	0.000000	17.414051	8.668155	2.353233	4.870082
AP005435.2	pseudogene	-1.000000	-1.000000	23.599321	15.123153	17.028571
AP005435.3	pseudogene	-1.000000	-1.000000	3.597122	100.000000	33.677419
TRIM49D1	protein coding	61.515820	0.000000	38.650023	77.862956	69.801051
TRIM49D2	protein coding	61.515820	0.000000	50.666667	89.982282	82.653628
AP004607.3	pseudogene	-1.000000	-1.000000	2.938171	100.000000	29.178312
AP004607.9	pseudogene	-1.000000	-1.000000	57.142857	-1.000000	57.142857
AP004607.8	pseudogene	-1.000000	-1.000000	8.074534	15.711754	14.462605
TRIM64	protein coding	0.000000	17.388060	8.661710	2.806756	5.144216
TRIM51EP	pseudogene	-1.000000	-1.000000	45.874587	38.267860	39.664942
TRIM53AP	pseudogene	-1.000000	-1.000000	16.007777	42.777300	36.067687
AP004607.6	pseudogene	-1.000000	-1.000000	6.577852	19.539624	17.289855
TRIM49C	protein coding	0.000000	0.000000	0.000000	4.803843	3.846506
TRIM64EP	pseudogene	-1.000000	-1.000000	25.191424	20.784314	21.839080
DEUP1	protein coding	0.000000	0.000000	0.000000	4.674453	4.503483
HEPHL1	protein coding	0.000000	0.000000	0.000000	0.293076	0.276004
AP002784.1	lincRNA	-1.000000	-1.000000	0.000000	0.014877	0.014614
CNTN5	protein coding	0.000000	0.000000	0.000000	0.183972	0.182894
BIRC2	protein coding	0.000000	0.000000	0.000000	0.967161	0.836009
CWF19L2	protein coding	0.000000	0.000000	0.000000	0.911162	0.888220
RDX	protein coding	0.000000	0.000000	0.000000	0.399543	0.106839
AP002884.1	lincRNA	-1.000000	-1.000000	0.000000	0.159067	0.150351
AP003481.1	lincRNA	-1.000000	-1.000000	0.000000	0.186959	0.184837
ARHGAP32	protein coding	0.000000	0.000000	0.000000	0.051398	0.049322
AC215219.1	pseudogene	-1.000000	-1.000000	9.030837	36.181899	33.333333
FAM138D	lincRNA	-1.000000	-1.000000	49.145963	7.468880	42.521228
CACNA1C	protein coding	0.000000	0.000000	0.000000	0.172826	0.168463
PRMT8	protein coding	0.000000	0.000000	0.000000	2.090461	2.066088
C12orf4	protein coding	0.000000	0.000000	0.000000	0.063977	0.059078
LINC00937	lincRNA	-1.000000	-1.000000	0.000000	0.187114	0.176558
PHC1	protein coding	0.000000	4.010025	1.758242	0.000000	0.348192
M6PR	protein coding	0.000000	3.292181	2.793134	0.000000	1.000834
AC009533.1	pseudogene	-1.000000	-1.000000	0.000000	0.451316	0.411043
DDX12P	pseudogene	-1.000000	-1.000000	0.000000	0.557271	0.500744
AC092821.3	other	-1.000000	-1.000000	0.000000	0.052296	0.051405
AC007529.2	lincRNA	-1.000000	-1.000000	0.000000	0.092427	0.091621
SLCO1A2	protein coding	0.000000	0.000000	0.000000	0.317603	0.300012
LMNTD1	protein coding	0.000000	0.000000	0.000000	0.033029	0.032599
CPNE8	protein coding	0.000000	0.000000	0.000000	0.472294	0.454706
C12orf40	protein coding	0.000000	0.000000	0.000000	0.000000	0.170133
SLC2A13	protein coding	0.000000	0.000000	0.000000	0.228913	0.223034
AC090630.1	lincRNA	-1.000000	-1.000000	0.000000	0.363035	0.361267
ADAMTS20	protein coding	0.000000	0.000000	0.000000	0.150994	0.145414
TMEM117	protein coding	0.000000	0.000000	0.000000	0.430032	0.427776
KRT86	protein coding	2.464066	0.000000	1.504388	2.207213	2.179978
KRT81	protein coding	15.085639	0.000000	11.877593	19.445200	16.847536
FAM19A2	protein coding	0.000000	0.000000	0.000000	0.116123	0.111230
C12orf66	protein coding	0.000000	0.000000	0.000000	2.247228	1.903835
AC012158.1	pseudogene	-1.000000	-1.000000	0.000000	1.924336	1.900668
C12orf56	protein coding	0.000000	0.000000	0.000000	2.733558	2.626750
AC025419.1	lincRNA	-1.000000	-1.000000	0.000000	0.013432	0.013102
MYRFL	protein coding	0.000000	0.000000	0.000000	0.066042	0.064278
AC084032.1	lincRNA	-1.000000	-1.000000	47.313692	1.825943	3.041632
AC025575.2	lincRNA	-1.000000	-1.000000	0.000000	0.338660	0.335945
TRHDE	protein coding	0.000000	0.000000	0.000000	0.000775	0.000514
AC078923.1	lincRNA	-1.000000	-1.000000	0.000000	0.016213	0.016159
NAV3	protein coding	0.000000	0.000000	0.000000	0.002740	0.002702
SYT1	protein coding	0.000000	0.000000	0.000000	0.016845	0.016666
OTOGL	protein coding	0.000000	0.000000	0.000000	0.185504	0.178075
PTPRQ	protein coding	0.000000	0.000000	0.000000	0.253567	0.240207
LRRIQ1	protein coding	0.000000	0.000000	0.000000	0.015763	0.014103
LINC02391	lincRNA	-1.000000	-1.000000	0.000000	2.271209	2.255419
EEA1	protein coding	0.000000	0.000000	0.000000	0.199038	0.186522
CCDC38	protein coding	0.000000	0.000000	0.000000	0.140449	0.131707
AMDHD1	protein coding	0.000000	6.159895	3.559258	0.325075	0.664752
CDK17	protein coding	0.000000	0.000000	0.000000	0.477767	0.457894
AC007424.1	pseudogene	-1.000000	-1.000000	0.000000	1.884770	1.488224
TTC41P	pseudogene	-1.000000	-1.000000	0.000000	0.013763	0.012722
POLR3B	protein coding	0.000000	0.000000	0.000000	0.306755	0.297627
SVOP	protein coding	0.000000	0.000000	0.000000	0.056255	0.052864
RPH3A	protein coding	0.000000	0.000000	0.000000	0.365881	0.359207
RBM19	protein coding	0.000000	0.000000	0.000000	0.113242	0.108933
AC007368.1	other	-1.000000	-1.000000	0.000000	2.022471	1.977982
TMEM132D	protein coding	0.000000	0.000000	0.000000	0.001212	0.001202
RIMBP2	protein coding	0.000000	0.000000	0.000000	0.009275	0.009058
ADGRD1	protein coding	0.000000	0.000000	0.000000	0.022533	0.021859
AC078925.1	lincRNA	-1.000000	-1.000000	0.000000	0.942962	0.833842
AC092850.1	other	-1.000000	-1.000000	2.336795	-1.000000	2.336795
LINC02415	lincRNA	-1.000000	-1.000000	4.794521	0.000000	3.383459
AL356585.3	pseudogene	-1.000000	-1.000000	0.000000	9.262458	8.689912
FO681491.1	pseudogene	-1.000000	-1.000000	0.000000	0.475673	0.403526
TPTE2	protein coding	0.000000	0.000000	0.000000	0.114609	0.112394
PSPC1	protein coding	0.000000	0.000000	0.000000	0.053850	0.038793
MTUS2	protein coding	0.000000	0.000000	0.000000	0.036585	0.036173
B3GLCT	protein coding	0.000000	0.000000	0.000000	2.063892	1.997129
LINC02343	lincRNA	-1.000000	-1.000000	0.000000	1.122957	1.120518
LINC00457	lincRNA	-1.000000	-1.000000	0.000000	1.458291	1.452969
DCLK1	protein coding	0.000000	0.000000	0.000000	0.172795	0.168204
TPTE2P5	pseudogene	-1.000000	-1.000000	0.000000	0.081007	0.079435
LINC02341	lincRNA	-1.000000	-1.000000	0.000000	0.641906	0.633653
COG3	protein coding	0.000000	0.000000	0.000000	0.277303	0.257904
RB1	protein coding	0.000000	0.000000	0.000000	1.102823	1.083494
LPAR6	protein coding	0.000000	0.000000	0.000000	3.131435	1.737490
FNDC3A	protein coding	0.000000	0.000000	0.000000	0.026524	0.025656
CAB39L	protein coding	0.000000	0.000000	0.000000	0.029024	0.028049
DLEU1	other	-1.000000	-1.000000	0.000000	0.059923	0.058808
AL158066.1	other	-1.000000	-1.000000	0.000000	2.018982	1.956430
TPTE2P3	pseudogene	-1.000000	-1.000000	0.000000	1.841104	1.806329
PRR20C	protein coding	100.000000	100.000000	100.000000	50.851185	57.126949
PRR20D	protein coding	100.000000	100.000000	100.000000	100.000000	100.000000
PRR20E	protein coding	100.000000	100.000000	100.000000	100.000000	100.000000
DIAPH3	protein coding	0.000000	0.000000	0.000000	0.311092	0.307782
AL445989.1	lincRNA	-1.000000	-1.000000	21.544515	7.074653	13.851118
OR7E104P	pseudogene	-1.000000	-1.000000	6.679512	2.990002	4.115146
PCDH9	protein coding	0.000000	0.000000	0.000000	0.027428	0.026520
LINC00402	lincRNA	-1.000000	-1.000000	0.000000	0.476607	0.420772
AL355390.2	lincRNA	-1.000000	-1.000000	0.000000	0.243159	0.241368
AL354896.1	lincRNA	-1.000000	-1.000000	0.000000	0.085270	0.084750
GPC5	protein coding	0.000000	0.000000	0.000000	0.186594	0.186160
GPC6	protein coding	0.000000	0.000000	0.000000	0.030833	0.030663
CR383658.2	pseudogene	-1.000000	-1.000000	0.000000	1.211118	1.099892
LINC02297	lincRNA	-1.000000	-1.000000	7.305630	18.351648	13.419783
CR383656.5	pseudogene	-1.000000	-1.000000	0.000000	10.906626	10.685463
NF1P10	pseudogene	-1.000000	-1.000000	0.666667	3.946822	3.159558
AL929601.4	pseudogene	-1.000000	-1.000000	8.582090	-1.000000	8.582090
NF1P7	pseudogene	-1.000000	-1.000000	0.000000	1.344415	1.130408
MED15P1	pseudogene	-1.000000	-1.000000	22.577928	2.047005	8.391973
AL929601.1	lincRNA	-1.000000	-1.000000	3.333333	3.277061	3.278689
POTEM	protein coding	18.925999	30.795848	20.814978	35.548206	34.710875
AL589182.1	lincRNA	-1.000000	-1.000000	5.660377	20.032616	19.665618
DUXAP9	pseudogene	-1.000000	-1.000000	52.714138	13.594024	16.345442
AL589743.5	lincRNA	-1.000000	-1.000000	27.727087	12.115553	14.376121
AL589743.3	pseudogene	-1.000000	-1.000000	3.826955	5.803687	5.734991
AL589743.2	lincRNA	-1.000000	-1.000000	77.609738	-1.000000	77.609738
AL589743.1	pseudogene	-1.000000	-1.000000	32.481363	16.168141	19.341711
BMS1P17	pseudogene	-1.000000	-1.000000	39.503986	26.668088	27.633136
LINC01297	lincRNA	-1.000000	-1.000000	10.944935	14.663070	14.254293
POTEG	protein coding	4.584152	15.828402	8.034498	34.186015	32.355988
MED15P6	pseudogene	-1.000000	-1.000000	0.000000	2.808390	2.072403
AL512310.11	other	-1.000000	-1.000000	0.000000	3.041022	3.029980
AL512310.8	pseudogene	-1.000000	-1.000000	100.000000	-1.000000	100.000000
ARHGAP42P4	pseudogene	-1.000000	-1.000000	1.466076	-1.000000	1.466076
OR11H2	protein coding	0.000000	0.000000	0.000000	13.157895	3.151261
OR4N2	protein coding	0.000000	0.000000	0.000000	0.066958	0.064726
DHRS4	protein coding	0.000000	1.780038	1.215278	0.000000	0.178424
DHRS4L2	protein coding	0.000000	0.000000	0.000000	2.800751	2.614003
NRL	protein coding	0.000000	0.000000	0.000000	0.953340	0.868021
AL390334.1	pseudogene	-1.000000	-1.000000	0.000000	0.018978	0.018924
SCFD1	protein coding	0.000000	0.000000	0.000000	2.795778	2.728232
NUBPL	protein coding	0.000000	0.000000	0.000000	0.440929	0.436612
EGLN3	protein coding	0.000000	0.000000	0.000000	0.012281	0.006685
AL445363.3	other	-1.000000	-1.000000	73.731343	-1.000000	73.731343
AL445363.1	lincRNA	-1.000000	-1.000000	19.501134	0.644172	6.101547
RNU1-27P	snRNA	-1.000000	-1.000000	100.000000	-1.000000	100.000000
RNU1-28P	snRNA	-1.000000	-1.000000	100.000000	-1.000000	100.000000
SNX6	protein coding	0.000000	29.436405	20.976934	0.000000	1.118847
LINC00609	lincRNA	-1.000000	-1.000000	0.000000	0.229117	0.227702
PTCSC3	lincRNA	-1.000000	-1.000000	0.000000	0.542932	0.535183
MIPOL1	protein coding	0.000000	0.000000	0.000000	0.107467	0.104952
AL079307.1	other	-1.000000	-1.000000	0.000000	3.878331	3.491504
AL365295.1	other	-1.000000	-1.000000	0.000000	0.027517	0.027402
ARMH4	protein coding	0.000000	0.000000	0.000000	0.416209	0.201740
LRRC9	protein coding	0.000000	0.000000	0.000000	0.458312	0.442140
RAD51B	protein coding	0.000000	0.000000	0.000000	0.003091	0.003075
PCNX1	protein coding	0.000000	0.000000	0.000000	0.076461	0.071643
SIPA1L1	protein coding	0.000000	0.000000	0.000000	0.151875	0.148296
NRXN3	protein coding	0.000000	0.000000	0.000000	0.108098	0.107190
TSHR	protein coding	0.000000	0.000000	0.000000	0.023086	0.021954
LINC02328	lincRNA	-1.000000	-1.000000	0.000000	0.023258	0.023069
CATSPERB	protein coding	0.000000	0.000000	0.000000	0.618781	0.605967
AL359682.1	lincRNA	-1.000000	-1.000000	0.000000	0.254123	0.223959
AL512356.2	pseudogene	-1.000000	-1.000000	24.277457	-1.000000	24.277457
FAM30B	pseudogene	-1.000000	-1.000000	23.737374	18.088097	19.631902
BCAR1P1	pseudogene	-1.000000	-1.000000	14.645669	-1.000000	14.645669
AC087386.1	lincRNA	-1.000000	-1.000000	5.779335	9.961891	9.839650
AC087386.2	other	-1.000000	-1.000000	20.232959	-1.000000	20.232959
BMS1P15	pseudogene	-1.000000	-1.000000	15.526316	14.642009	14.765957
HERC2P3	pseudogene	-1.000000	-1.000000	13.807061	14.305736	14.266882
AC023310.1	pseudogene	-1.000000	-1.000000	24.931880	26.712517	26.377143
GOLGA6L6	protein coding	5.931034	7.893304	6.829511	45.960108	30.098552
AC023310.3	pseudogene	-1.000000	-1.000000	42.899851	49.232697	48.164426
GOLGA8CP	pseudogene	-1.000000	-1.000000	32.505730	43.497702	39.066136
SPATA31E2P	pseudogene	-1.000000	-1.000000	57.796132	0.000000	50.324504
AC023310.2	pseudogene	-1.000000	-1.000000	61.355311	-1.000000	61.355311
AC012414.5	lincRNA	-1.000000	-1.000000	0.000000	9.886039	9.286579
RNU6-498P	snRNA	-1.000000	-1.000000	86.792453	-1.000000	86.792453
AC012414.3	lincRNA	-1.000000	-1.000000	20.214190	63.594407	61.499709
AC012414.4	lincRNA	-1.000000	-1.000000	86.579683	100.000000	91.941802
AC012414.1	pseudogene	-1.000000	-1.000000	42.509363	-1.000000	42.509363
AC012414.7	pseudogene	-1.000000	-1.000000	1.660027	5.312411	5.068819
GRAMD4P5	pseudogene	-1.000000	-1.000000	4.868421	21.340782	13.803496
POTEB2	protein coding	84.709480	64.705882	84.104389	55.435080	56.961412
ZNF519P2	pseudogene	-1.000000	-1.000000	47.619048	-1.000000	47.619048
NF1P1	pseudogene	-1.000000	-1.000000	15.015129	25.509327	24.019608
LINC01193	lincRNA	-1.000000	-1.000000	0.000000	0.709016	0.654497
OR11J5P	pseudogene	-1.000000	-1.000000	25.509110	-1.000000	25.509110
FAM30C	pseudogene	-1.000000	-1.000000	23.716381	18.095238	19.685578
BCAR1P2	pseudogene	-1.000000	-1.000000	14.645669	-1.000000	14.645669
AC126335.1	lincRNA	-1.000000	-1.000000	0.000000	5.620361	4.422194
AC126335.2	other	-1.000000	-1.000000	20.232959	-1.000000	20.232959
BMS1P16	pseudogene	-1.000000	-1.000000	4.712042	14.816701	13.145207
AC068446.2	lincRNA	-1.000000	-1.000000	0.000000	11.822720	10.874556
RNU6-1235P	snRNA	-1.000000	-1.000000	100.000000	-1.000000	100.000000
AC060814.5	lincRNA	-1.000000	-1.000000	20.106525	60.401410	58.447842
AC060814.4	lincRNA	-1.000000	-1.000000	64.678472	78.230337	70.117515
AC060814.1	pseudogene	-1.000000	-1.000000	42.271881	-1.000000	42.271881
POTEB3	protein coding	17.640321	0.000000	16.988417	28.237023	26.611401
NF1P9	pseudogene	-1.000000	-1.000000	53.021208	27.269974	30.614496
AC183088.1	pseudogene	-1.000000	-1.000000	3.831041	-1.000000	3.831041
LINC02203	protein coding	0.000000	0.000000	0.000000	19.856399	14.036485
OR11K1P	pseudogene	-1.000000	-1.000000	21.140143	-1.000000	21.140143
AC135068.4	pseudogene	-1.000000	-1.000000	14.718615	-1.000000	14.718615
AC135068.7	lincRNA	-1.000000	-1.000000	95.943563	95.460123	95.497954
AC135068.6	pseudogene	-1.000000	-1.000000	99.355878	-1.000000	99.355878
AC135068.8	other	-1.000000	-1.000000	100.000000	100.000000	99.542334
AC135068.9	pseudogene	-1.000000	-1.000000	98.870056	100.000000	98.633257
AC135068.2	other	-1.000000	-1.000000	13.068182	0.000000	10.574713
AC134981.1	pseudogene	-1.000000	-1.000000	39.769452	0.000000	31.944444
POTEB	protein coding	84.709480	47.142857	83.167155	56.688551	57.359597
ZNF519P3	pseudogene	-1.000000	-1.000000	7.759457	-1.000000	7.759457
NF1P2	pseudogene	-1.000000	-1.000000	52.116613	37.148936	39.069743
OR11J6P	pseudogene	-1.000000	-1.000000	32.851240	-1.000000	32.851240
AC134980.3	protein coding	0.000000	0.000000	0.000000	18.824716	18.281157
AC134980.1	pseudogene	-1.000000	-1.000000	17.230444	-1.000000	17.230444
AC010760.1	lincRNA	-1.000000	-1.000000	100.000000	0.000000	23.786620
RPS8P10	pseudogene	-1.000000	-1.000000	99.355878	-1.000000	99.355878
IGHV1OR15-1	other	-1.000000	-1.000000	100.000000	100.000000	99.542334
IGHV1OR15-3	pseudogene	-1.000000	-1.000000	100.000000	100.000000	99.540230
IGHV4OR15-8	other	-1.000000	-1.000000	13.068182	0.000000	10.574713
IGHV1OR15-4	pseudogene	-1.000000	-1.000000	39.769452	0.000000	31.944444
AC100757.1	pseudogene	-1.000000	-1.000000	18.266085	-1.000000	18.266085
SPATA31E3P	pseudogene	-1.000000	-1.000000	60.028483	22.412657	50.017434
GOLGA8DP	pseudogene	-1.000000	-1.000000	29.619182	39.344262	36.674952
AC100757.3	pseudogene	-1.000000	-1.000000	31.886121	33.596215	33.003802
GOLGA6L22	protein coding	0.000000	23.762915	9.922797	30.184527	21.497047
HERC2P7	pseudogene	-1.000000	-1.000000	56.728232	37.255980	40.558964
HERC2P2	pseudogene	-1.000000	-1.000000	9.434233	20.005895	19.218857
GOLGA6L1	protein coding	51.968112	99.509804	63.077511	62.257138	62.391863
AC116165.1	pseudogene	-1.000000	-1.000000	53.223388	58.537351	57.631511
GOLGA8EP	pseudogene	-1.000000	-1.000000	41.274976	53.748759	48.707381
MIR4509-1	miRNA	-1.000000	-1.000000	100.000000	-1.000000	100.000000
AC242376.1	pseudogene	-1.000000	-1.000000	100.000000	39.251307	49.289643
AC242376.2	pseudogene	-1.000000	-1.000000	19.501134	0.000000	4.687926
AC100756.3	pseudogene	-1.000000	-1.000000	58.126722	54.421994	55.151823
AC100756.1	pseudogene	-1.000000	-1.000000	57.415565	57.588161	57.571835
GOLGA8S	protein coding	2.555911	-1.000000	2.555911	2.877612	3.092205
AC100756.2	pseudogene	-1.000000	-1.000000	72.653061	28.359031	35.764921
OCA2	protein coding	0.000000	0.000000	0.000000	0.007328	0.007257
HERC2	protein coding	0.000000	0.000000	0.000000	0.027097	0.025105
AC091304.3	pseudogene	-1.000000	-1.000000	49.930070	31.607779	34.560842
AC091304.1	pseudogene	-1.000000	-1.000000	64.278800	70.392289	68.169232
AC091304.4	pseudogene	-1.000000	-1.000000	33.117932	41.046713	39.352641
GOLGA8F	protein coding	68.136118	43.965517	49.933168	69.606630	61.528700
ABCB10P3	pseudogene	-1.000000	-1.000000	46.281755	-1.000000	46.281755
MIR4509-2	miRNA	-1.000000	-1.000000	100.000000	-1.000000	100.000000
AC091304.10	pseudogene	-1.000000	-1.000000	100.000000	-1.000000	100.000000
AC138749.4	pseudogene	-1.000000	-1.000000	91.269841	-1.000000	91.269841
MIR4509-3	miRNA	-1.000000	-1.000000	98.924731	-1.000000	98.924731
ABCB10P4	pseudogene	-1.000000	-1.000000	45.900137	-1.000000	45.900137
GOLGA8G	protein coding	63.944530	0.000000	61.971130	54.764185	43.445497
AC138749.3	pseudogene	-1.000000	-1.000000	43.961353	37.152563	38.266494
AC138749.1	pseudogene	-1.000000	-1.000000	62.768110	44.748858	50.419842
HERC2P11	pseudogene	-1.000000	-1.000000	76.104972	43.467543	48.801643
HERC2P9	pseudogene	-1.000000	-1.000000	15.444074	18.600127	18.238107
AC055876.2	pseudogene	-1.000000	-1.000000	16.330275	17.493473	17.281349
GOLGA8J	protein coding	18.967334	-1.000000	18.967334	30.028195	27.914991
DNM1P28	pseudogene	-1.000000	-1.000000	36.575053	47.956989	46.250383
ULK4P3	pseudogene	-1.000000	-1.000000	46.366083	21.914918	23.201484
GOLGA8T	protein coding	18.311346	-1.000000	18.311346	27.006009	25.331158
DNM1P30	pseudogene	-1.000000	-1.000000	0.000000	1.585014	1.300749
AC120045.1	lincRNA	-1.000000	-1.000000	10.776942	35.982394	32.750533
AC135731.2	pseudogene	-1.000000	-1.000000	29.804483	28.789094	29.132514
AC019322.4	other	-1.000000	-1.000000	0.814457	-1.000000	0.814457
CHRFAM7A	protein coding	2.380952	35.603217	30.711782	30.013559	30.122218
AC019322.3	pseudogene	-1.000000	-1.000000	97.274633	92.732167	94.353519
GOLGA8R	protein coding	43.852243	-1.000000	43.852243	59.498292	56.447899
AC019322.2	pseudogene	-1.000000	-1.000000	15.753425	-1.000000	15.753425
AC127502.1	pseudogene	-1.000000	-1.000000	16.042510	5.721008	6.277820
AC026150.2	pseudogene	-1.000000	-1.000000	62.597403	13.672496	45.246085
AC026150.1	lincRNA	-1.000000	-1.000000	15.857143	1.566125	3.267529
GOLGA8Q	protein coding	30.347734	-1.000000	30.347734	31.534928	31.209824
DNM1P50	pseudogene	-1.000000	-1.000000	86.982249	49.201742	55.035200
ULK4P2	pseudogene	-1.000000	-1.000000	45.582586	24.951585	26.095525
GOLGA8H	protein coding	0.000000	-1.000000	0.000000	1.046936	0.852899
CHRNA7	protein coding	1.674877	28.963795	25.595817	0.515900	1.343056
AC068448.1	other	-1.000000	-1.000000	0.815494	-1.000000	0.815494
AC139426.3	pseudogene	-1.000000	-1.000000	25.558795	30.290899	28.593509
AC139426.2	lincRNA	-1.000000	-1.000000	51.600000	36.824324	37.254426
DNM1P31	pseudogene	-1.000000	-1.000000	0.000000	0.054113	0.039262
GOLGA8K	protein coding	10.887949	0.000000	10.882198	14.014616	13.273073
DNM1P32	pseudogene	-1.000000	-1.000000	28.360958	34.707398	33.609069
GOLGA8O	protein coding	55.427373	17.441860	50.900693	50.750751	50.607903
AC135983.5	pseudogene	-1.000000	-1.000000	58.741259	-1.000000	58.741259
AC135983.4	pseudogene	-1.000000	-1.000000	57.335448	14.733840	37.861147
AC135983.3	pseudogene	-1.000000	-1.000000	12.000000	0.978474	3.105786
AC135983.2	pseudogene	-1.000000	-1.000000	23.900075	12.536504	14.322520
LINC02256	lincRNA	-1.000000	-1.000000	20.484581	0.730503	1.080169
GOLGA8N	protein coding	58.962264	0.835887	21.011461	43.142205	34.242818
GOLGA8A	protein coding	51.598837	7.975237	26.694387	64.031485	8.664680
GOLGA8B	protein coding	50.241546	2.577320	24.063589	63.052274	7.900973
C15orf41	protein coding	0.000000	0.000000	0.000000	0.049759	0.048995
AC068875.1	lincRNA	-1.000000	-1.000000	0.000000	0.025536	0.025441
C15orf53	protein coding	0.000000	0.000000	0.000000	0.000000	0.016290
AC013652.1	lincRNA	-1.000000	-1.000000	0.000000	0.145807	0.143983
PPIP5K1	protein coding	5.888538	0.000000	4.285933	10.115561	9.436354
CKMT1B	protein coding	55.482456	57.247259	56.144358	39.821299	24.318393
CATSPER2	protein coding	0.000000	7.673267	4.908392	14.694005	13.590812
CKMT1A	protein coding	55.482456	59.725400	57.136485	39.199804	45.438763
AC090527.2	protein coding	0.000000	0.000000	0.000000	0.467609	0.461990
SEMA6D	protein coding	0.000000	0.000000	0.000000	0.022351	0.022029
FAM227B	protein coding	0.000000	0.000000	0.000000	0.048390	0.047624
DMXL2	protein coding	0.000000	0.000000	0.000000	0.786980	0.738342
WDR72	protein coding	0.000000	0.000000	0.000000	0.091659	0.088706
NEDD4	protein coding	0.000000	0.000000	0.000000	0.247092	0.235578
ALDH1A2	protein coding	0.000000	0.000000	0.000000	0.026789	0.025347
FAM81A	protein coding	0.000000	0.000000	0.000000	0.041713	0.040436
RORA	protein coding	0.000000	0.000000	0.000000	0.013036	0.012820
MAP2K1	protein coding	0.000000	0.000000	0.000000	1.364073	1.318546
PIAS1	protein coding	0.000000	0.000000	0.000000	0.038240	0.034620
UACA	protein coding	0.000000	0.000000	0.000000	4.102706	3.818817
THSD4	protein coding	0.000000	0.000000	0.000000	0.360903	0.355899
AC100827.1	pseudogene	-1.000000	-1.000000	71.653543	31.912568	43.328221
GOLGA6B	protein coding	31.283037	0.000000	30.520394	38.929287	37.276939
REC114	protein coding	0.000000	0.000000	0.000000	0.121636	0.120661
GOLGA6A	protein coding	38.616715	8.417200	28.220472	47.743568	42.732215
AC010931.1	pseudogene	-1.000000	-1.000000	70.909091	31.912568	43.195719
GOLGA6C	protein coding	30.321961	-1.000000	30.321961	45.123880	42.336207
GOLGA6D	protein coding	48.414986	5.393586	31.325999	65.921552	56.537157
ANKRD34C-AS1	lincRNA	-1.000000	-1.000000	0.000000	0.142249	0.139856
AC060809.1	lincRNA	-1.000000	-1.000000	0.000000	0.011308	0.011288
AC104041.1	lincRNA	-1.000000	-1.000000	0.000000	0.077190	0.076907
EFL1	protein coding	0.000000	0.000000	0.000000	0.626461	0.606641
ADAMTS7P1	pseudogene	-1.000000	-1.000000	3.487895	1.711515	1.952518
GOLGA6L10	protein coding	5.098789	6.430309	5.960414	11.545364	8.905772
GOLGA6L9	protein coding	0.000000	0.000000	0.000000	18.776161	10.311987
UBE2Q2P6	pseudogene	-1.000000	-1.000000	0.000000	16.655117	15.814872
CSPG4P10	pseudogene	-1.000000	-1.000000	33.941758	43.447038	39.553581
GOLGA2P10	pseudogene	-1.000000	-1.000000	8.195788	12.597621	12.403252
GOLGA6L17P	pseudogene	-1.000000	-1.000000	0.000000	9.147965	7.050718
HOMER2	protein coding	0.000000	0.000000	0.000000	4.167996	2.889945
SH3GL3	protein coding	0.000000	0.000000	0.000000	1.524457	1.503659
EFL1P1	pseudogene	-1.000000	-1.000000	0.000000	1.802165	1.731415
AC136698.1	lincRNA	-1.000000	-1.000000	53.027523	33.287951	38.591270
UBE2Q2L	protein coding	0.000000	0.000000	0.000000	41.755031	39.603859
CSPG4P11	pseudogene	-1.000000	-1.000000	56.202893	60.777447	58.596689
GOLGA2P7	pseudogene	-1.000000	-1.000000	61.803012	62.068034	62.030819
GOLGA6L4	protein coding	9.565217	6.520973	7.672074	37.711780	23.366337
DNM1P51	pseudogene	-1.000000	-1.000000	9.368960	31.653578	16.996638
UBE2Q2P11	pseudogene	-1.000000	-1.000000	0.000000	15.759765	15.401589
AC243562.3	lincRNA	-1.000000	-1.000000	10.322048	26.428920	20.435049
RF00017	other	-1.000000	-1.000000	100.000000	-1.000000	100.000000
UBE2Q2P12	pseudogene	-1.000000	-1.000000	0.000000	50.000000	48.875973
AC048382.4	lincRNA	-1.000000	-1.000000	22.018349	12.637363	15.177234
CSPG4P12	pseudogene	-1.000000	-1.000000	67.722290	59.034055	63.439712
AC044860.1	pseudogene	-1.000000	-1.000000	77.203647	50.873835	52.362460
GOLGA6L3	pseudogene	-1.000000	-1.000000	4.767580	20.063949	16.183936
ADAMTS7P4	pseudogene	-1.000000	-1.000000	3.753400	0.714574	0.939105
AKAP13	protein coding	0.000000	0.000000	0.000000	0.029931	0.028472
AGBL1	protein coding	0.000000	0.000000	0.000000	0.041542	0.040987
AC020687.1	lincRNA	-1.000000	-1.000000	0.000000	1.321604	1.319382
C15orf38-AP3S2	protein coding	0.000000	0.000000	0.000000	0.036785	0.035635
AC110023.1	lincRNA	-1.000000	-1.000000	0.000000	0.542617	0.541151
CERS3	protein coding	0.000000	0.000000	0.000000	0.116449	0.112725
OR4G2P	pseudogene	-1.000000	-1.000000	9.385666	1.898968	3.729474
OR4G6P	pseudogene	-1.000000	-1.000000	3.868032	-1.000000	3.868032
FAM138E	lincRNA	-1.000000	-1.000000	26.683087	25.245902	26.326130
AC140725.1	lincRNA	-1.000000	-1.000000	46.916300	52.160494	49.038462
WASH3P	pseudogene	-1.000000	-1.000000	17.531915	12.878064	13.621151
DDX11L9	pseudogene	-1.000000	-1.000000	45.485911	64.177215	51.242604
DDX11L10	pseudogene	-1.000000	-1.000000	17.189315	0.000000	11.676529
Z84723.1	other	-1.000000	-1.000000	0.000000	1.384370	1.323455
TPSB2	protein coding	7.420495	0.000000	4.581818	16.523605	4.807692
TPSAB1	protein coding	7.420495	0.000000	4.552023	16.523605	7.534984
PDPK1	protein coding	23.192360	0.000000	4.274041	14.711997	13.441371
AC093525.9	other	-1.000000	-1.000000	2.292264	-1.000000	2.292264
AC141586.1	pseudogene	-1.000000	-1.000000	52.145455	33.442677	35.333775
AC141586.4	other	-1.000000	-1.000000	12.404580	-1.000000	12.404580
AC141586.2	lincRNA	-1.000000	-1.000000	39.404553	11.849192	25.752212
KCTD5	protein coding	0.000000	0.000000	0.000000	4.916057	4.454905
RBFOX1	protein coding	0.000000	0.000000	0.000000	0.006451	0.006428
AC007221.2	lincRNA	-1.000000	-1.000000	0.000000	3.926614	3.875139
NPIPB2	protein coding	50.666667	18.789674	25.244684	0.475347	1.964684
PLA2G10	protein coding	49.799197	0.000000	24.824825	20.782234	20.959139
NPIPA3	protein coding	69.306237	68.888889	69.293478	81.711304	80.608256
AC136443.1	pseudogene	-1.000000	-1.000000	70.056497	76.099527	75.696620
NPIPA2	protein coding	71.198318	-1.000000	71.198318	85.217555	84.002998
AC136443.2	pseudogene	-1.000000	-1.000000	41.245136	28.500293	29.376531
NOMO1	protein coding	1.190840	0.000000	0.895728	1.429433	1.390867
MIR3670-1	miRNA	-1.000000	-1.000000	100.000000	-1.000000	100.000000
AC138932.2	lincRNA	-1.000000	-1.000000	66.598080	-1.000000	66.598080
MIR3180-1	miRNA	-1.000000	-1.000000	100.000000	-1.000000	100.000000
NPIPA1	protein coding	29.338843	16.666667	28.982597	16.758242	10.116891
PDXDC1	protein coding	3.829621	9.015971	6.955442	2.662757	2.830383
PKD1P6	pseudogene	-1.000000	-1.000000	2.028600	3.968527	3.574108
AC137803.1	pseudogene	-1.000000	-1.000000	0.000000	35.343823	32.819264
NPIPA5	protein coding	11.784512	0.000000	11.520737	6.049352	6.520117
NOMO3	protein coding	38.764819	79.764706	46.549028	33.445829	34.357098
MIR3179-2	miRNA	-1.000000	-1.000000	100.000000	-1.000000	100.000000
MIR3670-2	miRNA	-1.000000	-1.000000	100.000000	-1.000000	100.000000
AC138969.3	lincRNA	-1.000000	-1.000000	100.000000	-1.000000	100.000000
MIR3180-2	miRNA	-1.000000	-1.000000	100.000000	-1.000000	100.000000
AC138969.1	protein coding	80.606544	56.058890	70.458801	74.571256	41.808966
AC138969.4	pseudogene	-1.000000	-1.000000	100.000000	-1.000000	100.000000
AC138969.2	pseudogene	-1.000000	-1.000000	3.876750	10.848388	7.583517
NPIPA7	protein coding	62.357414	100.000000	78.785714	77.512423	77.582388
AC136619.1	pseudogene	-1.000000	-1.000000	41.245136	76.920830	74.388919
AC126755.5	pseudogene	-1.000000	-1.000000	31.578947	55.610754	53.848238
NPIPA8	protein coding	80.799305	99.559471	86.105919	79.777506	80.264978
AC126755.6	pseudogene	-1.000000	-1.000000	100.000000	-1.000000	100.000000
AC126755.2	protein coding	100.000000	63.066955	80.333525	74.638108	66.307366
AC126755.4	lincRNA	-1.000000	-1.000000	100.000000	-1.000000	100.000000
MIR3180-3	miRNA	-1.000000	-1.000000	100.000000	-1.000000	100.000000
MIR3670-3	miRNA	-1.000000	-1.000000	100.000000	-1.000000	100.000000
AC126755.3	lincRNA	-1.000000	-1.000000	100.000000	-1.000000	100.000000
MIR3179-3	miRNA	-1.000000	-1.000000	100.000000	-1.000000	100.000000
NOMO2	protein coding	55.847477	64.398236	58.152174	25.723438	27.028146
SMG1	protein coding	0.000000	0.000000	0.000000	3.927489	3.305072
SYT17	protein coding	0.000000	0.000000	0.000000	0.044073	0.040852
DNAH3	protein coding	0.000000	0.000000	0.000000	0.108037	0.102063
NPIPB3	protein coding	76.308664	98.035714	83.603118	89.535877	82.918196
OTOA	protein coding	11.485714	0.000000	9.769137	4.515948	4.678249
NPIPB4	protein coding	64.829606	55.744199	61.922868	54.967166	38.583596
NPIPB5	protein coding	63.893420	93.436141	75.930401	76.224459	61.334495
AC106788.1	pseudogene	-1.000000	-1.000000	15.112782	14.587063	14.624443
NPIPB6	protein coding	42.857143	34.430380	39.737582	29.646371	30.663867
EIF3CL	protein coding	90.273224	100.000000	91.359223	59.367029	63.485597
CDC37P2	pseudogene	-1.000000	-1.000000	8.268482	0.000000	6.463878
AC138894.4	pseudogene	-1.000000	-1.000000	58.823529	48.393632	49.084052
AC138894.2	lincRNA	-1.000000	-1.000000	80.540541	-1.000000	80.540541
AC138894.1	protein coding	30.575540	-1.000000	30.575540	11.817155	9.155541
AC020765.3	pseudogene	-1.000000	-1.000000	51.556157	60.791557	58.219697
SULT1A1	protein coding	0.000000	0.000000	0.000000	9.742612	8.318411
NPIPB8	protein coding	81.606906	15.042118	57.937527	41.104984	42.966521
AC145285.4	pseudogene	-1.000000	-1.000000	29.444444	37.143990	37.107973
EIF3C	protein coding	89.973414	83.434519	87.982039	53.742328	56.518698
NPIPB9	protein coding	86.905917	54.995417	70.499529	43.677187	46.370124
AC145285.7	pseudogene	-1.000000	-1.000000	96.062992	37.955993	41.913747
AC145285.2	lincRNA	-1.000000	-1.000000	0.000000	7.461322	6.489891
NPIPB10P	pseudogene	-1.000000	-1.000000	24.242424	25.850126	25.676924
AC009093.3	pseudogene	-1.000000	-1.000000	0.000000	2.866504	2.751214
NPIPB11	protein coding	22.664544	72.337043	29.770298	11.422626	14.976847
BOLA2	protein coding	100.000000	100.000000	100.000000	100.000000	11.916359
AC133555.4	pseudogene	-1.000000	-1.000000	32.450331	0.000000	11.290323
SULT1A4	protein coding	92.163355	19.161677	66.169154	76.404801	73.363476
AC133555.3	protein coding	74.686347	28.509719	62.926293	84.134615	70.516399
AC133555.5	other	-1.000000	-1.000000	100.000000	-1.000000	100.000000
AC133555.2	pseudogene	-1.000000	-1.000000	12.371134	-1.000000	12.371134
AC133555.1	pseudogene	-1.000000	-1.000000	58.527132	70.654693	69.773707
NPIPB12	protein coding	52.318841	84.415584	58.175355	74.094974	71.056045
SMG1P2	pseudogene	-1.000000	-1.000000	33.009479	11.387472	12.731832
CORO1A	protein coding	3.281983	0.000000	1.898489	0.000000	0.784125
BOLA2B	protein coding	99.724518	99.892704	99.845560	100.000000	99.708455
SULT1A3	protein coding	92.163355	26.168224	67.661346	76.097157	73.475010
AC106782.1	protein coding	47.754491	24.295011	41.736227	82.375118	34.195584
AC106782.7	other	-1.000000	-1.000000	100.000000	-1.000000	100.000000
AC106782.4	pseudogene	-1.000000	-1.000000	13.875598	45.569620	22.758621
AC106782.3	pseudogene	-1.000000	-1.000000	100.000000	53.839467	57.008086
NPIPB13	protein coding	84.767316	76.148796	83.058568	72.829839	74.297659
SMG1P5	pseudogene	-1.000000	-1.000000	32.087683	12.179049	13.575441
AC142381.4	pseudogene	-1.000000	-1.000000	0.000000	6.215870	6.157413
HERC2P4	pseudogene	-1.000000	-1.000000	19.983457	22.952298	22.731022
AC133485.6	other	-1.000000	-1.000000	61.135371	-1.000000	61.135371
AC133485.5	lincRNA	-1.000000	-1.000000	50.982659	2.909931	10.910140
ABHD17AP8	pseudogene	-1.000000	-1.000000	29.842932	33.760137	32.945205
TP53TG3D	protein coding	7.159353	12.810707	11.841584	0.000000	9.334998
AC133485.2	lincRNA	-1.000000	-1.000000	1.288764	0.000000	1.190919
AC140878.1	pseudogene	-1.000000	-1.000000	100.000000	-1.000000	100.000000
AC133548.2	pseudogene	-1.000000	-1.000000	1.228879	0.000000	0.152323
AC133548.1	pseudogene	-1.000000	-1.000000	91.701245	2.179626	5.406613
AC138907.7	lincRNA	-1.000000	-1.000000	46.362515	52.890132	52.509653
TP53TG3	protein coding	100.000000	92.901382	94.115324	100.000000	95.349563
AC138907.6	pseudogene	-1.000000	-1.000000	99.200000	-1.000000	99.200000
ABHD17AP7	pseudogene	-1.000000	-1.000000	81.481481	74.483649	75.838467
AC138907.2	lincRNA	-1.000000	-1.000000	99.884393	58.846688	65.670203
HERC2P5	pseudogene	-1.000000	-1.000000	46.157644	44.318854	44.584600
AC138907.8	other	-1.000000	-1.000000	100.000000	-1.000000	100.000000
AC138907.9	other	-1.000000	-1.000000	45.888325	-1.000000	45.888325
AC138907.10	other	-1.000000	-1.000000	84.215886	-1.000000	84.215886
AC137761.1	lincRNA	-1.000000	-1.000000	31.000000	2.699717	3.830605
AC137761.2	pseudogene	-1.000000	-1.000000	38.738739	-1.000000	38.738739
BCAP31P2	pseudogene	-1.000000	-1.000000	0.000000	12.814896	11.167674
SLC6A10P	pseudogene	-1.000000	-1.000000	4.242966	0.000000	2.365538
AC142086.1	lincRNA	-1.000000	-1.000000	23.889133	15.060671	20.516304
AC142086.6	pseudogene	-1.000000	-1.000000	10.941043	5.263158	5.598613
AC142086.5	pseudogene	-1.000000	-1.000000	0.000000	7.932147	7.858608
IGHV1OR16-2	pseudogene	-1.000000	-1.000000	37.356322	47.500000	39.069767
IGHV3OR16-10	other	-1.000000	-1.000000	77.936963	0.000000	59.518600
AC142086.4	lincRNA	-1.000000	-1.000000	24.191063	35.517241	29.683698
AC145350.2	lincRNA	-1.000000	-1.000000	0.000000	17.865023	17.342055
AC145350.4	lincRNA	-1.000000	-1.000000	100.000000	58.804449	65.656955
ABHD17AP9	pseudogene	-1.000000	-1.000000	75.502742	83.889816	82.253139
AC138869.1	pseudogene	-1.000000	-1.000000	100.000000	-1.000000	100.000000
TP53TG3C	protein coding	100.000000	100.000000	100.000000	100.000000	100.000000
AC141257.2	lincRNA	-1.000000	-1.000000	69.573284	27.766520	27.948285
TP53TG3E	protein coding	100.000000	100.000000	100.000000	100.000000	100.000000
TP53TG3B	protein coding	100.000000	100.000000	100.000000	100.000000	100.000000
AC141257.1	lincRNA	-1.000000	-1.000000	97.006256	100.000000	97.256347
AC141257.4	pseudogene	-1.000000	-1.000000	100.000000	-1.000000	100.000000
TP53TG3F	protein coding	100.000000	100.000000	100.000000	100.000000	100.000000
AC136944.6	pseudogene	-1.000000	-1.000000	100.000000	-1.000000	100.000000
AC136944.5	pseudogene	-1.000000	-1.000000	21.333333	-1.000000	21.333333
AC136944.1	lincRNA	-1.000000	-1.000000	1.431127	0.000000	0.689655
AC136944.4	lincRNA	-1.000000	-1.000000	10.925645	0.000000	1.178203
AC140658.2	pseudogene	-1.000000	-1.000000	37.175793	47.500000	38.927739
ARHGAP23P1	pseudogene	-1.000000	-1.000000	9.283309	5.260302	5.536507
AC133561.2	lincRNA	-1.000000	-1.000000	25.477387	17.176634	21.986022
AC133561.1	pseudogene	-1.000000	-1.000000	0.000000	1.803476	1.423518
BCAP31P1	pseudogene	-1.000000	-1.000000	0.000000	14.446461	12.655008
FP325313.1	pseudogene	-1.000000	-1.000000	90.028490	91.799873	91.692069
AC135776.1	lincRNA	-1.000000	-1.000000	100.000000	-1.000000	100.000000
AC135776.2	lincRNA	-1.000000	-1.000000	100.000000	100.000000	100.000000
CCNYL3	pseudogene	-1.000000	-1.000000	58.776329	37.052578	37.534259
FTO	protein coding	0.000000	0.000000	0.000000	0.454870	0.433650
CES1P1	pseudogene	-1.000000	-1.000000	8.046337	12.742759	12.283644
CES1	protein coding	15.055653	0.000000	11.762014	13.599066	13.455357
CDH8	protein coding	0.000000	0.000000	0.000000	0.687655	0.666764
AC009055.1	lincRNA	-1.000000	-1.000000	0.000000	0.075889	0.075589
LINC00922	lincRNA	-1.000000	-1.000000	0.000000	0.052125	0.051748
NFAT5	protein coding	0.000000	0.000000	0.000000	0.039996	0.035824
CLEC18A	protein coding	51.009317	0.000000	23.405771	32.997131	30.719430
CLEC18C	protein coding	48.026316	0.000000	22.852174	32.753150	30.415272
HYDIN	protein coding	1.812202	0.000000	1.411989	1.066782	1.082571
LINC01572	lincRNA	-1.000000	-1.000000	0.000000	0.420780	0.415501
ZFHX3	protein coding	0.000000	0.000000	0.000000	0.129124	0.126963
NPIPB15	protein coding	0.000000	0.000000	0.000000	0.336911	0.302774
CLEC18B	protein coding	0.000000	0.000000	0.000000	0.417926	0.343492
CTRB2	protein coding	0.000000	0.000000	0.000000	8.201305	5.697637
CTRB1	protein coding	0.000000	0.000000	0.000000	4.227078	2.820932
AC022166.1	lincRNA	-1.000000	-1.000000	0.000000	0.035651	0.035384
AC092718.8	protein coding	0.000000	0.000000	0.000000	0.171669	0.164936
CDH13	protein coding	0.000000	0.000000	0.000000	0.441700	0.438051
ATP2C2	protein coding	0.000000	0.000000	0.000000	1.406632	1.354798
FAM157C	lincRNA	-1.000000	-1.000000	33.606014	52.760299	51.618840
AC133919.2	lincRNA	-1.000000	-1.000000	75.289169	64.020884	64.208773
AC133919.3	pseudogene	-1.000000	-1.000000	2.052135	-1.000000	2.052135
AC240565.2	lincRNA	-1.000000	-1.000000	12.076372	40.210053	35.583927
AC240565.1	lincRNA	-1.000000	-1.000000	53.862974	45.998389	46.367371
CFAP52	protein coding	0.000000	0.000000	0.000000	3.829384	3.692842
KRT17P1	pseudogene	-1.000000	-1.000000	2.482270	0.000000	0.701966
KRT17P4	pseudogene	-1.000000	-1.000000	0.000000	1.373534	0.797355
TBC1D3P4	pseudogene	-1.000000	-1.000000	1.675978	0.422866	0.601524
KRT17P2	pseudogene	-1.000000	-1.000000	7.521866	21.516268	16.643273
KRT16P1	pseudogene	-1.000000	-1.000000	5.175292	52.356788	43.673921
NOS2P2	pseudogene	-1.000000	-1.000000	4.105423	7.133969	6.476459
PRPSAP2	protein coding	0.000000	0.000000	0.000000	0.330473	0.317975
GRAP	protein coding	31.162791	10.106138	14.935989	52.472869	48.546210
AC003957.1	other	-1.000000	-1.000000	47.193114	-1.000000	47.193114
AC007952.3	lincRNA	-1.000000	-1.000000	75.931232	59.304181	60.437494
AC007952.7	lincRNA	-1.000000	-1.000000	100.000000	-1.000000	100.000000
AC007952.2	other	-1.000000	-1.000000	19.188446	88.854329	56.355164
GRAPL	protein coding	74.431818	93.590541	90.148035	63.059852	64.727032
AC007952.5	lincRNA	-1.000000	-1.000000	100.000000	-1.000000	100.000000
AC007952.8	lincRNA	-1.000000	-1.000000	99.772210	96.678250	96.773247
AC106017.1	lincRNA	-1.000000	-1.000000	99.856734	87.652375	88.454012
EPN2	protein coding	0.000000	0.000000	0.000000	9.038275	8.546656
AC115989.1	pseudogene	-1.000000	-1.000000	0.000000	0.791924	0.726325
NOS2P3	pseudogene	-1.000000	-1.000000	2.224053	6.764949	5.241935
KRT16P3	pseudogene	-1.000000	-1.000000	5.871212	51.094971	43.673921
KRT17P6	pseudogene	-1.000000	-1.000000	6.056701	20.906651	16.161822
KRT17P7	pseudogene	-1.000000	-1.000000	0.000000	0.608941	0.437333
TBC1D3P3	pseudogene	-1.000000	-1.000000	4.541242	10.123805	9.315691
AC015818.9	lincRNA	-1.000000	-1.000000	15.215019	-1.000000	15.215019
CPD	protein coding	0.000000	0.000000	0.000000	0.786587	0.701550
AC005562.1	other	-1.000000	-1.000000	0.000000	4.963997	4.651960
AC005562.2	pseudogene	-1.000000	-1.000000	100.000000	-1.000000	100.000000
LRRC37B	protein coding	0.000000	0.000000	0.000000	0.857136	0.784537
AC090616.2	pseudogene	-1.000000	-1.000000	0.000000	3.394139	3.269480
AC090616.5	pseudogene	-1.000000	-1.000000	0.000000	6.260628	5.979625
TBC1D3B	protein coding	7.716837	30.163043	14.887153	26.318841	23.861251
TBC1D3I	protein coding	87.523992	51.807229	68.080455	83.834244	80.400108
AC233699.1	pseudogene	-1.000000	-1.000000	57.497858	52.839337	52.933817
TBC1D3G	protein coding	76.424242	76.086957	76.356589	74.001138	74.280460
TBC1D3H	protein coding	97.575758	75.845411	93.217054	82.435810	84.282042
TBC1D3F	protein coding	21.572581	9.713376	18.052930	45.650693	40.208257
TBC1D3J	pseudogene	-1.000000	-1.000000	3.719298	6.140646	5.657058
RNU6-489P	snRNA	-1.000000	-1.000000	27.358491	-1.000000	27.358491
TBC1D3K	protein coding	84.303030	71.397849	81.465721	84.504484	83.726027
RF00001	rRNA	-1.000000	-1.000000	95.348837	-1.000000	95.348837
TBC1D3L	protein coding	84.727273	68.174204	80.329328	93.490855	90.610329
TBC1D3D	protein coding	92.545455	55.483871	84.397163	98.804781	95.789859
TBC1D3C	protein coding	100.000000	83.737864	96.750727	97.548519	97.174053
AC233968.1	pseudogene	-1.000000	-1.000000	55.889145	69.791321	69.373011
TBC1D3E	protein coding	83.030303	72.705882	80.915663	76.379115	77.069013
RNA5SP526	rRNA	-1.000000	-1.000000	95.348837	-1.000000	95.348837
TBC1D3	protein coding	94.969697	99.757282	95.926285	89.424608	90.452123
AC244154.1	pseudogene	-1.000000	-1.000000	53.603604	55.887760	55.811568
KRTAP9-2	protein coding	0.000000	19.832985	9.462151	-1.000000	9.462151
KRTAP9-8	protein coding	0.000000	19.832985	9.906152	-1.000000	9.906152
LINC00854	protein coding	24.096386	16.213275	19.266667	3.575283	3.663969
LSM12	protein coding	0.000000	7.279882	5.429200	0.000000	0.448702
LRRC37A4P	pseudogene	-1.000000	-1.000000	12.537917	12.292286	12.334266
AC091132.4	other	-1.000000	-1.000000	13.754976	-1.000000	13.754976
AC091132.5	lincRNA	-1.000000	-1.000000	37.154150	26.161062	27.619649
ARL17B	protein coding	43.026005	33.040752	36.501434	33.262371	33.353637
LRRC37A	protein coding	50.062163	6.372841	38.785550	38.826308	38.818490
NSFP1	pseudogene	-1.000000	-1.000000	41.428571	37.072665	37.121782
AC138645.1	pseudogene	-1.000000	-1.000000	92.963753	61.549410	64.324124
LRRC37A2	protein coding	36.135607	4.070796	32.939308	30.699997	30.986203
ARL17A	protein coding	29.053178	24.906716	25.538644	37.578364	36.605272
NSF	protein coding	27.321912	16.853066	21.679485	25.750296	25.627267
AC068152.1	other	-1.000000	-1.000000	0.000000	0.466629	0.454084
SMIM36	protein coding	0.000000	0.000000	0.000000	0.785519	0.750663
ANKFN1	protein coding	0.000000	0.000000	0.000000	0.075099	0.074520
AC005702.4	pseudogene	-1.000000	-1.000000	43.333333	83.970276	71.334311
AC005702.3	pseudogene	-1.000000	-1.000000	81.686747	42.930649	46.224678
AC025048.3	pseudogene	-1.000000	-1.000000	55.633803	30.718127	32.767624
AC025048.5	pseudogene	-1.000000	-1.000000	43.333333	83.970276	71.334311
BCAS3	protein coding	0.000000	0.000000	0.000000	0.132549	0.131677
TBC1D3P2	pseudogene	-1.000000	-1.000000	1.229314	2.622318	2.347032
LRRC37A3	protein coding	1.768968	8.613445	4.072398	8.092237	7.660201
PRKCA	protein coding	0.000000	0.000000	0.000000	0.699610	0.687257
ARSG	protein coding	0.000000	0.000000	0.000000	0.099492	0.096607
LINC01483	lincRNA	-1.000000	-1.000000	0.000000	0.027678	0.027322
AC139099.3	lincRNA	-1.000000	-1.000000	14.302191	7.330850	7.994344
AC139099.1	lincRNA	-1.000000	-1.000000	31.478659	42.772668	38.657214
RPL23AP87	pseudogene	-1.000000	-1.000000	12.239468	14.769019	14.359675
LINC02564	lincRNA	-1.000000	-1.000000	30.983118	11.903513	15.896373
AP005530.1	lincRNA	-1.000000	-1.000000	50.738916	46.459330	47.354791
AP001005.1	pseudogene	-1.000000	-1.000000	6.036745	18.367347	9.081935
LINC01925	lincRNA	-1.000000	-1.000000	2.004008	0.000000	0.148677
AP005328.2	lincRNA	-1.000000	-1.000000	0.000000	0.212750	0.202925
AP005230.1	lincRNA	-1.000000	-1.000000	0.000000	0.020097	0.019970
DLGAP1	protein coding	0.000000	0.000000	0.000000	0.004833	0.004795
PTPRM	protein coding	0.000000	0.000000	0.000000	0.256564	0.254500
AP005264.5	pseudogene	-1.000000	-1.000000	0.000000	0.770623	0.691191
ANKRD30B	protein coding	1.483609	0.000000	1.422345	3.530638	2.882715
DSG1	protein coding	0.000000	0.000000	0.000000	0.080216	0.069337
KIAA1328	protein coding	0.000000	0.000000	0.000000	0.036970	0.035974
AC016205.1	lincRNA	-1.000000	-1.000000	0.000000	0.044531	0.044321
LINC01901	lincRNA	-1.000000	-1.000000	0.000000	0.517300	0.510363
LINC01902	lincRNA	-1.000000	-1.000000	0.000000	1.000328	0.783644
SLC14A2	protein coding	0.000000	0.000000	0.000000	0.005799	0.005736
KATNAL2	protein coding	0.000000	0.000000	0.000000	6.623208	6.456257
ELOA3D	protein coding	62.134146	-1.000000	62.134146	-1.000000	62.134146
ELOA3C	protein coding	53.985210	-1.000000	53.985210	-1.000000	53.985210
ELOA3B	protein coding	69.268293	-1.000000	69.268293	-1.000000	69.268293
ELOA3	protein coding	-1.000000	73.347548	73.347548	-1.000000	73.347548
STARD6	protein coding	0.000000	0.000000	0.000000	0.746998	0.705231
ATP8B1	protein coding	0.000000	0.000000	0.000000	0.262461	0.147439
PHLPP1	protein coding	0.000000	0.000000	0.000000	1.366017	1.332916
DOK6	protein coding	0.000000	0.000000	0.000000	0.133463	0.130794
AC021506.1	lincRNA	-1.000000	-1.000000	0.000000	14.510097	14.138123
ATP9B	protein coding	0.000000	6.165617	2.317713	0.088111	0.131067
AC008993.1	pseudogene	-1.000000	-1.000000	62.739212	68.790932	67.428571
AC008993.3	other	-1.000000	-1.000000	91.304348	-1.000000	91.304348
AC008993.4	lincRNA	-1.000000	-1.000000	78.730159	43.181818	67.021277
FAM138F	lincRNA	-1.000000	-1.000000	99.922118	100.000000	99.803020
OR4G1P	pseudogene	-1.000000	-1.000000	9.233352	0.000000	2.390611
OR4F17	protein coding	0.000000	34.514286	22.638681	1.893491	6.681336
WBP1LP11	pseudogene	-1.000000	-1.000000	99.388379	-1.000000	99.388379
OR4F8P	pseudogene	-1.000000	-1.000000	100.000000	-1.000000	100.000000
AC092192.1	lincRNA	-1.000000	-1.000000	48.475910	-1.000000	48.475910
SEPT14P19	pseudogene	-1.000000	-1.000000	99.842022	85.781718	86.742465
CICP19	pseudogene	-1.000000	-1.000000	100.000000	-1.000000	100.000000
AC092299.1	pseudogene	-1.000000	-1.000000	100.000000	-1.000000	100.000000
AC010507.1	pseudogene	-1.000000	-1.000000	68.720379	28.086278	37.242360
LINC01002	other	-1.000000	-1.000000	49.612245	51.486032	49.402565
SAFB2	protein coding	4.702082	0.000000	3.757889	0.000000	0.353605
SAFB	protein coding	4.705460	0.000000	4.256010	0.000000	0.288273
MBD3L2B	protein coding	44.065041	21.311475	37.601863	18.395062	25.030230
MBD3L5	protein coding	49.282297	0.000000	39.768340	52.841596	48.623099
MBD3L4	protein coding	68.102073	0.000000	55.167959	70.755287	65.734266
MBD3L2	protein coding	41.307815	31.515152	39.267677	18.395062	25.227838
MBD3L3	protein coding	5.422648	0.000000	4.392765	70.574018	49.444673
AC008798.1	pseudogene	-1.000000	-1.000000	64.161850	-1.000000	64.161850
AC012617.1	lincRNA	-1.000000	-1.000000	1.683502	31.306598	21.513353
AC016590.1	lincRNA	-1.000000	-1.000000	1.618705	25.295170	13.479118
AC016582.1	pseudogene	-1.000000	-1.000000	0.000000	5.481728	4.610548
LGALS7	protein coding	0.000000	48.538012	31.360202	13.480535	19.079730
LGALS7B	protein coding	21.654501	0.000000	18.464730	19.121951	18.991332
FCGBP	protein coding	1.664685	0.000000	1.642421	4.679883	4.131663
CD177	protein coding	0.000000	0.000000	0.000000	36.735265	27.583307
CD177P1	pseudogene	-1.000000	-1.000000	0.000000	48.261909	41.122081
CEACAM22P	pseudogene	-1.000000	-1.000000	0.000000	0.209735	0.201760
AC018755.2	protein coding	1.127451	0.000000	0.996102	0.000000	0.066096
ZNF665	protein coding	0.000000	0.000000	0.000000	4.598259	3.602259
LILRA2	protein coding	0.000000	0.000000	0.000000	5.991167	4.140036
NLRP11	protein coding	0.000000	0.000000	0.000000	1.935985	1.795615
CENPBD1P1	pseudogene	-1.000000	-1.000000	1.207729	0.206418	0.395467
AC079779.3	lincRNA	-1.000000	-1.000000	2.506796	0.945467	1.512532
AC079779.4	lincRNA	-1.000000	-1.000000	0.000000	11.744966	8.041356
LINC01115	lincRNA	-1.000000	-1.000000	0.000000	0.027567	0.027092
MYT1L	protein coding	0.000000	0.000000	0.000000	0.170537	0.168193
MIR3681HG	lincRNA	-1.000000	-1.000000	0.000000	0.109531	0.108945
AC010745.2	lincRNA	-1.000000	-1.000000	0.000000	0.052368	0.050941
FAM49A	protein coding	0.000000	0.000000	0.000000	3.342045	3.194948
LINC01376	lincRNA	-1.000000	-1.000000	0.000000	0.021550	0.021371
C2orf16	protein coding	0.000000	0.000000	0.000000	3.571182	2.278593
LCLAT1	protein coding	0.000000	0.000000	0.000000	0.050596	0.048731
SRD5A2	protein coding	0.000000	0.000000	0.000000	0.135356	0.124601
LINC00486	lincRNA	-1.000000	-1.000000	0.000000	0.406512	0.398025
AC068599.1	lincRNA	-1.000000	-1.000000	0.000000	0.929947	0.927840
PLEKHH2	protein coding	0.000000	0.000000	0.000000	2.808144	2.656946
AC007402.1	lincRNA	-1.000000	-1.000000	0.000000	0.008678	0.008653
ASB3	protein coding	0.000000	0.000000	0.000000	0.087931	0.086295
AC007100.1	lincRNA	-1.000000	-1.000000	0.000000	0.172524	0.172429
REL	protein coding	0.000000	1.894826	1.581660	0.000000	0.355367
COMMD1	protein coding	0.000000	0.000000	0.000000	0.115962	0.107534
EHBP1	protein coding	0.000000	0.000000	0.000000	0.013898	0.013686
ZNF638	protein coding	0.000000	0.000000	0.000000	1.603914	1.517904
EXOC6B	protein coding	0.000000	0.000000	0.000000	0.075734	0.074609
LRRTM4	protein coding	0.000000	0.000000	0.000000	0.010473	0.010407
CTNNA2	protein coding	0.000000	0.000000	0.000000	0.016191	0.016124
RNF103-CHMP3	protein coding	0.000000	0.000000	0.000000	1.825780	1.812916
RMND5A	protein coding	0.000000	0.000000	0.000000	5.367396	4.781572
RGPD1	protein coding	73.616474	44.601889	67.403554	42.013286	43.652792
PLGLB1	protein coding	46.735395	40.379404	41.426146	39.096929	39.304411
AC125232.1	pseudogene	-1.000000	-1.000000	32.338308	26.365149	26.743201
AC092651.2	pseudogene	-1.000000	-1.000000	0.000000	13.755220	13.562396
AC092651.1	pseudogene	-1.000000	-1.000000	27.974277	79.680901	72.976288
AC083899.1	pseudogene	-1.000000	-1.000000	9.409594	10.215014	10.163654
PLGLB2	protein coding	46.735395	41.543700	42.832765	17.459369	20.764058
RGPD2	protein coding	66.434094	16.214587	54.467107	56.440013	56.209552
AC108479.2	pseudogene	-1.000000	-1.000000	0.000000	2.678571	2.544466
RPIA	protein coding	0.000000	0.000000	0.000000	3.790834	3.671721
IGKV1-33	other	-1.000000	0.000000	6.428571	0.000000	1.341948
IGKV3-34	pseudogene	-1.000000	-1.000000	12.328767	16.410256	13.905930
IGKV1-37	other	-1.000000	0.000000	30.226700	100.000000	46.449136
IGKV1-39	other	-1.000000	0.000000	52.896725	0.000000	40.307102
IGKV2-40	other	-1.000000	-1.000000	14.733542	-1.000000	14.733542
AC006453.4	pseudogene	-1.000000	-1.000000	13.669065	46.668246	43.696574
AC006453.2	pseudogene	-1.000000	-1.000000	27.890593	36.137866	35.671572
IGKV2D-40	other	-1.000000	-1.000000	14.029851	0.000000	6.657224
IGKV1D-39	other	-1.000000	0.000000	79.200000	0.000000	59.519038
IGKV1D-37	other	-1.000000	-1.000000	34.090909	100.000000	50.840336
IGKV3D-34	pseudogene	-1.000000	-1.000000	11.960133	17.204301	13.905930
AC116050.2	pseudogene	-1.000000	-1.000000	16.591676	26.946684	26.366398
AC116050.1	pseudogene	-1.000000	-1.000000	26.439791	28.583291	28.424274
AC027612.2	pseudogene	-1.000000	-1.000000	0.000000	1.646364	1.557099
AC027612.4	pseudogene	-1.000000	-1.000000	50.000000	-1.000000	50.000000
IGKV1OR2-1	pseudogene	-1.000000	-1.000000	100.000000	100.000000	99.790356
SLC9B1P2	pseudogene	-1.000000	-1.000000	0.000000	0.160199	0.156256
IGKV1OR2-2	pseudogene	-1.000000	-1.000000	99.435028	100.000000	99.372385
AC009238.1	pseudogene	-1.000000	-1.000000	72.813239	-1.000000	72.813239
UBTFL5	pseudogene	-1.000000	-1.000000	84.117647	-1.000000	84.117647
AC133104.1	pseudogene	-1.000000	-1.000000	46.543779	99.856322	87.213115
TRIM43B	protein coding	23.713647	0.000000	19.076185	33.935908	30.692942
AC009237.1	pseudogene	-1.000000	-1.000000	51.413190	29.928571	37.354448
AC009237.16	pseudogene	-1.000000	-1.000000	80.990099	65.661642	72.644928
TRIM43	protein coding	23.713647	0.000000	18.917311	34.036591	30.708763
AC009237.13	pseudogene	-1.000000	-1.000000	29.818182	7.433456	8.089085
UBTFL3	pseudogene	-1.000000	-1.000000	97.849462	-1.000000	97.849462
AC009237.6	pseudogene	-1.000000	-1.000000	72.813239	-1.000000	72.813239
GPAT2P1	pseudogene	-1.000000	-1.000000	37.141148	25.652104	21.156773
ANKRD36C	protein coding	3.486750	0.000000	2.959080	2.410351	2.430412
GPAT2	protein coding	26.005025	0.000000	19.714286	14.796013	12.704941
ANKRD36	protein coding	5.268722	14.339059	7.000285	7.409261	7.382221
AC159540.2	lincRNA	-1.000000	-1.000000	92.139596	33.240223	51.569461
IGKV1OR2-9	pseudogene	-1.000000	-1.000000	99.650350	-1.000000	99.650350
IGKV2OR2-10	pseudogene	-1.000000	-1.000000	96.129032	-1.000000	96.129032
IGKV2OR2-7D	pseudogene	-1.000000	-1.000000	99.669967	-1.000000	99.669967
IGKV2OR2-7	pseudogene	-1.000000	-1.000000	99.669967	-1.000000	99.669967
IGKV2OR2-8	pseudogene	-1.000000	-1.000000	99.665552	-1.000000	99.665552
IGKV1OR2-11	pseudogene	-1.000000	-1.000000	99.650350	-1.000000	99.650350
AC092683.1	lincRNA	-1.000000	-1.000000	81.940496	48.074215	58.380371
AC092683.2	lincRNA	-1.000000	-1.000000	61.205564	72.682809	71.594540
ANKRD36B	protein coding	9.459032	51.718750	30.718440	9.956300	11.303981
MAP4K4	protein coding	0.000000	0.000000	0.000000	0.015828	0.015164
UXS1	protein coding	0.000000	0.000000	0.000000	4.092004	3.968882
RGPD3	protein coding	3.953313	0.000000	3.610108	4.314617	4.258880
RGPD4	protein coding	8.091719	0.000000	7.816218	6.822268	6.902541
CCDC138	protein coding	0.000000	0.000000	0.000000	0.356983	0.346434
SH3RF3	protein coding	0.000000	0.000000	0.000000	0.207869	0.204645
RGPD5	protein coding	99.443000	83.761599	94.076698	97.472529	96.969370
ZBTB45P1	pseudogene	-1.000000	-1.000000	92.096220	-1.000000	92.096220
LINC01123	lincRNA	-1.000000	-1.000000	44.171220	71.282673	61.418971
AC013268.3	pseudogene	-1.000000	-1.000000	24.623332	0.000000	18.404118
AC013268.4	pseudogene	-1.000000	-1.000000	29.149463	17.634525	19.125901
SMIM37	protein coding	0.000000	25.928144	21.121951	27.808327	27.393703
AC140479.4	pseudogene	-1.000000	-1.000000	29.048843	23.317684	23.585873
AC140479.7	pseudogene	-1.000000	-1.000000	25.812138	18.101029	19.187334
AC140479.2	pseudogene	-1.000000	-1.000000	18.280601	-1.000000	18.280601
LINC01106	lincRNA	-1.000000	-1.000000	27.335016	74.007663	60.070937
ZBTB45P2	pseudogene	-1.000000	-1.000000	93.464052	-1.000000	93.464052
RGPD6	protein coding	99.451052	96.798337	98.640407	99.563531	99.375128
ANAPC1	protein coding	3.151618	0.000000	2.058529	0.297246	0.186778
RGPD8	protein coding	39.194207	2.312775	33.873530	31.057291	31.310951
TTL	protein coding	0.000000	0.000000	0.000000	6.339256	4.820005
CBWD2	protein coding	0.000000	0.000000	0.000000	0.362389	0.350439
PGM5P4	pseudogene	-1.000000	-1.000000	0.000000	4.728664	4.629933
WASH2P	pseudogene	-1.000000	-1.000000	0.000000	0.592053	0.495568
DPP10	protein coding	0.000000	0.000000	0.000000	0.035398	0.035199
AC093901.1	lincRNA	-1.000000	-1.000000	0.000000	0.461781	0.453389
CNTNAP5	protein coding	0.000000	0.000000	0.000000	0.343857	0.341798
WDR33	protein coding	0.000000	0.000000	0.000000	0.401917	0.348568
FAR2P1	pseudogene	-1.000000	-1.000000	0.000000	0.197534	0.182942
POTEF	protein coding	7.327586	0.000000	5.655894	11.717370	11.255254
FAR2P2	pseudogene	-1.000000	-1.000000	0.980736	0.281162	0.417579
POTEI	protein coding	15.494850	0.835247	5.497009	6.542944	6.395013
CFC1B	protein coding	33.482143	28.815261	30.695444	12.288357	16.416903
PRSS40B	protein coding	9.111111	9.983361	9.745763	51.468011	45.040786
PRSS40A	protein coding	6.699346	7.001167	6.921754	50.838654	36.446145
CFC1	protein coding	33.482143	31.425703	32.254197	12.288357	16.767922
POTEJ	protein coding	10.105871	0.000000	9.314015	4.025463	4.406780
FAR2P3	pseudogene	-1.000000	-1.000000	0.000000	0.226236	0.212558
PLEKHB2	protein coding	0.000000	0.000000	0.000000	2.823726	2.751324
C2orf27A	pseudogene	-1.000000	-1.000000	20.350877	0.096584	1.250305
C2orf27B	lincRNA	-1.000000	-1.000000	39.425982	0.763217	8.402985
GPR39	protein coding	0.000000	0.000000	0.000000	0.024653	0.024349
NCKAP5	protein coding	0.000000	0.000000	0.000000	0.123215	0.121896
MGAT5	protein coding	0.000000	0.000000	0.000000	0.970403	0.945798
TMEM163	protein coding	0.000000	0.000000	0.000000	0.135075	0.134098
LRP1B	protein coding	0.000000	0.000000	0.000000	0.016672	0.016524
KYNU	protein coding	0.000000	0.000000	0.000000	0.536251	0.485045
ARHGAP15	protein coding	0.000000	0.000000	0.000000	0.035384	0.035156
TEX41	lincRNA	-1.000000	-1.000000	0.000000	0.038112	0.037142
MBD5	protein coding	0.000000	0.000000	0.000000	0.566303	0.551859
NEB	protein coding	8.425807	0.000000	8.225322	6.318378	6.510510
ACVR1C	protein coding	0.000000	0.000000	0.000000	2.426203	2.207594
ACVR1	protein coding	0.000000	0.000000	0.000000	0.054612	0.053078
CCDC148	protein coding	0.000000	0.000000	0.000000	0.013112	0.012952
PKP4	protein coding	0.000000	0.000000	0.000000	0.321200	0.312507
AC016766.1	lincRNA	-1.000000	-1.000000	0.000000	0.161979	0.161785
CSRNP3	protein coding	0.000000	0.000000	0.000000	0.333679	0.314889
SCN1A	protein coding	0.000000	0.000000	0.000000	0.241166	0.218748
XIRP2	protein coding	0.000000	0.000000	0.000000	1.283877	1.238734
LRP2	protein coding	0.000000	0.000000	0.000000	1.565356	1.457704
AC104088.1	lincRNA	-1.000000	-1.000000	0.000000	40.206575	37.775148
SCRN3	protein coding	0.000000	0.000000	0.000000	2.016383	1.796425
PDE11A	protein coding	0.000000	0.000000	0.000000	0.828960	0.822870
TTN	protein coding	0.000000	0.000000	0.000000	0.861921	0.526224
PPP1R1C	protein coding	0.000000	0.000000	0.000000	0.058316	0.046851
PDE1A	protein coding	0.000000	0.000000	0.000000	0.242717	0.238545
LINC01090	lincRNA	-1.000000	-1.000000	0.000000	0.047470	0.047357
HECW2	protein coding	0.000000	0.000000	0.000000	0.058493	0.055859
PGAP1	protein coding	0.000000	0.000000	0.000000	4.103312	3.589965
ANKRD44	protein coding	0.000000	0.000000	0.000000	0.032326	0.031381
RFTN2	protein coding	0.000000	0.000000	0.000000	0.092250	0.087182
BOLL	protein coding	0.000000	0.000000	0.000000	0.114712	0.106875
AC019330.1	lincRNA	-1.000000	-1.000000	0.000000	0.151640	0.150476
PARD3B	protein coding	0.000000	0.000000	0.000000	0.168203	0.166889
METTL21A	protein coding	0.000000	19.169279	18.202113	0.000000	2.699958
ERBB4	protein coding	0.000000	0.000000	0.000000	0.028415	0.028114
SPAG16	protein coding	0.000000	0.000000	0.000000	0.195991	0.195183
ACSL3	protein coding	0.000000	0.000000	0.000000	0.467254	0.433666
SP140L	protein coding	0.000000	0.000000	0.000000	0.244925	0.231227
DIS3L2	protein coding	0.000000	0.000000	0.000000	1.585105	1.557536
AC010148.1	other	-1.000000	-1.000000	0.000000	0.119885	0.116354
IQCA1	protein coding	0.000000	0.000000	0.000000	0.216108	0.212110
AQP12B	protein coding	4.004329	0.000000	3.315412	31.444548	26.572133
AQP12A	protein coding	4.004329	0.000000	3.306524	31.084512	26.378427
LINC01881	pseudogene	-1.000000	-1.000000	5.530726	1.867738	1.958893
RPL23AP88	pseudogene	-1.000000	-1.000000	100.000000	-1.000000	100.000000
AL096799.1	lincRNA	-1.000000	-1.000000	0.000000	3.490738	3.473430
PLCB1	protein coding	0.000000	0.000000	0.000000	0.205072	0.183030
DTD1	protein coding	0.000000	0.000000	0.000000	0.830422	0.800555
SLC24A3	protein coding	0.000000	0.000000	0.000000	0.007110	0.007055
FAM182B	protein coding	0.000000	0.000000	0.000000	22.636257	18.863296
BSNDP1	pseudogene	-1.000000	-1.000000	28.961749	-1.000000	28.961749
AL450124.1	pseudogene	-1.000000	-1.000000	100.000000	100.000000	100.000000
FAM182A	other	-1.000000	-1.000000	22.951953	62.582206	55.473932
BSNDP3	pseudogene	-1.000000	-1.000000	73.829201	-1.000000	73.829201
FO393400.1	protein coding	0.000000	0.000000	0.000000	0.443518	0.431839
ASIP	protein coding	0.000000	0.000000	0.000000	2.139420	2.117018
PTPRT	protein coding	0.000000	0.000000	0.000000	0.011591	0.011457
TOX2	protein coding	0.000000	0.000000	0.000000	0.066564	0.065266
TSHZ2	protein coding	0.000000	0.000000	0.000000	0.053298	0.052015
CICP4	pseudogene	-1.000000	-1.000000	12.130914	-1.000000	12.130914
LINC00266-1	lincRNA	-1.000000	-1.000000	0.000000	11.139799	10.432145
FP565260.4	protein coding	100.000000	100.000000	100.000000	99.937862	99.850355
FP565260.3	protein coding	75.982997	26.666667	40.494636	54.205229	51.637044
GATD3B	protein coding	27.546072	25.255624	26.431060	21.379135	21.583115
FP565260.6	protein coding	100.000000	63.091691	69.309111	76.529941	60.232628
LINC01670	lincRNA	-1.000000	-1.000000	99.822064	100.000000	99.882041
CU633967.1	lincRNA	-1.000000	-1.000000	94.049115	56.572528	61.930343
FP236315.2	other	-1.000000	-1.000000	100.000000	-1.000000	100.000000
FP236315.3	lincRNA	-1.000000	-1.000000	100.000000	100.000000	99.944904
FP236315.1	lincRNA	-1.000000	-1.000000	33.552632	100.000000	87.601958
H2BFS	protein coding	100.000000	100.000000	100.000000	-1.000000	100.000000
CU639417.2	pseudogene	-1.000000	-1.000000	100.000000	-1.000000	100.000000
LINC01669	lincRNA	-1.000000	-1.000000	81.190476	72.534866	73.379267
CU639417.4	lincRNA	-1.000000	-1.000000	77.316213	100.000000	87.121965
SIK1B	protein coding	67.942177	8.035714	37.988946	73.993651	60.404601
RF00019	other	-1.000000	-1.000000	100.000000	-1.000000	100.000000
CU633906.1	lincRNA	-1.000000	-1.000000	97.601668	99.224566	99.095200
CU633906.4	pseudogene	-1.000000	-1.000000	99.902153	100.000000	99.954514
CU633906.3	pseudogene	-1.000000	-1.000000	84.864865	87.619361	87.087404
CU633906.2	lincRNA	-1.000000	-1.000000	55.992949	99.992221	96.415045
CBSL	protein coding	60.777385	95.577889	73.635351	57.215537	59.039316
U2AF1L5	protein coding	29.365079	35.238095	33.654361	51.451208	49.105069
FP236240.3	pseudogene	-1.000000	-1.000000	100.000000	-1.000000	100.000000
FP236240.1	lincRNA	-1.000000	-1.000000	60.799239	32.031613	41.422333
CRYAA2	protein coding	63.133641	55.477855	58.780649	68.511957	64.503311
CU638689.4	lincRNA	-1.000000	-1.000000	94.753704	99.733414	98.802853
CU638689.3	pseudogene	-1.000000	-1.000000	80.679612	92.184076	89.006342
CU638689.2	pseudogene	-1.000000	-1.000000	99.632803	99.659168	99.654714
CU638689.5	lincRNA	-1.000000	-1.000000	93.210475	96.189670	95.260524
FP475955.3	lincRNA	-1.000000	-1.000000	0.000000	6.913229	6.421493
FP475955.1	lincRNA	-1.000000	-1.000000	5.978261	2.834835	2.879351
FP475955.4	pseudogene	-1.000000	-1.000000	14.127702	-1.000000	14.127702
FP475955.2	lincRNA	-1.000000	-1.000000	61.487965	46.997776	50.608407
CU634019.6	lincRNA	-1.000000	-1.000000	92.221600	100.000000	98.745029
CU634019.5	pseudogene	-1.000000	-1.000000	80.065005	90.052910	87.572867
CU634019.1	lincRNA	-1.000000	-1.000000	98.331698	98.899946	98.847097
RF00019	other	-1.000000	-1.000000	100.000000	-1.000000	100.000000
CU634019.7	pseudogene	-1.000000	-1.000000	94.932432	-1.000000	94.932432
CU634019.3	other	-1.000000	-1.000000	100.000000	-1.000000	100.000000
CU633904.2	pseudogene	-1.000000	-1.000000	83.485194	91.605198	89.655172
CU633904.3	pseudogene	-1.000000	-1.000000	97.081712	100.000000	99.294974
CU633904.1	lincRNA	-1.000000	-1.000000	98.257531	99.161660	99.074267
RF00019	other	-1.000000	-1.000000	100.000000	-1.000000	100.000000
FP236241.2	pseudogene	-1.000000	-1.000000	94.932432	-1.000000	94.932432
RF00019	other	-1.000000	-1.000000	100.000000	-1.000000	100.000000
FP236241.1	lincRNA	-1.000000	-1.000000	97.441173	97.195443	97.343054
SMIM11B	protein coding	93.220339	82.551595	83.034800	61.935016	64.412757
CU633980.1	protein coding	100.000000	100.000000	100.000000	-1.000000	100.000000
SMIM34B	protein coding	92.187500	31.138614	42.220421	60.000000	55.342061
KCNE1B	protein coding	0.000000	25.598527	22.861842	51.078687	43.287299
FP671120.2	other	-1.000000	-1.000000	100.000000	-1.000000	100.000000
FP671120.1	lincRNA	-1.000000	-1.000000	98.037645	79.732529	81.222940
FP671120.3	lincRNA	-1.000000	-1.000000	100.000000	-1.000000	100.000000
MIR6724-2	miRNA	-1.000000	-1.000000	100.000000	-1.000000	100.000000
FP671120.4	lincRNA	-1.000000	-1.000000	100.000000	-1.000000	100.000000
RNA5-8SN4	rRNA	-1.000000	-1.000000	100.000000	-1.000000	100.000000
FP236383.1	lincRNA	-1.000000	-1.000000	98.037645	85.988861	86.957972
FP236383.2	lincRNA	-1.000000	-1.000000	100.000000	-1.000000	100.000000
MIR6724-4	miRNA	-1.000000	-1.000000	100.000000	-1.000000	100.000000
FP236383.3	lincRNA	-1.000000	-1.000000	100.000000	-1.000000	100.000000
RNA5-8SN4	rRNA	-1.000000	-1.000000	100.000000	-1.000000	100.000000
CR381670.1	pseudogene	-1.000000	-1.000000	0.000000	1.354053	1.256536
MIR3648-2	miRNA	-1.000000	-1.000000	0.558659	-1.000000	0.558659
MIR3687-2	miRNA	-1.000000	-1.000000	100.000000	-1.000000	100.000000
TEKT4P2	pseudogene	-1.000000	-1.000000	2.556326	0.303025	0.389308
CR381653.1	lincRNA	-1.000000	-1.000000	3.139968	3.764301	3.736118
SNX18P12	pseudogene	-1.000000	-1.000000	52.506596	-1.000000	52.506596
ANKRD30BP2	pseudogene	-1.000000	-1.000000	0.000000	0.354446	0.318637
POTED	protein coding	19.492958	18.488372	19.165085	13.681712	14.126769
MIR8069-2	miRNA	-1.000000	-1.000000	38.823529	-1.000000	38.823529
FEM1AP1	pseudogene	-1.000000	-1.000000	14.092277	-1.000000	14.092277
AL050303.1	lincRNA	-1.000000	-1.000000	61.487965	46.997776	50.608407
APP	protein coding	0.000000	0.000000	0.000000	0.352404	0.346895
BACH1	protein coding	0.000000	0.000000	0.000000	0.011404	0.011221
AP000311.1	protein coding	0.000000	0.000000	0.000000	0.022844	0.022772
SMIM11A	protein coding	96.774194	99.939284	99.356117	75.985266	65.451121
C21orf140	protein coding	100.000000	-1.000000	100.000000	-1.000000	100.000000
SMIM34A	protein coding	98.333333	100.000000	99.332698	100.000000	99.828604
KCNE1	protein coding	0.000000	20.859396	18.859110	8.185927	8.847790
RUNX1	protein coding	0.000000	0.000000	0.000000	0.027338	0.027119
KCNJ15	protein coding	0.000000	0.000000	0.000000	0.051219	0.047428
DSCAM	protein coding	0.000000	0.000000	0.000000	0.118671	0.117444
CBS	protein coding	58.791209	63.273453	60.818537	57.383883	57.771977
U2AF1	protein coding	29.365079	35.007278	33.493078	51.550601	49.176406
MRPL51P2	pseudogene	-1.000000	-1.000000	99.200000	-1.000000	99.200000
AP001631.1	lincRNA	-1.000000	-1.000000	60.799239	31.957328	41.357832
CRYAA	protein coding	56.378601	51.965066	53.920973	71.548507	63.760864
SIK1	protein coding	67.942177	6.544294	36.270070	74.514066	59.727688
LINC00319	lincRNA	-1.000000	-1.000000	72.755271	100.000000	84.147010
LINC00313	lincRNA	-1.000000	-1.000000	88.488271	69.678529	72.098624
AP001048.1	lincRNA	-1.000000	-1.000000	100.000000	91.510539	92.709904
HSF2BP	protein coding	20.315582	0.000000	10.802307	24.643631	24.438032
RPL31P1	pseudogene	-1.000000	-1.000000	100.000000	-1.000000	100.000000
H2BFS	protein coding	100.000000	100.000000	100.000000	-1.000000	100.000000
TRAPPC10	protein coding	16.016750	48.228745	32.394185	4.037540	6.374625
GATD3A	protein coding	20.240783	25.042553	23.984077	30.256323	29.755976
LINC01678	lincRNA	-1.000000	-1.000000	6.351039	0.000000	4.116766
AP001056.2	lincRNA	-1.000000	-1.000000	66.957746	59.514214	60.692859
AP001057.1	other	-1.000000	-1.000000	61.791329	59.705002	60.386260
ICOSLG	protein coding	42.422360	22.664942	26.070664	47.205479	38.940381
DNMT3L	protein coding	47.228550	8.317930	35.898816	33.369060	33.633558
RPL23AP4	pseudogene	-1.000000	-1.000000	96.536797	-1.000000	96.536797
ACTR3BP6	pseudogene	-1.000000	-1.000000	72.822581	0.000000	66.008772
AP000542.3	lincRNA	-1.000000	-1.000000	14.101096	-1.000000	14.101096
AP000542.1	pseudogene	-1.000000	-1.000000	0.000000	2.655738	2.500772
ZNF72P	pseudogene	-1.000000	-1.000000	0.000000	1.210558	1.074700
AP000534.2	pseudogene	-1.000000	-1.000000	0.000000	6.403311	6.302981
ARHGAP42P3	pseudogene	-1.000000	-1.000000	1.675309	0.000000	1.431493
AP000533.2	pseudogene	-1.000000	-1.000000	7.038513	-1.000000	7.038513
AP000533.3	pseudogene	-1.000000	-1.000000	100.000000	-1.000000	100.000000
AP000532.2	lincRNA	-1.000000	-1.000000	24.522846	37.081660	31.630599
NF1P6	pseudogene	-1.000000	-1.000000	6.735437	0.282704	1.417989
MED15P7	pseudogene	-1.000000	-1.000000	20.097442	6.745221	7.945355
POTEH	protein coding	17.643468	0.000000	14.194499	15.300010	15.219111
AP000527.1	lincRNA	-1.000000	-1.000000	0.000000	4.099984	3.988379
DUXAP8	other	-1.000000	-1.000000	3.787879	18.685858	16.843976
BMS1P22	pseudogene	-1.000000	-1.000000	17.313813	24.227318	23.532424
NBEAP3	pseudogene	-1.000000	-1.000000	14.142091	17.241205	17.129811
AC137499.2	pseudogene	-1.000000	-1.000000	67.539267	-1.000000	67.539267
CHEK2P4	pseudogene	-1.000000	-1.000000	26.938776	2.718676	3.710906
USP18	protein coding	4.110813	0.891972	2.584586	0.426036	0.592770
GGTLC5P	pseudogene	-1.000000	-1.000000	49.648947	26.765016	30.674314
LINC01660	lincRNA	-1.000000	-1.000000	38.349620	56.803894	53.879516
AC011718.1	lincRNA	-1.000000	-1.000000	100.000000	98.260149	98.673405
PPP1R26P3	pseudogene	-1.000000	-1.000000	65.780469	-1.000000	65.780469
FAM230A	protein coding	19.753086	100.000000	46.354883	13.170270	11.780472
AC023490.1	lincRNA	-1.000000	-1.000000	0.000000	25.773847	19.209040
AC023490.3	lincRNA	-1.000000	-1.000000	13.165266	0.936815	1.356682
GGTLC3	protein coding	57.669617	0.000000	40.434333	54.880952	46.890479
TMEM191B	protein coding	9.312839	69.101124	17.601246	0.000000	8.155900
PI4KAP1	pseudogene	-1.000000	-1.000000	8.833922	30.703376	28.308741
RIMBP3	protein coding	16.260163	69.425676	26.572739	-1.000000	26.572739
SUSD2P2	pseudogene	-1.000000	-1.000000	21.664465	44.481887	35.487179
PPP1R26P2	pseudogene	-1.000000	-1.000000	45.965498	-1.000000	45.965498
PPP1R26P4	pseudogene	-1.000000	-1.000000	67.810550	-1.000000	67.810550
LINC01662	lincRNA	-1.000000	-1.000000	59.451322	33.844761	37.033178
GGT3P	pseudogene	-1.000000	-1.000000	38.133431	27.261594	27.678034
E2F6P1	pseudogene	-1.000000	-1.000000	100.000000	-1.000000	100.000000
AC008132.1	pseudogene	-1.000000	-1.000000	13.124350	1.561065	7.803062
BCRP7	pseudogene	-1.000000	-1.000000	0.000000	1.174089	0.960583
LINC01663	lincRNA	-1.000000	-1.000000	4.681648	7.944477	7.860429
AC007326.4	protein coding	0.000000	4.533333	3.057554	42.329717	40.740830
PRODH	protein coding	64.285714	71.302644	67.114094	65.741221	65.898385
AC007731.3	lincRNA	-1.000000	-1.000000	9.213483	0.000000	3.528399
POM121L4P	pseudogene	-1.000000	-1.000000	4.973545	1.504711	2.242202
BCRP2	pseudogene	-1.000000	-1.000000	58.802817	19.131679	23.882921
AP000550.1	lincRNA	-1.000000	-1.000000	32.533113	56.257497	44.605851
POM121L7P	pseudogene	-1.000000	-1.000000	16.770703	-1.000000	16.770703
E2F6P2	pseudogene	-1.000000	-1.000000	49.129853	-1.000000	49.129853
FAM230B	other	-1.000000	-1.000000	22.671324	37.971030	34.179031
AP000550.2	lincRNA	-1.000000	-1.000000	19.146184	41.473510	32.728190
AP000550.4	pseudogene	-1.000000	-1.000000	26.050420	2.271821	3.088023
GGT2	protein coding	14.853801	46.798780	23.710904	20.926462	21.236778
AP000550.3	pseudogene	-1.000000	-1.000000	61.904762	-1.000000	61.904762
POM121L8P	pseudogene	-1.000000	-1.000000	9.765625	-1.000000	9.765625
BCRP6	pseudogene	-1.000000	-1.000000	63.549921	50.486351	52.692107
AP000552.1	lincRNA	-1.000000	-1.000000	29.502762	63.824377	54.735573
AP000552.3	lincRNA	-1.000000	-1.000000	72.997416	76.572848	75.201613
PPP1R26P5	pseudogene	-1.000000	-1.000000	38.820639	-1.000000	38.820639
LINC01651	lincRNA	-1.000000	-1.000000	72.779370	30.859835	43.000000
AP000552.2	pseudogene	-1.000000	-1.000000	23.837209	44.481887	36.788942
RIMBP3B	protein coding	78.373984	75.506757	77.817824	-1.000000	77.817824
HIC2	protein coding	0.000000	0.000000	0.000000	48.023104	37.837282
TMEM191C	protein coding	7.243319	22.202166	11.437247	0.000000	4.663640
PI4KAP2	pseudogene	-1.000000	-1.000000	13.400402	37.713197	36.375272
RIMBP3C	protein coding	76.646456	58.062074	72.624509	-1.000000	72.624509
UBE2L3	protein coding	30.180180	0.077973	6.282885	2.814375	2.965664
GSTT2B	protein coding	0.000000	21.212121	7.012750	0.000000	2.041357
DDTL	protein coding	70.123457	0.000000	18.393782	26.916483	24.560469
DDT	protein coding	78.260870	23.575419	40.870894	18.758833	21.946397
GSTT2	pseudogene	-1.000000	48.214286	27.726120	4.051013	11.330049
POM121L10P	pseudogene	-1.000000	-1.000000	2.492212	-1.000000	2.492212
TTC28	protein coding	0.000000	0.000000	0.000000	0.465560	0.457505
MKL1	protein coding	0.000000	0.000000	0.000000	0.056793	0.055207
NDUFA6-DT	other	-1.000000	-1.000000	55.877269	3.257491	8.472368
AC254562.2	lincRNA	-1.000000	-1.000000	34.684685	37.889518	37.263881
SERHL	pseudogene	-1.000000	-1.000000	16.641902	17.425743	17.327435
SERHL2	protein coding	44.464286	1.758014	17.419777	10.820235	11.321936
RRP7BP	pseudogene	-1.000000	-1.000000	12.905127	7.803575	8.767481
LINC01266	lincRNA	-1.000000	-1.000000	0.000000	0.073929	0.072954
CNTN6	protein coding	0.000000	0.000000	0.000000	0.056012	0.055192
TRNT1	protein coding	0.000000	0.000000	0.000000	2.768070	2.082377
SUMF1	protein coding	0.000000	0.000000	0.000000	0.000000	0.006393
LRRN1	protein coding	0.000000	0.000000	0.000000	0.110256	0.101521
AC069277.1	lincRNA	-1.000000	-1.000000	0.000000	0.118299	0.116833
GRM7-AS3	lincRNA	-1.000000	-1.000000	0.000000	0.168073	0.165170
SYN2	protein coding	0.000000	0.000000	0.000000	0.566655	0.551343
COL6A4P1	pseudogene	-1.000000	-1.000000	0.000000	0.559201	0.511769
SATB1-AS1	other	-1.000000	-1.000000	0.000000	0.026942	0.026295
ZNF385D	protein coding	0.000000	0.000000	0.000000	0.397153	0.392363
RBMS3	protein coding	0.000000	0.000000	0.000000	0.018878	0.018738
CLASP2	protein coding	0.000000	0.000000	0.000000	0.118275	0.113457
LINC01811	lincRNA	-1.000000	-1.000000	0.000000	0.298714	0.297862
MYRIP	protein coding	0.000000	0.000000	0.000000	0.058073	0.057376
EIF1B-AS1	other	-1.000000	-1.000000	0.000000	0.174335	0.167700
ULK4	protein coding	0.000000	0.000000	0.000000	0.116085	0.115251
ANO10	protein coding	0.000000	0.000000	0.000000	0.133078	0.127103
PRSS50	protein coding	0.000000	0.000000	0.000000	2.544112	2.468669
DOCK3	protein coding	0.000000	0.000000	0.000000	0.016283	0.016080
CACNA1D	protein coding	0.000000	0.000000	0.000000	0.393707	0.383893
CACNA2D3	protein coding	0.000000	0.000000	0.000000	0.302100	0.300837
C3orf67	protein coding	0.000000	0.000000	0.000000	0.112407	0.110303
CADPS	protein coding	0.000000	0.000000	0.000000	0.070444	0.069386
SYNPR	protein coding	0.000000	0.000000	0.000000	0.138292	0.119401
MAGI1	protein coding	0.000000	0.000000	0.000000	0.121241	0.119654
SUCLG2	protein coding	0.000000	0.000000	0.000000	0.044324	0.043855
ROBO1	protein coding	0.000000	0.000000	0.000000	0.215480	0.213997
LINC02027	lincRNA	-1.000000	-1.000000	0.000000	3.465043	3.444718
LINC02008	lincRNA	-1.000000	-1.000000	0.000000	0.026498	0.026385
CADM2	protein coding	0.000000	0.000000	0.000000	0.004793	0.004751
EPHA3	protein coding	0.000000	0.000000	0.000000	1.077180	1.057900
ABBA01000935.2	pseudogene	-1.000000	-1.000000	0.000000	0.123297	0.122546
CRYBG3	protein coding	0.000000	0.000000	0.000000	0.080392	0.073217
OR5K1	protein coding	0.000000	0.000000	0.000000	0.551053	0.349686
SENP7	protein coding	0.000000	0.000000	0.000000	0.104265	0.101039
LINC00882	lincRNA	-1.000000	-1.000000	0.000000	0.190286	0.188446
BBX	protein coding	0.000000	0.000000	0.000000	0.038233	0.036756
LINC00636	lincRNA	-1.000000	-1.000000	0.000000	0.567670	0.551917
CD96	protein coding	0.000000	0.000000	0.000000	0.146859	0.139399
AC092916.1	lincRNA	-1.000000	-1.000000	0.000000	0.131709	0.129946
SLC9C1	protein coding	0.000000	0.000000	0.000000	0.217910	0.211904
TIGIT	protein coding	0.000000	0.000000	0.000000	0.534312	0.440449
LSAMP	protein coding	0.000000	0.000000	0.000000	0.266063	0.264094
IGSF11	protein coding	0.000000	0.000000	0.000000	0.160280	0.157223
AC063952.1	pseudogene	-1.000000	-1.000000	0.000000	0.310998	0.293101
STXBP5L	protein coding	0.000000	0.000000	0.000000	0.043797	0.042966
SLC15A2	protein coding	0.000000	0.000000	0.000000	0.085850	0.075980
HACD2	protein coding	0.000000	0.000000	0.000000	0.012380	0.011657
SLC12A8	protein coding	0.000000	0.000000	0.000000	0.095797	0.092914
KIAA1257	protein coding	0.000000	0.000000	0.000000	0.309884	0.248858
COL6A6	protein coding	0.000000	0.000000	0.000000	4.181082	3.836328
EPHB1	protein coding	0.000000	0.000000	0.000000	0.042394	0.040895
STAG1	protein coding	0.000000	0.000000	0.000000	0.555538	0.546652
TFDP2	protein coding	0.000000	0.000000	0.000000	0.025766	0.024376
MED12L	protein coding	0.000000	0.000000	0.000000	0.018015	0.017360
P2RY14	protein coding	0.000000	0.000000	0.000000	0.096021	0.091937
GPR149	protein coding	0.000000	0.000000	0.000000	0.061305	0.059755
MME	protein coding	0.000000	0.000000	0.000000	0.525341	0.497478
PLCH1	protein coding	0.000000	0.000000	0.000000	0.500959	0.491222
LEKR1	protein coding	0.000000	0.000000	0.000000	0.016280	0.015862
AC079943.2	lincRNA	-1.000000	-1.000000	0.000000	2.062916	2.038994
IQCJ-SCHIP1	protein coding	0.000000	0.000000	0.000000	0.460578	0.405719
LINC01192	lincRNA	-1.000000	-1.000000	0.000000	1.139124	1.123951
EGFEM1P	pseudogene	-1.000000	-1.000000	0.000000	0.152328	0.151099
NLGN1	protein coding	0.000000	0.000000	0.000000	0.002611	0.002583
NAALADL2	protein coding	0.000000	0.000000	0.000000	0.009121	0.009038
MCF2L2	protein coding	0.000000	0.000000	0.000000	0.895016	0.871039
YEATS2	protein coding	0.000000	0.000000	0.000000	0.170577	0.160269
LPP	protein coding	0.000000	0.000000	0.000000	0.007568	0.007323
TPRG1	protein coding	0.000000	0.000000	0.000000	0.007014	0.006877
FGF12	protein coding	0.000000	0.000000	0.000000	0.318961	0.315579
XXYLT1	protein coding	0.000000	0.000000	0.000000	0.173084	0.170045
MUC20P1	pseudogene	-1.000000	-1.000000	6.075045	0.000000	1.929625
MUC20	protein coding	16.116421	0.000000	10.459543	0.000000	1.832913
FAM157A	pseudogene	-1.000000	-1.000000	46.205924	42.637918	42.999740
CICP6	pseudogene	-1.000000	-1.000000	99.963343	100.000000	99.964451
SEPT14P3	pseudogene	-1.000000	-1.000000	100.000000	-1.000000	100.000000
SLBP	protein coding	0.000000	0.000000	0.000000	0.434635	0.389775
STK32B	protein coding	0.000000	0.000000	0.000000	0.009199	0.009120
USP17L11	protein coding	97.438952	-1.000000	97.438952	64.074074	92.721681
USP17L12	protein coding	100.000000	-1.000000	100.000000	-1.000000	100.000000
USP17L13	protein coding	75.402025	-1.000000	75.402025	100.000000	78.728857
USP17L14P	pseudogene	-1.000000	-1.000000	27.135678	-1.000000	27.135678
USP17L15	protein coding	93.150685	-1.000000	93.150685	30.970149	84.504874
USP17L16P	pseudogene	-1.000000	-1.000000	20.728643	-1.000000	20.728643
USP17L17	protein coding	62.477665	-1.000000	62.477665	100.000000	67.606356
USP17L18	protein coding	71.351995	-1.000000	71.351995	100.000000	75.243465
USP17L19	protein coding	96.307326	-1.000000	96.307326	100.000000	96.719631
USP17L20	protein coding	98.451459	-1.000000	98.451459	100.000000	98.564839
USP17L21	protein coding	100.000000	-1.000000	100.000000	100.000000	99.897488
USP17L22	protein coding	50.506254	-1.000000	50.506254	100.000000	57.303947
USP17L23	protein coding	71.636364	-1.000000	71.636364	-1.000000	71.636364
USP17L24	protein coding	100.000000	-1.000000	100.000000	100.000000	99.897488
USP17L25	protein coding	100.000000	-1.000000	100.000000	100.000000	99.897488
USP17L26	protein coding	99.344848	-1.000000	99.344848	100.000000	99.333675
USP17L5	protein coding	100.000000	-1.000000	100.000000	-1.000000	100.000000
USP17L27	protein coding	100.000000	-1.000000	100.000000	-1.000000	100.000000
USP17L28	protein coding	100.000000	-1.000000	100.000000	-1.000000	100.000000
USP17L29	protein coding	98.492462	-1.000000	98.492462	-1.000000	98.492462
USP17L9P	pseudogene	-1.000000	-1.000000	91.708543	-1.000000	91.708543
USP17L30	protein coding	100.000000	-1.000000	100.000000	-1.000000	100.000000
USP17L6P	pseudogene	-1.000000	-1.000000	65.301003	-1.000000	65.301003
LINC00504	lincRNA	-1.000000	-1.000000	0.000000	0.945971	0.934394
CD38	protein coding	0.000000	0.000000	0.000000	5.159446	4.768194
KCNIP4	protein coding	0.000000	0.000000	0.000000	0.411160	0.409939
STIM2	protein coding	0.000000	0.000000	0.000000	1.415586	1.361335
AL136537.1	lincRNA	-1.000000	-1.000000	0.000000	0.276075	0.271095
C4orf19	protein coding	0.000000	0.000000	0.000000	0.067756	0.066645
NSUN7	protein coding	0.000000	0.000000	0.000000	0.047899	0.044934
AC111198.1	lincRNA	-1.000000	-1.000000	0.000000	0.130379	0.129589
GABRG1	protein coding	0.000000	0.000000	0.000000	1.654971	1.527539
COX7B2	protein coding	0.000000	0.000000	0.000000	0.080648	0.080272
SLAIN2	protein coding	0.000000	0.000000	0.000000	1.009534	0.932972
FRYL	protein coding	0.000000	0.000000	0.000000	0.063254	0.060432
NMU	protein coding	0.000000	0.000000	0.000000	6.931948	6.725506
AC093725.2	lincRNA	-1.000000	-1.000000	0.000000	0.174418	0.173238
ADGRL3	protein coding	0.000000	0.000000	0.000000	0.311009	0.306359
FTLP10	pseudogene	-1.000000	-1.000000	0.000000	17.897747	17.005766
TMPRSS11BNL	pseudogene	-1.000000	-1.000000	0.000000	17.312104	15.094562
UGT2B29P	pseudogene	-1.000000	-1.000000	0.000000	0.691372	0.609310
FRAS1	protein coding	0.000000	0.000000	0.000000	1.302048	1.256012
ANTXR2	protein coding	0.000000	0.000000	0.000000	5.835647	4.262946
RASGEF1B	protein coding	0.000000	0.000000	0.000000	0.086463	0.085134
AC079160.1	other	-1.000000	-1.000000	0.000000	0.027160	0.026963
ARHGAP24	protein coding	0.000000	0.000000	0.000000	0.259022	0.255897
MAPK10	protein coding	0.000000	0.000000	0.000000	0.116502	0.111806
HSD17B11	protein coding	0.000000	0.000000	0.000000	9.489410	9.160946
ABCG2	protein coding	0.000000	0.000000	0.000000	0.066186	0.063804
FAM13A	protein coding	0.000000	0.000000	0.000000	0.009953	0.008302
CCSER1	protein coding	0.000000	0.000000	0.000000	0.389486	0.387350
GRID2	protein coding	0.000000	0.000000	0.000000	0.286345	0.284494
LINC02267	lincRNA	-1.000000	-1.000000	0.000000	0.008305	0.008265
RAP1GDS1	protein coding	0.000000	0.000000	0.000000	0.042762	0.041649
TSPAN5	protein coding	0.000000	0.000000	0.000000	0.939150	0.919994
SLC9B1	protein coding	0.000000	0.000000	0.000000	0.534467	0.523420
DKK2	protein coding	0.000000	0.000000	0.000000	0.866726	0.857173
AC004704.1	lincRNA	-1.000000	-1.000000	0.000000	1.490431	1.486878
AC027613.1	pseudogene	-1.000000	-1.000000	0.000000	0.021463	0.021325
AC110079.1	pseudogene	-1.000000	-1.000000	0.000000	1.641922	1.468205
USP53	protein coding	0.000000	0.000000	0.000000	0.525369	0.482334
GTF2IP12	pseudogene	-1.000000	-1.000000	0.000000	2.079887	1.831973
AC097173.1	pseudogene	-1.000000	-1.000000	0.000000	7.624162	7.383926
AC121154.1	lincRNA	-1.000000	-1.000000	0.000000	0.326714	0.325324
INTU	protein coding	0.000000	0.000000	0.000000	0.058901	0.051225
LINC01256	lincRNA	-1.000000	-1.000000	0.000000	0.032221	0.032031
AC115622.1	lincRNA	-1.000000	-1.000000	0.000000	0.200949	0.200131
AC107463.1	lincRNA	-1.000000	-1.000000	0.000000	4.498754	4.331964
AC018680.1	lincRNA	-1.000000	-1.000000	0.000000	1.840402	1.831313
RNF150	protein coding	0.000000	0.000000	0.000000	0.044404	0.043051
AC139713.2	other	-1.000000	-1.000000	0.000000	0.024346	0.023851
GYPE	protein coding	0.000000	0.000000	0.000000	0.457261	0.432326
SLC10A7	protein coding	0.000000	0.000000	0.000000	0.029423	0.028733
FAM160A1	protein coding	0.000000	0.000000	0.000000	0.068149	0.066820
MARCH1	protein coding	0.000000	0.000000	0.000000	0.060189	0.059668
AC097487.1	lincRNA	-1.000000	-1.000000	0.000000	0.197833	0.196481
SPOCK3	protein coding	0.000000	0.000000	0.000000	1.028698	1.020518
DDX60L	protein coding	0.000000	0.000000	0.000000	0.087739	0.056338
NEK1	protein coding	0.000000	0.000000	0.000000	1.119559	1.086126
RWDD4	protein coding	0.000000	10.327456	8.864865	0.000000	1.255743
FAM149A	protein coding	0.000000	0.000000	0.000000	0.549013	0.515766
AC097652.1	lincRNA	-1.000000	-1.000000	18.125887	1.695402	7.894267
DUX4L9	pseudogene	-1.000000	-1.000000	8.664547	-1.000000	8.664547
FRG2	protein coding	0.000000	3.803487	2.283539	0.000000	1.651755
DBET	lincRNA	-1.000000	-1.000000	15.883403	-1.000000	15.883403
DUX4L8	pseudogene	-1.000000	-1.000000	32.260597	-1.000000	32.260597
DUX4L7	pseudogene	-1.000000	-1.000000	100.000000	-1.000000	100.000000
DUX4L6	pseudogene	-1.000000	-1.000000	100.000000	-1.000000	100.000000
DUX4L5	pseudogene	-1.000000	-1.000000	100.000000	-1.000000	100.000000
DUX4L4	pseudogene	-1.000000	-1.000000	73.895899	-1.000000	73.895899
DUX4L1	pseudogene	-1.000000	-1.000000	100.000000	-1.000000	100.000000
DUX4L3	pseudogene	-1.000000	-1.000000	100.000000	-1.000000	100.000000
DUX4L2	pseudogene	-1.000000	-1.000000	100.000000	-1.000000	100.000000
DUX4	protein coding	-1.000000	56.582797	56.582797	26.944444	8.752465
RPL23AP84	pseudogene	-1.000000	-1.000000	100.000000	-1.000000	100.000000
AC215524.1	pseudogene	-1.000000	-1.000000	100.000000	-1.000000	100.000000
ZDHHC11B	protein coding	0.000000	0.000000	0.000000	1.378666	1.277566
ZDHHC11	protein coding	0.000000	0.000000	0.000000	1.402304	1.305525
AC126768.3	lincRNA	-1.000000	-1.000000	31.842576	0.000000	19.368879
AC106799.2	lincRNA	-1.000000	-1.000000	0.000000	0.046184	0.046103
LINC02196	lincRNA	-1.000000	-1.000000	0.000000	0.270497	0.269890
ADCY2	protein coding	0.000000	0.000000	0.000000	0.329836	0.324749
SEMA5A	protein coding	0.000000	0.000000	0.000000	0.219575	0.214461
FBXL7	protein coding	0.000000	0.000000	0.000000	0.828315	0.819156
AC106774.9	protein coding	72.315436	-1.000000	72.315436	-1.000000	72.315436
AC106774.7	protein coding	93.959732	-1.000000	93.959732	-1.000000	93.959732
AC106774.6	protein coding	99.496644	-1.000000	99.496644	-1.000000	99.496644
AC106774.5	protein coding	95.469799	-1.000000	95.469799	-1.000000	95.469799
AC233724.20	protein coding	90.604027	-1.000000	90.604027	-1.000000	90.604027
AC233724.8	pseudogene	-1.000000	-1.000000	81.115880	-1.000000	81.115880
AC233724.17	protein coding	90.436242	-1.000000	90.436242	-1.000000	90.436242
AC233724.18	protein coding	66.442953	-1.000000	66.442953	-1.000000	66.442953
AC233724.19	protein coding	100.000000	-1.000000	100.000000	-1.000000	100.000000
AC233724.3	pseudogene	-1.000000	-1.000000	50.393701	-1.000000	50.393701
LINC02241	lincRNA	-1.000000	-1.000000	0.000000	0.184009	0.182906
AC010343.3	lincRNA	-1.000000	-1.000000	0.000000	0.079184	0.078975
AC138409.2	pseudogene	-1.000000	-1.000000	0.000000	0.404038	0.370796
WDR70	protein coding	0.000000	0.000000	0.000000	0.338317	0.335362
LINC02107	lincRNA	-1.000000	-1.000000	0.000000	0.077962	0.077732
TTC33	protein coding	0.000000	0.000000	0.000000	0.098815	0.096043
C6	protein coding	0.000000	0.000000	0.000000	0.218229	0.210563
HCN1	protein coding	0.000000	0.000000	0.000000	0.243223	0.235761
ARL15	protein coding	0.000000	0.000000	0.000000	0.006144	0.006094
AC091862.1	pseudogene	-1.000000	-1.000000	0.000000	2.413699	2.381155
SHISAL2B	protein coding	0.000000	0.000000	0.000000	0.739447	0.716291
ADAMTS6	protein coding	0.000000	0.000000	0.000000	0.208393	0.203791
OCLN	protein coding	0.000000	0.000000	0.000000	9.539885	8.588099
GTF2H2C	protein coding	32.976974	14.206386	20.965354	28.112769	26.608721
AC139495.1	pseudogene	-1.000000	-1.000000	59.701493	68.928796	68.312684
AC139495.3	pseudogene	-1.000000	-1.000000	0.473399	-1.000000	0.473399
GUSBP3	pseudogene	-1.000000	-1.000000	73.359073	94.623237	93.917085
AC139495.2	pseudogene	-1.000000	-1.000000	100.000000	-1.000000	100.000000
AC131392.1	pseudogene	-1.000000	-1.000000	70.886076	89.563128	89.290727
AC131392.2	pseudogene	-1.000000	-1.000000	97.183099	-1.000000	97.183099
CDH12P2	pseudogene	-1.000000	-1.000000	97.979798	-1.000000	97.979798
SERF1B	protein coding	16.770186	61.125212	53.600281	56.379506	55.921863
SMN2	protein coding	87.974684	3.580563	49.826590	72.920320	69.142165
AC140134.1	pseudogene	-1.000000	-1.000000	64.775614	61.588878	61.886010
CDH12P3	pseudogene	-1.000000	-1.000000	57.142857	-1.000000	57.142857
AC138866.2	pseudogene	-1.000000	-1.000000	86.792453	92.445208	92.078170
AC138866.1	pseudogene	-1.000000	-1.000000	64.919355	96.831992	96.411361
GTF2H2B	pseudogene	-1.000000	-1.000000	39.869281	37.812838	38.027738
AC146944.2	pseudogene	-1.000000	-1.000000	100.000000	66.683480	68.817394
AC146944.3	pseudogene	-1.000000	-1.000000	55.675676	75.980844	74.633810
AC146944.1	pseudogene	-1.000000	-1.000000	86.330935	83.560433	83.577253
AC139272.1	pseudogene	-1.000000	-1.000000	70.579030	75.085634	75.010060
CDH12P1	pseudogene	-1.000000	-1.000000	99.319728	-1.000000	99.319728
SERF1A	protein coding	15.546218	64.546131	57.174463	55.000340	55.376434
SMN1	protein coding	89.102564	0.000000	40.524781	73.565700	68.877975
NAIP	protein coding	65.951557	4.667208	43.741727	50.550223	49.704226
GTF2H2	protein coding	47.895623	18.317115	25.822298	31.326814	30.531997
AC044797.1	pseudogene	-1.000000	-1.000000	0.000000	30.915655	29.797554
AC145138.1	pseudogene	-1.000000	-1.000000	54.070175	64.152421	63.005221
CDH12P4	pseudogene	-1.000000	-1.000000	87.074830	-1.000000	87.074830
GUSBP9	pseudogene	-1.000000	-1.000000	23.156089	74.411319	71.518504
AC146949.1	pseudogene	-1.000000	-1.000000	59.952607	91.592552	91.235019
ANKDD1B	protein coding	0.000000	0.000000	0.000000	1.813368	1.735473
SCAMP1	protein coding	0.000000	0.000000	0.000000	0.050211	0.048106
CMYA5	protein coding	0.000000	0.000000	0.000000	4.548859	4.017651
SSBP2	protein coding	0.000000	0.000000	0.000000	0.406336	0.394951
XRCC4	protein coding	0.000000	0.000000	0.000000	0.341292	0.339138
AC114316.2	lincRNA	-1.000000	-1.000000	0.000000	0.008135	0.008064
TTC37	protein coding	0.000000	0.000000	0.000000	0.018764	0.017561
LINC01340	lincRNA	-1.000000	-1.000000	0.000000	0.193816	0.192967
AC099520.1	lincRNA	-1.000000	-1.000000	0.000000	0.542573	0.541265
AC008467.1	lincRNA	-1.000000	-1.000000	0.000000	5.351366	5.023025
CAMK4	protein coding	0.000000	0.000000	0.000000	0.612220	0.584368
LINC02240	lincRNA	-1.000000	-1.000000	0.000000	0.087810	0.086984
MARCH3	protein coding	0.000000	0.000000	0.000000	0.058630	0.057022
CCDC192	protein coding	0.000000	0.000000	0.000000	0.029512	0.029382
AC116366.3	protein coding	0.000000	0.000000	0.000000	1.059165	1.020629
FSTL4	protein coding	0.000000	0.000000	0.000000	0.802377	0.791139
JADE2	protein coding	0.000000	0.000000	0.000000	0.622636	0.544825
SPOCK1	protein coding	0.000000	0.000000	0.000000	0.332467	0.277011
SIL1	protein coding	0.000000	0.000000	0.000000	0.163114	0.117058
PPP2R2B	protein coding	0.000000	0.000000	0.000000	0.741169	0.718373
JAKMIP2	protein coding	0.000000	0.000000	0.000000	0.064860	0.061801
HTR4	protein coding	0.000000	0.000000	0.000000	0.029693	0.027409
LINC01933	lincRNA	-1.000000	-1.000000	0.000000	1.647972	1.628661
LINC01470	lincRNA	-1.000000	-1.000000	0.000000	0.752568	0.748291
SGCD	protein coding	0.000000	0.000000	0.000000	0.408478	0.403702
EBF1	protein coding	0.000000	0.000000	0.000000	0.149041	0.147086
ATP10B	protein coding	0.000000	0.000000	0.000000	0.857993	0.832255
AC114321.1	lincRNA	-1.000000	-1.000000	0.000000	2.696459	2.642812
TENM2	protein coding	0.000000	0.000000	0.000000	0.008459	0.008373
C5orf58	protein coding	0.000000	0.000000	0.000000	0.514181	0.462043
RANBP17	protein coding	0.000000	0.000000	0.000000	0.122317	0.120965
THOC3	protein coding	0.000000	0.000000	0.000000	6.660689	6.486769
SIMC1	protein coding	0.000000	0.000000	0.000000	0.186250	0.179328
UIMC1	protein coding	0.000000	0.000000	0.000000	0.117023	0.113918
AC139795.1	pseudogene	-1.000000	-1.000000	0.000000	0.206242	0.197554
FAM153A	protein coding	0.000000	0.000000	0.000000	8.179186	6.255884
AC106795.1	pseudogene	-1.000000	-1.000000	0.000000	5.517627	5.375553
FAM153C	protein coding	0.000000	0.000000	0.000000	0.117265	0.095618
BTNL8	protein coding	0.000000	0.000000	0.000000	0.198389	0.189083
AC008443.7	pseudogene	-1.000000	-1.000000	0.000000	7.150685	6.694024
AC138035.1	lincRNA	-1.000000	-1.000000	48.285248	59.743998	58.576693
AC138035.3	pseudogene	-1.000000	-1.000000	100.000000	-1.000000	100.000000
AC138035.2	lincRNA	-1.000000	-1.000000	100.000000	89.993465	90.548874
OR4F3	protein coding	100.000000	65.454545	98.088531	-1.000000	98.088531
WBP1LP4	pseudogene	-1.000000	-1.000000	100.000000	-1.000000	100.000000
RPL23AP45	pseudogene	-1.000000	-1.000000	100.000000	-1.000000	100.000000
WBP1LP12	pseudogene	-1.000000	-1.000000	37.878788	-1.000000	37.878788
OR4F1P	pseudogene	-1.000000	-1.000000	32.337247	-1.000000	32.337247
CICP18	pseudogene	-1.000000	-1.000000	8.908407	42.560866	34.403705
GMDS-DT	lincRNA	-1.000000	-1.000000	0.000000	1.621045	1.530427
AL162718.1	lincRNA	-1.000000	-1.000000	0.000000	0.064379	0.063457
F13A1	protein coding	0.000000	0.000000	0.000000	0.107937	0.105128
AL591485.1	other	-1.000000	-1.000000	0.000000	0.306659	0.289320
CDKAL1	protein coding	0.000000	0.000000	0.000000	0.042256	0.041980
RIPOR2	protein coding	0.000000	0.000000	0.000000	2.072143	1.996309
ZNF322	protein coding	5.624483	0.545596	1.759589	0.000000	0.350822
HSPA1A	protein coding	51.453790	0.000000	39.927478	-1.000000	39.927478
HSPA1B	protein coding	51.453790	0.000000	39.325397	-1.000000	39.325397
C4A	protein coding	71.824260	100.000000	72.980399	86.764122	82.785496
TNXA	pseudogene	-1.000000	-1.000000	20.225822	11.853088	16.200104
C4B	protein coding	71.824260	100.000000	72.980399	86.769862	82.789504
TNXB	protein coding	3.728844	0.000000	2.751436	0.360333	0.842545
DNAH8	protein coding	0.000000	0.000000	0.000000	0.077347	0.073607
KIF6	protein coding	0.000000	0.000000	0.000000	0.229244	0.223563
SUPT3H	protein coding	0.000000	0.000000	0.000000	0.274117	0.263437
PKHD1	protein coding	0.000000	0.000000	0.000000	0.729211	0.702059
DST	protein coding	0.000000	0.000000	0.000000	0.117886	0.109737
KIAA1586	protein coding	3.553299	0.000000	2.834965	8.103869	6.305272
ZNF451	protein coding	0.000000	0.780524	0.553360	0.681349	0.657776
AC244258.1	pseudogene	-1.000000	-1.000000	0.000000	0.065161	0.064893
EYS	protein coding	0.000000	0.000000	0.000000	0.035237	0.034973
AL365217.1	pseudogene	-1.000000	-1.000000	6.406571	-1.000000	6.406571
COL19A1	protein coding	0.000000	0.000000	0.000000	1.224543	1.199750
KCNQ5	protein coding	0.000000	0.000000	0.000000	0.371056	0.366167
AL357507.1	lincRNA	-1.000000	-1.000000	0.000000	0.093941	0.093839
MEI4	protein coding	0.000000	0.000000	0.000000	0.359378	0.352071
ME1	protein coding	0.000000	0.000000	0.000000	1.602036	1.577383
AL139042.1	lincRNA	-1.000000	-1.000000	0.000000	0.069801	0.069625
RNGTT	protein coding	0.000000	0.000000	0.000000	0.041277	0.040741
GABRR1	protein coding	0.000000	0.000000	0.000000	1.385075	1.294234
CCDC162P	pseudogene	-1.000000	-1.000000	0.000000	0.173668	0.164877
WASF1	protein coding	0.000000	0.000000	0.000000	2.128628	2.041529
FRK	protein coding	0.000000	0.000000	0.000000	1.509032	1.354844
TBC1D32	protein coding	0.000000	0.000000	0.000000	1.824812	1.786085
TRDN	protein coding	0.000000	0.000000	0.000000	0.035268	0.034700
AL450332.1	lincRNA	-1.000000	-1.000000	0.000000	1.208702	1.182983
LAMA2	protein coding	0.000000	0.000000	0.000000	0.727380	0.715788
ENPP3	protein coding	0.000000	0.000000	0.000000	0.622565	0.604324
OR2A4	protein coding	0.000000	58.980583	27.660785	-1.000000	27.660785
EYA4	protein coding	0.000000	0.000000	0.000000	0.290796	0.284713
PEX7	protein coding	0.000000	0.000000	0.000000	0.078197	0.076609
ADGRG6	protein coding	0.000000	0.000000	0.000000	0.162735	0.154419
EPM2A	protein coding	0.000000	0.000000	0.000000	0.039377	0.038757
MYCT1	protein coding	0.000000	0.000000	0.000000	9.669642	8.570786
SERAC1	protein coding	0.000000	0.000000	0.000000	0.503898	0.450949
LPA	protein coding	26.762402	0.000000	25.553132	19.039135	19.346870
PRKN	protein coding	0.000000	0.000000	0.000000	0.041879	0.041729
PACRG	protein coding	0.000000	0.000000	0.000000	0.247412	0.246448
C6orf118	protein coding	0.000000	0.000000	0.000000	2.038856	1.913636
RPS6KA2	protein coding	0.000000	0.000000	0.000000	0.031258	0.030779
TTLL2	protein coding	0.000000	0.000000	0.000000	2.417985	1.034373
OR4F7P	pseudogene	-1.000000	-1.000000	45.483871	-1.000000	45.483871
WBP1LP8	pseudogene	-1.000000	-1.000000	100.000000	-1.000000	100.000000
AL731661.1	lincRNA	-1.000000	-1.000000	3.698811	30.410742	24.247949
RPL23AP47	pseudogene	-1.000000	-1.000000	92.374728	-1.000000	92.374728
AC215522.3	lincRNA	-1.000000	-1.000000	72.272727	55.892375	56.386786
AC215522.2	other	-1.000000	-1.000000	15.498392	44.397477	41.648959
CCZ1	protein coding	0.000000	3.908158	3.364172	1.105820	1.297394
RSPH10B	protein coding	20.855615	10.148605	13.913043	26.478942	25.271974
PMS2	protein coding	0.000000	0.000000	0.000000	1.627076	1.496405
PMS2CL	pseudogene	-1.000000	-1.000000	0.000000	1.348298	1.227878
RSPH10B2	protein coding	19.862227	16.012725	18.841395	26.491647	25.517059
CCZ1B	protein coding	0.000000	5.050901	4.471404	1.176609	3.483883
COL28A1	protein coding	0.000000	0.000000	0.000000	1.291546	1.251322
RPA3	protein coding	0.000000	0.000000	0.000000	0.510434	0.497022
UMAD1	protein coding	0.000000	0.000000	0.000000	0.125679	0.124653
AC013470.2	protein coding	0.000000	0.000000	0.000000	0.336495	0.258950
DGKB	protein coding	0.000000	0.000000	0.000000	0.035664	0.035313
ISPD	protein coding	0.000000	0.000000	0.000000	0.042650	0.041942
HDAC9	protein coding	0.000000	0.000000	0.000000	0.026065	0.025670
STEAP1B	protein coding	0.000000	0.000000	0.000000	0.087543	0.086659
AC005165.1	lincRNA	-1.000000	-1.000000	0.000000	0.240515	0.235976
TAX1BP1	protein coding	0.000000	0.000000	0.000000	0.063718	0.058917
NOD1	protein coding	0.000000	0.000000	0.000000	8.412255	7.661684
DPY19L1P1	pseudogene	-1.000000	-1.000000	0.000000	0.287313	0.283126
BBS9	protein coding	0.000000	0.000000	0.000000	0.125930	0.124574
NPSR1-AS1	other	-1.000000	-1.000000	0.000000	0.481314	0.474984
NPSR1	protein coding	0.000000	0.000000	0.000000	1.084197	1.070911
ELMO1	protein coding	0.000000	0.000000	0.000000	0.107664	0.106575
AC004987.3	pseudogene	-1.000000	-1.000000	0.000000	0.484128	0.476827
AC005537.1	lincRNA	-1.000000	-1.000000	0.000000	0.240272	0.233423
HECW1	protein coding	0.000000	0.000000	0.000000	0.042817	0.041905
POLR2J4	other	-1.000000	-1.000000	0.000000	0.115665	0.106030
SPDYE1	protein coding	3.758655	0.000000	1.435045	0.684619	0.898949
AC069152.1	pseudogene	-1.000000	-1.000000	0.000000	3.580710	3.090728
TNRC18P3	pseudogene	-1.000000	-1.000000	5.204461	4.769432	4.843288
SLC29A4P1	pseudogene	-1.000000	-1.000000	24.432990	15.948104	17.317969
AC122133.1	pseudogene	-1.000000	-1.000000	0.000000	18.441358	17.798630
AC064862.6	pseudogene	-1.000000	-1.000000	2.056807	21.830941	20.610413
AC064862.7	pseudogene	-1.000000	-1.000000	90.993072	-1.000000	90.993072
AC023141.7	pseudogene	-1.000000	-1.000000	2.709360	37.326911	35.708548
AC023141.13	pseudogene	-1.000000	-1.000000	60.191083	-1.000000	60.191083
SEPT14P1	pseudogene	-1.000000	-1.000000	0.000000	6.479769	6.366041
ZNF733P	pseudogene	-1.000000	-1.000000	0.000000	15.699596	13.638539
AC006455.1	lincRNA	-1.000000	-1.000000	100.000000	81.814831	82.153190
ARAFP3	pseudogene	-1.000000	-1.000000	70.552147	-1.000000	70.552147
AC006455.6	pseudogene	-1.000000	-1.000000	100.000000	-1.000000	100.000000
AC006455.5	other	-1.000000	-1.000000	65.923984	100.000000	71.850326
AC006455.3	pseudogene	-1.000000	-1.000000	100.000000	-1.000000	100.000000
AC006455.4	lincRNA	-1.000000	-1.000000	99.810247	100.000000	99.896886
AC073188.4	lincRNA	-1.000000	-1.000000	99.810247	100.000000	99.896886
AC073188.1	pseudogene	-1.000000	-1.000000	100.000000	-1.000000	100.000000
AC073188.2	lincRNA	-1.000000	-1.000000	73.571429	84.839576	84.553047
AC073188.6	other	-1.000000	-1.000000	95.440596	100.000000	96.424888
VN1R33P	pseudogene	-1.000000	-1.000000	100.000000	-1.000000	100.000000
ARAFP2	pseudogene	-1.000000	-1.000000	15.412186	-1.000000	15.412186
ZNF734P	pseudogene	-1.000000	-1.000000	0.000000	32.076533	24.898078
SEPT7P5	pseudogene	-1.000000	-1.000000	0.000000	18.584759	17.737866
SLC29A4P2	pseudogene	-1.000000	-1.000000	30.790441	14.323662	17.312187
TNRC18P2	pseudogene	-1.000000	-1.000000	4.939182	4.794849	4.823448
AC006015.1	pseudogene	-1.000000	-1.000000	0.000000	3.610949	3.093041
CCT6P3	pseudogene	-1.000000	-1.000000	13.599349	0.000000	0.918617
INTS4P1	pseudogene	-1.000000	-1.000000	6.326844	6.961813	6.936813
AC114501.2	pseudogene	-1.000000	-1.000000	64.419476	64.416448	64.420402
AC073107.1	pseudogene	-1.000000	-1.000000	31.667517	21.087626	21.260097
INTS4P2	pseudogene	-1.000000	-1.000000	31.665015	36.818321	36.669724
TPST1	protein coding	0.000000	0.000000	0.000000	2.505427	1.779478
AUTS2	protein coding	0.000000	0.000000	0.000000	0.320725	0.316516
POM121	protein coding	0.000000	8.784340	5.437328	0.000000	0.740895
NSUN5P2	pseudogene	-1.000000	-1.000000	0.000000	21.122184	13.524761
TRIM74	protein coding	18.857902	0.000000	9.659864	56.758028	49.764553
STAG3L3	pseudogene	-1.000000	-1.000000	0.000000	1.707250	1.534809
AC211476.1	pseudogene	-1.000000	-1.000000	0.000000	2.222222	1.672765
PMS2P7	pseudogene	-1.000000	-1.000000	27.041199	60.520577	57.621128
SPDYE8P	pseudogene	-1.000000	-1.000000	100.000000	99.116905	99.289351
AC211476.3	pseudogene	-1.000000	-1.000000	100.000000	88.861985	89.490526
SPDYE11	pseudogene	-1.000000	-1.000000	100.000000	91.549296	93.871753
AC211476.4	pseudogene	-1.000000	-1.000000	100.000000	95.645916	95.855886
SPDYE9P	pseudogene	-1.000000	-1.000000	95.860197	96.788194	96.475235
PMS2P6	pseudogene	-1.000000	-1.000000	100.000000	74.548261	76.056938
SPDYE10P	pseudogene	-1.000000	-1.000000	42.384993	75.799574	65.009367
GTF2IP4	pseudogene	-1.000000	-1.000000	51.884701	37.918712	38.851848
NCF1B	pseudogene	-1.000000	-1.000000	12.782746	32.427996	29.965407
GTF2IRD2P1	pseudogene	-1.000000	-1.000000	1.745478	5.514469	5.175551
GTF2I	protein coding	25.982678	59.267016	38.925081	11.791770	13.077408
AC211433.1	other	-1.000000	-1.000000	12.692308	0.042427	0.783785
PHBP15	pseudogene	-1.000000	-1.000000	100.000000	-1.000000	100.000000
NCF1	protein coding	9.580838	31.081081	12.644416	26.574188	25.128639
GTF2IRD2	protein coding	4.267336	0.000000	3.227337	16.499541	15.479994
PMS2P5	pseudogene	-1.000000	-1.000000	0.000000	7.379612	6.345792
SPDYE12P	pseudogene	-1.000000	-1.000000	28.441558	14.923316	16.512228
CASTOR2	protein coding	11.414141	53.759398	20.382166	4.840908	5.165055
GTF2IRD2B	protein coding	6.351846	0.000000	4.514299	15.586892	14.757879
NCF1C	pseudogene	-1.000000	-1.000000	19.354839	35.418010	33.898085
GTF2IP1	pseudogene	-1.000000	-1.000000	71.156559	51.115741	52.719313
PHBP6	pseudogene	-1.000000	-1.000000	100.000000	-1.000000	100.000000
SPDYE13P	pseudogene	-1.000000	-1.000000	96.988708	97.877826	97.726884
PMS2P10	pseudogene	-1.000000	-1.000000	100.000000	97.042330	97.147752
SPDYE14P	pseudogene	-1.000000	-1.000000	100.000000	99.408401	99.491698
AC211486.3	pseudogene	-1.000000	-1.000000	100.000000	92.451979	92.805326
SPDYE15P	pseudogene	-1.000000	-1.000000	99.559471	99.574123	99.572723
PMS2P2	pseudogene	-1.000000	-1.000000	43.566992	74.805502	72.500805
AC211486.1	pseudogene	-1.000000	-1.000000	35.504014	5.361702	15.090543
TRIM73	protein coding	27.287066	0.000000	7.151716	36.034968	31.613632
PMS2P3	pseudogene	-1.000000	-1.000000	0.000000	0.578108	0.539297
HIP1	protein coding	0.000000	0.000000	0.000000	0.105879	0.101623
DTX2	protein coding	0.000000	0.000000	0.000000	0.146829	0.135382
FDPSP2	pseudogene	-1.000000	-1.000000	6.696429	-1.000000	6.696429
AC004980.3	pseudogene	-1.000000	-1.000000	0.000000	1.741580	1.663202
SPDYE16	protein coding	4.276615	0.000000	1.301939	7.579012	5.335306
SPDYE17	pseudogene	-1.000000	-1.000000	77.749361	17.036746	25.165788
SPDYE18	pseudogene	-1.000000	-1.000000	0.000000	1.485149	1.281222
MAGI2	protein coding	0.000000	0.000000	0.000000	0.021158	0.020953
STEAP2-AS1	other	-1.000000	-1.000000	0.000000	0.053552	0.053450
CDK14	protein coding	0.000000	0.000000	0.000000	0.010028	0.009944
GNGT1	protein coding	0.000000	0.000000	0.000000	1.196246	1.187393
SPDYE3	protein coding	9.878788	0.000000	5.119347	4.109832	4.332827
ZAN	protein coding	0.000000	0.000000	0.000000	0.292746	0.252450
SPDYE6	protein coding	30.603805	96.881497	49.467456	45.513671	46.168002
SPDYE2	protein coding	69.204152	77.595628	72.911637	52.308377	56.103286
SPDYE2B	protein coding	78.806228	79.016393	78.899083	58.880481	62.566603
FBXL13	protein coding	0.000000	0.000000	0.000000	0.009680	0.009556
PNPLA8	protein coding	0.000000	0.000000	0.000000	0.515915	0.273064
IMMP2L	protein coding	0.000000	0.000000	0.000000	0.897625	0.894864
DOCK4	protein coding	0.000000	0.000000	0.000000	0.473487	0.464500
MET	protein coding	0.000000	0.000000	0.000000	0.065493	0.061907
CFTR	protein coding	0.000000	0.000000	0.000000	0.682622	0.627131
SND1	protein coding	0.000000	0.000000	0.000000	0.064087	0.063574
COPG2	protein coding	0.000000	0.000000	0.000000	0.112974	0.110147
EXOC4	protein coding	0.000000	0.000000	0.000000	0.076580	0.076089
AC078845.1	lincRNA	-1.000000	-1.000000	0.000000	0.045746	0.045573
TBXAS1	protein coding	0.000000	0.000000	0.000000	0.031449	0.030829
MGAM	protein coding	0.000000	0.000000	0.000000	2.388979	2.272613
AC073264.1	pseudogene	-1.000000	-1.000000	56.867470	-1.000000	56.867470
PAICSP5	pseudogene	-1.000000	-1.000000	32.401316	65.861027	39.573919
CTAGE15	protein coding	50.299914	93.253968	54.485692	-1.000000	54.485692
TCAF1P1	pseudogene	-1.000000	-1.000000	28.942652	26.492537	27.250000
TCAF2	protein coding	24.306519	2.951192	12.562422	26.492541	25.677663
TCAF2C	protein coding	62.611137	45.558087	59.704969	51.406518	53.944867
CTAGE6	protein coding	48.071979	95.970696	53.087840	-1.000000	53.087840
AC099548.2	pseudogene	-1.000000	-1.000000	34.657837	30.891012	31.072755
PAICSP6	pseudogene	-1.000000	-1.000000	81.391712	65.178571	77.983921
AC099548.1	pseudogene	-1.000000	-1.000000	56.235294	-1.000000	56.235294
TCAF2P1	pseudogene	-1.000000	-1.000000	47.685950	42.797326	43.471956
TCAF1	protein coding	23.405797	0.000000	10.239341	2.661153	3.600732
CTAGE4	protein coding	32.904884	0.000000	29.686896	-1.000000	29.686896
ARHGEF35	protein coding	2.817869	0.000000	1.687243	30.154062	22.921020
OR2A42	protein coding	18.220793	9.895314	11.466127	4.226450	7.376111
OR2A7	protein coding	0.000000	32.101806	18.177592	4.119775	8.360219
OR2A1	protein coding	18.220793	11.465657	12.826603	4.864477	8.477068
ARHGEF5	protein coding	0.869750	2.447869	1.168987	11.169804	8.862058
TPK1	protein coding	0.000000	0.000000	0.000000	0.013101	0.013005
CNTNAP2	protein coding	0.000000	0.000000	0.000000	0.139719	0.139089
AC092681.1	pseudogene	-1.000000	-1.000000	0.000000	1.015423	0.999298
AC092666.1	lincRNA	-1.000000	-1.000000	8.484409	1.047693	1.333924
ACTR3C	protein coding	0.000000	0.000000	0.000000	0.736357	0.676615
ACTR3B	protein coding	0.000000	0.000000	0.000000	0.776298	0.758138
DPP6	protein coding	0.000000	0.000000	0.000000	0.089776	0.089159
BLACE	lincRNA	-1.000000	-1.000000	0.000000	0.294672	0.228331
PTPRN2	protein coding	0.000000	0.000000	0.000000	0.004215	0.004196
AC144568.1	pseudogene	-1.000000	-1.000000	12.500000	46.153846	25.764192
AC144568.2	lincRNA	-1.000000	-1.000000	53.759011	30.511208	33.649289
AC131281.2	pseudogene	-1.000000	-1.000000	42.361111	-1.000000	42.361111
WBP1LP3	pseudogene	-1.000000	-1.000000	68.115942	-1.000000	68.115942
OR4F21	protein coding	8.413206	0.000000	7.947686	-1.000000	7.947686
SEPT14P8	pseudogene	-1.000000	-1.000000	31.073446	-1.000000	31.073446
DLGAP2	protein coding	0.000000	0.000000	0.000000	0.067195	0.066435
DEFA1	protein coding	100.000000	60.000000	83.505155	71.884655	74.084739
DEFT1P	pseudogene	-1.000000	-1.000000	84.848485	32.974560	43.020055
DEFA1B	protein coding	100.000000	58.536585	82.653061	73.333333	75.092631
DEFT1P2	pseudogene	-1.000000	-1.000000	100.000000	100.000000	99.817518
AF228730.5	pseudogene	-1.000000	-1.000000	0.000000	0.943508	0.923348
AF228730.3	pseudogene	-1.000000	-1.000000	69.855072	-1.000000	69.855072
OR7E125P	pseudogene	-1.000000	-1.000000	100.000000	-1.000000	100.000000
FAM90A15P	pseudogene	-1.000000	-1.000000	85.652798	87.018634	86.212625
FAM90A3P	pseudogene	-1.000000	-1.000000	92.180775	100.000000	96.179402
FAM90A4P	pseudogene	-1.000000	-1.000000	62.912482	99.937888	82.591362
FAM90A13P	pseudogene	-1.000000	-1.000000	100.000000	98.633540	99.069767
FAM90A5P	pseudogene	-1.000000	-1.000000	78.766141	61.552795	69.401993
FAM90A20P	pseudogene	-1.000000	-1.000000	8.751793	7.080745	7.840532
FAM66B	lincRNA	-1.000000	-1.000000	7.549431	11.139336	10.913049
DEFB109B	pseudogene	-1.000000	-1.000000	0.000000	16.856725	16.228008
USP17L1	protein coding	1.381910	-1.000000	1.381910	-1.000000	1.381910
USP17L4	protein coding	25.816583	-1.000000	25.816583	-1.000000	25.816583
AC130360.1	pseudogene	-1.000000	-1.000000	21.863799	-1.000000	21.863799
ZNF705G	protein coding	0.000000	0.000000	0.000000	3.698931	3.248893
DEFB108C	pseudogene	-1.000000	-1.000000	84.063745	9.944350	14.181487
DEFB103B	protein coding	100.000000	84.345048	90.522244	100.000000	96.506849
SPAG11B	protein coding	58.430233	43.644068	49.089936	17.533759	20.333492
DEFB105B	protein coding	29.535865	54.838710	36.666667	56.415094	52.910603
DEFB107B	protein coding	27.699531	0.000000	15.206186	20.114723	19.970293
PRR23D1	protein coding	70.595238	99.865952	84.363178	61.869919	74.379872
FAM90A6P	pseudogene	-1.000000	-1.000000	70.495334	68.136646	69.092722
FAM90A7P	pseudogene	-1.000000	-1.000000	86.226686	67.928040	76.261620
FAM90A21P	pseudogene	-1.000000	-1.000000	77.634409	68.986948	72.857143
FAM90A22P	pseudogene	-1.000000	-1.000000	45.337159	40.906269	42.876121
FAM90A23P	pseudogene	-1.000000	-1.000000	39.311334	82.535736	62.346294
OR7E157P	pseudogene	-1.000000	-1.000000	35.274725	-1.000000	35.274725
AC134684.1	pseudogene	-1.000000	-1.000000	76.045627	-1.000000	76.045627
AC084121.2	pseudogene	-1.000000	-1.000000	60.836502	-1.000000	60.836502
OR7E154P	pseudogene	-1.000000	-1.000000	90.440387	-1.000000	90.440387
FAM90A14P	pseudogene	-1.000000	-1.000000	84.720230	73.354037	78.471761
FAM90A18P	pseudogene	-1.000000	-1.000000	89.311334	100.000000	94.850498
FAM90A16P	pseudogene	-1.000000	-1.000000	100.000000	100.000000	99.800664
FAM90A8P	pseudogene	-1.000000	-1.000000	80.272597	71.783717	75.573280
FAM90A17P	pseudogene	-1.000000	-1.000000	78.936605	100.000000	88.297872
FAM90A19P	pseudogene	-1.000000	-1.000000	90.530846	100.000000	95.415282
FAM90A9P	pseudogene	-1.000000	-1.000000	66.714491	100.000000	84.385382
FAM90A10P	pseudogene	-1.000000	-1.000000	0.000000	9.062694	4.848887
PRR23D2	protein coding	70.595238	99.865952	84.363178	61.869919	74.379872
DEFB107A	protein coding	27.699531	0.000000	15.206186	5.851359	6.756757
DEFB105A	protein coding	29.535865	82.608696	44.376900	56.415094	54.238170
SPAG11A	protein coding	58.430233	43.644068	49.089936	17.668917	20.456386
DEFB103A	protein coding	100.000000	84.345048	90.522244	100.000000	96.506849
ZNF705B	protein coding	35.326689	23.432343	32.338308	6.681953	7.865470
FAM66E	lincRNA	-1.000000	-1.000000	11.091549	20.722863	20.208035
AC130365.1	pseudogene	-1.000000	-1.000000	54.083333	-1.000000	54.083333
USP17L8	protein coding	11.494975	-1.000000	11.494975	-1.000000	11.494975
USP17L3	protein coding	32.097990	-1.000000	32.097990	-1.000000	32.097990
DEFB109C	pseudogene	-1.000000	-1.000000	65.019011	44.247917	45.004222
FAM90A11P	pseudogene	-1.000000	-1.000000	31.754623	54.960053	45.037292
FAM90A24P	pseudogene	-1.000000	-1.000000	9.966358	22.186949	16.580509
FAM90A12P	pseudogene	-1.000000	-1.000000	17.944398	31.680731	25.382555
OR7E96P	pseudogene	-1.000000	-1.000000	29.128205	-1.000000	29.128205
AC105233.2	pseudogene	-1.000000	-1.000000	35.919540	-1.000000	35.919540
AC105233.5	other	-1.000000	-1.000000	2.528704	6.091668	5.905229
AC105233.3	pseudogene	-1.000000	-1.000000	12.786003	-1.000000	12.786003
MIR548I3	miRNA	-1.000000	-1.000000	22.972973	-1.000000	22.972973
TNKS	protein coding	0.000000	0.000000	0.000000	0.521737	0.492863
XKR6	protein coding	0.000000	0.000000	0.000000	0.127423	0.125442
DEFB130B	protein coding	75.732218	-1.000000	75.732218	25.502318	27.126937
DEFB108D	pseudogene	-1.000000	-1.000000	0.000000	15.784385	14.977064
ZNF705D	protein coding	52.823920	2.871007	16.232227	29.324377	25.325784
FAM90A2P	pseudogene	-1.000000	-1.000000	0.000000	24.534161	13.122924
FAM86B1	protein coding	12.107623	0.000000	2.888730	9.005756	7.302484
DEFB130A	protein coding	75.732218	-1.000000	75.732218	25.179249	26.815339
DEFB108E	pseudogene	-1.000000	-1.000000	0.000000	15.891945	15.011494
ZNF705CP	pseudogene	-1.000000	-1.000000	17.792793	30.537908	27.004608
FAM66A	lincRNA	-1.000000	-1.000000	0.000000	6.539966	6.233588
FAM90A25P	pseudogene	-1.000000	-1.000000	0.000000	30.186335	16.146179
FAM86B2	protein coding	4.201681	8.646617	5.934066	8.534759	8.192749
AC068587.4	other	-1.000000	-1.000000	11.265177	3.251639	3.816165
SGCZ	protein coding	0.000000	0.000000	0.000000	0.004100	0.004092
TUSC3	protein coding	0.000000	0.000000	0.000000	0.276386	0.175713
PSD3	protein coding	0.000000	0.000000	0.000000	0.167095	0.163070
BNIP3L	protein coding	0.000000	0.000000	0.000000	0.349344	0.337304
KIF13B	protein coding	0.000000	0.000000	0.000000	0.138906	0.132247
RBPMS	protein coding	0.000000	0.000000	0.000000	0.049787	0.048460
NRG1	protein coding	0.000000	0.000000	0.000000	0.007952	0.007886
UNC5D	protein coding	0.000000	0.000000	0.000000	0.135974	0.133668
SPIDR	protein coding	0.000000	0.000000	0.000000	0.037124	0.036785
SNTG1	protein coding	0.000000	0.000000	0.000000	0.025738	0.025482
TOX	protein coding	0.000000	0.000000	0.000000	0.680136	0.671149
CLVS1	protein coding	0.000000	0.000000	0.000000	0.021357	0.021148
DNAJC5B	protein coding	0.000000	0.000000	0.000000	1.129390	1.109338
TCF24	protein coding	0.000000	0.000000	0.000000	0.198034	0.167817
C8orf34	protein coding	0.000000	0.000000	0.000000	0.306318	0.299816
EYA1	protein coding	0.000000	0.000000	0.000000	0.114110	0.099850
KCNB2	protein coding	0.000000	0.000000	0.000000	1.480976	1.467735
AC090735.1	lincRNA	-1.000000	-1.000000	14.989733	90.938967	85.525360
HNF4G	protein coding	0.000000	0.000000	0.000000	0.417936	0.405842
LINC01111	lincRNA	-1.000000	-1.000000	0.000000	0.279238	0.275271
RALYL	protein coding	0.000000	0.000000	0.000000	0.079696	0.079290
REXO1L8P	pseudogene	-1.000000	-1.000000	55.116034	14.484848	36.189402
REXO1L1P	pseudogene	-1.000000	-1.000000	36.116230	-1.000000	36.116230
REXO1L12P	pseudogene	-1.000000	-1.000000	100.000000	-1.000000	100.000000
REXO1L11P	pseudogene	-1.000000	-1.000000	100.000000	86.224754	93.107023
REXO1L10P	pseudogene	-1.000000	-1.000000	100.000000	100.000000	100.000000
REXO1L9P	pseudogene	-1.000000	-1.000000	90.934979	100.000000	95.251119
REXO1L2P	pseudogene	-1.000000	-1.000000	100.000000	97.753396	98.920683
AC232323.1	pseudogene	-1.000000	-1.000000	96.282173	100.000000	98.058252
REXO1L4P	pseudogene	-1.000000	-1.000000	100.000000	63.702548	81.921782
REXO1L5P	pseudogene	-1.000000	-1.000000	94.992847	100.000000	97.385458
REXO1L6P	pseudogene	-1.000000	-1.000000	94.569288	-1.000000	94.569288
CNBD1	protein coding	0.000000	0.000000	0.000000	0.006697	0.006678
MMP16	protein coding	0.000000	0.000000	0.000000	0.102348	0.098305
AC103409.1	lincRNA	-1.000000	-1.000000	0.000000	0.583479	0.582130
C8orf37-AS1	lincRNA	-1.000000	-1.000000	0.000000	0.125452	0.125149
CPQ	protein coding	0.000000	0.000000	0.000000	0.005579	0.005551
STK3	protein coding	0.000000	0.000000	0.000000	0.032193	0.028813
VPS13B	protein coding	0.000000	0.000000	0.000000	0.055208	0.054263
ZFPM2	protein coding	0.000000	0.000000	0.000000	0.142511	0.056434
LINC01608	lincRNA	-1.000000	-1.000000	0.000000	0.493369	0.489175
LINC01609	lincRNA	-1.000000	-1.000000	0.000000	0.052811	0.052462
EIF3H	protein coding	0.000000	0.000000	0.000000	0.074511	0.071317
COL14A1	protein coding	0.000000	0.000000	0.000000	0.317345	0.260684
SNTB1	protein coding	0.000000	0.000000	0.000000	0.100358	0.098368
FER1L6	protein coding	0.000000	0.000000	0.000000	0.070244	0.068638
POU5F1B	protein coding	0.000000	0.000000	0.000000	0.284140	0.269710
LINC00824	other	-1.000000	-1.000000	0.000000	3.389078	3.302804
CCDC26	lincRNA	-1.000000	-1.000000	0.000000	0.021292	0.020677
LINC01591	lincRNA	-1.000000	-1.000000	0.000000	0.253346	0.248521
DDX11L5	pseudogene	-1.000000	-1.000000	6.278714	10.649087	8.853851
WASHC1	protein coding	26.609442	0.000000	16.394888	11.772336	11.947290
CBWD1	protein coding	0.000000	0.000000	0.000000	0.708479	0.629851
SPATA6L	protein coding	0.000000	0.000000	0.000000	0.059116	0.033543
RLN2	protein coding	5.367232	0.000000	1.487862	22.827225	17.486767
RLN1	protein coding	0.000000	0.000000	0.000000	22.154472	17.781403
KIAA2026	protein coding	0.000000	0.000000	0.000000	0.156521	0.101342
PTPRD	protein coding	0.000000	0.000000	0.000000	0.009705	0.009659
ZDHHC21	protein coding	0.000000	0.000000	0.000000	0.232167	0.206311
BNC2	protein coding	0.000000	0.000000	0.000000	0.206854	0.200286
CNTLN	protein coding	0.000000	0.000000	0.000000	0.027251	0.026563
SH3GL2	protein coding	0.000000	0.000000	0.000000	0.104908	0.103647
SLC24A2	protein coding	0.000000	0.000000	0.000000	0.285066	0.274084
AL391117.1	lincRNA	-1.000000	-1.000000	0.000000	0.022480	0.022443
LINGO2	protein coding	0.000000	0.000000	0.000000	0.303300	0.301991
UBAP1	protein coding	0.000000	0.000000	0.000000	1.187565	1.142577
KIF24	protein coding	0.000000	0.000000	0.000000	1.589765	1.423970
AL845311.1	lincRNA	-1.000000	-1.000000	23.370787	6.495799	6.808742
CNTNAP3	protein coding	20.654778	0.000000	10.999291	20.733843	20.409839
AL353729.2	pseudogene	-1.000000	-1.000000	3.365385	-1.000000	3.365385
RN7SL640P	other	-1.000000	-1.000000	97.307692	-1.000000	97.307692
SPATA31A1	protein coding	2.912384	0.000000	2.796710	11.187777	5.500795
BX005214.3	pseudogene	-1.000000	-1.000000	5.696506	21.757440	18.111774
FAM74A1	lincRNA	-1.000000	-1.000000	0.000000	31.996931	28.507947
BX005214.1	lincRNA	-1.000000	-1.000000	21.052632	44.404528	43.862686
ZNF658B	pseudogene	-1.000000	-1.000000	0.000000	4.606984	4.330721
FKBP4P2	pseudogene	-1.000000	-1.000000	27.299270	-1.000000	27.299270
SDR42E1P1	pseudogene	-1.000000	-1.000000	31.302521	-1.000000	31.302521
ATP5F1AP8	pseudogene	-1.000000	-1.000000	38.217054	-1.000000	38.217054
RBPJP5	pseudogene	-1.000000	-1.000000	65.698479	-1.000000	65.698479
GLIDR	lincRNA	-1.000000	-1.000000	2.363507	6.984409	6.667424
FGF7P3	pseudogene	-1.000000	-1.000000	1.406800	8.074007	8.034634
RF00156	snRNA	-1.000000	-1.000000	100.000000	-1.000000	100.000000
CR769767.1	pseudogene	-1.000000	-1.000000	100.000000	-1.000000	100.000000
C2orf27AP3	pseudogene	-1.000000	-1.000000	16.435986	-1.000000	16.435986
AL773545.1	lincRNA	-1.000000	-1.000000	0.000000	0.530261	0.521911
AL773545.4	pseudogene	-1.000000	-1.000000	86.084142	71.795580	72.771146
MEP1AP1	pseudogene	-1.000000	-1.000000	0.000000	3.501094	2.871594
ANKRD20A2	protein coding	55.348653	81.506196	63.028268	61.324862	61.428538
BX664727.2	pseudogene	-1.000000	-1.000000	88.546256	-1.000000	88.546256
BX664727.1	pseudogene	-1.000000	-1.000000	100.000000	-1.000000	100.000000
GXYLT1P3	pseudogene	-1.000000	-1.000000	20.637584	-1.000000	20.637584
AL591471.1	pseudogene	-1.000000	-1.000000	13.157895	-1.000000	13.157895
AQP7P5	pseudogene	-1.000000	-1.000000	47.137405	57.312675	56.604715
AMYH02020865.1	pseudogene	-1.000000	-1.000000	68.253529	43.465344	44.766354
BMS1P14	lincRNA	-1.000000	-1.000000	61.652893	42.065533	42.260438
FP325318.1	lincRNA	-1.000000	-1.000000	51.980983	46.849372	47.408970
IGKV1OR9-2	pseudogene	-1.000000	-1.000000	100.000000	-1.000000	100.000000
AL353626.3	pseudogene	-1.000000	-1.000000	44.054878	5.371971	7.410972
FOXD4L6	protein coding	14.274322	0.000000	8.804722	-1.000000	8.804722
CBWD6	protein coding	23.105023	47.348952	33.420776	16.189137	14.858362
AL354718.2	lincRNA	-1.000000	-1.000000	0.000000	0.326107	0.320600
AL354718.3	pseudogene	-1.000000	-1.000000	0.000000	7.439825	3.266090
RN7SL565P	other	-1.000000	-1.000000	83.745583	-1.000000	83.745583
AL591926.2	lincRNA	-1.000000	-1.000000	0.000000	2.420838	2.354705
AL162731.1	other	-1.000000	-1.000000	29.371429	30.268080	30.046489
CNTNAP3B	protein coding	19.538835	0.974626	8.569159	14.603078	14.346394
RBM17P3	pseudogene	-1.000000	-1.000000	20.570949	0.000000	17.425320
CR788268.1	pseudogene	-1.000000	-1.000000	0.000000	2.933230	1.726880
RN7SL343P	other	-1.000000	-1.000000	11.923077	-1.000000	11.923077
SPATA31A6	protein coding	6.374008	0.000000	6.107414	0.000000	4.129841
RBPJP6	pseudogene	-1.000000	-1.000000	46.013986	-1.000000	46.013986
BX088651.2	lincRNA	-1.000000	-1.000000	82.369222	71.795604	77.162921
FGF7P5	pseudogene	-1.000000	-1.000000	100.000000	100.000000	100.000000
FGF7P4	pseudogene	-1.000000	-1.000000	99.659864	100.000000	99.927589
SPATA31A5	protein coding	73.516320	100.000000	74.829612	17.121588	56.230083
AL590491.1	pseudogene	-1.000000	-1.000000	65.227818	36.958345	43.339465
FAM74A6	pseudogene	-1.000000	-1.000000	39.492554	30.649855	32.974756
AL590491.2	lincRNA	-1.000000	-1.000000	17.027864	44.770568	43.470346
BX005040.4	pseudogene	-1.000000	-1.000000	100.000000	100.000000	99.968129
SPATA31A7	protein coding	61.028684	100.000000	62.961222	15.079365	47.522702
FAM74A4	pseudogene	-1.000000	-1.000000	35.754476	42.513576	40.660576
BX088645.1	protein coding	63.710223	0.000000	54.487551	32.666501	32.970330
RN7SL462P	other	-1.000000	-1.000000	49.230769	-1.000000	49.230769
AL935212.1	lincRNA	-1.000000	-1.000000	0.000000	6.745018	4.463984
RN7SL722P	other	-1.000000	-1.000000	100.000000	-1.000000	100.000000
FAM27C	lincRNA	-1.000000	-1.000000	32.845528	9.239130	21.727973
AL391987.6	pseudogene	-1.000000	-1.000000	100.000000	-1.000000	100.000000
AL391987.1	pseudogene	-1.000000	-1.000000	0.000000	66.081871	47.478992
FAM27E4	pseudogene	-1.000000	-1.000000	78.885630	-1.000000	78.885630
AL391987.4	lincRNA	-1.000000	-1.000000	40.867580	1.428571	15.785124
AL391987.2	lincRNA	-1.000000	-1.000000	0.000000	9.952978	9.685678
RF00019	other	-1.000000	-1.000000	100.000000	-1.000000	100.000000
AL391987.3	lincRNA	-1.000000	-1.000000	0.000000	1.189435	1.113203
CR769775.1	other	-1.000000	-1.000000	23.667570	32.077965	29.806763
CR769775.2	lincRNA	-1.000000	-1.000000	40.112360	7.540028	8.146402
AL590399.4	pseudogene	-1.000000	-1.000000	23.333333	-1.000000	23.333333
AL590399.3	lincRNA	-1.000000	-1.000000	100.000000	100.000000	100.000000
AL590399.6	pseudogene	-1.000000	-1.000000	61.111111	-1.000000	61.111111
RF00156	snRNA	-1.000000	-1.000000	100.000000	-1.000000	100.000000
RN7SL544P	other	-1.000000	-1.000000	100.000000	-1.000000	100.000000
AL590399.1	lincRNA	-1.000000	-1.000000	100.000000	100.000000	91.358936
FGF7P6	pseudogene	-1.000000	-1.000000	68.413978	30.103461	32.036993
AL590399.5	lincRNA	-1.000000	-1.000000	52.677497	62.368046	57.661349
AL590399.2	pseudogene	-1.000000	-1.000000	55.194805	-1.000000	55.194805
FGF7P7	pseudogene	-1.000000	-1.000000	100.000000	100.000000	100.000000
LINC01189	lincRNA	-1.000000	-1.000000	69.819277	53.639737	61.520434
CNTNAP3P5	pseudogene	-1.000000	-1.000000	21.984216	18.994657	19.259039
RBPJP7	pseudogene	-1.000000	-1.000000	13.623790	-1.000000	13.623790
ATP5F1AP7	pseudogene	-1.000000	-1.000000	38.028169	-1.000000	38.028169
SDR42E1P3	pseudogene	-1.000000	-1.000000	36.526946	-1.000000	36.526946
FKBP4P7	pseudogene	-1.000000	-1.000000	42.584435	-1.000000	42.584435
AL512625.3	lincRNA	-1.000000	-1.000000	0.000000	0.763006	0.683898
CNTNAP3P1	pseudogene	-1.000000	-1.000000	43.535912	37.623112	38.157764
AL591379.2	pseudogene	-1.000000	-1.000000	100.000000	-1.000000	100.000000
BMS1P9	pseudogene	-1.000000	-1.000000	56.561086	49.030574	50.866890
AL591379.1	pseudogene	-1.000000	-1.000000	80.000000	65.884644	70.369202
AQP7P4	pseudogene	-1.000000	-1.000000	62.728146	85.876309	84.322404
AQP7P1	pseudogene	-1.000000	-1.000000	8.141762	15.633351	15.133550
AL845321.1	pseudogene	-1.000000	-1.000000	0.000000	11.733055	10.956952
BMS1P10	pseudogene	-1.000000	-1.000000	7.417337	9.349794	9.059378
AL163540.1	pseudogene	-1.000000	-1.000000	0.000000	0.938060	0.925390
ANKRD20A4	protein coding	10.261490	0.000000	6.168135	25.520609	23.646795
CYP4F25P	pseudogene	-1.000000	-1.000000	11.368015	0.000000	5.700483
CR769776.1	pseudogene	-1.000000	-1.000000	4.325700	-1.000000	4.325700
AQP7P2	pseudogene	-1.000000	-1.000000	26.250000	68.358488	65.580931
AL445665.1	pseudogene	-1.000000	-1.000000	91.770011	90.310528	90.564883
BMS1P11	pseudogene	-1.000000	-1.000000	66.968326	63.361908	64.159911
AL359955.2	pseudogene	-1.000000	-1.000000	100.000000	-1.000000	100.000000
IGKV1OR-2	pseudogene	-1.000000	-1.000000	58.739255	69.230769	61.330561
AC125634.1	pseudogene	-1.000000	-1.000000	23.751783	7.469254	9.695318
BMS1P12	pseudogene	-1.000000	-1.000000	86.524823	97.002068	94.799447
AL512605.1	pseudogene	-1.000000	-1.000000	38.906498	47.230321	46.229538
IGKV1OR9-1	pseudogene	-1.000000	-1.000000	53.710247	-1.000000	53.710247
CBWD4P	pseudogene	-1.000000	-1.000000	13.149847	16.900468	16.822883
CBWD5	protein coding	0.000000	2.598594	2.233316	7.036118	5.998222
IGKV1OR-3	pseudogene	-1.000000	-1.000000	27.377522	29.230769	27.766180
BX284632.2	pseudogene	-1.000000	-1.000000	100.000000	-1.000000	100.000000
BMS1P13	pseudogene	-1.000000	-1.000000	92.307692	93.251305	92.841163
AC129778.1	pseudogene	-1.000000	-1.000000	96.626768	87.512326	88.190996
AQP7P3	pseudogene	-1.000000	-1.000000	58.076923	65.161635	64.659261
AL136317.2	lincRNA	-1.000000	-1.000000	0.000000	0.743310	0.476872
GXYLT1P4	pseudogene	-1.000000	-1.000000	11.202186	0.000000	4.863582
AL669942.2	pseudogene	-1.000000	-1.000000	71.695402	-1.000000	71.695402
AL669942.1	other	-1.000000	-1.000000	2.733214	0.328532	0.757384
AL513478.1	pseudogene	-1.000000	-1.000000	88.546256	-1.000000	88.546256
ANKRD20A3	protein coding	67.920712	62.131367	65.741675	58.197115	55.358377
AL513478.3	pseudogene	-1.000000	-1.000000	0.000000	3.502488	2.873469
AL513478.4	pseudogene	-1.000000	-1.000000	86.084142	71.795580	72.771146
AL591479.1	pseudogene	-1.000000	-1.000000	0.000000	15.174129	5.865385
RBPJP2	pseudogene	-1.000000	-1.000000	62.924463	-1.000000	62.924463
ATP5F1AP10	pseudogene	-1.000000	-1.000000	6.554307	-1.000000	6.554307
SDR42E1P4	pseudogene	-1.000000	-1.000000	31.041667	-1.000000	31.041667
FKBP4P8	pseudogene	-1.000000	-1.000000	46.345029	-1.000000	46.345029
ZNF658	protein coding	0.000000	0.000000	0.000000	4.677772	3.731097
AL353770.3	lincRNA	-1.000000	-1.000000	21.087066	13.154992	14.857699
SPATA31A3	protein coding	31.181998	70.616114	33.137485	18.681863	28.459946
CNTNAP3P2	pseudogene	-1.000000	-1.000000	62.927461	34.905349	35.360911
AL162233.1	pseudogene	-1.000000	-1.000000	0.000000	16.284404	12.801442
RBM17P2	pseudogene	-1.000000	-1.000000	12.250712	-1.000000	12.250712
BX664730.1	lincRNA	-1.000000	-1.000000	27.534418	51.211884	45.549271
RF00019	other	-1.000000	-1.000000	100.000000	-1.000000	100.000000
AL627230.3	pseudogene	-1.000000	-1.000000	99.476440	-1.000000	99.476440
AL627230.1	pseudogene	-1.000000	-1.000000	100.000000	-1.000000	100.000000
AL627230.7	pseudogene	-1.000000	-1.000000	100.000000	-1.000000	100.000000
FAM27B	pseudogene	-1.000000	-1.000000	100.000000	-1.000000	100.000000
AL627230.2	pseudogene	-1.000000	-1.000000	8.256881	-1.000000	8.256881
RF00156	snRNA	-1.000000	-1.000000	100.000000	-1.000000	100.000000
AL627230.6	pseudogene	-1.000000	-1.000000	22.939068	-1.000000	22.939068
ANKRD20A1	protein coding	16.828479	69.205298	30.876258	22.490579	23.135493
CBWD3	protein coding	30.313901	27.731824	28.575615	15.460568	13.957831
AL353608.4	other	-1.000000	-1.000000	40.690817	-1.000000	40.690817
FOXD4L3	protein coding	14.274322	0.000000	8.783121	-1.000000	8.783121
APBA1	protein coding	0.000000	0.000000	0.000000	2.093452	2.037373
MAMDC2	protein coding	0.000000	0.000000	0.000000	0.085676	0.083975
PRUNE2	protein coding	0.000000	0.000000	0.000000	0.019523	0.018662
AL591368.1	lincRNA	-1.000000	-1.000000	0.000000	0.165309	0.161721
SPATA31D4	protein coding	73.810389	18.002951	50.104471	94.397077	61.439229
AL158154.2	lincRNA	-1.000000	-1.000000	57.317626	29.551156	30.860167
SPATA31D3	protein coding	71.776244	17.528311	48.745819	77.978339	56.292622
RASEF	protein coding	0.000000	0.000000	0.000000	2.504226	2.304048
AL353743.1	pseudogene	-1.000000	-1.000000	0.000000	0.465591	0.443610
SPATA31C1	pseudogene	-1.000000	-1.000000	11.361684	9.461326	10.452730
IARS	protein coding	0.000000	0.000000	0.000000	0.038124	0.035907
PTPDC1	protein coding	0.000000	0.000000	0.000000	0.331626	0.311148
NUTM2F	protein coding	0.000000	55.709343	6.289063	0.000000	1.540965
AL354861.2	lincRNA	-1.000000	-1.000000	0.000000	5.363649	5.321518
MFSD14C	protein coding	0.000000	0.000000	0.000000	0.000000	0.127439
NUTM2G	protein coding	0.000000	9.817073	4.122919	0.000000	1.348070
ANKRD18CP	pseudogene	-1.000000	-1.000000	0.000000	0.074607	0.071136
NR4A3	protein coding	0.000000	0.000000	0.000000	2.252822	1.936229
MSANTD3-TMEFF1	protein coding	0.000000	0.000000	0.000000	0.047269	0.046541
PLPPR1	protein coding	0.000000	0.000000	0.000000	0.535809	0.530655
GRIN3A	protein coding	0.000000	0.000000	0.000000	0.168482	0.160731
FKTN	protein coding	0.000000	0.000000	0.000000	0.127178	0.115679
LINC01505	lincRNA	-1.000000	-1.000000	0.000000	0.009911	0.009765
SVEP1	protein coding	0.000000	0.000000	0.000000	1.602556	1.507252
MUSK	protein coding	0.000000	0.000000	0.000000	3.760480	3.659794
KIAA1958	protein coding	0.000000	0.000000	0.000000	0.254982	0.236647
SNX30	protein coding	0.000000	0.000000	0.000000	4.159905	3.703194
AL449105.1	pseudogene	-1.000000	-1.000000	100.000000	-1.000000	100.000000
AL449105.3	pseudogene	-1.000000	-1.000000	100.000000	-1.000000	100.000000
AL449105.4	pseudogene	-1.000000	-1.000000	100.000000	-1.000000	100.000000
AL449105.2	pseudogene	-1.000000	-1.000000	100.000000	-1.000000	100.000000
AL449105.5	pseudogene	-1.000000	-1.000000	100.000000	-1.000000	100.000000
FAM225B	lincRNA	-1.000000	-1.000000	66.176073	100.000000	69.284489
FAM225A	lincRNA	-1.000000	-1.000000	80.357436	100.000000	82.494530
ASTN2	protein coding	0.000000	0.000000	0.000000	0.005706	0.005657
CDK5RAP2	protein coding	0.000000	0.000000	0.000000	0.193082	0.186617
DENND1A	protein coding	0.000000	0.000000	0.000000	0.038358	0.037784
CFAP77	protein coding	0.000000	0.000000	0.000000	0.818054	0.807232
FAM157B	pseudogene	-1.000000	-1.000000	49.758687	63.365145	62.577111
RNU6-785P	snRNA	-1.000000	-1.000000	100.000000	-1.000000	100.000000
FO082796.1	pseudogene	-1.000000	-1.000000	100.000000	-1.000000	100.000000
BX890604.1	lincRNA	-1.000000	-1.000000	5.371765	31.212382	28.197045
FAM239A	lincRNA	-1.000000	-1.000000	41.506849	65.200466	61.640564
FAM239B	lincRNA	-1.000000	-1.000000	44.309273	75.071286	71.168282
FAM239C	lincRNA	-1.000000	-1.000000	41.284837	28.702915	32.031054
AC004554.2	lincRNA	-1.000000	-1.000000	0.000000	5.593750	5.474882
BCLAF3	protein coding	0.000000	0.000000	0.000000	2.617376	2.245900
PTCHD1-AS	lincRNA	-1.000000	-1.000000	0.000000	0.240748	0.240480
AC107419.1	lincRNA	-1.000000	-1.000000	0.000000	0.017628	0.017405
DMD	protein coding	0.000000	0.000000	0.000000	0.096294	0.094658
AL592043.1	lincRNA	-1.000000	-1.000000	0.000000	0.154117	0.153727
SLC9A7	protein coding	0.000000	0.000000	0.000000	0.024690	0.023137
ZNF81	protein coding	0.000000	0.000000	0.000000	0.039357	0.037426
ZNF630	protein coding	0.000000	0.000000	0.000000	0.000000	1.404272
SPACA5	protein coding	66.875000	45.418327	59.507524	17.296949	22.992768
SPACA5B	protein coding	66.875000	100.000000	73.232323	59.365782	63.394683
AL606490.7	pseudogene	-1.000000	-1.000000	98.421053	-1.000000	98.421053
SSX4	protein coding	86.948854	53.463855	68.887084	89.028651	86.379819
SSX4B	protein coding	86.948854	53.463855	68.887084	88.890183	86.259154
AL606490.4	pseudogene	-1.000000	-1.000000	100.000000	-1.000000	100.000000
GAGE10	protein coding	0.000000	0.000000	0.000000	1.669866	1.613601
GAGE12J	protein coding	28.531073	48.924731	35.555556	30.166691	30.558209
GAGE13	protein coding	42.090395	53.714286	45.935728	47.330490	47.219193
GAGE2E	protein coding	55.287009	11.267606	47.512438	13.304026	16.257928
GAGE12B	protein coding	-1.000000	100.000000	100.000000	-1.000000	100.000000
GAGE12C	protein coding	100.000000	100.000000	100.000000	92.448108	92.984851
GAGE12D	protein coding	100.000000	100.000000	100.000000	98.719270	98.798963
GAGE12F	protein coding	100.000000	100.000000	100.000000	94.401426	94.610390
GAGE12G	protein coding	100.000000	100.000000	100.000000	96.831712	97.049180
GAGE12H	protein coding	65.819209	100.000000	76.996198	89.946934	88.986062
GAGE1	protein coding	57.909605	4.518519	10.707269	55.064480	47.941176
CLCN5	protein coding	0.000000	0.000000	0.000000	2.231176	2.094327
LINC01284	lincRNA	-1.000000	-1.000000	0.000000	0.327492	0.324263
CENPVL2	protein coding	99.877900	100.000000	99.938233	-1.000000	99.938233
CENPVL1	protein coding	-1.000000	99.938233	99.938233	-1.000000	99.938233
AC239585.1	lincRNA	-1.000000	-1.000000	100.000000	100.000000	99.970545
AC239585.2	lincRNA	-1.000000	-1.000000	55.599473	56.978748	56.499203
MAGED4B	protein coding	100.000000	97.948718	99.699022	98.944480	98.868077
MAGED4	protein coding	100.000000	92.270531	98.806861	98.944480	98.549362
AC245177.1	lincRNA	-1.000000	-1.000000	99.957770	100.000000	99.941090
BX510359.1	pseudogene	-1.000000	-1.000000	54.661017	0.000000	0.348677
BX510359.8	pseudogene	-1.000000	-1.000000	100.000000	-1.000000	100.000000
XAGE1A	protein coding	100.000000	66.587112	77.742448	70.228838	71.066978
XAGE1B	protein coding	100.000000	54.280156	67.541436	39.542157	41.829017
BX510359.6	pseudogene	-1.000000	-1.000000	86.257310	-1.000000	86.257310
SSXP5	pseudogene	-1.000000	-1.000000	47.552448	80.311650	78.121394
AL450023.3	pseudogene	-1.000000	-1.000000	100.000000	-1.000000	100.000000
SSX2	protein coding	91.071429	91.503268	91.301322	92.522624	92.208297
AC244505.3	pseudogene	-1.000000	-1.000000	100.000000	-1.000000	100.000000
AC244505.5	pseudogene	-1.000000	-1.000000	90.291262	-1.000000	90.291262
SSX2B	protein coding	91.071429	47.169811	60.853432	34.771210	36.190744
AC244505.4	pseudogene	-1.000000	-1.000000	100.000000	91.271019	91.855099
AC244505.6	pseudogene	-1.000000	-1.000000	100.000000	-1.000000	100.000000
FAM156B	protein coding	100.000000	99.973774	99.977553	88.546634	91.462849
FAM156A	protein coding	100.000000	95.481442	96.146789	27.024562	23.228609
FAM120C	protein coding	0.000000	0.000000	0.000000	3.326290	3.081152
ITIH6	protein coding	0.000000	0.000000	0.000000	0.498309	0.447903
PFKFB1	protein coding	0.000000	0.000000	0.000000	0.439453	0.425480
PAGE2B	protein coding	0.000000	65.294118	21.936759	16.986795	17.602704
PAGE2	protein coding	0.000000	34.259259	16.818182	17.888748	17.657799
MTMR8	protein coding	0.000000	0.000000	0.000000	0.116292	0.113859
HEPH	protein coding	0.000000	0.000000	0.000000	2.463560	2.303467
OPHN1	protein coding	0.000000	0.000000	0.000000	0.074830	0.073295
EDA	protein coding	0.000000	0.000000	0.000000	0.445010	0.438354
TEX11	protein coding	0.000000	0.000000	0.000000	0.086088	0.085310
BX276092.4	pseudogene	-1.000000	-1.000000	100.000000	-1.000000	100.000000
LINC00891	lincRNA	-1.000000	-1.000000	0.729572	0.000000	0.324009
CXorf49	protein coding	99.935275	99.411765	99.883382	100.000000	99.629630
BX276092.2	pseudogene	-1.000000	-1.000000	37.815126	54.447022	47.940075
BX276092.6	pseudogene	-1.000000	-1.000000	99.598394	-1.000000	99.598394
BX276092.8	pseudogene	-1.000000	-1.000000	99.598394	-1.000000	99.598394
BX276092.5	pseudogene	-1.000000	-1.000000	19.623461	79.004329	43.401125
CXorf49B	protein coding	100.000000	99.411765	99.941657	100.000000	99.629630
BX276092.1	pseudogene	-1.000000	-1.000000	98.800000	-1.000000	98.800000
DMRTC1B	protein coding	80.483592	82.096934	81.509434	76.180959	76.139735
FAM236B	protein coding	100.000000	100.000000	100.000000	100.000000	100.000000
FAM236D	protein coding	0.833333	0.000000	0.432900	18.495298	7.898089
DMRTC1	protein coding	80.483592	81.203801	80.930537	76.120787	76.063185
FAM236A	protein coding	100.000000	100.000000	100.000000	100.000000	100.000000
PABPC1L2B	protein coding	49.253731	0.000000	13.524590	-1.000000	13.524590
PABPC1L2A	protein coding	51.575456	0.000000	13.908766	-1.000000	13.908766
NEXMIF	protein coding	0.000000	0.000000	0.000000	0.090177	0.084619
ZDHHC15	protein coding	0.000000	0.000000	0.000000	0.738872	0.709979
TENT5D	protein coding	0.000000	0.000000	0.000000	0.110700	0.107461
DACH2	protein coding	0.000000	0.000000	0.000000	1.027782	1.017473
DIAPH2	protein coding	0.000000	0.000000	0.000000	0.066650	0.065954
AL157778.1	lincRNA	-1.000000	-1.000000	0.000000	1.042058	1.039416
ARL13A	protein coding	0.000000	0.000000	0.000000	0.966401	0.913782
ARMCX7P	pseudogene	-1.000000	-1.000000	66.149871	-1.000000	66.149871
ARMCX6	protein coding	18.826135	58.001940	39.710445	0.000000	26.673604
NXF2	protein coding	0.000000	0.000000	0.000000	0.159384	0.154604
LINC00630	lincRNA	-1.000000	-1.000000	0.000000	0.123938	0.119575
TMSB15B	protein coding	78.409091	88.035921	87.568908	16.222273	21.641292
DPPA3P1	pseudogene	-1.000000	-1.000000	100.000000	-1.000000	100.000000
TMSB15B	protein coding	35.587189	28.463476	29.117647	33.509434	32.420387
RNF128	protein coding	0.000000	0.000000	0.000000	0.100247	0.096900
NUP62CL	protein coding	0.000000	0.000000	0.000000	0.505412	0.493940
DCX	protein coding	0.000000	0.000000	0.000000	0.259149	0.236831
XACT	lincRNA	-1.000000	-1.000000	0.000000	0.015867	0.015843
HTR2C	protein coding	0.000000	0.000000	0.000000	0.145735	0.143566
LRCH2	protein coding	0.000000	0.000000	0.000000	0.106340	0.102061
KLHL13	protein coding	0.000000	0.000000	0.000000	0.117634	0.113881
WDR44	protein coding	0.000000	0.000000	0.000000	0.222786	0.213692
SLC25A43	protein coding	0.000000	0.000000	0.000000	8.932507	8.482803
RHOXF2B	protein coding	31.487889	52.805611	46.349983	9.678194	24.612541
NKAPP1	pseudogene	-1.000000	-1.000000	0.000000	1.838499	1.790627
RHOXF2	protein coding	31.487889	53.641732	47.016212	13.688761	27.358891
AC008162.1	pseudogene	-1.000000	-1.000000	100.000000	-1.000000	100.000000
AC008162.2	protein coding	48.800000	99.393939	77.586207	100.000000	95.378151
CT47A12	protein coding	91.003460	99.663300	93.213058	77.401130	86.299366
AL670379.6	pseudogene	-1.000000	-1.000000	100.000000	-1.000000	100.000000
CT47A11	protein coding	96.770473	100.000000	97.834493	74.913409	83.785413
AL670379.4	pseudogene	-1.000000	-1.000000	77.865613	-1.000000	77.865613
CT47A10	protein coding	100.000000	100.000000	100.000000	88.718456	93.046358
AL670379.10	pseudogene	-1.000000	-1.000000	60.714286	-1.000000	60.714286
CT47A9	protein coding	86.159170	100.000000	90.747880	89.807026	90.096328
AL670379.9	pseudogene	-1.000000	-1.000000	74.206349	-1.000000	74.206349
CT47A8	protein coding	100.000000	100.000000	100.000000	84.957942	90.758579
AL670379.2	pseudogene	-1.000000	-1.000000	78.884462	-1.000000	78.884462
CT47A7	protein coding	79.815456	39.285714	66.588967	91.439881	81.702899
AL670379.12	pseudogene	-1.000000	-1.000000	100.000000	-1.000000	100.000000
CT47A6	protein coding	70.934256	100.000000	80.570547	89.955468	86.213125
AL670379.11	pseudogene	-1.000000	-1.000000	100.000000	-1.000000	100.000000
CT47A5	protein coding	100.000000	100.000000	100.000000	100.000000	99.909693
AL670379.7	pseudogene	-1.000000	-1.000000	100.000000	-1.000000	100.000000
CT47A4	protein coding	100.000000	100.000000	100.000000	97.427016	98.344371
AL670379.8	pseudogene	-1.000000	-1.000000	100.000000	-1.000000	100.000000
CT47A3	protein coding	100.000000	100.000000	100.000000	100.000000	99.909693
AL670379.5	pseudogene	-1.000000	-1.000000	100.000000	-1.000000	100.000000
CT47A2	protein coding	96.424452	100.000000	97.609869	96.882731	97.080072
AL670379.3	pseudogene	-1.000000	-1.000000	100.000000	-1.000000	100.000000
CT47A1	protein coding	85.582468	92.619048	87.878788	83.226126	84.933575
AL670379.1	pseudogene	-1.000000	-1.000000	23.904382	-1.000000	23.904382
Z82195.2	pseudogene	-1.000000	-1.000000	0.000000	5.727460	4.283080
HS6ST2	protein coding	0.000000	0.000000	0.000000	0.016931	0.016698
AC234771.3	pseudogene	-1.000000	-1.000000	28.824477	-1.000000	28.824477
CT55	protein coding	26.337449	0.000000	11.091854	1.874571	2.947113
AC234771.2	pseudogene	-1.000000	-1.000000	32.214765	1.907125	3.244204
AC234771.5	pseudogene	-1.000000	-1.000000	34.892788	-1.000000	34.892788
CT45A1	protein coding	60.175439	0.000000	25.906344	20.082248	20.830855
MGAT2P1	pseudogene	-1.000000	-1.000000	50.879397	98.798799	72.677596
MGAT2P2	pseudogene	-1.000000	-1.000000	50.879397	98.798799	72.677596
CT45A3	protein coding	89.824561	14.117647	51.158798	67.442833	65.116836
CT45A5	protein coding	93.859649	71.694915	82.586207	93.585714	91.944172
CT45A6	protein coding	93.859649	97.971014	95.409836	88.686495	89.396226
CT45A2	protein coding	65.087719	67.200000	66.287879	81.371152	78.918984
CT45A7	protein coding	94.210526	98.360656	95.987964	91.690422	92.158085
CT45A8	protein coding	61.052632	78.132118	68.483647	80.461407	78.902849
CT45A9	protein coding	34.736842	85.714286	56.973294	68.348297	66.861623
CT45A10	protein coding	37.894737	43.990930	40.553907	31.125071	32.282189
FGF13	protein coding	0.000000	0.000000	0.000000	0.016856	0.016282
SPANXA1	protein coding	100.000000	66.414141	80.724638	100.000000	89.902767
SPANXA2	protein coding	100.000000	66.414141	80.724638	100.000000	89.902767
SPANXD	protein coding	0.000000	0.000000	0.000000	3.875969	1.882530
CXorf51B	protein coding	100.000000	92.592593	98.160920	100.000000	98.400000
CXorf51A	protein coding	100.000000	97.087379	99.302326	100.000000	99.193548
AFF2	protein coding	0.000000	0.000000	0.000000	0.171194	0.166385
MAGEA9B	protein coding	71.518987	22.736626	46.822917	28.460744	34.534483
HSFX2	protein coding	73.349057	82.608696	73.973607	100.000000	83.780100
TMEM185A	protein coding	0.000000	0.000000	0.000000	0.695069	0.633556
TMEM185AP1	pseudogene	-1.000000	-1.000000	0.000000	11.654527	9.065156
HSFX1	protein coding	73.349057	11.014493	51.427115	100.000000	65.880672
MAGEA9	protein coding	71.518987	20.231214	47.049090	28.410231	34.217324
MAMLD1	protein coding	0.000000	0.000000	0.000000	0.239195	0.228469
MAGEA4	protein coding	0.000000	0.000000	0.000000	0.177843	0.134271
MAGEA3	protein coding	0.000000	9.144893	4.308898	41.297118	22.865090
MAGEA2B	protein coding	100.000000	99.924585	99.955967	100.000000	99.726436
MAGEA2	protein coding	100.000000	99.924585	99.955967	100.000000	99.726436
MAGEA6	protein coding	0.000000	14.830971	7.303974	40.562249	23.400720
PNMA6A	protein coding	9.333333	0.000000	5.072464	0.000000	4.416404
PNMA6B	pseudogene	-1.000000	-1.000000	9.341118	-1.000000	9.341118
AC152010.1	pseudogene	-1.000000	-1.000000	40.598504	0.000000	13.175785
AC236972.4	pseudogene	-1.000000	-1.000000	84.615385	-1.000000	84.615385
OPN1LW	protein coding	25.570776	64.242424	30.634921	47.473778	46.008914
TEX28P2	pseudogene	-1.000000	-1.000000	100.000000	94.634703	95.003531
OPN1MW	protein coding	65.479452	100.000000	70.259638	72.434329	72.176675
TEX28P1	pseudogene	-1.000000	-1.000000	100.000000	78.774063	80.283263
OPN1MW2	protein coding	100.000000	100.000000	100.000000	97.732463	97.871397
AC244097.1	pseudogene	-1.000000	-1.000000	100.000000	57.110733	60.052057
OPN1MW3	protein coding	100.000000	100.000000	100.000000	97.724307	97.974346
TEX28	protein coding	99.026764	40.161725	85.411471	67.051764	66.475517
IKBKG	protein coding	60.081191	0.292683	25.340136	24.316199	24.447520
FAM223A	lincRNA	-1.000000	-1.000000	99.859551	-1.000000	99.859551
ATF4P2	pseudogene	-1.000000	-1.000000	88.899254	-1.000000	88.899254
CTAG1A	protein coding	100.000000	98.328691	99.395161	8.836524	62.634088
CTAG1B	protein coding	96.252465	99.795918	97.993982	8.160237	61.685595
ATF4P1	pseudogene	-1.000000	-1.000000	88.899254	-1.000000	88.899254
FAM223B	lincRNA	-1.000000	-1.000000	99.859551	-1.000000	99.859551
IKBKGP1	pseudogene	-1.000000	-1.000000	51.305970	72.791568	69.892732
F8	protein coding	0.000000	0.000000	0.000000	0.470629	0.444149
H2AFB1	protein coding	32.471264	5.882353	21.672355	-1.000000	21.672355
F8A1	protein coding	49.731183	0.000000	32.418224	-1.000000	32.418224
BX293995.1	pseudogene	-1.000000	-1.000000	0.000000	0.896692	0.861180
CLIC2	protein coding	0.000000	0.000000	0.000000	0.120134	0.114636
AC234781.5	pseudogene	-1.000000	-1.000000	91.879350	83.876221	87.106017
H2AFB2	protein coding	100.000000	-1.000000	100.000000	-1.000000	100.000000
F8A2	protein coding	74.887892	-1.000000	74.887892	-1.000000	74.887892
MIR1184-2	miRNA	-1.000000	-1.000000	100.000000	-1.000000	100.000000
F8A3	protein coding	82.706093	0.000000	52.502844	-1.000000	52.502844
MIR1184-3	miRNA	-1.000000	-1.000000	100.000000	-1.000000	100.000000
H2AFB3	protein coding	100.000000	5.785124	61.355932	-1.000000	61.355932
TMLHE	protein coding	16.833096	5.391850	10.744077	2.946381	2.142591
IL9R	protein coding	0.000000	20.472441	10.276680	0.000000	1.767906
DDX11L16	pseudogene	-1.000000	-1.000000	3.141762	8.444444	5.286941
PCDH11Y	protein coding	0.000000	0.000000	0.000000	0.340953	0.335580
TTTY23B	pseudogene	-1.000000	-1.000000	59.509918	35.359676	42.615439
TSPY2	protein coding	16.723164	28.671329	19.641332	54.319453	39.520744
FAM197Y9	pseudogene	-1.000000	-1.000000	8.039216	33.528265	25.045537
TSPY19P	pseudogene	-1.000000	-1.000000	46.456693	12.191104	27.752910
AC006335.1	pseudogene	-1.000000	-1.000000	32.967033	0.000000	9.584665
RBMY2GP	pseudogene	-1.000000	-1.000000	61.858664	32.278926	34.254469
LINC00280	lincRNA	-1.000000	-1.000000	0.000000	54.635319	48.760134
TTTY1B	lincRNA	-1.000000	-1.000000	100.000000	80.099921	80.930299
TTTY2B	lincRNA	-1.000000	-1.000000	99.968424	80.315175	83.777443
TTTY21B	lincRNA	-1.000000	-1.000000	99.673203	59.220390	62.585781
TTTY7	lincRNA	-1.000000	-1.000000	83.208191	97.557822	94.927708
TTTY8B	lincRNA	-1.000000	-1.000000	80.763791	95.009328	91.284564
AC010154.1	pseudogene	-1.000000	-1.000000	0.000000	8.516092	7.907961
TSPY4	protein coding	67.063922	66.433566	66.914806	71.159875	69.007092
FAM197Y8	pseudogene	-1.000000	-1.000000	60.866527	70.066864	67.182629
TSPY8	protein coding	62.598870	69.930070	64.389411	91.888545	79.907209
FAM197Y7	pseudogene	-1.000000	-1.000000	44.963792	88.127707	73.958445
TSPY7P	pseudogene	-1.000000	-1.000000	83.468104	84.255843	83.666788
FAM197Y6	pseudogene	-1.000000	-1.000000	69.177858	74.795837	72.885359
TSPY3	protein coding	76.497175	100.000000	82.237404	97.027864	90.328337
FAM197Y5	lincRNA	-1.000000	-1.000000	67.799642	77.783133	76.226056
TSPY1	protein coding	8.926554	0.000000	6.752137	47.117173	30.039384
FAM197Y4	pseudogene	-1.000000	-1.000000	71.670702	66.808444	67.339271
TSPY9P	pseudogene	-1.000000	-1.000000	81.673729	78.290283	79.263566
FAM197Y3	pseudogene	-1.000000	-1.000000	66.644363	67.091430	66.892984
TSPY6P	pseudogene	-1.000000	-1.000000	89.729730	93.544458	91.857309
FAM197Y2	pseudogene	-1.000000	-1.000000	53.707939	72.608905	66.304582
TSPY10	protein coding	100.000000	26.223776	81.981213	67.058824	72.947894
AC017019.1	pseudogene	-1.000000	-1.000000	0.000000	8.496732	7.907961
TTTY8	lincRNA	-1.000000	-1.000000	80.763791	95.009328	91.284564
TTTY7B	lincRNA	-1.000000	-1.000000	83.208191	97.557822	94.927708
TTTY21	lincRNA	-1.000000	-1.000000	99.673203	58.410795	61.844634
TTTY2	lincRNA	-1.000000	-1.000000	100.000000	80.309930	83.780461
TTTY1	lincRNA	-1.000000	-1.000000	99.889989	81.430550	82.198457
AC010891.1	lincRNA	-1.000000	-1.000000	0.000000	54.576995	48.713673
RBMY2NP	pseudogene	-1.000000	-1.000000	62.220058	31.785940	33.806781
AC006986.1	pseudogene	-1.000000	-1.000000	75.000000	-1.000000	75.000000
TSPY18P	pseudogene	-1.000000	-1.000000	46.456693	12.191104	27.752910
TTTY23	lincRNA	-1.000000	-1.000000	99.804305	99.845917	99.570447
VCY	protein coding	100.000000	99.415205	99.817851	100.000000	99.595142
VCY1B	protein coding	100.000000	99.415205	99.817851	100.000000	99.595142
RNU6-109P	snRNA	-1.000000	-1.000000	99.056604	-1.000000	99.056604
RNU6-184P	snRNA	-1.000000	-1.000000	99.056604	-1.000000	99.056604
ELOCP35	pseudogene	-1.000000	-1.000000	97.910448	-1.000000	97.910448
FAM41AY1	lincRNA	-1.000000	-1.000000	75.359116	87.826219	86.963016
TUBB1P2	pseudogene	-1.000000	-1.000000	98.084291	99.887767	98.592189
FAM224B	lincRNA	-1.000000	-1.000000	78.385032	92.044953	90.988351
RNA5SP520	rRNA	-1.000000	-1.000000	100.000000	-1.000000	100.000000
CLUHP1	pseudogene	-1.000000	-1.000000	99.074853	99.881165	99.584518
TAF9P1	pseudogene	-1.000000	-1.000000	99.805447	90.616622	95.725534
CDY5P	pseudogene	-1.000000	-1.000000	99.936669	-1.000000	99.936669
AC007742.1	pseudogene	-1.000000	-1.000000	99.695122	-1.000000	99.695122
PRYP1	pseudogene	-1.000000	-1.000000	100.000000	84.083447	84.530130
ACTG1P2	pseudogene	-1.000000	-1.000000	99.911032	-1.000000	99.911032
XKRY	pseudogene	-1.000000	-1.000000	99.947781	87.821006	90.558195
USP9YP23	pseudogene	-1.000000	-1.000000	99.753695	82.369021	84.990403
USP9YP27	pseudogene	-1.000000	-1.000000	92.448513	100.000000	96.834902
TRAPPC2P3	pseudogene	-1.000000	-1.000000	99.375000	99.916283	99.815702
OFD1P1Y	pseudogene	-1.000000	-1.000000	97.303922	94.803194	94.904007
ELOCP6	pseudogene	-1.000000	-1.000000	99.694190	-1.000000	99.694190
CDY2B	protein coding	98.351972	75.458392	91.611296	99.246231	92.597865
CDY6P	pseudogene	-1.000000	-1.000000	100.000000	100.000000	99.937850
USP9YP7	pseudogene	-1.000000	-1.000000	99.766900	100.000000	99.853730
USP9YP6	pseudogene	-1.000000	-1.000000	96.834701	90.223048	90.818497
USP9YP34	pseudogene	-1.000000	-1.000000	100.000000	90.489130	91.314106
USP9YP32	pseudogene	-1.000000	-1.000000	99.766900	100.000000	99.853730
CDY8P	pseudogene	-1.000000	-1.000000	100.000000	100.000000	99.937850
CDY2A	protein coding	92.407298	57.834758	82.299042	97.530864	84.377224
ELOCP12	pseudogene	-1.000000	-1.000000	99.694190	-1.000000	99.694190
OFD1P2Y	pseudogene	-1.000000	-1.000000	84.320557	95.269941	94.362477
TRAPPC2P8	pseudogene	-1.000000	-1.000000	80.253165	99.958141	97.130560
USP9YP15	pseudogene	-1.000000	-1.000000	92.874109	99.730094	96.917808
USP9YP16	pseudogene	-1.000000	-1.000000	99.753695	82.406563	85.023041
XKRY2	pseudogene	-1.000000	-1.000000	99.947781	87.834512	90.568951
ACTG1P11	pseudogene	-1.000000	-1.000000	99.911032	-1.000000	99.911032
PRYP2	pseudogene	-1.000000	-1.000000	90.427699	83.867879	84.058738
ELOCP26	pseudogene	-1.000000	-1.000000	99.695122	-1.000000	99.695122
CDY9P	pseudogene	-1.000000	-1.000000	99.936669	-1.000000	99.936669
TAF9P2	pseudogene	-1.000000	-1.000000	99.805447	90.860215	95.833333
CLUHP2	pseudogene	-1.000000	-1.000000	98.540707	99.754977	99.323587
FAM224A	lincRNA	-1.000000	-1.000000	78.423645	94.791123	93.530437
RNA5SP522	rRNA	-1.000000	-1.000000	100.000000	-1.000000	100.000000
RNA5SP523	rRNA	-1.000000	-1.000000	100.000000	-1.000000	100.000000
TUBB1P1	pseudogene	-1.000000	-1.000000	99.923018	100.000000	99.724391
AC007241.1	pseudogene	-1.000000	-1.000000	57.115987	80.048111	77.636675
ELOCP13	pseudogene	-1.000000	-1.000000	100.000000	-1.000000	100.000000
OFD1P4Y	pseudogene	-1.000000	-1.000000	89.728353	94.136826	93.806289
USP9YP14	pseudogene	-1.000000	-1.000000	68.327402	89.260226	87.327736
USP9YP5	pseudogene	-1.000000	-1.000000	84.419714	97.231330	94.704142
ELOCP7	pseudogene	-1.000000	-1.000000	99.696970	-1.000000	99.696970
HSFY1	protein coding	90.814196	100.000000	95.045045	90.610803	90.877707
OFD1P5Y	pseudogene	-1.000000	-1.000000	98.764002	89.543868	90.017867
OFD1P6Y	pseudogene	-1.000000	-1.000000	86.420357	64.850163	66.179179
HSFY2	protein coding	90.814196	99.839099	95.000000	90.282021	42.186954
ELOCP14	pseudogene	-1.000000	-1.000000	99.696970	-1.000000	99.696970
USP9YP10	pseudogene	-1.000000	-1.000000	84.529506	97.196942	94.704142
USP9YP28	pseudogene	-1.000000	-1.000000	70.068027	89.728784	87.830772
OFD1P7Y	pseudogene	-1.000000	-1.000000	84.922010	94.462504	93.820993
TTTY10	lincRNA	-1.000000	-1.000000	0.000000	1.535938	1.486184
RBMY1HP	pseudogene	-1.000000	-1.000000	87.247839	76.785461	78.364303
AC010141.3	pseudogene	-1.000000	-1.000000	83.519553	100.000000	94.518655
RBMY1A1	protein coding	68.838028	98.537477	76.055087	77.606167	77.456922
AC010141.2	pseudogene	-1.000000	-1.000000	82.083333	95.914127	91.298343
AC010141.1	pseudogene	-1.000000	-1.000000	100.000000	99.937107	99.819657
AC007322.2	pseudogene	-1.000000	-1.000000	99.668874	99.875854	99.684543
RBMY1D	protein coding	98.390342	99.067599	98.541667	96.274384	96.429066
AC007322.4	pseudogene	-1.000000	-1.000000	83.933518	100.000000	94.595843
RBMY1E	protein coding	74.849095	76.923077	75.312500	94.611018	92.006367
AC007322.1	pseudogene	-1.000000	-1.000000	99.866489	100.000000	99.907877
RBMY2AP	pseudogene	-1.000000	-1.000000	51.297578	47.476061	47.865822
AC007322.3	pseudogene	-1.000000	-1.000000	98.857143	100.000000	99.240987
OFD1P8Y	pseudogene	-1.000000	-1.000000	98.044693	71.153603	72.308996
HSFY5P	pseudogene	-1.000000	-1.000000	100.000000	100.000000	99.747793
USP9YP17	pseudogene	-1.000000	-1.000000	100.000000	100.000000	99.964106
CDY12P	pseudogene	-1.000000	-1.000000	91.420118	-1.000000	91.420118
ELOCP15	pseudogene	-1.000000	-1.000000	100.000000	-1.000000	100.000000
PRY2	protein coding	100.000000	63.051702	76.313662	77.988351	77.877201
AC007359.1	lincRNA	-1.000000	-1.000000	99.968553	92.186637	92.667667
RBMY1F	protein coding	90.878605	64.568765	85.000000	92.238758	91.135734
TSPY23P	pseudogene	-1.000000	-1.000000	90.108401	64.000000	72.915707
TSPY21P	pseudogene	-1.000000	-1.000000	94.520548	78.135950	83.648961
RBMY1J	protein coding	92.152918	70.379747	87.592789	84.564939	84.785021
AC008175.1	lincRNA	-1.000000	-1.000000	99.968553	92.204115	92.684129
TTTY6	lincRNA	-1.000000	-1.000000	100.000000	100.000000	100.000000
PRY	protein coding	100.000000	22.824716	50.525465	85.992607	84.154290
ELOCP8	pseudogene	-1.000000	-1.000000	100.000000	-1.000000	100.000000
CDY13P	pseudogene	-1.000000	-1.000000	91.124260	-1.000000	91.124260
USP9YP24	pseudogene	-1.000000	-1.000000	99.856322	100.000000	99.952142
HSFY7P	pseudogene	-1.000000	-1.000000	100.000000	100.000000	99.750623
OFD1P9Y	pseudogene	-1.000000	-1.000000	87.785235	85.360603	85.446634
AC008175.2	pseudogene	-1.000000	-1.000000	100.000000	-1.000000	100.000000
RBMY2BP	pseudogene	-1.000000	-1.000000	100.000000	100.000000	99.854666
AC016694.1	pseudogene	-1.000000	-1.000000	89.413448	92.057292	91.038787
RBMY2WP	pseudogene	-1.000000	-1.000000	99.776036	53.107907	59.039792
TTTY17A	lincRNA	-1.000000	-1.000000	100.000000	92.946058	93.810787
AC016911.1	pseudogene	-1.000000	-1.000000	99.778271	100.000000	99.861496
ZNF736P11Y	pseudogene	-1.000000	-1.000000	100.000000	-1.000000	100.000000
TTTY4	lincRNA	-1.000000	-1.000000	100.000000	74.082530	75.016970
BPY2	protein coding	94.080997	99.729486	98.461538	92.462578	92.675220
AC006366.1	pseudogene	-1.000000	-1.000000	11.741425	-1.000000	11.741425
TRIM60P8Y	pseudogene	-1.000000	-1.000000	100.000000	100.000000	100.000000
ZNF736P3Y	pseudogene	-1.000000	-1.000000	88.387978	3.541667	67.351129
TRIM60P9Y	pseudogene	-1.000000	-1.000000	98.282209	100.000000	98.788927
DAZ1	protein coding	96.942880	100.000000	98.372939	87.728825	88.376662
DAZ2	protein coding	92.519084	100.000000	96.468893	86.302341	86.827396
PPP1R12BP2	pseudogene	-1.000000	-1.000000	99.843260	67.717037	69.227276
REREP1Y	pseudogene	-1.000000	-1.000000	99.492386	85.544925	85.807438
AC009947.1	pseudogene	-1.000000	-1.000000	99.586777	100.000000	99.707031
RBMY2CP	pseudogene	-1.000000	-1.000000	100.000000	94.021739	94.602450
AC009947.2	pseudogene	-1.000000	-1.000000	100.000000	99.665552	99.555838
OFD1P10Y	pseudogene	-1.000000	-1.000000	84.916201	91.268158	90.972916
HSFY6P	pseudogene	-1.000000	-1.000000	90.796020	61.008610	70.713700
USP9YP18	pseudogene	-1.000000	-1.000000	100.000000	95.309642	95.667784
CDY14P	pseudogene	-1.000000	-1.000000	100.000000	-1.000000	100.000000
ELOCP16	pseudogene	-1.000000	-1.000000	100.000000	-1.000000	100.000000
PRYP3	pseudogene	-1.000000	-1.000000	88.888889	98.186035	97.404673
XKRYP3	pseudogene	-1.000000	-1.000000	50.762332	81.994063	78.780085
USP9YP25	pseudogene	-1.000000	-1.000000	97.963801	54.962779	64.202335
USP9YP29	pseudogene	-1.000000	-1.000000	99.288256	85.524297	86.728827
RAB9AP1	pseudogene	-1.000000	-1.000000	99.825175	-1.000000	99.825175
TRAPPC2P9	pseudogene	-1.000000	-1.000000	94.152047	99.958316	99.125683
OFD1P11Y	pseudogene	-1.000000	-1.000000	65.136054	82.824042	82.019467
ELOCP9	pseudogene	-1.000000	-1.000000	100.000000	-1.000000	100.000000
CDY15P	pseudogene	-1.000000	-1.000000	98.980242	-1.000000	98.980242
XKRYP4	pseudogene	-1.000000	-1.000000	99.792531	-1.000000	99.792531
USP9YP13	pseudogene	-1.000000	-1.000000	99.791232	30.960854	51.588785
USP9YP11	pseudogene	-1.000000	-1.000000	99.860335	86.669679	88.500389
TTTY3B	lincRNA	-1.000000	-1.000000	99.708455	87.027265	87.906027
USP9YP12	pseudogene	-1.000000	-1.000000	33.040422	1.623208	4.461200
RAB9AP5	pseudogene	-1.000000	-1.000000	44.798658	96.165192	87.750069
TRAPPC2P10	pseudogene	-1.000000	-1.000000	93.788820	99.893010	99.233227
OFD1P12Y	pseudogene	-1.000000	-1.000000	89.137645	74.258600	75.023542
ELOCP10	pseudogene	-1.000000	-1.000000	99.693252	-1.000000	99.693252
CDY1B	protein coding	100.000000	94.785276	98.092745	100.000000	98.100358
CDY17P	pseudogene	-1.000000	-1.000000	100.000000	100.000000	99.937850
USP9YP35	pseudogene	-1.000000	-1.000000	99.513382	99.937500	99.850969
USP9YP31	pseudogene	-1.000000	-1.000000	99.431818	99.974207	99.919000
CDY18P	pseudogene	-1.000000	-1.000000	99.875622	99.667774	99.843014
AC023274.2	pseudogene	-1.000000	-1.000000	81.730769	85.389502	85.211495
GOLGA6L11P	pseudogene	-1.000000	-1.000000	48.111025	86.183420	78.198827
CSPG4P3Y	pseudogene	-1.000000	-1.000000	85.414988	100.000000	89.833986
AC012005.2	pseudogene	-1.000000	-1.000000	99.747475	74.820925	75.826919
GOLGA2P2Y	pseudogene	-1.000000	-1.000000	92.225914	85.150502	86.697705
UBE2Q2P4Y	pseudogene	-1.000000	-1.000000	49.029126	94.369748	92.822345
LINC00265-2P	pseudogene	-1.000000	-1.000000	45.966709	-1.000000	45.966709
CICP2	pseudogene	-1.000000	-1.000000	79.759347	100.000000	83.196575
LINC00266-2P	pseudogene	-1.000000	-1.000000	100.000000	76.138598	76.983814
AC012005.1	pseudogene	-1.000000	-1.000000	47.297297	-1.000000	47.297297
RBMY2XP	pseudogene	-1.000000	-1.000000	70.917226	86.407444	84.281999
TTTY17B	lincRNA	-1.000000	-1.000000	100.000000	76.244813	79.575597
TRIM60P5Y	pseudogene	-1.000000	-1.000000	73.472949	100.000000	82.608696
ZNF736P12Y	pseudogene	-1.000000	-1.000000	97.584541	-1.000000	97.584541
TTTY4B	lincRNA	-1.000000	-1.000000	88.104089	76.846527	77.245200
BPY2B	protein coding	73.208723	100.000000	93.986014	95.069047	94.960028
AC010153.1	pseudogene	-1.000000	-1.000000	100.000000	-1.000000	100.000000
TRIM60P10Y	pseudogene	-1.000000	-1.000000	100.000000	100.000000	100.000000
ZNF736P2Y	pseudogene	-1.000000	-1.000000	100.000000	-1.000000	100.000000
TRIM60P11Y	pseudogene	-1.000000	-1.000000	100.000000	100.000000	100.000000
DAZ3	protein coding	87.015945	99.954504	95.106686	90.211640	90.490451
DAZ4	protein coding	91.850829	86.988506	89.417989	82.075472	82.450100
AC006338.2	pseudogene	-1.000000	-1.000000	99.873418	99.713467	99.824715
ZNF736P1Y	pseudogene	-1.000000	-1.000000	60.078431	-1.000000	60.078431
AC006338.1	pseudogene	-1.000000	-1.000000	99.866310	100.000000	99.906455
ZNF736P5Y	pseudogene	-1.000000	-1.000000	90.298507	-1.000000	90.298507
BPY2C	protein coding	80.062305	96.212804	92.587413	96.595688	96.353525
TTTY4C	lincRNA	-1.000000	-1.000000	67.657993	76.724576	76.380776
ZNF736P4Y	pseudogene	-1.000000	-1.000000	10.144928	-1.000000	10.144928
AC006386.1	pseudogene	-1.000000	-1.000000	19.323671	100.000000	53.417015
TTTY17C	lincRNA	-1.000000	-1.000000	99.393939	88.681205	90.088496
RBMY2YP	pseudogene	-1.000000	-1.000000	98.463227	88.864919	89.995682
AC006386.2	pseudogene	-1.000000	-1.000000	47.297297	-1.000000	47.297297
LINC00266-4P	lincRNA	-1.000000	-1.000000	61.041142	73.801077	72.866801
CICP1	pseudogene	-1.000000	-1.000000	59.236198	100.000000	65.164952
UBE2Q2P5Y	pseudogene	-1.000000	-1.000000	49.029126	94.353890	92.807274
GOLGA2P3Y	pseudogene	-1.000000	-1.000000	92.615012	85.229633	87.040426
AC006328.2	pseudogene	-1.000000	-1.000000	99.747475	72.577320	73.676547
CSPG4P4Y	pseudogene	-1.000000	-1.000000	84.636046	100.000000	89.293042
GOLGA6L16P	pseudogene	-1.000000	-1.000000	47.996918	85.119167	77.326780
AC007562.1	pseudogene	-1.000000	-1.000000	82.364341	85.607327	85.443978
CDY19P	pseudogene	-1.000000	-1.000000	99.875931	99.663300	99.843014
USP9YP36	pseudogene	-1.000000	-1.000000	98.067633	99.936045	99.757338
USP9YP33	pseudogene	-1.000000	-1.000000	97.380952	99.937500	99.406528
CDY20P	pseudogene	-1.000000	-1.000000	100.000000	100.000000	99.937850
CDY1	protein coding	100.000000	99.892241	99.961890	100.000000	99.890511
ELOCP34	pseudogene	-1.000000	-1.000000	99.693252	-1.000000	99.693252
OFD1P13Y	pseudogene	-1.000000	-1.000000	87.327376	74.347516	75.024679
TRAPPC2P5	pseudogene	-1.000000	-1.000000	98.697068	100.000000	99.839280
RAB9AP2	pseudogene	-1.000000	-1.000000	45.637584	94.231400	86.270211
USP9YP30	pseudogene	-1.000000	-1.000000	42.290749	12.640449	24.273504
TTTY3	lincRNA	-1.000000	-1.000000	100.000000	96.879807	97.080441
USP9YP9	pseudogene	-1.000000	-1.000000	100.000000	96.771280	97.203340
USP9YP19	pseudogene	-1.000000	-1.000000	98.553719	31.049822	51.428571
XKRYP5	pseudogene	-1.000000	-1.000000	99.792531	-1.000000	99.792531
CDY22P	pseudogene	-1.000000	-1.000000	100.000000	-1.000000	100.000000
ELOCP17	pseudogene	-1.000000	-1.000000	73.230769	-1.000000	73.230769
OFD1P18Y	pseudogene	-1.000000	-1.000000	76.931106	82.617476	82.385301
TRAPPC2P4	pseudogene	-1.000000	-1.000000	97.575758	100.000000	99.597365
RAB9AP3	pseudogene	-1.000000	-1.000000	99.825175	-1.000000	99.825175
USP9YP20	pseudogene	-1.000000	-1.000000	93.716338	85.509961	86.222429
USP9YP21	pseudogene	-1.000000	-1.000000	100.000000	56.284830	65.478516
XKRYP6	pseudogene	-1.000000	-1.000000	50.762332	82.010853	78.794561
PRYP4	pseudogene	-1.000000	-1.000000	100.000000	98.500787	98.522364
ELOCP11	pseudogene	-1.000000	-1.000000	100.000000	-1.000000	100.000000
CDY23P	pseudogene	-1.000000	-1.000000	99.901283	-1.000000	99.901283
USP9YP26	pseudogene	-1.000000	-1.000000	99.696970	87.500000	88.700394
HSFY8P	pseudogene	-1.000000	-1.000000	50.157729	72.670807	63.591022
OFD1P15Y	pseudogene	-1.000000	-1.000000	76.419842	80.197387	80.020786
RBMY2DP	pseudogene	-1.000000	-1.000000	99.913495	100.000000	99.844301
REREP2Y	pseudogene	-1.000000	-1.000000	98.492462	85.316140	85.565855
PPP1R12BP1	pseudogene	-1.000000	-1.000000	38.143713	11.376853	11.957644
