# Supplementary material for: Systematic analysis of dark and camouflaged genes reveals disease-relevant genes hiding in plain sight
Source: Genome Biol. 2019 May 20;20:97. doi: 10.1186/s13059-019-1707-2 (PMC6526621; doi:10.1186/s13059-019-1707-2)
Supplement: Supplementary file 14 — IlluminaRL100 camouflaged gene annotations in hg38. (TXT 2141 kb) [file 13059_2019_1707_MOESM14_ESM.txt]

# This table shows the intersection of camo regions by a gene annotation gff3, showing where camo regions fall within gene body elements
# chrom : Chromosome of camo region
# region_start : start position of camo region within gene-body element
# region_end : end position of camo region within gene-body element
# gene_body_id : ID of gene body element that contains this camo region
# region_type : genebody element type (e.g. exon, intron, UTR, etc.)
# biotype : GENCODE biotype of gene that contains this camo reigon
# gene_body_chrom : Chromosome of the genebody element
# gene_body_start : start position of the genebody element
# gene_body_end : end position of the genebody element
#chrom	start	end	gene_body_id	region_type	biotype	gene_body_chrom	gene_body_start	gene_body_end
chr1	11873	12227	DDX11L1_1	exon	transcribed_unprocessed_pseudogene	chr1	11869	12227
chr1	12228	12593	DDX11L1_intron_1	intron	transcribed_unprocessed_pseudogene	chr1	12228	12611
chr1	12612	12721	DDX11L1_2	exon	transcribed_unprocessed_pseudogene	chr1	12612	12721
chr1	12722	12752	DDX11L1_intron_2	intron	transcribed_unprocessed_pseudogene	chr1	12722	12973
chr1	12861	12973	DDX11L1_intron_2	intron	transcribed_unprocessed_pseudogene	chr1	12722	12973
chr1	13190	13219	DDX11L1_intron_3	intron	transcribed_unprocessed_pseudogene	chr1	13053	13219
chr1	14047	14113	DDX11L1_4	exon	transcribed_unprocessed_pseudogene	chr1	13220	14409
chr1	14338	14367	DDX11L1_4	exon	transcribed_unprocessed_pseudogene	chr1	13220	14409
chr1	15042	15079	WASH7P_intron_2	intron	unprocessed_pseudogene	chr1	15039	15794
chr1	15280	15326	WASH7P_intron_2	intron	unprocessed_pseudogene	chr1	15039	15794
chr1	17914	18061	WASH7P_8	exon	unprocessed_pseudogene	chr1	17914	18061
chr1	18062	18266	WASH7P_intron_8	intron	unprocessed_pseudogene	chr1	18062	18266
chr1	18267	18366	WASH7P_9	exon	unprocessed_pseudogene	chr1	18267	18366
chr1	18380	18814	WASH7P_intron_9	intron	unprocessed_pseudogene	chr1	18367	24736
chr1	19334	19360	WASH7P_intron_9	intron	unprocessed_pseudogene	chr1	18367	24736
chr1	19624	19694	WASH7P_intron_9	intron	unprocessed_pseudogene	chr1	18367	24736
chr1	19855	19960	WASH7P_intron_9	intron	unprocessed_pseudogene	chr1	18367	24736
chr1	20593	21238	WASH7P_intron_9	intron	unprocessed_pseudogene	chr1	18367	24736
chr1	21283	23109	WASH7P_intron_9	intron	unprocessed_pseudogene	chr1	18367	24736
chr1	23187	23334	WASH7P_intron_9	intron	unprocessed_pseudogene	chr1	18367	24736
chr1	23463	24736	WASH7P_intron_9	intron	unprocessed_pseudogene	chr1	18367	24736
chr1	24737	24891	WASH7P_10	exon	unprocessed_pseudogene	chr1	24737	24891
chr1	24892	26678	WASH7P_intron_10	intron	unprocessed_pseudogene	chr1	24892	29532
chr1	26753	26981	WASH7P_intron_10	intron	unprocessed_pseudogene	chr1	24892	29532
chr1	27032	28294	WASH7P_intron_10	intron	unprocessed_pseudogene	chr1	24892	29532
chr1	28433	28515	WASH7P_intron_10	intron	unprocessed_pseudogene	chr1	24892	29532
chr1	28666	28933	WASH7P_intron_10	intron	unprocessed_pseudogene	chr1	24892	29532
chr1	29064	29229	WASH7P_intron_10	intron	unprocessed_pseudogene	chr1	24892	29532
chr1	29473	29532	WASH7P_intron_10	intron	unprocessed_pseudogene	chr1	24892	29532
chr1	29644	30039	MIR1302-2HG_1	exon	lincRNA	chr1	29554	30039
chr1	30040	30265	MIR1302-2HG_intron_1	intron	lincRNA	chr1	30040	30265
chr1	30266	30579	MIR1302-2HG_2	exon	lincRNA	chr1	30266	30667
chr1	30732	30801	MIR1302-2HG_intron_2	intron	lincRNA	chr1	30668	30974
chr1	34554	35174	FAM138A_1	exon	lincRNA	chr1	34554	35174
chr1	35175	35243	FAM138A_intron_1	intron	lincRNA	chr1	35175	35243
chr1	35244	35481	FAM138A_2	exon	lincRNA	chr1	35244	35481
chr1	35482	35719	FAM138A_intron_2	intron	lincRNA	chr1	35482	35719
chr1	35720	36080	FAM138A_3	exon	lincRNA	chr1	35720	36081
chr1	53092	53126	OR4G4P_1	exon	unprocessed_pseudogene	chr1	52473	53312
chr1	53288	53312	OR4G4P_1	exon	unprocessed_pseudogene	chr1	52473	53312
chr1	59820	59923	OR4G11P_intron_2	intron	transcribed_unprocessed_pseudogene	chr1	58857	62914
chr1	65520	65564	OR4F5_UTR_2	five_prime_UTR	protein_coding	chr1	65519	65564
chr1	67700	67764	OR4F5_intron_2	intron	protein_coding	chr1	65574	69035
chr1	70969	71529	OR4F5_UTR_4	three_prime_UTR	protein_coding	chr1	70008	71585
chr1	92090	92189	AL627309.1_2	exon	lincRNA	chr1	92090	92240
chr1	93484	93509	AL627309.1_intron_2	intron	lincRNA	chr1	92241	110951
chr1	95334	95700	AL627309.1_intron_2	intron	lincRNA	chr1	92241	110951
chr1	95783	95914	AL627309.1_intron_2	intron	lincRNA	chr1	92241	110951
chr1	96690	96719	AL627309.1_intron_2	intron	lincRNA	chr1	92241	110951
chr1	99999	100580	AL627309.1_intron_2	intron	lincRNA	chr1	92241	110951
chr1	100768	100802	AL627309.1_intron_2	intron	lincRNA	chr1	92241	110951
chr1	100905	100944	AL627309.1_intron_2	intron	lincRNA	chr1	92241	110951
chr1	104546	104616	AL627309.1_intron_2	intron	lincRNA	chr1	92241	110951
chr1	107416	107470	AL627309.1_intron_2	intron	lincRNA	chr1	92241	110951
chr1	112375	112535	AL627309.1_intron_3	intron	lincRNA	chr1	111358	112698
chr1	114360	114466	AL627309.1_intron_4	intron	lincRNA	chr1	112805	120719
chr1	115039	115382	AL627309.1_intron_4	intron	lincRNA	chr1	112805	120719
chr1	115828	115851	AL627309.1_intron_4	intron	lincRNA	chr1	112805	120719
chr1	116818	117036	AL627309.1_intron_4	intron	lincRNA	chr1	112805	120719
chr1	117166	117291	AL627309.1_intron_4	intron	lincRNA	chr1	112805	120719
chr1	117373	118208	AL627309.1_intron_4	intron	lincRNA	chr1	112805	120719
chr1	119469	119523	AL627309.1_intron_4	intron	lincRNA	chr1	112805	120719
chr1	121406	121906	AL627309.1_intron_5	intron	lincRNA	chr1	120933	129053
chr1	122053	122491	AL627309.1_intron_5	intron	lincRNA	chr1	120933	129053
chr1	123311	123405	AL627309.1_intron_5	intron	lincRNA	chr1	120933	129053
chr1	126915	127149	AL627309.1_intron_5	intron	lincRNA	chr1	120933	129053
chr1	129766	129898	AL627309.1_intron_6	intron	lincRNA	chr1	129224	133372
chr1	130287	131020	AL627309.1_intron_6	intron	lincRNA	chr1	129224	133372
chr1	131807	132710	AL627309.1_intron_6	intron	lincRNA	chr1	129224	133372
chr1	131807	132710	CICP27_1	exon	processed_pseudogene	chr1	131025	134836
chr1	141474	143011	AL627309.5_1	exon	processed_transcript	chr1	141474	143011
chr1	143012	144484	AL627309.5_intron_1	intron	processed_transcript	chr1	143012	146384
chr1	144725	144819	AL627309.5_intron_1	intron	processed_transcript	chr1	143012	146384
chr1	144977	146384	AL627309.5_intron_1	intron	processed_transcript	chr1	143012	146384
chr1	146385	149707	AL627309.5_2	exon	processed_transcript	chr1	146385	149707
chr1	150109	150236	AL627309.5_intron_2	intron	processed_transcript	chr1	149708	155765
chr1	150646	150718	AL627309.5_intron_2	intron	processed_transcript	chr1	149708	155765
chr1	150880	152684	AL627309.5_intron_2	intron	processed_transcript	chr1	149708	155765
chr1	152761	152807	AL627309.5_intron_2	intron	processed_transcript	chr1	149708	155765
chr1	152976	153649	AL627309.5_intron_2	intron	processed_transcript	chr1	149708	155765
chr1	153706	155765	AL627309.5_intron_2	intron	processed_transcript	chr1	149708	155765
chr1	149708	150086	AL627309.5_intron_2	intron	processed_transcript	chr1	149708	155765
chr1	155766	155831	AL627309.5_3	exon	processed_transcript	chr1	155766	155831
chr1	155832	157682	AL627309.5_intron_3	intron	processed_transcript	chr1	155832	164261
chr1	157831	157954	AL627309.5_intron_3	intron	processed_transcript	chr1	155832	164261
chr1	158317	158980	AL627309.5_intron_3	intron	processed_transcript	chr1	155832	164261
chr1	159076	160139	AL627309.5_intron_3	intron	processed_transcript	chr1	155832	164261
chr1	160264	161427	AL627309.5_intron_3	intron	processed_transcript	chr1	155832	164261
chr1	161545	163738	AL627309.5_intron_3	intron	processed_transcript	chr1	155832	164261
chr1	163874	164261	AL627309.5_intron_3	intron	processed_transcript	chr1	155832	164261
chr1	164262	164791	AL627309.5_4	exon	processed_transcript	chr1	164262	164791
chr1	164792	165291	AL627309.5_intron_4	intron	processed_transcript	chr1	164792	165882
chr1	165389	165882	AL627309.5_intron_4	intron	processed_transcript	chr1	164792	165882
chr1	165883	165942	AL627309.5_5	exon	processed_transcript	chr1	165883	165942
chr1	165943	166021	AL627309.5_intron_5	intron	processed_transcript	chr1	165943	168098
chr1	166076	167922	AL627309.5_intron_5	intron	processed_transcript	chr1	165943	168098
chr1	168032	168075	AL627309.5_intron_5	intron	processed_transcript	chr1	165943	168098
chr1	168216	168302	AL627309.5_intron_6	intron	processed_transcript	chr1	168166	168608
chr1	168432	168608	AL627309.5_intron_6	intron	processed_transcript	chr1	168166	168608
chr1	168684	168767	AL627309.5_7	exon	processed_transcript	chr1	168609	168767
chr1	168768	168892	AL627309.5_intron_7	intron	processed_transcript	chr1	168768	169047
chr1	169023	169047	AL627309.5_intron_7	intron	processed_transcript	chr1	168768	169047
chr1	169048	169264	AL627309.5_8	exon	processed_transcript	chr1	169048	169264
chr1	169265	170442	AL627309.5_intron_8	intron	processed_transcript	chr1	169265	172555
chr1	170733	171480	AL627309.5_intron_8	intron	processed_transcript	chr1	169265	172555
chr1	171608	171773	AL627309.5_intron_8	intron	processed_transcript	chr1	169265	172555
chr1	171894	172528	AL627309.5_intron_8	intron	processed_transcript	chr1	169265	172555
chr1	172660	172688	AL627309.5_9	exon	processed_transcript	chr1	172556	172688
chr1	172689	172803	AL627309.5_intron_9	intron	processed_transcript	chr1	172689	173751
chr1	172894	173034	AL627309.5_intron_9	intron	processed_transcript	chr1	172689	173751
chr1	173221	173324	AL627309.5_intron_9	intron	processed_transcript	chr1	172689	173751
chr1	173408	173673	AL627309.5_intron_9	intron	processed_transcript	chr1	172689	173751
chr1	173752	173862	AL627309.5_10	exon	processed_transcript	chr1	173752	173862
chr1	160446	160690	AL627309.4_1	exon	lincRNA	chr1	160446	160690
chr1	160691	161312	AL627309.4_intron_1	intron	lincRNA	chr1	160691	161312
chr1	161313	161427	AL627309.4_2	exon	lincRNA	chr1	161313	161525
chr1	185563	185600	FO538757.1_intron_2	intron	unprocessed_pseudogene	chr1	185560	186315
chr1	188790	188902	FO538757.1_9	exon	unprocessed_pseudogene	chr1	188790	188902
chr1	188903	189094	FO538757.1_intron_9	intron	unprocessed_pseudogene	chr1	188903	195261
chr1	192237	193643	FO538757.1_intron_9	intron	unprocessed_pseudogene	chr1	188903	195261
chr1	193712	193859	FO538757.1_intron_9	intron	unprocessed_pseudogene	chr1	188903	195261
chr1	194023	194257	FO538757.1_intron_9	intron	unprocessed_pseudogene	chr1	188903	195261
chr1	195080	195261	FO538757.1_intron_9	intron	unprocessed_pseudogene	chr1	188903	195261
chr1	195262	195411	FO538757.1_10	exon	unprocessed_pseudogene	chr1	195262	195411
chr1	258686	259025	AP006222.1_1	exon	transcribed_processed_pseudogene	chr1	257864	259025
chr1	259026	259055	AP006222.1_intron_1	intron	transcribed_processed_pseudogene	chr1	259026	261548
chr1	259502	259546	AP006222.1_intron_1	intron	transcribed_processed_pseudogene	chr1	259026	261548
chr1	260742	260911	AP006222.1_intron_1	intron	transcribed_processed_pseudogene	chr1	259026	261548
chr1	261031	261054	AP006222.1_intron_1	intron	transcribed_processed_pseudogene	chr1	259026	261548
chr1	262844	262867	AP006222.1_intron_2	intron	transcribed_processed_pseudogene	chr1	261635	263013
chr1	263068	263422	AP006222.1_3	exon	transcribed_processed_pseudogene	chr1	263014	268204
chr1	263574	263627	AP006222.1_3	exon	transcribed_processed_pseudogene	chr1	263014	268204
chr1	263812	263875	AP006222.1_3	exon	transcribed_processed_pseudogene	chr1	263014	268204
chr1	264028	264253	AP006222.1_3	exon	transcribed_processed_pseudogene	chr1	263014	268204
chr1	265327	265835	AP006222.1_3	exon	transcribed_processed_pseudogene	chr1	263014	268204
chr1	266046	266083	AP006222.1_3	exon	transcribed_processed_pseudogene	chr1	263014	268204
chr1	266552	267027	AP006222.1_3	exon	transcribed_processed_pseudogene	chr1	263014	268204
chr1	272174	272216	AP006222.1_intron_4	intron	transcribed_processed_pseudogene	chr1	268817	289264
chr1	272882	272914	AP006222.1_intron_4	intron	transcribed_processed_pseudogene	chr1	268817	289264
chr1	273256	273325	AP006222.1_intron_4	intron	transcribed_processed_pseudogene	chr1	268817	289264
chr1	276450	276505	AP006222.1_intron_4	intron	transcribed_processed_pseudogene	chr1	268817	289264
chr1	276562	277171	AP006222.1_intron_4	intron	transcribed_processed_pseudogene	chr1	268817	289264
chr1	281063	281088	AP006222.1_intron_4	intron	transcribed_processed_pseudogene	chr1	268817	289264
chr1	281110	281180	AP006222.1_intron_4	intron	transcribed_processed_pseudogene	chr1	268817	289264
chr1	283980	284034	AP006222.1_intron_4	intron	transcribed_processed_pseudogene	chr1	268817	289264
chr1	290926	291032	AP006222.1_intron_5	intron	transcribed_processed_pseudogene	chr1	289371	297343
chr1	292346	292465	AP006222.1_intron_5	intron	transcribed_processed_pseudogene	chr1	289371	297343
chr1	292548	292579	AP006222.1_intron_5	intron	transcribed_processed_pseudogene	chr1	289371	297343
chr1	293384	293602	AP006222.1_intron_5	intron	transcribed_processed_pseudogene	chr1	289371	297343
chr1	293732	293857	AP006222.1_intron_5	intron	transcribed_processed_pseudogene	chr1	289371	297343
chr1	293939	294774	AP006222.1_intron_5	intron	transcribed_processed_pseudogene	chr1	289371	297343
chr1	296039	296093	AP006222.1_intron_5	intron	transcribed_processed_pseudogene	chr1	289371	297343
chr1	348007	348430	AP006222.1_intron_6	intron	transcribed_processed_pseudogene	chr1	297503	356683
chr1	348546	348604	AP006222.1_intron_6	intron	transcribed_processed_pseudogene	chr1	297503	356683
chr1	348705	349086	AP006222.1_intron_6	intron	transcribed_processed_pseudogene	chr1	297503	356683
chr1	350147	350316	AP006222.1_intron_6	intron	transcribed_processed_pseudogene	chr1	297503	356683
chr1	351438	351500	AP006222.1_intron_6	intron	transcribed_processed_pseudogene	chr1	297503	356683
chr1	352423	352656	AP006222.1_intron_6	intron	transcribed_processed_pseudogene	chr1	297503	356683
chr1	352968	353021	AP006222.1_intron_6	intron	transcribed_processed_pseudogene	chr1	297503	356683
chr1	353207	353270	AP006222.1_intron_6	intron	transcribed_processed_pseudogene	chr1	297503	356683
chr1	353423	353757	AP006222.1_intron_6	intron	transcribed_processed_pseudogene	chr1	297503	356683
chr1	354709	355217	AP006222.1_intron_6	intron	transcribed_processed_pseudogene	chr1	297503	356683
chr1	355428	355465	AP006222.1_intron_6	intron	transcribed_processed_pseudogene	chr1	297503	356683
chr1	355807	356519	AP006222.1_intron_6	intron	transcribed_processed_pseudogene	chr1	297503	356683
chr1	356527	356657	AP006222.1_intron_6	intron	transcribed_processed_pseudogene	chr1	297503	356683
chr1	356985	357103	AP006222.1_7	exon	transcribed_processed_pseudogene	chr1	356684	357586
chr1	358184	359343	AP006222.1_intron_8	intron	transcribed_processed_pseudogene	chr1	358184	359343
chr1	359344	359681	AP006222.1_9	exon	transcribed_processed_pseudogene	chr1	359344	359681
chr1	358857	358957	AL732372.1_1	exon	lincRNA	chr1	358857	358957
chr1	358958	360055	AL732372.1_intron_1	intron	lincRNA	chr1	358958	360055
chr1	360113	360168	AL732372.1_2	exon	lincRNA	chr1	360056	360168
chr1	360551	361501	AL732372.1_intron_2	intron	lincRNA	chr1	360169	365169
chr1	361687	361754	AL732372.1_intron_2	intron	lincRNA	chr1	360169	365169
chr1	362828	362985	AL732372.1_intron_2	intron	lincRNA	chr1	360169	365169
chr1	363298	363344	AL732372.1_intron_2	intron	lincRNA	chr1	360169	365169
chr1	363742	364026	AL732372.1_intron_2	intron	lincRNA	chr1	360169	365169
chr1	364264	364310	AL732372.1_intron_2	intron	lincRNA	chr1	360169	365169
chr1	364615	365169	AL732372.1_intron_2	intron	lincRNA	chr1	360169	365169
chr1	360169	360460	AL732372.1_intron_2	intron	lincRNA	chr1	360169	365169
chr1	365170	365268	AL732372.1_3	exon	lincRNA	chr1	365170	366052
chr1	365402	365549	AL732372.1_3	exon	lincRNA	chr1	365170	366052
chr1	365568	366052	AL732372.1_3	exon	lincRNA	chr1	365170	366052
chr1	439870	440232	WBP1LP7_1	exon	processed_pseudogene	chr1	439870	440232
chr1	450703	450739	OR4F29_UTR_1	three_prime_UTR	protein_coding	chr1	450703	450739
chr1	450739	451678	OR4F29_1	CDS	protein_coding	chr1	450739	451678
chr1	487101	489015	CICP7_1	exon	processed_pseudogene	chr1	487101	489387
chr1	489054	489387	CICP7_1	exon	processed_pseudogene	chr1	487101	489387
chr1	489388	489715	CICP7_intron_1	intron	processed_pseudogene	chr1	489388	489715
chr1	489716	489906	CICP7_2	exon	processed_pseudogene	chr1	489716	489906
chr1	587629	587729	AC114498.1_1	exon	lincRNA	chr1	587629	587729
chr1	587730	587961	AC114498.1_intron_1	intron	lincRNA	chr1	587730	594233
chr1	588887	588918	AC114498.1_intron_1	intron	lincRNA	chr1	587730	594233
chr1	588970	589007	AC114498.1_intron_1	intron	lincRNA	chr1	587730	594233
chr1	589108	589230	AC114498.1_intron_1	intron	lincRNA	chr1	587730	594233
chr1	593985	594039	AC114498.1_intron_1	intron	lincRNA	chr1	587730	594233
chr1	594234	594279	AC114498.1_2	exon	lincRNA	chr1	594234	594768
chr1	685679	685715	OR4F16_UTR_1	three_prime_UTR	protein_coding	chr1	685679	685715
chr1	685715	686654	OR4F16_1	CDS	protein_coding	chr1	685715	686654
chr1	723134	723201	CICP3_1	exon	processed_pseudogene	chr1	722092	724360
chr1	723397	723431	CICP3_1	exon	processed_pseudogene	chr1	722092	724360
chr1	723684	723746	CICP3_1	exon	processed_pseudogene	chr1	722092	724360
chr1	723929	724360	CICP3_1	exon	processed_pseudogene	chr1	722092	724360
chr1	724361	724716	CICP3_intron_1	intron	processed_pseudogene	chr1	724361	724716
chr1	724717	724903	CICP3_2	exon	processed_pseudogene	chr1	724717	724903
chr1	1632810	1632913	MMP23B_2	CDS	protein_coding	chr1	1632709	1632913
chr1	1632914	1632979	MMP23B_intron_2	intron	protein_coding	chr1	1632914	1632979
chr1	1632980	1633120	MMP23B_3	CDS	protein_coding	chr1	1632980	1633480
chr1	1633121	1633186	MMP23B_3	CDS	protein_coding	chr1	1632980	1633480
chr1	1633187	1633355	MMP23B_3	CDS	protein_coding	chr1	1632980	1633480
chr1	1633356	1633480	MMP23B_3	CDS	protein_coding	chr1	1632980	1633480
chr1	1633481	1633629	MMP23B_intron_3	intron	protein_coding	chr1	1633481	1633746
chr1	1635656	1635687	CDK11B_UTR_1	three_prime_UTR	protein_coding	chr1	1635227	1635763
chr1	1635936	1636056	CDK11B_2	CDS	protein_coding	chr1	1635936	1636126
chr1	1642509	1643091	CDK11B_intron_14	intron	protein_coding	chr1	1642509	1645124
chr1	1699969	1700072	MMP23A_1	exon	unprocessed_pseudogene	chr1	1699942	1700072
chr1	1700073	1700138	MMP23A_intron_1	intron	unprocessed_pseudogene	chr1	1700073	1700138
chr1	1700139	1700279	MMP23A_2	exon	unprocessed_pseudogene	chr1	1700139	1700279
chr1	1700280	1700345	MMP23A_intron_2	intron	unprocessed_pseudogene	chr1	1700280	1700345
chr1	1700346	1700514	MMP23A_3	exon	unprocessed_pseudogene	chr1	1700346	1700514
chr1	1700515	1700639	MMP23A_intron_3	intron	unprocessed_pseudogene	chr1	1700515	1700905
chr1	1700640	1700788	MMP23A_intron_3	intron	unprocessed_pseudogene	chr1	1700515	1700905
chr1	1702799	1702830	CDK11A_UTR_1	three_prime_UTR	protein_coding	chr1	1702730	1702906
chr1	1703055	1703078	CDK11A_intron_1	intron	protein_coding	chr1	1703000	1703078
chr1	1703079	1703199	CDK11A_2	CDS	protein_coding	chr1	1703079	1703269
chr1	1709641	1710223	CDK11A_intron_14	intron	protein_coding	chr1	1709641	1712262
chr1	12896739	12897030	PRAMEF10_intron_3	intron	protein_coding	chr1	12895873	12898214
chr1	12916610	12916707	PRAMEF7_UTR_1	five_prime_UTR	protein_coding	chr1	12916610	12916707
chr1	12916708	12917127	PRAMEF7_intron_1	intron	protein_coding	chr1	12916708	12917623
chr1	12918150	12918360	PRAMEF7_intron_2	intron	protein_coding	chr1	12917980	12918360
chr1	12918361	12918788	PRAMEF7_2	CDS	protein_coding	chr1	12918361	12918937
chr1	12927258	12927676	PRAMEF29P_intron_1	intron	unprocessed_pseudogene	chr1	12926742	12927693
chr1	12927694	12928249	PRAMEF29P_2	exon	unprocessed_pseudogene	chr1	12927694	12928253
chr1	12939803	12939843	PRAMEF6_intron_1	intron	protein_coding	chr1	12939237	12940982
chr1	12940027	12940982	PRAMEF6_intron_1	intron	protein_coding	chr1	12939237	12940982
chr1	12940983	12941177	PRAMEF6_2	CDS	protein_coding	chr1	12940983	12941565
chr1	12942121	12942230	PRAMEF6_intron_2	intron	protein_coding	chr1	12941566	12942230
chr1	12942231	12942518	PRAMEF6_3	CDS	protein_coding	chr1	12942231	12942518
chr1	12942541	12942690	PRAMEF6_intron_3	intron	protein_coding	chr1	12942541	12945351
chr1	12943574	12945150	PRAMEF6_intron_3	intron	protein_coding	chr1	12942541	12945351
chr1	12946275	12947222	PRAMEF6_intron_4	intron	protein_coding	chr1	12945417	12947515
chr1	13049518	13049551	PRAMEF27_UTR_1	three_prime_UTR	protein_coding	chr1	13049476	13049807
chr1	13054160	13055293	PRAMEF27_intron_3	intron	protein_coding	chr1	13053676	13056412
chr1	13061997	13062205	HNRNPCL3_1	CDS	protein_coding	chr1	13061324	13062206
chr1	13072001	13072614	PRAMEF25_intron_2	intron	protein_coding	chr1	13070908	13073676
chr1	13073110	13073204	PRAMEF25_intron_2	intron	protein_coding	chr1	13070908	13073676
chr1	13073227	13073676	PRAMEF25_intron_2	intron	protein_coding	chr1	13070908	13073676
chr1	13073693	13073986	PRAMEF25_1	CDS	protein_coding	chr1	13073693	13073986
chr1	13073987	13074657	PRAMEF25_intron_3	intron	protein_coding	chr1	13073987	13074657
chr1	13074658	13075240	PRAMEF25_2	CDS	protein_coding	chr1	13074658	13075240
chr1	13075241	13076188	PRAMEF25_intron_4	intron	protein_coding	chr1	13075241	13076989
chr1	13076383	13076423	PRAMEF25_intron_4	intron	protein_coding	chr1	13075241	13076989
chr1	13077259	13077552	PRAMEF25_3	CDS	protein_coding	chr1	13076990	13077552
chr1	13077552	13077883	PRAMEF25_UTR_4	three_prime_UTR	protein_coding	chr1	13077552	13077884
chr1	13095179	13095762	PRAMEF34P_1	exon	unprocessed_pseudogene	chr1	13095179	13095762
chr1	13095763	13096711	PRAMEF34P_intron_1	intron	unprocessed_pseudogene	chr1	13095763	13096711
chr1	13096712	13097288	PRAMEF34P_2	exon	unprocessed_pseudogene	chr1	13096712	13097288
chr1	13097289	13097683	PRAMEF34P_intron_2	intron	unprocessed_pseudogene	chr1	13097289	13097683
chr1	13097684	13097970	PRAMEF34P_3	exon	unprocessed_pseudogene	chr1	13097684	13097971
chr1	13128818	13129104	PRAMEF36P_1	exon	transcribed_unprocessed_pseudogene	chr1	13128818	13129104
chr1	13129105	13129499	PRAMEF36P_intron_1	intron	transcribed_unprocessed_pseudogene	chr1	13129105	13129499
chr1	13129500	13130076	PRAMEF36P_2	exon	transcribed_unprocessed_pseudogene	chr1	13129500	13130076
chr1	13130077	13131025	PRAMEF36P_intron_2	intron	transcribed_unprocessed_pseudogene	chr1	13130077	13131025
chr1	13131026	13131609	PRAMEF36P_3	exon	transcribed_unprocessed_pseudogene	chr1	13131026	13131615
chr1	13148905	13149236	PRAMEF26_UTR_1	three_prime_UTR	protein_coding	chr1	13148905	13149236
chr1	13149236	13149502	PRAMEF26_1	CDS	protein_coding	chr1	13149236	13149798
chr1	13150600	13151547	PRAMEF26_intron_1	intron	protein_coding	chr1	13149799	13151547
chr1	13151548	13152130	PRAMEF26_2	CDS	protein_coding	chr1	13151548	13152130
chr1	13152131	13152801	PRAMEF26_intron_2	intron	protein_coding	chr1	13152131	13152801
chr1	13152802	13153095	PRAMEF26_3	CDS	protein_coding	chr1	13152802	13153095
chr1	13153112	13153561	PRAMEF26_intron_3	intron	protein_coding	chr1	13153112	13155882
chr1	13153584	13153678	PRAMEF26_intron_3	intron	protein_coding	chr1	13153112	13155882
chr1	13154174	13154787	PRAMEF26_intron_3	intron	protein_coding	chr1	13153112	13155882
chr1	13164586	13164794	HNRNPCL4_1	CDS	protein_coding	chr1	13164586	13165467
chr1	13173646	13174745	PRAMEF9_intron_1	intron	protein_coding	chr1	13172533	13175263
chr1	13176475	13176609	PRAMEF9_2	CDS	protein_coding	chr1	13176240	13176822
chr1	13256636	13258212	PRAMEF5_intron_1	intron	protein_coding	chr1	13254276	13259245
chr1	13259096	13259245	PRAMEF5_intron_1	intron	protein_coding	chr1	13254276	13259245
chr1	13254569	13255516	PRAMEF5_intron_1	intron	protein_coding	chr1	13254276	13259245
chr1	13259268	13259555	PRAMEF5_1	CDS	protein_coding	chr1	13259268	13259555
chr1	13259556	13259665	PRAMEF5_intron_2	intron	protein_coding	chr1	13259556	13260220
chr1	13260674	13260803	PRAMEF5_2	CDS	protein_coding	chr1	13260221	13260803
chr1	13260804	13261759	PRAMEF5_intron_3	intron	protein_coding	chr1	13260804	13262548
chr1	13261943	13261983	PRAMEF5_intron_3	intron	protein_coding	chr1	13260804	13262548
chr1	13262818	13262865	PRAMEF5_3	CDS	protein_coding	chr1	13262549	13263111
chr1	13273539	13274094	PRAMEF32P_1	exon	unprocessed_pseudogene	chr1	13273539	13274111
chr1	13274112	13274530	PRAMEF32P_intron_1	intron	unprocessed_pseudogene	chr1	13274112	13275131
chr1	13282995	13283422	PRAMEF8_2	CDS	protein_coding	chr1	13282846	13283422
chr1	13283423	13283633	PRAMEF8_intron_2	intron	protein_coding	chr1	13283423	13283803
chr1	13284656	13285075	PRAMEF8_intron_3	intron	protein_coding	chr1	13284170	13285075
chr1	13285076	13285173	PRAMEF8_UTR_3	five_prime_UTR	protein_coding	chr1	13285076	13285174
chr1	13304771	13305062	PRAMEF33_intron_1	intron	protein_coding	chr1	13303587	13305928
chr1	16562833	16563508	NBPF1_UTR_1	three_prime_UTR	protein_coding	chr1	16562319	16563942
chr1	16564529	16564700	NBPF1_intron_1	intron	protein_coding	chr1	16564187	16564805
chr1	16564733	16564805	NBPF1_intron_1	intron	protein_coding	chr1	16564187	16564805
chr1	16564806	16564837	NBPF1_2	CDS	protein_coding	chr1	16564806	16564918
chr1	16564876	16564918	NBPF1_2	CDS	protein_coding	chr1	16564806	16564918
chr1	16564919	16565126	NBPF1_intron_2	intron	protein_coding	chr1	16564919	16565631
chr1	16565813	16565850	NBPF1_intron_3	intron	protein_coding	chr1	16565806	16566406
chr1	16566334	16566406	NBPF1_intron_3	intron	protein_coding	chr1	16565806	16566406
chr1	16566407	16566459	NBPF1_4	CDS	protein_coding	chr1	16566407	16566459
chr1	16566460	16566519	NBPF1_intron_4	intron	protein_coding	chr1	16566460	16567177
chr1	16569237	16569262	NBPF1_intron_7	intron	protein_coding	chr1	16569237	16573140
chr1	16572526	16572762	NBPF1_intron_7	intron	protein_coding	chr1	16569237	16573140
chr1	16572902	16573069	NBPF1_intron_7	intron	protein_coding	chr1	16569237	16573140
chr1	16656873	16656954	CROCCP2_20	exon	transcribed_unprocessed_pseudogene	chr1	16656873	16656954
chr1	16656955	16657045	CROCCP2_intron_20	intron	transcribed_unprocessed_pseudogene	chr1	16656955	16657045
chr1	16657046	16657153	CROCCP2_21	exon	transcribed_unprocessed_pseudogene	chr1	16657046	16657232
chr1	16656879	16656974	AL137798.2_1	exon	lincRNA	chr1	16656879	16656974
chr1	16656975	16657153	AL137798.2_intron_1	intron	lincRNA	chr1	16656975	16665389
chr1	16657346	16657388	AL137798.2_intron_1	intron	lincRNA	chr1	16656975	16665389
chr1	16659704	16659757	AL137798.2_intron_1	intron	lincRNA	chr1	16656975	16665389
chr1	16659925	16660564	AL137798.2_intron_1	intron	lincRNA	chr1	16656975	16665389
chr1	16661053	16661112	AL137798.2_intron_1	intron	lincRNA	chr1	16656975	16665389
chr1	16661354	16661389	AL137798.2_intron_1	intron	lincRNA	chr1	16656975	16665389
chr1	16661439	16661616	AL137798.2_intron_1	intron	lincRNA	chr1	16656975	16665389
chr1	16661741	16661903	AL137798.2_intron_1	intron	lincRNA	chr1	16656975	16665389
chr1	16662679	16663581	AL137798.2_intron_1	intron	lincRNA	chr1	16656975	16665389
chr1	16663672	16663783	AL137798.2_intron_1	intron	lincRNA	chr1	16656975	16665389
chr1	16664582	16665389	AL137798.2_intron_1	intron	lincRNA	chr1	16656975	16665389
chr1	16665390	16665527	AL137798.2_2	exon	lincRNA	chr1	16665390	16665527
chr1	16665528	16666939	AL137798.2_intron_2	intron	lincRNA	chr1	16665528	16666939
chr1	16666940	16667524	AL137798.2_3	exon	lincRNA	chr1	16666940	16667524
chr1	16666785	16666948	RNU1-3_1	exon	snRNA	chr1	16666785	16666948
chr1	16701474	16701558	ESPNP_intron_7	intron	transcribed_unprocessed_pseudogene	chr1	16700021	16702699
chr1	16701651	16702076	ESPNP_intron_7	intron	transcribed_unprocessed_pseudogene	chr1	16700021	16702699
chr1	16701651	16701695	AL021920.1_1	exon	lincRNA	chr1	16701546	16701695
chr1	16701696	16702076	AL021920.1_intron_1	intron	lincRNA	chr1	16701696	16702953
chr1	16739939	16740523	AL021920.3_1	exon	lincRNA	chr1	16739938	16740523
chr1	16740524	16741935	AL021920.3_intron_1	intron	lincRNA	chr1	16740524	16741935
chr1	16741936	16742073	AL021920.3_2	exon	lincRNA	chr1	16741936	16742073
chr1	16742074	16742881	AL021920.3_intron_2	intron	lincRNA	chr1	16742074	16750492
chr1	16743678	16743789	AL021920.3_intron_2	intron	lincRNA	chr1	16742074	16750492
chr1	16745558	16745720	AL021920.3_intron_2	intron	lincRNA	chr1	16742074	16750492
chr1	16745848	16746025	AL021920.3_intron_2	intron	lincRNA	chr1	16742074	16750492
chr1	16746075	16746110	AL021920.3_intron_2	intron	lincRNA	chr1	16742074	16750492
chr1	16746352	16746411	AL021920.3_intron_2	intron	lincRNA	chr1	16742074	16750492
chr1	16746900	16747539	AL021920.3_intron_2	intron	lincRNA	chr1	16742074	16750492
chr1	16747707	16747760	AL021920.3_intron_2	intron	lincRNA	chr1	16742074	16750492
chr1	16750079	16750121	AL021920.3_intron_2	intron	lincRNA	chr1	16742074	16750492
chr1	16750348	16750492	AL021920.3_intron_2	intron	lincRNA	chr1	16742074	16750492
chr1	16743880	16744782	AL021920.3_intron_2	intron	lincRNA	chr1	16742074	16750492
chr1	16750493	16750577	AL021920.3_3	exon	lincRNA	chr1	16750493	16750589
chr1	20832746	20832872	EIF4G3_intron_7	intron	protein_coding	chr1	20829273	20840854
chr1	20832959	20833040	EIF4G3_intron_7	intron	protein_coding	chr1	20829273	20840854
chr1	24832624	24832694	CLIC4_intron_4	intron	protein_coding	chr1	24827117	24839858
chr1	24832715	24833135	CLIC4_intron_4	intron	protein_coding	chr1	24827117	24839858
chr1	24833463	24833505	CLIC4_intron_4	intron	protein_coding	chr1	24827117	24839858
chr1	24833747	24833780	CLIC4_intron_4	intron	protein_coding	chr1	24827117	24839858
chr1	24833967	24834785	CLIC4_intron_4	intron	protein_coding	chr1	24827117	24839858
chr1	25264961	25265399	RSRP1_intron_5	intron	protein_coding	chr1	25247520	25267738
chr1	25265564	25265621	RSRP1_intron_5	intron	protein_coding	chr1	25247520	25267738
chr1	25317118	25317639	RSRP1_intron_6	intron	protein_coding	chr1	25267916	25337976
chr1	25325081	25328686	RSRP1_intron_6	intron	protein_coding	chr1	25267916	25337976
chr1	25335287	25335725	RSRP1_intron_6	intron	protein_coding	chr1	25267916	25337976
chr1	25335891	25335948	RSRP1_intron_6	intron	protein_coding	chr1	25267916	25337976
chr1	25317118	25317639	RHD_intron_9	intron	protein_coding	chr1	25317080	25321887
chr1	25325081	25328686	RHD_intron_10	intron	protein_coding	chr1	25321963	25328896
chr1	25362880	25366369	RHCE_intron_1	intron	protein_coding	chr1	25362554	25370465
chr1	25374880	25374983	RHCE_intron_2	intron	protein_coding	chr1	25370541	25375347
chr1	33834738	33834854	CSMD2_intron_71	intron	protein_coding	chr1	33825775	33846882
chr1	33835072	33835150	CSMD2_intron_71	intron	protein_coding	chr1	33825775	33846882
chr1	34096703	34096841	CSMD2_intron_76	intron	protein_coding	chr1	34089194	34164909
chr1	34097320	34097524	CSMD2_intron_76	intron	protein_coding	chr1	34089194	34164909
chr1	34097598	34097893	CSMD2_intron_76	intron	protein_coding	chr1	34089194	34164909
chr1	39511768	39511792	BMP8A_3	CDS	protein_coding	chr1	39511755	39511904
chr1	39512036	39512432	BMP8A_intron_3	intron	protein_coding	chr1	39511905	39521374
chr1	39773779	39774175	BMP8B_intron_4	intron	protein_coding	chr1	39764818	39774306
chr1	40366744	40367465	SMAP2_intron_2	intron	protein_coding	chr1	40362437	40373695
chr1	40367601	40367644	SMAP2_intron_2	intron	protein_coding	chr1	40362437	40373695
chr1	40368296	40368366	SMAP2_intron_2	intron	protein_coding	chr1	40362437	40373695
chr1	40368428	40368709	SMAP2_intron_2	intron	protein_coding	chr1	40362437	40373695
chr1	40368748	40369207	SMAP2_intron_2	intron	protein_coding	chr1	40362437	40373695
chr1	40369335	40369363	SMAP2_intron_2	intron	protein_coding	chr1	40362437	40373695
chr1	40369646	40369704	SMAP2_intron_2	intron	protein_coding	chr1	40362437	40373695
chr1	40369869	40369953	SMAP2_intron_2	intron	protein_coding	chr1	40362437	40373695
chr1	40370320	40370355	SMAP2_intron_2	intron	protein_coding	chr1	40362437	40373695
chr1	40370395	40370511	SMAP2_intron_2	intron	protein_coding	chr1	40362437	40373695
chr1	40370077	40370215	SMAP2_intron_2	intron	protein_coding	chr1	40362437	40373695
chr1	42494860	42494994	CCDC30_intron_4	intron	protein_coding	chr1	42490230	42497096
chr1	46886685	46887249	CYP4Z2P_intron_9	intron	transcribed_unprocessed_pseudogene	chr1	46885584	46887249
chr1	46887250	46887295	CYP4Z2P_10	exon	transcribed_unprocessed_pseudogene	chr1	46887250	46887295
chr1	46887296	46887386	CYP4Z2P_intron_10	intron	transcribed_unprocessed_pseudogene	chr1	46887296	46898841
chr1	46892141	46892259	CYP4Z2P_intron_10	intron	transcribed_unprocessed_pseudogene	chr1	46887296	46898841
chr1	46895257	46896077	CYP4Z2P_intron_10	intron	transcribed_unprocessed_pseudogene	chr1	46887296	46898841
chr1	46892141	46892259	AL731892.1_1	exon	processed_pseudogene	chr1	46891639	46892830
chr1	47071529	47072349	CYP4Z1_intron_2	intron	protein_coding	chr1	47068764	47080621
chr1	47080531	47080621	CYP4Z1_intron_2	intron	protein_coding	chr1	47068764	47080621
chr1	47080622	47080667	CYP4Z1_3	CDS	protein_coding	chr1	47080622	47080667
chr1	47080668	47081232	CYP4Z1_intron_3	intron	protein_coding	chr1	47080668	47082332
chr1	48153057	48153214	SKINT1L_intron_4	intron	transcribed_unprocessed_pseudogene	chr1	48128574	48159547
chr1	48153267	48153633	SKINT1L_intron_4	intron	transcribed_unprocessed_pseudogene	chr1	48128574	48159547
chr1	48154332	48154835	SKINT1L_intron_4	intron	transcribed_unprocessed_pseudogene	chr1	48128574	48159547
chr1	48154871	48155014	SKINT1L_intron_4	intron	transcribed_unprocessed_pseudogene	chr1	48128574	48159547
chr1	48155469	48155567	SKINT1L_intron_4	intron	transcribed_unprocessed_pseudogene	chr1	48128574	48159547
chr1	48382281	48382328	SPATA6_intron_4	intron	protein_coding	chr1	48359771	48385307
chr1	48382744	48382792	SPATA6_intron_4	intron	protein_coding	chr1	48359771	48385307
chr1	48382995	48383028	SPATA6_intron_4	intron	protein_coding	chr1	48359771	48385307
chr1	49007106	49007218	AGBL4_intron_10	intron	protein_coding	chr1	48867231	49045582
chr1	49875739	49875790	AGBL4_intron_14	intron	protein_coding	chr1	49851519	50023761
chr1	49876284	49876409	AGBL4_intron_14	intron	protein_coding	chr1	49851519	50023761
chr1	49876495	49876569	AGBL4_intron_14	intron	protein_coding	chr1	49851519	50023761
chr1	49876713	49876748	AGBL4_intron_14	intron	protein_coding	chr1	49851519	50023761
chr1	50918467	50918603	FAF1_intron_18	intron	protein_coding	chr1	50857998	50959765
chr1	59649504	59649631	FGGY_intron_16	intron	protein_coding	chr1	59641352	59660217
chr1	60551177	60551261	LINC01748_intron_7	intron	lincRNA	chr1	60543522	60554471
chr1	62686164	62686197	DOCK7_intron_52	intron	protein_coding	chr1	62663131	62688225
chr1	62686243	62686313	DOCK7_intron_52	intron	protein_coding	chr1	62663131	62688225
chr1	63239969	63240180	LINC00466_intron_16	intron	processed_transcript	chr1	63223225	63257020
chr1	63240317	63240368	LINC00466_intron_16	intron	processed_transcript	chr1	63223225	63257020
chr1	63240857	63241110	LINC00466_intron_16	intron	processed_transcript	chr1	63223225	63257020
chr1	63241377	63241413	LINC00466_intron_16	intron	processed_transcript	chr1	63223225	63257020
chr1	63241602	63242111	LINC00466_intron_16	intron	processed_transcript	chr1	63223225	63257020
chr1	65558852	65558999	LEPR_intron_3	intron	protein_coding	chr1	65525819	65565544
chr1	65559231	65559344	LEPR_intron_3	intron	protein_coding	chr1	65525819	65565544
chr1	65559494	65559553	LEPR_intron_3	intron	protein_coding	chr1	65525819	65565544
chr1	65560294	65560852	LEPR_intron_3	intron	protein_coding	chr1	65525819	65565544
chr1	65560905	65561177	LEPR_intron_3	intron	protein_coding	chr1	65525819	65565544
chr1	65561267	65561520	LEPR_intron_3	intron	protein_coding	chr1	65525819	65565544
chr1	65561615	65561796	LEPR_intron_3	intron	protein_coding	chr1	65525819	65565544
chr1	65561835	65562103	LEPR_intron_3	intron	protein_coding	chr1	65525819	65565544
chr1	65562128	65562789	LEPR_intron_3	intron	protein_coding	chr1	65525819	65565544
chr1	65562993	65563068	LEPR_intron_3	intron	protein_coding	chr1	65525819	65565544
chr1	65563383	65563553	LEPR_intron_3	intron	protein_coding	chr1	65525819	65565544
chr1	65563707	65563744	LEPR_intron_3	intron	protein_coding	chr1	65525819	65565544
chr1	67159035	67159193	C1orf141_intron_8	intron	protein_coding	chr1	67134978	67231844
chr1	67159035	67159193	IL23R_intron_1	intron	protein_coding	chr1	67139162	67166398
chr1	68734479	68734502	AL033530.1_intron_2	intron	lincRNA	chr1	68698451	68863822
chr1	68735005	68736424	AL033530.1_intron_2	intron	lincRNA	chr1	68698451	68863822
chr1	68737456	68737544	AL033530.1_intron_2	intron	lincRNA	chr1	68698451	68863822
chr1	68738512	68739112	AL033530.1_intron_2	intron	lincRNA	chr1	68698451	68863822
chr1	69116506	69116601	LINC01707_intron_3	intron	lincRNA	chr1	69088563	69182768
chr1	69883948	69883996	LRRC7_intron_9	intron	protein_coding	chr1	69875005	69931505
chr1	71275649	71275757	ZRANB2-AS2_intron_19	intron	processed_transcript	chr1	71268479	71280524
chr1	71515176	71515303	NEGR1_intron_1	intron	protein_coding	chr1	71407571	71592815
chr1	71515827	71515968	NEGR1_intron_1	intron	protein_coding	chr1	71407571	71592815
chr1	71516376	71517049	NEGR1_intron_1	intron	protein_coding	chr1	71407571	71592815
chr1	71517087	71517257	NEGR1_intron_1	intron	protein_coding	chr1	71407571	71592815
chr1	71517399	71517479	NEGR1_intron_1	intron	protein_coding	chr1	71407571	71592815
chr1	71517839	71518416	NEGR1_intron_1	intron	protein_coding	chr1	71407571	71592815
chr1	71518522	71519414	NEGR1_intron_1	intron	protein_coding	chr1	71407571	71592815
chr1	71516052	71516258	NEGR1_intron_1	intron	protein_coding	chr1	71407571	71592815
chr1	71888846	71889159	NEGR1_intron_5	intron	protein_coding	chr1	71776298	71935077
chr1	71889237	71889345	NEGR1_intron_5	intron	protein_coding	chr1	71776298	71935077
chr1	71889493	71889588	NEGR1_intron_5	intron	protein_coding	chr1	71776298	71935077
chr1	71889655	71889799	NEGR1_intron_5	intron	protein_coding	chr1	71776298	71935077
chr1	71889901	71889954	NEGR1_intron_5	intron	protein_coding	chr1	71776298	71935077
chr1	71890357	71890973	NEGR1_intron_5	intron	protein_coding	chr1	71776298	71935077
chr1	71891117	71891152	NEGR1_intron_5	intron	protein_coding	chr1	71776298	71935077
chr1	71891252	71891480	NEGR1_intron_5	intron	protein_coding	chr1	71776298	71935077
chr1	71891546	71892159	NEGR1_intron_5	intron	protein_coding	chr1	71776298	71935077
chr1	71892239	71892372	NEGR1_intron_5	intron	protein_coding	chr1	71776298	71935077
chr1	71892513	71892975	NEGR1_intron_5	intron	protein_coding	chr1	71776298	71935077
chr1	71893016	71893938	NEGR1_intron_5	intron	protein_coding	chr1	71776298	71935077
chr1	74447724	74447915	FPGT-TNNI3K_intron_23	intron	protein_coding	chr1	74439623	74463439
chr1	74447961	74448048	FPGT-TNNI3K_intron_23	intron	protein_coding	chr1	74439623	74463439
chr1	75377456	75377794	SLC44A5_intron_22	intron	protein_coding	chr1	75339631	75396581
chr1	75382043	75382079	SLC44A5_intron_22	intron	protein_coding	chr1	75339631	75396581
chr1	75382237	75382264	SLC44A5_intron_22	intron	protein_coding	chr1	75339631	75396581
chr1	75387529	75387594	SLC44A5_intron_22	intron	protein_coding	chr1	75339631	75396581
chr1	75387742	75387804	SLC44A5_intron_22	intron	protein_coding	chr1	75339631	75396581
chr1	75382715	75383046	SLC44A5_intron_22	intron	protein_coding	chr1	75339631	75396581
chr1	76458189	76458245	ST6GALNAC3_intron_4	intron	protein_coding	chr1	76413004	76627450
chr1	82252176	82252213	AC093580.1_intron_1	intron	lincRNA	chr1	82215773	82261014
chr1	82252345	82252427	AC093580.1_intron_1	intron	lincRNA	chr1	82215773	82261014
chr1	82253789	82253828	AC093580.1_intron_1	intron	lincRNA	chr1	82215773	82261014
chr1	82254001	82254472	AC093580.1_intron_1	intron	lincRNA	chr1	82215773	82261014
chr1	82254627	82254705	AC093580.1_intron_1	intron	lincRNA	chr1	82215773	82261014
chr1	82254987	82255014	AC093580.1_intron_1	intron	lincRNA	chr1	82215773	82261014
chr1	82255065	82255251	AC093580.1_intron_1	intron	lincRNA	chr1	82215773	82261014
chr1	82255380	82255403	AC093580.1_intron_1	intron	lincRNA	chr1	82215773	82261014
chr1	82255596	82255744	AC093580.1_intron_1	intron	lincRNA	chr1	82215773	82261014
chr1	84052525	84052643	AC104454.2_intron_1	intron	lincRNA	chr1	84038630	84064690
chr1	84052853	84056183	AC104454.2_intron_1	intron	lincRNA	chr1	84038630	84064690
chr1	84056212	84057603	AC104454.2_intron_1	intron	lincRNA	chr1	84038630	84064690
chr1	84057841	84057920	AC104454.2_intron_1	intron	lincRNA	chr1	84038630	84064690
chr1	84058047	84058165	AC104454.2_intron_1	intron	lincRNA	chr1	84038630	84064690
chr1	84233734	84233822	PRKACB_intron_18	intron	protein_coding	chr1	84214318	84235178
chr1	85749116	85749273	COL24A1_intron_5	intron	protein_coding	chr1	85745507	85761394
chr1	85749295	85749633	COL24A1_intron_5	intron	protein_coding	chr1	85745507	85761394
chr1	85750080	85750469	COL24A1_intron_5	intron	protein_coding	chr1	85745507	85761394
chr1	85750498	85751210	COL24A1_intron_5	intron	protein_coding	chr1	85745507	85761394
chr1	85751247	85751421	COL24A1_intron_5	intron	protein_coding	chr1	85745507	85761394
chr1	85751575	85751665	COL24A1_intron_5	intron	protein_coding	chr1	85745507	85761394
chr1	85751899	85752699	COL24A1_intron_5	intron	protein_coding	chr1	85745507	85761394
chr1	85752736	85753751	COL24A1_intron_5	intron	protein_coding	chr1	85745507	85761394
chr1	85754084	85754233	COL24A1_intron_5	intron	protein_coding	chr1	85745507	85761394
chr1	85753798	85753987	COL24A1_intron_5	intron	protein_coding	chr1	85745507	85761394
chr1	85927986	85928043	COL24A1_intron_36	intron	protein_coding	chr1	85911434	85961247
chr1	85928219	85928371	COL24A1_intron_36	intron	protein_coding	chr1	85911434	85961247
chr1	85928562	85928657	COL24A1_intron_36	intron	protein_coding	chr1	85911434	85961247
chr1	85929157	85929503	COL24A1_intron_36	intron	protein_coding	chr1	85911434	85961247
chr1	85929624	85929713	COL24A1_intron_36	intron	protein_coding	chr1	85911434	85961247
chr1	85930226	85930304	COL24A1_intron_36	intron	protein_coding	chr1	85911434	85961247
chr1	85930491	85930734	COL24A1_intron_36	intron	protein_coding	chr1	85911434	85961247
chr1	85930860	85931028	COL24A1_intron_36	intron	protein_coding	chr1	85911434	85961247
chr1	85931106	85931650	COL24A1_intron_36	intron	protein_coding	chr1	85911434	85961247
chr1	85931771	85931897	COL24A1_intron_36	intron	protein_coding	chr1	85911434	85961247
chr1	89414741	89414885	GBP1P1_intron_2	intron	transcribed_unprocessed_pseudogene	chr1	89410509	89420189
chr1	89414951	89414999	GBP1P1_intron_2	intron	transcribed_unprocessed_pseudogene	chr1	89410509	89420189
chr1	93791353	93791927	BCAR3_intron_16	intron	protein_coding	chr1	93706143	93845565
chr1	93792032	93792272	BCAR3_intron_16	intron	protein_coding	chr1	93706143	93845565
chr1	93792348	93792479	BCAR3_intron_16	intron	protein_coding	chr1	93706143	93845565
chr1	93792603	93792798	BCAR3_intron_16	intron	protein_coding	chr1	93706143	93845565
chr1	93792831	93793197	BCAR3_intron_16	intron	protein_coding	chr1	93706143	93845565
chr1	93793447	93793618	BCAR3_intron_16	intron	protein_coding	chr1	93706143	93845565
chr1	93793759	93793806	BCAR3_intron_16	intron	protein_coding	chr1	93706143	93845565
chr1	93793996	93794109	BCAR3_intron_16	intron	protein_coding	chr1	93706143	93845565
chr1	93794831	93794865	BCAR3_intron_16	intron	protein_coding	chr1	93706143	93845565
chr1	93795039	93795070	BCAR3_intron_16	intron	protein_coding	chr1	93706143	93845565
chr1	93795491	93795608	BCAR3_intron_16	intron	protein_coding	chr1	93706143	93845565
chr1	93795729	93796095	BCAR3_intron_16	intron	protein_coding	chr1	93706143	93845565
chr1	97319706	97319795	DPYD_intron_7	intron	protein_coding	chr1	97306298	97373559
chr1	97321243	97321378	DPYD_intron_7	intron	protein_coding	chr1	97306298	97373559
chr1	97321419	97321468	DPYD_intron_7	intron	protein_coding	chr1	97306298	97373559
chr1	97321580	97321733	DPYD_intron_7	intron	protein_coding	chr1	97306298	97373559
chr1	97321831	97321902	DPYD_intron_7	intron	protein_coding	chr1	97306298	97373559
chr1	97320697	97320971	DPYD_intron_7	intron	protein_coding	chr1	97306298	97373559
chr1	103621578	103621699	AMY2A_6	CDS	protein_coding	chr1	103621576	103621699
chr1	103621700	103621792	AMY2A_intron_7	intron	protein_coding	chr1	103621700	103621792
chr1	103621793	103621893	AMY2A_7	CDS	protein_coding	chr1	103621793	103621893
chr1	103621894	103622820	AMY2A_intron_8	intron	protein_coding	chr1	103621894	103623864
chr1	103624320	103624497	AMY2A_intron_10	intron	protein_coding	chr1	103624222	103625555
chr1	103625337	103625555	AMY2A_intron_10	intron	protein_coding	chr1	103624222	103625555
chr1	103625556	103625746	AMY2A_10	CDS	protein_coding	chr1	103625556	103625746
chr1	103655335	103655406	AMY1A_UTR_1	five_prime_UTR	protein_coding	chr1	103655290	103655928
chr1	103655511	103655928	AMY1A_UTR_1	five_prime_UTR	protein_coding	chr1	103655290	103655928
chr1	103655929	103656016	AMY1A_intron_1	intron	protein_coding	chr1	103655929	103656016
chr1	103656017	103656059	AMY1A_UTR_2	five_prime_UTR	protein_coding	chr1	103656017	103656059
chr1	103656060	103656283	AMY1A_intron_2	intron	protein_coding	chr1	103656060	103656283
chr1	103656284	103656330	AMY1A_UTR_3	five_prime_UTR	protein_coding	chr1	103656284	103656330
chr1	103656330	103656498	AMY1A_1	CDS	protein_coding	chr1	103656330	103656498
chr1	103656499	103656842	AMY1A_intron_3	intron	protein_coding	chr1	103656499	103656842
chr1	103656843	103656990	AMY1A_2	CDS	protein_coding	chr1	103656843	103656990
chr1	103656991	103657792	AMY1A_intron_4	intron	protein_coding	chr1	103656991	103657792
chr1	103657793	103657991	AMY1A_3	CDS	protein_coding	chr1	103657793	103657991
chr1	103657992	103658438	AMY1A_intron_5	intron	protein_coding	chr1	103657992	103658438
chr1	103658439	103658670	AMY1A_4	CDS	protein_coding	chr1	103658439	103658670
chr1	103658671	103659408	AMY1A_intron_6	intron	protein_coding	chr1	103658671	103659408
chr1	103659409	103659543	AMY1A_5	CDS	protein_coding	chr1	103659409	103659543
chr1	103659544	103660145	AMY1A_intron_7	intron	protein_coding	chr1	103659544	103660358
chr1	103660367	103660392	AMY1A_6	CDS	protein_coding	chr1	103660359	103660482
chr1	103662126	103662160	AMY1A_intron_9	intron	protein_coding	chr1	103660677	103662655
chr1	103662335	103662370	AMY1A_intron_9	intron	protein_coding	chr1	103660677	103662655
chr1	103662601	103662655	AMY1A_intron_9	intron	protein_coding	chr1	103660677	103662655
chr1	103661153	103661922	AMY1A_intron_9	intron	protein_coding	chr1	103660677	103662655
chr1	103662656	103662775	AMY1A_8	CDS	protein_coding	chr1	103662656	103662775
chr1	103662776	103662884	AMY1A_intron_10	intron	protein_coding	chr1	103662776	103662884
chr1	103662885	103663011	AMY1A_9	CDS	protein_coding	chr1	103662885	103663011
chr1	103663012	103663148	AMY1A_intron_11	intron	protein_coding	chr1	103663012	103664329
chr1	103663261	103663855	AMY1A_intron_11	intron	protein_coding	chr1	103663012	103664329
chr1	103663978	103664329	AMY1A_intron_11	intron	protein_coding	chr1	103663012	103664329
chr1	103664330	103664520	AMY1A_10	CDS	protein_coding	chr1	103664330	103664520
chr1	103664520	103664553	AMY1A_UTR_4	three_prime_UTR	protein_coding	chr1	103664520	103664554
chr1	103687415	103687448	AMY1B_UTR_1	three_prime_UTR	protein_coding	chr1	103687415	103687448
chr1	103687448	103687638	AMY1B_1	CDS	protein_coding	chr1	103687448	103687638
chr1	103687639	103688956	AMY1B_intron_1	intron	protein_coding	chr1	103687639	103688956
chr1	103688957	103689083	AMY1B_2	CDS	protein_coding	chr1	103688957	103689083
chr1	103689084	103689192	AMY1B_intron_2	intron	protein_coding	chr1	103689084	103689192
chr1	103689193	103689312	AMY1B_3	CDS	protein_coding	chr1	103689193	103689312
chr1	103689313	103689731	AMY1B_intron_3	intron	protein_coding	chr1	103689313	103691292
chr1	103690047	103690816	AMY1B_intron_3	intron	protein_coding	chr1	103689313	103691292
chr1	103691822	103692425	AMY1B_intron_5	intron	protein_coding	chr1	103691611	103692425
chr1	103692426	103692560	AMY1B_6	CDS	protein_coding	chr1	103692426	103692560
chr1	103692561	103693298	AMY1B_intron_6	intron	protein_coding	chr1	103692561	103693298
chr1	103693299	103693530	AMY1B_7	CDS	protein_coding	chr1	103693299	103693530
chr1	103693531	103693977	AMY1B_intron_7	intron	protein_coding	chr1	103693531	103693977
chr1	103693978	103694176	AMY1B_8	CDS	protein_coding	chr1	103693978	103694176
chr1	103694177	103694978	AMY1B_intron_8	intron	protein_coding	chr1	103694177	103694978
chr1	103694979	103695126	AMY1B_9	CDS	protein_coding	chr1	103694979	103695126
chr1	103695127	103695470	AMY1B_intron_9	intron	protein_coding	chr1	103695127	103695470
chr1	103695471	103695639	AMY1B_10	CDS	protein_coding	chr1	103695471	103695639
chr1	103695639	103695685	AMY1B_UTR_2	five_prime_UTR	protein_coding	chr1	103695639	103695685
chr1	103695686	103695909	AMY1B_intron_10	intron	protein_coding	chr1	103695686	103695909
chr1	103695910	103695952	AMY1B_UTR_3	five_prime_UTR	protein_coding	chr1	103695910	103695952
chr1	103695953	103696040	AMY1B_intron_11	intron	protein_coding	chr1	103695953	103696040
chr1	103696041	103696458	AMY1B_UTR_4	five_prime_UTR	protein_coding	chr1	103696041	103696680
chr1	103696563	103696634	AMY1B_UTR_4	five_prime_UTR	protein_coding	chr1	103696041	103696680
chr1	103715703	103715824	AMYP1_3	exon	unprocessed_pseudogene	chr1	103715701	103715824
chr1	103715825	103715917	AMYP1_intron_3	intron	unprocessed_pseudogene	chr1	103715825	103715917
chr1	103715918	103716018	AMYP1_4	exon	unprocessed_pseudogene	chr1	103715918	103716018
chr1	103716019	103716945	AMYP1_intron_4	intron	unprocessed_pseudogene	chr1	103716019	103717989
chr1	103718220	103718250	AMYP1_6	exon	unprocessed_pseudogene	chr1	103718220	103718346
chr1	103718445	103718622	AMYP1_intron_6	intron	unprocessed_pseudogene	chr1	103718347	103719680
chr1	103719462	103719680	AMYP1_intron_6	intron	unprocessed_pseudogene	chr1	103718347	103719680
chr1	103719681	103719871	AMYP1_7	exon	unprocessed_pseudogene	chr1	103719681	103719871
chr1	103750423	103750469	AMY1C_UTR_1	five_prime_UTR	protein_coding	chr1	103750406	103750469
chr1	103750469	103750637	AMY1C_1	CDS	protein_coding	chr1	103750469	103750637
chr1	103750638	103750981	AMY1C_intron_1	intron	protein_coding	chr1	103750638	103750981
chr1	103750982	103751129	AMY1C_2	CDS	protein_coding	chr1	103750982	103751129
chr1	103751130	103751931	AMY1C_intron_2	intron	protein_coding	chr1	103751130	103751931
chr1	103751932	103752130	AMY1C_3	CDS	protein_coding	chr1	103751932	103752130
chr1	103752131	103752577	AMY1C_intron_3	intron	protein_coding	chr1	103752131	103752577
chr1	103752578	103752809	AMY1C_4	CDS	protein_coding	chr1	103752578	103752809
chr1	103752810	103753547	AMY1C_intron_4	intron	protein_coding	chr1	103752810	103753547
chr1	103753548	103753682	AMY1C_5	CDS	protein_coding	chr1	103753548	103753682
chr1	103753683	103754286	AMY1C_intron_5	intron	protein_coding	chr1	103753683	103754497
chr1	103756375	103756793	AMY1C_intron_7	intron	protein_coding	chr1	103754815	103756793
chr1	103756794	103756913	AMY1C_8	CDS	protein_coding	chr1	103756794	103756913
chr1	103756914	103757022	AMY1C_intron_8	intron	protein_coding	chr1	103756914	103757022
chr1	103757023	103757149	AMY1C_9	CDS	protein_coding	chr1	103757023	103757149
chr1	103757150	103758467	AMY1C_intron_9	intron	protein_coding	chr1	103757150	103758467
chr1	103758468	103758658	AMY1C_10	CDS	protein_coding	chr1	103758468	103758658
chr1	103758658	103758690	AMY1C_UTR_2	three_prime_UTR	protein_coding	chr1	103758658	103758690
chr1	108227517	108228128	NBPF4_intron_2	intron	protein_coding	chr1	108226894	108228918
chr1	108229890	108232254	NBPF4_intron_3	intron	protein_coding	chr1	108229157	108232254
chr1	108232255	108232428	NBPF4_4	CDS	protein_coding	chr1	108232255	108232428
chr1	108232429	108233158	NBPF4_intron_4	intron	protein_coding	chr1	108232429	108233158
chr1	108233159	108233211	NBPF4_5	CDS	protein_coding	chr1	108233159	108233211
chr1	108233212	108233417	NBPF4_intron_5	intron	protein_coding	chr1	108233212	108234240
chr1	108234148	108234240	NBPF4_intron_5	intron	protein_coding	chr1	108233212	108234240
chr1	108234241	108234411	NBPF4_6	CDS	protein_coding	chr1	108234241	108234411
chr1	108234412	108234523	NBPF4_intron_6	intron	protein_coding	chr1	108234412	108235234
chr1	108235446	108235503	NBPF4_intron_7	intron	protein_coding	chr1	108235288	108236268
chr1	108235943	108236268	NBPF4_intron_7	intron	protein_coding	chr1	108235288	108236268
chr1	108236269	108236409	NBPF4_8	CDS	protein_coding	chr1	108236269	108236409
chr1	108236410	108237009	NBPF4_intron_8	intron	protein_coding	chr1	108236410	108237009
chr1	108237010	108237097	NBPF4_9	CDS	protein_coding	chr1	108237010	108237097
chr1	108237098	108237285	NBPF4_intron_9	intron	protein_coding	chr1	108237098	108237285
chr1	108237286	108237338	NBPF4_10	CDS	protein_coding	chr1	108237286	108237338
chr1	108237339	108238746	NBPF4_intron_10	intron	protein_coding	chr1	108237339	108238746
chr1	108238747	108238959	NBPF4_11	CDS	protein_coding	chr1	108238747	108238959
chr1	108238960	108239826	NBPF4_intron_11	intron	protein_coding	chr1	108238960	108239826
chr1	108239827	108239906	NBPF4_12	CDS	protein_coding	chr1	108239827	108239906
chr1	108239907	108240948	NBPF4_intron_12	intron	protein_coding	chr1	108239907	108240948
chr1	108240949	108241022	NBPF4_13	CDS	protein_coding	chr1	108240949	108241164
chr1	108242091	108242173	NBPF4_14	CDS	protein_coding	chr1	108242073	108242173
chr1	108242174	108243242	NBPF4_intron_14	intron	protein_coding	chr1	108242174	108243582
chr1	108243318	108243427	NBPF4_intron_14	intron	protein_coding	chr1	108242174	108243582
chr1	108261196	108262790	AL359258.1_1	exon	lincRNA	chr1	108261196	108262790
chr1	108262791	108263126	AL359258.1_intron_1	intron	lincRNA	chr1	108262791	108272802
chr1	108265486	108265825	AL359258.1_intron_1	intron	lincRNA	chr1	108262791	108272802
chr1	108266709	108266813	AL359258.1_intron_1	intron	lincRNA	chr1	108262791	108272802
chr1	108269036	108272802	AL359258.1_intron_1	intron	lincRNA	chr1	108262791	108272802
chr1	108272803	108273689	AL359258.1_2	exon	lincRNA	chr1	108272803	108273689
chr1	108272943	108273321	SLC25A24P1_1	exon	transcribed_unprocessed_pseudogene	chr1	108272943	108273321
chr1	108273322	108274203	SLC25A24P1_intron_1	intron	transcribed_unprocessed_pseudogene	chr1	108273322	108284238
chr1	108274942	108275150	SLC25A24P1_intron_1	intron	transcribed_unprocessed_pseudogene	chr1	108273322	108284238
chr1	108276091	108276374	SLC25A24P1_intron_1	intron	transcribed_unprocessed_pseudogene	chr1	108273322	108284238
chr1	108277238	108277309	SLC25A24P1_intron_1	intron	transcribed_unprocessed_pseudogene	chr1	108273322	108284238
chr1	108277479	108277508	SLC25A24P1_intron_1	intron	transcribed_unprocessed_pseudogene	chr1	108273322	108284238
chr1	108278358	108278929	SLC25A24P1_intron_1	intron	transcribed_unprocessed_pseudogene	chr1	108273322	108284238
chr1	108279656	108279737	SLC25A24P1_intron_1	intron	transcribed_unprocessed_pseudogene	chr1	108273322	108284238
chr1	108280500	108284238	SLC25A24P1_intron_1	intron	transcribed_unprocessed_pseudogene	chr1	108273322	108284238
chr1	108284239	108284351	SLC25A24P1_2	exon	transcribed_unprocessed_pseudogene	chr1	108284239	108284351
chr1	108303261	108306479	SLC25A24P1_intron_2	intron	transcribed_unprocessed_pseudogene	chr1	108284352	108310483
chr1	108306673	108306721	SLC25A24P1_intron_2	intron	transcribed_unprocessed_pseudogene	chr1	108284352	108310483
chr1	108307160	108310269	SLC25A24P1_intron_2	intron	transcribed_unprocessed_pseudogene	chr1	108284352	108310483
chr1	108284352	108284855	SLC25A24P1_intron_2	intron	transcribed_unprocessed_pseudogene	chr1	108284352	108310483
chr1	108285590	108301900	SLC25A24P1_intron_2	intron	transcribed_unprocessed_pseudogene	chr1	108284352	108310483
chr1	108376526	108376561	NBPF5P_intron_2	intron	transcribed_unprocessed_pseudogene	chr1	108376297	108377705
chr1	108376637	108377705	NBPF5P_intron_2	intron	transcribed_unprocessed_pseudogene	chr1	108376297	108377705
chr1	108377706	108377788	NBPF5P_3	exon	transcribed_unprocessed_pseudogene	chr1	108377706	108377806
chr1	108378861	108378934	NBPF5P_4	exon	transcribed_unprocessed_pseudogene	chr1	108378719	108378934
chr1	108378935	108379976	NBPF5P_intron_4	intron	transcribed_unprocessed_pseudogene	chr1	108378935	108379976
chr1	108379977	108380056	NBPF5P_5	exon	transcribed_unprocessed_pseudogene	chr1	108379977	108380056
chr1	108380057	108380923	NBPF5P_intron_5	intron	transcribed_unprocessed_pseudogene	chr1	108380057	108380923
chr1	108380924	108381136	NBPF5P_6	exon	transcribed_unprocessed_pseudogene	chr1	108380924	108381136
chr1	108381137	108382544	NBPF5P_intron_6	intron	transcribed_unprocessed_pseudogene	chr1	108381137	108382544
chr1	108382545	108382597	NBPF5P_7	exon	transcribed_unprocessed_pseudogene	chr1	108382545	108382597
chr1	108382598	108382785	NBPF5P_intron_7	intron	transcribed_unprocessed_pseudogene	chr1	108382598	108383473
chr1	108382786	108382816	NBPF5P_intron_7	intron	transcribed_unprocessed_pseudogene	chr1	108382598	108383473
chr1	108384099	108385819	NBPF5P_intron_8	intron	transcribed_unprocessed_pseudogene	chr1	108383615	108385819
chr1	108385820	108385960	NBPF5P_9	exon	transcribed_unprocessed_pseudogene	chr1	108385820	108385960
chr1	108385961	108387218	NBPF5P_intron_9	intron	transcribed_unprocessed_pseudogene	chr1	108385961	108410502
chr1	108387657	108387705	NBPF5P_intron_9	intron	transcribed_unprocessed_pseudogene	chr1	108385961	108410502
chr1	108387899	108391511	NBPF5P_intron_9	intron	transcribed_unprocessed_pseudogene	chr1	108385961	108410502
chr1	108391537	108392084	NBPF5P_intron_9	intron	transcribed_unprocessed_pseudogene	chr1	108385961	108410502
chr1	108409241	108409403	NBPF5P_intron_9	intron	transcribed_unprocessed_pseudogene	chr1	108385961	108410502
chr1	108409477	108410502	NBPF5P_intron_9	intron	transcribed_unprocessed_pseudogene	chr1	108385961	108410502
chr1	108392111	108409081	NBPF5P_intron_9	intron	transcribed_unprocessed_pseudogene	chr1	108385961	108410502
chr1	108410503	108410814	NBPF5P_10	exon	transcribed_unprocessed_pseudogene	chr1	108410503	108410814
chr1	108384099	108387218	SLC25A24P2_intron_1	intron	unprocessed_pseudogene	chr1	108383895	108410026
chr1	108387657	108387705	SLC25A24P2_intron_1	intron	unprocessed_pseudogene	chr1	108383895	108410026
chr1	108387899	108391511	SLC25A24P2_intron_1	intron	unprocessed_pseudogene	chr1	108383895	108410026
chr1	108391537	108392084	SLC25A24P2_intron_1	intron	unprocessed_pseudogene	chr1	108383895	108410026
chr1	108409241	108409403	SLC25A24P2_intron_1	intron	unprocessed_pseudogene	chr1	108383895	108410026
chr1	108409477	108410026	SLC25A24P2_intron_1	intron	unprocessed_pseudogene	chr1	108383895	108410026
chr1	108392111	108409081	SLC25A24P2_intron_1	intron	unprocessed_pseudogene	chr1	108383895	108410026
chr1	108410027	108410139	SLC25A24P2_2	exon	unprocessed_pseudogene	chr1	108410027	108410139
chr1	108414643	108414724	SLC25A24P2_intron_2	intron	unprocessed_pseudogene	chr1	108410140	108421055
chr1	108415451	108416022	SLC25A24P2_intron_2	intron	unprocessed_pseudogene	chr1	108410140	108421055
chr1	108417069	108417140	SLC25A24P2_intron_2	intron	unprocessed_pseudogene	chr1	108410140	108421055
chr1	108418005	108418288	SLC25A24P2_intron_2	intron	unprocessed_pseudogene	chr1	108410140	108421055
chr1	108419229	108419437	SLC25A24P2_intron_2	intron	unprocessed_pseudogene	chr1	108410140	108421055
chr1	108420122	108421055	SLC25A24P2_intron_2	intron	unprocessed_pseudogene	chr1	108410140	108421055
chr1	108410140	108413989	SLC25A24P2_intron_2	intron	unprocessed_pseudogene	chr1	108410140	108421055
chr1	108421056	108421295	SLC25A24P2_3	exon	unprocessed_pseudogene	chr1	108421056	108421295
chr1	108420689	108421574	AL390038.1_1	exon	lincRNA	chr1	108420689	108421574
chr1	108421575	108425341	AL390038.1_intron_1	intron	lincRNA	chr1	108421575	108431588
chr1	108427563	108427667	AL390038.1_intron_1	intron	lincRNA	chr1	108421575	108431588
chr1	108428553	108428892	AL390038.1_intron_1	intron	lincRNA	chr1	108421575	108431588
chr1	108429110	108429163	AL390038.1_intron_1	intron	lincRNA	chr1	108421575	108431588
chr1	108431253	108431588	AL390038.1_intron_1	intron	lincRNA	chr1	108421575	108431588
chr1	108431589	108433183	AL390038.1_2	exon	lincRNA	chr1	108431589	108433184
chr1	108450935	108451020	NBPF6_intron_2	intron	protein_coding	chr1	108450780	108452188
chr1	108453409	108454437	NBPF6_intron_4	intron	protein_coding	chr1	108453396	108454437
chr1	108454438	108454517	NBPF6_4	CDS	protein_coding	chr1	108454438	108454517
chr1	108454518	108455384	NBPF6_intron_5	intron	protein_coding	chr1	108454518	108455384
chr1	108455385	108455597	NBPF6_5	CDS	protein_coding	chr1	108455385	108455597
chr1	108455598	108457005	NBPF6_intron_6	intron	protein_coding	chr1	108455598	108457005
chr1	108457006	108457058	NBPF6_6	CDS	protein_coding	chr1	108457006	108457058
chr1	108457059	108457246	NBPF6_intron_7	intron	protein_coding	chr1	108457059	108457246
chr1	108457247	108457334	NBPF6_7	CDS	protein_coding	chr1	108457247	108457334
chr1	108457335	108457934	NBPF6_intron_8	intron	protein_coding	chr1	108457335	108457934
chr1	108457935	108458075	NBPF6_8	CDS	protein_coding	chr1	108457935	108458075
chr1	108458076	108458401	NBPF6_intron_9	intron	protein_coding	chr1	108458076	108459056
chr1	108458841	108458898	NBPF6_intron_9	intron	protein_coding	chr1	108458076	108459056
chr1	108459820	108459931	NBPF6_intron_10	intron	protein_coding	chr1	108459110	108459931
chr1	108459932	108460102	NBPF6_10	CDS	protein_coding	chr1	108459932	108460102
chr1	108460103	108460195	NBPF6_intron_11	intron	protein_coding	chr1	108460103	108461131
chr1	108460926	108461131	NBPF6_intron_11	intron	protein_coding	chr1	108460103	108461131
chr1	108461132	108461184	NBPF6_11	CDS	protein_coding	chr1	108461132	108461184
chr1	108461185	108461914	NBPF6_intron_12	intron	protein_coding	chr1	108461185	108461914
chr1	108461915	108462088	NBPF6_12	CDS	protein_coding	chr1	108461915	108462088
chr1	108462089	108464453	NBPF6_intron_13	intron	protein_coding	chr1	108462089	108465186
chr1	108466215	108466826	NBPF6_intron_14	intron	protein_coding	chr1	108465425	108467449
chr1	108577251	108577550	FAM102B_intron_1	intron	protein_coding	chr1	108560566	108600564
chr1	109680776	109681205	GSTM2_intron_9	intron	protein_coding	chr1	109675287	109681807
chr1	109683337	109683573	GSTM2_UTR_9	three_prime_UTR	protein_coding	chr1	109683206	109683997
chr1	109699221	109699650	GSTM2_intron_11	intron	protein_coding	chr1	109683998	109701650
chr1	109701782	109702018	GSTM2_UTR_10	three_prime_UTR	protein_coding	chr1	109701651	109702442
chr1	109843312	109843338	LINC01768_intron_3	intron	lincRNA	chr1	109833416	109871366
chr1	109843522	109843554	LINC01768_intron_3	intron	lincRNA	chr1	109833416	109871366
chr1	111544826	111545036	TMIGD3_intron_6	intron	protein_coding	chr1	111503489	111563844
chr1	111544826	111545036	RAP1A_intron_1	intron	protein_coding	chr1	111542510	111619775
chr1	112226729	112226775	AL445426.1_intron_1	intron	lincRNA	chr1	112177614	112360360
chr1	112294479	112294567	AL445426.1_intron_1	intron	lincRNA	chr1	112177614	112360360
chr1	112294703	112294784	AL445426.1_intron_1	intron	lincRNA	chr1	112177614	112360360
chr1	113070470	113070745	AL357055.3_intron_2	intron	lincRNA	chr1	113048562	113072937
chr1	113070838	113070887	AL357055.3_intron_2	intron	lincRNA	chr1	113048562	113072937
chr1	113497569	113497700	MAGI3_intron_1	intron	protein_coding	chr1	113391350	113549513
chr1	113497793	113499006	MAGI3_intron_1	intron	protein_coding	chr1	113391350	113549513
chr1	113499098	113499231	MAGI3_intron_1	intron	protein_coding	chr1	113391350	113549513
chr1	113499405	113499749	MAGI3_intron_1	intron	protein_coding	chr1	113391350	113549513
chr1	113499825	113500480	MAGI3_intron_1	intron	protein_coding	chr1	113391350	113549513
chr1	113500574	113501731	MAGI3_intron_1	intron	protein_coding	chr1	113391350	113549513
chr1	113501861	113502000	MAGI3_intron_1	intron	protein_coding	chr1	113391350	113549513
chr1	113502067	113502737	MAGI3_intron_1	intron	protein_coding	chr1	113391350	113549513
chr1	113502899	113502974	MAGI3_intron_1	intron	protein_coding	chr1	113391350	113549513
chr1	119990663	119990689	NOTCH2_intron_30	intron	protein_coding	chr1	119987083	119992779
chr1	119991101	119991279	NOTCH2_intron_30	intron	protein_coding	chr1	119987083	119992779
chr1	119991311	119991597	NOTCH2_intron_30	intron	protein_coding	chr1	119987083	119992779
chr1	119992250	119992779	NOTCH2_intron_30	intron	protein_coding	chr1	119987083	119992779
chr1	119992780	119993255	NOTCH2_UTR_3	three_prime_UTR	protein_coding	chr1	119992780	119996672
chr1	119993444	119993501	NOTCH2_UTR_3	three_prime_UTR	protein_coding	chr1	119992780	119996672
chr1	119993655	119993987	NOTCH2_UTR_3	three_prime_UTR	protein_coding	chr1	119992780	119996672
chr1	119994163	119994208	NOTCH2_UTR_3	three_prime_UTR	protein_coding	chr1	119992780	119996672
chr1	119994397	119994423	NOTCH2_UTR_3	three_prime_UTR	protein_coding	chr1	119992780	119996672
chr1	120008073	120008291	NOTCH2_intron_33	intron	protein_coding	chr1	120005589	120029904
chr1	120008296	120008391	NOTCH2_intron_33	intron	protein_coding	chr1	120005589	120029904
chr1	120016217	120016322	NOTCH2_intron_33	intron	protein_coding	chr1	120005589	120029904
chr1	120016431	120017030	NOTCH2_intron_33	intron	protein_coding	chr1	120005589	120029904
chr1	120019050	120019723	NOTCH2_intron_33	intron	protein_coding	chr1	120005589	120029904
chr1	120019861	120019974	NOTCH2_intron_33	intron	protein_coding	chr1	120005589	120029904
chr1	120020110	120020456	NOTCH2_intron_33	intron	protein_coding	chr1	120005589	120029904
chr1	120020658	120020695	NOTCH2_intron_33	intron	protein_coding	chr1	120005589	120029904
chr1	120021269	120021332	NOTCH2_intron_33	intron	protein_coding	chr1	120005589	120029904
chr1	120021484	120021529	NOTCH2_intron_33	intron	protein_coding	chr1	120005589	120029904
chr1	120021674	120021811	NOTCH2_intron_33	intron	protein_coding	chr1	120005589	120029904
chr1	120021944	120022445	NOTCH2_intron_33	intron	protein_coding	chr1	120005589	120029904
chr1	120031678	120031701	NOTCH2_intron_34	intron	protein_coding	chr1	120029989	120051482
chr1	120035894	120036565	NOTCH2_intron_34	intron	protein_coding	chr1	120029989	120051482
chr1	120040221	120040272	NOTCH2_intron_34	intron	protein_coding	chr1	120029989	120051482
chr1	120040312	120040350	NOTCH2_intron_34	intron	protein_coding	chr1	120029989	120051482
chr1	120042058	120042137	NOTCH2_intron_34	intron	protein_coding	chr1	120029989	120051482
chr1	120044444	120044544	NOTCH2_intron_34	intron	protein_coding	chr1	120029989	120051482
chr1	120044682	120045213	NOTCH2_intron_34	intron	protein_coding	chr1	120029989	120051482
chr1	120046343	120046589	NOTCH2_intron_34	intron	protein_coding	chr1	120029989	120051482
chr1	120046696	120046830	NOTCH2_intron_34	intron	protein_coding	chr1	120029989	120051482
chr1	120047009	120047100	NOTCH2_intron_34	intron	protein_coding	chr1	120029989	120051482
chr1	120049033	120049120	NOTCH2_intron_34	intron	protein_coding	chr1	120029989	120051482
chr1	120049362	120049426	NOTCH2_intron_34	intron	protein_coding	chr1	120029989	120051482
chr1	120050168	120050191	NOTCH2_intron_34	intron	protein_coding	chr1	120029989	120051482
chr1	120050380	120051218	NOTCH2_intron_34	intron	protein_coding	chr1	120029989	120051482
chr1	120051283	120051482	NOTCH2_intron_34	intron	protein_coding	chr1	120029989	120051482
chr1	120051483	120051779	NOTCH2_UTR_5	five_prime_UTR	protein_coding	chr1	120051483	120051779
chr1	120051780	120053299	NOTCH2_intron_35	intron	protein_coding	chr1	120051780	120054118
chr1	120053783	120053825	NOTCH2_intron_35	intron	protein_coding	chr1	120051780	120054118
chr1	120056215	120056246	NOTCH2_intron_36	intron	protein_coding	chr1	120054226	120069332
chr1	120056292	120056715	NOTCH2_intron_36	intron	protein_coding	chr1	120054226	120069332
chr1	120057517	120057561	NOTCH2_intron_36	intron	protein_coding	chr1	120054226	120069332
chr1	120059221	120059769	NOTCH2_intron_36	intron	protein_coding	chr1	120054226	120069332
chr1	120061718	120061756	NOTCH2_intron_36	intron	protein_coding	chr1	120054226	120069332
chr1	120061995	120062456	NOTCH2_intron_36	intron	protein_coding	chr1	120054226	120069332
chr1	120126974	120127074	RNU6-465P_1	exon	snRNA	chr1	120126974	120127074
chr1	120199930	120199957	AC244669.2_intron_1	intron	unprocessed_pseudogene	chr1	120197318	120251412
chr1	120205264	120205423	AC244669.2_intron_1	intron	unprocessed_pseudogene	chr1	120197318	120251412
chr1	120205445	120206147	AC244669.2_intron_1	intron	unprocessed_pseudogene	chr1	120197318	120251412
chr1	120206275	120206389	AC244669.2_intron_1	intron	unprocessed_pseudogene	chr1	120197318	120251412
chr1	120206560	120206628	AC244669.2_intron_1	intron	unprocessed_pseudogene	chr1	120197318	120251412
chr1	120206727	120207949	AC244669.2_intron_1	intron	unprocessed_pseudogene	chr1	120197318	120251412
chr1	120210937	120210965	AC244669.2_intron_1	intron	unprocessed_pseudogene	chr1	120197318	120251412
chr1	120210995	120211125	AC244669.2_intron_1	intron	unprocessed_pseudogene	chr1	120197318	120251412
chr1	120211806	120212021	AC244669.2_intron_1	intron	unprocessed_pseudogene	chr1	120197318	120251412
chr1	120212062	120212665	AC244669.2_intron_1	intron	unprocessed_pseudogene	chr1	120197318	120251412
chr1	120213382	120214224	AC244669.2_intron_1	intron	unprocessed_pseudogene	chr1	120197318	120251412
chr1	120216583	120216614	AC244669.2_intron_1	intron	unprocessed_pseudogene	chr1	120197318	120251412
chr1	120216802	120216897	AC244669.2_intron_1	intron	unprocessed_pseudogene	chr1	120197318	120251412
chr1	120223449	120223480	AC244669.2_intron_1	intron	unprocessed_pseudogene	chr1	120197318	120251412
chr1	120227843	120227887	AC244669.2_intron_1	intron	unprocessed_pseudogene	chr1	120197318	120251412
chr1	120228030	120228157	AC244669.2_intron_1	intron	unprocessed_pseudogene	chr1	120197318	120251412
chr1	120228277	120228447	AC244669.2_intron_1	intron	unprocessed_pseudogene	chr1	120197318	120251412
chr1	120228783	120228806	AC244669.2_intron_1	intron	unprocessed_pseudogene	chr1	120197318	120251412
chr1	120229329	120229436	AC244669.2_intron_1	intron	unprocessed_pseudogene	chr1	120197318	120251412
chr1	120229692	120229780	AC244669.2_intron_1	intron	unprocessed_pseudogene	chr1	120197318	120251412
chr1	120231786	120231827	AC244669.2_intron_1	intron	unprocessed_pseudogene	chr1	120197318	120251412
chr1	120232011	120232061	AC244669.2_intron_1	intron	unprocessed_pseudogene	chr1	120197318	120251412
chr1	120232399	120232464	AC244669.2_intron_1	intron	unprocessed_pseudogene	chr1	120197318	120251412
chr1	120233778	120233885	AC244669.2_intron_1	intron	unprocessed_pseudogene	chr1	120197318	120251412
chr1	120235087	120235162	AC244669.2_intron_1	intron	unprocessed_pseudogene	chr1	120197318	120251412
chr1	120235303	120236367	AC244669.2_intron_1	intron	unprocessed_pseudogene	chr1	120197318	120251412
chr1	120237901	120238040	AC244669.2_intron_1	intron	unprocessed_pseudogene	chr1	120197318	120251412
chr1	120239096	120239135	AC244669.2_intron_1	intron	unprocessed_pseudogene	chr1	120197318	120251412
chr1	120239351	120239458	AC244669.2_intron_1	intron	unprocessed_pseudogene	chr1	120197318	120251412
chr1	120239486	120239992	AC244669.2_intron_1	intron	unprocessed_pseudogene	chr1	120197318	120251412
chr1	120240269	120240299	AC244669.2_intron_1	intron	unprocessed_pseudogene	chr1	120197318	120251412
chr1	120240823	120240879	AC244669.2_intron_1	intron	unprocessed_pseudogene	chr1	120197318	120251412
chr1	120243122	120243201	AC244669.2_intron_1	intron	unprocessed_pseudogene	chr1	120197318	120251412
chr1	120243385	120243493	AC244669.2_intron_1	intron	unprocessed_pseudogene	chr1	120197318	120251412
chr1	120243637	120243796	AC244669.2_intron_1	intron	unprocessed_pseudogene	chr1	120197318	120251412
chr1	120243969	120244022	AC244669.2_intron_1	intron	unprocessed_pseudogene	chr1	120197318	120251412
chr1	120244858	120244964	AC244669.2_intron_1	intron	unprocessed_pseudogene	chr1	120197318	120251412
chr1	120247112	120247135	AC244669.2_intron_1	intron	unprocessed_pseudogene	chr1	120197318	120251412
chr1	120247193	120247329	AC244669.2_intron_1	intron	unprocessed_pseudogene	chr1	120197318	120251412
chr1	120248420	120250008	AC244669.2_intron_1	intron	unprocessed_pseudogene	chr1	120197318	120251412
chr1	120250679	120251274	AC244669.2_intron_1	intron	unprocessed_pseudogene	chr1	120197318	120251412
chr1	120251377	120251412	AC244669.2_intron_1	intron	unprocessed_pseudogene	chr1	120197318	120251412
chr1	120241041	120242977	AC244669.2_intron_1	intron	unprocessed_pseudogene	chr1	120197318	120251412
chr1	120251413	120251469	AC244669.2_2	exon	unprocessed_pseudogene	chr1	120251413	120251469
chr1	120251700	120251810	AC244669.2_intron_2	intron	unprocessed_pseudogene	chr1	120251470	120256601
chr1	120251848	120251890	AC244669.2_intron_2	intron	unprocessed_pseudogene	chr1	120251470	120256601
chr1	120251944	120251983	AC244669.2_intron_2	intron	unprocessed_pseudogene	chr1	120251470	120256601
chr1	120255321	120255818	AC244669.2_intron_2	intron	unprocessed_pseudogene	chr1	120251470	120256601
chr1	120255904	120256030	AC244669.2_intron_2	intron	unprocessed_pseudogene	chr1	120251470	120256601
chr1	120256916	120256944	AC244669.2_intron_3	intron	unprocessed_pseudogene	chr1	120256755	120277924
chr1	120257016	120257572	AC244669.2_intron_3	intron	unprocessed_pseudogene	chr1	120256755	120277924
chr1	120257691	120257787	AC244669.2_intron_3	intron	unprocessed_pseudogene	chr1	120256755	120277924
chr1	120262120	120262199	AC244669.2_intron_3	intron	unprocessed_pseudogene	chr1	120256755	120277924
chr1	120262335	120263686	AC244669.2_intron_3	intron	unprocessed_pseudogene	chr1	120256755	120277924
chr1	120265416	120265460	AC244669.2_intron_3	intron	unprocessed_pseudogene	chr1	120256755	120277924
chr1	120265630	120265755	AC244669.2_intron_3	intron	unprocessed_pseudogene	chr1	120256755	120277924
chr1	120266722	120266778	AC244669.2_intron_3	intron	unprocessed_pseudogene	chr1	120256755	120277924
chr1	120267011	120267083	AC244669.2_intron_3	intron	unprocessed_pseudogene	chr1	120256755	120277924
chr1	120267254	120267371	AC244669.2_intron_3	intron	unprocessed_pseudogene	chr1	120256755	120277924
chr1	120267418	120267798	AC244669.2_intron_3	intron	unprocessed_pseudogene	chr1	120256755	120277924
chr1	120267867	120268014	AC244669.2_intron_3	intron	unprocessed_pseudogene	chr1	120256755	120277924
chr1	120268182	120268264	AC244669.2_intron_3	intron	unprocessed_pseudogene	chr1	120256755	120277924
chr1	120268544	120268610	AC244669.2_intron_3	intron	unprocessed_pseudogene	chr1	120256755	120277924
chr1	120271059	120271190	AC244669.2_intron_3	intron	unprocessed_pseudogene	chr1	120256755	120277924
chr1	120271324	120271410	AC244669.2_intron_3	intron	unprocessed_pseudogene	chr1	120256755	120277924
chr1	120271508	120271641	AC244669.2_intron_3	intron	unprocessed_pseudogene	chr1	120256755	120277924
chr1	120271799	120272008	AC244669.2_intron_3	intron	unprocessed_pseudogene	chr1	120256755	120277924
chr1	120272075	120272574	AC244669.2_intron_3	intron	unprocessed_pseudogene	chr1	120256755	120277924
chr1	120277383	120277924	AC244669.2_intron_3	intron	unprocessed_pseudogene	chr1	120256755	120277924
chr1	120274369	120276856	AC244669.2_intron_3	intron	unprocessed_pseudogene	chr1	120256755	120277924
chr1	120277925	120278036	AC244669.2_4	exon	unprocessed_pseudogene	chr1	120277925	120278036
chr1	120278037	120278245	AC244669.2_intron_4	intron	unprocessed_pseudogene	chr1	120278037	120319189
chr1	120278315	120278387	AC244669.2_intron_4	intron	unprocessed_pseudogene	chr1	120278037	120319189
chr1	120278757	120281161	AC244669.2_intron_4	intron	unprocessed_pseudogene	chr1	120278037	120319189
chr1	120281269	120281423	AC244669.2_intron_4	intron	unprocessed_pseudogene	chr1	120278037	120319189
chr1	120281450	120284191	AC244669.2_intron_4	intron	unprocessed_pseudogene	chr1	120278037	120319189
chr1	120284407	120284464	AC244669.2_intron_4	intron	unprocessed_pseudogene	chr1	120278037	120319189
chr1	120284671	120286611	AC244669.2_intron_4	intron	unprocessed_pseudogene	chr1	120278037	120319189
chr1	120286700	120290824	AC244669.2_intron_4	intron	unprocessed_pseudogene	chr1	120278037	120319189
chr1	120299921	120305585	AC244669.2_intron_4	intron	unprocessed_pseudogene	chr1	120278037	120319189
chr1	120306870	120306970	AC244669.2_intron_4	intron	unprocessed_pseudogene	chr1	120278037	120319189
chr1	120307125	120307208	AC244669.2_intron_4	intron	unprocessed_pseudogene	chr1	120278037	120319189
chr1	120308114	120308193	AC244669.2_intron_4	intron	unprocessed_pseudogene	chr1	120278037	120319189
chr1	120308294	120310008	AC244669.2_intron_4	intron	unprocessed_pseudogene	chr1	120278037	120319189
chr1	120310076	120310211	AC244669.2_intron_4	intron	unprocessed_pseudogene	chr1	120278037	120319189
chr1	120310371	120310485	AC244669.2_intron_4	intron	unprocessed_pseudogene	chr1	120278037	120319189
chr1	120310592	120315046	AC244669.2_intron_4	intron	unprocessed_pseudogene	chr1	120278037	120319189
chr1	120318313	120319189	AC244669.2_intron_4	intron	unprocessed_pseudogene	chr1	120278037	120319189
chr1	120290859	120299195	AC244669.2_intron_4	intron	unprocessed_pseudogene	chr1	120278037	120319189
chr1	120319190	120319314	AC244669.2_5	exon	unprocessed_pseudogene	chr1	120319190	120319314
chr1	120319315	120319375	AC244669.2_intron_5	intron	unprocessed_pseudogene	chr1	120319315	120319502
chr1	120319421	120319502	AC244669.2_intron_5	intron	unprocessed_pseudogene	chr1	120319315	120319502
chr1	120319503	120319554	AC244669.2_6	exon	unprocessed_pseudogene	chr1	120319503	120319680
chr1	120228046	120228157	RF00100_1	exon	misc_RNA	chr1	120228046	120228295
chr1	120267334	120267371	AC244669.1_1	exon	transcribed_unprocessed_pseudogene	chr1	120267334	120267838
chr1	120267418	120267798	AC244669.1_1	exon	transcribed_unprocessed_pseudogene	chr1	120267334	120267838
chr1	120267867	120268014	AC244669.1_intron_1	intron	transcribed_unprocessed_pseudogene	chr1	120267839	120336867
chr1	120268182	120268264	AC244669.1_intron_1	intron	transcribed_unprocessed_pseudogene	chr1	120267839	120336867
chr1	120268544	120268610	AC244669.1_intron_1	intron	transcribed_unprocessed_pseudogene	chr1	120267839	120336867
chr1	120271059	120271190	AC244669.1_intron_1	intron	transcribed_unprocessed_pseudogene	chr1	120267839	120336867
chr1	120271324	120271410	AC244669.1_intron_1	intron	transcribed_unprocessed_pseudogene	chr1	120267839	120336867
chr1	120271508	120271641	AC244669.1_intron_1	intron	transcribed_unprocessed_pseudogene	chr1	120267839	120336867
chr1	120271799	120272008	AC244669.1_intron_1	intron	transcribed_unprocessed_pseudogene	chr1	120267839	120336867
chr1	120272075	120272574	AC244669.1_intron_1	intron	transcribed_unprocessed_pseudogene	chr1	120267839	120336867
chr1	120277383	120278245	AC244669.1_intron_1	intron	transcribed_unprocessed_pseudogene	chr1	120267839	120336867
chr1	120278315	120278387	AC244669.1_intron_1	intron	transcribed_unprocessed_pseudogene	chr1	120267839	120336867
chr1	120278757	120281161	AC244669.1_intron_1	intron	transcribed_unprocessed_pseudogene	chr1	120267839	120336867
chr1	120281269	120281423	AC244669.1_intron_1	intron	transcribed_unprocessed_pseudogene	chr1	120267839	120336867
chr1	120281450	120284191	AC244669.1_intron_1	intron	transcribed_unprocessed_pseudogene	chr1	120267839	120336867
chr1	120284407	120284464	AC244669.1_intron_1	intron	transcribed_unprocessed_pseudogene	chr1	120267839	120336867
chr1	120284671	120286611	AC244669.1_intron_1	intron	transcribed_unprocessed_pseudogene	chr1	120267839	120336867
chr1	120286700	120290824	AC244669.1_intron_1	intron	transcribed_unprocessed_pseudogene	chr1	120267839	120336867
chr1	120299921	120305585	AC244669.1_intron_1	intron	transcribed_unprocessed_pseudogene	chr1	120267839	120336867
chr1	120306870	120306970	AC244669.1_intron_1	intron	transcribed_unprocessed_pseudogene	chr1	120267839	120336867
chr1	120307125	120307208	AC244669.1_intron_1	intron	transcribed_unprocessed_pseudogene	chr1	120267839	120336867
chr1	120308114	120308193	AC244669.1_intron_1	intron	transcribed_unprocessed_pseudogene	chr1	120267839	120336867
chr1	120308294	120310008	AC244669.1_intron_1	intron	transcribed_unprocessed_pseudogene	chr1	120267839	120336867
chr1	120310076	120310211	AC244669.1_intron_1	intron	transcribed_unprocessed_pseudogene	chr1	120267839	120336867
chr1	120310371	120310485	AC244669.1_intron_1	intron	transcribed_unprocessed_pseudogene	chr1	120267839	120336867
chr1	120310592	120315046	AC244669.1_intron_1	intron	transcribed_unprocessed_pseudogene	chr1	120267839	120336867
chr1	120318313	120319375	AC244669.1_intron_1	intron	transcribed_unprocessed_pseudogene	chr1	120267839	120336867
chr1	120319421	120319554	AC244669.1_intron_1	intron	transcribed_unprocessed_pseudogene	chr1	120267839	120336867
chr1	120319988	120320440	AC244669.1_intron_1	intron	transcribed_unprocessed_pseudogene	chr1	120267839	120336867
chr1	120321525	120321663	AC244669.1_intron_1	intron	transcribed_unprocessed_pseudogene	chr1	120267839	120336867
chr1	120323841	120323974	AC244669.1_intron_1	intron	transcribed_unprocessed_pseudogene	chr1	120267839	120336867
chr1	120325687	120325711	AC244669.1_intron_1	intron	transcribed_unprocessed_pseudogene	chr1	120267839	120336867
chr1	120326535	120326732	AC244669.1_intron_1	intron	transcribed_unprocessed_pseudogene	chr1	120267839	120336867
chr1	120327322	120327425	AC244669.1_intron_1	intron	transcribed_unprocessed_pseudogene	chr1	120267839	120336867
chr1	120327542	120327942	AC244669.1_intron_1	intron	transcribed_unprocessed_pseudogene	chr1	120267839	120336867
chr1	120328086	120328175	AC244669.1_intron_1	intron	transcribed_unprocessed_pseudogene	chr1	120267839	120336867
chr1	120328332	120328470	AC244669.1_intron_1	intron	transcribed_unprocessed_pseudogene	chr1	120267839	120336867
chr1	120328584	120328766	AC244669.1_intron_1	intron	transcribed_unprocessed_pseudogene	chr1	120267839	120336867
chr1	120331039	120331066	AC244669.1_intron_1	intron	transcribed_unprocessed_pseudogene	chr1	120267839	120336867
chr1	120331642	120331753	AC244669.1_intron_1	intron	transcribed_unprocessed_pseudogene	chr1	120267839	120336867
chr1	120336075	120336117	AC244669.1_intron_1	intron	transcribed_unprocessed_pseudogene	chr1	120267839	120336867
chr1	120274369	120276856	AC244669.1_intron_1	intron	transcribed_unprocessed_pseudogene	chr1	120267839	120336867
chr1	120290859	120299195	AC244669.1_intron_1	intron	transcribed_unprocessed_pseudogene	chr1	120267839	120336867
chr1	120336316	120336867	AC244669.1_intron_1	intron	transcribed_unprocessed_pseudogene	chr1	120267839	120336867
chr1	120336868	120336907	AC244669.1_2	exon	transcribed_unprocessed_pseudogene	chr1	120336868	120336907
chr1	120336908	120337419	AC244669.1_intron_2	intron	transcribed_unprocessed_pseudogene	chr1	120336908	120337419
chr1	120337420	120337614	AC244669.1_3	exon	transcribed_unprocessed_pseudogene	chr1	120337420	120337614
chr1	120337615	120340543	AC244669.1_intron_3	intron	transcribed_unprocessed_pseudogene	chr1	120337615	120340754
chr1	120436991	120438542	NBPF8_intron_1	intron	unprocessed_pseudogene	chr1	120436698	120438542
chr1	120438543	120438646	NBPF8_2	exon	unprocessed_pseudogene	chr1	120438543	120438646
chr1	120438647	120439424	NBPF8_intron_2	intron	unprocessed_pseudogene	chr1	120438647	120439474
chr1	120440135	120440740	NBPF8_intron_3	intron	unprocessed_pseudogene	chr1	120439691	120440740
chr1	120440741	120440814	NBPF8_4	exon	unprocessed_pseudogene	chr1	120440741	120440814
chr1	120440815	120441027	NBPF8_intron_4	intron	unprocessed_pseudogene	chr1	120440815	120441276
chr1	120441225	120441276	NBPF8_intron_4	intron	unprocessed_pseudogene	chr1	120440815	120441276
chr1	120441465	120441489	NBPF8_5	exon	unprocessed_pseudogene	chr1	120441277	120441489
chr1	120441752	120442553	NBPF8_intron_5	intron	unprocessed_pseudogene	chr1	120441490	120442839
chr1	120442743	120442839	NBPF8_intron_5	intron	unprocessed_pseudogene	chr1	120441490	120442839
chr1	120443344	120444895	NBPF8_intron_6	intron	unprocessed_pseudogene	chr1	120443051	120444895
chr1	120444896	120444999	NBPF8_7	exon	unprocessed_pseudogene	chr1	120444896	120444999
chr1	120445000	120445777	NBPF8_intron_7	intron	unprocessed_pseudogene	chr1	120445000	120445827
chr1	120446487	120447092	NBPF8_intron_8	intron	unprocessed_pseudogene	chr1	120446044	120447092
chr1	120447093	120447166	NBPF8_9	exon	unprocessed_pseudogene	chr1	120447093	120447166
chr1	120447167	120447379	NBPF8_intron_9	intron	unprocessed_pseudogene	chr1	120447167	120447628
chr1	120447577	120447628	NBPF8_intron_9	intron	unprocessed_pseudogene	chr1	120447167	120447628
chr1	120448104	120448905	NBPF8_intron_10	intron	unprocessed_pseudogene	chr1	120447842	120449191
chr1	120457231	120457297	NBPF8_intron_16	intron	unprocessed_pseudogene	chr1	120455461	120459365
chr1	120457818	120457862	NBPF8_intron_16	intron	unprocessed_pseudogene	chr1	120455461	120459365
chr1	120457907	120458841	NBPF8_intron_16	intron	unprocessed_pseudogene	chr1	120455461	120459365
chr1	120458914	120459090	NBPF8_intron_16	intron	unprocessed_pseudogene	chr1	120455461	120459365
chr1	120459213	120459240	NBPF8_intron_16	intron	unprocessed_pseudogene	chr1	120455461	120459365
chr1	120463798	120463856	NBPF8_intron_22	intron	unprocessed_pseudogene	chr1	120463728	120464374
chr1	120466655	120466713	NBPF8_25	exon	unprocessed_pseudogene	chr1	120465977	120467739
chr1	120466821	120467109	NBPF8_25	exon	unprocessed_pseudogene	chr1	120465977	120467739
chr1	120503128	120503274	AC241952.1_intron_9	intron	transcribed_unprocessed_pseudogene	chr1	120502118	120503598
chr1	120510413	120510825	AC241952.1_intron_13	intron	transcribed_unprocessed_pseudogene	chr1	120509671	120511664
chr1	120513928	120514593	AC241952.1_intron_16	intron	transcribed_unprocessed_pseudogene	chr1	120513818	120514823
chr1	120517523	120517609	AC241952.1_intron_18	intron	transcribed_unprocessed_pseudogene	chr1	120517353	120518528
chr1	120536271	120536309	AC241952.1_intron_24	intron	transcribed_unprocessed_pseudogene	chr1	120532090	120536309
chr1	120536310	120536402	AC241952.1_25	exon	transcribed_unprocessed_pseudogene	chr1	120536310	120536402
chr1	120536403	120536885	AC241952.1_intron_25	intron	transcribed_unprocessed_pseudogene	chr1	120536403	120538321
chr1	120553751	120553969	AC241952.1_intron_36	intron	transcribed_unprocessed_pseudogene	chr1	120550277	120573070
chr1	120567298	120567678	AC241952.1_intron_36	intron	transcribed_unprocessed_pseudogene	chr1	120550277	120573070
chr1	120567890	120567913	AC241952.1_intron_36	intron	transcribed_unprocessed_pseudogene	chr1	120550277	120573070
chr1	120574714	120575370	AC241952.1_intron_37	intron	transcribed_unprocessed_pseudogene	chr1	120573190	120578704
chr1	120577044	120577182	AC241952.1_intron_37	intron	transcribed_unprocessed_pseudogene	chr1	120573190	120578704
chr1	120577944	120578396	AC241952.1_intron_37	intron	transcribed_unprocessed_pseudogene	chr1	120573190	120578704
chr1	120579041	120579069	AC241952.1_intron_38	intron	transcribed_unprocessed_pseudogene	chr1	120578882	120579069
chr1	120579070	120579194	AC241952.1_39	exon	transcribed_unprocessed_pseudogene	chr1	120579070	120579194
chr1	120579195	120579355	AC241952.1_intron_39	intron	transcribed_unprocessed_pseudogene	chr1	120579195	120620353
chr1	120590203	120590266	AC241952.1_intron_39	intron	transcribed_unprocessed_pseudogene	chr1	120579195	120620353
chr1	120592818	120598469	AC241952.1_intron_39	intron	transcribed_unprocessed_pseudogene	chr1	120579195	120620353
chr1	120607566	120611683	AC241952.1_intron_39	intron	transcribed_unprocessed_pseudogene	chr1	120579195	120620353
chr1	120611805	120611989	AC241952.1_intron_39	intron	transcribed_unprocessed_pseudogene	chr1	120579195	120620353
chr1	120612013	120613720	AC241952.1_intron_39	intron	transcribed_unprocessed_pseudogene	chr1	120579195	120620353
chr1	120613918	120613972	AC241952.1_intron_39	intron	transcribed_unprocessed_pseudogene	chr1	120579195	120620353
chr1	120614381	120616941	AC241952.1_intron_39	intron	transcribed_unprocessed_pseudogene	chr1	120579195	120620353
chr1	120616968	120617122	AC241952.1_intron_39	intron	transcribed_unprocessed_pseudogene	chr1	120579195	120620353
chr1	120620013	120620138	AC241952.1_intron_39	intron	transcribed_unprocessed_pseudogene	chr1	120579195	120620353
chr1	120620205	120620353	AC241952.1_intron_39	intron	transcribed_unprocessed_pseudogene	chr1	120579195	120620353
chr1	120599195	120607523	AC241952.1_intron_39	intron	transcribed_unprocessed_pseudogene	chr1	120579195	120620353
chr1	120617230	120619608	AC241952.1_intron_39	intron	transcribed_unprocessed_pseudogene	chr1	120579195	120620353
chr1	120583341	120590039	AC241952.1_intron_39	intron	transcribed_unprocessed_pseudogene	chr1	120579195	120620353
chr1	120620354	120620465	AC241952.1_40	exon	transcribed_unprocessed_pseudogene	chr1	120620354	120620465
chr1	120620466	120621007	AC241952.1_intron_40	intron	transcribed_unprocessed_pseudogene	chr1	120620466	120641606
chr1	120621333	120624052	AC241952.1_intron_40	intron	transcribed_unprocessed_pseudogene	chr1	120620466	120641606
chr1	120624153	120624289	AC241952.1_intron_40	intron	transcribed_unprocessed_pseudogene	chr1	120620466	120641606
chr1	120625539	120625686	AC241952.1_intron_40	intron	transcribed_unprocessed_pseudogene	chr1	120620466	120641606
chr1	120625855	120625948	AC241952.1_intron_40	intron	transcribed_unprocessed_pseudogene	chr1	120620466	120641606
chr1	120626155	120626193	AC241952.1_intron_40	intron	transcribed_unprocessed_pseudogene	chr1	120620466	120641606
chr1	120626834	120626861	AC241952.1_intron_40	intron	transcribed_unprocessed_pseudogene	chr1	120620466	120641606
chr1	120627198	120627329	AC241952.1_intron_40	intron	transcribed_unprocessed_pseudogene	chr1	120620466	120641606
chr1	120628346	120628394	AC241952.1_intron_40	intron	transcribed_unprocessed_pseudogene	chr1	120620466	120641606
chr1	120630119	120630187	AC241952.1_intron_40	intron	transcribed_unprocessed_pseudogene	chr1	120620466	120641606
chr1	120630649	120630965	AC241952.1_intron_40	intron	transcribed_unprocessed_pseudogene	chr1	120620466	120641606
chr1	120635990	120636079	AC241952.1_intron_40	intron	transcribed_unprocessed_pseudogene	chr1	120620466	120641606
chr1	120636213	120636269	AC241952.1_intron_40	intron	transcribed_unprocessed_pseudogene	chr1	120620466	120641606
chr1	120640574	120640670	AC241952.1_intron_40	intron	transcribed_unprocessed_pseudogene	chr1	120620466	120641606
chr1	120640787	120641458	AC241952.1_intron_40	intron	transcribed_unprocessed_pseudogene	chr1	120620466	120641606
chr1	120634694	120635967	AC241952.1_intron_40	intron	transcribed_unprocessed_pseudogene	chr1	120620466	120641606
chr1	120641642	120641695	AC241952.1_41	exon	transcribed_unprocessed_pseudogene	chr1	120641607	120641759
chr1	120641876	120641923	AC241952.1_intron_41	intron	transcribed_unprocessed_pseudogene	chr1	120641760	120646871
chr1	120642332	120642458	AC241952.1_intron_41	intron	transcribed_unprocessed_pseudogene	chr1	120641760	120646871
chr1	120642544	120643041	AC241952.1_intron_41	intron	transcribed_unprocessed_pseudogene	chr1	120641760	120646871
chr1	120646358	120646397	AC241952.1_intron_41	intron	transcribed_unprocessed_pseudogene	chr1	120641760	120646871
chr1	120646451	120646493	AC241952.1_intron_41	intron	transcribed_unprocessed_pseudogene	chr1	120641760	120646871
chr1	120646727	120646754	AC241952.1_intron_41	intron	transcribed_unprocessed_pseudogene	chr1	120641760	120646871
chr1	120646946	120646973	AC241952.1_intron_42	intron	transcribed_unprocessed_pseudogene	chr1	120646929	120701055
chr1	120647174	120647662	AC241952.1_intron_42	intron	transcribed_unprocessed_pseudogene	chr1	120646929	120701055
chr1	120649038	120649919	AC241952.1_intron_42	intron	transcribed_unprocessed_pseudogene	chr1	120646929	120701055
chr1	120651023	120651048	AC241952.1_intron_42	intron	transcribed_unprocessed_pseudogene	chr1	120646929	120701055
chr1	120655449	120657358	AC241952.1_intron_42	intron	transcribed_unprocessed_pseudogene	chr1	120646929	120701055
chr1	120657484	120657583	AC241952.1_intron_42	intron	transcribed_unprocessed_pseudogene	chr1	120646929	120701055
chr1	120658390	120659031	AC241952.1_intron_42	intron	transcribed_unprocessed_pseudogene	chr1	120646929	120701055
chr1	120659269	120659308	AC241952.1_intron_42	intron	transcribed_unprocessed_pseudogene	chr1	120646929	120701055
chr1	120659317	120659505	AC241952.1_intron_42	intron	transcribed_unprocessed_pseudogene	chr1	120646929	120701055
chr1	120661884	120661931	AC241952.1_intron_42	intron	transcribed_unprocessed_pseudogene	chr1	120646929	120701055
chr1	120662065	120662123	AC241952.1_intron_42	intron	transcribed_unprocessed_pseudogene	chr1	120646929	120701055
chr1	120662175	120663114	AC241952.1_intron_42	intron	transcribed_unprocessed_pseudogene	chr1	120646929	120701055
chr1	120663727	120663892	AC241952.1_intron_42	intron	transcribed_unprocessed_pseudogene	chr1	120646929	120701055
chr1	120663915	120663953	AC241952.1_intron_42	intron	transcribed_unprocessed_pseudogene	chr1	120646929	120701055
chr1	120664892	120664922	AC241952.1_intron_42	intron	transcribed_unprocessed_pseudogene	chr1	120646929	120701055
chr1	120665659	120665685	AC241952.1_intron_42	intron	transcribed_unprocessed_pseudogene	chr1	120646929	120701055
chr1	120665913	120666069	AC241952.1_intron_42	intron	transcribed_unprocessed_pseudogene	chr1	120646929	120701055
chr1	120666131	120666242	AC241952.1_intron_42	intron	transcribed_unprocessed_pseudogene	chr1	120646929	120701055
chr1	120666367	120666422	AC241952.1_intron_42	intron	transcribed_unprocessed_pseudogene	chr1	120646929	120701055
chr1	120666554	120666676	AC241952.1_intron_42	intron	transcribed_unprocessed_pseudogene	chr1	120646929	120701055
chr1	120666773	120666905	AC241952.1_intron_42	intron	transcribed_unprocessed_pseudogene	chr1	120646929	120701055
chr1	120667037	120667103	AC241952.1_intron_42	intron	transcribed_unprocessed_pseudogene	chr1	120646929	120701055
chr1	120667604	120667708	AC241952.1_intron_42	intron	transcribed_unprocessed_pseudogene	chr1	120646929	120701055
chr1	120668684	120668730	AC241952.1_intron_42	intron	transcribed_unprocessed_pseudogene	chr1	120646929	120701055
chr1	120668909	120668984	AC241952.1_intron_42	intron	transcribed_unprocessed_pseudogene	chr1	120646929	120701055
chr1	120669241	120669387	AC241952.1_intron_42	intron	transcribed_unprocessed_pseudogene	chr1	120646929	120701055
chr1	120669569	120670164	AC241952.1_intron_42	intron	transcribed_unprocessed_pseudogene	chr1	120646929	120701055
chr1	120670335	120670372	AC241952.1_intron_42	intron	transcribed_unprocessed_pseudogene	chr1	120646929	120701055
chr1	120672580	120672674	AC241952.1_intron_42	intron	transcribed_unprocessed_pseudogene	chr1	120646929	120701055
chr1	120672938	120673018	AC241952.1_intron_42	intron	transcribed_unprocessed_pseudogene	chr1	120646929	120701055
chr1	120673190	120673223	AC241952.1_intron_42	intron	transcribed_unprocessed_pseudogene	chr1	120646929	120701055
chr1	120674939	120674969	AC241952.1_intron_42	intron	transcribed_unprocessed_pseudogene	chr1	120646929	120701055
chr1	120676090	120676118	AC241952.1_intron_42	intron	transcribed_unprocessed_pseudogene	chr1	120646929	120701055
chr1	120680341	120680478	AC241952.1_intron_42	intron	transcribed_unprocessed_pseudogene	chr1	120646929	120701055
chr1	120681524	120681621	AC241952.1_intron_42	intron	transcribed_unprocessed_pseudogene	chr1	120646929	120701055
chr1	120684235	120684510	AC241952.1_intron_42	intron	transcribed_unprocessed_pseudogene	chr1	120646929	120701055
chr1	120684652	120684688	AC241952.1_intron_42	intron	transcribed_unprocessed_pseudogene	chr1	120646929	120701055
chr1	120684914	120684954	AC241952.1_intron_42	intron	transcribed_unprocessed_pseudogene	chr1	120646929	120701055
chr1	120685130	120685176	AC241952.1_intron_42	intron	transcribed_unprocessed_pseudogene	chr1	120646929	120701055
chr1	120685283	120685334	AC241952.1_intron_42	intron	transcribed_unprocessed_pseudogene	chr1	120646929	120701055
chr1	120685744	120686347	AC241952.1_intron_42	intron	transcribed_unprocessed_pseudogene	chr1	120646929	120701055
chr1	120686388	120686603	AC241952.1_intron_42	intron	transcribed_unprocessed_pseudogene	chr1	120646929	120701055
chr1	120687093	120687159	AC241952.1_intron_42	intron	transcribed_unprocessed_pseudogene	chr1	120646929	120701055
chr1	120687284	120687483	AC241952.1_intron_42	intron	transcribed_unprocessed_pseudogene	chr1	120646929	120701055
chr1	120689748	120689843	AC241952.1_intron_42	intron	transcribed_unprocessed_pseudogene	chr1	120646929	120701055
chr1	120690173	120690205	AC241952.1_intron_42	intron	transcribed_unprocessed_pseudogene	chr1	120646929	120701055
chr1	120690381	120690489	AC241952.1_intron_42	intron	transcribed_unprocessed_pseudogene	chr1	120646929	120701055
chr1	120690629	120691833	AC241952.1_intron_42	intron	transcribed_unprocessed_pseudogene	chr1	120646929	120701055
chr1	120692001	120692115	AC241952.1_intron_42	intron	transcribed_unprocessed_pseudogene	chr1	120646929	120701055
chr1	120692243	120692945	AC241952.1_intron_42	intron	transcribed_unprocessed_pseudogene	chr1	120646929	120701055
chr1	120692967	120693201	AC241952.1_intron_42	intron	transcribed_unprocessed_pseudogene	chr1	120646929	120701055
chr1	120696923	120696946	AC241952.1_intron_42	intron	transcribed_unprocessed_pseudogene	chr1	120646929	120701055
chr1	120697130	120698473	AC241952.1_intron_42	intron	transcribed_unprocessed_pseudogene	chr1	120646929	120701055
chr1	120699796	120700270	AC241952.1_intron_42	intron	transcribed_unprocessed_pseudogene	chr1	120646929	120701055
chr1	120700301	120700327	AC241952.1_intron_42	intron	transcribed_unprocessed_pseudogene	chr1	120646929	120701055
chr1	120700495	120700538	AC241952.1_intron_42	intron	transcribed_unprocessed_pseudogene	chr1	120646929	120701055
chr1	120670127	120670164	RF00100_1	exon	misc_RNA	chr1	120670127	120670376
chr1	120670335	120670372	RF00100_1	exon	misc_RNA	chr1	120670127	120670376
chr1	120725147	120725176	NBPF26_intron_1	intron	protein_coding	chr1	120724251	120763626
chr1	120725368	120725419	NBPF26_intron_1	intron	protein_coding	chr1	120724251	120763626
chr1	120725616	120725670	NBPF26_intron_1	intron	protein_coding	chr1	120724251	120763626
chr1	120730983	120731684	NBPF26_intron_1	intron	protein_coding	chr1	120724251	120763626
chr1	120731840	120731898	NBPF26_intron_1	intron	protein_coding	chr1	120724251	120763626
chr1	120733783	120734338	NBPF26_intron_1	intron	protein_coding	chr1	120724251	120763626
chr1	120734489	120734573	NBPF26_intron_1	intron	protein_coding	chr1	120724251	120763626
chr1	120734770	120734822	NBPF26_intron_1	intron	protein_coding	chr1	120724251	120763626
chr1	120735522	120735659	NBPF26_intron_1	intron	protein_coding	chr1	120724251	120763626
chr1	120735791	120735819	NBPF26_intron_1	intron	protein_coding	chr1	120724251	120763626
chr1	120735925	120736099	NBPF26_intron_1	intron	protein_coding	chr1	120724251	120763626
chr1	120736306	120736353	NBPF26_intron_1	intron	protein_coding	chr1	120724251	120763626
chr1	120736720	120737387	NBPF26_intron_1	intron	protein_coding	chr1	120724251	120763626
chr1	120737553	120737605	NBPF26_intron_1	intron	protein_coding	chr1	120724251	120763626
chr1	120738102	120738236	NBPF26_intron_1	intron	protein_coding	chr1	120724251	120763626
chr1	120738335	120738474	NBPF26_intron_1	intron	protein_coding	chr1	120724251	120763626
chr1	120738668	120738698	NBPF26_intron_1	intron	protein_coding	chr1	120724251	120763626
chr1	120739217	120739262	NBPF26_intron_1	intron	protein_coding	chr1	120724251	120763626
chr1	120739440	120739508	NBPF26_intron_1	intron	protein_coding	chr1	120724251	120763626
chr1	120739678	120739805	NBPF26_intron_1	intron	protein_coding	chr1	120724251	120763626
chr1	120740321	120741806	NBPF26_intron_1	intron	protein_coding	chr1	120724251	120763626
chr1	120741807	120742103	NBPF26_intron_1	intron	protein_coding	chr1	120724251	120763626
chr1	120742104	120742303	NBPF26_intron_1	intron	protein_coding	chr1	120724251	120763626
chr1	120742366	120743204	NBPF26_intron_1	intron	protein_coding	chr1	120724251	120763626
chr1	120743393	120743416	NBPF26_intron_1	intron	protein_coding	chr1	120724251	120763626
chr1	120744197	120744243	NBPF26_intron_1	intron	protein_coding	chr1	120724251	120763626
chr1	120744439	120744577	NBPF26_intron_1	intron	protein_coding	chr1	120724251	120763626
chr1	120744757	120744841	NBPF26_intron_1	intron	protein_coding	chr1	120724251	120763626
chr1	120745729	120745769	NBPF26_intron_1	intron	protein_coding	chr1	120724251	120763626
chr1	120745992	120746036	NBPF26_intron_1	intron	protein_coding	chr1	120724251	120763626
chr1	120746187	120746295	NBPF26_intron_1	intron	protein_coding	chr1	120724251	120763626
chr1	120746469	120746665	NBPF26_intron_1	intron	protein_coding	chr1	120724251	120763626
chr1	120746807	120746861	NBPF26_intron_1	intron	protein_coding	chr1	120724251	120763626
chr1	120747299	120747352	NBPF26_intron_1	intron	protein_coding	chr1	120724251	120763626
chr1	120747999	120748040	NBPF26_intron_1	intron	protein_coding	chr1	120724251	120763626
chr1	120748201	120748926	NBPF26_intron_1	intron	protein_coding	chr1	120724251	120763626
chr1	120749064	120749164	NBPF26_intron_1	intron	protein_coding	chr1	120724251	120763626
chr1	120749346	120749418	NBPF26_intron_1	intron	protein_coding	chr1	120724251	120763626
chr1	120749586	120749668	NBPF26_intron_1	intron	protein_coding	chr1	120724251	120763626
chr1	120749819	120749960	NBPF26_intron_1	intron	protein_coding	chr1	120724251	120763626
chr1	120751144	120751542	NBPF26_intron_1	intron	protein_coding	chr1	120724251	120763626
chr1	120751709	120751812	NBPF26_intron_1	intron	protein_coding	chr1	120724251	120763626
chr1	120751863	120752477	NBPF26_intron_1	intron	protein_coding	chr1	120724251	120763626
chr1	120753356	120753407	NBPF26_intron_1	intron	protein_coding	chr1	120724251	120763626
chr1	120753619	120753742	NBPF26_intron_1	intron	protein_coding	chr1	120724251	120763626
chr1	120757063	120757734	NBPF26_intron_1	intron	protein_coding	chr1	120724251	120763626
chr1	120761661	120761719	NBPF26_intron_1	intron	protein_coding	chr1	120724251	120763626
chr1	120761880	120761943	NBPF26_intron_1	intron	protein_coding	chr1	120724251	120763626
chr1	120762120	120762174	NBPF26_intron_1	intron	protein_coding	chr1	120724251	120763626
chr1	120762383	120762441	NBPF26_intron_1	intron	protein_coding	chr1	120724251	120763626
chr1	120762600	120762692	NBPF26_intron_1	intron	protein_coding	chr1	120724251	120763626
chr1	120762947	120762970	NBPF26_intron_1	intron	protein_coding	chr1	120724251	120763626
chr1	120771200	120771679	NBPF26_intron_2	intron	protein_coding	chr1	120763710	120784972
chr1	120771781	120771805	NBPF26_intron_2	intron	protein_coding	chr1	120763710	120784972
chr1	120771812	120771949	NBPF26_intron_2	intron	protein_coding	chr1	120763710	120784972
chr1	120772017	120772175	NBPF26_intron_2	intron	protein_coding	chr1	120763710	120784972
chr1	120772291	120772377	NBPF26_intron_2	intron	protein_coding	chr1	120763710	120784972
chr1	120772928	120772965	NBPF26_intron_2	intron	protein_coding	chr1	120763710	120784972
chr1	120773150	120773513	NBPF26_intron_2	intron	protein_coding	chr1	120763710	120784972
chr1	120773649	120773762	NBPF26_intron_2	intron	protein_coding	chr1	120763710	120784972
chr1	120773900	120774573	NBPF26_intron_2	intron	protein_coding	chr1	120763710	120784972
chr1	120775011	120775141	NBPF26_intron_2	intron	protein_coding	chr1	120763710	120784972
chr1	120776594	120777241	NBPF26_intron_2	intron	protein_coding	chr1	120763710	120784972
chr1	120777264	120777407	NBPF26_intron_2	intron	protein_coding	chr1	120763710	120784972
chr1	120780438	120780491	NBPF26_intron_2	intron	protein_coding	chr1	120763710	120784972
chr1	120780641	120780713	NBPF26_intron_2	intron	protein_coding	chr1	120763710	120784972
chr1	120782913	120782957	NBPF26_intron_2	intron	protein_coding	chr1	120763710	120784972
chr1	120785646	120785695	NBPF26_intron_3	intron	protein_coding	chr1	120785234	120793159
chr1	120785865	120785917	NBPF26_intron_3	intron	protein_coding	chr1	120785234	120793159
chr1	120786231	120786286	NBPF26_intron_3	intron	protein_coding	chr1	120785234	120793159
chr1	120786481	120786578	NBPF26_intron_3	intron	protein_coding	chr1	120785234	120793159
chr1	120786700	120786794	NBPF26_intron_3	intron	protein_coding	chr1	120785234	120793159
chr1	120786953	120787027	NBPF26_intron_3	intron	protein_coding	chr1	120785234	120793159
chr1	120787207	120787234	NBPF26_intron_3	intron	protein_coding	chr1	120785234	120793159
chr1	120795042	120795670	NBPF26_intron_6	intron	protein_coding	chr1	120793878	120805416
chr1	120796049	120796075	NBPF26_intron_6	intron	protein_coding	chr1	120793878	120805416
chr1	120796264	120796309	NBPF26_intron_6	intron	protein_coding	chr1	120793878	120805416
chr1	120796485	120796566	NBPF26_intron_6	intron	protein_coding	chr1	120793878	120805416
chr1	120796724	120796817	NBPF26_intron_6	intron	protein_coding	chr1	120793878	120805416
chr1	120796954	120797028	NBPF26_intron_6	intron	protein_coding	chr1	120793878	120805416
chr1	120797181	120798207	NBPF26_intron_6	intron	protein_coding	chr1	120793878	120805416
chr1	120798800	120798871	NBPF26_intron_6	intron	protein_coding	chr1	120793878	120805416
chr1	120798876	120799117	NBPF26_intron_6	intron	protein_coding	chr1	120793878	120805416
chr1	120799239	120799372	NBPF26_intron_6	intron	protein_coding	chr1	120793878	120805416
chr1	120803773	120803833	NBPF26_intron_6	intron	protein_coding	chr1	120793878	120805416
chr1	120804116	120804166	NBPF26_intron_6	intron	protein_coding	chr1	120793878	120805416
chr1	120819886	120819932	NBPF26_intron_17	intron	protein_coding	chr1	120818175	120822102
chr1	120820555	120820618	NBPF26_intron_17	intron	protein_coding	chr1	120818175	120822102
chr1	120820644	120821578	NBPF26_intron_17	intron	protein_coding	chr1	120818175	120822102
chr1	120824453	120824523	NBPF26_intron_20	intron	protein_coding	chr1	120824147	120824864
chr1	120824683	120824864	NBPF26_intron_20	intron	protein_coding	chr1	120824147	120824864
chr1	120824865	120824917	NBPF26_15	CDS	protein_coding	chr1	120824865	120824917
chr1	120825651	120825686	NBPF26_intron_21	intron	protein_coding	chr1	120824918	120829762
chr1	120825687	120826404	NBPF26_intron_21	intron	protein_coding	chr1	120824918	120829762
chr1	120826405	120826457	NBPF26_intron_21	intron	protein_coding	chr1	120824918	120829762
chr1	120826458	120826729	NBPF26_intron_21	intron	protein_coding	chr1	120824918	120829762
chr1	120826990	120827052	NBPF26_intron_21	intron	protein_coding	chr1	120824918	120829762
chr1	120827184	120827226	NBPF26_intron_21	intron	protein_coding	chr1	120824918	120829762
chr1	120827227	120827944	NBPF26_intron_21	intron	protein_coding	chr1	120824918	120829762
chr1	120827945	120827997	NBPF26_intron_21	intron	protein_coding	chr1	120824918	120829762
chr1	120827998	120828072	NBPF26_intron_21	intron	protein_coding	chr1	120824918	120829762
chr1	120828782	120828850	NBPF26_intron_21	intron	protein_coding	chr1	120824918	120829762
chr1	120828992	120829044	NBPF26_intron_21	intron	protein_coding	chr1	120824918	120829762
chr1	120829045	120829121	NBPF26_intron_21	intron	protein_coding	chr1	120824918	120829762
chr1	120830546	120830588	NBPF26_17	CDS	protein_coding	chr1	120830415	120830588
chr1	120830589	120831296	NBPF26_intron_23	intron	protein_coding	chr1	120830589	120831296
chr1	120831297	120831349	NBPF26_18	CDS	protein_coding	chr1	120831297	120831349
chr1	120831350	120831733	NBPF26_intron_24	intron	protein_coding	chr1	120831350	120831986
chr1	120831762	120831986	NBPF26_intron_24	intron	protein_coding	chr1	120831350	120831986
chr1	120831987	120832029	NBPF26_19	CDS	protein_coding	chr1	120831987	120832160
chr1	120834077	120834428	NBPF26_intron_27	intron	protein_coding	chr1	120833776	120834493
chr1	120834592	120834628	NBPF26_intron_28	intron	protein_coding	chr1	120834547	120834628
chr1	120834629	120834802	NBPF26_22	CDS	protein_coding	chr1	120834629	120834802
chr1	120834803	120835515	NBPF26_intron_29	intron	protein_coding	chr1	120834803	120836515
chr1	120835516	120835569	NBPF26_intron_29	intron	protein_coding	chr1	120834803	120836515
chr1	120835672	120835785	NBPF26_intron_29	intron	protein_coding	chr1	120834803	120836515
chr1	120835909	120835955	NBPF26_intron_29	intron	protein_coding	chr1	120834803	120836515
chr1	120836099	120836515	NBPF26_intron_29	intron	protein_coding	chr1	120834803	120836515
chr1	120836516	120836568	NBPF26_23	CDS	protein_coding	chr1	120836516	120836568
chr1	120836569	120837100	NBPF26_intron_30	intron	protein_coding	chr1	120836569	120837167
chr1	120837123	120837167	NBPF26_intron_30	intron	protein_coding	chr1	120836569	120837167
chr1	120837168	120837341	NBPF26_UTR_12	three_prime_UTR	protein_coding	chr1	120837168	120837341
chr1	120837342	120837582	NBPF26_intron_31	intron	protein_coding	chr1	120837342	120838049
chr1	120837766	120837828	NBPF26_intron_31	intron	protein_coding	chr1	120837342	120838049
chr1	120838014	120838049	NBPF26_intron_31	intron	protein_coding	chr1	120837342	120838049
chr1	120838050	120838092	NBPF26_UTR_13	three_prime_UTR	protein_coding	chr1	120838050	120838102
chr1	120838144	120838464	NBPF26_intron_32	intron	protein_coding	chr1	120838103	120838743
chr1	120838563	120838743	NBPF26_intron_32	intron	protein_coding	chr1	120838103	120838743
chr1	120838744	120838917	NBPF26_UTR_14	three_prime_UTR	protein_coding	chr1	120838744	120838917
chr1	120838918	120839630	NBPF26_intron_33	intron	protein_coding	chr1	120838918	120839630
chr1	120839631	120839737	NBPF26_UTR_15	three_prime_UTR	protein_coding	chr1	120839631	120839740
chr1	120841027	120841085	NBPF26_UTR_16	three_prime_UTR	protein_coding	chr1	120840349	120841481
chr1	120841193	120841481	NBPF26_UTR_16	three_prime_UTR	protein_coding	chr1	120840349	120841481
chr1	120913329	120913373	AC241377.3_1	exon	TEC	chr1	120913151	120914238
chr1	120913415	120913586	AC241377.3_1	exon	TEC	chr1	120913151	120914238
chr1	120913642	120913689	AC241377.3_1	exon	TEC	chr1	120913151	120914238
chr1	120913329	120913373	LINC00623_1	exon	lincRNA	chr1	120913275	120913450
chr1	120913415	120913450	LINC00623_1	exon	lincRNA	chr1	120913275	120913450
chr1	120913451	120913586	LINC00623_intron_1	intron	lincRNA	chr1	120913451	120952437
chr1	120913642	120913689	LINC00623_intron_1	intron	lincRNA	chr1	120913451	120952437
chr1	120914624	120917747	LINC00623_intron_1	intron	lincRNA	chr1	120913451	120952437
chr1	120917748	120918259	LINC00623_intron_1	intron	lincRNA	chr1	120913451	120952437
chr1	120918260	120918299	LINC00623_intron_1	intron	lincRNA	chr1	120913451	120952437
chr1	120918300	120918851	LINC00623_intron_1	intron	lincRNA	chr1	120913451	120952437
chr1	120919050	120919092	LINC00623_intron_1	intron	lincRNA	chr1	120913451	120952437
chr1	120923078	120923178	LINC00623_intron_1	intron	lincRNA	chr1	120913451	120952437
chr1	120923370	120923481	LINC00623_intron_1	intron	lincRNA	chr1	120913451	120952437
chr1	120924034	120924101	LINC00623_intron_1	intron	lincRNA	chr1	120913451	120952437
chr1	120926743	120926774	LINC00623_intron_1	intron	lincRNA	chr1	120913451	120952437
chr1	120926955	120927034	LINC00623_intron_1	intron	lincRNA	chr1	120913451	120952437
chr1	120927194	120927554	LINC00623_intron_1	intron	lincRNA	chr1	120913451	120952437
chr1	120927707	120927798	LINC00623_intron_1	intron	lincRNA	chr1	120913451	120952437
chr1	120928392	120928429	LINC00623_intron_1	intron	lincRNA	chr1	120913451	120952437
chr1	120986580	120986668	LINC00623_intron_3	intron	lincRNA	chr1	120953464	121000998
chr1	120995647	120995696	LINC00623_intron_3	intron	lincRNA	chr1	120953464	121000998
chr1	120996300	120996426	LINC00623_intron_3	intron	lincRNA	chr1	120953464	121000998
chr1	121002637	121002695	LINC00623_intron_4	intron	lincRNA	chr1	121001623	121006845
chr1	121004561	121004873	LINC00623_intron_4	intron	lincRNA	chr1	121001623	121006845
chr1	120986580	120986668	AC241377.2_intron_1	intron	transcribed_unprocessed_pseudogene	chr1	120985867	121029590
chr1	120995647	120995696	AC241377.2_intron_1	intron	transcribed_unprocessed_pseudogene	chr1	120985867	121029590
chr1	120996300	120996426	AC241377.2_intron_1	intron	transcribed_unprocessed_pseudogene	chr1	120985867	121029590
chr1	121002637	121002695	AC241377.2_intron_1	intron	transcribed_unprocessed_pseudogene	chr1	120985867	121029590
chr1	121004561	121004873	AC241377.2_intron_1	intron	transcribed_unprocessed_pseudogene	chr1	120985867	121029590
chr1	121015943	121016118	AC241377.2_intron_1	intron	transcribed_unprocessed_pseudogene	chr1	120985867	121029590
chr1	121025512	121026088	AC241377.2_intron_1	intron	transcribed_unprocessed_pseudogene	chr1	120985867	121029590
chr1	121142020	121142133	AC244453.1_intron_3	intron	lincRNA	chr1	121128233	121146648
chr1	121142051	121142133	RPL22P6_1	exon	processed_pseudogene	chr1	121142051	121142438
chr1	121173701	121173964	FAM72B_intron_1	intron	protein_coding	chr1	121168836	121177206
chr1	121185486	121185522	FAM72B_UTR_4	five_prime_UTR	protein_coding	chr1	121185469	121185539
chr1	121185486	121185522	SRGAP2C_intron_1	intron	protein_coding	chr1	121185125	121186903
chr1	121185735	121185823	SRGAP2C_intron_1	intron	protein_coding	chr1	121185125	121186903
chr1	121185958	121186055	SRGAP2C_intron_1	intron	protein_coding	chr1	121185125	121186903
chr1	121187005	121187448	SRGAP2C_UTR_2	five_prime_UTR	protein_coding	chr1	121186904	121187513
chr1	121189427	121189516	SRGAP2C_intron_2	intron	protein_coding	chr1	121187514	121284801
chr1	121193565	121193597	SRGAP2C_intron_2	intron	protein_coding	chr1	121187514	121284801
chr1	121193735	121193878	SRGAP2C_intron_2	intron	protein_coding	chr1	121187514	121284801
chr1	121194728	121194823	SRGAP2C_intron_2	intron	protein_coding	chr1	121187514	121284801
chr1	121197579	121197958	SRGAP2C_intron_2	intron	protein_coding	chr1	121187514	121284801
chr1	121198167	121198192	SRGAP2C_intron_2	intron	protein_coding	chr1	121187514	121284801
chr1	121203665	121203699	SRGAP2C_intron_2	intron	protein_coding	chr1	121187514	121284801
chr1	121205087	121205735	SRGAP2C_intron_2	intron	protein_coding	chr1	121187514	121284801
chr1	121209404	121209427	SRGAP2C_intron_2	intron	protein_coding	chr1	121187514	121284801
chr1	121215237	121215570	SRGAP2C_intron_2	intron	protein_coding	chr1	121187514	121284801
chr1	121219452	121219900	SRGAP2C_intron_2	intron	protein_coding	chr1	121187514	121284801
chr1	121220067	121220129	SRGAP2C_intron_2	intron	protein_coding	chr1	121187514	121284801
chr1	121220307	121220350	SRGAP2C_intron_2	intron	protein_coding	chr1	121187514	121284801
chr1	121220562	121220709	SRGAP2C_intron_2	intron	protein_coding	chr1	121187514	121284801
chr1	121232123	121232336	SRGAP2C_intron_2	intron	protein_coding	chr1	121187514	121284801
chr1	121233296	121233363	SRGAP2C_intron_2	intron	protein_coding	chr1	121187514	121284801
chr1	121233674	121233710	SRGAP2C_intron_2	intron	protein_coding	chr1	121187514	121284801
chr1	121233890	121233969	SRGAP2C_intron_2	intron	protein_coding	chr1	121187514	121284801
chr1	121234135	121234178	SRGAP2C_intron_2	intron	protein_coding	chr1	121187514	121284801
chr1	121234220	121234343	SRGAP2C_intron_2	intron	protein_coding	chr1	121187514	121284801
chr1	121242122	121242148	SRGAP2C_intron_2	intron	protein_coding	chr1	121187514	121284801
chr1	121242337	121242371	SRGAP2C_intron_2	intron	protein_coding	chr1	121187514	121284801
chr1	121242585	121242957	SRGAP2C_intron_2	intron	protein_coding	chr1	121187514	121284801
chr1	121243170	121243221	SRGAP2C_intron_2	intron	protein_coding	chr1	121187514	121284801
chr1	121244816	121245479	SRGAP2C_intron_2	intron	protein_coding	chr1	121187514	121284801
chr1	121247179	121247220	SRGAP2C_intron_2	intron	protein_coding	chr1	121187514	121284801
chr1	121247433	121247892	SRGAP2C_intron_2	intron	protein_coding	chr1	121187514	121284801
chr1	121249013	121249505	SRGAP2C_intron_2	intron	protein_coding	chr1	121187514	121284801
chr1	121249676	121249829	SRGAP2C_intron_2	intron	protein_coding	chr1	121187514	121284801
chr1	121251310	121251713	SRGAP2C_intron_2	intron	protein_coding	chr1	121187514	121284801
chr1	121251813	121251849	SRGAP2C_intron_2	intron	protein_coding	chr1	121187514	121284801
chr1	121251946	121252008	SRGAP2C_intron_2	intron	protein_coding	chr1	121187514	121284801
chr1	121252055	121253388	SRGAP2C_intron_2	intron	protein_coding	chr1	121187514	121284801
chr1	121256667	121256841	SRGAP2C_intron_2	intron	protein_coding	chr1	121187514	121284801
chr1	121261164	121261205	SRGAP2C_intron_2	intron	protein_coding	chr1	121187514	121284801
chr1	121261315	121261915	SRGAP2C_intron_2	intron	protein_coding	chr1	121187514	121284801
chr1	121265290	121265331	SRGAP2C_intron_2	intron	protein_coding	chr1	121187514	121284801
chr1	121281793	121282060	SRGAP2C_intron_2	intron	protein_coding	chr1	121187514	121284801
chr1	121298630	121298956	SRGAP2C_intron_3	intron	protein_coding	chr1	121284996	121324476
chr1	121309863	121310131	SRGAP2C_intron_3	intron	protein_coding	chr1	121284996	121324476
chr1	121310890	121311027	SRGAP2C_intron_3	intron	protein_coding	chr1	121284996	121324476
chr1	121311147	121312016	SRGAP2C_intron_3	intron	protein_coding	chr1	121284996	121324476
chr1	121312107	121312227	SRGAP2C_intron_3	intron	protein_coding	chr1	121284996	121324476
chr1	121312431	121312536	SRGAP2C_intron_3	intron	protein_coding	chr1	121284996	121324476
chr1	121320024	121320051	SRGAP2C_intron_3	intron	protein_coding	chr1	121284996	121324476
chr1	121330437	121330513	SRGAP2C_intron_4	intron	protein_coding	chr1	121324641	121365291
chr1	121330665	121331104	SRGAP2C_intron_4	intron	protein_coding	chr1	121324641	121365291
chr1	121331215	121331437	SRGAP2C_intron_4	intron	protein_coding	chr1	121324641	121365291
chr1	121332917	121334119	SRGAP2C_intron_4	intron	protein_coding	chr1	121324641	121365291
chr1	121341862	121342420	SRGAP2C_intron_4	intron	protein_coding	chr1	121324641	121365291
chr1	121344481	121344982	SRGAP2C_intron_4	intron	protein_coding	chr1	121324641	121365291
chr1	121352123	121352152	SRGAP2C_intron_4	intron	protein_coding	chr1	121324641	121365291
chr1	121356161	121356187	SRGAP2C_intron_4	intron	protein_coding	chr1	121324641	121365291
chr1	121360445	121360538	SRGAP2C_intron_4	intron	protein_coding	chr1	121324641	121365291
chr1	121360729	121360771	SRGAP2C_intron_4	intron	protein_coding	chr1	121324641	121365291
chr1	121363201	121363225	SRGAP2C_intron_4	intron	protein_coding	chr1	121324641	121365291
chr1	121368937	121369179	SRGAP2C_intron_5	intron	protein_coding	chr1	121365356	121373969
chr1	121373256	121373592	SRGAP2C_intron_5	intron	protein_coding	chr1	121365356	121373969
chr1	121373754	121373782	SRGAP2C_intron_5	intron	protein_coding	chr1	121365356	121373969
chr1	121376572	121376621	SRGAP2C_intron_7	intron	protein_coding	chr1	121374955	121382699
chr1	121380107	121380175	SRGAP2C_intron_7	intron	protein_coding	chr1	121374955	121382699
chr1	121383979	121384047	SRGAP2C_intron_8	intron	protein_coding	chr1	121382926	121386504
chr1	121384218	121384291	SRGAP2C_intron_8	intron	protein_coding	chr1	121382926	121386504
chr1	121386354	121386504	SRGAP2C_intron_8	intron	protein_coding	chr1	121382926	121386504
chr1	121386505	121386607	SRGAP2C_7	CDS	protein_coding	chr1	121386505	121386607
chr1	121386608	121387179	SRGAP2C_intron_9	intron	protein_coding	chr1	121386608	121387632
chr1	121387350	121387394	SRGAP2C_intron_9	intron	protein_coding	chr1	121386608	121387632
chr1	121388027	121388054	SRGAP2C_UTR_4	three_prime_UTR	protein_coding	chr1	121387855	121392822
chr1	121388288	121388368	SRGAP2C_UTR_4	three_prime_UTR	protein_coding	chr1	121387855	121392822
chr1	121388487	121388628	SRGAP2C_UTR_4	three_prime_UTR	protein_coding	chr1	121387855	121392822
chr1	121388656	121388691	SRGAP2C_UTR_4	three_prime_UTR	protein_coding	chr1	121387855	121392822
chr1	121389547	121390081	SRGAP2C_UTR_4	three_prime_UTR	protein_coding	chr1	121387855	121392822
chr1	121390187	121390320	SRGAP2C_UTR_4	three_prime_UTR	protein_coding	chr1	121387855	121392822
chr1	121532686	121533509	EMBP1_intron_1	intron	transcribed_unprocessed_pseudogene	chr1	121519460	121538321
chr1	121534426	121534570	EMBP1_intron_1	intron	transcribed_unprocessed_pseudogene	chr1	121519460	121538321
chr1	121535557	121535701	EMBP1_intron_1	intron	transcribed_unprocessed_pseudogene	chr1	121519460	121538321
chr1	121536041	121536153	EMBP1_intron_1	intron	transcribed_unprocessed_pseudogene	chr1	121519460	121538321
chr1	121537027	121537203	EMBP1_intron_1	intron	transcribed_unprocessed_pseudogene	chr1	121519460	121538321
chr1	121536248	121536876	EMBP1_intron_1	intron	transcribed_unprocessed_pseudogene	chr1	121519460	121538321
chr1	143343180	143343275	AC242852.1_1	exon	unprocessed_pseudogene	chr1	143343180	143343275
chr1	143354191	143354242	AC242852.2_1	exon	unprocessed_pseudogene	chr1	143354191	143354619
chr1	143354399	143354619	AC242852.2_1	exon	unprocessed_pseudogene	chr1	143354191	143354619
chr1	143354620	143354716	AC242852.2_intron_1	intron	unprocessed_pseudogene	chr1	143354620	143367585
chr1	143355590	143355989	AC242852.2_intron_1	intron	unprocessed_pseudogene	chr1	143354620	143367585
chr1	143356149	143356226	AC242852.2_intron_1	intron	unprocessed_pseudogene	chr1	143354620	143367585
chr1	143357129	143357532	AC242852.2_intron_1	intron	unprocessed_pseudogene	chr1	143354620	143367585
chr1	143357654	143358088	AC242852.2_intron_1	intron	unprocessed_pseudogene	chr1	143354620	143367585
chr1	143358211	143358349	AC242852.2_intron_1	intron	unprocessed_pseudogene	chr1	143354620	143367585
chr1	143358494	143359725	AC242852.2_intron_1	intron	unprocessed_pseudogene	chr1	143354620	143367585
chr1	143361216	143361665	AC242852.2_intron_1	intron	unprocessed_pseudogene	chr1	143354620	143367585
chr1	143359849	143360510	AC242852.2_intron_1	intron	unprocessed_pseudogene	chr1	143354620	143367585
chr1	143367586	143367719	AC242852.2_2	exon	unprocessed_pseudogene	chr1	143367586	143367719
chr1	143367720	143368457	AC242852.2_intron_2	intron	unprocessed_pseudogene	chr1	143367720	143372216
chr1	143368468	143368808	AC242852.2_intron_2	intron	unprocessed_pseudogene	chr1	143367720	143372216
chr1	143368927	143369035	AC242852.2_intron_2	intron	unprocessed_pseudogene	chr1	143367720	143372216
chr1	143369483	143369553	AC242852.2_intron_2	intron	unprocessed_pseudogene	chr1	143367720	143372216
chr1	143369716	143369877	AC242852.2_intron_2	intron	unprocessed_pseudogene	chr1	143367720	143372216
chr1	143369905	143370515	AC242852.2_intron_2	intron	unprocessed_pseudogene	chr1	143367720	143372216
chr1	143370618	143370697	AC242852.2_intron_2	intron	unprocessed_pseudogene	chr1	143367720	143372216
chr1	143370908	143372198	AC242852.2_intron_2	intron	unprocessed_pseudogene	chr1	143367720	143372216
chr1	143372344	143372789	AC242852.2_intron_3	intron	unprocessed_pseudogene	chr1	143372344	143376804
chr1	143372913	143372993	AC242852.2_intron_3	intron	unprocessed_pseudogene	chr1	143372344	143376804
chr1	143373027	143373089	AC242852.2_intron_3	intron	unprocessed_pseudogene	chr1	143372344	143376804
chr1	143373542	143374094	AC242852.2_intron_3	intron	unprocessed_pseudogene	chr1	143372344	143376804
chr1	143374224	143374269	AC242852.2_intron_3	intron	unprocessed_pseudogene	chr1	143372344	143376804
chr1	143374485	143374608	AC242852.2_intron_3	intron	unprocessed_pseudogene	chr1	143372344	143376804
chr1	143374810	143374866	AC242852.2_intron_3	intron	unprocessed_pseudogene	chr1	143372344	143376804
chr1	143374945	143375235	AC242852.2_intron_3	intron	unprocessed_pseudogene	chr1	143372344	143376804
chr1	143375453	143375566	AC242852.2_intron_3	intron	unprocessed_pseudogene	chr1	143372344	143376804
chr1	143375882	143375943	AC242852.2_intron_3	intron	unprocessed_pseudogene	chr1	143372344	143376804
chr1	143376036	143376804	AC242852.2_intron_3	intron	unprocessed_pseudogene	chr1	143372344	143376804
chr1	143377555	143377607	AC242852.2_4	exon	unprocessed_pseudogene	chr1	143376805	143377753
chr1	143376805	143376940	AC242852.2_4	exon	unprocessed_pseudogene	chr1	143376805	143377753
chr1	143377817	143378110	AC242852.2_intron_4	intron	unprocessed_pseudogene	chr1	143377754	143385950
chr1	143378277	143378891	AC242852.2_intron_4	intron	unprocessed_pseudogene	chr1	143377754	143385950
chr1	143378979	143379085	AC242852.2_intron_4	intron	unprocessed_pseudogene	chr1	143377754	143385950
chr1	143379266	143380063	AC242852.2_intron_4	intron	unprocessed_pseudogene	chr1	143377754	143385950
chr1	143380131	143380282	AC242852.2_intron_4	intron	unprocessed_pseudogene	chr1	143377754	143385950
chr1	143380440	143380555	AC242852.2_intron_4	intron	unprocessed_pseudogene	chr1	143377754	143385950
chr1	143381473	143381615	AC242852.2_intron_4	intron	unprocessed_pseudogene	chr1	143377754	143385950
chr1	143381719	143381838	AC242852.2_intron_4	intron	unprocessed_pseudogene	chr1	143377754	143385950
chr1	143382813	143383612	AC242852.2_intron_4	intron	unprocessed_pseudogene	chr1	143377754	143385950
chr1	143383721	143384416	AC242852.2_intron_4	intron	unprocessed_pseudogene	chr1	143377754	143385950
chr1	143385131	143385170	AC242852.2_intron_4	intron	unprocessed_pseudogene	chr1	143377754	143385950
chr1	143439609	143439714	RNA5SP533_1	exon	rRNA	chr1	143439605	143439714
chr1	143461221	143461249	AC239859.5_1	exon	unprocessed_pseudogene	chr1	143461221	143461459
chr1	143461348	143461427	AC239859.5_1	exon	unprocessed_pseudogene	chr1	143461221	143461459
chr1	143461603	143461700	AC239859.5_intron_1	intron	unprocessed_pseudogene	chr1	143461460	143462724
chr1	143461868	143462358	AC239859.5_intron_1	intron	unprocessed_pseudogene	chr1	143461460	143462724
chr1	143462517	143462568	AC239859.5_intron_1	intron	unprocessed_pseudogene	chr1	143461460	143462724
chr1	143462881	143463297	AC239859.5_intron_2	intron	unprocessed_pseudogene	chr1	143462792	143463297
chr1	143463298	143463408	AC239859.5_3	exon	unprocessed_pseudogene	chr1	143463298	143463408
chr1	143463409	143463621	AC239859.5_intron_3	intron	unprocessed_pseudogene	chr1	143463409	143464738
chr1	143464990	143465158	AC239859.5_intron_4	intron	unprocessed_pseudogene	chr1	143464905	143465158
chr1	143465159	143465341	AC239859.5_5	exon	unprocessed_pseudogene	chr1	143465159	143465341
chr1	143465342	143466580	AC239859.5_intron_5	intron	unprocessed_pseudogene	chr1	143465342	143470613
chr1	143466629	143466766	AC239859.5_intron_5	intron	unprocessed_pseudogene	chr1	143465342	143470613
chr1	143466998	143467032	AC239859.5_intron_5	intron	unprocessed_pseudogene	chr1	143465342	143470613
chr1	143467270	143467307	AC239859.5_intron_5	intron	unprocessed_pseudogene	chr1	143465342	143470613
chr1	143468263	143469473	AC239859.5_intron_5	intron	unprocessed_pseudogene	chr1	143465342	143470613
chr1	143470324	143470613	AC239859.5_intron_5	intron	unprocessed_pseudogene	chr1	143465342	143470613
chr1	143470614	143470667	AC239859.5_6	exon	unprocessed_pseudogene	chr1	143470614	143470719
chr1	143470761	143470873	AC239859.5_intron_6	intron	unprocessed_pseudogene	chr1	143470720	143470910
chr1	143472043	143472126	AC239859.5_intron_7	intron	unprocessed_pseudogene	chr1	143471014	143476544
chr1	143474336	143474656	AC239859.5_intron_7	intron	unprocessed_pseudogene	chr1	143471014	143476544
chr1	143475213	143475251	AC239859.5_intron_7	intron	unprocessed_pseudogene	chr1	143471014	143476544
chr1	143475387	143476349	AC239859.5_intron_7	intron	unprocessed_pseudogene	chr1	143471014	143476544
chr1	143476466	143476544	AC239859.5_intron_7	intron	unprocessed_pseudogene	chr1	143471014	143476544
chr1	143476545	143476662	AC239859.5_8	exon	unprocessed_pseudogene	chr1	143476545	143476662
chr1	143476663	143478211	AC239859.5_intron_8	intron	unprocessed_pseudogene	chr1	143476663	143479428
chr1	143479090	143479190	AC239859.5_intron_8	intron	unprocessed_pseudogene	chr1	143476663	143479428
chr1	143479326	143479428	AC239859.5_intron_8	intron	unprocessed_pseudogene	chr1	143476663	143479428
chr1	143479429	143479551	AC239859.5_9	exon	unprocessed_pseudogene	chr1	143479429	143479551
chr1	143479552	143479679	AC239859.5_intron_9	intron	unprocessed_pseudogene	chr1	143479552	143498742
chr1	143479815	143479890	AC239859.5_intron_9	intron	unprocessed_pseudogene	chr1	143479552	143498742
chr1	143480534	143480563	AC239859.5_intron_9	intron	unprocessed_pseudogene	chr1	143479552	143498742
chr1	143481322	143482095	AC239859.5_intron_9	intron	unprocessed_pseudogene	chr1	143479552	143498742
chr1	143484797	143485011	AC239859.5_intron_9	intron	unprocessed_pseudogene	chr1	143479552	143498742
chr1	143485149	143485238	AC239859.5_intron_9	intron	unprocessed_pseudogene	chr1	143479552	143498742
chr1	143485578	143485640	AC239859.5_intron_9	intron	unprocessed_pseudogene	chr1	143479552	143498742
chr1	143485773	143486052	AC239859.5_intron_9	intron	unprocessed_pseudogene	chr1	143479552	143498742
chr1	143487630	143488321	AC239859.5_intron_9	intron	unprocessed_pseudogene	chr1	143479552	143498742
chr1	143488401	143488477	AC239859.5_intron_9	intron	unprocessed_pseudogene	chr1	143479552	143498742
chr1	143490077	143490106	AC239859.5_intron_9	intron	unprocessed_pseudogene	chr1	143479552	143498742
chr1	143490363	143490425	AC239859.5_intron_9	intron	unprocessed_pseudogene	chr1	143479552	143498742
chr1	143491540	143491689	AC239859.5_intron_9	intron	unprocessed_pseudogene	chr1	143479552	143498742
chr1	143491802	143492959	AC239859.5_intron_9	intron	unprocessed_pseudogene	chr1	143479552	143498742
chr1	143493071	143493125	AC239859.5_intron_9	intron	unprocessed_pseudogene	chr1	143479552	143498742
chr1	143496182	143496305	AC239859.5_intron_9	intron	unprocessed_pseudogene	chr1	143479552	143498742
chr1	143490926	143491152	AC239859.5_intron_9	intron	unprocessed_pseudogene	chr1	143479552	143498742
chr1	143487772	143488321	NKAIN1P1_1	exon	processed_pseudogene	chr1	143487772	143488353
chr1	143499473	143499548	AC239859.3_2	exon	lincRNA	chr1	143499471	143499548
chr1	143499549	143499611	AC239859.3_intron_2	intron	lincRNA	chr1	143499549	143500369
chr1	143561551	143561594	AC239859.1_intron_10	intron	unprocessed_pseudogene	chr1	143555756	143565300
chr1	143561649	143561750	AC239859.1_intron_10	intron	unprocessed_pseudogene	chr1	143555756	143565300
chr1	143767377	143767444	FAM91A3P_1	exon	transcribed_processed_pseudogene	chr1	143766540	143769083
chr1	143790010	143790263	AC239800.3_1	exon	lincRNA	chr1	143790010	143790263
chr1	143790264	143790382	AC239800.3_intron_1	intron	lincRNA	chr1	143790264	143792118
chr1	143790494	143790528	AC239800.3_intron_1	intron	lincRNA	chr1	143790264	143792118
chr1	143790696	143790719	AC239800.3_intron_1	intron	lincRNA	chr1	143790264	143792118
chr1	143790787	143790813	AC239800.3_intron_1	intron	lincRNA	chr1	143790264	143792118
chr1	143790931	143791056	AC239800.3_intron_1	intron	lincRNA	chr1	143790264	143792118
chr1	143792194	143793592	AC239800.3_2	exon	lincRNA	chr1	143792119	143797108
chr1	143793739	143795348	AC239800.3_2	exon	lincRNA	chr1	143792119	143797108
chr1	143795539	143795570	AC239800.3_2	exon	lincRNA	chr1	143792119	143797108
chr1	143796612	143796690	AC239800.3_2	exon	lincRNA	chr1	143792119	143797108
chr1	143796923	143796947	AC239800.3_2	exon	lincRNA	chr1	143792119	143797108
chr1	143812888	143812920	AC239798.1_2	exon	unprocessed_pseudogene	chr1	143812871	143813006
chr1	143813376	143813458	AC239798.1_intron_2	intron	unprocessed_pseudogene	chr1	143813007	143814333
chr1	143815208	143815263	AC239798.1_intron_3	intron	unprocessed_pseudogene	chr1	143814558	143818340
chr1	143815466	143815548	AC239798.1_intron_3	intron	unprocessed_pseudogene	chr1	143814558	143818340
chr1	143816349	143816392	AC239798.1_intron_3	intron	unprocessed_pseudogene	chr1	143814558	143818340
chr1	143816562	143817114	AC239798.1_intron_3	intron	unprocessed_pseudogene	chr1	143814558	143818340
chr1	143817299	143817359	AC239798.1_intron_3	intron	unprocessed_pseudogene	chr1	143814558	143818340
chr1	143819031	143819345	AC239798.1_intron_4	intron	unprocessed_pseudogene	chr1	143818530	143820835
chr1	143819985	143820234	AC239798.1_intron_4	intron	unprocessed_pseudogene	chr1	143818530	143820835
chr1	143875308	143875821	FCGR1CP_intron_2	intron	unprocessed_pseudogene	chr1	143875240	143876050
chr1	143956018	143956426	FAM72C_UTR_1	three_prime_UTR	protein_coding	chr1	143955364	143956426
chr1	143956426	143956481	FAM72C_1	CDS	protein_coding	chr1	143956426	143956481
chr1	143956482	143957628	FAM72C_intron_1	intron	protein_coding	chr1	143956482	143964853
chr1	143957704	143957941	FAM72C_intron_1	intron	protein_coding	chr1	143956482	143964853
chr1	143958127	143958160	FAM72C_intron_1	intron	protein_coding	chr1	143956482	143964853
chr1	143958346	143958383	FAM72C_intron_1	intron	protein_coding	chr1	143956482	143964853
chr1	143962704	143963194	FAM72C_intron_1	intron	protein_coding	chr1	143956482	143964853
chr1	143964128	143964592	FAM72C_intron_1	intron	protein_coding	chr1	143956482	143964853
chr1	143968960	143969001	FAM72C_3	CDS	protein_coding	chr1	143968923	143969001
chr1	143969002	143969231	FAM72C_intron_3	intron	protein_coding	chr1	143969002	143970988
chr1	143969430	143969467	FAM72C_intron_3	intron	protein_coding	chr1	143969002	143970988
chr1	143969651	143969688	FAM72C_intron_3	intron	protein_coding	chr1	143969002	143970988
chr1	143969876	143970464	FAM72C_intron_3	intron	protein_coding	chr1	143969002	143970988
chr1	143971004	143971054	FAM72C_4	CDS	protein_coding	chr1	143970989	143971141
chr1	143971196	143971256	FAM72C_UTR_2	five_prime_UTR	protein_coding	chr1	143971141	143971965
chr1	143971388	143971965	FAM72C_UTR_2	five_prime_UTR	protein_coding	chr1	143971141	143971965
chr1	143975116	143975153	SRGAP2D_1	exon	unprocessed_pseudogene	chr1	143975087	143975153
chr1	143975154	143975206	SRGAP2D_intron_1	intron	unprocessed_pseudogene	chr1	143975154	144045745
chr1	143975363	143975604	SRGAP2D_intron_1	intron	unprocessed_pseudogene	chr1	143975154	144045745
chr1	143976483	143976708	SRGAP2D_intron_1	intron	unprocessed_pseudogene	chr1	143975154	144045745
chr1	143976769	143976867	SRGAP2D_intron_1	intron	unprocessed_pseudogene	chr1	143975154	144045745
chr1	143977068	143977114	SRGAP2D_intron_1	intron	unprocessed_pseudogene	chr1	143975154	144045745
chr1	143980589	143980619	SRGAP2D_intron_1	intron	unprocessed_pseudogene	chr1	143975154	144045745
chr1	143981720	143981946	SRGAP2D_intron_1	intron	unprocessed_pseudogene	chr1	143975154	144045745
chr1	143982352	143982447	SRGAP2D_intron_1	intron	unprocessed_pseudogene	chr1	143975154	144045745
chr1	143984129	143984191	SRGAP2D_intron_1	intron	unprocessed_pseudogene	chr1	143975154	144045745
chr1	143984231	143984385	SRGAP2D_intron_1	intron	unprocessed_pseudogene	chr1	143975154	144045745
chr1	143985200	143985579	SRGAP2D_intron_1	intron	unprocessed_pseudogene	chr1	143975154	144045745
chr1	143985788	143985813	SRGAP2D_intron_1	intron	unprocessed_pseudogene	chr1	143975154	144045745
chr1	143988263	143988330	SRGAP2D_intron_1	intron	unprocessed_pseudogene	chr1	143975154	144045745
chr1	143988512	143988577	SRGAP2D_intron_1	intron	unprocessed_pseudogene	chr1	143975154	144045745
chr1	143989291	143990674	SRGAP2D_intron_1	intron	unprocessed_pseudogene	chr1	143975154	144045745
chr1	143991290	143991348	SRGAP2D_intron_1	intron	unprocessed_pseudogene	chr1	143975154	144045745
chr1	143992478	143992662	SRGAP2D_intron_1	intron	unprocessed_pseudogene	chr1	143975154	144045745
chr1	143992902	143992946	SRGAP2D_intron_1	intron	unprocessed_pseudogene	chr1	143975154	144045745
chr1	143993869	143993901	SRGAP2D_intron_1	intron	unprocessed_pseudogene	chr1	143975154	144045745
chr1	143994079	143994125	SRGAP2D_intron_1	intron	unprocessed_pseudogene	chr1	143975154	144045745
chr1	143995565	143996127	SRGAP2D_intron_1	intron	unprocessed_pseudogene	chr1	143975154	144045745
chr1	144000072	144000245	SRGAP2D_intron_1	intron	unprocessed_pseudogene	chr1	143975154	144045745
chr1	144002043	144002298	SRGAP2D_intron_1	intron	unprocessed_pseudogene	chr1	143975154	144045745
chr1	144003111	144003185	SRGAP2D_intron_1	intron	unprocessed_pseudogene	chr1	143975154	144045745
chr1	144004886	144005081	SRGAP2D_intron_1	intron	unprocessed_pseudogene	chr1	143975154	144045745
chr1	144006726	144007184	SRGAP2D_intron_1	intron	unprocessed_pseudogene	chr1	143975154	144045745
chr1	144007391	144007420	SRGAP2D_intron_1	intron	unprocessed_pseudogene	chr1	143975154	144045745
chr1	144007607	144007675	SRGAP2D_intron_1	intron	unprocessed_pseudogene	chr1	143975154	144045745
chr1	144007818	144008270	SRGAP2D_intron_1	intron	unprocessed_pseudogene	chr1	143975154	144045745
chr1	144008423	144008464	SRGAP2D_intron_1	intron	unprocessed_pseudogene	chr1	143975154	144045745
chr1	144011288	144011405	SRGAP2D_intron_1	intron	unprocessed_pseudogene	chr1	143975154	144045745
chr1	144011551	144011636	SRGAP2D_intron_1	intron	unprocessed_pseudogene	chr1	143975154	144045745
chr1	144011809	144011894	SRGAP2D_intron_1	intron	unprocessed_pseudogene	chr1	143975154	144045745
chr1	144011956	144015238	SRGAP2D_intron_1	intron	unprocessed_pseudogene	chr1	143975154	144045745
chr1	144015967	144016164	SRGAP2D_intron_1	intron	unprocessed_pseudogene	chr1	143975154	144045745
chr1	144016860	144017095	SRGAP2D_intron_1	intron	unprocessed_pseudogene	chr1	143975154	144045745
chr1	144017130	144019211	SRGAP2D_intron_1	intron	unprocessed_pseudogene	chr1	143975154	144045745
chr1	144019264	144019303	SRGAP2D_intron_1	intron	unprocessed_pseudogene	chr1	143975154	144045745
chr1	144019436	144019460	SRGAP2D_intron_1	intron	unprocessed_pseudogene	chr1	143975154	144045745
chr1	144020109	144020490	SRGAP2D_intron_1	intron	unprocessed_pseudogene	chr1	143975154	144045745
chr1	144020917	144020984	SRGAP2D_intron_1	intron	unprocessed_pseudogene	chr1	143975154	144045745
chr1	144023796	144025013	SRGAP2D_intron_1	intron	unprocessed_pseudogene	chr1	143975154	144045745
chr1	144027813	144028168	SRGAP2D_intron_1	intron	unprocessed_pseudogene	chr1	143975154	144045745
chr1	144028261	144028381	SRGAP2D_intron_1	intron	unprocessed_pseudogene	chr1	143975154	144045745
chr1	144028547	144028604	SRGAP2D_intron_1	intron	unprocessed_pseudogene	chr1	143975154	144045745
chr1	144029975	144030112	SRGAP2D_intron_1	intron	unprocessed_pseudogene	chr1	143975154	144045745
chr1	144030186	144030256	SRGAP2D_intron_1	intron	unprocessed_pseudogene	chr1	143975154	144045745
chr1	144030437	144030499	SRGAP2D_intron_1	intron	unprocessed_pseudogene	chr1	143975154	144045745
chr1	144030801	144030841	SRGAP2D_intron_1	intron	unprocessed_pseudogene	chr1	143975154	144045745
chr1	144033339	144033385	SRGAP2D_intron_1	intron	unprocessed_pseudogene	chr1	143975154	144045745
chr1	144033816	144035537	SRGAP2D_intron_1	intron	unprocessed_pseudogene	chr1	143975154	144045745
chr1	144036661	144037196	SRGAP2D_intron_1	intron	unprocessed_pseudogene	chr1	143975154	144045745
chr1	144037316	144037469	SRGAP2D_intron_1	intron	unprocessed_pseudogene	chr1	143975154	144045745
chr1	144038482	144038506	SRGAP2D_intron_1	intron	unprocessed_pseudogene	chr1	143975154	144045745
chr1	144038703	144039353	SRGAP2D_intron_1	intron	unprocessed_pseudogene	chr1	143975154	144045745
chr1	144041360	144041405	SRGAP2D_intron_1	intron	unprocessed_pseudogene	chr1	143975154	144045745
chr1	144041617	144041722	SRGAP2D_intron_1	intron	unprocessed_pseudogene	chr1	143975154	144045745
chr1	144042160	144042213	SRGAP2D_intron_1	intron	unprocessed_pseudogene	chr1	143975154	144045745
chr1	144042389	144042625	SRGAP2D_intron_1	intron	unprocessed_pseudogene	chr1	143975154	144045745
chr1	144049393	144049506	SRGAP2D_intron_2	intron	unprocessed_pseudogene	chr1	144045810	144054436
chr1	144049530	144049556	SRGAP2D_intron_2	intron	unprocessed_pseudogene	chr1	144045810	144054436
chr1	144053723	144054059	SRGAP2D_intron_2	intron	unprocessed_pseudogene	chr1	144045810	144054436
chr1	144054221	144054249	SRGAP2D_intron_2	intron	unprocessed_pseudogene	chr1	144045810	144054436
chr1	144057084	144057156	SRGAP2D_intron_4	intron	unprocessed_pseudogene	chr1	144055422	144063171
chr1	144057316	144057385	SRGAP2D_intron_4	intron	unprocessed_pseudogene	chr1	144055422	144063171
chr1	144058117	144058505	SRGAP2D_intron_4	intron	unprocessed_pseudogene	chr1	144055422	144063171
chr1	144058706	144058757	SRGAP2D_intron_4	intron	unprocessed_pseudogene	chr1	144055422	144063171
chr1	144062328	144062360	SRGAP2D_intron_4	intron	unprocessed_pseudogene	chr1	144055422	144063171
chr1	144063183	144063394	SRGAP2D_5	exon	unprocessed_pseudogene	chr1	144063172	144063394
chr1	144063395	144063716	SRGAP2D_intron_5	intron	unprocessed_pseudogene	chr1	144063395	144066999
chr1	144063894	144063946	SRGAP2D_intron_5	intron	unprocessed_pseudogene	chr1	144063395	144066999
chr1	144064131	144064177	SRGAP2D_intron_5	intron	unprocessed_pseudogene	chr1	144063395	144066999
chr1	144064673	144064760	SRGAP2D_intron_5	intron	unprocessed_pseudogene	chr1	144063395	144066999
chr1	144064899	144064952	SRGAP2D_intron_5	intron	unprocessed_pseudogene	chr1	144063395	144066999
chr1	144065128	144066120	SRGAP2D_intron_5	intron	unprocessed_pseudogene	chr1	144063395	144066999
chr1	144066877	144066999	SRGAP2D_intron_5	intron	unprocessed_pseudogene	chr1	144063395	144066999
chr1	144064333	144064516	SRGAP2D_intron_5	intron	unprocessed_pseudogene	chr1	144063395	144066999
chr1	144067000	144067102	SRGAP2D_6	exon	unprocessed_pseudogene	chr1	144067000	144067102
chr1	144067103	144067506	SRGAP2D_intron_6	intron	unprocessed_pseudogene	chr1	144067103	144068127
chr1	144085628	144085676	IGKV1OR1-1_1	exon	IG_V_pseudogene	chr1	144085628	144085676
chr1	144085677	144085799	IGKV1OR1-1_intron_1	intron	IG_V_pseudogene	chr1	144085677	144085799
chr1	144085800	144086098	IGKV1OR1-1_2	exon	IG_V_pseudogene	chr1	144085800	144086098
chr1	144168752	144168850	AC244015.1_1	exon	processed_pseudogene	chr1	144168752	144168850
chr1	144179777	144180205	AC244015.2_1	exon	unprocessed_pseudogene	chr1	144179777	144180205
chr1	144183269	144184551	AC244015.2_intron_1	intron	unprocessed_pseudogene	chr1	144180206	144193188
chr1	144184587	144187268	AC244015.2_intron_1	intron	unprocessed_pseudogene	chr1	144180206	144193188
chr1	144187393	144187452	AC244015.2_intron_1	intron	unprocessed_pseudogene	chr1	144180206	144193188
chr1	144187593	144193188	AC244015.2_intron_1	intron	unprocessed_pseudogene	chr1	144180206	144193188
chr1	144180206	144183076	AC244015.2_intron_1	intron	unprocessed_pseudogene	chr1	144180206	144193188
chr1	144193189	144193322	AC244015.2_2	exon	unprocessed_pseudogene	chr1	144193189	144193322
chr1	144193323	144193617	AC244015.2_intron_2	intron	unprocessed_pseudogene	chr1	144193323	144193617
chr1	144193618	144193656	AC244015.2_3	exon	unprocessed_pseudogene	chr1	144193618	144193656
chr1	144193657	144194060	AC244015.2_intron_3	intron	unprocessed_pseudogene	chr1	144193657	144196323
chr1	144194084	144196323	AC244015.2_intron_3	intron	unprocessed_pseudogene	chr1	144193657	144196323
chr1	144196341	144197818	AC244015.2_intron_4	intron	unprocessed_pseudogene	chr1	144196341	144197818
chr1	144197819	144197945	AC244015.2_5	exon	unprocessed_pseudogene	chr1	144197819	144197945
chr1	144198538	144198583	AC244015.2_intron_5	intron	unprocessed_pseudogene	chr1	144197946	144202412
chr1	144199067	144202412	AC244015.2_intron_5	intron	unprocessed_pseudogene	chr1	144197946	144202412
chr1	144197946	144198391	AC244015.2_intron_5	intron	unprocessed_pseudogene	chr1	144197946	144202412
chr1	144202413	144203361	AC244015.2_6	exon	unprocessed_pseudogene	chr1	144202413	144203361
chr1	144203362	144207554	AC244015.2_intron_6	intron	unprocessed_pseudogene	chr1	144203362	144211557
chr1	144207659	144208996	AC244015.2_intron_6	intron	unprocessed_pseudogene	chr1	144203362	144211557
chr1	144209054	144209204	AC244015.2_intron_6	intron	unprocessed_pseudogene	chr1	144203362	144211557
chr1	144209357	144209465	AC244015.2_intron_6	intron	unprocessed_pseudogene	chr1	144203362	144211557
chr1	144209566	144211557	AC244015.2_intron_6	intron	unprocessed_pseudogene	chr1	144203362	144211557
chr1	144211558	144211729	AC244015.2_7	exon	unprocessed_pseudogene	chr1	144211558	144211729
chr1	144227030	144227379	AC245595.1_1	exon	lincRNA	chr1	144227030	144227379
chr1	144236093	144236138	AC245595.1_intron_1	intron	lincRNA	chr1	144227380	144245025
chr1	144227380	144235715	AC245595.1_intron_1	intron	lincRNA	chr1	144227380	144245025
chr1	144236304	144245025	AC245595.1_intron_1	intron	lincRNA	chr1	144227380	144245025
chr1	144245026	144245315	AC245595.1_2	exon	lincRNA	chr1	144245026	144245315
chr1	144245316	144245684	AC245595.1_intron_2	intron	lincRNA	chr1	144245316	144245684
chr1	144245685	144245821	AC245595.1_3	exon	lincRNA	chr1	144245685	144245821
chr1	144247502	144247632	AC245595.1_intron_3	intron	lincRNA	chr1	144245822	144250223
chr1	144247801	144247900	AC245595.1_intron_3	intron	lincRNA	chr1	144245822	144250223
chr1	144248024	144250223	AC245595.1_intron_3	intron	lincRNA	chr1	144245822	144250223
chr1	144245822	144247435	AC245595.1_intron_3	intron	lincRNA	chr1	144245822	144250223
chr1	144250224	144250288	AC245595.1_4	exon	lincRNA	chr1	144250224	144250288
chr1	144265217	144265326	RNA5SP529_1	exon	rRNA	chr1	144265217	144265326
chr1	144276484	144276584	AC245595.2_1	exon	transcribed_unprocessed_pseudogene	chr1	144276484	144276584
chr1	144276585	144286845	AC245595.2_intron_1	intron	transcribed_unprocessed_pseudogene	chr1	144276585	144286845
chr1	144286846	144287075	AC245595.2_2	exon	transcribed_unprocessed_pseudogene	chr1	144286846	144287075
chr1	144287076	144288341	AC245595.2_intron_2	intron	transcribed_unprocessed_pseudogene	chr1	144287076	144288341
chr1	144288342	144288407	AC245595.2_3	exon	transcribed_unprocessed_pseudogene	chr1	144288342	144288407
chr1	144288408	144288914	AC245595.2_intron_3	intron	transcribed_unprocessed_pseudogene	chr1	144288408	144288914
chr1	144288915	144289025	AC245595.2_4	exon	transcribed_unprocessed_pseudogene	chr1	144288915	144289025
chr1	144289026	144290005	AC245595.2_intron_4	intron	transcribed_unprocessed_pseudogene	chr1	144289026	144290005
chr1	144290006	144290133	AC245595.2_5	exon	transcribed_unprocessed_pseudogene	chr1	144290006	144290133
chr1	144290134	144290365	AC245595.2_intron_5	intron	transcribed_unprocessed_pseudogene	chr1	144290134	144290365
chr1	144290366	144290531	AC245595.2_6	exon	transcribed_unprocessed_pseudogene	chr1	144290366	144290531
chr1	144290532	144290785	AC245595.2_intron_6	intron	transcribed_unprocessed_pseudogene	chr1	144290532	144290785
chr1	144290786	144290968	AC245595.2_7	exon	transcribed_unprocessed_pseudogene	chr1	144290786	144290968
chr1	144292615	144293300	AC245595.2_intron_7	intron	transcribed_unprocessed_pseudogene	chr1	144290969	144296242
chr1	144290969	144292550	AC245595.2_intron_7	intron	transcribed_unprocessed_pseudogene	chr1	144290969	144296242
chr1	144293672	144296242	AC245595.2_intron_7	intron	transcribed_unprocessed_pseudogene	chr1	144290969	144296242
chr1	144296243	144296348	AC245595.2_8	exon	transcribed_unprocessed_pseudogene	chr1	144296243	144296348
chr1	144296349	144296539	AC245595.2_intron_8	intron	transcribed_unprocessed_pseudogene	chr1	144296349	144296539
chr1	144296540	144296642	AC245595.2_9	exon	transcribed_unprocessed_pseudogene	chr1	144296540	144296642
chr1	144296643	144302173	AC245595.2_intron_9	intron	transcribed_unprocessed_pseudogene	chr1	144296643	144302173
chr1	144302174	144302291	AC245595.2_10	exon	transcribed_unprocessed_pseudogene	chr1	144302174	144302291
chr1	144302292	144302489	AC245595.2_intron_10	intron	transcribed_unprocessed_pseudogene	chr1	144302292	144302489
chr1	144302490	144302541	AC245595.2_11	exon	transcribed_unprocessed_pseudogene	chr1	144302490	144302541
chr1	144302542	144305057	AC245595.2_intron_11	intron	transcribed_unprocessed_pseudogene	chr1	144302542	144305057
chr1	144305058	144305180	AC245595.2_12	exon	transcribed_unprocessed_pseudogene	chr1	144305058	144305180
chr1	144372999	144373089	PPIAL4E_UTR_1	three_prime_UTR	protein_coding	chr1	144372875	144373089
chr1	144373089	144373584	PPIAL4E_1	CDS	protein_coding	chr1	144373089	144373584
chr1	144373584	144373623	PPIAL4E_UTR_2	five_prime_UTR	protein_coding	chr1	144373584	144373659
chr1	144473603	144473874	AC246785.1_intron_1	intron	unprocessed_pseudogene	chr1	144472562	144474552
chr1	144473914	144474157	AC246785.1_intron_1	intron	unprocessed_pseudogene	chr1	144472562	144474552
chr1	144592903	144592942	PPIAL4F_UTR_1	five_prime_UTR	protein_coding	chr1	144592868	144592942
chr1	144592942	144593437	PPIAL4F_1	CDS	protein_coding	chr1	144592942	144593437
chr1	144593437	144593527	PPIAL4F_UTR_2	three_prime_UTR	protein_coding	chr1	144593437	144593527
chr1	144628214	144628399	LINC01632_intron_1	intron	lincRNA	chr1	144627238	144628535
chr1	144629469	144629542	LINC01632_intron_2	intron	lincRNA	chr1	144628614	144630084
chr1	144633121	144633186	LINC01632_intron_5	intron	lincRNA	chr1	144632588	144641485
chr1	144633500	144634424	LINC01632_intron_5	intron	lincRNA	chr1	144632588	144641485
chr1	144635186	144641485	LINC01632_intron_5	intron	lincRNA	chr1	144632588	144641485
chr1	144641486	144641669	LINC01632_6	exon	lincRNA	chr1	144641486	144641669
chr1	144641670	144641967	LINC01632_intron_6	intron	lincRNA	chr1	144641670	144641967
chr1	144641968	144642372	LINC01632_7	exon	lincRNA	chr1	144641968	144642372
chr1	144641371	144641511	FP700111.1_1	exon	lincRNA	chr1	144641371	144641511
chr1	144641512	144641606	FP700111.1_intron_1	intron	lincRNA	chr1	144641512	144641606
chr1	144641607	144641793	FP700111.1_2	exon	lincRNA	chr1	144641607	144641793
chr1	144644426	144644549	FP700111.1_intron_2	intron	lincRNA	chr1	144641794	144917168
chr1	144647228	144647290	FP700111.1_intron_2	intron	lincRNA	chr1	144641794	144917168
chr1	144647606	144647660	FP700111.1_intron_2	intron	lincRNA	chr1	144641794	144917168
chr1	144647772	144648929	FP700111.1_intron_2	intron	lincRNA	chr1	144641794	144917168
chr1	144649042	144649191	FP700111.1_intron_2	intron	lincRNA	chr1	144641794	144917168
chr1	144649579	144649805	FP700111.1_intron_2	intron	lincRNA	chr1	144641794	144917168
chr1	144650307	144650369	FP700111.1_intron_2	intron	lincRNA	chr1	144641794	144917168
chr1	144652256	144652332	FP700111.1_intron_2	intron	lincRNA	chr1	144641794	144917168
chr1	144652412	144653103	FP700111.1_intron_2	intron	lincRNA	chr1	144641794	144917168
chr1	144654681	144654960	FP700111.1_intron_2	intron	lincRNA	chr1	144641794	144917168
chr1	144655093	144655155	FP700111.1_intron_2	intron	lincRNA	chr1	144641794	144917168
chr1	144655495	144655584	FP700111.1_intron_2	intron	lincRNA	chr1	144641794	144917168
chr1	144655722	144655936	FP700111.1_intron_2	intron	lincRNA	chr1	144641794	144917168
chr1	144658653	144659426	FP700111.1_intron_2	intron	lincRNA	chr1	144641794	144917168
chr1	144660858	144660933	FP700111.1_intron_2	intron	lincRNA	chr1	144641794	144917168
chr1	144661069	144661196	FP700111.1_intron_2	intron	lincRNA	chr1	144641794	144917168
chr1	144661197	144661235	FP700111.1_intron_2	intron	lincRNA	chr1	144641794	144917168
chr1	144661256	144661319	FP700111.1_intron_2	intron	lincRNA	chr1	144641794	144917168
chr1	144661320	144664085	FP700111.1_intron_2	intron	lincRNA	chr1	144641794	144917168
chr1	144664086	144664203	FP700111.1_intron_2	intron	lincRNA	chr1	144641794	144917168
chr1	144664204	144669734	FP700111.1_intron_2	intron	lincRNA	chr1	144641794	144917168
chr1	144669735	144669837	FP700111.1_intron_2	intron	lincRNA	chr1	144641794	144917168
chr1	144669838	144670028	FP700111.1_intron_2	intron	lincRNA	chr1	144641794	144917168
chr1	144670029	144670134	FP700111.1_intron_2	intron	lincRNA	chr1	144641794	144917168
chr1	144673077	144673762	FP700111.1_intron_2	intron	lincRNA	chr1	144641794	144917168
chr1	144673826	144675407	FP700111.1_intron_2	intron	lincRNA	chr1	144641794	144917168
chr1	144675408	144675590	FP700111.1_intron_2	intron	lincRNA	chr1	144641794	144917168
chr1	144675591	144675844	FP700111.1_intron_2	intron	lincRNA	chr1	144641794	144917168
chr1	144675845	144676010	FP700111.1_intron_2	intron	lincRNA	chr1	144641794	144917168
chr1	144676011	144676242	FP700111.1_intron_2	intron	lincRNA	chr1	144641794	144917168
chr1	144676243	144676370	FP700111.1_intron_2	intron	lincRNA	chr1	144641794	144917168
chr1	144676371	144677350	FP700111.1_intron_2	intron	lincRNA	chr1	144641794	144917168
chr1	144677351	144677461	FP700111.1_intron_2	intron	lincRNA	chr1	144641794	144917168
chr1	144677462	144677968	FP700111.1_intron_2	intron	lincRNA	chr1	144641794	144917168
chr1	144677969	144678034	FP700111.1_intron_2	intron	lincRNA	chr1	144641794	144917168
chr1	144678035	144679300	FP700111.1_intron_2	intron	lincRNA	chr1	144641794	144917168
chr1	144679301	144679530	FP700111.1_intron_2	intron	lincRNA	chr1	144641794	144917168
chr1	144679531	144683438	FP700111.1_intron_2	intron	lincRNA	chr1	144641794	144917168
chr1	144689791	144689891	FP700111.1_intron_2	intron	lincRNA	chr1	144641794	144917168
chr1	144716087	144716151	FP700111.1_intron_2	intron	lincRNA	chr1	144641794	144917168
chr1	144716152	144718351	FP700111.1_intron_2	intron	lincRNA	chr1	144641794	144917168
chr1	144718475	144718574	FP700111.1_intron_2	intron	lincRNA	chr1	144641794	144917168
chr1	144718743	144718873	FP700111.1_intron_2	intron	lincRNA	chr1	144641794	144917168
chr1	144720554	144720690	FP700111.1_intron_2	intron	lincRNA	chr1	144641794	144917168
chr1	144720691	144721059	FP700111.1_intron_2	intron	lincRNA	chr1	144641794	144917168
chr1	144721060	144721349	FP700111.1_intron_2	intron	lincRNA	chr1	144641794	144917168
chr1	144721350	144729584	FP700111.1_intron_2	intron	lincRNA	chr1	144641794	144917168
chr1	144738996	144739345	FP700111.1_intron_2	intron	lincRNA	chr1	144641794	144917168
chr1	144739412	144739486	FP700111.1_intron_2	intron	lincRNA	chr1	144641794	144917168
chr1	144739876	144740330	FP700111.1_intron_2	intron	lincRNA	chr1	144641794	144917168
chr1	144740728	144740778	FP700111.1_intron_2	intron	lincRNA	chr1	144641794	144917168
chr1	144741674	144742585	FP700111.1_intron_2	intron	lincRNA	chr1	144641794	144917168
chr1	144742959	144743018	FP700111.1_intron_2	intron	lincRNA	chr1	144641794	144917168
chr1	144743054	144743104	FP700111.1_intron_2	intron	lincRNA	chr1	144641794	144917168
chr1	144743181	144743514	FP700111.1_intron_2	intron	lincRNA	chr1	144641794	144917168
chr1	144744542	144744619	FP700111.1_intron_2	intron	lincRNA	chr1	144641794	144917168
chr1	144745124	144745205	FP700111.1_intron_2	intron	lincRNA	chr1	144641794	144917168
chr1	144745328	144745379	FP700111.1_intron_2	intron	lincRNA	chr1	144641794	144917168
chr1	144745812	144745884	FP700111.1_intron_2	intron	lincRNA	chr1	144641794	144917168
chr1	144746001	144746803	FP700111.1_intron_2	intron	lincRNA	chr1	144641794	144917168
chr1	144746907	144747098	FP700111.1_intron_2	intron	lincRNA	chr1	144641794	144917168
chr1	144747099	144747291	FP700111.1_intron_2	intron	lincRNA	chr1	144641794	144917168
chr1	144747570	144747611	FP700111.1_intron_2	intron	lincRNA	chr1	144641794	144917168
chr1	144747612	144747653	FP700111.1_intron_2	intron	lincRNA	chr1	144641794	144917168
chr1	144747891	144747998	FP700111.1_intron_2	intron	lincRNA	chr1	144641794	144917168
chr1	144748089	144748654	FP700111.1_intron_2	intron	lincRNA	chr1	144641794	144917168
chr1	144749014	144750579	FP700111.1_intron_2	intron	lincRNA	chr1	144641794	144917168
chr1	144751293	144751365	FP700111.1_intron_2	intron	lincRNA	chr1	144641794	144917168
chr1	144757171	144758731	FP700111.1_intron_2	intron	lincRNA	chr1	144641794	144917168
chr1	144758836	144767326	FP700111.1_intron_2	intron	lincRNA	chr1	144641794	144917168
chr1	144767808	144767845	FP700111.1_intron_2	intron	lincRNA	chr1	144641794	144917168
chr1	144772413	144772524	FP700111.1_intron_2	intron	lincRNA	chr1	144641794	144917168
chr1	144772697	144772807	FP700111.1_intron_2	intron	lincRNA	chr1	144641794	144917168
chr1	144772909	144778980	FP700111.1_intron_2	intron	lincRNA	chr1	144641794	144917168
chr1	144779146	144783149	FP700111.1_intron_2	intron	lincRNA	chr1	144641794	144917168
chr1	144790814	144790854	FP700111.1_intron_2	intron	lincRNA	chr1	144641794	144917168
chr1	144797533	144797631	FP700111.1_intron_2	intron	lincRNA	chr1	144641794	144917168
chr1	144816383	144816498	FP700111.1_intron_2	intron	lincRNA	chr1	144641794	144917168
chr1	144819065	144819156	FP700111.1_intron_2	intron	lincRNA	chr1	144641794	144917168
chr1	144823909	144823943	FP700111.1_intron_2	intron	lincRNA	chr1	144641794	144917168
chr1	144824131	144824229	FP700111.1_intron_2	intron	lincRNA	chr1	144641794	144917168
chr1	144829460	144829621	FP700111.1_intron_2	intron	lincRNA	chr1	144641794	144917168
chr1	144830011	144830069	FP700111.1_intron_2	intron	lincRNA	chr1	144641794	144917168
chr1	144831088	144831196	FP700111.1_intron_2	intron	lincRNA	chr1	144641794	144917168
chr1	144833924	144834347	FP700111.1_intron_2	intron	lincRNA	chr1	144641794	144917168
chr1	144835125	144835565	FP700111.1_intron_2	intron	lincRNA	chr1	144641794	144917168
chr1	144840686	144840728	FP700111.1_intron_2	intron	lincRNA	chr1	144641794	144917168
chr1	144874609	144874907	FP700111.1_intron_2	intron	lincRNA	chr1	144641794	144917168
chr1	144874908	144875079	FP700111.1_intron_2	intron	lincRNA	chr1	144641794	144917168
chr1	144885392	144885428	FP700111.1_intron_2	intron	lincRNA	chr1	144641794	144917168
chr1	144885613	144885682	FP700111.1_intron_2	intron	lincRNA	chr1	144641794	144917168
chr1	144885875	144885957	FP700111.1_intron_2	intron	lincRNA	chr1	144641794	144917168
chr1	144886763	144886802	FP700111.1_intron_2	intron	lincRNA	chr1	144641794	144917168
chr1	144887182	144887228	FP700111.1_intron_2	intron	lincRNA	chr1	144641794	144917168
chr1	144887675	144887775	FP700111.1_intron_2	intron	lincRNA	chr1	144641794	144917168
chr1	144887908	144888676	FP700111.1_intron_2	intron	lincRNA	chr1	144641794	144917168
chr1	144889591	144891356	FP700111.1_intron_2	intron	lincRNA	chr1	144641794	144917168
chr1	144891384	144891537	FP700111.1_intron_2	intron	lincRNA	chr1	144641794	144917168
chr1	144891687	144891823	FP700111.1_intron_2	intron	lincRNA	chr1	144641794	144917168
chr1	144893056	144893663	FP700111.1_intron_2	intron	lincRNA	chr1	144641794	144917168
chr1	144894381	144895381	FP700111.1_intron_2	intron	lincRNA	chr1	144641794	144917168
chr1	144895557	144895610	FP700111.1_intron_2	intron	lincRNA	chr1	144641794	144917168
chr1	144895798	144895836	FP700111.1_intron_2	intron	lincRNA	chr1	144641794	144917168
chr1	144896030	144896421	FP700111.1_intron_2	intron	lincRNA	chr1	144641794	144917168
chr1	144896536	144897398	FP700111.1_intron_2	intron	lincRNA	chr1	144641794	144917168
chr1	144899050	144899089	FP700111.1_intron_2	intron	lincRNA	chr1	144641794	144917168
chr1	144899261	144899401	FP700111.1_intron_2	intron	lincRNA	chr1	144641794	144917168
chr1	144899538	144899581	FP700111.1_intron_2	intron	lincRNA	chr1	144641794	144917168
chr1	144899839	144899966	FP700111.1_intron_2	intron	lincRNA	chr1	144641794	144917168
chr1	144900500	144900669	FP700111.1_intron_2	intron	lincRNA	chr1	144641794	144917168
chr1	144900930	144900981	FP700111.1_intron_2	intron	lincRNA	chr1	144641794	144917168
chr1	144901154	144901194	FP700111.1_intron_2	intron	lincRNA	chr1	144641794	144917168
chr1	144901542	144901566	FP700111.1_intron_2	intron	lincRNA	chr1	144641794	144917168
chr1	144901751	144901802	FP700111.1_intron_2	intron	lincRNA	chr1	144641794	144917168
chr1	144902003	144902537	FP700111.1_intron_2	intron	lincRNA	chr1	144641794	144917168
chr1	144902832	144902874	FP700111.1_intron_2	intron	lincRNA	chr1	144641794	144917168
chr1	144903122	144903468	FP700111.1_intron_2	intron	lincRNA	chr1	144641794	144917168
chr1	144903620	144903724	FP700111.1_intron_2	intron	lincRNA	chr1	144641794	144917168
chr1	144910860	144911034	FP700111.1_intron_2	intron	lincRNA	chr1	144641794	144917168
chr1	144914656	144914728	FP700111.1_intron_2	intron	lincRNA	chr1	144641794	144917168
chr1	144916541	144917168	FP700111.1_intron_2	intron	lincRNA	chr1	144641794	144917168
chr1	144641794	144642574	FP700111.1_intron_2	intron	lincRNA	chr1	144641794	144917168
chr1	144670135	144672705	FP700111.1_intron_2	intron	lincRNA	chr1	144641794	144917168
chr1	144683461	144689790	FP700111.1_intron_2	intron	lincRNA	chr1	144641794	144917168
chr1	144718940	144720553	FP700111.1_intron_2	intron	lincRNA	chr1	144641794	144917168
chr1	144730660	144738995	FP700111.1_intron_2	intron	lincRNA	chr1	144641794	144917168
chr1	144752465	144757062	FP700111.1_intron_2	intron	lincRNA	chr1	144641794	144917168
chr1	144768032	144772321	FP700111.1_intron_2	intron	lincRNA	chr1	144641794	144917168
chr1	144783265	144789162	FP700111.1_intron_2	intron	lincRNA	chr1	144641794	144917168
chr1	144900059	144900433	FP700111.1_intron_2	intron	lincRNA	chr1	144641794	144917168
chr1	144693760	144707575	FP700111.1_intron_2	intron	lincRNA	chr1	144641794	144917168
chr1	144917169	144917290	FP700111.1_3	exon	lincRNA	chr1	144917169	144917306
chr1	144918803	144919635	FP700111.1_4	exon	lincRNA	chr1	144917864	144919902
chr1	144701050	144701159	RNA5SP59_1	exon	rRNA	chr1	144701050	144701159
chr1	144754572	144754832	FP700111.2_1	exon	unprocessed_pseudogene	chr1	144754572	144754832
chr1	144757171	144758731	FP700111.2_intron_1	intron	unprocessed_pseudogene	chr1	144754833	144763028
chr1	144758836	144763028	FP700111.2_intron_1	intron	unprocessed_pseudogene	chr1	144754833	144763028
chr1	144754833	144757062	FP700111.2_intron_1	intron	unprocessed_pseudogene	chr1	144754833	144763028
chr1	144763029	144763977	FP700111.2_2	exon	unprocessed_pseudogene	chr1	144763029	144763977
chr1	144763978	144767326	FP700111.2_intron_2	intron	unprocessed_pseudogene	chr1	144763978	144768446
chr1	144767808	144767845	FP700111.2_intron_2	intron	unprocessed_pseudogene	chr1	144763978	144768446
chr1	144768032	144768446	FP700111.2_intron_2	intron	unprocessed_pseudogene	chr1	144763978	144768446
chr1	144768447	144768573	FP700111.2_3	exon	unprocessed_pseudogene	chr1	144768447	144768573
chr1	144772413	144772524	FP700111.2_intron_3	intron	unprocessed_pseudogene	chr1	144768574	144773069
chr1	144772697	144772807	FP700111.2_intron_3	intron	unprocessed_pseudogene	chr1	144768574	144773069
chr1	144772909	144773069	FP700111.2_intron_3	intron	unprocessed_pseudogene	chr1	144768574	144773069
chr1	144768574	144772321	FP700111.2_intron_3	intron	unprocessed_pseudogene	chr1	144768574	144773069
chr1	144773070	144773207	FP700111.2_4	exon	unprocessed_pseudogene	chr1	144773070	144773207
chr1	144773208	144778980	FP700111.2_intron_4	intron	unprocessed_pseudogene	chr1	144773208	144786185
chr1	144779146	144783149	FP700111.2_intron_4	intron	unprocessed_pseudogene	chr1	144773208	144786185
chr1	144783265	144786185	FP700111.2_intron_4	intron	unprocessed_pseudogene	chr1	144773208	144786185
chr1	144786186	144786606	FP700111.2_5	exon	unprocessed_pseudogene	chr1	144786186	144786606
chr1	144887675	144887775	SRGAP2B_UTR_1	three_prime_UTR	protein_coding	chr1	144887265	144892159
chr1	144887908	144888676	SRGAP2B_UTR_1	three_prime_UTR	protein_coding	chr1	144887265	144892159
chr1	144889591	144891356	SRGAP2B_UTR_1	three_prime_UTR	protein_coding	chr1	144887265	144892159
chr1	144891384	144891537	SRGAP2B_UTR_1	three_prime_UTR	protein_coding	chr1	144887265	144892159
chr1	144891687	144891823	SRGAP2B_UTR_1	three_prime_UTR	protein_coding	chr1	144887265	144892159
chr1	144893056	144893406	SRGAP2B_intron_1	intron	protein_coding	chr1	144892382	144893406
chr1	144893407	144893509	SRGAP2B_2	CDS	protein_coding	chr1	144893407	144893509
chr1	144893510	144893663	SRGAP2B_intron_2	intron	protein_coding	chr1	144893510	144897114
chr1	144894381	144895381	SRGAP2B_intron_2	intron	protein_coding	chr1	144893510	144897114
chr1	144895557	144895610	SRGAP2B_intron_2	intron	protein_coding	chr1	144893510	144897114
chr1	144895798	144895836	SRGAP2B_intron_2	intron	protein_coding	chr1	144893510	144897114
chr1	144896030	144896421	SRGAP2B_intron_2	intron	protein_coding	chr1	144893510	144897114
chr1	144896536	144897114	SRGAP2B_intron_2	intron	protein_coding	chr1	144893510	144897114
chr1	144897115	144897340	SRGAP2B_3	CDS	protein_coding	chr1	144897115	144897340
chr1	144897341	144897398	SRGAP2B_intron_3	intron	protein_coding	chr1	144897341	144905089
chr1	144899050	144899089	SRGAP2B_intron_3	intron	protein_coding	chr1	144897341	144905089
chr1	144899261	144899401	SRGAP2B_intron_3	intron	protein_coding	chr1	144897341	144905089
chr1	144899538	144899581	SRGAP2B_intron_3	intron	protein_coding	chr1	144897341	144905089
chr1	144899839	144899966	SRGAP2B_intron_3	intron	protein_coding	chr1	144897341	144905089
chr1	144900500	144900669	SRGAP2B_intron_3	intron	protein_coding	chr1	144897341	144905089
chr1	144900930	144900981	SRGAP2B_intron_3	intron	protein_coding	chr1	144897341	144905089
chr1	144901154	144901194	SRGAP2B_intron_3	intron	protein_coding	chr1	144897341	144905089
chr1	144901542	144901566	SRGAP2B_intron_3	intron	protein_coding	chr1	144897341	144905089
chr1	144901751	144901802	SRGAP2B_intron_3	intron	protein_coding	chr1	144897341	144905089
chr1	144902003	144902537	SRGAP2B_intron_3	intron	protein_coding	chr1	144897341	144905089
chr1	144902832	144902874	SRGAP2B_intron_3	intron	protein_coding	chr1	144897341	144905089
chr1	144903122	144903468	SRGAP2B_intron_3	intron	protein_coding	chr1	144897341	144905089
chr1	144903620	144903724	SRGAP2B_intron_3	intron	protein_coding	chr1	144897341	144905089
chr1	144900059	144900433	SRGAP2B_intron_3	intron	protein_coding	chr1	144897341	144905089
chr1	144910860	144911034	SRGAP2B_intron_5	intron	protein_coding	chr1	144906075	144914690
chr1	144914656	144914690	SRGAP2B_intron_5	intron	protein_coding	chr1	144906075	144914690
chr1	144914691	144914718	SRGAP2B_6	CDS	protein_coding	chr1	144914691	144914718
chr1	144916541	144917290	SRGAP2B_intron_6	intron	protein_coding	chr1	144914755	144955437
chr1	144918803	144919635	SRGAP2B_intron_6	intron	protein_coding	chr1	144914755	144955437
chr1	144926054	144926269	SRGAP2B_intron_6	intron	protein_coding	chr1	144914755	144955437
chr1	144927904	144927933	SRGAP2B_intron_6	intron	protein_coding	chr1	144914755	144955437
chr1	144935090	144935591	SRGAP2B_intron_6	intron	protein_coding	chr1	144914755	144955437
chr1	144937653	144938211	SRGAP2B_intron_6	intron	protein_coding	chr1	144914755	144955437
chr1	144945962	144947164	SRGAP2B_intron_6	intron	protein_coding	chr1	144914755	144955437
chr1	144948645	144948867	SRGAP2B_intron_6	intron	protein_coding	chr1	144914755	144955437
chr1	144949561	144949637	SRGAP2B_intron_6	intron	protein_coding	chr1	144914755	144955437
chr1	144948970	144949409	SRGAP2B_intron_6	intron	protein_coding	chr1	144914755	144955437
chr1	144959871	144959903	SRGAP2B_intron_7	intron	protein_coding	chr1	144955602	144995006
chr1	144967650	144967683	SRGAP2B_intron_7	intron	protein_coding	chr1	144955602	144995006
chr1	144967910	144968452	SRGAP2B_intron_7	intron	protein_coding	chr1	144955602	144995006
chr1	144968501	144968591	SRGAP2B_intron_7	intron	protein_coding	chr1	144955602	144995006
chr1	144968843	144969138	SRGAP2B_intron_7	intron	protein_coding	chr1	144955602	144995006
chr1	144978161	144978185	SRGAP2B_intron_7	intron	protein_coding	chr1	144955602	144995006
chr1	144990081	144990128	SRGAP2B_intron_7	intron	protein_coding	chr1	144955602	144995006
chr1	144997942	144998209	SRGAP2B_intron_8	intron	protein_coding	chr1	144995201	145092833
chr1	145004437	145004486	SRGAP2B_intron_8	intron	protein_coding	chr1	144995201	145092833
chr1	145004672	145004704	SRGAP2B_intron_8	intron	protein_coding	chr1	144995201	145092833
chr1	145014962	145015003	SRGAP2B_intron_8	intron	protein_coding	chr1	144995201	145092833
chr1	145015171	145015210	SRGAP2B_intron_8	intron	protein_coding	chr1	144995201	145092833
chr1	145016370	145016490	SRGAP2B_intron_8	intron	protein_coding	chr1	144995201	145092833
chr1	145018387	145018987	SRGAP2B_intron_8	intron	protein_coding	chr1	144995201	145092833
chr1	145019097	145019138	SRGAP2B_intron_8	intron	protein_coding	chr1	144995201	145092833
chr1	145019333	145019371	SRGAP2B_intron_8	intron	protein_coding	chr1	144995201	145092833
chr1	145024304	145024348	SRGAP2B_intron_8	intron	protein_coding	chr1	144995201	145092833
chr1	145025316	145025552	SRGAP2B_intron_8	intron	protein_coding	chr1	144995201	145092833
chr1	145025728	145025781	SRGAP2B_intron_8	intron	protein_coding	chr1	144995201	145092833
chr1	145026218	145026323	SRGAP2B_intron_8	intron	protein_coding	chr1	144995201	145092833
chr1	145026535	145026580	SRGAP2B_intron_8	intron	protein_coding	chr1	144995201	145092833
chr1	145027126	145027226	SRGAP2B_intron_8	intron	protein_coding	chr1	144995201	145092833
chr1	145027302	145028246	SRGAP2B_intron_8	intron	protein_coding	chr1	144995201	145092833
chr1	145028452	145028488	SRGAP2B_intron_8	intron	protein_coding	chr1	144995201	145092833
chr1	145028913	145029238	SRGAP2B_intron_8	intron	protein_coding	chr1	144995201	145092833
chr1	145030762	145030966	SRGAP2B_intron_8	intron	protein_coding	chr1	144995201	145092833
chr1	145031184	145031212	SRGAP2B_intron_8	intron	protein_coding	chr1	144995201	145092833
chr1	145032561	145032625	SRGAP2B_intron_8	intron	protein_coding	chr1	144995201	145092833
chr1	145032772	145034141	SRGAP2B_intron_8	intron	protein_coding	chr1	144995201	145092833
chr1	145034572	145034622	SRGAP2B_intron_8	intron	protein_coding	chr1	144995201	145092833
chr1	145034833	145035496	SRGAP2B_intron_8	intron	protein_coding	chr1	144995201	145092833
chr1	145037089	145037147	SRGAP2B_intron_8	intron	protein_coding	chr1	144995201	145092833
chr1	145037353	145037762	SRGAP2B_intron_8	intron	protein_coding	chr1	144995201	145092833
chr1	145037836	145037972	SRGAP2B_intron_8	intron	protein_coding	chr1	144995201	145092833
chr1	145039346	145039403	SRGAP2B_intron_8	intron	protein_coding	chr1	144995201	145092833
chr1	145039570	145039690	SRGAP2B_intron_8	intron	protein_coding	chr1	144995201	145092833
chr1	145039783	145040138	SRGAP2B_intron_8	intron	protein_coding	chr1	144995201	145092833
chr1	145042916	145044133	SRGAP2B_intron_8	intron	protein_coding	chr1	144995201	145092833
chr1	145045996	145046119	SRGAP2B_intron_8	intron	protein_coding	chr1	144995201	145092833
chr1	145046161	145046204	SRGAP2B_intron_8	intron	protein_coding	chr1	144995201	145092833
chr1	145046370	145046449	SRGAP2B_intron_8	intron	protein_coding	chr1	144995201	145092833
chr1	145046629	145046665	SRGAP2B_intron_8	intron	protein_coding	chr1	144995201	145092833
chr1	145048014	145048227	SRGAP2B_intron_8	intron	protein_coding	chr1	144995201	145092833
chr1	145048493	145048517	SRGAP2B_intron_8	intron	protein_coding	chr1	144995201	145092833
chr1	145048650	145048689	SRGAP2B_intron_8	intron	protein_coding	chr1	144995201	145092833
chr1	145048742	145050823	SRGAP2B_intron_8	intron	protein_coding	chr1	144995201	145092833
chr1	145050858	145051093	SRGAP2B_intron_8	intron	protein_coding	chr1	144995201	145092833
chr1	145051789	145051986	SRGAP2B_intron_8	intron	protein_coding	chr1	144995201	145092833
chr1	145052203	145055997	SRGAP2B_intron_8	intron	protein_coding	chr1	144995201	145092833
chr1	145056059	145056144	SRGAP2B_intron_8	intron	protein_coding	chr1	144995201	145092833
chr1	145056316	145056401	SRGAP2B_intron_8	intron	protein_coding	chr1	144995201	145092833
chr1	145056547	145056664	SRGAP2B_intron_8	intron	protein_coding	chr1	144995201	145092833
chr1	145059503	145059544	SRGAP2B_intron_8	intron	protein_coding	chr1	144995201	145092833
chr1	145059642	145060149	SRGAP2B_intron_8	intron	protein_coding	chr1	144995201	145092833
chr1	145060222	145060284	SRGAP2B_intron_8	intron	protein_coding	chr1	144995201	145092833
chr1	145060292	145060360	SRGAP2B_intron_8	intron	protein_coding	chr1	144995201	145092833
chr1	145060451	145061241	SRGAP2B_intron_8	intron	protein_coding	chr1	144995201	145092833
chr1	145065668	145065923	SRGAP2B_intron_8	intron	protein_coding	chr1	144995201	145092833
chr1	145066129	145066159	SRGAP2B_intron_8	intron	protein_coding	chr1	144995201	145092833
chr1	145067721	145067894	SRGAP2B_intron_8	intron	protein_coding	chr1	144995201	145092833
chr1	145071864	145072426	SRGAP2B_intron_8	intron	protein_coding	chr1	144995201	145092833
chr1	145073867	145073913	SRGAP2B_intron_8	intron	protein_coding	chr1	144995201	145092833
chr1	145074632	145075493	SRGAP2B_intron_8	intron	protein_coding	chr1	144995201	145092833
chr1	145077315	145078698	SRGAP2B_intron_8	intron	protein_coding	chr1	144995201	145092833
chr1	145079133	145079167	SRGAP2B_intron_8	intron	protein_coding	chr1	144995201	145092833
chr1	145079363	145079526	SRGAP2B_intron_8	intron	protein_coding	chr1	144995201	145092833
chr1	145083606	145083760	SRGAP2B_intron_8	intron	protein_coding	chr1	144995201	145092833
chr1	145083800	145083862	SRGAP2B_intron_8	intron	protein_coding	chr1	144995201	145092833
chr1	145086047	145086335	SRGAP2B_intron_8	intron	protein_coding	chr1	144995201	145092833
chr1	145086491	145086634	SRGAP2B_intron_8	intron	protein_coding	chr1	144995201	145092833
chr1	145086770	145086802	SRGAP2B_intron_8	intron	protein_coding	chr1	144995201	145092833
chr1	145087370	145087396	SRGAP2B_intron_8	intron	protein_coding	chr1	144995201	145092833
chr1	145090870	145090924	SRGAP2B_intron_8	intron	protein_coding	chr1	144995201	145092833
chr1	145091121	145091219	SRGAP2B_intron_8	intron	protein_coding	chr1	144995201	145092833
chr1	145091279	145091504	SRGAP2B_intron_8	intron	protein_coding	chr1	144995201	145092833
chr1	145092383	145092624	SRGAP2B_intron_8	intron	protein_coding	chr1	144995201	145092833
chr1	145092781	145092833	SRGAP2B_intron_8	intron	protein_coding	chr1	144995201	145092833
chr1	145047463	145047844	SRGAP2B_intron_8	intron	protein_coding	chr1	144995201	145092833
chr1	145092834	145092871	SRGAP2B_UTR_3	five_prime_UTR	protein_coding	chr1	145092834	145093443
chr1	145092899	145093342	SRGAP2B_UTR_3	five_prime_UTR	protein_coding	chr1	145092834	145093443
chr1	145094291	145094388	SRGAP2B_intron_9	intron	protein_coding	chr1	145093444	145095221
chr1	145094431	145094475	SRGAP2B_intron_9	intron	protein_coding	chr1	145093444	145095221
chr1	145094523	145094611	SRGAP2B_intron_9	intron	protein_coding	chr1	145093444	145095221
chr1	145096023	145096304	FAM72D_UTR_1	five_prime_UTR	protein_coding	chr1	145096000	145096847
chr1	145096513	145096545	FAM72D_UTR_1	five_prime_UTR	protein_coding	chr1	145096000	145096847
chr1	145097524	145098112	FAM72D_intron_1	intron	protein_coding	chr1	145097000	145098986
chr1	145098300	145098337	FAM72D_intron_1	intron	protein_coding	chr1	145097000	145098986
chr1	145098521	145098558	FAM72D_intron_1	intron	protein_coding	chr1	145097000	145098986
chr1	145098757	145098986	FAM72D_intron_1	intron	protein_coding	chr1	145097000	145098986
chr1	145098987	145099028	FAM72D_2	CDS	protein_coding	chr1	145098987	145099065
chr1	145099490	145099519	FAM72D_intron_2	intron	protein_coding	chr1	145099066	145103005
chr1	145103155	145103186	FAM72D_intron_3	intron	protein_coding	chr1	145103132	145111501
chr1	145104790	145105280	FAM72D_intron_3	intron	protein_coding	chr1	145103132	145111501
chr1	145109600	145109637	FAM72D_intron_3	intron	protein_coding	chr1	145103132	145111501
chr1	145109823	145109856	FAM72D_intron_3	intron	protein_coding	chr1	145103132	145111501
chr1	145110042	145110279	FAM72D_intron_3	intron	protein_coding	chr1	145103132	145111501
chr1	145110355	145111501	FAM72D_intron_3	intron	protein_coding	chr1	145103132	145111501
chr1	145111502	145111597	FAM72D_4	CDS	protein_coding	chr1	145111502	145111597
chr1	145111597	145111965	FAM72D_UTR_2	three_prime_UTR	protein_coding	chr1	145111597	145112696
chr1	145141523	145141549	AC241585.4_intron_2	intron	unprocessed_pseudogene	chr1	145141342	145142499
chr1	145141684	145141998	AC241585.4_intron_2	intron	unprocessed_pseudogene	chr1	145141342	145142499
chr1	145143670	145143730	AC241585.4_intron_3	intron	unprocessed_pseudogene	chr1	145142689	145146591
chr1	145143915	145144467	AC241585.4_intron_3	intron	unprocessed_pseudogene	chr1	145142689	145146591
chr1	145145481	145145563	AC241585.4_intron_3	intron	unprocessed_pseudogene	chr1	145142689	145146591
chr1	145145766	145145821	AC241585.4_intron_3	intron	unprocessed_pseudogene	chr1	145142689	145146591
chr1	145147788	145147870	AC241585.4_intron_4	intron	unprocessed_pseudogene	chr1	145146696	145148239
chr1	145148326	145148358	AC241585.4_5	exon	unprocessed_pseudogene	chr1	145148240	145148375
chr1	145164323	145164638	AC241585.2_1	exon	transcribed_unprocessed_pseudogene	chr1	145164099	145164638
chr1	145164639	145164942	AC241585.2_intron_1	intron	transcribed_unprocessed_pseudogene	chr1	145164639	145166944
chr1	145166032	145166944	AC241585.2_intron_1	intron	transcribed_unprocessed_pseudogene	chr1	145164639	145166944
chr1	145166945	145167643	AC241585.2_2	exon	transcribed_unprocessed_pseudogene	chr1	145166945	145169086
chr1	145170818	145170888	AC241585.2_intron_3	intron	transcribed_unprocessed_pseudogene	chr1	145169616	145170940
chr1	145171070	145171185	AC241585.2_4	exon	transcribed_unprocessed_pseudogene	chr1	145170941	145171185
chr1	145171186	145171354	AC241585.2_intron_4	intron	transcribed_unprocessed_pseudogene	chr1	145171186	145200689
chr1	145180494	145180617	AC241585.2_intron_4	intron	transcribed_unprocessed_pseudogene	chr1	145171186	145200689
chr1	145180748	145180966	AC241585.2_intron_4	intron	transcribed_unprocessed_pseudogene	chr1	145171186	145200689
chr1	145187606	145187629	AC241585.2_intron_4	intron	transcribed_unprocessed_pseudogene	chr1	145171186	145200689
chr1	145200503	145200673	AC241585.2_intron_4	intron	transcribed_unprocessed_pseudogene	chr1	145171186	145200689
chr1	145201576	145201810	AC241585.2_intron_6	intron	transcribed_unprocessed_pseudogene	chr1	145201302	145214675
chr1	145202916	145203307	AC241585.2_intron_6	intron	transcribed_unprocessed_pseudogene	chr1	145201302	145214675
chr1	145205906	145206006	AC241585.2_intron_6	intron	transcribed_unprocessed_pseudogene	chr1	145201302	145214675
chr1	145211810	145211856	AC241585.2_intron_6	intron	transcribed_unprocessed_pseudogene	chr1	145201302	145214675
chr1	145213818	145213974	AC241585.2_intron_6	intron	transcribed_unprocessed_pseudogene	chr1	145201302	145214675
chr1	145211366	145211605	AC241585.2_intron_6	intron	transcribed_unprocessed_pseudogene	chr1	145201302	145214675
chr1	145292968	145293202	NBPF20_intron_2	intron	protein_coding	chr1	145292490	145293202
chr1	145293203	145293376	NBPF20_1	CDS	protein_coding	chr1	145293203	145293376
chr1	145293377	145294019	NBPF20_intron_3	intron	protein_coding	chr1	145293377	145294019
chr1	145294020	145294072	NBPF20_2	CDS	protein_coding	chr1	145294020	145294072
chr1	145294073	145294780	NBPF20_intron_4	intron	protein_coding	chr1	145294073	145294780
chr1	145294781	145294855	NBPF20_3	CDS	protein_coding	chr1	145294781	145294954
chr1	145294991	145295093	NBPF20_intron_5	intron	protein_coding	chr1	145294955	145295565
chr1	145295250	145295339	NBPF20_intron_5	intron	protein_coding	chr1	145294955	145295565
chr1	145295489	145295565	NBPF20_intron_5	intron	protein_coding	chr1	145294955	145295565
chr1	145295566	145295618	NBPF20_4	CDS	protein_coding	chr1	145295566	145295618
chr1	145295619	145295895	NBPF20_intron_6	intron	protein_coding	chr1	145295619	145296336
chr1	145296186	145296336	NBPF20_intron_6	intron	protein_coding	chr1	145295619	145296336
chr1	145296337	145296510	NBPF20_5	CDS	protein_coding	chr1	145296337	145296510
chr1	145296511	145297137	NBPF20_intron_7	intron	protein_coding	chr1	145296511	145297137
chr1	145297138	145297247	NBPF20_6	CDS	protein_coding	chr1	145297138	145297247
chr1	145297248	145297350	NBPF20_intron_8	intron	protein_coding	chr1	145297248	145297960
chr1	145297576	145297663	NBPF20_intron_8	intron	protein_coding	chr1	145297248	145297960
chr1	145297837	145297898	NBPF20_intron_8	intron	protein_coding	chr1	145297248	145297960
chr1	145298205	145298288	NBPF20_intron_9	intron	protein_coding	chr1	145298135	145298785
chr1	145298443	145298552	NBPF20_intron_9	intron	protein_coding	chr1	145298135	145298785
chr1	145298680	145298785	NBPF20_intron_9	intron	protein_coding	chr1	145298135	145298785
chr1	145298786	145298838	NBPF20_8	CDS	protein_coding	chr1	145298786	145298838
chr1	145298839	145299546	NBPF20_intron_10	intron	protein_coding	chr1	145298839	145299546
chr1	145299547	145299720	NBPF20_9	CDS	protein_coding	chr1	145299547	145299720
chr1	145299721	145300327	NBPF20_intron_11	intron	protein_coding	chr1	145299721	145300327
chr1	145300328	145300380	NBPF20_10	CDS	protein_coding	chr1	145300328	145300380
chr1	145300381	145301098	NBPF20_intron_12	intron	protein_coding	chr1	145300381	145301098
chr1	145301099	145301272	NBPF20_11	CDS	protein_coding	chr1	145301099	145301272
chr1	145301273	145301899	NBPF20_intron_13	intron	protein_coding	chr1	145301273	145301899
chr1	145301900	145302009	NBPF20_12	CDS	protein_coding	chr1	145301900	145302009
chr1	145302010	145302722	NBPF20_intron_14	intron	protein_coding	chr1	145302010	145302722
chr1	145302723	145302896	NBPF20_13	CDS	protein_coding	chr1	145302723	145302896
chr1	145302897	145303531	NBPF20_intron_15	intron	protein_coding	chr1	145302897	145303531
chr1	145303532	145303584	NBPF20_14	CDS	protein_coding	chr1	145303532	145303584
chr1	145303585	145303774	NBPF20_intron_16	intron	protein_coding	chr1	145303585	145304292
chr1	145303843	145304292	NBPF20_intron_16	intron	protein_coding	chr1	145303585	145304292
chr1	145304293	145304466	NBPF20_15	CDS	protein_coding	chr1	145304293	145304466
chr1	145304467	145305068	NBPF20_intron_17	intron	protein_coding	chr1	145304467	145305068
chr1	145305069	145305178	NBPF20_16	CDS	protein_coding	chr1	145305069	145305178
chr1	145305179	145305257	NBPF20_intron_18	intron	protein_coding	chr1	145305179	145305891
chr1	145305279	145305891	NBPF20_intron_18	intron	protein_coding	chr1	145305179	145305891
chr1	145305892	145305977	NBPF20_17	CDS	protein_coding	chr1	145305892	145306065
chr1	145306177	145306217	NBPF20_intron_19	intron	protein_coding	chr1	145306066	145306714
chr1	145306376	145306415	NBPF20_intron_19	intron	protein_coding	chr1	145306066	145306714
chr1	145306635	145306714	NBPF20_intron_19	intron	protein_coding	chr1	145306066	145306714
chr1	145306715	145306767	NBPF20_18	CDS	protein_coding	chr1	145306715	145306767
chr1	145306768	145306810	NBPF20_intron_20	intron	protein_coding	chr1	145306768	145307475
chr1	145307558	145307649	NBPF20_19	CDS	protein_coding	chr1	145307476	145307649
chr1	145307650	145308251	NBPF20_intron_21	intron	protein_coding	chr1	145307650	145308251
chr1	145308252	145308361	NBPF20_20	CDS	protein_coding	chr1	145308252	145308361
chr1	145308362	145308401	NBPF20_intron_22	intron	protein_coding	chr1	145308362	145309074
chr1	145308504	145309074	NBPF20_intron_22	intron	protein_coding	chr1	145308362	145309074
chr1	145309075	145309248	NBPF20_21	CDS	protein_coding	chr1	145309075	145309248
chr1	145309811	145309895	NBPF20_intron_23	intron	protein_coding	chr1	145309249	145309895
chr1	145309896	145309948	NBPF20_22	CDS	protein_coding	chr1	145309896	145309948
chr1	145309949	145310656	NBPF20_intron_24	intron	protein_coding	chr1	145309949	145310656
chr1	145310657	145310738	NBPF20_23	CDS	protein_coding	chr1	145310657	145310830
chr1	145310831	145310964	NBPF20_intron_25	intron	protein_coding	chr1	145310831	145311435
chr1	145311120	145311191	NBPF20_intron_25	intron	protein_coding	chr1	145310831	145311435
chr1	145311436	145311488	NBPF20_24	CDS	protein_coding	chr1	145311436	145311488
chr1	145311489	145311547	NBPF20_intron_26	intron	protein_coding	chr1	145311489	145312206
chr1	145311748	145311776	NBPF20_intron_26	intron	protein_coding	chr1	145311489	145312206
chr1	145312009	145312034	NBPF20_intron_26	intron	protein_coding	chr1	145311489	145312206
chr1	145312234	145312380	NBPF20_25	CDS	protein_coding	chr1	145312207	145312380
chr1	145312381	145313007	NBPF20_intron_27	intron	protein_coding	chr1	145312381	145313007
chr1	145313008	145313117	NBPF20_26	CDS	protein_coding	chr1	145313008	145313117
chr1	145313118	145313830	NBPF20_intron_28	intron	protein_coding	chr1	145313118	145313830
chr1	145313831	145314004	NBPF20_27	CDS	protein_coding	chr1	145313831	145314004
chr1	145314005	145314173	NBPF20_intron_29	intron	protein_coding	chr1	145314005	145314663
chr1	145314289	145314475	NBPF20_intron_29	intron	protein_coding	chr1	145314005	145314663
chr1	145314513	145314663	NBPF20_intron_29	intron	protein_coding	chr1	145314005	145314663
chr1	145314664	145314716	NBPF20_28	CDS	protein_coding	chr1	145314664	145314716
chr1	145314717	145315424	NBPF20_intron_30	intron	protein_coding	chr1	145314717	145315424
chr1	145315425	145315492	NBPF20_29	CDS	protein_coding	chr1	145315425	145315598
chr1	145315575	145315598	NBPF20_29	CDS	protein_coding	chr1	145315425	145315598
chr1	145315599	145315709	NBPF20_intron_31	intron	protein_coding	chr1	145315599	145316205
chr1	145315888	145315952	NBPF20_intron_31	intron	protein_coding	chr1	145315599	145316205
chr1	145316131	145316205	NBPF20_intron_31	intron	protein_coding	chr1	145315599	145316205
chr1	145316206	145316258	NBPF20_30	CDS	protein_coding	chr1	145316206	145316258
chr1	145316259	145316976	NBPF20_intron_32	intron	protein_coding	chr1	145316259	145316976
chr1	145316977	145317150	NBPF20_31	CDS	protein_coding	chr1	145316977	145317150
chr1	145317151	145317779	NBPF20_intron_33	intron	protein_coding	chr1	145317151	145317779
chr1	145317780	145317889	NBPF20_32	CDS	protein_coding	chr1	145317780	145317889
chr1	145317890	145318602	NBPF20_intron_34	intron	protein_coding	chr1	145317890	145318602
chr1	145318603	145318776	NBPF20_33	CDS	protein_coding	chr1	145318603	145318776
chr1	145318777	145319433	NBPF20_intron_35	intron	protein_coding	chr1	145318777	145319433
chr1	145319434	145319486	NBPF20_34	CDS	protein_coding	chr1	145319434	145319486
chr1	145319487	145320194	NBPF20_intron_36	intron	protein_coding	chr1	145319487	145320194
chr1	145320195	145320368	NBPF20_35	CDS	protein_coding	chr1	145320195	145320368
chr1	145320369	145320967	NBPF20_intron_37	intron	protein_coding	chr1	145320369	145320967
chr1	145320968	145321020	NBPF20_36	CDS	protein_coding	chr1	145320968	145321020
chr1	145321021	145321738	NBPF20_intron_38	intron	protein_coding	chr1	145321021	145321738
chr1	145321739	145321912	NBPF20_37	CDS	protein_coding	chr1	145321739	145321912
chr1	145321913	145322541	NBPF20_intron_39	intron	protein_coding	chr1	145321913	145322541
chr1	145322542	145322651	NBPF20_38	CDS	protein_coding	chr1	145322542	145322651
chr1	145322652	145323364	NBPF20_intron_40	intron	protein_coding	chr1	145322652	145323364
chr1	145323365	145323538	NBPF20_39	CDS	protein_coding	chr1	145323365	145323538
chr1	145323539	145324183	NBPF20_intron_41	intron	protein_coding	chr1	145323539	145324183
chr1	145324184	145324236	NBPF20_40	CDS	protein_coding	chr1	145324184	145324236
chr1	145324237	145324944	NBPF20_intron_42	intron	protein_coding	chr1	145324237	145324944
chr1	145324945	145325118	NBPF20_41	CDS	protein_coding	chr1	145324945	145325118
chr1	145325119	145325717	NBPF20_intron_43	intron	protein_coding	chr1	145325119	145325717
chr1	145325718	145325770	NBPF20_42	CDS	protein_coding	chr1	145325718	145325770
chr1	145325771	145326488	NBPF20_intron_44	intron	protein_coding	chr1	145325771	145326488
chr1	145326489	145326662	NBPF20_43	CDS	protein_coding	chr1	145326489	145326662
chr1	145326663	145327289	NBPF20_intron_45	intron	protein_coding	chr1	145326663	145327289
chr1	145327290	145327399	NBPF20_44	CDS	protein_coding	chr1	145327290	145327399
chr1	145327400	145328112	NBPF20_intron_46	intron	protein_coding	chr1	145327400	145328112
chr1	145328113	145328286	NBPF20_45	CDS	protein_coding	chr1	145328113	145328286
chr1	145328287	145328943	NBPF20_intron_47	intron	protein_coding	chr1	145328287	145328943
chr1	145328944	145328996	NBPF20_46	CDS	protein_coding	chr1	145328944	145328996
chr1	145328997	145329704	NBPF20_intron_48	intron	protein_coding	chr1	145328997	145329704
chr1	145329705	145329878	NBPF20_47	CDS	protein_coding	chr1	145329705	145329878
chr1	145329879	145330484	NBPF20_intron_49	intron	protein_coding	chr1	145329879	145330484
chr1	145330485	145330537	NBPF20_48	CDS	protein_coding	chr1	145330485	145330537
chr1	145330538	145331255	NBPF20_intron_50	intron	protein_coding	chr1	145330538	145331255
chr1	145331256	145331429	NBPF20_49	CDS	protein_coding	chr1	145331256	145331429
chr1	145331430	145332056	NBPF20_intron_51	intron	protein_coding	chr1	145331430	145332056
chr1	145332057	145332166	NBPF20_50	CDS	protein_coding	chr1	145332057	145332166
chr1	145332167	145332879	NBPF20_intron_52	intron	protein_coding	chr1	145332167	145332879
chr1	145332880	145333053	NBPF20_51	CDS	protein_coding	chr1	145332880	145333053
chr1	145333054	145333696	NBPF20_intron_53	intron	protein_coding	chr1	145333054	145333696
chr1	145333697	145333749	NBPF20_52	CDS	protein_coding	chr1	145333697	145333749
chr1	145333750	145334457	NBPF20_intron_54	intron	protein_coding	chr1	145333750	145334457
chr1	145334458	145334509	NBPF20_53	CDS	protein_coding	chr1	145334458	145334631
chr1	145335340	145336011	NBPF20_intron_56	intron	protein_coding	chr1	145335294	145336011
chr1	145336012	145336185	NBPF20_55	CDS	protein_coding	chr1	145336012	145336185
chr1	145336186	145336812	NBPF20_intron_57	intron	protein_coding	chr1	145336186	145336812
chr1	145336813	145336922	NBPF20_56	CDS	protein_coding	chr1	145336813	145336922
chr1	145336923	145337635	NBPF20_intron_58	intron	protein_coding	chr1	145336923	145337635
chr1	145337636	145337809	NBPF20_57	CDS	protein_coding	chr1	145337636	145337809
chr1	145337810	145337974	NBPF20_intron_59	intron	protein_coding	chr1	145337810	145338452
chr1	145338088	145338452	NBPF20_intron_59	intron	protein_coding	chr1	145337810	145338452
chr1	145338453	145338505	NBPF20_58	CDS	protein_coding	chr1	145338453	145338505
chr1	145338506	145339213	NBPF20_intron_60	intron	protein_coding	chr1	145338506	145339213
chr1	145339214	145339387	NBPF20_59	CDS	protein_coding	chr1	145339214	145339387
chr1	145339388	145339994	NBPF20_intron_61	intron	protein_coding	chr1	145339388	145339994
chr1	145339995	145340047	NBPF20_60	CDS	protein_coding	chr1	145339995	145340047
chr1	145340048	145340765	NBPF20_intron_62	intron	protein_coding	chr1	145340048	145340765
chr1	145340766	145340939	NBPF20_61	CDS	protein_coding	chr1	145340766	145340939
chr1	145340940	145341073	NBPF20_intron_63	intron	protein_coding	chr1	145340940	145341562
chr1	145341214	145341562	NBPF20_intron_63	intron	protein_coding	chr1	145340940	145341562
chr1	145341563	145341672	NBPF20_62	CDS	protein_coding	chr1	145341563	145341672
chr1	145341673	145342385	NBPF20_intron_64	intron	protein_coding	chr1	145341673	145342385
chr1	145342386	145342559	NBPF20_63	CDS	protein_coding	chr1	145342386	145342559
chr1	145342833	145343206	NBPF20_intron_65	intron	protein_coding	chr1	145342560	145343206
chr1	145342560	145342720	NBPF20_intron_65	intron	protein_coding	chr1	145342560	145343206
chr1	145343207	145343259	NBPF20_64	CDS	protein_coding	chr1	145343207	145343259
chr1	145343260	145343967	NBPF20_intron_66	intron	protein_coding	chr1	145343260	145343967
chr1	145343968	145344141	NBPF20_65	CDS	protein_coding	chr1	145343968	145344141
chr1	145344142	145344748	NBPF20_intron_67	intron	protein_coding	chr1	145344142	145344748
chr1	145344749	145344801	NBPF20_66	CDS	protein_coding	chr1	145344749	145344801
chr1	145344802	145345519	NBPF20_intron_68	intron	protein_coding	chr1	145344802	145345519
chr1	145345520	145345693	NBPF20_67	CDS	protein_coding	chr1	145345520	145345693
chr1	145345694	145346048	NBPF20_intron_69	intron	protein_coding	chr1	145345694	145346320
chr1	145346173	145346212	NBPF20_intron_69	intron	protein_coding	chr1	145345694	145346320
chr1	145346388	145346430	NBPF20_68	CDS	protein_coding	chr1	145346321	145346430
chr1	145346431	145346488	NBPF20_intron_70	intron	protein_coding	chr1	145346431	145347143
chr1	145346617	145347143	NBPF20_intron_70	intron	protein_coding	chr1	145346431	145347143
chr1	145347144	145347317	NBPF20_69	CDS	protein_coding	chr1	145347144	145347317
chr1	145347318	145347553	NBPF20_intron_71	intron	protein_coding	chr1	145347318	145347976
chr1	145347582	145347976	NBPF20_intron_71	intron	protein_coding	chr1	145347318	145347976
chr1	145347977	145348029	NBPF20_70	CDS	protein_coding	chr1	145347977	145348029
chr1	145348030	145348737	NBPF20_intron_72	intron	protein_coding	chr1	145348030	145348737
chr1	145348738	145348911	NBPF20_71	CDS	protein_coding	chr1	145348738	145348911
chr1	145348912	145349518	NBPF20_intron_73	intron	protein_coding	chr1	145348912	145349518
chr1	145349519	145349571	NBPF20_72	CDS	protein_coding	chr1	145349519	145349571
chr1	145349572	145349942	NBPF20_intron_74	intron	protein_coding	chr1	145349572	145350289
chr1	145349973	145350289	NBPF20_intron_74	intron	protein_coding	chr1	145349572	145350289
chr1	145350290	145350463	NBPF20_73	CDS	protein_coding	chr1	145350290	145350463
chr1	145350464	145351092	NBPF20_intron_75	intron	protein_coding	chr1	145350464	145351092
chr1	145351093	145351202	NBPF20_74	CDS	protein_coding	chr1	145351093	145351202
chr1	145351203	145351260	NBPF20_intron_76	intron	protein_coding	chr1	145351203	145351915
chr1	145351345	145351915	NBPF20_intron_76	intron	protein_coding	chr1	145351203	145351915
chr1	145351916	145352089	NBPF20_75	CDS	protein_coding	chr1	145351916	145352089
chr1	145352090	145352254	NBPF20_intron_77	intron	protein_coding	chr1	145352090	145352740
chr1	145352360	145352740	NBPF20_intron_77	intron	protein_coding	chr1	145352090	145352740
chr1	145352741	145352793	NBPF20_76	CDS	protein_coding	chr1	145352741	145352793
chr1	145352794	145353501	NBPF20_intron_78	intron	protein_coding	chr1	145352794	145353501
chr1	145353502	145353675	NBPF20_77	CDS	protein_coding	chr1	145353502	145353675
chr1	145353676	145354282	NBPF20_intron_79	intron	protein_coding	chr1	145353676	145354282
chr1	145354283	145354335	NBPF20_78	CDS	protein_coding	chr1	145354283	145354335
chr1	145354336	145355053	NBPF20_intron_80	intron	protein_coding	chr1	145354336	145355053
chr1	145355054	145355227	NBPF20_79	CDS	protein_coding	chr1	145355054	145355227
chr1	145355228	145355854	NBPF20_intron_81	intron	protein_coding	chr1	145355228	145355854
chr1	145355855	145355964	NBPF20_80	CDS	protein_coding	chr1	145355855	145355964
chr1	145355965	145356175	NBPF20_intron_82	intron	protein_coding	chr1	145355965	145356677
chr1	145356516	145356677	NBPF20_intron_82	intron	protein_coding	chr1	145355965	145356677
chr1	145356678	145356851	NBPF20_81	CDS	protein_coding	chr1	145356678	145356851
chr1	145356852	145357488	NBPF20_intron_83	intron	protein_coding	chr1	145356852	145357488
chr1	145357489	145357541	NBPF20_82	CDS	protein_coding	chr1	145357489	145357541
chr1	145357542	145358249	NBPF20_intron_84	intron	protein_coding	chr1	145357542	145358249
chr1	145358250	145358423	NBPF20_83	CDS	protein_coding	chr1	145358250	145358423
chr1	145358424	145359029	NBPF20_intron_85	intron	protein_coding	chr1	145358424	145359029
chr1	145359030	145359082	NBPF20_84	CDS	protein_coding	chr1	145359030	145359082
chr1	145359083	145359800	NBPF20_intron_86	intron	protein_coding	chr1	145359083	145359800
chr1	145359801	145359974	NBPF20_85	CDS	protein_coding	chr1	145359801	145359974
chr1	145359975	145360601	NBPF20_intron_87	intron	protein_coding	chr1	145359975	145360601
chr1	145360602	145360711	NBPF20_86	CDS	protein_coding	chr1	145360602	145360711
chr1	145360712	145361424	NBPF20_intron_88	intron	protein_coding	chr1	145360712	145361424
chr1	145361425	145361598	NBPF20_87	CDS	protein_coding	chr1	145361425	145361598
chr1	145361599	145362241	NBPF20_intron_89	intron	protein_coding	chr1	145361599	145362241
chr1	145362242	145362294	NBPF20_88	CDS	protein_coding	chr1	145362242	145362294
chr1	145362295	145363002	NBPF20_intron_90	intron	protein_coding	chr1	145362295	145363002
chr1	145363003	145363176	NBPF20_89	CDS	protein_coding	chr1	145363003	145363176
chr1	145363177	145363783	NBPF20_intron_91	intron	protein_coding	chr1	145363177	145363783
chr1	145363784	145363836	NBPF20_90	CDS	protein_coding	chr1	145363784	145363836
chr1	145363837	145364554	NBPF20_intron_92	intron	protein_coding	chr1	145363837	145364554
chr1	145364555	145364728	NBPF20_91	CDS	protein_coding	chr1	145364555	145364728
chr1	145364729	145365355	NBPF20_intron_93	intron	protein_coding	chr1	145364729	145365355
chr1	145365356	145365465	NBPF20_92	CDS	protein_coding	chr1	145365356	145365465
chr1	145365466	145366178	NBPF20_intron_94	intron	protein_coding	chr1	145365466	145366178
chr1	145366179	145366352	NBPF20_93	CDS	protein_coding	chr1	145366179	145366352
chr1	145366625	145367001	NBPF20_intron_95	intron	protein_coding	chr1	145366353	145367001
chr1	145366353	145366512	NBPF20_intron_95	intron	protein_coding	chr1	145366353	145367001
chr1	145367055	145367762	NBPF20_intron_96	intron	protein_coding	chr1	145367055	145367762
chr1	145367937	145368543	NBPF20_intron_97	intron	protein_coding	chr1	145367937	145368543
chr1	145368544	145368596	NBPF20_96	CDS	protein_coding	chr1	145368544	145368596
chr1	145368597	145369314	NBPF20_intron_98	intron	protein_coding	chr1	145368597	145369314
chr1	145369315	145369488	NBPF20_97	CDS	protein_coding	chr1	145369315	145369488
chr1	145369489	145370115	NBPF20_intron_99	intron	protein_coding	chr1	145369489	145370115
chr1	145370116	145370225	NBPF20_98	CDS	protein_coding	chr1	145370116	145370225
chr1	145370226	145370938	NBPF20_intron_100	intron	protein_coding	chr1	145370226	145370938
chr1	145370939	145371112	NBPF20_99	CDS	protein_coding	chr1	145370939	145371112
chr1	145371113	145371749	NBPF20_intron_101	intron	protein_coding	chr1	145371113	145371749
chr1	145371803	145371942	NBPF20_intron_102	intron	protein_coding	chr1	145371803	145372510
chr1	145372811	145373291	NBPF20_intron_103	intron	protein_coding	chr1	145372685	145373291
chr1	145373292	145373344	NBPF20_102	CDS	protein_coding	chr1	145373292	145373344
chr1	145373345	145374062	NBPF20_intron_104	intron	protein_coding	chr1	145373345	145374062
chr1	145374063	145374236	NBPF20_103	CDS	protein_coding	chr1	145374063	145374236
chr1	145374237	145374863	NBPF20_intron_105	intron	protein_coding	chr1	145374237	145374863
chr1	145374864	145374973	NBPF20_104	CDS	protein_coding	chr1	145374864	145374973
chr1	145374974	145375686	NBPF20_intron_106	intron	protein_coding	chr1	145374974	145375686
chr1	145375687	145375860	NBPF20_105	CDS	protein_coding	chr1	145375687	145375860
chr1	145375861	145376503	NBPF20_intron_107	intron	protein_coding	chr1	145375861	145376503
chr1	145376557	145377232	NBPF20_intron_108	intron	protein_coding	chr1	145376557	145377264
chr1	145378097	145378160	NBPF20_intron_110	intron	protein_coding	chr1	145378095	145378812
chr1	145378341	145378410	NBPF20_intron_110	intron	protein_coding	chr1	145378095	145378812
chr1	145378540	145378812	NBPF20_intron_110	intron	protein_coding	chr1	145378095	145378812
chr1	145378813	145378986	NBPF20_109	CDS	protein_coding	chr1	145378813	145378986
chr1	145378987	145379615	NBPF20_intron_111	intron	protein_coding	chr1	145378987	145379615
chr1	145379726	145380438	NBPF20_intron_112	intron	protein_coding	chr1	145379726	145380438
chr1	145380439	145380612	NBPF20_111	CDS	protein_coding	chr1	145380439	145380612
chr1	145380613	145381255	NBPF20_intron_113	intron	protein_coding	chr1	145380613	145381255
chr1	145381309	145382016	NBPF20_intron_114	intron	protein_coding	chr1	145381309	145382016
chr1	145382191	145382797	NBPF20_intron_115	intron	protein_coding	chr1	145382191	145382797
chr1	145382798	145382850	NBPF20_114	CDS	protein_coding	chr1	145382798	145382850
chr1	145382851	145383568	NBPF20_intron_116	intron	protein_coding	chr1	145382851	145383568
chr1	145383569	145383742	NBPF20_115	CDS	protein_coding	chr1	145383569	145383742
chr1	145383743	145384369	NBPF20_intron_117	intron	protein_coding	chr1	145383743	145384369
chr1	145384370	145384401	NBPF20_116	CDS	protein_coding	chr1	145384370	145384479
chr1	145384480	145385192	NBPF20_intron_118	intron	protein_coding	chr1	145384480	145385192
chr1	145385193	145385366	NBPF20_UTR_3	three_prime_UTR	protein_coding	chr1	145385193	145385366
chr1	145385367	145386011	NBPF20_intron_119	intron	protein_coding	chr1	145385367	145386011
chr1	145386065	145386772	NBPF20_intron_120	intron	protein_coding	chr1	145386065	145386772
chr1	145386947	145387545	NBPF20_intron_121	intron	protein_coding	chr1	145386947	145387545
chr1	145387546	145387598	NBPF20_UTR_6	three_prime_UTR	protein_coding	chr1	145387546	145387598
chr1	145387599	145388316	NBPF20_intron_122	intron	protein_coding	chr1	145387599	145388316
chr1	145388317	145388466	NBPF20_UTR_7	three_prime_UTR	protein_coding	chr1	145388317	145388466
chr1	145388466	145388490	NBPF20_117	CDS	protein_coding	chr1	145388466	145388490
chr1	145388491	145388727	NBPF20_intron_123	intron	protein_coding	chr1	145388491	145389119
chr1	145389462	145389942	NBPF20_intron_124	intron	protein_coding	chr1	145389230	145389942
chr1	145389943	145390116	NBPF20_119	CDS	protein_coding	chr1	145389943	145390116
chr1	145390117	145390273	NBPF20_intron_125	intron	protein_coding	chr1	145390117	145390767
chr1	145390375	145390767	NBPF20_intron_125	intron	protein_coding	chr1	145390117	145390767
chr1	145390821	145391528	NBPF20_intron_126	intron	protein_coding	chr1	145390821	145391528
chr1	145392030	145392301	NBPF20_intron_127	intron	protein_coding	chr1	145391703	145392301
chr1	145391703	145392008	NBPF20_intron_127	intron	protein_coding	chr1	145391703	145392301
chr1	145392355	145392473	NBPF20_intron_128	intron	protein_coding	chr1	145392355	145393072
chr1	145507444	145507599	AC239860.2_1	exon	unprocessed_pseudogene	chr1	145507444	145507599
chr1	145507600	145508492	AC239860.2_intron_1	intron	unprocessed_pseudogene	chr1	145507600	145508492
chr1	145508493	145508517	AC239860.2_2	exon	unprocessed_pseudogene	chr1	145508493	145508607
chr1	145509237	145509565	AC239860.1_intron_1	intron	unprocessed_pseudogene	chr1	145509237	145509924
chr1	145514522	145514545	AC239860.1_intron_3	intron	unprocessed_pseudogene	chr1	145513377	145515327
chr1	145644040	145644127	GPR89A_intron_10	intron	protein_coding	chr1	145643979	145646182
chr1	145681888	145681962	PDZK1_intron_5	intron	protein_coding	chr1	145681108	145682498
chr1	145682100	145682195	PDZK1_intron_5	intron	protein_coding	chr1	145681108	145682498
chr1	146288596	146288696	RNU6-1071P_1	exon	snRNA	chr1	146288596	146288696
chr1	146298170	146298715	NUDT4P2_1	exon	processed_pseudogene	chr1	146298170	146298715
chr1	146460074	146460317	AC245407.3_intron_1	intron	unprocessed_pseudogene	chr1	146459686	146461644
chr1	146514494	146514729	AC245407.2_1	exon	lincRNA	chr1	146514471	146516446
chr1	146514923	146514967	AC245407.2_1	exon	lincRNA	chr1	146514471	146516446
chr1	146515387	146516446	AC245407.2_1	exon	lincRNA	chr1	146514471	146516446
chr1	146516447	146517076	AC245407.2_intron_1	intron	lincRNA	chr1	146516447	146524726
chr1	146517077	146517344	AC245407.2_intron_1	intron	lincRNA	chr1	146516447	146524726
chr1	146517345	146518701	AC245407.2_intron_1	intron	lincRNA	chr1	146516447	146524726
chr1	146518910	146518956	AC245407.2_intron_1	intron	lincRNA	chr1	146516447	146524726
chr1	146519408	146520214	AC245407.2_intron_1	intron	lincRNA	chr1	146516447	146524726
chr1	146520989	146521178	AC245407.2_intron_1	intron	lincRNA	chr1	146516447	146524726
chr1	146521391	146521437	AC245407.2_intron_1	intron	lincRNA	chr1	146516447	146524726
chr1	146521885	146524276	AC245407.2_intron_1	intron	lincRNA	chr1	146516447	146524726
chr1	146525127	146525289	AC245407.2_2	exon	lincRNA	chr1	146524727	146525289
chr1	146550678	146550973	HYDIN2_intron_1	intron	transcribed_unprocessed_pseudogene	chr1	146547569	146557342
chr1	146563288	146564381	HYDIN2_intron_2	intron	transcribed_unprocessed_pseudogene	chr1	146557469	146573831
chr1	146609830	146609890	HYDIN2_intron_5	intron	transcribed_unprocessed_pseudogene	chr1	146595172	146617027
chr1	146619127	146619869	HYDIN2_intron_6	intron	transcribed_unprocessed_pseudogene	chr1	146617148	146622441
chr1	146652800	146652966	HYDIN2_intron_13	intron	transcribed_unprocessed_pseudogene	chr1	146650452	146679007
chr1	146664929	146665060	HYDIN2_intron_13	intron	transcribed_unprocessed_pseudogene	chr1	146650452	146679007
chr1	146717397	146717972	HYDIN2_intron_18	intron	transcribed_unprocessed_pseudogene	chr1	146693144	146725129
chr1	146718090	146718191	HYDIN2_intron_18	intron	transcribed_unprocessed_pseudogene	chr1	146693144	146725129
chr1	146718876	146719030	HYDIN2_intron_18	intron	transcribed_unprocessed_pseudogene	chr1	146693144	146725129
chr1	146719105	146719491	HYDIN2_intron_18	intron	transcribed_unprocessed_pseudogene	chr1	146693144	146725129
chr1	146719724	146719855	HYDIN2_intron_18	intron	transcribed_unprocessed_pseudogene	chr1	146693144	146725129
chr1	146719909	146721071	HYDIN2_intron_18	intron	transcribed_unprocessed_pseudogene	chr1	146693144	146725129
chr1	146722047	146722234	HYDIN2_intron_18	intron	transcribed_unprocessed_pseudogene	chr1	146693144	146725129
chr1	146722360	146722530	HYDIN2_intron_18	intron	transcribed_unprocessed_pseudogene	chr1	146693144	146725129
chr1	146722710	146722776	HYDIN2_intron_18	intron	transcribed_unprocessed_pseudogene	chr1	146693144	146725129
chr1	146729085	146729215	HYDIN2_intron_20	intron	transcribed_unprocessed_pseudogene	chr1	146728958	146729215
chr1	146729216	146729426	HYDIN2_21	exon	transcribed_unprocessed_pseudogene	chr1	146729216	146729426
chr1	146729427	146729570	HYDIN2_intron_21	intron	transcribed_unprocessed_pseudogene	chr1	146729427	146732031
chr1	146763321	146763407	HYDIN2_intron_34	intron	transcribed_unprocessed_pseudogene	chr1	146762056	146773529
chr1	146764985	146765026	HYDIN2_intron_34	intron	transcribed_unprocessed_pseudogene	chr1	146762056	146773529
chr1	146765214	146765469	HYDIN2_intron_34	intron	transcribed_unprocessed_pseudogene	chr1	146762056	146773529
chr1	146779530	146779704	HYDIN2_intron_37	intron	transcribed_unprocessed_pseudogene	chr1	146779490	146779965
chr1	146779927	146779956	HYDIN2_intron_37	intron	transcribed_unprocessed_pseudogene	chr1	146779490	146779965
chr1	146790660	146790990	HYDIN2_intron_38	intron	transcribed_unprocessed_pseudogene	chr1	146780044	146794081
chr1	146842153	146842388	HYDIN2_intron_56	intron	transcribed_unprocessed_pseudogene	chr1	146841264	146843380
chr1	146868829	146868935	HYDIN2_intron_68	intron	transcribed_unprocessed_pseudogene	chr1	146865816	146875319
chr1	146869232	146869345	HYDIN2_intron_68	intron	transcribed_unprocessed_pseudogene	chr1	146865816	146875319
chr1	146869438	146869591	HYDIN2_intron_68	intron	transcribed_unprocessed_pseudogene	chr1	146865816	146875319
chr1	146869618	146869771	HYDIN2_intron_68	intron	transcribed_unprocessed_pseudogene	chr1	146865816	146875319
chr1	146870226	146871032	HYDIN2_intron_68	intron	transcribed_unprocessed_pseudogene	chr1	146865816	146875319
chr1	146871708	146871909	HYDIN2_intron_68	intron	transcribed_unprocessed_pseudogene	chr1	146865816	146875319
chr1	146888225	146888393	HYDIN2_intron_76	intron	transcribed_unprocessed_pseudogene	chr1	146888225	146898742
chr1	146892179	146892326	HYDIN2_intron_76	intron	transcribed_unprocessed_pseudogene	chr1	146888225	146898742
chr1	146908415	146908985	HYDIN2_intron_78	intron	transcribed_unprocessed_pseudogene	chr1	146900207	146910671
chr1	146959707	146959857	NBPF12_intron_5	intron	protein_coding	chr1	146952038	146959857
chr1	146959858	146960006	NBPF12_UTR_6	five_prime_UTR	protein_coding	chr1	146959858	146960143
chr1	146979683	146979758	NBPF12_intron_21	intron	protein_coding	chr1	146979011	146982926
chr1	146988261	146988366	NBPF12_intron_28	intron	protein_coding	chr1	146988127	146988839
chr1	146988488	146988590	NBPF12_intron_28	intron	protein_coding	chr1	146988127	146988839
chr1	146988761	146988807	NBPF12_intron_28	intron	protein_coding	chr1	146988127	146988839
chr1	146988918	146988949	NBPF12_UTR_13	three_prime_UTR	protein_coding	chr1	146988840	146988949
chr1	146988950	146989022	NBPF12_intron_29	intron	protein_coding	chr1	146988950	146989572
chr1	146990149	146990218	NBPF12_intron_30	intron	protein_coding	chr1	146989747	146990464
chr1	146993068	146993384	NBPF12_intron_34	intron	protein_coding	chr1	146992885	146993597
chr1	146993495	146993597	NBPF12_intron_34	intron	protein_coding	chr1	146992885	146993597
chr1	146993598	146993640	NBPF12_25	CDS	protein_coding	chr1	146993598	146993707
chr1	146993708	146993963	NBPF12_intron_35	intron	protein_coding	chr1	146993708	146994330
chr1	147966725	147966812	GPR89B_intron_8	intron	protein_coding	chr1	147966664	147968873
chr1	148004765	148004839	PDZK1P1_intron_5	intron	transcribed_unprocessed_pseudogene	chr1	148003983	148005371
chr1	148004973	148005068	PDZK1P1_intron_5	intron	transcribed_unprocessed_pseudogene	chr1	148003983	148005371
chr1	148080598	148080753	PDE4DIPP1_1	exon	unprocessed_pseudogene	chr1	148080598	148080753
chr1	148080754	148081646	PDE4DIPP1_intron_1	intron	unprocessed_pseudogene	chr1	148080754	148081646
chr1	148082391	148082719	PDE4DIPP1_intron_3	intron	unprocessed_pseudogene	chr1	148082391	148083078
chr1	148087710	148087733	PDE4DIPP1_intron_5	intron	unprocessed_pseudogene	chr1	148086564	148088515
chr1	148103013	148103056	NBPF11_UTR_1	three_prime_UTR	protein_coding	chr1	148102046	148103895
chr1	148113706	148113769	NBPF11_intron_9	intron	protein_coding	chr1	148110542	148114435
chr1	148113901	148113972	NBPF11_intron_9	intron	protein_coding	chr1	148110542	148114435
chr1	148114386	148114435	NBPF11_intron_9	intron	protein_coding	chr1	148110542	148114435
chr1	148127140	148127288	NBPF11_UTR_3	five_prime_UTR	protein_coding	chr1	148127140	148127288
chr1	148127289	148127439	NBPF11_intron_21	intron	protein_coding	chr1	148127289	148135122
chr1	148176367	148176651	AC239809.3_intron_8	intron	lincRNA	chr1	148176332	148195957
chr1	148180473	148180675	AC239809.3_intron_8	intron	lincRNA	chr1	148176332	148195957
chr1	148181087	148181146	AC239809.3_intron_8	intron	lincRNA	chr1	148176332	148195957
chr1	148181315	148181873	AC239809.3_intron_8	intron	lincRNA	chr1	148176332	148195957
chr1	148188043	148188613	AC239809.3_intron_8	intron	lincRNA	chr1	148176332	148195957
chr1	148208092	148208254	AC239809.3_15	exon	lincRNA	chr1	148207838	148208654
chr1	148211944	148211990	AC239809.3_intron_15	intron	lincRNA	chr1	148208655	148216037
chr1	148212203	148212392	AC239809.3_intron_15	intron	lincRNA	chr1	148208655	148216037
chr1	148213168	148213974	AC239809.3_intron_15	intron	lincRNA	chr1	148208655	148216037
chr1	148214208	148214235	AC239809.3_intron_15	intron	lincRNA	chr1	148208655	148216037
chr1	148214426	148214472	AC239809.3_intron_15	intron	lincRNA	chr1	148208655	148216037
chr1	148214681	148216037	AC239809.3_intron_15	intron	lincRNA	chr1	148208655	148216037
chr1	148209105	148211496	AC239809.3_intron_15	intron	lincRNA	chr1	148208655	148216037
chr1	148216038	148216305	AC239809.3_16	exon	lincRNA	chr1	148216038	148216305
chr1	148216306	148216935	AC239809.3_intron_16	intron	lincRNA	chr1	148216306	148216935
chr1	148216936	148217995	AC239809.3_17	exon	lincRNA	chr1	148216936	148218888
chr1	148218415	148218459	AC239809.3_17	exon	lincRNA	chr1	148216936	148218888
chr1	148218653	148218888	AC239809.3_17	exon	lincRNA	chr1	148216936	148218888
chr1	148176367	148176651	AC239803.1_intron_4	intron	lincRNA	chr1	148174929	148186163
chr1	148180473	148180675	AC239803.1_intron_4	intron	lincRNA	chr1	148174929	148186163
chr1	148181087	148181146	AC239803.1_intron_4	intron	lincRNA	chr1	148174929	148186163
chr1	148181315	148181873	AC239803.1_intron_4	intron	lincRNA	chr1	148174929	148186163
chr1	148536183	148536208	NBPF14_intron_4	intron	protein_coding	chr1	148535505	148536222
chr1	148536621	148536659	NBPF14_intron_5	intron	protein_coding	chr1	148536397	148537009
chr1	148537145	148537832	NBPF14_intron_6	intron	protein_coding	chr1	148537120	148537832
chr1	148538066	148538186	NBPF14_intron_7	intron	protein_coding	chr1	148538007	148538647
chr1	148538266	148538647	NBPF14_intron_7	intron	protein_coding	chr1	148538007	148538647
chr1	148538648	148538700	NBPF14_7	CDS	protein_coding	chr1	148538648	148538700
chr1	148538701	148539015	NBPF14_intron_8	intron	protein_coding	chr1	148538701	148539408
chr1	148539074	148539193	NBPF14_intron_8	intron	protein_coding	chr1	148538701	148539408
chr1	148539381	148539408	NBPF14_intron_8	intron	protein_coding	chr1	148538701	148539408
chr1	148539583	148540177	NBPF14_intron_9	intron	protein_coding	chr1	148539583	148540177
chr1	148540178	148540230	NBPF14_9	CDS	protein_coding	chr1	148540178	148540230
chr1	148540231	148540948	NBPF14_intron_10	intron	protein_coding	chr1	148540231	148540948
chr1	148540949	148541122	NBPF14_10	CDS	protein_coding	chr1	148540949	148541122
chr1	148541123	148541729	NBPF14_intron_11	intron	protein_coding	chr1	148541123	148541729
chr1	148542727	148542784	NBPF14_intron_13	intron	protein_coding	chr1	148542727	148543361
chr1	148542908	148543361	NBPF14_intron_13	intron	protein_coding	chr1	148542727	148543361
chr1	148543362	148543414	NBPF14_13	CDS	protein_coding	chr1	148543362	148543414
chr1	148543415	148543661	NBPF14_intron_14	intron	protein_coding	chr1	148543415	148544122
chr1	148543710	148543913	NBPF14_intron_14	intron	protein_coding	chr1	148543415	148544122
chr1	148544018	148544122	NBPF14_intron_14	intron	protein_coding	chr1	148543415	148544122
chr1	148544297	148544891	NBPF14_intron_15	intron	protein_coding	chr1	148544297	148544891
chr1	148544892	148544944	NBPF14_15	CDS	protein_coding	chr1	148544892	148544944
chr1	148544945	148545662	NBPF14_intron_16	intron	protein_coding	chr1	148544945	148545662
chr1	148545663	148545836	NBPF14_16	CDS	protein_coding	chr1	148545663	148545836
chr1	148545837	148546443	NBPF14_intron_17	intron	protein_coding	chr1	148545837	148546443
chr1	148546500	148546553	NBPF14_17	CDS	protein_coding	chr1	148546444	148546553
chr1	148546554	148547266	NBPF14_intron_18	intron	protein_coding	chr1	148546554	148547266
chr1	148547441	148548069	NBPF14_intron_19	intron	protein_coding	chr1	148547441	148548069
chr1	148548070	148548122	NBPF14_19	CDS	protein_coding	chr1	148548070	148548122
chr1	148548123	148548342	NBPF14_intron_20	intron	protein_coding	chr1	148548123	148548830
chr1	148548482	148548606	NBPF14_intron_20	intron	protein_coding	chr1	148548123	148548830
chr1	148548766	148548830	NBPF14_intron_20	intron	protein_coding	chr1	148548123	148548830
chr1	148549005	148549599	NBPF14_intron_21	intron	protein_coding	chr1	148549005	148549599
chr1	148549600	148549652	NBPF14_21	CDS	protein_coding	chr1	148549600	148549652
chr1	148549653	148549969	NBPF14_intron_22	intron	protein_coding	chr1	148549653	148550370
chr1	148550083	148550370	NBPF14_intron_22	intron	protein_coding	chr1	148549653	148550370
chr1	148550371	148550429	NBPF14_22	CDS	protein_coding	chr1	148550371	148550544
chr1	148550467	148550544	NBPF14_22	CDS	protein_coding	chr1	148550371	148550544
chr1	148550545	148550607	NBPF14_intron_23	intron	protein_coding	chr1	148550545	148551151
chr1	148550758	148551151	NBPF14_intron_23	intron	protein_coding	chr1	148550545	148551151
chr1	148551208	148551261	NBPF14_UTR_2	three_prime_UTR	protein_coding	chr1	148551152	148551261
chr1	148551262	148551395	NBPF14_intron_24	intron	protein_coding	chr1	148551262	148551974
chr1	148552149	148552777	NBPF14_intron_25	intron	protein_coding	chr1	148552149	148552777
chr1	148552778	148552830	NBPF14_UTR_4	three_prime_UTR	protein_coding	chr1	148552778	148552830
chr1	148552831	148553365	NBPF14_intron_26	intron	protein_coding	chr1	148552831	148553538
chr1	148553498	148553538	NBPF14_intron_26	intron	protein_coding	chr1	148552831	148553538
chr1	148553713	148554307	NBPF14_intron_27	intron	protein_coding	chr1	148553713	148554307
chr1	148554308	148554360	NBPF14_24	CDS	protein_coding	chr1	148554308	148554360
chr1	148554361	148554431	NBPF14_intron_28	intron	protein_coding	chr1	148554361	148555078
chr1	148555086	148555252	NBPF14_25	CDS	protein_coding	chr1	148555079	148555252
chr1	148555253	148555421	NBPF14_intron_29	intron	protein_coding	chr1	148555253	148555865
chr1	148555486	148555865	NBPF14_intron_29	intron	protein_coding	chr1	148555253	148555865
chr1	148555922	148555975	NBPF14_26	CDS	protein_coding	chr1	148555866	148555975
chr1	148555976	148556647	NBPF14_intron_30	intron	protein_coding	chr1	148555976	148556688
chr1	148558435	148559019	NBPF14_intron_33	intron	protein_coding	chr1	148558425	148559019
chr1	148560524	148560582	NBPF14_intron_35	intron	protein_coding	chr1	148559966	148560582
chr1	148560693	148561089	NBPF14_intron_36	intron	protein_coding	chr1	148560693	148561405
chr1	148561218	148561293	NBPF14_intron_36	intron	protein_coding	chr1	148560693	148561405
chr1	148561912	148562014	NBPF14_intron_37	intron	protein_coding	chr1	148561580	148562234
chr1	148562134	148562234	NBPF14_intron_37	intron	protein_coding	chr1	148561580	148562234
chr1	148562235	148562287	NBPF14_34	CDS	protein_coding	chr1	148562235	148562287
chr1	148562288	148562995	NBPF14_intron_38	intron	protein_coding	chr1	148562288	148562995
chr1	148563170	148563764	NBPF14_intron_39	intron	protein_coding	chr1	148563170	148563764
chr1	148563818	148564135	NBPF14_intron_40	intron	protein_coding	chr1	148563818	148564537
chr1	148564339	148564417	NBPF14_intron_40	intron	protein_coding	chr1	148563818	148564537
chr1	148564485	148564537	NBPF14_intron_40	intron	protein_coding	chr1	148563818	148564537
chr1	148564538	148564711	NBPF14_37	CDS	protein_coding	chr1	148564538	148564711
chr1	148564712	148565318	NBPF14_intron_41	intron	protein_coding	chr1	148564712	148565318
chr1	148565429	148565453	NBPF14_intron_42	intron	protein_coding	chr1	148565429	148566141
chr1	148567004	148567279	NBPF14_intron_44	intron	protein_coding	chr1	148567004	148567711
chr1	148567417	148567492	NBPF14_intron_44	intron	protein_coding	chr1	148567004	148567711
chr1	148567659	148567711	NBPF14_intron_44	intron	protein_coding	chr1	148567004	148567711
chr1	148567886	148568480	NBPF14_intron_45	intron	protein_coding	chr1	148567886	148568480
chr1	148569254	148569297	NBPF14_43	CDS	protein_coding	chr1	148569254	148569427
chr1	148569434	148569536	NBPF14_intron_47	intron	protein_coding	chr1	148569428	148570040
chr1	148569644	148570040	NBPF14_intron_47	intron	protein_coding	chr1	148569428	148570040
chr1	148570482	148570602	NBPF14_intron_48	intron	protein_coding	chr1	148570151	148570863
chr1	148570773	148570816	NBPF14_intron_48	intron	protein_coding	chr1	148570151	148570863
chr1	148570151	148570378	NBPF14_intron_48	intron	protein_coding	chr1	148570151	148570863
chr1	148571038	148571201	NBPF14_intron_49	intron	protein_coding	chr1	148571038	148571680
chr1	148571345	148571490	NBPF14_intron_49	intron	protein_coding	chr1	148571038	148571680
chr1	148571528	148571680	NBPF14_intron_49	intron	protein_coding	chr1	148571038	148571680
chr1	148571681	148571733	NBPF14_46	CDS	protein_coding	chr1	148571681	148571733
chr1	148571734	148572327	NBPF14_intron_50	intron	protein_coding	chr1	148571734	148572441
chr1	148572924	148573228	NBPF14_intron_51	intron	protein_coding	chr1	148572616	148573228
chr1	148573339	148574004	NBPF14_intron_52	intron	protein_coding	chr1	148573339	148574051
chr1	148574226	148574406	NBPF14_intron_53	intron	protein_coding	chr1	148574226	148574876
chr1	148574489	148574876	NBPF14_intron_53	intron	protein_coding	chr1	148574226	148574876
chr1	148574877	148574929	NBPF14_50	CDS	protein_coding	chr1	148574877	148574929
chr1	148574930	148575637	NBPF14_intron_54	intron	protein_coding	chr1	148574930	148575637
chr1	148579174	148579237	NBPF14_53	CDS	protein_coding	chr1	148579073	148579237
chr1	148579238	148579404	NBPF14_intron_59	intron	protein_coding	chr1	148579238	148583139
chr1	148580417	148580576	NBPF14_intron_59	intron	protein_coding	chr1	148579238	148583139
chr1	148580722	148580776	NBPF14_intron_59	intron	protein_coding	chr1	148579238	148583139
chr1	148582392	148582473	NBPF14_intron_59	intron	protein_coding	chr1	148579238	148583139
chr1	148582525	148582761	NBPF14_intron_59	intron	protein_coding	chr1	148579238	148583139
chr1	148582901	148583068	NBPF14_intron_59	intron	protein_coding	chr1	148579238	148583139
chr1	148583090	148583139	NBPF14_intron_59	intron	protein_coding	chr1	148579238	148583139
chr1	148583467	148583498	NBPF14_intron_60	intron	protein_coding	chr1	148583193	148584469
chr1	148589328	148589358	NBPF14_59	CDS	protein_coding	chr1	148589183	148589358
chr1	148589364	148589393	NBPF14_60	CDS	protein_coding	chr1	148589364	148589393
chr1	148597043	148597220	NBPF14_intron_70	intron	protein_coding	chr1	148596012	148598272
chr1	148597644	148597667	NBPF14_intron_70	intron	protein_coding	chr1	148596012	148598272
chr1	148597881	148597941	NBPF14_intron_70	intron	protein_coding	chr1	148596012	148598272
chr1	148598066	148598178	NBPF14_intron_70	intron	protein_coding	chr1	148596012	148598272
chr1	148601642	148601880	NBPF14_intron_72	intron	protein_coding	chr1	148598696	148607036
chr1	148602035	148602106	NBPF14_intron_72	intron	protein_coding	chr1	148598696	148607036
chr1	148603663	148603718	NBPF14_intron_72	intron	protein_coding	chr1	148598696	148607036
chr1	148603905	148603945	NBPF14_intron_72	intron	protein_coding	chr1	148598696	148607036
chr1	148604108	148604329	NBPF14_intron_72	intron	protein_coding	chr1	148598696	148607036
chr1	148602677	148603468	NBPF14_intron_72	intron	protein_coding	chr1	148598696	148607036
chr1	148607181	148607261	NBPF14_intron_73	intron	protein_coding	chr1	148607160	148607408
chr1	148607429	148607478	NBPF14_UTR_14	five_prime_UTR	protein_coding	chr1	148607409	148607745
chr1	148612340	148612762	NBPF14_intron_74	intron	protein_coding	chr1	148607746	148615689
chr1	148613895	148613969	NBPF14_intron_74	intron	protein_coding	chr1	148607746	148615689
chr1	148614015	148614088	NBPF14_intron_74	intron	protein_coding	chr1	148607746	148615689
chr1	148614128	148614447	NBPF14_intron_74	intron	protein_coding	chr1	148607746	148615689
chr1	148614564	148614829	NBPF14_intron_74	intron	protein_coding	chr1	148607746	148615689
chr1	148615005	148615057	NBPF14_intron_74	intron	protein_coding	chr1	148607746	148615689
chr1	148615228	148615277	NBPF14_intron_74	intron	protein_coding	chr1	148607746	148615689
chr1	148617033	148617065	NBPF14_intron_75	intron	protein_coding	chr1	148615951	148640014
chr1	148617090	148617295	NBPF14_intron_75	intron	protein_coding	chr1	148615951	148640014
chr1	148617497	148617552	NBPF14_intron_75	intron	protein_coding	chr1	148615951	148640014
chr1	148618131	148618422	NBPF14_intron_75	intron	protein_coding	chr1	148615951	148640014
chr1	148618584	148618650	NBPF14_intron_75	intron	protein_coding	chr1	148615951	148640014
chr1	148620989	148621033	NBPF14_intron_75	intron	protein_coding	chr1	148615951	148640014
chr1	148623233	148623305	NBPF14_intron_75	intron	protein_coding	chr1	148615951	148640014
chr1	148623455	148623508	NBPF14_intron_75	intron	protein_coding	chr1	148615951	148640014
chr1	148626629	148626710	NBPF14_intron_75	intron	protein_coding	chr1	148615951	148640014
chr1	148626733	148627183	NBPF14_intron_75	intron	protein_coding	chr1	148615951	148640014
chr1	148628830	148628960	NBPF14_intron_75	intron	protein_coding	chr1	148615951	148640014
chr1	148629481	148629509	NBPF14_intron_75	intron	protein_coding	chr1	148615951	148640014
chr1	148630780	148630821	NBPF14_intron_75	intron	protein_coding	chr1	148615951	148640014
chr1	148631594	148631662	NBPF14_intron_75	intron	protein_coding	chr1	148615951	148640014
chr1	148631796	148631922	NBPF14_intron_75	intron	protein_coding	chr1	148615951	148640014
chr1	148631995	148632024	NBPF14_intron_75	intron	protein_coding	chr1	148615951	148640014
chr1	148632166	148632190	NBPF14_intron_75	intron	protein_coding	chr1	148615951	148640014
chr1	148635951	148636309	NBPF14_intron_75	intron	protein_coding	chr1	148615951	148640014
chr1	148639670	148639838	NBPF14_intron_75	intron	protein_coding	chr1	148615951	148640014
chr1	148639902	148639955	NBPF14_intron_75	intron	protein_coding	chr1	148615951	148640014
chr1	148619189	148619339	NBPF14_intron_75	intron	protein_coding	chr1	148615951	148640014
chr1	148641032	148641124	NBPF14_intron_76	intron	protein_coding	chr1	148640090	148679460
chr1	148641281	148641339	NBPF14_intron_76	intron	protein_coding	chr1	148640090	148679460
chr1	148641545	148641599	NBPF14_intron_76	intron	protein_coding	chr1	148640090	148679460
chr1	148641776	148641839	NBPF14_intron_76	intron	protein_coding	chr1	148640090	148679460
chr1	148642000	148642058	NBPF14_intron_76	intron	protein_coding	chr1	148640090	148679460
chr1	148644541	148644612	NBPF14_intron_76	intron	protein_coding	chr1	148640090	148679460
chr1	148646277	148646523	NBPF14_intron_76	intron	protein_coding	chr1	148640090	148679460
chr1	148648956	148649252	NBPF14_intron_76	intron	protein_coding	chr1	148640090	148679460
chr1	148650087	148650112	NBPF14_intron_76	intron	protein_coding	chr1	148640090	148679460
chr1	148650414	148650452	NBPF14_intron_76	intron	protein_coding	chr1	148640090	148679460
chr1	148651236	148651850	NBPF14_intron_76	intron	protein_coding	chr1	148640090	148679460
chr1	148651901	148652004	NBPF14_intron_76	intron	protein_coding	chr1	148640090	148679460
chr1	148652156	148652565	NBPF14_intron_76	intron	protein_coding	chr1	148640090	148679460
chr1	148652722	148652787	NBPF14_intron_76	intron	protein_coding	chr1	148640090	148679460
chr1	148653745	148653886	NBPF14_intron_76	intron	protein_coding	chr1	148640090	148679460
chr1	148654034	148654116	NBPF14_intron_76	intron	protein_coding	chr1	148640090	148679460
chr1	148654284	148654356	NBPF14_intron_76	intron	protein_coding	chr1	148640090	148679460
chr1	148654863	148655009	NBPF14_intron_76	intron	protein_coding	chr1	148640090	148679460
chr1	148655080	148655504	NBPF14_intron_76	intron	protein_coding	chr1	148640090	148679460
chr1	148655661	148655702	NBPF14_intron_76	intron	protein_coding	chr1	148640090	148679460
chr1	148656349	148656402	NBPF14_intron_76	intron	protein_coding	chr1	148640090	148679460
chr1	148656446	148656692	NBPF14_intron_76	intron	protein_coding	chr1	148640090	148679460
chr1	148656799	148656933	NBPF14_intron_76	intron	protein_coding	chr1	148640090	148679460
chr1	148657036	148657232	NBPF14_intron_76	intron	protein_coding	chr1	148640090	148679460
chr1	148657406	148657514	NBPF14_intron_76	intron	protein_coding	chr1	148640090	148679460
chr1	148659122	148659260	NBPF14_intron_76	intron	protein_coding	chr1	148640090	148679460
chr1	148659456	148659541	NBPF14_intron_76	intron	protein_coding	chr1	148640090	148679460
chr1	148662519	148662582	NBPF14_intron_76	intron	protein_coding	chr1	148640090	148679460
chr1	148662762	148663386	NBPF14_intron_76	intron	protein_coding	chr1	148640090	148679460
chr1	148663868	148663995	NBPF14_intron_76	intron	protein_coding	chr1	148640090	148679460
chr1	148664165	148664233	NBPF14_intron_76	intron	protein_coding	chr1	148640090	148679460
chr1	148664411	148664456	NBPF14_intron_76	intron	protein_coding	chr1	148640090	148679460
chr1	148664975	148665005	NBPF14_intron_76	intron	protein_coding	chr1	148640090	148679460
chr1	148665199	148665338	NBPF14_intron_76	intron	protein_coding	chr1	148640090	148679460
chr1	148665437	148665571	NBPF14_intron_76	intron	protein_coding	chr1	148640090	148679460
chr1	148666068	148666120	NBPF14_intron_76	intron	protein_coding	chr1	148640090	148679460
chr1	148666286	148666953	NBPF14_intron_76	intron	protein_coding	chr1	148640090	148679460
chr1	148667069	148668151	NBPF14_intron_76	intron	protein_coding	chr1	148640090	148679460
chr1	148668851	148668903	NBPF14_intron_76	intron	protein_coding	chr1	148640090	148679460
chr1	148669088	148669184	NBPF14_intron_76	intron	protein_coding	chr1	148640090	148679460
chr1	148669307	148669889	NBPF14_intron_76	intron	protein_coding	chr1	148640090	148679460
chr1	148671791	148671861	NBPF14_intron_76	intron	protein_coding	chr1	148640090	148679460
chr1	148672005	148672706	NBPF14_intron_76	intron	protein_coding	chr1	148640090	148679460
chr1	148672950	148673351	NBPF14_intron_76	intron	protein_coding	chr1	148640090	148679460
chr1	148673583	148673618	NBPF14_intron_76	intron	protein_coding	chr1	148640090	148679460
chr1	148678021	148678075	NBPF14_intron_76	intron	protein_coding	chr1	148640090	148679460
chr1	148678272	148678323	NBPF14_intron_76	intron	protein_coding	chr1	148640090	148679460
chr1	148739379	148739479	RNU6-1171P_1	exon	snRNA	chr1	148739379	148739479
chr1	148748953	148749498	NUDT4B_1	CDS	protein_coding	chr1	148748952	148749498
chr1	148772640	148772794	AC245389.2_1	exon	unprocessed_pseudogene	chr1	148772640	148772794
chr1	148772795	148776008	AC245389.2_intron_1	intron	unprocessed_pseudogene	chr1	148772795	148776008
chr1	148776009	148776156	AC245389.2_2	exon	unprocessed_pseudogene	chr1	148776009	148776156
chr1	148776157	148778839	AC245389.2_intron_2	intron	unprocessed_pseudogene	chr1	148776157	148778839
chr1	148778840	148779001	AC245389.2_3	exon	unprocessed_pseudogene	chr1	148778840	148779001
chr1	148779002	148784480	AC245389.2_intron_3	intron	unprocessed_pseudogene	chr1	148779002	148784480
chr1	148784481	148784590	AC245389.2_4	exon	unprocessed_pseudogene	chr1	148784481	148784594
chr1	148808504	148808737	PDE4DIP_1	CDS	protein_coding	chr1	148808504	148808737
chr1	148808738	148809128	PDE4DIP_intron_1	intron	protein_coding	chr1	148808738	148844380
chr1	148809212	148809416	PDE4DIP_intron_1	intron	protein_coding	chr1	148808738	148844380
chr1	148809466	148809492	PDE4DIP_intron_1	intron	protein_coding	chr1	148808738	148844380
chr1	148809523	148812969	PDE4DIP_intron_1	intron	protein_coding	chr1	148808738	148844380
chr1	148814114	148814495	PDE4DIP_intron_1	intron	protein_coding	chr1	148808738	148844380
chr1	148816911	148816945	PDE4DIP_intron_1	intron	protein_coding	chr1	148808738	148844380
chr1	148817133	148817180	PDE4DIP_intron_1	intron	protein_coding	chr1	148808738	148844380
chr1	148817435	148817478	PDE4DIP_intron_1	intron	protein_coding	chr1	148808738	148844380
chr1	148818483	148818590	PDE4DIP_intron_1	intron	protein_coding	chr1	148808738	148844380
chr1	148818654	148819539	PDE4DIP_intron_1	intron	protein_coding	chr1	148808738	148844380
chr1	148822904	148822978	PDE4DIP_intron_1	intron	protein_coding	chr1	148808738	148844380
chr1	148823057	148823130	PDE4DIP_intron_1	intron	protein_coding	chr1	148808738	148844380
chr1	148824723	148825651	PDE4DIP_intron_1	intron	protein_coding	chr1	148808738	148844380
chr1	148827803	148827831	PDE4DIP_intron_1	intron	protein_coding	chr1	148808738	148844380
chr1	148828038	148828198	PDE4DIP_intron_1	intron	protein_coding	chr1	148808738	148844380
chr1	148829584	148830355	PDE4DIP_intron_1	intron	protein_coding	chr1	148808738	148844380
chr1	148831208	148831565	PDE4DIP_intron_1	intron	protein_coding	chr1	148808738	148844380
chr1	148832031	148832149	PDE4DIP_intron_1	intron	protein_coding	chr1	148808738	148844380
chr1	148833071	148833635	PDE4DIP_intron_1	intron	protein_coding	chr1	148808738	148844380
chr1	148833755	148833835	PDE4DIP_intron_1	intron	protein_coding	chr1	148808738	148844380
chr1	148834586	148835507	PDE4DIP_intron_1	intron	protein_coding	chr1	148808738	148844380
chr1	148835703	148835754	PDE4DIP_intron_1	intron	protein_coding	chr1	148808738	148844380
chr1	148836621	148836674	PDE4DIP_intron_1	intron	protein_coding	chr1	148808738	148844380
chr1	148836852	148836985	PDE4DIP_intron_1	intron	protein_coding	chr1	148808738	148844380
chr1	148837136	148837168	PDE4DIP_intron_1	intron	protein_coding	chr1	148808738	148844380
chr1	148838045	148838335	PDE4DIP_intron_1	intron	protein_coding	chr1	148808738	148844380
chr1	148838545	148838580	PDE4DIP_intron_1	intron	protein_coding	chr1	148808738	148844380
chr1	148838756	148838800	PDE4DIP_intron_1	intron	protein_coding	chr1	148808738	148844380
chr1	148839007	148839914	PDE4DIP_intron_1	intron	protein_coding	chr1	148808738	148844380
chr1	148840035	148840163	PDE4DIP_intron_1	intron	protein_coding	chr1	148808738	148844380
chr1	148840320	148840424	PDE4DIP_intron_1	intron	protein_coding	chr1	148808738	148844380
chr1	148840468	148841221	PDE4DIP_intron_1	intron	protein_coding	chr1	148808738	148844380
chr1	148842147	148842251	PDE4DIP_intron_1	intron	protein_coding	chr1	148808738	148844380
chr1	148842418	148842455	PDE4DIP_intron_1	intron	protein_coding	chr1	148808738	148844380
chr1	148842657	148843244	PDE4DIP_intron_1	intron	protein_coding	chr1	148808738	148844380
chr1	148843392	148843458	PDE4DIP_intron_1	intron	protein_coding	chr1	148808738	148844380
chr1	148843633	148843711	PDE4DIP_intron_1	intron	protein_coding	chr1	148808738	148844380
chr1	148843771	148843924	PDE4DIP_intron_1	intron	protein_coding	chr1	148808738	148844380
chr1	148844199	148844223	PDE4DIP_intron_1	intron	protein_coding	chr1	148808738	148844380
chr1	148844687	148844794	PDE4DIP_UTR_2	five_prime_UTR	protein_coding	chr1	148844381	148844794
chr1	148844795	148845304	PDE4DIP_intron_2	intron	protein_coding	chr1	148844795	148845304
chr1	148845305	148845444	PDE4DIP_UTR_3	five_prime_UTR	protein_coding	chr1	148845305	148845444
chr1	148845444	148845467	PDE4DIP_2	CDS	protein_coding	chr1	148845444	148845467
chr1	148845468	148846029	PDE4DIP_intron_3	intron	protein_coding	chr1	148845468	148863248
chr1	148846759	148847713	PDE4DIP_intron_3	intron	protein_coding	chr1	148845468	148863248
chr1	148847757	148847804	PDE4DIP_intron_3	intron	protein_coding	chr1	148845468	148863248
chr1	148847965	148848046	PDE4DIP_intron_3	intron	protein_coding	chr1	148845468	148863248
chr1	148850374	148850562	PDE4DIP_intron_3	intron	protein_coding	chr1	148845468	148863248
chr1	148851557	148851580	PDE4DIP_intron_3	intron	protein_coding	chr1	148845468	148863248
chr1	148851764	148851805	PDE4DIP_intron_3	intron	protein_coding	chr1	148845468	148863248
chr1	148852040	148852155	PDE4DIP_intron_3	intron	protein_coding	chr1	148845468	148863248
chr1	148852297	148852386	PDE4DIP_intron_3	intron	protein_coding	chr1	148845468	148863248
chr1	148852540	148852591	PDE4DIP_intron_3	intron	protein_coding	chr1	148845468	148863248
chr1	148852828	148855067	PDE4DIP_intron_3	intron	protein_coding	chr1	148845468	148863248
chr1	148855132	148855283	PDE4DIP_intron_3	intron	protein_coding	chr1	148845468	148863248
chr1	148856354	148856564	PDE4DIP_intron_3	intron	protein_coding	chr1	148845468	148863248
chr1	148857968	148858013	PDE4DIP_intron_3	intron	protein_coding	chr1	148845468	148863248
chr1	148858277	148858328	PDE4DIP_intron_3	intron	protein_coding	chr1	148845468	148863248
chr1	148858501	148858528	PDE4DIP_intron_3	intron	protein_coding	chr1	148845468	148863248
chr1	148858716	148858853	PDE4DIP_intron_3	intron	protein_coding	chr1	148845468	148863248
chr1	148858992	148859081	PDE4DIP_intron_3	intron	protein_coding	chr1	148845468	148863248
chr1	148860104	148861384	PDE4DIP_intron_3	intron	protein_coding	chr1	148845468	148863248
chr1	148862720	148862827	PDE4DIP_intron_3	intron	protein_coding	chr1	148845468	148863248
chr1	148848180	148850305	PDE4DIP_intron_3	intron	protein_coding	chr1	148845468	148863248
chr1	148865883	148866551	PDE4DIP_intron_4	intron	protein_coding	chr1	148863306	148868469
chr1	148866788	148866817	PDE4DIP_intron_4	intron	protein_coding	chr1	148863306	148868469
chr1	148867014	148867211	PDE4DIP_intron_4	intron	protein_coding	chr1	148863306	148868469
chr1	148868117	148868150	PDE4DIP_intron_4	intron	protein_coding	chr1	148863306	148868469
chr1	148868278	148868469	PDE4DIP_intron_4	intron	protein_coding	chr1	148863306	148868469
chr1	148868470	148868622	PDE4DIP_4	CDS	protein_coding	chr1	148868470	148868643
chr1	148868643	148868784	PDE4DIP_UTR_4	three_prime_UTR	protein_coding	chr1	148868643	148868784
chr1	148868785	148869442	PDE4DIP_intron_5	intron	protein_coding	chr1	148868785	148870166
chr1	148869592	148869655	PDE4DIP_intron_5	intron	protein_coding	chr1	148868785	148870166
chr1	148871097	148871151	PDE4DIP_intron_6	intron	protein_coding	chr1	148870652	148889401
chr1	148871337	148874584	PDE4DIP_intron_6	intron	protein_coding	chr1	148870652	148889401
chr1	148875304	148875389	PDE4DIP_intron_6	intron	protein_coding	chr1	148870652	148889401
chr1	148875424	148875516	PDE4DIP_intron_6	intron	protein_coding	chr1	148870652	148889401
chr1	148877767	148878979	PDE4DIP_intron_6	intron	protein_coding	chr1	148870652	148889401
chr1	148879085	148879213	PDE4DIP_intron_6	intron	protein_coding	chr1	148870652	148889401
chr1	148879358	148879457	PDE4DIP_intron_6	intron	protein_coding	chr1	148870652	148889401
chr1	148880163	148880205	PDE4DIP_intron_6	intron	protein_coding	chr1	148870652	148889401
chr1	148880391	148880475	PDE4DIP_intron_6	intron	protein_coding	chr1	148870652	148889401
chr1	148880651	148881229	PDE4DIP_intron_6	intron	protein_coding	chr1	148870652	148889401
chr1	148881854	148881898	PDE4DIP_intron_6	intron	protein_coding	chr1	148870652	148889401
chr1	148883666	148883689	PDE4DIP_intron_6	intron	protein_coding	chr1	148870652	148889401
chr1	148886265	148886650	PDE4DIP_intron_6	intron	protein_coding	chr1	148870652	148889401
chr1	148887476	148887504	PDE4DIP_intron_6	intron	protein_coding	chr1	148870652	148889401
chr1	148887608	148887839	PDE4DIP_intron_6	intron	protein_coding	chr1	148870652	148889401
chr1	148888615	148888688	PDE4DIP_intron_6	intron	protein_coding	chr1	148870652	148889401
chr1	148889714	148889749	PDE4DIP_UTR_6	five_prime_UTR	protein_coding	chr1	148889402	148889753
chr1	148889933	148890056	PDE4DIP_intron_7	intron	protein_coding	chr1	148889895	148915505
chr1	148890208	148890282	PDE4DIP_intron_7	intron	protein_coding	chr1	148889895	148915505
chr1	148890827	148891820	PDE4DIP_intron_7	intron	protein_coding	chr1	148889895	148915505
chr1	148893957	148894003	PDE4DIP_intron_7	intron	protein_coding	chr1	148889895	148915505
chr1	148894210	148894258	PDE4DIP_intron_7	intron	protein_coding	chr1	148889895	148915505
chr1	148894448	148894507	PDE4DIP_intron_7	intron	protein_coding	chr1	148889895	148915505
chr1	148894698	148895435	PDE4DIP_intron_7	intron	protein_coding	chr1	148889895	148915505
chr1	148896091	148896181	PDE4DIP_intron_7	intron	protein_coding	chr1	148889895	148915505
chr1	148896586	148896686	PDE4DIP_intron_7	intron	protein_coding	chr1	148889895	148915505
chr1	148896844	148897096	PDE4DIP_intron_7	intron	protein_coding	chr1	148889895	148915505
chr1	148897307	148897334	PDE4DIP_intron_7	intron	protein_coding	chr1	148889895	148915505
chr1	148899838	148900060	PDE4DIP_intron_7	intron	protein_coding	chr1	148889895	148915505
chr1	148900181	148900316	PDE4DIP_intron_7	intron	protein_coding	chr1	148889895	148915505
chr1	148900449	148900773	PDE4DIP_intron_7	intron	protein_coding	chr1	148889895	148915505
chr1	148900937	148901003	PDE4DIP_intron_7	intron	protein_coding	chr1	148889895	148915505
chr1	148901188	148901215	PDE4DIP_intron_7	intron	protein_coding	chr1	148889895	148915505
chr1	148901383	148901501	PDE4DIP_intron_7	intron	protein_coding	chr1	148889895	148915505
chr1	148901987	148902037	PDE4DIP_intron_7	intron	protein_coding	chr1	148889895	148915505
chr1	148902150	148902418	PDE4DIP_intron_7	intron	protein_coding	chr1	148889895	148915505
chr1	148903554	148904721	PDE4DIP_intron_7	intron	protein_coding	chr1	148889895	148915505
chr1	148905398	148905768	PDE4DIP_intron_7	intron	protein_coding	chr1	148889895	148915505
chr1	148906491	148906520	PDE4DIP_intron_7	intron	protein_coding	chr1	148889895	148915505
chr1	148907667	148907711	PDE4DIP_intron_7	intron	protein_coding	chr1	148889895	148915505
chr1	148907991	148908178	PDE4DIP_intron_7	intron	protein_coding	chr1	148889895	148915505
chr1	148908293	148908410	PDE4DIP_intron_7	intron	protein_coding	chr1	148889895	148915505
chr1	148908584	148908703	PDE4DIP_intron_7	intron	protein_coding	chr1	148889895	148915505
chr1	148908793	148909683	PDE4DIP_intron_7	intron	protein_coding	chr1	148889895	148915505
chr1	148912602	148912646	PDE4DIP_intron_7	intron	protein_coding	chr1	148889895	148915505
chr1	148912973	148913241	PDE4DIP_intron_7	intron	protein_coding	chr1	148889895	148915505
chr1	148913394	148913505	PDE4DIP_intron_7	intron	protein_coding	chr1	148889895	148915505
chr1	148914165	148914237	PDE4DIP_intron_7	intron	protein_coding	chr1	148889895	148915505
chr1	148918241	148918288	PDE4DIP_intron_8	intron	protein_coding	chr1	148915751	148929195
chr1	148920578	148921486	PDE4DIP_intron_8	intron	protein_coding	chr1	148915751	148929195
chr1	148921581	148921658	PDE4DIP_intron_8	intron	protein_coding	chr1	148915751	148929195
chr1	148928177	148928838	PDE4DIP_intron_8	intron	protein_coding	chr1	148915751	148929195
chr1	148930954	148931300	PDE4DIP_intron_9	intron	protein_coding	chr1	148929274	148931798
chr1	148931526	148931556	PDE4DIP_intron_9	intron	protein_coding	chr1	148929274	148931798
chr1	148932068	148932111	PDE4DIP_intron_10	intron	protein_coding	chr1	148931924	148932111
chr1	148932112	148932143	PDE4DIP_9	CDS	protein_coding	chr1	148932112	148932292
chr1	148935571	148936227	PDE4DIP_intron_11	intron	protein_coding	chr1	148932730	148937745
chr1	148943253	148943633	PDE4DIP_intron_12	intron	protein_coding	chr1	148937865	148951935
chr1	148956960	148957178	PDE4DIP_intron_13	intron	protein_coding	chr1	148953906	148960652
chr1	148974030	148974512	PDE4DIP_intron_24	intron	protein_coding	chr1	148972593	148974512
chr1	148974513	148974605	PDE4DIP_23	CDS	protein_coding	chr1	148974513	148974605
chr1	148974606	148974644	PDE4DIP_intron_25	intron	protein_coding	chr1	148974606	148977935
chr1	149004651	149004737	PDE4DIP_intron_34	intron	protein_coding	chr1	149003731	149004907
chr1	149007667	149008332	PDE4DIP_intron_36	intron	protein_coding	chr1	149007437	149008442
chr1	149011435	149011847	PDE4DIP_intron_39	intron	protein_coding	chr1	149010596	149012589
chr1	149018986	149019132	PDE4DIP_intron_43	intron	protein_coding	chr1	149018662	149020145
chr1	148839483	148839732	RN7SKP88_1	exon	misc_RNA	chr1	148839483	148839732
chr1	149056567	149056620	NBPF9_UTR_2	three_prime_UTR	protein_coding	chr1	149056511	149056620
chr1	149056621	149057044	NBPF9_intron_2	intron	protein_coding	chr1	149056621	149057333
chr1	149057172	149057333	NBPF9_intron_2	intron	protein_coding	chr1	149056621	149057333
chr1	149057508	149057665	NBPF9_intron_3	intron	protein_coding	chr1	149057508	149058162
chr1	149066620	149066652	NBPF9_intron_13	intron	protein_coding	chr1	149065690	149069592
chr1	149112535	149112806	AC239804.2_intron_1	intron	unprocessed_pseudogene	chr1	149111518	149113485
chr1	149177552	149177585	AC245297.3_intron_2	intron	lincRNA	chr1	149177213	149180294
chr1	149178027	149178081	AC245297.3_intron_2	intron	lincRNA	chr1	149177213	149180294
chr1	149179680	149179707	AC245297.3_intron_2	intron	lincRNA	chr1	149177213	149180294
chr1	149180019	149180139	AC245297.3_intron_2	intron	lincRNA	chr1	149177213	149180294
chr1	149180295	149180540	AC245297.3_3	exon	lincRNA	chr1	149180295	149180611
chr1	149188630	149189021	AC245297.3_intron_3	intron	lincRNA	chr1	149180612	149190634
chr1	149189200	149189382	AC245297.3_intron_3	intron	lincRNA	chr1	149180612	149190634
chr1	149189496	149189634	AC245297.3_intron_3	intron	lincRNA	chr1	149180612	149190634
chr1	149189791	149189871	AC245297.3_intron_3	intron	lincRNA	chr1	149180612	149190634
chr1	149192127	149192382	AC245297.3_intron_5	intron	lincRNA	chr1	149191269	149250563
chr1	149193989	149194122	AC245297.3_intron_5	intron	lincRNA	chr1	149191269	149250563
chr1	149194336	149194363	AC245297.3_intron_5	intron	lincRNA	chr1	149191269	149250563
chr1	149201446	149202109	AC245297.3_intron_5	intron	lincRNA	chr1	149191269	149250563
chr1	149207786	149208442	AC245297.3_intron_5	intron	lincRNA	chr1	149191269	149250563
chr1	149208630	149208699	AC245297.3_intron_5	intron	lincRNA	chr1	149191269	149250563
chr1	149209952	149210044	AC245297.3_intron_5	intron	lincRNA	chr1	149191269	149250563
chr1	149212009	149212056	AC245297.3_intron_5	intron	lincRNA	chr1	149191269	149250563
chr1	149212912	149213042	AC245297.3_intron_5	intron	lincRNA	chr1	149191269	149250563
chr1	149213170	149213365	AC245297.3_intron_5	intron	lincRNA	chr1	149191269	149250563
chr1	149213490	149213862	AC245297.3_intron_5	intron	lincRNA	chr1	149191269	149250563
chr1	149213885	149213996	AC245297.3_intron_5	intron	lincRNA	chr1	149191269	149250563
chr1	149214226	149214479	AC245297.3_intron_5	intron	lincRNA	chr1	149191269	149250563
chr1	149214547	149214646	AC245297.3_intron_5	intron	lincRNA	chr1	149191269	149250563
chr1	149216588	149216611	AC245297.3_intron_5	intron	lincRNA	chr1	149191269	149250563
chr1	149216779	149217025	AC245297.3_intron_5	intron	lincRNA	chr1	149191269	149250563
chr1	149217248	149217316	AC245297.3_intron_5	intron	lincRNA	chr1	149191269	149250563
chr1	149220614	149221452	AC245297.3_intron_5	intron	lincRNA	chr1	149191269	149250563
chr1	149221667	149221696	AC245297.3_intron_5	intron	lincRNA	chr1	149191269	149250563
chr1	149222145	149222453	AC245297.3_intron_5	intron	lincRNA	chr1	149191269	149250563
chr1	149222517	149222632	AC245297.3_intron_5	intron	lincRNA	chr1	149191269	149250563
chr1	149222812	149222861	AC245297.3_intron_5	intron	lincRNA	chr1	149191269	149250563
chr1	149223597	149224095	AC245297.3_intron_5	intron	lincRNA	chr1	149191269	149250563
chr1	149224213	149224894	AC245297.3_intron_5	intron	lincRNA	chr1	149191269	149250563
chr1	149225101	149225127	AC245297.3_intron_5	intron	lincRNA	chr1	149191269	149250563
chr1	149225611	149226755	AC245297.3_intron_5	intron	lincRNA	chr1	149191269	149250563
chr1	149227895	149228058	AC245297.3_intron_5	intron	lincRNA	chr1	149191269	149250563
chr1	149229277	149229313	AC245297.3_intron_5	intron	lincRNA	chr1	149191269	149250563
chr1	149229763	149229798	AC245297.3_intron_5	intron	lincRNA	chr1	149191269	149250563
chr1	149230327	149230449	AC245297.3_intron_5	intron	lincRNA	chr1	149191269	149250563
chr1	149231251	149231324	AC245297.3_intron_5	intron	lincRNA	chr1	149191269	149250563
chr1	149232254	149232315	AC245297.3_intron_5	intron	lincRNA	chr1	149191269	149250563
chr1	149232696	149232755	AC245297.3_intron_5	intron	lincRNA	chr1	149191269	149250563
chr1	149232927	149233212	AC245297.3_intron_5	intron	lincRNA	chr1	149191269	149250563
chr1	149233367	149233415	AC245297.3_intron_5	intron	lincRNA	chr1	149191269	149250563
chr1	149233593	149233668	AC245297.3_intron_5	intron	lincRNA	chr1	149191269	149250563
chr1	149233811	149233995	AC245297.3_intron_5	intron	lincRNA	chr1	149191269	149250563
chr1	149234016	149234214	AC245297.3_intron_5	intron	lincRNA	chr1	149191269	149250563
chr1	149234298	149234397	AC245297.3_intron_5	intron	lincRNA	chr1	149191269	149250563
chr1	149234562	149235658	AC245297.3_intron_5	intron	lincRNA	chr1	149191269	149250563
chr1	149235761	149235865	AC245297.3_intron_5	intron	lincRNA	chr1	149191269	149250563
chr1	149235970	149236422	AC245297.3_intron_5	intron	lincRNA	chr1	149191269	149250563
chr1	149238512	149239465	AC245297.3_intron_5	intron	lincRNA	chr1	149191269	149250563
chr1	149239565	149239653	AC245297.3_intron_5	intron	lincRNA	chr1	149191269	149250563
chr1	149239977	149240382	AC245297.3_intron_5	intron	lincRNA	chr1	149191269	149250563
chr1	149240500	149240576	AC245297.3_intron_5	intron	lincRNA	chr1	149191269	149250563
chr1	149241221	149241284	AC245297.3_intron_5	intron	lincRNA	chr1	149191269	149250563
chr1	149242093	149242799	AC245297.3_intron_5	intron	lincRNA	chr1	149191269	149250563
chr1	149242965	149243029	AC245297.3_intron_5	intron	lincRNA	chr1	149191269	149250563
chr1	149243363	149244072	AC245297.3_intron_5	intron	lincRNA	chr1	149191269	149250563
chr1	149244173	149244309	AC245297.3_intron_5	intron	lincRNA	chr1	149191269	149250563
chr1	149244481	149244562	AC245297.3_intron_5	intron	lincRNA	chr1	149191269	149250563
chr1	149244721	149244828	AC245297.3_intron_5	intron	lincRNA	chr1	149191269	149250563
chr1	149245002	149245105	AC245297.3_intron_5	intron	lincRNA	chr1	149191269	149250563
chr1	149245311	149245357	AC245297.3_intron_5	intron	lincRNA	chr1	149191269	149250563
chr1	149245552	149246701	AC245297.3_intron_5	intron	lincRNA	chr1	149191269	149250563
chr1	149246733	149246876	AC245297.3_intron_5	intron	lincRNA	chr1	149191269	149250563
chr1	149247054	149247078	AC245297.3_intron_5	intron	lincRNA	chr1	149191269	149250563
chr1	149248018	149248083	AC245297.3_intron_5	intron	lincRNA	chr1	149191269	149250563
chr1	149248364	149248410	AC245297.3_intron_5	intron	lincRNA	chr1	149191269	149250563
chr1	149248900	149249612	AC245297.3_intron_5	intron	lincRNA	chr1	149191269	149250563
chr1	149249788	149249872	AC245297.3_intron_5	intron	lincRNA	chr1	149191269	149250563
chr1	149250058	149250097	AC245297.3_intron_5	intron	lincRNA	chr1	149191269	149250563
chr1	149208884	149209828	AC245297.3_intron_5	intron	lincRNA	chr1	149191269	149250563
chr1	149241354	149241938	AC245297.3_intron_5	intron	lincRNA	chr1	149191269	149250563
chr1	149250834	149250892	AC245297.3_6	exon	lincRNA	chr1	149250564	149251013
chr1	149201446	149202109	AC245297.1_intron_3	intron	unprocessed_pseudogene	chr1	149201091	149240375
chr1	149207786	149208442	AC245297.1_intron_3	intron	unprocessed_pseudogene	chr1	149201091	149240375
chr1	149208630	149208699	AC245297.1_intron_3	intron	unprocessed_pseudogene	chr1	149201091	149240375
chr1	149209952	149210044	AC245297.1_intron_3	intron	unprocessed_pseudogene	chr1	149201091	149240375
chr1	149212009	149212056	AC245297.1_intron_3	intron	unprocessed_pseudogene	chr1	149201091	149240375
chr1	149212912	149213042	AC245297.1_intron_3	intron	unprocessed_pseudogene	chr1	149201091	149240375
chr1	149213170	149213365	AC245297.1_intron_3	intron	unprocessed_pseudogene	chr1	149201091	149240375
chr1	149213490	149213862	AC245297.1_intron_3	intron	unprocessed_pseudogene	chr1	149201091	149240375
chr1	149213885	149213996	AC245297.1_intron_3	intron	unprocessed_pseudogene	chr1	149201091	149240375
chr1	149214226	149214479	AC245297.1_intron_3	intron	unprocessed_pseudogene	chr1	149201091	149240375
chr1	149214547	149214646	AC245297.1_intron_3	intron	unprocessed_pseudogene	chr1	149201091	149240375
chr1	149216588	149216611	AC245297.1_intron_3	intron	unprocessed_pseudogene	chr1	149201091	149240375
chr1	149216779	149217025	AC245297.1_intron_3	intron	unprocessed_pseudogene	chr1	149201091	149240375
chr1	149217248	149217316	AC245297.1_intron_3	intron	unprocessed_pseudogene	chr1	149201091	149240375
chr1	149220614	149221452	AC245297.1_intron_3	intron	unprocessed_pseudogene	chr1	149201091	149240375
chr1	149221667	149221696	AC245297.1_intron_3	intron	unprocessed_pseudogene	chr1	149201091	149240375
chr1	149222145	149222453	AC245297.1_intron_3	intron	unprocessed_pseudogene	chr1	149201091	149240375
chr1	149222517	149222632	AC245297.1_intron_3	intron	unprocessed_pseudogene	chr1	149201091	149240375
chr1	149222812	149222861	AC245297.1_intron_3	intron	unprocessed_pseudogene	chr1	149201091	149240375
chr1	149223597	149224095	AC245297.1_intron_3	intron	unprocessed_pseudogene	chr1	149201091	149240375
chr1	149224213	149224894	AC245297.1_intron_3	intron	unprocessed_pseudogene	chr1	149201091	149240375
chr1	149225101	149225127	AC245297.1_intron_3	intron	unprocessed_pseudogene	chr1	149201091	149240375
chr1	149225611	149226755	AC245297.1_intron_3	intron	unprocessed_pseudogene	chr1	149201091	149240375
chr1	149227895	149228058	AC245297.1_intron_3	intron	unprocessed_pseudogene	chr1	149201091	149240375
chr1	149229277	149229313	AC245297.1_intron_3	intron	unprocessed_pseudogene	chr1	149201091	149240375
chr1	149229763	149229798	AC245297.1_intron_3	intron	unprocessed_pseudogene	chr1	149201091	149240375
chr1	149230327	149230449	AC245297.1_intron_3	intron	unprocessed_pseudogene	chr1	149201091	149240375
chr1	149231251	149231324	AC245297.1_intron_3	intron	unprocessed_pseudogene	chr1	149201091	149240375
chr1	149232254	149232315	AC245297.1_intron_3	intron	unprocessed_pseudogene	chr1	149201091	149240375
chr1	149232696	149232755	AC245297.1_intron_3	intron	unprocessed_pseudogene	chr1	149201091	149240375
chr1	149232927	149233212	AC245297.1_intron_3	intron	unprocessed_pseudogene	chr1	149201091	149240375
chr1	149233367	149233415	AC245297.1_intron_3	intron	unprocessed_pseudogene	chr1	149201091	149240375
chr1	149233593	149233668	AC245297.1_intron_3	intron	unprocessed_pseudogene	chr1	149201091	149240375
chr1	149233811	149233995	AC245297.1_intron_3	intron	unprocessed_pseudogene	chr1	149201091	149240375
chr1	149234016	149234214	AC245297.1_intron_3	intron	unprocessed_pseudogene	chr1	149201091	149240375
chr1	149234298	149234397	AC245297.1_intron_3	intron	unprocessed_pseudogene	chr1	149201091	149240375
chr1	149234562	149235658	AC245297.1_intron_3	intron	unprocessed_pseudogene	chr1	149201091	149240375
chr1	149235761	149235865	AC245297.1_intron_3	intron	unprocessed_pseudogene	chr1	149201091	149240375
chr1	149235970	149236422	AC245297.1_intron_3	intron	unprocessed_pseudogene	chr1	149201091	149240375
chr1	149238512	149239465	AC245297.1_intron_3	intron	unprocessed_pseudogene	chr1	149201091	149240375
chr1	149239565	149239653	AC245297.1_intron_3	intron	unprocessed_pseudogene	chr1	149201091	149240375
chr1	149239977	149240375	AC245297.1_intron_3	intron	unprocessed_pseudogene	chr1	149201091	149240375
chr1	149208884	149209828	AC245297.1_intron_3	intron	unprocessed_pseudogene	chr1	149201091	149240375
chr1	149240500	149240576	AC245297.1_intron_4	intron	unprocessed_pseudogene	chr1	149240488	149261638
chr1	149241221	149241284	AC245297.1_intron_4	intron	unprocessed_pseudogene	chr1	149240488	149261638
chr1	149242093	149242799	AC245297.1_intron_4	intron	unprocessed_pseudogene	chr1	149240488	149261638
chr1	149242965	149243029	AC245297.1_intron_4	intron	unprocessed_pseudogene	chr1	149240488	149261638
chr1	149243363	149244072	AC245297.1_intron_4	intron	unprocessed_pseudogene	chr1	149240488	149261638
chr1	149244173	149244309	AC245297.1_intron_4	intron	unprocessed_pseudogene	chr1	149240488	149261638
chr1	149244481	149244562	AC245297.1_intron_4	intron	unprocessed_pseudogene	chr1	149240488	149261638
chr1	149244721	149244828	AC245297.1_intron_4	intron	unprocessed_pseudogene	chr1	149240488	149261638
chr1	149245002	149245105	AC245297.1_intron_4	intron	unprocessed_pseudogene	chr1	149240488	149261638
chr1	149245311	149245357	AC245297.1_intron_4	intron	unprocessed_pseudogene	chr1	149240488	149261638
chr1	149245552	149246701	AC245297.1_intron_4	intron	unprocessed_pseudogene	chr1	149240488	149261638
chr1	149246733	149246876	AC245297.1_intron_4	intron	unprocessed_pseudogene	chr1	149240488	149261638
chr1	149247054	149247078	AC245297.1_intron_4	intron	unprocessed_pseudogene	chr1	149240488	149261638
chr1	149248018	149248083	AC245297.1_intron_4	intron	unprocessed_pseudogene	chr1	149240488	149261638
chr1	149248364	149248410	AC245297.1_intron_4	intron	unprocessed_pseudogene	chr1	149240488	149261638
chr1	149248900	149249612	AC245297.1_intron_4	intron	unprocessed_pseudogene	chr1	149240488	149261638
chr1	149249788	149249872	AC245297.1_intron_4	intron	unprocessed_pseudogene	chr1	149240488	149261638
chr1	149250058	149250097	AC245297.1_intron_4	intron	unprocessed_pseudogene	chr1	149240488	149261638
chr1	149250834	149250892	AC245297.1_intron_4	intron	unprocessed_pseudogene	chr1	149240488	149261638
chr1	149251072	149251178	AC245297.1_intron_4	intron	unprocessed_pseudogene	chr1	149240488	149261638
chr1	149251284	149252496	AC245297.1_intron_4	intron	unprocessed_pseudogene	chr1	149240488	149261638
chr1	149252651	149252776	AC245297.1_intron_4	intron	unprocessed_pseudogene	chr1	149240488	149261638
chr1	149252946	149252990	AC245297.1_intron_4	intron	unprocessed_pseudogene	chr1	149240488	149261638
chr1	149255089	149255230	AC245297.1_intron_4	intron	unprocessed_pseudogene	chr1	149240488	149261638
chr1	149255416	149255481	AC245297.1_intron_4	intron	unprocessed_pseudogene	chr1	149240488	149261638
chr1	149259110	149259164	AC245297.1_intron_4	intron	unprocessed_pseudogene	chr1	149240488	149261638
chr1	149260841	149260904	AC245297.1_intron_4	intron	unprocessed_pseudogene	chr1	149240488	149261638
chr1	149261050	149261638	AC245297.1_intron_4	intron	unprocessed_pseudogene	chr1	149240488	149261638
chr1	149241354	149241938	AC245297.1_intron_4	intron	unprocessed_pseudogene	chr1	149240488	149261638
chr1	149255661	149258924	AC245297.1_intron_4	intron	unprocessed_pseudogene	chr1	149240488	149261638
chr1	149261639	149261791	AC245297.1_5	exon	unprocessed_pseudogene	chr1	149261639	149261791
chr1	149261792	149261983	AC245297.1_intron_5	intron	unprocessed_pseudogene	chr1	149261792	149266967
chr1	149262111	149262144	AC245297.1_intron_5	intron	unprocessed_pseudogene	chr1	149261792	149266967
chr1	149262767	149263247	AC245297.1_intron_5	intron	unprocessed_pseudogene	chr1	149261792	149266967
chr1	149263444	149263473	AC245297.1_intron_5	intron	unprocessed_pseudogene	chr1	149261792	149266967
chr1	149263689	149264397	AC245297.1_intron_5	intron	unprocessed_pseudogene	chr1	149261792	149266967
chr1	149266627	149266737	AC245297.1_intron_5	intron	unprocessed_pseudogene	chr1	149261792	149266967
chr1	149266968	149267024	AC245297.1_6	exon	unprocessed_pseudogene	chr1	149266968	149267024
chr1	149267025	149267060	AC245297.1_intron_6	intron	unprocessed_pseudogene	chr1	149267025	149321498
chr1	149267163	149267665	AC245297.1_intron_6	intron	unprocessed_pseudogene	chr1	149267025	149321498
chr1	149268425	149270165	AC245297.1_intron_6	intron	unprocessed_pseudogene	chr1	149267025	149321498
chr1	149271118	149271273	AC245297.1_intron_6	intron	unprocessed_pseudogene	chr1	149267025	149321498
chr1	149271312	149271335	AC245297.1_intron_6	intron	unprocessed_pseudogene	chr1	149267025	149321498
chr1	149271412	149271549	AC245297.1_intron_6	intron	unprocessed_pseudogene	chr1	149267025	149321498
chr1	149271935	149271986	AC245297.1_intron_6	intron	unprocessed_pseudogene	chr1	149267025	149321498
chr1	149272250	149272295	AC245297.1_intron_6	intron	unprocessed_pseudogene	chr1	149267025	149321498
chr1	149273699	149273819	AC245297.1_intron_6	intron	unprocessed_pseudogene	chr1	149267025	149321498
chr1	149274745	149274798	AC245297.1_intron_6	intron	unprocessed_pseudogene	chr1	149267025	149321498
chr1	149274972	149275103	AC245297.1_intron_6	intron	unprocessed_pseudogene	chr1	149267025	149321498
chr1	149275196	149277747	AC245297.1_intron_6	intron	unprocessed_pseudogene	chr1	149267025	149321498
chr1	149277868	149277967	AC245297.1_intron_6	intron	unprocessed_pseudogene	chr1	149267025	149321498
chr1	149278105	149278220	AC245297.1_intron_6	intron	unprocessed_pseudogene	chr1	149267025	149321498
chr1	149278455	149278497	AC245297.1_intron_6	intron	unprocessed_pseudogene	chr1	149267025	149321498
chr1	149278679	149278708	AC245297.1_intron_6	intron	unprocessed_pseudogene	chr1	149267025	149321498
chr1	149278959	149279077	AC245297.1_intron_6	intron	unprocessed_pseudogene	chr1	149267025	149321498
chr1	149279228	149279326	AC245297.1_intron_6	intron	unprocessed_pseudogene	chr1	149267025	149321498
chr1	149279730	149279786	AC245297.1_intron_6	intron	unprocessed_pseudogene	chr1	149267025	149321498
chr1	149279955	149282080	AC245297.1_intron_6	intron	unprocessed_pseudogene	chr1	149267025	149321498
chr1	149282214	149282308	AC245297.1_intron_6	intron	unprocessed_pseudogene	chr1	149267025	149321498
chr1	149282412	149283415	AC245297.1_intron_6	intron	unprocessed_pseudogene	chr1	149267025	149321498
chr1	149284117	149284779	AC245297.1_intron_6	intron	unprocessed_pseudogene	chr1	149267025	149321498
chr1	149284803	149285452	AC245297.1_intron_6	intron	unprocessed_pseudogene	chr1	149267025	149321498
chr1	149285453	149285560	AC245297.1_intron_6	intron	unprocessed_pseudogene	chr1	149267025	149321498
chr1	149286049	149286075	AC245297.1_intron_6	intron	unprocessed_pseudogene	chr1	149267025	149321498
chr1	149286303	149286475	AC245297.1_intron_6	intron	unprocessed_pseudogene	chr1	149267025	149321498
chr1	149286521	149286632	AC245297.1_intron_6	intron	unprocessed_pseudogene	chr1	149267025	149321498
chr1	149286737	149286852	AC245297.1_intron_6	intron	unprocessed_pseudogene	chr1	149267025	149321498
chr1	149286943	149287587	AC245297.1_intron_6	intron	unprocessed_pseudogene	chr1	149267025	149321498
chr1	149287789	149287826	AC245297.1_intron_6	intron	unprocessed_pseudogene	chr1	149267025	149321498
chr1	149288015	149288040	AC245297.1_intron_6	intron	unprocessed_pseudogene	chr1	149267025	149321498
chr1	149289023	149289715	AC245297.1_intron_6	intron	unprocessed_pseudogene	chr1	149267025	149321498
chr1	149289820	149289924	AC245297.1_intron_6	intron	unprocessed_pseudogene	chr1	149267025	149321498
chr1	149290099	149290179	AC245297.1_intron_6	intron	unprocessed_pseudogene	chr1	149267025	149321498
chr1	149291444	149291488	AC245297.1_intron_6	intron	unprocessed_pseudogene	chr1	149267025	149321498
chr1	149291663	149291698	AC245297.1_intron_6	intron	unprocessed_pseudogene	chr1	149267025	149321498
chr1	149291908	149292198	AC245297.1_intron_6	intron	unprocessed_pseudogene	chr1	149267025	149321498
chr1	149292965	149293059	AC245297.1_intron_6	intron	unprocessed_pseudogene	chr1	149267025	149321498
chr1	149293075	149293107	AC245297.1_intron_6	intron	unprocessed_pseudogene	chr1	149267025	149321498
chr1	149293258	149293403	AC245297.1_intron_6	intron	unprocessed_pseudogene	chr1	149267025	149321498
chr1	149293569	149293622	AC245297.1_intron_6	intron	unprocessed_pseudogene	chr1	149267025	149321498
chr1	149294489	149294540	AC245297.1_intron_6	intron	unprocessed_pseudogene	chr1	149267025	149321498
chr1	149294736	149295657	AC245297.1_intron_6	intron	unprocessed_pseudogene	chr1	149267025	149321498
chr1	149296408	149296488	AC245297.1_intron_6	intron	unprocessed_pseudogene	chr1	149267025	149321498
chr1	149296608	149297172	AC245297.1_intron_6	intron	unprocessed_pseudogene	chr1	149267025	149321498
chr1	149298094	149298212	AC245297.1_intron_6	intron	unprocessed_pseudogene	chr1	149267025	149321498
chr1	149298678	149299035	AC245297.1_intron_6	intron	unprocessed_pseudogene	chr1	149267025	149321498
chr1	149299887	149300658	AC245297.1_intron_6	intron	unprocessed_pseudogene	chr1	149267025	149321498
chr1	149300728	149300865	AC245297.1_intron_6	intron	unprocessed_pseudogene	chr1	149267025	149321498
chr1	149301905	149302010	AC245297.1_intron_6	intron	unprocessed_pseudogene	chr1	149267025	149321498
chr1	149302036	149302196	AC245297.1_intron_6	intron	unprocessed_pseudogene	chr1	149267025	149321498
chr1	149304635	149305506	AC245297.1_intron_6	intron	unprocessed_pseudogene	chr1	149267025	149321498
chr1	149305523	149305569	AC245297.1_intron_6	intron	unprocessed_pseudogene	chr1	149267025	149321498
chr1	149305676	149305727	AC245297.1_intron_6	intron	unprocessed_pseudogene	chr1	149267025	149321498
chr1	149307099	149307172	AC245297.1_intron_6	intron	unprocessed_pseudogene	chr1	149267025	149321498
chr1	149307251	149307325	AC245297.1_intron_6	intron	unprocessed_pseudogene	chr1	149267025	149321498
chr1	149307486	149307552	AC245297.1_intron_6	intron	unprocessed_pseudogene	chr1	149267025	149321498
chr1	149307780	149307876	AC245297.1_intron_6	intron	unprocessed_pseudogene	chr1	149267025	149321498
chr1	149310154	149310249	AC245297.1_intron_6	intron	unprocessed_pseudogene	chr1	149267025	149321498
chr1	149310579	149310611	AC245297.1_intron_6	intron	unprocessed_pseudogene	chr1	149267025	149321498
chr1	149310692	149311525	AC245297.1_intron_6	intron	unprocessed_pseudogene	chr1	149267025	149321498
chr1	149311644	149311789	AC245297.1_intron_6	intron	unprocessed_pseudogene	chr1	149267025	149321498
chr1	149311908	149312239	AC245297.1_intron_6	intron	unprocessed_pseudogene	chr1	149267025	149321498
chr1	149313075	149313103	AC245297.1_intron_6	intron	unprocessed_pseudogene	chr1	149267025	149321498
chr1	149313284	149313344	AC245297.1_intron_6	intron	unprocessed_pseudogene	chr1	149267025	149321498
chr1	149313505	149313606	AC245297.1_intron_6	intron	unprocessed_pseudogene	chr1	149267025	149321498
chr1	149315745	149316126	AC245297.1_intron_6	intron	unprocessed_pseudogene	chr1	149267025	149321498
chr1	149317267	149320344	AC245297.1_intron_6	intron	unprocessed_pseudogene	chr1	149267025	149321498
chr1	149320401	149320646	AC245297.1_intron_6	intron	unprocessed_pseudogene	chr1	149267025	149321498
chr1	149320820	149321024	AC245297.1_intron_6	intron	unprocessed_pseudogene	chr1	149267025	149321498
chr1	149321108	149321498	AC245297.1_intron_6	intron	unprocessed_pseudogene	chr1	149267025	149321498
chr1	149290339	149291272	AC245297.1_intron_6	intron	unprocessed_pseudogene	chr1	149267025	149321498
chr1	149321499	149321732	AC245297.1_7	exon	unprocessed_pseudogene	chr1	149321499	149321732
chr1	149264252	149264397	AC245297.2_1	exon	lincRNA	chr1	149264252	149264816
chr1	149290513	149290762	RF00100_1	exon	misc_RNA	chr1	149290513	149290762
chr1	149345661	149345770	AC242843.1_1	exon	unprocessed_pseudogene	chr1	149345661	149345770
chr1	149345771	149351249	AC242843.1_intron_1	intron	unprocessed_pseudogene	chr1	149345771	149351249
chr1	149351250	149351411	AC242843.1_2	exon	unprocessed_pseudogene	chr1	149351250	149351411
chr1	149351412	149354094	AC242843.1_intron_2	intron	unprocessed_pseudogene	chr1	149351412	149354094
chr1	149354095	149354242	AC242843.1_3	exon	unprocessed_pseudogene	chr1	149354095	149354242
chr1	149354243	149357456	AC242843.1_intron_3	intron	unprocessed_pseudogene	chr1	149354243	149357456
chr1	149357457	149357611	AC242843.1_4	exon	unprocessed_pseudogene	chr1	149357457	149357612
chr1	149397073	149397108	NBPF19_intron_1	intron	protein_coding	chr1	149390923	149406374
chr1	149397340	149397741	NBPF19_intron_1	intron	protein_coding	chr1	149390923	149406374
chr1	149401559	149401598	NBPF19_intron_1	intron	protein_coding	chr1	149390923	149406374
chr1	149402667	149403618	NBPF19_intron_1	intron	protein_coding	chr1	149390923	149406374
chr1	149407507	149407627	NBPF19_intron_2	intron	protein_coding	chr1	149406482	149408819
chr1	149407681	149407914	NBPF19_intron_2	intron	protein_coding	chr1	149406482	149408819
chr1	149411502	149411539	NBPF19_intron_3	intron	protein_coding	chr1	149409117	149430932
chr1	149411753	149411837	NBPF19_intron_3	intron	protein_coding	chr1	149409117	149430932
chr1	149420915	149421038	NBPF19_intron_3	intron	protein_coding	chr1	149409117	149430932
chr1	149421779	149422075	NBPF19_intron_3	intron	protein_coding	chr1	149409117	149430932
chr1	149426038	149426065	NBPF19_intron_3	intron	protein_coding	chr1	149409117	149430932
chr1	149426419	149426490	NBPF19_intron_3	intron	protein_coding	chr1	149409117	149430932
chr1	149431075	149431128	NBPF19_intron_4	intron	protein_coding	chr1	149431016	149455316
chr1	149431192	149431360	NBPF19_intron_4	intron	protein_coding	chr1	149431016	149455316
chr1	149434725	149435083	NBPF19_intron_4	intron	protein_coding	chr1	149431016	149455316
chr1	149436282	149436311	NBPF19_intron_4	intron	protein_coding	chr1	149431016	149455316
chr1	149438471	149438529	NBPF19_intron_4	intron	protein_coding	chr1	149431016	149455316
chr1	149438782	149438812	NBPF19_intron_4	intron	protein_coding	chr1	149431016	149455316
chr1	149439310	149439383	NBPF19_intron_4	intron	protein_coding	chr1	149431016	149455316
chr1	149440482	149440629	NBPF19_intron_4	intron	protein_coding	chr1	149431016	149455316
chr1	149441366	149441762	NBPF19_intron_4	intron	protein_coding	chr1	149431016	149455316
chr1	149443998	149444025	NBPF19_intron_4	intron	protein_coding	chr1	149431016	149455316
chr1	149444158	149444301	NBPF19_intron_4	intron	protein_coding	chr1	149431016	149455316
chr1	149447891	149447916	NBPF19_intron_4	intron	protein_coding	chr1	149431016	149455316
chr1	149450711	149450735	NBPF19_intron_4	intron	protein_coding	chr1	149431016	149455316
chr1	149451929	149452079	NBPF19_intron_4	intron	protein_coding	chr1	149431016	149455316
chr1	149452293	149452316	NBPF19_intron_4	intron	protein_coding	chr1	149431016	149455316
chr1	149452518	149452613	NBPF19_intron_4	intron	protein_coding	chr1	149431016	149455316
chr1	149452684	149452836	NBPF19_intron_4	intron	protein_coding	chr1	149431016	149455316
chr1	149452846	149453137	NBPF19_intron_4	intron	protein_coding	chr1	149431016	149455316
chr1	149453716	149453771	NBPF19_intron_4	intron	protein_coding	chr1	149431016	149455316
chr1	149453973	149454178	NBPF19_intron_4	intron	protein_coding	chr1	149431016	149455316
chr1	149454203	149454235	NBPF19_intron_4	intron	protein_coding	chr1	149431016	149455316
chr1	149456437	149456702	NBPF19_intron_5	intron	protein_coding	chr1	149455578	149463489
chr1	149456819	149457110	NBPF19_intron_5	intron	protein_coding	chr1	149455578	149463489
chr1	149457178	149457251	NBPF19_intron_5	intron	protein_coding	chr1	149455578	149463489
chr1	149458505	149458927	NBPF19_intron_5	intron	protein_coding	chr1	149455578	149463489
chr1	149463757	149463806	NBPF19_UTR_6	five_prime_UTR	protein_coding	chr1	149463490	149463826
chr1	149463974	149464054	NBPF19_intron_6	intron	protein_coding	chr1	149463827	149464075
chr1	149465368	149465996	NBPF19_UTR_7	three_prime_UTR	protein_coding	chr1	149464153	149468030
chr1	149466848	149466953	NBPF19_UTR_7	three_prime_UTR	protein_coding	chr1	149464153	149468030
chr1	149469480	149469583	NBPF19_intron_7	intron	protein_coding	chr1	149468031	149475639
chr1	149473471	149473583	NBPF19_intron_7	intron	protein_coding	chr1	149468031	149475639
chr1	149473708	149473768	NBPF19_intron_7	intron	protein_coding	chr1	149468031	149475639
chr1	149474115	149474175	NBPF19_intron_7	intron	protein_coding	chr1	149468031	149475639
chr1	149474429	149474606	NBPF19_intron_7	intron	protein_coding	chr1	149468031	149475639
chr1	149476404	149476464	NBPF19_intron_8	intron	protein_coding	chr1	149476108	149477943
chr1	149481638	149481680	NBPF19_intron_12	intron	protein_coding	chr1	149480885	149482173
chr1	149481868	149481899	NBPF19_intron_12	intron	protein_coding	chr1	149480885	149482173
chr1	149483998	149484064	NBPF19_intron_13	intron	protein_coding	chr1	149482227	149486128
chr1	149485677	149485853	NBPF19_intron_13	intron	protein_coding	chr1	149482227	149486128
chr1	149485962	149486128	NBPF19_intron_13	intron	protein_coding	chr1	149482227	149486128
chr1	149486129	149486192	NBPF19_9	CDS	protein_coding	chr1	149486129	149486293
chr1	149488689	149488903	NBPF19_intron_16	intron	protein_coding	chr1	149488186	149488903
chr1	149488904	149488956	NBPF19_UTR_11	three_prime_UTR	protein_coding	chr1	149488904	149488956
chr1	149488957	149489559	NBPF19_intron_17	intron	protein_coding	chr1	149488957	149489559
chr1	149489560	149489733	NBPF19_12	CDS	protein_coding	chr1	149489560	149489733
chr1	149489734	149490441	NBPF19_intron_18	intron	protein_coding	chr1	149489734	149490441
chr1	149490442	149490494	NBPF19_13	CDS	protein_coding	chr1	149490442	149490494
chr1	149490495	149490691	NBPF19_intron_19	intron	protein_coding	chr1	149490495	149491137
chr1	149490773	149490830	NBPF19_intron_19	intron	protein_coding	chr1	149490495	149491137
chr1	149491035	149491137	NBPF19_intron_19	intron	protein_coding	chr1	149490495	149491137
chr1	149491138	149491311	NBPF19_14	CDS	protein_coding	chr1	149491138	149491311
chr1	149491312	149492024	NBPF19_intron_20	intron	protein_coding	chr1	149491312	149492024
chr1	149492025	149492134	NBPF19_15	CDS	protein_coding	chr1	149492025	149492134
chr1	149492135	149492347	NBPF19_intron_21	intron	protein_coding	chr1	149492135	149492766
chr1	149492499	149492539	NBPF19_intron_21	intron	protein_coding	chr1	149492135	149492766
chr1	149492727	149492763	NBPF19_intron_21	intron	protein_coding	chr1	149492135	149492766
chr1	149492984	149493119	NBPF19_intron_22	intron	protein_coding	chr1	149492941	149493658
chr1	149493233	149493658	NBPF19_intron_22	intron	protein_coding	chr1	149492941	149493658
chr1	149493659	149493711	NBPF19_UTR_13	three_prime_UTR	protein_coding	chr1	149493659	149493711
chr1	149493712	149493784	NBPF19_intron_23	intron	protein_coding	chr1	149493712	149494316
chr1	149493917	149494026	NBPF19_intron_23	intron	protein_coding	chr1	149493712	149494316
chr1	149494187	149494275	NBPF19_intron_23	intron	protein_coding	chr1	149493712	149494316
chr1	149494431	149494490	NBPF19_17	CDS	protein_coding	chr1	149494317	149494490
chr1	149494491	149494915	NBPF19_intron_24	intron	protein_coding	chr1	149494491	149495198
chr1	149495674	149495900	NBPF19_intron_25	intron	protein_coding	chr1	149495252	149495900
chr1	149495901	149496074	NBPF19_19	CDS	protein_coding	chr1	149495901	149496074
chr1	149496075	149496787	NBPF19_intron_26	intron	protein_coding	chr1	149496075	149496787
chr1	149496788	149496897	NBPF19_20	CDS	protein_coding	chr1	149496788	149496897
chr1	149496898	149497070	NBPF19_intron_27	intron	protein_coding	chr1	149496898	149497523
chr1	149497091	149497244	NBPF19_intron_27	intron	protein_coding	chr1	149496898	149497523
chr1	149497398	149497523	NBPF19_intron_27	intron	protein_coding	chr1	149496898	149497523
chr1	149497524	149497624	NBPF19_21	CDS	protein_coding	chr1	149497524	149497697
chr1	149497736	149497862	NBPF19_intron_28	intron	protein_coding	chr1	149497698	149498415
chr1	149498006	149498327	NBPF19_intron_28	intron	protein_coding	chr1	149497698	149498415
chr1	149498354	149498415	NBPF19_intron_28	intron	protein_coding	chr1	149497698	149498415
chr1	149498416	149498468	NBPF19_22	CDS	protein_coding	chr1	149498416	149498468
chr1	149498469	149499071	NBPF19_intron_29	intron	protein_coding	chr1	149498469	149499071
chr1	149499072	149499245	NBPF19_23	CDS	protein_coding	chr1	149499072	149499245
chr1	149499246	149499953	NBPF19_intron_30	intron	protein_coding	chr1	149499246	149499953
chr1	149499954	149500006	NBPF19_24	CDS	protein_coding	chr1	149499954	149500006
chr1	149500007	149500655	NBPF19_intron_31	intron	protein_coding	chr1	149500007	149500655
chr1	149500656	149500829	NBPF19_25	CDS	protein_coding	chr1	149500656	149500833
chr1	149500834	149501542	NBPF19_intron_32	intron	protein_coding	chr1	149500834	149501542
chr1	149501543	149501652	NBPF19_26	CDS	protein_coding	chr1	149501543	149501652
chr1	149501653	149502284	NBPF19_intron_33	intron	protein_coding	chr1	149501653	149502284
chr1	149502285	149502458	NBPF19_27	CDS	protein_coding	chr1	149502285	149502458
chr1	149502459	149503176	NBPF19_intron_34	intron	protein_coding	chr1	149502459	149503176
chr1	149503177	149503229	NBPF19_28	CDS	protein_coding	chr1	149503177	149503229
chr1	149503230	149503832	NBPF19_intron_35	intron	protein_coding	chr1	149503230	149503832
chr1	149503833	149504006	NBPF19_29	CDS	protein_coding	chr1	149503833	149504006
chr1	149504007	149504714	NBPF19_intron_36	intron	protein_coding	chr1	149504007	149504714
chr1	149504715	149504765	NBPF19_30	CDS	protein_coding	chr1	149504715	149504765
chr1	149504768	149505416	NBPF19_intron_37	intron	protein_coding	chr1	149504768	149505416
chr1	149505417	149505590	NBPF19_31	CDS	protein_coding	chr1	149505417	149505590
chr1	149505591	149506303	NBPF19_intron_38	intron	protein_coding	chr1	149505591	149506303
chr1	149506304	149506413	NBPF19_32	CDS	protein_coding	chr1	149506304	149506413
chr1	149506414	149507045	NBPF19_intron_39	intron	protein_coding	chr1	149506414	149507045
chr1	149507046	149507219	NBPF19_33	CDS	protein_coding	chr1	149507046	149507219
chr1	149507220	149507937	NBPF19_intron_40	intron	protein_coding	chr1	149507220	149507937
chr1	149507938	149507990	NBPF19_34	CDS	protein_coding	chr1	149507938	149507990
chr1	149507991	149508593	NBPF19_intron_41	intron	protein_coding	chr1	149507991	149508593
chr1	149508594	149508711	NBPF19_35	CDS	protein_coding	chr1	149508594	149508767
chr1	149508809	149508937	NBPF19_intron_42	intron	protein_coding	chr1	149508768	149509475
chr1	149509103	149509216	NBPF19_intron_42	intron	protein_coding	chr1	149508768	149509475
chr1	149509288	149509475	NBPF19_intron_42	intron	protein_coding	chr1	149508768	149509475
chr1	149509476	149509528	NBPF19_36	CDS	protein_coding	chr1	149509476	149509528
chr1	149509529	149510036	NBPF19_intron_43	intron	protein_coding	chr1	149509529	149510177
chr1	149510193	149510351	NBPF19_UTR_15	three_prime_UTR	protein_coding	chr1	149510178	149510351
chr1	149510352	149511064	NBPF19_intron_44	intron	protein_coding	chr1	149510352	149511064
chr1	149511065	149511174	NBPF19_UTR_16	three_prime_UTR	protein_coding	chr1	149511065	149511174
chr1	149511175	149511806	NBPF19_intron_45	intron	protein_coding	chr1	149511175	149511806
chr1	149511807	149511928	NBPF19_UTR_17	three_prime_UTR	protein_coding	chr1	149511807	149511980
chr1	149512098	149512165	NBPF19_intron_46	intron	protein_coding	chr1	149511981	149512698
chr1	149512320	149512377	NBPF19_intron_46	intron	protein_coding	chr1	149511981	149512698
chr1	149512553	149512698	NBPF19_intron_46	intron	protein_coding	chr1	149511981	149512698
chr1	149512699	149512751	NBPF19_UTR_18	three_prime_UTR	protein_coding	chr1	149512699	149512751
chr1	149512752	149513354	NBPF19_intron_47	intron	protein_coding	chr1	149512752	149513354
chr1	149513355	149513528	NBPF19_UTR_19	three_prime_UTR	protein_coding	chr1	149513355	149513528
chr1	149513529	149514236	NBPF19_intron_48	intron	protein_coding	chr1	149513529	149514236
chr1	149514237	149514289	NBPF19_37	CDS	protein_coding	chr1	149514237	149514289
chr1	149514290	149514374	NBPF19_intron_49	intron	protein_coding	chr1	149514290	149514934
chr1	149514452	149514615	NBPF19_intron_49	intron	protein_coding	chr1	149514290	149514934
chr1	149514738	149514813	NBPF19_intron_49	intron	protein_coding	chr1	149514290	149514934
chr1	149514974	149515051	NBPF19_38	CDS	protein_coding	chr1	149514935	149515108
chr1	149515225	149515288	NBPF19_intron_50	intron	protein_coding	chr1	149515109	149515820
chr1	149515423	149515515	NBPF19_intron_50	intron	protein_coding	chr1	149515109	149515820
chr1	149515599	149515820	NBPF19_intron_50	intron	protein_coding	chr1	149515109	149515820
chr1	149515821	149515930	NBPF19_39	CDS	protein_coding	chr1	149515821	149515930
chr1	149515931	149516033	NBPF19_intron_51	intron	protein_coding	chr1	149515931	149516562
chr1	149516750	149517062	NBPF19_intron_52	intron	protein_coding	chr1	149516737	149517454
chr1	149517234	149517282	NBPF19_intron_52	intron	protein_coding	chr1	149516737	149517454
chr1	149517464	149517507	NBPF19_41	CDS	protein_coding	chr1	149517455	149517507
chr1	149517692	149518108	NBPF19_intron_53	intron	protein_coding	chr1	149517508	149518108
chr1	149518109	149518282	NBPF19_UTR_20	three_prime_UTR	protein_coding	chr1	149518109	149518282
chr1	149518283	149518990	NBPF19_intron_54	intron	protein_coding	chr1	149518283	149518990
chr1	149518991	149519043	NBPF19_UTR_21	three_prime_UTR	protein_coding	chr1	149518991	149519043
chr1	149519044	149519436	NBPF19_intron_55	intron	protein_coding	chr1	149519044	149519686
chr1	149519556	149519686	NBPF19_intron_55	intron	protein_coding	chr1	149519044	149519686
chr1	149519687	149519860	NBPF19_UTR_22	three_prime_UTR	protein_coding	chr1	149519687	149519860
chr1	149519861	149519943	NBPF19_intron_56	intron	protein_coding	chr1	149519861	149520573
chr1	149520097	149520199	NBPF19_intron_56	intron	protein_coding	chr1	149519861	149520573
chr1	149520334	149520573	NBPF19_intron_56	intron	protein_coding	chr1	149519861	149520573
chr1	149520574	149520683	NBPF19_UTR_23	three_prime_UTR	protein_coding	chr1	149520574	149520683
chr1	149520933	149521041	NBPF19_intron_57	intron	protein_coding	chr1	149520684	149521317
chr1	149521191	149521226	NBPF19_intron_57	intron	protein_coding	chr1	149520684	149521317
chr1	149520684	149520813	NBPF19_intron_57	intron	protein_coding	chr1	149520684	149521317
chr1	149521457	149521491	NBPF19_UTR_24	three_prime_UTR	protein_coding	chr1	149521318	149521491
chr1	149521492	149521654	NBPF19_intron_58	intron	protein_coding	chr1	149521492	149522209
chr1	149521793	149522209	NBPF19_intron_58	intron	protein_coding	chr1	149521492	149522209
chr1	149522210	149522262	NBPF19_UTR_25	three_prime_UTR	protein_coding	chr1	149522210	149522262
chr1	149522263	149522863	NBPF19_intron_59	intron	protein_coding	chr1	149522263	149522863
chr1	149522864	149523037	NBPF19_UTR_26	three_prime_UTR	protein_coding	chr1	149522864	149523037
chr1	149523038	149523745	NBPF19_intron_60	intron	protein_coding	chr1	149523038	149523745
chr1	149523746	149523798	NBPF19_UTR_27	three_prime_UTR	protein_coding	chr1	149523746	149523798
chr1	149523799	149524443	NBPF19_intron_61	intron	protein_coding	chr1	149523799	149524443
chr1	149524444	149524617	NBPF19_UTR_28	three_prime_UTR	protein_coding	chr1	149524444	149524617
chr1	149524618	149525330	NBPF19_intron_62	intron	protein_coding	chr1	149524618	149525330
chr1	149525331	149525440	NBPF19_42	CDS	protein_coding	chr1	149525331	149525440
chr1	149525441	149526068	NBPF19_intron_63	intron	protein_coding	chr1	149525441	149526068
chr1	149526069	149526242	NBPF19_43	CDS	protein_coding	chr1	149526069	149526242
chr1	149526243	149526960	NBPF19_intron_64	intron	protein_coding	chr1	149526243	149526960
chr1	149526961	149527013	NBPF19_44	CDS	protein_coding	chr1	149526961	149527013
chr1	149527014	149527075	NBPF19_intron_65	intron	protein_coding	chr1	149527014	149527612
chr1	149527232	149527335	NBPF19_intron_65	intron	protein_coding	chr1	149527014	149527612
chr1	149527471	149527612	NBPF19_intron_65	intron	protein_coding	chr1	149527014	149527612
chr1	149527613	149527786	NBPF19_45	CDS	protein_coding	chr1	149527613	149527786
chr1	149527852	149528004	NBPF19_intron_66	intron	protein_coding	chr1	149527787	149528494
chr1	149528138	149528437	NBPF19_intron_66	intron	protein_coding	chr1	149527787	149528494
chr1	149528629	149528658	NBPF19_intron_67	intron	protein_coding	chr1	149528548	149529172
chr1	149529037	149529172	NBPF19_intron_67	intron	protein_coding	chr1	149528548	149529172
chr1	149529173	149529346	NBPF19_UTR_30	three_prime_UTR	protein_coding	chr1	149529173	149529346
chr1	149529347	149530059	NBPF19_intron_68	intron	protein_coding	chr1	149529347	149530059
chr1	149530060	149530113	NBPF19_UTR_31	three_prime_UTR	protein_coding	chr1	149530060	149530169
chr1	149530138	149530169	NBPF19_UTR_31	three_prime_UTR	protein_coding	chr1	149530060	149530169
chr1	149530170	149530797	NBPF19_intron_69	intron	protein_coding	chr1	149530170	149530797
chr1	149530798	149530971	NBPF19_UTR_32	three_prime_UTR	protein_coding	chr1	149530798	149530971
chr1	149530972	149531689	NBPF19_intron_70	intron	protein_coding	chr1	149530972	149531689
chr1	149531690	149531742	NBPF19_UTR_33	three_prime_UTR	protein_coding	chr1	149531690	149531742
chr1	149531743	149532343	NBPF19_intron_71	intron	protein_coding	chr1	149531743	149532343
chr1	149532344	149532517	NBPF19_46	CDS	protein_coding	chr1	149532344	149532517
chr1	149532518	149533225	NBPF19_intron_72	intron	protein_coding	chr1	149532518	149533225
chr1	149533226	149533278	NBPF19_47	CDS	protein_coding	chr1	149533226	149533278
chr1	149533279	149533923	NBPF19_intron_73	intron	protein_coding	chr1	149533279	149533923
chr1	149533924	149534097	NBPF19_48	CDS	protein_coding	chr1	149533924	149534097
chr1	149534098	149534810	NBPF19_intron_74	intron	protein_coding	chr1	149534098	149534810
chr1	149534811	149534920	NBPF19_49	CDS	protein_coding	chr1	149534811	149534920
chr1	149535426	149535469	NBPF19_intron_75	intron	protein_coding	chr1	149534921	149535552
chr1	149535553	149535726	NBPF19_UTR_34	three_prime_UTR	protein_coding	chr1	149535553	149535726
chr1	149535727	149536444	NBPF19_intron_76	intron	protein_coding	chr1	149535727	149536444
chr1	149536445	149536497	NBPF19_UTR_35	three_prime_UTR	protein_coding	chr1	149536445	149536497
chr1	149536498	149537098	NBPF19_intron_77	intron	protein_coding	chr1	149536498	149537098
chr1	149537099	149537272	NBPF19_UTR_36	three_prime_UTR	protein_coding	chr1	149537099	149537272
chr1	149537273	149537979	NBPF19_intron_78	intron	protein_coding	chr1	149537273	149537980
chr1	149538087	149538202	NBPF19_intron_79	intron	protein_coding	chr1	149538034	149538674
chr1	149538311	149538413	NBPF19_intron_79	intron	protein_coding	chr1	149538034	149538674
chr1	149538493	149538674	NBPF19_intron_79	intron	protein_coding	chr1	149538034	149538674
chr1	149538675	149538848	NBPF19_51	CDS	protein_coding	chr1	149538675	149538848
chr1	149538849	149539561	NBPF19_intron_80	intron	protein_coding	chr1	149538849	149539561
chr1	149539562	149539671	NBPF19_52	CDS	protein_coding	chr1	149539562	149539671
chr1	149539777	149539948	NBPF19_intron_81	intron	protein_coding	chr1	149539672	149540299
chr1	149540014	149540299	NBPF19_intron_81	intron	protein_coding	chr1	149539672	149540299
chr1	149540300	149540473	NBPF19_53	CDS	protein_coding	chr1	149540300	149540473
chr1	149540474	149541191	NBPF19_intron_82	intron	protein_coding	chr1	149540474	149541191
chr1	149541192	149541244	NBPF19_54	CDS	protein_coding	chr1	149541192	149541244
chr1	149541245	149541851	NBPF19_intron_83	intron	protein_coding	chr1	149541245	149541851
chr1	149541852	149542025	NBPF19_55	CDS	protein_coding	chr1	149541852	149542025
chr1	149542026	149542733	NBPF19_intron_84	intron	protein_coding	chr1	149542026	149542733
chr1	149542734	149542786	NBPF19_56	CDS	protein_coding	chr1	149542734	149542786
chr1	149542787	149543411	NBPF19_intron_85	intron	protein_coding	chr1	149542787	149543411
chr1	149543412	149543585	NBPF19_57	CDS	protein_coding	chr1	149543412	149543585
chr1	149543586	149544298	NBPF19_intron_86	intron	protein_coding	chr1	149543586	149544298
chr1	149544299	149544408	NBPF19_58	CDS	protein_coding	chr1	149544299	149544408
chr1	149544521	149544716	NBPF19_intron_87	intron	protein_coding	chr1	149544409	149545036
chr1	149544771	149545036	NBPF19_intron_87	intron	protein_coding	chr1	149544409	149545036
chr1	149545037	149545210	NBPF19_59	CDS	protein_coding	chr1	149545037	149545210
chr1	149545211	149545842	NBPF19_intron_88	intron	protein_coding	chr1	149545211	149545928
chr1	149545874	149545928	NBPF19_intron_88	intron	protein_coding	chr1	149545211	149545928
chr1	149545982	149546588	NBPF19_intron_89	intron	protein_coding	chr1	149545982	149546588
chr1	149546589	149546762	NBPF19_61	CDS	protein_coding	chr1	149546589	149546762
chr1	149546763	149547470	NBPF19_intron_90	intron	protein_coding	chr1	149546763	149547470
chr1	149547471	149547523	NBPF19_62	CDS	protein_coding	chr1	149547471	149547523
chr1	149547524	149548148	NBPF19_intron_91	intron	protein_coding	chr1	149547524	149548148
chr1	149548149	149548322	NBPF19_63	CDS	protein_coding	chr1	149548149	149548322
chr1	149548323	149549035	NBPF19_intron_92	intron	protein_coding	chr1	149548323	149549035
chr1	149549036	149549145	NBPF19_64	CDS	protein_coding	chr1	149549036	149549145
chr1	149549146	149549773	NBPF19_intron_93	intron	protein_coding	chr1	149549146	149549773
chr1	149549774	149549947	NBPF19_65	CDS	protein_coding	chr1	149549774	149549947
chr1	149549948	149550665	NBPF19_intron_94	intron	protein_coding	chr1	149549948	149550665
chr1	149550666	149550718	NBPF19_66	CDS	protein_coding	chr1	149550666	149550718
chr1	149550719	149551325	NBPF19_intron_95	intron	protein_coding	chr1	149550719	149551325
chr1	149551326	149551499	NBPF19_67	CDS	protein_coding	chr1	149551326	149551499
chr1	149551500	149552207	NBPF19_intron_96	intron	protein_coding	chr1	149551500	149552207
chr1	149552208	149552260	NBPF19_UTR_37	three_prime_UTR	protein_coding	chr1	149552208	149552260
chr1	149552261	149552885	NBPF19_intron_97	intron	protein_coding	chr1	149552261	149552885
chr1	149552886	149553059	NBPF19_UTR_38	three_prime_UTR	protein_coding	chr1	149552886	149553059
chr1	149553060	149553772	NBPF19_intron_98	intron	protein_coding	chr1	149553060	149553772
chr1	149553773	149553882	NBPF19_UTR_39	three_prime_UTR	protein_coding	chr1	149553773	149553882
chr1	149553883	149553922	NBPF19_intron_99	intron	protein_coding	chr1	149553883	149554493
chr1	149584351	149584392	PPIAL4C_1	CDS	protein_coding	chr1	149583897	149584392
chr1	149609207	149609481	LINC00869_intron_3	intron	transcribed_unprocessed_pseudogene	chr1	149607555	149636487
chr1	149618141	149618208	LINC00869_intron_3	intron	transcribed_unprocessed_pseudogene	chr1	149607555	149636487
chr1	149621289	149621689	LINC00869_intron_3	intron	transcribed_unprocessed_pseudogene	chr1	149607555	149636487
chr1	149621806	149621898	LINC00869_intron_3	intron	transcribed_unprocessed_pseudogene	chr1	149607555	149636487
chr1	149623398	149623653	LINC00869_intron_3	intron	transcribed_unprocessed_pseudogene	chr1	149607555	149636487
chr1	149625359	149625386	LINC00869_intron_3	intron	transcribed_unprocessed_pseudogene	chr1	149607555	149636487
chr1	149676038	149676105	LINC00869_16	exon	transcribed_unprocessed_pseudogene	chr1	149675330	149679523
chr1	149688830	149689048	AC243772.3_intron_2	intron	transcribed_unprocessed_pseudogene	chr1	149687602	149720529
chr1	149689179	149689302	AC243772.3_intron_2	intron	transcribed_unprocessed_pseudogene	chr1	149687602	149720529
chr1	149696613	149696643	AC243772.3_intron_2	intron	transcribed_unprocessed_pseudogene	chr1	149687602	149720529
chr1	149698460	149698873	AC243772.3_intron_2	intron	transcribed_unprocessed_pseudogene	chr1	149687602	149720529
chr1	149698874	149698996	AC243772.3_intron_2	intron	transcribed_unprocessed_pseudogene	chr1	149687602	149720529
chr1	149699104	149699138	AC243772.3_intron_2	intron	transcribed_unprocessed_pseudogene	chr1	149687602	149720529
chr1	149699396	149699422	AC243772.3_intron_2	intron	transcribed_unprocessed_pseudogene	chr1	149687602	149720529
chr1	149699540	149699665	AC243772.3_intron_2	intron	transcribed_unprocessed_pseudogene	chr1	149687602	149720529
chr1	149700803	149703032	AC243772.3_intron_2	intron	transcribed_unprocessed_pseudogene	chr1	149687602	149720529
chr1	149703147	149703229	AC243772.3_intron_2	intron	transcribed_unprocessed_pseudogene	chr1	149687602	149720529
chr1	149703405	149703497	AC243772.3_intron_2	intron	transcribed_unprocessed_pseudogene	chr1	149687602	149720529
chr1	149703621	149703957	AC243772.3_intron_2	intron	transcribed_unprocessed_pseudogene	chr1	149687602	149720529
chr1	149704148	149704179	AC243772.3_intron_2	intron	transcribed_unprocessed_pseudogene	chr1	149687602	149720529
chr1	149704873	149705176	AC243772.3_intron_2	intron	transcribed_unprocessed_pseudogene	chr1	149687602	149720529
chr1	149705177	149705492	AC243772.3_intron_2	intron	transcribed_unprocessed_pseudogene	chr1	149687602	149720529
chr1	149707758	149707933	AC243772.3_intron_2	intron	transcribed_unprocessed_pseudogene	chr1	149687602	149720529
chr1	149717337	149717913	AC243772.3_intron_2	intron	transcribed_unprocessed_pseudogene	chr1	149687602	149720529
chr1	149724890	149724933	AC243772.3_intron_5	intron	transcribed_unprocessed_pseudogene	chr1	149723099	149726881
chr1	149728526	149728775	AC243772.3_intron_7	intron	transcribed_unprocessed_pseudogene	chr1	149728282	149729376
chr1	149783259	149783773	FCGR1A_intron_2	intron	protein_coding	chr1	149783191	149784001
chr1	149783261	149783773	HIST2H2BF_intron_1	intron	protein_coding	chr1	149783261	149810404
chr1	149832659	149832684	HIST2H4A_UTR_1	five_prime_UTR	protein_coding	chr1	149832659	149832684
chr1	149832684	149832996	HIST2H4A_1	CDS	protein_coding	chr1	149832684	149832996
chr1	149832996	149833241	HIST2H4A_UTR_2	three_prime_UTR	protein_coding	chr1	149832996	149833241
chr1	149839538	149840746	HIST2H3C_UTR_1	three_prime_UTR	protein_coding	chr1	149839538	149840746
chr1	149840746	149841157	HIST2H3C_1	CDS	protein_coding	chr1	149840746	149841157
chr1	149841157	149841192	HIST2H3C_UTR_2	five_prime_UTR	protein_coding	chr1	149841157	149841193
chr1	149842188	149842305	HIST2H2AA3_UTR_1	three_prime_UTR	protein_coding	chr1	149842188	149842305
chr1	149842305	149842698	HIST2H2AA3_1	CDS	protein_coding	chr1	149842305	149842698
chr1	149842698	149842736	HIST2H2AA3_UTR_2	five_prime_UTR	protein_coding	chr1	149842698	149842736
chr1	149843041	149843103	HIST2H2BD_1	exon	processed_pseudogene	chr1	149843041	149843533
chr1	149850708	149850770	HIST2H2BC_1	exon	processed_pseudogene	chr1	149850193	149850772
chr1	149851075	149851113	HIST2H2AA4_UTR_1	five_prime_UTR	protein_coding	chr1	149851061	149851113
chr1	149851113	149851506	HIST2H2AA4_1	CDS	protein_coding	chr1	149851113	149851506
chr1	149851506	149851623	HIST2H2AA4_UTR_2	three_prime_UTR	protein_coding	chr1	149851506	149851624
chr1	149852619	149852654	HIST2H3A_UTR_1	five_prime_UTR	protein_coding	chr1	149852619	149852654
chr1	149852654	149853065	HIST2H3A_1	CDS	protein_coding	chr1	149852654	149853065
chr1	149853065	149854273	HIST2H3A_UTR_2	three_prime_UTR	protein_coding	chr1	149853065	149854274
chr1	149860574	149860819	HIST2H4B_UTR_1	three_prime_UTR	protein_coding	chr1	149860078	149860819
chr1	149860819	149861131	HIST2H4B_1	CDS	protein_coding	chr1	149860819	149861131
chr1	155213392	155213482	MTX1_intron_7	intron	protein_coding	chr1	155213392	155213482
chr1	155213483	155213698	MTX1_9	CDS	protein_coding	chr1	155213483	155213698
chr1	155213825	155214294	GBAP1_1	exon	transcribed_unprocessed_pseudogene	chr1	155213824	155214473
chr1	155234019	155234109	MTX1P1_intron_6	intron	unprocessed_pseudogene	chr1	155234019	155234109
chr1	155234110	155234325	MTX1P1_7	exon	unprocessed_pseudogene	chr1	155234110	155234325
chr1	155234452	155234921	GBA_UTR_1	three_prime_UTR	protein_coding	chr1	155234452	155234994
chr1	156558619	156558674	IQGAP3_intron_27	intron	protein_coding	chr1	156556694	156560932
chr1	156558776	156558983	IQGAP3_intron_27	intron	protein_coding	chr1	156556694	156560932
chr1	161448297	161448351	AL592295.3_intron_4	intron	lincRNA	chr1	161428020	161470468
chr1	161455678	161455732	AL592295.3_intron_4	intron	lincRNA	chr1	161428020	161470468
chr1	161463088	161463142	AL592295.3_intron_4	intron	lincRNA	chr1	161428020	161470468
chr1	161469272	161470468	AL592295.3_intron_4	intron	lincRNA	chr1	161428020	161470468
chr1	161470469	161470523	AL592295.3_5	exon	lincRNA	chr1	161470469	161470523
chr1	161581343	161581437	FCGR2C_UTR_1	five_prime_UTR	polymorphic_pseudogene	chr1	161581339	161581437
chr1	161581437	161581549	FCGR2C_1	exon	polymorphic_pseudogene	chr1	161581437	161581549
chr1	161581550	161581621	FCGR2C_intron_1	intron	polymorphic_pseudogene	chr1	161581550	161583088
chr1	161582470	161582497	FCGR2C_intron_1	intron	polymorphic_pseudogene	chr1	161581550	161583088
chr1	161583224	161583251	FCGR2C_3	exon	polymorphic_pseudogene	chr1	161583211	161583251
chr1	161583445	161583468	FCGR2C_intron_3	intron	polymorphic_pseudogene	chr1	161583252	161583719
chr1	161583720	161583814	FCGR2C_4	exon	polymorphic_pseudogene	chr1	161583720	161583814
chr1	161583815	161585211	FCGR2C_intron_4	intron	polymorphic_pseudogene	chr1	161583815	161588420
chr1	161588268	161588420	FCGR2C_intron_4	intron	polymorphic_pseudogene	chr1	161583815	161588420
chr1	161588443	161588798	FCGR2C_intron_5	intron	polymorphic_pseudogene	chr1	161588443	161589560
chr1	161663147	161663241	FCGR2B_UTR_1	five_prime_UTR	protein_coding	chr1	161663147	161663241
chr1	161663241	161663353	FCGR2B_1	CDS	protein_coding	chr1	161663241	161663353
chr1	161663354	161663425	FCGR2B_intron_1	intron	protein_coding	chr1	161663354	161670250
chr1	161665524	161665618	FCGR2B_intron_1	intron	protein_coding	chr1	161663354	161670250
chr1	161665619	161667015	FCGR2B_intron_1	intron	protein_coding	chr1	161663354	161670250
chr1	161670098	161670250	FCGR2B_intron_1	intron	protein_coding	chr1	161663354	161670250
chr1	161670273	161670628	FCGR2B_intron_2	intron	protein_coding	chr1	161670273	161671390
chr1	162311964	162312009	NOS1AP_intron_4	intron	protein_coding	chr1	162300707	162333015
chr1	162312207	162312259	NOS1AP_intron_4	intron	protein_coding	chr1	162300707	162333015
chr1	162738300	162738375	DDR2_intron_6	intron	protein_coding	chr1	162719146	162753093
chr1	162738479	162738591	DDR2_intron_6	intron	protein_coding	chr1	162719146	162753093
chr1	162738711	162738958	DDR2_intron_6	intron	protein_coding	chr1	162719146	162753093
chr1	168349520	168349588	AL022100.1_intron_1	intron	transcribed_processed_pseudogene	chr1	168317647	168368822
chr1	168349854	168349900	AL022100.1_intron_1	intron	transcribed_processed_pseudogene	chr1	168317647	168368822
chr1	169255389	169255427	NME7_intron_5	intron	protein_coding	chr1	169237688	169287301
chr1	169277548	169277573	NME7_intron_5	intron	protein_coding	chr1	169237688	169287301
chr1	172060519	172060545	DNM3_intron_11	intron	protein_coding	chr1	172048751	172068817
chr1	172060757	172060878	DNM3_intron_11	intron	protein_coding	chr1	172048751	172068817
chr1	172983359	172983508	AL031599.1_intron_1	intron	lincRNA	chr1	172776128	173004280
chr1	172983599	172984022	AL031599.1_intron_1	intron	lincRNA	chr1	172776128	173004280
chr1	172984201	172984559	AL031599.1_intron_1	intron	lincRNA	chr1	172776128	173004280
chr1	172984600	172984735	AL031599.1_intron_1	intron	lincRNA	chr1	172776128	173004280
chr1	172984884	172984948	AL031599.1_intron_1	intron	lincRNA	chr1	172776128	173004280
chr1	172985143	172985194	AL031599.1_intron_1	intron	lincRNA	chr1	172776128	173004280
chr1	172985512	172985615	AL031599.1_intron_1	intron	lincRNA	chr1	172776128	173004280
chr1	172985852	172985937	AL031599.1_intron_1	intron	lincRNA	chr1	172776128	173004280
chr1	174235415	174235500	RABGAP1L_intron_4	intron	protein_coding	chr1	174231356	174241481
chr1	174235661	174235718	RABGAP1L_intron_4	intron	protein_coding	chr1	174231356	174241481
chr1	174235916	174236003	RABGAP1L_intron_4	intron	protein_coding	chr1	174231356	174241481
chr1	174236287	174236352	RABGAP1L_intron_4	intron	protein_coding	chr1	174231356	174241481
chr1	174236707	174236745	RABGAP1L_intron_4	intron	protein_coding	chr1	174231356	174241481
chr1	174236932	174237029	RABGAP1L_intron_4	intron	protein_coding	chr1	174231356	174241481
chr1	174237233	174237273	RABGAP1L_intron_4	intron	protein_coding	chr1	174231356	174241481
chr1	174237552	174237588	RABGAP1L_intron_4	intron	protein_coding	chr1	174231356	174241481
chr1	174237679	174237741	RABGAP1L_intron_4	intron	protein_coding	chr1	174231356	174241481
chr1	174350598	174350668	RABGAP1L_intron_12	intron	protein_coding	chr1	174305128	174370977
chr1	174379528	174379654	RABGAP1L_intron_13	intron	protein_coding	chr1	174371073	174393993
chr1	174379891	174379984	RABGAP1L_intron_13	intron	protein_coding	chr1	174371073	174393993
chr1	174381438	174381512	RABGAP1L_intron_13	intron	protein_coding	chr1	174371073	174393993
chr1	174381758	174381792	RABGAP1L_intron_13	intron	protein_coding	chr1	174371073	174393993
chr1	174382015	174382338	RABGAP1L_intron_13	intron	protein_coding	chr1	174371073	174393993
chr1	174382470	174382502	RABGAP1L_intron_13	intron	protein_coding	chr1	174371073	174393993
chr1	174590631	174591033	RABGAP1L_intron_16	intron	protein_coding	chr1	174548562	174637373
chr1	174591112	174591347	RABGAP1L_intron_16	intron	protein_coding	chr1	174548562	174637373
chr1	174591602	174591627	RABGAP1L_intron_16	intron	protein_coding	chr1	174548562	174637373
chr1	174591792	174591945	RABGAP1L_intron_16	intron	protein_coding	chr1	174548562	174637373
chr1	174592047	174592074	RABGAP1L_intron_16	intron	protein_coding	chr1	174548562	174637373
chr1	174592213	174592760	RABGAP1L_intron_16	intron	protein_coding	chr1	174548562	174637373
chr1	174593276	174593426	RABGAP1L_intron_16	intron	protein_coding	chr1	174548562	174637373
chr1	174593561	174593739	RABGAP1L_intron_16	intron	protein_coding	chr1	174548562	174637373
chr1	174593875	174594019	RABGAP1L_intron_16	intron	protein_coding	chr1	174548562	174637373
chr1	174594251	174594329	RABGAP1L_intron_16	intron	protein_coding	chr1	174548562	174637373
chr1	174594415	174594965	RABGAP1L_intron_16	intron	protein_coding	chr1	174548562	174637373
chr1	174595035	174595328	RABGAP1L_intron_16	intron	protein_coding	chr1	174548562	174637373
chr1	174595476	174595543	RABGAP1L_intron_16	intron	protein_coding	chr1	174548562	174637373
chr1	174631218	174631254	RABGAP1L_intron_16	intron	protein_coding	chr1	174548562	174637373
chr1	174634347	174634438	RABGAP1L_intron_16	intron	protein_coding	chr1	174548562	174637373
chr1	174634619	174634670	RABGAP1L_intron_16	intron	protein_coding	chr1	174548562	174637373
chr1	174844176	174844226	RABGAP1L_intron_26	intron	protein_coding	chr1	174811961	174874456
chr1	174844416	174844514	RABGAP1L_intron_26	intron	protein_coding	chr1	174811961	174874456
chr1	174844715	174844907	RABGAP1L_intron_26	intron	protein_coding	chr1	174811961	174874456
chr1	174845448	174845780	RABGAP1L_intron_26	intron	protein_coding	chr1	174811961	174874456
chr1	174848009	174848170	RABGAP1L_intron_26	intron	protein_coding	chr1	174811961	174874456
chr1	176751634	176751816	PAPPA2_intron_14	intron	protein_coding	chr1	176740197	176765664
chr1	176751924	176751983	PAPPA2_intron_14	intron	protein_coding	chr1	176740197	176765664
chr1	178316036	178316450	RASAL2_intron_3	intron	protein_coding	chr1	178300119	178341469
chr1	178316520	178316663	RASAL2_intron_3	intron	protein_coding	chr1	178300119	178341469
chr1	178316806	178316914	RASAL2_intron_3	intron	protein_coding	chr1	178300119	178341469
chr1	178777877	178777915	RALGPS2_intron_2	intron	protein_coding	chr1	178776822	178784416
chr1	178778203	178778274	RALGPS2_intron_2	intron	protein_coding	chr1	178776822	178784416
chr1	178778377	178778422	RALGPS2_intron_2	intron	protein_coding	chr1	178776822	178784416
chr1	178804691	178804947	RALGPS2_intron_4	intron	protein_coding	chr1	178785608	178808043
chr1	178841520	178841669	RALGPS2_intron_8	intron	protein_coding	chr1	178833551	178877496
chr1	178841745	178842485	RALGPS2_intron_8	intron	protein_coding	chr1	178833551	178877496
chr1	180699528	180699579	XPR1_intron_2	intron	protein_coding	chr1	180682412	180787751
chr1	180699753	180699833	XPR1_intron_2	intron	protein_coding	chr1	180682412	180787751
chr1	180699981	180700928	XPR1_intron_2	intron	protein_coding	chr1	180682412	180787751
chr1	180701033	180701129	XPR1_intron_2	intron	protein_coding	chr1	180682412	180787751
chr1	180701153	180701186	XPR1_intron_2	intron	protein_coding	chr1	180682412	180787751
chr1	180701886	180701974	XPR1_intron_2	intron	protein_coding	chr1	180682412	180787751
chr1	180867126	180867213	XPR1_intron_12	intron	protein_coding	chr1	180863875	180873801
chr1	180867369	180867439	XPR1_intron_12	intron	protein_coding	chr1	180863875	180873801
chr1	180867581	180867791	XPR1_intron_12	intron	protein_coding	chr1	180863875	180873801
chr1	180867883	180868098	XPR1_intron_12	intron	protein_coding	chr1	180863875	180873801
chr1	180868148	180868424	XPR1_intron_12	intron	protein_coding	chr1	180863875	180873801
chr1	180868913	180869156	XPR1_intron_12	intron	protein_coding	chr1	180863875	180873801
chr1	180869270	180869335	XPR1_intron_12	intron	protein_coding	chr1	180863875	180873801
chr1	180869609	180869939	XPR1_intron_12	intron	protein_coding	chr1	180863875	180873801
chr1	180870013	180870231	XPR1_intron_12	intron	protein_coding	chr1	180863875	180873801
chr1	180870340	180870418	XPR1_intron_12	intron	protein_coding	chr1	180863875	180873801
chr1	180870586	180870776	XPR1_intron_12	intron	protein_coding	chr1	180863875	180873801
chr1	180870837	180871557	XPR1_intron_12	intron	protein_coding	chr1	180863875	180873801
chr1	180871631	180871841	XPR1_intron_12	intron	protein_coding	chr1	180863875	180873801
chr1	180871908	180872340	XPR1_intron_12	intron	protein_coding	chr1	180863875	180873801
chr1	184846365	184846584	FAM129A_intron_9	intron	protein_coding	chr1	184831963	184884631
chr1	184846675	184846767	FAM129A_intron_9	intron	protein_coding	chr1	184831963	184884631
chr1	184847426	184847553	FAM129A_intron_9	intron	protein_coding	chr1	184831963	184884631
chr1	184847675	184848079	FAM129A_intron_9	intron	protein_coding	chr1	184831963	184884631
chr1	184848159	184848338	FAM129A_intron_9	intron	protein_coding	chr1	184831963	184884631
chr1	184848450	184848480	FAM129A_intron_9	intron	protein_coding	chr1	184831963	184884631
chr1	184848584	184848846	FAM129A_intron_9	intron	protein_coding	chr1	184831963	184884631
chr1	184848926	184849078	FAM129A_intron_9	intron	protein_coding	chr1	184831963	184884631
chr1	184849195	184849244	FAM129A_intron_9	intron	protein_coding	chr1	184831963	184884631
chr1	184849360	184849416	FAM129A_intron_9	intron	protein_coding	chr1	184831963	184884631
chr1	184849517	184850016	FAM129A_intron_9	intron	protein_coding	chr1	184831963	184884631
chr1	184850071	184850274	FAM129A_intron_9	intron	protein_coding	chr1	184831963	184884631
chr1	184850375	184850673	FAM129A_intron_9	intron	protein_coding	chr1	184831963	184884631
chr1	184850764	184851060	FAM129A_intron_9	intron	protein_coding	chr1	184831963	184884631
chr1	184851167	184851327	FAM129A_intron_9	intron	protein_coding	chr1	184831963	184884631
chr1	185890900	185891040	HMCN1_intron_4	intron	protein_coding	chr1	185865864	185909335
chr1	187344083	187344569	ERVMER61-1_intron_13	intron	lincRNA	chr1	187330506	187359713
chr1	187344649	187345345	ERVMER61-1_intron_13	intron	lincRNA	chr1	187330506	187359713
chr1	187345850	187346013	ERVMER61-1_intron_13	intron	lincRNA	chr1	187330506	187359713
chr1	187346061	187347303	ERVMER61-1_intron_13	intron	lincRNA	chr1	187330506	187359713
chr1	187347476	187347501	ERVMER61-1_intron_13	intron	lincRNA	chr1	187330506	187359713
chr1	187347670	187347701	ERVMER61-1_intron_13	intron	lincRNA	chr1	187330506	187359713
chr1	187347925	187348037	ERVMER61-1_intron_13	intron	lincRNA	chr1	187330506	187359713
chr1	187348172	187348321	ERVMER61-1_intron_13	intron	lincRNA	chr1	187330506	187359713
chr1	187348649	187348705	ERVMER61-1_intron_13	intron	lincRNA	chr1	187330506	187359713
chr1	187598723	187598869	ERVMER61-1_intron_20	intron	lincRNA	chr1	187571197	187641224
chr1	187598951	187599087	ERVMER61-1_intron_20	intron	lincRNA	chr1	187571197	187641224
chr1	187599159	187599335	ERVMER61-1_intron_20	intron	lincRNA	chr1	187571197	187641224
chr1	187599750	187599804	ERVMER61-1_intron_20	intron	lincRNA	chr1	187571197	187641224
chr1	187599930	187600496	ERVMER61-1_intron_20	intron	lincRNA	chr1	187571197	187641224
chr1	187600635	187600762	ERVMER61-1_intron_20	intron	lincRNA	chr1	187571197	187641224
chr1	187600807	187602647	ERVMER61-1_intron_20	intron	lincRNA	chr1	187571197	187641224
chr1	187602718	187602886	ERVMER61-1_intron_20	intron	lincRNA	chr1	187571197	187641224
chr1	187602973	187603166	ERVMER61-1_intron_20	intron	lincRNA	chr1	187571197	187641224
chr1	187603232	187603320	ERVMER61-1_intron_20	intron	lincRNA	chr1	187571197	187641224
chr1	190732611	190732671	LINC01720_intron_1	intron	lincRNA	chr1	190625034	190738436
chr1	192504829	192504883	AL390957.1_intron_11	intron	lincRNA	chr1	192491970	192516941
chr1	193718206	193718249	AL357793.1_intron_1	intron	lincRNA	chr1	193679006	193725599
chr1	193718461	193718557	AL357793.1_intron_1	intron	lincRNA	chr1	193679006	193725599
chr1	193718673	193718790	AL357793.1_intron_1	intron	lincRNA	chr1	193679006	193725599
chr1	193719518	193720601	AL357793.1_intron_1	intron	lincRNA	chr1	193679006	193725599
chr1	193720711	193720757	AL357793.1_intron_1	intron	lincRNA	chr1	193679006	193725599
chr1	193721201	193721604	AL357793.1_intron_1	intron	lincRNA	chr1	193679006	193725599
chr1	193721763	193721822	AL357793.1_intron_1	intron	lincRNA	chr1	193679006	193725599
chr1	193721980	193722242	AL357793.1_intron_1	intron	lincRNA	chr1	193679006	193725599
chr1	193722270	193722469	AL357793.1_intron_1	intron	lincRNA	chr1	193679006	193725599
chr1	193722608	193722645	AL357793.1_intron_1	intron	lincRNA	chr1	193679006	193725599
chr1	193722760	193722887	AL357793.1_intron_1	intron	lincRNA	chr1	193679006	193725599
chr1	193722959	193723149	AL357793.1_intron_1	intron	lincRNA	chr1	193679006	193725599
chr1	193723250	193723298	AL357793.1_intron_1	intron	lincRNA	chr1	193679006	193725599
chr1	197531619	197531642	DENND1B_intron_3	intron	protein_coding	chr1	197512954	197539962
chr1	197531838	197531955	DENND1B_intron_3	intron	protein_coding	chr1	197512954	197539962
chr1	197532399	197533988	DENND1B_intron_3	intron	protein_coding	chr1	197512954	197539962
chr1	197708300	197709169	DENND1B_intron_20	intron	protein_coding	chr1	197674170	197715029
chr1	197709287	197709406	DENND1B_intron_20	intron	protein_coding	chr1	197674170	197715029
chr1	197709665	197709748	DENND1B_intron_20	intron	protein_coding	chr1	197674170	197715029
chr1	197709929	197710156	DENND1B_intron_20	intron	protein_coding	chr1	197674170	197715029
chr1	197710231	197710374	DENND1B_intron_20	intron	protein_coding	chr1	197674170	197715029
chr1	197710522	197711001	DENND1B_intron_20	intron	protein_coding	chr1	197674170	197715029
chr1	197711083	197711282	DENND1B_intron_20	intron	protein_coding	chr1	197674170	197715029
chr1	197711334	197711450	DENND1B_intron_20	intron	protein_coding	chr1	197674170	197715029
chr1	197711473	197711694	DENND1B_intron_20	intron	protein_coding	chr1	197674170	197715029
chr1	197711794	197711992	DENND1B_intron_20	intron	protein_coding	chr1	197674170	197715029
chr1	197712093	197712223	DENND1B_intron_20	intron	protein_coding	chr1	197674170	197715029
chr1	197712277	197712605	DENND1B_intron_20	intron	protein_coding	chr1	197674170	197715029
chr1	197712751	197712946	DENND1B_intron_20	intron	protein_coding	chr1	197674170	197715029
chr1	197713024	197713198	DENND1B_intron_20	intron	protein_coding	chr1	197674170	197715029
chr1	197713338	197713375	DENND1B_intron_20	intron	protein_coding	chr1	197674170	197715029
chr1	199023754	199023867	LINC01221_intron_1	intron	lincRNA	chr1	199016466	199041554
chr1	199024018	199024103	LINC01221_intron_1	intron	lincRNA	chr1	199016466	199041554
chr1	199024529	199024555	LINC01221_intron_1	intron	lincRNA	chr1	199016466	199041554
chr1	199024719	199025265	LINC01221_intron_1	intron	lincRNA	chr1	199016466	199041554
chr1	200797821	200797857	CAMSAP2_intron_2	intron	protein_coding	chr1	200761099	200807374
chr1	200914888	200915213	INAVA_UTR_4	three_prime_UTR	protein_coding	chr1	200913629	200915735
chr1	206188303	206188326	FAM72A_intron_1	intron	protein_coding	chr1	206187374	206195750
chr1	206192244	206192507	FAM72A_intron_1	intron	protein_coding	chr1	206187374	206195750
chr1	206195025	206195489	FAM72A_intron_1	intron	protein_coding	chr1	206187374	206195750
chr1	206195696	206195727	FAM72A_intron_1	intron	protein_coding	chr1	206187374	206195750
chr1	206200921	206201090	FAM72A_intron_3	intron	protein_coding	chr1	206199885	206201279
chr1	206201888	206201938	FAM72A_4	CDS	protein_coding	chr1	206201869	206201938
chr1	206202080	206202140	FAM72A_UTR_4	five_prime_UTR	protein_coding	chr1	206202025	206202873
chr1	206202272	206202674	FAM72A_UTR_4	five_prime_UTR	protein_coding	chr1	206202025	206202873
chr1	206204397	206204441	SRGAP2_intron_1	intron	protein_coding	chr1	206203651	206205427
chr1	206207958	206208034	SRGAP2_intron_2	intron	protein_coding	chr1	206206038	206214721
chr1	206211476	206211506	SRGAP2_intron_2	intron	protein_coding	chr1	206206038	206214721
chr1	206212543	206212648	SRGAP2_intron_2	intron	protein_coding	chr1	206206038	206214721
chr1	206219152	206219219	SRGAP2_intron_3	intron	protein_coding	chr1	206214841	206303279
chr1	206219354	206219517	SRGAP2_intron_3	intron	protein_coding	chr1	206214841	206303279
chr1	206219713	206219747	SRGAP2_intron_3	intron	protein_coding	chr1	206214841	206303279
chr1	206222210	206222236	SRGAP2_intron_3	intron	protein_coding	chr1	206214841	206303279
chr1	206223366	206223861	SRGAP2_intron_3	intron	protein_coding	chr1	206214841	206303279
chr1	206224754	206224786	SRGAP2_intron_3	intron	protein_coding	chr1	206214841	206303279
chr1	206233729	206233992	SRGAP2_intron_3	intron	protein_coding	chr1	206214841	206303279
chr1	206235784	206235979	SRGAP2_intron_3	intron	protein_coding	chr1	206214841	206303279
chr1	206237977	206238440	SRGAP2_intron_3	intron	protein_coding	chr1	206214841	206303279
chr1	206245858	206246704	SRGAP2_intron_3	intron	protein_coding	chr1	206214841	206303279
chr1	206264707	206265406	SRGAP2_intron_3	intron	protein_coding	chr1	206214841	206303279
chr1	206269753	206269786	SRGAP2_intron_3	intron	protein_coding	chr1	206214841	206303279
chr1	206269982	206270019	SRGAP2_intron_3	intron	protein_coding	chr1	206214841	206303279
chr1	206270134	206270182	SRGAP2_intron_3	intron	protein_coding	chr1	206214841	206303279
chr1	206270444	206270506	SRGAP2_intron_3	intron	protein_coding	chr1	206214841	206303279
chr1	206270676	206270767	SRGAP2_intron_3	intron	protein_coding	chr1	206214841	206303279
chr1	206270870	206271887	SRGAP2_intron_3	intron	protein_coding	chr1	206214841	206303279
chr1	206275166	206275340	SRGAP2_intron_3	intron	protein_coding	chr1	206214841	206303279
chr1	206282279	206282399	SRGAP2_intron_3	intron	protein_coding	chr1	206214841	206303279
chr1	206293764	206293796	SRGAP2_intron_3	intron	protein_coding	chr1	206214841	206303279
chr1	206293982	206294031	SRGAP2_intron_3	intron	protein_coding	chr1	206214841	206303279
chr1	206308356	206308403	SRGAP2_intron_4	intron	protein_coding	chr1	206303474	206342844
chr1	206317000	206317326	SRGAP2_intron_4	intron	protein_coding	chr1	206303474	206342844
chr1	206320285	206320309	SRGAP2_intron_4	intron	protein_coding	chr1	206303474	206342844
chr1	206328165	206328239	SRGAP2_intron_4	intron	protein_coding	chr1	206303474	206342844
chr1	206328399	206328497	SRGAP2_intron_4	intron	protein_coding	chr1	206303474	206342844
chr1	206328580	206328641	SRGAP2_intron_4	intron	protein_coding	chr1	206303474	206342844
chr1	206328749	206329530	SRGAP2_intron_4	intron	protein_coding	chr1	206303474	206342844
chr1	206329900	206330121	SRGAP2_intron_4	intron	protein_coding	chr1	206303474	206342844
chr1	206330210	206330714	SRGAP2_intron_4	intron	protein_coding	chr1	206303474	206342844
chr1	206330825	206330905	SRGAP2_intron_4	intron	protein_coding	chr1	206303474	206342844
chr1	206331091	206331280	SRGAP2_intron_4	intron	protein_coding	chr1	206303474	206342844
chr1	206331362	206331467	SRGAP2_intron_4	intron	protein_coding	chr1	206303474	206342844
chr1	206331639	206331699	SRGAP2_intron_4	intron	protein_coding	chr1	206303474	206342844
chr1	206332049	206332116	SRGAP2_intron_4	intron	protein_coding	chr1	206303474	206342844
chr1	206338557	206338589	SRGAP2_intron_4	intron	protein_coding	chr1	206303474	206342844
chr1	206348775	206348804	SRGAP2_intron_5	intron	protein_coding	chr1	206343009	206384012
chr1	206352328	206352411	SRGAP2_intron_5	intron	protein_coding	chr1	206343009	206384012
chr1	206372424	206372639	SRGAP2_intron_5	intron	protein_coding	chr1	206343009	206384012
chr1	206374868	206374894	SRGAP2_intron_5	intron	protein_coding	chr1	206343009	206384012
chr1	206379466	206379956	SRGAP2_intron_5	intron	protein_coding	chr1	206343009	206384012
chr1	206381589	206381957	SRGAP2_intron_5	intron	protein_coding	chr1	206343009	206384012
chr1	206387662	206387854	SRGAP2_intron_6	intron	protein_coding	chr1	206384077	206392687
chr1	206400579	206400611	SRGAP2_intron_8	intron	protein_coding	chr1	206393674	206401419
chr1	206405103	206405247	SRGAP2_intron_9	intron	protein_coding	chr1	206401646	206405247
chr1	206405248	206405350	SRGAP2_7	CDS	protein_coding	chr1	206405248	206405350
chr1	206406093	206406137	SRGAP2_intron_10	intron	protein_coding	chr1	206405351	206406375
chr1	206405351	206405922	SRGAP2_intron_10	intron	protein_coding	chr1	206405351	206406375
chr1	206407009	206407111	SRGAP2_intron_11	intron	protein_coding	chr1	206406710	206415887
chr1	206407249	206407330	SRGAP2_intron_11	intron	protein_coding	chr1	206406710	206415887
chr1	207527217	207528714	CR1_intron_7	intron	protein_coding	chr1	207527124	207528714
chr1	207528715	207528801	CR1_8	CDS	protein_coding	chr1	207528715	207528801
chr1	207528802	207532178	CR1_intron_8	intron	protein_coding	chr1	207528802	207532178
chr1	207532179	207532398	CR1_9	CDS	protein_coding	chr1	207532179	207532398
chr1	207532399	207533407	CR1_intron_9	intron	protein_coding	chr1	207532399	207533407
chr1	207533408	207533588	CR1_10	CDS	protein_coding	chr1	207533408	207533588
chr1	207533589	207534195	CR1_intron_10	intron	protein_coding	chr1	207533589	207534195
chr1	207534412	207534437	CR1_intron_11	intron	protein_coding	chr1	207534297	207539979
chr1	207534626	207534652	CR1_intron_11	intron	protein_coding	chr1	207534297	207539979
chr1	207538156	207539979	CR1_intron_11	intron	protein_coding	chr1	207534297	207539979
chr1	207534829	207538044	CR1_intron_11	intron	protein_coding	chr1	207534297	207539979
chr1	207539980	207540066	CR1_12	CDS	protein_coding	chr1	207539980	207540066
chr1	207540067	207542180	CR1_intron_12	intron	protein_coding	chr1	207540067	207542180
chr1	207542181	207542389	CR1_13	CDS	protein_coding	chr1	207542181	207542580
chr1	207543121	207543940	CR1_intron_13	intron	protein_coding	chr1	207542581	207545306
chr1	207544113	207544182	CR1_intron_13	intron	protein_coding	chr1	207542581	207545306
chr1	207545772	207547269	CR1_intron_15	intron	protein_coding	chr1	207545679	207547269
chr1	207547270	207547356	CR1_16	CDS	protein_coding	chr1	207547270	207547356
chr1	207547357	207550733	CR1_intron_16	intron	protein_coding	chr1	207547357	207550733
chr1	207550734	207550953	CR1_17	CDS	protein_coding	chr1	207550734	207550953
chr1	207550954	207551962	CR1_intron_17	intron	protein_coding	chr1	207550954	207551962
chr1	207551963	207552143	CR1_18	CDS	protein_coding	chr1	207551963	207552143
chr1	207552144	207552278	CR1_intron_18	intron	protein_coding	chr1	207552144	207552750
chr1	207553192	207553229	CR1_intron_19	intron	protein_coding	chr1	207552852	207558536
chr1	207553384	207553493	CR1_intron_19	intron	protein_coding	chr1	207552852	207558536
chr1	207554398	207554446	CR1_intron_19	intron	protein_coding	chr1	207552852	207558536
chr1	207554657	207554710	CR1_intron_19	intron	protein_coding	chr1	207552852	207558536
chr1	207554813	207556599	CR1_intron_19	intron	protein_coding	chr1	207552852	207558536
chr1	207556713	207558536	CR1_intron_19	intron	protein_coding	chr1	207552852	207558536
chr1	207558537	207558623	CR1_20	CDS	protein_coding	chr1	207558537	207558623
chr1	207558624	207560737	CR1_intron_20	intron	protein_coding	chr1	207558624	207560737
chr1	207560738	207560946	CR1_21	CDS	protein_coding	chr1	207560738	207561137
chr1	207561678	207562497	CR1_intron_21	intron	protein_coding	chr1	207561138	207563862
chr1	207562670	207562739	CR1_intron_21	intron	protein_coding	chr1	207561138	207563862
chr1	207568530	207569057	CR1_intron_25	intron	protein_coding	chr1	207568043	207569057
chr1	207569058	207569238	CR1_26	CDS	protein_coding	chr1	207569058	207569238
chr1	207569239	207569845	CR1_intron_26	intron	protein_coding	chr1	207569239	207569845
chr1	207570062	207570087	CR1_intron_27	intron	protein_coding	chr1	207569947	207575593
chr1	207570287	207570324	CR1_intron_27	intron	protein_coding	chr1	207569947	207575593
chr1	207570508	207571982	CR1_intron_27	intron	protein_coding	chr1	207569947	207575593
chr1	207721848	207721932	CR1L_intron_11	intron	protein_coding	chr1	207717692	207723616
chr1	210443539	210443610	HHAT_intron_11	intron	protein_coding	chr1	210439754	210464503
chr1	210443778	210444093	HHAT_intron_11	intron	protein_coding	chr1	210439754	210464503
chr1	212298234	212298311	PPP2R5A_intron_1	intron	protein_coding	chr1	212286292	212301804
chr1	212298449	212298532	PPP2R5A_intron_1	intron	protein_coding	chr1	212286292	212301804
chr1	212298599	212298676	PPP2R5A_intron_1	intron	protein_coding	chr1	212286292	212301804
chr1	217691348	217691433	SPATA17_intron_5	intron	protein_coding	chr1	217683362	217741973
chr1	217691600	217691705	SPATA17_intron_5	intron	protein_coding	chr1	217683362	217741973
chr1	217691824	217692403	SPATA17_intron_5	intron	protein_coding	chr1	217683362	217741973
chr1	217692577	217692619	SPATA17_intron_5	intron	protein_coding	chr1	217683362	217741973
chr1	217692765	217692886	SPATA17_intron_5	intron	protein_coding	chr1	217683362	217741973
chr1	217692967	217693077	SPATA17_intron_5	intron	protein_coding	chr1	217683362	217741973
chr1	217693673	217693729	SPATA17_intron_5	intron	protein_coding	chr1	217683362	217741973
chr1	217693878	217694001	SPATA17_intron_5	intron	protein_coding	chr1	217683362	217741973
chr1	217694124	217694171	SPATA17_intron_5	intron	protein_coding	chr1	217683362	217741973
chr1	217695271	217695474	SPATA17_intron_5	intron	protein_coding	chr1	217683362	217741973
chr1	217695570	217695639	SPATA17_intron_5	intron	protein_coding	chr1	217683362	217741973
chr1	219455923	219456079	AL513283.1_intron_5	intron	lincRNA	chr1	219442643	219458856
chr1	219456230	219456460	AL513283.1_intron_5	intron	lincRNA	chr1	219442643	219458856
chr1	219457121	219457162	AL513283.1_intron_5	intron	lincRNA	chr1	219442643	219458856
chr1	223318278	223318350	SUSD4_intron_8	intron	protein_coding	chr1	223292652	223363276
chr1	223319069	223319106	SUSD4_intron_8	intron	protein_coding	chr1	223292652	223363276
chr1	223981106	223981248	GTF2IP20_intron_8	intron	transcribed_unprocessed_pseudogene	chr1	223977116	223982752
chr1	227495033	227495084	TUBB8P10_intron_3	intron	unprocessed_pseudogene	chr1	227494825	227495084
chr1	227495085	227495141	TUBB8P10_4	exon	unprocessed_pseudogene	chr1	227495085	227495142
chr1	227506182	227506238	TUBB8P9_1	exon	unprocessed_pseudogene	chr1	227506182	227506238
chr1	227506239	227506290	TUBB8P9_intron_1	intron	unprocessed_pseudogene	chr1	227506239	227506498
chr1	228610268	228610386	RNA5S1_1	exon	rRNA	chr1	228610268	228610386
chr1	228612509	228612627	RNA5S2_1	exon	rRNA	chr1	228612509	228612627
chr1	228614750	228614868	RNA5S3_1	exon	rRNA	chr1	228614750	228614868
chr1	228616991	228617109	RNA5S4_1	exon	rRNA	chr1	228616991	228617109
chr1	228619232	228619350	RNA5S5_1	exon	rRNA	chr1	228619232	228619350
chr1	228621463	228621565	RNA5S6_1	exon	rRNA	chr1	228621447	228621565
chr1	228623667	228623785	RNA5S7_1	exon	rRNA	chr1	228623667	228623785
chr1	228625909	228626027	RNA5S8_1	exon	rRNA	chr1	228625909	228626027
chr1	228630390	228630508	RNA5S10_1	exon	rRNA	chr1	228630390	228630508
chr1	228632631	228632749	RNA5S11_1	exon	rRNA	chr1	228632631	228632749
chr1	228634871	228634989	RNA5S12_1	exon	rRNA	chr1	228634871	228634989
chr1	228637096	228637214	RNA5S13_1	exon	rRNA	chr1	228637096	228637214
chr1	228639337	228639455	RNA5S14_1	exon	rRNA	chr1	228639337	228639455
chr1	228641568	228641686	RNA5S15_1	exon	rRNA	chr1	228641568	228641686
chr1	228643809	228643927	RNA5S16_1	exon	rRNA	chr1	228643809	228643927
chr1	228646040	228646158	RNA5S17_1	exon	rRNA	chr1	228646040	228646158
chr1	236387519	236387638	EDARADD_intron_3	intron	protein_coding	chr1	236350840	236394276
chr1	236387727	236387869	EDARADD_intron_3	intron	protein_coding	chr1	236350840	236394276
chr1	237075740	237075769	RYR2_intron_1	intron	protein_coding	chr1	237042570	237270495
chr1	237075897	237076066	RYR2_intron_1	intron	protein_coding	chr1	237042570	237270495
chr1	237076173	237076304	RYR2_intron_1	intron	protein_coding	chr1	237042570	237270495
chr1	237076704	237076755	RYR2_intron_1	intron	protein_coding	chr1	237042570	237270495
chr1	237076961	237076987	RYR2_intron_1	intron	protein_coding	chr1	237042570	237270495
chr1	237078157	237078479	RYR2_intron_1	intron	protein_coding	chr1	237042570	237270495
chr1	237078604	237078656	RYR2_intron_1	intron	protein_coding	chr1	237042570	237270495
chr1	237078865	237078990	RYR2_intron_1	intron	protein_coding	chr1	237042570	237270495
chr1	237079047	237079354	RYR2_intron_1	intron	protein_coding	chr1	237042570	237270495
chr1	237079880	237079941	RYR2_intron_1	intron	protein_coding	chr1	237042570	237270495
chr1	237080334	237080441	RYR2_intron_1	intron	protein_coding	chr1	237042570	237270495
chr1	237080683	237080713	RYR2_intron_1	intron	protein_coding	chr1	237042570	237270495
chr1	237076457	237076587	RYR2_intron_1	intron	protein_coding	chr1	237042570	237270495
chr1	243030947	243031107	SEPT14P21_intron_1	intron	transcribed_unprocessed_pseudogene	chr1	243029917	243031270
chr1	245281036	245281209	KIF26B_intron_2	intron	protein_coding	chr1	245156684	245366832
chr1	245281320	245281440	KIF26B_intron_2	intron	protein_coding	chr1	245156684	245366832
chr1	245819497	245819844	SMYD3_intron_2	intron	protein_coding	chr1	245764150	245858494
chr1	245819949	245819997	SMYD3_intron_2	intron	protein_coding	chr1	245764150	245858494
chr1	247126518	247126594	ZNF124_intron_1	intron	protein_coding	chr1	247123872	247138143
chr1	247126595	247127323	ZNF124_intron_1	intron	protein_coding	chr1	247123872	247138143
chr1	247171118	247171846	ZNF124_intron_5	intron	protein_coding	chr1	247159814	247171846
chr1	247171847	247171877	ZNF124_6	CDS	protein_coding	chr1	247171847	247171877
chr1	247171877	247171923	ZNF124_UTR_4	five_prime_UTR	protein_coding	chr1	247171877	247172016
chr1	248448509	248448611	OR2T2_intron_2	intron	protein_coding	chr1	248446812	248449192
chr1	248451060	248451349	OR2T2_intron_3	intron	protein_coding	chr1	248449393	248452774
chr1	248452044	248452277	OR2T2_intron_3	intron	protein_coding	chr1	248449393	248452774
chr1	248454215	248454685	OR2T2_UTR_5	three_prime_UTR	protein_coding	chr1	248453772	248455725
chr1	248455469	248455525	OR2T2_UTR_5	three_prime_UTR	protein_coding	chr1	248453772	248455725
chr1	248488992	248489760	OR2T5_UTR_1	three_prime_UTR	protein_coding	chr1	248488589	248491113
chr1	248517491	248517577	OR2G6_intron_2	intron	protein_coding	chr1	248509649	248521609
chr1	248519084	248519121	OR2G6_intron_2	intron	protein_coding	chr1	248509649	248521609
chr1	248558319	248558543	OR2T29_UTR_1	three_prime_UTR	protein_coding	chr1	248556912	248558543
chr1	248558543	248559087	OR2T29_1	CDS	protein_coding	chr1	248558543	248559491
chr1	248636533	248636589	OR2T35_UTR_1	three_prime_UTR	protein_coding	chr1	248636356	248638286
chr1	248637373	248637843	OR2T35_UTR_1	three_prime_UTR	protein_coding	chr1	248636356	248638286
chr1	248639780	248640013	OR2T35_intron_1	intron	protein_coding	chr1	248639281	248645245
chr1	248640708	248640997	OR2T35_intron_1	intron	protein_coding	chr1	248639281	248645245
chr1	248643446	248643548	OR2T35_intron_1	intron	protein_coding	chr1	248639281	248645245
chr10	14112	14296	AC215217.1_1	exon	lincRNA	chr10	14061	14299
chr10	15243	15709	AC215217.1_intron_2	intron	lincRNA	chr10	14605	16500
chr10	16471	16500	AC215217.1_intron_2	intron	lincRNA	chr10	14605	16500
chr10	16501	16544	AC215217.1_3	exon	lincRNA	chr10	16501	16544
chr10	44905	44950	AL713922.1_intron_1	intron	unprocessed_pseudogene	chr10	44902	44950
chr10	44951	44995	AL713922.1_2	exon	unprocessed_pseudogene	chr10	44951	45204
chr10	1260996	1261043	ADARB2_intron_6	intron	protein_coding	chr10	1242300	1270953
chr10	5246124	5247015	AL355303.1_intron_1	intron	lincRNA	chr10	5234594	5262963
chr10	5247124	5247569	AL355303.1_intron_1	intron	lincRNA	chr10	5234594	5262963
chr10	5247691	5247717	AL355303.1_intron_1	intron	lincRNA	chr10	5234594	5262963
chr10	5247894	5248016	AL355303.1_intron_1	intron	lincRNA	chr10	5234594	5262963
chr10	5248208	5248972	AL355303.1_intron_1	intron	lincRNA	chr10	5234594	5262963
chr10	5249074	5249167	AL355303.1_intron_1	intron	lincRNA	chr10	5234594	5262963
chr10	5249334	5249396	AL355303.1_intron_1	intron	lincRNA	chr10	5234594	5262963
chr10	5250131	5251046	AL355303.1_intron_1	intron	lincRNA	chr10	5234594	5262963
chr10	18032317	18032347	SLC39A12_intron_12	intron	protein_coding	chr10	18003359	18042703
chr10	19088917	19089039	MALRD1_intron_4	intron	protein_coding	chr10	19088186	19103977
chr10	19089194	19089297	MALRD1_intron_4	intron	protein_coding	chr10	19088186	19103977
chr10	19089471	19089507	MALRD1_intron_4	intron	protein_coding	chr10	19088186	19103977
chr10	19089713	19089808	MALRD1_intron_4	intron	protein_coding	chr10	19088186	19103977
chr10	19089952	19090018	MALRD1_intron_4	intron	protein_coding	chr10	19088186	19103977
chr10	19090302	19090401	MALRD1_intron_4	intron	protein_coding	chr10	19088186	19103977
chr10	19090556	19090633	MALRD1_intron_4	intron	protein_coding	chr10	19088186	19103977
chr10	19090763	19091237	MALRD1_intron_4	intron	protein_coding	chr10	19088186	19103977
chr10	19091291	19091353	MALRD1_intron_4	intron	protein_coding	chr10	19088186	19103977
chr10	19091512	19091566	MALRD1_intron_4	intron	protein_coding	chr10	19088186	19103977
chr10	19091983	19092056	MALRD1_intron_4	intron	protein_coding	chr10	19088186	19103977
chr10	19092176	19092677	MALRD1_intron_4	intron	protein_coding	chr10	19088186	19103977
chr10	19092792	19093020	MALRD1_intron_4	intron	protein_coding	chr10	19088186	19103977
chr10	19093103	19093588	MALRD1_intron_4	intron	protein_coding	chr10	19088186	19103977
chr10	19582761	19582865	MALRD1_intron_35	intron	protein_coding	chr10	19567704	19595192
chr10	22404345	22404485	SPAG6_intron_9	intron	protein_coding	chr10	22401278	22411029
chr10	24656781	24656814	ARHGAP21_intron_25	intron	protein_coding	chr10	24635104	24666983
chr10	24656829	24656857	ARHGAP21_intron_25	intron	protein_coding	chr10	24635104	24666983
chr10	25518924	25519005	GPR158_intron_5	intron	protein_coding	chr10	25466720	25550974
chr10	25520026	25520097	GPR158_intron_5	intron	protein_coding	chr10	25466720	25550974
chr10	25520201	25520271	GPR158_intron_5	intron	protein_coding	chr10	25466720	25550974
chr10	30952857	30952909	ZNF438_intron_8	intron	protein_coding	chr10	30941652	30984367
chr10	31448305	31448335	ZEB1_intron_3	intron	protein_coding	chr10	31321533	31461035
chr10	37163417	37163606	ANKRD30A_intron_17	intron	protein_coding	chr10	37162849	37165092
chr10	37168139	37169528	ANKRD30A_intron_19	intron	protein_coding	chr10	37166696	37169528
chr10	37169559	37169650	ANKRD30A_intron_20	intron	protein_coding	chr10	37169559	37169650
chr10	37169651	37169724	ANKRD30A_21	CDS	protein_coding	chr10	37169651	37169724
chr10	37169725	37170766	ANKRD30A_intron_21	intron	protein_coding	chr10	37169725	37173710
chr10	37173427	37173710	ANKRD30A_intron_21	intron	protein_coding	chr10	37169725	37173710
chr10	37173741	37173837	ANKRD30A_intron_22	intron	protein_coding	chr10	37173741	37173837
chr10	37173838	37173911	ANKRD30A_23	CDS	protein_coding	chr10	37173838	37173911
chr10	37173912	37176155	ANKRD30A_intron_23	intron	protein_coding	chr10	37173912	37176155
chr10	37176156	37176218	ANKRD30A_24	CDS	protein_coding	chr10	37176156	37176218
chr10	37176219	37176892	ANKRD30A_intron_24	intron	protein_coding	chr10	37176219	37177664
chr10	37179931	37181320	ANKRD30A_intron_25	intron	protein_coding	chr10	37177757	37181320
chr10	37181351	37181442	ANKRD30A_intron_26	intron	protein_coding	chr10	37181351	37181442
chr10	37181443	37181516	ANKRD30A_27	CDS	protein_coding	chr10	37181443	37181516
chr10	37181517	37182558	ANKRD30A_intron_27	intron	protein_coding	chr10	37181517	37185511
chr10	37185228	37185511	ANKRD30A_intron_27	intron	protein_coding	chr10	37181517	37185511
chr10	37185542	37185638	ANKRD30A_intron_28	intron	protein_coding	chr10	37185542	37185638
chr10	37185639	37185712	ANKRD30A_29	CDS	protein_coding	chr10	37185639	37185712
chr10	37185713	37187956	ANKRD30A_intron_29	intron	protein_coding	chr10	37185713	37187956
chr10	37187957	37188019	ANKRD30A_30	CDS	protein_coding	chr10	37187957	37188019
chr10	37188020	37188693	ANKRD30A_intron_30	intron	protein_coding	chr10	37188020	37189465
chr10	38464571	38464631	AL133216.1_intron_2	intron	lincRNA	chr10	38457850	38465967
chr10	45698645	45698685	AGAP10P_intron_6	intron	unprocessed_pseudogene	chr10	45698117	45698754
chr10	45774209	45774540	WASHC2C_intron_21	intron	protein_coding	chr10	45773359	45777271
chr10	45777846	45778334	WASHC2C_intron_22	intron	protein_coding	chr10	45777426	45778951
chr10	45827460	45827500	AGAP4_intron_1	intron	protein_coding	chr10	45827391	45828027
chr10	45832853	45832877	AGAP4_intron_3	intron	protein_coding	chr10	45831430	45834014
chr10	45833047	45833265	AGAP4_intron_3	intron	protein_coding	chr10	45831430	45834014
chr10	45833430	45833484	AGAP4_intron_3	intron	protein_coding	chr10	45831430	45834014
chr10	45835785	45835825	AGAP4_intron_4	intron	protein_coding	chr10	45834117	45841651
chr10	45889061	45889126	PARGP1_intron_4	intron	transcribed_unprocessed_pseudogene	chr10	45888313	45892430
chr10	45902504	45904006	PARGP1_intron_7	intron	transcribed_unprocessed_pseudogene	chr10	45900427	45910547
chr10	45906056	45906457	PARGP1_intron_7	intron	transcribed_unprocessed_pseudogene	chr10	45900427	45910547
chr10	46121670	46122187	AGAP7P_intron_4	intron	unprocessed_pseudogene	chr10	46115330	46123168
chr10	46123826	46123855	AGAP7P_intron_5	intron	unprocessed_pseudogene	chr10	46123271	46125862
chr10	46124020	46124238	AGAP7P_intron_5	intron	unprocessed_pseudogene	chr10	46123271	46125862
chr10	46349026	46349551	AGAP14P_intron_4	intron	unprocessed_pseudogene	chr10	46342941	46350516
chr10	46379555	46379883	ANXA8L1_intron_1	intron	protein_coding	chr10	46375873	46379883
chr10	46379884	46379975	ANXA8L1_2	CDS	protein_coding	chr10	46379884	46379975
chr10	46379976	46381030	ANXA8L1_intron_2	intron	protein_coding	chr10	46379976	46381030
chr10	46381864	46382113	ANXA8L1_intron_3	intron	protein_coding	chr10	46381241	46382577
chr10	46383399	46383426	ANXA8L1_intron_4	intron	protein_coding	chr10	46382693	46383454
chr10	46383632	46383999	ANXA8L1_intron_5	intron	protein_coding	chr10	46383547	46384204
chr10	46385604	46385642	ANXA8L1_intron_8	intron	protein_coding	chr10	46385474	46385710
chr10	46385864	46386796	ANXA8L1_intron_9	intron	protein_coding	chr10	46385808	46387584
chr10	46387529	46387584	ANXA8L1_intron_9	intron	protein_coding	chr10	46385808	46387584
chr10	46387585	46387644	ANXA8L1_10	CDS	protein_coding	chr10	46387585	46387644
chr10	46387645	46388391	ANXA8L1_intron_10	intron	protein_coding	chr10	46387645	46388391
chr10	46388392	46388471	ANXA8L1_11	CDS	protein_coding	chr10	46388392	46388515
chr10	46461320	46461507	NPY4R_UTR_1	three_prime_UTR	protein_coding	chr10	46461099	46461507
chr10	46461507	46461551	NPY4R_1	CDS	protein_coding	chr10	46461507	46462635
chr10	46464715	46465587	NPY4R_intron_2	intron	protein_coding	chr10	46463886	46465676
chr10	46582882	46583565	SYT15_intron_4	intron	protein_coding	chr10	46582192	46583730
chr10	46587074	46587503	SYT15_intron_7	intron	protein_coding	chr10	46585778	46587503
chr10	46587504	46587647	SYT15_9	CDS	protein_coding	chr10	46587504	46587647
chr10	46587647	46587886	SYT15_UTR_3	three_prime_UTR	protein_coding	chr10	46587647	46592062
chr10	46589087	46590340	SYT15_UTR_3	three_prime_UTR	protein_coding	chr10	46587647	46592062
chr10	46609610	46610524	AL356056.1_intron_5	intron	lincRNA	chr10	46609256	46611119
chr10	46610547	46611119	AL356056.1_intron_5	intron	lincRNA	chr10	46609256	46611119
chr10	46611120	46611757	AL356056.1_6	exon	lincRNA	chr10	46611120	46612154
chr10	46611779	46611844	AL356056.1_6	exon	lincRNA	chr10	46611120	46612154
chr10	46610474	46610524	FAM35BP_1	exon	transcribed_unprocessed_pseudogene	chr10	46610474	46611449
chr10	46610547	46611449	FAM35BP_1	exon	transcribed_unprocessed_pseudogene	chr10	46610474	46611449
chr10	46611450	46611757	FAM35BP_intron_1	intron	transcribed_unprocessed_pseudogene	chr10	46611450	46614728
chr10	46611779	46611844	FAM35BP_intron_1	intron	transcribed_unprocessed_pseudogene	chr10	46611450	46614728
chr10	46613239	46613802	FAM35BP_intron_1	intron	transcribed_unprocessed_pseudogene	chr10	46611450	46614728
chr10	46615589	46615790	FAM35BP_intron_2	intron	transcribed_unprocessed_pseudogene	chr10	46614846	46621604
chr10	46622746	46623141	FAM35BP_intron_3	intron	transcribed_unprocessed_pseudogene	chr10	46621835	46625805
chr10	46624454	46624832	FAM35BP_intron_3	intron	transcribed_unprocessed_pseudogene	chr10	46621835	46625805
chr10	46626421	46627003	FAM35BP_intron_4	intron	transcribed_unprocessed_pseudogene	chr10	46626014	46630951
chr10	46627173	46627243	FAM35BP_intron_4	intron	transcribed_unprocessed_pseudogene	chr10	46626014	46630951
chr10	46627406	46627500	FAM35BP_intron_4	intron	transcribed_unprocessed_pseudogene	chr10	46626014	46630951
chr10	46627620	46628356	FAM35BP_intron_4	intron	transcribed_unprocessed_pseudogene	chr10	46626014	46630951
chr10	46628996	46629723	FAM35BP_intron_4	intron	transcribed_unprocessed_pseudogene	chr10	46626014	46630951
chr10	46649171	46649594	FAM35BP_intron_8	intron	transcribed_unprocessed_pseudogene	chr10	46645284	46650445
chr10	46649171	46649276	RN7SL248P_1	exon	misc_RNA	chr10	46648948	46649276
chr10	46828022	46828498	AGAP13P_intron_3	intron	unprocessed_pseudogene	chr10	46822213	46832439
chr10	46828656	46828727	AGAP13P_intron_3	intron	unprocessed_pseudogene	chr10	46822213	46832439
chr10	46884489	46884541	FRMPD2B_intron_7	intron	unprocessed_pseudogene	chr10	46883283	46888213
chr10	46938485	46938629	PTPN20_intron_4	intron	protein_coding	chr10	46932534	46940580
chr10	46942050	46942652	PTPN20_intron_5	intron	protein_coding	chr10	46940718	46943916
chr10	46942881	46942916	PTPN20_intron_5	intron	protein_coding	chr10	46940718	46943916
chr10	46943343	46943893	PTPN20_intron_5	intron	protein_coding	chr10	46940718	46943916
chr10	46944108	46944141	PTPN20_intron_6	intron	protein_coding	chr10	46944016	46946561
chr10	46946052	46946285	PTPN20_intron_6	intron	protein_coding	chr10	46944016	46946561
chr10	46946479	46946506	PTPN20_intron_6	intron	protein_coding	chr10	46944016	46946561
chr10	46955551	46955574	PTPN20_intron_7	intron	protein_coding	chr10	46946676	46964984
chr10	46955799	46956078	PTPN20_intron_7	intron	protein_coding	chr10	46946676	46964984
chr10	46956789	46956855	PTPN20_intron_7	intron	protein_coding	chr10	46946676	46964984
chr10	46957956	46958494	PTPN20_intron_7	intron	protein_coding	chr10	46946676	46964984
chr10	46961091	46963190	PTPN20_intron_7	intron	protein_coding	chr10	46946676	46964984
chr10	46964939	46964984	PTPN20_intron_7	intron	protein_coding	chr10	46946676	46964984
chr10	46956528	46956552	PTPN20_intron_7	intron	protein_coding	chr10	46946676	46964984
chr10	46964985	46965137	PTPN20_2	CDS	protein_coding	chr10	46964985	46965137
chr10	46965138	46965826	PTPN20_intron_8	intron	protein_coding	chr10	46965138	46967955
chr10	46969169	46970258	PTPN20_intron_9	intron	protein_coding	chr10	46968048	46984228
chr10	46974271	46974420	PTPN20_intron_9	intron	protein_coding	chr10	46968048	46984228
chr10	46974660	46974683	PTPN20_intron_9	intron	protein_coding	chr10	46968048	46984228
chr10	46977813	46978262	PTPN20_intron_9	intron	protein_coding	chr10	46968048	46984228
chr10	46980374	46980689	PTPN20_intron_9	intron	protein_coding	chr10	46968048	46984228
chr10	46972671	46973600	PTPN20_intron_9	intron	protein_coding	chr10	46968048	46984228
chr10	46985736	46985932	PTPN20_intron_10	intron	protein_coding	chr10	46984565	46987338
chr10	46986751	46987338	PTPN20_intron_10	intron	protein_coding	chr10	46984565	46987338
chr10	46987339	46987552	PTPN20_5	CDS	protein_coding	chr10	46987339	46987555
chr10	47462722	47462785	ANXA8_intron_1	intron	protein_coding	chr10	47461962	47467991
chr10	47471305	47471384	ANXA8_3	CDS	protein_coding	chr10	47471261	47471384
chr10	47471385	47472131	ANXA8_intron_3	intron	protein_coding	chr10	47471385	47472131
chr10	47472132	47472191	ANXA8_4	CDS	protein_coding	chr10	47472132	47472191
chr10	47472192	47472247	ANXA8_intron_4	intron	protein_coding	chr10	47472192	47473968
chr10	47472720	47472745	ANXA8_intron_4	intron	protein_coding	chr10	47472192	47473968
chr10	47472980	47473912	ANXA8_intron_4	intron	protein_coding	chr10	47472192	47473968
chr10	47474134	47474172	ANXA8_intron_5	intron	protein_coding	chr10	47474066	47474303
chr10	47474360	47474388	ANXA8_6	CDS	protein_coding	chr10	47474304	47474398
chr10	47475778	47476145	ANXA8_intron_8	intron	protein_coding	chr10	47475573	47476230
chr10	47477659	47477908	ANXA8_intron_10	intron	protein_coding	chr10	47477195	47478531
chr10	47478742	47479796	ANXA8_intron_11	intron	protein_coding	chr10	47478742	47479796
chr10	47479797	47479888	ANXA8_12	CDS	protein_coding	chr10	47479797	47479888
chr10	47479889	47480217	ANXA8_intron_12	intron	protein_coding	chr10	47479889	47483911
chr10	47511699	47511778	AGAP9_intron_4	intron	protein_coding	chr10	47510272	47517821
chr10	47511901	47512012	AGAP9_intron_4	intron	protein_coding	chr10	47510272	47517821
chr10	47512242	47512303	AGAP9_intron_4	intron	protein_coding	chr10	47510272	47517821
chr10	47512483	47512515	AGAP9_intron_4	intron	protein_coding	chr10	47510272	47517821
chr10	47514671	47515367	AGAP9_intron_4	intron	protein_coding	chr10	47510272	47517821
chr10	47517822	47517857	AGAP9_5	CDS	protein_coding	chr10	47517822	47517857
chr10	47517858	47518167	AGAP9_intron_5	intron	protein_coding	chr10	47517858	47520497
chr10	47518325	47518380	AGAP9_intron_5	intron	protein_coding	chr10	47517858	47520497
chr10	47519703	47520197	AGAP9_intron_5	intron	protein_coding	chr10	47517858	47520497
chr10	47520421	47520460	AGAP9_intron_5	intron	protein_coding	chr10	47517858	47520497
chr10	47532352	47532467	RNA5SP312_1	exon	rRNA	chr10	47532352	47532467
chr10	47692135	47692475	FAM35DP_intron_1	intron	unprocessed_pseudogene	chr10	47691230	47696401
chr10	47711942	47712669	FAM35DP_intron_4	intron	unprocessed_pseudogene	chr10	47710717	47715649
chr10	47712895	47712918	FAM35DP_intron_4	intron	unprocessed_pseudogene	chr10	47710717	47715649
chr10	47713309	47714045	FAM35DP_intron_4	intron	unprocessed_pseudogene	chr10	47710717	47715649
chr10	47714165	47714259	FAM35DP_intron_4	intron	unprocessed_pseudogene	chr10	47710717	47715649
chr10	47714421	47714491	FAM35DP_intron_4	intron	unprocessed_pseudogene	chr10	47710717	47715649
chr10	47714661	47715243	FAM35DP_intron_4	intron	unprocessed_pseudogene	chr10	47710717	47715649
chr10	47716832	47717210	FAM35DP_intron_5	intron	unprocessed_pseudogene	chr10	47715858	47719831
chr10	47718526	47718921	FAM35DP_intron_5	intron	unprocessed_pseudogene	chr10	47715858	47719831
chr10	47725896	47726097	FAM35DP_intron_6	intron	unprocessed_pseudogene	chr10	47720062	47726839
chr10	47727883	47728446	FAM35DP_intron_7	intron	unprocessed_pseudogene	chr10	47726957	47730235
chr10	47692399	47692475	RN7SL453P_1	exon	misc_RNA	chr10	47692399	47692727
chr10	47751480	47752733	FO681492.1_UTR_1	three_prime_UTR	protein_coding	chr10	47750864	47754171
chr10	47753932	47754171	FO681492.1_UTR_1	three_prime_UTR	protein_coding	chr10	47750864	47754171
chr10	47754171	47754314	FO681492.1_1	CDS	protein_coding	chr10	47754171	47754314
chr10	47754315	47754744	FO681492.1_intron_1	intron	protein_coding	chr10	47754315	47756041
chr10	47758257	47758940	FO681492.1_intron_4	intron	protein_coding	chr10	47758092	47759630
chr10	47918747	47919904	AC245041.2_intron_1	intron	lincRNA	chr10	47908187	47934343
chr10	47922802	47922826	AC245041.2_intron_1	intron	lincRNA	chr10	47908187	47934343
chr10	47923071	47923578	AC245041.2_intron_1	intron	lincRNA	chr10	47908187	47934343
chr10	47988070	47988133	AC245041.2_intron_4	intron	lincRNA	chr10	47987310	47991678
chr10	47918747	47918942	NPY4R2_UTR_1	five_prime_UTR	protein_coding	chr10	47918739	47918942
chr10	47918943	47919904	NPY4R2_intron_1	intron	protein_coding	chr10	47918943	47920736
chr10	47922802	47922826	NPY4R2_1	CDS	protein_coding	chr10	47921987	47923115
chr10	47923071	47923115	NPY4R2_1	CDS	protein_coding	chr10	47921987	47923115
chr10	47923115	47923524	NPY4R2_UTR_4	three_prime_UTR	protein_coding	chr10	47923115	47923524
chr10	48020301	48020635	AGAP12P_intron_4	intron	transcribed_unprocessed_pseudogene	chr10	48018369	48025895
chr10	48022766	48023462	AGAP12P_intron_4	intron	transcribed_unprocessed_pseudogene	chr10	48018369	48025895
chr10	48025896	48025931	AGAP12P_5	exon	transcribed_unprocessed_pseudogene	chr10	48025896	48025931
chr10	48025932	48026241	AGAP12P_intron_5	intron	transcribed_unprocessed_pseudogene	chr10	48025932	48028570
chr10	48027776	48028270	AGAP12P_intron_5	intron	transcribed_unprocessed_pseudogene	chr10	48025932	48028570
chr10	48028494	48028533	AGAP12P_intron_5	intron	transcribed_unprocessed_pseudogene	chr10	48025932	48028570
chr10	48040462	48040577	RNA5SP315_1	exon	rRNA	chr10	48040462	48040577
chr10	48064308	48064521	PTPN20CP_1	exon	unprocessed_pseudogene	chr10	48064308	48064521
chr10	48064522	48065109	PTPN20CP_intron_1	intron	unprocessed_pseudogene	chr10	48064522	48083802
chr10	48065928	48066124	PTPN20CP_intron_1	intron	unprocessed_pseudogene	chr10	48064522	48083802
chr10	48071166	48071481	PTPN20CP_intron_1	intron	unprocessed_pseudogene	chr10	48064522	48083802
chr10	48073593	48074042	PTPN20CP_intron_1	intron	unprocessed_pseudogene	chr10	48064522	48083802
chr10	48077429	48077578	PTPN20CP_intron_1	intron	unprocessed_pseudogene	chr10	48064522	48083802
chr10	48078249	48079178	PTPN20CP_intron_1	intron	unprocessed_pseudogene	chr10	48064522	48083802
chr10	48080517	48080547	PTPN20CP_intron_1	intron	unprocessed_pseudogene	chr10	48064522	48083802
chr10	48081592	48082681	PTPN20CP_intron_1	intron	unprocessed_pseudogene	chr10	48064522	48083802
chr10	48086024	48086712	PTPN20CP_intron_2	intron	unprocessed_pseudogene	chr10	48083895	48086712
chr10	48086713	48086865	PTPN20CP_3	exon	unprocessed_pseudogene	chr10	48086713	48086865
chr10	48086866	48086911	PTPN20CP_intron_3	intron	unprocessed_pseudogene	chr10	48086866	48105155
chr10	48088660	48090759	PTPN20CP_intron_3	intron	unprocessed_pseudogene	chr10	48086866	48105155
chr10	48093353	48093891	PTPN20CP_intron_3	intron	unprocessed_pseudogene	chr10	48086866	48105155
chr10	48094992	48095058	PTPN20CP_intron_3	intron	unprocessed_pseudogene	chr10	48086866	48105155
chr10	48095769	48096048	PTPN20CP_intron_3	intron	unprocessed_pseudogene	chr10	48086866	48105155
chr10	48105546	48105779	PTPN20CP_intron_4	intron	unprocessed_pseudogene	chr10	48105270	48107815
chr10	48107690	48107723	PTPN20CP_intron_4	intron	unprocessed_pseudogene	chr10	48105270	48107815
chr10	48107938	48108488	PTPN20CP_intron_5	intron	unprocessed_pseudogene	chr10	48107915	48111116
chr10	48108915	48108950	PTPN20CP_intron_5	intron	unprocessed_pseudogene	chr10	48107915	48111116
chr10	48109179	48109781	PTPN20CP_intron_5	intron	unprocessed_pseudogene	chr10	48107915	48111116
chr10	48113207	48113351	PTPN20CP_intron_6	intron	unprocessed_pseudogene	chr10	48111213	48119297
chr10	48167338	48167390	FRMPD2_intron_4	intron	protein_coding	chr10	48163672	48168593
chr10	49858204	49858269	PARG_intron_6	intron	protein_coding	chr10	49857454	49861586
chr10	49875187	49875588	PARG_intron_9	intron	protein_coding	chr10	49869556	49879671
chr10	49871635	49873137	PARG_intron_9	intron	protein_coding	chr10	49869556	49879671
chr10	50000282	50000737	AGAP6_intron_7	intron	protein_coding	chr10	49994430	50001994
chr10	50002627	50002678	AGAP6_intron_8	intron	protein_coding	chr10	50002097	50004683
chr10	50114838	50115169	WASHC2A_intron_22	intron	protein_coding	chr10	50113998	50117904
chr10	50118480	50118968	WASHC2A_intron_23	intron	protein_coding	chr10	50118059	50119585
chr10	50187443	50187504	ASAH2_1	CDS	protein_coding	chr10	50187314	50187504
chr10	50189551	50189587	ASAH2_2	CDS	protein_coding	chr10	50189498	50189587
chr10	50189588	50190065	ASAH2_intron_2	intron	protein_coding	chr10	50189588	50192651
chr10	50191073	50191975	ASAH2_intron_2	intron	protein_coding	chr10	50189588	50192651
chr10	50750079	50750981	ASAH2B_intron_4	intron	protein_coding	chr10	50749403	50752466
chr10	50751989	50752466	ASAH2B_intron_4	intron	protein_coding	chr10	50749403	50752466
chr10	50752467	50752503	ASAH2B_3	CDS	protein_coding	chr10	50752467	50752556
chr10	50754550	50754611	ASAH2B_4	CDS	protein_coding	chr10	50754550	50754740
chr10	52181887	52181949	PRKG1_intron_10	intron	protein_coding	chr10	52161964	52251568
chr10	52182020	52182066	PRKG1_intron_10	intron	protein_coding	chr10	52161964	52251568
chr10	52182207	52182289	PRKG1_intron_10	intron	protein_coding	chr10	52161964	52251568
chr10	52235378	52235422	PRKG1_intron_10	intron	protein_coding	chr10	52161964	52251568
chr10	52235601	52235735	PRKG1_intron_10	intron	protein_coding	chr10	52161964	52251568
chr10	52235908	52235944	PRKG1_intron_10	intron	protein_coding	chr10	52161964	52251568
chr10	52236367	52236488	PRKG1_intron_10	intron	protein_coding	chr10	52161964	52251568
chr10	52236604	52236987	PRKG1_intron_10	intron	protein_coding	chr10	52161964	52251568
chr10	52237431	52237485	PRKG1_intron_10	intron	protein_coding	chr10	52161964	52251568
chr10	52237698	52237749	PRKG1_intron_10	intron	protein_coding	chr10	52161964	52251568
chr10	52238100	52238160	PRKG1_intron_10	intron	protein_coding	chr10	52161964	52251568
chr10	55605786	55605926	PCDH15_intron_47	intron	protein_coding	chr10	55319615	55627623
chr10	62603959	62604038	ZNF365_intron_9	intron	protein_coding	chr10	62520598	62623101
chr10	70686647	70686759	ADAMTS14_intron_2	intron	protein_coding	chr10	70674996	70702310
chr10	73683181	73683207	AGAP5_intron_4	intron	protein_coding	chr10	73682795	73692041
chr10	73683759	73684332	AGAP5_intron_4	intron	protein_coding	chr10	73682795	73692041
chr10	73684727	73685061	AGAP5_intron_4	intron	protein_coding	chr10	73682795	73692041
chr10	77569020	77569102	KCNMA1_intron_42	intron	protein_coding	chr10	77493930	77634108
chr10	79703236	79703680	NUTM2B_UTR_1	five_prime_UTR	protein_coding	chr10	79703227	79703810
chr10	79703875	79703914	NUTM2B_1	CDS	protein_coding	chr10	79703810	79703991
chr10	79708070	79708260	NUTM2B_intron_2	intron	protein_coding	chr10	79706742	79708697
chr10	79710056	79710279	NUTM2B_intron_4	intron	protein_coding	chr10	79709940	79710380
chr10	79713941	79714187	NUTM2B_UTR_3	three_prime_UTR	protein_coding	chr10	79712932	79714681
chr10	79714387	79714426	NUTM2B_UTR_3	three_prime_UTR	protein_coding	chr10	79712932	79714681
chr10	79841391	79841740	NUTM2E_UTR_1	five_prime_UTR	protein_coding	chr10	79841358	79841740
chr10	79841740	79841811	NUTM2E_1	CDS	protein_coding	chr10	79841740	79842122
chr10	79842006	79842045	NUTM2E_1	CDS	protein_coding	chr10	79841740	79842122
chr10	79842221	79842279	NUTM2E_intron_1	intron	protein_coding	chr10	79842123	79844171
chr10	79842568	79842630	NUTM2E_intron_1	intron	protein_coding	chr10	79842123	79844171
chr10	79845954	79846391	NUTM2E_intron_2	intron	protein_coding	chr10	79844873	79846828
chr10	79846410	79846468	NUTM2E_intron_2	intron	protein_coding	chr10	79844873	79846828
chr10	79846611	79846646	NUTM2E_intron_2	intron	protein_coding	chr10	79844873	79846828
chr10	79847879	79847929	NUTM2E_intron_3	intron	protein_coding	chr10	79846959	79847929
chr10	79847930	79848060	NUTM2E_4	CDS	protein_coding	chr10	79847930	79848070
chr10	79848187	79848410	NUTM2E_intron_4	intron	protein_coding	chr10	79848071	79848511
chr10	79966088	79966252	SFTPD_intron_8	intron	protein_coding	chr10	79949104	79982573
chr10	84284187	84284282	LINC00858_intron_1	intron	lincRNA	chr10	84280066	84288222
chr10	85744934	85745154	GRID1_intron_8	intron	protein_coding	chr10	85729615	85854494
chr10	87225457	87225830	NUTM2A_UTR_1	five_prime_UTR	protein_coding	chr10	87225448	87225830
chr10	87225830	87225877	NUTM2A_1	CDS	protein_coding	chr10	87225830	87226212
chr10	87226311	87226369	NUTM2A_intron_1	intron	protein_coding	chr10	87226213	87228261
chr10	87226658	87226720	NUTM2A_intron_1	intron	protein_coding	chr10	87226213	87228261
chr10	87230044	87230343	NUTM2A_intron_2	intron	protein_coding	chr10	87228963	87230918
chr10	87230500	87230558	NUTM2A_intron_2	intron	protein_coding	chr10	87228963	87230918
chr10	87230701	87230736	NUTM2A_intron_2	intron	protein_coding	chr10	87228963	87230918
chr10	87231969	87232019	NUTM2A_intron_3	intron	protein_coding	chr10	87231049	87232019
chr10	87232020	87232150	NUTM2A_4	CDS	protein_coding	chr10	87232020	87232160
chr10	87232288	87232394	NUTM2A_intron_4	intron	protein_coding	chr10	87232161	87232601
chr10	87236164	87236410	NUTM2A_UTR_3	three_prime_UTR	protein_coding	chr10	87235155	87236908
chr10	87236610	87236649	NUTM2A_UTR_3	three_prime_UTR	protein_coding	chr10	87235155	87236908
chr10	91508061	91508084	HECTD2_intron_21	intron	protein_coding	chr10	91501335	91512262
chr10	92140914	92140997	CPEB3_intron_4	intron	protein_coding	chr10	92111195	92143027
chr10	97275168	97275273	AL359385.1_intron_1	intron	processed_pseudogene	chr10	97275108	97277637
chr10	97275315	97275579	AL359385.1_intron_1	intron	processed_pseudogene	chr10	97275108	97277637
chr10	97276284	97276320	AL359385.1_intron_1	intron	processed_pseudogene	chr10	97275108	97277637
chr10	97276420	97276515	AL359385.1_intron_1	intron	processed_pseudogene	chr10	97275108	97277637
chr10	97276913	97276963	AL359385.1_intron_1	intron	processed_pseudogene	chr10	97275108	97277637
chr10	97277077	97277576	AL359385.1_intron_1	intron	processed_pseudogene	chr10	97275108	97277637
chr10	98783354	98783485	HPSE2_intron_10	intron	protein_coding	chr10	98744072	99144236
chr10	98783719	98785091	HPSE2_intron_10	intron	protein_coding	chr10	98744072	99144236
chr10	98785179	98785276	HPSE2_intron_10	intron	protein_coding	chr10	98744072	99144236
chr10	98785492	98785570	HPSE2_intron_10	intron	protein_coding	chr10	98744072	99144236
chr10	98785964	98788032	HPSE2_intron_10	intron	protein_coding	chr10	98744072	99144236
chr10	98961264	98961368	HPSE2_intron_10	intron	protein_coding	chr10	98744072	99144236
chr10	98961660	98961758	HPSE2_intron_10	intron	protein_coding	chr10	98744072	99144236
chr10	98961893	98962058	HPSE2_intron_10	intron	protein_coding	chr10	98744072	99144236
chr10	99157055	99157133	HPSE2_intron_11	intron	protein_coding	chr10	99144400	99232346
chr10	99837508	99837929	ABCC2_intron_25	intron	protein_coding	chr10	99836291	99841965
chr10	99837954	99838061	ABCC2_intron_25	intron	protein_coding	chr10	99836291	99841965
chr10	99838199	99838274	ABCC2_intron_25	intron	protein_coding	chr10	99836291	99841965
chr10	99838465	99838528	ABCC2_intron_25	intron	protein_coding	chr10	99836291	99841965
chr10	99839686	99839767	ABCC2_intron_25	intron	protein_coding	chr10	99836291	99841965
chr10	99839900	99840084	ABCC2_intron_25	intron	protein_coding	chr10	99836291	99841965
chr10	99840120	99840202	ABCC2_intron_25	intron	protein_coding	chr10	99836291	99841965
chr10	99840261	99840290	ABCC2_intron_25	intron	protein_coding	chr10	99836291	99841965
chr10	106845518	106845629	SORCS1_intron_26	intron	protein_coding	chr10	106829674	106956511
chr10	106846090	106846129	SORCS1_intron_26	intron	protein_coding	chr10	106829674	106956511
chr10	106846450	106846586	SORCS1_intron_26	intron	protein_coding	chr10	106829674	106956511
chr10	106846699	106846978	SORCS1_intron_26	intron	protein_coding	chr10	106829674	106956511
chr10	106847109	106847211	SORCS1_intron_26	intron	protein_coding	chr10	106829674	106956511
chr10	106847406	106847472	SORCS1_intron_26	intron	protein_coding	chr10	106829674	106956511
chr10	108114808	108114838	LINC01435_intron_38	intron	lincRNA	chr10	108111603	108167904
chr10	108115024	108115131	LINC01435_intron_38	intron	lincRNA	chr10	108111603	108167904
chr10	108118364	108118443	LINC01435_intron_38	intron	lincRNA	chr10	108111603	108167904
chr10	117079519	117079580	SHTN1_intron_19	intron	protein_coding	chr10	117048511	117126305
chr10	117079647	117079725	SHTN1_intron_19	intron	protein_coding	chr10	117048511	117126305
chr10	117080148	117080455	SHTN1_intron_19	intron	protein_coding	chr10	117048511	117126305
chr10	117080483	117080541	SHTN1_intron_19	intron	protein_coding	chr10	117048511	117126305
chr10	117080654	117080723	SHTN1_intron_19	intron	protein_coding	chr10	117048511	117126305
chr10	122581932	122582598	DMBT1_intron_12	intron	protein_coding	chr10	122581826	122582598
chr10	122582599	122582923	DMBT1_13	CDS	protein_coding	chr10	122582599	122582923
chr10	122582924	122584208	DMBT1_intron_13	intron	protein_coding	chr10	122582924	122584320
chr10	122594635	122595301	DMBT1_intron_22	intron	protein_coding	chr10	122594529	122595301
chr10	122595302	122595626	DMBT1_23	CDS	protein_coding	chr10	122595302	122595626
chr10	122595627	122596911	DMBT1_intron_23	intron	protein_coding	chr10	122595627	122597023
chr10	122602352	122602394	DMBT1_intron_29	intron	protein_coding	chr10	122602121	122603098
chr10	122602701	122602726	DMBT1_intron_29	intron	protein_coding	chr10	122602121	122603098
chr10	122602919	122602951	DMBT1_intron_29	intron	protein_coding	chr10	122602121	122603098
chr10	122603168	122605048	DMBT1_intron_30	intron	protein_coding	chr10	122603130	122605048
chr10	122605049	122605082	DMBT1_31	CDS	protein_coding	chr10	122605049	122605082
chr10	122605083	122605854	DMBT1_intron_31	intron	protein_coding	chr10	122605083	122605854
chr10	122605855	122606179	DMBT1_32	CDS	protein_coding	chr10	122605855	122606179
chr10	122606180	122607157	DMBT1_intron_32	intron	protein_coding	chr10	122606180	122607157
chr10	122607158	122607188	DMBT1_33	CDS	protein_coding	chr10	122607158	122607188
chr10	122607189	122609107	DMBT1_intron_33	intron	protein_coding	chr10	122607189	122609107
chr10	122609108	122609141	DMBT1_34	CDS	protein_coding	chr10	122609108	122609141
chr10	122609142	122609913	DMBT1_intron_34	intron	protein_coding	chr10	122609142	122609913
chr10	122609914	122610238	DMBT1_35	CDS	protein_coding	chr10	122609914	122610238
chr10	122610239	122611216	DMBT1_intron_35	intron	protein_coding	chr10	122610239	122611216
chr10	122611217	122611247	DMBT1_36	CDS	protein_coding	chr10	122611217	122611247
chr10	122611248	122613166	DMBT1_intron_36	intron	protein_coding	chr10	122611248	122613166
chr10	122613167	122613200	DMBT1_37	CDS	protein_coding	chr10	122613167	122613200
chr10	122613201	122613972	DMBT1_intron_37	intron	protein_coding	chr10	122613201	122613972
chr10	122613973	122614297	DMBT1_38	CDS	protein_coding	chr10	122613973	122614297
chr10	122614298	122615275	DMBT1_intron_38	intron	protein_coding	chr10	122614298	122615275
chr10	122615276	122615306	DMBT1_39	CDS	protein_coding	chr10	122615276	122615306
chr10	122615307	122616723	DMBT1_intron_39	intron	protein_coding	chr10	122615307	122617226
chr10	133624818	133624866	FRG2B_UTR_1	three_prime_UTR	protein_coding	chr10	133623895	133625098
chr10	133664658	133665106	DUX4L28_1	exon	unprocessed_pseudogene	chr10	133664429	133665106
chr10	133667151	133668419	DUX4L25_1	exon	unprocessed_pseudogene	chr10	133667151	133668419
chr10	133670450	133671718	DUX4L24_1	exon	unprocessed_pseudogene	chr10	133670450	133671718
chr10	133673749	133675017	DUX4L23_1	exon	unprocessed_pseudogene	chr10	133673749	133675017
chr10	133677059	133678327	DUX4L22_1	exon	unprocessed_pseudogene	chr10	133677059	133678327
chr10	133680369	133681637	DUX4L21_1	exon	unprocessed_pseudogene	chr10	133680369	133681637
chr10	133683668	133684936	DUX4L20_1	exon	unprocessed_pseudogene	chr10	133683668	133684936
chr10	133740608	133741284	DUX4L29_1	exon	unprocessed_pseudogene	chr10	133740606	133741284
chr10	133743332	133744598	DUX4L10_1	exon	unprocessed_pseudogene	chr10	133743332	133744598
chr10	133746641	133747907	DUX4L11_1	exon	unprocessed_pseudogene	chr10	133746641	133747907
chr10	133749950	133751216	DUX4L12_1	exon	unprocessed_pseudogene	chr10	133749950	133751216
chr10	133753250	133754516	DUX4L13_1	exon	unprocessed_pseudogene	chr10	133753250	133754516
chr10	133756559	133757825	DUX4L14_1	exon	unprocessed_pseudogene	chr10	133756559	133757825
chr10	133759859	133761125	DUX4L15_1	exon	unprocessed_pseudogene	chr10	133759859	133761125
chr10	133778246	133778699	RPL23AP60_1	exon	processed_pseudogene	chr10	133778246	133778699
chr10	133778258	133778498	BX322534.1_1	exon	processed_pseudogene	chr10	133778258	133778498
chr11	75781	76143	WBP1LP10_1	exon	unprocessed_pseudogene	chr11	75780	76143
chr11	87506	87567	OR4F2P_1	exon	unprocessed_pseudogene	chr11	86649	87586
chr11	86649	86956	OR4F2P_1	exon	unprocessed_pseudogene	chr11	86649	87586
chr11	112967	113111	AC069287.1_1	exon	lincRNA	chr11	112967	113111
chr11	113115	113174	AC069287.1_2	exon	lincRNA	chr11	113115	113174
chr11	113175	113204	AC069287.1_intron_2	intron	lincRNA	chr11	113175	121256
chr11	113620	113684	AC069287.1_intron_2	intron	lincRNA	chr11	113175	121256
chr11	114847	115270	AC069287.1_intron_2	intron	lincRNA	chr11	113175	121256
chr11	115372	115543	AC069287.1_intron_2	intron	lincRNA	chr11	113175	121256
chr11	115710	115761	AC069287.1_intron_2	intron	lincRNA	chr11	113175	121256
chr11	115925	116093	AC069287.1_intron_2	intron	lincRNA	chr11	113175	121256
chr11	116227	116727	AC069287.1_intron_2	intron	lincRNA	chr11	113175	121256
chr11	116881	116976	AC069287.1_intron_2	intron	lincRNA	chr11	113175	121256
chr11	117184	117289	AC069287.1_intron_2	intron	lincRNA	chr11	113175	121256
chr11	117456	117606	AC069287.1_intron_2	intron	lincRNA	chr11	113175	121256
chr11	117748	119123	AC069287.1_intron_2	intron	lincRNA	chr11	113175	121256
chr11	119281	119570	AC069287.1_intron_2	intron	lincRNA	chr11	113175	121256
chr11	119766	119792	AC069287.1_intron_2	intron	lincRNA	chr11	113175	121256
chr11	119980	120074	AC069287.1_intron_2	intron	lincRNA	chr11	113175	121256
chr11	120185	120475	AC069287.1_intron_2	intron	lincRNA	chr11	113175	121256
chr11	120653	120727	AC069287.1_intron_2	intron	lincRNA	chr11	113175	121256
chr11	120881	121248	AC069287.1_intron_2	intron	lincRNA	chr11	113175	121256
chr11	113830	114741	AC069287.1_intron_2	intron	lincRNA	chr11	113175	121256
chr11	121269	121406	AC069287.1_3	exon	lincRNA	chr11	121257	121426
chr11	122188	122562	AC069287.1_intron_3	intron	lincRNA	chr11	121427	125576
chr11	123759	123783	AC069287.1_intron_3	intron	lincRNA	chr11	121427	125576
chr11	124326	124439	AC069287.1_intron_3	intron	lincRNA	chr11	121427	125576
chr11	124564	124637	AC069287.1_intron_3	intron	lincRNA	chr11	121427	125576
chr11	124717	125030	AC069287.1_intron_3	intron	lincRNA	chr11	121427	125576
chr11	123759	123783	CICP23_1	exon	processed_pseudogene	chr11	123312	125100
chr11	124326	124439	CICP23_1	exon	processed_pseudogene	chr11	123312	125100
chr11	124564	124637	CICP23_1	exon	processed_pseudogene	chr11	123312	125100
chr11	124717	125030	CICP23_1	exon	processed_pseudogene	chr11	123312	125100
chr11	127204	127344	LINC01001_1	exon	lincRNA	chr11	127204	127462
chr11	127532	127648	LINC01001_2	exon	lincRNA	chr11	127513	127648
chr11	127649	128128	LINC01001_intron_2	intron	lincRNA	chr11	127649	129570
chr11	130143	130198	LINC01001_3	exon	lincRNA	chr11	129571	131373
chr11	131869	131901	LINC01001_intron_4	intron	lincRNA	chr11	131525	133571
chr11	135700	135803	LINC01001_8	exon	lincRNA	chr11	135174	135860
chr11	135905	136894	LINC01001_intron_8	intron	lincRNA	chr11	135861	138045
chr11	136975	137053	LINC01001_intron_8	intron	lincRNA	chr11	135861	138045
chr11	138691	138785	LINC01001_intron_9	intron	lincRNA	chr11	138112	138954
chr11	138955	139005	LINC01001_10	exon	lincRNA	chr11	138955	139152
chr11	139178	139286	LINC01001_intron_10	intron	lincRNA	chr11	139153	139487
chr11	152999	153026	RNU6-447P_1	exon	snRNA	chr11	152999	153102
chr11	168966	169052	BET1L_1	CDS	protein_coding	chr11	168957	169052
chr11	169053	169110	BET1L_intron_2	intron	protein_coding	chr11	169053	180207
chr11	169178	169283	BET1L_intron_2	intron	protein_coding	chr11	169053	180207
chr11	169379	169518	BET1L_intron_2	intron	protein_coding	chr11	169053	180207
chr11	169686	169726	BET1L_intron_2	intron	protein_coding	chr11	169053	180207
chr11	170949	171045	BET1L_intron_2	intron	protein_coding	chr11	169053	180207
chr11	171187	172414	BET1L_intron_2	intron	protein_coding	chr11	169053	180207
chr11	172526	172652	BET1L_intron_2	intron	protein_coding	chr11	169053	180207
chr11	172790	173284	BET1L_intron_2	intron	protein_coding	chr11	169053	180207
chr11	173828	173913	BET1L_intron_2	intron	protein_coding	chr11	169053	180207
chr11	174092	174687	BET1L_intron_2	intron	protein_coding	chr11	169053	180207
chr11	177144	177172	BET1L_intron_2	intron	protein_coding	chr11	169053	180207
chr11	178697	178757	BET1L_intron_2	intron	protein_coding	chr11	169053	180207
chr11	182176	182670	BET1L_intron_3	intron	protein_coding	chr11	180405	202922
chr11	1960559	1960590	MRPL23_intron_5	intron	protein_coding	chr11	1956610	1962237
chr11	1996517	1997816	H19_5	exon	processed_transcript	chr11	1996517	1997875
chr11	1996540	1996610	RF01972_1	exon	misc_RNA	chr11	1996540	1996610
chr11	1997484	1997552	RF01973_1	exon	misc_RNA	chr11	1997484	1997552
chr11	3289311	3289357	AC109309.2_1	exon	processed_pseudogene	chr11	3289311	3289642
chr11	3335128	3335174	AC123788.2_1	exon	processed_pseudogene	chr11	3335125	3335407
chr11	4278780	4278867	SSU72P6_1	exon	processed_pseudogene	chr11	4278705	4279192
chr11	4279036	4279101	SSU72P6_1	exon	processed_pseudogene	chr11	4278705	4279192
chr11	4287688	4287753	SSU72P4_1	CDS	protein_coding	chr11	4287499	4288083
chr11	4287922	4288009	SSU72P4_1	CDS	protein_coding	chr11	4287499	4288083
chr11	4935932	4935961	MMP26_intron_1	intron	protein_coding	chr11	4767342	4988066
chr11	7325760	7325824	SYT9_intron_3	intron	protein_coding	chr11	7313942	7416040
chr11	7327091	7327804	SYT9_intron_3	intron	protein_coding	chr11	7313942	7416040
chr11	10391679	10391783	AMPD3_intron_2	intron	protein_coding	chr11	10330710	10450319
chr11	14628702	14628754	PSMA1_intron_11	intron	protein_coding	chr11	14611152	14643453
chr11	14716699	14717227	PDE3B_intron_1	intron	protein_coding	chr11	14645054	14771935
chr11	14717465	14717514	PDE3B_intron_1	intron	protein_coding	chr11	14645054	14771935
chr11	14718258	14718323	PDE3B_intron_1	intron	protein_coding	chr11	14645054	14771935
chr11	14718834	14718936	PDE3B_intron_1	intron	protein_coding	chr11	14645054	14771935
chr11	14719323	14719378	PDE3B_intron_1	intron	protein_coding	chr11	14645054	14771935
chr11	14719526	14720841	PDE3B_intron_1	intron	protein_coding	chr11	14645054	14771935
chr11	17029109	17029191	OR7E14P_intron_1	intron	transcribed_unprocessed_pseudogene	chr11	17014368	17052023
chr11	17029321	17029497	OR7E14P_intron_1	intron	transcribed_unprocessed_pseudogene	chr11	17014368	17052023
chr11	30966076	30966100	DCDC1_intron_19	intron	protein_coding	chr11	30952569	30992457
chr11	30966277	30966320	DCDC1_intron_19	intron	protein_coding	chr11	30952569	30992457
chr11	30966358	30966907	DCDC1_intron_19	intron	protein_coding	chr11	30952569	30992457
chr11	30966997	30967048	DCDC1_intron_19	intron	protein_coding	chr11	30952569	30992457
chr11	31316419	31316704	DCDC1_intron_38	intron	protein_coding	chr11	31307909	31328115
chr11	31316795	31316954	DCDC1_intron_38	intron	protein_coding	chr11	31307909	31328115
chr11	31317095	31317236	DCDC1_intron_38	intron	protein_coding	chr11	31307909	31328115
chr11	31317967	31318548	DCDC1_intron_38	intron	protein_coding	chr11	31307909	31328115
chr11	31318577	31318616	DCDC1_intron_38	intron	protein_coding	chr11	31307909	31328115
chr11	31319029	31319058	DCDC1_intron_38	intron	protein_coding	chr11	31307909	31328115
chr11	31319887	31320063	DCDC1_intron_38	intron	protein_coding	chr11	31307909	31328115
chr11	31320176	31320345	DCDC1_intron_38	intron	protein_coding	chr11	31307909	31328115
chr11	31320457	31320567	DCDC1_intron_38	intron	protein_coding	chr11	31307909	31328115
chr11	31320731	31320754	DCDC1_intron_38	intron	protein_coding	chr11	31307909	31328115
chr11	31320967	31321096	DCDC1_intron_38	intron	protein_coding	chr11	31307909	31328115
chr11	33626778	33626886	KIAA1549L_intron_17	intron	protein_coding	chr11	33618663	33645684
chr11	36615465	36615495	C11orf74_intron_3	intron	protein_coding	chr11	36610240	36633282
chr11	42215474	42215614	AC090458.1_intron_5	intron	lincRNA	chr11	42214987	42238091
chr11	48880809	48882310	AC027369.6_intron_1	intron	unprocessed_pseudogene	chr11	48880388	48882310
chr11	48882311	48882486	AC027369.6_2	exon	unprocessed_pseudogene	chr11	48882311	48882486
chr11	48882487	48884757	AC027369.6_intron_2	intron	unprocessed_pseudogene	chr11	48882487	48884757
chr11	48884758	48885237	AC027369.6_3	exon	unprocessed_pseudogene	chr11	48884758	48885237
chr11	48881723	48882046	AC027369.3_1	exon	unprocessed_pseudogene	chr11	48881723	48882046
chr11	48882047	48882156	AC027369.3_intron_1	intron	unprocessed_pseudogene	chr11	48882047	48882156
chr11	48882157	48882416	AC027369.3_2	exon	unprocessed_pseudogene	chr11	48882157	48882416
chr11	48882417	48885342	AC027369.3_intron_2	intron	unprocessed_pseudogene	chr11	48882417	48885342
chr11	48885343	48885467	AC027369.3_3	exon	unprocessed_pseudogene	chr11	48885343	48885467
chr11	48885468	48887078	AC027369.3_intron_3	intron	unprocessed_pseudogene	chr11	48885468	48887078
chr11	48887079	48887172	AC027369.3_4	exon	unprocessed_pseudogene	chr11	48887079	48887172
chr11	48887173	48887721	AC027369.3_intron_4	intron	unprocessed_pseudogene	chr11	48887173	48888573
chr11	48887722	48887780	AC027369.3_intron_4	intron	unprocessed_pseudogene	chr11	48887173	48888573
chr11	48887781	48887907	AC027369.3_intron_4	intron	unprocessed_pseudogene	chr11	48887173	48888573
chr11	48892520	48892646	AC027369.3_intron_5	intron	unprocessed_pseudogene	chr11	48888951	48892646
chr11	48892647	48892705	AC027369.3_6	exon	unprocessed_pseudogene	chr11	48892647	48892705
chr11	48892706	48895189	AC027369.3_intron_6	intron	unprocessed_pseudogene	chr11	48892706	48895189
chr11	48895190	48895667	AC027369.3_7	exon	unprocessed_pseudogene	chr11	48895190	48895667
chr11	48895668	48897832	AC027369.3_intron_7	intron	unprocessed_pseudogene	chr11	48895668	48897832
chr11	48897833	48898365	AC027369.3_8	exon	unprocessed_pseudogene	chr11	48897833	48898365
chr11	48898366	48899579	AC027369.3_intron_8	intron	unprocessed_pseudogene	chr11	48898366	48900276
chr11	48893256	48893348	AC027369.4_1	exon	unprocessed_pseudogene	chr11	48893256	48893348
chr11	48893349	48894959	AC027369.4_intron_1	intron	unprocessed_pseudogene	chr11	48893349	48894959
chr11	48894960	48895084	AC027369.4_2	exon	unprocessed_pseudogene	chr11	48894960	48895084
chr11	48895085	48897986	AC027369.4_intron_2	intron	unprocessed_pseudogene	chr11	48895085	48897986
chr11	48897987	48898270	AC027369.4_3	exon	unprocessed_pseudogene	chr11	48897987	48898270
chr11	48898271	48898386	AC027369.4_intron_3	intron	unprocessed_pseudogene	chr11	48898271	48898386
chr11	48898387	48898703	AC027369.4_4	exon	unprocessed_pseudogene	chr11	48898387	48898703
chr11	49714305	49714401	AC136759.1_intron_3	intron	transcribed_unprocessed_pseudogene	chr11	49576907	49783821
chr11	49728811	49728891	AC136759.1_intron_3	intron	transcribed_unprocessed_pseudogene	chr11	49576907	49783821
chr11	49778141	49778164	AC136759.1_intron_3	intron	transcribed_unprocessed_pseudogene	chr11	49576907	49783821
chr11	49778513	49778557	AC136759.1_intron_3	intron	transcribed_unprocessed_pseudogene	chr11	49576907	49783821
chr11	49779208	49779251	AC136759.1_intron_3	intron	transcribed_unprocessed_pseudogene	chr11	49576907	49783821
chr11	49793844	49794562	AC136759.1_intron_5	intron	transcribed_unprocessed_pseudogene	chr11	49792060	49807653
chr11	49794681	49794769	AC136759.1_intron_5	intron	transcribed_unprocessed_pseudogene	chr11	49792060	49807653
chr11	49795019	49795079	AC136759.1_intron_5	intron	transcribed_unprocessed_pseudogene	chr11	49792060	49807653
chr11	49795222	49795530	AC136759.1_intron_5	intron	transcribed_unprocessed_pseudogene	chr11	49792060	49807653
chr11	49795626	49795664	AC136759.1_intron_5	intron	transcribed_unprocessed_pseudogene	chr11	49792060	49807653
chr11	49796151	49796199	AC136759.1_intron_5	intron	transcribed_unprocessed_pseudogene	chr11	49792060	49807653
chr11	49797005	49797107	AC136759.1_intron_5	intron	transcribed_unprocessed_pseudogene	chr11	49792060	49807653
chr11	50356851	50357167	AC024405.2_intron_8	intron	transcribed_unprocessed_pseudogene	chr11	50354076	50360970
chr11	58049025	58049421	OR9Q1_intron_1	intron	protein_coding	chr11	58024105	58055868
chr11	58049558	58049584	OR9Q1_intron_1	intron	protein_coding	chr11	58024105	58055868
chr11	58049739	58049875	OR9Q1_intron_1	intron	protein_coding	chr11	58024105	58055868
chr11	58050916	58051182	OR9Q1_intron_1	intron	protein_coding	chr11	58024105	58055868
chr11	58051228	58051451	OR9Q1_intron_1	intron	protein_coding	chr11	58024105	58055868
chr11	58051485	58052177	OR9Q1_intron_1	intron	protein_coding	chr11	58024105	58055868
chr11	58052238	58052384	OR9Q1_intron_1	intron	protein_coding	chr11	58024105	58055868
chr11	58049025	58049421	AP004247.2_intron_2	intron	lincRNA	chr11	58047548	58057681
chr11	58049558	58049584	AP004247.2_intron_2	intron	lincRNA	chr11	58047548	58057681
chr11	58049739	58049875	AP004247.2_intron_2	intron	lincRNA	chr11	58047548	58057681
chr11	58050916	58051182	AP004247.2_intron_2	intron	lincRNA	chr11	58047548	58057681
chr11	58051228	58051451	AP004247.2_intron_2	intron	lincRNA	chr11	58047548	58057681
chr11	58051485	58052177	AP004247.2_intron_2	intron	lincRNA	chr11	58047548	58057681
chr11	58052238	58052384	AP004247.2_intron_2	intron	lincRNA	chr11	58047548	58057681
chr11	60439629	60439673	MS4A5_intron_4	intron	protein_coding	chr11	60433918	60447647
chr11	60439792	60439857	MS4A5_intron_4	intron	protein_coding	chr11	60433918	60447647
chr11	60533642	60533740	MS4A13_intron_5	intron	protein_coding	chr11	60529461	60542517
chr11	60533950	60534417	MS4A13_intron_5	intron	protein_coding	chr11	60529461	60542517
chr11	60534484	60534612	MS4A13_intron_5	intron	protein_coding	chr11	60529461	60542517
chr11	60534761	60534836	MS4A13_intron_5	intron	protein_coding	chr11	60529461	60542517
chr11	60535043	60535077	MS4A13_intron_5	intron	protein_coding	chr11	60529461	60542517
chr11	60535556	60535702	MS4A13_intron_5	intron	protein_coding	chr11	60529461	60542517
chr11	60535821	60535871	MS4A13_intron_5	intron	protein_coding	chr11	60529461	60542517
chr11	60536037	60536066	MS4A13_intron_5	intron	protein_coding	chr11	60529461	60542517
chr11	60536594	60536637	MS4A13_intron_5	intron	protein_coding	chr11	60529461	60542517
chr11	60537006	60537697	MS4A13_intron_5	intron	protein_coding	chr11	60529461	60542517
chr11	61206392	61206508	PGA3_UTR_2	five_prime_UTR	protein_coding	chr11	61205679	61206509
chr11	61206509	61206627	PGA3_3	CDS	protein_coding	chr11	61206509	61206627
chr11	61206628	61207033	PGA3_intron_3	intron	protein_coding	chr11	61206628	61207495
chr11	61207741	61208289	PGA3_intron_4	intron	protein_coding	chr11	61207616	61208289
chr11	61208290	61208367	PGA3_5	CDS	protein_coding	chr11	61208290	61208490
chr11	61244047	61244163	PGA5_intron_2	intron	protein_coding	chr11	61241932	61244163
chr11	61244164	61244282	PGA5_3	CDS	protein_coding	chr11	61244164	61244282
chr11	61244283	61244688	PGA5_intron_3	intron	protein_coding	chr11	61244283	61245150
chr11	61245396	61245944	PGA5_intron_4	intron	protein_coding	chr11	61245271	61245944
chr11	61245945	61246022	PGA5_5	CDS	protein_coding	chr11	61245945	61246145
chr11	61340328	61340375	TKFC_intron_6	intron	protein_coding	chr11	61339436	61341434
chr11	61340408	61340459	TKFC_intron_6	intron	protein_coding	chr11	61339436	61341434
chr11	61340548	61340601	TKFC_intron_6	intron	protein_coding	chr11	61339436	61341434
chr11	67222441	67222599	KDM2A_intron_11	intron	protein_coding	chr11	67219404	67228035
chr11	67868317	67868342	ENPP7P7_intron_3	intron	unprocessed_pseudogene	chr11	67829883	67873200
chr11	68892211	68892490	MRPL21_intron_1	intron	protein_coding	chr11	68891396	68892490
chr11	68892491	68892521	MRPL21_UTR_2	three_prime_UTR	protein_coding	chr11	68892491	68892599
chr11	74757582	74757650	RNF169_intron_1	intron	protein_coding	chr11	74749383	74789624
chr11	74760903	74760962	RNF169_intron_1	intron	protein_coding	chr11	74749383	74789624
chr11	77099029	77099069	CAPN5_intron_6	intron	protein_coding	chr11	77093814	77112587
chr11	77099171	77099201	CAPN5_intron_6	intron	protein_coding	chr11	77093814	77112587
chr11	78678248	78679755	TENM4_intron_5	intron	protein_coding	chr11	78676388	78688052
chr11	78679783	78679941	TENM4_intron_5	intron	protein_coding	chr11	78676388	78688052
chr11	78680099	78681585	TENM4_intron_5	intron	protein_coding	chr11	78676388	78688052
chr11	78682205	78683046	TENM4_intron_5	intron	protein_coding	chr11	78676388	78688052
chr11	78683140	78683233	TENM4_intron_5	intron	protein_coding	chr11	78676388	78688052
chr11	82156888	82156973	MIR4300HG_intron_5	intron	lincRNA	chr11	82100208	82349924
chr11	82157109	82157219	MIR4300HG_intron_5	intron	lincRNA	chr11	82100208	82349924
chr11	82157517	82158057	MIR4300HG_intron_5	intron	lincRNA	chr11	82100208	82349924
chr11	82158157	82158272	MIR4300HG_intron_5	intron	lincRNA	chr11	82100208	82349924
chr11	82158343	82158674	MIR4300HG_intron_5	intron	lincRNA	chr11	82100208	82349924
chr11	82158801	82158914	MIR4300HG_intron_5	intron	lincRNA	chr11	82100208	82349924
chr11	82159383	82159428	MIR4300HG_intron_5	intron	lincRNA	chr11	82100208	82349924
chr11	82160884	82160973	MIR4300HG_intron_5	intron	lincRNA	chr11	82100208	82349924
chr11	82161110	82161212	MIR4300HG_intron_5	intron	lincRNA	chr11	82100208	82349924
chr11	85325831	85325953	DLG2_intron_38	intron	protein_coding	chr11	85285366	85598655
chr11	85328138	85328217	DLG2_intron_38	intron	protein_coding	chr11	85285366	85598655
chr11	85329155	85330011	DLG2_intron_38	intron	protein_coding	chr11	85285366	85598655
chr11	85330032	85330279	DLG2_intron_38	intron	protein_coding	chr11	85285366	85598655
chr11	85326968	85328004	DLG2_intron_38	intron	protein_coding	chr11	85285366	85598655
chr11	87048323	87048634	TMEM135_intron_1	intron	protein_coding	chr11	87038187	87067692
chr11	87048717	87048822	TMEM135_intron_1	intron	protein_coding	chr11	87038187	87067692
chr11	87048968	87049113	TMEM135_intron_1	intron	protein_coding	chr11	87038187	87067692
chr11	87049951	87049986	TMEM135_intron_1	intron	protein_coding	chr11	87038187	87067692
chr11	87050279	87050357	TMEM135_intron_1	intron	protein_coding	chr11	87038187	87067692
chr11	87050503	87050543	TMEM135_intron_1	intron	protein_coding	chr11	87038187	87067692
chr11	87050680	87050936	TMEM135_intron_1	intron	protein_coding	chr11	87038187	87067692
chr11	87051784	87052495	TMEM135_intron_1	intron	protein_coding	chr11	87038187	87067692
chr11	87164749	87164869	TMEM135_intron_5	intron	protein_coding	chr11	87157409	87236636
chr11	89778712	89778943	TRIM64DP_3	exon	transcribed_unprocessed_pseudogene	chr11	89778712	89778943
chr11	89778944	89779171	TRIM64DP_intron_3	intron	transcribed_unprocessed_pseudogene	chr11	89778944	89780664
chr11	89780451	89780664	TRIM64DP_intron_3	intron	transcribed_unprocessed_pseudogene	chr11	89778944	89780664
chr11	89780681	89780779	TRIM64DP_4	exon	transcribed_unprocessed_pseudogene	chr11	89780665	89780779
chr11	89780780	89781173	TRIM64DP_intron_4	intron	transcribed_unprocessed_pseudogene	chr11	89780780	89781882
chr11	89799099	89799519	TRIM49_intron_1	intron	protein_coding	chr11	89798630	89799714
chr11	89820299	89820333	AP004833.1_1	exon	unprocessed_pseudogene	chr11	89820082	89820492
chr11	89820581	89820624	AP004833.1_intron_1	intron	unprocessed_pseudogene	chr11	89820493	89820929
chr11	89824250	89824534	AP004833.1_intron_4	intron	unprocessed_pseudogene	chr11	89822663	89825234
chr11	89824573	89825234	AP004833.1_intron_4	intron	unprocessed_pseudogene	chr11	89822663	89825234
chr11	89825235	89825259	AP004833.1_5	exon	unprocessed_pseudogene	chr11	89825235	89825351
chr11	89825260	89825305	AP004833.1_5	exon	unprocessed_pseudogene	chr11	89825235	89825351
chr11	89825306	89825351	AP004833.1_5	exon	unprocessed_pseudogene	chr11	89825235	89825351
chr11	89825352	89825691	AP004833.1_intron_5	intron	unprocessed_pseudogene	chr11	89825352	89826470
chr11	89844763	89844912	TRIM53BP_2	exon	unprocessed_pseudogene	chr11	89844763	89845178
chr11	89845674	89845743	TRIM53BP_intron_3	intron	unprocessed_pseudogene	chr11	89845560	89848864
chr11	89847565	89848022	TRIM53BP_intron_3	intron	unprocessed_pseudogene	chr11	89845560	89848864
chr11	89848450	89848481	TRIM53BP_intron_3	intron	unprocessed_pseudogene	chr11	89845560	89848864
chr11	89848672	89848864	TRIM53BP_intron_3	intron	unprocessed_pseudogene	chr11	89845560	89848864
chr11	89848865	89849108	TRIM53BP_4	exon	unprocessed_pseudogene	chr11	89848865	89849207
chr11	89849109	89849207	TRIM53BP_4	exon	unprocessed_pseudogene	chr11	89848865	89849207
chr11	89849208	89850190	TRIM53BP_intron_4	intron	unprocessed_pseudogene	chr11	89849208	89850293
chr11	89854953	89855345	TRIM51BP_1	exon	unprocessed_pseudogene	chr11	89854953	89855363
chr11	89855364	89855645	TRIM51BP_intron_1	intron	unprocessed_pseudogene	chr11	89855364	89855645
chr11	89855646	89855669	TRIM51BP_2	exon	unprocessed_pseudogene	chr11	89855646	89855742
chr11	89855670	89855742	TRIM51BP_2	exon	unprocessed_pseudogene	chr11	89855646	89855742
chr11	89855743	89856525	TRIM51BP_intron_2	intron	unprocessed_pseudogene	chr11	89855743	89857560
chr11	89856615	89856755	TRIM51BP_intron_2	intron	unprocessed_pseudogene	chr11	89855743	89857560
chr11	89856919	89857015	TRIM51BP_intron_2	intron	unprocessed_pseudogene	chr11	89855743	89857560
chr11	89857137	89857560	TRIM51BP_intron_2	intron	unprocessed_pseudogene	chr11	89855743	89857560
chr11	89857561	89857792	TRIM51BP_3	exon	unprocessed_pseudogene	chr11	89857561	89857792
chr11	89857793	89857981	TRIM51BP_intron_3	intron	unprocessed_pseudogene	chr11	89857793	89858509
chr11	89858829	89859112	TRIM51BP_intron_4	intron	unprocessed_pseudogene	chr11	89858534	89859478
chr11	89860791	89860817	TRIM51BP_intron_5	intron	unprocessed_pseudogene	chr11	89859578	89862392
chr11	89861010	89861033	TRIM51BP_intron_5	intron	unprocessed_pseudogene	chr11	89859578	89862392
chr11	89865518	89865546	AP005435.1_2	exon	unprocessed_pseudogene	chr11	89865115	89865550
chr11	89869282	89869515	TRIM64B_UTR_1	three_prime_UTR	protein_coding	chr11	89869282	89870620
chr11	89874442	89874537	TRIM64B_intron_4	intron	protein_coding	chr11	89874280	89874976
chr11	89888135	89888401	AP005435.2_intron_2	intron	unprocessed_pseudogene	chr11	89888012	89889126
chr11	89889763	89889804	AP005435.2_intron_3	intron	unprocessed_pseudogene	chr11	89889404	89889804
chr11	89889805	89889944	AP005435.2_4	exon	unprocessed_pseudogene	chr11	89889805	89889991
chr11	89895803	89897254	AP005435.3_intron_1	intron	unprocessed_pseudogene	chr11	89895803	89897254
chr11	89897255	89897370	AP005435.3_2	exon	unprocessed_pseudogene	chr11	89897255	89900449
chr11	89912764	89913202	TRIM49D1_intron_1	intron	protein_coding	chr11	89912087	89913202
chr11	89913203	89913301	TRIM49D1_2	CDS	protein_coding	chr11	89913203	89913301
chr11	89913302	89914173	TRIM49D1_intron_2	intron	protein_coding	chr11	89913302	89914173
chr11	89914198	89914910	TRIM49D1_intron_3	intron	protein_coding	chr11	89914198	89914910
chr11	89914911	89915142	TRIM49D1_4	CDS	protein_coding	chr11	89914911	89915142
chr11	89915143	89916917	TRIM49D1_intron_4	intron	protein_coding	chr11	89915143	89916917
chr11	89916918	89917014	TRIM49D1_5	CDS	protein_coding	chr11	89916918	89917014
chr11	89917015	89917298	TRIM49D1_intron_5	intron	protein_coding	chr11	89917015	89917298
chr11	89917299	89917710	TRIM49D1_6	CDS	protein_coding	chr11	89917299	89917710
chr11	89917715	89920239	TRIM49D1_intron_6	intron	protein_coding	chr11	89917715	89920297
chr11	89924232	89926756	TRIM49D2_intron_1	intron	protein_coding	chr11	89924174	89926756
chr11	89926761	89927172	TRIM49D2_1	CDS	protein_coding	chr11	89926761	89927172
chr11	89927173	89927456	TRIM49D2_intron_2	intron	protein_coding	chr11	89927173	89927456
chr11	89927457	89927553	TRIM49D2_2	CDS	protein_coding	chr11	89927457	89927553
chr11	89927554	89929328	TRIM49D2_intron_3	intron	protein_coding	chr11	89927554	89929328
chr11	89929329	89929560	TRIM49D2_3	CDS	protein_coding	chr11	89929329	89929560
chr11	89929561	89930273	TRIM49D2_intron_4	intron	protein_coding	chr11	89929561	89930273
chr11	89930298	89931169	TRIM49D2_intron_5	intron	protein_coding	chr11	89930298	89931169
chr11	89931170	89931268	TRIM49D2_5	CDS	protein_coding	chr11	89931170	89931268
chr11	89931269	89931707	TRIM49D2_intron_6	intron	protein_coding	chr11	89931269	89932384
chr11	89947177	89947292	AP004607.3_1	exon	unprocessed_pseudogene	chr11	89944035	89947292
chr11	89947293	89948744	AP004607.3_intron_1	intron	unprocessed_pseudogene	chr11	89947293	89948744
chr11	89954593	89954732	AP004607.9_1	exon	processed_pseudogene	chr11	89954593	89954908
chr11	89954733	89954774	AP004607.9_1	exon	processed_pseudogene	chr11	89954593	89954908
chr11	89955217	89955243	AP004607.8_1	exon	unprocessed_pseudogene	chr11	89955146	89955410
chr11	89956136	89956402	AP004607.8_intron_1	intron	unprocessed_pseudogene	chr11	89955411	89956507
chr11	89969985	89970080	TRIM64_intron_2	intron	protein_coding	chr11	89969546	89970242
chr11	89974994	89975227	TRIM64_UTR_2	three_prime_UTR	protein_coding	chr11	89973889	89975228
chr11	89983376	89983483	TRIM51EP_intron_1	intron	unprocessed_pseudogene	chr11	89982117	89984930
chr11	89983848	89983909	TRIM51EP_intron_1	intron	unprocessed_pseudogene	chr11	89982117	89984930
chr11	89983952	89984049	TRIM51EP_intron_1	intron	unprocessed_pseudogene	chr11	89982117	89984930
chr11	89985160	89985185	TRIM51EP_intron_2	intron	unprocessed_pseudogene	chr11	89985030	89986039
chr11	89985396	89985679	TRIM51EP_intron_2	intron	unprocessed_pseudogene	chr11	89985030	89986039
chr11	89986528	89986716	TRIM51EP_intron_3	intron	unprocessed_pseudogene	chr11	89986087	89986716
chr11	89986717	89986948	TRIM51EP_4	exon	unprocessed_pseudogene	chr11	89986717	89986948
chr11	89986949	89987372	TRIM51EP_intron_4	intron	unprocessed_pseudogene	chr11	89986949	89988768
chr11	89987494	89987590	TRIM51EP_intron_4	intron	unprocessed_pseudogene	chr11	89986949	89988768
chr11	89987756	89987896	TRIM51EP_intron_4	intron	unprocessed_pseudogene	chr11	89986949	89988768
chr11	89987986	89988768	TRIM51EP_intron_4	intron	unprocessed_pseudogene	chr11	89986949	89988768
chr11	89988769	89988841	TRIM51EP_5	exon	unprocessed_pseudogene	chr11	89988769	89988841
chr11	89988842	89988865	TRIM51EP_intron_5	intron	unprocessed_pseudogene	chr11	89988842	89989165
chr11	89988866	89989147	TRIM51EP_intron_5	intron	unprocessed_pseudogene	chr11	89988842	89989165
chr11	89989166	89989558	TRIM51EP_6	exon	unprocessed_pseudogene	chr11	89989166	89989559
chr11	89994320	89995302	TRIM53AP_intron_1	intron	unprocessed_pseudogene	chr11	89994217	89995302
chr11	89995303	89995401	TRIM53AP_2	exon	unprocessed_pseudogene	chr11	89995303	89995401
chr11	89995402	89995645	TRIM53AP_intron_2	intron	unprocessed_pseudogene	chr11	89995402	89996256
chr11	89995646	89995838	TRIM53AP_intron_2	intron	unprocessed_pseudogene	chr11	89995402	89996256
chr11	89996029	89996060	TRIM53AP_intron_2	intron	unprocessed_pseudogene	chr11	89995402	89996256
chr11	89996488	89996945	TRIM53AP_intron_3	intron	unprocessed_pseudogene	chr11	89996281	89996980
chr11	89998761	89998830	TRIM53AP_intron_4	intron	unprocessed_pseudogene	chr11	89997213	89998944
chr11	89999592	89999741	TRIM53AP_6	exon	unprocessed_pseudogene	chr11	89999326	89999741
chr11	90018841	90019180	AP004607.6_intron_1	intron	unprocessed_pseudogene	chr11	90018050	90019226
chr11	90019181	90019226	AP004607.6_intron_1	intron	unprocessed_pseudogene	chr11	90018050	90019226
chr11	90019227	90019272	AP004607.6_2	exon	unprocessed_pseudogene	chr11	90019227	90019272
chr11	90019273	90019297	AP004607.6_intron_2	intron	unprocessed_pseudogene	chr11	90019273	90022572
chr11	90019298	90019959	AP004607.6_intron_2	intron	unprocessed_pseudogene	chr11	90019273	90022572
chr11	90023966	90024009	AP004607.6_intron_4	intron	unprocessed_pseudogene	chr11	90023661	90024104
chr11	90024257	90024291	AP004607.6_5	exon	unprocessed_pseudogene	chr11	90024105	90024511
chr11	90040158	90040578	TRIM49C_intron_7	intron	protein_coding	chr11	90039963	90041049
chr11	90058805	90059198	TRIM64EP_intron_1	intron	unprocessed_pseudogene	chr11	90058096	90059198
chr11	90059199	90059297	TRIM64EP_2	exon	unprocessed_pseudogene	chr11	90059199	90059297
chr11	90059314	90059527	TRIM64EP_intron_2	intron	unprocessed_pseudogene	chr11	90059298	90061032
chr11	90060805	90061032	TRIM64EP_intron_2	intron	unprocessed_pseudogene	chr11	90059298	90061032
chr11	90061033	90061264	TRIM64EP_3	exon	unprocessed_pseudogene	chr11	90061033	90061264
chr11	93421081	93421130	DEUP1_intron_16	intron	protein_coding	chr11	93415201	93437541
chr11	93421357	93421427	DEUP1_intron_16	intron	protein_coding	chr11	93415201	93437541
chr11	93421591	93421648	DEUP1_intron_16	intron	protein_coding	chr11	93415201	93437541
chr11	93421817	93422026	DEUP1_intron_16	intron	protein_coding	chr11	93415201	93437541
chr11	93422127	93423475	DEUP1_intron_16	intron	protein_coding	chr11	93415201	93437541
chr11	93423875	93427029	DEUP1_intron_16	intron	protein_coding	chr11	93415201	93437541
chr11	94040260	94040321	HEPHL1_intron_1	intron	protein_coding	chr11	94021539	94045671
chr11	94040474	94040536	HEPHL1_intron_1	intron	protein_coding	chr11	94021539	94045671
chr11	94040626	94040669	HEPHL1_intron_1	intron	protein_coding	chr11	94021539	94045671
chr11	94041996	94042085	HEPHL1_intron_1	intron	protein_coding	chr11	94021539	94045671
chr11	99405836	99405927	CNTN5_intron_2	intron	protein_coding	chr11	99325485	99556137
chr11	99603130	99603193	CNTN5_intron_3	intron	protein_coding	chr11	99556270	99819530
chr11	99603341	99603456	CNTN5_intron_3	intron	protein_coding	chr11	99556270	99819530
chr11	99603599	99603703	CNTN5_intron_3	intron	protein_coding	chr11	99556270	99819530
chr11	99603784	99604893	CNTN5_intron_3	intron	protein_coding	chr11	99556270	99819530
chr11	99604995	99605960	CNTN5_intron_3	intron	protein_coding	chr11	99556270	99819530
chr11	102370874	102371085	BIRC2_intron_6	intron	protein_coding	chr11	102368549	102377494
chr11	102371408	102371460	BIRC2_intron_6	intron	protein_coding	chr11	102368549	102377494
chr11	107365752	107365799	CWF19L2_intron_6	intron	protein_coding	chr11	107353737	107390072
chr11	107365997	107366026	CWF19L2_intron_6	intron	protein_coding	chr11	107353737	107390072
chr11	107366180	107366710	CWF19L2_intron_6	intron	protein_coding	chr11	107353737	107390072
chr11	107376712	107376778	CWF19L2_intron_6	intron	protein_coding	chr11	107353737	107390072
chr11	107376932	107377428	CWF19L2_intron_6	intron	protein_coding	chr11	107353737	107390072
chr11	110210082	110210122	RDX_intron_4	intron	protein_coding	chr11	110199679	110229439
chr11	110213473	110213839	RDX_intron_4	intron	protein_coding	chr11	110199679	110229439
chr11	110214030	110214086	RDX_intron_4	intron	protein_coding	chr11	110199679	110229439
chr11	112325642	112325780	AP002884.1_intron_5	intron	lincRNA	chr11	112294117	112358101
chr11	127287563	127287646	AP003481.1_intron_1	intron	lincRNA	chr11	127271174	127311076
chr11	127288568	127288607	AP003481.1_intron_1	intron	lincRNA	chr11	127271174	127311076
chr11	129175430	129175520	ARHGAP32_intron_21	intron	protein_coding	chr11	129164428	129192081
chr11	129175951	129176016	ARHGAP32_intron_21	intron	protein_coding	chr11	129164428	129192081
chr12	23730	25181	AC215219.1_intron_9	intron	unprocessed_pseudogene	chr12	18472	26799
chr12	25409	25435	AC215219.1_intron_9	intron	unprocessed_pseudogene	chr12	18472	26799
chr12	25954	25979	AC215219.1_intron_9	intron	unprocessed_pseudogene	chr12	18472	26799
chr12	26020	26054	AC215219.1_intron_9	intron	unprocessed_pseudogene	chr12	18472	26799
chr12	26390	26450	AC215219.1_intron_9	intron	unprocessed_pseudogene	chr12	18472	26799
chr12	26473	26799	AC215219.1_intron_9	intron	unprocessed_pseudogene	chr12	18472	26799
chr12	26800	26954	AC215219.1_10	exon	unprocessed_pseudogene	chr12	26800	26954
chr12	26955	28241	AC215219.1_intron_10	intron	unprocessed_pseudogene	chr12	26955	31876
chr12	28403	28471	AC215219.1_intron_10	intron	unprocessed_pseudogene	chr12	26955	31876
chr12	28653	28685	AC215219.1_intron_10	intron	unprocessed_pseudogene	chr12	26955	31876
chr12	28876	29041	AC215219.1_intron_10	intron	unprocessed_pseudogene	chr12	26955	31876
chr12	29092	30319	AC215219.1_intron_10	intron	unprocessed_pseudogene	chr12	26955	31876
chr12	30489	30558	AC215219.1_intron_10	intron	unprocessed_pseudogene	chr12	26955	31876
chr12	30720	31358	AC215219.1_intron_10	intron	unprocessed_pseudogene	chr12	26955	31876
chr12	31527	31586	AC215219.1_intron_10	intron	unprocessed_pseudogene	chr12	26955	31876
chr12	31698	31876	AC215219.1_intron_10	intron	unprocessed_pseudogene	chr12	26955	31876
chr12	36650	36730	FAM138D_1	exon	lincRNA	chr12	36602	37529
chr12	36898	36983	FAM138D_1	exon	lincRNA	chr12	36602	37529
chr12	37148	37283	FAM138D_1	exon	lincRNA	chr12	36602	37529
chr12	37424	37529	FAM138D_1	exon	lincRNA	chr12	36602	37529
chr12	37772	37840	FAM138D_2	exon	lincRNA	chr12	37772	38133
chr12	37920	38080	FAM138D_2	exon	lincRNA	chr12	37772	38133
chr12	2130656	2130902	CACNA1C_intron_4	intron	protein_coding	chr12	2120431	2448974
chr12	2130974	2131227	CACNA1C_intron_4	intron	protein_coding	chr12	2120431	2448974
chr12	2131261	2131499	CACNA1C_intron_4	intron	protein_coding	chr12	2120431	2448974
chr12	2132825	2132934	CACNA1C_intron_4	intron	protein_coding	chr12	2120431	2448974
chr12	2133082	2133169	CACNA1C_intron_4	intron	protein_coding	chr12	2120431	2448974
chr12	2133290	2133461	CACNA1C_intron_4	intron	protein_coding	chr12	2120431	2448974
chr12	2134026	2134093	CACNA1C_intron_4	intron	protein_coding	chr12	2120431	2448974
chr12	2134693	2134747	CACNA1C_intron_4	intron	protein_coding	chr12	2120431	2448974
chr12	3499532	3501657	PRMT8_intron_2	intron	protein_coding	chr12	3491701	3540604
chr12	3501813	3501870	PRMT8_intron_2	intron	protein_coding	chr12	3491701	3540604
chr12	3502015	3503020	PRMT8_intron_2	intron	protein_coding	chr12	3491701	3540604
chr12	3503102	3504196	PRMT8_intron_2	intron	protein_coding	chr12	3491701	3540604
chr12	3504326	3504376	PRMT8_intron_2	intron	protein_coding	chr12	3491701	3540604
chr12	3504646	3504708	PRMT8_intron_2	intron	protein_coding	chr12	3491701	3540604
chr12	4512953	4512983	C12orf4_intron_5	intron	protein_coding	chr12	4505381	4517059
chr12	8388065	8388154	LINC00937_intron_12	intron	lincRNA	chr12	8387905	8390268
chr12	8395046	8395135	LINC00937_intron_13	intron	lincRNA	chr12	8390970	8396421
chr12	8940780	8940876	PHC1_UTR_5	three_prime_UTR	protein_coding	chr12	8939459	8941467
chr12	8940780	8940876	M6PR_UTR_1	three_prime_UTR	protein_coding	chr12	8940363	8941817
chr12	9287921	9287996	AC009533.1_intron_2	intron	unprocessed_pseudogene	chr12	9283775	9288200
chr12	9292540	9292613	AC009533.1_intron_3	intron	unprocessed_pseudogene	chr12	9288350	9293660
chr12	9439305	9439378	DDX12P_intron_25	intron	unprocessed_pseudogene	chr12	9438260	9443533
chr12	9443887	9443962	DDX12P_intron_26	intron	unprocessed_pseudogene	chr12	9443613	9448102
chr12	9523544	9523652	AC092821.3_intron_2	intron	processed_transcript	chr12	9461435	9584104
chr12	16707733	16707849	AC007529.2_intron_1	intron	lincRNA	chr12	16661974	16736240
chr12	21286409	21286546	SLCO1A2_intron_3	intron	protein_coding	chr12	21275425	21292162
chr12	21287356	21287427	SLCO1A2_intron_3	intron	protein_coding	chr12	21275425	21292162
chr12	21399348	21399605	SLCO1A2_intron_18	intron	protein_coding	chr12	21395438	21403417
chr12	25485668	25485746	LMNTD1_intron_2	intron	protein_coding	chr12	25476461	25497511
chr12	38800517	38800560	CPNE8_intron_15	intron	protein_coding	chr12	38776302	38829377
chr12	38800866	38800915	CPNE8_intron_15	intron	protein_coding	chr12	38776302	38829377
chr12	38801109	38801152	CPNE8_intron_15	intron	protein_coding	chr12	38776302	38829377
chr12	38804033	38805083	CPNE8_intron_15	intron	protein_coding	chr12	38776302	38829377
chr12	39791606	39791980	SLC2A13_intron_3	intron	protein_coding	chr12	39764859	39830101
chr12	39800771	39800838	SLC2A13_intron_3	intron	protein_coding	chr12	39764859	39830101
chr12	39837088	39837127	SLC2A13_intron_4	intron	protein_coding	chr12	39830229	39864760
chr12	39982000	39982256	SLC2A13_intron_7	intron	protein_coding	chr12	39951366	40028299
chr12	39983662	39983709	SLC2A13_intron_7	intron	protein_coding	chr12	39951366	40028299
chr12	41844462	41844833	AC090630.1_intron_1	intron	lincRNA	chr12	41829926	41932120
chr12	43473509	43473612	ADAMTS20_intron_33	intron	protein_coding	chr12	43468706	43490393
chr12	43476339	43476406	ADAMTS20_intron_33	intron	protein_coding	chr12	43468706	43490393
chr12	43533804	43533900	ADAMTS20_intron_38	intron	protein_coding	chr12	43532196	43550905
chr12	43911446	43911477	TMEM117_intron_2	intron	protein_coding	chr12	43844929	43944208
chr12	44108742	44108789	TMEM117_intron_3	intron	protein_coding	chr12	43944343	44143523
chr12	44108930	44109317	TMEM117_intron_3	intron	protein_coding	chr12	43944343	44143523
chr12	44109414	44109565	TMEM117_intron_3	intron	protein_coding	chr12	43944343	44143523
chr12	44110348	44110423	TMEM117_intron_3	intron	protein_coding	chr12	43944343	44143523
chr12	44110619	44110816	TMEM117_intron_3	intron	protein_coding	chr12	43944343	44143523
chr12	44110917	44110977	TMEM117_intron_3	intron	protein_coding	chr12	43944343	44143523
chr12	44111144	44111270	TMEM117_intron_3	intron	protein_coding	chr12	43944343	44143523
chr12	44112108	44113221	TMEM117_intron_3	intron	protein_coding	chr12	43944343	44143523
chr12	44113316	44113498	TMEM117_intron_3	intron	protein_coding	chr12	43944343	44143523
chr12	52289195	52289367	KRT86_intron_3	intron	protein_coding	chr12	52275947	52301863
chr12	52289534	52289609	KRT86_intron_3	intron	protein_coding	chr12	52275947	52301863
chr12	52289784	52289853	KRT86_intron_3	intron	protein_coding	chr12	52275947	52301863
chr12	52289994	52290245	KRT86_intron_3	intron	protein_coding	chr12	52275947	52301863
chr12	52290348	52290467	KRT86_intron_3	intron	protein_coding	chr12	52275947	52301863
chr12	52290658	52290757	KRT86_intron_3	intron	protein_coding	chr12	52275947	52301863
chr12	52290907	52291069	KRT86_intron_3	intron	protein_coding	chr12	52275947	52301863
chr12	52302333	52302474	KRT86_intron_4	intron	protein_coding	chr12	52302286	52303098
chr12	52302624	52302721	KRT86_intron_4	intron	protein_coding	chr12	52302286	52303098
chr12	52303272	52303308	KRT86_2	CDS	protein_coding	chr12	52303099	52303308
chr12	52303309	52303361	KRT86_intron_5	intron	protein_coding	chr12	52303309	52304109
chr12	52303566	52303597	KRT86_intron_5	intron	protein_coding	chr12	52303309	52304109
chr12	52289214	52289275	KRT81_7	CDS	protein_coding	chr12	52289214	52289275
chr12	52289276	52289367	KRT81_intron_7	intron	protein_coding	chr12	52289276	52290076
chr12	52289534	52289609	KRT81_intron_7	intron	protein_coding	chr12	52289276	52290076
chr12	52289784	52289853	KRT81_intron_7	intron	protein_coding	chr12	52289276	52290076
chr12	52289994	52290076	KRT81_intron_7	intron	protein_coding	chr12	52289276	52290076
chr12	52290077	52290245	KRT81_8	CDS	protein_coding	chr12	52290077	52290286
chr12	52290348	52290467	KRT81_intron_8	intron	protein_coding	chr12	52290287	52291095
chr12	52290658	52290757	KRT81_intron_8	intron	protein_coding	chr12	52290287	52291095
chr12	52290907	52291069	KRT81_intron_8	intron	protein_coding	chr12	52290287	52291095
chr12	61942799	61943055	FAM19A2_intron_6	intron	protein_coding	chr12	61878141	62023650
chr12	61944841	61944901	FAM19A2_intron_6	intron	protein_coding	chr12	61878141	62023650
chr12	61946541	61946860	FAM19A2_intron_6	intron	protein_coding	chr12	61878141	62023650
chr12	64198178	64198580	C12orf66_intron_2	intron	protein_coding	chr12	64194659	64215676
chr12	64199487	64199519	C12orf66_intron_2	intron	protein_coding	chr12	64194659	64215676
chr12	64199932	64200035	C12orf66_intron_2	intron	protein_coding	chr12	64194659	64215676
chr12	64200272	64200321	C12orf66_intron_2	intron	protein_coding	chr12	64194659	64215676
chr12	64200583	64200682	C12orf66_intron_2	intron	protein_coding	chr12	64194659	64215676
chr12	64287780	64287852	AC012158.1_intron_2	intron	transcribed_processed_pseudogene	chr12	64227986	64352315
chr12	64287962	64288121	AC012158.1_intron_2	intron	transcribed_processed_pseudogene	chr12	64227986	64352315
chr12	64288177	64288568	AC012158.1_intron_2	intron	transcribed_processed_pseudogene	chr12	64227986	64352315
chr12	64289418	64289550	AC012158.1_intron_2	intron	transcribed_processed_pseudogene	chr12	64227986	64352315
chr12	64289894	64289975	AC012158.1_intron_2	intron	transcribed_processed_pseudogene	chr12	64227986	64352315
chr12	64290120	64290220	AC012158.1_intron_2	intron	transcribed_processed_pseudogene	chr12	64227986	64352315
chr12	64292478	64292546	AC012158.1_intron_2	intron	transcribed_processed_pseudogene	chr12	64227986	64352315
chr12	64290310	64292299	AC012158.1_intron_2	intron	transcribed_processed_pseudogene	chr12	64227986	64352315
chr12	64366446	64366775	AC012158.1_intron_3	intron	transcribed_processed_pseudogene	chr12	64352402	64389031
chr12	64287780	64287852	C12orf56_intron_7	intron	protein_coding	chr12	64286061	64303633
chr12	64287962	64288121	C12orf56_intron_7	intron	protein_coding	chr12	64286061	64303633
chr12	64288177	64288568	C12orf56_intron_7	intron	protein_coding	chr12	64286061	64303633
chr12	64289418	64289550	C12orf56_intron_7	intron	protein_coding	chr12	64286061	64303633
chr12	64289894	64289975	C12orf56_intron_7	intron	protein_coding	chr12	64286061	64303633
chr12	64290120	64290220	C12orf56_intron_7	intron	protein_coding	chr12	64286061	64303633
chr12	64292478	64292546	C12orf56_intron_7	intron	protein_coding	chr12	64286061	64303633
chr12	64290310	64292299	C12orf56_intron_7	intron	protein_coding	chr12	64286061	64303633
chr12	64366446	64366775	C12orf56_intron_12	intron	protein_coding	chr12	64353057	64390312
chr12	65550778	65550801	AC025419.1_intron_5	intron	lincRNA	chr12	65544492	65556756
chr12	69941004	69941090	MYRFL_intron_20	intron	protein_coding	chr12	69936633	69952111
chr12	70201328	70201713	AC084032.1_intron_2	intron	lincRNA	chr12	70199820	70201713
chr12	70201714	70201987	AC084032.1_3	exon	lincRNA	chr12	70201714	70202004
chr12	71098916	71099036	AC025575.2_intron_1	intron	lincRNA	chr12	71047680	71115848
chr12	71099280	71099320	AC025575.2_intron_1	intron	lincRNA	chr12	71047680	71115848
chr12	71102410	71102464	AC025575.2_intron_1	intron	lincRNA	chr12	71047680	71115848
chr12	71102933	71102957	AC025575.2_intron_1	intron	lincRNA	chr12	71047680	71115848
chr12	75730281	75730349	AC078923.1_intron_5	intron	lincRNA	chr12	75692359	75777498
chr12	78072607	78072631	NAV3_intron_15	intron	protein_coding	chr12	78059116	78116770
chr12	79177409	79177440	SYT1_intron_10	intron	protein_coding	chr12	79103056	79217501
chr12	79177493	79177560	SYT1_intron_10	intron	protein_coding	chr12	79103056	79217501
chr12	80245401	80245767	OTOGL_intron_16	intron	protein_coding	chr12	80239440	80251691
chr12	80246719	80246759	OTOGL_intron_16	intron	protein_coding	chr12	80239440	80251691
chr12	80247767	80247839	OTOGL_intron_16	intron	protein_coding	chr12	80239440	80251691
chr12	80248016	80248039	OTOGL_intron_16	intron	protein_coding	chr12	80239440	80251691
chr12	80451527	80451859	PTPRQ_intron_17	intron	protein_coding	chr12	80445718	80457573
chr12	80464536	80464868	PTPRQ_intron_20	intron	protein_coding	chr12	80460903	80468708
chr12	85194084	85194116	LRRIQ1_intron_24	intron	protein_coding	chr12	85160715	85229515
chr12	92315055	92315228	LINC02391_intron_3	intron	lincRNA	chr12	92272617	92357529
chr12	92315512	92315588	LINC02391_intron_3	intron	lincRNA	chr12	92272617	92357529
chr12	92316377	92316617	LINC02391_intron_3	intron	lincRNA	chr12	92272617	92357529
chr12	92316713	92316830	LINC02391_intron_3	intron	lincRNA	chr12	92272617	92357529
chr12	92317056	92317206	LINC02391_intron_3	intron	lincRNA	chr12	92272617	92357529
chr12	92317322	92317875	LINC02391_intron_3	intron	lincRNA	chr12	92272617	92357529
chr12	92318371	92319659	LINC02391_intron_3	intron	lincRNA	chr12	92272617	92357529
chr12	92917922	92918117	EEA1_intron_29	intron	protein_coding	chr12	92891722	92929041
chr12	92918283	92918352	EEA1_intron_29	intron	protein_coding	chr12	92891722	92929041
chr12	92919706	92919738	EEA1_intron_29	intron	protein_coding	chr12	92891722	92929041
chr12	95924090	95924190	CCDC38_intron_15	intron	protein_coding	chr12	95919624	95933183
chr12	95946992	95947054	AMDHD1_intron_1	intron	protein_coding	chr12	95943536	95947054
chr12	95947055	95947149	AMDHD1_UTR_2	five_prime_UTR	protein_coding	chr12	95947055	95947437
chr12	96318862	96318900	CDK17_intron_14	intron	protein_coding	chr12	96313455	96323946
chr12	96319353	96319391	CDK17_intron_14	intron	protein_coding	chr12	96313455	96323946
chr12	96320966	96321416	CDK17_intron_14	intron	protein_coding	chr12	96313455	96323946
chr12	96321518	96321552	CDK17_intron_14	intron	protein_coding	chr12	96313455	96323946
chr12	97726293	97726380	AC007424.1_intron_2	intron	transcribed_processed_pseudogene	chr12	97719291	97730046
chr12	97726463	97726686	AC007424.1_intron_2	intron	transcribed_processed_pseudogene	chr12	97719291	97730046
chr12	97726954	97727124	AC007424.1_intron_2	intron	transcribed_processed_pseudogene	chr12	97719291	97730046
chr12	97727211	97727419	AC007424.1_intron_2	intron	transcribed_processed_pseudogene	chr12	97719291	97730046
chr12	97727543	97727576	AC007424.1_intron_2	intron	transcribed_processed_pseudogene	chr12	97719291	97730046
chr12	106472710	106472749	POLR3B_intron_25	intron	protein_coding	chr12	106463621	106496053
chr12	106473227	106473607	POLR3B_intron_25	intron	protein_coding	chr12	106463621	106496053
chr12	106474033	106474068	POLR3B_intron_25	intron	protein_coding	chr12	106463621	106496053
chr12	108999188	108999248	SVOP_intron_15	intron	protein_coding	chr12	108983762	109020832
chr12	112622332	112622365	RPH3A_intron_5	intron	protein_coding	chr12	112617843	112649412
chr12	112622957	112623010	RPH3A_intron_5	intron	protein_coding	chr12	112617843	112649412
chr12	112623188	112623235	RPH3A_intron_5	intron	protein_coding	chr12	112617843	112649412
chr12	112623420	112623478	RPH3A_intron_5	intron	protein_coding	chr12	112617843	112649412
chr12	112624142	112624189	RPH3A_intron_5	intron	protein_coding	chr12	112617843	112649412
[truncated: 1,792,612 more chars]
