# Supplementary material for: Systematic analysis of dark and camouflaged genes reveals disease-relevant genes hiding in plain sight
Source: Genome Biol. 2019 May 20;20:97. doi: 10.1186/s13059-019-1707-2 (PMC6526621; doi:10.1186/s13059-019-1707-2)
Supplement: Supplementary file 15 — IlluminaRL100 percent dark-by-depth genes in hg38. (TXT 241 kb) [file 13059_2019_1707_MOESM15_ESM.txt]

# This table shows what percentage of genes are dark by depth, stratefied by genebody element
# gene_name : Ensembl gene name
# biotype : GENCODE biotype of gene
# biotype : percent of CDS bases that are dark by depth within gene (non protein-coding genes will have value of -1)
# perc_UTR : percent of UTR bases that are dark by depth within gene (non protein-coding genes will have value of -1(
# perc_exon : percent of exonic bases that are dark by depth
# perc_intron : percent of intronic bases that are dark by depth
# perc_total : percent of total gene that is dark by depth
gene_name	biotype	perc_CDS	perc_UTR	perc_exon	perc_intron	perc_total
WASH7P	pseudogene	-1.000000	-1.000000	0.000000	0.565381	0.514308
OR4F5	protein coding	0.000000	0.000000	0.000000	8.519041	4.897827
AL627309.5	other	-1.000000	-1.000000	0.000000	0.492818	0.398296
AP006222.1	pseudogene	-1.000000	-1.000000	0.000000	0.167774	0.154198
CICP7	pseudogene	-1.000000	-1.000000	1.575121	0.000000	1.390374
CICP3	pseudogene	-1.000000	-1.000000	1.507742	0.000000	1.316258
LINC01128	other	-1.000000	-1.000000	0.742407	0.000000	0.192375
FAM41C	lincRNA	-1.000000	-1.000000	0.000000	3.793405	2.943841
AL645608.7	lincRNA	-1.000000	-1.000000	0.000000	2.845227	2.755340
SAMD11	protein coding	0.000000	0.000000	0.000000	4.365314	3.573331
KLHL17	protein coding	0.000000	0.000000	0.000000	4.089710	1.813573
PERM1	protein coding	0.000000	0.000000	0.000000	33.237410	16.765859
AGRN	protein coding	0.000000	0.000000	0.000000	0.401060	0.311154
AL390719.1	pseudogene	-1.000000	-1.000000	0.000000	1.737374	1.340817
C1orf159	protein coding	0.000000	0.000000	0.000000	0.150464	0.133167
LINC01342	lincRNA	-1.000000	-1.000000	0.000000	9.841211	7.572098
B3GALT6	protein coding	16.060606	0.447928	6.015850	-1.000000	6.015850
C1QTNF12	protein coding	0.000000	0.000000	0.000000	13.074534	9.845650
SCNN1D	protein coding	0.669536	0.000000	0.347913	5.265950	3.553869
INTS11	protein coding	0.000000	0.000000	0.000000	2.553457	1.877003
DVL1	protein coding	0.000000	18.579235	7.264957	0.000000	1.691062
ANKRD65	protein coding	10.817942	0.000000	3.102535	0.000000	2.448492
FNDC10	protein coding	16.005874	5.773343	9.117083	-1.000000	9.117083
CDK11B	protein coding	1.152416	5.144291	2.064812	1.891732	1.917175
SLC35E2B	protein coding	0.000000	0.000000	0.000000	0.472741	0.373505
CDK11A	protein coding	0.000000	0.000000	0.000000	1.359690	1.153098
CFAP74	protein coding	0.000000	0.000000	0.000000	0.208511	0.194172
GABRD	protein coding	0.000000	6.926407	1.969635	0.000000	0.418848
PRKCZ	protein coding	0.000000	0.000000	0.000000	1.273040	1.222902
FAAP20	protein coding	0.000000	0.000000	0.000000	0.483416	1.036838
SKI	protein coding	0.000000	1.080292	0.659301	0.236148	0.265278
RER1	protein coding	0.000000	0.000000	0.000000	1.487162	0.936425
PLCH2	protein coding	0.000000	0.000000	0.000000	0.357435	0.329353
MMEL1	protein coding	0.000000	0.000000	0.000000	0.646339	0.602111
TTC34	protein coding	0.000000	1.257305	0.805628	0.200112	0.232290
PRDM16	protein coding	0.000000	0.000000	0.000000	0.103484	0.100960
ARHGEF16	protein coding	0.000000	0.000000	0.000000	0.953720	0.813130
MEGF6	protein coding	0.000000	0.000000	0.000000	0.206619	0.196586
AL805961.2	lincRNA	-1.000000	-1.000000	0.000000	4.918033	1.320783
BX005132.2	lincRNA	-1.000000	-1.000000	0.000000	0.259097	0.246147
KCNAB2	protein coding	0.000000	0.000000	0.000000	0.521865	0.484840
GPR153	protein coding	0.000000	0.355398	0.196030	0.000000	0.058698
CAMTA1	protein coding	0.000000	0.000000	0.000000	0.055370	0.054857
SLC2A5	protein coding	0.000000	0.000000	0.000000	0.517271	0.453430
GPR157	protein coding	0.000000	0.000000	0.000000	1.411316	1.153646
CTNNBIP1	protein coding	0.000000	2.684347	2.486519	0.000000	0.133742
CASZ1	protein coding	5.936652	0.000000	3.741729	0.267790	0.457993
PLOD1	protein coding	0.000000	0.000000	0.000000	0.388711	0.353229
PRAMEF6	protein coding	0.000000	0.000000	0.000000	0.355337	0.285463
PRAMEF25	protein coding	0.000000	0.000000	0.000000	28.810766	22.787010
PRAMEF26	protein coding	0.000000	0.000000	0.000000	19.757132	14.526644
LRRC38	protein coding	0.000000	0.000000	0.000000	0.151922	0.143329
KAZN	protein coding	2.533427	0.000000	0.681109	0.017289	0.023016
FHAD1	protein coding	0.000000	0.000000	0.000000	0.016009	0.015032
PLEKHM2	protein coding	0.000000	9.896324	2.547925	0.000000	0.208181
AL137798.2	lincRNA	-1.000000	-1.000000	0.000000	0.590331	0.544857
PADI4	protein coding	0.000000	0.000000	0.000000	0.128215	0.121844
ARHGEF10L	protein coding	0.000000	0.583942	0.085215	0.043710	0.044926
NBL1	protein coding	0.000000	1.943095	1.557719	0.108884	0.195195
VWA5B1	protein coding	0.000000	0.000000	0.000000	0.135204	0.125049
EIF4G3	protein coding	0.000000	0.000000	0.000000	0.034668	0.033999
ECE1	protein coding	0.000000	0.000000	0.000000	0.122153	0.116173
ALPL	protein coding	0.000000	0.000000	0.000000	0.070916	0.068076
RAP1GAP	protein coding	0.000000	0.000000	0.000000	0.047874	0.045114
HSPG2	protein coding	0.000000	5.271695	0.436300	0.000000	0.056496
WNT4	protein coding	6.508876	1.316183	2.673442	1.631565	1.815182
EPHA8	protein coding	2.945785	3.277932	3.080082	0.057735	0.464652
EPHB2	protein coding	2.084757	1.557734	1.685115	0.034253	0.129592
LUZP1	protein coding	0.000000	0.000000	0.000000	0.175952	0.157808
CNR2	protein coding	0.000000	0.000000	0.000000	0.172960	0.151742
CLIC4	protein coding	0.000000	0.000000	0.000000	0.309686	0.296058
RUNX3	protein coding	0.000000	0.000000	0.000000	0.088344	0.082305
SELENON	protein coding	6.630944	1.893408	3.521289	0.000000	0.847739
RPS6KA1	protein coding	0.000000	0.000000	0.000000	0.091544	0.083943
ZDHHC18	protein coding	11.303555	2.354709	4.283749	0.000000	0.705684
GMEB1	protein coding	0.000000	0.000000	0.000000	0.398515	0.347682
EPB41	protein coding	0.000000	0.000000	0.000000	0.017640	0.016741
PTPRU	protein coding	0.000000	0.000000	0.000000	0.060287	0.056480
SDC3	protein coding	10.286156	3.234153	4.594272	0.000000	0.783835
PUM1	protein coding	0.000000	0.000000	0.000000	0.161067	0.153921
RF00019	other	-1.000000	-1.000000	100.000000	-1.000000	100.000000
ADGRB2	protein coding	0.000000	18.614130	4.302764	0.121259	0.828568
SPOCD1	protein coding	0.000000	0.000000	0.000000	0.155807	0.128760
LCK	protein coding	0.000000	0.000000	0.000000	0.507583	0.469564
YARS	protein coding	0.000000	0.000000	0.000000	0.105919	0.097866
FNDC5	protein coding	0.000000	1.378192	1.121002	0.976699	1.028001
RNF19B	protein coding	5.319751	0.000000	3.602913	0.000000	0.332861
AL031602.1	other	-1.000000	-1.000000	5.494505	-1.000000	5.494505
ZNF362	protein coding	0.000000	5.825762	3.479094	0.358318	0.581790
A3GALT2	protein coding	0.000000	-1.000000	0.000000	3.691174	3.425900
PHC2	protein coding	0.000000	5.725403	2.473583	0.004186	0.300664
AL353604.1	lincRNA	-1.000000	-1.000000	0.000000	0.092293	0.091403
FHL3	protein coding	0.000000	0.000000	0.000000	0.000000	0.475328
AC093151.3	lincRNA	-1.000000	-1.000000	0.000000	0.129227	0.124741
FOXO6	protein coding	9.823848	-1.000000	9.823848	0.000000	0.669190
HIVEP3	protein coding	0.000000	2.252420	0.960851	0.008506	0.029458
FOXJ3	protein coding	0.000000	0.000000	0.000000	0.099071	0.094767
B4GALT2	protein coding	0.000000	8.653846	5.814349	0.000000	1.725689
MAST2	protein coding	0.000000	0.000000	0.000000	0.086575	0.078672
FAAH	protein coding	0.000000	0.000000	0.000000	0.252019	0.224685
CYP4B1	protein coding	0.000000	0.000000	0.000000	0.000000	0.647990
CYP4Z2P	pseudogene	-1.000000	-1.000000	0.000000	0.052043	0.050574
CYP4Z1	protein coding	0.000000	0.000000	0.000000	0.051121	0.049183
FOXD2	protein coding	2.083333	0.000000	0.663243	-1.000000	0.663243
TRABD2B	protein coding	0.000000	0.000000	0.000000	0.120791	0.117191
SPATA6	protein coding	0.000000	0.000000	0.000000	0.026205	0.025447
AGBL4	protein coding	0.000000	0.000000	0.000000	0.021834	0.021730
NRDC	protein coding	0.000000	0.000000	0.000000	0.066593	0.063513
ZYG11B	protein coding	0.000000	0.000000	0.000000	0.329196	0.302354
LRP8	protein coding	0.000000	0.514093	0.368582	0.000000	0.044338
AL603840.1	lincRNA	-1.000000	-1.000000	0.000000	0.045174	0.044791
LINC01753	lincRNA	-1.000000	-1.000000	0.000000	0.943593	0.922805
DAB1	protein coding	0.000000	0.000000	0.000000	0.000000	0.007217
HOOK1	protein coding	0.000000	0.000000	0.000000	0.057485	0.051955
C1orf87	protein coding	0.000000	0.000000	0.000000	0.306171	0.287858
PATJ	protein coding	0.000000	0.000000	0.000000	0.050225	0.049052
DOCK7	protein coding	0.000000	0.000000	0.000000	0.083710	0.079891
ALG6	protein coding	0.000000	0.000000	0.000000	0.211642	0.201488
JAK1	protein coding	0.000000	0.000000	0.000000	0.099859	0.096042
AL357078.1	lincRNA	-1.000000	-1.000000	0.000000	7.509387	5.405405
C1orf141	protein coding	0.000000	0.000000	0.000000	0.025966	0.025056
IL23R	protein coding	0.000000	0.000000	0.000000	0.029716	0.028908
GNG12	protein coding	0.000000	0.000000	0.000000	0.039971	0.038636
AL033530.1	lincRNA	-1.000000	-1.000000	0.000000	0.044755	0.044276
ZRANB2-AS2	other	-1.000000	-1.000000	0.000000	0.047116	0.046250
FPGT-TNNI3K	protein coding	0.000000	0.000000	0.000000	0.035379	0.034418
SLC44A5	protein coding	0.000000	0.000000	0.000000	0.071004	0.069929
MSH4	protein coding	0.000000	0.000000	0.000000	0.027421	0.026642
ST6GALNAC3	protein coding	0.000000	0.000000	0.000000	0.007052	0.006966
AK5	protein coding	0.000000	0.000000	0.000000	0.015362	0.015112
COL24A1	protein coding	0.000000	0.000000	0.000000	0.047300	0.046527
HFM1	protein coding	0.000000	0.000000	0.000000	0.050401	0.048576
BCAR3	protein coding	0.000000	0.000000	0.000000	0.019555	0.019274
SLC44A3-AS1	pseudogene	-1.000000	-1.000000	0.000000	0.018568	0.017797
TMEM56-RWDD3	protein coding	0.000000	0.000000	0.000000	0.239543	0.235882
PTBP2	protein coding	0.000000	0.000000	0.000000	0.063403	0.055842
LINC01709	lincRNA	-1.000000	-1.000000	0.000000	0.053953	0.053370
AMY2A	protein coding	0.000000	0.000000	0.000000	1.471629	1.159550
AMY1B	protein coding	0.000000	3.947368	1.306620	0.000000	0.323799
LINC01661	lincRNA	-1.000000	-1.000000	0.000000	0.156112	0.150542
NBPF5P	pseudogene	-1.000000	-1.000000	0.000000	0.158906	0.151532
SLC25A24P2	pseudogene	-1.000000	-1.000000	0.000000	0.143065	0.141111
FAM102B	protein coding	0.000000	1.534200	1.240524	0.000000	0.084895
STXBP3	protein coding	0.000000	0.000000	0.000000	0.091173	0.087507
AL445426.1	lincRNA	-1.000000	-1.000000	0.000000	0.622175	0.620315
MAGI3	protein coding	0.000000	0.000000	0.000000	0.023942	0.023376
CD58	protein coding	0.000000	0.000000	0.000000	0.094982	0.092029
MAN1A2	protein coding	0.000000	0.000000	0.000000	0.025044	0.023541
NOTCH2	protein coding	0.000000	0.000000	0.000000	0.050730	0.045549
AC244669.2	pseudogene	-1.000000	-1.000000	0.000000	0.066539	0.066071
AC244669.1	pseudogene	-1.000000	-1.000000	0.000000	0.725950	0.715081
NBPF8	pseudogene	-1.000000	-1.000000	0.000000	0.149948	0.124259
AC241952.1	pseudogene	-1.000000	-1.000000	0.000000	0.296560	0.283783
RF00100	other	-1.000000	-1.000000	8.433735	-1.000000	8.433735
NBPF26	protein coding	0.000000	1.163832	0.646659	0.751846	0.746865
AC241377.3	other	-1.000000	-1.000000	3.679853	-1.000000	3.679853
LINC00623	lincRNA	-1.000000	-1.000000	0.000000	0.042585	0.041660
SRGAP2C	protein coding	0.000000	0.000000	0.000000	0.012949	0.012499
AC242852.2	pseudogene	-1.000000	-1.000000	0.000000	0.514659	0.485422
AC239859.5	pseudogene	-1.000000	-1.000000	0.000000	0.060611	0.058595
AC239798.1	pseudogene	-1.000000	-1.000000	1.787234	0.045137	0.193397
SRGAP2D	pseudogene	-1.000000	-1.000000	0.000000	0.056380	0.055756
AC244015.2	pseudogene	-1.000000	-1.000000	0.000000	0.605053	0.569604
RF00003	snRNA	-1.000000	-1.000000	56.707317	-1.000000	56.707317
FP700111.1	lincRNA	-1.000000	-1.000000	0.000000	1.161493	1.151039
FP700111.2	pseudogene	-1.000000	-1.000000	0.000000	0.242243	0.227883
FAM72D	protein coding	0.000000	0.000000	0.000000	0.153911	0.131768
AC241585.2	pseudogene	-1.000000	-1.000000	0.000000	0.163911	0.152043
NBPF20	protein coding	0.000000	0.000000	0.000000	0.104546	0.087161
NBPF25P	pseudogene	-1.000000	-1.000000	0.000000	0.900502	0.802523
GPR89A	protein coding	0.000000	0.000000	0.000000	0.087748	0.084586
AC245407.2	lincRNA	-1.000000	-1.000000	0.000000	0.253654	0.194121
AC239809.3	lincRNA	-1.000000	-1.000000	0.000000	0.035123	0.031316
NBPF14	protein coding	0.000000	0.716757	0.239373	0.000000	0.019546
PDE4DIP	protein coding	0.000000	0.000000	0.000000	0.039574	0.033735
NBPF9	protein coding	0.000000	0.000000	0.000000	0.202077	0.175637
AC245297.3	lincRNA	-1.000000	-1.000000	0.000000	0.062457	0.061341
AC245297.1	pseudogene	-1.000000	-1.000000	0.000000	0.111567	0.110716
NBPF19	protein coding	0.000000	0.000000	0.000000	0.021805	0.019308
LINC00869	pseudogene	-1.000000	-1.000000	0.000000	0.103797	0.091544
AC243772.3	pseudogene	-1.000000	-1.000000	0.000000	0.044375	0.042273
ANP32E	protein coding	0.000000	0.000000	0.000000	0.389491	0.310051
HORMAD1	protein coding	0.000000	0.000000	0.000000	0.961538	0.880498
CTSS	protein coding	0.000000	0.000000	0.000000	0.135900	0.120243
POGZ	protein coding	0.000000	0.000000	0.000000	0.687355	0.595689
HRNR	protein coding	2.490354	0.000000	2.213677	0.000000	1.758732
SPRR5	protein coding	6.727829	0.000000	2.696078	0.000000	1.045627
NUP210L	protein coding	0.000000	0.000000	0.000000	0.015339	0.014776
ZBTB7B	protein coding	0.000000	0.398883	0.236798	0.000000	0.062925
DAP3	protein coding	0.000000	0.000000	0.000000	0.056158	0.052889
GON4L	protein coding	0.000000	0.000000	0.000000	0.061276	0.056498
MEX3A	protein coding	3.838772	0.000000	0.979912	0.000000	0.600901
SEMA4A	protein coding	0.000000	0.000000	0.000000	0.340625	0.296189
IQGAP3	protein coding	0.000000	0.000000	0.000000	0.391975	0.341109
MNDA	protein coding	0.000000	0.000000	0.000000	0.133950	0.120952
IGSF8	protein coding	0.000000	14.630468	3.872255	0.059032	1.341576
AL592295.4	lincRNA	-1.000000	-1.000000	0.000000	0.622246	0.595264
AL592295.3	lincRNA	-1.000000	-1.000000	0.000000	0.360787	0.356110
FCGR2C	pseudogene	-1.000000	0.000000	0.000000	0.144335	0.123340
FCGR3B	protein coding	0.000000	0.000000	0.000000	0.980881	0.672978
NOS1AP	protein coding	0.000000	0.000000	0.000000	0.063836	0.062188
TMCO1	protein coding	0.000000	0.000000	0.000000	0.117469	0.111152
FAM78B	protein coding	0.000000	0.000000	0.000000	0.101732	0.088550
POGK	protein coding	0.000000	1.511259	1.183852	0.000000	0.591821
ILDR2	protein coding	0.000000	0.736261	0.631674	0.000000	0.105301
ADCY10	protein coding	0.000000	0.000000	0.000000	0.193079	0.182205
AL023755.1	lincRNA	-1.000000	-1.000000	0.000000	0.107186	0.104369
NME7	protein coding	0.000000	0.000000	0.000000	0.046199	0.045872
C1orf112	protein coding	0.000000	0.000000	0.000000	0.000000	0.025511
KIFAP3	protein coding	0.000000	0.000000	0.000000	0.036292	0.032951
AL023495.1	lincRNA	-1.000000	-1.000000	0.000000	0.208338	0.200062
FMO3	protein coding	0.000000	0.000000	0.000000	1.859903	1.714795
SUCO	protein coding	0.000000	0.000000	0.000000	0.270016	0.249107
AL031599.1	lincRNA	-1.000000	-1.000000	0.000000	0.028890	0.028808
COP1	protein coding	0.000000	0.000000	0.000000	0.008863	0.008757
PAPPA2	protein coding	0.000000	0.000000	0.000000	0.145459	0.141462
AL122019.1	lincRNA	-1.000000	-1.000000	0.000000	0.091410	0.090988
ACBD6	protein coding	0.000000	0.000000	0.000000	0.022356	0.021860
XPR1	protein coding	0.000000	0.000000	0.000000	0.011211	0.010842
STX6	protein coding	0.000000	0.644716	0.551942	0.000000	0.055546
RGSL1	protein coding	0.000000	0.000000	0.000000	0.041528	0.040289
FAM129A	protein coding	0.000000	0.000000	0.000000	0.013026	0.012512
TPR	protein coding	0.000000	0.000000	0.000000	0.351299	0.296685
PLA2G4A	protein coding	0.000000	0.000000	0.000000	0.045188	0.044367
ERVMER61-1	lincRNA	-1.000000	-1.000000	0.000000	0.024433	0.024029
LINC01035	lincRNA	-1.000000	-1.000000	0.000000	0.070342	0.069923
AL954650.1	lincRNA	-1.000000	-1.000000	0.000000	0.201937	0.198873
AL390957.1	lincRNA	-1.000000	-1.000000	0.000000	0.009617	0.009495
CDC73	protein coding	0.000000	0.000000	0.000000	0.292393	0.281265
KCNT2	protein coding	0.000000	0.000000	0.000000	0.016465	0.016169
DENND1B	protein coding	0.000000	0.000000	0.000000	0.018364	0.017716
PTPRVP	pseudogene	-1.000000	-1.000000	0.000000	3.044687	2.097739
LGR6	protein coding	0.000000	0.000000	0.000000	0.071331	0.069113
OPTC	protein coding	0.000000	0.000000	0.000000	0.561840	0.509476
DSTYK	protein coding	0.000000	0.000000	0.000000	0.153220	0.134664
TMCC2	protein coding	0.000000	0.000000	0.000000	0.056442	0.050922
RAB7B	protein coding	100.000000	100.000000	100.000000	99.652536	99.700610
RHEX	protein coding	0.000000	0.000000	0.000000	0.095957	0.092488
SRGAP2	protein coding	0.000000	0.000000	0.000000	0.013890	0.013405
IKBKE	protein coding	0.000000	0.000000	0.000000	0.187945	0.162799
RASSF5	protein coding	0.000000	0.000000	0.000000	0.258628	0.238043
CR1	protein coding	0.000000	0.000000	0.000000	0.015490	0.014421
MIR29B2CHG	lincRNA	-1.000000	-1.000000	0.000000	0.168477	0.132770
PPP2R5A	protein coding	0.000000	0.000000	0.000000	0.293609	0.280376
PTPN14	protein coding	0.000000	0.000000	0.000000	0.031661	0.029447
KCNK2	protein coding	0.000000	0.000000	0.000000	0.156120	0.153468
ESRRG	protein coding	0.000000	0.000000	0.000000	0.053911	0.053270
GPATCH2	protein coding	0.000000	0.000000	0.000000	0.048927	0.047038
AL513314.2	lincRNA	-1.000000	-1.000000	0.000000	0.279427	0.263062
CAPN8	protein coding	13.766234	0.000000	7.557034	5.869299	5.927486
CAPN2	protein coding	0.000000	0.000000	0.000000	0.031174	0.029560
TP53BP2	protein coding	0.000000	0.000000	0.000000	0.076728	0.071133
GTF2IP20	pseudogene	-1.000000	-1.000000	0.000000	0.110173	0.101942
WDR26	protein coding	0.000000	0.000000	0.000000	0.190579	0.163808
CNIH3	protein coding	0.000000	0.000000	0.000000	0.000000	0.004577
DNAH14	protein coding	0.000000	0.000000	0.000000	0.082168	0.079518
ENAH	protein coding	0.000000	0.000000	0.000000	0.185281	0.169566
GJC2	protein coding	2.803030	0.000000	1.650312	0.000000	0.370965
IBA57	protein coding	0.000000	0.000000	0.000000	0.800278	0.419657
AL137793.2	lincRNA	-1.000000	-1.000000	0.000000	0.310036	0.296755
TAF5L	protein coding	0.000000	0.000000	0.000000	0.409436	0.330945
PGBD5	protein coding	0.000000	2.646402	2.241628	0.188554	0.392353
DISC1	protein coding	0.000000	0.000000	0.000000	0.024300	0.023645
SLC35F3	protein coding	0.000000	0.000000	0.000000	0.035305	0.035035
TARBP1	protein coding	0.000000	0.000000	0.000000	0.696101	0.654972
LINC01348	lincRNA	-1.000000	-1.000000	100.000000	97.315559	98.318270
TBCE	protein coding	0.000000	0.000000	0.000000	0.093095	0.089714
GNG4	protein coding	0.000000	0.000000	0.000000	0.052224	0.049482
ERO1B	protein coding	0.000000	0.000000	0.000000	0.075363	0.069246
EDARADD	protein coding	0.000000	0.000000	0.000000	0.508619	0.437093
RYR2	protein coding	0.000000	0.000000	0.000000	0.019615	0.019197
ZP4	protein coding	0.000000	0.000000	0.000000	1.259350	1.018533
CHRM3	protein coding	0.000000	0.000000	0.000000	0.000000	0.012479
FMN2	protein coding	0.000000	0.000000	0.000000	0.010638	0.010416
RGS7	protein coding	0.000000	0.000000	0.000000	0.005008	0.004985
OPN3	protein coding	0.000000	0.000000	0.000000	0.000000	0.246351
WDR64	protein coding	0.000000	0.000000	0.000000	0.147838	0.143472
PLD5	protein coding	0.000000	0.109066	0.089395	0.008088	0.009961
AKT3	protein coding	0.000000	0.000000	0.000000	0.009568	0.009370
AL591885.1	lincRNA	-1.000000	-1.000000	0.000000	0.242789	0.239387
ZBTB18	protein coding	0.000000	0.000000	0.000000	5.315471	2.881574
CATSPERE	protein coding	0.000000	0.000000	0.000000	0.031863	0.029979
KIF26B	protein coding	0.000000	0.000000	0.000000	0.045867	0.044729
SMYD3	protein coding	0.000000	0.000000	0.000000	0.022785	0.022692
AL356583.1	pseudogene	-1.000000	-1.000000	0.000000	0.600428	0.538586
AC113174.1	pseudogene	-1.000000	-1.000000	7.692308	-1.000000	7.692308
OR2T8	protein coding	2.875399	0.000000	2.204082	0.000000	1.584507
OR2T5	protein coding	-1.000000	0.950872	0.950872	-1.000000	0.950872
OR2G6	protein coding	0.000000	0.000000	0.000000	0.489896	0.332226
OR2T11	protein coding	0.000000	0.000000	0.000000	0.734252	0.494191
OR2T35	protein coding	0.000000	0.000000	0.000000	0.368880	0.246581
LYPD8	protein coding	66.526611	54.205607	61.908932	66.086613	28.967377
DIP2C	protein coding	0.000000	0.000000	0.000000	0.839896	0.822426
IDI1	protein coding	0.000000	0.000000	0.000000	6.250997	3.912957
ADARB2	protein coding	0.000000	0.000000	0.000000	0.309348	0.304557
AL713851.1	lincRNA	-1.000000	-1.000000	0.000000	0.068321	0.067221
PFKP	protein coding	0.000000	0.000000	0.000000	1.514902	1.414982
AKR1C8P	pseudogene	-1.000000	-1.000000	0.000000	0.313643	0.289911
UCN3	protein coding	0.000000	9.677419	5.754796	0.000000	0.712589
PFKFB3	protein coding	0.000000	0.000000	0.000000	0.285654	0.270714
AL137145.2	lincRNA	-1.000000	-1.000000	0.000000	0.117758	0.111502
LINC00707	lincRNA	-1.000000	-1.000000	0.000000	1.666916	1.585898
SFMBT2	protein coding	0.000000	0.000000	0.000000	0.032117	0.030847
AL139125.1	lincRNA	-1.000000	-1.000000	0.000000	0.116180	0.113705
ITIH2	protein coding	0.000000	0.000000	0.000000	1.034427	0.962141
KIN	protein coding	0.000000	3.368829	2.741453	0.000000	0.470029
CELF2	protein coding	0.000000	0.000000	0.000000	0.054000	0.052947
USP6NL	protein coding	0.000000	0.000000	0.000000	0.101694	0.093151
SEC61A2	protein coding	0.000000	0.000000	0.000000	0.181892	0.166154
CDC123	protein coding	0.000000	0.000000	0.000000	0.122510	0.118995
CAMK1D	protein coding	0.000000	0.000000	0.000000	0.186419	0.183104
OPTN	protein coding	0.000000	0.000000	0.000000	0.435176	0.383438
SEPHS1	protein coding	0.000000	1.225919	0.810420	0.000000	0.090691
BEND7	protein coding	0.000000	0.000000	0.000000	0.000000	0.204442
FRMD4A	protein coding	0.000000	0.000000	0.000000	0.008788	0.008675
FAM107B	protein coding	0.000000	0.000000	0.000000	0.018739	0.018335
OLAH	protein coding	0.000000	0.000000	0.000000	0.137401	0.129730
FAM171A1	protein coding	0.523756	0.780640	0.606980	0.000000	0.015055
SLC39A12	protein coding	0.000000	0.000000	0.000000	0.028210	0.027336
MALRD1	protein coding	0.000000	0.000000	0.000000	0.044083	0.040317
PLXDC2	protein coding	0.000000	0.000000	0.000000	0.031662	0.030827
MLLT10	protein coding	0.000000	0.000000	0.000000	0.054486	0.052979
DNAJC1	protein coding	0.000000	0.000000	0.000000	0.025300	0.025078
COMMD3-BMI1	protein coding	0.000000	0.000000	0.000000	3.738558	3.322183
C10orf67	protein coding	0.000000	0.000000	0.000000	0.364371	0.348425
KIAA1217	protein coding	0.000000	0.000000	0.000000	0.014239	0.014066
ARHGAP21	protein coding	0.000000	1.795332	0.493036	0.000000	0.028559
LINC01516	lincRNA	-1.000000	-1.000000	0.000000	0.436082	0.408900
LRRC37A6P	pseudogene	-1.000000	-1.000000	0.000000	1.511301	0.862266
ARMC4	protein coding	0.000000	0.000000	0.000000	0.120551	0.117720
WAC	protein coding	0.000000	0.000000	0.000000	0.034805	0.032002
LINC01517	other	-1.000000	-1.000000	0.000000	0.011500	0.011088
SVIL	protein coding	0.000000	0.000000	0.000000	0.053748	0.051889
JCAD	protein coding	0.000000	0.000000	0.000000	0.096118	0.035056
ARHGAP12	protein coding	0.000000	0.000000	0.000000	0.021971	0.021057
CCDC7	protein coding	0.000000	0.000000	0.000000	0.012461	0.012136
PARD3	protein coding	0.000000	0.000000	0.000000	0.004147	0.004109
CREM	protein coding	0.000000	0.000000	0.000000	0.185121	0.174081
CCNY	protein coding	0.000000	1.077354	0.907276	0.047798	0.062645
FZD8	protein coding	12.709832	0.000000	6.577314	-1.000000	6.577314
AL117337.1	lincRNA	-1.000000	-1.000000	0.000000	0.934518	0.907812
AL133216.2	pseudogene	-1.000000	-1.000000	0.000000	0.105470	0.089862
AL031601.2	pseudogene	-1.000000	-1.000000	0.000000	0.202664	0.199291
RASGEF1A	protein coding	0.000000	1.714286	1.278990	0.216574	0.303935
RASSF4	protein coding	0.000000	0.000000	0.000000	0.068950	0.060300
DEPP1	protein coding	0.000000	0.000000	0.000000	0.000000	0.281007
ALOX5	protein coding	0.000000	0.000000	0.000000	0.113907	0.109809
PARGP1	pseudogene	-1.000000	-1.000000	0.000000	0.047760	0.046586
ANTXRLP1	pseudogene	-1.000000	-1.000000	0.000000	1.047120	0.998185
AL356056.1	lincRNA	-1.000000	-1.000000	0.000000	0.200488	0.161562
FAM35BP	pseudogene	-1.000000	-1.000000	3.705678	1.003070	1.251474
AC245041.2	lincRNA	-1.000000	-1.000000	0.000000	0.031976	0.031031
BMS1P7	pseudogene	-1.000000	-1.000000	0.000000	0.288317	0.256832
PTPN20CP	pseudogene	-1.000000	-1.000000	0.000000	0.046112	0.045333
ARHGAP22	protein coding	0.000000	0.000000	0.000000	0.067201	0.064691
WDFY4	protein coding	0.000000	0.000000	0.000000	0.062563	0.060386
VSTM4	protein coding	0.000000	0.271506	0.235149	0.000000	0.018763
PARG	protein coding	0.000000	0.000000	0.000000	0.266260	0.258682
TIMM23B	protein coding	0.000000	0.000000	0.000000	0.386253	0.356523
SLC9A3P1	pseudogene	-1.000000	-1.000000	16.745843	-1.000000	16.745843
SGMS1	protein coding	0.000000	0.000000	0.000000	0.024296	0.023781
PRKG1	protein coding	0.000000	0.000000	0.000000	0.024074	0.023863
PCDH15	protein coding	0.000000	0.000000	0.000000	0.005026	0.004986
BICC1	protein coding	0.000000	0.000000	0.000000	0.024003	0.023563
FAM13C	protein coding	0.000000	0.000000	0.000000	0.056312	0.053822
AC026391.1	lincRNA	-1.000000	-1.000000	0.000000	0.446911	0.425721
SLC16A9	protein coding	0.000000	0.000000	0.000000	0.058040	0.055138
CCDC6	protein coding	0.000000	0.000000	0.000000	0.116894	0.111118
ANK3	protein coding	0.000000	0.000000	0.000000	0.016333	0.015837
JMJD1C	protein coding	0.000000	0.000000	0.000000	0.000000	0.020021
REEP3	protein coding	0.000000	0.360685	0.307456	0.000000	0.015420
AC022387.1	lincRNA	-1.000000	-1.000000	0.000000	0.196551	0.196070
DNAJC12	protein coding	0.000000	0.000000	0.000000	0.060733	0.057830
HERC4	protein coding	0.000000	0.000000	0.000000	0.016544	0.015640
SLC25A16	protein coding	0.000000	0.000000	0.000000	0.352318	0.305205
STOX1	protein coding	8.021390	0.000000	6.533436	0.000000	0.375602
AC024601.1	lincRNA	-1.000000	-1.000000	0.000000	0.772688	0.741862
SAR1A	protein coding	0.000000	0.000000	0.000000	0.294542	0.210898
PPA1	protein coding	0.000000	0.000000	0.000000	1.582635	1.489656
PALD1	protein coding	0.000000	0.000000	0.000000	0.094078	0.089258
ADAMTS14	protein coding	0.000000	0.000000	0.000000	0.079452	0.074745
AC073176.3	lincRNA	-1.000000	-1.000000	0.000000	0.133963	0.132002
UNC5B	protein coding	0.000000	0.000000	0.000000	0.047949	0.044300
CDH23	protein coding	0.000000	0.000000	0.000000	0.011714	0.011217
ASCC1	protein coding	0.000000	0.000000	0.000000	0.290784	0.282407
CFAP70	protein coding	0.000000	0.000000	0.000000	0.051347	0.049477
ADK	protein coding	0.000000	0.000000	0.000000	0.021776	0.021680
KAT6B	protein coding	0.000000	0.000000	0.000000	0.011078	0.010626
ZNF503-AS1	lincRNA	-1.000000	-1.000000	0.000000	0.060765	0.058834
LRMDA	protein coding	0.000000	0.000000	0.000000	0.005784	0.005759
KCNMA1	protein coding	0.000000	0.417202	0.333476	0.038240	0.047218
AC012560.1	lincRNA	-1.000000	-1.000000	0.000000	0.012132	0.012098
ZMIZ1	protein coding	0.000000	0.000000	0.000000	0.009183	0.008889
NUTM2E	protein coding	2.225594	0.000000	1.214128	0.000000	0.462185
NRG3	protein coding	0.000000	0.000000	0.000000	0.008127	0.008095
CCSER2	protein coding	0.000000	0.000000	0.000000	0.051175	0.048957
GRID1	protein coding	0.000000	0.000000	0.000000	0.039681	0.039377
GLUD1	protein coding	0.000000	0.000000	0.000000	0.099230	0.092384
SHLD2	protein coding	0.000000	0.000000	0.000000	0.091353	0.087352
LINC01374	lincRNA	-1.000000	-1.000000	0.000000	0.044535	0.044232
PCGF5	protein coding	0.000000	0.000000	0.000000	0.253435	0.238215
BTAF1	protein coding	0.000000	0.000000	0.000000	0.161263	0.150156
AL359385.1	pseudogene	-1.000000	-1.000000	0.549451	9.274936	8.265802
BLOC1S2	protein coding	0.000000	0.000000	0.000000	1.097328	0.856164
PKD2L1	protein coding	0.000000	0.000000	0.000000	0.379521	0.351980
BTRC	protein coding	0.000000	0.000000	0.000000	0.057862	0.056078
FGF8	protein coding	0.000000	0.000000	0.000000	0.784530	0.693427
WBP1L	protein coding	0.000000	0.000000	0.000000	0.179388	0.168748
SH3PXD2A	protein coding	0.000000	0.000000	0.000000	0.034797	0.033268
SORCS3	protein coding	0.000000	0.000000	0.000000	0.080056	0.079310
LINC01435	lincRNA	-1.000000	-1.000000	0.000000	0.028592	0.028238
AL356476.1	lincRNA	-1.000000	-1.000000	0.000000	0.067777	0.067523
SHOC2	protein coding	0.000000	1.094391	0.608828	0.000000	0.025499
VTI1A	protein coding	0.000000	0.000000	0.000000	0.078629	0.077472
TCF7L2	protein coding	0.000000	0.000000	0.000000	0.086861	0.084626
VWA2	protein coding	0.000000	0.000000	0.000000	0.222558	0.208880
AFAP1L2	protein coding	0.000000	0.000000	0.000000	0.024560	0.023651
ATRNL1	protein coding	0.000000	0.000000	0.000000	0.020431	0.020219
GFRA1	protein coding	0.000000	0.000000	0.000000	0.048810	0.046642
SHTN1	protein coding	0.000000	0.000000	0.000000	0.024448	0.023663
PDZD8	protein coding	0.000000	0.000000	0.000000	0.066676	0.060086
AL354863.1	other	-1.000000	-1.000000	0.000000	0.395710	0.382468
GRK5	protein coding	0.000000	0.000000	0.000000	0.094152	0.091611
BAG3	protein coding	0.000000	0.000000	0.000000	0.316549	0.283565
FGFR2	protein coding	0.000000	0.000000	0.000000	0.045906	0.043289
TACC2	protein coding	0.000000	0.000000	0.000000	0.074912	0.071598
LHPP	protein coding	0.000000	0.000000	0.000000	0.146859	0.141618
CTBP2	protein coding	0.000000	0.000000	0.000000	0.110212	0.104041
LINC00601	lincRNA	-1.000000	-1.000000	0.000000	2.413339	2.059925
C10orf90	protein coding	0.000000	0.000000	0.000000	0.089587	0.088002
DOCK1	protein coding	0.000000	0.000000	0.000000	7.346148	7.252681
MGMT	protein coding	0.000000	0.000000	0.000000	0.087274	0.086762
EBF3	protein coding	0.000000	0.000000	0.000000	0.111377	0.107345
FP565171.1	lincRNA	-1.000000	-1.000000	100.000000	96.133899	97.757725
PPP2R2D	protein coding	7.342144	11.520000	10.528151	23.270393	22.034127
JAKMIP3	protein coding	0.000000	0.000000	0.000000	1.196456	1.096858
DPYSL4	protein coding	0.000000	3.168317	1.173021	0.000000	0.169527
STK32C	protein coding	0.000000	0.000000	0.000000	0.075249	0.073178
LRRC27	protein coding	0.000000	0.000000	0.000000	0.131585	0.110962
PWWP2B	protein coding	0.000000	4.561003	1.509434	0.000000	0.193283
C10orf91	lincRNA	-1.000000	-1.000000	13.585091	0.000000	5.451683
INPP5A	protein coding	0.000000	6.926159	3.952957	0.056479	0.105023
NKX6-2	protein coding	0.000000	1.957586	1.346801	0.000000	1.253046
CFAP46	protein coding	0.000000	0.000000	0.000000	0.128047	0.119020
ADGRA1	protein coding	0.000000	0.000000	0.000000	0.271168	0.241991
KNDC1	protein coding	0.000000	0.000000	0.000000	0.134498	0.119760
ADAM8	protein coding	0.000000	0.000000	0.000000	0.621232	0.470100
TUBGCP2	protein coding	0.000000	0.000000	0.000000	1.182184	0.881123
ZNF511-PRAP1	protein coding	0.000000	0.000000	0.000000	2.279968	2.224078
CALY	protein coding	0.000000	0.000000	0.000000	0.332762	0.256550
ECHS1	protein coding	0.000000	0.000000	0.000000	1.451091	1.240075
SCART1	protein coding	0.000000	0.000000	0.000000	0.000000	0.157978
AGGF1P2	pseudogene	-1.000000	-1.000000	1.187648	-1.000000	1.187648
AC069287.1	lincRNA	-1.000000	-1.000000	0.000000	0.662198	0.625000
CICP23	pseudogene	-1.000000	-1.000000	1.970803	0.000000	1.921025
LINC01001	lincRNA	-1.000000	-1.000000	2.485610	0.268503	0.950999
BET1L	protein coding	0.000000	0.000000	0.000000	0.571444	0.519625
IFITM2	protein coding	0.000000	0.000000	0.000000	0.770713	0.628190
B4GALNT4	protein coding	4.839744	0.000000	4.384437	5.978938	5.576299
PKP3	protein coding	0.000000	0.000000	0.000000	26.417811	19.399707
SIGIRR	protein coding	0.000000	0.000000	0.000000	1.197414	0.962603
ANO9	protein coding	0.000000	0.000000	0.000000	2.225582	1.956143
HRAS	protein coding	0.000000	20.049813	12.234043	3.737374	4.697721
DEAF1	protein coding	0.000000	0.000000	0.000000	0.692935	0.540956
EPS8L2	protein coding	0.000000	0.000000	0.000000	0.298477	0.261348
TALDO1	protein coding	0.000000	0.000000	0.000000	0.428501	0.395592
MUC2	protein coding	0.000000	-1.000000	0.000000	0.000000	9.164889
MUC5AC	protein coding	45.169467	0.000000	43.921591	40.519460	41.875651
MUC5B	protein coding	0.000000	0.000000	0.000000	0.127962	0.069043
TOLLIP	protein coding	0.000000	0.000000	0.000000	1.381462	1.230054
BRSK2	protein coding	3.954802	7.268306	5.998001	0.416554	0.877868
DUSP8	protein coding	0.000000	0.768344	0.446329	0.381080	0.402775
LSP1	protein coding	0.000000	0.000000	0.000000	0.095131	0.083976
MRPL23	protein coding	0.000000	13.706294	5.921450	2.757554	2.897111
LINC01219	lincRNA	-1.000000	-1.000000	3.036876	0.000000	1.087801
H19	other	-1.000000	-1.000000	0.793651	0.000000	0.333651
C11orf21	protein coding	0.000000	0.000000	0.000000	5.702406	2.593193
TSPAN32	protein coding	0.000000	0.000000	0.000000	1.138145	1.030673
CD81	protein coding	0.000000	4.847645	3.361076	0.000000	0.494304
KCNQ1	protein coding	0.956739	0.048972	0.539811	0.100516	0.105582
CARS	protein coding	0.000000	0.000000	0.000000	0.054184	0.051155
NUP98	protein coding	0.000000	0.000000	0.000000	0.021137	0.019730
STIM1	protein coding	0.000000	0.000000	0.000000	0.014611	0.014245
RRM1	protein coding	0.000000	0.000000	0.000000	0.194242	0.178858
SSU72P6	pseudogene	-1.000000	-1.000000	6.160164	-1.000000	6.160164
DCHS1	protein coding	0.000000	30.449827	2.452620	0.000000	0.764530
ST5	protein coding	0.000000	0.263902	0.158820	0.013416	0.019301
SWAP70	protein coding	0.000000	0.000000	0.000000	0.861337	0.809771
MICAL2	protein coding	0.000000	0.000000	0.000000	0.012259	0.011692
SPON1	protein coding	0.000000	0.000000	0.000000	0.220425	0.216910
PDE3B	protein coding	0.000000	0.000000	0.000000	0.021151	0.020585
SOX6	protein coding	0.000000	0.000000	0.000000	0.000000	0.048245
C11orf58	protein coding	0.000000	0.000000	0.000000	0.000000	0.021565
NCR3LG1	protein coding	0.000000	0.000000	0.000000	0.208659	0.156159
SERGEF	protein coding	0.000000	0.000000	0.000000	0.108643	0.107501
TSG101	protein coding	0.000000	0.000000	0.000000	0.106819	0.101874
CSRP3	protein coding	0.000000	0.000000	0.000000	0.107145	0.101601
NAV2	protein coding	0.000000	0.000000	0.000000	0.004086	0.004021
NELL1	protein coding	0.000000	0.000000	0.000000	0.027583	0.027480
GAS2	protein coding	0.000000	0.000000	0.000000	0.053146	0.052291
AC090092.1	lincRNA	-1.000000	-1.000000	0.000000	0.174188	0.169886
LUZP2	protein coding	0.000000	0.000000	0.000000	0.019644	0.019465
ANO3	protein coding	0.000000	0.000000	0.000000	0.104008	0.101784
CCDC34	protein coding	0.000000	0.000000	0.000000	0.293861	0.193699
METTL15	protein coding	0.000000	0.000000	0.000000	0.000000	0.006925
AC090833.1	lincRNA	-1.000000	-1.000000	0.000000	0.014179	0.014119
AC090124.1	lincRNA	-1.000000	-1.000000	0.000000	0.020943	0.020896
DCDC1	protein coding	0.000000	0.000000	0.000000	0.018270	0.016869
CCDC73	protein coding	0.000000	0.000000	0.000000	0.170123	0.163191
HIPK3	protein coding	0.000000	0.000000	0.000000	0.038933	0.035874
KIAA1549L	protein coding	0.000000	0.000000	0.000000	0.025300	0.024191
ABTB2	protein coding	0.000000	0.000000	0.000000	0.147461	0.143947
CD44	protein coding	0.000000	0.000000	0.000000	0.119145	0.110123
LDLRAD3	protein coding	0.000000	0.000000	0.000000	0.010207	0.010064
PRR5L	protein coding	0.000000	0.000000	0.000000	0.376490	0.364086
TRAF6	protein coding	0.000000	0.000000	0.000000	0.610415	0.486126
LRRC4C	protein coding	0.000000	0.000000	0.000000	0.022978	0.022890
AC104241.1	lincRNA	-1.000000	-1.000000	0.000000	1.595777	1.537572
TSPAN18	protein coding	0.000000	0.502386	0.420433	0.108862	0.117015
PRDM11	protein coding	0.000000	0.156364	0.145259	0.231991	0.192385
PHF21A	protein coding	0.000000	0.000000	0.000000	0.019545	0.018764
AC024475.4	lincRNA	-1.000000	-1.000000	0.000000	0.172275	0.168121
C11orf49	protein coding	0.000000	0.000000	0.000000	0.085697	0.084762
CELF1	protein coding	0.000000	0.000000	0.000000	0.151520	0.136497
PTPRJ	protein coding	0.000000	0.000000	0.000000	0.096055	0.091443
AC136759.1	pseudogene	-1.000000	-1.000000	0.000000	0.012826	0.012705
AC109635.5	pseudogene	-1.000000	-1.000000	0.000000	2.153209	2.050776
AC024405.2	pseudogene	-1.000000	-1.000000	0.000000	0.041948	0.040722
OR9Q1	protein coding	0.000000	0.000000	0.000000	0.090825	0.089390
AP004247.2	lincRNA	-1.000000	-1.000000	0.000000	0.997665	0.879711
AP000640.2	other	-1.000000	-1.000000	0.000000	0.757054	0.653886
AP003399.1	pseudogene	-1.000000	-1.000000	0.000000	0.082792	0.081801
DDB1	protein coding	0.000000	0.000000	0.000000	0.000000	0.345347
TKFC	protein coding	0.000000	0.000000	0.000000	1.029006	0.741847
SYT7	protein coding	0.000000	4.339467	2.770958	0.000000	0.239994
DKFZP434K028	lincRNA	-1.000000	-1.000000	0.000000	0.847252	0.627128
ASRGL1	protein coding	0.000000	0.000000	0.000000	0.316256	0.294832
SLC22A24	protein coding	0.000000	0.000000	0.000000	0.061517	0.059115
SLC22A10	protein coding	0.000000	0.000000	0.000000	0.000000	0.044425
C11orf95	protein coding	0.000000	1.920615	1.261140	0.000000	0.844309
MACROD1	protein coding	0.000000	0.000000	0.000000	0.125091	0.124144
VEGFB	protein coding	0.000000	25.232558	14.622642	0.000000	5.099882
AP005273.1	lincRNA	-1.000000	-1.000000	0.000000	1.447106	1.279506
SLC22A12	protein coding	0.000000	0.000000	0.000000	0.300661	0.213456
SF1	protein coding	1.965265	0.000000	1.026008	0.833082	0.888575
EHD1	protein coding	0.000000	0.000000	0.000000	0.092257	0.079118
SLC22A20P	pseudogene	-1.000000	-1.000000	0.000000	0.420885	0.366566
B4GAT1	protein coding	0.000000	1.579587	0.627716	0.000000	0.560345
MRPL11	protein coding	0.000000	0.000000	0.000000	0.000000	1.029593
SPTBN2	protein coding	0.000000	0.000000	0.000000	0.647525	0.518441
KDM2A	protein coding	0.000000	0.000000	0.000000	0.019856	0.018730
GRK2	protein coding	0.000000	15.340502	6.176046	0.000000	1.062246
ANKRD13D	protein coding	0.000000	2.026667	1.099855	0.000000	0.272636
ALDH3B2	protein coding	0.000000	0.000000	0.000000	0.227440	0.194348
AP003716.1	lincRNA	-1.000000	-1.000000	0.000000	0.496668	0.397524
KMT5B	protein coding	0.000000	3.482089	2.286465	0.399369	0.646146
LRP5	protein coding	0.000000	24.516129	1.441578	0.000000	0.055610
MYEOV	protein coding	0.000000	0.000000	0.000000	0.000000	3.260042
SHANK2	protein coding	3.535811	0.000000	1.507188	4.649450	4.433041
PDE2A	protein coding	0.000000	0.000000	0.000000	0.040059	0.037583
UVRAG	protein coding	0.000000	0.000000	0.000000	0.023848	0.023474
B3GNT6	protein coding	0.000000	0.000000	0.000000	3.760615	2.455446
CAPN5	protein coding	0.000000	0.000000	0.000000	0.044079	0.040525
PAK1	protein coding	0.000000	0.000000	0.000000	0.024317	0.023540
RSF1	protein coding	0.000000	0.000000	0.000000	0.080187	0.073903
GAB2	protein coding	0.000000	0.000000	0.000000	0.038654	0.037922
TENM4	protein coding	0.000000	0.000000	0.000000	0.056484	0.055449
AP006295.1	lincRNA	-1.000000	-1.000000	0.000000	0.718668	0.651725
MIR4300HG	lincRNA	-1.000000	-1.000000	0.000000	0.010163	0.010140
DLG2	protein coding	0.000000	0.000000	0.000000	0.003425	0.003406
GRM5	protein coding	0.000000	0.000000	0.000000	0.006695	0.006591
NOX4	protein coding	0.000000	0.000000	0.000000	0.013053	0.012656
AP004833.2	pseudogene	-1.000000	-1.000000	2.133517	0.000000	1.637612
TRIM53BP	pseudogene	-1.000000	-1.000000	0.000000	0.317417	0.256325
TRIM64	protein coding	0.000000	0.000000	0.000000	0.919026	0.550104
TRIM51EP	pseudogene	-1.000000	-1.000000	0.000000	0.621872	0.505051
FAT3	protein coding	0.000000	0.000000	0.000000	0.007426	0.007164
SMCO4	protein coding	0.000000	1.439539	1.227496	0.131649	0.153761
TAF1D	protein coding	0.000000	0.000000	0.000000	0.066746	0.056940
AP001273.2	protein coding	0.000000	0.000000	0.000000	0.045800	0.043839
CNTN5	protein coding	0.000000	0.000000	0.000000	0.017217	0.017116
DYNC2H1	protein coding	0.000000	0.000000	0.000000	0.039265	0.037794
PDGFD	protein coding	0.000000	0.000000	0.000000	0.075915	0.074652
GUCY1A2	protein coding	0.000000	0.000000	0.000000	0.028037	0.026704
SIK3	protein coding	0.000000	0.000000	0.000000	0.165131	0.159978
CEP164	protein coding	0.000000	0.000000	0.000000	0.083637	0.076992
DSCAML1	protein coding	0.000000	0.000000	0.000000	0.079707	0.078255
IFT46	protein coding	0.000000	0.000000	0.000000	0.113516	0.101962
BCL9L	protein coding	0.000000	0.000000	0.000000	0.258386	0.173321
TECTA	protein coding	0.000000	0.000000	0.000000	0.026628	0.024358
CLMP	protein coding	0.000000	0.000000	0.000000	0.060665	0.058206
OR8G1	protein coding	4.273504	18.018456	15.472893	0.000000	5.893436
KIRREL3	protein coding	0.000000	0.000000	0.000000	0.012738	0.012584
FLI1	protein coding	0.000000	0.000000	0.000000	0.044252	0.042610
ARHGAP32	protein coding	0.000000	1.861287	1.415020	0.000000	0.057277
NTM	protein coding	0.000000	0.000000	0.000000	0.002911	0.002898
OPCML	protein coding	0.000000	0.000000	0.000000	0.020625	0.020491
GLB1L3	protein coding	0.000000	0.000000	0.000000	0.177473	0.156667
AC215219.1	pseudogene	-1.000000	-1.000000	0.000000	0.217155	0.194363
IQSEC3	protein coding	0.000000	0.000000	0.000000	0.151703	0.141457
NINJ2	protein coding	0.000000	0.000000	0.000000	0.022576	0.022114
RAD52	protein coding	0.000000	0.000000	0.000000	0.109150	0.103878
ERC1	protein coding	0.000000	0.000000	0.000000	0.539872	0.528665
WNT5B	protein coding	0.000000	5.590851	3.985507	0.135936	0.246268
CACNA1C	protein coding	0.000000	0.000000	0.000000	0.055022	0.053633
TEAD4	protein coding	0.000000	13.802559	6.649053	0.011386	0.197927
AC005865.2	pseudogene	-1.000000	-1.000000	0.000000	0.073529	0.067220
ANO2	protein coding	0.000000	0.000000	0.000000	0.091177	0.083502
VWF	protein coding	0.000000	0.000000	0.000000	0.016780	0.015918
SCNN1A	protein coding	0.000000	0.000000	0.000000	0.149673	0.129504
LRRC23	protein coding	0.000000	0.000000	0.000000	0.929828	0.867876
ATN1	protein coding	0.000000	0.000000	0.000000	0.879547	0.660768
LPCAT3	protein coding	0.000000	0.000000	0.000000	2.890116	2.733674
C1S	protein coding	0.000000	0.000000	0.000000	0.566677	0.537615
C1RL	protein coding	0.000000	0.000000	0.000000	0.274513	0.162552
NANOG	protein coding	0.000000	1.079057	0.908754	0.000000	0.431832
SLC2A14	protein coding	0.000000	0.000000	0.000000	0.240581	0.225088
FOXJ2	protein coding	0.000000	0.000000	0.000000	0.493768	0.359649
AC092865.2	pseudogene	-1.000000	-1.000000	100.000000	-1.000000	100.000000
OR7E140P	pseudogene	-1.000000	-1.000000	82.926829	-1.000000	82.926829
OR7E148P	pseudogene	-1.000000	-1.000000	100.000000	-1.000000	100.000000
OR7E149P	pseudogene	-1.000000	-1.000000	82.876712	-1.000000	82.876712
CLEC6A	protein coding	0.000000	0.000000	0.000000	1.100758	1.017675
A2ML1	protein coding	0.000000	0.000000	0.000000	2.020558	1.510949
PZP	protein coding	0.000000	0.000000	0.000000	0.134911	0.124307
AC009533.1	pseudogene	-1.000000	-1.000000	0.221729	0.381179	0.369383
AC009533.2	pseudogene	-1.000000	-1.000000	3.247863	0.424448	1.411632
AC141557.1	pseudogene	-1.000000	-1.000000	0.000000	3.890374	3.794859
DDX12P	pseudogene	-1.000000	-1.000000	0.000000	0.274870	0.246989
AC092821.3	other	-1.000000	-1.000000	0.000000	0.195140	0.191816
AC068775.1	protein coding	0.000000	0.000000	0.000000	0.365961	0.350374
PRH1	protein coding	0.000000	0.000000	0.000000	0.030767	0.019616
ETV6	protein coding	0.000000	0.000000	0.000000	0.054781	0.053350
BCL2L14	protein coding	0.000000	0.000000	0.000000	0.074881	0.021707
BORCS5	protein coding	0.000000	0.000000	0.000000	0.021350	0.020424
GRIN2B	protein coding	0.000000	0.000000	0.000000	0.027297	0.020771
RERG	protein coding	0.000000	0.000000	0.000000	0.015598	0.015360
SLC15A5	protein coding	0.000000	0.000000	0.000000	0.031300	0.030269
RERGL	protein coding	0.000000	0.000000	0.000000	0.000000	0.017556
AEBP2	protein coding	0.000000	0.000000	0.000000	0.015476	0.015154
PDE3A	protein coding	0.000000	0.000000	0.000000	0.023412	0.022847
ST8SIA1	protein coding	0.000000	0.000000	0.000000	0.000000	0.016342
AC084816.1	lincRNA	-1.000000	-1.000000	0.000000	0.024958	0.024670
SOX5	protein coding	0.000000	0.000000	0.000000	0.016395	0.016263
LMNTD1	protein coding	0.000000	0.000000	0.000000	0.012280	0.012120
SSPN	protein coding	0.000000	0.000000	0.000000	0.027011	0.019177
ITPR2	protein coding	0.000000	0.000000	0.000000	0.097092	0.094829
MED21	protein coding	0.000000	0.000000	0.000000	0.000000	0.319657
CCDC91	protein coding	0.000000	0.000000	0.000000	0.044060	0.043501
OVCH1	protein coding	0.000000	0.000000	0.000000	0.000000	0.225320
TMTC1	protein coding	0.000000	0.000000	0.000000	0.142610	0.137715
AC024940.2	pseudogene	-1.000000	-1.000000	0.000000	0.150407	0.138419
DENND5B	protein coding	0.000000	0.000000	0.000000	0.071732	0.067984
PKP2	protein coding	0.000000	0.000000	0.000000	0.229623	0.216787
C12orf40	protein coding	0.000000	0.000000	0.000000	0.000000	0.009924
SLC2A13	protein coding	0.000000	0.000000	0.000000	0.008186	0.007976
LRRK2	protein coding	0.000000	0.000000	0.000000	0.059134	0.055639
CNTN1	protein coding	0.000000	0.000000	0.000000	0.080510	0.078952
PDZRN4	protein coding	0.000000	0.000000	0.000000	0.057885	0.057233
PPHLN1	protein coding	0.000000	0.000000	0.000000	0.013919	0.013558
ARID2	protein coding	0.000000	0.000000	0.000000	0.036610	0.034758
SENP1	protein coding	0.000000	0.000000	0.000000	0.085846	0.078852
DIP2B	protein coding	0.000000	0.000000	0.000000	0.140915	0.135833
SCN8A	protein coding	0.000000	0.000000	0.000000	0.067885	0.063792
GRASP	protein coding	13.080569	0.000000	6.689287	0.000000	1.542072
NR4A1	protein coding	0.000000	2.100995	1.210962	0.000000	0.158146
TNS2	protein coding	0.000000	0.000000	0.000000	1.863667	1.275642
ATP5MC2	protein coding	0.000000	0.000000	0.000000	0.000000	0.322277
GDF11	protein coding	8.169935	0.484392	1.571165	0.000000	0.971567
MARS	protein coding	0.000000	0.000000	0.000000	1.878923	1.144241
SLC16A7	protein coding	0.000000	0.000000	0.000000	0.054197	0.050571
DPY19L2	protein coding	0.000000	0.000000	0.000000	0.079729	0.076346
RASSF3	protein coding	0.000000	0.000000	0.000000	0.066474	0.065069
GNS	protein coding	0.000000	0.000000	0.000000	0.367547	0.323899
GRIP1	protein coding	0.000000	0.000000	0.000000	0.005729	0.005681
DYRK2	protein coding	0.000000	0.000000	0.000000	0.772499	0.351535
RAP1B	protein coding	0.000000	0.000000	0.000000	0.164353	0.124464
AC084032.1	lincRNA	-1.000000	-1.000000	0.000000	0.687693	0.669251
LGR5	protein coding	0.000000	0.000000	0.000000	0.027485	0.026614
TRHDE	protein coding	0.000000	0.000000	0.000000	0.000000	0.004799
AC078923.1	lincRNA	-1.000000	-1.000000	0.000000	0.005245	0.005228
NAV3	protein coding	0.000000	0.000000	0.000000	0.006393	0.006304
SYT1	protein coding	0.000000	0.000000	0.000000	0.010313	0.010204
PAWR	protein coding	0.000000	0.000000	0.000000	0.039634	0.032725
ACSS3	protein coding	0.000000	0.000000	0.000000	0.043650	0.042181
PPFIA2	protein coding	0.000000	0.000000	0.000000	0.004853	0.004785
LRRIQ1	protein coding	0.000000	0.000000	0.000000	0.079307	0.070953
NTS	protein coding	0.000000	0.000000	0.000000	0.724540	0.620904
MGAT4C	protein coding	0.000000	0.000000	0.000000	0.016118	0.015624
EEA1	protein coding	0.000000	0.000000	0.000000	0.104899	0.098302
SOCS2-AS1	other	-1.000000	-1.000000	0.000000	0.121188	0.105784
FGD6	protein coding	0.000000	0.000000	0.000000	0.182425	0.169825
AC084879.1	pseudogene	-1.000000	-1.000000	0.000000	0.060859	0.059465
PGAM1P5	pseudogene	-1.000000	-1.000000	0.000000	0.087470	0.085772
NTN4	protein coding	0.000000	0.000000	0.000000	0.020850	0.020248
CCDC38	protein coding	0.000000	0.000000	0.000000	0.276685	0.259463
AMDHD1	protein coding	0.000000	0.000000	0.000000	0.676507	0.605751
ELK3	protein coding	0.000000	0.000000	0.000000	0.056431	0.053013
CDK17	protein coding	0.000000	0.000000	0.000000	0.022182	0.021259
CFAP54	protein coding	0.000000	0.000000	0.000000	0.016315	0.015804
AC007656.1	lincRNA	-1.000000	-1.000000	0.000000	0.024075	0.024006
ANKS1B	protein coding	0.000000	0.343296	0.207621	0.007409	0.008743
TTC41P	pseudogene	-1.000000	-1.000000	0.000000	0.365338	0.337721
NFYB	protein coding	0.000000	1.689283	1.439358	0.342062	0.561003
WASHC4	protein coding	0.000000	0.000000	0.000000	0.070297	0.063097
CASC18	lincRNA	-1.000000	-1.000000	0.000000	0.077815	0.072756
CKAP4	protein coding	0.000000	0.000000	0.000000	0.105168	0.099395
TCP11L2	protein coding	0.000000	0.000000	0.000000	0.170794	0.146387
SSH1	protein coding	0.310647	0.909355	0.756593	0.276387	0.360211
DAO	protein coding	0.000000	0.000000	0.000000	0.363302	0.346703
SVOP	protein coding	9.775349	0.000000	2.363476	5.102337	4.938370
CCDC63	protein coding	0.000000	0.000000	0.000000	0.102457	0.098739
LINC01405	lincRNA	-1.000000	-1.000000	0.000000	0.174199	0.161865
AC002351.1	lincRNA	-1.000000	-1.000000	0.000000	0.632911	0.571056
CUX2	protein coding	0.000000	2.065131	0.720022	0.015197	0.031277
RPH3A	protein coding	0.000000	0.000000	0.000000	0.069455	0.068189
SLC8B1	protein coding	0.000000	0.000000	0.000000	0.116344	0.107024
AC009803.1	lincRNA	-1.000000	-1.000000	0.000000	0.079115	0.078026
AC009387.1	lincRNA	-1.000000	-1.000000	0.000000	0.149220	0.147737
MED13L	protein coding	0.000000	1.453657	0.813273	0.036035	0.072960
RNFT2	protein coding	0.000000	0.000000	0.000000	0.068449	0.064961
RFC5	protein coding	0.000000	0.000000	0.000000	0.211601	0.173984
WSB2	protein coding	0.000000	2.340019	1.561007	0.000000	0.164783
CCDC60	protein coding	0.000000	0.000000	0.000000	0.118460	0.116800
AC002070.1	lincRNA	-1.000000	-1.000000	0.000000	0.086358	0.086043
CIT	protein coding	0.000000	0.000000	0.000000	0.030660	0.029243
PXN	protein coding	0.000000	0.875657	0.465405	0.000000	0.054218
MSI1	protein coding	0.000000	1.909814	1.210491	0.000000	0.129264
SPPL3	protein coding	0.000000	0.000000	0.000000	0.207968	0.200901
CAMKK2	protein coding	0.000000	0.000000	0.000000	0.079918	0.070937
KDM2B	protein coding	0.000000	0.000000	0.000000	0.596758	0.566095
SETD1B	protein coding	0.982884	0.000000	0.697702	0.533426	0.580904
WDR66	protein coding	0.000000	0.000000	0.000000	0.149327	0.140591
BCL7A	protein coding	0.000000	0.000000	0.000000	0.849695	0.724978
MLXIP	protein coding	0.000000	0.000000	0.000000	5.819994	4.832058
HIP1R	protein coding	0.000000	0.000000	0.000000	0.187495	0.150840
CDK2AP1	protein coding	0.621118	10.629921	9.595635	0.000000	2.631347
KMT5A	protein coding	0.000000	0.000000	0.000000	1.388827	1.211647
RILPL1	protein coding	0.000000	4.128761	2.936054	0.134158	0.311008
DNAH10	protein coding	0.000000	0.000000	0.000000	0.728522	0.665448
RFLNA	protein coding	0.000000	0.000000	0.000000	0.015015	0.014878
NCOR2	protein coding	0.000000	0.000000	0.000000	0.371891	0.391078
BRI3BP	protein coding	0.000000	1.154303	1.023018	0.000000	0.181184
TMEM132B	protein coding	0.000000	0.000000	0.000000	0.105651	0.092316
LINC02405	lincRNA	-1.000000	-1.000000	0.000000	0.035486	0.035124
GLT1D1	protein coding	0.000000	0.000000	0.000000	0.184651	0.180172
TMEM132D	protein coding	0.000000	0.000000	0.000000	0.053707	0.053249
RIMBP2	protein coding	0.000000	0.000000	0.000000	0.037418	0.036546
LINC01257	lincRNA	-1.000000	-1.000000	0.000000	0.066154	0.062604
SFSWAP	protein coding	0.000000	0.000000	0.000000	0.109141	0.104900
MMP17	protein coding	0.000000	0.000000	0.000000	0.308442	0.265071
ULK1	protein coding	0.000000	4.452690	1.808250	0.000000	0.336653
EP400P1	pseudogene	-1.000000	-1.000000	0.000000	0.092743	0.067573
NOC4L	protein coding	0.000000	0.000000	0.000000	0.573113	0.436137
GALNT9	protein coding	0.000000	0.000000	0.000000	10.400433	10.117539
AC079031.1	lincRNA	-1.000000	-1.000000	0.000000	17.778993	11.347765
FBRSL1	protein coding	8.514493	13.652869	10.998011	0.218260	1.181551
P2RX2	protein coding	0.000000	0.000000	0.000000	1.358025	0.609418
ANKLE2	protein coding	0.000000	1.274445	0.813122	0.855344	0.846503
AL356585.3	pseudogene	-1.000000	-1.000000	1.476378	0.479754	0.546120
PARP4P2	pseudogene	-1.000000	-1.000000	0.000000	0.045078	0.042499
TPTE2	protein coding	0.000000	0.000000	0.000000	0.032234	0.031611
IL17D	protein coding	0.000000	0.000000	0.000000	1.038468	0.886939
LATS2	protein coding	0.000000	0.000000	0.000000	0.121700	0.114105
GPR12	protein coding	0.000000	0.256291	0.207665	0.000000	0.196956
USP12	protein coding	4.262877	3.294002	3.504043	0.012930	0.185336
PAN3	protein coding	0.000000	0.000000	0.000000	0.052922	0.051011
MTUS2	protein coding	0.000000	0.000000	0.000000	0.017703	0.017503
SLC7A1	protein coding	0.000000	0.000000	0.000000	0.640554	0.585317
LINC01058	lincRNA	-1.000000	-1.000000	0.000000	5.112384	4.267844
HMGB1	protein coding	0.000000	2.472727	2.312296	0.224062	0.320710
FRY	protein coding	0.000000	0.000000	0.000000	0.011666	0.011273
PDS5B	protein coding	0.000000	0.000000	0.000000	0.073358	0.070462
KL	protein coding	0.789733	0.356053	0.619381	0.000000	0.062359
STARD13	protein coding	0.000000	0.000000	0.000000	0.029142	0.028283
LINC02343	lincRNA	-1.000000	-1.000000	0.000000	0.012051	0.012024
LINC00457	lincRNA	-1.000000	-1.000000	0.000000	0.015649	0.015592
STOML3	protein coding	0.000000	0.000000	0.000000	0.667452	0.608568
DGKH	protein coding	0.000000	0.000000	0.000000	0.028723	0.024476
LINC02341	lincRNA	-1.000000	-1.000000	0.000000	0.108365	0.106972
EPSTI1	protein coding	0.000000	0.000000	0.000000	0.149233	0.144499
LINC00407	lincRNA	-1.000000	-1.000000	0.000000	0.055208	0.054874
COG3	protein coding	0.000000	0.000000	0.000000	0.047966	0.044610
LCP1	protein coding	0.000000	0.000000	0.000000	0.039221	0.037231
RB1	protein coding	0.000000	0.000000	0.000000	0.008261	0.008116
RCBTB2	protein coding	0.000000	0.000000	0.000000	0.058515	0.054180
FNDC3A	protein coding	0.000000	0.000000	0.000000	0.252417	0.244156
TRIM13	protein coding	0.000000	0.000000	0.000000	0.861367	0.516407
DLEU1	other	-1.000000	-1.000000	0.000000	0.008424	0.008267
LINC00448	lincRNA	-1.000000	-1.000000	0.000000	0.050574	0.049938
TBC1D4	protein coding	0.000000	0.000000	0.000000	0.016227	0.015700
POU4F1	protein coding	22.777778	0.000000	6.313242	0.000000	5.521354
RBM26	protein coding	0.000000	0.000000	0.000000	0.530572	0.481760
NDFIP2	protein coding	0.000000	0.000000	0.000000	0.041261	0.038692
AL158064.1	other	-1.000000	-1.000000	0.000000	0.190562	0.155336
LINC00440	lincRNA	-1.000000	-1.000000	0.000000	0.412567	0.369476
LINC01049	lincRNA	-1.000000	-1.000000	0.000000	0.570148	0.559902
GPC5	protein coding	0.000000	0.000000	0.000000	0.013658	0.013626
ABCC4	protein coding	0.000000	0.000000	0.000000	0.056691	0.055389
UGGT2	protein coding	0.000000	0.000000	0.000000	0.083251	0.080984
RAP2A	protein coding	0.000000	3.344143	3.007656	0.000000	0.472698
AL356580.1	lincRNA	-1.000000	-1.000000	0.000000	0.199672	0.197419
STK24	protein coding	0.000000	2.568109	2.263534	0.000000	0.294528
SLC15A1	protein coding	0.000000	0.000000	0.000000	0.117192	0.111832
DOCK9	protein coding	0.000000	6.314040	2.176403	0.000000	0.077764
ZIC2	protein coding	3.877423	0.000000	2.079142	0.000000	1.239752
PCCA	protein coding	0.000000	0.000000	0.000000	0.017601	0.017444
FGF14	protein coding	0.000000	0.000000	0.000000	0.012982	0.012723
FAM155A	protein coding	0.000000	0.000000	0.000000	0.017417	0.017206
LIG4	protein coding	0.000000	0.000000	0.000000	2.371118	1.418245
COL4A1	protein coding	0.000000	0.000000	0.000000	0.062525	0.059424
COL4A2	protein coding	0.000000	0.000000	0.000000	0.110063	0.106170
ANKRD10	protein coding	0.000000	0.000000	0.000000	0.676942	0.613211
ARHGEF7	protein coding	0.000000	1.798030	1.395660	0.063122	0.135999
AL359649.1	lincRNA	-1.000000	-1.000000	0.000000	0.115471	0.112550
SOX1	protein coding	14.115646	0.000000	5.843013	-1.000000	5.843013
ATP11A	protein coding	0.000000	0.000000	0.000000	0.206198	0.195591
MCF2L	protein coding	0.000000	0.000000	0.000000	0.185420	0.174814
F7	protein coding	0.000000	0.000000	0.000000	1.446809	1.141476
F10	protein coding	0.000000	0.000000	0.000000	0.119137	0.112296
PROZ	protein coding	0.000000	0.000000	0.000000	0.230263	0.203948
LAMP1	protein coding	0.000000	3.185596	1.704967	0.000000	0.174038
GRTP1	protein coding	0.000000	0.000000	0.000000	1.131935	1.067927
ADPRHL1	protein coding	0.000000	0.000000	0.000000	0.165212	0.131691
TMCO3	protein coding	0.000000	0.000000	0.000000	0.567959	0.478025
TFDP1	protein coding	0.000000	6.761364	3.973289	0.264378	0.461682
GRK1	protein coding	0.000000	0.000000	0.000000	1.336894	1.255313
TMEM255B	protein coding	0.000000	0.000000	0.000000	0.404701	0.360142
GAS6	protein coding	0.000000	0.000000	0.000000	1.341725	1.263845
C13orf46	protein coding	70.266041	97.395999	92.819430	79.896223	82.305880
RASA3	protein coding	0.000000	0.000000	0.000000	2.722588	2.648100
CFAP97D2	protein coding	0.000000	0.000000	0.000000	1.415294	1.367099
RPL23AP97	pseudogene	-1.000000	-1.000000	21.489362	-1.000000	21.489362
MED15P1	pseudogene	-1.000000	-1.000000	3.959562	11.940864	9.434454
POTEM	protein coding	0.000000	0.000000	0.000000	0.138359	0.129837
POTEG	protein coding	0.000000	0.000000	0.000000	0.121490	0.113012
AL512310.11	other	-1.000000	-1.000000	0.000000	0.149826	0.149282
ZNF219	protein coding	0.000000	5.529562	2.937853	0.166162	1.008449
OR6J1	protein coding	0.000000	0.000000	0.000000	2.927514	2.018923
AL160314.2	other	-1.000000	-1.000000	0.000000	0.393619	0.386233
LINC02306	lincRNA	-1.000000	-1.000000	0.000000	0.113388	0.113190
AL110292.1	lincRNA	-1.000000	-1.000000	0.000000	0.011154	0.011122
AL133166.1	other	-1.000000	-1.000000	0.000000	0.082521	0.081256
PRKD1	protein coding	0.000000	0.000000	0.000000	0.008017	0.007962
HEATR5A	protein coding	0.000000	0.000000	0.000000	0.161980	0.151408
AKAP6	protein coding	0.000000	0.000000	0.000000	0.021026	0.020259
NPAS3	protein coding	0.000000	3.546388	2.755843	0.009924	0.049929
EGLN3	protein coding	0.000000	0.000000	0.000000	0.132699	0.121439
SLC25A21	protein coding	0.000000	0.000000	0.000000	0.015054	0.014967
MIPOL1	protein coding	0.000000	0.000000	0.000000	0.477535	0.466359
FOXA1	protein coding	0.000000	0.000000	0.000000	0.000000	0.345679
MIA2	protein coding	0.000000	0.000000	0.000000	0.015487	0.014531
LINC00871	lincRNA	-1.000000	-1.000000	0.000000	0.082215	0.082014
POLE2	protein coding	0.000000	0.000000	0.000000	0.075110	0.071322
KLHDC1	protein coding	0.000000	0.000000	0.000000	0.052326	0.049961
NEMF	protein coding	0.000000	0.000000	0.000000	0.559869	0.508999
LINC01588	lincRNA	-1.000000	-1.000000	0.000000	0.072543	0.066032
TXNDC16	protein coding	0.000000	0.000000	0.000000	0.237825	0.228816
FBXO34	protein coding	0.000000	0.000000	0.000000	0.053360	0.046350
KTN1	protein coding	0.000000	0.000000	0.000000	0.079961	0.076516
RTN1	protein coding	0.000000	0.000000	0.000000	0.201435	0.198553
SYT16	protein coding	0.000000	0.000000	0.000000	0.000000	0.020627
KCNH5	protein coding	0.000000	0.000000	0.000000	0.021764	0.021114
PPP2R5E	protein coding	0.000000	0.000000	0.000000	0.154342	0.148241
RAD51B	protein coding	0.000000	0.000000	0.000000	0.019431	0.019331
SMOC1	protein coding	0.000000	0.000000	0.000000	0.066332	0.055545
RGS6	protein coding	0.000000	0.000000	0.000000	0.010051	0.009935
DPF3	protein coding	0.000000	0.000000	0.000000	0.025945	0.025471
ZFYVE1	protein coding	0.000000	0.000000	0.000000	0.191881	0.176590
HEATR4	protein coding	0.000000	0.000000	0.000000	0.111416	0.105639
ACOT1	protein coding	0.000000	0.000000	0.000000	1.712329	1.272455
JDP2	protein coding	0.000000	2.517457	2.304845	0.007419	0.303912
ESRRB	protein coding	0.000000	0.000000	0.000000	0.586475	0.568215
AC008050.1	lincRNA	-1.000000	-1.000000	0.000000	0.115295	0.114978
LRRC74A	protein coding	0.000000	0.000000	0.000000	0.567870	0.541771
TMEM63C	protein coding	0.000000	0.000000	0.000000	0.749746	0.717149
NRXN3	protein coding	0.000000	0.000000	0.000000	0.030707	0.030449
GTF2A1	protein coding	0.000000	0.000000	0.000000	0.274307	0.235166
STON2	protein coding	0.000000	0.000000	0.000000	0.056001	0.054036
AL358292.1	lincRNA	-1.000000	-1.000000	0.000000	0.040330	0.040011
LINC02296	lincRNA	-1.000000	-1.000000	0.000000	0.039198	0.039099
EML5	protein coding	0.000000	0.000000	0.000000	0.022266	0.021074
FOXN3	protein coding	0.000000	1.508296	1.213057	0.215795	0.234281
TDP1	protein coding	0.000000	0.000000	0.000000	0.184127	0.172550
NRDE2	protein coding	0.000000	0.000000	0.000000	0.077975	0.060671
TTC7B	protein coding	0.000000	1.763719	1.538850	0.033817	0.136341
DGLUCY	protein coding	0.000000	0.000000	0.000000	0.030715	0.029643
SLC24A4	protein coding	0.000000	0.000000	0.000000	0.024906	0.023477
LGMN	protein coding	0.000000	0.000000	0.000000	0.446914	0.420982
ITPK1	protein coding	0.000000	0.399129	0.341456	0.452177	0.448146
CCDC197	protein coding	0.000000	0.000000	0.000000	0.153492	0.138645
DICER1	protein coding	0.000000	0.000000	0.000000	0.278372	0.234042
CLMN	protein coding	0.000000	0.417774	0.328677	0.000000	0.031892
SYNE3	protein coding	0.000000	0.000000	0.000000	0.050235	0.039376
AL355102.2	protein coding	0.000000	0.000000	0.000000	0.136799	0.135398
AL355097.1	lincRNA	-1.000000	-1.000000	0.000000	3.858670	3.084355
CCNK	protein coding	6.579694	0.000000	2.627407	0.000000	0.215313
CCDC85C	protein coding	0.000000	0.711438	0.664833	0.000000	0.111704
HHIPL1	protein coding	0.000000	0.000000	0.000000	1.010650	0.786824
EML1	protein coding	0.038625	2.235577	1.392799	0.097186	0.140434
YY1	protein coding	0.000000	0.000000	0.000000	0.463869	0.388816
BEGAIN	protein coding	0.000000	6.691682	2.676338	0.352478	0.537142
MEG8	lincRNA	-1.000000	-1.000000	0.018198	0.157168	0.147131
LINC02320	lincRNA	-1.000000	-1.000000	0.000000	0.224539	0.223478
PPP2R5C	protein coding	0.000000	0.805283	0.590737	0.847270	0.833980
ANKRD9	protein coding	0.000000	3.386581	2.938730	4.141291	3.072521
RCOR1	protein coding	0.000000	0.000000	0.000000	0.037839	0.036254
TRAF3	protein coding	0.000000	3.170809	2.492797	0.115859	0.258163
CDC42BPB	protein coding	0.000000	0.000000	0.000000	0.452293	0.426917
EXOC3L4	protein coding	0.000000	0.000000	0.000000	4.607012	3.494959
TNFAIP2	protein coding	4.728012	0.000000	1.930662	0.383016	0.914482
AL132712.1	lincRNA	-1.000000	-1.000000	0.000000	0.266317	0.260245
AL132712.2	lincRNA	-1.000000	-1.000000	0.000000	2.919390	2.765167
KIF26A	protein coding	0.000000	0.000000	0.000000	0.207888	0.173105
AL590079.1	lincRNA	-1.000000	-1.000000	0.000000	0.274586	0.268279
TMEM179	protein coding	0.000000	0.091071	0.090075	0.000000	0.083226
INF2	protein coding	2.274087	0.000000	0.439866	0.000000	0.115400
AKT1	protein coding	0.000000	8.524173	5.842599	0.055074	1.064313
CEP170B	protein coding	0.000000	0.826826	0.262889	0.089405	0.127024
JAG2	protein coding	1.775626	19.083609	8.056222	2.572977	3.720863
BRF1	protein coding	0.000000	1.280469	1.023933	0.827246	0.842874
BTBD6	protein coding	0.000000	16.061185	7.371654	1.265823	6.646177
PACS2	protein coding	1.557159	6.707705	4.861111	0.480108	0.809559
TEX22	protein coding	0.000000	0.000000	0.000000	0.000000	0.582219
CRIP2	protein coding	0.000000	0.000000	0.000000	0.940439	0.624306
IGHM	other	-1.000000	0.000000	0.000000	4.025826	2.350333
IGHV7-4-1	other	-1.000000	100.000000	51.371571	100.000000	59.793814
IGHV3-64D	other	-1.000000	-1.000000	16.761364	15.463918	16.629712
IGHV5-10-1	other	-1.000000	100.000000	59.657702	100.000000	66.463415
LINC00221	lincRNA	-1.000000	-1.000000	0.000000	0.059093	0.054356
AC126603.1	pseudogene	-1.000000	-1.000000	0.000000	0.189868	0.180022
HERC2P3	pseudogene	-1.000000	-1.000000	0.000000	0.084941	0.078936
AC023310.1	pseudogene	-1.000000	-1.000000	0.000000	1.045392	0.868571
SPATA31E2P	pseudogene	-1.000000	-1.000000	0.201450	5.320600	0.877039
AC012414.5	lincRNA	-1.000000	-1.000000	0.000000	0.185237	0.174005
AC012414.3	lincRNA	-1.000000	-1.000000	0.000000	0.400434	0.381063
AC012414.4	lincRNA	-1.000000	-1.000000	5.498602	0.000000	3.301623
POTEB2	protein coding	0.000000	0.000000	0.000000	0.109454	0.103419
LINC01193	lincRNA	-1.000000	-1.000000	0.296077	0.180328	0.191053
BCAR1P2	pseudogene	-1.000000	-1.000000	14.645669	-1.000000	14.645669
RN7SL400P	other	-1.000000	-1.000000	10.169492	-1.000000	10.169492
AC126335.1	lincRNA	-1.000000	-1.000000	0.000000	2.810180	2.211097
AC126335.2	other	-1.000000	-1.000000	0.733391	-1.000000	0.733391
BMS1P16	pseudogene	-1.000000	-1.000000	0.000000	0.441276	0.368690
AC068446.2	lincRNA	-1.000000	-1.000000	4.805915	1.111022	1.406991
AC060814.3	lincRNA	-1.000000	-1.000000	1.526364	-1.000000	1.526364
POTEB3	protein coding	0.000000	0.000000	0.000000	0.478420	0.434675
NF1P9	pseudogene	-1.000000	-1.000000	0.000000	0.369495	0.320378
LINC02203	protein coding	0.000000	0.000000	0.000000	0.049275	0.034832
POTEB	protein coding	0.000000	0.000000	0.000000	1.015593	0.962580
NF1P2	pseudogene	-1.000000	-1.000000	0.000000	0.674772	0.584703
AC134980.3	protein coding	3.890641	0.000000	1.597582	0.703740	0.729311
AC010760.1	lincRNA	-1.000000	-1.000000	0.000000	2.182654	1.661565
AC025884.2	pseudogene	-1.000000	-1.000000	23.380282	-1.000000	23.380282
HERC2P2	pseudogene	-1.000000	-1.000000	0.000000	0.038545	0.035697
GOLGA8EP	pseudogene	-1.000000	-1.000000	2.264510	1.266137	1.663544
AC242376.2	pseudogene	-1.000000	-1.000000	15.419501	12.063378	12.919052
AC100756.3	pseudogene	-1.000000	-1.000000	0.000000	0.447168	0.343031
SNRPN	protein coding	0.000000	0.000000	0.000000	0.019103	0.018699
UBE3A	protein coding	0.000000	0.000000	0.000000	0.035590	0.031331
ATP10A	protein coding	0.000000	0.000000	0.000000	0.013845	0.013305
LINC02346	lincRNA	-1.000000	-1.000000	0.000000	0.056605	0.055718
GABRB3	protein coding	0.000000	0.000000	0.000000	0.033690	0.033081
GABRG3	protein coding	0.000000	0.000000	0.000000	0.003759	0.003680
OCA2	protein coding	0.000000	0.000000	0.000000	0.025210	0.024965
HERC2	protein coding	0.000000	1.925391	0.104330	0.012782	0.019421
AC091304.3	pseudogene	-1.000000	-1.000000	0.000000	0.684744	0.571821
AC091304.1	pseudogene	-1.000000	-1.000000	0.354953	0.811633	0.653450
HERC2P11	pseudogene	-1.000000	-1.000000	0.000000	0.766913	0.639123
HERC2P9	pseudogene	-1.000000	-1.000000	0.000000	0.039589	0.036545
APBA2	protein coding	0.000000	0.000000	0.000000	1.246008	1.217968
FAM189A1	protein coding	0.386847	0.000000	0.121605	0.000000	0.001332
TJP1	protein coding	0.000000	0.000000	0.000000	0.028141	0.027087
ULK4P3	pseudogene	-1.000000	-1.000000	0.000000	0.109273	0.103435
GOLGA8T	protein coding	0.000000	-1.000000	0.000000	0.435961	0.355155
AC135731.1	pseudogene	-1.000000	-1.000000	1.884570	-1.000000	1.884570
AC135731.2	pseudogene	-1.000000	-1.000000	0.000000	1.844427	1.178279
CHRFAM7A	protein coding	0.000000	0.000000	0.000000	1.437288	1.175069
AC019322.3	pseudogene	-1.000000	-1.000000	1.257862	7.267833	4.991817
GOLGA8R	protein coding	2.691293	-1.000000	2.691293	1.613473	1.813472
GOLGA8Q	protein coding	0.000000	-1.000000	0.000000	0.306279	0.249448
FAN1	protein coding	0.000000	0.000000	0.000000	0.189025	0.160485
OTUD7A	protein coding	4.314995	0.000000	1.075462	0.158815	0.184627
CHRNA7	protein coding	0.000000	0.319046	0.279669	0.012017	0.020835
AC068448.1	other	-1.000000	-1.000000	0.790010	-1.000000	0.790010
AC139426.3	pseudogene	-1.000000	-1.000000	0.000000	0.560448	0.360639
AC139426.1	pseudogene	-1.000000	-1.000000	13.686709	-1.000000	13.686709
AC139426.2	lincRNA	-1.000000	-1.000000	0.000000	3.953954	3.832161
GOLGA8K	protein coding	0.000000	0.000000	0.000000	0.365394	0.294957
AC135983.4	pseudogene	-1.000000	-1.000000	0.000000	4.087452	1.854248
AC135983.3	pseudogene	-1.000000	-1.000000	0.000000	0.626223	0.504493
AC135983.2	pseudogene	-1.000000	-1.000000	1.342282	0.000000	0.210798
LINC02256	lincRNA	-1.000000	-1.000000	0.000000	0.242843	0.238529
RYR3	protein coding	0.000000	0.000000	0.000000	0.019102	0.018553
GOLGA8A	protein coding	0.000000	0.000000	0.000000	0.000000	0.148978
AC025678.2	pseudogene	-1.000000	-1.000000	2.786378	-1.000000	2.786378
GOLGA8B	protein coding	0.000000	0.000000	0.000000	0.000000	0.064775
AC027139.1	pseudogene	-1.000000	-1.000000	4.315789	-1.000000	4.315789
DPH6-DT	lincRNA	-1.000000	-1.000000	0.000000	0.013493	0.013427
FAM98B	protein coding	6.080114	0.000000	1.289246	0.000000	0.253104
C15orf53	protein coding	0.000000	0.000000	0.000000	0.000000	0.028960
AC013652.1	lincRNA	-1.000000	-1.000000	0.000000	0.021808	0.021535
SRP14-AS1	lincRNA	-1.000000	-1.000000	0.000000	0.200176	0.178705
INAFM2	protein coding	0.000000	1.738123	1.474926	-1.000000	1.474926
BAHD1	protein coding	0.000000	0.000000	0.000000	0.096895	0.080642
RTF1	protein coding	0.000000	0.000000	0.000000	0.073359	0.059876
MGA	protein coding	0.000000	0.000000	0.000000	0.074364	0.066510
TTBK2	protein coding	0.000000	0.000000	0.000000	0.082666	0.076891
TGM7	protein coding	0.000000	0.000000	0.000000	0.824908	0.750722
PPIP5K1	protein coding	0.000000	0.000000	0.000000	0.129508	0.114455
STRCP1	pseudogene	-1.000000	-1.000000	0.863525	0.247878	0.422550
AC090527.2	protein coding	0.000000	0.000000	0.000000	0.639407	0.631723
AC068722.1	lincRNA	-1.000000	-1.000000	0.000000	0.024031	0.023895
ATP8B4	protein coding	0.000000	0.000000	0.000000	0.136878	0.134020
USP50	protein coding	0.000000	0.000000	0.000000	0.111829	0.108352
MAPK6	protein coding	0.000000	0.000000	0.000000	0.406381	0.150955
FAM214A	protein coding	0.000000	0.000000	0.000000	0.034885	0.032685
LINC02490	lincRNA	-1.000000	-1.000000	0.000000	0.494933	0.472512
UNC13C	protein coding	0.000000	0.000000	0.000000	0.019763	0.019339
DNAAF4	protein coding	0.000000	0.000000	0.000000	0.143066	0.128954
RFX7	protein coding	0.000000	0.000000	0.000000	0.158897	0.148090
GCOM1	protein coding	0.000000	0.000000	0.000000	0.063165	0.061871
MYO1E	protein coding	0.000000	0.000000	0.000000	0.018993	0.018298
FAM81A	protein coding	0.000000	0.517390	0.392499	0.142234	0.150475
GCNT3	protein coding	0.000000	0.000000	0.000000	2.527241	0.976545
RORA	protein coding	0.000000	0.000000	0.000000	0.078350	0.077054
VPS13C	protein coding	0.000000	0.000000	0.000000	0.017816	0.016340
TLN2	protein coding	0.000000	0.000000	0.000000	0.050335	0.029949
APH1B	protein coding	0.000000	0.000000	0.000000	0.219016	0.190286
IGDCC4	protein coding	0.000000	4.720407	1.997848	0.000000	0.312440
DPP8	protein coding	0.000000	0.000000	0.000000	0.031892	0.027910
RAB11A	protein coding	0.000000	0.000000	0.000000	0.000000	0.197665
MEGF11	protein coding	0.000000	0.000000	0.000000	0.008255	0.008085
TIPIN	protein coding	0.000000	0.000000	0.000000	0.365393	0.350218
LINC01169	lincRNA	-1.000000	-1.000000	0.000000	0.125530	0.124513
MAP2K5	protein coding	0.000000	0.000000	0.000000	0.032198	0.031768
PIAS1	protein coding	0.000000	0.000000	0.000000	0.118545	0.107323
ITGA11	protein coding	0.000000	0.000000	0.000000	0.600574	0.555191
CORO2B	protein coding	0.000000	0.000000	0.000000	0.042123	0.040984
ANP32A	protein coding	0.000000	0.000000	0.000000	0.075194	0.070818
PAQR5	protein coding	0.000000	0.000000	0.000000	0.024256	0.022971
DRAIC	lincRNA	-1.000000	-1.000000	0.000000	0.038998	0.037096
THSD4	protein coding	0.000000	0.000000	0.000000	0.050228	0.049532
ARIH1	protein coding	0.000000	0.000000	0.000000	0.108459	0.090161
BBS4	protein coding	0.000000	0.000000	0.000000	0.330972	0.313594
C15orf59-AS1	lincRNA	-1.000000	-1.000000	0.000000	0.448672	0.409926
SCAMP5	protein coding	0.000000	0.000000	0.000000	0.000000	0.136907
PTPN9	protein coding	0.000000	0.000000	0.000000	0.603046	0.561023
TMEM266	protein coding	0.000000	6.392199	2.342199	0.000000	0.034853
TSPAN3	protein coding	0.000000	0.000000	0.000000	0.077860	0.065759
LINGO1	protein coding	0.000000	0.000000	0.000000	0.123512	0.120747
ADAMTS7P3	pseudogene	-1.000000	-1.000000	0.000000	1.277400	0.993241
TBC1D2B	protein coding	0.000000	0.000000	0.000000	0.194380	0.180386
TMED3	protein coding	0.000000	0.000000	0.000000	0.264673	0.220847
KIAA1024	protein coding	0.000000	0.000000	0.000000	4.231619	3.514859
FAH	protein coding	0.000000	0.000000	0.000000	0.249213	0.232180
ABHD17C	protein coding	0.000000	0.000000	0.000000	0.246305	0.238355
CFAP161	protein coding	0.000000	0.000000	0.000000	0.064219	0.063317
IL16	protein coding	0.000000	0.000000	0.000000	0.027055	0.018772
ADAMTS7P1	pseudogene	-1.000000	-1.000000	0.000000	0.732130	0.632350
CSPG4P10	pseudogene	-1.000000	-1.000000	0.000000	0.755929	0.449792
SH3GL3	protein coding	0.000000	0.000000	0.000000	0.029555	0.029152
CSPG4P11	pseudogene	-1.000000	-1.000000	0.488898	0.000000	0.225734
GOLGA2P7	pseudogene	-1.000000	-1.000000	0.000000	0.216225	0.181671
GOLGA6L4	protein coding	2.086957	0.000000	0.789128	0.578035	0.677436
UBE2Q2P12	pseudogene	-1.000000	-1.000000	0.000000	0.246803	0.241255
CSPG4P12	pseudogene	-1.000000	-1.000000	0.452410	0.000000	0.231451
AC044860.1	pseudogene	-1.000000	-1.000000	0.790274	0.137214	0.177142
GOLGA6L3	pseudogene	-1.000000	-1.000000	0.000000	2.817746	2.105106
ADAMTS7P4	pseudogene	-1.000000	-1.000000	0.000000	0.230508	0.213433
AGBL1	protein coding	0.000000	0.000000	0.000000	0.051366	0.050681
ISG20	protein coding	0.000000	0.000000	0.000000	1.353657	1.210034
LINC00928	lincRNA	-1.000000	-1.000000	0.000000	1.436599	1.322173
TICRR	protein coding	0.000000	0.000000	0.000000	0.000000	0.080973
KIF7	protein coding	0.000000	0.000000	0.000000	0.196610	0.096438
ZNF710	protein coding	0.000000	0.735565	0.405762	0.167394	0.183137
SLCO3A1	protein coding	0.000000	0.000000	0.000000	0.173612	0.170358
FAM174B	protein coding	0.000000	0.000000	0.000000	0.089617	0.087819
CHD2	protein coding	0.000000	0.000000	0.000000	0.267738	0.236277
MCTP2	protein coding	0.000000	0.000000	0.000000	0.069353	0.066953
AC087633.2	pseudogene	-1.000000	-1.000000	0.000000	0.035361	0.034975
AC087636.1	lincRNA	-1.000000	-1.000000	0.000000	0.105388	0.104238
LINC00923	lincRNA	-1.000000	-1.000000	0.000000	0.040983	0.040349
IGF1R	protein coding	0.000000	0.000000	0.000000	0.028987	0.027887
ADAMTS17	protein coding	0.000000	0.000000	0.000000	0.105947	0.103937
AC087762.1	lincRNA	-1.000000	-1.000000	0.000000	0.032257	0.032072
CHSY1	protein coding	1.784973	8.598131	4.990108	0.000000	0.297865
PCSK6	protein coding	8.184298	0.615693	3.043859	0.046573	0.192493
DNM1P47	pseudogene	-1.000000	-1.000000	0.582461	0.000000	0.205685
WASH3P	pseudogene	-1.000000	-1.000000	1.702128	2.897167	2.710843
Z84723.1	other	-1.000000	-1.000000	0.000000	0.207064	0.197953
RHBDF1	protein coding	0.000000	5.133080	0.844014	0.000000	0.147573
NPRL3	protein coding	0.000000	0.000000	0.000000	0.062771	0.058620
HBM	protein coding	0.000000	0.000000	0.000000	0.000000	3.626903
HBA2	protein coding	0.000000	11.398964	3.102962	0.000000	2.637890
Z69706.1	lincRNA	-1.000000	-1.000000	33.150183	-1.000000	33.150183
PDIA2	protein coding	0.000000	0.000000	0.000000	3.623188	2.092050
AXIN1	protein coding	0.000000	16.218721	4.729730	0.000000	0.268269
TMEM8A	protein coding	0.000000	2.640111	1.380480	0.000000	0.348837
NME4	protein coding	0.000000	0.000000	0.000000	4.533611	0.637736
RAB11FIP3	protein coding	0.000000	0.000000	0.000000	0.367435	0.347051
CAPN15	protein coding	0.000000	6.930693	2.718975	0.137982	0.635239
RAB40C	protein coding	0.000000	2.166554	1.799775	0.000000	0.160341
MSLN	protein coding	0.000000	0.000000	0.000000	9.760522	6.639516
CHTF18	protein coding	0.000000	0.000000	0.000000	2.030038	0.969191
LMF1	protein coding	0.000000	0.000000	0.000000	0.287585	0.280380
SSTR5-AS1	other	-1.000000	-1.000000	0.000000	3.327991	2.411532
CACNA1H	protein coding	0.000000	28.034934	3.895158	0.000000	0.467582
UBE2I	protein coding	0.000000	2.762619	2.498843	0.232019	1.053038
UNKL	protein coding	0.000000	0.879567	0.601110	1.859009	1.699453
IFT140	protein coding	0.000000	0.000000	0.000000	0.094311	0.088510
CRAMP1	protein coding	0.000000	0.000000	0.000000	0.140206	0.123508
HAGH	protein coding	0.000000	0.000000	0.000000	0.074608	0.066510
NTHL1	protein coding	0.000000	0.000000	0.000000	0.315548	0.273258
PKD1	protein coding	0.000000	0.000000	0.000000	1.225691	0.856150
CASKIN1	protein coding	2.630354	0.000000	1.962487	0.000000	0.584130
CCNF	protein coding	0.000000	0.000000	0.000000	1.944643	1.659878
PRSS33	protein coding	0.000000	0.000000	0.000000	7.257204	3.404255
AC004233.1	other	-1.000000	-1.000000	0.000000	30.348728	19.281437
ZNF200	protein coding	0.000000	0.000000	0.000000	3.779449	2.713011
CREBBP	protein coding	0.000000	11.077926	3.669065	0.000000	0.262090
ADCY9	protein coding	0.000000	4.336116	2.035141	0.000000	0.098896
CORO7-PAM16	protein coding	0.000000	0.000000	0.000000	0.076720	0.069788
SEC14L5	protein coding	0.000000	0.000000	0.000000	0.384651	0.343518
RBFOX1	protein coding	0.000000	0.000000	0.000000	0.053274	0.053082
TMEM114	protein coding	42.835131	41.914894	42.448615	14.115603	6.164905
METTL22	protein coding	0.000000	0.000000	0.000000	0.266270	0.210933
USP7	protein coding	0.000000	5.673759	2.745098	0.847074	1.008009
AC022167.3	lincRNA	-1.000000	-1.000000	0.000000	18.931535	17.040149
GRIN2A	protein coding	0.000000	0.000000	0.000000	0.054078	0.052172
LINC01290	lincRNA	-1.000000	-1.000000	0.000000	2.714475	2.612275
AC099489.1	protein coding	0.000000	0.000000	0.000000	0.403776	0.376199
SNN	protein coding	0.000000	2.660972	2.446391	1.197524	1.591438
NPIPB2	protein coding	0.000000	0.000000	0.000000	0.157729	0.148163
SNX29	protein coding	0.000000	0.000000	0.000000	0.055959	0.055058
SHISA9	protein coding	0.000000	0.000000	0.000000	0.024628	0.023908
MIR193BHG	lincRNA	-1.000000	-1.000000	0.000000	0.275237	0.219017
PARN	protein coding	0.000000	0.000000	0.000000	0.013950	0.013704
NPIPA3	protein coding	0.000000	0.000000	0.000000	0.345781	0.316201
NPIPA2	protein coding	0.000000	-1.000000	0.000000	0.295523	0.270940
NPIPA1	protein coding	0.000000	0.000000	0.000000	0.000000	1.175747
PDXDC1	protein coding	0.000000	0.000000	0.000000	0.235061	0.225799
PKD1P6	pseudogene	-1.000000	-1.000000	0.000000	1.302778	1.033354
NPIPA5	protein coding	0.000000	0.000000	0.000000	0.264384	0.241061
ABCC1	protein coding	0.000000	3.870968	1.729107	0.000000	0.058916
ABCC6	protein coding	0.000000	0.000000	0.000000	0.043951	0.040218
NOMO3	protein coding	0.716846	0.000000	0.580746	0.223261	0.248720
AC138969.1	protein coding	0.000000	0.000000	0.000000	0.144928	1.390816
AC138969.2	pseudogene	-1.000000	-1.000000	0.241668	2.461920	1.418973
NPIPA7	protein coding	0.000000	0.000000	0.000000	0.697174	0.630915
XYLT1	protein coding	0.000000	1.141227	0.808898	0.000000	0.021674
NPIPA8	protein coding	0.000000	0.000000	0.000000	0.471781	0.430989
AC126755.2	protein coding	0.000000	0.000000	0.000000	0.435448	0.348317
NOMO2	protein coding	0.000000	0.000000	0.000000	0.154765	0.148393
TMC5	protein coding	0.000000	0.000000	0.000000	0.036414	0.033854
IQCK	protein coding	0.000000	0.000000	0.000000	0.020945	0.020421
GPR139	protein coding	0.000000	0.000000	0.000000	0.169043	0.162613
UMOD	protein coding	0.000000	0.000000	0.000000	0.150670	0.129038
NPIPB3	protein coding	0.000000	0.000000	0.000000	0.401481	0.304338
NPIPB4	protein coding	0.000000	0.000000	0.000000	0.225260	0.127546
VWA3A	protein coding	0.000000	0.000000	0.000000	0.112454	0.103992
NPIPB5	protein coding	0.000000	0.000000	0.000000	0.180288	0.125436
HS3ST2	protein coding	0.000000	0.000000	0.000000	0.034052	0.033281
USP31	protein coding	0.647466	0.000000	0.241345	0.000000	0.033006
COG7	protein coding	0.000000	0.000000	0.000000	0.362787	0.343191
GGA2	protein coding	0.000000	0.000000	0.000000	0.324625	0.289121
PRKCB	protein coding	0.000000	0.000000	0.000000	0.070497	0.068891
HS3ST4	protein coding	0.000000	2.621518	1.499063	0.000000	0.010770
GSG1L	protein coding	0.000000	0.000000	0.000000	0.289784	0.284447
SBK1	protein coding	0.000000	0.242196	0.180325	0.000000	0.028726
NPIPB6	protein coding	0.000000	2.911392	1.077788	0.845520	0.873383
AC138894.1	protein coding	0.000000	-1.000000	0.000000	0.480110	0.333081
NPIPB8	protein coding	0.000000	0.000000	0.000000	0.915467	0.813201
AC145285.4	pseudogene	-1.000000	-1.000000	0.000000	0.498012	0.495776
EIF3C	protein coding	0.000000	0.000000	0.000000	0.717549	0.659289
NPIPB9	protein coding	0.000000	0.000000	0.000000	0.566617	0.509039
AC145285.7	pseudogene	-1.000000	-1.000000	0.000000	1.013318	0.943396
SH2B1	protein coding	0.000000	0.000000	0.000000	2.057810	1.557294
AC009093.3	pseudogene	-1.000000	-1.000000	0.000000	0.057483	0.055171
NPIPB11	protein coding	0.000000	0.000000	0.000000	0.624247	0.502756
AC133555.3	protein coding	1.623616	0.000000	1.210121	0.000000	0.767620
AC133555.1	pseudogene	-1.000000	-1.000000	0.000000	1.738123	1.616379
NPIPB12	protein coding	0.000000	0.000000	0.000000	0.181005	0.152078
SMG1P2	pseudogene	-1.000000	-1.000000	0.000000	0.033269	0.031158
AC106782.3	pseudogene	-1.000000	-1.000000	0.000000	0.637496	0.592992
NPIPB13	protein coding	0.946970	0.000000	0.759219	0.000000	0.110854
SMG1P5	pseudogene	-1.000000	-1.000000	0.000000	0.036521	0.033913
SRCAP	protein coding	0.000000	0.000000	0.000000	0.197021	0.136574
ITGAM	protein coding	0.000000	0.000000	0.000000	0.226931	0.211242
HERC2P4	pseudogene	-1.000000	-1.000000	0.000000	0.039361	0.036530
AC138907.7	lincRNA	-1.000000	-1.000000	0.000000	0.308376	0.291269
HERC2P5	pseudogene	-1.000000	-1.000000	0.000000	0.079992	0.065937
SLC6A10P	pseudogene	-1.000000	-1.000000	0.893256	0.000000	0.498008
AC142086.1	lincRNA	-1.000000	-1.000000	0.000000	32.762313	12.472826
AC142086.5	pseudogene	-1.000000	-1.000000	0.000000	0.074331	0.073642
AC145350.2	lincRNA	-1.000000	-1.000000	0.000000	0.318060	0.308749
AC141257.2	lincRNA	-1.000000	-1.000000	0.000000	0.249660	0.248566
AC141257.1	lincRNA	-1.000000	-1.000000	2.993744	0.000000	2.743653
AC136944.3	pseudogene	-1.000000	-1.000000	2.914798	0.000000	0.313782
AC136428.3	pseudogene	-1.000000	-1.000000	1.357466	-1.000000	1.357466
ARHGAP23P1	pseudogene	-1.000000	-1.000000	0.000000	0.075974	0.070593
AC133561.2	lincRNA	-1.000000	-1.000000	0.000000	32.545202	13.628422
FP325313.1	pseudogene	-1.000000	-1.000000	0.000000	0.346240	0.332539
CCNYL3	pseudogene	-1.000000	-1.000000	0.000000	0.292099	0.285397
MYLK3	protein coding	0.000000	0.000000	0.000000	0.000000	0.090765
SIAH1	protein coding	0.000000	0.000000	0.000000	0.389494	0.122775
ZNF423	protein coding	0.000000	0.000000	0.000000	0.055621	0.054266
TENT4B	protein coding	0.000000	0.000000	0.000000	0.195273	0.175988
AC007493.1	lincRNA	-1.000000	-1.000000	0.000000	0.025226	0.024517
NKD1	protein coding	0.000000	0.000000	0.000000	0.056088	0.046572
LINC02128	lincRNA	-1.000000	-1.000000	0.000000	0.077136	0.072077
TOX3	protein coding	0.000000	3.116147	1.549296	0.214631	0.258659
CHD9	protein coding	0.000000	0.000000	0.000000	0.009621	0.009120
CES1	protein coding	0.000000	0.000000	0.000000	0.378440	0.350981
AMFR	protein coding	0.000000	2.413604	1.151531	0.209188	0.265269
CCDC102A	protein coding	1.451906	0.000000	0.974817	0.000000	0.098276
CSNK2A2	protein coding	0.000000	2.388350	1.982911	0.000000	0.307400
CNOT1	protein coding	0.000000	0.000000	0.000000	0.215291	0.197389
AC092378.1	lincRNA	-1.000000	-1.000000	0.000000	0.013695	0.013598
LINC02141	lincRNA	-1.000000	-1.000000	0.000000	0.065094	0.062934
AC138305.1	lincRNA	-1.000000	-1.000000	0.000000	0.053472	0.053328
AC012322.1	lincRNA	-1.000000	-1.000000	0.000000	0.050780	0.050345
AC009055.1	lincRNA	-1.000000	-1.000000	0.000000	0.133182	0.132657
LINC00922	lincRNA	-1.000000	-1.000000	0.000000	0.091477	0.090815
BEAN1	protein coding	0.000000	0.000000	0.000000	0.116996	0.107199
CMTM4	protein coding	0.000000	3.726507	3.030303	0.081890	0.218407
PDP2	protein coding	0.000000	0.000000	0.000000	0.000000	0.133994
CDH3	protein coding	0.000000	0.000000	0.000000	0.116152	0.097192
AC009022.1	other	-1.000000	-1.000000	1.307759	0.000000	0.066926
SMG1P7	pseudogene	-1.000000	-1.000000	0.564079	0.000000	0.092469
MTSS1L	protein coding	0.000000	2.839461	1.560624	0.000000	0.313732
ZFHX3	protein coding	0.000000	0.940987	0.377807	0.070707	0.075835
AC138627.1	lincRNA	-1.000000	-1.000000	0.000000	0.142937	0.140521
GLG1	protein coding	0.000000	0.000000	0.000000	0.060639	0.056976
WWOX	protein coding	0.000000	0.000000	0.000000	0.029184	0.029104
MAF	protein coding	14.878893	0.000000	2.465950	0.000000	1.156614
LINC01227	lincRNA	-1.000000	-1.000000	0.000000	7.763975	4.988360
CDYL2	protein coding	0.000000	0.949224	0.771397	0.082224	0.109484
AC092718.8	protein coding	0.000000	0.000000	0.000000	0.192776	0.185215
CMIP	protein coding	0.000000	0.000000	0.000000	0.159838	0.154918
PLCG2	protein coding	0.000000	0.000000	0.000000	0.054762	0.052327
CDH13	protein coding	0.000000	0.000000	0.000000	0.026887	0.026665
NECAB2	protein coding	5.267779	1.369863	3.294322	0.000000	0.222587
GSE1	protein coding	0.247198	0.000000	0.140647	0.510107	0.502290
LINC01081	lincRNA	-1.000000	-1.000000	0.000000	0.077292	0.076595
C16orf95	protein coding	0.000000	0.000000	0.000000	0.000000	0.038057
AC136285.1	lincRNA	-1.000000	-1.000000	0.000000	0.692176	0.622030
AC092720.1	lincRNA	-1.000000	-1.000000	7.675277	0.879738	1.282496
JPH3	protein coding	0.000000	0.000000	0.000000	0.000000	0.439157
KLHDC4	protein coding	0.000000	0.000000	0.000000	0.693266	0.611449
AC126696.1	lincRNA	-1.000000	-1.000000	0.000000	0.945867	0.918685
BANP	protein coding	0.000000	0.000000	0.000000	0.197455	0.189734
AC138512.1	lincRNA	-1.000000	-1.000000	0.000000	0.277914	0.276113
ZFPM1	protein coding	14.760982	9.975151	12.480974	0.082298	0.958195
CTU2	protein coding	0.000000	0.000000	0.000000	1.533839	1.087078
PIEZO1	protein coding	0.000000	0.000000	0.000000	0.225939	0.198907
CBFA2T3	protein coding	0.000000	0.000000	0.000000	0.424674	0.403533
CDH15	protein coding	0.000000	0.000000	0.000000	0.580252	0.510011
CPNE7	protein coding	0.000000	0.000000	0.000000	1.162604	1.010336
DPEP1	protein coding	0.000000	0.000000	0.000000	3.554656	3.280579
SPIRE2	protein coding	0.000000	0.000000	0.000000	0.270939	0.383892
DEF8	protein coding	0.000000	0.000000	0.000000	1.594456	1.177055
DBNDD1	protein coding	0.000000	0.000000	0.000000	0.283451	0.222761
FAM157C	lincRNA	-1.000000	-1.000000	0.840150	0.075510	0.120936
AC133919.2	lincRNA	-1.000000	-1.000000	0.000000	0.162275	0.159581
AC240565.2	lincRNA	-1.000000	-1.000000	15.131265	5.879595	7.394063
AC240565.1	lincRNA	-1.000000	-1.000000	6.268222	6.633743	6.613889
DOC2B	protein coding	25.504439	97.816140	82.999835	7.320644	19.110871
RPH3AL	protein coding	0.000000	0.000000	0.000000	0.630139	0.613119
VPS53	protein coding	0.000000	0.000000	0.000000	0.051746	0.048346
NXN	protein coding	0.000000	0.000000	0.000000	0.395076	0.387904
ABR	protein coding	0.000000	0.000000	0.000000	0.222727	0.215075
TRARG1	protein coding	0.000000	0.000000	0.000000	1.607898	1.336522
YWHAE	protein coding	0.000000	0.000000	0.000000	0.057619	0.055253
MYO1C	protein coding	0.000000	0.000000	0.000000	0.220970	0.171173
SCARF1	protein coding	0.000000	0.000000	0.000000	1.329693	0.942047
DPH1	protein coding	0.000000	0.000000	0.000000	2.189853	1.659159
SGSM2	protein coding	0.000000	0.000000	0.000000	0.435520	0.383379
RAP1GAP2	protein coding	0.000000	0.000000	0.000000	0.051652	0.050349
OR3A2	protein coding	0.000000	0.000000	0.000000	0.023398	0.022857
CTNS	protein coding	0.000000	0.000000	0.000000	1.099609	0.953179
ANKFY1	protein coding	0.000000	0.000000	0.000000	0.045588	0.041971
SPNS3	protein coding	0.000000	0.000000	0.000000	0.557614	0.535583
MINK1	protein coding	0.000000	0.000000	0.000000	0.477355	0.437586
AC007846.2	protein coding	0.000000	0.000000	0.000000	0.052752	0.052620
PITPNM3	protein coding	0.000000	0.000000	0.000000	0.123843	0.114986
ASGR2	protein coding	0.000000	0.000000	0.000000	0.244419	0.208652
NAA38	protein coding	0.000000	4.285714	3.071672	1.489889	1.674080
CHD3	protein coding	0.000000	5.960142	2.801856	0.000000	1.144738
ALOXE3	protein coding	0.000000	0.000000	0.000000	0.154799	0.129606
PIK3R5	protein coding	0.000000	0.000000	0.000000	0.219330	0.206219
STX8	protein coding	0.000000	0.000000	0.000000	0.099136	0.098737
USP43	protein coding	0.000000	0.000000	0.000000	0.066374	0.062358
AC015908.7	other	-1.000000	-1.000000	0.000000	0.080609	0.080070
AC015908.3	lincRNA	-1.000000	-1.000000	0.000000	0.111919	0.108112
SHISA6	protein coding	0.000000	0.394506	0.316678	0.000000	0.008364
DNAH9	protein coding	0.000000	0.000000	0.000000	0.064588	0.061942
LINC00670	lincRNA	-1.000000	-1.000000	0.000000	0.074731	0.071987
ADORA2B	protein coding	0.000000	0.000000	0.000000	0.869625	0.820656
NCOR1	protein coding	0.000000	0.000000	0.000000	0.044179	0.041264
MPRIP	protein coding	0.000000	0.625590	0.331291	0.101208	0.123334
LLGL1	protein coding	2.524938	8.853681	4.111189	0.588157	1.373911
KRT16P1	pseudogene	-1.000000	-1.000000	0.000000	0.439783	0.359646
CCDC144B	pseudogene	-1.000000	-1.000000	0.000000	0.044653	0.039856
AC007952.3	lincRNA	-1.000000	-1.000000	0.000000	1.000106	0.930417
GRAPL	protein coding	0.000000	0.000000	0.000000	0.073974	0.069385
AC007952.8	lincRNA	-1.000000	-1.000000	0.000000	0.633688	0.606238
SNORD3C	snRNA	-1.000000	-1.000000	5.344828	-1.000000	5.344828
AC106017.1	lincRNA	-1.000000	-1.000000	0.000000	0.273224	0.254403
EPN2	protein coding	0.000000	0.000000	0.000000	0.035804	0.033856
KRT16P3	pseudogene	-1.000000	-1.000000	0.000000	0.583251	0.488750
AC015818.6	pseudogene	-1.000000	-1.000000	12.164297	-1.000000	12.164297
AC015818.3	pseudogene	-1.000000	-1.000000	0.000000	4.436029	3.694526
AC233702.10	pseudogene	-1.000000	-1.000000	100.000000	-1.000000	100.000000
NCOR1P2	pseudogene	-1.000000	-1.000000	0.000000	0.833132	0.804477
AC209154.2	lincRNA	-1.000000	-1.000000	0.000000	0.535305	0.271845
AC005726.1	protein coding	0.000000	0.000000	0.000000	0.000000	0.042917
PROCA1	protein coding	0.000000	0.000000	0.000000	0.807149	0.646875
GIT1	protein coding	0.000000	6.466513	3.252788	0.892912	1.384503
ANKRD13B	protein coding	0.000000	3.272532	1.733940	0.387055	0.580186
ATAD5	protein coding	0.000000	0.000000	0.000000	0.036851	0.032864
RAB11FIP4	protein coding	1.511204	1.208714	1.272969	0.035629	0.111874
CDK5R1	protein coding	0.000000	0.796266	0.670675	0.000000	0.625404
TBC1D3I	protein coding	10.364683	0.000000	4.722344	1.354736	2.063621
AC233699.1	pseudogene	-1.000000	-1.000000	0.000000	0.061989	0.060402
TBC1D3J	pseudogene	-1.000000	-1.000000	15.017544	13.425303	13.763703
GGNBP2	protein coding	0.000000	0.000000	0.000000	0.131009	0.115658
TBC1D3K	protein coding	0.000000	0.000000	0.000000	0.817346	0.657534
TBC1D3L	protein coding	0.000000	7.202680	1.913663	0.000000	0.388227
TBC1D3D	protein coding	0.000000	7.741935	1.702128	0.000000	0.329489
TBC1D3C	protein coding	0.000000	14.805825	2.958293	0.669618	1.101018
AC233968.1	pseudogene	-1.000000	-1.000000	0.000000	0.196951	0.191365
TBC1D3E	protein coding	2.787879	0.000000	2.216867	0.249716	0.641554
TBC1D3	protein coding	1.272727	0.000000	1.018429	3.013418	2.628193
AC244154.1	pseudogene	-1.000000	-1.000000	0.000000	0.813891	0.793005
MRPL45	protein coding	0.000000	0.000000	0.000000	0.232872	0.217599
ARHGAP23	protein coding	0.000000	0.000000	0.000000	0.196106	0.162170
FBXO47	protein coding	0.000000	0.000000	0.000000	1.532340	1.417501
CDK12	protein coding	0.000000	0.000000	0.000000	0.032434	0.020310
THRA	protein coding	0.000000	0.000000	0.000000	0.124503	0.101189
WIPF2	protein coding	0.000000	0.000000	0.000000	0.795891	0.700271
KRTAP4-16	protein coding	22.913720	-1.000000	22.913720	-1.000000	22.913720
KRT42P	pseudogene	-1.000000	-1.000000	0.000000	2.934347	2.004037
HAP1	protein coding	0.000000	0.000000	0.000000	0.243994	0.153828
TTC25	protein coding	9.757306	0.000000	8.736142	7.668327	7.733607
PTGES3L-AARSD1	protein coding	0.000000	0.000000	0.000000	1.185384	1.089927
LINC00854	protein coding	0.000000	0.000000	0.000000	42.196350	39.333680
PYY	protein coding	0.000000	0.000000	0.000000	0.205774	0.201040
DCAKD	protein coding	0.000000	0.000000	0.000000	0.683998	0.638089
NMT1	protein coding	0.000000	0.000000	0.000000	0.462128	0.419817
LINC02210-CRHR1	protein coding	0.000000	0.000000	0.000000	0.011280	0.011138
MAPT	protein coding	0.000000	0.000000	0.000000	0.383922	0.364310
KANSL1	protein coding	0.000000	0.000000	0.000000	0.042895	0.041438
ARL17B	protein coding	0.000000	0.000000	0.000000	0.162030	0.157448
LRRC37A	protein coding	0.000000	0.000000	0.000000	0.075270	0.064357
NSFP1	pseudogene	-1.000000	-1.000000	0.000000	0.382119	0.377124
LRRC37A2	protein coding	0.000000	0.000000	0.000000	0.179487	0.156324
ARL17A	protein coding	0.000000	0.000000	0.000000	0.319500	0.293744
NSF	protein coding	0.000000	0.000000	0.000000	0.033347	0.032375
WNT3	protein coding	0.000000	0.000000	0.000000	0.444302	0.332635
SKAP1	protein coding	0.000000	0.000000	0.000000	0.016295	0.016171
GIP	protein coding	0.000000	0.000000	0.000000	2.211012	2.051384
B4GALNT2	protein coding	0.000000	0.000000	0.000000	0.892756	0.712032
SGCA	protein coding	0.000000	0.000000	0.000000	0.507255	0.366988
TOB1-AS1	other	-1.000000	-1.000000	0.000000	0.275086	0.262437
CA10	protein coding	0.000000	0.000000	0.000000	0.011796	0.011705
SMIM36	protein coding	0.000000	0.000000	0.000000	0.798804	0.763359
CUEDC1	protein coding	0.000000	1.611903	1.213536	0.028963	0.083971
MTMR4	protein coding	0.000000	0.000000	0.000000	0.226398	0.176205
AC025048.3	pseudogene	-1.000000	-1.000000	0.000000	0.537804	0.493182
BCAS3	protein coding	0.000000	0.000000	0.000000	0.012805	0.012720
TBX2	protein coding	1.309023	2.835696	1.857400	0.000000	0.647858
BRIP1	protein coding	0.000000	0.000000	0.000000	0.146636	0.140463
MED13	protein coding	0.000000	0.000000	0.000000	0.030348	0.027715
MAP3K3	protein coding	0.000000	0.000000	0.000000	0.036226	0.033835
PECAM1	protein coding	97.661077	7.988289	36.818956	83.954903	80.436833
MIR1273E	miRNA	-1.000000	-1.000000	100.000000	-1.000000	100.000000
MILR1	protein coding	73.934109	16.730524	49.256198	80.470376	77.552790
SMURF2	protein coding	0.000000	0.000000	0.000000	0.108132	0.102694
PLEKHM1P1	pseudogene	-1.000000	-1.000000	0.000000	0.089089	0.076000
LRRC37A3	protein coding	0.000000	0.000000	0.000000	0.049941	0.044500
CACNG4	protein coding	0.000000	0.000000	0.000000	0.039937	0.037963
NOL11	protein coding	0.000000	0.000000	0.000000	0.976373	0.865233
C17orf58	protein coding	20.657277	4.145408	8.926144	0.000000	3.696060
ARSG	protein coding	0.000000	0.000000	0.000000	0.025188	0.024458
LINC01483	lincRNA	-1.000000	-1.000000	0.000000	0.045715	0.045127
SOX9-AS1	other	-1.000000	-1.000000	0.000000	0.023626	0.022649
SLC39A11	protein coding	0.000000	0.000000	0.000000	0.013108	0.012982
COG1	protein coding	0.000000	0.000000	0.000000	0.776750	0.560630
SDK2	protein coding	0.000000	0.000000	0.000000	0.060556	0.058443
LINC00469	lincRNA	-1.000000	-1.000000	0.000000	0.152116	0.149636
JPT1	protein coding	0.000000	0.000000	0.000000	0.186704	0.169527
LLGL2	protein coding	0.000000	0.000000	0.000000	0.066398	0.059847
RNF157	protein coding	0.000000	1.526016	1.111260	0.000000	0.084763
MXRA7	protein coding	5.917753	0.000000	0.637424	0.000000	0.153386
MGAT5B	protein coding	0.000000	0.000000	0.000000	0.085755	0.080550
DNAH17	protein coding	0.000000	0.000000	0.000000	0.495655	0.450887
LINC02081	lincRNA	-1.000000	-1.000000	0.000000	0.978488	0.893101
TIMP2	protein coding	0.889680	2.847380	2.577320	0.000000	0.145008
RBFOX3	protein coding	0.000000	0.000000	0.000000	0.098500	0.097469
CBX2	protein coding	0.000000	0.875401	0.558243	0.000000	0.304538
CBX4	protein coding	0.000000	6.091371	3.012912	0.000000	1.339072
CCDC40	protein coding	0.000000	0.000000	0.000000	0.095966	0.085963
CARD14	protein coding	0.000000	0.000000	0.000000	0.256418	0.223697
RNF213	protein coding	0.000000	0.000000	0.000000	0.659003	0.544519
RPTOR	protein coding	0.000000	0.000000	0.000000	0.048341	0.047444
PVALEF	protein coding	0.000000	0.000000	0.000000	1.572827	1.455513
CEP131	protein coding	0.000000	0.000000	0.000000	0.452749	0.401126
LINC00482	lincRNA	-1.000000	-1.000000	0.000000	2.717557	1.624977
AC110285.1	lincRNA	-1.000000	-1.000000	0.000000	2.235920	1.976707
BAHCC1	protein coding	2.272727	0.000000	1.666512	10.415000	9.076026
MCRIP1	protein coding	0.000000	0.000000	0.000000	0.516796	0.347317
MAFG	protein coding	0.000000	1.501057	1.360414	1.990993	1.651842
RAC3	protein coding	7.261411	14.080164	11.821306	7.906559	10.116279
CCDC57	protein coding	0.000000	0.000000	0.000000	0.385434	0.362755
FOXK2	protein coding	5.870237	2.743740	3.809691	0.000000	0.235296
WDR45B	protein coding	0.000000	0.000000	0.000000	0.245465	0.226531
AC124283.5	other	-1.000000	-1.000000	1.438053	-1.000000	1.438053
FN3K	protein coding	0.000000	55.268390	19.399860	0.000000	1.779542
TBCD	protein coding	0.000000	0.000000	0.000000	0.066926	0.063449
B3GNTL1	protein coding	0.000000	0.000000	0.000000	0.031093	0.030094
METRNL	protein coding	13.264129	7.560976	9.533307	1.649501	2.929738
LINC02564	lincRNA	-1.000000	-1.000000	4.071500	1.468275	2.010363
ROCK1P1	pseudogene	-1.000000	-1.000000	0.000000	0.314286	0.250874
LINC01925	lincRNA	-1.000000	-1.000000	10.020040	1.060582	1.724651
AC008109.1	lincRNA	-1.000000	-1.000000	0.000000	0.079514	0.079035
DLGAP1	protein coding	0.000000	0.000000	0.000000	0.014185	0.014073
ZBTB14	protein coding	0.000000	0.000000	0.000000	11.247928	5.912372
PTPRM	protein coding	0.000000	0.000000	0.000000	0.002520	0.002500
RAB12	protein coding	0.000000	8.208423	5.383895	0.000000	0.384153
MTCL1	protein coding	0.000000	0.000000	0.000000	0.019365	0.018094
ANKRD12	protein coding	0.000000	0.000000	0.000000	0.112423	0.103501
PPP4R1	protein coding	0.000000	2.809798	0.910789	0.302534	0.341860
NPIPB1P	pseudogene	-1.000000	-1.000000	0.000000	0.435833	0.411095
ANKRD62	protein coding	0.000000	0.000000	0.000000	1.207373	1.047470
TUBB6	protein coding	0.000000	0.000000	0.000000	0.226251	0.204633
AFG3L2	protein coding	0.000000	0.000000	0.000000	0.166327	0.155055
LDLRAD4	protein coding	0.000000	0.000000	0.000000	0.037112	0.036071
AP005212.4	other	-1.000000	-1.000000	0.000000	0.018461	0.017906
ROCK1	protein coding	0.000000	0.000000	0.000000	0.130230	0.122465
GREB1L	protein coding	0.000000	0.000000	0.000000	0.037976	0.036726
RIOK3	protein coding	0.000000	0.000000	0.000000	0.147154	0.127294
TTC39C	protein coding	0.000000	0.000000	0.000000	0.076266	0.072810
TAF4B	protein coding	0.000000	0.000000	0.000000	0.186354	0.180393
RNF125	protein coding	0.000000	0.000000	0.000000	0.075801	0.067468
CCDC178	protein coding	0.000000	0.000000	0.000000	0.007604	0.007544
ASXL3	protein coding	0.000000	3.068464	1.409828	0.000000	0.100024
MAPRE2	protein coding	0.000000	0.000000	0.000000	0.364303	0.351863
GALNT1	protein coding	0.000000	3.132289	2.006403	0.037484	0.340430
LINC00907	lincRNA	-1.000000	-1.000000	0.000000	0.004212	0.004134
LINC01478	lincRNA	-1.000000	-1.000000	0.000000	0.600044	0.593486
SETBP1	protein coding	0.000000	0.000000	0.000000	0.031792	0.030643
SLC14A2	protein coding	0.000000	0.000000	0.000000	0.024269	0.024007
PSTPIP2	protein coding	0.000000	0.000000	0.000000	0.065347	0.063109
RNF165	protein coding	0.000000	0.240223	0.221200	0.000000	0.018338
SMAD2	protein coding	0.000000	0.000000	0.000000	0.359870	0.254524
DYM	protein coding	0.000000	0.000000	0.000000	0.158007	0.155761
LIPG	protein coding	0.000000	0.000000	0.000000	0.739601	0.511914
MEX3C	protein coding	3.512881	0.000000	1.008471	0.000000	0.171413
DCC	protein coding	0.000000	0.000000	0.000000	0.177387	0.175708
MBD2	protein coding	6.666667	0.000000	1.490948	0.000000	0.114774
RAB27B	protein coding	0.000000	0.000000	0.000000	0.024675	0.023641
CCDC68	protein coding	0.000000	0.000000	0.000000	0.050352	0.046553
TCF4	protein coding	0.000000	0.000000	0.000000	0.056686	0.054695
ONECUT2	protein coding	7.854785	0.212256	0.930521	0.000000	0.269726
ATP8B1	protein coding	0.000000	0.000000	0.000000	0.052265	0.029360
NEDD4L	protein coding	0.000000	0.000000	0.000000	0.048609	0.047036
ZNF532	protein coding	0.000000	1.331397	0.678426	0.317940	0.342267
CDH20	protein coding	0.000000	0.000000	0.000000	0.029336	0.028804
PIGN	protein coding	0.000000	0.000000	0.000000	0.052122	0.049315
ZCCHC2	protein coding	3.561363	0.000000	1.891156	0.000000	0.214831
PHLPP1	protein coding	0.000000	0.000000	0.000000	0.020111	0.019624
BCL2	protein coding	0.000000	0.364067	0.340716	0.000000	0.020327
CDH7	protein coding	0.000000	0.000000	0.000000	0.022182	0.019987
CCDC102B	protein coding	0.000000	0.000000	0.000000	0.110753	0.109712
CD226	protein coding	0.000000	0.000000	0.000000	0.231000	0.168395
AC090398.1	lincRNA	-1.000000	-1.000000	0.000000	0.588448	0.558908
ZNF407	protein coding	0.000000	0.000000	0.000000	1.130016	1.105385
TSHZ1	protein coding	0.000000	8.682049	3.897472	0.000000	0.280321
ZNF516	protein coding	0.000000	0.000000	0.000000	1.616836	1.519708
LINC00908	lincRNA	-1.000000	-1.000000	0.000000	0.074433	0.071678
ZNF236	protein coding	0.000000	5.661232	2.459420	0.000000	0.168782
MBP	protein coding	0.000000	0.000000	0.000000	0.142085	0.126569
GALR1	protein coding	0.000000	0.000000	0.000000	0.433526	0.274253
AC124254.1	lincRNA	-1.000000	-1.000000	0.000000	0.040410	0.040246
SALL3	protein coding	5.988024	0.000000	1.125402	0.000000	0.937416
ATP9B	protein coding	0.000000	0.000000	0.000000	0.020460	0.020065
NFATC1	protein coding	0.000000	0.000000	0.000000	0.278080	0.262233
AC068473.1	lincRNA	-1.000000	-1.000000	0.000000	0.496234	0.482642
CTDP1	protein coding	0.000000	0.000000	0.000000	0.240408	0.221291
KCNG2	protein coding	0.000000	-1.000000	0.000000	0.201462	0.191697
PQLC1	protein coding	0.000000	0.000000	0.000000	1.961247	1.856064
HSBP1L1	protein coding	0.000000	0.000000	0.000000	0.729262	0.638876
AC008993.1	pseudogene	-1.000000	-1.000000	0.900563	0.176322	0.365340
LINC01002	other	-1.000000	-1.000000	0.000000	0.195644	0.165145
PLPP2	protein coding	0.000000	1.506997	0.787845	0.000000	0.133792
SHC2	protein coding	11.835334	0.000000	8.303249	0.116956	0.576408
ODF3L2	protein coding	0.000000	0.000000	0.000000	0.219386	0.189052
MADCAM1	protein coding	0.000000	0.000000	0.000000	1.776462	1.484597
TPGS1	protein coding	0.000000	0.000000	0.000000	1.910886	1.735626
GZMM	protein coding	0.000000	0.000000	0.000000	0.870798	0.730051
HCN2	protein coding	18.464419	7.055631	15.996478	0.390019	2.339911
POLRMT	protein coding	0.000000	0.000000	0.000000	0.991603	0.757021
FGF22	protein coding	0.000000	0.000000	0.000000	1.581278	1.113090
PALM	protein coding	0.000000	3.772767	2.500719	0.000000	0.220868
PLPPR3	protein coding	1.784917	0.000000	1.459854	0.000000	0.421541
MED16	protein coding	0.000000	0.000000	0.000000	0.957846	0.808973
R3HDM4	protein coding	0.000000	0.000000	0.000000	0.579866	0.513678
WDR18	protein coding	0.000000	0.000000	0.000000	0.855253	0.748218
CNN2	protein coding	0.000000	0.000000	0.000000	3.034030	2.370465
ABCA7	protein coding	0.000000	0.000000	0.000000	2.818355	2.037611
SBNO2	protein coding	0.000000	0.000000	0.000000	2.060097	1.884556
STK11	protein coding	0.000000	0.000000	0.000000	0.288835	0.251587
CBARP	protein coding	0.000000	18.209877	12.220944	0.000000	5.451745
EFNA2	protein coding	18.847352	4.575163	14.240506	0.000000	0.958603
MUM1	protein coding	0.000000	0.000000	0.000000	0.183785	0.147555
DAZAP1	protein coding	0.000000	0.000000	0.000000	0.147275	0.135145
PLK5	protein coding	0.000000	0.000000	0.000000	0.782473	0.584698
MEX3D	protein coding	16.308793	0.000000	11.196911	0.000000	2.382553
TCF3	protein coding	0.000000	5.473625	3.189555	0.000000	0.445573
ONECUT3	protein coding	42.491582	0.000000	7.586870	0.000000	2.205137
ATP8B3	protein coding	0.000000	0.000000	0.000000	2.346091	1.840999
KLF16	protein coding	26.583851	3.303862	9.647935	0.000000	2.551706
CSNK1G2	protein coding	0.000000	8.524904	4.880724	0.372460	0.781308
BTBD2	protein coding	13.306217	1.369863	7.682852	0.680198	1.142730
AP3D1	protein coding	0.000000	0.000000	0.000000	0.435171	0.398551
TMPRSS9	protein coding	0.000000	0.000000	0.000000	2.048895	1.859164
GNG7	protein coding	0.000000	0.000000	0.000000	0.477907	0.467387
AC006538.2	protein coding	0.000000	0.000000	0.000000	0.860443	0.839355
ZNF57	protein coding	0.000000	0.000000	0.000000	6.517459	5.649107
TLE2	protein coding	0.000000	0.000000	0.000000	0.825093	0.776047
AES	protein coding	0.000000	16.384181	11.632571	1.053042	3.638325
GNA11	protein coding	0.000000	4.961832	3.615295	0.000000	0.527134
S1PR4	protein coding	0.000000	0.000000	0.000000	-1.000000	3.318307
CELF5	protein coding	0.000000	0.000000	0.000000	0.050262	0.046979
NFIC	protein coding	0.000000	0.000000	0.000000	0.088949	0.083972
PIP5K1C	protein coding	0.000000	0.000000	0.000000	0.098785	0.089621
ZBTB7A	protein coding	0.000000	4.358781	3.022362	1.358970	1.784686
UBXN6	protein coding	0.000000	0.000000	0.000000	0.474551	0.397723
KDM4B	protein coding	0.000000	0.000000	0.000000	0.080232	0.076430
MLLT1	protein coding	0.714286	1.663128	1.309365	0.063037	0.145180
KHSRP	protein coding	5.552873	0.000000	2.973882	0.000000	1.004718
TNFSF9	protein coding	0.000000	0.000000	0.000000	5.213125	3.448975
C3	protein coding	0.000000	0.000000	0.000000	0.963871	0.857013
TRIP10	protein coding	0.000000	0.000000	0.000000	0.266006	0.213220
CAMSAP3	protein coding	0.234926	0.000000	0.215414	3.430834	2.830104
ELAVL1	protein coding	0.000000	0.568912	0.493316	0.245206	0.280374
CCL25	protein coding	0.000000	0.000000	0.000000	0.697805	0.627340
MYO1F	protein coding	0.000000	0.000000	0.000000	0.225221	0.207794
ZNF846	protein coding	0.000000	0.000000	0.000000	0.068419	0.063127
OLFM2	protein coding	0.000000	0.000000	0.000000	0.113218	0.109858
TYK2	protein coding	0.000000	0.000000	0.000000	0.329823	0.275318
CARM1	protein coding	1.915709	12.583222	6.728747	0.000000	0.434471
RGL3	protein coding	0.000000	0.000000	0.000000	0.159144	0.102854
CCDC151	protein coding	0.000000	0.000000	0.000000	1.924861	1.640532
ZNF627	protein coding	0.000000	0.000000	0.000000	0.289613	0.272753
NFIX	protein coding	1.946647	4.724572	4.106513	0.002063	0.250998
CACNA1A	protein coding	0.000000	0.000000	0.000000	0.075006	0.073139
NANOS3	protein coding	0.000000	0.000000	0.000000	0.000000	0.674013
CC2D1A	protein coding	0.000000	0.000000	0.000000	0.247184	0.210714
SAMD1	protein coding	9.178744	0.000000	4.199823	0.000000	2.972466
PRKACA	protein coding	0.000000	2.810716	2.040166	0.000000	0.242461
ADGRE5	protein coding	0.000000	0.000000	0.000000	0.706108	0.598781
BRD4	protein coding	0.000000	2.739512	1.630485	0.230743	0.385464
WIZ	protein coding	0.000000	1.127820	0.448191	1.098687	0.897534
CYP4F12	protein coding	0.000000	0.000000	0.000000	7.208956	6.540525
LINC01835	pseudogene	-1.000000	-1.000000	0.000000	0.568931	0.534428
NWD1	protein coding	0.000000	0.000000	0.000000	0.414754	0.381683
CPAMD8	protein coding	0.000000	0.000000	0.000000	0.025259	0.023904
UNC13A	protein coding	0.000000	0.000000	0.000000	0.139162	0.122936
CRLF1	protein coding	1.576044	37.093690	11.941964	0.000000	0.945919
KLHL26	protein coding	0.000000	0.000000	0.000000	0.379040	0.328067
CRTC1	protein coding	0.000000	0.000000	0.000000	0.053457	0.049668
CERS1	protein coding	0.000000	3.388474	3.384861	0.253953	0.674189
GATAD2A	protein coding	0.000000	0.472069	0.343397	0.000000	0.019496
ZNF91	protein coding	0.000000	0.000000	0.000000	0.000000	0.057415
AC139769.1	pseudogene	-1.000000	-1.000000	0.000000	0.563179	0.537161
AC139769.2	lincRNA	-1.000000	-1.000000	0.000000	0.591176	0.567406
CCNE1	protein coding	0.000000	3.348730	1.396245	0.000000	0.233683
AC008798.1	pseudogene	-1.000000	-1.000000	34.104046	-1.000000	34.104046
ZNF536	protein coding	0.000000	0.000000	0.000000	0.056402	0.055436
TDRD12	protein coding	0.000000	0.000000	0.000000	0.081663	0.076484
LRP3	protein coding	0.000000	3.959844	1.805238	1.046967	1.145087
CHST8	protein coding	0.000000	0.000000	0.000000	0.344440	0.337833
WTIP	protein coding	0.000000	0.691541	0.626274	0.000000	0.280441
ZNF30	protein coding	0.000000	0.000000	0.000000	0.328460	0.279192
USF2	protein coding	4.281768	13.977273	7.946735	1.165391	2.628424
UPK1A	protein coding	0.000000	0.000000	0.000000	1.199698	1.061252
KMT2B	protein coding	0.650546	0.000000	0.625886	0.000000	0.254087
HKR1	protein coding	0.000000	0.000000	0.000000	0.104504	0.093759
ZNF573	protein coding	0.000000	0.000000	0.000000	0.229641	0.214811
CAPN12	protein coding	0.000000	0.000000	0.000000	1.018252	0.934109
SAMD4B	protein coding	0.000000	1.169188	0.688677	0.086056	0.156993
ARHGEF1	protein coding	0.000000	0.000000	0.000000	0.367621	0.331993
AC010616.1	protein coding	0.000000	0.000000	0.000000	0.678274	0.610254
CIC	protein coding	0.000000	11.807388	1.959068	0.000000	0.656640
CEACAMP5	pseudogene	-1.000000	-1.000000	0.000000	2.624389	2.453617
PSG9	protein coding	0.000000	0.000000	0.000000	0.069993	0.065813
CD177	protein coding	0.000000	0.000000	0.000000	0.377992	0.283822
CADM4	protein coding	5.484147	4.851485	5.190629	0.176725	0.807052
LYPD5	protein coding	0.000000	0.000000	0.000000	0.145354	0.131087
CEACAM22P	pseudogene	-1.000000	-1.000000	0.000000	0.031026	0.029846
CEACAM19	protein coding	0.000000	0.000000	0.000000	4.642559	4.035143
RELB	protein coding	0.000000	8.078995	1.957373	0.000000	0.122389
PPP1R13L	protein coding	0.000000	0.000000	0.000000	0.184099	0.160958
NOVA2	protein coding	0.000000	1.550725	1.314981	0.000000	0.268763
NPAS1	protein coding	0.000000	0.000000	0.000000	0.212242	0.192641
INAFM1	protein coding	0.000000	10.060606	6.618820	-1.000000	6.618820
C5AR1	protein coding	0.000000	0.000000	0.000000	0.174904	0.121711
PLA2G4C	protein coding	0.000000	0.000000	0.000000	0.249227	0.238194
ZNF114	protein coding	0.000000	0.000000	0.000000	0.224352	0.188507
SEC1P	pseudogene	-1.000000	-1.000000	0.000000	0.197433	0.185630
NOSIP	protein coding	0.000000	0.000000	0.000000	0.165299	0.159185
SCAF1	protein coding	2.789754	0.000000	2.419177	0.000000	0.665981
CPT1C	protein coding	0.000000	0.000000	0.000000	0.133614	0.113870
MYH14	protein coding	0.000000	0.000000	0.000000	0.303978	0.286046
KCNC3	protein coding	6.727273	0.000000	2.358190	0.000000	0.685884
MYBPC2	protein coding	0.000000	0.000000	0.000000	0.268709	0.239392
SHANK1	protein coding	0.000000	0.000000	0.000000	0.347037	0.305434
AC010325.1	protein coding	0.000000	0.000000	0.000000	0.000000	0.158814
KLK6	protein coding	0.000000	0.000000	0.000000	4.273882	3.504800
ETFB	protein coding	0.000000	0.000000	0.000000	0.125428	0.103534
ZNF534	protein coding	0.000000	0.000000	0.000000	0.524194	0.449671
ZNF83	protein coding	0.000000	0.000000	0.000000	0.038951	0.036294
AC010487.3	protein coding	0.000000	0.000000	0.000000	0.358186	0.349552
ZNF665	protein coding	0.000000	0.000000	0.000000	0.806843	0.632078
AC092070.4	lincRNA	-1.000000	-1.000000	0.000000	1.018809	0.849118
PRKCG	protein coding	0.000000	0.000000	0.000000	0.371346	0.326751
CACNG8	protein coding	9.546166	0.000000	1.394923	0.000000	0.448942
RPS9	protein coding	0.000000	0.000000	0.000000	0.000000	0.640269
LILRA6	protein coding	2.351314	3.153153	2.539683	3.762292	2.193902
NLRP7	protein coding	0.000000	0.000000	0.000000	0.149231	0.135505
NLRP2	protein coding	0.000000	0.000000	0.000000	0.132544	0.120803
RDH13	protein coding	0.000000	0.000000	0.000000	0.262996	0.186434
PPP1R12C	protein coding	0.000000	0.000000	0.000000	1.803684	1.587480
TNNT1	protein coding	0.000000	0.000000	0.000000	0.905316	0.803140
BRSK1	protein coding	0.000000	0.000000	0.000000	0.305822	0.269197
TMEM238	protein coding	13.747646	0.000000	7.307307	2.918199	3.736223
RPL28	protein coding	0.000000	0.000000	0.000000	1.057082	0.670204
SBK2	protein coding	0.000000	0.000000	0.000000	4.537466	3.860794
NLRP9	protein coding	0.000000	0.000000	0.000000	0.910678	0.800801
NLRP11	protein coding	0.000000	0.000000	0.000000	0.085997	0.079762
NLRP4	protein coding	0.000000	0.000000	0.000000	0.077377	0.070678
AC003005.2	lincRNA	-1.000000	-1.000000	0.000000	2.820513	2.468674
AC003006.1	protein coding	0.000000	0.000000	0.000000	0.050765	0.050329
ZNF671	protein coding	0.000000	0.000000	0.000000	0.746733	0.457259
ZSCAN18	protein coding	0.000000	0.000000	0.000000	0.267842	0.228396
AC079779.3	lincRNA	-1.000000	-1.000000	3.110843	1.316900	1.977096
AC079779.4	lincRNA	-1.000000	-1.000000	0.000000	15.352349	10.511200
LINC01115	lincRNA	-1.000000	-1.000000	0.000000	4.783947	4.701646
SNTG2	protein coding	0.000000	0.000000	0.000000	0.193816	0.192924
TPO	protein coding	0.000000	0.000000	0.000000	0.538864	0.393538
PXDN	protein coding	0.000000	0.000000	0.000000	0.813905	0.757757
MYT1L	protein coding	0.000000	0.000000	0.000000	0.004301	0.004242
LINC01250	lincRNA	-1.000000	-1.000000	0.000000	0.093166	0.092217
EIPR1	protein coding	0.000000	0.000000	0.000000	0.232467	0.228623
TRAPPC12	protein coding	0.000000	0.000000	0.000000	0.224838	0.218177
COLEC11	protein coding	0.000000	0.000000	0.000000	0.076208	0.072272
ALLC	protein coding	0.000000	0.000000	0.000000	0.451068	0.436190
DCDC2C	protein coding	0.000000	0.000000	0.000000	0.243822	0.241275
ID2	protein coding	0.000000	0.000000	0.000000	2.110437	1.301712
ASAP2	protein coding	0.000000	6.270872	2.951965	0.021228	0.105571
ADAM17	protein coding	0.000000	0.000000	0.000000	0.225577	0.208005
KLF11	protein coding	0.000000	2.289078	1.525719	5.225396	3.812464
HPCAL1	protein coding	0.000000	0.000000	0.000000	0.029565	0.028863
PQLC3	protein coding	1.462523	0.284495	0.614439	0.474458	0.494171
ROCK2	protein coding	0.000000	0.000000	0.000000	0.175656	0.162545
GREB1	protein coding	0.000000	0.000000	0.000000	0.100882	0.093489
MIR3681HG	lincRNA	-1.000000	-1.000000	0.000000	0.021906	0.021789
LINC00276	lincRNA	-1.000000	-1.000000	0.000000	0.084041	0.083571
FAM49A	protein coding	0.000000	1.014003	0.821275	0.092188	0.124923
GDF7	protein coding	7.464893	0.571769	1.528519	0.000000	1.184326
ATAD2B	protein coding	0.000000	0.000000	0.000000	0.049457	0.047072
ITSN2	protein coding	0.000000	0.000000	0.000000	0.014926	0.013937
EFR3B	protein coding	0.000000	0.000000	0.000000	0.046066	0.041878
DNMT3A	protein coding	0.000000	0.341556	0.251514	0.903319	0.842812
DTNB	protein coding	0.000000	1.963636	0.855784	0.000000	0.009108
KIF3C	protein coding	0.000000	0.000000	0.000000	0.255223	0.229729
GAREM2	protein coding	0.000000	0.820419	0.454699	0.000000	0.162925
OTOF	protein coding	0.000000	0.000000	0.000000	0.178099	0.164540
BABAM2	protein coding	0.000000	0.000000	0.000000	0.019039	0.018933
PLB1	protein coding	0.000000	0.000000	0.000000	0.055825	0.053578
ALK	protein coding	0.000000	0.000000	0.000000	0.052094	0.051592
SRD5A2	protein coding	0.000000	0.000000	0.000000	0.063042	0.058033
DPY30	protein coding	0.000000	0.000000	0.000000	0.000000	0.041860
BIRC6	protein coding	0.000000	0.000000	0.000000	0.146734	0.137854
LINC00486	lincRNA	-1.000000	-1.000000	0.000000	0.994593	0.973827
LINC01317	lincRNA	-1.000000	-1.000000	0.000000	0.003561	0.003554
AC068599.1	lincRNA	-1.000000	-1.000000	0.000000	0.124710	0.124428
ATL2	protein coding	0.000000	0.000000	0.000000	0.030611	0.029124
ARHGEF33	protein coding	0.000000	0.000000	0.000000	0.137509	0.129661
PKDCC	protein coding	0.000000	11.089303	4.518193	0.000000	1.075371
MTA3	protein coding	0.000000	0.000000	0.000000	0.068599	0.066698
THADA	protein coding	0.000000	0.000000	0.000000	0.052005	0.050382
CAMKMT	protein coding	0.000000	0.000000	0.000000	0.071855	0.071352
SRBD1	protein coding	0.000000	0.000000	0.000000	0.074013	0.072488
RHOQ	protein coding	0.000000	6.236636	5.256834	0.000000	0.626891
STON1-GTF2A1L	protein coding	0.000000	0.000000	0.000000	0.042897	0.042175
AC009975.1	lincRNA	-1.000000	-1.000000	0.000000	0.004448	0.004429
AC009975.2	lincRNA	-1.000000	-1.000000	0.000000	0.010902	0.010810
NRXN1	protein coding	0.000000	0.000000	0.000000	0.016027	0.013465
AC007402.1	lincRNA	-1.000000	-1.000000	0.000000	0.033033	0.032938
ACYP2	protein coding	0.000000	0.000000	0.000000	0.027568	0.027208
EML6	protein coding	0.000000	0.000000	0.000000	0.038481	0.037018
AC007100.1	lincRNA	-1.000000	-1.000000	0.000000	0.007264	0.007260
BCL11A	protein coding	0.000000	0.000000	0.000000	0.166407	0.133800
FAM161A	protein coding	0.000000	0.000000	0.000000	0.719792	0.624808
EHBP1	protein coding	0.000000	0.000000	0.000000	0.012808	0.012613
WDPCP	protein coding	0.000000	0.000000	0.000000	0.000000	0.004105
SPRED2	protein coding	0.000000	0.000000	0.000000	0.122259	0.117419
AC073046.1	lincRNA	-1.000000	-1.000000	0.000000	43.170732	29.232040
LRRTM4	protein coding	0.000000	0.000000	0.000000	0.009283	0.009224
CTNNA2	protein coding	0.000000	0.000000	0.000000	0.008164	0.008130
AC012355.1	lincRNA	-1.000000	-1.000000	0.000000	0.140567	0.139928
TRABD2A	protein coding	0.000000	0.000000	0.000000	0.000000	0.597484
KCMF1	protein coding	0.000000	0.960711	0.840969	0.000000	0.075810
TCF7L1	protein coding	0.000000	0.000000	0.000000	0.033426	0.032772
RNF103-CHMP3	protein coding	0.000000	0.000000	0.000000	0.029448	0.029241
RGPD1	protein coding	0.000000	0.000000	0.000000	1.173121	1.095989
RGPD2	protein coding	0.000000	0.000000	0.000000	0.608043	0.547166
THNSL2	protein coding	0.000000	0.000000	0.000000	2.016985	1.511535
FOXI3	protein coding	7.600950	0.000000	3.424902	0.000000	1.635713
AC006453.1	pseudogene	-1.000000	-1.000000	0.000000	0.169096	0.157420
AL845331.2	protein coding	0.000000	-1.000000	0.000000	0.546812	0.510872
KCNIP3	protein coding	0.000000	0.000000	0.000000	0.145182	0.139673
AC009237.13	pseudogene	-1.000000	-1.000000	8.727273	0.000000	0.252127
GPAT2P1	pseudogene	-1.000000	-1.000000	0.000000	0.000000	0.285388
FAM178B	protein coding	0.000000	0.000000	0.000000	0.142003	0.138199
AC092683.1	lincRNA	-1.000000	-1.000000	0.000000	0.289903	0.201590
MGAT4A	protein coding	0.000000	1.061400	0.867084	0.076794	0.141939
AFF3	protein coding	0.000000	0.688202	0.450037	0.063287	0.070649
MAP4K4	protein coding	0.000000	0.000000	0.000000	0.179908	0.172362
IL18R1	protein coding	0.000000	0.000000	0.000000	0.769138	0.733558
TMEM182	protein coding	0.000000	0.000000	0.000000	0.065827	0.064665
LINC01796	lincRNA	-1.000000	-1.000000	0.000000	0.844524	0.817585
POU3F3	protein coding	-1.000000	15.899445	15.899445	-1.000000	15.899445
TGFBRAP1	protein coding	0.000000	2.163110	1.232512	0.073804	0.181284
AC012360.1	lincRNA	-1.000000	-1.000000	0.000000	2.109929	1.883209
NCK2	protein coding	0.000000	5.806452	3.914353	0.059436	0.136567
RGPD4	protein coding	0.000000	0.000000	0.000000	0.539411	0.492927
CCDC138	protein coding	0.000000	0.000000	0.000000	0.031314	0.030389
SH3RF3	protein coding	0.000000	0.000000	0.000000	0.189464	0.186525
AC074387.1	lincRNA	-1.000000	-1.000000	0.729927	0.000000	0.383387
RGPD5	protein coding	0.000000	0.000000	0.000000	0.098771	0.086237
LINC01123	lincRNA	-1.000000	-1.000000	0.000000	0.553921	0.352539
AC013268.3	pseudogene	-1.000000	-1.000000	1.248386	0.000000	0.933076
AC013268.2	pseudogene	-1.000000	-1.000000	12.202381	-1.000000	12.202381
AC013268.4	pseudogene	-1.000000	-1.000000	0.578035	0.526404	0.532281
SMIM37	protein coding	0.000000	0.000000	0.000000	0.138256	0.129828
AC140479.4	pseudogene	-1.000000	-1.000000	0.000000	0.433567	0.412759
AC140479.7	pseudogene	-1.000000	-1.000000	0.000000	0.276384	0.236029
RGPD6	protein coding	0.000000	0.000000	0.000000	0.057715	0.050495
AC017002.5	lincRNA	-1.000000	-1.000000	0.000000	0.032683	0.032514
ANAPC1	protein coding	0.000000	0.000000	0.000000	0.000000	0.043582
MERTK	protein coding	0.000000	0.000000	0.000000	0.043456	0.041958
FBLN7	protein coding	0.000000	0.000000	0.000000	0.772494	0.734483
TTL	protein coding	0.000000	0.822293	0.756939	0.000000	0.181254
AC012442.2	other	-1.000000	-1.000000	0.000000	0.248348	0.244181
PAX8-AS1	other	-1.000000	-1.000000	0.000000	0.194695	0.147558
PAX8	protein coding	0.000000	0.000000	0.000000	0.163705	0.152495
AL078621.2	pseudogene	-1.000000	-1.000000	15.064562	0.000000	9.186352
HTR5BP	pseudogene	-1.000000	-1.000000	0.000000	0.173445	0.168179
SCTR	protein coding	0.000000	0.000000	0.000000	0.439568	0.427110
PTPN4	protein coding	0.000000	0.000000	0.000000	0.014515	0.013828
AC012363.2	lincRNA	-1.000000	-1.000000	0.000000	1.737710	1.604718
INHBB	protein coding	0.000000	1.515917	0.936622	0.000000	0.529568
GLI2	protein coding	0.000000	0.000000	0.000000	0.073735	0.071587
CNTNAP5	protein coding	0.000000	0.000000	0.000000	0.005200	0.005169
CYP27C1	protein coding	0.000000	0.000000	0.000000	0.136716	0.119584
LIMS2	protein coding	0.000000	0.155039	0.116768	0.353040	0.331759
GPR17	protein coding	0.000000	0.000000	0.000000	2.195657	1.328413
UGGT1	protein coding	0.000000	0.000000	0.000000	0.065145	0.058386
POTEF	protein coding	0.000000	0.000000	0.000000	0.056919	0.052544
POTEI	protein coding	1.612181	0.501148	0.854457	2.395681	2.178805
CFC1B	protein coding	6.398810	2.710843	4.196643	2.408797	2.808154
PRSS40B	protein coding	0.000000	0.000000	0.000000	1.511832	1.279199
ARHGEF4	protein coding	0.000000	0.914527	0.318354	0.000000	0.012361
PLEKHB2	protein coding	0.000000	0.000000	0.000000	0.010310	0.010046
ANKRD30BL	protein coding	0.000000	0.000000	0.000000	0.000000	0.039863
NCKAP5	protein coding	0.000000	0.000000	0.000000	0.002818	0.002788
MAP3K19	protein coding	0.000000	0.000000	0.000000	0.055273	0.051822
RAB3GAP1	protein coding	0.000000	0.000000	0.000000	0.089685	0.084589
LRP1B	protein coding	0.000000	0.000000	0.000000	0.006902	0.006841
ARHGAP15	protein coding	0.000000	0.000000	0.000000	0.004609	0.004579
GTDC1	protein coding	0.000000	0.000000	0.000000	0.143783	0.139670
ZEB2	protein coding	0.000000	0.000000	0.000000	0.041165	0.036200
MBD5	protein coding	0.000000	0.000000	0.000000	0.005586	0.005444
KIF5C	protein coding	0.000000	0.000000	0.000000	0.560308	0.533962
AC023469.1	lincRNA	-1.000000	-1.000000	0.000000	0.184800	0.182950
NEB	protein coding	0.000000	0.000000	0.000000	0.013934	0.012442
FMNL2	protein coding	0.000000	0.000000	0.000000	0.021372	0.020979
AC074099.1	lincRNA	-1.000000	-1.000000	0.000000	0.435534	0.415924
ACVR1	protein coding	0.000000	0.000000	0.000000	0.163836	0.159233
UPP2	protein coding	0.000000	0.000000	0.000000	0.043609	0.043168
PLA2R1	protein coding	0.000000	0.000000	0.000000	0.170154	0.150072
RBMS1	protein coding	0.000000	0.000000	0.000000	0.012926	0.012633
PSMD14	protein coding	0.000000	0.000000	0.000000	0.104411	0.102239
AC009299.2	pseudogene	-1.000000	-1.000000	20.784314	-1.000000	20.784314
KCNH7	protein coding	0.000000	0.000000	0.000000	0.022032	0.021826
TTC21B	protein coding	0.000000	0.000000	0.000000	0.104078	0.080940
CERS6	protein coding	0.000000	0.000000	0.000000	0.095188	0.093023
ABCB11	protein coding	0.000000	0.000000	0.000000	0.021245	0.020298
LRP2	protein coding	0.000000	0.000000	0.000000	0.023704	0.022074
KLHL23	protein coding	0.000000	0.000000	0.000000	0.325737	0.305451
MYO3B	protein coding	0.000000	0.000000	0.000000	0.040634	0.040040
METAP1D	protein coding	0.000000	0.000000	0.000000	0.099482	0.095357
RAPGEF4	protein coding	0.000000	0.000000	0.000000	0.033678	0.033058
CIR1	protein coding	0.000000	0.000000	0.000000	0.326070	0.310318
NFE2L2	protein coding	0.000000	0.000000	0.000000	0.025059	0.024227
PDE11A	protein coding	0.000000	0.000000	0.000000	0.009439	0.009370
TTN	protein coding	0.000000	0.000000	0.000000	0.015583	0.009514
UBE2E3	protein coding	0.000000	4.168983	2.988048	0.070465	0.129874
LINC01934	lincRNA	-1.000000	-1.000000	0.000000	0.037274	0.035577
ITGA4	protein coding	0.000000	0.000000	0.000000	0.407702	0.383617
CERKL	protein coding	0.000000	0.000000	0.000000	0.240779	0.195848
PDE1A	protein coding	0.000000	0.000000	0.000000	0.018323	0.018008
CALCRL	protein coding	0.000000	0.000000	0.000000	0.029976	0.028482
LINC01090	lincRNA	-1.000000	-1.000000	0.000000	0.020749	0.020700
MFSD6	protein coding	0.000000	0.000000	0.000000	0.037169	0.032722
MYO1B	protein coding	0.000000	0.000000	0.000000	0.049427	0.047724
CCDC150	protein coding	0.000000	0.000000	0.000000	0.000000	0.025820
RFTN2	protein coding	0.000000	0.000000	0.000000	0.043181	0.040808
PLCL1	protein coding	0.000000	0.000000	0.000000	0.010636	0.004688
AC020718.1	lincRNA	-1.000000	-1.000000	0.000000	0.019082	0.019026
MAIP1	protein coding	0.000000	0.000000	0.000000	0.048461	0.046972
AOX3P	pseudogene	-1.000000	-1.000000	0.000000	0.153330	0.141384
CDK15	protein coding	0.000000	0.000000	0.000000	0.159984	0.152252
NBEAL1	protein coding	0.000000	0.000000	0.000000	0.052949	0.050118
PARD3B	protein coding	0.000000	0.000000	0.000000	0.036305	0.036021
CREB1	protein coding	0.000000	0.000000	0.000000	0.241639	0.213043
METTL21A	protein coding	0.000000	1.034483	0.982289	0.000000	0.145705
CCNYL1	protein coding	0.000000	0.000000	0.000000	0.085378	0.077536
MAP2	protein coding	0.000000	0.000000	0.000000	0.079498	0.076759
CPS1	protein coding	0.000000	0.000000	0.000000	0.024628	0.023830
ERBB4	protein coding	0.000000	0.000000	0.000000	0.028763	0.028458
IKZF2	protein coding	0.000000	0.000000	0.000000	0.042148	0.039283
SPAG16	protein coding	0.000000	0.000000	0.000000	0.004993	0.004973
RPL37A	protein coding	0.000000	0.000000	0.000000	0.171356	0.161746
CFAP65	protein coding	0.000000	0.000000	0.000000	0.363802	0.268866
DNPEP	protein coding	0.000000	0.000000	0.000000	0.180018	0.158520
STK11IP	protein coding	0.000000	0.000000	0.000000	1.817932	1.425421
AC019211.1	lincRNA	-1.000000	-1.000000	0.000000	0.029039	0.028975
AC010980.1	pseudogene	-1.000000	-1.000000	0.000000	0.824518	0.763381
SGPP2	protein coding	0.000000	0.000000	0.000000	0.019536	0.019057
FARSB	protein coding	0.000000	0.000000	0.000000	0.049757	0.047785
ACSL3	protein coding	0.000000	0.000000	0.000000	0.816085	0.757422
DOCK10	protein coding	0.000000	0.000000	0.000000	0.041183	0.040021
PID1	protein coding	0.000000	0.000000	0.000000	0.080612	0.046820
C2orf72	protein coding	21.846847	0.000000	5.306346	0.000000	1.586393
DIS3L2	protein coding	0.000000	0.000000	0.000000	0.012220	0.012007
NGEF	protein coding	0.000000	0.281532	0.126614	0.310100	0.305381
INPP5D	protein coding	2.464986	0.000000	1.667930	4.191209	4.101098
DGKD	protein coding	3.969466	0.383944	2.457689	0.209507	0.340145
MROH2A	protein coding	0.000000	0.000000	0.000000	0.590502	0.533389
SH3BP4	protein coding	0.000000	2.546869	1.258961	0.095912	0.160014
AGAP1	protein coding	0.000000	6.214508	4.423092	0.000000	0.090950
ASB18	protein coding	0.000000	0.000000	0.000000	0.073427	0.070466
MLPH	protein coding	0.000000	0.000000	0.000000	3.119359	2.917442
TRAF3IP1	protein coding	0.000000	0.000000	0.000000	0.249511	0.236145
TWIST2	protein coding	0.000000	27.977044	20.777837	26.993238	26.806482
HDAC4	protein coding	0.000000	6.848446	4.571429	0.014854	0.136639
NDUFA10	protein coding	0.000000	0.000000	0.000000	0.074228	0.070702
GPC1	protein coding	0.000000	0.000000	0.000000	0.617990	0.533835
AC110619.1	other	-1.000000	-1.000000	0.000000	3.287099	2.338154
ANKMY1	protein coding	0.000000	0.000000	0.000000	0.394534	0.365309
RNPEPL1	protein coding	6.267672	0.000000	2.295082	1.989540	2.106886
KIF1A	protein coding	0.000000	0.000000	0.000000	0.610463	0.553762
CROCC2	protein coding	0.000000	0.000000	0.000000	2.151144	2.016532
SNED1	protein coding	0.000000	0.000000	0.000000	0.248113	0.223302
ANO7	protein coding	0.000000	0.000000	0.000000	0.831859	0.726918
SEPT2	protein coding	0.000000	0.000000	0.000000	0.079686	0.069361
ING5	protein coding	0.000000	0.000000	0.000000	0.072346	0.056613
D2HGDH	protein coding	0.000000	0.000000	0.000000	0.892049	0.806145
RTP5	protein coding	0.000000	23.223570	5.836237	0.000000	3.173100
LINC01881	pseudogene	-1.000000	-1.000000	0.000000	0.031559	0.030761
C20orf96	protein coding	0.000000	0.000000	0.000000	0.732137	0.667838
RBCK1	protein coding	0.000000	0.000000	0.000000	0.854274	0.728652
TCF15	protein coding	12.500000	0.000000	4.826255	0.000000	1.136191
EBF4	protein coding	0.165563	22.550676	9.012016	0.133958	0.531013
PTPRA	protein coding	0.000000	0.000000	0.000000	0.025240	0.024587
CENPB	protein coding	0.000000	17.709336	6.481155	-1.000000	6.481155
ADRA1D	protein coding	1.687027	0.000000	1.063440	0.000000	0.101958
CASC20	lincRNA	-1.000000	-1.000000	0.000000	0.026169	0.025692
TMX4	protein coding	0.000000	0.000000	0.000000	0.258960	0.221275
PLCB1	protein coding	0.000000	0.000000	0.000000	0.009807	0.008753
SPTLC3	protein coding	0.000000	0.000000	0.000000	0.016918	0.016237
MACROD2	protein coding	0.000000	0.000000	0.000000	0.048239	0.048109
KIF16B	protein coding	0.000000	0.000000	0.000000	0.051779	0.050443
DTD1	protein coding	0.000000	0.000000	0.000000	0.115481	0.111328
SLC24A3	protein coding	0.000000	4.816859	2.441506	0.004938	0.023712
RIN2	protein coding	0.000000	0.000000	0.000000	0.062831	0.060378
CFAP61	protein coding	0.000000	0.000000	0.000000	0.062438	0.061326
RALGAPA2	protein coding	0.000000	0.000000	0.000000	0.024711	0.023844
AL109954.1	lincRNA	-1.000000	-1.000000	0.000000	0.734666	0.689674
CST13P	pseudogene	-1.000000	-1.000000	0.000000	0.147398	0.139909
CST7	protein coding	0.000000	0.000000	0.000000	0.460924	0.420639
FAM182B	protein coding	0.000000	0.000000	0.000000	0.155788	0.129822
FAM182A	other	-1.000000	-1.000000	0.000000	0.219215	0.179778
BSNDP3	pseudogene	-1.000000	-1.000000	6.611570	-1.000000	6.611570
RF00002	rRNA	-1.000000	-1.000000	48.344371	-1.000000	48.344371
DUX4L32	pseudogene	-1.000000	-1.000000	2.781457	-1.000000	2.781457
DUX4L34	pseudogene	-1.000000	-1.000000	84.504792	-1.000000	84.504792
RARRES2P11	pseudogene	-1.000000	-1.000000	12.215321	-1.000000	12.215321
AGGF1P10	pseudogene	-1.000000	-1.000000	4.200913	-1.000000	4.200913
FRG1EP	pseudogene	-1.000000	-1.000000	0.000000	0.535483	0.510803
RF00002	rRNA	-1.000000	-1.000000	100.000000	-1.000000	100.000000
RNA5SP532	rRNA	-1.000000	-1.000000	16.101695	-1.000000	16.101695
RF00002	rRNA	-1.000000	-1.000000	93.377483	-1.000000	93.377483
ANKRD20A21P	pseudogene	-1.000000	-1.000000	0.000000	0.954312	0.901339
CCM2L	protein coding	0.000000	0.000000	0.000000	0.240510	0.211689
TM9SF4	protein coding	0.000000	0.000000	0.000000	0.132817	0.122939
KIF3B	protein coding	0.000000	0.000000	0.000000	1.036522	0.925942
NOL4L	protein coding	0.000000	0.000000	0.000000	0.023311	0.021829
FO393400.1	protein coding	0.000000	0.000000	0.000000	0.068234	0.066437
ZNF341	protein coding	0.000000	0.000000	0.000000	0.145862	0.136937
ASIP	protein coding	0.000000	0.000000	0.000000	0.805492	0.797058
MMP24OS	protein coding	0.000000	0.000000	0.000000	0.000000	0.460817
MMP24	protein coding	12.693498	3.393939	7.477906	0.028312	0.683272
DLGAP4	protein coding	0.000000	0.000000	0.000000	4.242362	4.105245
SOGA1	protein coding	0.000000	1.009165	0.668030	0.124399	0.216827
RPN2	protein coding	0.000000	0.000000	0.000000	0.038042	0.036385
SRC	protein coding	0.000000	0.000000	0.000000	0.072504	0.065184
BPI	protein coding	0.000000	0.000000	0.000000	0.073272	0.068899
PLCG1	protein coding	0.000000	0.000000	0.000000	0.000000	0.125332
ZHX3	protein coding	0.000000	0.000000	0.000000	0.058683	0.053870
PTPRT	protein coding	0.000000	0.000000	0.000000	0.035134	0.034729
IFT52	protein coding	0.000000	0.000000	0.000000	0.040306	0.039031
TOX2	protein coding	0.000000	0.000000	0.000000	0.087653	0.085944
JPH2	protein coding	0.000000	0.000000	0.000000	1.728896	1.593242
LINC01620	lincRNA	-1.000000	-1.000000	0.000000	0.502787	0.472975
RIMS4	protein coding	0.000000	0.227687	0.192123	0.000000	0.017085
NCOA3	protein coding	0.000000	0.000000	0.000000	0.074855	0.070979
PREX1	protein coding	0.000000	0.556117	0.157503	0.000000	0.005402
KCNB1	protein coding	0.000000	0.000000	0.000000	0.041410	0.037715
AL035685.1	pseudogene	-1.000000	-1.000000	0.000000	0.060332	0.058386
B4GALT5	protein coding	0.000000	1.294316	0.974370	0.000000	0.056837
SLC9A8	protein coding	0.000000	0.000000	0.000000	0.043722	0.040237
ADNP	protein coding	0.000000	4.271401	2.885300	0.000000	0.571697
NFATC2	protein coding	0.000000	0.000000	0.000000	0.193388	0.184791
ATP9A	protein coding	0.000000	4.672709	2.862431	0.031715	0.165001
LINC01524	lincRNA	-1.000000	-1.000000	0.000000	0.045299	0.044795
AL157414.1	lincRNA	-1.000000	-1.000000	0.000000	9.259838	8.262505
RBM38	protein coding	0.000000	1.001908	0.794251	0.255336	0.334709
PMEPA1	protein coding	10.654936	2.655060	4.111784	0.022605	0.388002
VAPB	protein coding	0.000000	0.000000	0.000000	0.048118	0.041950
APCDD1L-DT	other	-1.000000	-1.000000	0.000000	0.041306	0.040188
GNAS	protein coding	4.572368	3.036163	3.604920	0.086988	0.492487
AL035250.1	lincRNA	-1.000000	-1.000000	0.000000	5.636911	5.036745
PHACTR3	protein coding	0.000000	0.000000	0.000000	0.078147	0.069578
CDH4	protein coding	0.000000	0.977623	0.612245	0.042743	0.048824
TAF4	protein coding	26.955475	0.000000	17.966713	0.188215	0.977381
MIR3195	miRNA	-1.000000	-1.000000	100.000000	-1.000000	100.000000
SS18L1	protein coding	0.000000	0.000000	0.000000	0.115460	0.100804
LAMA5	protein coding	0.000000	0.000000	0.000000	2.174944	1.699884
CABLES2	protein coding	7.376479	0.383468	3.039112	0.000000	0.616523
SLCO4A1	protein coding	0.000000	0.000000	0.000000	0.299412	0.186894
LINC00686	lincRNA	-1.000000	-1.000000	0.000000	1.873902	1.759531
NTSR1	protein coding	0.000000	0.000000	0.000000	0.542201	0.500612
MRGBP	protein coding	0.000000	0.000000	0.000000	2.603124	1.229896
COL9A3	protein coding	0.000000	0.000000	0.000000	0.302762	0.260887
TCFL5	protein coding	0.000000	8.387097	4.541485	0.000000	0.755521
HAR1B	lincRNA	-1.000000	-1.000000	0.000000	0.657784	0.571345
COL20A1	protein coding	0.000000	0.000000	0.000000	0.084056	0.067203
CHRNA4	protein coding	0.000000	0.000000	0.000000	2.340734	1.009153
KCNQ2	protein coding	0.000000	0.066304	0.048054	0.000000	0.006900
EEF1A2	protein coding	0.000000	8.811189	2.990033	0.000000	0.557029
PTK6	protein coding	0.000000	0.000000	0.000000	6.163208	4.216032
FNDC11	protein coding	0.000000	0.000000	0.000000	1.079206	0.635137
GMEB2	protein coding	0.000000	0.223285	0.148746	0.535791	0.491899
STMN3	protein coding	0.000000	0.000000	0.000000	0.502277	0.417200
ZBTB46	protein coding	0.000000	4.137545	2.767907	0.374591	0.521821
DNAJC5	protein coding	0.000000	0.000000	0.000000	0.286284	0.249700
ZNF512B	protein coding	0.000000	1.605434	0.878675	1.247747	1.086378
SOX18	protein coding	7.359307	0.000000	4.562534	0.000000	4.128218
OPRL1	protein coding	0.000000	0.000000	0.000000	10.691898	8.832438
MYT1	protein coding	0.000000	0.000000	0.000000	0.474649	0.454029
PCMTD2	protein coding	0.000000	0.000000	0.000000	0.281904	0.242794
FP565260.3	protein coding	0.000000	0.000000	0.000000	0.871445	0.709844
GATD3B	protein coding	0.000000	0.000000	0.000000	0.895928	0.858928
CU633967.1	lincRNA	-1.000000	-1.000000	3.677898	0.423051	0.888265
LINC01669	lincRNA	-1.000000	-1.000000	0.000000	1.289509	1.152521
SIK1B	protein coding	0.000000	5.017007	2.508503	1.473016	1.864340
CU633906.1	lincRNA	-1.000000	-1.000000	2.398332	0.812091	0.933483
CU633906.3	pseudogene	-1.000000	-1.000000	15.135135	12.479420	12.991814
CBSL	protein coding	0.000000	0.000000	0.000000	0.782702	0.690518
FP236240.1	lincRNA	-1.000000	-1.000000	0.000000	7.996281	5.364941
CU638689.4	lincRNA	-1.000000	-1.000000	0.333734	0.266586	0.278923
CU638689.3	pseudogene	-1.000000	-1.000000	19.320388	7.852447	11.020085
CU638689.5	lincRNA	-1.000000	-1.000000	6.789525	3.810330	4.739476
FP475955.3	lincRNA	-1.000000	-1.000000	3.414029	7.268848	6.994054
FP475955.1	lincRNA	-1.000000	-1.000000	0.000000	0.453259	0.446751
CU634019.5	pseudogene	-1.000000	-1.000000	19.934995	10.194004	12.612613
CU634019.1	lincRNA	-1.000000	-1.000000	1.668302	1.261660	1.293756
CU634019.7	pseudogene	-1.000000	-1.000000	5.067568	-1.000000	5.067568
CU633904.2	pseudogene	-1.000000	-1.000000	16.514806	8.324552	10.291366
CU633904.1	lincRNA	-1.000000	-1.000000	1.831069	0.924177	1.006571
FP236241.2	pseudogene	-1.000000	-1.000000	4.729730	-1.000000	4.729730
FP236241.1	lincRNA	-1.000000	-1.000000	2.944580	3.483786	3.142973
SMIM11B	protein coding	0.000000	0.000000	0.000000	0.473050	0.416527
FP671120.1	lincRNA	-1.000000	-1.000000	0.000000	1.373696	1.258909
FP236383.1	lincRNA	-1.000000	-1.000000	0.000000	3.596520	3.295530
TEKT4P2	pseudogene	-1.000000	-1.000000	0.000000	0.440148	0.423515
LINC01667	lincRNA	-1.000000	-1.000000	0.000000	0.094630	0.087252
ANKRD30BP2	pseudogene	-1.000000	-1.000000	0.000000	0.281245	0.252831
POTED	protein coding	0.000000	0.000000	0.000000	0.137608	0.126076
AL050303.2	pseudogene	-1.000000	-1.000000	8.872180	-1.000000	8.872180
FEM1AP1	pseudogene	-1.000000	-1.000000	6.068205	-1.000000	6.068205
ANKRD20A11P	pseudogene	-1.000000	-1.000000	0.000000	0.066701	0.062092
CXADR	protein coding	0.000000	0.000000	0.000000	0.089930	0.082515
TMPRSS15	protein coding	0.000000	0.000000	0.000000	0.015531	0.015224
NCAM2	protein coding	0.000000	0.000000	0.000000	0.014716	0.014495
APP	protein coding	0.000000	0.000000	0.000000	0.150681	0.148325
N6AMT1	protein coding	0.000000	0.000000	0.000000	0.626053	0.394537
LTN1	protein coding	0.000000	0.000000	0.000000	0.074221	0.064803
BACH1	protein coding	0.000000	0.000000	0.000000	0.043289	0.042594
LINC00307	lincRNA	-1.000000	-1.000000	0.000000	4.580499	3.837386
KRTAP21-4P	pseudogene	-1.000000	-1.000000	14.478528	-1.000000	14.478528
TIAM1	protein coding	0.000000	0.000000	0.000000	0.015947	0.015626
URB1	protein coding	0.000000	0.000000	0.000000	0.080168	0.069505
EVA1C	protein coding	0.000000	0.000000	0.000000	0.134136	0.130572
MRPS6	protein coding	0.000000	0.000000	0.000000	0.000000	0.201977
SMIM11A	protein coding	0.000000	0.000000	0.000000	2.245811	2.257148
KCNE1	protein coding	0.000000	1.822138	1.647406	0.094297	0.190587
RUNX1	protein coding	0.000000	0.000000	0.000000	0.003976	0.003945
DOPEY2	protein coding	0.000000	0.000000	0.000000	0.041676	0.039275
DYRK1A	protein coding	0.000000	0.000000	0.000000	0.075977	0.066548
KCNJ6	protein coding	0.000000	0.000000	0.000000	0.095952	0.092223
KCNJ15	protein coding	0.000000	0.000000	0.000000	0.482315	0.446617
ETS2	protein coding	0.000000	0.000000	0.000000	0.918164	0.702362
AF064858.1	lincRNA	-1.000000	-1.000000	0.000000	0.193375	0.177691
BRWD1	protein coding	0.000000	0.000000	0.000000	0.140355	0.113551
B3GALT5	protein coding	0.000000	0.000000	0.000000	0.249529	0.220232
DSCAM	protein coding	0.000000	4.675119	1.375933	0.085680	0.098907
TMPRSS2	protein coding	0.000000	0.000000	0.000000	2.321574	2.185833
PRDM15	protein coding	3.562842	0.000000	2.112767	3.645890	3.501237
ABCG1	protein coding	0.000000	0.000000	0.000000	0.237734	0.226539
NDUFV3	protein coding	0.000000	0.000000	0.000000	0.568022	0.240642
PKNOX1	protein coding	0.000000	0.000000	0.000000	0.314524	0.286094
CBS	protein coding	0.000000	2.328676	1.053265	0.873020	0.900977
SIK1	protein coding	0.000000	7.182761	3.705228	2.634271	3.045805
LINC00313	lincRNA	-1.000000	-1.000000	0.000000	2.057150	1.783257
AP001048.1	lincRNA	-1.000000	-1.000000	0.000000	7.201405	6.184012
HSF2BP	protein coding	0.000000	0.000000	0.000000	0.093474	0.092094
PDXK	protein coding	0.000000	0.326026	0.287956	0.821405	0.698864
AGPAT3	protein coding	0.000000	1.273490	1.083223	0.045716	0.110424
TRAPPC10	protein coding	0.000000	2.884615	1.466615	0.000000	0.120977
PWP2	protein coding	0.000000	0.000000	0.000000	1.162734	1.000377
GATD3A	protein coding	0.000000	0.000000	0.000000	4.429589	4.079259
LINC01678	lincRNA	-1.000000	-1.000000	22.286374	0.000000	14.446108
AP001056.2	lincRNA	-1.000000	-1.000000	0.281690	1.354183	1.186341
ICOSLG	protein coding	0.000000	2.095731	1.734475	0.965753	1.265030
TRPM2	protein coding	0.000000	0.000000	0.000000	0.220121	0.204481
TSPEAR	protein coding	0.000000	0.000000	0.000000	0.103513	0.101550
SUMO3	protein coding	0.000000	0.000000	0.000000	0.517780	0.402674
PICSAR	lincRNA	-1.000000	-1.000000	0.000000	0.647858	0.561696
SSR4P1	pseudogene	-1.000000	-1.000000	1.366224	0.000000	1.120448
ADARB1	protein coding	0.000000	2.977667	1.994184	0.000000	0.187287
LINC00334	lincRNA	-1.000000	-1.000000	0.000000	0.372754	0.350900
POFUT2	protein coding	0.000000	0.000000	0.000000	1.223160	0.955361
COL18A1	protein coding	0.000000	0.411805	0.087835	0.309832	0.295626
SLC19A1	protein coding	0.000000	0.000000	0.000000	0.159693	0.135723
PCBP3	protein coding	0.000000	0.000000	0.000000	0.087140	0.086357
COL6A1	protein coding	0.000000	0.000000	0.000000	0.110497	0.090078
FTCD	protein coding	0.000000	0.000000	0.000000	1.415506	1.258741
RF00002	rRNA	-1.000000	-1.000000	74.000000	-1.000000	74.000000
AP000532.2	lincRNA	-1.000000	-1.000000	0.000000	0.937082	0.528435
DUXAP8	other	-1.000000	-1.000000	0.000000	0.167245	0.146585
AP000547.2	lincRNA	-1.000000	-1.000000	0.000000	0.562205	0.501781
HDHD5	protein coding	0.000000	0.000000	0.000000	0.166190	0.154810
CECR2	protein coding	2.518160	6.329727	4.804805	0.580297	0.800706
LINC01660	lincRNA	-1.000000	-1.000000	1.194354	9.588319	8.261048
AC011718.1	lincRNA	-1.000000	-1.000000	0.000000	2.154101	1.642451
PPP1R26P3	pseudogene	-1.000000	-1.000000	2.079495	-1.000000	2.079495
FAM230A	protein coding	5.555556	0.000000	3.713893	0.301088	0.930440
TMEM191B	protein coding	3.254973	0.000000	2.803738	2.214022	2.417900
PI4KAP1	pseudogene	-1.000000	-1.000000	4.073997	0.775056	1.134877
PPP1R26P4	pseudogene	-1.000000	-1.000000	1.644923	-1.000000	1.644923
LINC01662	lincRNA	-1.000000	-1.000000	6.691201	1.067327	1.767256
GGT3P	pseudogene	-1.000000	-1.000000	0.000000	0.071690	0.068833
LINC01663	lincRNA	-1.000000	-1.000000	0.000000	0.940146	0.915452
AC007326.4	protein coding	0.000000	0.000000	0.000000	4.940225	4.740444
PRODH	protein coding	6.812169	3.819785	5.606001	5.863776	5.833614
SEPT5	protein coding	0.000000	2.486987	1.477663	0.000000	0.440574
TBX1	protein coding	10.582307	0.000000	6.725979	1.363372	1.926367
ZDHHC8	protein coding	0.000000	2.424900	1.301224	0.201794	0.512102
RTN4R	protein coding	0.000000	13.487738	3.934817	0.166707	0.497239
BCRP2	pseudogene	-1.000000	-1.000000	0.000000	1.789122	1.556905
AP000550.1	lincRNA	-1.000000	-1.000000	0.889901	5.117953	3.047542
AP000550.4	pseudogene	-1.000000	-1.000000	0.000000	1.335193	1.289081
GGT2	protein coding	0.233918	0.000000	0.169062	2.339317	2.085028
BCRP6	pseudogene	-1.000000	-1.000000	0.000000	5.114528	4.260324
AP000552.1	lincRNA	-1.000000	-1.000000	0.000000	0.135616	0.099784
PPP1R26P5	pseudogene	-1.000000	-1.000000	5.432705	-1.000000	5.432705
AP000552.2	pseudogene	-1.000000	-1.000000	23.837209	0.252738	8.931419
RF00017	other	-1.000000	-1.000000	32.601881	-1.000000	32.601881
RIMBP3B	protein coding	8.191057	2.027027	6.995413	-1.000000	6.995413
HIC2	protein coding	0.000000	0.148976	0.110834	0.763928	0.628321
TMEM191C	protein coding	0.000000	0.000000	0.000000	2.080537	0.639703
PI4KAP2	pseudogene	-1.000000	-1.000000	8.450704	3.484993	3.759010
RIMBP3C	protein coding	7.045787	0.000000	5.520970	-1.000000	5.520970
UBE2L3	protein coding	0.000000	0.000000	0.000000	0.057465	0.054969
AC245060.5	lincRNA	-1.000000	-1.000000	4.678007	-1.000000	4.678007
PRAME	protein coding	0.000000	0.000000	0.000000	6.358312	4.562607
AC245054.1	pseudogene	-1.000000	-1.000000	0.000000	0.189601	0.186800
RSPH14	protein coding	0.000000	0.000000	0.000000	0.155139	0.150690
GNAZ	protein coding	0.000000	2.473498	1.680672	0.000000	0.102422
BCR	protein coding	0.000000	5.878751	2.711099	0.000000	0.138796
AC253536.2	pseudogene	-1.000000	-1.000000	8.300395	0.000000	3.535354
DDTL	protein coding	0.000000	0.000000	0.000000	0.587803	0.426212
DDT	protein coding	0.000000	3.463687	2.368220	0.000000	0.340510
GSTT2	pseudogene	-1.000000	0.000000	7.016061	3.750938	4.796474
AC253536.1	pseudogene	-1.000000	-1.000000	0.000000	2.431932	2.243355
CABIN1	protein coding	0.000000	0.000000	0.000000	0.042643	0.040613
GGT5	protein coding	0.000000	0.000000	0.000000	0.419672	0.376648
GRK3	protein coding	0.000000	1.916419	1.675313	0.000000	0.094256
MYO18B	protein coding	0.000000	0.000000	0.000000	0.137065	0.132919
SEZ6L	protein coding	0.000000	0.000000	0.000000	0.069925	0.067718
MIATNB	lincRNA	-1.000000	-1.000000	0.000000	0.021039	0.020477
AL020994.1	lincRNA	-1.000000	-1.000000	0.000000	0.410540	0.388964
ZNRF3	protein coding	3.593027	0.000000	1.449691	0.000000	0.058081
CABP7	protein coding	0.000000	2.413793	1.933702	0.000000	0.535942
SEC14L3	protein coding	0.000000	0.000000	0.000000	1.367855	1.162308
GAL3ST1	protein coding	0.000000	0.746697	0.431034	0.000000	0.065156
OSBP2	protein coding	0.000000	0.474834	0.327976	0.017316	0.026630
LIMK2	protein coding	0.000000	0.000000	0.000000	0.141806	0.131189
Z82190.2	protein coding	0.000000	0.000000	0.000000	0.046140	0.045693
SLC5A1	protein coding	0.000000	0.000000	0.000000	0.095780	0.088575
SYN3	protein coding	0.000000	0.000000	0.000000	0.037256	0.037009
LARGE1	protein coding	0.000000	0.000000	0.000000	0.062470	0.061661
LINC01399	pseudogene	-1.000000	-1.000000	0.000000	0.037132	0.036860
TEX33	protein coding	0.000000	0.000000	0.000000	0.578555	0.538245
RAC2	protein coding	0.000000	0.000000	0.000000	1.305970	1.167457
CYTH4	protein coding	0.000000	0.000000	0.000000	0.107940	0.096044
CARD10	protein coding	0.000000	0.000000	0.000000	0.249122	0.209047
TPTEP2-CSNK1E	protein coding	0.000000	0.000000	0.000000	0.157432	0.154778
NPTXR	protein coding	11.576846	2.242991	4.668857	0.000000	1.057579
APOBEC3H	protein coding	0.000000	0.000000	0.000000	1.968020	1.636709
SYNGR1	protein coding	0.000000	0.739935	0.613829	0.000000	0.095337
MGAT3	protein coding	0.000000	2.943516	2.034457	0.000000	0.318508
CACNA1I	protein coding	0.000000	0.000000	0.000000	0.195941	0.178175
FAM83F	protein coding	0.000000	0.000000	0.000000	0.245602	0.164677
TNRC6B	protein coding	0.000000	0.000000	0.000000	0.052291	0.048799
MKL1	protein coding	0.000000	0.000000	0.000000	0.102228	0.099372
MEI1	protein coding	0.000000	0.000000	0.000000	0.061560	0.059025
SEPT3	protein coding	0.000000	1.821579	1.145374	0.000000	0.271342
TCF20	protein coding	0.000000	4.086538	0.901020	0.165866	0.196075
OGFRP1	lincRNA	-1.000000	-1.000000	0.000000	7.320130	5.364689
TTLL12	protein coding	0.000000	0.115340	0.057029	0.000000	0.009751
SCUBE1	protein coding	0.000000	0.000000	0.000000	0.022238	0.020533
MPPED1	protein coding	0.000000	2.956575	2.270577	0.456680	0.536978
SULT4A1	protein coding	0.000000	4.652605	3.040130	0.841898	0.984366
PARVB	protein coding	0.000000	0.000000	0.000000	0.041793	0.040291
PARVG	protein coding	0.000000	3.303303	2.744283	0.000000	0.283402
PHF21B	protein coding	0.000000	0.000000	0.000000	0.121756	0.117979
KIAA0930	protein coding	0.000000	0.000000	0.000000	0.082134	0.067419
BX324167.1	lincRNA	-1.000000	-1.000000	0.000000	0.575816	0.536216
WNT7B	protein coding	0.000000	0.000000	0.000000	0.222416	0.202582
MIRLET7BHG	lincRNA	-1.000000	-1.000000	0.000000	0.386626	0.349656
PPARA	protein coding	0.000000	1.484419	1.276430	0.040987	0.178045
CELSR1	protein coding	0.000000	0.000000	0.000000	0.283479	0.264835
GRAMD4	protein coding	0.000000	5.266580	3.316953	0.323716	0.466380
TBC1D22A	protein coding	0.000000	0.000000	0.000000	0.100780	0.099738
AL117329.1	lincRNA	-1.000000	-1.000000	0.000000	0.025236	0.025008
FAM19A5	protein coding	0.000000	2.478018	1.954603	0.253721	0.268639
C22orf34	lincRNA	-1.000000	-1.000000	0.000000	0.018203	0.017694
BRD1	protein coding	0.000000	0.985829	0.308107	0.061212	0.086669
ZBED4	protein coding	0.000000	4.354265	2.132908	0.630496	0.918976
CRELD2	protein coding	0.000000	0.000000	0.000000	3.861004	3.093993
IL17REL	protein coding	0.000000	0.000000	0.000000	0.270401	0.214923
DENND6B	protein coding	0.000000	0.000000	0.000000	1.529696	1.087077
PPP6R2	protein coding	0.000000	0.000000	0.000000	2.424012	2.317608
LMF2	protein coding	0.000000	0.000000	0.000000	2.975610	1.286377
SYCE3	protein coding	0.000000	0.000000	0.000000	4.418913	4.239803
SHANK3	protein coding	7.651007	0.000000	5.609447	0.330701	1.345040
ACR	protein coding	5.223881	0.000000	4.461440	0.000000	0.980667
CNTN6	protein coding	0.000000	0.000000	0.000000	0.023447	0.023104
CNTN4	protein coding	0.000000	0.000000	0.000000	0.031689	0.031486
AC034195.1	lincRNA	-1.000000	-1.000000	0.000000	0.019187	0.019118
SUMF1	protein coding	0.000000	0.000000	0.000000	0.000000	0.070453
LRRN1	protein coding	0.000000	0.000000	0.000000	0.213762	0.196826
ITPR1	protein coding	0.000000	0.000000	0.000000	0.029931	0.029056
GRM7	protein coding	0.000000	0.000000	0.000000	0.013859	0.013793
SSUH2	protein coding	0.000000	0.000000	0.000000	0.097115	0.046164
BRK1	protein coding	0.000000	0.000000	0.000000	0.260567	0.232799
ATP2B2	protein coding	0.000000	0.101798	0.061958	0.000000	0.001563
ATG7	protein coding	0.000000	0.000000	0.000000	0.140320	0.137022
VGLL4	protein coding	0.000000	0.000000	0.000000	0.045009	0.043664
SYN2	protein coding	3.632361	0.000000	1.312388	0.000000	0.035294
PPARG	protein coding	0.000000	1.936317	1.241037	0.051628	0.081639
TMEM40	protein coding	0.000000	0.000000	0.000000	0.125809	0.116887
WNT7A	protein coding	0.000000	0.000000	0.000000	0.142100	0.133097
XPC	protein coding	0.000000	0.000000	0.000000	0.275399	0.243786
LINC02011	lincRNA	-1.000000	-1.000000	0.000000	1.430303	0.976579
MRPS25	protein coding	0.000000	0.000000	0.000000	1.022411	0.546448
COL6A4P1	pseudogene	-1.000000	-1.000000	0.000000	0.133239	0.121938
HACL1	protein coding	0.000000	0.000000	0.000000	0.113344	0.106931
ANKRD28	protein coding	0.000000	0.000000	0.000000	0.013462	0.012985
OXNAD1	protein coding	0.000000	0.000000	0.000000	0.067701	0.063426
RFTN1	protein coding	0.000000	0.000000	0.000000	0.346206	0.335741
LINC00690	lincRNA	-1.000000	-1.000000	0.000000	6.268657	4.571542
PLCL2	protein coding	0.000000	0.000000	0.000000	0.044298	0.030909
SATB1-AS1	other	-1.000000	-1.000000	0.000000	0.054314	0.053011
KCNH8	protein coding	0.000000	0.000000	0.000000	0.014659	0.014463
KAT2B	protein coding	0.000000	2.914702	1.407285	0.206364	0.257036
SGO1-AS1	other	-1.000000	-1.000000	0.000000	0.047767	0.047442
AC099753.1	lincRNA	-1.000000	-1.000000	0.000000	0.211999	0.209951
THRB	protein coding	0.000000	0.000000	0.000000	0.011651	0.011358
LRRC3B	protein coding	0.000000	0.000000	0.000000	0.042303	0.040923
CMC1	protein coding	0.000000	0.000000	0.000000	0.045156	0.041887
RBMS3	protein coding	0.000000	0.000000	0.000000	0.003790	0.003761
OSBPL10	protein coding	0.000000	0.000000	0.000000	0.039080	0.029307
CNOT10	protein coding	0.000000	0.000000	0.000000	0.213813	0.206244
LINC01811	lincRNA	-1.000000	-1.000000	0.000000	0.047466	0.047331
TRANK1	protein coding	0.000000	0.000000	0.000000	0.092082	0.083701
CTDSPL	protein coding	0.000000	3.563248	2.863571	0.000000	0.114277
SCN10A	protein coding	0.000000	0.000000	0.000000	0.046129	0.043547
MYRIP	protein coding	0.000000	0.000000	0.000000	0.093500	0.092378
EIF1B-AS1	other	-1.000000	-1.000000	0.000000	0.317458	0.305376
ULK4	protein coding	0.000000	0.000000	0.000000	0.014071	0.013970
TRAK1	protein coding	0.000000	0.000000	0.000000	0.028816	0.027347
AC092042.3	protein coding	0.000000	0.000000	0.000000	0.034784	0.119712
SNRK	protein coding	0.000000	0.000000	0.000000	0.207238	0.088968
TGM4	protein coding	0.000000	0.000000	0.000000	0.670887	0.614135
LIMD1	protein coding	0.000000	0.000000	0.000000	0.000000	0.257362
CCR3	protein coding	0.000000	0.000000	0.000000	0.039677	0.038797
SCAP	protein coding	0.000000	0.000000	0.000000	0.267187	0.245933
CSPG5	protein coding	0.000000	4.820446	3.413517	0.000000	0.803105
SMARCC1	protein coding	0.000000	0.000000	0.000000	0.090423	0.087383
SHISA5	protein coding	0.000000	0.000000	0.000000	10.361876	9.395593
CELSR3	protein coding	0.000000	0.000000	0.000000	2.759481	1.504953
ARIH2	protein coding	0.000000	0.000000	0.000000	0.503847	0.463285
BSN	protein coding	0.000000	0.000000	0.000000	0.714286	0.616799
CACNA2D2	protein coding	0.000000	0.000000	0.000000	0.291107	0.279260
DOCK3	protein coding	0.000000	0.000000	0.000000	0.073847	0.072924
DCAF1	protein coding	3.514589	0.000000	2.321846	3.027592	2.981706
GRM2	protein coding	0.000000	0.000000	0.000000	0.617829	0.424500
PCBP4	protein coding	0.000000	0.000000	0.000000	0.287377	0.241517
DUSP7	protein coding	0.000000	2.575406	1.965645	0.000000	1.454593
SEMA3G	protein coding	0.000000	0.000000	0.000000	0.300429	0.174535
NT5DC2	protein coding	4.849279	4.705882	4.797980	0.556699	1.509045
SFMBT1	protein coding	0.000000	0.000000	0.000000	0.226190	0.217911
CACNA1D	protein coding	0.000000	2.230631	0.935438	0.021579	0.044351
CACNA2D3	protein coding	0.000000	0.000000	0.000000	0.009599	0.009559
ERC2	protein coding	0.000000	0.000000	0.000000	0.023489	0.023332
CCDC66	protein coding	0.000000	0.000000	0.000000	0.305716	0.290765
ARHGEF3	protein coding	0.000000	0.000000	0.000000	0.138343	0.136114
DNAH12	protein coding	21.337185	0.000000	20.756383	17.870181	18.015520
DENND6A	protein coding	0.000000	0.000000	0.000000	0.202011	0.187781
FHIT	protein coding	0.000000	0.000000	0.000000	0.010599	0.010585
CADPS	protein coding	0.000000	0.000000	0.000000	0.042564	0.041925
SYNPR	protein coding	0.000000	0.000000	0.000000	0.023843	0.020586
PRICKLE2	protein coding	0.000000	0.000000	0.000000	0.035597	0.034538
SLC25A26	protein coding	0.000000	0.000000	0.000000	14.423850	13.738379
LRIG1	protein coding	0.000000	0.000000	0.000000	0.018843	0.017964
FAM19A1	protein coding	0.000000	0.000000	0.000000	0.006494	0.006465
FRMD4B	protein coding	0.000000	0.000000	0.000000	0.013404	0.013151
SAMMSON	lincRNA	-1.000000	-1.000000	0.000000	0.009150	0.008872
MDFIC2	protein coding	0.000000	0.000000	0.000000	0.039983	0.039713
FOXP1	protein coding	0.000000	0.000000	0.000000	0.034681	0.034063
EIF4E3	protein coding	12.945591	0.078087	0.714418	0.249427	0.313772
GXYLT2	protein coding	3.795507	0.000000	1.336607	0.000000	0.044519
ROBO2	protein coding	0.000000	0.000000	0.000000	0.030008	0.029829
LINC02027	lincRNA	-1.000000	-1.000000	0.000000	0.029650	0.029476
AC129807.1	lincRNA	-1.000000	-1.000000	0.000000	0.342650	0.340161
RF01699	other	-1.000000	-1.000000	100.000000	-1.000000	100.000000
ABBA01000935.2	pseudogene	-1.000000	-1.000000	0.000000	2.887014	2.869449
ARL13B	protein coding	0.000000	0.000000	0.000000	0.174740	0.165499
DCBLD2	protein coding	0.000000	0.000000	0.000000	0.081477	0.076597
SENP7	protein coding	0.000000	0.000000	0.000000	0.014739	0.014283
LINC00882	lincRNA	-1.000000	-1.000000	0.000000	0.036007	0.035659
BBX	protein coding	0.000000	0.000000	0.000000	0.044004	0.042304
RETNLB	protein coding	0.000000	0.000000	0.000000	0.000000	0.888252
PHLDB2	protein coding	0.000000	0.000000	0.000000	0.322481	0.307352
LINC02042	lincRNA	-1.000000	-1.000000	0.000000	2.858987	2.408328
DRD3	protein coding	0.000000	0.000000	0.000000	0.457466	0.443785
ZBTB20	protein coding	0.000000	0.000000	0.000000	0.019770	0.019093
GAP43	protein coding	0.000000	0.000000	0.000000	0.136353	0.133447
LSAMP	protein coding	0.000000	0.499477	0.435311	0.020571	0.023635
GPR156	protein coding	0.000000	0.000000	0.000000	0.397728	0.380244
HCLS1	protein coding	0.000000	0.000000	0.000000	0.258304	0.240450
KPNA1	protein coding	0.000000	0.000000	0.000000	0.060434	0.055916
HACD2	protein coding	0.000000	0.000000	0.000000	0.316246	0.297780
ROPN1	protein coding	0.000000	0.000000	0.000000	0.120247	0.101450
KALRN	protein coding	0.000000	0.000000	0.000000	0.040119	0.038991
HEG1	protein coding	1.324652	0.000000	0.623481	0.000000	0.065375
UROC1	protein coding	0.000000	0.000000	0.000000	1.681560	1.526362
C3orf22	protein coding	0.000000	0.000000	0.000000	0.410281	0.106363
CHCHD6	protein coding	0.000000	0.000000	0.000000	0.094591	0.094072
PODXL2	protein coding	0.000000	5.994550	1.006865	0.000000	0.050426
RUVBL1	protein coding	0.000000	0.000000	0.000000	0.194984	0.188476
ISY1-RAB43	protein coding	0.000000	0.671661	0.534210	0.000000	0.035393
PLXND1	protein coding	0.000000	9.771755	1.925239	0.000000	0.265283
COL6A6	protein coding	0.000000	0.000000	0.000000	0.314506	0.288573
NEK11	protein coding	0.000000	0.000000	0.000000	0.007188	0.007107
CPNE4	protein coding	0.000000	0.000000	0.000000	0.099222	0.098423
BFSP2	protein coding	0.000000	0.000000	0.000000	0.100504	0.098369
TF	protein coding	0.000000	0.212755	0.194165	0.000000	0.078920
STAG1	protein coding	0.000000	0.000000	0.000000	0.020756	0.020424
MRPS22	protein coding	0.000000	0.000000	0.000000	0.484202	0.480910
CLSTN2	protein coding	0.000000	0.000000	0.000000	0.004936	0.004827
AC092978.1	pseudogene	-1.000000	-1.000000	0.000000	0.386524	0.378980
SLC9A9	protein coding	0.000000	0.000000	0.000000	0.164236	0.163207
CPB1	protein coding	0.000000	0.000000	0.000000	0.460155	0.445828
LINC02006	other	-1.000000	-1.000000	0.000000	0.009453	0.009408
LINC02083	lincRNA	-1.000000	-1.000000	0.000000	0.501927	0.479657
GPR149	protein coding	0.000000	0.000000	0.000000	0.266399	0.259661
VN2R1P	pseudogene	-1.000000	-1.000000	0.000000	0.252292	0.227765
KCNAB1	protein coding	0.000000	0.000000	0.000000	0.020574	0.020342
IQCJ-SCHIP1	protein coding	0.000000	0.000000	0.000000	0.013232	0.011656
PPM1L	protein coding	0.000000	0.000000	0.000000	0.065860	0.063408
LINC01322	lincRNA	-1.000000	-1.000000	0.000000	0.007613	0.007581
BCHE	protein coding	0.000000	0.000000	0.000000	0.066513	0.063499
LRRC77P	pseudogene	-1.000000	-1.000000	0.000000	0.215605	0.195820
ACTRT3	protein coding	0.000000	0.000000	0.000000	7.231405	2.353732
TNIK	protein coding	0.000000	0.000000	0.000000	0.006640	0.006515
PLD1	protein coding	0.000000	0.000000	0.000000	0.043832	0.041796
FNDC3B	protein coding	0.000000	0.000000	0.000000	0.035105	0.034251
NCEH1	protein coding	0.000000	0.000000	0.000000	0.031475	0.029641
NAALADL2	protein coding	0.000000	0.000000	0.000000	0.006988	0.006924
AC092920.1	lincRNA	-1.000000	-1.000000	0.000000	0.035392	0.035284
TBL1XR1	protein coding	0.000000	0.000000	0.000000	0.085681	0.081952
LINC00578	lincRNA	-1.000000	-1.000000	0.000000	0.007440	0.007410
KCNMB2	protein coding	0.000000	0.000000	0.000000	0.106112	0.105512
ZMAT3	protein coding	0.000000	0.000000	0.000000	0.292958	0.241572
LINC02031	lincRNA	-1.000000	-1.000000	0.000000	2.439686	2.314418
MCF2L2	protein coding	0.000000	0.000000	0.000000	0.009426	0.009173
THPO	protein coding	0.000000	0.000000	0.000000	2.156655	1.624639
CHRD	protein coding	0.000000	16.717791	3.096591	0.000000	1.547407
LINC02054	lincRNA	-1.000000	-1.000000	0.000000	0.703339	0.654033
VPS8	protein coding	0.000000	0.000000	0.000000	0.019327	0.018713
MAP3K13	protein coding	0.000000	0.000000	0.000000	0.061825	0.058208
SENP2	protein coding	0.000000	3.770287	2.500828	0.000000	0.295759
KNG1	protein coding	0.000000	0.000000	0.000000	2.242074	1.886932
LPP	protein coding	0.000000	0.000000	0.000000	0.125437	0.121375
P3H2	protein coding	0.000000	0.000000	0.000000	0.038956	0.038018
CPN2	protein coding	0.000000	0.000000	0.000000	3.573940	2.637724
XXYLT1	protein coding	0.000000	0.000000	0.000000	0.632133	0.621032
MUC20	protein coding	0.000000	0.000000	0.000000	0.155857	0.128452
MUC4	protein coding	0.000000	0.000000	0.000000	0.401199	0.296129
TNK2	protein coding	0.000000	3.227976	1.420328	0.000000	0.197608
ZDHHC19	protein coding	0.000000	0.000000	0.000000	1.932367	1.744352
SLC51A	protein coding	0.000000	0.000000	0.000000	0.186342	0.170395
PCYT1A	protein coding	0.000000	0.258485	0.242871	0.000000	0.073235
UBXN7	protein coding	0.000000	0.000000	0.000000	0.159240	0.139131
BDH1	protein coding	0.000000	0.901181	0.689000	0.000000	0.045641
IQCG	protein coding	0.000000	0.000000	0.000000	0.130813	0.125234
FAM157A	pseudogene	-1.000000	-1.000000	5.091678	0.000000	0.521480
ZNF718	protein coding	9.694258	3.350144	5.416565	16.325666	7.714943
AC116565.1	protein coding	3.713299	18.304279	11.322314	-1.000000	11.322314
MYL5	protein coding	0.000000	0.000000	0.000000	2.535269	1.466935
PCGF3	protein coding	0.000000	0.000000	0.000000	1.331480	1.195833
CPLX1	protein coding	0.000000	2.214212	1.843120	0.000000	0.104265
FGFRL1	protein coding	0.000000	5.141090	3.242321	4.882431	4.480868
RNF212	protein coding	0.000000	0.000000	0.000000	1.906595	1.296413
SPON2	protein coding	0.000000	0.499546	0.343965	0.479283	0.471092
CTBP1	protein coding	0.000000	3.701003	2.798456	0.381105	0.838852
MAEA	protein coding	0.000000	0.000000	0.000000	1.376214	1.298314
AC147067.1	lincRNA	-1.000000	-1.000000	0.000000	1.211905	1.098369
FAM53A	protein coding	0.000000	0.000000	0.000000	1.064610	1.006221
NSD2	protein coding	0.000000	0.312568	0.239115	0.000000	0.038815
NAT8L	protein coding	0.000000	3.824337	3.560477	0.000000	2.182312
ZFYVE28	protein coding	0.000000	0.000000	0.000000	0.258493	0.244163
FAM193A	protein coding	4.210287	4.049701	4.157149	0.000000	0.139333
SH3BP2	protein coding	0.000000	0.000000	0.000000	0.066768	0.052002
MFSD10	protein coding	0.000000	0.000000	0.000000	6.213797	2.745463
NOP14	protein coding	0.000000	0.000000	0.000000	0.251360	0.216093
RGS12	protein coding	0.000000	0.000000	0.000000	0.736307	0.823774
ADRA2C	protein coding	4.463643	22.179975	10.881543	-1.000000	10.881543
AC116562.4	pseudogene	-1.000000	-1.000000	0.000000	0.043787	0.042107
STK32B	protein coding	0.000000	0.000000	0.000000	0.189144	0.187518
C4orf50	protein coding	0.000000	0.000000	0.000000	0.098041	0.091634
PPP2R2C	protein coding	0.000000	1.374964	0.965212	0.402485	0.414366
TBC1D14	protein coding	0.000000	0.000000	0.000000	0.096755	0.092028
TADA2B	protein coding	0.000000	3.209385	2.510823	0.671598	1.339314
SORCS2	protein coding	0.000000	0.000000	0.000000	0.270761	0.267673
AFAP1	protein coding	0.000000	0.000000	0.000000	0.024855	0.023729
ABLIM2	protein coding	0.000000	0.000000	0.000000	0.273855	0.266636
GPR78	protein coding	0.000000	0.000000	0.000000	0.000000	0.186775
FAM86KP	pseudogene	-1.000000	-1.000000	73.630832	59.336620	60.501851
ALG1L14P	pseudogene	-1.000000	-1.000000	70.669746	80.758347	79.637553
FAM90A26	protein coding	95.125448	64.781022	81.774388	69.800943	74.529347
USP17L10	protein coding	46.158428	-1.000000	46.158428	54.444444	47.309072
USP17L13	protein coding	4.586063	-1.000000	4.586063	0.000000	3.946694
USP17L14P	pseudogene	-1.000000	-1.000000	9.987437	-1.000000	9.987437
USP17L15	protein coding	5.717689	-1.000000	5.717689	30.597015	9.184197
USP17L23	protein coding	7.272727	-1.000000	7.272727	-1.000000	7.272727
USP17L26	protein coding	0.655152	-1.000000	0.655152	0.000000	0.563813
USP17L29	protein coding	1.507538	-1.000000	1.507538	-1.000000	1.507538
LINC00504	lincRNA	-1.000000	-1.000000	0.000000	0.038294	0.037826
CPEB2-DT	lincRNA	-1.000000	-1.000000	0.000000	0.837304	0.809044
CD38	protein coding	0.000000	0.000000	0.000000	0.041865	0.038690
TAPT1	protein coding	0.000000	0.000000	0.000000	0.000000	0.034377
LDB2	protein coding	0.000000	2.034429	1.322931	0.016738	0.026431
AC106894.1	lincRNA	-1.000000	-1.000000	0.000000	0.022960	0.022856
AC024230.1	lincRNA	-1.000000	-1.000000	0.000000	0.043233	0.043147
SLIT2	protein coding	0.000000	0.000000	0.000000	0.021943	0.021508
SEL1L3	protein coding	0.000000	1.411846	0.668951	0.039946	0.073926
SMIM20	protein coding	0.000000	0.000000	0.000000	0.000000	0.126389
RBPJ	protein coding	0.000000	0.000000	0.000000	0.174375	0.169319
PCDH7	protein coding	0.000000	0.000000	0.000000	0.017368	0.016886
LINC02497	lincRNA	-1.000000	-1.000000	0.000000	0.067471	0.066616
C4orf19	protein coding	0.000000	0.000000	0.000000	0.050367	0.049542
KLF3-AS1	other	-1.000000	-1.000000	0.000000	0.144715	0.136062
LIMCH1	protein coding	0.000000	0.000000	0.000000	0.034816	0.033780
SLC30A9	protein coding	0.000000	0.000000	0.000000	0.083214	0.078012
KCTD8	protein coding	0.000000	0.000000	0.000000	0.018002	0.017825
AC108467.1	lincRNA	-1.000000	-1.000000	0.000000	0.072410	0.071239
GABRB1	protein coding	0.000000	0.000000	0.000000	0.042523	0.042291
TXK	protein coding	0.000000	0.000000	0.000000	0.423297	0.403755
FRYL	protein coding	0.000000	0.000000	0.000000	0.167938	0.160446
DCUN1D4	protein coding	0.000000	0.000000	0.000000	0.072174	0.067717
SCFD2	protein coding	0.000000	0.000000	0.000000	0.027761	0.027581
AC058822.1	protein coding	0.000000	-1.000000	0.000000	0.024376	0.024307
AC017091.1	lincRNA	-1.000000	-1.000000	0.000000	3.865719	3.830960
ADGRL3	protein coding	0.000000	0.000000	0.000000	0.039354	0.038765
AC114786.2	pseudogene	-1.000000	-1.000000	0.000000	0.592008	0.518672
ADAMTS3	protein coding	0.000000	0.000000	0.000000	0.274500	0.268361
USO1	protein coding	5.201916	0.000000	3.672385	4.081680	4.064977
NUP54	protein coding	0.000000	0.000000	0.000000	0.485934	0.448960
FRAS1	protein coding	0.000000	0.000000	0.000000	0.040682	0.039244
CFAP299	protein coding	0.000000	0.000000	0.000000	0.182274	0.181996
RASGEF1B	protein coding	0.000000	0.000000	0.000000	0.037478	0.036902
LIN54	protein coding	0.000000	0.000000	0.000000	0.149934	0.119472
COPS4	protein coding	0.000000	0.000000	0.000000	0.064568	0.060429
ARHGAP24	protein coding	0.000000	0.000000	0.000000	0.143901	0.142165
KLHL8	protein coding	0.000000	0.000000	0.000000	0.000000	0.306691
HSD17B11	protein coding	0.000000	0.000000	0.000000	0.158850	0.153352
DSPP	protein coding	1.280082	0.000000	1.143641	0.000000	0.596588
ABCG2	protein coding	0.000000	0.000000	0.000000	0.098543	0.094996
HERC6	protein coding	0.000000	0.000000	0.000000	1.119391	1.050146
HERC5	protein coding	0.000000	0.000000	0.000000	0.341357	0.316030
FAM13A	protein coding	0.000000	0.000000	0.000000	0.000000	0.041511
GRID2	protein coding	0.000000	0.000000	0.000000	0.013429	0.013342
PDLIM5	protein coding	0.000000	0.000000	0.000000	0.147799	0.141424
BMPR1B	protein coding	0.000000	0.000000	0.000000	0.005328	0.005244
ADH4	protein coding	0.000000	0.000000	0.000000	0.000000	0.878863
H2AFZ	protein coding	0.000000	0.000000	0.000000	2.130898	1.216334
EMCN	protein coding	0.000000	0.000000	0.000000	0.000000	0.005982
BANK1	protein coding	0.000000	0.000000	0.000000	0.039950	0.039185
TACR3	protein coding	0.000000	0.000000	0.000000	0.234859	0.225735
DKK2	protein coding	0.000000	0.000000	0.000000	0.089941	0.088949
AC126283.2	protein coding	0.000000	0.000000	0.000000	0.617478	0.600570
ENPEP	protein coding	0.000000	0.000000	0.000000	0.000000	0.112753
AC004704.1	lincRNA	-1.000000	-1.000000	0.000000	0.088896	0.088684
NDST3	protein coding	0.000000	0.000000	0.000000	0.149324	0.144870
GTF2IP12	pseudogene	-1.000000	-1.000000	0.000000	0.068113	0.059994
SPATA5	protein coding	0.000000	0.000000	0.000000	0.047912	0.046925
LINC01256	lincRNA	-1.000000	-1.000000	0.000000	0.070195	0.069783
AC018680.1	lincRNA	-1.000000	-1.000000	0.000000	0.033766	0.033599
LINC02511	lincRNA	-1.000000	-1.000000	0.000000	0.025113	0.024995
NOCT	protein coding	0.000000	0.000000	0.000000	0.528500	0.494196
MAML3	protein coding	0.000000	0.000000	0.000000	0.010688	0.010516
TBC1D9	protein coding	0.000000	0.000000	0.000000	0.050765	0.048761
AC139713.2	other	-1.000000	-1.000000	0.000000	0.013309	0.013038
GYPE	protein coding	0.000000	0.000000	0.000000	0.249970	0.236338
HHIP	protein coding	0.000000	0.483617	0.380735	0.000000	0.040302
C4orf51	protein coding	0.000000	0.000000	0.000000	0.092775	0.052795
ARHGAP10	protein coding	0.000000	0.000000	0.000000	0.055724	0.055178
DCLK2	protein coding	0.000000	0.000000	0.000000	0.489072	0.477166
LRBA	protein coding	0.000000	0.000000	0.000000	0.094943	0.093451
TRIM2	protein coding	0.000000	0.000000	0.000000	0.029182	0.027811
TDO2	protein coding	0.000000	0.000000	0.000000	0.244771	0.237559
GRIA2	protein coding	0.000000	0.000000	0.000000	0.227779	0.196426
SMIM31	protein coding	0.000000	0.000000	0.000000	0.120332	0.112606
TMEM192	protein coding	0.000000	0.000000	0.000000	0.382974	0.354499
AC097487.1	lincRNA	-1.000000	-1.000000	0.000000	0.015387	0.015282
SPOCK3	protein coding	0.000000	0.000000	0.000000	0.142534	0.141401
ANXA10	protein coding	0.000000	0.000000	0.000000	0.666759	0.656685
PALLD	protein coding	0.000000	0.000000	0.000000	0.017513	0.017154
GALNTL6	protein coding	0.000000	0.000000	0.000000	0.060581	0.060278
GPM6A	protein coding	0.000000	0.000000	0.000000	0.114645	0.112785
WWC2	protein coding	0.000000	0.000000	0.000000	0.032009	0.030702
PRIMPOL	protein coding	0.000000	0.000000	0.000000	1.466589	1.391400
ACSL1	protein coding	0.000000	0.634308	0.431763	0.000000	0.032293
CCDC110	protein coding	0.000000	0.000000	0.000000	0.596336	0.523009
SORBS2	protein coding	0.000000	0.000000	0.000000	0.018833	0.018319
FAM149A	protein coding	0.000000	3.326039	1.855016	0.411760	0.498183
AC018709.1	protein coding	0.000000	0.000000	0.000000	0.269361	0.267895
AC097652.1	lincRNA	-1.000000	-1.000000	0.189304	2.212644	1.464547
LINC02492	lincRNA	-1.000000	-1.000000	0.000000	0.075822	0.075127
LINC01060	lincRNA	-1.000000	-1.000000	0.000000	0.083725	0.082764
FRG1-DT	lincRNA	-1.000000	-1.000000	0.000000	0.057735	0.056898
AF146191.1	pseudogene	-1.000000	-1.000000	0.000000	13.299557	8.477998
AGGF1P1	pseudogene	-1.000000	-1.000000	4.005792	-1.000000	4.005792
CLUHP4	pseudogene	-1.000000	-1.000000	3.278689	3.931532	3.782089
DBET	lincRNA	-1.000000	-1.000000	11.748959	-1.000000	11.748959
DUX4	protein coding	-1.000000	1.462844	1.462844	0.000000	5.917160
PLEKHG4B	protein coding	0.000000	0.000000	0.000000	0.643749	0.559185
AHRR	protein coding	0.000000	0.000000	0.000000	0.346729	0.329568
SLC9A3	protein coding	0.000000	0.000000	0.000000	1.493586	1.342020
CEP72	protein coding	0.000000	0.000000	0.000000	0.556328	0.393471
TPPP	protein coding	0.000000	0.000000	0.000000	0.570785	0.468196
ZDHHC11B	protein coding	0.000000	0.000000	0.000000	0.476717	0.441759
ZDHHC11	protein coding	0.000000	0.000000	0.000000	0.058187	0.054171
NKD2	protein coding	0.000000	0.000000	0.000000	0.889737	0.820217
SLC12A7	protein coding	0.000000	0.000000	0.000000	1.390344	1.269888
SLC6A19	protein coding	0.000000	0.000000	0.000000	0.474709	0.369867
LINC01511	lincRNA	-1.000000	-1.000000	0.000000	0.216362	0.194116
LPCAT1	protein coding	0.000000	0.000000	0.000000	0.394447	0.342237
AC026412.3	lincRNA	-1.000000	-1.000000	0.000000	1.390262	1.252895
AC026412.1	pseudogene	-1.000000	-1.000000	0.000000	0.665405	0.601397
IRX2	protein coding	0.000000	4.829690	2.808158	0.000000	1.633144
AC106799.2	lincRNA	-1.000000	-1.000000	0.000000	0.008221	0.008207
UBE2QL1	protein coding	0.000000	4.856397	4.309546	0.000000	0.401849
TENT4A	protein coding	11.374616	10.469314	10.820007	0.000000	1.444109
ADCY2	protein coding	0.000000	1.400233	0.722783	0.000000	0.011063
SEMA5A	protein coding	0.000000	0.000000	0.000000	0.050085	0.048919
CTNND2	protein coding	0.000000	0.000000	0.000000	0.148136	0.147178
LINC02220	lincRNA	-1.000000	-1.000000	0.000000	0.205829	0.205356
DNAH5	protein coding	0.000000	0.000000	0.000000	0.089756	0.084182
TRIO	protein coding	0.396370	0.690898	0.472282	0.000000	0.015704
BASP1	protein coding	0.000000	0.000000	0.000000	0.058368	0.057753
LINC02217	lincRNA	-1.000000	-1.000000	0.000000	0.144450	0.140677
AC106774.9	protein coding	10.067114	-1.000000	10.067114	-1.000000	10.067114
AC233724.8	pseudogene	-1.000000	-1.000000	18.884120	-1.000000	18.884120
AC233724.3	pseudogene	-1.000000	-1.000000	11.023622	-1.000000	11.023622
CDH18	protein coding	0.000000	0.000000	0.000000	0.003368	0.003355
AC093274.1	lincRNA	-1.000000	-1.000000	0.000000	2.474056	1.702663
CDH12	protein coding	0.000000	0.000000	0.000000	0.025952	0.025840
PDZD2	protein coding	0.000000	0.000000	0.000000	0.012401	0.012089
RAI14	protein coding	0.000000	0.000000	0.000000	0.051797	0.049889
SPEF2	protein coding	0.000000	0.000000	0.000000	0.034132	0.032018
WDR70	protein coding	0.000000	0.000000	0.000000	0.015096	0.014964
LIFR	protein coding	0.000000	0.000000	0.000000	0.061129	0.050228
OSMR	protein coding	0.000000	0.000000	0.000000	0.061268	0.051134
PLCXD3	protein coding	0.000000	0.000000	0.000000	0.071450	0.068737
HCN1	protein coding	0.000000	0.000000	0.000000	0.054439	0.052769
SLC38A9	protein coding	0.000000	0.000000	0.000000	0.042364	0.023753
IL31RA	protein coding	0.000000	0.000000	0.000000	0.571335	0.534460
GPBP1	protein coding	0.000000	0.000000	0.000000	0.169763	0.160915
PDE4D	protein coding	0.000000	0.000000	0.000000	0.010553	0.010238
ELOVL7	protein coding	0.000000	0.000000	0.000000	0.169168	0.160911
NDUFAF2	protein coding	0.000000	0.000000	0.000000	0.051174	0.050984
ZSWIM6	protein coding	11.680834	0.000000	7.745455	0.000000	0.199161
ADAMTS6	protein coding	0.000000	0.000000	0.000000	0.023939	0.023410
AC112206.2	lincRNA	-1.000000	-1.000000	0.000000	0.008045	0.007984
AC106798.1	lincRNA	-1.000000	-1.000000	0.000000	0.016796	0.016735
LINC02198	lincRNA	-1.000000	-1.000000	0.000000	0.073792	0.072302
OCLN	protein coding	0.000000	0.000000	0.000000	0.067515	0.060779
AC139495.1	pseudogene	-1.000000	-1.000000	0.000000	0.869565	0.814159
AC139495.3	pseudogene	-1.000000	-1.000000	0.811542	-1.000000	0.811542
GUSBP3	pseudogene	-1.000000	-1.000000	0.000000	0.620795	0.600503
AC131392.1	pseudogene	-1.000000	-1.000000	0.000000	0.914227	0.901395
SERF1B	protein coding	0.000000	0.000000	0.000000	0.153241	0.128736
SMN2	protein coding	0.000000	0.000000	0.000000	0.133435	0.121065
AC140134.1	pseudogene	-1.000000	-1.000000	0.000000	0.559417	0.500370
AC138866.2	pseudogene	-1.000000	-1.000000	0.000000	0.636299	0.600572
AC138866.1	pseudogene	-1.000000	-1.000000	0.000000	1.121787	1.107352
GTF2H2B	pseudogene	-1.000000	-1.000000	0.527903	0.373486	0.394942
AC146944.2	pseudogene	-1.000000	-1.000000	0.000000	0.914250	0.854399
AC146944.3	pseudogene	-1.000000	-1.000000	3.783784	1.105176	1.292435
AC146944.1	pseudogene	-1.000000	-1.000000	0.000000	0.488870	0.483552
AC139272.1	pseudogene	-1.000000	-1.000000	0.000000	0.376562	0.371116
SERF1A	protein coding	0.000000	1.860119	1.580278	0.299544	0.526168
SMN1	protein coding	0.000000	0.000000	0.000000	0.200494	0.179856
NAIP	protein coding	0.553633	0.000000	0.352993	0.337363	0.339037
GTF2H2	protein coding	0.000000	0.000000	0.000000	0.112330	0.097090
AC145138.1	pseudogene	-1.000000	-1.000000	0.000000	0.674236	0.599497
CDH12P4	pseudogene	-1.000000	-1.000000	12.925170	-1.000000	12.925170
AC146949.1	pseudogene	-1.000000	-1.000000	0.000000	0.270453	0.267476
FOXD1	protein coding	18.454936	0.000000	11.355634	-1.000000	6.972973
IQGAP2	protein coding	0.000000	0.000000	0.000000	0.015736	0.015416
TBCA	protein coding	0.000000	0.000000	0.000000	0.054334	0.053487
AP3B1	protein coding	0.000000	0.000000	0.000000	0.052722	0.051660
SCAMP1	protein coding	0.000000	0.000000	0.000000	0.131252	0.125751
ARSB	protein coding	0.000000	0.000000	0.000000	0.034502	0.033034
DMGDH	protein coding	0.000000	0.000000	0.000000	0.000000	0.090592
HOMER1	protein coding	0.000000	0.000000	0.000000	0.105391	0.101002
RASGRF2	protein coding	0.000000	0.000000	0.000000	0.024248	0.023378
SSBP2	protein coding	0.000000	0.000000	0.000000	0.039783	0.038669
ATG10	protein coding	0.000000	0.000000	0.000000	0.035419	0.032477
EDIL3	protein coding	0.000000	0.000000	0.000000	0.019568	0.019359
AC109492.1	lincRNA	-1.000000	-1.000000	0.000000	0.032403	0.032279
LINC00461	lincRNA	-1.000000	-1.000000	0.000000	0.032714	0.031608
MEF2C	protein coding	0.000000	0.000000	0.000000	0.016883	0.016031
AC114316.2	lincRNA	-1.000000	-1.000000	0.000000	2.495913	2.474114
NR2F1	protein coding	0.000000	2.449456	1.638918	0.000000	0.553068
FAM172A	protein coding	0.000000	0.000000	0.000000	0.020236	0.020056
LNPEP	protein coding	0.000000	0.000000	0.000000	0.079831	0.069525
SLCO6A1	protein coding	0.000000	0.000000	0.000000	0.023290	0.022793
AC099520.1	lincRNA	-1.000000	-1.000000	0.000000	0.021842	0.021789
EFNA5	protein coding	0.000000	0.000000	0.000000	0.020439	0.020068
FER	protein coding	0.000000	0.000000	0.000000	0.045346	0.044096
PJA2	protein coding	0.000000	0.000000	0.000000	0.100882	0.094308
CAMK4	protein coding	0.000000	0.000000	0.000000	0.124375	0.118717
NREP	protein coding	0.000000	0.708459	0.668829	0.000000	0.009855
COMMD10	protein coding	0.000000	0.000000	0.000000	0.074511	0.046984
LINC02147	lincRNA	-1.000000	-1.000000	0.000000	0.009126	0.009090
LINC02208	lincRNA	-1.000000	-1.000000	0.000000	0.215339	0.207533
DMXL1	protein coding	0.000000	0.000000	0.000000	0.000000	0.043053
PRDM6	protein coding	0.000000	0.000000	0.000000	0.094925	0.086547
LINC02240	lincRNA	-1.000000	-1.000000	0.000000	0.089082	0.088245
SLC27A6	protein coding	0.000000	0.000000	0.000000	0.005080	0.005044
CDC42SE2	protein coding	0.000000	0.000000	0.000000	0.039318	0.033343
AC008695.1	protein coding	0.000000	0.000000	0.000000	0.024133	0.023714
P4HA2	protein coding	0.000000	0.000000	0.000000	0.080110	0.076345
SLC25A48	protein coding	0.000000	0.000000	0.000000	0.028971	0.028335
AC011431.1	pseudogene	-1.000000	-1.000000	0.000000	2.402402	2.259887
SPOCK1	protein coding	0.000000	0.000000	0.000000	0.000000	0.264813
SIL1	protein coding	0.000000	0.000000	0.000000	0.013258	0.009515
CXXC5	protein coding	0.000000	0.000000	0.000000	0.235237	0.210480
ANKHD1-EIF4EBP3	protein coding	0.000000	0.000000	0.000000	0.055996	0.052824
PRELID2	protein coding	0.000000	0.000000	0.000000	0.000000	0.238193
PPP2R2B	protein coding	0.000000	0.000000	0.000000	0.034621	0.033556
SPINK14	protein coding	0.000000	0.000000	0.000000	0.540440	0.511915
LINC01933	lincRNA	-1.000000	-1.000000	0.000000	0.015452	0.015271
LINC01470	lincRNA	-1.000000	-1.000000	0.000000	0.046079	0.045817
LARP1	protein coding	0.000000	0.000000	0.000000	0.132585	0.122248
GEMIN5	protein coding	0.000000	0.000000	0.000000	0.187460	0.167346
EBF1	protein coding	0.000000	0.000000	0.000000	0.075775	0.074781
TENM2	protein coding	0.000000	0.000000	0.000000	0.020633	0.020422
FBLL1	protein coding	12.537313	0.000000	8.300395	-1.000000	8.300395
SLIT3	protein coding	0.000000	0.000000	0.000000	0.033673	0.033156
LCP2	protein coding	0.000000	0.000000	0.000000	0.359513	0.325063
KCNIP1	protein coding	0.000000	0.000000	0.000000	0.038933	0.038628
SH3PXD2B	protein coding	0.000000	0.601956	0.388302	0.132779	0.149008
ERGIC1	protein coding	0.000000	0.000000	0.000000	0.029785	0.027869
CREBRF	protein coding	0.000000	0.000000	0.000000	0.399091	0.355713
LINC01484	lincRNA	-1.000000	-1.000000	0.000000	0.231993	0.215043
THOC3	protein coding	0.000000	0.000000	0.000000	0.538868	0.524797
SIMC1	protein coding	0.000000	0.000000	0.000000	0.121593	0.117074
UNC5A	protein coding	0.000000	0.000000	0.000000	0.103902	0.097982
FGFR4	protein coding	0.000000	0.000000	0.000000	1.181311	0.790549
NSD1	protein coding	0.000000	0.000000	0.000000	0.132899	0.121419
DBN1	protein coding	0.000000	0.000000	0.000000	0.249792	0.185466
AC139795.1	pseudogene	-1.000000	-1.000000	0.000000	0.137495	0.131703
FAM153A	protein coding	0.000000	0.000000	0.000000	0.104017	0.079558
AC106795.1	pseudogene	-1.000000	-1.000000	0.000000	5.150850	5.018220
FAM153C	protein coding	0.000000	0.000000	0.000000	0.094810	0.077308
COL23A1	protein coding	0.000000	0.000000	0.000000	0.174192	0.172552
GRM6	protein coding	0.000000	0.000000	0.000000	0.203968	0.123049
ADAMTS2	protein coding	0.000000	0.000000	0.000000	0.330560	0.318443
HNRNPH1	protein coding	0.000000	0.000000	0.000000	0.505681	0.393089
TBC1D9B	protein coding	3.920266	1.690391	2.966908	0.254378	0.567772
RNF130	protein coding	0.000000	0.537246	0.471100	0.000000	0.032405
RASGEF1C	protein coding	0.000000	5.957447	4.449153	0.029383	0.145808
MAPK9	protein coding	0.000000	0.000000	0.000000	0.070880	0.062759
FLT4	protein coding	0.000000	0.000000	0.000000	0.761773	0.662954
CICP18	pseudogene	-1.000000	-1.000000	5.677541	0.280533	1.586579
EXOC2	protein coding	0.000000	0.000000	0.000000	0.129359	0.126456
FOXF2	protein coding	1.947566	4.125561	2.938776	0.000000	1.194624
GMDS	protein coding	0.000000	0.000000	0.000000	0.042416	0.042291
RIPK1	protein coding	0.000000	0.000000	0.000000	1.268141	1.054770
BPHL	protein coding	0.000000	0.000000	0.000000	0.512211	0.477218
SLC22A23	protein coding	1.568266	4.544695	3.753220	0.040027	0.201000
PRPF4B	protein coding	0.000000	0.000000	0.000000	0.334818	0.276787
FAM217A	protein coding	0.000000	0.000000	0.000000	0.000000	0.319177
AL162718.1	lincRNA	-1.000000	-1.000000	0.000000	0.020369	0.020077
CDYL	protein coding	1.621622	11.606832	8.208784	0.116318	0.257827
AL359643.3	lincRNA	-1.000000	-1.000000	0.000000	3.137255	2.789938
AL359643.2	lincRNA	-1.000000	-1.000000	0.000000	1.938844	1.658799
AL591485.1	other	-1.000000	-1.000000	0.000000	0.031604	0.029817
AL137220.1	lincRNA	-1.000000	-1.000000	0.000000	0.604467	0.593780
TMEM170B	protein coding	0.000000	0.000000	0.000000	0.826984	0.674093
HIVEP1	protein coding	0.000000	0.000000	0.000000	0.081937	0.076166
PHACTR1	protein coding	0.000000	0.000000	0.000000	0.021478	0.021092
RANBP9	protein coding	1.689498	0.000000	1.188946	0.000000	0.041081
AL138720.1	lincRNA	-1.000000	-1.000000	0.000000	0.010318	0.010276
JARID2	protein coding	0.000000	0.000000	0.000000	0.067081	0.065641
KIF13A	protein coding	0.000000	2.173913	1.002823	0.000000	0.045088
CDKAL1	protein coding	0.000000	0.000000	0.000000	0.005192	0.005158
DCDC2	protein coding	0.000000	0.000000	0.000000	0.031443	0.030596
RIPOR2	protein coding	0.000000	0.000000	0.000000	0.031416	0.030266
CMAHP	pseudogene	-1.000000	-1.000000	0.000000	0.099380	0.097277
CARMIL1	protein coding	0.000000	0.000000	0.000000	0.076365	0.074974
OR5V1	protein coding	0.000000	0.000000	0.000000	0.142230	0.136797
OR12D2	protein coding	0.000000	0.000000	0.000000	14.518318	4.501472
HLA-V	pseudogene	-1.000000	-1.000000	1.430843	0.000000	1.181275
C4A	protein coding	0.401146	0.000000	0.384686	0.000000	0.101660
TNXA	pseudogene	-1.000000	-1.000000	5.743741	0.000000	3.032659
PRRT1	protein coding	0.000000	1.621160	0.904331	1.530808	1.270110
C6orf10	protein coding	0.000000	0.000000	0.000000	0.050709	0.049169
HLA-DRB5	protein coding	49.563046	86.244541	62.907069	63.588865	63.535229
HLA-DRB6	pseudogene	-1.000000	-1.000000	0.000000	4.268497	3.488849
HLA-DRB1	protein coding	9.612984	0.000000	6.270358	9.165735	8.845564
HLA-DQB1	protein coding	0.000000	0.000000	0.000000	1.010810	0.807537
SYNGAP1	protein coding	0.000000	0.000000	0.000000	0.246324	0.174234
ITPR3	protein coding	0.000000	0.000000	0.000000	0.120802	0.104974
HMGA1	protein coding	0.000000	0.000000	0.000000	2.691541	2.019662
RPS10-NUDT3	protein coding	0.000000	0.000000	0.000000	0.030896	0.029748
C6orf106	protein coding	0.000000	0.000000	0.000000	0.034282	0.032855
ANKS1A	protein coding	0.000000	0.000000	0.000000	0.196163	0.189960
TCP11	protein coding	0.000000	0.000000	0.000000	0.330757	0.301254
SCUBE3	protein coding	0.000000	0.000000	0.000000	0.198317	0.160372
FKBP5	protein coding	0.000000	0.000000	0.000000	0.025633	0.023871
LINC02520	lincRNA	-1.000000	-1.000000	0.000000	0.797086	0.781803
ZFAND3	protein coding	0.000000	0.000000	0.000000	0.013571	0.013428
BTBD9	protein coding	0.000000	0.000000	0.000000	0.008222	0.008056
DNAH8	protein coding	0.000000	0.000000	0.000000	0.030339	0.028872
MOCS1	protein coding	0.000000	0.000000	0.000000	0.394523	0.291654
LINC01276	lincRNA	-1.000000	-1.000000	0.000000	0.182882	0.172335
CCND3	protein coding	0.000000	0.000000	0.000000	0.056775	0.054581
CYP39A1	protein coding	0.000000	0.000000	0.000000	0.093268	0.091041
PKHD1	protein coding	0.000000	0.000000	0.000000	0.038924	0.037474
ELOVL5	protein coding	0.000000	0.000000	0.000000	0.237612	0.227437
HMGCLL1	protein coding	0.000000	0.000000	0.000000	0.354266	0.343125
COL21A1	protein coding	0.000000	0.000000	0.000000	0.394341	0.388736
DST	protein coding	0.000000	0.000000	0.000000	0.023361	0.021746
PRIM2	protein coding	0.000000	0.000000	0.000000	1.249278	1.238390
AC244258.1	pseudogene	-1.000000	-1.000000	0.000000	1.586358	1.579820
PHF3	protein coding	0.000000	0.000000	0.000000	0.076182	0.071072
EYS	protein coding	0.000000	0.000000	0.000000	0.008213	0.008152
AL365217.1	pseudogene	-1.000000	-1.000000	1.478439	-1.000000	1.478439
ADGRB3	protein coding	0.000000	0.000000	0.000000	0.015383	0.015249
LMBRD1	protein coding	0.000000	0.000000	0.000000	0.017665	0.017311
COL19A1	protein coding	0.000000	0.000000	0.000000	0.041908	0.041059
CGAS	protein coding	0.000000	0.000000	0.000000	0.176825	0.159955
CD109	protein coding	0.000000	0.000000	0.000000	0.021135	0.019618
COX7A2	protein coding	0.000000	0.000000	0.000000	1.240391	1.122707
IMPG1	protein coding	0.000000	0.000000	0.000000	0.104923	0.102268
PHIP	protein coding	0.548847	0.000000	0.286834	0.123642	0.136968
TENT5A	protein coding	0.000000	0.000000	0.000000	0.024679	0.024107
CYB5R4	protein coding	0.000000	0.000000	0.000000	0.049863	0.045463
AL139806.1	pseudogene	-1.000000	-1.000000	0.000000	0.541956	0.496607
RNGTT	protein coding	0.000000	0.000000	0.000000	0.069655	0.068751
UBE2J1	protein coding	0.000000	0.000000	0.000000	0.862226	0.720741
FUT9	protein coding	0.000000	0.000000	0.000000	0.012845	0.012022
MMS22L	protein coding	0.000000	0.000000	0.000000	0.034054	0.031902
AL589740.1	lincRNA	-1.000000	-1.000000	0.000000	0.005583	0.005553
ASCC3	protein coding	0.000000	0.000000	0.000000	0.079346	0.076907
GRIK2	protein coding	0.000000	0.000000	0.000000	0.019694	0.019515
LIN28B	protein coding	0.000000	0.000000	0.000000	0.194028	0.186074
BVES	protein coding	0.000000	0.000000	0.000000	0.573464	0.490682
CRYBG1	protein coding	0.000000	0.000000	0.000000	0.163139	0.155325
RTN4IP1	protein coding	0.000000	0.000000	0.000000	0.118239	0.114751
CD24	protein coding	62.091503	19.798917	26.174056	97.632058	60.075914
SCML4	protein coding	0.000000	0.000000	0.000000	0.135320	0.130602
SEC63	protein coding	0.000000	0.000000	0.000000	0.434046	0.402508
SESN1	protein coding	0.000000	0.000000	0.000000	0.118756	0.114410
CCDC162P	pseudogene	-1.000000	-1.000000	0.000000	0.092400	0.087723
SLC22A16	protein coding	0.000000	0.000000	0.000000	0.345971	0.327213
FYN	protein coding	0.000000	0.000000	0.000000	0.126281	0.122935
AL365214.3	protein coding	0.000000	0.000000	0.000000	0.034820	0.034426
MCM9	protein coding	0.000000	0.000000	0.000000	0.037289	0.035327
TBC1D32	protein coding	0.000000	0.000000	0.000000	0.012408	0.012145
NKAIN2	protein coding	0.000000	0.000000	0.000000	0.038518	0.038374
AL450332.1	lincRNA	-1.000000	-1.000000	0.000000	0.081577	0.079841
PTPRK	protein coding	0.000000	0.000000	0.000000	0.006610	0.006523
LAMA2	protein coding	0.000000	0.000000	0.000000	0.050535	0.049729
ARHGAP18	protein coding	0.000000	0.000000	0.000000	0.637326	0.615990
L3MBTL3	protein coding	0.000000	0.000000	0.000000	0.236154	0.227002
SGK1	protein coding	0.000000	0.000000	0.000000	0.018974	0.018137
PDE7B	protein coding	0.000000	0.000000	0.000000	0.130213	0.127952
MAP3K5	protein coding	0.000000	0.000000	0.000000	0.036487	0.035673
AL135902.1	lincRNA	-1.000000	-1.000000	0.000000	5.067463	4.444846
HECA	protein coding	6.801471	0.000000	1.977552	0.000000	0.242942
ADGRG6	protein coding	0.000000	0.000000	0.000000	0.376552	0.357311
HIVEP2	protein coding	0.000000	0.000000	0.000000	0.073171	0.066267
AIG1	protein coding	0.000000	0.000000	0.000000	0.023495	0.022873
UTRN	protein coding	0.000000	0.000000	0.000000	0.006869	0.006698
GRM1	protein coding	0.000000	0.000000	0.000000	0.015882	0.015612
UST	protein coding	0.000000	0.000000	0.000000	0.032877	0.032457
PCMT1	protein coding	0.000000	0.000000	0.000000	0.048624	0.046792
IYD	protein coding	0.000000	0.000000	0.000000	0.082117	0.059336
SYNE1	protein coding	0.000000	0.000000	0.000000	0.006849	0.006394
OPRM1	protein coding	0.000000	0.000000	0.000000	0.041321	0.040191
TIAM2	protein coding	0.000000	0.000000	0.000000	0.023051	0.022587
TFB1M	protein coding	0.000000	0.000000	0.000000	0.788621	0.768637
ARID1B	protein coding	0.000000	0.781163	0.559396	0.011021	0.042685
TMEM242	protein coding	0.000000	0.000000	0.000000	0.206318	0.178284
ZDHHC14	protein coding	0.000000	0.997970	0.799566	0.034528	0.053533
SNX9	protein coding	0.000000	0.000000	0.000000	0.022916	0.022477
SERAC1	protein coding	0.000000	0.000000	0.000000	0.077962	0.069769
TULP4	protein coding	0.000000	0.000000	0.000000	0.047335	0.031832
FNDC1	protein coding	0.000000	0.000000	0.000000	0.318362	0.297920
PNLDC1	protein coding	0.000000	0.000000	0.000000	0.151523	0.136886
AGPAT4	protein coding	0.000000	0.000000	0.000000	0.038395	0.036091
PRKN	protein coding	0.000000	0.000000	0.000000	0.107096	0.106712
QKI	protein coding	0.000000	2.263083	2.132299	0.000000	0.359061
PDE10A	protein coding	0.000000	0.000000	0.000000	0.000000	0.022448
RPS6KA2	protein coding	0.000000	0.000000	0.000000	0.201237	0.198154
AFDN	protein coding	0.000000	3.927609	1.852188	0.117149	0.248792
KIF25-AS1	lincRNA	-1.000000	-1.000000	1.328150	0.000000	0.963572
KIF25	protein coding	0.000000	0.000000	0.000000	0.000000	0.399198
DACT2	protein coding	0.000000	0.000000	0.000000	4.698105	3.959293
SMOC2	protein coding	0.000000	0.000000	0.000000	0.150552	0.284123
PHF10	protein coding	0.478142	3.436807	2.582808	2.227588	2.312913
AL109910.2	lincRNA	-1.000000	-1.000000	2.202869	0.000000	0.426038
RPL23AP47	pseudogene	-1.000000	-1.000000	7.625272	-1.000000	7.625272
AC215522.3	lincRNA	-1.000000	-1.000000	0.000000	2.733210	2.649690
AC215522.2	other	-1.000000	-1.000000	3.729904	1.187601	1.432821
AC093627.5	lincRNA	-1.000000	-1.000000	0.000000	0.346284	0.301183
FAM20C	protein coding	0.000000	0.000000	0.000000	11.615493	11.141112
AC226118.1	lincRNA	-1.000000	-1.000000	0.000000	6.644518	2.385923
PDGFA	protein coding	0.000000	0.000000	0.000000	2.393433	2.100877
PRKAR1B	protein coding	0.000000	0.000000	0.000000	0.576247	0.564855
DNAAF5	protein coding	0.000000	0.000000	0.000000	0.213998	0.199083
COX19	protein coding	0.000000	0.000000	0.000000	0.000000	0.600096
C7orf50	protein coding	0.000000	0.000000	0.000000	0.270548	0.266149
UNCX	protein coding	0.000000	20.399113	4.494382	0.000000	2.085695
MICALL2	protein coding	0.000000	0.000000	0.000000	1.196325	0.847376
MAFK	protein coding	0.000000	2.288557	1.979346	0.599751	0.997648
MAD1L1	protein coding	0.000000	0.000000	0.000000	0.315187	0.311415
SNX8	protein coding	0.000000	0.000000	0.000000	0.094776	0.089714
AC004840.1	pseudogene	-1.000000	-1.000000	0.000000	0.666191	0.565200
LFNG	protein coding	6.043956	0.000000	2.746567	0.000000	0.528592
IQCE	protein coding	0.000000	0.000000	0.000000	0.380411	0.326387
TTYH3	protein coding	0.000000	1.319688	0.882724	0.000000	0.149158
GNA12	protein coding	0.317460	0.786988	0.649712	0.000000	0.030117
CARD11	protein coding	0.000000	0.000000	0.000000	0.075753	0.073293
SDK1	protein coding	3.533463	3.111669	3.375844	0.053094	0.089711
FOXK1	protein coding	8.563661	0.000000	1.627066	0.000000	0.212040
SLC29A4	protein coding	0.000000	2.916765	2.117040	0.986164	1.190733
ACTB	protein coding	0.000000	0.000000	0.000000	0.509423	0.472200
RSPH10B	protein coding	0.000000	0.000000	0.000000	0.394221	0.356723
PMS2	protein coding	0.000000	0.000000	0.000000	0.099988	0.091958
USP42	protein coding	0.000000	8.674985	2.600641	0.593768	0.793931
DAGLB	protein coding	0.000000	0.000000	0.000000	0.120983	0.115901
ZNF853	protein coding	0.000000	6.289979	3.060166	0.000000	1.360544
ZNF316	protein coding	0.000000	0.630096	0.313711	0.789762	0.659341
ZNF12	protein coding	0.000000	0.000000	0.000000	2.099580	1.514332
RSPH10B2	protein coding	0.000000	0.000000	0.000000	0.073060	0.066290
COL28A1	protein coding	0.000000	0.000000	0.000000	0.022981	0.022266
RPA3	protein coding	0.000000	0.000000	0.000000	0.424110	0.412966
UMAD1	protein coding	0.000000	0.000000	0.000000	0.120443	0.119459
SCIN	protein coding	0.000000	0.000000	0.000000	0.044182	0.039062
AC011287.1	lincRNA	-1.000000	-1.000000	0.000000	0.044985	0.044747
DGKB	protein coding	0.000000	0.000000	0.000000	0.049175	0.048691
AGMO	protein coding	0.000000	0.000000	0.000000	0.010875	0.010783
AHR	protein coding	0.000000	0.000000	0.000000	0.012120	0.005817
RAPGEF5	protein coding	0.000000	0.000000	0.000000	0.033063	0.031812
CCDC126	protein coding	0.000000	0.000000	0.000000	0.062793	0.059160
OSBPL3	protein coding	0.000000	0.000000	0.000000	0.029790	0.028634
JAZF1	protein coding	0.000000	0.000000	0.000000	0.078141	0.077391
ZNRF2	protein coding	10.150892	0.000000	2.139347	0.000000	0.088745
AVL9	protein coding	0.000000	0.000000	0.000000	0.292299	0.270111
KBTBD2	protein coding	0.000000	1.192627	0.730735	0.181996	0.281213
BBS9	protein coding	0.000000	0.000000	0.000000	0.004876	0.004824
NPSR1-AS1	other	-1.000000	-1.000000	0.000000	0.006948	0.006856
NPSR1	protein coding	0.000000	0.000000	0.000000	0.016560	0.016357
DPY19L1	protein coding	3.694046	0.000000	1.559919	0.000000	0.077700
SEPT7	protein coding	0.000000	0.000000	0.000000	0.090588	0.086651
KIAA0895	protein coding	0.000000	0.000000	0.000000	0.268038	0.241260
EPDR1	protein coding	0.000000	0.000000	0.000000	0.023376	0.023126
SFRP4	protein coding	0.000000	0.000000	0.000000	0.029234	0.028389
AMPH	protein coding	0.000000	0.000000	0.000000	0.091438	0.089969
POU6F2	protein coding	0.000000	0.000000	0.000000	0.016120	0.015143
HECW1	protein coding	0.000000	0.000000	0.000000	0.025916	0.025364
CAMK2B	protein coding	0.000000	3.700906	1.929514	0.847400	0.870328
ADCY1	protein coding	1.541921	0.223987	0.541167	0.122795	0.159757
TNS3	protein coding	0.000000	0.000000	0.000000	0.028993	0.027976
ABCA13	protein coding	0.000000	0.000000	0.000000	0.063872	0.061550
ZPBP	protein coding	0.000000	0.000000	0.000000	0.387329	0.260605
IKZF1	protein coding	0.000000	0.523238	0.402987	12.777886	11.741708
GRB10	protein coding	0.000000	0.000000	0.000000	0.041625	0.040315
AC079763.1	lincRNA	-1.000000	-1.000000	0.000000	0.293299	0.285425
VOPP1	protein coding	0.000000	1.163895	1.053537	0.000000	0.035784
AC092647.5	protein coding	0.000000	0.000000	0.000000	0.305058	0.297225
AC237221.1	lincRNA	-1.000000	-1.000000	58.071678	28.877070	36.940168
ZNF733P	pseudogene	-1.000000	-1.000000	0.000000	0.403966	0.350933
AC073188.2	lincRNA	-1.000000	-1.000000	0.000000	0.486353	0.474202
AC073188.6	other	-1.000000	-1.000000	4.559404	0.000000	3.575112
ZNF138	protein coding	0.000000	0.000000	0.000000	0.548938	0.508997
ZNF273	protein coding	0.000000	0.000000	0.000000	0.000000	0.052637
GTF2IP14	pseudogene	-1.000000	-1.000000	8.034188	0.000000	0.291401
INTS4P1	pseudogene	-1.000000	-1.000000	0.000000	0.593877	0.568767
AC073107.1	pseudogene	-1.000000	-1.000000	0.000000	0.020521	0.020194
INTS4P2	pseudogene	-1.000000	-1.000000	0.000000	0.036327	0.035278
AC068533.4	protein coding	0.000000	-1.000000	0.000000	0.929640	0.916052
AC092100.1	lincRNA	-1.000000	-1.000000	0.000000	0.018565	0.018426
AUTS2	protein coding	0.000000	0.000000	0.000000	0.001950	0.001924
GALNT17	protein coding	0.000000	0.000000	0.000000	0.034468	0.034226
CALN1	protein coding	0.000000	0.000000	0.000000	0.005931	0.005841
STAG3L3	pseudogene	-1.000000	-1.000000	0.000000	0.082906	0.074532
PMS2P7	pseudogene	-1.000000	-1.000000	0.374532	0.112557	0.141370
AC211476.3	pseudogene	-1.000000	-1.000000	0.000000	0.278002	0.261053
SPDYE11	pseudogene	-1.000000	-1.000000	0.000000	0.352113	0.253653
PMS2P6	pseudogene	-1.000000	-1.000000	0.000000	0.217924	0.204569
GTF2IP4	pseudogene	-1.000000	-1.000000	0.000000	0.112957	0.105072
METTL27	protein coding	0.000000	0.000000	0.000000	1.115082	0.981750
LIMK1	protein coding	0.000000	0.000000	0.000000	0.551963	0.500101
LAT2	protein coding	0.000000	0.000000	0.000000	1.397036	1.199390
GTF2I	protein coding	0.000000	0.000000	0.000000	0.098953	0.094152
NCF1	protein coding	1.871257	0.000000	1.604621	0.217881	0.358236
GTF2IRD2	protein coding	0.000000	9.737098	2.373042	1.145449	1.239916
CASTOR2	protein coding	0.000000	0.000000	0.000000	0.165225	0.161721
RCC1L	protein coding	0.000000	0.000000	0.000000	0.053129	0.048826
RF00017	other	-1.000000	-1.000000	7.395498	-1.000000	7.395498
GTF2IRD2B	protein coding	0.000000	0.000000	0.000000	0.135916	0.125777
NCF1C	pseudogene	-1.000000	-1.000000	0.000000	0.157604	0.142811
GTF2IP1	pseudogene	-1.000000	-1.000000	0.564175	0.410459	0.422473
SPDYE13P	pseudogene	-1.000000	-1.000000	2.760351	1.884173	2.016749
PMS2P10	pseudogene	-1.000000	-1.000000	0.000000	3.084298	2.920771
SPDYE14P	pseudogene	-1.000000	-1.000000	0.000000	0.591599	0.508302
AC211486.3	pseudogene	-1.000000	-1.000000	0.000000	1.037064	0.981480
SPDYE15P	pseudogene	-1.000000	-1.000000	0.000000	0.872034	0.734917
PMS2P2	pseudogene	-1.000000	-1.000000	5.412600	2.653515	2.851625
TRIM73	protein coding	0.000000	0.000000	0.000000	1.237220	1.048139
HIP1	protein coding	0.000000	0.000000	0.000000	0.027356	0.026257
TMEM120A	protein coding	0.000000	0.000000	0.000000	8.182113	6.456149
STYXL1	protein coding	0.000000	0.000000	0.000000	0.096696	0.092904
SRRM3	protein coding	4.970760	0.000000	1.653696	0.723576	0.790509
DTX2	protein coding	0.000000	0.000000	0.000000	0.494323	0.455786
RSBN1L	protein coding	0.000000	0.000000	0.000000	0.130329	0.120122
PHTF2	protein coding	0.000000	0.000000	0.000000	0.039511	0.037805
MAGI2	protein coding	0.000000	2.079338	1.486828	0.016168	0.030351
SEMA3C	protein coding	0.000000	0.000000	0.000000	0.034381	0.033367
CACNA2D1	protein coding	0.000000	0.000000	0.000000	0.017574	0.017292
PCLO	protein coding	0.252182	0.000000	0.172026	0.109011	0.112492
SEMA3E	protein coding	0.000000	0.000000	0.000000	0.010443	0.010144
SEMA3A	protein coding	0.000000	0.000000	0.000000	0.113813	0.111929
ABCB1	protein coding	0.000000	0.000000	0.000000	0.014168	0.013830
ZNF804B	protein coding	0.000000	0.000000	0.000000	0.006283	0.006232
STEAP2-AS1	other	-1.000000	-1.000000	0.000000	0.031036	0.030976
CDK14	protein coding	0.000000	0.000000	0.000000	0.082663	0.081971
BRI3	protein coding	0.000000	8.199122	5.031447	0.000000	0.322070
BAIAP2L1	protein coding	0.000000	0.000000	0.000000	0.068072	0.065803
NPTX2	protein coding	0.000000	0.000000	0.000000	0.354826	0.278419
SMURF1	protein coding	0.000000	0.057720	0.034849	0.000000	0.001714
CYP3A5	protein coding	0.000000	0.000000	0.000000	0.129515	0.113094
ZCWPW1	protein coding	0.000000	0.000000	0.000000	0.758174	0.681673
ZAN	protein coding	0.000000	0.000000	0.000000	0.236727	0.204142
MUC3A	protein coding	49.288006	12.849162	45.220490	0.000000	27.012932
MUC12	protein coding	0.194695	0.000000	0.191056	0.294940	0.259498
CUX1	protein coding	0.940265	0.000000	0.322031	0.134248	0.140582
SH2B2	protein coding	13.156578	0.000000	11.336207	6.397031	6.706718
SPDYE6	protein coding	0.000000	0.000000	0.000000	1.353862	1.104135
PRKRIP1	protein coding	0.000000	0.000000	0.000000	0.465179	0.439462
SPDYE2B	protein coding	0.000000	0.000000	0.000000	0.255954	0.207712
RASA4DP	pseudogene	-1.000000	-1.000000	3.171953	0.957002	1.285764
LHFPL3	protein coding	0.000000	0.000000	0.000000	0.160230	0.159702
BCAP29	protein coding	0.000000	0.000000	0.000000	0.190908	0.140264
PPP1R3A	protein coding	0.000000	0.000000	0.000000	0.273068	0.266643
ST7	protein coding	0.000000	0.000000	0.000000	0.010331	0.010113
CTTNBP2	protein coding	0.000000	0.000000	0.000000	0.018480	0.017738
CADPS2	protein coding	0.000000	0.000000	0.000000	0.042336	0.041877
GRM8	protein coding	0.000000	0.000000	0.000000	0.035565	0.035351
SND1	protein coding	0.000000	0.000000	0.000000	0.029297	0.029063
LRRC4	protein coding	0.000000	0.000000	0.000000	9.949749	1.965846
IMPDH1	protein coding	0.000000	0.000000	0.000000	1.015635	0.845619
AC018638.3	pseudogene	-1.000000	-1.000000	0.000000	3.422619	2.857143
COPG2	protein coding	54.531722	62.317784	57.189055	32.777511	33.385638
AC016831.7	lincRNA	-1.000000	-1.000000	0.000000	0.033790	0.032612
MKLN1	protein coding	0.000000	0.000000	0.000000	0.029338	0.028458
PLXNA4	protein coding	0.000000	1.397500	0.879148	0.029265	0.055391
EXOC4	protein coding	0.000000	0.000000	0.000000	0.015217	0.015120
LRGUK	protein coding	0.000000	0.000000	0.000000	0.070167	0.067739
DGKI	protein coding	0.000000	0.000000	0.000000	0.025210	0.024461
SVOPL	protein coding	0.000000	0.000000	0.000000	0.273331	0.268056
ATP6V0A4	protein coding	0.000000	0.000000	0.000000	0.055561	0.052538
KIAA1549	protein coding	0.683410	0.745474	0.716240	0.000000	0.059358
CLEC2L	protein coding	10.387597	9.957924	10.162003	0.000000	0.653162
HIPK2	protein coding	0.000000	0.153689	0.116876	4.856584	4.518334
TBXAS1	protein coding	0.000000	0.000000	0.000000	0.000000	0.086733
PARP12	protein coding	0.000000	0.000000	0.000000	0.189849	0.170098
KDM7A	protein coding	0.000000	0.000000	0.000000	0.144613	0.130026
SLC37A3	protein coding	0.000000	0.000000	0.000000	0.188775	0.113780
DENND2A	protein coding	0.000000	0.000000	0.000000	0.073812	0.071349
KIAA1147	protein coding	3.228173	0.000000	0.598232	0.000000	0.096863
MGAM	protein coding	0.000000	0.000000	0.000000	0.530532	0.504690
TRBV7-2	other	-1.000000	100.000000	36.132316	100.000000	53.432282
TRBV7-9	other	-1.000000	-1.000000	100.000000	100.000000	100.000000
TRBV13	other	-1.000000	-1.000000	100.000000	100.000000	100.000000
TRBV10-3	other	-1.000000	100.000000	100.000000	100.000000	100.000000
TRBV11-3	other	-1.000000	100.000000	31.969309	79.775281	40.871369
TRBV12-3	other	-1.000000	100.000000	100.000000	100.000000	100.000000
TRBV12-4	other	-1.000000	100.000000	100.000000	100.000000	100.000000
TRBV12-5	other	-1.000000	100.000000	100.000000	100.000000	100.000000
TRBV14	other	-1.000000	100.000000	100.000000	100.000000	100.000000
TRBV15	other	-1.000000	100.000000	100.000000	100.000000	100.000000
TRBV16	other	-1.000000	-1.000000	100.000000	100.000000	100.000000
TRBV17	other	-1.000000	-1.000000	100.000000	100.000000	100.000000
TRBV18	other	-1.000000	100.000000	100.000000	100.000000	100.000000
PRSS2	protein coding	4.842615	18.181818	6.126915	7.288520	7.221516
TRBJ1-1	other	-1.000000	-1.000000	100.000000	-1.000000	100.000000
TRBJ1-2	other	-1.000000	-1.000000	100.000000	-1.000000	100.000000
TRBJ1-3	other	-1.000000	-1.000000	100.000000	-1.000000	100.000000
TRBJ1-4	other	-1.000000	-1.000000	100.000000	-1.000000	100.000000
TRBJ1-5	other	-1.000000	-1.000000	100.000000	-1.000000	100.000000
TRBJ1-6	other	-1.000000	-1.000000	100.000000	-1.000000	100.000000
TRBC1	other	-1.000000	100.000000	49.143610	81.628163	66.905615
TCAF1P1	pseudogene	-1.000000	-1.000000	0.000000	6.211589	4.161765
TCAF2	protein coding	0.797503	0.000000	0.358926	0.065030	0.082224
AC099548.2	pseudogene	-1.000000	-1.000000	0.000000	0.114681	0.109125
TCAF2P1	pseudogene	-1.000000	-1.000000	0.867769	0.000000	0.121803
TCAF1	protein coding	1.086957	0.000000	0.475511	0.000000	0.059028
TPK1	protein coding	0.000000	0.000000	0.000000	0.087516	0.086876
CNTNAP2	protein coding	0.000000	0.000000	0.000000	0.030768	0.030629
ZNF425	protein coding	0.000000	0.000000	0.000000	0.384786	0.331042
ZNF777	protein coding	0.000000	0.000000	0.000000	0.908817	0.809812
ZNF467	protein coding	0.000000	0.000000	0.000000	0.777913	0.548564
SSPO	protein coding	0.000000	0.000000	0.000000	0.078342	0.056958
AC092666.1	lincRNA	-1.000000	-1.000000	0.000000	0.181331	0.174351
KCNH2	protein coding	0.000000	3.176895	0.868707	0.000000	0.131918
NOS3	protein coding	0.000000	0.000000	0.000000	2.006966	1.538592
AGAP3	protein coding	13.836478	0.000000	8.911803	0.634687	1.402611
SMARCD3	protein coding	0.000000	0.000000	0.000000	0.135143	0.125217
PRKAG2	protein coding	0.000000	0.000000	0.000000	0.014872	0.014641
KMT2C	protein coding	0.000000	0.000000	0.000000	0.036871	0.034542
ACTR3B	protein coding	0.000000	0.000000	0.000000	0.144552	0.141171
DPP6	protein coding	0.000000	0.000000	0.000000	0.540957	0.537238
PAXIP1	protein coding	0.000000	14.772727	2.377220	0.000000	0.153206
AC008060.3	lincRNA	-1.000000	-1.000000	0.000000	0.067881	0.066865
LINC01006	lincRNA	-1.000000	-1.000000	0.000000	0.016415	0.016028
LMBR1	protein coding	0.000000	0.000000	0.000000	0.014957	0.013822
MNX1	protein coding	13.743356	0.000000	6.601021	0.000000	1.090361
PTPRN2	protein coding	0.000000	0.000000	0.000000	0.362023	0.360340
NCAPG2	protein coding	0.000000	0.000000	0.000000	0.062023	0.057129
ESYT2	protein coding	0.000000	0.000000	0.000000	0.127220	0.118882
WDR60	protein coding	0.000000	0.000000	0.000000	0.113122	0.096836
AC131281.2	pseudogene	-1.000000	-1.000000	14.583333	-1.000000	14.583333
WBP1LP3	pseudogene	-1.000000	-1.000000	12.560386	-1.000000	12.560386
ERICH1	protein coding	0.000000	0.000000	0.000000	4.801657	4.340953
DLGAP2	protein coding	0.000000	0.000000	0.000000	1.339734	1.324574
AC110288.1	lincRNA	-1.000000	-1.000000	0.000000	20.959264	16.184678
MYOM2	protein coding	0.000000	0.000000	0.000000	0.647219	0.511982
CSMD1	protein coding	0.000000	0.000000	0.000000	0.011003	0.010924
AC009435.1	lincRNA	-1.000000	-1.000000	0.000000	0.184852	0.184348
MCPH1	protein coding	0.000000	0.000000	0.000000	0.012026	0.011574
AGPAT5	protein coding	0.000000	0.000000	0.000000	0.151226	0.140326
AF228730.5	pseudogene	-1.000000	-1.000000	0.000000	0.075137	0.073532
RPS3AP33	pseudogene	-1.000000	-1.000000	12.688822	-1.000000	12.688822
FAM90A3P	pseudogene	-1.000000	-1.000000	7.819225	0.000000	3.621262
FAM90A4P	pseudogene	-1.000000	-1.000000	2.797704	0.062112	1.362126
FAM90A5P	pseudogene	-1.000000	-1.000000	2.654232	0.000000	1.229236
FAM66B	lincRNA	-1.000000	-1.000000	0.000000	0.051599	0.048378
DEFB4B	protein coding	0.000000	0.000000	0.000000	2.634731	2.196705
DEFB105B	protein coding	0.000000	0.000000	0.000000	1.446541	1.195426
DEFB107B	protein coding	0.000000	0.000000	0.000000	6.608031	6.416636
FAM90A6P	pseudogene	-1.000000	-1.000000	29.863604	36.086957	33.200399
FAM90A7P	pseudogene	-1.000000	-1.000000	13.773314	33.436725	24.369190
FAM90A21P	pseudogene	-1.000000	-1.000000	14.551971	15.724052	15.182724
FAM90A22P	pseudogene	-1.000000	-1.000000	21.305595	3.289882	11.624045
FAM90A23P	pseudogene	-1.000000	-1.000000	2.367288	4.039776	3.290130
FAM90A18P	pseudogene	-1.000000	-1.000000	10.688666	0.000000	4.950166
FAM90A8P	pseudogene	-1.000000	-1.000000	0.000000	4.350528	2.326354
FAM90A19P	pseudogene	-1.000000	-1.000000	9.469154	0.000000	4.385382
DEFB107A	protein coding	0.000000	0.000000	0.000000	1.442041	1.301301
SPAG11A	protein coding	0.000000	0.000000	0.000000	0.146543	0.133391
DEFB4A	protein coding	0.000000	0.000000	0.000000	4.997061	4.082613
ZNF705B	protein coding	7.530454	0.000000	5.638474	0.333897	0.579077
FAM66E	lincRNA	-1.000000	-1.000000	2.640845	6.177158	5.989840
AC130365.1	pseudogene	-1.000000	-1.000000	9.750000	-1.000000	9.750000
USP17L8	protein coding	21.796482	-1.000000	21.796482	-1.000000	21.796482
USP17L3	protein coding	10.552764	-1.000000	10.552764	-1.000000	10.552764
DEFB109C	pseudogene	-1.000000	-1.000000	0.000000	5.993276	5.769772
FAM90A11P	pseudogene	-1.000000	-1.000000	2.616148	2.296937	2.428763
FAM90A12P	pseudogene	-1.000000	-1.000000	1.642797	0.000000	0.745983
AC105233.5	other	-1.000000	-1.000000	0.000000	4.090421	3.876753
AC105233.3	pseudogene	-1.000000	-1.000000	25.302826	-1.000000	25.302826
MIR548I3	miRNA	-1.000000	-1.000000	38.513514	-1.000000	38.513514
TNKS	protein coding	0.000000	0.000000	0.000000	0.013090	0.012366
DEFB130B	protein coding	0.000000	-1.000000	0.000000	1.714205	1.658059
DEFB108D	pseudogene	-1.000000	-1.000000	0.000000	4.520184	4.288991
FAM90A2P	pseudogene	-1.000000	-1.000000	4.088953	0.000000	1.893688
DEFB131D	pseudogene	-1.000000	-1.000000	0.000000	1.789332	1.735145
DEFB130A	protein coding	0.000000	-1.000000	0.000000	0.379587	0.367147
FAM90A25P	pseudogene	-1.000000	-1.000000	0.000000	4.534161	2.425249
FAM86B2	protein coding	0.000000	0.000000	0.000000	0.395722	0.344860
AC068587.4	other	-1.000000	-1.000000	1.666786	0.306081	0.401728
DLC1	protein coding	0.000000	0.000000	0.000000	0.023460	0.023022
SGCZ	protein coding	0.000000	0.000000	0.000000	0.040568	0.040488
MSR1	protein coding	0.000000	0.000000	0.000000	0.084545	0.083331
AC068992.1	lincRNA	-1.000000	-1.000000	0.000000	0.019383	0.019316
FGL1	protein coding	0.000000	0.000000	0.000000	0.050622	0.047842
PSD3	protein coding	0.000000	0.000000	0.000000	0.100919	0.098488
AC100849.1	lincRNA	-1.000000	-1.000000	0.000000	0.056069	0.055595
GFRA2	protein coding	0.000000	0.000000	0.000000	0.048831	0.046739
PPP3CC	protein coding	0.000000	0.000000	0.000000	0.063658	0.061800
EGR3	protein coding	0.000000	2.638398	2.517986	0.000000	1.984760
AC055854.1	other	-1.000000	-1.000000	0.000000	0.164632	0.161341
DOCK5	protein coding	0.000000	0.000000	0.000000	0.158025	0.146984
CDCA2	protein coding	0.000000	0.000000	0.000000	0.126431	0.116510
EBF2	protein coding	0.000000	0.000000	0.000000	0.113526	0.110474
DPYSL2	protein coding	0.000000	0.000000	0.000000	0.127863	0.122784
ADRA1A	protein coding	0.000000	0.754841	0.472570	0.000000	0.019308
SCARA5	protein coding	0.000000	0.000000	0.000000	0.109802	0.105824
FBXO16	protein coding	0.000000	0.000000	0.000000	0.000000	0.154192
LEPROTL1	protein coding	0.000000	0.000000	0.000000	0.000000	0.050116
MBOAT4	protein coding	0.000000	0.000000	0.000000	0.361329	0.318768
RBPMS	protein coding	0.000000	0.000000	0.000000	0.123647	0.120352
NRG1	protein coding	0.000000	0.000000	0.000000	0.025555	0.025342
UNC5D	protein coding	0.000000	0.000000	0.000000	0.134161	0.131885
LINC01605	lincRNA	-1.000000	-1.000000	0.000000	0.050265	0.049683
C8orf86	protein coding	0.000000	0.000000	0.000000	0.378812	0.330940
AC069120.1	lincRNA	-1.000000	-1.000000	0.000000	0.179200	0.156749
ADAM5	pseudogene	-1.000000	-1.000000	0.000000	0.159054	0.155662
ZMAT4	protein coding	0.000000	0.000000	0.000000	0.050452	0.050103
NKX6-3	protein coding	0.000000	0.000000	0.000000	3.318152	1.857585
KAT6A	protein coding	0.000000	0.000000	0.000000	0.213266	0.193452
SLC20A2	protein coding	0.000000	0.000000	0.000000	1.746461	1.679540
RNF170	protein coding	0.000000	0.000000	0.000000	0.128584	0.113319
HGSNAT	protein coding	0.000000	0.000000	0.000000	0.157530	0.142628
PXDNL	protein coding	0.000000	0.000000	0.000000	0.026185	0.025925
RP1	protein coding	0.000000	0.000000	0.000000	0.000000	0.010765
XKR4	protein coding	0.000000	0.000000	0.000000	0.011196	0.010690
TMEM68	protein coding	0.000000	0.000000	0.000000	0.104322	0.036372
SDR16C5	protein coding	0.000000	0.000000	0.000000	0.995765	0.837908
LINC01606	lincRNA	-1.000000	-1.000000	0.000000	0.039634	0.037906
AC090796.1	lincRNA	-1.000000	-1.000000	0.000000	0.204030	0.202686
FAM110B	protein coding	0.000000	0.000000	0.000000	0.000000	0.115364
AC021393.1	lincRNA	-1.000000	-1.000000	0.000000	0.299692	0.294492
CHD7	protein coding	0.000000	0.552752	0.174322	0.030685	0.040687
ASPH	protein coding	0.000000	0.000000	0.000000	0.013707	0.012612
SGK3	protein coding	0.000000	0.000000	0.000000	0.043363	0.042175
KCNB2	protein coding	0.000000	0.000000	0.000000	0.014596	0.014465
AC090735.1	lincRNA	-1.000000	-1.000000	4.312115	0.579030	0.842901
TERF1	protein coding	0.000000	0.000000	0.000000	0.058600	0.053492
SBSPON	protein coding	0.000000	0.000000	0.000000	0.224683	0.094042
STAU2	protein coding	0.000000	0.074974	0.060226	0.022257	0.023523
AC027018.1	lincRNA	-1.000000	-1.000000	0.000000	0.034011	0.033624
LINC01607	lincRNA	-1.000000	-1.000000	9.644670	0.353961	0.567723
ZNF704	protein coding	0.000000	0.000000	0.000000	0.141067	0.132749
REXO1L9P	pseudogene	-1.000000	-1.000000	9.017561	0.000000	4.724018
REXO1L5P	pseudogene	-1.000000	-1.000000	1.335241	0.000000	0.697211
WWP1	protein coding	0.000000	0.000000	0.000000	0.052877	0.050854
CNBD1	protein coding	0.000000	0.000000	0.000000	0.049695	0.049547
AF117829.1	lincRNA	-1.000000	-1.000000	0.000000	0.039769	0.037757
NBN	protein coding	0.000000	0.000000	0.000000	0.000000	0.193155
AC104211.1	other	-1.000000	-1.000000	0.000000	0.017475	0.016689
C8orf37-AS1	lincRNA	-1.000000	-1.000000	0.000000	0.015226	0.015190
LAPTM4B	protein coding	0.000000	0.000000	0.000000	0.068229	0.065422
STK3	protein coding	0.000000	0.000000	0.000000	0.046639	0.041742
VPS13B	protein coding	0.000000	0.000000	0.000000	0.003885	0.003818
RGS22	protein coding	0.000000	0.000000	0.000000	0.320437	0.311157
NCALD	protein coding	0.000000	0.000000	0.000000	0.062892	0.062049
LRP12	protein coding	0.000000	0.000000	0.000000	0.116069	0.111230
ZFPM2	protein coding	0.000000	0.000000	0.000000	0.024341	0.017136
ZFPM2-AS1	other	-1.000000	-1.000000	0.000000	0.042404	0.042101
TRPS1	protein coding	0.000000	0.000000	0.000000	0.043581	0.042375
LINC00536	lincRNA	-1.000000	-1.000000	0.000000	0.012102	0.012014
EIF3H	protein coding	0.000000	0.000000	0.000000	0.080371	0.076926
SLC30A8	protein coding	0.000000	0.000000	0.000000	0.152049	0.147941
DEPTOR	protein coding	0.000000	0.000000	0.000000	0.256569	0.252827
COL14A1	protein coding	0.000000	0.000000	0.000000	0.044444	0.036509
AC068413.1	lincRNA	-1.000000	-1.000000	0.000000	0.154438	0.153854
RNF139	protein coding	0.000000	0.000000	0.000000	0.697030	0.554038
POU5F1B	protein coding	0.000000	0.000000	0.000000	0.024755	0.023497
CCDC26	lincRNA	-1.000000	-1.000000	0.000000	0.024628	0.023917
ASAP1	protein coding	0.000000	0.000000	0.000000	0.064960	0.063848
ADCY8	protein coding	0.000000	0.000000	0.000000	0.030453	0.029757
TMEM71	protein coding	0.000000	0.000000	0.000000	0.090441	0.087181
AC105180.1	lincRNA	-1.000000	-1.000000	0.000000	0.022190	0.022103
KHDRBS3	protein coding	0.000000	13.574007	7.714403	0.000000	0.094347
LINC02055	lincRNA	-1.000000	-1.000000	0.000000	0.030128	0.029947
TRAPPC9	protein coding	0.000000	0.000000	0.000000	0.393565	0.390945
AGO2	protein coding	0.892857	0.925623	0.920120	0.568718	0.614050
PTK2	protein coding	0.000000	0.000000	0.000000	0.043455	0.042112
PTP4A3	protein coding	0.000000	0.000000	0.000000	0.157019	0.145819
TSNARE1	protein coding	0.000000	0.000000	0.000000	0.124640	0.122411
ADGRB1	protein coding	0.000000	1.683502	0.400641	0.393150	0.393392
GML	protein coding	0.000000	0.000000	0.000000	0.067644	0.066862
TOP1MT	protein coding	0.000000	0.000000	0.000000	0.131122	0.122313
RHPN1	protein coding	0.000000	0.000000	0.000000	3.441452	2.608752
MROH6	protein coding	0.000000	0.000000	0.000000	8.618968	3.817807
EEF1D	protein coding	0.000000	0.000000	0.000000	0.874126	0.604717
TIGD5	protein coding	4.095386	1.184971	2.226758	-1.000000	2.226758
ZNF707	protein coding	0.000000	0.000000	0.000000	0.000000	0.074713
EPPK1	protein coding	32.161664	0.000000	30.535592	1.187464	23.401135
SPATC1	protein coding	0.000000	0.000000	0.000000	55.733840	52.496323
MROH1	protein coding	0.000000	0.000000	0.000000	0.412951	0.390611
HSF1	protein coding	0.000000	0.000000	0.000000	0.822036	0.739268
CYHR1	protein coding	11.872910	1.771182	6.438321	0.000000	1.553277
PPP1R16A	protein coding	0.000000	0.000000	0.000000	0.000000	0.422325
GPT	protein coding	0.000000	0.000000	0.000000	4.394577	2.237562
WASHC1	protein coding	0.000000	0.000000	0.000000	0.075374	0.072459
DOCK8	protein coding	0.000000	0.000000	0.000000	0.020669	0.019968
SMARCA2	protein coding	1.109318	0.000000	0.325771	0.000000	0.025781
RFX3	protein coding	0.000000	0.000000	0.000000	0.032378	0.031199
GLIS3	protein coding	0.000000	0.000000	0.000000	0.030833	0.066951
KDM4C	protein coding	0.000000	0.000000	0.000000	0.055432	0.054531
PTPRD	protein coding	0.000000	0.000000	0.000000	0.021945	0.021841
AL596451.1	lincRNA	-1.000000	-1.000000	0.000000	0.136255	0.133343
MPDZ	protein coding	0.000000	0.000000	0.000000	0.037365	0.035656
NFIB	protein coding	0.000000	0.000000	0.000000	0.019577	0.018919
FREM1	protein coding	0.000000	0.000000	0.000000	0.034975	0.032893
CLCN3P1	pseudogene	-1.000000	-1.000000	0.000000	0.071669	0.070396
CCDC171	protein coding	0.000000	0.000000	0.000000	0.009717	0.007865
CNTLN	protein coding	0.000000	0.000000	0.000000	0.043658	0.042554
SH3GL2	protein coding	0.000000	0.000000	0.000000	0.018104	0.017886
ADAMTSL1	protein coding	0.000000	0.000000	0.000000	0.025783	0.025488
DENND4C	protein coding	0.000000	0.000000	0.000000	0.143132	0.134861
SLC24A2	protein coding	0.000000	0.000000	0.000000	0.007815	0.007514
FOCAD	protein coding	0.000000	0.000000	0.000000	0.035934	0.035244
AL391117.1	lincRNA	-1.000000	-1.000000	0.000000	0.038421	0.038358
LINGO2	protein coding	0.000000	0.000000	0.000000	0.014046	0.013985
CYP4F26P	lincRNA	-1.000000	-1.000000	0.000000	0.110865	0.105700
UBAP2	protein coding	0.000000	0.000000	0.000000	0.121582	0.117087
UBAP1	protein coding	0.000000	0.000000	0.000000	0.596610	0.574009
PHF24	protein coding	0.000000	0.000000	0.000000	0.000000	0.144370
RUSC2	protein coding	0.000000	0.000000	0.000000	0.033300	0.030653
RNF38	protein coding	0.000000	0.000000	0.000000	0.069361	0.027125
ZCCHC7	protein coding	0.000000	0.000000	0.000000	0.292379	0.288288
DCAF10	protein coding	0.000000	0.000000	0.000000	0.218830	0.192067
AL390726.6	pseudogene	-1.000000	-1.000000	0.000000	0.028697	0.028135
AL845311.1	lincRNA	-1.000000	-1.000000	0.000000	0.068063	0.066793
CNTNAP3	protein coding	0.000000	0.000000	0.000000	3.343936	3.233618
RN7SL640P	other	-1.000000	-1.000000	2.692308	-1.000000	2.692308
BX005214.3	pseudogene	-1.000000	-1.000000	8.137865	2.526670	3.798155
FAM74A1	lincRNA	-1.000000	-1.000000	0.000000	1.707270	1.521108
BX005214.1	lincRNA	-1.000000	-1.000000	0.000000	1.018701	0.995240
FKBP4P2	pseudogene	-1.000000	-1.000000	15.474453	-1.000000	15.474453
RAB28P1	pseudogene	-1.000000	-1.000000	0.000000	6.962025	2.296451
GLIDR	lincRNA	-1.000000	-1.000000	0.000000	0.040110	0.037348
FGF7P3	pseudogene	-1.000000	-1.000000	0.000000	0.219481	0.218186
ANKRD20A2	protein coding	0.000000	0.000000	0.000000	0.177188	0.162387
AMYH02020865.1	pseudogene	-1.000000	-1.000000	0.000000	20.806150	19.710137
BMS1P14	lincRNA	-1.000000	-1.000000	7.933884	21.848196	21.709208
FP325318.1	lincRNA	-1.000000	-1.000000	0.000000	1.276861	1.128130
AL353626.1	lincRNA	-1.000000	-1.000000	0.000000	0.086934	0.085772
FOXD4L6	protein coding	0.000000	3.851091	1.475652	-1.000000	1.475652
CBWD6	protein coding	0.000000	0.000000	0.000000	0.363041	0.331101
AL591926.2	lincRNA	-1.000000	-1.000000	0.000000	0.290799	0.282855
CNTNAP3B	protein coding	0.000000	0.000000	0.000000	0.076394	0.073162
BX088651.4	lincRNA	-1.000000	-1.000000	1.047324	0.000000	1.009723
MEP1AP4	pseudogene	-1.000000	-1.000000	7.090239	0.000000	1.260642
SPATA31A5	protein coding	1.384768	0.000000	1.316099	0.000000	0.892288
FAM74A6	pseudogene	-1.000000	-1.000000	1.489244	2.541222	2.266208
AL590491.2	lincRNA	-1.000000	-1.000000	0.000000	1.497713	1.427613
BX088645.1	protein coding	0.000000	0.000000	0.000000	0.602969	0.594377
AL935212.1	lincRNA	-1.000000	-1.000000	3.112450	0.000000	1.048360
AL391987.1	pseudogene	-1.000000	-1.000000	0.000000	14.035088	10.084034
FAM27E4	pseudogene	-1.000000	-1.000000	21.114370	-1.000000	21.114370
AL391987.4	lincRNA	-1.000000	-1.000000	0.000000	4.545455	2.892562
AL391987.2	lincRNA	-1.000000	-1.000000	0.000000	1.668159	1.623359
AL391987.3	lincRNA	-1.000000	-1.000000	0.000000	0.997026	0.933126
CR769775.4	other	-1.000000	-1.000000	1.014983	-1.000000	1.014983
CR769775.2	lincRNA	-1.000000	-1.000000	0.000000	0.635778	0.623918
ATP5F1AP7	pseudogene	-1.000000	-1.000000	4.303599	-1.000000	4.303599
AL512625.3	lincRNA	-1.000000	-1.000000	0.000000	0.100467	0.090051
CNTNAP3P1	pseudogene	-1.000000	-1.000000	0.000000	0.361129	0.328260
BMS1P9	pseudogene	-1.000000	-1.000000	0.452489	0.000000	0.111857
AL591379.1	pseudogene	-1.000000	-1.000000	0.733399	0.408012	0.511202
AQP7P4	pseudogene	-1.000000	-1.000000	0.096061	2.381747	2.231642
AQP7P1	pseudogene	-1.000000	-1.000000	0.000000	0.641368	0.599101
AL845321.1	pseudogene	-1.000000	-1.000000	0.000000	0.433665	0.404980
ANKRD20A4	protein coding	0.000000	0.000000	0.000000	0.364363	0.329158
AQP7P2	pseudogene	-1.000000	-1.000000	10.192308	3.372512	3.812555
AL445665.1	pseudogene	-1.000000	-1.000000	0.000000	3.628363	2.970566
BMS1P11	pseudogene	-1.000000	-1.000000	0.000000	8.050690	6.038580
AL512605.1	pseudogene	-1.000000	-1.000000	3.248811	0.000000	0.377046
IGKV1OR9-1	pseudogene	-1.000000	-1.000000	39.222615	-1.000000	39.222615
FOXD4L5	protein coding	8.473221	3.231018	5.341055	-1.000000	5.341055
CBWD4P	pseudogene	-1.000000	-1.000000	0.000000	0.755133	0.740720
CBWD5	protein coding	0.000000	0.000000	0.000000	0.038599	0.032191
IGKV1OR-3	pseudogene	-1.000000	-1.000000	4.034582	24.615385	9.812109
AC129778.1	pseudogene	-1.000000	-1.000000	0.000000	0.995069	0.918570
AQP7P3	pseudogene	-1.000000	-1.000000	8.557692	8.282127	8.300050
AL669942.1	other	-1.000000	-1.000000	0.000000	0.909780	0.454431
ANKRD20A3	protein coding	1.092233	0.000000	0.681130	0.000000	0.105786
AL513478.2	lincRNA	-1.000000	-1.000000	0.000000	0.461598	0.426166
FKBP4P8	pseudogene	-1.000000	-1.000000	3.435673	-1.000000	3.435673
CNTNAP3P2	pseudogene	-1.000000	-1.000000	0.647668	0.160868	0.168870
AL162233.1	pseudogene	-1.000000	-1.000000	0.000000	0.774083	0.608519
ANKRD20A1	protein coding	0.000000	3.752759	1.006513	0.303482	0.358582
CBWD3	protein coding	0.000000	0.000000	0.000000	0.108903	0.088220
PIP5K1B	protein coding	0.000000	0.000000	0.000000	0.009316	0.009218
AL358113.1	protein coding	0.000000	0.000000	0.000000	0.101698	0.099345
FAM189A2	protein coding	4.244482	0.000000	2.467917	0.000000	0.110309
C9orf135	protein coding	0.000000	0.000000	0.000000	0.143406	0.141622
TRPM3	protein coding	0.000000	0.000000	0.000000	0.027512	0.027020
ALDH1A1	protein coding	0.000000	0.000000	0.000000	0.090198	0.088998
CYP1D1P	pseudogene	-1.000000	-1.000000	0.000000	1.296491	1.160850
OSTF1	protein coding	0.000000	0.000000	0.000000	0.081902	0.080038
PCSK5	protein coding	0.000000	0.000000	0.000000	0.043799	0.042612
GNA14	protein coding	0.000000	0.000000	0.000000	0.027387	0.027084
AL591368.1	lincRNA	-1.000000	-1.000000	0.000000	0.106689	0.104373
SEMA4D	protein coding	0.000000	0.000000	0.000000	0.163266	0.152174
AL606807.1	lincRNA	-1.000000	-1.000000	0.000000	0.201275	0.195134
NFIL3	protein coding	0.000000	28.633094	9.548944	0.000000	1.343052
ROR2	protein coding	0.000000	0.000000	0.000000	0.017268	0.017051
ANKRD19P	pseudogene	-1.000000	-1.000000	0.000000	0.028821	0.027741
FGD3	protein coding	0.000000	0.000000	0.000000	0.121507	0.116011
WNK2	protein coding	0.000000	0.000000	0.000000	0.090506	0.084773
FAM120AOS	protein coding	0.000000	0.000000	0.000000	5.550930	2.817695
FAM120A	protein coding	0.000000	4.251234	2.151881	0.000000	0.135507
PHF2	protein coding	1.267780	11.868038	5.711207	0.184483	0.483621
BARX1	protein coding	0.000000	15.840000	11.148649	0.000000	5.280000
ZNF169	protein coding	0.000000	0.000000	0.000000	0.626925	0.550507
C9orf3	protein coding	0.914746	0.000000	0.582615	0.029760	0.036614
FANCC	protein coding	0.000000	0.000000	0.000000	0.034312	0.022274
CDC14B	protein coding	0.000000	3.089643	2.232353	0.000000	0.109577
MFSD14C	protein coding	0.000000	0.000000	0.000000	0.000000	0.028496
HEMGN	protein coding	0.000000	0.000000	0.000000	0.300051	0.260172
GABBR2	protein coding	0.506696	0.678593	0.599500	0.000000	0.008549
TGFBR1	protein coding	1.414427	0.000000	0.292269	0.020790	0.059816
INVS	protein coding	0.000000	0.000000	0.000000	0.051328	0.050063
PLPPR1	protein coding	0.000000	0.000000	0.000000	0.020438	0.020241
GRIN3A	protein coding	0.000000	0.000000	0.000000	0.068136	0.065001
CYLC2	protein coding	0.000000	0.000000	0.000000	0.651154	0.586789
ABCA1	protein coding	0.000000	0.000000	0.000000	0.067708	0.062485
EPB41L4B	protein coding	4.945633	8.732843	7.362275	0.000000	0.389290
PTPN3	protein coding	0.000000	1.339936	0.982801	0.212881	0.271883
PALM2-AKAP2	protein coding	0.000000	0.000000	0.000000	0.044534	0.043600
MUSK	protein coding	0.000000	0.000000	0.000000	0.154689	0.150547
AL162414.1	lincRNA	-1.000000	-1.000000	0.000000	0.085610	0.085171
ZNF483	protein coding	0.000000	0.000000	0.000000	0.070312	0.062636
PTGR1	protein coding	0.000000	0.000000	0.000000	0.067960	0.065825
PTBP3	protein coding	0.000000	0.000000	0.000000	0.038075	0.035360
KIAA1958	protein coding	0.000000	0.272150	0.205824	0.102701	0.110107
FKBP15	protein coding	0.000000	0.000000	0.000000	0.337359	0.280010
ZNF618	protein coding	0.000000	0.245324	0.169366	0.000000	0.008874
DEC1	protein coding	0.000000	0.000000	0.000000	0.132155	0.131505
PAPPA	protein coding	1.760852	0.000000	0.784815	0.012210	0.046274
ASTN2	protein coding	0.000000	0.000000	0.000000	0.003362	0.003334
AC006288.1	lincRNA	-1.000000	-1.000000	0.000000	0.142941	0.135652
C5	protein coding	0.000000	0.000000	0.000000	0.175330	0.165406
CNTRL	protein coding	0.000000	0.000000	0.000000	0.191865	0.176161
DAB2IP	protein coding	0.000000	0.000000	0.000000	0.073812	0.071405
NEK6	protein coding	0.000000	3.663986	2.784065	0.181920	0.304072
NR5A1	protein coding	0.000000	0.000000	0.000000	0.645955	0.561197
GAPVD1	protein coding	0.000000	0.000000	0.000000	0.136496	0.122376
MAPKAP1	protein coding	0.000000	0.000000	0.000000	0.021458	0.021124
AL589923.1	lincRNA	-1.000000	-1.000000	0.000000	0.025561	0.025482
MVB12B	protein coding	8.100000	1.346121	2.318882	0.069272	0.156500
ZBTB34	protein coding	0.000000	0.000000	0.000000	0.311727	0.230040
RALGPS1	protein coding	0.000000	0.000000	0.000000	0.023027	0.022374
FAM129B	protein coding	0.000000	0.000000	0.000000	0.117826	0.111337
ODF2	protein coding	0.000000	0.000000	0.000000	0.431728	0.383898
WDR34	protein coding	0.000000	0.000000	0.000000	8.493307	7.709937
VTI1BP4	pseudogene	-1.000000	-1.000000	62.357414	59.643436	60.941587
SET	protein coding	0.000000	0.000000	0.000000	3.079844	2.250308
ZER1	protein coding	0.000000	0.000000	0.000000	0.104638	0.093835
IER5L	protein coding	9.547325	0.000000	4.280443	-1.000000	4.280443
TOR1A	protein coding	0.000000	0.000000	0.000000	0.406281	0.330652
NCS1	protein coding	0.000000	0.523218	0.464217	0.178032	0.200847
HMCN2	protein coding	13.984135	12.989324	13.949611	22.743048	21.883489
PRDM12	protein coding	6.974638	0.000000	3.111111	0.000000	0.418774
ABL1	protein coding	0.000000	2.549162	1.115538	0.000000	0.040293
PRRC2B	protein coding	0.000000	0.717905	0.299956	0.150223	0.164348
RAPGEF1	protein coding	0.310158	7.790549	3.656620	0.000000	0.156763
CFAP77	protein coding	0.000000	0.000000	0.000000	0.060826	0.060022
AL162417.1	protein coding	0.000000	0.000000	0.000000	0.117657	0.110954
STKLD1	protein coding	0.000000	0.000000	0.000000	4.257378	3.848094
ADAMTSL2	protein coding	0.000000	0.000000	0.000000	1.092104	0.973359
SARDH	protein coding	0.000000	0.000000	0.000000	1.407228	1.315531
VAV2	protein coding	0.000000	0.000000	0.000000	0.503720	0.492393
BRD3	protein coding	0.000000	1.496515	1.074477	1.343607	1.300026
RXRA	protein coding	2.015839	11.378556	4.333694	0.267094	0.571720
COL5A1	protein coding	0.000000	0.000000	0.000000	0.123972	0.118679
OLFM1	protein coding	0.000000	3.100775	1.915021	0.000000	0.209804
PPP1R26	protein coding	0.000000	17.214112	5.365946	4.991166	5.227226
LINC01502	lincRNA	-1.000000	-1.000000	0.000000	0.276008	0.213517
PAEPP1	pseudogene	-1.000000	-1.000000	0.000000	2.819767	2.441480
KCNT1	protein coding	0.000000	1.997840	0.963165	0.432374	0.476839
CAMSAP1	protein coding	0.000000	0.000000	0.000000	0.123111	0.113428
NACC2	protein coding	0.000000	0.000000	0.000000	0.161290	0.148736
CCDC187	protein coding	51.740176	21.072129	38.737990	59.684284	55.691200
AC174065.1	lincRNA	-1.000000	-1.000000	3.984064	-1.000000	3.984064
INPP5E	protein coding	0.000000	0.000000	0.000000	4.928131	3.427347
EGFL7	protein coding	0.000000	1.506373	1.020408	2.435556	2.184923
FAM69B	protein coding	0.000000	1.428571	0.776915	0.000000	0.182927
ABCA2	protein coding	0.883534	16.462736	2.557056	1.587782	1.963586
DPP7	protein coding	0.000000	0.000000	0.000000	3.622251	1.812298
GRIN1	protein coding	0.000000	0.000000	0.000000	0.581187	0.480706
TPRN	protein coding	7.432432	0.000000	6.013120	0.000000	1.312023
NRARP	protein coding	0.000000	18.960674	15.262860	-1.000000	15.262860
EXD3	protein coding	0.000000	0.000000	0.000000	0.332770	0.319681
ENTPD8	protein coding	0.000000	0.000000	0.000000	22.245151	14.465915
PNPLA7	protein coding	0.000000	0.000000	0.000000	0.313856	0.296972
MRPL41	protein coding	0.000000	10.507674	7.057891	0.000000	6.563422
DPH7	protein coding	0.000000	0.000000	0.000000	0.460206	0.424452
ZMYND19	protein coding	0.000000	11.449275	5.749636	0.000000	0.939246
EHMT1	protein coding	0.000000	0.160652	0.107102	0.150770	0.661215
FAM157B	pseudogene	-1.000000	-1.000000	0.000000	0.061665	0.058093
PLCXD1	protein coding	0.000000	1.249519	1.052802	0.465451	0.602944
GTPBP6	protein coding	44.422953	8.988764	37.808076	27.393989	28.376487
PPP2R3B	protein coding	0.000000	0.000000	0.000000	2.802749	2.647569
SHOX	protein coding	0.000000	0.000000	0.000000	0.489045	0.427753
CRLF2	protein coding	39.524349	55.313700	46.935096	28.995366	30.181342
CSF2RA	protein coding	0.000000	0.000000	0.000000	0.372497	0.346312
IL3RA	protein coding	0.000000	0.000000	0.000000	7.133192	6.865192
ASMTL	protein coding	0.000000	0.000000	0.000000	2.381740	2.275645
P2RY8	protein coding	0.000000	0.000000	0.000000	1.113125	1.046488
ASMT	protein coding	0.000000	0.000000	0.000000	9.449262	8.963675
AL683807.1	lincRNA	-1.000000	-1.000000	0.000000	1.124240	1.087240
DHRSX	protein coding	0.000000	0.000000	0.000000	1.827399	1.812284
XG	protein coding	0.000000	0.000000	0.000000	0.040652	0.038789
ARSD	protein coding	0.000000	0.000000	0.000000	0.128681	0.102439
MXRA5	protein coding	0.000000	0.000000	0.000000	3.098472	2.300662
PRKX	protein coding	0.000000	0.000000	0.000000	0.686100	0.648126
BX890604.1	lincRNA	-1.000000	-1.000000	0.000000	6.109200	5.397091
FAM239A	lincRNA	-1.000000	-1.000000	3.219178	1.504997	1.760672
FAM239B	lincRNA	-1.000000	-1.000000	24.493106	4.984180	7.445066
AC110995.1	lincRNA	-1.000000	-1.000000	0.000000	0.205833	0.203062
NLGN4X	protein coding	0.000000	0.000000	0.000000	0.111246	0.095048
STS	protein coding	0.000000	0.000000	0.000000	0.240653	0.229029
VCX2	protein coding	6.666667	0.000000	3.439803	10.891089	6.273621
VCX3B	protein coding	0.000000	4.387991	1.618399	0.000000	1.130952
FAM9A	protein coding	0.000000	0.000000	0.000000	4.988309	4.231205
TBL1X	protein coding	0.000000	4.003056	3.173450	0.039341	0.132497
SHROOM2	protein coding	0.000000	0.000000	0.000000	0.131766	0.125163
WWC3	protein coding	0.000000	8.791209	4.453807	0.128451	0.352167
MID1	protein coding	0.000000	0.000000	0.000000	0.024785	0.024205
AC073529.1	lincRNA	-1.000000	-1.000000	0.000000	0.009225	0.009116
ARHGAP6	protein coding	0.000000	0.313480	0.158428	0.042160	0.043737
MSL3	protein coding	0.000000	2.361585	1.791045	0.000000	0.511538
FRMPD4	protein coding	0.000000	0.000000	0.000000	0.203793	0.200834
GPM6B	protein coding	0.000000	0.000000	0.000000	0.158433	0.153335
CA5B	protein coding	0.000000	0.000000	0.000000	0.045429	0.042178
RBBP7	protein coding	0.000000	0.000000	0.000000	0.362657	0.324435
REPS2	protein coding	1.462431	0.000000	0.364688	0.022155	0.035336
NHS	protein coding	0.000000	0.000000	0.000000	0.021400	0.020800
RAI2	protein coding	0.000000	0.000000	0.000000	0.542098	0.518862
SCML2	protein coding	0.000000	0.000000	0.000000	0.081847	0.078847
MAP3K15	protein coding	4.895992	0.000000	4.810568	0.578015	0.685545
SH3KBP1	protein coding	0.000000	0.980082	0.553473	0.112650	0.119618
RPS6KA3	protein coding	0.000000	1.467683	1.122625	0.000000	0.088429
AL807740.1	lincRNA	-1.000000	-1.000000	0.000000	0.103197	0.101993
AL807742.1	other	-1.000000	-1.000000	0.000000	0.016380	0.016210
SMS	protein coding	0.561798	0.000000	0.370542	0.059523	0.073716
PTCHD1-AS	lincRNA	-1.000000	-1.000000	0.000000	0.057256	0.057193
PTCHD1	protein coding	0.000000	2.379915	1.990812	0.000000	0.388027
APOO	protein coding	0.000000	0.000000	0.000000	0.098921	0.096539
PCYT1B	protein coding	0.000000	0.000000	0.000000	0.054119	0.051488
ARX	protein coding	12.810384	0.000000	7.674104	0.000000	1.783750
DCAF8L2	protein coding	3.744726	0.000000	2.902698	0.016668	0.061222
MAGEB10	protein coding	0.000000	0.000000	0.000000	2.050811	1.783813
IL1RAPL1	protein coding	0.000000	0.000000	0.000000	0.033830	0.033739
GK	protein coding	0.000000	0.000000	0.000000	0.087591	0.081949
TAB3	protein coding	0.000000	0.000000	0.000000	0.201956	0.192357
DMD	protein coding	0.000000	0.000000	0.000000	0.023642	0.023241
AF241726.2	protein coding	0.000000	0.000000	0.000000	0.055557	0.055516
RPGR	protein coding	8.588310	0.000000	6.039472	0.000000	0.696906
BCOR	protein coding	0.000000	0.000000	0.000000	0.079850	0.074502
CXorf38	protein coding	0.000000	0.000000	0.000000	1.638895	1.158339
CASK	protein coding	0.000000	1.831357	1.299430	0.019600	0.053094
EFHC2	protein coding	0.000000	0.000000	0.000000	0.032725	0.032177
KDM6A	protein coding	0.000000	0.000000	0.000000	0.094716	0.092304
CXorf36	protein coding	0.000000	0.000000	0.000000	0.087102	0.076151
JADE3	protein coding	0.000000	0.000000	0.000000	0.218350	0.210786
RGN	protein coding	0.000000	0.000000	0.000000	0.346757	0.294137
NDUFB11	protein coding	2.845528	0.000000	0.988003	0.428495	0.699513
ELK1	protein coding	0.000000	0.000000	0.000000	0.238585	0.192269
ZNF630	protein coding	0.000000	0.000000	0.000000	0.000000	0.471111
SPACA5	protein coding	3.125000	0.000000	2.051984	2.685862	2.614500
AC245047.4	pseudogene	-1.000000	-1.000000	39.860140	-1.000000	39.860140
AC245047.6	pseudogene	-1.000000	-1.000000	0.000000	11.848884	8.737864
SSX4	protein coding	0.000000	0.000000	0.000000	0.896809	0.783237
AL606490.5	pseudogene	-1.000000	-1.000000	0.000000	9.382048	6.975184
SLC38A5	protein coding	0.000000	1.881950	1.262916	0.000000	0.375459
PCSK1N	protein coding	0.000000	2.255639	0.571973	0.000000	0.132188
PIM2	protein coding	0.000000	0.000000	0.000000	0.732064	0.427936
KCND1	protein coding	0.000000	0.000000	0.000000	13.988571	6.005299
WDR45	protein coding	0.000000	0.000000	0.000000	1.140477	0.986532
GPKOW	protein coding	0.000000	0.000000	0.000000	4.207606	3.495966
GAGE12J	protein coding	0.000000	0.000000	0.000000	0.590058	0.545926
GAGE12C	protein coding	0.000000	0.000000	0.000000	1.398498	1.296574
GAGE12D	protein coding	0.000000	0.000000	0.000000	1.280730	1.187389
GAGE12F	protein coding	0.000000	0.000000	0.000000	0.706735	0.678867
GAGE12G	protein coding	0.000000	0.000000	0.000000	0.530504	0.491803
GAGE12H	protein coding	0.000000	0.000000	0.000000	0.545401	0.505603
GAGE1	protein coding	0.000000	0.000000	0.000000	0.143984	0.120798
CLCN5	protein coding	0.000000	0.000000	0.000000	0.022921	0.021515
AKAP4	protein coding	0.000000	0.000000	0.000000	1.595007	1.122499
CCNB3	protein coding	0.000000	0.000000	0.000000	10.987692	10.488817
SHROOM4	protein coding	0.000000	0.000000	0.000000	0.120971	0.115425
MAGED4B	protein coding	0.000000	0.000000	0.000000	1.139962	0.727665
MAGED4	protein coding	0.000000	0.000000	0.000000	0.591091	0.376091
BX510359.1	pseudogene	-1.000000	-1.000000	0.000000	0.068011	0.067573
XAGE1A	protein coding	0.000000	0.000000	0.000000	0.866474	0.759346
XAGE1B	protein coding	0.000000	0.000000	0.000000	0.500375	0.458400
SSX2	protein coding	0.000000	0.000000	0.000000	0.271493	0.233168
AC244505.2	pseudogene	-1.000000	-1.000000	0.000000	1.465902	0.986701
SSX2B	protein coding	0.000000	0.000000	0.000000	1.110841	1.049192
FAM156A	protein coding	0.000000	0.000000	0.000000	0.123150	0.078182
GPR173	protein coding	0.000000	0.000000	0.000000	3.232639	2.759802
KANTR	protein coding	0.000000	0.000000	0.000000	0.000000	0.088577
IQSEC2	protein coding	0.000000	1.415266	0.959252	0.000000	0.122485
FAM120C	protein coding	0.000000	0.000000	0.000000	0.082641	0.076550
PAGE2	protein coding	0.000000	0.000000	0.000000	4.740834	3.912363
NBDY	protein coding	0.000000	0.000000	0.000000	0.277946	0.272608
FAAH2	protein coding	0.000000	0.000000	0.000000	0.068333	0.067658
ZC3H12B	protein coding	0.000000	0.000000	0.000000	0.000000	0.138054
MSN	protein coding	0.000000	0.000000	0.000000	0.027452	0.026701
VSIG4	protein coding	0.000000	0.000000	0.000000	5.449827	4.796867
HEPH	protein coding	0.000000	0.000000	0.000000	0.034202	0.031980
EDA2R	protein coding	0.000000	0.000000	0.000000	0.212145	0.194682
OPHN1	protein coding	0.000000	0.000000	0.000000	0.188770	0.184897
STARD8	protein coding	0.000000	0.000000	0.000000	0.230068	0.214900
KIF4A	protein coding	0.000000	0.000000	0.000000	0.082321	0.079546
TEX11	protein coding	0.000000	0.000000	0.000000	0.007705	0.007636
SNX12	protein coding	0.000000	0.000000	0.000000	1.608006	1.363051
NLGN3	protein coding	0.000000	0.000000	0.000000	0.219024	0.185817
ZMYM3	protein coding	0.000000	0.000000	0.000000	0.778470	0.450973
LINC00891	lincRNA	-1.000000	-1.000000	0.000000	0.505542	0.280808
BX276092.5	pseudogene	-1.000000	-1.000000	4.344678	0.000000	2.596279
NHSL2	protein coding	0.000000	0.000000	0.000000	0.018444	0.016738
HDAC8	protein coding	0.000000	0.000000	0.000000	0.044878	0.043927
PHKA1	protein coding	0.000000	0.000000	0.000000	0.020141	0.019187
DMRTC1B	protein coding	0.000000	0.000000	0.000000	1.015004	1.119886
DMRTC1	protein coding	0.000000	0.000000	0.000000	0.811617	0.880358
PABPC1L2B	protein coding	0.000000	1.946014	1.411658	-1.000000	1.411658
PABPC1L2A	protein coding	0.000000	3.612982	2.638640	-1.000000	2.638640
XIST	lincRNA	-1.000000	-1.000000	0.841683	0.000000	0.523332
ZDHHC15	protein coding	0.000000	0.000000	0.000000	0.042279	0.040626
FGF16	protein coding	43.910256	26.243902	32.929048	3.102190	8.092778
ATRX	protein coding	0.000000	0.000000	0.000000	0.107693	0.102349
MAGT1	protein coding	0.000000	0.000000	0.000000	1.005865	0.938913
CHMP1B2P	pseudogene	-1.000000	-1.000000	0.000000	0.236445	0.220819
TENT5D	protein coding	0.000000	0.000000	0.000000	0.119144	0.115657
BRWD3	protein coding	0.000000	0.000000	0.000000	0.021197	0.019448
CYLC1	protein coding	0.000000	0.000000	0.000000	1.783429	1.634536
RPS6KA6	protein coding	0.000000	0.000000	0.000000	0.018968	0.017752
APOOL	protein coding	0.000000	0.853807	0.748434	0.000000	0.054755
CHM	protein coding	0.000000	0.000000	0.000000	0.018497	0.017706
DACH2	protein coding	0.000000	0.000000	0.000000	0.074563	0.073815
PCDH11X	protein coding	0.000000	0.000000	0.000000	0.039649	0.036613
DIAPH2	protein coding	0.000000	0.000000	0.000000	0.007467	0.007389
AL157778.1	lincRNA	-1.000000	-1.000000	0.000000	0.585081	0.583598
ARL13A	protein coding	0.000000	0.000000	0.000000	1.507185	1.425122
ARMCX4	protein coding	0.000000	0.000000	0.000000	0.000000	0.136318
NXF5	protein coding	0.000000	0.000000	0.000000	0.850507	0.306303
ZMAT1	protein coding	0.000000	0.000000	0.000000	0.103721	0.096496
TCP11X1	protein coding	0.000000	-1.000000	0.000000	0.324886	0.210807
NXF2	protein coding	0.000000	0.000000	0.000000	0.669932	0.649840
NXF4	pseudogene	-1.000000	-1.000000	0.000000	3.196549	2.659917
RAB40A	protein coding	0.000000	0.000000	0.000000	0.177500	0.142443
SLC25A53	protein coding	0.000000	0.000000	0.000000	0.046523	0.041513
IL1RAPL2	protein coding	0.000000	0.000000	0.000000	0.076679	0.076487
RNF128	protein coding	0.000000	0.000000	0.000000	0.299737	0.289731
FRMPD3	protein coding	0.000000	4.472843	1.149111	0.000000	0.101448
NCBP2L	protein coding	0.000000	0.000000	0.000000	0.323642	0.291448
GUCY2F	protein coding	0.000000	0.000000	0.000000	0.036997	0.035725
TMEM164	protein coding	0.000000	0.000000	0.000000	0.034826	0.032759
CHRDL1	protein coding	0.000000	0.000000	0.000000	0.071173	0.068873
ALG13	protein coding	2.618297	0.000000	1.136831	0.000000	0.087518
XACT	lincRNA	-1.000000	-1.000000	0.000000	0.099559	0.099404
HTR2C	protein coding	0.000000	0.000000	0.000000	0.063526	0.062580
KLHL13	protein coding	0.000000	0.223941	0.157548	0.069640	0.072884
WDR44	protein coding	0.000000	0.000000	0.000000	0.052184	0.050054
DOCK11	protein coding	0.000000	0.000000	0.000000	0.419217	0.404173
RBBP8P1	pseudogene	-1.000000	-1.000000	4.449267	-1.000000	4.449267
LINC01285	lincRNA	-1.000000	-1.000000	0.000000	0.065588	0.062410
KIAA1210	protein coding	0.000000	0.000000	0.000000	0.190342	0.169576
AKAP14	protein coding	0.000000	0.000000	0.000000	0.138510	0.132642
NKAPP1	pseudogene	-1.000000	-1.000000	0.000000	0.099936	0.097334
TMEM255A	protein coding	0.000000	0.000000	0.000000	0.980412	0.912940
ATP1B4	protein coding	0.000000	0.000000	0.000000	1.422640	1.100926
AC008162.2	protein coding	51.200000	0.606061	22.413793	0.000000	4.551821
CT47A12	protein coding	9.573241	0.000000	7.130584	29.604520	16.821063
CT47A11	protein coding	5.997693	0.000000	4.021655	16.625433	11.754069
AL670379.4	pseudogene	-1.000000	-1.000000	26.482213	-1.000000	26.482213
CT47A10	protein coding	0.000000	0.000000	0.000000	13.409203	8.157736
AL670379.10	pseudogene	-1.000000	-1.000000	39.285714	-1.000000	39.285714
CT47A9	protein coding	14.878893	0.000000	9.946029	12.617516	11.559302
AL670379.9	pseudogene	-1.000000	-1.000000	25.793651	-1.000000	25.793651
CT47A8	protein coding	0.000000	0.000000	0.000000	16.378031	9.963877
AL670379.2	pseudogene	-1.000000	-1.000000	21.115538	-1.000000	21.115538
CT47A7	protein coding	25.720877	0.000000	17.327117	9.747650	12.681159
CT47A6	protein coding	13.494810	0.000000	9.020817	4.106878	6.050572
CT47A4	protein coding	0.000000	0.000000	0.000000	2.770905	1.685731
CT47A3	protein coding	4.267589	0.000000	2.852737	0.000000	1.113787
CT47A2	protein coding	3.575548	0.000000	2.390131	8.955962	6.411800
CT47A1	protein coding	5.074971	0.000000	3.418803	1.088570	1.992754
GRIA3	protein coding	0.000000	0.000000	0.000000	0.035889	0.035206
THOC2	protein coding	0.000000	0.000000	0.000000	0.091857	0.086041
STAG2	protein coding	0.000000	0.000000	0.000000	0.062098	0.181208
TENM1	protein coding	0.000000	0.000000	0.000000	0.046960	0.045925
Z75741.1	pseudogene	-1.000000	-1.000000	0.000000	21.088435	10.180624
AL442647.1	lincRNA	-1.000000	-1.000000	0.000000	0.142928	0.142678
OCRL	protein coding	0.000000	0.000000	0.000000	0.125321	0.111929
XPNPEP2	protein coding	0.000000	0.000000	0.000000	0.273821	0.242115
ZDHHC9	protein coding	0.000000	0.000000	0.000000	0.122652	0.108318
BCORL1	protein coding	0.000000	0.000000	0.000000	0.361758	0.324777
RAP2C	protein coding	0.000000	1.122980	0.995871	0.202774	0.407146
HS6ST2	protein coding	0.000000	0.000000	0.000000	0.048979	0.048304
GPC3	protein coding	0.000000	4.157303	1.365314	0.018327	0.026436
PLAC1	protein coding	0.000000	0.000000	0.000000	0.000000	0.093710
FAM122C	protein coding	0.000000	0.000000	0.000000	0.205773	0.184805
SMIM10L2B-AS1	lincRNA	-1.000000	-1.000000	0.000000	0.337105	0.331430
AC234771.3	pseudogene	-1.000000	-1.000000	9.339775	-1.000000	9.339775
CT45A1	protein coding	0.000000	0.000000	0.000000	2.364633	2.052350
MGAT2P2	pseudogene	-1.000000	-1.000000	7.412060	0.000000	4.030055
CT45A3	protein coding	0.000000	9.579832	4.892704	2.830452	3.115638
CT45A5	protein coding	6.140351	0.000000	3.017241	5.857143	5.448090
CT45A6	protein coding	6.140351	0.000000	3.825137	7.556568	7.119497
CT45A2	protein coding	34.912281	27.466667	30.681818	18.457811	20.397891
CT45A7	protein coding	5.789474	0.000000	3.309930	7.311859	6.807131
CT45A8	protein coding	38.947368	20.273349	30.822597	19.538593	20.972758
CT45A9	protein coding	32.456140	12.471655	23.738872	19.552515	20.084619
CT45A10	protein coding	0.000000	1.587302	0.692384	9.680183	8.550418
SLC9A6	protein coding	0.000000	0.000000	0.000000	0.731805	0.670044
FGF13	protein coding	0.000000	0.263732	0.251451	0.074063	0.080093
AL589987.2	lincRNA	-1.000000	-1.000000	5.163511	0.000000	3.901170
LINC00632	lincRNA	-1.000000	-1.000000	0.000000	0.065116	0.061991
MAGEC3	protein coding	0.000000	0.000000	0.000000	0.121620	0.115935
SLITRK4	protein coding	0.000000	0.343804	0.246830	0.000000	0.169400
FMR1	protein coding	0.000000	2.882206	2.109769	0.000000	0.352274
FMR1NB	protein coding	0.000000	0.000000	0.000000	0.318227	0.310997
AFF2	protein coding	0.000000	2.426603	1.735095	0.024074	0.071994
CXorf40A	protein coding	0.000000	0.872886	0.779917	0.877193	0.837026
MAGEA9B	protein coding	0.000000	0.000000	0.000000	6.353306	4.241379
TMEM185A	protein coding	0.000000	0.000000	0.000000	0.254445	0.231927
MAGEA11	protein coding	0.000000	0.000000	0.000000	0.107715	0.099869
TMEM185AP1	pseudogene	-1.000000	-1.000000	13.211009	0.000000	2.913800
MAGEA9	protein coding	0.000000	0.000000	0.000000	12.136409	8.334768
LINC00850	lincRNA	-1.000000	-1.000000	15.789474	1.733985	1.913442
MAMLD1	protein coding	0.000000	0.000000	0.000000	0.045920	0.043861
MTM1	protein coding	0.000000	0.000000	0.000000	0.949715	0.916879
MTMR1	protein coding	6.979167	3.690808	5.008347	0.000000	0.332723
CD99L2	protein coding	0.000000	0.000000	0.000000	0.301158	0.291367
HMGB3	protein coding	0.000000	2.557241	2.168432	10.687023	7.383596
PASD1	protein coding	0.000000	0.000000	0.000000	0.111894	0.108737
PRRG3	protein coding	0.000000	0.000000	0.000000	0.768014	0.314815
CNGA2	protein coding	0.000000	0.000000	0.000000	0.673317	0.393988
MAGEA4	protein coding	0.000000	22.812794	15.746753	34.501517	29.973936
MAGEA10	protein coding	0.000000	0.000000	0.000000	2.199662	0.987092
GABRA3	protein coding	0.000000	0.000000	0.000000	0.069345	0.068391
MAGEA3	protein coding	0.000000	0.000000	0.000000	1.552106	0.778860
CSAG3	protein coding	0.000000	0.000000	0.000000	0.000000	0.809395
MAGEA6	protein coding	0.000000	0.000000	0.000000	1.549053	0.747715
PNMA6B	pseudogene	-1.000000	-1.000000	5.504587	-1.000000	5.504587
AC152010.1	pseudogene	-1.000000	-1.000000	0.000000	5.610165	3.787634
PNMA6F	protein coding	0.000000	0.000000	0.000000	17.676768	3.380826
HAUS7	protein coding	0.000000	0.000000	0.000000	0.210540	0.198537
ATP2B3	protein coding	0.000000	0.000000	0.000000	0.089729	0.079678
CCNQ	protein coding	0.000000	8.860759	4.362881	1.030735	1.434933
DUSP9	protein coding	0.000000	0.000000	0.000000	2.649218	1.879103
PNCK	protein coding	0.000000	4.626027	3.015784	6.052497	5.497925
SLC6A8	protein coding	1.034661	22.946860	12.365726	0.000000	5.827643
PLXNB3	protein coding	0.000000	0.000000	0.000000	3.680982	2.059406
U52112.1	other	-1.000000	-1.000000	0.000000	2.212581	1.839384
HCFC1	protein coding	0.000000	0.000000	0.000000	0.282876	0.177290
IRAK1	protein coding	0.000000	2.096986	0.854929	0.000000	0.337553
TEX28P2	pseudogene	-1.000000	-1.000000	0.000000	5.669711	5.261299
OPN1MW	protein coding	0.000000	0.000000	0.000000	0.481318	0.435778
TEX28P1	pseudogene	-1.000000	-1.000000	0.000000	1.450101	1.345792
OPN1MW2	protein coding	0.000000	0.000000	0.000000	2.422512	2.195122
OPN1MW3	protein coding	0.000000	0.000000	0.000000	1.435563	1.233616
TEX28	protein coding	0.000000	0.000000	0.000000	3.671861	3.334960
RPL10	protein coding	0.000000	0.000000	0.000000	0.000000	0.395566
GDI1	protein coding	0.000000	17.517606	7.847003	0.000000	3.036314
FAM50A	protein coding	0.000000	7.585335	3.329634	0.000000	0.919118
UBL4A	protein coding	3.164557	4.509701	4.241915	0.000000	3.420251
CTAG1A	protein coding	0.000000	0.000000	0.000000	89.837997	36.352801
CTAG1B	protein coding	1.775148	0.000000	0.902708	82.047478	33.652122
IKBKGP1	pseudogene	-1.000000	-1.000000	0.000000	2.177229	1.892250
CTAG2	protein coding	0.000000	0.000000	0.000000	7.014682	2.675793
GAB3	protein coding	0.000000	0.772590	0.450715	0.000000	0.244976
MPP1	protein coding	0.000000	0.000000	0.000000	0.169716	0.160669
F8	protein coding	0.000000	2.985075	0.953538	0.194017	0.236461
F8A1	protein coding	21.774194	0.000000	14.193925	-1.000000	14.193925
MTCP1	protein coding	0.000000	0.000000	0.000000	0.196700	0.185368
BX293995.1	pseudogene	-1.000000	-1.000000	0.000000	0.558419	0.536304
F8A2	protein coding	26.457399	-1.000000	26.457399	-1.000000	26.457399
F8A3	protein coding	16.397849	6.074766	12.627986	-1.000000	12.627986
TMLHE	protein coding	0.000000	0.000000	0.000000	0.171942	0.114553
AC010737.1	lincRNA	-1.000000	-1.000000	0.000000	0.197588	0.195854
PCDH11Y	protein coding	0.000000	0.000000	0.000000	0.064356	0.063342
FAM197Y9	pseudogene	-1.000000	-1.000000	0.000000	0.448343	0.299245
AC006335.1	pseudogene	-1.000000	-1.000000	0.000000	2.790347	1.970181
RBMY2GP	pseudogene	-1.000000	-1.000000	0.000000	1.462112	1.362059
TTTY2B	lincRNA	-1.000000	-1.000000	0.000000	0.523027	0.430144
PRKY	pseudogene	-1.000000	-1.000000	0.000000	0.083096	0.077155
RBMY2HP	pseudogene	-1.000000	-1.000000	0.000000	1.660101	1.378183
RFTN1P1	pseudogene	-1.000000	-1.000000	0.000000	0.083670	0.082056
OFD1P3Y	pseudogene	-1.000000	-1.000000	0.000000	0.511509	0.468384
USP9YP4	pseudogene	-1.000000	-1.000000	0.000000	0.491382	0.433854
FAM197Y7	pseudogene	-1.000000	-1.000000	0.000000	0.545484	0.366024
FAM197Y5	lincRNA	-1.000000	-1.000000	0.000000	0.401606	0.339628
FAM197Y3	pseudogene	-1.000000	-1.000000	0.702576	0.812361	0.775946
TSPY6P	pseudogene	-1.000000	-1.000000	3.243243	0.000000	1.163242
TTTY22	lincRNA	-1.000000	-1.000000	0.000000	0.343112	0.330797
RBMY2NP	pseudogene	-1.000000	-1.000000	0.000000	0.463516	0.431994
MXRA5Y	pseudogene	-1.000000	-1.000000	0.000000	1.321427	0.970906
ARSDP1	pseudogene	-1.000000	-1.000000	0.000000	20.356830	19.604598
GYG2P1	pseudogene	-1.000000	-1.000000	0.000000	10.201046	9.865233
XGY1	pseudogene	-1.000000	-1.000000	0.000000	0.432221	0.429274
TTTY15	lincRNA	-1.000000	-1.000000	0.000000	0.150345	0.123750
NLGN4Y	protein coding	0.000000	0.000000	0.000000	0.010488	0.010214
FAM224B	lincRNA	-1.000000	-1.000000	0.000000	0.329119	0.304222
PRYP1	pseudogene	-1.000000	-1.000000	0.000000	0.157319	0.152641
USP9YP23	pseudogene	-1.000000	-1.000000	0.000000	17.585421	14.817658
OFD1P1Y	pseudogene	-1.000000	-1.000000	0.000000	0.224121	0.206159
USP9YP6	pseudogene	-1.000000	-1.000000	0.000000	1.276332	1.153286
USP9YP34	pseudogene	-1.000000	-1.000000	0.000000	0.839921	0.763102
USP9YP16	pseudogene	-1.000000	-1.000000	0.000000	17.365542	14.631336
XKRY2	pseudogene	-1.000000	-1.000000	0.000000	0.861273	0.665162
PRYP2	pseudogene	-1.000000	-1.000000	0.000000	0.444505	0.429951
TAF9P2	pseudogene	-1.000000	-1.000000	0.000000	11.021505	4.617117
FAM224A	lincRNA	-1.000000	-1.000000	4.137931	0.441430	0.719665
OFD1P5Y	pseudogene	-1.000000	-1.000000	0.000000	0.137403	0.129749
OFD1P6Y	pseudogene	-1.000000	-1.000000	0.000000	0.101584	0.095145
HSFY2	protein coding	0.000000	0.000000	0.000000	0.000000	0.028800
USP9YP28	pseudogene	-1.000000	-1.000000	3.741497	0.699913	0.998257
OFD1P7Y	pseudogene	-1.000000	-1.000000	0.000000	0.369914	0.347076
AC010086.1	pseudogene	-1.000000	-1.000000	0.000000	0.564024	0.485119
RBMY1A1	protein coding	0.000000	0.000000	0.000000	0.266293	0.250303
AC010141.2	pseudogene	-1.000000	-1.000000	0.000000	3.462604	2.302026
USP9YP3	pseudogene	-1.000000	-1.000000	0.000000	0.824682	0.703526
RBMY1D	protein coding	1.609658	0.000000	1.250000	0.000000	0.166090
PRY2	protein coding	0.000000	0.000000	0.000000	0.308615	0.292771
AC007359.1	lincRNA	-1.000000	-1.000000	0.000000	0.248482	0.231412
RBMY1J	protein coding	0.000000	19.240506	4.029692	0.000000	0.527046
AC008175.1	lincRNA	-1.000000	-1.000000	0.000000	0.239378	0.222927
OFD1P9Y	pseudogene	-1.000000	-1.000000	0.000000	0.136136	0.129941
RBMY2WP	pseudogene	-1.000000	-1.000000	0.000000	1.757003	1.528258
BPY2	protein coding	0.000000	0.000000	0.000000	0.192078	0.183278
DAZ1	protein coding	0.000000	0.000000	0.000000	0.153832	0.143392
DAZ2	protein coding	0.000000	0.000000	0.000000	0.036925	0.034760
USP9YP29	pseudogene	-1.000000	-1.000000	0.000000	0.818414	0.745921
OFD1P12Y	pseudogene	-1.000000	-1.000000	0.000000	0.218268	0.206269
CICP2	pseudogene	-1.000000	-1.000000	2.750322	0.000000	2.283268
LINC00266-2P	pseudogene	-1.000000	-1.000000	0.000000	0.524246	0.505330
DAZ3	protein coding	0.000000	0.000000	0.000000	0.121608	0.113044
RBMY2YP	pseudogene	-1.000000	-1.000000	0.000000	0.995685	0.863682
LINC00266-4P	lincRNA	-1.000000	-1.000000	0.000000	1.340166	1.242463
AC006328.2	pseudogene	-1.000000	-1.000000	0.000000	0.401519	0.384815
AC007562.1	pseudogene	-1.000000	-1.000000	0.000000	0.474631	0.458508
USP9YP36	pseudogene	-1.000000	-1.000000	0.000000	0.319775	0.288884
USP9YP19	pseudogene	-1.000000	-1.000000	0.000000	3.736655	2.608696
PPP1R12BP1	pseudogene	-1.000000	-1.000000	0.000000	0.255344	0.249690
ANKRD36P1	pseudogene	-1.000000	-1.000000	0.000000	0.974736	0.914179
