# Supplementary material for: Systematic analysis of dark and camouflaged genes reveals disease-relevant genes hiding in plain sight
Source: Genome Biol. 2019 May 20;20:97. doi: 10.1186/s13059-019-1707-2 (PMC6526621; doi:10.1186/s13059-019-1707-2)
Supplement: Supplementary file 16 — IlluminaRL100 dark-by-depth gene annotations in hg38. (TXT 647 kb) [file 13059_2019_1707_MOESM16_ESM.txt]

# This table shows the intersection of dark by depth regions by a gene annotation gff3, showing where dark by depth regions fall within gene body elements
# chrom : Chromosome of dark by depth region
# region_start : start position of dark by depth region within gene-body element
# region_end : end position of dark by depth region within gene-body element
# gene_body_id : ID of gene body element that contains this dark by depth region
# region_type : genebody element type (e.g. exon, intron, UTR, etc.)
# biotype : GENCODE biotype of gene that contains this dark by depth reigon
# gene_body_chrom : Chromosome of the genebody element
# gene_body_start : start position of the genebody element
# gene_body_end : end position of the genebody element
#chrom	start	end	gene_body_id	region_type	biotype	gene_body_chrom	gene_body_start	gene_body_end
chr1	18835	18871	WASH7P_intron_9	intron	unprocessed_pseudogene	chr1	18367	24736
chr1	26985	27027	WASH7P_intron_10	intron	unprocessed_pseudogene	chr1	24892	29532
chr1	66225	66527	OR4F5_intron_2	intron	protein_coding	chr1	65574	69035
chr1	144547	144581	AL627309.5_intron_1	intron	processed_transcript	chr1	143012	146384
chr1	153658	153684	AL627309.5_intron_2	intron	processed_transcript	chr1	149708	155765
chr1	170624	170648	AL627309.5_intron_8	intron	processed_transcript	chr1	169265	172555
chr1	173159	173183	AL627309.5_intron_9	intron	processed_transcript	chr1	172689	173751
chr1	259913	259936	AP006222.1_intron_1	intron	transcribed_processed_pseudogene	chr1	259026	261548
chr1	261054	261080	AP006222.1_intron_1	intron	transcribed_processed_pseudogene	chr1	259026	261548
chr1	297899	297968	AP006222.1_intron_6	intron	transcribed_processed_pseudogene	chr1	297503	356683
chr1	347968	348007	AP006222.1_intron_6	intron	transcribed_processed_pseudogene	chr1	297503	356683
chr1	489015	489054	CICP7_1	exon	processed_pseudogene	chr1	487101	489387
chr1	722233	722270	CICP3_1	exon	processed_pseudogene	chr1	722092	724360
chr1	857685	857751	LINC01128_13	exon	processed_transcript	chr1	853390	859446
chr1	875950	876210	FAM41C_intron_4	intron	lincRNA	chr1	875156	876744
chr1	908542	908772	AL645608.7_intron_1	intron	lincRNA	chr1	904958	915748
chr1	909406	909483	AL645608.7_intron_1	intron	lincRNA	chr1	904958	915748
chr1	934036	934215	SAMD11_intron_6	intron	protein_coding	chr1	931090	935770
chr1	934324	934883	SAMD11_intron_6	intron	protein_coding	chr1	931090	935770
chr1	964677	964770	KLHL17_intron_11	intron	protein_coding	chr1	964531	964961
chr1	976777	976907	PERM1_intron_2	intron	protein_coding	chr1	976625	978879
chr1	977021	978046	PERM1_intron_2	intron	protein_coding	chr1	976625	978879
chr1	1033640	1033674	AGRN_intron_2	intron	protein_coding	chr1	1022463	1034104
chr1	1040996	1041032	AGRN_intron_5	intron	protein_coding	chr1	1040881	1041171
chr1	1049104	1049146	AGRN_intron_25	intron	protein_coding	chr1	1049060	1049234
chr1	1064992	1065121	AL390719.1_intron_7	intron	transcribed_unprocessed_pseudogene	chr1	1064590	1065350
chr1	1088181	1088227	C1orf159_intron_6	intron	protein_coding	chr1	1087598	1090351
chr1	1139817	1139919	LINC01342_intron_1	intron	lincRNA	chr1	1137111	1140823
chr1	1141123	1141554	LINC01342_intron_2	intron	lincRNA	chr1	1141033	1142737
chr1	1232278	1232437	B3GALT6_1	CDS	protein_coding	chr1	1232278	1233268
chr1	1244852	1245273	C1QTNF12_intron_7	intron	protein_coding	chr1	1244498	1246512
chr1	1284091	1284335	SCNN1D_intron_4	intron	protein_coding	chr1	1284091	1285569
chr1	1289062	1289129	SCNN1D_intron_10	intron	protein_coding	chr1	1288038	1290269
chr1	1289271	1289357	SCNN1D_intron_10	intron	protein_coding	chr1	1288038	1290269
chr1	1315712	1315795	INTS11_intron_13	intron	protein_coding	chr1	1315619	1318677
chr1	1323899	1324062	INTS11_intron_18	intron	protein_coding	chr1	1323288	1324579
chr1	1349112	1349350	DVL1_UTR_4	five_prime_UTR	protein_coding	chr1	1349065	1349350
chr1	1420199	1420281	ANKRD65_2	CDS	protein_coding	chr1	1420051	1420592
chr1	1599906	1600015	FNDC10_1	CDS	protein_coding	chr1	1599334	1600015
chr1	1600015	1600096	FNDC10_UTR_2	five_prime_UTR	protein_coding	chr1	1600015	1600096
chr1	1635528	1635569	CDK11B_UTR_1	three_prime_UTR	protein_coding	chr1	1635227	1635763
chr1	1649606	1649637	CDK11B_22	CDS	protein_coding	chr1	1649498	1649637
chr1	1649937	1650015	CDK11B_intron_22	intron	protein_coding	chr1	1649638	1652437
chr1	1650195	1650493	CDK11B_intron_22	intron	protein_coding	chr1	1649638	1652437
chr1	1667010	1667134	SLC35E2B_intron_2	intron	protein_coding	chr1	1666020	1668325
chr1	1705539	1705569	CDK11A_intron_8	intron	protein_coding	chr1	1705026	1705640
chr1	1712910	1713005	CDK11A_intron_15	intron	protein_coding	chr1	1712428	1716344
chr1	1713117	1713192	CDK11A_intron_15	intron	protein_coding	chr1	1712428	1716344
chr1	1714524	1714573	CDK11A_intron_15	intron	protein_coding	chr1	1712428	1716344
chr1	1924115	1924243	CFAP74_intron_5	intron	protein_coding	chr1	1923930	1924389
chr1	1988831	1988862	CFAP74_intron_37	intron	protein_coding	chr1	1988656	1988887
chr1	2019298	2019346	GABRD_UTR_1	five_prime_UTR	protein_coding	chr1	2019298	2019423
chr1	2121913	2121936	PRKCZ_intron_14	intron	protein_coding	chr1	2116311	2133636
chr1	2122147	2123039	PRKCZ_intron_14	intron	protein_coding	chr1	2116311	2133636
chr1	2123159	2123279	PRKCZ_intron_14	intron	protein_coding	chr1	2116311	2133636
chr1	2123357	2123609	PRKCZ_intron_14	intron	protein_coding	chr1	2116311	2133636
chr1	2123659	2123900	PRKCZ_intron_14	intron	protein_coding	chr1	2116311	2133636
chr1	2123995	2124117	PRKCZ_intron_14	intron	protein_coding	chr1	2116311	2133636
chr1	2194523	2194559	FAAP20_intron_5	intron	protein_coding	chr1	2194134	2194686
chr1	2228695	2228732	SKI_UTR_1	five_prime_UTR	protein_coding	chr1	2228695	2228766
chr1	2281198	2281229	SKI_intron_1	intron	protein_coding	chr1	2229736	2302976
chr1	2281453	2281601	SKI_intron_1	intron	protein_coding	chr1	2229736	2302976
chr1	2401263	2401391	RER1_intron_6	intron	protein_coding	chr1	2400936	2402095
chr1	2436473	2436535	PLCH2_intron_2	intron	protein_coding	chr1	2430630	2467457
chr1	2450609	2450734	PLCH2_intron_2	intron	protein_coding	chr1	2430630	2467457
chr1	2500794	2500869	PLCH2_intron_23	intron	protein_coding	chr1	2499721	2502110
chr1	2592353	2592608	MMEL1_intron_3	intron	protein_coding	chr1	2592028	2592653
chr1	2641109	2641180	TTC34_UTR_1	three_prime_UTR	protein_coding	chr1	2635976	2641367
chr1	2701106	2701130	TTC34_intron_3	intron	protein_coding	chr1	2645564	2783607
chr1	2746290	2746328	TTC34_intron_3	intron	protein_coding	chr1	2645564	2783607
chr1	2750412	2750520	TTC34_intron_3	intron	protein_coding	chr1	2645564	2783607
chr1	2751114	2751144	TTC34_intron_3	intron	protein_coding	chr1	2645564	2783607
chr1	2751297	2751322	TTC34_intron_3	intron	protein_coding	chr1	2645564	2783607
chr1	2751559	2751614	TTC34_intron_3	intron	protein_coding	chr1	2645564	2783607
chr1	2752026	2752060	TTC34_intron_3	intron	protein_coding	chr1	2645564	2783607
chr1	3069342	3069452	PRDM16_intron_1	intron	protein_coding	chr1	3069297	3186123
chr1	3168142	3168198	PRDM16_intron_1	intron	protein_coding	chr1	3069297	3186123
chr1	3351529	3351605	PRDM16_intron_3	intron	protein_coding	chr1	3244138	3385147
chr1	3351638	3351667	PRDM16_intron_3	intron	protein_coding	chr1	3244138	3385147
chr1	3379306	3379359	PRDM16_intron_3	intron	protein_coding	chr1	3244138	3385147
chr1	3379694	3379743	PRDM16_intron_3	intron	protein_coding	chr1	3244138	3385147
chr1	3475135	3475352	ARHGEF16_intron_10	intron	protein_coding	chr1	3474783	3475968
chr1	3587971	3588006	MEGF6_intron_35	intron	protein_coding	chr1	3579930	3595336
chr1	3588138	3588258	MEGF6_intron_35	intron	protein_coding	chr1	3579930	3595336
chr1	3588322	3588406	MEGF6_intron_35	intron	protein_coding	chr1	3579930	3595336
chr1	4016914	4017001	AL805961.2_intron_1	intron	lincRNA	chr1	4016707	4018476
chr1	4969181	4969204	BX005132.2_intron_2	intron	lincRNA	chr1	4964554	4973105
chr1	6005223	6005321	KCNAB2_intron_2	intron	protein_coding	chr1	5992789	6018633
chr1	6005955	6006085	KCNAB2_intron_2	intron	protein_coding	chr1	5992789	6018633
chr1	6006191	6006331	KCNAB2_intron_2	intron	protein_coding	chr1	5992789	6018633
chr1	6006430	6006556	KCNAB2_intron_2	intron	protein_coding	chr1	5992789	6018633
chr1	6012333	6012371	KCNAB2_intron_2	intron	protein_coding	chr1	5992789	6018633
chr1	6785606	6785811	CAMTA1_intron_1	intron	protein_coding	chr1	6785576	6806981
chr1	7229512	7229546	CAMTA1_intron_7	intron	protein_coding	chr1	7091372	7249489
chr1	7704270	7704474	CAMTA1_intron_14	intron	protein_coding	chr1	7677734	7732446
chr1	7704911	7705008	CAMTA1_intron_14	intron	protein_coding	chr1	7677734	7732446
chr1	9053131	9053373	SLC2A5_intron_8	intron	protein_coding	chr1	9047735	9057446
chr1	9116198	9116358	GPR157_intron_3	intron	protein_coding	chr1	9111490	9128643
chr1	9123243	9123394	GPR157_intron_3	intron	protein_coding	chr1	9111490	9128643
chr1	9910140	9910202	CTNNBIP1_UTR_7	five_prime_UTR	protein_coding	chr1	9910094	9910336
chr1	10638965	10639293	CASZ1_1	CDS	protein_coding	chr1	10638941	10640059
chr1	10694534	10694939	CASZ1_intron_19	intron	protein_coding	chr1	10693913	10705490
chr1	11966470	11966498	PLOD1_intron_17	intron	protein_coding	chr1	11966317	11966985
chr1	11971111	11971229	PLOD1_intron_19	intron	protein_coding	chr1	11970817	11972870
chr1	12945846	12945872	PRAMEF6_intron_4	intron	protein_coding	chr1	12945417	12947515
chr1	13068850	13068912	PRAMEF25_intron_1	intron	protein_coding	chr1	13068755	13070851
chr1	13069077	13069154	PRAMEF25_intron_1	intron	protein_coding	chr1	13068755	13070851
chr1	13069234	13069455	PRAMEF25_intron_1	intron	protein_coding	chr1	13068755	13070851
chr1	13069527	13070099	PRAMEF25_intron_1	intron	protein_coding	chr1	13068755	13070851
chr1	13070210	13070328	PRAMEF25_intron_1	intron	protein_coding	chr1	13068755	13070851
chr1	13071431	13071815	PRAMEF25_intron_2	intron	protein_coding	chr1	13070908	13073676
chr1	13071854	13072001	PRAMEF25_intron_2	intron	protein_coding	chr1	13070908	13073676
chr1	13072614	13073108	PRAMEF25_intron_2	intron	protein_coding	chr1	13070908	13073676
chr1	13073204	13073227	PRAMEF25_intron_2	intron	protein_coding	chr1	13070908	13073676
chr1	13153678	13154171	PRAMEF26_intron_3	intron	protein_coding	chr1	13153112	13155882
chr1	13154781	13154900	PRAMEF26_intron_3	intron	protein_coding	chr1	13153112	13155882
chr1	13155003	13155416	PRAMEF26_intron_3	intron	protein_coding	chr1	13153112	13155882
chr1	13504715	13504771	LRRC38_intron_1	intron	protein_coding	chr1	13476100	13512961
chr1	14106986	14107034	KAZN_intron_1	intron	protein_coding	chr1	13893757	14180433
chr1	14514361	14514502	KAZN_intron_3	intron	protein_coding	chr1	14304664	14598702
chr1	14924422	14924494	KAZN_5	CDS	protein_coding	chr1	14924364	14924572
chr1	15314647	15314670	FHAD1_intron_9	intron	protein_coding	chr1	15313188	15316376
chr1	15684387	15684492	PLEKHM2_UTR_1	five_prime_UTR	protein_coding	chr1	15684332	15684558
chr1	16659589	16659647	AL137798.2_intron_1	intron	lincRNA	chr1	16656975	16665389
chr1	17358497	17358565	PADI4_intron_14	intron	protein_coding	chr1	17356460	17358836
chr1	17689515	17689561	ARHGEF10L_intron_28	intron	protein_coding	chr1	17687748	17695156
chr1	19644390	19644446	NBL1_UTR_6	five_prime_UTR	protein_coding	chr1	19644162	19644446
chr1	19644447	19644510	NBL1_intron_6	intron	protein_coding	chr1	19644447	19645370
chr1	20343664	20343711	VWA5B1_intron_17	intron	protein_coding	chr1	20343394	20345454
chr1	20343765	20343798	VWA5B1_intron_17	intron	protein_coding	chr1	20343394	20345454
chr1	20814758	20814808	EIF4G3_intron_3	intron	protein_coding	chr1	20813240	20817390
chr1	21023235	21023282	EIF4G3_intron_35	intron	protein_coding	chr1	21002809	21050864
chr1	21176432	21176461	EIF4G3_intron_42	intron	protein_coding	chr1	21176359	21176720
chr1	21332610	21332759	ECE1_intron_22	intron	protein_coding	chr1	21299000	21345374
chr1	21552098	21552145	ALPL_intron_2	intron	protein_coding	chr1	21551429	21553976
chr1	21636912	21636945	RAP1GAP_intron_25	intron	protein_coding	chr1	21626398	21649759
chr1	21937232	21937297	HSPG2_UTR_3	five_prime_UTR	protein_coding	chr1	21937217	21937297
chr1	22142845	22142922	WNT4_6	CDS	protein_coding	chr1	22142845	22142922
chr1	22142922	22142966	WNT4_UTR_4	five_prime_UTR	protein_coding	chr1	22142922	22142966
chr1	22142967	22143327	WNT4_intron_6	intron	protein_coding	chr1	22142967	22143730
chr1	22563564	22563635	EPHA8_UTR_1	five_prime_UTR	protein_coding	chr1	22563564	22563635
chr1	22563635	22563729	EPHA8_1	CDS	protein_coding	chr1	22563635	22563729
chr1	22710839	22710982	EPHB2_UTR_1	five_prime_UTR	protein_coding	chr1	22710839	22710982
chr1	22710982	22711043	EPHB2_1	CDS	protein_coding	chr1	22710982	22711043
chr1	22711044	22711112	EPHB2_intron_1	intron	protein_coding	chr1	22711044	22775176
chr1	23103845	23103921	LUZP1_intron_3	intron	protein_coding	chr1	23094381	23109020
chr1	23168144	23168180	LUZP1_intron_6	intron	protein_coding	chr1	23133680	23168764
chr1	23168338	23168374	LUZP1_intron_6	intron	protein_coding	chr1	23133680	23168764
chr1	23899891	23899956	CNR2_intron_1	intron	protein_coding	chr1	23875663	23913244
chr1	24799903	24799937	CLIC4_intron_2	intron	protein_coding	chr1	24797852	24814092
chr1	24832228	24832271	CLIC4_intron_4	intron	protein_coding	chr1	24827117	24839858
chr1	24834824	24835018	CLIC4_intron_4	intron	protein_coding	chr1	24827117	24839858
chr1	24930119	24930173	RUNX3_intron_5	intron	protein_coding	chr1	24929878	24964512
chr1	25800176	25800230	SELENON_UTR_1	five_prime_UTR	protein_coding	chr1	25800176	25800230
chr1	25800230	25800329	SELENON_1	CDS	protein_coding	chr1	25800230	25800413
chr1	26557777	26557815	RPS6KA1_intron_16	intron	protein_coding	chr1	26557101	26558805
chr1	26826710	26826804	ZDHHC18_UTR_1	five_prime_UTR	protein_coding	chr1	26826710	26826804
chr1	26826804	26826928	ZDHHC18_1	CDS	protein_coding	chr1	26826804	26827139
chr1	28668868	28669044	GMEB1_intron_1	intron	protein_coding	chr1	28668840	28683581
chr1	28897609	28897648	EPB41_intron_2	intron	protein_coding	chr1	28893838	28914542
chr1	29237829	29237880	PTPRU_intron_1	intron	protein_coding	chr1	29236718	29255273
chr1	30908453	30908586	SDC3_4	CDS	protein_coding	chr1	30908448	30908586
chr1	30908586	30908761	SDC3_UTR_3	five_prime_UTR	protein_coding	chr1	30908586	30908761
chr1	30972260	30972467	PUM1_intron_12	intron	protein_coding	chr1	30968493	30974649
chr1	31503631	31503744	RF00019_1	exon	misc_RNA	chr1	31503631	31503744
chr1	31764066	31764340	ADGRB2_UTR_7	five_prime_UTR	protein_coding	chr1	31763883	31764340
chr1	31764341	31764379	ADGRB2_intron_35	intron	protein_coding	chr1	31764341	31764678
chr1	31807386	31807419	SPOCD1_intron_14	intron	protein_coding	chr1	31801706	31813949
chr1	32266662	32266826	LCK_intron_1	intron	protein_coding	chr1	32251372	32274109
chr1	32805218	32805260	YARS_intron_9	intron	protein_coding	chr1	32797844	32806480
chr1	32870779	32870813	FNDC5_UTR_5	five_prime_UTR	protein_coding	chr1	32870746	32870813
chr1	32870814	32870884	FNDC5_intron_6	intron	protein_coding	chr1	32870814	32872392
chr1	32964440	32964534	RNF19B_9	CDS	protein_coding	chr1	32964050	32964685
chr1	32974285	32974335	AL031602.1_1	exon	TEC	chr1	32973553	32974463
chr1	33256545	33256654	ZNF362_UTR_1	five_prime_UTR	protein_coding	chr1	33256545	33256654
chr1	33256655	33256802	ZNF362_intron_1	intron	protein_coding	chr1	33256655	33270485
chr1	33307545	33308036	A3GALT2_intron_1	intron	protein_coding	chr1	33307454	33312050
chr1	33349782	33349885	PHC2_UTR_3	five_prime_UTR	protein_coding	chr1	33349596	33349885
chr1	37282328	37282385	AL353604.1_intron_3	intron	lincRNA	chr1	37276260	37324988
chr1	41265178	41265231	AC093151.3_intron_4	intron	lincRNA	chr1	41264559	41284283
chr1	41382209	41382354	FOXO6_3	CDS	protein_coding	chr1	41382201	41382678
chr1	41662204	41662325	HIVEP3_UTR_4	five_prime_UTR	protein_coding	chr1	41662133	41662325
chr1	41662326	41662360	HIVEP3_intron_8	intron	protein_coding	chr1	41662326	41700914
chr1	42183283	42183366	FOXJ3_intron_2	intron	protein_coding	chr1	42182025	42188735
chr1	42221968	42222036	FOXJ3_intron_7	intron	protein_coding	chr1	42206012	42227881
chr1	43979201	43979372	B4GALT2_UTR_1	five_prime_UTR	protein_coding	chr1	43979201	43979511
chr1	45900590	45900764	MAST2_intron_4	intron	protein_coding	chr1	45882396	45913586
chr1	46400949	46400993	FAAH_intron_1	intron	protein_coding	chr1	46394544	46402089
chr1	46896453	46896482	CYP4Z2P_intron_10	intron	transcribed_unprocessed_pseudogene	chr1	46887296	46898841
chr1	47081767	47081792	CYP4Z1_intron_3	intron	protein_coding	chr1	47080668	47082332
chr1	47438433	47438464	FOXD2_1	CDS	protein_coding	chr1	47438135	47439623
chr1	47909554	47909616	TRABD2B_intron_5	intron	protein_coding	chr1	47801620	47994032
chr1	47909692	47909854	TRABD2B_intron_5	intron	protein_coding	chr1	47801620	47994032
chr1	47965186	47965239	TRABD2B_intron_5	intron	protein_coding	chr1	47801620	47994032
chr1	48384354	48384399	SPATA6_intron_4	intron	protein_coding	chr1	48359771	48385307
chr1	49948043	49948215	AGBL4_intron_14	intron	protein_coding	chr1	49851519	50023761
chr1	49948308	49948460	AGBL4_intron_14	intron	protein_coding	chr1	49851519	50023761
chr1	51844774	51844831	NRDC_intron_32	intron	protein_coding	chr1	51840515	51877981
chr1	52796985	52797290	ZYG11B_intron_8	intron	protein_coding	chr1	52796785	52801817
chr1	53328025	53328054	LRP8_UTR_9	five_prime_UTR	protein_coding	chr1	53327912	53328054
chr1	55935620	55935645	AL603840.1_intron_11	intron	lincRNA	chr1	55868249	55961881
chr1	55935678	55935924	AL603840.1_intron_11	intron	lincRNA	chr1	55868249	55961881
chr1	55983513	55983574	AL603840.1_intron_14	intron	lincRNA	chr1	55978579	56017722
chr1	55935620	55935645	LINC01753_intron_2	intron	lincRNA	chr1	55921412	55944914
chr1	55935678	55935924	LINC01753_intron_2	intron	lincRNA	chr1	55921412	55944914
chr1	59846577	59846609	HOOK1_intron_10	intron	protein_coding	chr1	59843599	59847043
chr1	60064746	60064995	C1orf87_intron_10	intron	protein_coding	chr1	60055439	60072535
chr1	61924930	61925144	PATJ_intron_27	intron	protein_coding	chr1	61918077	61927728
chr1	62686197	62686243	DOCK7_intron_52	intron	protein_coding	chr1	62663131	62688225
chr1	62686322	62686411	DOCK7_intron_52	intron	protein_coding	chr1	62663131	62688225
chr1	62686435	62686487	DOCK7_intron_52	intron	protein_coding	chr1	62663131	62688225
chr1	63422220	63422363	ALG6_intron_12	intron	protein_coding	chr1	63419441	63428731
chr1	64897459	64897587	JAK1_intron_24	intron	protein_coding	chr1	64886342	64966331
chr1	65067499	65067559	AL357078.1_intron_1	intron	lincRNA	chr1	65066803	65067602
chr1	67158983	67159018	C1orf141_intron_8	intron	protein_coding	chr1	67134978	67231844
chr1	67158983	67159018	IL23R_intron_1	intron	protein_coding	chr1	67139162	67166398
chr1	67710108	67710159	GNG12_intron_2	intron	protein_coding	chr1	67707713	67777456
chr1	68764960	68765077	AL033530.1_intron_2	intron	lincRNA	chr1	68698451	68863822
chr1	71275757	71275946	ZRANB2-AS2_intron_19	intron	processed_transcript	chr1	71268479	71280524
chr1	74289486	74289605	FPGT-TNNI3K_intron_8	intron	protein_coding	chr1	74271709	74331448
chr1	75546224	75546510	SLC44A5_intron_24	intron	protein_coding	chr1	75541517	75611038
chr1	75885643	75885674	MSH4_intron_15	intron	protein_coding	chr1	75883822	75889249
chr1	76119803	76119842	ST6GALNAC3_intron_1	intron	protein_coding	chr1	76074885	76313798
chr1	77367883	77367925	AK5_intron_7	intron	protein_coding	chr1	77340569	77410979
chr1	85928718	85928749	COL24A1_intron_36	intron	protein_coding	chr1	85911434	85961247
chr1	86097476	86097594	COL24A1_intron_55	intron	protein_coding	chr1	86092321	86112565
chr1	86134732	86134782	COL24A1_intron_58	intron	protein_coding	chr1	86126215	86146117
chr1	91292325	91292352	HFM1_intron_9	intron	protein_coding	chr1	91277063	91313347
chr1	91301951	91301994	HFM1_intron_9	intron	protein_coding	chr1	91277063	91313347
chr1	93846973	93847028	BCAR3_intron_17	intron	protein_coding	chr1	93845713	93847068
chr1	94708266	94708309	SLC44A3-AS1_intron_10	intron	transcribed_processed_pseudogene	chr1	94705558	94731741
chr1	95224968	95225273	TMEM56-RWDD3_intron_6	intron	protein_coding	chr1	95173890	95230900
chr1	96746864	96746921	PTBP2_intron_2	intron	protein_coding	chr1	96723595	96751423
chr1	101701651	101701730	LINC01709_intron_2	intron	lincRNA	chr1	101646353	101723740
chr1	103621107	103621211	AMY2A_intron_6	intron	protein_coding	chr1	103620685	103621575
chr1	103696634	103696664	AMY1B_UTR_4	five_prime_UTR	protein_coding	chr1	103696041	103696680
chr1	106823315	106823345	LINC01661_intron_2	intron	lincRNA	chr1	106820743	106838118
chr1	108391511	108391537	NBPF5P_intron_9	intron	transcribed_unprocessed_pseudogene	chr1	108385961	108410502
chr1	108392084	108392111	NBPF5P_intron_9	intron	transcribed_unprocessed_pseudogene	chr1	108385961	108410502
chr1	108391511	108391537	SLC25A24P2_intron_1	intron	unprocessed_pseudogene	chr1	108383895	108410026
chr1	108392084	108392111	SLC25A24P2_intron_1	intron	unprocessed_pseudogene	chr1	108383895	108410026
chr1	108560230	108560302	FAM102B_UTR_1	five_prime_UTR	protein_coding	chr1	108560089	108560428
chr1	108771961	108772016	STXBP3_intron_6	intron	protein_coding	chr1	108760086	108772663
chr1	112292483	112293116	AL445426.1_intron_1	intron	lincRNA	chr1	112177614	112360360
chr1	112293140	112293247	AL445426.1_intron_1	intron	lincRNA	chr1	112177614	112360360
chr1	112293577	112293625	AL445426.1_intron_1	intron	lincRNA	chr1	112177614	112360360
chr1	112293928	112294053	AL445426.1_intron_1	intron	lincRNA	chr1	112177614	112360360
chr1	112294144	112294315	AL445426.1_intron_1	intron	lincRNA	chr1	112177614	112360360
chr1	112294424	112294456	AL445426.1_intron_1	intron	lincRNA	chr1	112177614	112360360
chr1	113484654	113484723	MAGI3_intron_1	intron	protein_coding	chr1	113391350	113549513
chr1	116567209	116567261	CD58_intron_5	intron	protein_coding	chr1	116544605	116570901
chr1	117431194	117431232	MAN1A2_intron_5	intron	protein_coding	chr1	117420650	117442229
chr1	119991279	119991311	NOTCH2_intron_30	intron	protein_coding	chr1	119987083	119992779
chr1	120019766	120019806	NOTCH2_intron_33	intron	protein_coding	chr1	120005589	120029904
chr1	120254737	120254783	AC244669.2_intron_2	intron	unprocessed_pseudogene	chr1	120251470	120256601
chr1	120290824	120290859	AC244669.2_intron_4	intron	unprocessed_pseudogene	chr1	120278037	120319189
chr1	120290824	120290859	AC244669.1_intron_1	intron	transcribed_unprocessed_pseudogene	chr1	120267839	120336867
chr1	120320841	120321200	AC244669.1_intron_1	intron	transcribed_unprocessed_pseudogene	chr1	120267839	120336867
chr1	120326235	120326330	AC244669.1_intron_1	intron	transcribed_unprocessed_pseudogene	chr1	120267839	120336867
chr1	120331885	120331908	AC244669.1_intron_1	intron	transcribed_unprocessed_pseudogene	chr1	120267839	120336867
chr1	120439772	120439811	NBPF8_intron_3	intron	unprocessed_pseudogene	chr1	120439691	120440740
chr1	120498280	120498596	AC241952.1_intron_7	intron	transcribed_unprocessed_pseudogene	chr1	120497422	120501108
chr1	120607523	120607565	AC241952.1_intron_39	intron	transcribed_unprocessed_pseudogene	chr1	120579195	120620353
chr1	120682528	120682573	AC241952.1_intron_42	intron	transcribed_unprocessed_pseudogene	chr1	120646929	120701055
chr1	120698550	120698676	AC241952.1_intron_42	intron	transcribed_unprocessed_pseudogene	chr1	120646929	120701055
chr1	120699505	120699533	AC241952.1_intron_42	intron	transcribed_unprocessed_pseudogene	chr1	120646929	120701055
chr1	120730188	120730211	NBPF26_intron_1	intron	protein_coding	chr1	120724251	120763626
chr1	120747106	120747163	NBPF26_intron_1	intron	protein_coding	chr1	120724251	120763626
chr1	120747695	120747734	NBPF26_intron_1	intron	protein_coding	chr1	120724251	120763626
chr1	120752590	120752649	NBPF26_intron_1	intron	protein_coding	chr1	120724251	120763626
chr1	120752829	120752879	NBPF26_intron_1	intron	protein_coding	chr1	120724251	120763626
chr1	120779210	120779244	NBPF26_intron_2	intron	protein_coding	chr1	120763710	120784972
chr1	120811540	120811587	NBPF26_intron_11	intron	protein_coding	chr1	120810559	120811884
chr1	120812585	120812620	NBPF26_intron_12	intron	protein_coding	chr1	120812096	120813889
chr1	120826754	120826797	NBPF26_intron_21	intron	protein_coding	chr1	120824918	120829762
chr1	120828282	120828321	NBPF26_intron_21	intron	protein_coding	chr1	120824918	120829762
chr1	120828936	120828982	NBPF26_intron_21	intron	protein_coding	chr1	120824918	120829762
chr1	120829136	120829357	NBPF26_intron_21	intron	protein_coding	chr1	120824918	120829762
chr1	120834507	120834546	NBPF26_UTR_11	three_prime_UTR	protein_coding	chr1	120834494	120834546
chr1	120834547	120834592	NBPF26_intron_28	intron	protein_coding	chr1	120834547	120834628
chr1	120835955	120836032	NBPF26_intron_29	intron	protein_coding	chr1	120834803	120836515
chr1	120837100	120837123	NBPF26_intron_30	intron	protein_coding	chr1	120836569	120837167
chr1	120913848	120913888	AC241377.3_1	exon	TEC	chr1	120913151	120914238
chr1	120913848	120913888	LINC00623_intron_1	intron	lincRNA	chr1	120913451	120952437
chr1	121376090	121376116	SRGAP2C_intron_7	intron	protein_coding	chr1	121374955	121382699
chr1	143356044	143356083	AC242852.2_intron_1	intron	unprocessed_pseudogene	chr1	143354620	143367585
chr1	143357560	143357617	AC242852.2_intron_1	intron	unprocessed_pseudogene	chr1	143354620	143367585
chr1	143364709	143364741	AC242852.2_intron_1	intron	unprocessed_pseudogene	chr1	143354620	143367585
chr1	143373416	143373443	AC242852.2_intron_3	intron	unprocessed_pseudogene	chr1	143372344	143376804
chr1	143983269	143983292	SRGAP2D_intron_1	intron	unprocessed_pseudogene	chr1	143975154	144045745
chr1	144067922	144067951	SRGAP2D_intron_6	intron	unprocessed_pseudogene	chr1	144067103	144068127
chr1	144183076	144183198	AC244015.2_intron_1	intron	unprocessed_pseudogene	chr1	144180206	144193188
chr1	144184551	144184587	AC244015.2_intron_1	intron	unprocessed_pseudogene	chr1	144180206	144193188
chr1	144194060	144194084	AC244015.2_intron_3	intron	unprocessed_pseudogene	chr1	144193657	144196323
chr1	144551779	144551825	RF00003_1	exon	snRNA	chr1	144551779	144551943
chr1	144551896	144551943	RF00003_1	exon	snRNA	chr1	144551779	144551943
chr1	144642944	144643091	FP700111.1_intron_2	intron	lincRNA	chr1	144641794	144917168
chr1	144643354	144643422	FP700111.1_intron_2	intron	lincRNA	chr1	144641794	144917168
chr1	144643576	144643607	FP700111.1_intron_2	intron	lincRNA	chr1	144641794	144917168
chr1	144657670	144657701	FP700111.1_intron_2	intron	lincRNA	chr1	144641794	144917168
chr1	144683438	144683461	FP700111.1_intron_2	intron	lincRNA	chr1	144641794	144917168
chr1	144747384	144747426	FP700111.1_intron_2	intron	lincRNA	chr1	144641794	144917168
chr1	144752409	144752460	FP700111.1_intron_2	intron	lincRNA	chr1	144641794	144917168
chr1	144783171	144783244	FP700111.1_intron_2	intron	lincRNA	chr1	144641794	144917168
chr1	144813366	144814165	FP700111.1_intron_2	intron	lincRNA	chr1	144641794	144917168
chr1	144856342	144856404	FP700111.1_intron_2	intron	lincRNA	chr1	144641794	144917168
chr1	144858886	144858964	FP700111.1_intron_2	intron	lincRNA	chr1	144641794	144917168
chr1	144859028	144859377	FP700111.1_intron_2	intron	lincRNA	chr1	144641794	144917168
chr1	144859764	144859803	FP700111.1_intron_2	intron	lincRNA	chr1	144641794	144917168
chr1	144882666	144882988	FP700111.1_intron_2	intron	lincRNA	chr1	144641794	144917168
chr1	144883015	144884084	FP700111.1_intron_2	intron	lincRNA	chr1	144641794	144917168
chr1	144783171	144783244	FP700111.2_intron_4	intron	unprocessed_pseudogene	chr1	144773208	144786185
chr1	145173368	145173447	AC241585.2_intron_4	intron	transcribed_unprocessed_pseudogene	chr1	145171186	145200689
chr1	145347553	145347582	NBPF20_intron_71	intron	protein_coding	chr1	145347318	145347976
chr1	145401806	145401856	NBPF20_intron_135	intron	protein_coding	chr1	145401132	145402165
chr1	145596787	145596852	NBPF25P_intron_18	intron	transcribed_unprocessed_pseudogene	chr1	145594586	145601872
chr1	145599773	145599849	NBPF25P_intron_18	intron	transcribed_unprocessed_pseudogene	chr1	145594586	145601872
chr1	145599872	145599917	NBPF25P_intron_18	intron	transcribed_unprocessed_pseudogene	chr1	145594586	145601872
chr1	145600061	145600134	NBPF25P_intron_18	intron	transcribed_unprocessed_pseudogene	chr1	145594586	145601872
chr1	145600317	145600343	NBPF25P_intron_18	intron	transcribed_unprocessed_pseudogene	chr1	145594586	145601872
chr1	145647805	145647858	GPR89A_intron_12	intron	protein_coding	chr1	145647268	145663327
chr1	148222117	148222147	AC239809.3_intron_17	intron	lincRNA	chr1	148218889	148225074
chr1	148615784	148615813	NBPF14_UTR_15	five_prime_UTR	protein_coding	chr1	148615690	148615950
chr1	148809492	148809523	PDE4DIP_intron_1	intron	protein_coding	chr1	148808738	148844380
chr1	148866605	148866655	PDE4DIP_intron_4	intron	protein_coding	chr1	148863306	148868469
chr1	149059286	149059373	NBPF9_intron_5	intron	protein_coding	chr1	149059098	149059698
chr1	149237072	149237097	AC245297.3_intron_5	intron	lincRNA	chr1	149191269	149250563
chr1	149237072	149237097	AC245297.1_intron_3	intron	unprocessed_pseudogene	chr1	149201091	149240375
chr1	149263604	149263669	AC245297.1_intron_5	intron	unprocessed_pseudogene	chr1	149261792	149266967
chr1	149271335	149271361	AC245297.1_intron_6	intron	unprocessed_pseudogene	chr1	149267025	149321498
chr1	149545842	149545874	NBPF19_intron_88	intron	protein_coding	chr1	149545211	149545928
chr1	149653658	149653725	LINC00869_intron_5	intron	transcribed_unprocessed_pseudogene	chr1	149648389	149655697
chr1	149707619	149707649	AC243772.3_intron_2	intron	transcribed_unprocessed_pseudogene	chr1	149687602	149720529
chr1	150221545	150221600	ANP32E_intron_1	intron	protein_coding	chr1	150220762	150223184
chr1	150718975	150719048	HORMAD1_intron_13	intron	protein_coding	chr1	150717283	150719471
chr1	150719101	150719229	HORMAD1_intron_13	intron	protein_coding	chr1	150717283	150719471
chr1	150744122	150744165	CTSS_intron_1	intron	protein_coding	chr1	150733146	150747775
chr1	151458649	151458987	POGZ_intron_20	intron	protein_coding	chr1	151455198	151459150
chr1	152217372	152217400	HRNR_1	CDS	protein_coding	chr1	152213075	152221490
chr1	152217511	152217651	HRNR_1	CDS	protein_coding	chr1	152213075	152221490
chr1	152217894	152217939	HRNR_1	CDS	protein_coding	chr1	152213075	152221490
chr1	154125668	154125692	NUP210L_intron_30	intron	protein_coding	chr1	154118809	154126321
chr1	155700884	155700911	DAP3_intron_2	intron	protein_coding	chr1	155689244	155709031
chr1	155809809	155809871	GON4L_intron_22	intron	protein_coding	chr1	155805142	155813632
chr1	156081738	156081798	MEX3A_2	CDS	protein_coding	chr1	156081544	156081998
chr1	156161152	156161242	SEMA4A_intron_12	intron	protein_coding	chr1	156161030	156161344
chr1	156556931	156557014	IQGAP3_intron_27	intron	protein_coding	chr1	156556694	156560932
chr1	156557152	156557208	IQGAP3_intron_27	intron	protein_coding	chr1	156556694	156560932
chr1	160098833	160098914	IGSF8_UTR_5	five_prime_UTR	protein_coding	chr1	160098833	160098943
chr1	161416875	161417012	AL592295.4_intron_1	intron	lincRNA	chr1	161399913	161421930
chr1	161416875	161417012	AL592295.3_intron_1	intron	lincRNA	chr1	161403627	161419667
chr1	161441421	161441523	AL592295.3_intron_4	intron	lincRNA	chr1	161428020	161470468
chr1	161581971	161582001	FCGR2C_intron_1	intron	polymorphic_pseudogene	chr1	161581550	161583088
chr1	161625450	161625477	FCGR3B_intron_1	intron	protein_coding	chr1	161624640	161626143
chr1	161629557	161629589	FCGR3B_intron_2	intron	protein_coding	chr1	161626403	161629776
chr1	162082958	162082982	NOS1AP_intron_1	intron	protein_coding	chr1	162070283	162154403
chr1	162083009	162083124	NOS1AP_intron_1	intron	protein_coding	chr1	162070283	162154403
chr1	162083147	162083195	NOS1AP_intron_1	intron	protein_coding	chr1	162070283	162154403
chr1	165762073	165762188	TMCO1_intron_6	intron	protein_coding	chr1	165759585	165768190
chr1	166077877	166077974	FAM78B_intron_1	intron	protein_coding	chr1	166070764	166165984
chr1	166839630	166839730	POGK_UTR_1	five_prime_UTR	protein_coding	chr1	166839447	166839769
chr1	166975398	166975482	ILDR2_UTR_2	five_prime_UTR	protein_coding	chr1	166975268	166975482
chr1	167897543	167897663	ADCY10_intron_27	intron	protein_coding	chr1	167896692	167899421
chr1	167897926	167897997	ADCY10_intron_27	intron	protein_coding	chr1	167896692	167899421
chr1	168471961	168472038	AL023755.1_intron_6	intron	lincRNA	chr1	168464374	168485241
chr1	169355098	169355206	NME7_intron_11	intron	protein_coding	chr1	169324501	169367706
chr1	169993603	169993657	KIFAP3_intron_10	intron	protein_coding	chr1	169992256	170016460
chr1	170631789	170631886	AL023495.1_intron_1	intron	lincRNA	chr1	170599016	170639107
chr1	171095873	171096335	FMO3_intron_2	intron	protein_coding	chr1	171092791	171103783
chr1	172571770	172571968	SUCO_intron_10	intron	protein_coding	chr1	172570731	172573889
chr1	172985264	172985347	AL031599.1_intron_1	intron	lincRNA	chr1	172776128	173004280
chr1	176132796	176132819	COP1_intron_12	intron	protein_coding	chr1	176116682	176133845
chr1	176509096	176509637	PAPPA2_intron_1	intron	protein_coding	chr1	176463419	176555405
chr1	177399158	177399344	AL122019.1_intron_1	intron	lincRNA	chr1	177393789	177573726
chr1	180323879	180323930	ACBD6_intron_8	intron	protein_coding	chr1	180314723	180397514
chr1	180656442	180656470	XPR1_intron_1	intron	protein_coding	chr1	180632271	180682358
chr1	181023067	181023095	STX6_UTR_3	five_prime_UTR	protein_coding	chr1	181022638	181023121
chr1	182510543	182510580	RGSL1_intron_15	intron	protein_coding	chr1	182493130	182522002
chr1	182510650	182510674	RGSL1_intron_15	intron	protein_coding	chr1	182493130	182522002
chr1	184968204	184968227	FAM129A_intron_13	intron	protein_coding	chr1	184899310	184974300
chr1	186327055	186327245	TPR_intron_11	intron	protein_coding	chr1	186326236	186327458
chr1	186857055	186857101	PLA2G4A_intron_2	intron	protein_coding	chr1	186854388	186870433
chr1	186857129	186857154	PLA2G4A_intron_2	intron	protein_coding	chr1	186854388	186870433
chr1	187496848	187496914	ERVMER61-1_intron_19	intron	lincRNA	chr1	187487249	187571131
chr1	187496999	187497081	ERVMER61-1_intron_19	intron	lincRNA	chr1	187487249	187571131
chr1	188978357	188978449	LINC01035_intron_1	intron	lincRNA	chr1	188905927	189036716
chr1	192002676	192002879	AL954650.1_intron_5	intron	lincRNA	chr1	191977360	192009837
chr1	192003002	192003069	AL954650.1_intron_5	intron	lincRNA	chr1	191977360	192009837
chr1	192856342	192856417	AL390957.1_intron_29	intron	lincRNA	chr1	192838187	192867496
chr1	193161703	193162074	CDC73_intron_10	intron	protein_coding	chr1	193152445	193203793
chr1	196437116	196437178	KCNT2_intron_22	intron	protein_coding	chr1	196429758	196465291
chr1	197713832	197713880	DENND1B_intron_20	intron	protein_coding	chr1	197674170	197715029
chr1	202172369	202172818	PTPRVP_intron_8	intron	transcribed_unitary_pseudogene	chr1	202172241	202176819
chr1	202204785	202204842	LGR6_intron_2	intron	protein_coding	chr1	202203876	202210706
chr1	202246269	202246299	LGR6_intron_7	intron	protein_coding	chr1	202235994	202276304
chr1	203500169	203500244	OPTC_intron_5	intron	protein_coding	chr1	203499852	203502912
chr1	205203487	205203580	DSTYK_intron_13	intron	protein_coding	chr1	205187807	205211269
chr1	205229539	205229562	TMCC2_intron_2	intron	protein_coding	chr1	205229129	205241503
chr1	205976740	205978850	RAB7B_UTR_1	three_prime_UTR	protein_coding	chr1	205976740	205978850
chr1	205978850	205978928	RAB7B_1	CDS	protein_coding	chr1	205978850	205978928
chr1	205978929	205983741	RAB7B_intron_1	intron	protein_coding	chr1	205978929	205983741
chr1	205983742	205984156	RAB7B_UTR_2	three_prime_UTR	protein_coding	chr1	205983742	205984156
chr1	205984156	205984204	RAB7B_2	CDS	protein_coding	chr1	205984156	205984204
chr1	205984205	205985538	RAB7B_intron_2	intron	protein_coding	chr1	205984205	205985538
chr1	205985539	205985665	RAB7B_3	CDS	protein_coding	chr1	205985539	205985665
chr1	205985666	205992478	RAB7B_intron_3	intron	protein_coding	chr1	205985666	205992478
chr1	205992479	205992695	RAB7B_4	CDS	protein_coding	chr1	205992479	205992695
chr1	205992696	205993418	RAB7B_intron_4	intron	protein_coding	chr1	205992696	205993418
chr1	205993419	205993546	RAB7B_5	CDS	protein_coding	chr1	205993419	205993546
chr1	205993547	205994081	RAB7B_intron_5	intron	protein_coding	chr1	205993547	205994081
chr1	205994082	205994135	RAB7B_6	CDS	protein_coding	chr1	205994082	205994135
chr1	205994135	205994439	RAB7B_UTR_3	five_prime_UTR	protein_coding	chr1	205994135	205994439
chr1	206001422	206003251	RAB7B_intron_6	intron	protein_coding	chr1	205994440	206003251
chr1	205994440	206001342	RAB7B_intron_6	intron	protein_coding	chr1	205994440	206003251
chr1	206003252	206003461	RAB7B_UTR_4	five_prime_UTR	protein_coding	chr1	206003252	206003461
chr1	206064495	206064541	RHEX_intron_1	intron	protein_coding	chr1	206053266	206083561
chr1	206235238	206235273	SRGAP2_intron_3	intron	protein_coding	chr1	206214841	206303279
chr1	206480186	206480229	IKBKE_intron_13	intron	protein_coding	chr1	206480114	206480445
chr1	206523474	206523669	RASSF5_intron_2	intron	protein_coding	chr1	206518545	206538170
chr1	207818257	207818360	MIR29B2CHG_intron_2	intron	lincRNA	chr1	207817415	207818960
chr1	212298130	212298153	PPP2R5A_intron_1	intron	protein_coding	chr1	212286292	212301804
chr1	212298972	212299068	PPP2R5A_intron_1	intron	protein_coding	chr1	212286292	212301804
chr1	212299149	212299244	PPP2R5A_intron_1	intron	protein_coding	chr1	212286292	212301804
chr1	214490851	214490911	PTPN14_intron_18	intron	protein_coding	chr1	214464958	214551181
chr1	215082999	215083063	KCNK2_intron_3	intron	protein_coding	chr1	215082143	215083122
chr1	215093793	215093839	KCNK2_intron_6	intron	protein_coding	chr1	215086679	215124631
chr1	215209431	215209676	KCNK2_intron_10	intron	protein_coding	chr1	215195093	215234826
chr1	216779279	216779460	ESRRG_intron_12	intron	protein_coding	chr1	216723473	216804941
chr1	216873903	216873965	ESRRG_intron_14	intron	protein_coding	chr1	216865179	216936660
chr1	216912183	216912278	ESRRG_intron_14	intron	protein_coding	chr1	216865179	216936660
chr1	217524837	217524933	GPATCH2_intron_5	intron	protein_coding	chr1	217514890	217608182
chr1	222486855	222486927	AL513314.2_intron_4	intron	lincRNA	chr1	222486208	222489584
chr1	223552514	223553830	CAPN8_intron_9	intron	protein_coding	chr1	223551018	223553830
chr1	223553831	223553900	CAPN8_10	CDS	protein_coding	chr1	223553831	223553900
chr1	223553901	223558129	CAPN8_intron_10	intron	protein_coding	chr1	223553901	223558129
chr1	223558130	223558167	CAPN8_11	CDS	protein_coding	chr1	223558130	223558167
chr1	223558168	223558935	CAPN8_intron_11	intron	protein_coding	chr1	223558168	223609151
chr1	223608935	223609151	CAPN8_intron_11	intron	protein_coding	chr1	223558168	223609151
chr1	223609152	223609364	CAPN8_12	CDS	protein_coding	chr1	223609152	223609364
chr1	223609365	223610085	CAPN8_intron_12	intron	protein_coding	chr1	223609365	223612244
chr1	223817279	223817326	TP53BP2_intron_16	intron	protein_coding	chr1	223814354	223818204
chr1	223980754	223980796	GTF2IP20_intron_8	intron	transcribed_unprocessed_pseudogene	chr1	223977116	223982752
chr1	224434589	224434674	WDR26_intron_14	intron	protein_coding	chr1	224434300	224435715
chr1	225068843	225069099	DNAH14_intron_20	intron	protein_coding	chr1	225051796	225079205
chr1	225276983	225277127	DNAH14_intron_57	intron	protein_coding	chr1	225276082	225277408
chr1	225574619	225574901	ENAH_intron_16	intron	protein_coding	chr1	225567415	225652684
chr1	228158669	228158706	GJC2_1	CDS	protein_coding	chr1	228157758	228159078
chr1	228174367	228174436	IBA57_intron_1	intron	protein_coding	chr1	228166158	228174690
chr1	229028215	229028261	AL137793.2_intron_1	intron	lincRNA	chr1	229022952	229037279
chr1	229625734	229625843	TAF5L_intron_4	intron	protein_coding	chr1	229614486	229625883
chr1	230335317	230335507	PGBD5_intron_3	intron	protein_coding	chr1	230333042	230337106
chr1	230425948	230426197	PGBD5_UTR_3	five_prime_UTR	protein_coding	chr1	230425928	230426371
chr1	231907099	231907142	DISC1_intron_13	intron	protein_coding	chr1	231866713	231958826
chr1	231983581	231983636	DISC1_intron_14	intron	protein_coding	chr1	231959504	232008783
chr1	234068980	234069026	SLC35F3_intron_2	intron	protein_coding	chr1	233905759	234214269
chr1	234108518	234108575	SLC35F3_intron_2	intron	protein_coding	chr1	233905759	234214269
chr1	234108696	234108740	SLC35F3_intron_2	intron	protein_coding	chr1	233905759	234214269
chr1	234397268	234397843	TARBP1_intron_4	intron	protein_coding	chr1	234393838	234398380
chr1	235065479	235065616	LINC01348_1	exon	lincRNA	chr1	235065479	235065616
chr1	235065617	235066477	LINC01348_intron_1	intron	lincRNA	chr1	235065617	235067303
chr1	235066518	235067303	LINC01348_intron_1	intron	lincRNA	chr1	235065617	235067303
chr1	235067304	235070310	LINC01348_2	exon	lincRNA	chr1	235067304	235070310
chr1	235070311	235072928	LINC01348_intron_2	intron	lincRNA	chr1	235070311	235074101
chr1	235073034	235074101	LINC01348_intron_2	intron	lincRNA	chr1	235070311	235074101
chr1	235074102	235074220	LINC01348_3	exon	lincRNA	chr1	235074102	235074220
chr1	235412136	235412244	TBCE_intron_8	intron	protein_coding	chr1	235401588	235414431
chr1	235587436	235587487	GNG4_intron_2	intron	protein_coding	chr1	235583849	235588867
chr1	236245516	236245562	ERO1B_intron_11	intron	protein_coding	chr1	236243496	236249883
chr1	236385803	236386192	EDARADD_intron_3	intron	protein_coding	chr1	236350840	236394276
chr1	236386429	236386525	EDARADD_intron_3	intron	protein_coding	chr1	236350840	236394276
chr1	236386704	236386730	EDARADD_intron_3	intron	protein_coding	chr1	236350840	236394276
chr1	236387289	236387312	EDARADD_intron_3	intron	protein_coding	chr1	236350840	236394276
chr1	236387887	236388029	EDARADD_intron_3	intron	protein_coding	chr1	236350840	236394276
chr1	237406163	237406229	RYR2_intron_10	intron	protein_coding	chr1	237388184	237417047
chr1	237591127	237591213	RYR2_intron_31	intron	protein_coding	chr1	237590993	237591737
chr1	237883620	237883753	ZP4_intron_3	intron	protein_coding	chr1	237882847	237884767
chr1	240453950	240453998	FMN2_intron_20	intron	protein_coding	chr1	240438211	240457480
chr1	241327014	241327043	RGS7_intron_17	intron	protein_coding	chr1	241098763	241355697
chr1	241674872	241675087	WDR64_intron_4	intron	protein_coding	chr1	241674748	241679483
chr1	242524519	242524554	PLD5_intron_11	intron	protein_coding	chr1	242524519	242524595
chr1	243525804	243525838	AKT3_intron_3	intron	protein_coding	chr1	243512427	243545508
chr1	243933892	243934203	AL591885.1_intron_1	intron	lincRNA	chr1	243917527	243978408
chr1	244049039	244049285	ZBTB18_intron_1	intron	protein_coding	chr1	244048994	244051281
chr1	244621100	244621156	CATSPERE_intron_20	intron	protein_coding	chr1	244617687	244635487
chr1	245330410	245330433	KIF26B_intron_2	intron	protein_coding	chr1	245156684	245366832
chr1	245330495	245330720	KIF26B_intron_2	intron	protein_coding	chr1	245156684	245366832
chr1	245975911	245975943	SMYD3_intron_7	intron	protein_coding	chr1	245929938	246186741
chr1	245992618	245992716	SMYD3_intron_7	intron	protein_coding	chr1	245929938	246186741
chr1	246325170	246325212	SMYD3_intron_9	intron	protein_coding	chr1	246193728	246325811
chr1	246521416	246521489	AL356583.1_intron_13	intron	unprocessed_pseudogene	chr1	246518312	246522478
chr1	247921420	247921447	OR2T8_1	CDS	protein_coding	chr1	247921017	247921956
chr1	248490942	248490966	OR2T5_UTR_1	three_prime_UTR	protein_coding	chr1	248488589	248491113
chr1	248519201	248519265	OR2G6_intron_2	intron	protein_coding	chr1	248509649	248521609
chr1	248632811	248632868	OR2T11_intron_1	intron	protein_coding	chr1	248627273	248635036
chr1	248744965	248745140	LYPD8_intron_1	intron	protein_coding	chr1	248739850	248745140
chr1	248745141	248745279	LYPD8_2	CDS	protein_coding	chr1	248745141	248745279
chr1	248745280	248748287	LYPD8_intron_2	intron	protein_coding	chr1	248745280	248748287
chr1	248748288	248748453	LYPD8_3	CDS	protein_coding	chr1	248748288	248748453
chr1	248748454	248750522	LYPD8_intron_3	intron	protein_coding	chr1	248748454	248750522
chr1	248750523	248750643	LYPD8_4	CDS	protein_coding	chr1	248750523	248750643
chr1	248750644	248751028	LYPD8_intron_4	intron	protein_coding	chr1	248750644	248751028
chr1	248751029	248751081	LYPD8_5	CDS	protein_coding	chr1	248751029	248751081
chr1	248751081	248751130	LYPD8_UTR_2	five_prime_UTR	protein_coding	chr1	248751081	248751130
chr1	248751131	248752823	LYPD8_intron_5	intron	protein_coding	chr1	248751131	248755237
chr1	248752853	248755237	LYPD8_intron_5	intron	protein_coding	chr1	248751131	248755237
chr1	248755238	248755386	LYPD8_UTR_3	five_prime_UTR	protein_coding	chr1	248755238	248755386
chr1	248755387	248755703	LYPD8_intron_6	intron	protein_coding	chr1	248755387	248755703
chr1	248755704	248755739	LYPD8_UTR_4	five_prime_UTR	protein_coding	chr1	248755704	248755739
chr10	321899	322402	DIP2C_intron_7	intron	protein_coding	chr10	311567	324637
chr10	322503	322641	DIP2C_intron_7	intron	protein_coding	chr10	311567	324637
chr10	346848	346906	DIP2C_intron_13	intron	protein_coding	chr10	345111	348639
chr10	347083	347133	DIP2C_intron_13	intron	protein_coding	chr10	345111	348639
chr10	358595	358808	DIP2C_intron_17	intron	protein_coding	chr10	357938	362488
chr10	403045	403075	DIP2C_intron_31	intron	protein_coding	chr10	399220	408924
chr10	403239	403266	DIP2C_intron_31	intron	protein_coding	chr10	399220	408924
chr10	418086	418116	DIP2C_intron_34	intron	protein_coding	chr10	415889	419063
chr10	429279	429519	DIP2C_intron_36	intron	protein_coding	chr10	423034	440869
chr10	477310	477350	DIP2C_intron_38	intron	protein_coding	chr10	472550	484779
chr10	477431	477531	DIP2C_intron_38	intron	protein_coding	chr10	472550	484779
chr10	478009	478390	DIP2C_intron_38	intron	protein_coding	chr10	472550	484779
chr10	516334	516840	DIP2C_intron_40	intron	protein_coding	chr10	486559	689492
chr10	557660	557906	DIP2C_intron_40	intron	protein_coding	chr10	486559	689492
chr10	608153	608534	DIP2C_intron_40	intron	protein_coding	chr10	486559	689492
chr10	608564	608703	DIP2C_intron_40	intron	protein_coding	chr10	486559	689492
chr10	622292	622388	DIP2C_intron_40	intron	protein_coding	chr10	486559	689492
chr10	678676	678717	DIP2C_intron_40	intron	protein_coding	chr10	486559	689492
chr10	678909	679072	DIP2C_intron_40	intron	protein_coding	chr10	486559	689492
chr10	679329	679364	DIP2C_intron_40	intron	protein_coding	chr10	486559	689492
chr10	1046957	1047130	IDI1_intron_4	intron	protein_coding	chr10	1044172	1048262
chr10	1047155	1047287	IDI1_intron_4	intron	protein_coding	chr10	1044172	1048262
chr10	1047493	1047580	IDI1_intron_4	intron	protein_coding	chr10	1044172	1048262
chr10	1235691	1235892	ADARB2_intron_5	intron	protein_coding	chr10	1233846	1242129
chr10	1236400	1236571	ADARB2_intron_5	intron	protein_coding	chr10	1233846	1242129
chr10	1237056	1237261	ADARB2_intron_5	intron	protein_coding	chr10	1233846	1242129
chr10	1238029	1238072	ADARB2_intron_5	intron	protein_coding	chr10	1233846	1242129
chr10	1238349	1238717	ADARB2_intron_5	intron	protein_coding	chr10	1233846	1242129
chr10	1238879	1239018	ADARB2_intron_5	intron	protein_coding	chr10	1233846	1242129
chr10	1239195	1239223	ADARB2_intron_5	intron	protein_coding	chr10	1233846	1242129
chr10	1699677	1699876	ADARB2_intron_9	intron	protein_coding	chr10	1379161	1737049
chr10	1700557	1700610	ADARB2_intron_9	intron	protein_coding	chr10	1379161	1737049
chr10	1701080	1701336	ADARB2_intron_9	intron	protein_coding	chr10	1379161	1737049
chr10	1701572	1701615	ADARB2_intron_9	intron	protein_coding	chr10	1379161	1737049
chr10	2522352	2522396	AL713851.1_intron_1	intron	lincRNA	chr10	2501990	2537491
chr10	3084952	3085211	PFKP_intron_6	intron	protein_coding	chr10	3082462	3099273
chr10	3085294	3085757	PFKP_intron_6	intron	protein_coding	chr10	3082462	3099273
chr10	3106665	3106953	PFKP_intron_12	intron	protein_coding	chr10	3105502	3107212
chr10	5160019	5160109	AKR1C8P_intron_5	intron	transcribed_unprocessed_pseudogene	chr10	5160006	5160810
chr10	5374222	5374291	UCN3_UTR_3	three_prime_UTR	protein_coding	chr10	5374206	5374692
chr10	6210582	6210879	PFKFB3_intron_4	intron	protein_coding	chr10	6203337	6213621
chr10	6331059	6331124	AL137145.2_intron_4	intron	lincRNA	chr10	6331017	6331209
chr10	6795156	6795314	LINC00707_intron_2	intron	lincRNA	chr10	6781487	6833641
chr10	6798917	6799306	LINC00707_intron_2	intron	lincRNA	chr10	6781487	6833641
chr10	6799844	6799932	LINC00707_intron_2	intron	lincRNA	chr10	6781487	6833641
chr10	6800062	6800110	LINC00707_intron_2	intron	lincRNA	chr10	6781487	6833641
chr10	6835166	6835433	LINC00707_intron_3	intron	lincRNA	chr10	6833689	6837972
chr10	6835569	6835623	LINC00707_intron_3	intron	lincRNA	chr10	6833689	6837972
chr10	7207474	7207530	SFMBT2_intron_10	intron	protein_coding	chr10	7205929	7220409
chr10	7461500	7461530	AL139125.1_intron_1	intron	lincRNA	chr10	7445793	7467395
chr10	7737674	7738119	ITIH2_intron_15	intron	protein_coding	chr10	7735092	7738619
chr10	7751867	7752041	KIN_UTR_1	three_prime_UTR	protein_coding	chr10	7750962	7756079
chr10	11107973	11108077	CELF2_intron_6	intron	protein_coding	chr10	11018865	11165028
chr10	11284259	11284293	CELF2_intron_14	intron	protein_coding	chr10	11275121	11288416
chr10	11301377	11301524	CELF2_intron_15	intron	protein_coding	chr10	11288553	11314137
chr10	11483521	11483668	USP6NL_intron_2	intron	protein_coding	chr10	11481923	11484969
chr10	12131894	12131961	SEC61A2_intron_1	intron	protein_coding	chr10	12129795	12133239
chr10	12247172	12247237	CDC123_intron_11	intron	protein_coding	chr10	12246278	12249579
chr10	12401249	12401274	CAMK1D_intron_1	intron	protein_coding	chr10	12349911	12553223
chr10	12519584	12519616	CAMK1D_intron_1	intron	protein_coding	chr10	12349911	12553223
chr10	12520913	12520973	CAMK1D_intron_1	intron	protein_coding	chr10	12349911	12553223
chr10	12568172	12568418	CAMK1D_intron_2	intron	protein_coding	chr10	12553357	12666734
chr10	12623138	12623427	CAMK1D_intron_2	intron	protein_coding	chr10	12553357	12666734
chr10	12691366	12691405	CAMK1D_intron_3	intron	protein_coding	chr10	12666811	12760574
chr10	12694012	12694211	CAMK1D_intron_3	intron	protein_coding	chr10	12666811	12760574
chr10	13115140	13115289	OPTN_intron_7	intron	protein_coding	chr10	13112636	13116265
chr10	13348142	13348170	SEPHS1_UTR_6	five_prime_UTR	protein_coding	chr10	13347999	13348298
chr10	13713835	13713864	FRMD4A_intron_15	intron	protein_coding	chr10	13707568	13737842
chr10	13891858	13891900	FRMD4A_intron_25	intron	protein_coding	chr10	13858913	13971654
chr10	14604090	14604137	FAM107B_intron_13	intron	protein_coding	chr10	14572340	14604238
chr10	15059092	15059146	OLAH_intron_6	intron	protein_coding	chr10	15056983	15061722
chr10	17971270	17971295	SLC39A12_intron_4	intron	protein_coding	chr10	17965691	17977900
chr10	19237588	19237661	MALRD1_intron_18	intron	protein_coding	chr10	19209681	19257682
chr10	19237927	19238153	MALRD1_intron_18	intron	protein_coding	chr10	19209681	19257682
chr10	20126495	20126641	PLXDC2_intron_4	intron	protein_coding	chr10	20068240	20143293
chr10	21717498	21717614	MLLT10_intron_18	intron	protein_coding	chr10	21713951	21726242
chr10	21908108	21908170	DNAJC1_intron_6	intron	protein_coding	chr10	21904613	21918777
chr10	22320599	22320800	COMMD3-BMI1_intron_5	intron	protein_coding	chr10	22319019	22326429
chr10	22321793	22321994	COMMD3-BMI1_intron_5	intron	protein_coding	chr10	22319019	22326429
chr10	22325594	22325629	COMMD3-BMI1_intron_5	intron	protein_coding	chr10	22319019	22326429
chr10	23286395	23286535	C10orf67_intron_9	intron	protein_coding	chr10	23282079	23289898
chr10	23331190	23331548	C10orf67_intron_15	intron	protein_coding	chr10	23322538	23333060
chr10	24194300	24194356	KIAA1217_intron_3	intron	protein_coding	chr10	24042496	24208789
chr10	24250613	24250677	KIAA1217_intron_6	intron	protein_coding	chr10	24239338	24367117
chr10	24723628	24723668	ARHGAP21_UTR_11	five_prime_UTR	protein_coding	chr10	24723561	24723668
chr10	25115216	25115413	LINC01516_intron_1	intron	lincRNA	chr10	25113687	25116610
chr10	27256747	27256860	LRRC37A6P_intron_1	intron	transcribed_processed_pseudogene	chr10	27251796	27257868
chr10	27885604	27885778	ARMC4_intron_3	intron	protein_coding	chr10	27862623	27907661
chr10	27959183	27959229	ARMC4_intron_12	intron	protein_coding	chr10	27958973	27961566
chr10	28603943	28603972	WAC_intron_9	intron	protein_coding	chr10	28596042	28608184
chr10	29695824	29695969	SVIL_intron_41	intron	protein_coding	chr10	29686652	29735749
chr10	30025530	30025566	JCAD_intron_1	intron	protein_coding	chr10	30017918	30026101
chr10	31855077	31855103	ARHGAP12_intron_16	intron	protein_coding	chr10	31854207	31861393
chr10	32486578	32486631	CCDC7_intron_9	intron	protein_coding	chr10	32474024	32491920
chr10	34605758	34605787	PARD3_intron_26	intron	protein_coding	chr10	34517160	34696316
chr10	35187023	35187173	CREM_intron_10	intron	protein_coding	chr10	35179848	35188198
chr10	35336787	35336872	CCNY_intron_6	intron	protein_coding	chr10	35332438	35336872
chr10	35336873	35336923	CCNY_UTR_7	five_prime_UTR	protein_coding	chr10	35336873	35337207
chr10	35431343	35431411	CCNY_intron_8	intron	protein_coding	chr10	35394879	35434111
chr10	35639460	35639534	FZD8_1	CDS	protein_coding	chr10	35639344	35641429
chr10	35640316	35640397	FZD8_1	CDS	protein_coding	chr10	35639344	35641429
chr10	35640796	35640906	FZD8_1	CDS	protein_coding	chr10	35639344	35641429
chr10	37983072	37983214	AL117337.1_intron_2	intron	lincRNA	chr10	37980411	37992325
chr10	38438556	38438600	AL133216.2_intron_13	intron	transcribed_unprocessed_pseudogene	chr10	38437741	38438856
chr10	42243610	42243678	AL031601.2_intron_1	intron	transcribed_unprocessed_pseudogene	chr10	42242772	42250983
chr10	43266699	43266843	RASGEF1A_intron_15	intron	protein_coding	chr10	43229740	43266843
chr10	43266844	43266919	RASGEF1A_UTR_5	five_prime_UTR	protein_coding	chr10	43266844	43266919
chr10	45391000	45391079	ALOX5_intron_2	intron	protein_coding	chr10	45382682	45395853
chr10	45922484	45922539	PARGP1_intron_9	intron	transcribed_unprocessed_pseudogene	chr10	45916172	45946835
chr10	46271460	46271856	ANTXRLP1_intron_13	intron	unprocessed_pseudogene	chr10	46270989	46273482
chr10	46610524	46610547	AL356056.1_intron_5	intron	lincRNA	chr10	46609256	46611119
chr10	46610524	46610547	FAM35BP_1	exon	transcribed_unprocessed_pseudogene	chr10	46610474	46611449
chr10	46612771	46612802	FAM35BP_intron_1	intron	transcribed_unprocessed_pseudogene	chr10	46611450	46614728
chr10	46614505	46614551	FAM35BP_intron_1	intron	transcribed_unprocessed_pseudogene	chr10	46611450	46614728
chr10	46614634	46614728	FAM35BP_intron_1	intron	transcribed_unprocessed_pseudogene	chr10	46611450	46614728
chr10	46614729	46614845	FAM35BP_2	exon	transcribed_unprocessed_pseudogene	chr10	46614729	46614845
chr10	46614846	46614967	FAM35BP_intron_2	intron	transcribed_unprocessed_pseudogene	chr10	46614846	46621604
chr10	46615102	46615136	FAM35BP_intron_2	intron	transcribed_unprocessed_pseudogene	chr10	46614846	46621604
chr10	46628636	46628667	FAM35BP_intron_4	intron	transcribed_unprocessed_pseudogene	chr10	46626014	46630951
chr10	47961847	47961873	AC245041.2_intron_3	intron	lincRNA	chr10	47956165	47985517
chr10	48057020	48057045	BMS1P7_intron_4	intron	transcribed_unprocessed_pseudogene	chr10	48053736	48057384
chr10	48074435	48074460	PTPN20CP_intron_1	intron	unprocessed_pseudogene	chr10	48064522	48083802
chr10	48466595	48466699	ARHGAP22_intron_6	intron	protein_coding	chr10	48459892	48479586
chr10	48611859	48611891	ARHGAP22_intron_13	intron	protein_coding	chr10	48605094	48652232
chr10	48709199	48709291	WDFY4_intron_1	intron	protein_coding	chr10	48685002	48709714
chr10	48709367	48709434	WDFY4_intron_1	intron	protein_coding	chr10	48685002	48709714
chr10	49937925	49938168	PARG_intron_17	intron	protein_coding	chr10	49935143	49941507
chr10	49941428	49941461	PARG_intron_17	intron	protein_coding	chr10	49935143	49941507
chr10	49954737	49954765	PARG_intron_18	intron	protein_coding	chr10	49941986	49970165
chr10	49955298	49955322	PARG_intron_18	intron	protein_coding	chr10	49941986	49970165
chr10	49956453	49956497	PARG_intron_18	intron	protein_coding	chr10	49941986	49970165
chr10	49954737	49954765	TIMM23B_intron_4	intron	protein_coding	chr10	49952534	49955000
chr10	49955298	49955322	TIMM23B_intron_5	intron	protein_coding	chr10	49955061	49958368
chr10	49956453	49956497	TIMM23B_intron_5	intron	protein_coding	chr10	49955061	49958368
chr10	50150603	50150699	SLC9A3P1_1	exon	processed_pseudogene	chr10	50150603	50152287
chr10	50150735	50150830	SLC9A3P1_1	exon	processed_pseudogene	chr10	50150603	50152287
chr10	50150957	50151007	SLC9A3P1_1	exon	processed_pseudogene	chr10	50150603	50152287
chr10	50151220	50151261	SLC9A3P1_1	exon	processed_pseudogene	chr10	50150603	50152287
chr10	50453782	50453858	SGMS1_intron_8	intron	protein_coding	chr10	50433557	50460671
chr10	51126201	51126297	PRKG1_intron_2	intron	protein_coding	chr10	51074902	51153162
chr10	51858126	51858342	PRKG1_intron_5	intron	protein_coding	chr10	51804691	51907505
chr10	55538653	55538723	PCDH15_intron_47	intron	protein_coding	chr10	55319615	55627623
chr10	58667444	58667519	BICC1_intron_2	intron	protein_coding	chr10	58620902	58702072
chr10	59304784	59304847	FAM13C_intron_10	intron	protein_coding	chr10	59302865	59323986
chr10	59605736	59606042	AC026391.1_intron_4	intron	lincRNA	chr10	59596422	59611129
chr10	59707277	59707324	SLC16A9_intron_5	intron	protein_coding	chr10	59684328	59709477
chr10	59882168	59882299	CCDC6_intron_8	intron	protein_coding	chr10	59852703	59906120
chr10	60469408	60469487	ANK3_intron_57	intron	protein_coding	chr10	60389731	60572463
chr10	60469545	60469578	ANK3_intron_57	intron	protein_coding	chr10	60389731	60572463
chr10	63811192	63811806	AC022387.1_intron_2	intron	lincRNA	chr10	63685307	63990267
chr10	63812505	63812530	AC022387.1_intron_2	intron	lincRNA	chr10	63685307	63990267
chr10	67819755	67819779	DNAJC12_intron_4	intron	protein_coding	chr10	67816130	67823312
chr10	67927393	67927417	HERC4_intron_2	intron	protein_coding	chr10	67925188	67932595
chr10	68502776	68502927	SLC25A16_intron_5	intron	protein_coding	chr10	68493571	68503630
chr10	68827753	68827846	STOX1_1	CDS	protein_coding	chr10	68827623	68828269
chr10	68827879	68828041	STOX1_1	CDS	protein_coding	chr10	68827623	68828269
chr10	70005261	70005359	AC024601.1_intron_1	intron	lincRNA	chr10	69994855	70007455
chr10	70162454	70162503	SAR1A_intron_7	intron	protein_coding	chr10	70161932	70162688
chr10	70206850	70206898	PPA1_intron_3	intron	protein_coding	chr10	70206334	70209203
chr10	70220580	70220995	PPA1_intron_10	intron	protein_coding	chr10	70218818	70230339
chr10	70554913	70554993	PALD1_intron_18	intron	protein_coding	chr10	70547447	70564362
chr10	70688831	70688898	ADAMTS14_intron_2	intron	protein_coding	chr10	70674996	70702310
chr10	71023289	71023431	AC073176.3_intron_2	intron	lincRNA	chr10	70978951	71026577
chr10	71023466	71023523	AC073176.3_intron_2	intron	lincRNA	chr10	70978951	71026577
chr10	71270340	71270380	UNC5B_intron_1	intron	protein_coding	chr10	71213065	71279819
chr10	71661794	71661841	CDH23_intron_16	intron	protein_coding	chr10	71647909	71675110
chr10	72198034	72198376	ASCC1_intron_8	intron	protein_coding	chr10	72196990	72203425
chr10	73270505	73270557	CFAP70_intron_3	intron	protein_coding	chr10	73269716	73272926
chr10	74595672	74595772	ADK_intron_9	intron	protein_coding	chr10	74589318	74600377
chr10	75333703	75333764	ZNF503-AS1_intron_6	intron	lincRNA	chr10	75299075	75338310
chr10	75672527	75672592	LRMDA_intron_2	intron	protein_coding	chr10	75438495	75782759
chr10	76941108	76941137	KCNMA1_intron_8	intron	protein_coding	chr10	76915050	76944771
chr10	77041153	77041228	KCNMA1_intron_24	intron	protein_coding	chr10	77039638	77063672
chr10	77041282	77041463	KCNMA1_intron_24	intron	protein_coding	chr10	77039638	77063672
chr10	77637942	77638020	KCNMA1_UTR_15	five_prime_UTR	protein_coding	chr10	77637642	77638369
chr10	78637939	78637978	AC012560.1_intron_8	intron	lincRNA	chr10	78550858	78674687
chr10	79848543	79848587	NUTM2E_5	CDS	protein_coding	chr10	79848512	79848895
chr10	82641059	82641149	NRG3_intron_5	intron	protein_coding	chr10	82358869	82738574
chr10	84457356	84457449	CCSER2_intron_9	intron	protein_coding	chr10	84452306	84463931
chr10	85744902	85744934	GRID1_intron_8	intron	protein_coding	chr10	85729615	85854494
chr10	86080386	86080459	GRID1_intron_12	intron	protein_coding	chr10	85916240	86138817
chr10	86226404	86226531	GRID1_intron_14	intron	protein_coding	chr10	86206649	86363939
chr10	86300482	86300552	GRID1_intron_14	intron	protein_coding	chr10	86206649	86363939
chr10	87079911	87079952	GLUD1_intron_12	intron	protein_coding	chr10	87076657	87094323
chr10	87095025	87095110	SHLD2_intron_1	intron	protein_coding	chr10	87094789	87095194
chr10	89888625	89888652	LINC01374_intron_1	intron	lincRNA	chr10	89854008	89914634
chr10	91209474	91209763	PCGF5_intron_1	intron	protein_coding	chr10	91163082	91220149
chr10	92012115	92012275	BTAF1_intron_31	intron	protein_coding	chr10	92011416	92013665
chr10	97275116	97275142	AL359385.1_intron_1	intron	processed_pseudogene	chr10	97275108	97277637
chr10	97276582	97276787	AL359385.1_intron_1	intron	processed_pseudogene	chr10	97275108	97277637
chr10	100276372	100276487	BLOC1S2_intron_1	intron	protein_coding	chr10	100275494	100280039
chr10	100315042	100315085	PKD2L1_intron_14	intron	protein_coding	chr10	100299719	100329209
chr10	100321764	100321870	PKD2L1_intron_14	intron	protein_coding	chr10	100299719	100329209
chr10	101366894	101367008	BTRC_intron_2	intron	protein_coding	chr10	101354610	101430343
chr10	101776146	101776217	FGF8_intron_6	intron	protein_coding	chr10	101776071	101780294
chr10	102801943	102802065	WBP1L_intron_3	intron	protein_coding	chr10	102798096	102809891
chr10	103701035	103701089	SH3PXD2A_intron_10	intron	protein_coding	chr10	103693057	103724268
chr10	103810919	103810952	SH3PXD2A_intron_14	intron	protein_coding	chr10	103801363	103855193
chr10	104817403	104817611	SORCS3_intron_1	intron	protein_coding	chr10	104641955	104822095
chr10	105242476	105242646	SORCS3_intron_21	intron	protein_coding	chr10	105223250	105245540
chr10	105242796	105242913	SORCS3_intron_21	intron	protein_coding	chr10	105223250	105245540
chr10	108087657	108087799	LINC01435_intron_37	intron	lincRNA	chr10	108070627	108111495
chr10	108730210	108730297	AL356476.1_intron_1	intron	lincRNA	chr10	108710536	108761567
chr10	110919547	110919571	SHOC2_UTR_1	five_prime_UTR	protein_coding	chr10	110919547	110919657
chr10	112455164	112455452	VTI1A_intron_1	intron	protein_coding	chr10	112447468	112460522
chr10	112951294	112951400	TCF7L2_intron_2	intron	protein_coding	chr10	112951274	112951481
chr10	112951632	112951710	TCF7L2_intron_3	intron	protein_coding	chr10	112951608	112964554
chr10	114253204	114253313	VWA2_intron_2	intron	protein_coding	chr10	114248766	114253649
chr10	114306105	114306131	AFAP1L2_intron_9	intron	protein_coding	chr10	114304931	114307803
chr10	115585603	115585750	ATRNL1_intron_26	intron	protein_coding	chr10	115549537	115727246
chr10	115586071	115586097	ATRNL1_intron_26	intron	protein_coding	chr10	115549537	115727246
chr10	116196596	116196697	GFRA1_intron_6	intron	protein_coding	chr10	116125558	116211629
chr10	117065832	117065890	SHTN1_intron_19	intron	protein_coding	chr10	117048511	117126305
chr10	117329980	117330039	PDZD8_intron_3	intron	protein_coding	chr10	117318975	117340978
chr10	118248310	118248410	AL354863.1_intron_5	intron	processed_transcript	chr10	118247874	118267416
chr10	119394528	119394680	GRK5_intron_3	intron	protein_coding	chr10	119380928	119396693
chr10	119451016	119451095	GRK5_intron_13	intron	protein_coding	chr10	119448261	119452669
chr10	119675819	119675894	BAG3_intron_5	intron	protein_coding	chr10	119672657	119676462
chr10	121584487	121584539	FGFR2_intron_25	intron	protein_coding	chr10	121565705	121593707
chr10	122028817	122029007	TACC2_intron_2	intron	protein_coding	chr10	122022015	122033092
chr10	124471436	124471657	LHPP_intron_1	intron	protein_coding	chr10	124461988	124484137
chr10	125159387	125159440	CTBP2_intron_15	intron	protein_coding	chr10	125158717	125160317
chr10	125160580	125160711	CTBP2_intron_16	intron	protein_coding	chr10	125160514	125160825
chr10	126418049	126418214	LINC00601_intron_3	intron	lincRNA	chr10	126417809	126421785
chr10	126564873	126565089	C10orf90_intron_10	intron	protein_coding	chr10	126521442	126646563
chr10	126958935	126959014	DOCK1_intron_1	intron	protein_coding	chr10	126905564	126970700
chr10	126959174	126959254	DOCK1_intron_1	intron	protein_coding	chr10	126905564	126970700
chr10	126927653	126958843	DOCK1_intron_1	intron	protein_coding	chr10	126905564	126970700
chr10	126959471	126967750	DOCK1_intron_1	intron	protein_coding	chr10	126905564	126970700
chr10	127352228	127352280	DOCK1_intron_31	intron	protein_coding	chr10	127343747	127354667
chr10	129518488	129518582	MGMT_intron_1	intron	protein_coding	chr10	129467297	129536239
chr10	129564209	129564354	MGMT_intron_2	intron	protein_coding	chr10	129536378	129707893
chr10	129945056	129945157	EBF3_intron_11	intron	protein_coding	chr10	129877850	129957256
chr10	129949997	129950034	EBF3_intron_11	intron	protein_coding	chr10	129877850	129957256
chr10	131891640	131892989	FP565171.1_1	exon	lincRNA	chr10	131891640	131892989
chr10	131894773	131895111	FP565171.1_intron_1	intron	lincRNA	chr10	131892990	131895111
chr10	131892990	131894691	FP565171.1_intron_1	intron	lincRNA	chr10	131892990	131895111
chr10	131895112	131895297	FP565171.1_2	exon	lincRNA	chr10	131895112	131895297
chr10	131900644	131901148	PPP2R2D_UTR_1	five_prime_UTR	protein_coding	chr10	131900644	131901148
chr10	131901156	131901236	PPP2R2D_intron_1	intron	protein_coding	chr10	131901156	131901236
chr10	131901237	131901330	PPP2R2D_2	CDS	protein_coding	chr10	131901237	131901330
chr10	131901331	131904250	PPP2R2D_intron_2	intron	protein_coding	chr10	131901331	131934456
chr10	131904342	131904401	PPP2R2D_intron_2	intron	protein_coding	chr10	131901331	131934456
chr10	131904466	131907546	PPP2R2D_intron_2	intron	protein_coding	chr10	131901331	131934456
chr10	131907652	131913949	PPP2R2D_intron_2	intron	protein_coding	chr10	131901331	131934456
chr10	132149538	132149913	JAKMIP3_intron_14	intron	protein_coding	chr10	132149511	132149980
chr10	132160046	132160113	JAKMIP3_intron_18	intron	protein_coding	chr10	132153991	132163207
chr10	132160570	132160698	JAKMIP3_intron_18	intron	protein_coding	chr10	132153991	132163207
chr10	132160764	132161010	JAKMIP3_intron_18	intron	protein_coding	chr10	132153991	132163207
chr10	132161279	132161342	JAKMIP3_intron_18	intron	protein_coding	chr10	132153991	132163207
chr10	132186997	132187029	DPYSL4_UTR_1	five_prime_UTR	protein_coding	chr10	132186900	132187063
chr10	132284313	132284404	STK32C_intron_11	intron	protein_coding	chr10	132245956	132306920
chr10	132358834	132358859	LRRC27_intron_13	intron	protein_coding	chr10	132355887	132361455
chr10	132362697	132362725	LRRC27_intron_14	intron	protein_coding	chr10	132361576	132365422
chr10	132397168	132397208	PWWP2B_UTR_1	five_prime_UTR	protein_coding	chr10	132397168	132397226
chr10	132448870	132449147	C10orf91_4	exon	lincRNA	chr10	132447736	132449408
chr10	132537919	132538040	INPP5A_UTR_1	five_prime_UTR	protein_coding	chr10	132537820	132538096
chr10	132670193	132670255	INPP5A_intron_4	intron	protein_coding	chr10	132650506	132690390
chr10	132772177	132772228	INPP5A_intron_12	intron	protein_coding	chr10	132765847	132777669
chr10	132775046	132775070	INPP5A_intron_12	intron	protein_coding	chr10	132765847	132777669
chr10	132786016	132786052	NKX6-2_UTR_2	five_prime_UTR	protein_coding	chr10	132785948	132786052
chr10	132835926	132836048	CFAP46_intron_14	intron	protein_coding	chr10	132835435	132836140
chr10	132914416	132914454	CFAP46_intron_43	intron	protein_coding	chr10	132913259	132916547
chr10	133078646	133078683	ADGRA1_intron_3	intron	protein_coding	chr10	133073198	133080285
chr10	133111616	133111726	ADGRA1_intron_16	intron	protein_coding	chr10	133102843	133127231
chr10	133185834	133185913	KNDC1_intron_5	intron	protein_coding	chr10	133183990	133185972
chr10	133274433	133274501	ADAM8_intron_21	intron	protein_coding	chr10	133274236	133274794
chr10	133292033	133292330	TUBGCP2_intron_10	intron	protein_coding	chr10	133291035	133292497
chr10	133317504	133318430	ZNF511-PRAP1_intron_4	intron	protein_coding	chr10	133311842	133350093
chr10	133333813	133333846	ZNF511-PRAP1_intron_4	intron	protein_coding	chr10	133311842	133350093
chr10	133333813	133333846	CALY_intron_5	intron	protein_coding	chr10	133329010	133336832
chr10	133372928	133373067	ECHS1_intron_7	intron	protein_coding	chr10	133370758	133373244
chr10	133641070	133641095	AGGF1P2_1	exon	processed_pseudogene	chr10	133640789	133642894
chr11	122718	122745	AC069287.1_intron_3	intron	lincRNA	chr11	121427	125576
chr11	123607	123661	AC069287.1_intron_3	intron	lincRNA	chr11	121427	125576
chr11	123607	123661	CICP23_1	exon	processed_pseudogene	chr11	123312	125100
chr11	129056	129079	LINC01001_intron_2	intron	lincRNA	chr11	127649	129570
chr11	130528	130560	LINC01001_3	exon	lincRNA	chr11	129571	131373
chr11	131255	131318	LINC01001_3	exon	lincRNA	chr11	129571	131373
chr11	180017	180093	BET1L_intron_2	intron	protein_coding	chr11	169053	180207
chr11	196140	196270	BET1L_intron_3	intron	protein_coding	chr11	180405	202922
chr11	310772	310820	IFITM2_intron_3	intron	protein_coding	chr11	309396	314920
chr11	369803	369954	B4GALNT4_1	CDS	protein_coding	chr11	369803	369954
chr11	369955	370066	B4GALNT4_intron_1	intron	protein_coding	chr11	369955	372107
chr11	374679	375096	B4GALNT4_intron_8	intron	protein_coding	chr11	373829	375459
chr11	399305	399402	PKP3_intron_8	intron	protein_coding	chr11	399197	399965
chr11	399461	399526	PKP3_intron_8	intron	protein_coding	chr11	399197	399965
chr11	400800	403023	PKP3_intron_11	intron	protein_coding	chr11	400706	403076
chr11	411830	411879	SIGIRR_intron_9	intron	protein_coding	chr11	410028	414821
chr11	412278	412311	SIGIRR_intron_9	intron	protein_coding	chr11	410028	414821
chr11	412571	412602	SIGIRR_intron_9	intron	protein_coding	chr11	410028	414821
chr11	421487	421547	ANO9_intron_8	intron	protein_coding	chr11	421199	428086
chr11	430471	430652	ANO9_intron_16	intron	protein_coding	chr11	430404	431692
chr11	436719	436949	ANO9_intron_22	intron	protein_coding	chr11	434099	441919
chr11	535267	535339	HRAS_UTR_4	five_prime_UTR	protein_coding	chr11	535256	535339
chr11	535340	535414	HRAS_intron_6	intron	protein_coding	chr11	535340	535414
chr11	535415	535504	HRAS_UTR_5	five_prime_UTR	protein_coding	chr11	535415	535550
chr11	675990	676120	DEAF1_intron_3	intron	protein_coding	chr11	674784	678692
chr11	676215	676282	DEAF1_intron_3	intron	protein_coding	chr11	674784	678692
chr11	690228	690369	DEAF1_intron_10	intron	protein_coding	chr11	688461	691499
chr11	722915	723002	EPS8L2_intron_16	intron	protein_coding	chr11	722806	723239
chr11	763222	763292	TALDO1_intron_4	intron	protein_coding	chr11	760254	763342
chr11	1169428	1169466	MUC5AC_intron_15	intron	protein_coding	chr11	1169027	1172427
chr11	1169632	1172427	MUC5AC_intron_15	intron	protein_coding	chr11	1169027	1172427
chr11	1172428	1172523	MUC5AC_16	CDS	protein_coding	chr11	1172428	1172523
chr11	1172524	1174494	MUC5AC_intron_16	intron	protein_coding	chr11	1172524	1174494
chr11	1174495	1174622	MUC5AC_17	CDS	protein_coding	chr11	1174495	1174622
chr11	1174623	1174880	MUC5AC_intron_17	intron	protein_coding	chr11	1174623	1174880
chr11	1174881	1175137	MUC5AC_18	CDS	protein_coding	chr11	1174881	1175137
chr11	1175138	1175216	MUC5AC_intron_18	intron	protein_coding	chr11	1175138	1175216
chr11	1175217	1175270	MUC5AC_19	CDS	protein_coding	chr11	1175217	1175270
chr11	1175271	1176149	MUC5AC_intron_19	intron	protein_coding	chr11	1175271	1176149
chr11	1176150	1176251	MUC5AC_20	CDS	protein_coding	chr11	1176150	1176251
chr11	1176252	1176512	MUC5AC_intron_20	intron	protein_coding	chr11	1176252	1176512
chr11	1176513	1176665	MUC5AC_21	CDS	protein_coding	chr11	1176513	1176665
chr11	1176666	1176926	MUC5AC_intron_21	intron	protein_coding	chr11	1176666	1176926
chr11	1176927	1177066	MUC5AC_22	CDS	protein_coding	chr11	1176927	1177066
chr11	1177067	1177229	MUC5AC_intron_22	intron	protein_coding	chr11	1177067	1177229
chr11	1177230	1177344	MUC5AC_23	CDS	protein_coding	chr11	1177230	1177344
chr11	1177345	1177452	MUC5AC_intron_23	intron	protein_coding	chr11	1177345	1177452
chr11	1177453	1177633	MUC5AC_24	CDS	protein_coding	chr11	1177453	1177633
chr11	1177634	1178442	MUC5AC_intron_24	intron	protein_coding	chr11	1177634	1178442
chr11	1178443	1178573	MUC5AC_25	CDS	protein_coding	chr11	1178443	1178683
chr11	1178624	1178683	MUC5AC_25	CDS	protein_coding	chr11	1178443	1178683
chr11	1178684	1179090	MUC5AC_intron_25	intron	protein_coding	chr11	1178684	1179090
chr11	1179091	1179248	MUC5AC_26	CDS	protein_coding	chr11	1179091	1179248
chr11	1179249	1180020	MUC5AC_intron_26	intron	protein_coding	chr11	1179249	1180020
chr11	1180021	1180150	MUC5AC_27	CDS	protein_coding	chr11	1180021	1180150
chr11	1180151	1180352	MUC5AC_intron_27	intron	protein_coding	chr11	1180151	1180352
chr11	1180353	1180516	MUC5AC_28	CDS	protein_coding	chr11	1180353	1180516
chr11	1180517	1181137	MUC5AC_intron_28	intron	protein_coding	chr11	1180517	1181137
chr11	1181138	1181182	MUC5AC_29	CDS	protein_coding	chr11	1181138	1181182
chr11	1181183	1181269	MUC5AC_intron_29	intron	protein_coding	chr11	1181183	1181269
chr11	1181270	1181459	MUC5AC_30	CDS	protein_coding	chr11	1181270	1181459
chr11	1181460	1182153	MUC5AC_intron_30	intron	protein_coding	chr11	1181460	1182153
chr11	1183514	1183549	MUC5AC_31	CDS	protein_coding	chr11	1182154	1192525
chr11	1183669	1184448	MUC5AC_31	CDS	protein_coding	chr11	1182154	1192525
chr11	1184504	1184575	MUC5AC_31	CDS	protein_coding	chr11	1182154	1192525
chr11	1184627	1184670	MUC5AC_31	CDS	protein_coding	chr11	1182154	1192525
chr11	1184785	1185138	MUC5AC_31	CDS	protein_coding	chr11	1182154	1192525
chr11	1185233	1185429	MUC5AC_31	CDS	protein_coding	chr11	1182154	1192525
chr11	1185629	1185653	MUC5AC_31	CDS	protein_coding	chr11	1182154	1192525
chr11	1186308	1187028	MUC5AC_31	CDS	protein_coding	chr11	1182154	1192525
chr11	1187141	1187531	MUC5AC_31	CDS	protein_coding	chr11	1182154	1192525
chr11	1188105	1188558	MUC5AC_31	CDS	protein_coding	chr11	1182154	1192525
chr11	1188999	1189786	MUC5AC_31	CDS	protein_coding	chr11	1182154	1192525
chr11	1190348	1190791	MUC5AC_31	CDS	protein_coding	chr11	1182154	1192525
chr11	1182154	1183435	MUC5AC_31	CDS	protein_coding	chr11	1182154	1192525
chr11	1256500	1256527	MUC5B_intron_38	intron	protein_coding	chr11	1256226	1256669
chr11	1287403	1287815	TOLLIP_intron_2	intron	protein_coding	chr11	1286093	1288622
chr11	1389967	1390219	BRSK2_UTR_1	five_prime_UTR	protein_coding	chr11	1389899	1390284
chr11	1390284	1390375	BRSK2_1	CDS	protein_coding	chr11	1390284	1390375
chr11	1390376	1390479	BRSK2_intron_1	intron	protein_coding	chr11	1390376	1409398
chr11	1390521	1390620	BRSK2_intron_1	intron	protein_coding	chr11	1390376	1409398
chr11	1441431	1441507	BRSK2_intron_8	intron	protein_coding	chr11	1440929	1442488
chr11	1571848	1571899	DUSP8_intron_6	intron	protein_coding	chr11	1565937	1571899
chr11	1874247	1874280	LSP1_intron_10	intron	protein_coding	chr11	1871413	1876475
chr11	1947278	1947336	MRPL23_UTR_1	five_prime_UTR	protein_coding	chr11	1947278	1947362
chr11	1950603	1950706	MRPL23_intron_1	intron	protein_coding	chr11	1947380	1950897
chr11	1951490	1951540	MRPL23_intron_2	intron	protein_coding	chr11	1951022	1952125
chr11	1954469	1954498	MRPL23_intron_4	intron	protein_coding	chr11	1952856	1956254
chr11	1955722	1955789	MRPL23_intron_4	intron	protein_coding	chr11	1952856	1956254
chr11	1957145	1957202	MRPL23_intron_5	intron	protein_coding	chr11	1956610	1962237
chr11	1959392	1959436	MRPL23_intron_5	intron	protein_coding	chr11	1956610	1962237
chr11	1959543	1959577	MRPL23_intron_5	intron	protein_coding	chr11	1956610	1962237
chr11	1960393	1960443	MRPL23_intron_5	intron	protein_coding	chr11	1956610	1962237
chr11	1961058	1961122	MRPL23_intron_5	intron	protein_coding	chr11	1956610	1962237
chr11	1962076	1962138	MRPL23_intron_5	intron	protein_coding	chr11	1956610	1962237
chr11	1962447	1962487	MRPL23_UTR_3	three_prime_UTR	protein_coding	chr11	1962433	1962838
chr11	1965053	1965096	MRPL23_intron_6	intron	protein_coding	chr11	1962839	1972557
chr11	1966518	1966579	MRPL23_intron_6	intron	protein_coding	chr11	1962839	1972557
chr11	1966862	1966938	MRPL23_intron_6	intron	protein_coding	chr11	1962839	1972557
chr11	1967898	1967944	MRPL23_intron_6	intron	protein_coding	chr11	1962839	1972557
chr11	1970050	1970111	MRPL23_intron_6	intron	protein_coding	chr11	1962839	1972557
chr11	1972939	1973002	MRPL23_intron_7	intron	protein_coding	chr11	1972794	1984436
chr11	1977145	1977216	MRPL23_intron_7	intron	protein_coding	chr11	1972794	1984436
chr11	1992038	1992066	LINC01219_2	exon	lincRNA	chr11	1991937	1992280
chr11	2300138	2300330	C11orf21_intron_2	intron	protein_coding	chr11	2299708	2300518
chr11	2308470	2308637	TSPAN32_intron_3	intron	protein_coding	chr11	2304205	2308734
chr11	2377400	2377505	CD81_UTR_3	five_prime_UTR	protein_coding	chr11	2377293	2377549
chr11	2444685	2444708	KCNQ1_1	CDS	protein_coding	chr11	2444685	2444708
chr11	2444709	2444936	KCNQ1_intron_1	intron	protein_coding	chr11	2444709	2444989
chr11	2560277	2560452	KCNQ1_intron_6	intron	protein_coding	chr11	2528019	2570626
chr11	3032028	3032057	CARS_intron_16	intron	protein_coding	chr11	3029444	3038048
chr11	3709820	3709845	NUP98_intron_14	intron	protein_coding	chr11	3706628	3711551
chr11	3855603	3855637	STIM1_intron_1	intron	protein_coding	chr11	3854737	3855700
chr11	4137803	4137861	RRM1_intron_19	intron	protein_coding	chr11	4135271	4138193
chr11	4279162	4279192	SSU72P6_1	exon	processed_pseudogene	chr11	4278705	4279192
chr11	6655590	6655854	DCHS1_UTR_3	five_prime_UTR	protein_coding	chr11	6655562	6655854
chr11	8718089	8718117	ST5_intron_18	intron	protein_coding	chr11	8718061	8718357
chr11	9671170	9671620	SWAP70_intron_1	intron	protein_coding	chr11	9664279	9694144
chr11	9671733	9671936	SWAP70_intron_1	intron	protein_coding	chr11	9664279	9694144
chr11	9672027	9672094	SWAP70_intron_1	intron	protein_coding	chr11	9664279	9694144
chr11	12185102	12185133	MICAL2_intron_9	intron	protein_coding	chr11	12162421	12204248
chr11	14160443	14161105	SPON1_intron_6	intron	protein_coding	chr11	14135569	14243330
chr11	14725512	14725559	PDE3B_intron_1	intron	protein_coding	chr11	14645054	14771935
chr11	17362872	17362912	NCR3LG1_intron_2	intron	protein_coding	chr11	17357002	17367007
chr11	17896566	17896701	SERGEF_intron_3	intron	protein_coding	chr11	17878245	17959451
chr11	17896792	17896899	SERGEF_intron_3	intron	protein_coding	chr11	17878245	17959451
chr11	18499342	18499402	TSG101_intron_4	intron	protein_coding	chr11	18484073	18502484
chr11	19197367	19197396	CSRP3_intron_5	intron	protein_coding	chr11	19192477	19201952
chr11	19954943	19954974	NAV2_intron_12	intron	protein_coding	chr11	19949081	19984123
chr11	20774069	20774194	NELL1_intron_3	intron	protein_coding	chr11	20678061	20783678
chr11	21105825	21105918	NELL1_intron_13	intron	protein_coding	chr11	20960561	21113587
chr11	21228707	21228738	NELL1_intron_14	intron	protein_coding	chr11	21113715	21229330
chr11	22637429	22637527	GAS2_intron_1	intron	protein_coding	chr11	22625814	22666613
chr11	23177287	23177352	AC090092.1_intron_4	intron	lincRNA	chr11	23166787	23183398
chr11	24566926	24566959	LUZP2_intron_1	intron	protein_coding	chr11	24497306	24729138
chr11	25030914	25030995	LUZP2_intron_9	intron	protein_coding	chr11	24983294	25050036
chr11	26529128	26529199	ANO3_intron_9	intron	protein_coding	chr11	26525680	26531203
chr11	26529320	26529427	ANO3_intron_9	intron	protein_coding	chr11	26525680	26531203
chr11	26600315	26600497	ANO3_intron_19	intron	protein_coding	chr11	26599715	26624460
chr11	27356878	27356942	CCDC34_intron_4	intron	protein_coding	chr11	27350440	27357401
chr11	28844707	28844758	AC090833.1_intron_2	intron	lincRNA	chr11	28741909	28902279
chr11	29365179	29365233	AC090124.1_intron_2	intron	lincRNA	chr11	29350350	29395361
chr11	31294582	31294673	DCDC1_intron_35	intron	protein_coding	chr11	31290853	31305613
chr11	32755979	32756293	CCDC73_intron_16	intron	protein_coding	chr11	32718148	32760107
chr11	33272772	33272808	HIPK3_intron_3	intron	protein_coding	chr11	33258691	33286411
chr11	33651864	33651936	KIAA1549L_intron_18	intron	protein_coding	chr11	33646037	33656010
chr11	34160691	34160726	ABTB2_intron_6	intron	protein_coding	chr11	34160354	34160901
chr11	34209576	34209839	ABTB2_intron_16	intron	protein_coding	chr11	34204691	34356699
chr11	35181802	35181905	CD44_intron_3	intron	protein_coding	chr11	35180408	35186830
chr11	36055104	36055133	LDLRAD3_intron_2	intron	protein_coding	chr11	36036250	36081651
chr11	36350996	36351055	PRR5L_intron_3	intron	protein_coding	chr11	36350066	36362106
chr11	36351139	36351695	PRR5L_intron_3	intron	protein_coding	chr11	36350066	36362106
chr11	36507454	36507567	TRAF6_intron_7	intron	protein_coding	chr11	36501812	36510046
chr11	40985482	40985790	LRRC4C_intron_7	intron	protein_coding	chr11	40933724	41459429
chr11	44721665	44721690	AC104241.1_intron_1	intron	lincRNA	chr11	44719617	44736173
chr11	44726876	44727117	AC104241.1_intron_1	intron	lincRNA	chr11	44719617	44736173
chr11	44726882	44727101	TSPAN18_intron_2	intron	protein_coding	chr11	44726882	44727101
chr11	45146783	45146877	PRDM11_UTR_1	five_prime_UTR	protein_coding	chr11	45095806	45146877
chr11	45146878	45147051	PRDM11_intron_1	intron	protein_coding	chr11	45146878	45147341
chr11	45962656	45962692	PHF21A_intron_11	intron	protein_coding	chr11	45953626	45965313
chr11	46161924	46162014	AC024475.4_intron_2	intron	lincRNA	chr11	46131752	46171945
chr11	47036037	47036230	C11orf49_intron_2	intron	protein_coding	chr11	46987311	47052386
chr11	47486108	47486148	CELF1_intron_10	intron	protein_coding	chr11	47484524	47486748
chr11	47541686	47541782	CELF1_intron_19	intron	protein_coding	chr11	47524782	47552990
chr11	48053232	48053406	PTPRJ_intron_1	intron	protein_coding	chr11	47981009	48110056
chr11	49795850	49795882	AC136759.1_intron_5	intron	transcribed_unprocessed_pseudogene	chr11	49792060	49807653
chr11	50176189	50176230	AC109635.5_intron_1	intron	unprocessed_pseudogene	chr11	50170830	50187841
chr11	50176362	50176403	AC109635.5_intron_1	intron	unprocessed_pseudogene	chr11	50170830	50187841
chr11	50176545	50176581	AC109635.5_intron_1	intron	unprocessed_pseudogene	chr11	50170830	50187841
chr11	50177778	50178076	AC109635.5_intron_1	intron	unprocessed_pseudogene	chr11	50170830	50187841
chr11	58051182	58051228	OR9Q1_intron_1	intron	protein_coding	chr11	58024105	58055868
chr11	58051451	58051485	OR9Q1_intron_1	intron	protein_coding	chr11	58024105	58055868
chr11	58052177	58052238	OR9Q1_intron_1	intron	protein_coding	chr11	58024105	58055868
chr11	58051182	58051228	AP004247.2_intron_2	intron	lincRNA	chr11	58047548	58057681
chr11	58051451	58051485	AP004247.2_intron_2	intron	lincRNA	chr11	58047548	58057681
chr11	58052177	58052238	AP004247.2_intron_2	intron	lincRNA	chr11	58047548	58057681
chr11	59672326	59672370	AP000640.2_intron_1	intron	processed_transcript	chr11	59669543	59674934
chr11	60604715	60604740	AP003399.1_intron_2	intron	unprocessed_pseudogene	chr11	60588849	60605916
chr11	61340375	61340435	TKFC_intron_6	intron	protein_coding	chr11	61339436	61341434
chr11	61340459	61340548	TKFC_intron_6	intron	protein_coding	chr11	61339436	61341434
chr11	61580990	61581148	SYT7_UTR_2	five_prime_UTR	protein_coding	chr11	61580820	61581148
chr11	61752533	61752603	DKFZP434K028_intron_3	intron	lincRNA	chr11	61749743	61754027
chr11	62362549	62362714	ASRGL1_intron_4	intron	protein_coding	chr11	62357202	62381795
chr11	63113185	63113223	SLC22A24_intron_6	intron	protein_coding	chr11	63104299	63118519
chr11	63768626	63768701	C11orf95_UTR_3	five_prime_UTR	protein_coding	chr11	63768622	63768775
chr11	64035699	64035907	MACROD1_intron_8	intron	protein_coding	chr11	64015282	64151237
chr11	64234563	64234780	VEGFB_UTR_1	five_prime_UTR	protein_coding	chr11	64234538	64234833
chr11	64500969	64501027	AP005273.1_intron_1	intron	lincRNA	chr11	64500915	64502436
chr11	64599624	64599649	SLC22A12_intron_6	intron	protein_coding	chr11	64598924	64599674
chr11	64777901	64777984	SF1_intron_13	intron	protein_coding	chr11	64777762	64777985
chr11	64778065	64778108	SF1_13	CDS	protein_coding	chr11	64777986	64778392
chr11	64855927	64855956	EHD1_intron_2	intron	protein_coding	chr11	64855487	64859922
chr11	65216440	65216490	SLC22A20P_intron_2	intron	transcribed_unitary_pseudogene	chr11	65214430	65217533
chr11	65238579	65238635	SLC22A20P_intron_10	intron	transcribed_unitary_pseudogene	chr11	65236889	65238660
chr11	66728146	66728374	SPTBN2_intron_37	intron	protein_coding	chr11	66721441	66728739
chr11	67233499	67233525	KDM2A_intron_13	intron	protein_coding	chr11	67231961	67240045
chr11	67266410	67266624	GRK2_UTR_1	five_prime_UTR	protein_coding	chr11	67266410	67266699
chr11	67289276	67289314	ANKRD13D_UTR_1	five_prime_UTR	protein_coding	chr11	67288547	67289550
chr11	67670059	67670096	ALDH3B2_intron_10	intron	protein_coding	chr11	67667971	67674435
chr11	67895036	67895115	AP003716.1_intron_3	intron	lincRNA	chr11	67894094	67906008
chr11	68212940	68213136	KMT5B_intron_11	intron	protein_coding	chr11	68212755	68213136
chr11	68213137	68213249	KMT5B_UTR_6	five_prime_UTR	protein_coding	chr11	68213137	68213415
chr11	68213353	68213415	KMT5B_UTR_6	five_prime_UTR	protein_coding	chr11	68213137	68213415
chr11	68312609	68312685	LRP5_UTR_1	five_prime_UTR	protein_coding	chr11	68312609	68312714
chr11	70955595	70955696	SHANK2_intron_18	intron	protein_coding	chr11	70952822	71056479
chr11	71055696	71056479	SHANK2_intron_18	intron	protein_coding	chr11	70952822	71056479
chr11	71056480	71056558	SHANK2_20	CDS	protein_coding	chr11	71056480	71056558
chr11	71056559	71075157	SHANK2_intron_19	intron	protein_coding	chr11	71056559	71075157
chr11	71075158	71075275	SHANK2_21	CDS	protein_coding	chr11	71075158	71075275
chr11	71075276	71090137	SHANK2_intron_20	intron	protein_coding	chr11	71075276	71092420
chr11	71150104	71150349	SHANK2_intron_26	intron	protein_coding	chr11	71147339	71224695
chr11	72642479	72642516	PDE2A_intron_31	intron	protein_coding	chr11	72642461	72643552
chr11	76140068	76140145	UVRAG_intron_20	intron	protein_coding	chr11	76116016	76140709
chr11	77037951	77038137	B3GNT6_intron_2	intron	protein_coding	chr11	77037299	77039550
chr11	77098717	77098741	CAPN5_intron_6	intron	protein_coding	chr11	77093814	77112587
chr11	77332336	77332372	PAK1_intron_3	intron	protein_coding	chr11	77329313	77332728
chr11	77778110	77778229	RSF1_intron_15	intron	protein_coding	chr11	77764690	77820526
chr11	78417807	78417883	GAB2_intron_12	intron	protein_coding	chr11	78417807	78418235
chr11	79139002	79139123	TENM4_intron_31	intron	protein_coding	chr11	79070010	79148708
chr11	79190828	79191144	TENM4_intron_32	intron	protein_coding	chr11	79148807	79215806
chr11	80326568	80326609	AP006295.1_intron_1	intron	lincRNA	chr11	80322127	80327832
chr11	81917391	81917444	MIR4300HG_intron_2	intron	lincRNA	chr11	81882297	82015606
chr11	82625601	82625633	MIR4300HG_intron_8	intron	lincRNA	chr11	82403914	82673090
chr11	85292643	85292688	DLG2_intron_38	intron	protein_coding	chr11	85285366	85598655
chr11	85326820	85326849	DLG2_intron_38	intron	protein_coding	chr11	85285366	85598655
chr11	88941498	88941535	GRM5_intron_10	intron	protein_coding	chr11	88925832	88984700
chr11	89786110	89786141	AP004833.2_1	exon	unprocessed_pseudogene	chr11	89785945	89786413
chr11	89847174	89847197	TRIM53BP_intron_3	intron	unprocessed_pseudogene	chr11	89845560	89848864
chr11	89969089	89969126	TRIM64_intron_1	intron	protein_coding	chr11	89968912	89969448
chr11	89984326	89984367	TRIM51EP_intron_1	intron	unprocessed_pseudogene	chr11	89982117	89984930
chr11	92705605	92705644	FAT3_intron_3	intron	protein_coding	chr11	92697446	92761854
chr11	93543190	93543274	SMCO4_intron_4	intron	protein_coding	chr11	93537916	93543274
chr11	93778140	93778171	TAF1D_intron_7	intron	protein_coding	chr11	93742899	93784302
chr11	93778140	93778171	AP001273.2_intron_7	intron	protein_coding	chr11	93759859	93784626
chr11	99405607	99405836	CNTN5_intron_2	intron	protein_coding	chr11	99325485	99556137
chr11	103217215	103217355	DYNC2H1_intron_55	intron	protein_coding	chr11	103215859	103219913
chr11	104119123	104119192	PDGFD_intron_7	intron	protein_coding	chr11	104037027	104163802
chr11	104119351	104119418	PDGFD_intron_7	intron	protein_coding	chr11	104037027	104163802
chr11	104119525	104119581	PDGFD_intron_7	intron	protein_coding	chr11	104037027	104163802
chr11	106709486	106709524	GUCY1A2_intron_2	intron	protein_coding	chr11	106708667	106746549
chr11	106710240	106710294	GUCY1A2_intron_2	intron	protein_coding	chr11	106708667	106746549
chr11	116938204	116938612	SIK3_intron_22	intron	protein_coding	chr11	116927381	116954042
chr11	117320498	117320574	CEP164_intron_1	intron	protein_coding	chr11	117314729	117327848
chr11	117769196	117769501	DSCAML1_intron_30	intron	protein_coding	chr11	117532523	117776789
chr11	118560435	118560464	IFT46_intron_11	intron	protein_coding	chr11	118560423	118564963
chr11	118919087	118919142	BCL9L_intron_9	intron	protein_coding	chr11	118918880	118925236
chr11	123125483	123125556	CLMP_intron_6	intron	protein_coding	chr11	123097953	123194911
chr11	124250571	124250611	OR8G1_1	CDS	protein_coding	chr11	124249675	124250611
chr11	124250611	124251353	OR8G1_UTR_4	three_prime_UTR	protein_coding	chr11	124250611	124254364
chr11	126473057	126473130	KIRREL3_intron_12	intron	protein_coding	chr11	126463308	126473307
chr11	128694462	128694516	FLI1_intron_3	intron	protein_coding	chr11	128694277	128748235
chr11	129279145	129279324	ARHGAP32_UTR_6	five_prime_UTR	protein_coding	chr11	129279145	129279324
chr11	131680812	131680840	NTM_intron_4	intron	protein_coding	chr11	131661049	131911001
chr11	132558318	132558481	OPCML_intron_6	intron	protein_coding	chr11	132529187	132657085
chr11	133140983	133141049	OPCML_intron_9	intron	protein_coding	chr11	132943769	133532262
chr11	134308280	134308322	GLB1L3_intron_11	intron	protein_coding	chr11	134307209	134309624
chr11	134308471	134308500	GLB1L3_intron_11	intron	protein_coding	chr11	134307209	134309624
chr12	26196	26230	AC215219.1_intron_9	intron	unprocessed_pseudogene	chr12	18472	26799
chr12	103716	103874	IQSEC3_intron_3	intron	protein_coding	chr12	99215	125631
chr12	952927	953008	RAD52_intron_14	intron	protein_coding	chr12	949723	989807
chr12	1085972	1086200	ERC1_intron_7	intron	protein_coding	chr12	1083581	1104748
chr12	1086334	1086460	ERC1_intron_7	intron	protein_coding	chr12	1083581	1104748
chr12	1086499	1086622	ERC1_intron_7	intron	protein_coding	chr12	1083581	1104748
chr12	1087386	1087446	ERC1_intron_7	intron	protein_coding	chr12	1083581	1104748
chr12	1087597	1087722	ERC1_intron_7	intron	protein_coding	chr12	1083581	1104748
chr12	1087957	1087984	ERC1_intron_7	intron	protein_coding	chr12	1083581	1104748
chr12	1088168	1088510	ERC1_intron_7	intron	protein_coding	chr12	1083581	1104748
chr12	1088532	1088779	ERC1_intron_7	intron	protein_coding	chr12	1083581	1104748
chr12	1088899	1088957	ERC1_intron_7	intron	protein_coding	chr12	1083581	1104748
chr12	1089191	1089286	ERC1_intron_7	intron	protein_coding	chr12	1083581	1104748
chr12	1089386	1090168	ERC1_intron_7	intron	protein_coding	chr12	1083581	1104748
chr12	1090219	1090377	ERC1_intron_7	intron	protein_coding	chr12	1083581	1104748
chr12	1090505	1090619	ERC1_intron_7	intron	protein_coding	chr12	1083581	1104748
chr12	1090717	1090790	ERC1_intron_7	intron	protein_coding	chr12	1083581	1104748
chr12	1121744	1121781	ERC1_intron_11	intron	protein_coding	chr12	1116034	1141618
chr12	1121996	1122073	ERC1_intron_11	intron	protein_coding	chr12	1116034	1141618
chr12	1530794	1530817	WNT5B_intron_1	intron	protein_coding	chr12	1530010	1530817
chr12	1530818	1530950	WNT5B_UTR_2	five_prime_UTR	protein_coding	chr12	1530818	1530950
chr12	1530951	1530999	WNT5B_intron_2	intron	protein_coding	chr12	1530951	1574655
chr12	1594350	1594434	WNT5B_intron_3	intron	protein_coding	chr12	1574842	1617054
chr12	2052603	2052947	CACNA1C_intron_1	intron	protein_coding	chr12	1971202	2053296
chr12	2572386	2572432	CACNA1C_intron_16	intron	protein_coding	chr12	2567795	2581588
chr12	2959330	2959481	TEAD4_UTR_1	five_prime_UTR	protein_coding	chr12	2959330	2959481
chr12	3346768	3346815	AC005865.2_intron_10	intron	transcribed_unprocessed_pseudogene	chr12	3337203	3366057
chr12	5902608	5902893	ANO2_intron_27	intron	protein_coding	chr12	5854142	5921038
chr12	5928916	5928977	ANO2_intron_29	intron	protein_coding	chr12	5922805	5945194
chr12	5980198	5980226	VWF_intron_10	intron	protein_coding	chr12	5976261	5981784
chr12	6371534	6371574	SCNN1A_intron_11	intron	protein_coding	chr12	6364148	6374366
chr12	6909084	6909437	LRRC23_intron_8	intron	protein_coding	chr12	6907734	6909888
chr12	6928010	6928128	ATN1_intron_1	intron	protein_coding	chr12	6924538	6928311
chr12	6985780	6986492	LPCAT3_intron_12	intron	protein_coding	chr12	6983540	7018272
chr12	7000256	7000701	LPCAT3_intron_12	intron	protein_coding	chr12	6983540	7018272
chr12	7000256	7000701	C1S_intron_2	intron	protein_coding	chr12	6997343	7042959
chr12	7108980	7109012	C1RL_intron_6	intron	protein_coding	chr12	7108480	7109108
chr12	7798727	7798776	NANOG_UTR_5	three_prime_UTR	protein_coding	chr12	7795095	7799141
chr12	7874895	7875072	SLC2A14_intron_17	intron	protein_coding	chr12	7873485	7890994
chr12	8050887	8050969	FOXJ2_intron_10	intron	protein_coding	chr12	8050621	8052760
chr12	8406833	8407195	AC092865.2_1	exon	processed_pseudogene	chr12	8406833	8407195
chr12	8414780	8415630	OR7E140P_1	exon	unprocessed_pseudogene	chr12	8414780	8415805
chr12	8427640	8428610	OR7E148P_1	exon	unprocessed_pseudogene	chr12	8427640	8428610
chr12	8437403	8438250	OR7E149P_1	exon	unprocessed_pseudogene	chr12	8437403	8438425
chr12	8472996	8473054	CLEC6A_intron_4	intron	protein_coding	chr12	8465630	8476123
chr12	8473123	8473293	CLEC6A_intron_4	intron	protein_coding	chr12	8465630	8476123
chr12	8864296	8865271	A2ML1_intron_30	intron	protein_coding	chr12	8864009	8867840
chr12	9197716	9197790	PZP_intron_29	intron	protein_coding	chr12	9197124	9200362
chr12	9285945	9285978	AC009533.1_intron_2	intron	unprocessed_pseudogene	chr12	9283775	9288200
chr12	9298036	9298108	AC009533.1_intron_7	intron	unprocessed_pseudogene	chr12	9297827	9298419
chr12	9403725	9403766	AC141557.1_intron_3	intron	unprocessed_pseudogene	chr12	9402557	9414801
chr12	9403796	9403848	AC141557.1_intron_3	intron	unprocessed_pseudogene	chr12	9402557	9414801
chr12	9405250	9405745	AC141557.1_intron_3	intron	unprocessed_pseudogene	chr12	9402557	9414801
chr12	9413627	9413665	AC141557.1_intron_3	intron	unprocessed_pseudogene	chr12	9402557	9414801
chr12	9437683	9437729	DDX12P_intron_24	intron	unprocessed_pseudogene	chr12	9437490	9438009
chr12	9438929	9438956	DDX12P_intron_25	intron	unprocessed_pseudogene	chr12	9438260	9443533
chr12	9569921	9569960	AC092821.3_intron_2	intron	processed_transcript	chr12	9461435	9584104
chr12	9570013	9570068	AC092821.3_intron_2	intron	processed_transcript	chr12	9461435	9584104
chr12	9570179	9570452	AC092821.3_intron_2	intron	processed_transcript	chr12	9461435	9584104
chr12	9570676	9570712	AC092821.3_intron_2	intron	processed_transcript	chr12	9461435	9584104
chr12	10424296	10424379	AC068775.1_intron_4	intron	protein_coding	chr12	10418499	10434484
chr12	10860794	10860862	PRH1_intron_1	intron	protein_coding	chr12	10825194	10880963
chr12	11874522	11874653	ETV6_intron_6	intron	protein_coding	chr12	11869970	11884443
chr12	12060898	12060933	BCL2L14_intron_2	intron	protein_coding	chr12	12051848	12068127
chr12	12415536	12415559	BORCS5_intron_3	intron	protein_coding	chr12	12361350	12435626
chr12	13607263	13607376	GRIN2B_intron_4	intron	protein_coding	chr12	13571965	13608601
chr12	15244881	15244918	RERG_intron_7	intron	protein_coding	chr12	15221418	15337375
chr12	16205556	16205583	SLC15A5_intron_2	intron	protein_coding	chr12	16194454	16216891
chr12	19632337	19632385	AEBP2_intron_11	intron	protein_coding	chr12	19553273	19720631
chr12	20386038	20386110	PDE3A_intron_1	intron	protein_coding	chr12	20370245	20556658
chr12	22869537	22869654	AC084816.1_intron_9	intron	lincRNA	chr12	22869414	22870424
chr12	23837679	23837847	SOX5_intron_14	intron	protein_coding	chr12	23762598	23845981
chr12	25517528	25517557	LMNTD1_intron_6	intron	protein_coding	chr12	25503801	25518793
chr12	26218309	26218343	SSPN_intron_3	intron	protein_coding	chr12	26195952	26224291
chr12	26358104	26358419	ITPR2_intron_2	intron	protein_coding	chr12	26340329	26387432
chr12	26565909	26565990	ITPR2_intron_23	intron	protein_coding	chr12	26561953	26578711
chr12	26784288	26784336	ITPR2_intron_56	intron	protein_coding	chr12	26725766	26790155
chr12	26784926	26784953	ITPR2_intron_56	intron	protein_coding	chr12	26725766	26790155
chr12	28267796	28267885	CCDC91_intron_11	intron	protein_coding	chr12	28259443	28305647
chr12	28447740	28447846	CCDC91_intron_16	intron	protein_coding	chr12	28391412	28450159
chr12	29548809	29548845	TMTC1_intron_8	intron	protein_coding	chr12	29536318	29556855
chr12	29643622	29643956	TMTC1_intron_14	intron	protein_coding	chr12	29633337	29659878
chr12	31122482	31122505	AC024940.2_intron_8	intron	transcribed_unprocessed_pseudogene	chr12	31117472	31124329
chr12	31122827	31122928	AC024940.2_intron_8	intron	transcribed_unprocessed_pseudogene	chr12	31117472	31124329
chr12	31497775	31497917	DENND5B_intron_20	intron	protein_coding	chr12	31495920	31499604
chr12	32810692	32810882	PKP2_intron_4	intron	protein_coding	chr12	32802557	32821354
chr12	32810940	32810980	PKP2_intron_4	intron	protein_coding	chr12	32802557	32821354
chr12	39820733	39820761	SLC2A13_intron_3	intron	protein_coding	chr12	39764859	39830101
chr12	40282049	40282145	LRRK2_intron_19	intron	protein_coding	chr12	40278262	40283873
chr12	40767994	40768017	CNTN1_intron_3	intron	protein_coding	chr12	40763199	40828057
chr12	40789421	40789698	CNTN1_intron_3	intron	protein_coding	chr12	40763199	40828057
chr12	41402295	41402516	PDZRN4_intron_3	intron	protein_coding	chr12	41194189	41437681
chr12	42420673	42420703	PPHLN1_intron_14	intron	protein_coding	chr12	42398995	42441313
chr12	45730367	45730429	ARID2_intron_2	intron	protein_coding	chr12	45730138	45731215
chr12	48056556	48056606	SENP1_intron_5	intron	protein_coding	chr12	48049133	48063708
chr12	50598740	50598895	DIP2B_intron_1	intron	protein_coding	chr12	50505241	50625974
chr12	50593745	50593921	DIP2B_intron_1	intron	protein_coding	chr12	50505241	50625974
chr12	51591023	51591165	SCN8A_intron_2	intron	protein_coding	chr12	51591000	51591234
chr12	52014888	52015026	GRASP_7	CDS	protein_coding	chr12	52014693	52015199
chr12	52037176	52037233	NR4A1_UTR_2	five_prime_UTR	protein_coding	chr12	52037176	52037443
chr12	53047208	53047430	TNS2_intron_1	intron	protein_coding	chr12	53047064	53048947
chr12	55743280	55743316	GDF11_UTR_1	five_prime_UTR	protein_coding	chr12	55743280	55743316
chr12	55743316	55743416	GDF11_1	CDS	protein_coding	chr12	55743316	55743761
chr12	57493409	57493891	MARS_intron_7	intron	protein_coding	chr12	57490645	57498155
chr12	59671994	59672092	SLC16A7_intron_4	intron	protein_coding	chr12	59664944	59689335
chr12	63591976	63592060	DPY19L2_intron_6	intron	protein_coding	chr12	63583837	63594085
chr12	64543413	64543537	RASSF3_intron_3	intron	protein_coding	chr12	64541706	64610511
chr12	64741064	64741213	GNS_intron_8	intron	protein_coding	chr12	64740689	64743139
chr12	66946762	66946803	GRIP1_intron_30	intron	protein_coding	chr12	66804187	67069048
chr12	67648602	67648662	DYRK2_intron_1	intron	protein_coding	chr12	67648415	67648719
chr12	68611131	68611207	RAP1B_intron_1	intron	protein_coding	chr12	68611057	68621444
chr12	70201085	70201230	AC084032.1_intron_2	intron	lincRNA	chr12	70199820	70201713
chr12	71564013	71564052	LGR5_intron_8	intron	protein_coding	chr12	71561853	71566402
chr12	77778142	77778198	NAV3_intron_2	intron	protein_coding	chr12	77572267	77830903
chr12	78931290	78931350	SYT1_intron_3	intron	protein_coding	chr12	78868912	78964033
chr12	79681122	79681160	PAWR_intron_6	intron	protein_coding	chr12	79621208	79689727
chr12	81213593	81213730	ACSS3_intron_11	intron	protein_coding	chr12	81199445	81216899
chr12	81371271	81371295	PPFIA2_intron_24	intron	protein_coding	chr12	81369424	81374632
chr12	85192680	85192705	LRRIQ1_intron_24	intron	protein_coding	chr12	85160715	85229515
chr12	85192967	85193015	LRRIQ1_intron_24	intron	protein_coding	chr12	85160715	85229515
chr12	85197967	85198055	LRRIQ1_intron_24	intron	protein_coding	chr12	85160715	85229515
chr12	85879245	85879299	NTS_intron_3	intron	protein_coding	chr12	85878570	85882221
chr12	86129577	86129624	MGAT4C_intron_9	intron	protein_coding	chr12	86049726	86256237
chr12	86129656	86129701	MGAT4C_intron_9	intron	protein_coding	chr12	86049726	86256237
chr12	86814311	86814357	MGAT4C_intron_13	intron	protein_coding	chr12	86727242	86838664
chr12	92886440	92886596	EEA1_intron_28	intron	protein_coding	chr12	92864988	92891627
chr12	93554545	93554576	SOCS2-AS1_intron_1	intron	processed_transcript	chr12	93545359	93565582
chr12	95148886	95149098	FGD6_intron_17	intron	protein_coding	chr12	95141540	95152809
chr12	95149245	95149272	FGD6_intron_17	intron	protein_coding	chr12	95141540	95152809
chr12	95392905	95392983	AC084879.1_intron_10	intron	transcribed_unitary_pseudogene	chr12	95388789	95396813
chr12	95644185	95644263	PGAM1P5_intron_1	intron	transcribed_processed_pseudogene	chr12	95551801	95649253
chr12	95670827	95670854	PGAM1P5_intron_4	intron	transcribed_processed_pseudogene	chr12	95670549	95671018
chr12	95670827	95670854	NTN4_intron_3	intron	protein_coding	chr12	95670147	95682705
chr12	95908460	95908657	CCDC38_intron_12	intron	protein_coding	chr12	95906452	95917125
chr12	95946577	95946690	AMDHD1_intron_1	intron	protein_coding	chr12	95943536	95947054
chr12	95946730	95946771	AMDHD1_intron_1	intron	protein_coding	chr12	95943536	95947054
chr12	96194815	96194855	ELK3_intron_1	intron	protein_coding	chr12	96194706	96198024
chr12	96347601	96347627	CDK17_intron_17	intron	protein_coding	chr12	96335231	96399091
chr12	96827453	96827514	CFAP54_intron_67	intron	protein_coding	chr12	96817914	96829012
chr12	97161229	97161277	AC007656.1_intron_1	intron	lincRNA	chr12	96985695	97185074
chr12	98894900	98894961	ANKS1B_intron_14	intron	protein_coding	chr12	98894900	98895131
chr12	99139354	99139385	ANKS1B_intron_17	intron	protein_coding	chr12	99085024	99154287
chr12	103899769	103899793	TTC41P_intron_15	intron	transcribed_unitary_pseudogene	chr12	103897132	103906128
chr12	103905403	103905529	TTC41P_intron_15	intron	transcribed_unitary_pseudogene	chr12	103897132	103906128
chr12	103905620	103905652	TTC41P_intron_15	intron	transcribed_unitary_pseudogene	chr12	103897132	103906128
chr12	103907192	103907215	TTC41P_intron_16	intron	transcribed_unitary_pseudogene	chr12	103906353	103911316
chr12	103907253	103907340	TTC41P_intron_16	intron	transcribed_unitary_pseudogene	chr12	103906353	103911316
chr12	104138038	104138096	NFYB_intron_9	intron	protein_coding	chr12	104138018	104138139
chr12	104138190	104138230	NFYB_UTR_5	five_prime_UTR	protein_coding	chr12	104138140	104138289
chr12	105155474	105155513	WASHC4_intron_28	intron	protein_coding	chr12	105155209	105156505
chr12	105735498	105735527	CASC18_intron_2	intron	lincRNA	chr12	105706857	105737254
chr12	106302341	106302407	CKAP4_intron_4	intron	protein_coding	chr12	106276550	106304010
chr12	106302341	106302407	TCP11L2_intron_1	intron	protein_coding	chr12	106301994	106302801
chr12	108849949	108850073	SSH1_intron_15	intron	protein_coding	chr12	108827552	108852636
chr12	108850189	108850246	SSH1_intron_15	intron	protein_coding	chr12	108827552	108852636
chr12	108857496	108857590	SSH1_UTR_5	five_prime_UTR	protein_coding	chr12	108857496	108857590
chr12	108859861	108860007	DAO_intron_1	intron	protein_coding	chr12	108859036	108880028
chr12	108979740	108980653	SVOP_intron_14	intron	protein_coding	chr12	108978664	108983599
chr12	108980704	108980820	SVOP_intron_14	intron	protein_coding	chr12	108978664	108983599
chr12	108980875	108983012	SVOP_intron_14	intron	protein_coding	chr12	108978664	108983599
chr12	108983073	108983599	SVOP_intron_14	intron	protein_coding	chr12	108978664	108983599
chr12	108983600	108983761	SVOP_15	CDS	protein_coding	chr12	108983600	108983761
chr12	108983762	108985512	SVOP_intron_15	intron	protein_coding	chr12	108983762	109020832
chr12	110868712	110868772	CCDC63_intron_4	intron	protein_coding	chr12	110858776	110873840
chr12	110951915	110951950	LINC01405_intron_4	intron	lincRNA	chr12	110943696	110956472
chr12	110951915	110951950	AC002351.1_intron_1	intron	lincRNA	chr12	110951843	110956237
chr12	111034024	111034076	CUX2_UTR_1	five_prime_UTR	protein_coding	chr12	111034024	111034177
chr12	111326117	111326164	CUX2_intron_20	intron	protein_coding	chr12	111322581	111334439
chr12	112573957	112574006	RPH3A_intron_1	intron	protein_coding	chr12	112570545	112575025
chr12	112634218	112634393	RPH3A_intron_5	intron	protein_coding	chr12	112617843	112649412
chr12	113352479	113352544	SLC8B1_intron_17	intron	protein_coding	chr12	113335142	113359328
chr12	115635929	115635974	AC009803.1_intron_5	intron	lincRNA	chr12	115620163	115639643
chr12	115799679	115799745	AC009387.1_intron_2	intron	lincRNA	chr12	115765617	115799786
chr12	116113740	116113817	MED13L_intron_29	intron	protein_coding	chr12	116111513	116237466
chr12	116246834	116246868	MED13L_intron_30	intron	protein_coding	chr12	116237706	116276428
chr12	116277213	116277338	MED13L_UTR_5	five_prime_UTR	protein_coding	chr12	116277131	116277338
chr12	116841845	116841920	RNFT2_intron_10	intron	protein_coding	chr12	116836283	116849312
chr12	118023412	118023446	RFC5_intron_7	intron	protein_coding	chr12	118022360	118024849
chr12	118061055	118061104	WSB2_UTR_5	five_prime_UTR	protein_coding	chr12	118061035	118061211
chr12	119397857	119398098	CCDC60_intron_1	intron	protein_coding	chr12	119335267	119428681
chr12	119397857	119398098	AC002070.1_intron_1	intron	lincRNA	chr12	119388329	119402313
chr12	119701188	119701244	CIT_intron_5	intron	protein_coding	chr12	119700826	119701622
chr12	120265741	120265771	PXN_UTR_9	five_prime_UTR	protein_coding	chr12	120265629	120265771
chr12	120369143	120369179	MSI1_UTR_3	five_prime_UTR	protein_coding	chr12	120369091	120369180
chr12	120830295	120830580	SPPL3_intron_11	intron	protein_coding	chr12	120811443	120835437
chr12	121255301	121255344	CAMKK2_intron_9	intron	protein_coding	chr12	121253473	121255548
chr12	121466811	121466885	KDM2B_intron_11	intron	protein_coding	chr12	121453345	121493844
chr12	121514812	121515351	KDM2B_intron_14	intron	protein_coding	chr12	121513403	121516345
chr12	121515376	121515404	KDM2B_intron_14	intron	protein_coding	chr12	121513403	121516345
chr12	121527121	121527340	KDM2B_intron_17	intron	protein_coding	chr12	121524796	121532804
chr12	121804247	121804354	SETD1B_intron_1	intron	protein_coding	chr12	121804234	121804722
chr12	121814319	121814377	SETD1B_6	CDS	protein_coding	chr12	121814105	121814930
chr12	121966159	121966280	WDR66_intron_15	intron	protein_coding	chr12	121962163	121966953
chr12	122022258	122022567	BCL7A_intron_1	intron	protein_coding	chr12	122022184	122030698
chr12	122124192	122124402	MLXIP_intron_1	intron	protein_coding	chr12	122079267	122127254
chr12	122092768	122095874	MLXIP_intron_1	intron	protein_coding	chr12	122079267	122127254
chr12	122850586	122850629	HIP1R_intron_5	intron	protein_coding	chr12	122849956	122850833
chr12	123271618	123271915	CDK2AP1_UTR_6	five_prime_UTR	protein_coding	chr12	123271618	123272140
chr12	123389027	123389299	KMT5A_intron_1	intron	protein_coding	chr12	123384209	123389431
chr12	123389376	123389414	KMT5A_intron_1	intron	protein_coding	chr12	123384209	123389431
chr12	123521613	123521693	RILPL1_intron_6	intron	protein_coding	chr12	123499537	123523493
chr12	123533600	123533718	RILPL1_UTR_2	five_prime_UTR	protein_coding	chr12	123533482	123533718
chr12	123911275	123912433	DNAH10_intron_60	intron	protein_coding	chr12	123910673	123913096
chr12	124296125	124296176	RFLNA_intron_5	intron	protein_coding	chr12	124295637	124311706
chr12	124467952	124467992	NCOR2_intron_45	intron	protein_coding	chr12	124466287	124472950
chr12	124468681	124468730	NCOR2_intron_45	intron	protein_coding	chr12	124466287	124472950
chr12	124540496	124540819	NCOR2_intron_51	intron	protein_coding	chr12	124535612	124567306
chr12	124540876	124540979	NCOR2_intron_51	intron	protein_coding	chr12	124535612	124567306
chr12	124541018	124541176	NCOR2_intron_51	intron	protein_coding	chr12	124535612	124567306
chr12	124541616	124541643	NCOR2_intron_51	intron	protein_coding	chr12	124535612	124567306
chr12	124541725	124541892	NCOR2_intron_51	intron	protein_coding	chr12	124535612	124567306
chr12	124993700	124993768	BRI3BP_UTR_1	five_prime_UTR	protein_coding	chr12	124993700	124993790
chr12	125410253	125410391	TMEM132B_intron_2	intron	protein_coding	chr12	125350344	125415529
chr12	125410475	125410499	TMEM132B_intron_2	intron	protein_coding	chr12	125350344	125415529
chr12	125410690	125410796	TMEM132B_intron_2	intron	protein_coding	chr12	125350344	125415529
chr12	125410946	125410993	TMEM132B_intron_2	intron	protein_coding	chr12	125350344	125415529
chr12	125494818	125494846	TMEM132B_intron_3	intron	protein_coding	chr12	125415678	125519437
chr12	127008449	127008500	LINC02405_intron_5	intron	lincRNA	chr12	127000651	127030526
chr12	128959419	128959480	GLT1D1_intron_13	intron	protein_coding	chr12	128957644	128982927
chr12	128971616	128971792	GLT1D1_intron_13	intron	protein_coding	chr12	128957644	128982927
chr12	129190114	129190148	TMEM132D_intron_4	intron	protein_coding	chr12	129086001	129209518
chr12	129575841	129576073	TMEM132D_intron_7	intron	protein_coding	chr12	129531206	129699808
chr12	129698546	129698701	TMEM132D_intron_7	intron	protein_coding	chr12	129531206	129699808
chr12	130505756	130505824	RIMBP2_intron_20	intron	protein_coding	chr12	130479017	130506646
chr12	130564079	130564128	RIMBP2_intron_22	intron	protein_coding	chr12	130517918	130628320
chr12	131201974	131202004	LINC01257_intron_1	intron	lincRNA	chr12	131165231	131202769
chr12	131795966	131796059	SFSWAP_intron_16	intron	protein_coding	chr12	131786589	131797176
chr12	131831950	131831988	MMP17_intron_1	intron	protein_coding	chr12	131828654	131838054
chr12	131832158	131832182	MMP17_intron_1	intron	protein_coding	chr12	131828654	131838054
chr12	131894872	131894968	ULK1_UTR_1	five_prime_UTR	protein_coding	chr12	131894651	131895001
chr12	132094798	132094830	EP400P1_intron_6	intron	transcribed_unprocessed_pseudogene	chr12	132091517	132103995
chr12	132149989	132150024	NOC4L_intron_10	intron	protein_coding	chr12	132148905	132150979
chr12	132222501	132223362	GALNT9_intron_7	intron	protein_coding	chr12	132206160	132240505
chr12	132224362	132236009	GALNT9_intron_7	intron	protein_coding	chr12	132206160	132240505
chr12	132244301	132244726	GALNT9_intron_8	intron	protein_coding	chr12	132240729	132247908
chr12	132303944	132304243	GALNT9_intron_13	intron	protein_coding	chr12	132286431	132328964
chr12	132304579	132304637	GALNT9_intron_13	intron	protein_coding	chr12	132286431	132328964
chr12	132304899	132305014	GALNT9_intron_13	intron	protein_coding	chr12	132286431	132328964
chr12	132305154	132305203	GALNT9_intron_13	intron	protein_coding	chr12	132286431	132328964
chr12	132457476	132457634	AC079031.1_intron_1	intron	lincRNA	chr12	132457404	132459232
chr12	132457773	132457818	AC079031.1_intron_1	intron	lincRNA	chr12	132457404	132459232
chr12	132457905	132458027	AC079031.1_intron_1	intron	lincRNA	chr12	132457404	132459232
chr12	132490006	132490570	FBRSL1_UTR_1	five_prime_UTR	protein_coding	chr12	132489551	132490570
chr12	132490570	132490729	FBRSL1_1	CDS	protein_coding	chr12	132490570	132490861
chr12	132502775	132502828	FBRSL1_intron_1	intron	protein_coding	chr12	132490862	132507028
chr12	132530708	132530764	FBRSL1_intron_7	intron	protein_coding	chr12	132527989	132548001
chr12	132563097	132563178	FBRSL1_intron_8	intron	protein_coding	chr12	132548033	132567479
chr12	132583413	132583630	FBRSL1_19	CDS	protein_coding	chr12	132582970	132583778
chr12	132729383	132729633	ANKLE2_intron_2	intron	protein_coding	chr12	132728164	132729677
chr12	132761830	132761888	ANKLE2_UTR_4	five_prime_UTR	protein_coding	chr12	132761798	132761888
chr13	18335538	18335575	AL356585.3_intron_2	intron	unprocessed_pseudogene	chr13	18334936	18339181
chr13	18339143	18339181	AL356585.3_intron_2	intron	unprocessed_pseudogene	chr13	18334936	18339181
chr13	19385332	19385357	PARP4P2_intron_13	intron	unprocessed_pseudogene	chr13	19381689	19385972
chr13	19502095	19502131	TPTE2_intron_19	intron	protein_coding	chr13	19493502	19503222
chr13	20703722	20703867	IL17D_intron_2	intron	protein_coding	chr13	20703445	20703994
chr13	20703952	20703993	IL17D_intron_2	intron	protein_coding	chr13	20703445	20703994
chr13	21007635	21007736	LATS2_intron_6	intron	protein_coding	chr13	20991405	21045683
chr13	27171591	27171639	USP12_10	CDS	protein_coding	chr13	27171591	27171639
chr13	27171639	27171687	USP12_UTR_4	five_prime_UTR	protein_coding	chr13	27171639	27171896
chr13	27171755	27171841	USP12_UTR_4	five_prime_UTR	protein_coding	chr13	27171639	27171896
chr13	28265860	28265888	PAN3_intron_9	intron	protein_coding	chr13	28261459	28266713
chr13	28265992	28266044	PAN3_intron_9	intron	protein_coding	chr13	28261459	28266713
chr13	29375526	29375610	MTUS2_intron_8	intron	protein_coding	chr13	29359474	29428625
chr13	29390020	29390056	MTUS2_intron_8	intron	protein_coding	chr13	29359474	29428625
chr13	29557848	29558117	SLC7A1_intron_12	intron	protein_coding	chr13	29553861	29586723
chr13	29558470	29558571	SLC7A1_intron_12	intron	protein_coding	chr13	29553861	29586723
chr13	29558718	29558776	SLC7A1_intron_12	intron	protein_coding	chr13	29553861	29586723
chr13	29558934	29559011	SLC7A1_intron_12	intron	protein_coding	chr13	29553861	29586723
chr13	30421916	30422032	LINC01058_intron_1	intron	lincRNA	chr13	30419946	30422215
chr13	30464911	30465071	HMGB1_intron_4	intron	protein_coding	chr13	30464311	30465071
chr13	30465072	30465242	HMGB1_UTR_3	five_prime_UTR	protein_coding	chr13	30465072	30465242
chr13	30465243	30465427	HMGB1_intron_5	intron	protein_coding	chr13	30465243	30465794
chr13	31889610	31889634	FRY_intron_1	intron	protein_coding	chr13	31846940	31945824
chr13	31999454	31999481	FRY_intron_3	intron	protein_coding	chr13	31991932	32031298
chr13	32586912	32587047	PDS5B_intron_1	intron	protein_coding	chr13	32586594	32648752
chr13	33016440	33016464	KL_1	CDS	protein_coding	chr13	33016440	33017259
chr13	33177851	33177921	STARD13_intron_13	intron	protein_coding	chr13	33167623	33185876
chr13	34482622	34482654	LINC02343_intron_2	intron	lincRNA	chr13	34429555	34608474
chr13	34482622	34482654	LINC00457_intron_1	intron	lincRNA	chr13	34435645	34533844
chr13	38987849	38987943	STOML3_intron_7	intron	protein_coding	chr13	38980136	38990668
chr13	38988162	38988221	STOML3_intron_7	intron	protein_coding	chr13	38980136	38990668
chr13	42049119	42049172	DGKH_intron_2	intron	protein_coding	chr13	42048966	42066089
chr13	42371952	42371980	LINC02341_intron_2	intron	lincRNA	chr13	42342603	42384255
chr13	42372060	42372137	LINC02341_intron_2	intron	lincRNA	chr13	42342603	42384255
chr13	42372190	42372242	LINC02341_intron_2	intron	lincRNA	chr13	42342603	42384255
chr13	42965673	42965826	EPSTI1_intron_10	intron	protein_coding	chr13	42964140	42969092
chr13	44683448	44683475	LINC00407_intron_2	intron	lincRNA	chr13	44664036	44700918
chr13	45485292	45485324	COG3_intron_7	intron	protein_coding	chr13	45483356	45486493
chr13	46162255	46162287	LCP1_intron_15	intron	protein_coding	chr13	46159687	46168461
chr13	48496797	48496821	RB1_intron_28	intron	protein_coding	chr13	48481891	48599300
chr13	48496797	48496821	RCBTB2_intron_2	intron	protein_coding	chr13	48496322	48499619
chr13	49061350	49061785	FNDC3A_intron_3	intron	protein_coding	chr13	49006290	49075287
chr13	49154638	49154723	FNDC3A_intron_10	intron	protein_coding	chr13	49146848	49167242
chr13	49156872	49156923	FNDC3A_intron_10	intron	protein_coding	chr13	49146848	49167242
chr13	49996885	49997012	TRIM13_intron_2	intron	protein_coding	chr13	49996851	49997017
chr13	50345843	50345896	DLEU1_intron_16	intron	processed_transcript	chr13	50338835	50389085
chr13	62688493	62688523	LINC00448_intron_2	intron	lincRNA	chr13	62686095	62700614
chr13	75390845	75390876	TBC1D4_intron_20	intron	protein_coding	chr13	75362608	75481268
chr13	78601979	78602266	POU4F1_1	CDS	protein_coding	chr13	78601414	78602551
chr13	79372915	79373111	RBM26_intron_20	intron	protein_coding	chr13	79371931	79377377
chr13	79373319	79373579	RBM26_intron_20	intron	protein_coding	chr13	79371931	79377377
chr13	79507390	79507419	NDFIP2_intron_1	intron	protein_coding	chr13	79481525	79520808
chr13	80066581	80066632	AL158064.1_intron_9	intron	processed_transcript	chr13	80066480	80069777
chr13	89273956	89273982	LINC00440_intron_1	intron	lincRNA	chr13	89273363	89279665
chr13	90507799	90508033	LINC01049_intron_2	intron	lincRNA	chr13	90498266	90513486
chr13	91627109	91627208	GPC5_intron_2	intron	protein_coding	chr13	91448923	91693184
chr13	91627256	91627329	GPC5_intron_2	intron	protein_coding	chr13	91448923	91693184
chr13	92579283	92579312	GPC5_intron_7	intron	protein_coding	chr13	92144990	92866280
chr13	95025290	95025402	ABCC4_intron_1	intron	protein_coding	chr13	95021683	95034603
chr13	95196639	95196683	ABCC4_intron_24	intron	protein_coding	chr13	95194938	95206530
chr13	95981182	95981336	UGGT2_intron_29	intron	protein_coding	chr13	95972672	95983522
chr13	95981436	95981486	UGGT2_intron_29	intron	protein_coding	chr13	95972672	95983522
chr13	97434222	97434387	RAP2A_UTR_1	five_prime_UTR	protein_coding	chr13	97434222	97434470
chr13	97946849	97946877	AL356580.1_intron_1	intron	lincRNA	chr13	97939465	97953488
chr13	98576888	98577151	STK24_UTR_4	five_prime_UTR	protein_coding	chr13	98576786	98577151
chr13	98730220	98730297	SLC15A1_intron_22	intron	protein_coding	chr13	98726860	98752593
chr13	99086397	99086625	DOCK9_UTR_7	five_prime_UTR	protein_coding	chr13	99086351	99086625
chr13	99985518	99985580	ZIC2_3	CDS	protein_coding	chr13	99985322	99985682
chr13	100298601	100298678	PCCA_intron_14	intron	protein_coding	chr13	100293255	100301458
chr13	101850516	101850541	FGF14_intron_2	intron	protein_coding	chr13	101726811	101868723
chr13	102138361	102138424	FGF14_intron_5	intron	protein_coding	chr13	101916646	102401469
chr13	107364958	107364997	FAM155A_intron_2	intron	protein_coding	chr13	107210756	107865680
chr13	107612064	107612146	FAM155A_intron_2	intron	protein_coding	chr13	107210756	107865680
chr13	108215194	108215284	LIG4_intron_2	intron	protein_coding	chr13	108214808	108215482
chr13	108215389	108215454	LIG4_intron_2	intron	protein_coding	chr13	108214808	108215482
chr13	110255613	110255707	COL4A1_intron_52	intron	protein_coding	chr13	110242735	110298603
chr13	110313570	110313790	COL4A2_intron_4	intron	protein_coding	chr13	110308124	110357470
chr13	110907081	110907305	ANKRD10_intron_5	intron	protein_coding	chr13	110906125	110910616
chr13	111115270	111115416	ARHGEF7_UTR_1	five_prime_UTR	protein_coding	chr13	111114618	111115691
chr13	111221311	111221425	ARHGEF7_intron_10	intron	protein_coding	chr13	111217886	111233203
chr13	111669546	111669641	AL359649.1_intron_3	intron	lincRNA	chr13	111645200	111672396
chr13	112068318	112068402	SOX1_1	CDS	protein_coding	chr13	112067658	112068834
chr13	112068475	112068557	SOX1_1	CDS	protein_coding	chr13	112067658	112068834
chr13	112766924	112766992	ATP11A_intron_1	intron	protein_coding	chr13	112690456	112785133
chr13	112767130	112767229	ATP11A_intron_1	intron	protein_coding	chr13	112690456	112785133
chr13	112804045	112804263	ATP11A_intron_2	intron	protein_coding	chr13	112785258	112804955
chr13	112989497	112989553	MCF2L_intron_7	intron	protein_coding	chr13	112985480	113001268
chr13	113050650	113050775	MCF2L_intron_16	intron	protein_coding	chr13	113046856	113052505
chr13	113061697	113061875	MCF2L_intron_18	intron	protein_coding	chr13	113060713	113064302
chr13	113106544	113106631	F7_intron_1	intron	protein_coding	chr13	113105906	113106843
chr13	113108074	113108157	F7_intron_2	intron	protein_coding	chr13	113106911	113110688
chr13	113136762	113136792	F10_intron_2	intron	protein_coding	chr13	113129613	113138455
chr13	113161993	113162021	PROZ_intron_4	intron	protein_coding	chr13	113160973	113163007
chr13	113322748	113322794	LAMP1_UTR_2	three_prime_UTR	protein_coding	chr13	113322421	113323672
chr13	113330766	113330871	GRTP1_intron_3	intron	protein_coding	chr13	113326092	113344861
chr13	113336755	113336790	GRTP1_intron_3	intron	protein_coding	chr13	113326092	113344861
chr13	113346516	113346684	GRTP1_intron_4	intron	protein_coding	chr13	113344960	113350847
chr13	113346751	113346836	GRTP1_intron_4	intron	protein_coding	chr13	113344960	113350847
chr13	113346913	113346947	GRTP1_intron_4	intron	protein_coding	chr13	113344960	113350847
chr13	113435585	113435656	ADPRHL1_intron_6	intron	protein_coding	chr13	113433868	113444423
chr13	113543203	113543507	TMCO3_intron_10	intron	protein_coding	chr13	113539508	113547298
chr13	113584769	113584888	TFDP1_UTR_1	five_prime_UTR	protein_coding	chr13	113584740	113584888
chr13	113584889	113585031	TFDP1_intron_1	intron	protein_coding	chr13	113584889	113585331
chr13	113671723	113671789	GRK1_intron_3	intron	protein_coding	chr13	113671657	113723072
chr13	113672984	113673020	GRK1_intron_3	intron	protein_coding	chr13	113671657	113723072
chr13	113671822	113672575	GRK1_intron_3	intron	protein_coding	chr13	113671657	113723072
chr13	113725529	113725560	GRK1_intron_4	intron	protein_coding	chr13	113723158	113731217
chr13	113788099	113788307	TMEM255B_intron_3	intron	protein_coding	chr13	113769161	113795146
chr13	113836233	113836783	GAS6_intron_9	intron	protein_coding	chr13	113835636	113838067
chr13	113953705	113956772	C13orf46_UTR_1	three_prime_UTR	protein_coding	chr13	113953705	113956772
chr13	113956772	113956839	C13orf46_1	CDS	protein_coding	chr13	113956772	113956839
chr13	113956840	113960155	C13orf46_intron_1	intron	protein_coding	chr13	113956840	113964925
chr13	113960194	113964925	C13orf46_intron_1	intron	protein_coding	chr13	113956840	113964925
chr13	113964926	113964994	C13orf46_2	CDS	protein_coding	chr13	113964926	113964994
chr13	113964995	113967339	C13orf46_intron_2	intron	protein_coding	chr13	113964995	113967339
chr13	113967340	113967388	C13orf46_3	CDS	protein_coding	chr13	113967340	113967388
chr13	113967389	113968465	C13orf46_intron_3	intron	protein_coding	chr13	113967389	113968465
chr13	113968466	113968514	C13orf46_4	CDS	protein_coding	chr13	113968466	113968514
chr13	113968515	113968593	C13orf46_intron_4	intron	protein_coding	chr13	113968515	113968593
chr13	113968594	113968760	C13orf46_5	CDS	protein_coding	chr13	113968594	113968760
chr13	113968761	113970169	C13orf46_intron_5	intron	protein_coding	chr13	113968761	113970169
chr13	113970170	113970222	C13orf46_6	CDS	protein_coding	chr13	113970170	113970222
chr13	113970223	113970513	C13orf46_intron_6	intron	protein_coding	chr13	113970223	113973806
chr13	113984897	113985160	RASA3_intron_2	intron	protein_coding	chr13	113981859	113992483
chr13	113985361	113985431	RASA3_intron_2	intron	protein_coding	chr13	113981859	113992483
chr13	113985845	113985885	RASA3_intron_2	intron	protein_coding	chr13	113981859	113992483
chr13	113986203	113987173	RASA3_intron_2	intron	protein_coding	chr13	113981859	113992483
chr13	113987356	113987441	RASA3_intron_2	intron	protein_coding	chr13	113981859	113992483
chr13	113987835	113987872	RASA3_intron_2	intron	protein_coding	chr13	113981859	113992483
chr13	113999792	114000059	RASA3_intron_5	intron	protein_coding	chr13	113999668	114000824
chr13	114006122	114006186	RASA3_intron_6	intron	protein_coding	chr13	114000933	114007531
chr13	114006208	114006277	RASA3_intron_6	intron	protein_coding	chr13	114000933	114007531
chr13	114006407	114006473	RASA3_intron_6	intron	protein_coding	chr13	114000933	114007531
chr13	114006571	114006664	RASA3_intron_6	intron	protein_coding	chr13	114000933	114007531
chr13	114006745	114006892	RASA3_intron_6	intron	protein_coding	chr13	114000933	114007531
chr13	114006931	114007010	RASA3_intron_6	intron	protein_coding	chr13	114000933	114007531
chr13	114007079	114007131	RASA3_intron_6	intron	protein_coding	chr13	114000933	114007531
chr13	114010712	114010763	RASA3_intron_8	intron	protein_coding	chr13	114009465	114011169
chr13	114043843	114044510	RASA3_intron_21	intron	protein_coding	chr13	114041095	114052050
chr13	114069539	114069586	RASA3_intron_22	intron	protein_coding	chr13	114052156	114073718
chr13	114069674	114069999	RASA3_intron_22	intron	protein_coding	chr13	114052156	114073718
chr13	114099620	114099951	RASA3_intron_23	intron	protein_coding	chr13	114073838	114132433
chr13	114103619	114103826	RASA3_intron_23	intron	protein_coding	chr13	114073838	114132433
chr13	114104047	114104154	RASA3_intron_23	intron	protein_coding	chr13	114073838	114132433
chr13	114120297	114120360	RASA3_intron_23	intron	protein_coding	chr13	114073838	114132433
chr13	114154918	114155037	CFAP97D2_intron_1	intron	protein_coding	chr13	114154785	114176358
chr13	114155567	114156383	CFAP97D2_intron_1	intron	protein_coding	chr13	114154785	114176358
chr13	114346178	114346279	RPL23AP97_1	exon	processed_pseudogene	chr13	114346167	114346637
chr14	18913005	18913040	MED15P1_intron_1	intron	transcribed_unprocessed_pseudogene	chr14	18912937	18913641
chr14	18913146	18913263	MED15P1_intron_1	intron	transcribed_unprocessed_pseudogene	chr14	18912937	18913641
chr14	18913726	18913889	MED15P1_intron_2	intron	transcribed_unprocessed_pseudogene	chr14	18913722	18914090
chr14	18914481	18914528	MED15P1_4	exon	transcribed_unprocessed_pseudogene	chr14	18914425	18914579
chr14	18975254	18975295	POTEM_intron_3	intron	protein_coding	chr14	18973208	18976047
chr14	19410600	19410636	POTEG_intron_2	intron	protein_coding	chr14	19404736	19413352
chr14	19503819	19503845	AL512310.11_intron_1	intron	processed_transcript	chr14	19499791	19618004
chr14	19622413	19622440	AL512310.11_intron_3	intron	processed_transcript	chr14	19619481	19653095
chr14	19625377	19625411	AL512310.11_intron_3	intron	processed_transcript	chr14	19619481	19653095
chr14	19628844	19628885	AL512310.11_intron_3	intron	processed_transcript	chr14	19619481	19653095
chr14	19637249	19637272	AL512310.11_intron_3	intron	processed_transcript	chr14	19619481	19653095
chr14	19646446	19646475	AL512310.11_intron_3	intron	processed_transcript	chr14	19619481	19653095
chr14	21098311	21098441	ZNF219_UTR_7	five_prime_UTR	protein_coding	chr14	21098311	21098640
chr14	22636243	22636461	OR6J1_intron_1	intron	protein_coding	chr14	22634839	22644096
chr14	22637856	22637909	OR6J1_intron_1	intron	protein_coding	chr14	22634839	22644096
chr14	22703923	22704170	AL160314.2_intron_1	intron	processed_transcript	chr14	22703012	22706277
chr14	25866564	25866665	LINC02306_intron_3	intron	lincRNA	chr14	25838531	26126155
chr14	25866883	25866914	LINC02306_intron_3	intron	lincRNA	chr14	25838531	26126155
chr14	25867015	25867041	LINC02306_intron_3	intron	lincRNA	chr14	25838531	26126155
chr14	25867193	25867383	LINC02306_intron_3	intron	lincRNA	chr14	25838531	26126155
chr14	26900009	26900045	AL110292.1_intron_2	intron	lincRNA	chr14	26843657	26933495
chr14	29363455	29363550	AL133166.1_intron_8	intron	processed_transcript	chr14	29353803	29378291
chr14	29763389	29763438	PRKD1_intron_19	intron	protein_coding	chr14	29751174	29927247
chr14	31344672	31344844	HEATR5A_intron_17	intron	protein_coding	chr14	31344066	31345085
chr14	31407597	31407620	HEATR5A_intron_36	intron	protein_coding	chr14	31403050	31420150
chr14	32454751	32454854	AKAP6_intron_3	intron	protein_coding	chr14	32433818	32473755
chr14	32938810	32939159	NPAS3_UTR_1	five_prime_UTR	protein_coding	chr14	32934933	32939316
chr14	32941224	32941309	NPAS3_intron_1	intron	protein_coding	chr14	32939367	33055903
chr14	34027175	34027564	EGLN3_intron_5	intron	protein_coding	chr14	33951082	34092319
chr14	37040230	37040268	SLC25A21_intron_10	intron	protein_coding	chr14	36875005	37172279
chr14	37171112	37171148	SLC25A21_intron_10	intron	protein_coding	chr14	36875005	37172279
chr14	37300397	37302022	MIPOL1_intron_11	intron	protein_coding	chr14	37285448	37308054
chr14	37354917	37354945	MIPOL1_intron_13	intron	protein_coding	chr14	37308520	37369515
chr14	39288452	39288475	MIA2_intron_14	intron	protein_coding	chr14	39279538	39291017
chr14	46011121	46011217	LINC00871_intron_1	intron	lincRNA	chr14	45941019	46064157
chr14	46011302	46011361	LINC00871_intron_1	intron	lincRNA	chr14	45941019	46064157
chr14	46108735	46109040	LINC00871_intron_2	intron	lincRNA	chr14	46064217	46210822
chr14	49652169	49652201	POLE2_intron_4	intron	protein_coding	chr14	49651378	49653988
chr14	49713816	49713846	KLHDC1_intron_4	intron	protein_coding	chr14	49710382	49723872
chr14	49821001	49821251	NEMF_intron_17	intron	protein_coding	chr14	49814858	49825865
chr14	49821390	49821502	NEMF_intron_17	intron	protein_coding	chr14	49814858	49825865
chr14	50074295	50074404	LINC01588_intron_23	intron	lincRNA	chr14	50052905	50083649
chr14	52530214	52530493	TXNDC16_intron_15	intron	protein_coding	chr14	52519294	52536717
chr14	55331850	55331892	FBXO34_intron_2	intron	protein_coding	chr14	55272282	55350379
chr14	55580360	55580469	KTN1_intron_2	intron	protein_coding	chr14	55580355	55601755
chr14	59749353	59749425	RTN1_intron_10	intron	protein_coding	chr14	59746482	59870388
chr14	59749508	59749639	RTN1_intron_10	intron	protein_coding	chr14	59746482	59870388
chr14	59750055	59750163	RTN1_intron_10	intron	protein_coding	chr14	59746482	59870388
chr14	59750317	59750457	RTN1_intron_10	intron	protein_coding	chr14	59746482	59870388
chr14	59750569	59750664	RTN1_intron_10	intron	protein_coding	chr14	59746482	59870388
chr14	63047171	63047206	KCNH5_intron_12	intron	protein_coding	chr14	63045456	63101798
chr14	63091693	63091743	KCNH5_intron_12	intron	protein_coding	chr14	63045456	63101798
chr14	63395770	63395925	PPP2R5E_intron_8	intron	protein_coding	chr14	63395286	63396584
chr14	63395964	63396064	PPP2R5E_intron_8	intron	protein_coding	chr14	63395286	63396584
chr14	68037087	68037204	RAD51B_intron_8	intron	protein_coding	chr14	67887327	68291882
chr14	68528677	68528736	RAD51B_intron_13	intron	protein_coding	chr14	68478100	68594483
chr14	69925045	69925122	SMOC1_intron_1	intron	protein_coding	chr14	69879778	69952136
chr14	72053042	72053105	RGS6_intron_3	intron	protein_coding	chr14	71964876	72352090
chr14	72688230	72688300	DPF3_intron_6	intron	protein_coding	chr14	72674369	72693074
chr14	73015271	73015373	ZFYVE1_intron_11	intron	protein_coding	chr14	72998316	73024024
chr14	73542454	73542503	HEATR4_intron_20	intron	protein_coding	chr14	73531213	73558749
chr14	73542531	73542567	HEATR4_intron_20	intron	protein_coding	chr14	73531213	73558749
chr14	73542454	73542503	ACOT1_intron_2	intron	protein_coding	chr14	73541696	73543048
chr14	73542531	73542567	ACOT1_intron_2	intron	protein_coding	chr14	73541696	73543048
chr14	75428115	75428252	JDP2_UTR_2	five_prime_UTR	protein_coding	chr14	75428045	75428252
chr14	76332558	76333325	ESRRB_intron_1	intron	protein_coding	chr14	76310917	76371345
chr14	76413870	76414189	ESRRB_intron_5	intron	protein_coding	chr14	76407597	76439339
chr14	76538887	76539028	AC008050.1_intron_2	intron	lincRNA	chr14	76502261	76601475
chr14	76539127	76539200	AC008050.1_intron_2	intron	lincRNA	chr14	76502261	76601475
chr14	76564774	76564826	AC008050.1_intron_2	intron	lincRNA	chr14	76502261	76601475
chr14	76867018	76867256	LRRC74A_intron_12	intron	protein_coding	chr14	76866076	76867354
chr14	77179262	77179289	TMEM63C_intron_2	intron	protein_coding	chr14	77175975	77181621
chr14	77220911	77221299	TMEM63C_intron_9	intron	protein_coding	chr14	77220088	77225422
chr14	77235475	77235655	TMEM63C_intron_12	intron	protein_coding	chr14	77233501	77236622
chr14	77235733	77235899	TMEM63C_intron_12	intron	protein_coding	chr14	77233501	77236622
chr14	77235980	77236174	TMEM63C_intron_12	intron	protein_coding	chr14	77233501	77236622
chr14	77236319	77236389	TMEM63C_intron_12	intron	protein_coding	chr14	77233501	77236622
chr14	78556933	78556982	NRXN3_intron_6	intron	protein_coding	chr14	78403879	78602418
chr14	78926725	78926973	NRXN3_intron_17	intron	protein_coding	chr14	78810345	78957240
chr14	79020145	79020282	NRXN3_intron_22	intron	protein_coding	chr14	78988300	79279337
chr14	79187599	79187682	NRXN3_intron_22	intron	protein_coding	chr14	78988300	79279337
chr14	81220234	81220342	GTF2A1_intron_8	intron	protein_coding	chr14	81216515	81220487
chr14	81308825	81308920	STON2_intron_4	intron	protein_coding	chr14	81278740	81370986
chr14	87391815	87391901	LINC02296_intron_3	intron	lincRNA	chr14	87369833	87406378
chr14	88684235	88684273	EML5_intron_24	intron	protein_coding	chr14	88682032	88685013
chr14	89360959	89360996	FOXN3_intron_8	intron	protein_coding	chr14	89350809	89401568
chr14	89361046	89361198	FOXN3_intron_8	intron	protein_coding	chr14	89350809	89401568
chr14	89361378	89361483	FOXN3_intron_8	intron	protein_coding	chr14	89350809	89401568
chr14	89361572	89361606	FOXN3_intron_8	intron	protein_coding	chr14	89350809	89401568
chr14	89361695	89361726	FOXN3_intron_8	intron	protein_coding	chr14	89350809	89401568
chr14	89361835	89361948	FOXN3_intron_8	intron	protein_coding	chr14	89350809	89401568
chr14	89362024	89362098	FOXN3_intron_8	intron	protein_coding	chr14	89350809	89401568
chr14	89362198	89362432	FOXN3_intron_8	intron	protein_coding	chr14	89350809	89401568
chr14	89362496	89362681	FOXN3_intron_8	intron	protein_coding	chr14	89350809	89401568
chr14	89417002	89417112	FOXN3_UTR_5	five_prime_UTR	protein_coding	chr14	89416870	89417112
chr14	89417113	89417195	FOXN3_intron_11	intron	protein_coding	chr14	89417113	89486567
chr14	90020479	90020634	TDP1_intron_17	intron	protein_coding	chr14	90019419	90023030
chr14	90300854	90300893	NRDE2_intron_7	intron	protein_coding	chr14	90298381	90301237
chr14	90816081	90816173	TTC7B_intron_23	intron	protein_coding	chr14	90786329	90816173
chr14	90816174	90816479	TTC7B_UTR_4	five_prime_UTR	protein_coding	chr14	90816174	90816479
chr14	91184605	91184654	DGLUCY_intron_18	intron	protein_coding	chr14	91181390	91188908
chr14	92488544	92488586	SLC24A4_intron_17	intron	protein_coding	chr14	92486781	92491663
chr14	92719143	92719332	LGMN_intron_12	intron	protein_coding	chr14	92718845	92732647
chr14	93058477	93058715	ITPK1_intron_8	intron	protein_coding	chr14	93016802	93076593
chr14	93058756	93059199	ITPK1_intron_8	intron	protein_coding	chr14	93016802	93076593
chr14	93059266	93059367	ITPK1_intron_8	intron	protein_coding	chr14	93016802	93076593
chr14	93988578	93988608	CCDC197_intron_1	intron	protein_coding	chr14	93987397	93997203
chr14	95125591	95125759	DICER1_intron_20	intron	protein_coding	chr14	95124669	95126578
chr14	95319862	95319906	CLMN_UTR_10	five_prime_UTR	protein_coding	chr14	95319792	95319906
chr14	95423566	95423593	SYNE3_intron_1	intron	protein_coding	chr14	95418027	95432077
chr14	96216693	96216773	AL355102.2_intron_1	intron	protein_coding	chr14	96204960	96237072
chr14	97788289	97788372	AL355097.1_intron_1	intron	lincRNA	chr14	97786849	97789000
chr14	99510476	99510592	CCNK_10	CDS	protein_coding	chr14	99510156	99510782
chr14	99510476	99510592	CCDC85C_UTR_1	three_prime_UTR	protein_coding	chr14	99500180	99515245
chr14	99656839	99656895	HHIPL1_intron_2	intron	protein_coding	chr14	99652871	99656998
chr14	99673614	99673837	HHIPL1_intron_9	intron	protein_coding	chr14	99672400	99675089
chr14	99753181	99753230	EML1_intron_1	intron	protein_coding	chr14	99737861	99772947
chr14	99793193	99793336	EML1_intron_3	intron	protein_coding	chr14	99792903	99793336
chr14	99793426	99793517	EML1_UTR_4	five_prime_UTR	protein_coding	chr14	99793337	99793517
chr14	100240095	100240268	YY1_intron_2	intron	protein_coding	chr14	100239924	100262302
chr14	100546379	100546461	BEGAIN_intron_4	intron	protein_coding	chr14	100545067	100546499
chr14	100585300	100585381	BEGAIN_intron_12	intron	protein_coding	chr14	100577953	100587247
chr14	100587306	100587413	BEGAIN_UTR_9	five_prime_UTR	protein_coding	chr14	100587290	100587413
chr14	100897733	100897763	MEG8_intron_2	intron	lincRNA	chr14	100897733	100897947
chr14	101038245	101038291	MEG8_intron_60	intron	lincRNA	chr14	101037644	101038763
chr14	101038416	101038549	MEG8_intron_60	intron	lincRNA	chr14	101037644	101038763
chr14	101711988	101712031	LINC02320_intron_2	intron	lincRNA	chr14	101635489	101731052
chr14	101718904	101719019	LINC02320_intron_2	intron	lincRNA	chr14	101635489	101731052
chr14	101719125	101719183	LINC02320_intron_2	intron	lincRNA	chr14	101635489	101731052
chr14	101761798	101761848	PPP2R5C_UTR_1	five_prime_UTR	protein_coding	chr14	101761798	101761893
chr14	101782105	101782690	PPP2R5C_intron_3	intron	protein_coding	chr14	101767050	101786016
chr14	101782721	101783217	PPP2R5C_intron_3	intron	protein_coding	chr14	101767050	101786016
chr14	101918401	101918656	PPP2R5C_intron_21	intron	protein_coding	chr14	101917948	101921091
chr14	102509493	102509527	ANKRD9_intron_2	intron	protein_coding	chr14	102509236	102509527
chr14	102509528	102509559	ANKRD9_UTR_4	five_prime_UTR	protein_coding	chr14	102509528	102509799
chr14	102509584	102509765	ANKRD9_UTR_4	five_prime_UTR	protein_coding	chr14	102509528	102509799
chr14	102632729	102632779	RCOR1_intron_2	intron	protein_coding	chr14	102593326	102681893
chr14	102777476	102777675	TRAF3_UTR_1	five_prime_UTR	protein_coding	chr14	102777476	102777675
chr14	102777676	102777822	TRAF3_intron_1	intron	protein_coding	chr14	102777676	102809006
chr14	102948170	102948704	CDC42BPB_intron_11	intron	protein_coding	chr14	102947803	102949763
chr14	103109234	103109288	EXOC3L4_intron_10	intron	protein_coding	chr14	103108518	103110029
chr14	103109328	103109638	EXOC3L4_intron_10	intron	protein_coding	chr14	103108518	103110029
chr14	103127233	103127326	TNFAIP2_2	CDS	protein_coding	chr14	103127004	103127629
chr14	103132008	103132043	TNFAIP2_intron_9	intron	protein_coding	chr14	103131763	103132746
chr14	103875951	103876018	AL132712.1_intron_2	intron	lincRNA	chr14	103870013	103879342
chr14	103875951	103876018	AL132712.2_intron_1	intron	lincRNA	chr14	103875098	103877393
chr14	104150140	104150213	KIF26A_intron_1	intron	protein_coding	chr14	104139289	104152013
chr14	104242657	104242763	AL590079.1_intron_1	intron	lincRNA	chr14	104223817	104243095
chr14	104276734	104276801	AL590079.1_intron_3	intron	lincRNA	chr14	104275630	104287484
chr14	104548668	104548777	TMEM179_UTR_1	three_prime_UTR	protein_coding	chr14	104474678	104591629
chr14	104707568	104707606	INF2_7	CDS	protein_coding	chr14	104707252	104707863
chr14	104795483	104795751	AKT1_UTR_3	five_prime_UTR	protein_coding	chr14	104795483	104795751
chr14	105149868	105150061	JAG2_intron_14	intron	protein_coding	chr14	105149321	105150602
chr14	105159801	105160142	JAG2_intron_24	intron	protein_coding	chr14	105157764	105167755
chr14	105168322	105168353	JAG2_intron_25	intron	protein_coding	chr14	105168108	105168353
chr14	105168354	105168420	JAG2_26	CDS	protein_coding	chr14	105168354	105168420
chr14	105168420	105168824	JAG2_UTR_2	five_prime_UTR	protein_coding	chr14	105168420	105168824
chr14	105236597	105236963	BRF1_intron_12	intron	protein_coding	chr14	105228914	105241263
chr14	105248568	105248616	BRF1_UTR_4	five_prime_UTR	protein_coding	chr14	105246865	105248911
chr14	105248847	105248881	BRF1_UTR_4	five_prime_UTR	protein_coding	chr14	105246865	105248911
chr14	105248912	105249001	BRF1_intron_14	intron	protein_coding	chr14	105248912	105249147
chr14	105314602	105314959	BRF1_intron_20	intron	protein_coding	chr14	105301279	105315320
chr14	105248573	105248616	BTBD6_UTR_3	five_prime_UTR	protein_coding	chr14	105248573	105249166
chr14	105248847	105248881	BTBD6_UTR_3	five_prime_UTR	protein_coding	chr14	105248573	105249166
chr14	105248910	105249001	BTBD6_UTR_3	five_prime_UTR	protein_coding	chr14	105248573	105249166
chr14	105314602	105314918	PACS2_UTR_2	five_prime_UTR	protein_coding	chr14	105314414	105314918
chr14	105314918	105314959	PACS2_1	CDS	protein_coding	chr14	105314918	105315037
chr14	105346538	105346971	PACS2_intron_3	intron	protein_coding	chr14	105336659	105348491
chr14	105477737	105477782	CRIP2_intron_2	intron	protein_coding	chr14	105474906	105478264
chr14	105853604	105853710	IGHM_intron_2	intron	IG_C_gene	chr14	105852264	105854218
chr14	106025145	106025237	IGHV7-4-1_1	exon	IG_V_gene	chr14	106025145	106025451
chr14	106025452	106025534	IGHV7-4-1_intron_1	intron	IG_V_gene	chr14	106025452	106025534
chr14	106025535	106025581	IGHV7-4-1_2	exon	IG_V_gene	chr14	106025535	106025581
chr14	106025581	106025630	IGHV7-4-1_UTR_1	five_prime_UTR	IG_V_gene	chr14	106025581	106025630
chr14	106088122	106088164	IGHV3-64D_1	exon	IG_V_gene	chr14	106088122	106088428
chr14	106108051	106108180	IGHV5-10-1_1	exon	IG_V_gene	chr14	106107972	106108278
chr14	106108279	106108360	IGHV5-10-1_intron_1	intron	IG_V_gene	chr14	106108279	106108360
chr14	106108361	106108407	IGHV5-10-1_2	exon	IG_V_gene	chr14	106108361	106108407
chr14	106108407	106108464	IGHV5-10-1_UTR_1	five_prime_UTR	IG_V_gene	chr14	106108407	106108464
chr15	20247831	20247919	AC126603.1_intron_5	intron	unprocessed_pseudogene	chr15	20245094	20248658
chr15	20429410	20429451	HERC2P3_intron_3	intron	transcribed_unprocessed_pseudogene	chr15	20408730	20431091
chr15	20487581	20487640	HERC2P3_intron_29	intron	transcribed_unprocessed_pseudogene	chr15	20483518	20501544
chr15	20517434	20517472	AC023310.1_intron_1	intron	unprocessed_pseudogene	chr15	20516455	20518637
chr15	20598956	20598995	SPATA31E2P_intron_2	intron	unprocessed_pseudogene	chr15	20598585	20598995
chr15	20748134	20748180	AC012414.5_intron_1	intron	lincRNA	chr15	20731095	20755928
chr15	20773401	20773460	AC012414.3_intron_1	intron	lincRNA	chr15	20759908	20774642
chr15	20773401	20773460	AC012414.4_1	exon	lincRNA	chr15	20773084	20773600
chr15	20841922	20841954	POTEB2_intron_2	intron	protein_coding	chr15	20837368	20845831
chr15	20941504	20941572	LINC01193_intron_1	intron	lincRNA	chr15	20940767	20942373
chr15	21081267	21081306	BCAR1P2_1	exon	processed_pseudogene	chr15	21080812	21081447
chr15	21081393	21081447	BCAR1P2_1	exon	processed_pseudogene	chr15	21080812	21081447
chr15	21102976	21103006	RN7SL400P_1	exon	misc_RNA	chr15	21102843	21103138
chr15	21128588	21128613	AC126335.1_intron_1	intron	lincRNA	chr15	21127992	21129878
chr15	21128962	21128990	AC126335.1_intron_1	intron	lincRNA	chr15	21127992	21129878
chr15	21151052	21151086	AC126335.2_1	exon	TEC	chr15	21148334	21152970
chr15	21161717	21161743	BMS1P16_intron_2	intron	unprocessed_pseudogene	chr15	21161197	21163946
chr15	21300015	21300119	AC068446.2_1	exon	lincRNA	chr15	21298233	21300143
chr15	21301621	21301649	AC068446.2_intron_1	intron	lincRNA	chr15	21300144	21324986
chr15	21301896	21301938	AC068446.2_intron_1	intron	lincRNA	chr15	21300144	21324986
chr15	21304071	21304106	AC068446.2_intron_1	intron	lincRNA	chr15	21300144	21324986
chr15	21308738	21308772	AC068446.2_intron_1	intron	lincRNA	chr15	21300144	21324986
chr15	21311175	21311249	AC068446.2_intron_1	intron	lincRNA	chr15	21300144	21324986
chr15	21314423	21314486	AC068446.2_intron_1	intron	lincRNA	chr15	21300144	21324986
chr15	21368802	21368835	AC060814.3_1	exon	lincRNA	chr15	21368459	21370621
chr15	21410730	21410763	POTEB3_intron_1	intron	protein_coding	chr15	21409196	21410876
chr15	21413496	21413580	POTEB3_intron_2	intron	protein_coding	chr15	21411002	21419462
chr15	21420853	21420876	POTEB3_intron_4	intron	protein_coding	chr15	21420719	21422118
chr15	21493887	21493925	NF1P9_intron_1	intron	transcribed_unprocessed_pseudogene	chr15	21490470	21494104
chr15	21507321	21507344	NF1P9_intron_14	intron	transcribed_unprocessed_pseudogene	chr15	21506815	21508203
chr15	21593350	21593385	LINC02203_intron_1	intron	protein_coding	chr15	21580011	21595604
chr15	21850834	21850881	POTEB_intron_2	intron	protein_coding	chr15	21848323	21856790
chr15	21853241	21853305	POTEB_intron_2	intron	protein_coding	chr15	21848323	21856790
chr15	21869760	21869787	POTEB_intron_8	intron	protein_coding	chr15	21869179	21872005
chr15	21870884	21870942	POTEB_intron_8	intron	protein_coding	chr15	21869179	21872005
chr15	21873592	21873633	POTEB_intron_10	intron	protein_coding	chr15	21872455	21876835
chr15	21876783	21876822	POTEB_intron_10	intron	protein_coding	chr15	21872455	21876835
chr15	21927910	21927950	NF1P2_intron_1	intron	unprocessed_pseudogene	chr15	21927763	21931396
chr15	21937997	21938026	NF1P2_intron_6	intron	unprocessed_pseudogene	chr15	21937755	21939849
chr15	21939790	21939832	NF1P2_intron_6	intron	unprocessed_pseudogene	chr15	21937755	21939849
chr15	22020613	22020647	AC134980.3_intron_1	intron	protein_coding	chr15	22015332	22030924
chr15	22020829	22020875	AC134980.3_intron_1	intron	protein_coding	chr15	22015332	22030924
chr15	22038564	22038595	AC134980.3_intron_2	intron	protein_coding	chr15	22031021	22044435
chr15	22039826	22039856	AC134980.3_intron_2	intron	protein_coding	chr15	22031021	22044435
chr15	22043461	22043489	AC134980.3_intron_2	intron	protein_coding	chr15	22031021	22044435
chr15	22044358	22044398	AC134980.3_intron_2	intron	protein_coding	chr15	22031021	22044435
chr15	22045387	22045423	AC134980.3_intron_3	intron	protein_coding	chr15	22044826	22058719
chr15	22046811	22046984	AC134980.3_intron_3	intron	protein_coding	chr15	22044826	22058719
chr15	22085376	22085399	AC134980.3_intron_6	intron	protein_coding	chr15	22059836	22094511
chr15	22091322	22091366	AC134980.3_intron_6	intron	protein_coding	chr15	22059836	22094511
chr15	22094766	22094803	AC134980.3_1	CDS	protein_coding	chr15	22094521	22095472
chr15	22147927	22147965	AC010760.1_intron_1	intron	lincRNA	chr15	22146410	22148151
chr15	22258149	22258315	AC025884.2_1	exon	processed_pseudogene	chr15	22258138	22258848
chr15	22515141	22515175	HERC2P2_intron_1	intron	transcribed_unprocessed_pseudogene	chr15	22495673	22516874
chr15	23157443	23157473	GOLGA8EP_1	exon	transcribed_unprocessed_pseudogene	chr15	23157366	23157511
chr15	23158079	23158125	GOLGA8EP_intron_1	intron	transcribed_unprocessed_pseudogene	chr15	23157512	23159209
chr15	23161364	23161415	GOLGA8EP_5	exon	transcribed_unprocessed_pseudogene	chr15	23161094	23161454
chr15	23161589	23161627	GOLGA8EP_6	exon	transcribed_unprocessed_pseudogene	chr15	23161542	23161627
chr15	23162076	23162122	GOLGA8EP_intron_7	intron	transcribed_unprocessed_pseudogene	chr15	23161833	23162851
chr15	23309906	23309940	AC242376.2_intron_1	intron	unprocessed_pseudogene	chr15	23309736	23310186
chr15	23310044	23310186	AC242376.2_intron_1	intron	unprocessed_pseudogene	chr15	23309736	23310186
chr15	23310187	23310297	AC242376.2_2	exon	unprocessed_pseudogene	chr15	23310187	23310297
chr15	23310298	23310435	AC242376.2_intron_2	intron	unprocessed_pseudogene	chr15	23310298	23310801
chr15	23311337	23311363	AC242376.2_4	exon	unprocessed_pseudogene	chr15	23311337	23311512
chr15	23326817	23326844	AC100756.3_intron_1	intron	transcribed_unprocessed_pseudogene	chr15	23326279	23326933
chr15	24881555	24881584	SNRPN_intron_3	intron	protein_coding	chr15	24856717	24886514
chr15	25430250	25430283	UBE3A_intron_17	intron	protein_coding	chr15	25421962	25438051
chr15	25758353	25758378	ATP10A_intron_19	intron	protein_coding	chr15	25736142	25781017
chr15	25999585	25999669	LINC02346_intron_2	intron	lincRNA	chr15	25932753	26015332
chr15	26776360	26776491	GABRB3_intron_16	intron	protein_coding	chr15	26774004	26816365
chr15	28069370	28069456	OCA2_intron_22	intron	protein_coding	chr15	28032164	28081646
chr15	28202908	28202933	HERC2_intron_48	intron	protein_coding	chr15	28202615	28206238
chr15	28335723	28335748	AC091304.3_intron_3	intron	unprocessed_pseudogene	chr15	28335061	28336438
chr15	28357730	28357778	AC091304.1_intron_8	intron	transcribed_unprocessed_pseudogene	chr15	28356222	28357866
chr15	28578575	28578603	HERC2P11_intron_3	intron	unprocessed_pseudogene	chr15	28577012	28579196
chr15	28634771	28634806	HERC2P9_intron_8	intron	transcribed_unprocessed_pseudogene	chr15	28633741	28636485
chr15	28914350	28917198	APBA2_intron_4	intron	protein_coding	chr15	28895610	28919365
chr15	29821814	29821887	TJP1_intron_30	intron	protein_coding	chr15	29821549	29822000
chr15	30112452	30112481	ULK4P3_intron_2	intron	transcribed_unprocessed_pseudogene	chr15	30110427	30113906
chr15	30139007	30139044	GOLGA8T_intron_4	intron	protein_coding	chr15	30138203	30139056
chr15	30223190	30223238	AC135731.1_1	exon	processed_pseudogene	chr15	30223017	30225564
chr15	30286559	30286628	AC135731.2_intron_7	intron	processed_pseudogene	chr15	30286311	30286899
chr15	30364216	30364292	CHRFAM7A_intron_1	intron	protein_coding	chr15	30362812	30367416
chr15	30364438	30364485	CHRFAM7A_intron_1	intron	protein_coding	chr15	30362812	30367416
chr15	30364661	30364684	CHRFAM7A_intron_1	intron	protein_coding	chr15	30362812	30367416
chr15	30381889	30381918	CHRFAM7A_intron_8	intron	protein_coding	chr15	30381877	30383317
chr15	30385577	30385605	CHRFAM7A_intron_9	intron	protein_coding	chr15	30383383	30386861
chr15	30391841	30391874	CHRFAM7A_intron_10	intron	protein_coding	chr15	30386988	30393250
chr15	30392131	30392256	CHRFAM7A_intron_10	intron	protein_coding	chr15	30386988	30393250
chr15	30395326	30395380	AC019322.3_intron_1	intron	unprocessed_pseudogene	chr15	30395326	30396069
chr15	30404466	30404491	GOLGA8R_4	CDS	protein_coding	chr15	30404431	30404532
chr15	30405992	30406025	GOLGA8R_intron_6	intron	protein_coding	chr15	30405706	30406949
chr15	30406785	30406818	GOLGA8R_intron_6	intron	protein_coding	chr15	30405706	30406949
chr15	30409477	30409503	GOLGA8R_intron_11	intron	protein_coding	chr15	30408489	30409539
chr15	30409918	30409944	GOLGA8R_14	CDS	protein_coding	chr15	30409918	30409966
chr15	30561276	30561302	GOLGA8Q_intron_15	intron	protein_coding	chr15	30561135	30561707
chr15	30929734	30929797	FAN1_intron_12	intron	protein_coding	chr15	30929398	30930541
chr15	31483800	31483920	OTUD7A_1	CDS	protein_coding	chr15	31483293	31484724
chr15	31510605	31510766	OTUD7A_intron_5	intron	protein_coding	chr15	31503819	31526347
chr15	31511172	31511283	OTUD7A_intron_5	intron	protein_coding	chr15	31503819	31526347
chr15	31511391	31511665	OTUD7A_intron_5	intron	protein_coding	chr15	31503819	31526347
chr15	31707384	31707448	OTUD7A_intron_13	intron	protein_coding	chr15	31689482	31870505
chr15	32154874	32154903	CHRNA7_intron_9	intron	protein_coding	chr15	32153987	32157606
chr15	32172968	32172991	CHRNA7_UTR_12	three_prime_UTR	protein_coding	chr15	32168202	32173018
chr15	32182952	32182983	AC068448.1_1	exon	TEC	chr15	32182551	32186475
chr15	32313382	32313563	AC139426.1_1	exon	processed_pseudogene	chr15	32313126	32315654
chr15	32315370	32315409	AC139426.1_1	exon	processed_pseudogene	chr15	32313126	32315654
chr15	32315501	32315627	AC139426.1_1	exon	processed_pseudogene	chr15	32313126	32315654
chr15	32362163	32362196	AC139426.2_intron_1	intron	lincRNA	chr15	32359659	32367573
chr15	32365121	32365185	AC139426.2_intron_1	intron	lincRNA	chr15	32359659	32367573
chr15	32365344	32365563	AC139426.2_intron_1	intron	lincRNA	chr15	32359659	32367573
chr15	32396817	32396848	GOLGA8K_intron_8	intron	protein_coding	chr15	32396544	32396918
chr15	32489645	32489688	AC135983.4_intron_1	intron	unprocessed_pseudogene	chr15	32489465	32489888
chr15	32495503	32495535	AC135983.3_intron_2	intron	unprocessed_pseudogene	chr15	32495071	32498493
chr15	32536455	32536491	AC135983.2_8	exon	transcribed_processed_pseudogene	chr15	32536297	32536926
chr15	32536455	32536491	LINC02256_intron_1	intron	lincRNA	chr15	32536150	32536712
chr15	32550587	32550626	LINC02256_intron_2	intron	lincRNA	chr15	32537007	32575569
chr15	32581018	32581045	LINC02256_intron_3	intron	lincRNA	chr15	32575644	32586021
chr15	33794188	33794291	RYR3_intron_67	intron	protein_coding	chr15	33788459	33800768
chr15	34410339	34410366	AC025678.2_1	exon	unprocessed_pseudogene	chr15	34409625	34410594
chr15	34555897	34555938	AC027139.1_1	exon	unprocessed_pseudogene	chr15	34555870	34556820
chr15	35819326	35819368	DPH6-DT_intron_2	intron	lincRNA	chr15	35711890	35856475
chr15	38484408	38484493	FAM98B_8	CDS	protein_coding	chr15	38484254	38484659
chr15	38974919	38974982	AC013652.1_intron_6	intron	lincRNA	chr15	38974236	39018500
chr15	39081109	39081145	AC013652.1_intron_8	intron	lincRNA	chr15	39071609	39109699
chr15	40050763	40050813	SRP14-AS1_intron_2	intron	lincRNA	chr15	40046070	40056451
chr15	40323796	40323841	INAFM2_UTR_1	five_prime_UTR	protein_coding	chr15	40323664	40324055
chr15	40441058	40441081	BAHD1_intron_1	intron	protein_coding	chr15	40439966	40441210
chr15	41426721	41426766	RTF1_intron_1	intron	protein_coding	chr15	41417314	41438319
chr15	41651688	41651715	MGA_intron_1	intron	protein_coding	chr15	41621590	41660410
chr15	41725693	41725767	MGA_intron_11	intron	protein_coding	chr15	41713497	41727178
chr15	42815927	42816067	TTBK2_intron_11	intron	protein_coding	chr15	42811781	42817030
chr15	43293727	43293922	TGM7_intron_12	intron	protein_coding	chr15	43293632	43302239
chr15	43578684	43578712	PPIP5K1_intron_23	intron	protein_coding	chr15	43578157	43579017
chr15	43579628	43579665	PPIP5K1_intron_24	intron	protein_coding	chr15	43579121	43581000
chr15	43716402	43716435	STRCP1_intron_26	intron	unprocessed_pseudogene	chr15	43716153	43716918
chr15	43717386	43717432	STRCP1_28	exon	unprocessed_pseudogene	chr15	43717032	43717818
chr15	45618352	45618618	AC090527.2_intron_1	intron	protein_coding	chr15	45587526	45658905
chr15	45666790	45667086	AC090527.2_intron_3	intron	protein_coding	chr15	45662126	45669926
chr15	45713079	45713133	AC068722.1_intron_2	intron	lincRNA	chr15	45706771	45776581
chr15	50086318	50086526	ATP8B4_intron_27	intron	protein_coding	chr15	50074186	50106937
chr15	50086699	50086885	ATP8B4_intron_27	intron	protein_coding	chr15	50074186	50106937
chr15	50156090	50156131	ATP8B4_intron_30	intron	protein_coding	chr15	50119223	50182259
chr15	50537864	50537914	USP50_intron_2	intron	protein_coding	chr15	50529930	50538707
chr15	52019483	52019657	MAPK6_intron_1	intron	protein_coding	chr15	52019377	52045828
chr15	52679785	52679827	FAM214A_intron_18	intron	protein_coding	chr15	52679373	52709724
chr15	53117386	53117449	LINC02490_intron_1	intron	lincRNA	chr15	53116459	53118217
chr15	54109271	54109323	UNC13C_intron_1	intron	protein_coding	chr15	54015887	54143016
chr15	54552426	54552494	UNC13C_intron_28	intron	protein_coding	chr15	54549692	54555430
chr15	55433873	55433950	DNAAF4_intron_3	intron	protein_coding	chr15	55432603	55434903
chr15	55447801	55447850	DNAAF4_intron_5	intron	protein_coding	chr15	55439582	55450220
chr15	56110673	56110883	RFX7_intron_5	intron	protein_coding	chr15	56103671	56142776
chr15	57687500	57687576	GCOM1_intron_12	intron	protein_coding	chr15	57675069	57708712
chr15	59282916	59282960	MYO1E_intron_28	intron	protein_coding	chr15	59272450	59372496
chr15	59420841	59420914	FAM81A_intron_3	intron	protein_coding	chr15	59402359	59438171
chr15	59420947	59421018	FAM81A_intron_3	intron	protein_coding	chr15	59402359	59438171
chr15	59438107	59438171	FAM81A_intron_3	intron	protein_coding	chr15	59402359	59438171
chr15	59610402	59610448	GCNT3_intron_2	intron	protein_coding	chr15	59609869	59611782
chr15	59610824	59611221	GCNT3_intron_2	intron	protein_coding	chr15	59609869	59611782
chr15	60515953	60515996	RORA_intron_8	intron	protein_coding	chr15	60514758	60531764
chr15	60516070	60516155	RORA_intron_8	intron	protein_coding	chr15	60514758	60531764
chr15	61071239	61071682	RORA_intron_16	intron	protein_coding	chr15	60678687	61176066
chr15	62037276	62037310	VPS13C_intron_83	intron	protein_coding	chr15	62035053	62041322
chr15	62655585	62655721	TLN2_intron_7	intron	protein_coding	chr15	62653315	62655942
chr15	63277436	63277499	APH1B_intron_1	intron	protein_coding	chr15	63276161	63277552
chr15	65422894	65423024	IGDCC4_UTR_2	five_prime_UTR	protein_coding	chr15	65422862	65423072
chr15	65955794	65955823	MEGF11_intron_19	intron	protein_coding	chr15	65930944	65957545
chr15	66341617	66341794	TIPIN_intron_2	intron	protein_coding	chr15	66341357	66349058
chr15	66586987	66587116	LINC01169_intron_1	intron	lincRNA	chr15	66582249	66664360
chr15	67609537	67609621	MAP2K5_intron_9	intron	protein_coding	chr15	67600750	67630886
chr15	68133715	68133748	PIAS1_intron_4	intron	protein_coding	chr15	68086751	68141944
chr15	68133912	68133976	PIAS1_intron_4	intron	protein_coding	chr15	68086751	68141944
chr15	68136531	68136589	PIAS1_intron_4	intron	protein_coding	chr15	68086751	68141944
chr15	68397001	68397324	ITGA11_intron_28	intron	protein_coding	chr15	68369285	68402916
chr15	68397405	68397634	ITGA11_intron_28	intron	protein_coding	chr15	68369285	68402916
chr15	68397683	68397754	ITGA11_intron_28	intron	protein_coding	chr15	68369285	68402916
chr15	68400662	68400792	ITGA11_intron_28	intron	protein_coding	chr15	68369285	68402916
chr15	68691563	68691624	CORO2B_intron_4	intron	protein_coding	chr15	68645361	68695138
chr15	68800678	68800708	ANP32A_intron_6	intron	protein_coding	chr15	68787920	68820696
chr15	69382798	69382823	PAQR5_intron_5	intron	protein_coding	chr15	69380011	69384675
chr15	69727938	69727980	DRAIC_intron_30	intron	lincRNA	chr15	69715780	69752376
chr15	69832451	69832550	DRAIC_intron_34	intron	lincRNA	chr15	69796734	69835232
chr15	71724956	71725145	THSD4_intron_10	intron	protein_coding	chr15	71660735	71728547
chr15	71769011	71769037	THSD4_intron_18	intron	protein_coding	chr15	71765200	71771062
chr15	71769283	71769408	THSD4_intron_18	intron	protein_coding	chr15	71765200	71771062
chr15	72513722	72513838	ARIH1_intron_1	intron	protein_coding	chr15	72475015	72518065
chr15	72725780	72725944	BBS4_intron_9	intron	protein_coding	chr15	72724656	72727938
chr15	73753177	73753252	C15orf59-AS1_intron_1	intron	lincRNA	chr15	73752397	73768212
chr15	75481352	75481721	PTPN9_intron_5	intron	protein_coding	chr15	75479915	75490206
chr15	75530536	75530784	PTPN9_intron_13	intron	protein_coding	chr15	75527262	75578712
chr15	75574985	75575019	PTPN9_intron_13	intron	protein_coding	chr15	75527262	75578712
chr15	76059837	76059896	TMEM266_UTR_1	five_prime_UTR	protein_coding	chr15	76059837	76060016
chr15	77077950	77077978	TSPAN3_intron_7	intron	protein_coding	chr15	77071229	77083845
chr15	77618682	77618812	LINGO1_intron_1	intron	protein_coding	chr15	77615901	77632308
chr15	77632634	77632755	LINGO1_intron_2	intron	protein_coding	chr15	77632491	77634274
chr15	77989586	77989614	ADAMTS7P3_intron_13	intron	transcribed_unprocessed_pseudogene	chr15	77988864	77990007
chr15	77992755	77992896	ADAMTS7P3_intron_14	intron	transcribed_unprocessed_pseudogene	chr15	77990172	77992901
chr15	77989586	77989614	TBC1D2B_intron_1	intron	protein_coding	chr15	77984517	77994983
chr15	77992755	77992896	TBC1D2B_intron_1	intron	protein_coding	chr15	77984517	77994983
chr15	79353049	79353306	TMED3_intron_3	intron	protein_coding	chr15	79322848	79382966
chr15	79437842	79439240	KIAA1024_intron_1	intron	protein_coding	chr15	79432541	79456096
chr15	80152602	80152682	FAH_intron_1	intron	protein_coding	chr15	80152546	80152778
chr15	80695074	80695255	ABHD17C_intron_1	intron	protein_coding	chr15	80679762	80695301
chr15	81105112	81105202	CFAP161_intron_2	intron	protein_coding	chr15	81099522	81127588
chr15	81275349	81275378	IL16_intron_6	intron	protein_coding	chr15	81273205	81278815
chr15	82311323	82311365	ADAMTS7P1_intron_5	intron	transcribed_unprocessed_pseudogene	chr15	82305815	82316257
chr15	82323308	82323494	ADAMTS7P1_intron_13	intron	transcribed_unprocessed_pseudogene	chr15	82322752	82325694
chr15	82460802	82460882	CSPG4P10_intron_1	intron	transcribed_unprocessed_pseudogene	chr15	82459636	82461302
chr15	83460015	83460065	SH3GL3_intron_1	intron	protein_coding	chr15	83447579	83488059
chr15	84189906	84189930	CSPG4P11_2	exon	unprocessed_pseudogene	chr15	84188656	84192178
chr15	84206991	84207017	GOLGA2P7_intron_6	intron	transcribed_unprocessed_pseudogene	chr15	84205320	84229850
chr15	84215943	84215973	GOLGA2P7_intron_6	intron	transcribed_unprocessed_pseudogene	chr15	84205320	84229850
chr15	84235837	84235873	GOLGA6L4_1	CDS	protein_coding	chr15	84235834	84235918
chr15	84241942	84241971	GOLGA6L4_intron_7	intron	protein_coding	chr15	84241110	84242145
chr15	85208916	85208968	CSPG4P12_11	exon	transcribed_unprocessed_pseudogene	chr15	85207701	85213905
chr15	85208930	85208968	AC044860.1_intron_4	intron	transcribed_unprocessed_pseudogene	chr15	85208930	85209023
chr15	85240557	85240698	GOLGA6L3_intron_1	intron	unprocessed_pseudogene	chr15	85240556	85242218
chr15	85266525	85266615	ADAMTS7P4_intron_8	intron	transcribed_unprocessed_pseudogene	chr15	85264313	85267275
chr15	85266737	85266777	ADAMTS7P4_intron_8	intron	transcribed_unprocessed_pseudogene	chr15	85264313	85267275
chr15	85268034	85268064	ADAMTS7P4_intron_10	intron	transcribed_unprocessed_pseudogene	chr15	85267945	85269197
chr15	86385961	86386267	AGBL1_intron_17	intron	protein_coding	chr15	86295409	86397364
chr15	86635269	86635332	AGBL1_intron_22	intron	protein_coding	chr15	86556286	86674271
chr15	86827337	86827449	AGBL1_intron_23	intron	protein_coding	chr15	86674437	86907085
chr15	88652349	88652595	ISG20_intron_5	intron	protein_coding	chr15	88652311	88655413
chr15	89507985	89508046	LINC00928_intron_1	intron	lincRNA	chr15	89505859	89510071
chr15	89508109	89508296	LINC00928_intron_1	intron	lincRNA	chr15	89505859	89510071
chr15	89629279	89629324	KIF7_intron_2	intron	protein_coding	chr15	89629123	89629373
chr15	90001615	90001742	ZNF710_intron_1	intron	protein_coding	chr15	90001615	90002484
chr15	92047059	92047602	SLCO3A1_intron_3	intron	protein_coding	chr15	91916459	92094879
chr15	92631154	92631203	FAM174B_intron_2	intron	protein_coding	chr15	92630346	92639156
chr15	92631301	92631421	FAM174B_intron_2	intron	protein_coding	chr15	92630346	92639156
chr15	92972568	92972870	CHD2_intron_20	intron	protein_coding	chr15	92972418	92974877
chr15	94298834	94299003	MCTP2_intron_2	intron	protein_coding	chr15	94298731	94314280
chr15	94942951	94943011	AC087633.2_intron_4	intron	transcribed_processed_pseudogene	chr15	94904568	95018794
chr15	95080504	95080559	AC087633.2_intron_9	intron	transcribed_processed_pseudogene	chr15	95068990	95112330
chr15	95080504	95080559	AC087636.1_intron_1	intron	lincRNA	chr15	95080262	95092129
chr15	97683709	97683831	LINC00923_intron_9	intron	lincRNA	chr15	97673258	97691147
chr15	98845418	98845506	IGF1R_intron_2	intron	protein_coding	chr15	98708108	98890339
chr15	100066871	100066941	ADAMTS17_intron_8	intron	protein_coding	chr15	100063760	100096354
chr15	100253394	100253468	ADAMTS17_intron_16	intron	protein_coding	chr15	100199424	100254134
chr15	100276123	100276269	ADAMTS17_intron_19	intron	protein_coding	chr15	100262436	100281227
chr15	100276363	100276458	ADAMTS17_intron_19	intron	protein_coding	chr15	100262436	100281227
chr15	100719549	100719585	AC087762.1_intron_1	intron	lincRNA	chr15	100716372	100819412
chr15	101251413	101251456	CHSY1_3	CDS	protein_coding	chr15	101251136	101251456
chr15	101251456	101251640	CHSY1_UTR_2	five_prime_UTR	protein_coding	chr15	101251456	101251932
chr15	101311778	101311846	PCSK6_intron_3	intron	protein_coding	chr15	101307326	101313015
chr15	101489373	101489443	PCSK6_25	CDS	protein_coding	chr15	101489373	101489670
chr15	101489470	101489670	PCSK6_25	CDS	protein_coding	chr15	101489373	101489670
chr15	101489670	101489713	PCSK6_UTR_8	five_prime_UTR	protein_coding	chr15	101489670	101489984
chr15	101754876	101754908	DNM1P47_2	exon	transcribed_unprocessed_pseudogene	chr15	101752465	101764961
chr15	101755329	101755360	DNM1P47_2	exon	transcribed_unprocessed_pseudogene	chr15	101752465	101764961
chr15	101758322	101758348	DNM1P47_2	exon	transcribed_unprocessed_pseudogene	chr15	101752465	101764961
chr15	101971056	101971082	WASH3P_intron_3	intron	transcribed_unprocessed_pseudogene	chr15	101966756	101971821
chr15	101971336	101971564	WASH3P_intron_3	intron	transcribed_unprocessed_pseudogene	chr15	101966756	101971821
chr15	101971664	101971734	WASH3P_intron_3	intron	transcribed_unprocessed_pseudogene	chr15	101966756	101971821
chr15	101973178	101973218	WASH3P_intron_7	intron	transcribed_unprocessed_pseudogene	chr15	101973048	101973218
chr15	101973989	101974017	WASH3P_10	exon	transcribed_unprocessed_pseudogene	chr15	101973904	101974106
chr16	19652	19687	Z84723.1_intron_2	intron	processed_transcript	chr16	18059	31797
chr16	72557	72584	RHBDF1_UTR_3	five_prime_UTR	protein_coding	chr16	72512	72631
chr16	138513	138545	NPRL3_intron_16	intron	protein_coding	chr16	138513	138640
chr16	186113	186294	Z69706.1_1	exon	lincRNA	chr16	185748	186294
chr16	286171	286256	PDIA2_intron_7	intron	protein_coding	chr16	285704	286351
chr16	352396	352571	AXIN1_UTR_4	five_prime_UTR	protein_coding	chr16	352368	352659
chr16	381858	381915	TMEM8A_UTR_6	five_prime_UTR	protein_coding	chr16	381821	381982
chr16	397628	397715	NME4_intron_2	intron	protein_coding	chr16	397314	397740
chr16	504364	504516	RAB11FIP3_intron_10	intron	protein_coding	chr16	503098	505522
chr16	504596	504709	RAB11FIP3_intron_10	intron	protein_coding	chr16	503098	505522
chr16	504789	504862	RAB11FIP3_intron_10	intron	protein_coding	chr16	503098	505522
chr16	527889	528029	CAPN15_UTR_1	five_prime_UTR	protein_coding	chr16	527717	528029
chr16	528030	528060	CAPN15_intron_1	intron	protein_coding	chr16	528030	533944
chr16	590102	590166	RAB40C_UTR_3	five_prime_UTR	protein_coding	chr16	590067	590291
chr16	767551	768089	MSLN_intron_16	intron	protein_coding	chr16	767471	768377
chr16	795482	795605	CHTF18_intron_18	intron	protein_coding	chr16	795357	795683
chr16	886611	886825	LMF1_intron_6	intron	protein_coding	chr16	879738	893005
chr16	911553	911648	LMF1_intron_8	intron	protein_coding	chr16	911080	934188
chr16	953522	953571	LMF1_intron_10	intron	protein_coding	chr16	947645	954351
chr16	1075919	1076272	SSTR5-AS1_intron_4	intron	processed_transcript	chr16	1073604	1077622
chr16	1153121	1153442	CACNA1H_UTR_1	five_prime_UTR	protein_coding	chr16	1153121	1153470
chr16	1309680	1309773	UBE2I_UTR_2	five_prime_UTR	protein_coding	chr16	1309509	1309773
chr16	1309774	1309801	UBE2I_intron_2	intron	protein_coding	chr16	1309774	1309801
chr16	1309802	1309871	UBE2I_UTR_3	five_prime_UTR	protein_coding	chr16	1309802	1310253
chr16	1373009	1373351	UNKL_intron_5	intron	protein_coding	chr16	1371612	1378912
chr16	1373379	1373649	UNKL_intron_5	intron	protein_coding	chr16	1371612	1378912
chr16	1373820	1373926	UNKL_intron_5	intron	protein_coding	chr16	1371612	1378912
chr16	1373980	1374078	UNKL_intron_5	intron	protein_coding	chr16	1371612	1378912
chr16	1414712	1414751	UNKL_UTR_7	five_prime_UTR	protein_coding	chr16	1414691	1414751
chr16	1581732	1581822	IFT140_intron_20	intron	protein_coding	chr16	1580851	1583312
chr16	1614292	1614373	CRAMP1_intron_1	intron	protein_coding	chr16	1612423	1614637
chr16	2104160	2104229	PKD1_intron_24	intron	protein_coding	chr16	2103896	2104496
chr16	2104906	2105026	PKD1_intron_25	intron	protein_coding	chr16	2104643	2105320
chr16	2127961	2128176	PKD1_intron_45	intron	protein_coding	chr16	2119379	2135473
chr16	2179049	2179162	CASKIN1_2	CDS	protein_coding	chr16	2178901	2179325
chr16	2442431	2442703	CCNF_intron_8	intron	protein_coding	chr16	2439827	2443647
chr16	2442733	2442950	CCNF_intron_8	intron	protein_coding	chr16	2439827	2443647
chr16	2787118	2787233	PRSS33_intron_5	intron	protein_coding	chr16	2786842	2787862
chr16	3004326	3004648	AC004233.1_intron_1	intron	sense_overlapping	chr16	3003798	3004859
chr16	3235550	3235927	ZNF200_intron_5	intron	protein_coding	chr16	3235458	3235966
chr16	3880172	3880580	CREBBP_UTR_4	five_prime_UTR	protein_coding	chr16	3879916	3880726
chr16	4116024	4116185	ADCY9_UTR_4	five_prime_UTR	protein_coding	chr16	4115689	4116185
chr16	4344342	4344376	CORO7-PAM16_intron_4	intron	protein_coding	chr16	4343292	4355284
chr16	4978190	4978250	SEC14L5_intron_2	intron	protein_coding	chr16	4959387	4987555
chr16	4978279	4978428	SEC14L5_intron_2	intron	protein_coding	chr16	4959387	4987555
chr16	5298455	5298721	RBFOX1_intron_1	intron	protein_coding	chr16	5240106	5467214
chr16	5984063	5984190	RBFOX1_intron_4	intron	protein_coding	chr16	5867336	6019092
chr16	6549217	6549466	RBFOX1_intron_8	intron	protein_coding	chr16	6483915	6654601
chr16	6779757	6779852	RBFOX1_intron_10	intron	protein_coding	chr16	6774014	7052055
chr16	6780030	6780442	RBFOX1_intron_10	intron	protein_coding	chr16	6774014	7052055
chr16	7008737	7008788	RBFOX1_intron_10	intron	protein_coding	chr16	6774014	7052055
chr16	7008906	7008940	RBFOX1_intron_10	intron	protein_coding	chr16	6774014	7052055
chr16	7021981	7022060	RBFOX1_intron_10	intron	protein_coding	chr16	6774014	7052055
chr16	8586951	8589211	TMEM114_intron_2	intron	protein_coding	chr16	8572225	8589211
chr16	8589212	8589270	TMEM114_3	CDS	protein_coding	chr16	8589212	8589270
chr16	8589270	8589293	TMEM114_UTR_2	five_prime_UTR	protein_coding	chr16	8589270	8589293
chr16	8589294	8589617	TMEM114_intron_3	intron	protein_coding	chr16	8589294	8589617
chr16	8589618	8589838	TMEM114_4	CDS	protein_coding	chr16	8589618	8589838
chr16	8589839	8590018	TMEM114_intron_4	intron	protein_coding	chr16	8589839	8590018
chr16	8590019	8590193	TMEM114_UTR_3	five_prime_UTR	protein_coding	chr16	8590019	8590193
chr16	8640777	8640836	METTL22_intron_7	intron	protein_coding	chr16	8639163	8641129
chr16	8963316	8963484	USP7_UTR_9	five_prime_UTR	protein_coding	chr16	8963285	8963484
chr16	8963485	8964046	USP7_intron_36	intron	protein_coding	chr16	8963485	8964392
chr16	8963316	8964046	AC022167.3_intron_1	intron	lincRNA	chr16	8962895	8966751
chr16	9807237	9807387	GRIN2A_intron_3	intron	protein_coding	chr16	9798465	9822262
chr16	10165682	10165734	GRIN2A_intron_11	intron	protein_coding	chr16	9938559	10179996
chr16	10519312	10519661	LINC01290_intron_1	intron	lincRNA	chr16	10515233	10528090
chr16	11397752	11397783	AC099489.1_intron_15	intron	protein_coding	chr16	11396676	11398346
chr16	11486748	11486836	AC099489.1_intron_52	intron	protein_coding	chr16	11485074	11487260
chr16	11493854	11494140	AC099489.1_intron_56	intron	protein_coding	chr16	11493797	11494573
chr16	11499088	11499299	AC099489.1_intron_57	intron	protein_coding	chr16	11494761	11500802
chr16	11668459	11668540	SNN_UTR_1	five_prime_UTR	protein_coding	chr16	11668414	11668540
chr16	11668541	11668630	SNN_intron_1	intron	protein_coding	chr16	11668541	11675973
chr16	11929679	11929713	NPIPB2_intron_2	intron	protein_coding	chr16	11929446	11930448
chr16	11941343	11941382	NPIPB2_intron_7	intron	protein_coding	chr16	11941298	11941836
chr16	12380370	12380451	SNX29_intron_17	intron	protein_coding	chr16	12356280	12398444
chr16	12380828	12380876	SNX29_intron_17	intron	protein_coding	chr16	12356280	12398444
chr16	12381036	12381128	SNX29_intron_17	intron	protein_coding	chr16	12356280	12398444
chr16	12381203	12381236	SNX29_intron_17	intron	protein_coding	chr16	12356280	12398444
chr16	12381646	12381721	SNX29_intron_17	intron	protein_coding	chr16	12356280	12398444
chr16	13008643	13008675	SHISA9_intron_3	intron	protein_coding	chr16	12916816	13203392
chr16	13140128	13140177	SHISA9_intron_3	intron	protein_coding	chr16	12916816	13203392
chr16	14302013	14302078	MIR193BHG_intron_1	intron	lincRNA	chr16	14301532	14302243
chr16	14533437	14533464	PARN_intron_3	intron	protein_coding	chr16	14482828	14552019
chr16	14712322	14712377	NPIPA3_intron_2	intron	protein_coding	chr16	14711752	14716066
chr16	14751447	14751494	NPIPA2_intron_2	intron	protein_coding	chr16	14750876	14755190
chr16	15122798	15122867	PDXDC1_intron_25	intron	protein_coding	chr16	15038333	15138877
chr16	15132109	15132412	PDXDC1_intron_25	intron	protein_coding	chr16	15038333	15138877
chr16	15132109	15132412	PKD1P6_intron_11	intron	transcribed_unprocessed_pseudogene	chr16	15131708	15132718
chr16	15377618	15377660	NPIPA5_intron_8	intron	protein_coding	chr16	15373844	15378230
chr16	15949577	15949691	ABCC1_UTR_1	five_prime_UTR	protein_coding	chr16	15949577	15949799
chr16	16190901	16190931	ABCC6_intron_20	intron	protein_coding	chr16	16190368	16192828
chr16	16248128	16248156	NOMO3_intron_6	intron	protein_coding	chr16	16247468	16250926
chr16	16270997	16271021	NOMO3_intron_18	intron	protein_coding	chr16	16270829	16273687
chr16	16273830	16273856	NOMO3_19	CDS	protein_coding	chr16	16273688	16273907
chr16	16285878	16285925	NOMO3_intron_28	intron	protein_coding	chr16	16285507	16287741
chr16	16293840	16293870	NOMO3_intron_30	intron	protein_coding	chr16	16293745	16293958
chr16	16333022	16333046	AC138969.1_intron_1	intron	protein_coding	chr16	16331981	16333645
chr16	16361672	16361700	AC138969.2_intron_10	intron	unprocessed_pseudogene	chr16	16361437	16362334
chr16	16367693	16367717	AC138969.2_15	exon	unprocessed_pseudogene	chr16	16367587	16367737
chr16	16370562	16370749	AC138969.2_intron_20	intron	unprocessed_pseudogene	chr16	16370299	16371036
chr16	16370853	16370916	AC138969.2_intron_20	intron	unprocessed_pseudogene	chr16	16370299	16371036
chr16	16379878	16379943	NPIPA7_intron_1	intron	protein_coding	chr16	16379308	16383662
chr16	16384481	16384510	NPIPA7_intron_2	intron	protein_coding	chr16	16383793	16387397
chr16	17470801	17470881	XYLT1_UTR_2	five_prime_UTR	protein_coding	chr16	17470796	17470881
chr16	18331958	18332039	NPIPA8_intron_8	intron	protein_coding	chr16	18328243	18332598
chr16	18372089	18372163	AC126755.2_intron_8	intron	protein_coding	chr16	18368387	18372721
chr16	18436448	18436486	NOMO2_intron_9	intron	protein_coding	chr16	18434768	18499923
chr16	18486486	18486520	NOMO2_intron_9	intron	protein_coding	chr16	18434768	18499923
chr16	18488991	18489023	NOMO2_intron_9	intron	protein_coding	chr16	18434768	18499923
chr16	18492063	18492089	NOMO2_intron_9	intron	protein_coding	chr16	18434768	18499923
chr16	18494901	18494943	NOMO2_intron_9	intron	protein_coding	chr16	18434768	18499923
chr16	18496548	18496591	NOMO2_intron_9	intron	protein_coding	chr16	18434768	18499923
chr16	19434052	19434082	TMC5_intron_3	intron	protein_coding	chr16	19430641	19439958
chr16	19788623	19788652	IQCK_intron_7	intron	protein_coding	chr16	19764113	19788836
chr16	20041144	20041213	GPR139_intron_1	intron	protein_coding	chr16	20032670	20073488
chr16	20345489	20345519	UMOD_intron_6	intron	protein_coding	chr16	20344173	20346124
chr16	21404220	21404244	NPIPB3_intron_1	intron	protein_coding	chr16	21402982	21404721
chr16	21404366	21404391	NPIPB3_intron_1	intron	protein_coding	chr16	21402982	21404721
chr16	21404494	21404518	NPIPB3_intron_1	intron	protein_coding	chr16	21402982	21404721
chr16	21418974	21419020	NPIPB3_intron_8	intron	protein_coding	chr16	21418938	21419488
chr16	21851243	21851302	NPIPB4_intron_9	intron	protein_coding	chr16	21851208	21851913
chr16	22115881	22115948	VWA3A_intron_9	intron	protein_coding	chr16	22115473	22116757
chr16	22519874	22519924	NPIPB5_intron_7	intron	protein_coding	chr16	22513922	22519965
chr16	22819070	22819104	HS3ST2_intron_1	intron	protein_coding	chr16	22815096	22914942
chr16	23148956	23148985	USP31_16	CDS	protein_coding	chr16	23148637	23149270
chr16	23408152	23408374	COG7_intron_6	intron	protein_coding	chr16	23406263	23410293
chr16	23517249	23517418	GGA2_intron_17	intron	protein_coding	chr16	23510495	23519585
chr16	23981750	23981918	PRKCB_intron_2	intron	protein_coding	chr16	23837407	23988506
chr16	23982221	23982281	PRKCB_intron_2	intron	protein_coding	chr16	23837407	23988506
chr16	24021324	24021361	PRKCB_intron_3	intron	protein_coding	chr16	23988591	24032134
chr16	25692305	25692353	HS3ST4_UTR_1	five_prime_UTR	protein_coding	chr16	25692026	25692417
chr16	27804982	27805746	GSG1L_intron_1	intron	protein_coding	chr16	27791468	27807485
chr16	28356631	28356654	NPIPB6_UTR_2	five_prime_UTR	protein_coding	chr16	28356601	28356654
chr16	28356655	28356814	NPIPB6_intron_7	intron	protein_coding	chr16	28356655	28362701
chr16	28470524	28470643	AC138894.1_intron_6	intron	protein_coding	chr16	28466903	28482103
chr16	28644172	28644247	NPIPB8_intron_1	intron	protein_coding	chr16	28638481	28648133
chr16	28644418	28644514	NPIPB8_intron_1	intron	protein_coding	chr16	28638481	28648133
chr16	28674653	28674692	AC145285.4_intron_2	intron	unprocessed_pseudogene	chr16	28663388	28740677
chr16	28683445	28683476	AC145285.4_intron_2	intron	unprocessed_pseudogene	chr16	28663388	28740677
chr16	28689225	28689279	AC145285.4_intron_2	intron	unprocessed_pseudogene	chr16	28663388	28740677
chr16	28689852	28689904	AC145285.4_intron_2	intron	unprocessed_pseudogene	chr16	28663388	28740677
chr16	28690951	28691015	AC145285.4_intron_2	intron	unprocessed_pseudogene	chr16	28663388	28740677
chr16	28696354	28696377	AC145285.4_intron_2	intron	unprocessed_pseudogene	chr16	28663388	28740677
chr16	28697153	28697191	AC145285.4_intron_2	intron	unprocessed_pseudogene	chr16	28663388	28740677
chr16	28709398	28709456	AC145285.4_intron_2	intron	unprocessed_pseudogene	chr16	28663388	28740677
chr16	28689225	28689279	EIF3C_intron_1	intron	protein_coding	chr16	28688829	28711361
chr16	28689852	28689904	EIF3C_intron_1	intron	protein_coding	chr16	28688829	28711361
chr16	28690951	28691015	EIF3C_intron_1	intron	protein_coding	chr16	28688829	28711361
chr16	28696354	28696377	EIF3C_intron_1	intron	protein_coding	chr16	28688829	28711361
chr16	28697153	28697191	EIF3C_intron_1	intron	protein_coding	chr16	28688829	28711361
chr16	28709398	28709456	EIF3C_intron_1	intron	protein_coding	chr16	28688829	28711361
chr16	28758525	28758632	NPIPB9_intron_2	intron	protein_coding	chr16	28758084	28762249
chr16	28775378	28775413	AC145285.7_intron_1	intron	unprocessed_pseudogene	chr16	28773928	28777382
chr16	28852382	28852626	SH2B1_intron_1	intron	protein_coding	chr16	28846828	28861616
chr16	28852672	28852858	SH2B1_intron_1	intron	protein_coding	chr16	28846828	28861616
chr16	29072514	29072544	AC009093.3_intron_2	intron	transcribed_unprocessed_pseudogene	chr16	29057459	29103655
chr16	29397728	29397842	NPIPB11_intron_7	intron	protein_coding	chr16	29397697	29403681
chr16	29479753	29479813	AC133555.1_intron_1	intron	unprocessed_pseudogene	chr16	29479031	29482483
chr16	29499482	29499516	NPIPB12_intron_8	intron	protein_coding	chr16	29499453	29505471
chr16	30223212	30223247	NPIPB13_1	CDS	protein_coding	chr16	30223028	30225797
chr16	30304045	30304068	SMG1P5_intron_25	intron	transcribed_unprocessed_pseudogene	chr16	30301359	30305053
chr16	30702559	30702618	SRCAP_intron_4	intron	protein_coding	chr16	30700879	30704062
chr16	31316044	31316198	ITGAM_intron_14	intron	protein_coding	chr16	31297955	31321239
chr16	32177331	32177362	HERC2P4_intron_23	intron	transcribed_unprocessed_pseudogene	chr16	32176189	32179365
chr16	32660825	32660868	AC138907.7_intron_4	intron	lincRNA	chr16	32650402	32663579
chr16	32774709	32774732	HERC2P5_intron_25	intron	transcribed_unprocessed_pseudogene	chr16	32774639	32774835
chr16	32885461	32885501	SLC6A10P_12	exon	transcribed_unprocessed_pseudogene	chr16	32885235	32885501
chr16	32885461	32885827	AC142086.1_intron_1	intron	lincRNA	chr16	32885258	32886224
chr16	32885880	32885973	AC142086.1_intron_1	intron	lincRNA	chr16	32885258	32886224
chr16	32952793	32952821	AC142086.5_intron_1	intron	transcribed_processed_pseudogene	chr16	32952074	32962245
chr16	32969668	32969696	AC142086.5_intron_2	intron	transcribed_processed_pseudogene	chr16	32962369	33027537
chr16	33058957	33059117	AC145350.2_intron_2	intron	lincRNA	chr16	33046758	33060274
chr16	33214556	33214595	AC141257.2_intron_1	intron	lincRNA	chr16	33206807	33330081
chr16	33264595	33264625	AC141257.2_intron_1	intron	lincRNA	chr16	33206807	33330081
chr16	33278229	33278271	AC141257.2_intron_1	intron	lincRNA	chr16	33206807	33330081
chr16	33279075	33279122	AC141257.2_intron_1	intron	lincRNA	chr16	33206807	33330081
chr16	33281420	33281454	AC141257.2_intron_1	intron	lincRNA	chr16	33206807	33330081
chr16	33291763	33291817	AC141257.2_intron_1	intron	lincRNA	chr16	33206807	33330081
chr16	33309282	33309323	AC141257.2_intron_1	intron	lincRNA	chr16	33206807	33330081
chr16	33371587	33371654	AC141257.1_2	exon	lincRNA	chr16	33371312	33372915
chr16	33562722	33562748	AC136944.3_1	exon	transcribed_unprocessed_pseudogene	chr16	33562649	33563118
chr16	33809223	33809250	AC136428.3_1	exon	processed_pseudogene	chr16	33808778	33810767
chr16	33975551	33976019	AC133561.2_intron_3	intron	lincRNA	chr16	33975278	33976281
chr16	34353922	34353982	FP325313.1_intron_1	intron	unprocessed_pseudogene	chr16	34353685	34355565
chr16	35045904	35045960	CCNYL3_intron_1	intron	unprocessed_pseudogene	chr16	35040265	35046410
chr16	35058922	35058992	CCNYL3_intron_5	intron	unprocessed_pseudogene	chr16	35056262	35066122
chr16	48384853	48384966	SIAH1_intron_2	intron	protein_coding	chr16	48365902	48385202
chr16	49677302	49677378	ZNF423_intron_7	intron	protein_coding	chr16	49664226	49730574
chr16	49842241	49842366	ZNF423_intron_12	intron	protein_coding	chr16	49827011	49855733
chr16	50153179	50153223	TENT4B_intron_1	intron	protein_coding	chr16	50153033	50153745
chr16	50153342	50153443	TENT4B_intron_1	intron	protein_coding	chr16	50153033	50153745
chr16	50475760	50475794	AC007493.1_intron_3	intron	lincRNA	chr16	50421287	50493604
chr16	50589776	50589823	NKD1_intron_3	intron	protein_coding	chr16	50549556	50608292
chr16	50884354	50884398	LINC02128_intron_5	intron	lincRNA	chr16	50884323	50884480
chr16	52546953	52547008	TOX3_UTR_4	five_prime_UTR	protein_coding	chr16	52546723	52547008
chr16	52547009	52547237	TOX3_intron_8	intron	protein_coding	chr16	52547009	52547366
chr16	53151209	53151234	CHD9_intron_4	intron	protein_coding	chr16	53131299	53155924
chr16	55806511	55806618	CES1_intron_3	intron	protein_coding	chr16	55806465	55810515
chr16	56406024	56406150	AMFR_intron_11	intron	protein_coding	chr16	56405245	56407962
chr16	56425453	56425497	AMFR_UTR_5	five_prime_UTR	protein_coding	chr16	56425327	56425538
chr16	57528866	57528890	CCDC102A_8	CDS	protein_coding	chr16	57528592	57529177
chr16	58197797	58197920	CSNK2A2_UTR_3	five_prime_UTR	protein_coding	chr16	58197736	58197920
chr16	58586252	58586469	CNOT1_intron_42	intron	protein_coding	chr16	58585507	58586543
chr16	59054474	59054525	AC092378.1_intron_5	intron	lincRNA	chr16	58862171	59064180
chr16	59998425	59998492	LINC02141_intron_1	intron	lincRNA	chr16	59855526	60044709
chr16	59998189	59998247	LINC02141_intron_1	intron	lincRNA	chr16	59855526	60044709
chr16	63584647	63584809	AC138305.1_intron_4	intron	lincRNA	chr16	63532932	63617691
chr16	64255066	64255117	AC012322.1_intron_2	intron	lincRNA	chr16	64245778	64294078
chr16	65322285	65322411	AC009055.1_intron_2	intron	lincRNA	chr16	65251870	65371095
chr16	65322704	65322769	AC009055.1_intron_2	intron	lincRNA	chr16	65251870	65371095
chr16	65322943	65322995	AC009055.1_intron_2	intron	lincRNA	chr16	65251870	65371095
chr16	65322285	65322411	LINC00922_intron_2	intron	lincRNA	chr16	65311548	65354241
chr16	65322704	65322769	LINC00922_intron_2	intron	lincRNA	chr16	65311548	65354241
chr16	65322943	65322995	LINC00922_intron_2	intron	lincRNA	chr16	65311548	65354241
chr16	66474560	66474631	BEAN1_intron_3	intron	protein_coding	chr16	66469866	66477558
chr16	66630290	66630354	CMTM4_intron_3	intron	protein_coding	chr16	66623503	66636403
chr16	66696592	66696707	CMTM4_UTR_3	five_prime_UTR	protein_coding	chr16	66696525	66696707
chr16	68710929	68711013	CDH3_intron_16	intron	protein_coding	chr16	68700296	68722423
chr16	69990090	69990150	AC009022.1_8	exon	processed_transcript	chr16	69989955	69990208
chr16	70225531	70225556	SMG1P7_5	exon	transcribed_unprocessed_pseudogene	chr16	70224855	70226033
chr16	70685895	70685973	MTSS1L_UTR_2	five_prime_UTR	protein_coding	chr16	70685791	70686066
chr16	72928092	72928203	ZFHX3_intron_7	intron	protein_coding	chr16	72889963	72950467
chr16	73058155	73058255	ZFHX3_intron_10	intron	protein_coding	chr16	73048376	73058528
chr16	73058682	73058752	ZFHX3_UTR_5	five_prime_UTR	protein_coding	chr16	73058529	73059698
chr16	73349653	73349748	ZFHX3_intron_16	intron	protein_coding	chr16	73318337	73456001
chr16	73872795	73873260	ZFHX3_intron_18	intron	protein_coding	chr16	73680241	73891649
chr16	74110708	74110850	AC138627.1_intron_12	intron	lincRNA	chr16	74103353	74114302
chr16	74111011	74111366	AC138627.1_intron_12	intron	lincRNA	chr16	74103353	74114302
chr16	74540005	74540096	GLG1_intron_26	intron	protein_coding	chr16	74532154	74563104
chr16	78604690	78604957	WWOX_intron_9	intron	protein_coding	chr16	78432753	78691240
chr16	79102034	79102091	WWOX_intron_12	intron	protein_coding	chr16	78780450	79211606
chr16	79599174	79599346	MAF_2	CDS	protein_coding	chr16	79598780	79599902
chr16	80568584	80568632	LINC01227_intron_4	intron	lincRNA	chr16	80568114	80568805
chr16	80570604	80570856	LINC01227_intron_5	intron	lincRNA	chr16	80569688	80572632
chr16	80803954	80804117	CDYL2_intron_9	intron	protein_coding	chr16	80685130	80804148
chr16	80804214	80804277	CDYL2_UTR_2	five_prime_UTR	protein_coding	chr16	80804173	80804329
chr16	81085967	81086104	AC092718.8_intron_3	intron	protein_coding	chr16	81084595	81087599
chr16	81594025	81594081	CMIP_intron_2	intron	protein_coding	chr16	81495495	81606946
chr16	81704216	81704367	CMIP_intron_23	intron	protein_coding	chr16	81704086	81705497
chr16	81704416	81704622	CMIP_intron_23	intron	protein_coding	chr16	81704086	81705497
chr16	81754338	81754455	PLCG2_intron_1	intron	protein_coding	chr16	81739386	81755868
chr16	83500286	83500572	CDH13_intron_10	intron	protein_coding	chr16	83486656	83602452
chr16	83508122	83508149	CDH13_intron_10	intron	protein_coding	chr16	83486656	83602452
chr16	83968648	83968708	NECAB2_1	CDS	protein_coding	chr16	83968648	83968849
chr16	85405128	85405228	GSE1_intron_2	intron	protein_coding	chr16	85357644	85555965
chr16	85405388	85405438	GSE1_intron_2	intron	protein_coding	chr16	85357644	85555965
chr16	85405545	85406831	GSE1_intron_2	intron	protein_coding	chr16	85357644	85555965
chr16	85407505	85407696	GSE1_intron_2	intron	protein_coding	chr16	85357644	85555965
chr16	85407721	85407860	GSE1_intron_2	intron	protein_coding	chr16	85357644	85555965
chr16	85408242	85408274	GSE1_intron_2	intron	protein_coding	chr16	85357644	85555965
chr16	85408910	85408936	GSE1_intron_2	intron	protein_coding	chr16	85357644	85555965
chr16	85409058	85409184	GSE1_intron_2	intron	protein_coding	chr16	85357644	85555965
chr16	85409479	85409603	GSE1_intron_2	intron	protein_coding	chr16	85357644	85555965
chr16	85409696	85409729	GSE1_intron_2	intron	protein_coding	chr16	85357644	85555965
chr16	85410448	85410482	GSE1_intron_2	intron	protein_coding	chr16	85357644	85555965
chr16	85412068	85412094	GSE1_intron_2	intron	protein_coding	chr16	85357644	85555965
chr16	85412591	85412633	GSE1_intron_2	intron	protein_coding	chr16	85357644	85555965
chr16	85462703	85462833	GSE1_intron_2	intron	protein_coding	chr16	85357644	85555965
chr16	85651031	85651090	GSE1_intron_7	intron	protein_coding	chr16	85648752	85654276
chr16	85653191	85653323	GSE1_intron_7	intron	protein_coding	chr16	85648752	85654276
chr16	86250715	86250773	LINC01081_intron_3	intron	lincRNA	chr16	86226778	86269002
chr16	87218250	87218304	AC136285.1_intron_2	intron	lincRNA	chr16	87213166	87225353
chr16	87218667	87218702	AC136285.1_intron_2	intron	lincRNA	chr16	87213166	87225353
chr16	87492555	87492659	AC092720.1_1	exon	lincRNA	chr16	87492555	87492659
chr16	87492660	87492769	AC092720.1_intron_1	intron	lincRNA	chr16	87492660	87493272
chr16	87495760	87495842	AC092720.1_intron_4	intron	lincRNA	chr16	87495714	87496988
chr16	87718310	87718377	KLHDC4_intron_6	intron	protein_coding	chr16	87714574	87726763
chr16	87726239	87726457	KLHDC4_intron_6	intron	protein_coding	chr16	87714574	87726763
chr16	87726515	87726655	KLHDC4_intron_6	intron	protein_coding	chr16	87714574	87726763
chr16	87798587	87798829	AC126696.1_intron_1	intron	lincRNA	chr16	87780796	87806381
chr16	88000322	88000453	BANP_intron_11	intron	protein_coding	chr16	87984260	88004293
chr16	88000808	88000838	BANP_intron_11	intron	protein_coding	chr16	87984260	88004293
chr16	88019571	88019653	BANP_intron_14	intron	protein_coding	chr16	88018668	88027481
chr16	88237211	88237398	AC138512.1_intron_1	intron	lincRNA	chr16	88234904	88276472
chr16	88453317	88453598	ZFPM1_UTR_1	five_prime_UTR	protein_coding	chr16	88453317	88453638
chr16	88459714	88459778	ZFPM1_intron_1	intron	protein_coding	chr16	88453679	88485937
chr16	88533795	88534252	ZFPM1_11	CDS	protein_coding	chr16	88533147	88534979
chr16	88713077	88713174	CTU2_intron_6	intron	protein_coding	chr16	88712906	88713310
chr16	88753124	88753180	PIEZO1_intron_52	intron	protein_coding	chr16	88749480	88784899
chr16	88753215	88753298	PIEZO1_intron_52	intron	protein_coding	chr16	88749480	88784899
chr16	88888486	88888617	CBFA2T3_intron_8	intron	protein_coding	chr16	88886143	88891880
chr16	88905705	88905732	CBFA2T3_intron_13	intron	protein_coding	chr16	88902516	88941018
chr16	88915432	88915687	CBFA2T3_intron_13	intron	protein_coding	chr16	88902516	88941018
chr16	89182121	89182242	CDH15_intron_3	intron	protein_coding	chr16	89180356	89183546
chr16	89587203	89587332	CPNE7_intron_11	intron	protein_coding	chr16	89587103	89587554
chr16	89587988	89588076	CPNE7_intron_12	intron	protein_coding	chr16	89587583	89588673
chr16	89618948	89619042	DPEP1_intron_2	intron	protein_coding	chr16	89616915	89620590
chr16	89619154	89619299	DPEP1_intron_2	intron	protein_coding	chr16	89616915	89620590
chr16	89619365	89619822	DPEP1_intron_2	intron	protein_coding	chr16	89616915	89620590
chr16	89630615	89630744	DPEP1_intron_4	intron	protein_coding	chr16	89630515	89635906
chr16	89852245	89852348	SPIRE2_intron_4	intron	protein_coding	chr16	89850661	89854284
chr16	89948887	89949124	DEF8_intron_1	intron	protein_coding	chr16	89948815	89949415
chr16	90019494	90019528	DBNDD1_intron_4	intron	protein_coding	chr16	90019474	90019726
chr16	90114289	90114314	FAM157C_intron_3	intron	lincRNA	chr16	90111438	90116286
chr16	90135508	90135537	FAM157C_intron_8	intron	lincRNA	chr16	90134385	90136540
chr16	90162828	90162866	FAM157C_16	exon	lincRNA	chr16	90162747	90162978
chr16	90114289	90114314	AC133919.2_intron_1	intron	lincRNA	chr16	90110809	90116198
chr16	90135508	90135537	AC133919.2_intron_3	intron	lincRNA	chr16	90126089	90167989
chr16	90162828	90162866	AC133919.2_intron_3	intron	lincRNA	chr16	90126089	90167989
chr17	64300	64380	AC240565.2_1	exon	lincRNA	chr17	64099	65736
chr17	64640	64683	AC240565.2_1	exon	lincRNA	chr17	64099	65736
chr17	65323	65517	AC240565.2_1	exon	lincRNA	chr17	64099	65736
chr17	66342	66395	AC240565.2_intron_2	intron	lincRNA	chr17	65888	71364
chr17	66640	66761	AC240565.2_intron_2	intron	lincRNA	chr17	65888	71364
chr17	67444	67491	AC240565.2_intron_2	intron	lincRNA	chr17	65888	71364
chr17	67721	67769	AC240565.2_intron_2	intron	lincRNA	chr17	65888	71364
chr17	68076	68100	AC240565.2_intron_2	intron	lincRNA	chr17	65888	71364
chr17	68955	69025	AC240565.2_intron_2	intron	lincRNA	chr17	65888	71364
chr17	69786	69816	AC240565.2_intron_2	intron	lincRNA	chr17	65888	71364
chr17	70867	70901	AC240565.2_intron_2	intron	lincRNA	chr17	65888	71364
chr17	73225	73311	AC240565.2_intron_3	intron	lincRNA	chr17	71557	75812
chr17	74173	74199	AC240565.2_intron_3	intron	lincRNA	chr17	71557	75812
chr17	74343	74377	AC240565.2_intron_3	intron	lincRNA	chr17	71557	75812
chr17	76646	76678	AC240565.2_intron_4	intron	lincRNA	chr17	75879	76721
chr17	89321	89354	AC240565.1_intron_1	intron	lincRNA	chr17	88706	97267
chr17	89739	89791	AC240565.1_intron_1	intron	lincRNA	chr17	88706	97267
chr17	89999	90042	AC240565.1_intron_1	intron	lincRNA	chr17	88706	97267
chr17	90173	90219	AC240565.1_intron_1	intron	lincRNA	chr17	88706	97267
chr17	90496	90667	AC240565.1_intron_1	intron	lincRNA	chr17	88706	97267
chr17	91857	91888	AC240565.1_intron_1	intron	lincRNA	chr17	88706	97267
chr17	95622	95670	AC240565.1_intron_1	intron	lincRNA	chr17	88706	97267
chr17	97385	97417	AC240565.1_2	exon	lincRNA	chr17	97268	97797
chr17	99870	100061	AC240565.1_intron_3	intron	lincRNA	chr17	98952	101107
chr17	100272	100313	AC240565.1_intron_3	intron	lincRNA	chr17	98952	101107
chr17	101528	101578	AC240565.1_intron_4	intron	lincRNA	chr17	101175	102056
chr17	101849	101888	AC240565.1_intron_4	intron	lincRNA	chr17	101175	102056
chr17	102124	102178	AC240565.1_5	exon	lincRNA	chr17	102057	102273
chr17	102293	102327	AC240565.1_intron_5	intron	lincRNA	chr17	102274	105558
chr17	103071	103099	AC240565.1_intron_5	intron	lincRNA	chr17	102274	105558
chr17	103351	103374	AC240565.1_intron_5	intron	lincRNA	chr17	102274	105558
chr17	103720	103986	AC240565.1_intron_5	intron	lincRNA	chr17	102274	105558
chr17	107005	107040	AC240565.1_intron_7	intron	lincRNA	chr17	106865	118381
chr17	108746	108776	AC240565.1_intron_7	intron	lincRNA	chr17	106865	118381
chr17	109734	109843	AC240565.1_intron_7	intron	lincRNA	chr17	106865	118381
chr17	112404	112437	AC240565.1_intron_7	intron	lincRNA	chr17	106865	118381
chr17	112553	112587	AC240565.1_intron_7	intron	lincRNA	chr17	106865	118381
chr17	112694	112733	AC240565.1_intron_7	intron	lincRNA	chr17	106865	118381
chr17	112843	112990	AC240565.1_intron_7	intron	lincRNA	chr17	106865	118381
chr17	113111	113252	AC240565.1_intron_7	intron	lincRNA	chr17	106865	118381
chr17	113339	113511	AC240565.1_intron_7	intron	lincRNA	chr17	106865	118381
chr17	115360	115397	AC240565.1_intron_7	intron	lincRNA	chr17	106865	118381
chr17	142789	147440	DOC2B_UTR_1	three_prime_UTR	protein_coding	chr17	142789	147440
chr17	147440	147577	DOC2B_1	CDS	protein_coding	chr17	147440	147577
chr17	147578	148171	DOC2B_intron_1	intron	protein_coding	chr17	147578	148171
chr17	148172	148269	DOC2B_2	CDS	protein_coding	chr17	148172	148269
chr17	148270	149109	DOC2B_intron_2	intron	protein_coding	chr17	148270	149109
chr17	149110	149192	DOC2B_3	CDS	protein_coding	chr17	149110	149192
chr17	149193	150161	DOC2B_intron_3	intron	protein_coding	chr17	149193	156218
chr17	181521	181573	DOC2B_UTR_2	five_prime_UTR	protein_coding	chr17	181479	181636
chr17	254029	254070	RPH3AL_intron_4	intron	protein_coding	chr17	247286	261687
chr17	254206	254282	RPH3AL_intron_4	intron	protein_coding	chr17	247286	261687
chr17	255109	255141	RPH3AL_intron_4	intron	protein_coding	chr17	247286	261687
chr17	255279	255341	RPH3AL_intron_4	intron	protein_coding	chr17	247286	261687
chr17	255467	255503	RPH3AL_intron_4	intron	protein_coding	chr17	247286	261687
chr17	287206	287273	RPH3AL_intron_6	intron	protein_coding	chr17	281855	319418
chr17	287624	287953	RPH3AL_intron_6	intron	protein_coding	chr17	281855	319418
chr17	288010	288091	RPH3AL_intron_6	intron	protein_coding	chr17	281855	319418
chr17	319901	320205	RPH3AL_intron_7	intron	protein_coding	chr17	319550	321270
chr17	360864	360902	RPH3AL_intron_16	intron	protein_coding	chr17	353098	386195
chr17	553080	553183	VPS53_intron_6	intron	protein_coding	chr17	551951	553378
chr17	948951	949516	NXN_intron_8	intron	protein_coding	chr17	864112	979317
chr17	979108	979243	NXN_intron_8	intron	protein_coding	chr17	864112	979317
chr17	1035485	1035597	ABR_intron_8	intron	protein_coding	chr17	1031839	1050048
chr17	1052525	1052613	ABR_intron_10	intron	protein_coding	chr17	1050635	1056033
chr17	1052700	1052777	ABR_intron_10	intron	protein_coding	chr17	1050635	1056033
chr17	1052853	1052981	ABR_intron_10	intron	protein_coding	chr17	1050635	1056033
chr17	1117526	1117583	ABR_intron_25	intron	protein_coding	chr17	1115437	1125181
chr17	1131651	1131674	ABR_intron_27	intron	protein_coding	chr17	1126546	1177915
chr17	1288868	1289131	TRARG1_intron_1	intron	protein_coding	chr17	1280389	1295489
chr17	1359907	1359938	YWHAE_intron_3	intron	protein_coding	chr17	1354348	1361090
chr17	1482743	1482771	MYO1C_intron_28	intron	protein_coding	chr17	1482559	1482859
chr17	1643197	1643309	SCARF1_intron_7	intron	protein_coding	chr17	1640667	1643440
chr17	2034612	2034833	DPH1_intron_3	intron	protein_coding	chr17	2033843	2035968
chr17	2356433	2356600	SGSM2_intron_2	intron	protein_coding	chr17	2343621	2361635
chr17	2830963	2831061	RAP1GAP2_intron_5	intron	protein_coding	chr17	2800551	2905282
chr17	2964265	2964309	RAP1GAP2_intron_10	intron	protein_coding	chr17	2964069	2965538
chr17	3372848	3372873	OR3A2_intron_4	intron	protein_coding	chr17	3336127	3383802
chr17	3656166	3656405	CTNS_intron_8	intron	protein_coding	chr17	3655353	3656485
chr17	4196025	4196067	ANKFY1_intron_18	intron	protein_coding	chr17	4195472	4197371
chr17	4462223	4462445	SPNS3_intron_8	intron	protein_coding	chr17	4453206	4478570
chr17	4462469	4462539	SPNS3_intron_8	intron	protein_coding	chr17	4453206	4478570
chr17	4852784	4852821	MINK1_intron_1	intron	protein_coding	chr17	4833641	4878315
chr17	4852877	4853123	MINK1_intron_1	intron	protein_coding	chr17	4833641	4878315
chr17	5883408	5883489	AC007846.2_intron_2	intron	protein_coding	chr17	5837250	5888755
chr17	6070374	6070455	AC007846.2_intron_4	intron	protein_coding	chr17	5990022	6080369
chr17	6490997	6491118	PITPNM3_intron_17	intron	protein_coding	chr17	6484293	6503525
chr17	7112062	7112092	ASGR2_intron_7	intron	protein_coding	chr17	7108889	7114115
chr17	7884603	7884835	NAA38_intron_5	intron	protein_coding	chr17	7883336	7885163
chr17	7884948	7884994	NAA38_intron_5	intron	protein_coding	chr17	7883336	7885163
chr17	7885038	7885163	NAA38_intron_5	intron	protein_coding	chr17	7883336	7885163
chr17	7885164	7885209	NAA38_UTR_7	five_prime_UTR	protein_coding	chr17	7885164	7885209
chr17	7884806	7884835	CHD3_UTR_1	five_prime_UTR	protein_coding	chr17	7884806	7889000
chr17	7884948	7884994	CHD3_UTR_1	five_prime_UTR	protein_coding	chr17	7884806	7889000
chr17	7885038	7885283	CHD3_UTR_1	five_prime_UTR	protein_coding	chr17	7884806	7889000
chr17	8107968	8107998	ALOXE3_intron_3	intron	protein_coding	chr17	8104216	8108466
chr17	8923893	8924072	PIK3R5_intron_18	intron	protein_coding	chr17	8912518	8965594
chr17	9429773	9429819	STX8_intron_2	intron	protein_coding	chr17	9378654	9491827
chr17	9429849	9430125	STX8_intron_2	intron	protein_coding	chr17	9378654	9491827
chr17	9723520	9723573	USP43_intron_13	intron	protein_coding	chr17	9712133	9727952
chr17	10738898	10738941	AC015908.7_intron_2	intron	processed_transcript	chr17	10736639	10754227
chr17	10738977	10739025	AC015908.7_intron_2	intron	processed_transcript	chr17	10736639	10754227
chr17	10759215	10759245	AC015908.7_intron_3	intron	processed_transcript	chr17	10754363	10847890
chr17	10759215	10759245	AC015908.3_intron_1	intron	lincRNA	chr17	10741724	10768171
chr17	11241263	11241290	SHISA6_UTR_1	five_prime_UTR	protein_coding	chr17	11241263	11241422
chr17	11694647	11694730	DNAH9_intron_22	intron	protein_coding	chr17	11694448	11699729
chr17	11711949	11712096	DNAH9_intron_26	intron	protein_coding	chr17	11705186	11719332
chr17	12559233	12559256	LINC00670_intron_1	intron	lincRNA	chr17	12550078	12584558
chr17	12624898	12624942	LINC00670_intron_3	intron	lincRNA	chr17	12590749	12634999
chr17	15960319	15960572	ADORA2B_intron_1	intron	protein_coding	chr17	15945584	15974677
chr17	16077484	16077562	NCOR1_intron_20	intron	protein_coding	chr17	16075703	16079962
chr17	17042559	17042596	MPRIP_UTR_1	five_prime_UTR	protein_coding	chr17	17042545	17042596
chr17	17042597	17042758	MPRIP_intron_1	intron	protein_coding	chr17	17042597	17042758
chr17	18225587	18225682	LLGL1_UTR_1	five_prime_UTR	protein_coding	chr17	18225587	18225682
chr17	18225682	18225763	LLGL1_1	CDS	protein_coding	chr17	18225682	18225763
chr17	18225764	18225852	LLGL1_intron_1	intron	protein_coding	chr17	18225764	18229939
chr17	18437943	18437982	KRT16P1_intron_1	intron	transcribed_unprocessed_pseudogene	chr17	18432145	18439712
chr17	18585312	18585347	CCDC144B_intron_9	intron	transcribed_unprocessed_pseudogene	chr17	18583524	18587664
chr17	19078191	19078285	AC007952.3_intron_1	intron	lincRNA	chr17	19077914	19079986
chr17	19174043	19174105	AC007952.8_intron_2	intron	lincRNA	chr17	19172092	19174296
chr17	19190114	19190145	SNORD3C_1	exon	snoRNA	chr17	19189665	19190245
chr17	19213131	19213157	AC106017.1_intron_3	intron	lincRNA	chr17	19206812	19213876
chr17	19224803	19224844	EPN2_intron_1	intron	protein_coding	chr17	19215810	19237074
chr17	20511870	20511923	KRT16P3_intron_9	intron	transcribed_unprocessed_pseudogene	chr17	20504695	20512262
chr17	20532720	20532797	AC015818.6_1	exon	processed_pseudogene	chr17	20532248	20532881
chr17	20556757	20556921	AC015818.3_intron_2	intron	transcribed_processed_pseudogene	chr17	20556220	20559346
chr17	21678086	21678418	AC233702.10_1	exon	unprocessed_pseudogene	chr17	21678086	21678418
chr17	22065307	22065376	NCOR1P2_intron_1	intron	unprocessed_pseudogene	chr17	22062151	22070433
chr17	28706909	28706965	PROCA1_intron_4	intron	protein_coding	chr17	28706774	28707836
chr17	29589419	29589559	GIT1_UTR_4	five_prime_UTR	protein_coding	chr17	29589378	29589627
chr17	29593383	29593528	GIT1_intron_21	intron	protein_coding	chr17	29589628	29593940
chr17	29593383	29593466	ANKRD13B_intron_1	intron	protein_coding	chr17	29589863	29593466
chr17	29593467	29593528	ANKRD13B_UTR_2	five_prime_UTR	protein_coding	chr17	29593467	29593621
chr17	31391766	31391852	RAB11FIP4_UTR_1	five_prime_UTR	protein_coding	chr17	31391624	31391852
chr17	31391852	31391881	RAB11FIP4_1	CDS	protein_coding	chr17	31391852	31392011
chr17	31505573	31505622	RAB11FIP4_intron_5	intron	protein_coding	chr17	31488273	31517649
chr17	32487006	32487035	CDK5R1_UTR_1	five_prime_UTR	protein_coding	chr17	32486619	32487162
chr17	36256448	36256471	TBC1D3I_intron_3	intron	protein_coding	chr17	36256108	36256569
chr17	36258264	36258294	TBC1D3I_intron_6	intron	protein_coding	chr17	36257950	36258491
chr17	36260175	36260227	TBC1D3I_intron_8	intron	protein_coding	chr17	36259900	36260227
chr17	36260228	36260336	TBC1D3I_8	CDS	protein_coding	chr17	36260228	36260336
chr17	36302780	36302808	AC233699.1_intron_2	intron	unprocessed_pseudogene	chr17	36297387	36307295
chr17	36454631	36454668	TBC1D3J_7	exon	unprocessed_pseudogene	chr17	36454631	36454680
chr17	36455803	36455863	TBC1D3J_intron_7	intron	unprocessed_pseudogene	chr17	36454681	36455927
chr17	36456086	36456368	TBC1D3J_intron_8	intron	unprocessed_pseudogene	chr17	36456039	36456368
chr17	36456369	36456477	TBC1D3J_9	exon	unprocessed_pseudogene	chr17	36456369	36456477
chr17	36456478	36456570	TBC1D3J_intron_9	intron	unprocessed_pseudogene	chr17	36456478	36456926
chr17	36456985	36457008	TBC1D3J_10	exon	unprocessed_pseudogene	chr17	36456927	36457008
chr17	36457009	36457148	TBC1D3J_intron_10	intron	unprocessed_pseudogene	chr17	36457009	36457488
chr17	36457269	36457488	TBC1D3J_intron_10	intron	unprocessed_pseudogene	chr17	36457009	36457488
chr17	36457489	36457535	TBC1D3J_11	exon	unprocessed_pseudogene	chr17	36457489	36457535
chr17	36576288	36576340	GGNBP2_intron_6	intron	protein_coding	chr17	36567777	36577981
chr17	37926636	37926708	TBC1D3K_intron_3	intron	protein_coding	chr17	37926320	37927601
chr17	37988959	37989002	TBC1D3L_UTR_3	five_prime_UTR	protein_coding	chr17	37988949	37989048
chr17	38004078	38004114	TBC1D3D_UTR_1	five_prime_UTR	protein_coding	chr17	38003976	38004131
chr17	38057750	38057775	TBC1D3C_UTR_1	three_prime_UTR	protein_coding	chr17	38057693	38058007
chr17	38060506	38060533	TBC1D3C_intron_3	intron	protein_coding	chr17	38060181	38060642
chr17	38060880	38060912	TBC1D3C_intron_4	intron	protein_coding	chr17	38060710	38061093
chr17	38068508	38068544	TBC1D3C_UTR_3	five_prime_UTR	protein_coding	chr17	38068495	38068592
chr17	38099080	38099148	AC233968.1_intron_1	intron	unprocessed_pseudogene	chr17	38078347	38101401
chr17	38132144	38132177	TBC1D3E_5	CDS	protein_coding	chr17	38132144	38132252
chr17	38184988	38185036	TBC1D3_intron_4	intron	protein_coding	chr17	38184676	38185058
chr17	38185194	38185238	TBC1D3_intron_5	intron	protein_coding	chr17	38185155	38185866
chr17	38186030	38186059	TBC1D3_intron_6	intron	protein_coding	chr17	38185989	38186530
chr17	38190314	38190389	TBC1D3_intron_11	intron	protein_coding	chr17	38189427	38190708
chr17	38191289	38191324	TBC1D3_intron_13	intron	protein_coding	chr17	38191031	38192443
chr17	38192015	38192049	TBC1D3_intron_13	intron	protein_coding	chr17	38191031	38192443
chr17	38197462	38197485	AC244154.1_intron_2	intron	unprocessed_pseudogene	chr17	38196472	38197544
chr17	38199893	38199920	AC244154.1_intron_3	intron	unprocessed_pseudogene	chr17	38197711	38201103
chr17	38204788	38204933	AC244154.1_intron_7	intron	unprocessed_pseudogene	chr17	38202982	38205633
chr17	38205130	38205174	AC244154.1_intron_7	intron	unprocessed_pseudogene	chr17	38202982	38205633
chr17	38205439	38205463	AC244154.1_intron_7	intron	unprocessed_pseudogene	chr17	38202982	38205633
chr17	38212760	38212787	AC244154.1_intron_9	intron	unprocessed_pseudogene	chr17	38209117	38219044
chr17	38229340	38229474	AC244154.1_intron_10	intron	unprocessed_pseudogene	chr17	38219124	38242199
chr17	38245040	38245080	AC244154.1_intron_11	intron	unprocessed_pseudogene	chr17	38242286	38256896
chr17	38249532	38249555	AC244154.1_intron_11	intron	unprocessed_pseudogene	chr17	38242286	38256896
chr17	38313328	38313385	MRPL45_intron_4	intron	protein_coding	chr17	38306632	38318685
chr17	38453809	38453960	ARHGAP23_intron_1	intron	protein_coding	chr17	38428549	38457398
chr17	38946286	38946429	FBXO47_intron_5	intron	protein_coding	chr17	38945137	38951579
chr17	38946477	38946773	FBXO47_intron_5	intron	protein_coding	chr17	38945137	38951579
chr17	40062761	40062797	THRA_intron_3	intron	protein_coding	chr17	40062549	40062808
chr17	40221670	40222124	WIPF2_intron_3	intron	protein_coding	chr17	40220539	40256389
chr17	41101531	41101693	KRTAP4-16_1	CDS	protein_coding	chr17	41101502	41102209
chr17	41633278	41633556	KRT42P_intron_6	intron	transcribed_unprocessed_pseudogene	chr17	41630631	41633814
chr17	41730083	41730109	HAP1_intron_7	intron	protein_coding	chr17	41728332	41731491
chr17	41947444	41947492	TTC25_intron_8	intron	protein_coding	chr17	41945223	41949151
chr17	41947533	41947650	TTC25_intron_8	intron	protein_coding	chr17	41945223	41949151
chr17	41947799	41947857	TTC25_intron_8	intron	protein_coding	chr17	41945223	41949151
chr17	41948119	41949151	TTC25_intron_8	intron	protein_coding	chr17	41945223	41949151
chr17	41949152	41949349	TTC25_9	CDS	protein_coding	chr17	41949152	41949349
chr17	41949350	41949824	TTC25_intron_9	intron	protein_coding	chr17	41949350	41955215
chr17	41949936	41950091	TTC25_intron_9	intron	protein_coding	chr17	41949350	41955215
chr17	41950207	41950832	TTC25_intron_9	intron	protein_coding	chr17	41949350	41955215
chr17	42967169	42967496	PTGES3L-AARSD1_intron_11	intron	protein_coding	chr17	42964238	42970287
chr17	43230270	43230301	LINC00854_intron_6	intron	protein_coding	chr17	43230263	43303150
chr17	43231487	43231518	LINC00854_intron_6	intron	protein_coding	chr17	43230263	43303150
chr17	43231980	43232447	LINC00854_intron_6	intron	protein_coding	chr17	43230263	43303150
chr17	43232642	43232798	LINC00854_intron_6	intron	protein_coding	chr17	43230263	43303150
chr17	43232908	43233779	LINC00854_intron_6	intron	protein_coding	chr17	43230263	43303150
chr17	43233971	43234611	LINC00854_intron_6	intron	protein_coding	chr17	43230263	43303150
chr17	43234753	43234784	LINC00854_intron_6	intron	protein_coding	chr17	43230263	43303150
chr17	43235016	43235481	LINC00854_intron_6	intron	protein_coding	chr17	43230263	43303150
chr17	43236926	43237129	LINC00854_intron_6	intron	protein_coding	chr17	43230263	43303150
chr17	43237738	43238106	LINC00854_intron_6	intron	protein_coding	chr17	43230263	43303150
chr17	43238381	43239998	LINC00854_intron_6	intron	protein_coding	chr17	43230263	43303150
chr17	43240042	43241184	LINC00854_intron_6	intron	protein_coding	chr17	43230263	43303150
chr17	43241377	43241764	LINC00854_intron_6	intron	protein_coding	chr17	43230263	43303150
chr17	43241964	43241989	LINC00854_intron_6	intron	protein_coding	chr17	43230263	43303150
chr17	43242153	43242180	LINC00854_intron_6	intron	protein_coding	chr17	43230263	43303150
chr17	43242401	43242895	LINC00854_intron_6	intron	protein_coding	chr17	43230263	43303150
chr17	43243680	43243792	LINC00854_intron_6	intron	protein_coding	chr17	43230263	43303150
chr17	43244273	43245677	LINC00854_intron_6	intron	protein_coding	chr17	43230263	43303150
chr17	43245853	43246216	LINC00854_intron_6	intron	protein_coding	chr17	43230263	43303150
chr17	43246955	43247435	LINC00854_intron_6	intron	protein_coding	chr17	43230263	43303150
chr17	43247581	43247873	LINC00854_intron_6	intron	protein_coding	chr17	43230263	43303150
chr17	43249724	43249794	LINC00854_intron_6	intron	protein_coding	chr17	43230263	43303150
chr17	43250043	43250076	LINC00854_intron_6	intron	protein_coding	chr17	43230263	43303150
chr17	43250355	43251897	LINC00854_intron_6	intron	protein_coding	chr17	43230263	43303150
chr17	43251940	43251972	LINC00854_intron_6	intron	protein_coding	chr17	43230263	43303150
chr17	43252060	43252825	LINC00854_intron_6	intron	protein_coding	chr17	43230263	43303150
chr17	43255545	43255768	LINC00854_intron_6	intron	protein_coding	chr17	43230263	43303150
chr17	43256349	43256380	LINC00854_intron_6	intron	protein_coding	chr17	43230263	43303150
chr17	43257123	43257567	LINC00854_intron_6	intron	protein_coding	chr17	43230263	43303150
chr17	43259095	43259144	LINC00854_intron_6	intron	protein_coding	chr17	43230263	43303150
chr17	43259829	43259938	LINC00854_intron_6	intron	protein_coding	chr17	43230263	43303150
chr17	43260045	43260076	LINC00854_intron_6	intron	protein_coding	chr17	43230263	43303150
chr17	43261355	43261968	LINC00854_intron_6	intron	protein_coding	chr17	43230263	43303150
chr17	43262227	43262295	LINC00854_intron_6	intron	protein_coding	chr17	43230263	43303150
chr17	43263685	43264113	LINC00854_intron_6	intron	protein_coding	chr17	43230263	43303150
chr17	43264738	43264810	LINC00854_intron_6	intron	protein_coding	chr17	43230263	43303150
chr17	43265092	43266712	LINC00854_intron_6	intron	protein_coding	chr17	43230263	43303150
chr17	43266745	43267466	LINC00854_intron_6	intron	protein_coding	chr17	43230263	43303150
chr17	43267599	43267631	LINC00854_intron_6	intron	protein_coding	chr17	43230263	43303150
chr17	43267855	43268556	LINC00854_intron_6	intron	protein_coding	chr17	43230263	43303150
chr17	43268665	43268924	LINC00854_intron_6	intron	protein_coding	chr17	43230263	43303150
chr17	43269735	43269767	LINC00854_intron_6	intron	protein_coding	chr17	43230263	43303150
chr17	43271405	43271430	LINC00854_intron_6	intron	protein_coding	chr17	43230263	43303150
chr17	43271558	43273662	LINC00854_intron_6	intron	protein_coding	chr17	43230263	43303150
chr17	43273882	43273922	LINC00854_intron_6	intron	protein_coding	chr17	43230263	43303150
chr17	43274070	43274096	LINC00854_intron_6	intron	protein_coding	chr17	43230263	43303150
chr17	43274319	43274903	LINC00854_intron_6	intron	protein_coding	chr17	43230263	43303150
chr17	43275085	43275149	LINC00854_intron_6	intron	protein_coding	chr17	43230263	43303150
chr17	43275679	43275859	LINC00854_intron_6	intron	protein_coding	chr17	43230263	43303150
chr17	43276808	43276847	LINC00854_intron_6	intron	protein_coding	chr17	43230263	43303150
chr17	43277100	43278034	LINC00854_intron_6	intron	protein_coding	chr17	43230263	43303150
chr17	43278078	43278576	LINC00854_intron_6	intron	protein_coding	chr17	43230263	43303150
chr17	43278671	43278721	LINC00854_intron_6	intron	protein_coding	chr17	43230263	43303150
chr17	43278947	43278974	LINC00854_intron_6	intron	protein_coding	chr17	43230263	43303150
chr17	43279204	43279689	LINC00854_intron_6	intron	protein_coding	chr17	43230263	43303150
chr17	43282678	43284136	LINC00854_intron_6	intron	protein_coding	chr17	43230263	43303150
chr17	43284259	43284731	LINC00854_intron_6	intron	protein_coding	chr17	43230263	43303150
chr17	43284865	43284965	LINC00854_intron_6	intron	protein_coding	chr17	43230263	43303150
chr17	43285105	43285259	LINC00854_intron_6	intron	protein_coding	chr17	43230263	43303150
chr17	43285335	43285845	LINC00854_intron_6	intron	protein_coding	chr17	43230263	43303150
chr17	43287895	43287969	LINC00854_intron_6	intron	protein_coding	chr17	43230263	43303150
chr17	43288844	43291987	LINC00854_intron_6	intron	protein_coding	chr17	43230263	43303150
chr17	43294237	43294367	LINC00854_intron_6	intron	protein_coding	chr17	43230263	43303150
chr17	43294964	43296420	LINC00854_intron_6	intron	protein_coding	chr17	43230263	43303150
chr17	43296574	43297269	LINC00854_intron_6	intron	protein_coding	chr17	43230263	43303150
chr17	43297373	43297467	LINC00854_intron_6	intron	protein_coding	chr17	43230263	43303150
chr17	43297504	43297989	LINC00854_intron_6	intron	protein_coding	chr17	43230263	43303150
chr17	43299114	43300096	LINC00854_intron_6	intron	protein_coding	chr17	43230263	43303150
chr17	43300191	43300607	LINC00854_intron_6	intron	protein_coding	chr17	43230263	43303150
chr17	43300750	43300777	LINC00854_intron_6	intron	protein_coding	chr17	43230263	43303150
chr17	43301008	43301036	LINC00854_intron_6	intron	protein_coding	chr17	43230263	43303150
chr17	43301236	43301672	LINC00854_intron_6	intron	protein_coding	chr17	43230263	43303150
chr17	43301764	43301819	LINC00854_intron_6	intron	protein_coding	chr17	43230263	43303150
chr17	43302570	43302596	LINC00854_intron_6	intron	protein_coding	chr17	43230263	43303150
chr17	43269869	43271362	LINC00854_intron_6	intron	protein_coding	chr17	43230263	43303150
chr17	43975847	43975951	PYY_intron_5	intron	protein_coding	chr17	43966533	44004389
chr17	45051724	45051860	DCAKD_intron_5	intron	protein_coding	chr17	45051620	45060886
chr17	45051939	45052044	DCAKD_intron_5	intron	protein_coding	chr17	45051620	45060886
chr17	45051724	45051860	NMT1_intron_1	intron	protein_coding	chr17	45051694	45061281
chr17	45051939	45052044	NMT1_intron_1	intron	protein_coding	chr17	45051694	45061281
chr17	45717654	45717678	LINC02210-CRHR1_intron_3	intron	protein_coding	chr17	45630159	45807008
chr17	45903826	45904314	MAPT_intron_1	intron	protein_coding	chr17	45894687	45962319
chr17	46125028	46125109	KANSL1_intron_13	intron	protein_coding	chr17	46094702	46170853
chr17	46298062	46298091	ARL17B_intron_1	intron	protein_coding	chr17	46275419	46299132
chr17	46351229	46351271	ARL17B_intron_8	intron	protein_coding	chr17	46339775	46352818
chr17	46355033	46355075	ARL17B_intron_9	intron	protein_coding	chr17	46352931	46358248
chr17	46357447	46357471	ARL17B_intron_9	intron	protein_coding	chr17	46352931	46358248
chr17	46298062	46298091	LRRC37A_intron_2	intron	protein_coding	chr17	46297743	46299792
chr17	46380586	46380610	NSFP1_intron_1	intron	unprocessed_pseudogene	chr17	46372867	46406662
chr17	46380793	46381133	NSFP1_intron_1	intron	unprocessed_pseudogene	chr17	46372867	46406662
chr17	46439805	46439837	NSFP1_intron_8	intron	unprocessed_pseudogene	chr17	46425683	46456705
chr17	46481730	46481765	NSFP1_intron_12	intron	unprocessed_pseudogene	chr17	46476960	46487043
chr17	46537096	46537165	LRRC37A2_intron_6	intron	protein_coding	chr17	46523885	46540174
chr17	46537096	46537165	ARL17A_intron_3	intron	protein_coding	chr17	46528860	46538349
chr17	46566772	46566795	ARL17A_intron_7	intron	protein_coding	chr17	46557631	46570757
chr17	46570985	46571010	ARL17A_intron_8	intron	protein_coding	chr17	46570870	46576173
chr17	46572740	46572787	ARL17A_intron_8	intron	protein_coding	chr17	46570870	46576173
chr17	46600810	46600833	NSF_intron_2	intron	protein_coding	chr17	46591248	46602440
chr17	46646702	46646733	NSF_intron_10	intron	protein_coding	chr17	46643260	46674412
chr17	46771682	46771917	WNT3_intron_3	intron	protein_coding	chr17	46770049	46773666
chr17	48224047	48224095	SKAP1_intron_9	intron	protein_coding	chr17	48189501	48345903
chr17	48959888	48960010	GIP_intron_1	intron	protein_coding	chr17	48958717	48960884
chr17	48960168	48960252	GIP_intron_1	intron	protein_coding	chr17	48958717	48960884
chr17	49151091	49151407	B4GALNT2_intron_5	intron	protein_coding	chr17	49142173	49152798
chr17	50166868	50166911	SGCA_intron_1	intron	protein_coding	chr17	50166078	50167366
chr17	50880608	50880721	TOB1-AS1_intron_2	intron	processed_transcript	chr17	50868308	50893766
chr17	51663208	51663270	CA10_intron_6	intron	protein_coding	chr17	51661847	51747631
chr17	55500828	55501309	SMIM36_intron_4	intron	protein_coding	chr17	55479581	55510877
chr17	57955197	57955223	CUEDC1_intron_12	intron	protein_coding	chr17	57903390	57955223
chr17	57955224	57955276	CUEDC1_UTR_8	five_prime_UTR	protein_coding	chr17	57955224	57955323
chr17	58498519	58498569	MTMR4_intron_4	intron	protein_coding	chr17	58496331	58503742
chr17	60115286	60115320	AC025048.3_intron_1	intron	unprocessed_pseudogene	chr17	60113893	60115798
chr17	61045915	61046006	BCAS3_intron_25	intron	protein_coding	chr17	61040893	61074918
chr17	61400139	61400173	TBX2_UTR_1	five_prime_UTR	protein_coding	chr17	61399896	61400176
chr17	61400316	61400344	TBX2_1	CDS	protein_coding	chr17	61400176	61400571
chr17	61786930	61787068	BRIP1_intron_11	intron	protein_coding	chr17	61784425	61793595
chr17	61787169	61787287	BRIP1_intron_11	intron	protein_coding	chr17	61784425	61793595
chr17	62015894	62015928	MED13_intron_22	intron	protein_coding	chr17	62011234	62029539
chr17	63622907	63622932	MAP3K3_intron_1	intron	protein_coding	chr17	63622764	63632679
chr17	64333440	64338220	PECAM1_intron_2	intron	protein_coding	chr17	64329723	64341632
chr17	64341068	64341160	PECAM1_intron_2	intron	protein_coding	chr17	64329723	64341632
chr17	64341249	64341632	PECAM1_intron_2	intron	protein_coding	chr17	64329723	64341632
chr17	64338263	64340926	PECAM1_intron_2	intron	protein_coding	chr17	64329723	64341632
chr17	64341633	64341690	PECAM1_3	CDS	protein_coding	chr17	64341633	64341690
chr17	64341691	64348258	PECAM1_intron_3	intron	protein_coding	chr17	64341691	64348258
chr17	64348259	64348322	PECAM1_4	CDS	protein_coding	chr17	64348259	64348322
chr17	64348323	64349446	PECAM1_intron_4	intron	protein_coding	chr17	64348323	64350378
chr17	64349510	64349788	PECAM1_intron_4	intron	protein_coding	chr17	64348323	64350378
chr17	64349863	64350378	PECAM1_intron_4	intron	protein_coding	chr17	64348323	64350378
chr17	64350379	64350433	PECAM1_5	CDS	protein_coding	chr17	64350379	64350433
chr17	64350434	64352388	PECAM1_intron_5	intron	protein_coding	chr17	64350434	64352388
chr17	64352389	64352463	PECAM1_6	CDS	protein_coding	chr17	64352389	64352463
chr17	64352464	64353489	PECAM1_intron_6	intron	protein_coding	chr17	64352464	64353489
chr17	64353490	64353518	PECAM1_7	CDS	protein_coding	chr17	64353490	64353518
chr17	64353519	64354931	PECAM1_intron_7	intron	protein_coding	chr17	64353519	64354931
chr17	64354932	64355040	PECAM1_8	CDS	protein_coding	chr17	64354932	64355040
chr17	64355041	64356109	PECAM1_intron_8	intron	protein_coding	chr17	64355041	64356109
chr17	64356110	64356398	PECAM1_9	CDS	protein_coding	chr17	64356110	64356398
chr17	64356399	64360138	PECAM1_intron_9	intron	protein_coding	chr17	64356399	64360138
chr17	64360139	64360415	PECAM1_10	CDS	protein_coding	chr17	64360139	64360415
chr17	64361370	64361628	PECAM1_intron_10	intron	protein_coding	chr17	64360416	64363147
chr17	64361699	64362431	PECAM1_intron_10	intron	protein_coding	chr17	64360416	64363147
chr17	64362469	64363147	PECAM1_intron_10	intron	protein_coding	chr17	64360416	64363147
chr17	64360416	64361337	PECAM1_intron_10	intron	protein_coding	chr17	64360416	64363147
chr17	64363148	64363397	PECAM1_11	CDS	protein_coding	chr17	64363148	64363397
chr17	64363398	64363948	PECAM1_intron_11	intron	protein_coding	chr17	64363398	64369748
chr17	64364452	64364476	PECAM1_intron_11	intron	protein_coding	chr17	64363398	64369748
chr17	64366972	64369748	PECAM1_intron_11	intron	protein_coding	chr17	64363398	64369748
chr17	64369749	64370025	PECAM1_12	CDS	protein_coding	chr17	64369749	64370025
chr17	64372940	64374349	PECAM1_intron_12	intron	protein_coding	chr17	64370026	64375049
chr17	64374417	64374585	PECAM1_intron_12	intron	protein_coding	chr17	64370026	64375049
chr17	64370026	64372916	PECAM1_intron_12	intron	protein_coding	chr17	64370026	64375049
chr17	64374622	64375049	PECAM1_intron_12	intron	protein_coding	chr17	64370026	64375049
chr17	64375050	64375356	PECAM1_13	CDS	protein_coding	chr17	64375050	64375356
chr17	64375357	64377822	PECAM1_intron_13	intron	protein_coding	chr17	64375357	64377822
chr17	64377823	64378117	PECAM1_14	CDS	protein_coding	chr17	64377823	64378117
chr17	64378118	64390487	PECAM1_intron_14	intron	protein_coding	chr17	64378118	64390487
chr17	64390488	64390564	PECAM1_15	CDS	protein_coding	chr17	64390488	64390564
chr17	64390564	64390592	PECAM1_UTR_2	five_prime_UTR	protein_coding	chr17	64390564	64390592
chr17	64390601	64390665	PECAM1_16	CDS	protein_coding	chr17	64390601	64390665
chr17	64390665	64390878	PECAM1_UTR_3	five_prime_UTR	protein_coding	chr17	64390665	64390878
chr17	64394251	64394315	PECAM1_intron_16	intron	protein_coding	chr17	64390879	64398312
chr17	64394513	64395610	PECAM1_intron_16	intron	protein_coding	chr17	64390879	64398312
chr17	64395711	64397172	PECAM1_intron_16	intron	protein_coding	chr17	64390879	64398312
chr17	64397415	64397535	PECAM1_intron_16	intron	protein_coding	chr17	64390879	64398312
chr17	64390879	64394136	PECAM1_intron_16	intron	protein_coding	chr17	64390879	64398312
chr17	64397629	64398312	PECAM1_intron_16	intron	protein_coding	chr17	64390879	64398312
chr17	64398313	64398391	PECAM1_UTR_4	five_prime_UTR	protein_coding	chr17	64398313	64398391
chr17	64398392	64413712	PECAM1_intron_17	intron	protein_coding	chr17	64398392	64413712
chr17	64413713	64413776	PECAM1_UTR_5	five_prime_UTR	protein_coding	chr17	64413713	64413776
chr17	64425069	64425170	MIR1273E_1	exon	miRNA	chr17	64425069	64425170
chr17	64449037	64449168	MILR1_UTR_1	five_prime_UTR	protein_coding	chr17	64449037	64449168
chr17	64449168	64449223	MILR1_1	CDS	protein_coding	chr17	64449168	64449223
chr17	64449224	64449312	MILR1_intron_1	intron	protein_coding	chr17	64449224	64449312
chr17	64449313	64449355	MILR1_2	CDS	protein_coding	chr17	64449313	64449355
chr17	64449356	64449981	MILR1_intron_2	intron	protein_coding	chr17	64449356	64452595
chr17	64450064	64452323	MILR1_intron_2	intron	protein_coding	chr17	64449356	64452595
chr17	64452437	64452595	MILR1_intron_2	intron	protein_coding	chr17	64449356	64452595
chr17	64452596	64452866	MILR1_3	CDS	protein_coding	chr17	64452596	64452866
chr17	64456024	64457398	MILR1_intron_3	intron	protein_coding	chr17	64452867	64457398
chr17	64452867	64455878	MILR1_intron_3	intron	protein_coding	chr17	64452867	64457398
chr17	64457399	64457684	MILR1_4	CDS	protein_coding	chr17	64457399	64457684
chr17	64457685	64460820	MILR1_intron_4	intron	protein_coding	chr17	64457685	64460820
chr17	64460821	64460932	MILR1_5	CDS	protein_coding	chr17	64460821	64460932
chr17	64460933	64464585	MILR1_intron_5	intron	protein_coding	chr17	64460933	64465450
chr17	64573151	64573274	SMURF2_intron_10	intron	protein_coding	chr17	64571957	64578490
chr17	64817122	64817166	PLEKHM1P1_intron_14	intron	transcribed_unprocessed_pseudogene	chr17	64815246	64819794
chr17	64908515	64908544	LRRC37A3_intron_13	intron	protein_coding	chr17	64899102	64918748
chr17	66968554	66968580	CACNG4_intron_1	intron	protein_coding	chr17	66965132	67018187
chr17	67731283	67731514	NOL11_intron_8	intron	protein_coding	chr17	67726649	67734361
chr17	67993584	67993649	C17orf58_UTR_4	five_prime_UTR	protein_coding	chr17	67993423	67993649
chr17	67993649	67993781	C17orf58_2	CDS	protein_coding	chr17	67993649	67993984
chr17	68385536	68385576	ARSG_intron_10	intron	protein_coding	chr17	68385173	68395071
chr17	69765580	69765727	LINC01483_intron_6	intron	lincRNA	chr17	69763983	69845438
chr17	72236596	72236642	SOX9-AS1_intron_27	intron	processed_transcript	chr17	72221874	72236949
chr17	73038747	73038805	SLC39A11_intron_11	intron	protein_coding	chr17	73031715	73084806
chr17	73192833	73192922	COG1_intron_1	intron	protein_coding	chr17	73192832	73192932
chr17	73388907	73388943	SDK2_intron_16	intron	protein_coding	chr17	73388038	73390285
chr17	73457301	73457337	SDK2_intron_42	intron	protein_coding	chr17	73456054	73472110
chr17	73614608	73614717	SDK2_intron_44	intron	protein_coding	chr17	73507598	73644023
chr17	73757841	73757958	LINC00469_intron_1	intron	lincRNA	chr17	73750735	73760933
chr17	75142589	75142645	JPT1_intron_1	intron	protein_coding	chr17	75136251	75146664
chr17	75558876	75558906	LLGL2_intron_12	intron	protein_coding	chr17	75558628	75559250
chr17	76240290	76240373	RNF157_UTR_5	five_prime_UTR	protein_coding	chr17	76240240	76240373
chr17	76710812	76710871	MXRA7_5	CDS	protein_coding	chr17	76710604	76710946
chr17	76887467	76887533	MGAT5B_intron_3	intron	protein_coding	chr17	76882528	76902553
chr17	78540425	78540544	DNAH17_intron_64	intron	protein_coding	chr17	78539881	78543855
chr17	78540691	78540860	DNAH17_intron_64	intron	protein_coding	chr17	78539881	78543855
chr17	78540910	78541315	DNAH17_intron_64	intron	protein_coding	chr17	78539881	78543855
chr17	78631674	78631805	LINC02081_intron_5	intron	lincRNA	chr17	78630431	78631947
chr17	78925088	78925188	TIMP2_UTR_4	five_prime_UTR	protein_coding	chr17	78925088	78925387
chr17	79149970	79150062	RBFOX3_intron_12	intron	protein_coding	chr17	79115749	79183262
chr17	79491024	79491176	RBFOX3_intron_17	intron	protein_coding	chr17	79482599	79508769
chr17	79495466	79495638	RBFOX3_intron_17	intron	protein_coding	chr17	79482599	79508769
chr17	79778132	79778162	CBX2_UTR_1	five_prime_UTR	protein_coding	chr17	79778132	79778235
chr17	79839339	79839423	CBX4_UTR_4	five_prime_UTR	protein_coding	chr17	79839251	79839429
chr17	80065095	80065150	CCDC40_intron_10	intron	protein_coding	chr17	80058981	80065483
chr17	80170770	80170858	CARD14_intron_1	intron	protein_coding	chr17	80170057	80172904
chr17	80274615	80274841	RNF213_intron_3	intron	protein_coding	chr17	80273405	80278762
chr17	80314398	80314482	RNF213_intron_16	intron	protein_coding	chr17	80313168	80317186
chr17	80314582	80314787	RNF213_intron_16	intron	protein_coding	chr17	80313168	80317186
chr17	80314862	80314983	RNF213_intron_16	intron	protein_coding	chr17	80313168	80317186
chr17	80315402	80315517	RNF213_intron_16	intron	protein_coding	chr17	80313168	80317186
chr17	80591155	80591255	RPTOR_intron_1	intron	protein_coding	chr17	80545792	80625689
chr17	80898653	80898716	RPTOR_intron_20	intron	protein_coding	chr17	80893866	80908809
chr17	80963624	80963661	RPTOR_intron_33	intron	protein_coding	chr17	80963058	80964260
chr17	81166095	81166352	PVALEF_intron_1	intron	protein_coding	chr17	81165748	81166675
chr17	81205401	81205500	CEP131_intron_20	intron	protein_coding	chr17	81203608	81206742
chr17	81209877	81209912	CEP131_intron_23	intron	protein_coding	chr17	81209023	81219878
chr17	81307437	81307526	LINC00482_intron_2	intron	lincRNA	chr17	81305992	81307628
chr17	81379983	81380168	AC110285.1_intron_2	intron	lincRNA	chr17	81379924	81380483
chr17	81426455	81426798	BAHCC1_intron_2	intron	protein_coding	chr17	81399918	81426798
chr17	81426799	81426979	BAHCC1_2	CDS	protein_coding	chr17	81426799	81426979
chr17	81426980	81432886	BAHCC1_intron_3	intron	protein_coding	chr17	81426980	81438368
chr17	81833132	81833170	MCRIP1_intron_3	intron	protein_coding	chr17	81826663	81833236
chr17	81927442	81927526	MAFG_intron_3	intron	protein_coding	chr17	81923533	81927526
chr17	81927527	81927598	MAFG_UTR_4	five_prime_UTR	protein_coding	chr17	81927527	81927714
chr17	82031624	82031761	RAC3_UTR_1	five_prime_UTR	protein_coding	chr17	82031624	82031761
chr17	82031761	82031796	RAC3_1	CDS	protein_coding	chr17	82031761	82031796
chr17	82031797	82031885	RAC3_intron_1	intron	protein_coding	chr17	82031797	82032059
chr17	82119087	82119127	CCDC57_intron_3	intron	protein_coding	chr17	82113766	82127690
chr17	82148364	82148422	CCDC57_intron_7	intron	protein_coding	chr17	82145854	82151558
chr17	82148743	82148797	CCDC57_intron_7	intron	protein_coding	chr17	82145854	82151558
chr17	82148936	82148972	CCDC57_intron_7	intron	protein_coding	chr17	82145854	82151558
chr17	82187553	82187769	CCDC57_intron_15	intron	protein_coding	chr17	82183933	82188217
chr17	82519785	82519888	FOXK2_UTR_1	five_prime_UTR	protein_coding	chr17	82519714	82519888
chr17	82519888	82520002	FOXK2_1	CDS	protein_coding	chr17	82519888	82520307
chr17	82638192	82638269	WDR45B_intron_8	intron	protein_coding	chr17	82631023	82643947
chr17	82648849	82648875	AC124283.5_1	exon	TEC	chr17	82648849	82650657
chr17	82750845	82751123	FN3K_UTR_2	three_prime_UTR	protein_coding	chr17	82750755	82751197
chr17	82886650	82886718	TBCD_intron_19	intron	protein_coding	chr17	82886285	82889666
chr17	82925984	82926039	TBCD_intron_34	intron	protein_coding	chr17	82925058	82926398
chr17	83003994	83004027	B3GNTL1_intron_7	intron	protein_coding	chr17	82965747	83005113
chr17	83079691	83079815	METRNL_UTR_1	five_prime_UTR	protein_coding	chr17	83079691	83079815
chr17	83079815	83079930	METRNL_1	CDS	protein_coding	chr17	83079815	83079985
chr17	83090236	83090312	METRNL_intron_3	intron	protein_coding	chr17	83085324	83093165
chr17	83090356	83090493	METRNL_intron_3	intron	protein_coding	chr17	83085324	83093165
chr18	11103	11144	LINC02564_1	exon	lincRNA	chr18	11103	11595
chr18	11806	11841	LINC02564_intron_1	intron	lincRNA	chr18	11596	13150
chr18	112043	112076	ROCK1P1_intron_1	intron	transcribed_unprocessed_pseudogene	chr18	109454	112365
chr18	513033	513074	LINC01925_intron_1	intron	lincRNA	chr18	508808	514694
chr18	514703	514753	LINC01925_2	exon	lincRNA	chr18	514695	514755
chr18	514992	515017	LINC01925_intron_2	intron	lincRNA	chr18	514756	515093
chr18	1541106	1541147	AC008109.1_intron_1	intron	lincRNA	chr18	1509224	1566450
chr18	1542613	1542681	AC008109.1_intron_1	intron	lincRNA	chr18	1509224	1566450
chr18	3551673	3551755	DLGAP1_intron_4	intron	protein_coding	chr18	3534616	3567488
chr18	4265623	4265676	DLGAP1_intron_17	intron	protein_coding	chr18	4151291	4455004
chr18	5295163	5295638	ZBTB14_intron_4	intron	protein_coding	chr18	5294825	5295650
chr18	8609597	8609712	RAB12_UTR_1	five_prime_UTR	protein_coding	chr18	8609445	8609727
chr18	8729691	8729714	MTCL1_intron_5	intron	protein_coding	chr18	8720497	8777831
chr18	9137293	9137448	ANKRD12_intron_2	intron	protein_coding	chr18	9137097	9137561
chr18	9614530	9614569	PPP4R1_UTR_4	five_prime_UTR	protein_coding	chr18	9614484	9614569
chr18	9614570	9614742	PPP4R1_intron_20	intron	protein_coding	chr18	9614570	9614794
chr18	11633369	11633452	NPIPB1P_intron_6	intron	transcribed_unprocessed_pseudogene	chr18	11629775	11639340
chr18	12094356	12094732	ANKRD62_intron_1	intron	protein_coding	chr18	12094236	12095169
chr18	12333056	12333131	TUBB6_intron_6	intron	protein_coding	chr18	12329827	12337111
chr18	12333056	12333131	AFG3L2_intron_1	intron	protein_coding	chr18	12329784	12337339
chr18	13395548	13395705	LDLRAD4_intron_5	intron	protein_coding	chr18	13387763	13438242
chr18	20958930	20959132	ROCK1_intron_4	intron	protein_coding	chr18	20955246	20959838
chr18	21429188	21429292	GREB1L_intron_8	intron	protein_coding	chr18	21403995	21434945
chr18	23469351	23469394	RIOK3_intron_7	intron	protein_coding	chr18	23467527	23473427
chr18	24098466	24098570	TTC39C_intron_9	intron	protein_coding	chr18	24083082	24113351
chr18	26248226	26248525	TAF4B_intron_1	intron	protein_coding	chr18	26227277	26265168
chr18	32036611	32036648	RNF125_intron_1	intron	protein_coding	chr18	32019028	32037114
chr18	33275643	33275681	CCDC178_intron_14	intron	protein_coding	chr18	33267298	33293157
chr18	33578308	33578481	ASXL3_UTR_1	five_prime_UTR	protein_coding	chr18	33578233	33578631
chr18	34984914	34985500	MAPRE2_intron_2	intron	protein_coding	chr18	34978542	34988591
chr18	35581739	35581833	GALNT1_UTR_1	five_prime_UTR	protein_coding	chr18	35581739	35581862
chr18	35597994	35598041	GALNT1_intron_1	intron	protein_coding	chr18	35581863	35654558
chr18	44360529	44360787	LINC01478_intron_3	intron	lincRNA	chr18	44326483	44373283
chr18	44360824	44360864	LINC01478_intron_3	intron	lincRNA	chr18	44326483	44373283
chr18	44360935	44361181	LINC01478_intron_3	intron	lincRNA	chr18	44326483	44373283
chr18	44361202	44361796	LINC01478_intron_3	intron	lincRNA	chr18	44326483	44373283
chr18	44361912	44362010	LINC01478_intron_3	intron	lincRNA	chr18	44326483	44373283
chr18	44895160	44895279	SETBP1_intron_6	intron	protein_coding	chr18	44877415	44949879
chr18	45537020	45537054	SLC14A2_intron_2	intron	protein_coding	chr18	45483323	45614799
chr18	45681177	45681219	SLC14A2_intron_21	intron	protein_coding	chr18	45679025	45682317
chr18	45681326	45681363	SLC14A2_intron_21	intron	protein_coding	chr18	45679025	45682317
chr18	45997617	45997673	PSTPIP2_intron_6	intron	protein_coding	chr18	45993704	45997747
chr18	46334171	46334196	RNF165_UTR_2	five_prime_UTR	protein_coding	chr18	46333967	46334335
chr18	47850350	47850539	SMAD2_intron_4	intron	protein_coding	chr18	47848688	47851272
chr18	47850665	47850787	SMAD2_intron_4	intron	protein_coding	chr18	47848688	47851272
chr18	49060635	49060711	DYM_intron_1	intron	protein_coding	chr18	49044205	49093215
chr18	49202991	49203088	DYM_intron_5	intron	protein_coding	chr18	49163788	49209549
chr18	49393033	49393103	DYM_intron_20	intron	protein_coding	chr18	49391646	49430253
chr18	49440812	49441223	DYM_intron_21	intron	protein_coding	chr18	49430448	49460396
chr18	49579013	49579210	LIPG_intron_6	intron	protein_coding	chr18	49575591	49581413
chr18	51197219	51197294	MEX3C_2	CDS	protein_coding	chr18	51196411	51197320
chr18	52642036	52642059	DCC_intron_1	intron	protein_coding	chr18	52340879	52752030
chr18	53047288	53047312	DCC_intron_9	intron	protein_coding	chr18	52965127	53063303
chr18	53086055	53086605	DCC_intron_11	intron	protein_coding	chr18	53066167	53157354
chr18	53399622	53399930	DCC_intron_22	intron	protein_coding	chr18	53397447	53402784
chr18	53427877	53429073	DCC_intron_26	intron	protein_coding	chr18	53416442	53435142
chr18	54224235	54224319	MBD2_7	CDS	protein_coding	chr18	54224017	54224559
chr18	54887023	54887065	RAB27B_intron_6	intron	protein_coding	chr18	54884437	54887993
chr18	54930653	54930680	CCDC68_intron_5	intron	protein_coding	chr18	54928883	54934818
chr18	55587915	55588014	TCF4_intron_31	intron	protein_coding	chr18	55587205	55588036
chr18	55621504	55621545	TCF4_intron_35	intron	protein_coding	chr18	55596227	55631296
chr18	55621621	55621723	TCF4_intron_35	intron	protein_coding	chr18	55596227	55631296
chr18	57435685	57435716	ONECUT2_UTR_1	five_prime_UTR	protein_coding	chr18	57435685	57435716
chr18	57435774	57435878	ONECUT2_1	CDS	protein_coding	chr18	57435716	57436944
chr18	57730815	57730840	ATP8B1_intron_26	intron	protein_coding	chr18	57706588	57731625
chr18	58209224	58209392	NEDD4L_intron_7	intron	protein_coding	chr18	58195734	58221533
chr18	58863401	58863481	ZNF532_intron_1	intron	protein_coding	chr18	58863167	58863481
chr18	58863482	58863537	ZNF532_UTR_2	five_prime_UTR	protein_coding	chr18	58863482	58863750
chr18	58888789	58888870	ZNF532_intron_6	intron	protein_coding	chr18	58865580	58896423
chr18	58935236	58935443	ZNF532_intron_9	intron	protein_coding	chr18	58934615	58939443
chr18	61496139	61496203	CDH20_intron_3	intron	protein_coding	chr18	61490800	61499184
chr18	61970624	61970763	PIGN_intron_1	intron	protein_coding	chr18	61905493	62017627
chr18	62523459	62523598	ZCCHC2_1	CDS	protein_coding	chr18	62523424	62524753
chr18	62801024	62801076	PHLPP1_intron_1	intron	protein_coding	chr18	62717260	62830033
chr18	63320088	63320128	BCL2_UTR_3	five_prime_UTR	protein_coding	chr18	63318666	63320128
chr18	65866171	65866199	CDH7_intron_12	intron	protein_coding	chr18	65864126	65880399
chr18	68857102	68857341	CCDC102B_intron_9	intron	protein_coding	chr18	68846422	68874667
chr18	68956417	68956551	CCDC102B_intron_11	intron	protein_coding	chr18	68897429	69010932
chr18	69894385	69894605	CD226_intron_3	intron	protein_coding	chr18	69873247	69895699
chr18	74218507	74218670	AC090398.1_intron_1	intron	lincRNA	chr18	74212570	74240270
chr18	74616160	74621331	ZNF407_intron_1	intron	protein_coding	chr18	74597938	74630961
chr18	75211532	75211754	TSHZ1_UTR_2	five_prime_UTR	protein_coding	chr18	75211528	75211876
chr18	76392865	76394805	ZNF516_intron_4	intron	protein_coding	chr18	76380304	76441243
chr18	76467229	76467286	ZNF516_intron_6	intron	protein_coding	chr18	76463142	76490679
chr18	76491344	76491429	ZNF516_intron_7	intron	protein_coding	chr18	76490780	76495142
chr18	76585829	76585888	LINC00908_intron_5	intron	lincRNA	chr18	76562214	76602736
chr18	76822607	76822857	ZNF236_UTR_1	five_prime_UTR	protein_coding	chr18	76822607	76824357
chr18	77057844	77057901	MBP_intron_6	intron	protein_coding	chr18	77017779	77066296
chr18	77117917	77117966	MBP_intron_8	intron	protein_coding	chr18	77105287	77127288
chr18	77118037	77118127	MBP_intron_8	intron	protein_coding	chr18	77105287	77127288
chr18	77259050	77259125	GALR1_intron_2	intron	protein_coding	chr18	77256224	77268583
chr18	77545560	77545616	AC124254.1_intron_2	intron	lincRNA	chr18	77522923	77560697
chr18	78992729	78992939	SALL3_1	CDS	protein_coding	chr18	78992390	78995462
chr18	79358422	79358484	ATP9B_intron_28	intron	protein_coding	chr18	79348197	79359352
chr18	79400810	79400933	NFATC1_intron_2	intron	protein_coding	chr18	79400480	79410401
chr18	79520681	79520715	NFATC1_intron_10	intron	protein_coding	chr18	79486938	79527526
chr18	79521620	79521706	NFATC1_intron_10	intron	protein_coding	chr18	79486938	79527526
chr18	79521754	79521861	NFATC1_intron_10	intron	protein_coding	chr18	79486938	79527526
chr18	79647218	79647415	AC068473.1_intron_3	intron	lincRNA	chr18	79642140	79660637
chr18	79691895	79691918	CTDP1_intron_3	intron	protein_coding	chr18	79681518	79695223
chr18	79740037	79740094	CTDP1_intron_14	intron	protein_coding	chr18	79736522	79753650
chr18	79745662	79745687	CTDP1_intron_14	intron	protein_coding	chr18	79736522	79753650
chr18	79745970	79746035	CTDP1_intron_14	intron	protein_coding	chr18	79736522	79753650
chr18	79886674	79886744	KCNG2_intron_1	intron	protein_coding	chr18	79864292	79899038
chr18	79919586	79919616	PQLC1_intron_2	intron	protein_coding	chr18	79919401	79933967
chr18	79919811	79919901	PQLC1_intron_2	intron	protein_coding	chr18	79919401	79933967
chr18	79919927	79920109	PQLC1_intron_2	intron	protein_coding	chr18	79919401	79933967
chr18	79920130	79920262	PQLC1_intron_2	intron	protein_coding	chr18	79919401	79933967
chr18	79920502	79920625	PQLC1_intron_2	intron	protein_coding	chr18	79919401	79933967
chr18	79920807	79921048	PQLC1_intron_2	intron	protein_coding	chr18	79919401	79933967
chr18	79921497	79921613	PQLC1_intron_2	intron	protein_coding	chr18	79919401	79933967
chr18	79969243	79969283	HSBP1L1_intron_3	intron	protein_coding	chr18	79968184	79970438
chr19	70927	70951	AC008993.1_5	exon	transcribed_processed_pseudogene	chr19	70927	70976
chr19	212769	212801	LINC01002_intron_15	intron	processed_transcript	chr19	211886	218833
chr19	231924	231960	LINC01002_intron_21	intron	processed_transcript	chr19	231316	233475
chr19	442566	442615	SHC2_intron_12	intron	protein_coding	chr19	440933	460527
chr19	460683	460890	SHC2_12	CDS	protein_coding	chr19	460528	460996
chr19	496766	496920	MADCAM1_intron_2	intron	protein_coding	chr19	496552	497831
chr19	497109	497137	MADCAM1_intron_2	intron	protein_coding	chr19	496552	497831
chr19	497291	497349	MADCAM1_intron_2	intron	protein_coding	chr19	496552	497831
chr19	517415	517626	TPGS1_intron_1	intron	protein_coding	chr19	507845	518887
chr19	548796	548839	GZMM_intron_3	intron	protein_coding	chr19	548678	548920
chr19	589893	589945	HCN2_UTR_1	five_prime_UTR	protein_coding	chr19	589893	589945
chr19	589945	590275	HCN2_1	CDS	protein_coding	chr19	589945	590577
chr19	613611	613704	HCN2_intron_6	intron	protein_coding	chr19	613489	613850
chr19	616074	616237	HCN2_8	CDS	protein_coding	chr19	615794	616474
chr19	620854	620978	POLRMT_intron_11	intron	protein_coding	chr19	620488	621056
chr19	642270	642320	FGF22_intron_1	intron	protein_coding	chr19	640140	643233
chr19	708939	709026	PALM_UTR_1	five_prime_UTR	protein_coding	chr19	708939	709146
chr19	812630	812670	PLPPR3_1	CDS	protein_coding	chr19	812569	813895
chr19	871788	871907	MED16_intron_4	intron	protein_coding	chr19	871663	871924
chr19	873041	873129	MED16_intron_5	intron	protein_coding	chr19	872119	873447
chr19	912111	912197	R3HDM4_intron_8	intron	protein_coding	chr19	902628	913085
chr19	991644	991750	WDR18_intron_7	intron	protein_coding	chr19	991352	991953
chr19	1034130	1034163	CNN2_intron_5	intron	protein_coding	chr19	1032697	1036065
chr19	1034324	1034349	CNN2_intron_5	intron	protein_coding	chr19	1032697	1036065
chr19	1034480	1034598	CNN2_intron_5	intron	protein_coding	chr19	1032697	1036065
chr19	1034738	1034858	CNN2_intron_5	intron	protein_coding	chr19	1032697	1036065
chr19	1049479	1049549	ABCA7_intron_18	intron	protein_coding	chr19	1049438	1050919
chr19	1049599	1049693	ABCA7_intron_18	intron	protein_coding	chr19	1049438	1050919
chr19	1049726	1049796	ABCA7_intron_18	intron	protein_coding	chr19	1049438	1050919
chr19	1049893	1049936	ABCA7_intron_18	intron	protein_coding	chr19	1049438	1050919
chr19	1052415	1052657	ABCA7_intron_23	intron	protein_coding	chr19	1052287	1053327
chr19	1137267	1138160	SBNO2_intron_29	intron	protein_coding	chr19	1132222	1147307
chr19	1148688	1148735	SBNO2_intron_30	intron	protein_coding	chr19	1147421	1149367
chr19	1159580	1159717	SBNO2_intron_33	intron	protein_coding	chr19	1155137	1168692
chr19	1161178	1161269	SBNO2_intron_33	intron	protein_coding	chr19	1155137	1168692
chr19	1161475	1161521	SBNO2_intron_33	intron	protein_coding	chr19	1155137	1168692
chr19	1164811	1164853	SBNO2_intron_33	intron	protein_coding	chr19	1155137	1168692
chr19	1196738	1196866	STK11_intron_3	intron	protein_coding	chr19	1189660	1205803
chr19	1229201	1229287	CBARP_UTR_1	three_prime_UTR	protein_coding	chr19	1228287	1230892
chr19	1229439	1229884	CBARP_UTR_1	three_prime_UTR	protein_coding	chr19	1228287	1230892
chr19	1286168	1286289	EFNA2_1	CDS	protein_coding	chr19	1286168	1286308
chr19	1375531	1375566	MUM1_intron_14	intron	protein_coding	chr19	1373161	1376517
chr19	1424344	1424382	DAZAP1_intron_6	intron	protein_coding	chr19	1422397	1425876
chr19	1528538	1528608	PLK5_intron_8	intron	protein_coding	chr19	1528429	1528896
chr19	1567739	1568058	MEX3D_2	CDS	protein_coding	chr19	1567463	1568058
chr19	1652381	1652574	TCF3_UTR_4	five_prime_UTR	protein_coding	chr19	1652299	1652605
chr19	1753769	1754124	ONECUT3_1	CDS	protein_coding	chr19	1753662	1754854
chr19	1754234	1754342	ONECUT3_1	CDS	protein_coding	chr19	1753662	1754854
chr19	1754407	1754575	ONECUT3_1	CDS	protein_coding	chr19	1753662	1754854
chr19	1789171	1789239	ATP8B3_intron_6	intron	protein_coding	chr19	1789121	1789359
chr19	1790184	1790540	ATP8B3_intron_8	intron	protein_coding	chr19	1789990	1790755
chr19	1802188	1802320	ATP8B3_intron_18	intron	protein_coding	chr19	1802063	1802485
chr19	1863283	1863497	KLF16_3	CDS	protein_coding	chr19	1863040	1863497
chr19	1863497	1863568	KLF16_UTR_3	five_prime_UTR	protein_coding	chr19	1863497	1863568
chr19	1941178	1941356	CSNK1G2_UTR_1	five_prime_UTR	protein_coding	chr19	1941149	1941418
chr19	1958783	1958919	CSNK1G2_intron_3	intron	protein_coding	chr19	1954716	1959236
chr19	2015474	2015703	BTBD2_10	CDS	protein_coding	chr19	2015296	2015703
chr19	2015725	2016039	BTBD2_intron_10	intron	protein_coding	chr19	2015725	2017043
chr19	2128630	2128755	AP3D1_intron_24	intron	protein_coding	chr19	2127202	2129088
chr19	2128879	2129007	AP3D1_intron_24	intron	protein_coding	chr19	2127202	2129088
chr19	2418324	2418730	TMPRSS9_intron_12	intron	protein_coding	chr19	2418139	2421852
chr19	2418755	2419027	TMPRSS9_intron_12	intron	protein_coding	chr19	2418139	2421852
chr19	2584691	2584904	GNG7_intron_3	intron	protein_coding	chr19	2555189	2646222
chr19	2584934	2585011	GNG7_intron_3	intron	protein_coding	chr19	2555189	2646222
chr19	2620222	2620257	GNG7_intron_3	intron	protein_coding	chr19	2555189	2646222
chr19	2638413	2638542	GNG7_intron_3	intron	protein_coding	chr19	2555189	2646222
chr19	2639724	2639836	GNG7_intron_3	intron	protein_coding	chr19	2555189	2646222
chr19	2639940	2640105	GNG7_intron_3	intron	protein_coding	chr19	2555189	2646222
chr19	2644339	2644369	GNG7_intron_3	intron	protein_coding	chr19	2555189	2646222
chr19	2651287	2651421	GNG7_intron_4	intron	protein_coding	chr19	2646281	2702644
chr19	2721290	2721477	AC006538.2_intron_1	intron	protein_coding	chr19	2717876	2737046
chr19	2909528	2910521	ZNF57_intron_2	intron	protein_coding	chr19	2907160	2912134
chr19	3029170	3029342	TLE2_intron_20	intron	protein_coding	chr19	3029168	3029548
chr19	3046914	3047130	TLE2_intron_22	intron	protein_coding	chr19	3045800	3047561
chr19	3062059	3062140	AES_intron_5	intron	protein_coding	chr19	3061405	3062172
chr19	3062266	3062556	AES_UTR_4	five_prime_UTR	protein_coding	chr19	3062200	3062557
chr19	3094441	3094597	GNA11_UTR_1	five_prime_UTR	protein_coding	chr19	3094410	3094651
chr19	3270579	3270613	CELF5_intron_2	intron	protein_coding	chr19	3251068	3273870
chr19	3360130	3360260	NFIC_intron_2	intron	protein_coding	chr19	3359686	3366547
chr19	3677811	3677874	PIP5K1C_intron_18	intron	protein_coding	chr19	3667354	3700295
chr19	4065465	4065520	ZBTB7A_UTR_3	five_prime_UTR	protein_coding	chr19	4065429	4065732
chr19	4065614	4065732	ZBTB7A_UTR_3	five_prime_UTR	protein_coding	chr19	4065429	4065732
chr19	4065733	4065874	ZBTB7A_intron_3	intron	protein_coding	chr19	4065733	4066680
chr19	4065901	4065956	ZBTB7A_intron_3	intron	protein_coding	chr19	4065733	4066680
chr19	4066141	4066174	ZBTB7A_intron_3	intron	protein_coding	chr19	4065733	4066680
chr19	4457358	4457409	UBXN6_intron_12	intron	protein_coding	chr19	4455439	4457613
chr19	5090412	5090553	KDM4B_intron_9	intron	protein_coding	chr19	5082505	5110620
chr19	6279730	6279771	MLLT1_intron_11	intron	protein_coding	chr19	6270760	6279771
chr19	6279784	6279831	MLLT1_UTR_2	five_prime_UTR	protein_coding	chr19	6279784	6279948
chr19	6424517	6424632	KHSRP_17	CDS	protein_coding	chr19	6424452	6424701
chr19	6533510	6533605	TNFSF9_intron_2	intron	protein_coding	chr19	6532817	6534598
chr19	6533706	6533781	TNFSF9_intron_2	intron	protein_coding	chr19	6532817	6534598
chr19	6700440	6700650	C3_intron_21	intron	protein_coding	chr19	6697795	6702125
chr19	6713671	6713893	C3_intron_33	intron	protein_coding	chr19	6713510	6713990
chr19	6739620	6739649	TRIP10_intron_1	intron	protein_coding	chr19	6738271	6739678
chr19	7596151	7596186	CAMSAP3_intron_1	intron	protein_coding	chr19	7596151	7605224
chr19	7599638	7599669	CAMSAP3_intron_1	intron	protein_coding	chr19	7596151	7605224
chr19	7599812	7599882	CAMSAP3_intron_1	intron	protein_coding	chr19	7596151	7605224
chr19	7599940	7600032	CAMSAP3_intron_1	intron	protein_coding	chr19	7596151	7605224
chr19	7600104	7600500	CAMSAP3_intron_1	intron	protein_coding	chr19	7596151	7605224
chr19	8005393	8005493	ELAVL1_intron_7	intron	protein_coding	chr19	8002204	8005493
chr19	8005494	8005525	ELAVL1_UTR_6	five_prime_UTR	protein_coding	chr19	8005494	8005659
chr19	8058497	8058559	CCL25_intron_5	intron	protein_coding	chr19	8057926	8062216
chr19	8543710	8543828	MYO1F_intron_14	intron	protein_coding	chr19	8541992	8544295
chr19	9792123	9792149	ZNF846_intron_8	intron	protein_coding	chr19	9786090	9792932
chr19	9900964	9901055	OLFM2_intron_6	intron	protein_coding	chr19	9860795	9913481
chr19	10377659	10377682	TYK2_intron_23	intron	protein_coding	chr19	10369878	10378212
chr19	10377858	10377918	TYK2_intron_23	intron	protein_coding	chr19	10369878	10378212
chr19	10871513	10871702	CARM1_UTR_1	five_prime_UTR	protein_coding	chr19	10871513	10871702
chr19	10871702	10871737	CARM1_1	CDS	protein_coding	chr19	10871702	10871922
chr19	11418224	11418260	RGL3_intron_17	intron	protein_coding	chr19	11417060	11418505
chr19	11424997	11425222	CCDC151_intron_6	intron	protein_coding	chr19	11424030	11426142
chr19	11425385	11425409	CCDC151_intron_6	intron	protein_coding	chr19	11424030	11426142
chr19	11587569	11587658	ZNF627_intron_3	intron	protein_coding	chr19	11575354	11597418
chr19	11613084	11613158	ZNF627_intron_5	intron	protein_coding	chr19	11604365	11614525
chr19	12995608	12995837	NFIX_UTR_1	five_prime_UTR	protein_coding	chr19	12995608	12995837
chr19	12995837	12995864	NFIX_1	CDS	protein_coding	chr19	12995837	12995864
chr19	13429974	13430016	CACNA1A_intron_46	intron	protein_coding	chr19	13371780	13452874
chr19	13598582	13598658	CACNA1A_intron_50	intron	protein_coding	chr19	13519504	13599751
chr19	13618905	13618928	CACNA1A_intron_51	intron	protein_coding	chr19	13600057	13623876
chr19	13618952	13619092	CACNA1A_intron_51	intron	protein_coding	chr19	13600057	13623876
chr19	13626648	13626679	CACNA1A_intron_52	intron	protein_coding	chr19	13624490	13632924
chr19	13929826	13929878	CC2D1A_intron_26	intron	protein_coding	chr19	13929661	13930076
chr19	14090036	14090131	SAMD1_5	CDS	protein_coding	chr19	14089784	14090420
chr19	14117589	14117653	PRKACA_UTR_6	five_prime_UTR	protein_coding	chr19	14117547	14117744
chr19	14389192	14389361	ADGRE5_intron_3	intron	protein_coding	chr19	14388819	14390922
chr19	15331943	15332026	BRD4_intron_25	intron	protein_coding	chr19	15331908	15332288
chr19	15332128	15332244	BRD4_intron_25	intron	protein_coding	chr19	15331908	15332288
chr19	15332370	15332545	BRD4_UTR_8	five_prime_UTR	protein_coding	chr19	15332289	15332545
chr19	15425803	15425905	WIZ_intron_4	intron	protein_coding	chr19	15425769	15426980
chr19	15432515	15432557	WIZ_UTR_3	five_prime_UTR	protein_coding	chr19	15432433	15432557
chr19	15432558	15432643	WIZ_intron_9	intron	protein_coding	chr19	15432558	15433163
chr19	15449734	15449773	WIZ_intron_15	intron	protein_coding	chr19	15449609	15449796
chr19	15673903	15673971	CYP4F12_intron_2	intron	protein_coding	chr19	15673728	15678259
chr19	15674199	15674305	CYP4F12_intron_2	intron	protein_coding	chr19	15673728	15678259
chr19	15674429	15674461	CYP4F12_intron_2	intron	protein_coding	chr19	15673728	15678259
chr19	15676388	15676953	CYP4F12_intron_2	intron	protein_coding	chr19	15673728	15678259
chr19	15677037	15677863	CYP4F12_intron_2	intron	protein_coding	chr19	15673728	15678259
chr19	15862438	15862507	LINC01835_intron_3	intron	transcribed_unprocessed_pseudogene	chr19	15858069	15862910
chr19	16777515	16777627	NWD1_intron_11	intron	protein_coding	chr19	16773324	16779341
chr19	16777136	16777398	NWD1_intron_11	intron	protein_coding	chr19	16773324	16779341
chr19	16897060	16897092	CPAMD8_intron_3	intron	protein_coding	chr19	16896666	16897689
chr19	17631171	17631222	UNC13A_intron_17	intron	protein_coding	chr19	17630751	17632780
chr19	17666001	17666035	UNC13A_intron_38	intron	protein_coding	chr19	17663568	17666648
chr19	18606656	18606850	CRLF1_UTR_2	five_prime_UTR	protein_coding	chr19	18606656	18606850
chr19	18653661	18653775	KLHL26_intron_1	intron	protein_coding	chr19	18637138	18664259
chr19	18683880	18683929	CRTC1_intron_1	intron	protein_coding	chr19	18683829	18735607
chr19	18896017	18896144	CERS1_UTR_9	five_prime_UTR	protein_coding	chr19	18895823	18896144
chr19	18896145	18896207	CERS1_intron_8	intron	protein_coding	chr19	18896145	18896559
chr19	19405865	19405889	GATAD2A_UTR_2	five_prime_UTR	protein_coding	chr19	19405793	19406019
chr19	23799644	23799678	AC139769.1_intron_3	intron	transcribed_unprocessed_pseudogene	chr19	23790775	23807824
chr19	23803591	23803914	AC139769.1_intron_3	intron	transcribed_unprocessed_pseudogene	chr19	23790775	23807824
chr19	23872815	23873139	AC139769.2_intron_3	intron	lincRNA	chr19	23827183	23874550
chr19	29811898	29811927	CCNE1_UTR_1	five_prime_UTR	protein_coding	chr19	29811898	29812152
chr19	29901778	29901837	AC008798.1_1	exon	unprocessed_pseudogene	chr19	29901696	29901869
chr19	30383945	30383970	ZNF536_intron_4	intron	protein_coding	chr19	30372557	30443559
chr19	30384147	30384352	ZNF536_intron_4	intron	protein_coding	chr19	30372557	30443559
chr19	30415189	30415228	ZNF536_intron_4	intron	protein_coding	chr19	30372557	30443559
chr19	32720236	32720287	TDRD12_intron_1	intron	protein_coding	chr19	32720097	32731723
chr19	32720659	32720692	TDRD12_intron_1	intron	protein_coding	chr19	32720097	32731723
chr19	33194296	33194582	LRP3_intron_1	intron	protein_coding	chr19	33177730	33194582
chr19	33194583	33194654	LRP3_UTR_2	five_prime_UTR	protein_coding	chr19	33194583	33194785
chr19	33753429	33753480	CHST8_intron_4	intron	protein_coding	chr19	33689392	33771411
chr19	33753581	33754042	CHST8_intron_4	intron	protein_coding	chr19	33689392	33771411
chr19	34481814	34481900	WTIP_UTR_1	five_prime_UTR	protein_coding	chr19	34481638	34481974
chr19	34939131	34939182	ZNF30_intron_4	intron	protein_coding	chr19	34933724	34942592
chr19	35268978	35269101	USF2_UTR_1	five_prime_UTR	protein_coding	chr19	35268978	35269101
chr19	35269101	35269163	USF2_1	CDS	protein_coding	chr19	35269101	35269163
chr19	35269164	35269263	USF2_intron_1	intron	protein_coding	chr19	35269164	35269444
chr19	35670458	35670585	UPK1A_intron_3	intron	protein_coding	chr19	35668655	35673230
chr19	35718019	35718072	KMT2B_1	CDS	protein_coding	chr19	35718019	35718381
chr19	37354233	37354286	HKR1_intron_11	intron	protein_coding	chr19	37347873	37357960
chr19	37747180	37747355	ZNF573_intron_1	intron	protein_coding	chr19	37740195	37758474
chr19	38735673	38736044	CAPN12_intron_9	intron	protein_coding	chr19	38735545	38736108
chr19	39342542	39342576	SAMD4B_UTR_1	five_prime_UTR	protein_coding	chr19	39342396	39342576
chr19	39342577	39342610	SAMD4B_intron_1	intron	protein_coding	chr19	39342577	39348286
chr19	41896860	41896889	ARHGEF1_intron_14	intron	protein_coding	chr19	41896483	41897313
chr19	41914761	41914785	ARHGEF1_intron_32	intron	protein_coding	chr19	41907455	41923090
chr19	41923749	41923830	ARHGEF1_intron_33	intron	protein_coding	chr19	41923234	41928829
chr19	41914761	41914785	AC010616.1_intron_5	intron	protein_coding	chr19	41912933	41928038
chr19	41923749	41923830	AC010616.1_intron_5	intron	protein_coding	chr19	41912933	41928038
chr19	42284273	42284338	CIC_UTR_4	five_prime_UTR	protein_coding	chr19	42284019	42284704
chr19	42284412	42284526	CIC_UTR_4	five_prime_UTR	protein_coding	chr19	42284019	42284704
chr19	42663273	42663638	CEACAMP5_intron_4	intron	unprocessed_pseudogene	chr19	42662415	42668983
chr19	43216578	43216616	PSG9_intron_1	intron	protein_coding	chr19	43212476	43253277
chr19	43358290	43358317	CD177_intron_5	intron	protein_coding	chr19	43356109	43360263
chr19	43639698	43639725	CADM4_intron_8	intron	protein_coding	chr19	43627791	43639725
chr19	43639726	43639790	CADM4_9	CDS	protein_coding	chr19	43639726	43639790
chr19	43639790	43639839	CADM4_UTR_2	five_prime_UTR	protein_coding	chr19	43639790	43639839
chr19	43810541	43810582	LYPD5_intron_5	intron	protein_coding	chr19	43802462	43820476
chr19	44546865	44546890	CEACAM22P_intron_5	intron	transcribed_unprocessed_pseudogene	chr19	44543933	44547177
chr19	44667696	44668496	CEACAM19_intron_2	intron	protein_coding	chr19	44667322	44671302
chr19	44668564	44668655	CEACAM19_intron_2	intron	protein_coding	chr19	44667322	44671302
chr19	45001432	45001477	RELB_UTR_1	five_prime_UTR	protein_coding	chr19	45001430	45001579
chr19	45973439	45973546	NOVA2_UTR_5	five_prime_UTR	protein_coding	chr19	45973351	45973546
chr19	47027508	47027558	NPAS1_intron_3	intron	protein_coding	chr19	47021848	47032276
chr19	47274667	47274696	INAFM1_UTR_1	five_prime_UTR	protein_coding	chr19	47274453	47274919
chr19	47274791	47274845	INAFM1_UTR_1	five_prime_UTR	protein_coding	chr19	47274453	47274919
chr19	47301108	47301147	C5AR1_intron_1	intron	protein_coding	chr19	47297193	47307367
chr19	48105797	48105947	PLA2G4C_intron_17	intron	protein_coding	chr19	48105445	48106520
chr19	48279504	48279537	ZNF114_intron_4	intron	protein_coding	chr19	48271829	48279729
chr19	48646869	48646951	SEC1P_intron_1	intron	transcribed_unitary_pseudogene	chr19	48638147	48663195
chr19	49556131	49556186	NOSIP_intron_1	intron	protein_coding	chr19	49555823	49556315
chr19	49652033	49652143	SCAF1_6	CDS	protein_coding	chr19	49650867	49653705
chr19	49702000	49702026	CPT1C_intron_8	intron	protein_coding	chr19	49701635	49704708
chr19	50261071	50261421	MYH14_intron_22	intron	protein_coding	chr19	50260716	50261473
chr19	50328889	50329037	KCNC3_4	CDS	protein_coding	chr19	50328212	50329082
chr19	50459479	50459559	MYBPC2_intron_23	intron	protein_coding	chr19	50459307	50460038
chr19	50678818	50678994	SHANK1_intron_3	intron	protein_coding	chr19	50672115	50686235
chr19	50959674	50959798	KLK6_intron_1	intron	protein_coding	chr19	50959317	50961742
chr19	50959829	50959967	KLK6_intron_1	intron	protein_coding	chr19	50959317	50961742
chr19	50960012	50960137	KLK6_intron_1	intron	protein_coding	chr19	50959317	50961742
chr19	52445718	52445822	ZNF534_intron_5	intron	protein_coding	chr19	52439447	52451185
chr19	52687602	52687637	ZNF83_intron_9	intron	protein_coding	chr19	52674254	52690441
chr19	52918961	52919248	AC010487.3_intron_7	intron	protein_coding	chr19	52895436	52962725
chr19	53186079	53186124	ZNF665_intron_3	intron	protein_coding	chr19	53182944	53193310
chr19	53188167	53188211	ZNF665_intron_3	intron	protein_coding	chr19	53182944	53193310
chr19	53188571	53188698	ZNF665_intron_3	intron	protein_coding	chr19	53182944	53193310
chr19	53270722	53270748	AC092070.4_intron_2	intron	lincRNA	chr19	53270321	53270817
chr19	53906000	53906093	PRKCG_intron_18	intron	protein_coding	chr19	53904743	53906315
chr19	53982549	53982671	CACNG8_4	CDS	protein_coding	chr19	53982079	53982849
chr19	54242419	54242474	LILRA6_intron_6	intron	protein_coding	chr19	54242311	54242517
chr19	54242577	54242610	LILRA6_intron_7	intron	protein_coding	chr19	54242555	54242716
chr19	54242717	54242751	LILRA6_8	CDS	protein_coding	chr19	54242717	54242751
chr19	54965599	54965657	NLRP7_intron_12	intron	protein_coding	chr19	54947850	54966038
chr19	54965599	54965657	NLRP2_intron_3	intron	protein_coding	chr19	54965378	54966341
chr19	55068906	55068966	RDH13_intron_9	intron	protein_coding	chr19	55068531	55069320
chr19	55093488	55093788	PPP1R12C_intron_9	intron	protein_coding	chr19	55093234	55094343
chr19	55093850	55093913	PPP1R12C_intron_9	intron	protein_coding	chr19	55093234	55094343
chr19	55094009	55094069	PPP1R12C_intron_9	intron	protein_coding	chr19	55093234	55094343
chr19	55134711	55134844	TNNT1_intron_4	intron	protein_coding	chr19	55134205	55137101
chr19	55308750	55308832	BRSK1_intron_21	intron	protein_coding	chr19	55308729	55311909
chr19	55380288	55380415	TMEM238_intron_1	intron	protein_coding	chr19	55379368	55383720
chr19	55383794	55383867	TMEM238_1	CDS	protein_coding	chr19	55383728	55384259
chr19	55396485	55396605	RPL28_intron_4	intron	protein_coding	chr19	55392086	55402941
chr19	55530496	55530780	SBK2_intron_1	intron	protein_coding	chr19	55530324	55531141
chr19	55712837	55712960	NLRP9_intron_4	intron	protein_coding	chr19	55712591	55715053
chr19	55713686	55713803	NLRP9_intron_4	intron	protein_coding	chr19	55712591	55715053
chr19	55831095	55831136	NLRP11_intron_9	intron	protein_coding	chr19	55818238	55831961
chr19	55878477	55878509	NLRP4_intron_8	intron	protein_coding	chr19	55877167	55878792
chr19	57482448	57482580	AC003005.2_intron_2	intron	lincRNA	chr19	57482006	57482894
chr19	57726096	57726132	AC003006.1_intron_1	intron	protein_coding	chr19	57682245	57750783
chr19	57726096	57726132	ZNF671_intron_2	intron	protein_coding	chr19	57723341	57727389
chr19	58106575	58106598	ZSCAN18_intron_9	intron	protein_coding	chr19	58098364	58107614
chr19	58106677	58106733	ZSCAN18_intron_9	intron	protein_coding	chr19	58098364	58107614
chr2	308080	308125	AC079779.3_intron_6	intron	lincRNA	chr2	307784	308125
chr2	308126	308177	AC079779.3_7	exon	lincRNA	chr2	308126	308267
chr2	308310	308333	AC079779.3_intron_7	intron	lincRNA	chr2	308268	308831
chr2	308832	308884	AC079779.3_8	exon	lincRNA	chr2	308832	309407
chr2	308080	308177	AC079779.4_intron_1	intron	lincRNA	chr2	307745	308937
chr2	308310	308333	AC079779.4_intron_1	intron	lincRNA	chr2	307745	308937
chr2	308821	308884	AC079779.4_intron_1	intron	lincRNA	chr2	307745	308937
chr2	809382	813426	LINC01115_intron_2	intron	lincRNA	chr2	806250	853977
chr2	849698	849751	LINC01115_intron_2	intron	lincRNA	chr2	806250	853977
chr2	861007	861075	LINC01115_intron_3	intron	lincRNA	chr2	854216	868116
chr2	956158	956255	SNTG2_intron_1	intron	protein_coding	chr2	951069	1083516
chr2	1107134	1107183	SNTG2_intron_4	intron	protein_coding	chr2	1098411	1137620
chr2	1107390	1107453	SNTG2_intron_4	intron	protein_coding	chr2	1098411	1137620
chr2	1150685	1151098	SNTG2_intron_6	intron	protein_coding	chr2	1137810	1165546
chr2	1221552	1221703	SNTG2_intron_9	intron	protein_coding	chr2	1209231	1237886
chr2	1345533	1345564	SNTG2_intron_16	intron	protein_coding	chr2	1316376	1367341
chr2	1525612	1525681	TPO_intron_16	intron	protein_coding	chr2	1516983	1540592
chr2	1532675	1532717	TPO_intron_16	intron	protein_coding	chr2	1516983	1540592
chr2	1533523	1533673	TPO_intron_16	intron	protein_coding	chr2	1516983	1540592
chr2	1536026	1536057	TPO_intron_16	intron	protein_coding	chr2	1516983	1540592
chr2	1536082	1536219	TPO_intron_16	intron	protein_coding	chr2	1516983	1540592
chr2	1536247	1536485	TPO_intron_16	intron	protein_coding	chr2	1516983	1540592
chr2	1703036	1703108	PXDN_intron_23	intron	protein_coding	chr2	1693135	1744254
chr2	1703238	1703347	PXDN_intron_23	intron	protein_coding	chr2	1693135	1744254
chr2	1703449	1703517	PXDN_intron_23	intron	protein_coding	chr2	1693135	1744254
chr2	1703624	1704231	PXDN_intron_23	intron	protein_coding	chr2	1693135	1744254
chr2	1952776	1952799	MYT1L_intron_19	intron	protein_coding	chr2	1943335	1979163
chr2	2906777	2906883	LINC01250_intron_2	intron	lincRNA	chr2	2897305	2965812
chr2	3057808	3057846	LINC01250_intron_4	intron	lincRNA	chr2	2966676	3125293
chr2	3068506	3068575	LINC01250_intron_4	intron	lincRNA	chr2	2966676	3125293
chr2	3246808	3247080	EIPR1_intron_6	intron	protein_coding	chr2	3214249	3257297
chr2	3304496	3304608	EIPR1_intron_8	intron	protein_coding	chr2	3274420	3318855
chr2	3315792	3315818	EIPR1_intron_8	intron	protein_coding	chr2	3274420	3318855
chr2	3416543	3416724	TRAPPC12_intron_4	intron	protein_coding	chr2	3401894	3421698
chr2	3416825	3416874	TRAPPC12_intron_4	intron	protein_coding	chr2	3401894	3421698
chr2	3605345	3605381	COLEC11_intron_4	intron	protein_coding	chr2	3604471	3605699
chr2	3690261	3690455	ALLC_intron_7	intron	protein_coding	chr2	3683075	3695715
chr2	3704391	3704738	DCDC2C_intron_1	intron	protein_coding	chr2	3704039	3708547
chr2	8681740	8681813	ID2_intron_2	intron	protein_coding	chr2	8681566	8681852
chr2	9206765	9206934	ASAP2_UTR_1	five_prime_UTR	protein_coding	chr2	9206765	9207104
chr2	9400335	9400376	ASAP2_intron_26	intron	protein_coding	chr2	9400073	9400740
chr2	9537874	9538014	ADAM17_intron_18	intron	protein_coding	chr2	9536829	9543151
chr2	10043188	10043553	KLF11_intron_1	intron	protein_coding	chr2	10043072	10043553
chr2	10043554	10043624	KLF11_UTR_2	five_prime_UTR	protein_coding	chr2	10043554	10043716
chr2	10399524	10399560	HPCAL1_intron_6	intron	protein_coding	chr2	10396921	10406263
chr2	11155267	11155370	PQLC3_intron_1	intron	protein_coding	chr2	11155267	11155370
chr2	11330735	11331009	ROCK2_intron_33	intron	protein_coding	chr2	11287738	11343994
chr2	11538904	11538979	GREB1_intron_2	intron	protein_coding	chr2	11534255	11539841
chr2	11596462	11596537	GREB1_intron_18	intron	protein_coding	chr2	11596240	11597779
chr2	11875074	11875191	MIR3681HG_intron_2	intron	lincRNA	chr2	11866285	12007114
chr2	12456122	12456164	MIR3681HG_intron_13	intron	lincRNA	chr2	12340302	12558204
chr2	13818857	13819007	LINC00276_intron_2	intron	lincRNA	chr2	13739285	13841562
chr2	13819072	13819188	LINC00276_intron_2	intron	lincRNA	chr2	13739285	13841562
chr2	13819566	13819789	LINC00276_intron_2	intron	lincRNA	chr2	13739285	13841562
chr2	14054981	14055069	LINC00276_intron_3	intron	lincRNA	chr2	13841615	14228872
chr2	16665750	16665778	FAM49A_intron_13	intron	protein_coding	chr2	16625770	16665778
chr2	16665779	16665821	FAM49A_UTR_6	five_prime_UTR	protein_coding	chr2	16665779	16665834
chr2	16665843	16665918	FAM49A_intron_14	intron	protein_coding	chr2	16665835	16665989
chr2	20667081	20667129	GDF7_UTR_1	five_prime_UTR	protein_coding	chr2	20666664	20667239
chr2	20667328	20667429	GDF7_1	CDS	protein_coding	chr2	20667239	20667630
chr2	23877496	23877580	ATAD2B_intron_22	intron	protein_coding	chr2	23875905	23880637
chr2	25129319	25129368	EFR3B_intron_8	intron	protein_coding	chr2	25128333	25129973
chr2	25280306	25280339	DNMT3A_intron_21	intron	protein_coding	chr2	25275544	25281450
chr2	25341075	25341534	DNMT3A_intron_24	intron	protein_coding	chr2	25314162	25341824
chr2	25341606	25341659	DNMT3A_intron_24	intron	protein_coding	chr2	25314162	25341824
chr2	25341711	25341771	DNMT3A_intron_24	intron	protein_coding	chr2	25314162	25341824
chr2	25341858	25341885	DNMT3A_UTR_6	five_prime_UTR	protein_coding	chr2	25341825	25341885
chr2	25341886	25342220	DNMT3A_intron_25	intron	protein_coding	chr2	25341886	25342428
chr2	25673620	25673647	DTNB_UTR_9	five_prime_UTR	protein_coding	chr2	25673385	25673647
chr2	25962831	25962960	KIF3C_intron_7	intron	protein_coding	chr2	25956445	25980371
chr2	26173091	26173118	GAREM2_UTR_1	five_prime_UTR	protein_coding	chr2	26173091	26173220
chr2	26476560	26476727	OTOF_intron_25	intron	protein_coding	chr2	26476318	26476889
chr2	28026829	28026858	BABAM2_intron_7	intron	protein_coding	chr2	28025421	28045723
chr2	28112148	28112204	BABAM2_intron_8	intron	protein_coding	chr2	28045800	28129269
chr2	28458816	28458916	PLB1_intron_1	intron	protein_coding	chr2	28457198	28496069
chr2	29831026	29831140	ALK_intron_29	intron	protein_coding	chr2	29717701	29919991
chr2	29802309	29802571	ALK_intron_29	intron	protein_coding	chr2	29717701	29919991
chr2	31576984	31577018	SRD5A2_intron_4	intron	protein_coding	chr2	31533767	31580618
chr2	32447767	32447874	BIRC6_intron_21	intron	protein_coding	chr2	32445669	32448793
chr2	32448041	32448162	BIRC6_intron_21	intron	protein_coding	chr2	32445669	32448793
chr2	32461072	32461205	BIRC6_intron_23	intron	protein_coding	chr2	32453943	32463192
chr2	32866671	32866709	LINC00486_intron_2	intron	lincRNA	chr2	32841234	32882697
chr2	32868130	32868186	LINC00486_intron_2	intron	lincRNA	chr2	32841234	32882697
chr2	32916108	32916215	LINC00486_intron_7	intron	lincRNA	chr2	32902124	32925351
chr2	32917625	32918410	LINC00486_intron_7	intron	lincRNA	chr2	32902124	32925351
chr2	34550513	34550791	AC068599.1_intron_2	intron	lincRNA	chr2	34384570	34635247
chr2	34604004	34604039	AC068599.1_intron_2	intron	lincRNA	chr2	34384570	34635247
chr2	38325687	38325711	ATL2_intron_12	intron	protein_coding	chr2	38319020	38343266
chr2	38934532	38934643	ARHGEF33_intron_7	intron	protein_coding	chr2	38931252	38935773
chr2	42048020	42048133	PKDCC_UTR_1	five_prime_UTR	protein_coding	chr2	42048020	42048199
chr2	42605466	42605591	MTA3_intron_7	intron	protein_coding	chr2	42579201	42609456
chr2	42605963	42606013	MTA3_intron_7	intron	protein_coding	chr2	42579201	42609456
chr2	43514981	43515165	THADA_intron_16	intron	protein_coding	chr2	43508781	43527877
chr2	44588425	44588533	CAMKMT_intron_6	intron	protein_coding	chr2	44549786	44631489
chr2	44588902	44589062	CAMKMT_intron_6	intron	protein_coding	chr2	44549786	44631489
chr2	44589089	44589114	CAMKMT_intron_6	intron	protein_coding	chr2	44549786	44631489
chr2	45415633	45415795	SRBD1_intron_3	intron	protein_coding	chr2	45413294	45418363
chr2	46542727	46542902	RHOQ_UTR_1	five_prime_UTR	protein_coding	chr2	46542727	46543046
chr2	48555768	48555872	STON1-GTF2A1L_intron_1	intron	protein_coding	chr2	48529989	48569018
chr2	49385786	49385813	AC009975.1_intron_2	intron	lincRNA	chr2	48946406	49408200
chr2	49385786	49385813	AC009975.2_intron_7	intron	lincRNA	chr2	49339575	49426530
chr2	50424139	50424315	NRXN1_intron_11	intron	protein_coding	chr2	50347797	50465440
chr2	51549094	51549547	AC007402.1_intron_5	intron	lincRNA	chr2	51527661	51762087
chr2	54095896	54095987	ACYP2_intron_6	intron	protein_coding	chr2	54066048	54115401
chr2	54945152	54945244	EML6_intron_27	intron	protein_coding	chr2	54928752	54948880
chr2	59417814	59417840	AC007100.1_intron_1	intron	lincRNA	chr2	59218725	59512007
chr2	60064417	60064455	AC007100.1_intron_3	intron	lincRNA	chr2	59827272	60100089
chr2	60507224	60507364	BCL11A_intron_3	intron	protein_coding	chr2	60468834	60522079
chr2	61848886	61849069	FAM161A_intron_6	intron	protein_coding	chr2	61842361	61853857
chr2	62729448	62729495	EHBP1_intron_4	intron	protein_coding	chr2	62707296	62747393
chr2	65338197	65338285	SPRED2_intron_4	intron	protein_coding	chr2	65334774	65344194
chr2	65369653	65369708	SPRED2_intron_7	intron	protein_coding	chr2	65366651	65377611
chr2	73985189	73985543	AC073046.1_intron_1	intron	lincRNA	chr2	73985158	73985978
chr2	77307716	77307794	LRRTM4_intron_1	intron	protein_coding	chr2	76748917	77516666
chr2	79916526	79916597	CTNNA2_intron_17	intron	protein_coding	chr2	79909798	80305103
chr2	80126596	80126644	CTNNA2_intron_17	intron	protein_coding	chr2	79909798	80305103
chr2	80767431	80767670	AC012355.1_intron_2	intron	lincRNA	chr2	80703695	80776468
chr2	84971093	84971117	KCMF1_UTR_1	five_prime_UTR	protein_coding	chr2	84971093	84971467
chr2	84971199	84971242	KCMF1_UTR_1	five_prime_UTR	protein_coding	chr2	84971093	84971467
chr2	85292098	85292156	TCF7L1_intron_8	intron	protein_coding	chr2	85283579	85302482
chr2	86637260	86637323	RNF103-CHMP3_intron_7	intron	protein_coding	chr2	86623029	86688230
chr2	86913983	86914934	RGPD1_intron_2	intron	protein_coding	chr2	86913922	86917629
chr2	86942488	86942637	RGPD1_intron_4	intron	protein_coding	chr2	86942309	86951294
chr2	86978623	86978654	RGPD1_intron_20	intron	protein_coding	chr2	86977932	86981081
chr2	86979966	86979997	RGPD1_intron_20	intron	protein_coding	chr2	86977932	86981081
chr2	87812419	87812445	RGPD2_intron_20	intron	protein_coding	chr2	87812207	87816267
chr2	87820627	87820655	RGPD2_intron_23	intron	protein_coding	chr2	87818624	87825656
chr2	87824719	87824865	RGPD2_intron_23	intron	protein_coding	chr2	87818624	87825656
chr2	87825385	87825568	RGPD2_intron_23	intron	protein_coding	chr2	87818624	87825656
chr2	88181186	88181334	THNSL2_intron_6	intron	protein_coding	chr2	88179014	88182697
chr2	88181440	88181539	THNSL2_intron_6	intron	protein_coding	chr2	88179014	88182697
chr2	88452278	88452374	FOXI3_2	CDS	protein_coding	chr2	88451895	88452535
chr2	89626048	89626077	AC006453.1_intron_4	intron	unprocessed_pseudogene	chr2	89625873	89626143
chr2	94589000	94589052	AL845331.2_intron_1	intron	protein_coding	chr2	94588548	94594742
chr2	94602037	94602067	AL845331.2_intron_2	intron	protein_coding	chr2	94594874	94602490
chr2	95346552	95346676	KCNIP3_intron_3	intron	protein_coding	chr2	95310521	95346726
chr2	95616502	95616526	AC009237.13_2	exon	unprocessed_pseudogene	chr2	95616400	95616592
chr2	96894617	96894711	FAM178B_intron_4	intron	protein_coding	chr2	96894052	96897912
chr2	96894823	96894882	FAM178B_intron_4	intron	protein_coding	chr2	96894052	96897912
chr2	97416639	97416674	AC092683.1_intron_1	intron	lincRNA	chr2	97416406	97422163
chr2	98730967	98731046	MGAT4A_intron_18	intron	protein_coding	chr2	98730249	98731046
chr2	98731047	98731126	MGAT4A_UTR_7	five_prime_UTR	protein_coding	chr2	98731047	98731126
chr2	100037529	100037678	AFF3_intron_22	intron	protein_coding	chr2	100011572	100104400
chr2	100104667	100104716	AFF3_UTR_3	five_prime_UTR	protein_coding	chr2	100104667	100104716
chr2	100104717	100104933	AFF3_intron_24	intron	protein_coding	chr2	100104717	100105193
chr2	101718566	101718608	MAP4K4_intron_3	intron	protein_coding	chr2	101698539	101790718
chr2	101759498	101759797	MAP4K4_intron_3	intron	protein_coding	chr2	101698539	101790718
chr2	102352423	102353063	IL18R1_intron_1	intron	protein_coding	chr2	102311624	102355927
chr2	102886902	102887085	TMEM182_intron_8	intron	protein_coding	chr2	102817667	102932883
chr2	102886902	102887085	LINC01796_intron_1	intron	lincRNA	chr2	102873581	102891261
chr2	104855511	104855695	POU3F3_UTR_1	three_prime_UTR	protein_coding	chr2	104855511	104858574
chr2	104855808	104856111	POU3F3_UTR_1	three_prime_UTR	protein_coding	chr2	104855511	104858574
chr2	105329579	105329623	TGFBRAP1_intron_11	intron	protein_coding	chr2	105308322	105329623
chr2	105329624	105329698	TGFBRAP1_UTR_3	five_prime_UTR	protein_coding	chr2	105329624	105330034
chr2	105329579	105329698	AC012360.1_intron_3	intron	lincRNA	chr2	105327302	105330096
chr2	105744897	105745014	NCK2_UTR_1	five_prime_UTR	protein_coding	chr2	105744897	105745138
chr2	105807774	105807861	NCK2_intron_2	intron	protein_coding	chr2	105745888	105816428
chr2	107827798	107827934	RGPD4_intron_1	intron	protein_coding	chr2	107827086	107836600
chr2	107828127	107828176	RGPD4_intron_1	intron	protein_coding	chr2	107827086	107836600
chr2	107828369	107828418	RGPD4_intron_1	intron	protein_coding	chr2	107827086	107836600
chr2	107828726	107828782	RGPD4_intron_1	intron	protein_coding	chr2	107827086	107836600
chr2	107850402	107850427	RGPD4_intron_7	intron	protein_coding	chr2	107848537	107854554
chr2	108853980	108854010	CCDC138_intron_12	intron	protein_coding	chr2	108846931	108856792
chr2	109492928	109493628	SH3RF3_intron_9	intron	protein_coding	chr2	109490937	109501501
chr2	109794552	109794608	RGPD5_intron_2	intron	protein_coding	chr2	109794538	109794683
chr2	109989362	109989394	LINC01123_intron_2	intron	lincRNA	chr2	109988803	109993633
chr2	110008799	110008828	AC013268.3_1	exon	processed_pseudogene	chr2	110007675	110009250
chr2	110012337	110012378	AC013268.2_1	exon	processed_pseudogene	chr2	110012265	110012601
chr2	110040661	110040684	AC013268.4_intron_17	intron	unprocessed_pseudogene	chr2	110040407	110040755
chr2	110042529	110042632	AC013268.4_intron_20	intron	unprocessed_pseudogene	chr2	110042293	110043134
chr2	110235430	110235474	SMIM37_intron_8	intron	protein_coding	chr2	110222940	110244986
chr2	110235430	110235474	AC140479.4_intron_3	intron	transcribed_unprocessed_pseudogene	chr2	110234889	110245310
chr2	110246382	110246427	AC140479.4_intron_4	intron	transcribed_unprocessed_pseudogene	chr2	110245794	110261430
chr2	110253839	110253869	AC140479.4_intron_4	intron	transcribed_unprocessed_pseudogene	chr2	110245794	110261430
chr2	110257344	110257369	AC140479.4_intron_4	intron	transcribed_unprocessed_pseudogene	chr2	110245794	110261430
chr2	110258664	110258689	AC140479.4_intron_4	intron	transcribed_unprocessed_pseudogene	chr2	110245794	110261430
chr2	110321508	110321535	AC140479.7_intron_1	intron	unprocessed_pseudogene	chr2	110321460	110322956
chr2	110340317	110340355	AC140479.7_intron_15	intron	unprocessed_pseudogene	chr2	110338683	110340395
chr2	110576873	110576905	RGPD6_intron_25	intron	protein_coding	chr2	110576824	110576951
chr2	111549025	111549055	AC017002.5_intron_1	intron	lincRNA	chr2	111468836	111637121
chr2	111552626	111552651	AC017002.5_intron_1	intron	lincRNA	chr2	111468836	111637121
chr2	111970769	111970824	MERTK_intron_6	intron	protein_coding	chr2	111968253	111975287
chr2	112138836	112138864	FBLN7_intron_1	intron	protein_coding	chr2	112138731	112159674
chr2	112139338	112139379	FBLN7_intron_1	intron	protein_coding	chr2	112138731	112159674
chr2	112139456	112139753	FBLN7_intron_1	intron	protein_coding	chr2	112138731	112159674
chr2	112482154	112482262	TTL_UTR_1	five_prime_UTR	protein_coding	chr2	112482154	112482344
chr2	112607255	112607317	AC012442.2_intron_1	intron	3prime_overlapping_ncRNA	chr2	112589246	112614211
chr2	113255208	113255304	PAX8-AS1_intron_10	intron	processed_transcript	chr2	113250923	113255388
chr2	113255208	113255304	PAX8_intron_10	intron	protein_coding	chr2	113246920	113278368
chr2	113667620	113667725	AL078621.2_1	exon	processed_pseudogene	chr2	113667478	113668033
chr2	117871026	117871153	HTR5BP_intron_2	intron	transcribed_unprocessed_pseudogene	chr2	117860446	117903001
chr2	119444555	119444920	SCTR_intron_2	intron	protein_coding	chr2	119441600	119446757
chr2	119843919	119843950	PTPN4_intron_3	intron	protein_coding	chr2	119809992	119862534
chr2	120321167	120321284	AC012363.2_intron_1	intron	lincRNA	chr2	120319139	120325521
chr2	120346143	120346173	INHBB_UTR_1	five_prime_UTR	protein_coding	chr2	120346143	120346188
chr2	120857395	120857438	GLI2_intron_3	intron	protein_coding	chr2	120797469	120927359
chr2	120881691	120881809	GLI2_intron_3	intron	protein_coding	chr2	120797469	120927359
chr2	120923292	120923315	GLI2_intron_3	intron	protein_coding	chr2	120797469	120927359
chr2	124706826	124706872	CNTNAP5_intron_13	intron	protein_coding	chr2	124647959	124747227
chr2	127204317	127204360	CYP27C1_intron_7	intron	protein_coding	chr2	127203572	127205657
chr2	127648936	127649026	LIMS2_intron_9	intron	protein_coding	chr2	127648254	127650421
chr2	127675287	127675335	LIMS2_intron_17	intron	protein_coding	chr2	127675287	127681318
chr2	127648936	127649026	GPR17_intron_2	intron	protein_coding	chr2	127648287	127649937
chr2	128113934	128113995	UGGT1_intron_6	intron	protein_coding	chr2	128113259	128115122
chr2	130084873	130084902	POTEF_intron_2	intron	protein_coding	chr2	130077202	130085812
chr2	130462947	130462983	POTEI_1	CDS	protein_coding	chr2	130462815	130463798
chr2	130466083	130466112	POTEI_intron_2	intron	protein_coding	chr2	130465773	130474376
chr2	130470330	130470492	POTEI_intron_2	intron	protein_coding	chr2	130465773	130474376
chr2	130470591	130470636	POTEI_intron_2	intron	protein_coding	chr2	130465773	130474376
chr2	130471065	130471103	POTEI_intron_2	intron	protein_coding	chr2	130465773	130474376
chr2	130481196	130481397	POTEI_intron_5	intron	protein_coding	chr2	130476702	130482001
chr2	130481503	130481652	POTEI_intron_5	intron	protein_coding	chr2	130476702	130482001
chr2	130481810	130481894	POTEI_intron_5	intron	protein_coding	chr2	130476702	130482001
chr2	130489045	130489072	POTEI_intron_7	intron	protein_coding	chr2	130488202	130489233
chr2	130489526	130489666	POTEI_intron_8	intron	protein_coding	chr2	130489280	130490668
chr2	130502812	130502839	POTEI_intron_12	intron	protein_coding	chr2	130500643	130503444
chr2	130507379	130507438	POTEI_intron_14	intron	protein_coding	chr2	130503895	130508713
chr2	130508115	130508146	POTEI_intron_14	intron	protein_coding	chr2	130503895	130508713
chr2	130509447	130509471	POTEI_UTR_9	five_prime_UTR	protein_coding	chr2	130509235	130509666
chr2	130522085	130522128	CFC1B_3	CDS	protein_coding	chr2	130521956	130522130
chr2	130523807	130523831	CFC1B_intron_5	intron	protein_coding	chr2	130523279	130527694
chr2	130526562	130526610	CFC1B_intron_5	intron	protein_coding	chr2	130523279	130527694
chr2	130527290	130527320	CFC1B_intron_5	intron	protein_coding	chr2	130523279	130527694
chr2	130527418	130527454	CFC1B_intron_5	intron	protein_coding	chr2	130523279	130527694
chr2	130528405	130528432	CFC1B_UTR_2	three_prime_UTR	protein_coding	chr2	130527895	130528604
chr2	130543706	130543734	PRSS40B_intron_2	intron	protein_coding	chr2	130542495	130543881
chr2	130545877	130545933	PRSS40B_intron_3	intron	protein_coding	chr2	130544059	130546191
chr2	130547856	130547888	PRSS40B_intron_4	intron	protein_coding	chr2	130546468	130549762
chr2	130963879	130963905	ARHGEF4_UTR_5	five_prime_UTR	protein_coding	chr2	130963641	130964191
chr2	131243893	131243918	PLEKHB2_intron_11	intron	protein_coding	chr2	131149853	131353018
chr2	133526274	133526299	NCKAP5_intron_20	intron	protein_coding	chr2	133517588	133527064
chr2	135034807	135034850	MAP3K19_intron_11	intron	protein_coding	chr2	135030501	135040361
chr2	135078654	135078713	RAB3GAP1_intron_3	intron	protein_coding	chr2	135059067	135089853
chr2	135105213	135105259	RAB3GAP1_intron_6	intron	protein_coding	chr2	135093694	135113149
chr2	141153405	141153432	LRP1B_intron_85	intron	protein_coding	chr2	141062274	141188419
chr2	141593545	141593627	LRP1B_intron_90	intron	protein_coding	chr2	141480534	141810277
chr2	143416816	143416847	ARHGAP15_intron_9	intron	protein_coding	chr2	143250601	143435599
chr2	144133182	144133421	GTDC1_intron_6	intron	protein_coding	chr2	144007536	144141880
chr2	144262670	144262982	GTDC1_intron_14	intron	protein_coding	chr2	144237342	144294363
chr2	144497965	144498023	ZEB2_intron_16	intron	protein_coding	chr2	144455201	144511383
chr2	148289895	148289922	MBD5_intron_4	intron	protein_coding	chr2	148233396	148342212
chr2	148933074	148933883	KIF5C_intron_3	intron	protein_coding	chr2	148929355	148937282
chr2	151046690	151046777	AC023469.1_intron_3	intron	lincRNA	chr2	151043874	151047677
chr2	151584825	151584856	NEB_intron_83	intron	protein_coding	chr2	151583767	151585505
chr2	152624041	152624107	FMNL2_intron_16	intron	protein_coding	chr2	152622558	152625436
chr2	156307421	156307484	AC074099.1_intron_1	intron	lincRNA	chr2	156305428	156317425
chr2	157862588	157862625	ACVR1_intron_15	intron	protein_coding	chr2	157860180	157874862
chr2	157862699	157862884	ACVR1_intron_15	intron	protein_coding	chr2	157860180	157874862
chr2	158104933	158105045	UPP2_intron_4	intron	protein_coding	chr2	158102126	158106097
chr2	159999423	159999585	PLA2R1_intron_19	intron	protein_coding	chr2	159987359	160005650
chr2	159999629	159999663	PLA2R1_intron_19	intron	protein_coding	chr2	159987359	160005650
chr2	160407985	160408013	RBMS1_intron_16	intron	protein_coding	chr2	160407890	160408507
chr2	161341144	161341250	PSMD14_intron_3	intron	protein_coding	chr2	161318874	161367476
chr2	161341144	161341250	AC009299.2_1	exon	processed_pseudogene	chr2	161340816	161341326
chr2	162748847	162748949	KCNH7_intron_15	intron	protein_coding	chr2	162538077	162836535
chr2	165927111	165927189	TTC21B_intron_18	intron	protein_coding	chr2	165924679	165929133
chr2	168538967	168539264	CERS6_intron_1	intron	protein_coding	chr2	168456619	168547594
chr2	169326162	169326214	LRP2_intron_78	intron	protein_coding	chr2	169320885	169362319
chr2	169722563	169722625	KLHL23_intron_4	intron	protein_coding	chr2	169697983	169733844
chr2	169738839	169739029	KLHL23_intron_6	intron	protein_coding	chr2	169736228	169741383
chr2	170649089	170649280	MYO3B_intron_33	intron	protein_coding	chr2	170543989	170651626
chr2	172042655	172042734	METAP1D_intron_1	intron	protein_coding	chr2	172000010	172061496
chr2	172925946	172926051	RAPGEF4_intron_8	intron	protein_coding	chr2	172922301	172928203
chr2	174354489	174354637	CIR1_intron_3	intron	protein_coding	chr2	174351726	174358171
chr2	177351486	177351526	NFE2L2_intron_14	intron	protein_coding	chr2	177338700	177392571
chr2	177947125	177947170	PDE11A_intron_18	intron	protein_coding	chr2	177905188	178014300
chr2	178656440	178656469	TTN_intron_174	intron	protein_coding	chr2	178654996	178657496
chr2	180980989	180981034	UBE2E3_intron_3	intron	protein_coding	chr2	180980974	180981034
chr2	180981035	180981110	UBE2E3_UTR_4	five_prime_UTR	protein_coding	chr2	180981035	180981477
chr2	181288712	181288745	LINC01934_intron_20	intron	lincRNA	chr2	181288075	181322659
chr2	181288857	181288939	LINC01934_intron_20	intron	lincRNA	chr2	181288075	181322659
chr2	181491256	181491559	ITGA4_intron_11	intron	protein_coding	chr2	181485993	181493323
chr2	181606258	181606540	CERKL_intron_13	intron	protein_coding	chr2	181604080	181656767
chr2	182385770	182385815	PDE1A_intron_16	intron	protein_coding	chr2	182264415	182426576
chr2	182451095	182451119	PDE1A_intron_17	intron	protein_coding	chr2	182427049	182522274
chr2	187351267	187351297	CALCRL_intron_1	intron	protein_coding	chr2	187346400	187351918
chr2	187992010	187992038	LINC01090_intron_1	intron	lincRNA	chr2	187712880	188035594
chr2	188217515	188217553	LINC01090_intron_6	intron	lincRNA	chr2	188189129	188227818
chr2	188261802	188261875	LINC01090_intron_7	intron	lincRNA	chr2	188228533	188287465
chr2	190420173	190420206	MFSD6_intron_2	intron	protein_coding	chr2	190415414	190433325
chr2	191398155	191398241	MYO1B_intron_26	intron	protein_coding	chr2	191396498	191400380
chr2	197625703	197625747	RFTN2_intron_5	intron	protein_coding	chr2	197617922	197631009
chr2	197866123	197866159	PLCL1_intron_2	intron	protein_coding	chr2	197810323	198083747
chr2	198994773	198994809	AC020718.1_intron_1	intron	lincRNA	chr2	198883015	199071418
chr2	199970885	199970910	MAIP1_intron_6	intron	protein_coding	chr2	199964126	200005741
chr2	200684719	200684798	AOX3P_intron_3	intron	transcribed_unprocessed_pseudogene	chr2	200681492	200688676
chr2	201835956	201836085	CDK15_intron_10	intron	protein_coding	chr2	201835764	201847379
chr2	201837375	201837406	CDK15_intron_10	intron	protein_coding	chr2	201835764	201847379
chr2	203039251	203039357	NBEAL1_intron_2	intron	protein_coding	chr2	203016436	203041763
chr2	205299546	205299591	PARD3B_intron_16	intron	protein_coding	chr2	205245823	205300528
chr2	205380268	205380461	PARD3B_intron_19	intron	protein_coding	chr2	205301908	205401011
chr2	205380952	205381079	PARD3B_intron_19	intron	protein_coding	chr2	205301908	205401011
chr2	207530410	207530567	CREB1_intron_1	intron	protein_coding	chr2	207530135	207534600
chr2	207609771	207609808	METTL21A_UTR_3	three_prime_UTR	protein_coding	chr2	207609114	207613431
chr2	207610958	207610987	METTL21A_UTR_3	three_prime_UTR	protein_coding	chr2	207609114	207613431
chr2	207729255	207729294	CCNYL1_intron_4	intron	protein_coding	chr2	207726877	207733945
chr2	209593635	209593873	MAP2_intron_4	intron	protein_coding	chr2	209580101	209625051
chr2	210478909	210478957	CPS1_intron_1	intron	protein_coding	chr2	210477767	210519549
chr2	211686535	211686561	ERBB4_intron_17	intron	protein_coding	chr2	211679185	211701965
chr2	211686652	211686817	ERBB4_intron_17	intron	protein_coding	chr2	211679185	211701965
chr2	211861016	211861128	ERBB4_intron_26	intron	protein_coding	chr2	211788160	211947428
chr2	212188242	212188270	ERBB4_intron_28	intron	protein_coding	chr2	212124908	212429157
chr2	213151730	213151790	IKZF2_intron_9	intron	protein_coding	chr2	213151610	213152124
chr2	213387478	213387504	SPAG16_intron_10	intron	protein_coding	chr2	213375220	213422136
chr2	213913606	213913636	SPAG16_intron_13	intron	protein_coding	chr2	213862629	213929958
chr2	216560122	216560253	RPL37A_intron_7	intron	protein_coding	chr2	216529588	216578919
chr2	219009654	219009758	CFAP65_intron_8	intron	protein_coding	chr2	219009461	219009940
chr2	219388076	219388118	DNPEP_intron_16	intron	protein_coding	chr2	219388016	219388700
chr2	219613282	219613547	STK11IP_intron_21	intron	protein_coding	chr2	219613226	219613750
chr2	220446607	220446707	AC019211.1_intron_2	intron	lincRNA	chr2	220322222	220450297
chr2	222319490	222319755	AC010980.1_intron_1	intron	transcribed_unprocessed_pseudogene	chr2	222319371	222320672
chr2	222556637	222556663	SGPP2_intron_4	intron	protein_coding	chr2	222525034	222558345
chr2	222617119	222617160	FARSB_intron_3	intron	protein_coding	chr2	222613929	222619643
chr2	222896144	222896197	ACSL3_intron_3	intron	protein_coding	chr2	222887889	222900672
chr2	222896518	222896589	ACSL3_intron_3	intron	protein_coding	chr2	222887889	222900672
chr2	222896866	222897062	ACSL3_intron_3	intron	protein_coding	chr2	222887889	222900672
chr2	222897639	222897953	ACSL3_intron_3	intron	protein_coding	chr2	222887889	222900672
chr2	225018533	225018644	DOCK10_intron_58	intron	protein_coding	chr2	224982428	225042250
chr2	229184176	229184275	PID1_intron_2	intron	protein_coding	chr2	229155965	229231924
chr2	229184398	229184496	PID1_intron_2	intron	protein_coding	chr2	229155965	229231924
chr2	231037742	231037936	C2orf72_1	CDS	protein_coding	chr2	231037565	231038199
chr2	232333192	232333238	DIS3L2_intron_16	intron	protein_coding	chr2	232330777	232333838
chr2	232896596	232896830	NGEF_intron_11	intron	protein_coding	chr2	232894917	232901360
chr2	232928155	232928278	NGEF_intron_15	intron	protein_coding	chr2	232928155	232970041
chr2	232995457	232995505	NGEF_intron_17	intron	protein_coding	chr2	232974965	233013066
chr2	233139081	233139840	INPP5D_intron_5	intron	protein_coding	chr2	233130649	233139840
chr2	233139841	233139929	INPP5D_6	CDS	protein_coding	chr2	233139841	233139929
chr2	233139930	233145036	INPP5D_intron_6	intron	protein_coding	chr2	233139930	233146160
chr2	233176494	233176606	INPP5D_intron_17	intron	protein_coding	chr2	233171153	233177263
chr2	233354518	233354674	DGKD_1	CDS	protein_coding	chr2	233354518	233354674
chr2	233354675	233354907	DGKD_intron_1	intron	protein_coding	chr2	233354675	233385943
chr2	233787733	233787829	MROH2A_intron_4	intron	protein_coding	chr2	233779853	233789495
chr2	233790463	233790675	MROH2A_intron_6	intron	protein_coding	chr2	233790015	233792794
chr2	234951973	234952045	SH3BP4_UTR_1	five_prime_UTR	protein_coding	chr2	234951973	234952170
chr2	235038288	235038382	SH3BP4_intron_6	intron	protein_coding	chr2	235035121	235040886
chr2	235494089	235494669	AGAP1_UTR_1	five_prime_UTR	protein_coding	chr2	235494089	235494686
chr2	236237377	236237426	ASB18_intron_2	intron	protein_coding	chr2	236214867	236237687
chr2	237542839	237542887	MLPH_intron_15	intron	protein_coding	chr2	237542660	237546604
chr2	237542956	237542987	MLPH_intron_15	intron	protein_coding	chr2	237542660	237546604
chr2	237543009	237543041	MLPH_intron_15	intron	protein_coding	chr2	237542660	237546604
chr2	237543114	237543809	MLPH_intron_15	intron	protein_coding	chr2	237542660	237546604
chr2	237543835	237544143	MLPH_intron_15	intron	protein_coding	chr2	237542660	237546604
chr2	237544171	237544485	MLPH_intron_15	intron	protein_coding	chr2	237542660	237546604
chr2	237544516	237544779	MLPH_intron_15	intron	protein_coding	chr2	237542660	237546604
chr2	237544812	237544954	MLPH_intron_15	intron	protein_coding	chr2	237542660	237546604
chr2	237544978	237545184	MLPH_intron_15	intron	protein_coding	chr2	237542660	237546604
chr2	238398027	238398217	TRAF3IP1_intron_16	intron	protein_coding	chr2	238397680	238398752
chr2	238870250	238870299	TWIST2_intron_1	intron	protein_coding	chr2	238848734	238886777
chr2	238870933	238871137	TWIST2_intron_1	intron	protein_coding	chr2	238848734	238886777
chr2	238871211	238871266	TWIST2_intron_1	intron	protein_coding	chr2	238848734	238886777
chr2	238904047	238909840	TWIST2_intron_2	intron	protein_coding	chr2	238887253	238909840
chr2	238893394	238903659	TWIST2_intron_2	intron	protein_coding	chr2	238887253	238909840
chr2	238909841	238910231	TWIST2_UTR_4	three_prime_UTR	protein_coding	chr2	238909841	238910543
chr2	239096662	239096713	HDAC4_intron_11	intron	protein_coding	chr2	239095057	239102774
chr2	239400457	239400889	HDAC4_UTR_8	five_prime_UTR	protein_coding	chr2	239400376	239400949
chr2	239899245	239899306	NDUFA10_intron_2	intron	protein_coding	chr2	239895315	239957370
chr2	239905819	239905852	NDUFA10_intron_2	intron	protein_coding	chr2	239895315	239957370
chr2	240453277	240453450	GPC1_intron_2	intron	protein_coding	chr2	240453095	240454836
chr2	240453277	240453450	AC110619.1_intron_1	intron	processed_transcript	chr2	240451332	240456595
chr2	240568391	240568719	ANKMY1_intron_21	intron	protein_coding	chr2	240561111	240569034
chr2	240568391	240568585	RNPEPL1_intron_1	intron	protein_coding	chr2	240565942	240568585
chr2	240568586	240568719	RNPEPL1_1	CDS	protein_coding	chr2	240568586	240569114
chr2	240731898	240732154	KIF1A_intron_12	intron	protein_coding	chr2	240728413	240734717
chr2	240780949	240781106	KIF1A_intron_43	intron	protein_coding	chr2	240775927	240782588
chr2	240781268	240781372	KIF1A_intron_43	intron	protein_coding	chr2	240775927	240782588
chr2	240805061	240805134	KIF1A_intron_53	intron	protein_coding	chr2	240798034	240818666
chr2	240908224	240908253	CROCC2_intron_1	intron	protein_coding	chr2	240906592	240918724
chr2	240916413	240916485	CROCC2_intron_1	intron	protein_coding	chr2	240906592	240918724
chr2	240923546	240924972	CROCC2_intron_4	intron	protein_coding	chr2	240922646	240925722
chr2	240978436	240978470	CROCC2_intron_27	intron	protein_coding	chr2	240968263	240982878
chr2	240978734	240978787	CROCC2_intron_27	intron	protein_coding	chr2	240968263	240982878
chr2	240980685	240980729	CROCC2_intron_27	intron	protein_coding	chr2	240968263	240982878
chr2	240985315	240985411	CROCC2_intron_28	intron	protein_coding	chr2	240983030	240988737
chr2	241035869	241036085	SNED1_intron_4	intron	protein_coding	chr2	241034731	241036788
chr2	241217932	241218200	ANO7_intron_20	intron	protein_coding	chr2	241217892	241218237
chr2	241338853	241338880	SEPT2_intron_13	intron	protein_coding	chr2	241337791	241342990
chr2	241702345	241702369	ING5_intron_3	intron	protein_coding	chr2	241702103	241704651
chr2	241766024	241766169	D2HGDH_intron_11	intron	protein_coding	chr2	241756015	241767708
chr2	241766216	241766258	D2HGDH_intron_11	intron	protein_coding	chr2	241756015	241767708
chr2	241766375	241766406	D2HGDH_intron_11	intron	protein_coding	chr2	241756015	241767708
chr2	241766998	241767056	D2HGDH_intron_11	intron	protein_coding	chr2	241756015	241767708
chr2	241873432	241873491	RTP5_UTR_2	three_prime_UTR	protein_coding	chr2	241873274	241873823
chr2	241873582	241873657	RTP5_UTR_2	three_prime_UTR	protein_coding	chr2	241873274	241873823
chr20	278956	279089	C20orf96_intron_6	intron	protein_coding	chr20	278430	279170
chr20	407959	408028	RBCK1_intron_1	intron	protein_coding	chr20	407672	408051
chr20	420645	420747	RBCK1_intron_9	intron	protein_coding	chr20	419732	420869
chr20	610066	610141	TCF15_2	CDS	protein_coding	chr20	609712	610237
chr20	2692878	2693145	EBF4_UTR_1	five_prime_UTR	protein_coding	chr20	2692878	2693145
chr20	2693149	2693235	EBF4_intron_1	intron	protein_coding	chr20	2693149	2693572
chr20	2969653	2969696	PTPRA_intron_11	intron	protein_coding	chr20	2965203	2975213
chr20	3786506	3786690	CENPB_UTR_2	five_prime_UTR	protein_coding	chr20	3786483	3786690
chr20	4248800	4248829	ADRA1D_2	CDS	protein_coding	chr20	4247846	4248957
chr20	8018377	8018471	TMX4_intron_7	intron	protein_coding	chr20	8010316	8019436
chr20	8662063	8662141	PLCB1_intron_14	intron	protein_coding	chr20	8658705	8684930
chr20	13067060	13067086	SPTLC3_intron_2	intron	protein_coding	chr20	13049131	13072254
chr20	14862017	14862650	MACROD2_intron_5	intron	protein_coding	chr20	14684960	15196856
chr20	14954678	14954724	MACROD2_intron_5	intron	protein_coding	chr20	14684960	15196856
chr20	14954817	14955029	MACROD2_intron_5	intron	protein_coding	chr20	14684960	15196856
chr20	15649078	15649132	MACROD2_intron_9	intron	protein_coding	chr20	15499848	15862741
chr20	15846920	15846943	MACROD2_intron_9	intron	protein_coding	chr20	15499848	15862741
chr20	16395204	16395356	KIF16B_intron_11	intron	protein_coding	chr20	16382131	16404811
chr20	18695419	18695618	DTD1_intron_5	intron	protein_coding	chr20	18632685	18744098
chr20	19212712	19212808	SLC24A3_UTR_1	five_prime_UTR	protein_coding	chr20	19212646	19212842
chr20	19336682	19336707	SLC24A3_intron_2	intron	protein_coding	chr20	19281088	19355136
chr20	19924207	19924277	RIN2_intron_2	intron	protein_coding	chr20	19889659	19935097
chr20	20253978	20254167	CFAP61_intron_23	intron	protein_coding	chr20	20251764	20262954
chr20	20642097	20642174	RALGAPA2_intron_35	intron	protein_coding	chr20	20640879	20643504
chr20	23490125	23490383	AL109954.1_intron_1	intron	lincRNA	chr20	23481764	23516882
chr20	23532503	23532535	CST13P_intron_2	intron	transcribed_unprocessed_pseudogene	chr20	23521109	23534196
chr20	24957045	24957090	CST7_intron_1	intron	protein_coding	chr20	24949576	24957285
chr20	25790894	25790948	FAM182B_intron_1	intron	protein_coding	chr20	25775337	25848703
chr20	25793579	25793610	FAM182B_intron_1	intron	protein_coding	chr20	25775337	25848703
chr20	25823710	25823761	FAM182B_intron_1	intron	protein_coding	chr20	25775337	25848703
chr20	26062714	26062748	FAM182A_intron_2	intron	processed_transcript	chr20	26057603	26065645
chr20	26072259	26072283	FAM182A_intron_6	intron	processed_transcript	chr20	26069205	26073768
chr20	26072259	26072283	BSNDP3_1	exon	processed_pseudogene	chr20	26071988	26072351
chr20	29297095	29297168	RF00002_1	exon	rRNA	chr20	29297095	29297246
chr20	29410348	29411365	DUX4L34_1	exon	unprocessed_pseudogene	chr20	29410348	29411600
chr20	29411559	29411600	DUX4L34_1	exon	unprocessed_pseudogene	chr20	29410348	29411600
chr20	29427564	29427623	RARRES2P11_1	exon	processed_pseudogene	chr20	29427400	29427883
chr20	29430728	29430820	AGGF1P10_1	exon	processed_pseudogene	chr20	29430723	29432913
chr20	29493705	29493792	FRG1EP_intron_7	intron	unprocessed_pseudogene	chr20	29490973	29494884
chr20	29741510	29741661	RF00002_1	exon	rRNA	chr20	29741510	29741661
chr20	30484925	30485066	RF00002_1	exon	rRNA	chr20	30484925	30485076
chr20	30665346	30665391	ANKRD20A21P_intron_3	intron	transcribed_unprocessed_pseudogene	chr20	30664792	30665483
chr20	30676281	30676599	ANKRD20A21P_intron_6	intron	transcribed_unprocessed_pseudogene	chr20	30675334	30680175
chr20	30676731	30676826	ANKRD20A21P_intron_6	intron	transcribed_unprocessed_pseudogene	chr20	30675334	30680175
chr20	30676957	30677033	ANKRD20A21P_intron_6	intron	transcribed_unprocessed_pseudogene	chr20	30675334	30680175
chr20	30722910	30722988	ANKRD20A21P_intron_21	intron	transcribed_unprocessed_pseudogene	chr20	30720331	30723651
chr20	32018183	32018229	CCM2L_intron_4	intron	protein_coding	chr20	32018163	32018941
chr20	32123151	32123222	TM9SF4_intron_1	intron	protein_coding	chr20	32110040	32133011
chr20	32311436	32311729	KIF3B_intron_2	intron	protein_coding	chr20	32311182	32316216
chr20	32322673	32322833	KIF3B_intron_5	intron	protein_coding	chr20	32316875	32326769
chr20	32322944	32323022	KIF3B_intron_5	intron	protein_coding	chr20	32316875	32326769
chr20	32536795	32536826	NOL4L_intron_18	intron	protein_coding	chr20	32536398	32584568
chr20	32723074	32723148	FO393400.1_intron_7	intron	protein_coding	chr20	32706761	32727891
chr20	33784168	33784251	ZNF341_intron_12	intron	protein_coding	chr20	33783865	33788861
chr20	34229547	34229594	ASIP_intron_1	intron	protein_coding	chr20	34194761	34260363
chr20	34229728	34230089	ASIP_intron_1	intron	protein_coding	chr20	34194761	34260363
chr20	34230467	34230537	ASIP_intron_1	intron	protein_coding	chr20	34194761	34260363
chr20	34230674	34230745	ASIP_intron_1	intron	protein_coding	chr20	34194761	34260363
chr20	34231372	34231419	ASIP_intron_1	intron	protein_coding	chr20	34194761	34260363
chr20	35226654	35226738	MMP24_UTR_1	five_prime_UTR	protein_coding	chr20	35226654	35226738
chr20	35226738	35226984	MMP24_1	CDS	protein_coding	chr20	35226738	35226984
chr20	36309207	36314371	DLGAP4_intron_1	intron	protein_coding	chr20	36306513	36367039
chr20	36314719	36318638	DLGAP4_intron_1	intron	protein_coding	chr20	36306513	36367039
chr20	36461671	36461714	DLGAP4_intron_8	intron	protein_coding	chr20	36461511	36461745
chr20	36826306	36826395	SOGA1_intron_12	intron	protein_coding	chr20	36817470	36829052
chr20	36863585	36863683	SOGA1_UTR_4	five_prime_UTR	protein_coding	chr20	36863344	36863686
chr20	37187478	37187501	RPN2_intron_3	intron	protein_coding	chr20	37184374	37198395
chr20	37384637	37384677	SRC_intron_5	intron	protein_coding	chr20	37384404	37386073
chr20	38321036	38321059	BPI_intron_8	intron	protein_coding	chr20	38320275	38323868
chr20	41196407	41196482	ZHX3_intron_1	intron	protein_coding	chr20	41185202	41201284
chr20	42509045	42509094	PTPRT_intron_26	intron	protein_coding	chr20	42472570	42677864
chr20	42633873	42634072	PTPRT_intron_26	intron	protein_coding	chr20	42472570	42677864
chr20	42958310	42958336	PTPRT_intron_32	intron	protein_coding	chr20	42885933	43189644
chr20	43067990	43068104	PTPRT_intron_32	intron	protein_coding	chr20	42885933	43189644
chr20	44047488	44047546	TOX2_intron_6	intron	protein_coding	chr20	44006793	44051304
chr20	44047665	44047740	TOX2_intron_6	intron	protein_coding	chr20	44006793	44051304
chr20	44132789	44133026	JPH2_intron_4	intron	protein_coding	chr20	44118624	44159616
chr20	44133906	44134878	JPH2_intron_4	intron	protein_coding	chr20	44118624	44159616
chr20	44437867	44438005	LINC01620_intron_1	intron	lincRNA	chr20	44436566	44448775
chr20	47541342	47541452	NCOA3_intron_1	intron	protein_coding	chr20	47502020	47583181
chr20	49341135	49341207	KCNB1_intron_2	intron	protein_coding	chr20	49299384	49363875
chr20	49341135	49341207	AL035685.1_intron_8	intron	transcribed_unprocessed_pseudogene	chr20	49340438	49370500
chr20	49713785	49713831	B4GALT5_UTR_2	five_prime_UTR	protein_coding	chr20	49713690	49713878
chr20	49884257	49884289	SLC9A8_intron_14	intron	protein_coding	chr20	49884067	49886750
chr20	50930838	50931081	ADNP_UTR_7	five_prime_UTR	protein_coding	chr20	50930825	50931421
chr20	51412972	51412997	NFATC2_intron_2	intron	protein_coding	chr20	51398731	51432065
chr20	51455733	51455862	NFATC2_intron_6	intron	protein_coding	chr20	51454689	51473978
chr20	51500663	51500834	NFATC2_intron_8	intron	protein_coding	chr20	51475661	51516782
chr20	51668077	51668129	ATP9A_intron_15	intron	protein_coding	chr20	51657151	51669995
chr20	51768402	51768634	ATP9A_UTR_3	five_prime_UTR	protein_coding	chr20	51768369	51768634
chr20	52554096	52554229	LINC01524_intron_6	intron	lincRNA	chr20	52550128	52620836
chr20	52614547	52614611	LINC01524_intron_6	intron	lincRNA	chr20	52550128	52620836
chr20	57117722	57118315	AL157414.1_intron_2	intron	lincRNA	chr20	57117196	57121601
chr20	57392004	57392043	RBM38_intron_1	intron	protein_coding	chr20	57391819	57392228
chr20	57709473	57709582	PMEPA1_6	CDS	protein_coding	chr20	57709473	57709582
chr20	57709582	57709704	PMEPA1_UTR_5	five_prime_UTR	protein_coding	chr20	57709582	57709902
chr20	58414000	58414026	VAPB_intron_1	intron	protein_coding	chr20	58389518	58418209
chr20	58542350	58542392	APCDD1L-DT_intron_7	intron	processed_transcript	chr20	58524729	58547810
chr20	58891569	58891726	GNAS_UTR_6	five_prime_UTR	protein_coding	chr20	58891301	58891726
chr20	58891726	58891865	GNAS_4	CDS	protein_coding	chr20	58891726	58891865
chr20	58891866	58891921	GNAS_intron_5	intron	protein_coding	chr20	58891866	58892331
chr20	59355569	59355850	AL035250.1_intron_1	intron	lincRNA	chr20	59352322	59357307
chr20	59785862	59785901	PHACTR3_intron_12	intron	protein_coding	chr20	59774491	59806039
chr20	59822107	59822256	PHACTR3_intron_13	intron	protein_coding	chr20	59806195	59836503
chr20	61252426	61252471	CDH4_UTR_1	five_prime_UTR	protein_coding	chr20	61252426	61252513
chr20	61353605	61353629	CDH4_intron_2	intron	protein_coding	chr20	61254938	61570133
chr20	61475498	61475586	CDH4_intron_2	intron	protein_coding	chr20	61254938	61570133
chr20	61528410	61528457	CDH4_intron_2	intron	protein_coding	chr20	61254938	61570133
chr20	61936327	61936459	CDH4_intron_17	intron	protein_coding	chr20	61934221	61936735
chr20	61967639	61967738	TAF4_intron_1	intron	protein_coding	chr20	61953829	61974796
chr20	61984940	61985043	TAF4_intron_2	intron	protein_coding	chr20	61976336	61997548
chr20	62064795	62065642	TAF4_16	CDS	protein_coding	chr20	62064450	62065810
chr20	62065761	62065810	TAF4_16	CDS	protein_coding	chr20	62064450	62065810
chr20	62064802	62064885	MIR3195_1	exon	miRNA	chr20	62064802	62064885
chr20	62160296	62160335	SS18L1_intron_4	intron	protein_coding	chr20	62159962	62161416
chr20	62309589	62309649	LAMA5_intron_1	intron	protein_coding	chr20	62309476	62309714
chr20	62317977	62318346	LAMA5_intron_27	intron	protein_coding	chr20	62317779	62318452
chr20	62321374	62321535	LAMA5_intron_32	intron	protein_coding	chr20	62320891	62322017
chr20	62349700	62349805	LAMA5_intron_74	intron	protein_coding	chr20	62347029	62350986
chr20	62360320	62360634	LAMA5_intron_79	intron	protein_coding	chr20	62353252	62362398
chr20	62407170	62407276	CABLES2_10	CDS	protein_coding	chr20	62406914	62407276
chr20	62666061	62666142	SLCO4A1_intron_6	intron	protein_coding	chr20	62665089	62666378
chr20	62696797	62696893	LINC00686_intron_1	intron	lincRNA	chr20	62695264	62700387
chr20	62755376	62755465	NTSR1_intron_2	intron	protein_coding	chr20	62754887	62758264
chr20	62755491	62755585	NTSR1_intron_2	intron	protein_coding	chr20	62754887	62758264
chr20	62755693	62755780	NTSR1_intron_2	intron	protein_coding	chr20	62754887	62758264
chr20	62796894	62796959	MRGBP_intron_1	intron	protein_coding	chr20	62796672	62797108
chr20	62830696	62830761	COL9A3_intron_25	intron	protein_coding	chr20	62830589	62832152
chr20	62861607	62861763	TCFL5_UTR_3	five_prime_UTR	protein_coding	chr20	62861526	62861763
chr20	63101666	63101705	HAR1B_intron_1	intron	lincRNA	chr20	63096184	63102113
chr20	63294151	63294179	COL20A1_intron_1	intron	protein_coding	chr20	63293276	63295038
chr20	63353660	63353768	CHRNA4_intron_2	intron	protein_coding	chr20	63351028	63355494
chr20	63353844	63354001	CHRNA4_intron_2	intron	protein_coding	chr20	63351028	63355494
chr20	63357162	63357188	CHRNA4_intron_5	intron	protein_coding	chr20	63356416	63359546
chr20	63488199	63488262	EEF1A2_UTR_1	three_prime_UTR	protein_coding	chr20	63488012	63488297
chr20	63535786	63536181	PTK6_intron_7	intron	protein_coding	chr20	63535060	63537083
chr20	63549212	63549268	FNDC11_intron_1	intron	protein_coding	chr20	63548440	63553018
chr20	63626768	63626954	GMEB2_intron_9	intron	protein_coding	chr20	63619877	63626954
chr20	63641949	63642024	STMN3_intron_1	intron	protein_coding	chr20	63641398	63642106
chr20	63830787	63831095	ZBTB46_intron_4	intron	protein_coding	chr20	63790924	63831095
chr20	63831096	63831244	ZBTB46_UTR_3	five_prime_UTR	protein_coding	chr20	63831096	63831244
chr20	63895353	63895455	DNAJC5_intron_1	intron	protein_coding	chr20	63895324	63928333
chr20	63965482	63965530	ZNF512B_intron_12	intron	protein_coding	chr20	63964717	63966139
chr20	63969770	63969812	ZNF512B_intron_16	intron	protein_coding	chr20	63967953	63969812
chr20	63969813	63969865	ZNF512B_UTR_3	five_prime_UTR	protein_coding	chr20	63969813	63969865
chr20	64049364	64049449	SOX18_2	CDS	protein_coding	chr20	64049158	64049516
chr20	64093504	64095312	OPRL1_intron_5	intron	protein_coding	chr20	64092954	64097800
chr20	64105515	64105690	MYT1_intron_1	intron	protein_coding	chr20	64102556	64151789
chr20	64118185	64118262	MYT1_intron_1	intron	protein_coding	chr20	64102556	64151789
chr20	64118347	64118382	MYT1_intron_1	intron	protein_coding	chr20	64102556	64151789
chr20	64118425	64118464	MYT1_intron_1	intron	protein_coding	chr20	64102556	64151789
chr20	64118738	64118799	MYT1_intron_1	intron	protein_coding	chr20	64102556	64151789
chr20	64233222	64233449	MYT1_intron_21	intron	protein_coding	chr20	64232386	64236553
chr20	64286924	64287002	PCMTD2_intron_8	intron	protein_coding	chr20	64276231	64287677
chr21	5037941	5038070	FP565260.3_intron_7	intron	protein_coding	chr21	5036772	5040583
chr21	5080329	5080405	GATD3B_intron_2	intron	protein_coding	chr21	5079735	5116339
chr21	5090919	5090949	GATD3B_intron_2	intron	protein_coding	chr21	5079735	5116339
chr21	5100189	5100384	GATD3B_intron_2	intron	protein_coding	chr21	5079735	5116339
chr21	5102409	5102466	GATD3B_intron_2	intron	protein_coding	chr21	5079735	5116339
chr21	5107935	5107999	GATD3B_intron_2	intron	protein_coding	chr21	5079735	5116339
chr21	5553640	5553719	CU633967.1_1	exon	lincRNA	chr21	5553637	5553838
chr21	5553842	5553936	CU633967.1_intron_1	intron	lincRNA	chr21	5553839	5565961
chr21	5568413	5568461	CU633967.1_intron_2	intron	lincRNA	chr21	5566184	5579668
chr21	5582900	5582925	CU633967.1_4	exon	lincRNA	chr21	5582227	5586369
chr21	5583656	5583744	CU633967.1_4	exon	lincRNA	chr21	5582227	5586369
chr21	5583900	5584030	CU633967.1_4	exon	lincRNA	chr21	5582227	5586369
chr21	5604055	5604107	CU633967.1_intron_6	intron	lincRNA	chr21	5592005	5614750
chr21	5606651	5606679	CU633967.1_intron_6	intron	lincRNA	chr21	5592005	5614750
chr21	6070558	6070683	LINC01669_intron_4	intron	lincRNA	chr21	6068129	6073290
chr21	6074611	6074670	LINC01669_intron_6	intron	lincRNA	chr21	6073674	6074774
chr21	6111134	6111252	SIK1B_UTR_1	five_prime_UTR	protein_coding	chr21	6111134	6111252
chr21	6111253	6111369	SIK1B_intron_1	intron	protein_coding	chr21	6111253	6112068
chr21	6234466	6234498	CU633906.1_intron_2	intron	lincRNA	chr21	6232834	6234981
chr21	6236941	6237013	CU633906.1_intron_4	intron	lincRNA	chr21	6236161	6254789
chr21	6252475	6252553	CU633906.1_intron_4	intron	lincRNA	chr21	6236161	6254789
chr21	6267049	6267133	CU633906.1_intron_5	intron	lincRNA	chr21	6254850	6267133
chr21	6267253	6267317	CU633906.1_6	exon	lincRNA	chr21	6267134	6267317
chr21	6312394	6312505	CU633906.3_intron_5	intron	unprocessed_pseudogene	chr21	6311848	6312835
chr21	6312567	6312835	CU633906.3_intron_5	intron	unprocessed_pseudogene	chr21	6311848	6312835
chr21	6312836	6312948	CU633906.3_6	exon	unprocessed_pseudogene	chr21	6312836	6312948
chr21	6448994	6449018	CBSL_intron_3	intron	protein_coding	chr21	6448566	6449821
chr21	6467655	6467791	CBSL_intron_18	intron	protein_coding	chr21	6467533	6467901
chr21	6551554	6551726	FP236240.1_intron_1	intron	lincRNA	chr21	6551451	6552765
chr21	6630182	6630207	CU638689.4_1	exon	lincRNA	chr21	6630182	6632437
chr21	6668985	6669073	CU638689.4_intron_6	intron	lincRNA	chr21	6668255	6670520
chr21	6676178	6676299	CU638689.3_1	exon	unprocessed_pseudogene	chr21	6676178	6676299
chr21	6676300	6676375	CU638689.3_intron_1	intron	unprocessed_pseudogene	chr21	6676300	6676375
chr21	6676376	6676454	CU638689.3_2	exon	unprocessed_pseudogene	chr21	6676376	6676454
chr21	6676455	6676550	CU638689.3_intron_2	intron	unprocessed_pseudogene	chr21	6676455	6677309
chr21	6676684	6676729	CU638689.3_intron_2	intron	unprocessed_pseudogene	chr21	6676455	6677309
chr21	6721812	6721871	CU638689.5_1	exon	lincRNA	chr21	6721812	6721991
chr21	6721992	6722082	CU638689.5_intron_1	intron	lincRNA	chr21	6721992	6724257
chr21	6790365	6790428	FP475955.3_intron_1	intron	lincRNA	chr21	6789707	6797728
chr21	6792213	6792261	FP475955.3_intron_1	intron	lincRNA	chr21	6789707	6797728
chr21	6792948	6793015	FP475955.3_intron_1	intron	lincRNA	chr21	6789707	6797728
chr21	6793218	6793249	FP475955.3_intron_1	intron	lincRNA	chr21	6789707	6797728
chr21	6793867	6793951	FP475955.3_intron_1	intron	lincRNA	chr21	6789707	6797728
chr21	6794038	6794354	FP475955.3_intron_1	intron	lincRNA	chr21	6789707	6797728
chr21	6795539	6795595	FP475955.3_intron_1	intron	lincRNA	chr21	6789707	6797728
chr21	6798008	6798059	FP475955.3_intron_2	intron	lincRNA	chr21	6797786	6810855
chr21	6798451	6798564	FP475955.3_intron_2	intron	lincRNA	chr21	6797786	6810855
chr21	6798738	6798771	FP475955.3_intron_2	intron	lincRNA	chr21	6797786	6810855
chr21	6799669	6799775	FP475955.3_intron_2	intron	lincRNA	chr21	6797786	6810855
chr21	6800320	6800351	FP475955.3_intron_2	intron	lincRNA	chr21	6797786	6810855
chr21	6802017	6802083	FP475955.3_intron_2	intron	lincRNA	chr21	6797786	6810855
chr21	6803508	6803566	FP475955.3_intron_2	intron	lincRNA	chr21	6797786	6810855
chr21	6804756	6804802	FP475955.3_intron_2	intron	lincRNA	chr21	6797786	6810855
chr21	6805367	6805414	FP475955.3_intron_2	intron	lincRNA	chr21	6797786	6810855
chr21	6799165	6799482	FP475955.3_intron_2	intron	lincRNA	chr21	6797786	6810855
chr21	6811092	6811147	FP475955.3_3	exon	lincRNA	chr21	6810856	6812297
chr21	6867997	6868050	FP475955.1_intron_2	intron	lincRNA	chr21	6859217	6896993
chr21	6868469	6868495	FP475955.1_intron_2	intron	lincRNA	chr21	6859217	6896993
chr21	6879834	6879885	FP475955.1_intron_2	intron	lincRNA	chr21	6859217	6896993
chr21	6887534	6887577	FP475955.1_intron_2	intron	lincRNA	chr21	6859217	6896993
chr21	7003248	7003365	CU634019.5_1	exon	unprocessed_pseudogene	chr21	7003248	7003365
chr21	7003366	7003441	CU634019.5_intron_1	intron	unprocessed_pseudogene	chr21	7003366	7003441
chr21	7003442	7003509	CU634019.5_2	exon	unprocessed_pseudogene	chr21	7003442	7003509
chr21	7003510	7003628	CU634019.5_intron_2	intron	unprocessed_pseudogene	chr21	7003510	7004461
chr21	7003703	7003799	CU634019.5_intron_2	intron	unprocessed_pseudogene	chr21	7003510	7004461
chr21	7048891	7048942	CU634019.1_1	exon	lincRNA	chr21	7048891	7049060
chr21	7049065	7049143	CU634019.1_intron_1	intron	lincRNA	chr21	7049061	7061345
chr21	7063642	7063694	CU634019.1_intron_2	intron	lincRNA	chr21	7061406	7080034
chr21	7076992	7077049	CU634019.1_intron_2	intron	lincRNA	chr21	7061406	7080034
chr21	7078864	7078956	CU634019.1_intron_2	intron	lincRNA	chr21	7061406	7080034
chr21	7079134	7079277	CU634019.1_intron_2	intron	lincRNA	chr21	7061406	7080034
chr21	7081731	7081754	CU634019.1_intron_4	intron	lincRNA	chr21	7081214	7083361
chr21	7130227	7130287	CU634019.7_1	exon	processed_pseudogene	chr21	7129103	7130287
chr21	7385058	7385142	CU633904.2_1	exon	unprocessed_pseudogene	chr21	7385058	7385142
chr21	7385143	7385227	CU633904.2_intron_1	intron	unprocessed_pseudogene	chr21	7385143	7385227
chr21	7385228	7385289	CU633904.2_2	exon	unprocessed_pseudogene	chr21	7385228	7385289
chr21	7385290	7385404	CU633904.2_intron_2	intron	unprocessed_pseudogene	chr21	7385290	7386238
chr21	7385538	7385577	CU633904.2_intron_2	intron	unprocessed_pseudogene	chr21	7385290	7386238
chr21	7430659	7430713	CU633904.1_1	exon	lincRNA	chr21	7430659	7430838
chr21	7430851	7430929	CU633904.1_intron_1	intron	lincRNA	chr21	7430839	7443123
chr21	7460702	7460733	CU633904.1_intron_2	intron	lincRNA	chr21	7443184	7461812
chr21	7460909	7461032	CU633904.1_intron_2	intron	lincRNA	chr21	7443184	7461812
chr21	7463504	7463560	CU633904.1_intron_5	intron	lincRNA	chr21	7463504	7465139
chr21	7463719	7463754	CU633904.1_intron_5	intron	lincRNA	chr21	7463504	7465139
chr21	7626344	7626400	FP236241.2_1	exon	processed_pseudogene	chr21	7626344	7627528
chr21	7674661	7674687	FP236241.1_intron_1	intron	lincRNA	chr21	7673265	7675412
chr21	7674865	7674924	FP236241.1_intron_1	intron	lincRNA	chr21	7673265	7675412
chr21	7677371	7677494	FP236241.1_2	exon	lincRNA	chr21	7675413	7679177
chr21	7677646	7677697	FP236241.1_2	exon	lincRNA	chr21	7675413	7679177
chr21	7677727	7677758	FP236241.1_2	exon	lincRNA	chr21	7675413	7679177
chr21	7678477	7678501	FP236241.1_2	exon	lincRNA	chr21	7675413	7679177
chr21	7680966	7681040	FP236241.1_intron_2	intron	lincRNA	chr21	7679178	7681595
chr21	7767366	7767503	SMIM11B_intron_4	intron	protein_coding	chr21	7758630	7769185
chr21	8203639	8203682	FP671120.1_intron_2	intron	lincRNA	chr21	8201053	8222959
chr21	8209219	8209438	FP671120.1_intron_2	intron	lincRNA	chr21	8201053	8222959
chr21	8213510	8213626	FP671120.1_intron_2	intron	lincRNA	chr21	8201053	8222959
chr21	8386686	8386734	FP236383.1_intron_2	intron	lincRNA	chr21	8384099	8405958
chr21	8391655	8391905	FP236383.1_intron_2	intron	lincRNA	chr21	8384099	8405958
chr21	8392009	8392317	FP236383.1_intron_2	intron	lincRNA	chr21	8384099	8405958
chr21	8396330	8396499	FP236383.1_intron_2	intron	lincRNA	chr21	8384099	8405958
chr21	8397660	8397758	FP236383.1_intron_2	intron	lincRNA	chr21	8384099	8405958
chr21	8397968	8398026	FP236383.1_intron_2	intron	lincRNA	chr21	8384099	8405958
chr21	8402411	8402468	FP236383.1_intron_2	intron	lincRNA	chr21	8384099	8405958
chr21	9088768	9088791	TEKT4P2_intron_5	intron	transcribed_unprocessed_pseudogene	chr21	9073610	9127487
chr21	9095428	9095568	TEKT4P2_intron_5	intron	transcribed_unprocessed_pseudogene	chr21	9073610	9127487
chr21	9101648	9101724	TEKT4P2_intron_5	intron	transcribed_unprocessed_pseudogene	chr21	9073610	9127487
chr21	9812944	9812972	LINC01667_intron_9	intron	lincRNA	chr21	9812603	9813835
chr21	13048292	13048365	ANKRD30BP2_intron_4	intron	transcribed_unprocessed_pseudogene	chr21	13046422	13048963
chr21	13636979	13637019	POTED_intron_11	intron	protein_coding	chr21	13631108	13639513
chr21	13704898	13704957	AL050303.2_1	exon	processed_pseudogene	chr21	13704853	13705518
chr21	13762581	13762663	FEM1AP1_1	exon	processed_pseudogene	chr21	13762338	13764332
chr21	13763579	13763618	FEM1AP1_1	exon	processed_pseudogene	chr21	13762338	13764332
chr21	13977124	13977168	ANKRD20A11P_intron_28	intron	transcribed_unprocessed_pseudogene	chr21	13975635	13979700
chr21	17581808	17581848	CXADR_intron_7	intron	protein_coding	chr21	17570101	17593150
chr21	17582126	17582153	CXADR_intron_7	intron	protein_coding	chr21	17570101	17593150
chr21	18409865	18409898	TMPRSS15_intron_26	intron	protein_coding	chr21	18403657	18460570
chr21	21221361	21221401	NCAM2_intron_1	intron	protein_coding	chr21	20998619	21280574
chr21	21452944	21452983	NCAM2_intron_12	intron	protein_coding	chr21	21432282	21466604
chr21	25919030	25919109	APP_intron_5	intron	protein_coding	chr21	25911963	25945522
chr21	25919322	25919345	APP_intron_5	intron	protein_coding	chr21	25911963	25945522
chr21	25922683	25922716	APP_intron_5	intron	protein_coding	chr21	25911963	25945522
chr21	25924172	25924229	APP_intron_5	intron	protein_coding	chr21	25911963	25945522
chr21	25924250	25924315	APP_intron_5	intron	protein_coding	chr21	25911963	25945522
chr21	25979809	25979893	APP_intron_10	intron	protein_coding	chr21	25976029	25982342
chr21	26019655	26019723	APP_intron_13	intron	protein_coding	chr21	26000183	26021838
chr21	28877011	28877063	N6AMT1_intron_1	intron	protein_coding	chr21	28876492	28878190
chr21	28948121	28948163	LTN1_intron_12	intron	protein_coding	chr21	28947607	28952158
chr21	29229504	29229690	BACH1_intron_2	intron	protein_coding	chr21	29218927	29270355
chr21	30210279	30210312	LINC00307_intron_2	intron	lincRNA	chr21	30209926	30211732
chr21	30210349	30210389	LINC00307_intron_2	intron	lincRNA	chr21	30209926	30211732
chr21	30210545	30210573	LINC00307_intron_2	intron	lincRNA	chr21	30209926	30211732
chr21	30742333	30742451	KRTAP21-4P_1	exon	unprocessed_pseudogene	chr21	30741780	30742595
chr21	31503548	31503617	TIAM1_intron_30	intron	protein_coding	chr21	31464036	31558925
chr21	32342652	32342709	URB1_intron_15	intron	protein_coding	chr21	32341525	32344568
chr21	32477756	32477891	EVA1C_intron_5	intron	protein_coding	chr21	32467849	32495025
chr21	34382597	34382661	SMIM11A_intron_3	intron	protein_coding	chr21	34379517	34385476
chr21	34383981	34384027	SMIM11A_intron_3	intron	protein_coding	chr21	34379517	34385476
chr21	34384719	34384774	SMIM11A_intron_3	intron	protein_coding	chr21	34379517	34385476
chr21	34386881	34386924	SMIM11A_intron_4	intron	protein_coding	chr21	34385645	34388627
chr21	34387461	34387508	SMIM11A_intron_4	intron	protein_coding	chr21	34385645	34388627
chr21	34389725	34389782	SMIM11A_intron_5	intron	protein_coding	chr21	34389155	34399709
chr21	34389877	34389953	SMIM11A_intron_5	intron	protein_coding	chr21	34389155	34399709
chr21	34392338	34392399	SMIM11A_intron_5	intron	protein_coding	chr21	34389155	34399709
chr21	34397894	34398012	SMIM11A_intron_5	intron	protein_coding	chr21	34389155	34399709
chr21	34447664	34447731	KCNE1_UTR_1	three_prime_UTR	protein_coding	chr21	34446688	34449244
chr21	34453347	34453405	KCNE1_intron_1	intron	protein_coding	chr21	34449685	34455384
chr21	35526773	35526821	RUNX1_intron_12	intron	protein_coding	chr21	35462026	35580658
chr21	36216057	36216111	DOPEY2_intron_10	intron	protein_coding	chr21	36214557	36219370
chr21	37366319	37366426	DYRK1A_intron_1	intron	protein_coding	chr21	37366186	37366932
chr21	37689328	37689353	KCNJ6_intron_1	intron	protein_coding	chr21	37625485	37714209
chr21	37756992	37757049	KCNJ6_intron_2	intron	protein_coding	chr21	37715132	37840656
chr21	37757151	37757333	KCNJ6_intron_2	intron	protein_coding	chr21	37715132	37840656
chr21	38064045	38064188	KCNJ6_intron_4	intron	protein_coding	chr21	37916447	38120305
chr21	38109437	38109504	KCNJ6_intron_4	intron	protein_coding	chr21	37916447	38120305
chr21	38178611	38178639	KCNJ15_intron_2	intron	protein_coding	chr21	38169269	38256696
chr21	38207586	38207723	KCNJ15_intron_2	intron	protein_coding	chr21	38169269	38256696
chr21	38207757	38207944	KCNJ15_intron_2	intron	protein_coding	chr21	38169269	38256696
chr21	38216005	38216100	KCNJ15_intron_2	intron	protein_coding	chr21	38169269	38256696
chr21	38218719	38218950	KCNJ15_intron_2	intron	protein_coding	chr21	38169269	38256696
chr21	38815962	38816100	ETS2_intron_8	intron	protein_coding	chr21	38814982	38817006
chr21	39005057	39005088	AF064858.1_intron_2	intron	lincRNA	chr21	38991025	39005658
chr21	39203959	39204115	BRWD1_intron_5	intron	protein_coding	chr21	39202546	39206106
chr21	39583857	39584114	B3GALT5_intron_1	intron	protein_coding	chr21	39556511	39605092
chr21	40034759	40034835	DSCAM_intron_1	intron	protein_coding	chr21	40013387	40042369
chr21	40034988	40035087	DSCAM_intron_1	intron	protein_coding	chr21	40013387	40042369
chr21	40637158	40637518	DSCAM_intron_30	intron	protein_coding	chr21	40369271	40692808
chr21	40682657	40682831	DSCAM_intron_30	intron	protein_coding	chr21	40369271	40692808
chr21	40846713	40846831	DSCAM_UTR_3	five_prime_UTR	protein_coding	chr21	40846661	40847139
chr21	41474011	41475316	TMPRSS2_intron_6	intron	protein_coding	chr21	41473497	41476575
chr21	41475518	41475668	TMPRSS2_intron_6	intron	protein_coding	chr21	41473497	41476575
chr21	41806223	41806268	PRDM15_intron_3	intron	protein_coding	chr21	41804615	41810152
chr21	41806533	41806600	PRDM15_intron_3	intron	protein_coding	chr21	41804615	41810152
chr21	41829173	41830689	PRDM15_intron_13	intron	protein_coding	chr21	41828334	41834503
chr21	41844682	41844709	PRDM15_intron_19	intron	protein_coding	chr21	41839854	41847088
chr21	41844772	41844947	PRDM15_intron_19	intron	protein_coding	chr21	41839854	41847088
chr21	41844970	41845236	PRDM15_intron_19	intron	protein_coding	chr21	41839854	41847088
chr21	41855936	41856263	PRDM15_intron_21	intron	protein_coding	chr21	41854819	41857174
chr21	41878861	41878994	PRDM15_intron_30	intron	protein_coding	chr21	41878861	41878994
chr21	41878995	41879140	PRDM15_31	CDS	protein_coding	chr21	41878995	41879140
chr21	41879141	41879264	PRDM15_intron_31	intron	protein_coding	chr21	41879141	41879268
chr21	42283932	42284153	ABCG1_intron_13	intron	protein_coding	chr21	42282420	42284558
chr21	42894368	42894449	NDUFV3_intron_1	intron	protein_coding	chr21	42893382	42896925
chr21	42975033	42975160	PKNOX1_intron_1	intron	protein_coding	chr21	42974665	43004324
chr21	43018467	43018510	PKNOX1_intron_7	intron	protein_coding	chr21	43018231	43021301
chr21	43056639	43056666	CBS_intron_3	intron	protein_coding	chr21	43056100	43056801
chr21	43075910	43075945	CBS_UTR_5	five_prime_UTR	protein_coding	chr21	43075769	43075945
chr21	43075946	43076097	CBS_intron_19	intron	protein_coding	chr21	43075946	43076223
chr21	43417181	43417234	SIK1_intron_1	intron	protein_coding	chr21	43417118	43417541
chr21	43419746	43419788	SIK1_intron_5	intron	protein_coding	chr21	43419479	43419857
chr21	43426897	43427008	SIK1_intron_14	intron	protein_coding	chr21	43426854	43427008
chr21	43427009	43427189	SIK1_UTR_4	five_prime_UTR	protein_coding	chr21	43427009	43427189
chr21	43466208	43466274	LINC00313_intron_5	intron	lincRNA	chr21	43464974	43470431
chr21	43466513	43466570	LINC00313_intron_5	intron	lincRNA	chr21	43464974	43470431
chr21	43468157	43468260	LINC00313_intron_5	intron	lincRNA	chr21	43464974	43470431
chr21	43468439	43468524	LINC00313_intron_5	intron	lincRNA	chr21	43464974	43470431
chr21	43466208	43466274	AP001048.1_intron_1	intron	lincRNA	chr21	43465348	43467056
chr21	43466513	43466570	AP001048.1_intron_1	intron	lincRNA	chr21	43465348	43467056
chr21	43532291	43532411	HSF2BP_intron_1	intron	protein_coding	chr21	43529963	43592223
chr21	43741146	43741418	PDXK_intron_5	intron	protein_coding	chr21	43738862	43741418
chr21	43741419	43741448	PDXK_UTR_6	five_prime_UTR	protein_coding	chr21	43741419	43741550
chr21	43865186	43865268	AGPAT3_UTR_1	five_prime_UTR	protein_coding	chr21	43865186	43865345
chr21	43865351	43865403	AGPAT3_intron_1	intron	protein_coding	chr21	43865346	43867240
chr21	44105989	44106053	TRAPPC10_UTR_3	three_prime_UTR	protein_coding	chr21	44103531	44106552
chr21	44106171	44106221	TRAPPC10_UTR_3	three_prime_UTR	protein_coding	chr21	44103531	44106552
chr21	44113120	44113170	PWP2_intron_2	intron	protein_coding	chr21	44109097	44113751
chr21	44116569	44116636	PWP2_intron_7	intron	protein_coding	chr21	44115921	44117818
chr21	44123175	44123297	PWP2_intron_14	intron	protein_coding	chr21	44122358	44124578
chr21	44138097	44138152	GATD3A_intron_4	intron	protein_coding	chr21	44137297	44140248
chr21	44140479	44140544	GATD3A_intron_5	intron	protein_coding	chr21	44140343	44140940
chr21	44146213	44146288	GATD3A_intron_8	intron	protein_coding	chr21	44145724	44193622
chr21	44146956	44147015	GATD3A_intron_8	intron	protein_coding	chr21	44145724	44193622
chr21	44147630	44147715	GATD3A_intron_8	intron	protein_coding	chr21	44145724	44193622
chr21	44147800	44147877	GATD3A_intron_8	intron	protein_coding	chr21	44145724	44193622
chr21	44148146	44148229	GATD3A_intron_8	intron	protein_coding	chr21	44145724	44193622
chr21	44149731	44149778	GATD3A_intron_8	intron	protein_coding	chr21	44145724	44193622
chr21	44154606	44154716	GATD3A_intron_8	intron	protein_coding	chr21	44145724	44193622
chr21	44156335	44156441	GATD3A_intron_8	intron	protein_coding	chr21	44145724	44193622
chr21	44158145	44158328	GATD3A_intron_8	intron	protein_coding	chr21	44145724	44193622
chr21	44158433	44158510	GATD3A_intron_8	intron	protein_coding	chr21	44145724	44193622
chr21	44158547	44158631	GATD3A_intron_8	intron	protein_coding	chr21	44145724	44193622
chr21	44159883	44160086	GATD3A_intron_8	intron	protein_coding	chr21	44145724	44193622
chr21	44160151	44160436	GATD3A_intron_8	intron	protein_coding	chr21	44145724	44193622
chr21	44161520	44161968	GATD3A_intron_8	intron	protein_coding	chr21	44145724	44193622
chr21	44162078	44162128	GATD3A_intron_8	intron	protein_coding	chr21	44145724	44193622
chr21	44163989	44164053	GATD3A_intron_8	intron	protein_coding	chr21	44145724	44193622
chr21	44164615	44164669	GATD3A_intron_8	intron	protein_coding	chr21	44145724	44193622
chr21	44165035	44165112	GATD3A_intron_8	intron	protein_coding	chr21	44145724	44193622
chr21	44165647	44165770	GATD3A_intron_8	intron	protein_coding	chr21	44145724	44193622
chr21	44167127	44167180	GATD3A_intron_8	intron	protein_coding	chr21	44145724	44193622
chr21	44171333	44171413	GATD3A_intron_8	intron	protein_coding	chr21	44145724	44193622
chr21	44171515	44171705	GATD3A_intron_8	intron	protein_coding	chr21	44145724	44193622
chr21	44171977	44172063	GATD3A_intron_8	intron	protein_coding	chr21	44145724	44193622
chr21	44175142	44175196	GATD3A_intron_8	intron	protein_coding	chr21	44145724	44193622
chr21	44178598	44178673	GATD3A_intron_8	intron	protein_coding	chr21	44145724	44193622
chr21	44183995	44184058	GATD3A_intron_8	intron	protein_coding	chr21	44145724	44193622
chr21	44184203	44184274	GATD3A_intron_8	intron	protein_coding	chr21	44145724	44193622
chr21	44198420	44198459	GATD3A_intron_9	intron	protein_coding	chr21	44194536	44202048
chr21	44159883	44160076	LINC01678_2	exon	lincRNA	chr21	44159824	44160076
chr21	44175153	44175196	AP001056.2_intron_2	intron	lincRNA	chr21	44175153	44177478
chr21	44178598	44178673	AP001056.2_intron_3	intron	lincRNA	chr21	44177620	44188456
chr21	44183995	44184058	AP001056.2_intron_3	intron	lincRNA	chr21	44177620	44188456
chr21	44184203	44184274	AP001056.2_intron_3	intron	lincRNA	chr21	44177620	44188456
chr21	44225579	44225684	ICOSLG_UTR_2	three_prime_UTR	protein_coding	chr21	44222990	44229529
chr21	44229299	44229356	ICOSLG_UTR_2	three_prime_UTR	protein_coding	chr21	44222990	44229529
chr21	44231504	44231573	ICOSLG_intron_3	intron	protein_coding	chr21	44231445	44235270
chr21	44232276	44232348	ICOSLG_intron_3	intron	protein_coding	chr21	44231445	44235270
chr21	44396112	44396137	TRPM2_intron_14	intron	protein_coding	chr21	44395552	44397745
chr21	44396278	44396341	TRPM2_intron_14	intron	protein_coding	chr21	44395552	44397745
chr21	44396375	44396436	TRPM2_intron_14	intron	protein_coding	chr21	44395552	44397745
chr21	44396713	44396754	TRPM2_intron_14	intron	protein_coding	chr21	44395552	44397745
chr21	44534193	44534410	TSPEAR_intron_10	intron	protein_coding	chr21	44533924	44567783
chr21	44817846	44817899	SUMO3_intron_4	intron	protein_coding	chr21	44814105	44817946
chr21	45002200	45002231	PICSAR_intron_1	intron	lincRNA	chr21	44999657	45004442
chr21	45074008	45074044	SSR4P1_2	exon	transcribed_processed_pseudogene	chr21	45073789	45074165
chr21	45074599	45074743	ADARB1_UTR_1	five_prime_UTR	protein_coding	chr21	45074599	45074793
chr21	45245578	45245684	LINC00334_intron_2	intron	lincRNA	chr21	45243627	45256909
chr21	45287240	45287448	POFUT2_intron_10	intron	protein_coding	chr21	45285929	45287739
chr21	45489878	45490124	COL18A1_intron_20	intron	protein_coding	chr21	45489522	45490273
chr21	45510951	45511020	COL18A1_intron_41	intron	protein_coding	chr21	45510262	45511109
chr21	45510951	45511020	SLC19A1_intron_2	intron	protein_coding	chr21	45498613	45513774
chr21	45816452	45816538	PCBP3_intron_2	intron	protein_coding	chr21	45735430	45848161
chr21	45909987	45910159	PCBP3_intron_10	intron	protein_coding	chr21	45909487	45910900
chr21	46144440	46144683	FTCD_intron_5	intron	protein_coding	chr21	46138924	46145415
chr22	11249809	11249920	RF00002_1	exon	rRNA	chr22	11249809	11249959
chr22	15822656	15822722	DUXAP8_intron_9	intron	processed_transcript	chr22	15819166	15826140
chr22	16521986	16522017	AP000547.2_intron_1	intron	lincRNA	chr22	16521290	16525945
chr22	17146692	17146735	HDHD5_intron_5	intron	protein_coding	chr22	17145118	17148446
chr22	17369413	17369783	CECR2_UTR_2	five_prime_UTR	protein_coding	chr22	17369365	17369783
chr22	17369783	17369887	CECR2_1	CDS	protein_coding	chr22	17369783	17369887
chr22	17369910	17370295	CECR2_intron_2	intron	protein_coding	chr22	17369910	17477091
chr22	17409276	17409981	CECR2_intron_2	intron	protein_coding	chr22	17369910	17477091
chr22	18371087	18371189	LINC01660_intron_3	intron	lincRNA	chr22	18370714	18372921
chr22	18372122	18372194	LINC01660_intron_3	intron	lincRNA	chr22	18370714	18372921
chr22	18375216	18375242	LINC01660_intron_5	intron	lincRNA	chr22	18373484	18375482
chr22	18379904	18379964	LINC01660_intron_6	intron	lincRNA	chr22	18375550	18380454
chr22	18381584	18381685	LINC01660_intron_7	intron	lincRNA	chr22	18380543	18383485
chr22	18385469	18385561	LINC01660_intron_9	intron	lincRNA	chr22	18384039	18386384
chr22	18385609	18385970	LINC01660_intron_9	intron	lincRNA	chr22	18384039	18386384
chr22	18386484	18386507	LINC01660_10	exon	lincRNA	chr22	18386385	18386597
chr22	18386745	18386801	LINC01660_intron_10	intron	lincRNA	chr22	18386598	18389907
chr22	18387732	18388230	LINC01660_intron_10	intron	lincRNA	chr22	18386598	18389907
chr22	18388257	18388376	LINC01660_intron_10	intron	lincRNA	chr22	18386598	18389907
chr22	18388522	18389268	LINC01660_intron_10	intron	lincRNA	chr22	18386598	18389907
chr22	18389682	18389791	LINC01660_intron_10	intron	lincRNA	chr22	18386598	18389907
chr22	18391029	18391061	LINC01660_12	exon	lincRNA	chr22	18390818	18391105
chr22	18375216	18375242	AC011718.1_intron_1	intron	lincRNA	chr22	18374222	18375429
chr22	18401793	18401849	PPP1R26P3_1	exon	unprocessed_pseudogene	chr22	18400407	18404206
chr22	18403621	18403644	PPP1R26P3_1	exon	unprocessed_pseudogene	chr22	18400407	18404206
chr22	18425008	18425035	FAM230A_1	CDS	protein_coding	chr22	18424976	18425035
chr22	18427778	18427815	FAM230A_intron_2	intron	protein_coding	chr22	18425529	18428473
chr22	18433481	18433513	FAM230A_intron_3	intron	protein_coding	chr22	18428562	18487124
chr22	18483513	18483569	FAM230A_intron_3	intron	protein_coding	chr22	18428562	18487124
chr22	18485607	18485672	FAM230A_intron_3	intron	protein_coding	chr22	18428562	18487124
chr22	18528987	18529017	TMEM191B_intron_3	intron	protein_coding	chr22	18528868	18529017
chr22	18529018	18529054	TMEM191B_4	CDS	protein_coding	chr22	18529018	18529093
chr22	18561592	18561630	PI4KAP1_intron_14	intron	transcribed_unprocessed_pseudogene	chr22	18552574	18574573
chr22	18561775	18561852	PI4KAP1_intron_14	intron	transcribed_unprocessed_pseudogene	chr22	18552574	18574573
chr22	18568979	18569002	PI4KAP1_intron_14	intron	transcribed_unprocessed_pseudogene	chr22	18552574	18574573
chr22	18569101	18569133	PI4KAP1_intron_14	intron	transcribed_unprocessed_pseudogene	chr22	18552574	18574573
chr22	18577635	18577771	PI4KAP1_intron_15	intron	transcribed_unprocessed_pseudogene	chr22	18574701	18577771
chr22	18577772	18577968	PI4KAP1_16	exon	transcribed_unprocessed_pseudogene	chr22	18577772	18577968
chr22	18718050	18718086	PPP1R26P4_1	exon	processed_pseudogene	chr22	18715815	18719341
chr22	18742205	18742274	LINC01662_intron_4	intron	lincRNA	chr22	18739617	18744508
chr22	18744813	18744864	LINC01662_intron_5	intron	lincRNA	chr22	18744576	18746572
chr22	18749435	18749460	LINC01662_intron_7	intron	lincRNA	chr22	18747135	18751867
chr22	18751760	18751783	LINC01662_intron_7	intron	lincRNA	chr22	18747135	18751867
chr22	18751905	18751940	LINC01662_8	exon	lincRNA	chr22	18751868	18752825
chr22	18752266	18752354	LINC01662_8	exon	lincRNA	chr22	18751868	18752825
chr22	18755829	18755885	LINC01662_intron_8	intron	lincRNA	chr22	18752826	18756346
chr22	18757514	18757543	LINC01662_9	exon	lincRNA	chr22	18756347	18757906
chr22	18757783	18757809	LINC01662_9	exon	lincRNA	chr22	18756347	18757906
chr22	18839788	18839836	GGT3P_intron_18	intron	transcribed_unprocessed_pseudogene	chr22	18825002	18843291
chr22	18893352	18893443	LINC01663_intron_7	intron	lincRNA	chr22	18886998	18894327
chr22	18893473	18893573	LINC01663_intron_7	intron	lincRNA	chr22	18886998	18894327
chr22	18907599	18907682	AC007326.4_intron_2	intron	protein_coding	chr22	18906726	18910170
chr22	18908017	18908128	AC007326.4_intron_2	intron	protein_coding	chr22	18906726	18910170
chr22	18909856	18909951	AC007326.4_intron_2	intron	protein_coding	chr22	18906726	18910170
chr22	18910525	18910564	AC007326.4_intron_3	intron	protein_coding	chr22	18910273	18910886
chr22	18911324	18911374	AC007326.4_intron_4	intron	protein_coding	chr22	18911029	18939671
chr22	18911481	18911530	AC007326.4_intron_4	intron	protein_coding	chr22	18911029	18939671
chr22	18911926	18911993	AC007326.4_intron_4	intron	protein_coding	chr22	18911029	18939671
chr22	18912187	18912215	AC007326.4_intron_4	intron	protein_coding	chr22	18911029	18939671
chr22	18912354	18912412	AC007326.4_intron_4	intron	protein_coding	chr22	18911029	18939671
chr22	18913135	18913216	AC007326.4_intron_4	intron	protein_coding	chr22	18911029	18939671
chr22	18913465	18913599	AC007326.4_intron_4	intron	protein_coding	chr22	18911029	18939671
chr22	18913756	18913797	AC007326.4_intron_4	intron	protein_coding	chr22	18911029	18939671
chr22	18914345	18914370	AC007326.4_intron_4	intron	protein_coding	chr22	18911029	18939671
chr22	18915149	18915375	AC007326.4_intron_4	intron	protein_coding	chr22	18911029	18939671
chr22	18917070	18917154	AC007326.4_intron_4	intron	protein_coding	chr22	18911029	18939671
chr22	18917244	18917617	AC007326.4_intron_4	intron	protein_coding	chr22	18911029	18939671
chr22	18917781	18917847	AC007326.4_intron_4	intron	protein_coding	chr22	18911029	18939671
chr22	18918978	18919058	AC007326.4_intron_4	intron	protein_coding	chr22	18911029	18939671
chr22	18920784	18920859	AC007326.4_intron_4	intron	protein_coding	chr22	18911029	18939671
chr22	18921750	18921838	AC007326.4_intron_4	intron	protein_coding	chr22	18911029	18939671
chr22	18921966	18922004	AC007326.4_intron_4	intron	protein_coding	chr22	18911029	18939671
chr22	18925302	18925378	AC007326.4_intron_4	intron	protein_coding	chr22	18911029	18939671
chr22	18913135	18913174	PRODH_UTR_1	three_prime_UTR	protein_coding	chr22	18912777	18913174
chr22	18913174	18913216	PRODH_1	CDS	protein_coding	chr22	18913174	18913362
chr22	18913465	18913526	PRODH_2	CDS	protein_coding	chr22	18913437	18913526
chr22	18913527	18913599	PRODH_intron_2	intron	protein_coding	chr22	18913527	18916888
chr22	18913756	18913797	PRODH_intron_2	intron	protein_coding	chr22	18913527	18916888
chr22	18914345	18914370	PRODH_intron_2	intron	protein_coding	chr22	18913527	18916888
chr22	18915149	18915375	PRODH_intron_2	intron	protein_coding	chr22	18913527	18916888
chr22	18917070	18917154	PRODH_intron_3	intron	protein_coding	chr22	18916989	18918314
chr22	18917244	18917617	PRODH_intron_3	intron	protein_coding	chr22	18916989	18918314
chr22	18917781	18917847	PRODH_intron_3	intron	protein_coding	chr22	18916989	18918314
chr22	18918978	18919058	PRODH_intron_4	intron	protein_coding	chr22	18918492	18919449
chr22	18920784	18920859	PRODH_intron_6	intron	protein_coding	chr22	18919799	18921340
chr22	18921750	18921838	PRODH_intron_7	intron	protein_coding	chr22	18921424	18922323
chr22	18921966	18922004	PRODH_intron_7	intron	protein_coding	chr22	18921424	18922323
chr22	18925302	18925378	PRODH_intron_11	intron	protein_coding	chr22	18925201	18925686
chr22	19714464	19714507	SEPT5_UTR_1	five_prime_UTR	protein_coding	chr22	19714464	19714588
chr22	19760575	19760903	TBX1_intron_2	intron	protein_coding	chr22	19759678	19760903
chr22	19760904	19761093	TBX1_2	CDS	protein_coding	chr22	19760904	19761280
chr22	20131778	20131805	ZDHHC8_intron_1	intron	protein_coding	chr22	20129543	20131805
chr22	20131806	20131873	ZDHHC8_UTR_2	five_prime_UTR	protein_coding	chr22	20131806	20131947
chr22	20251908	20251949	RTN4R_intron_2	intron	protein_coding	chr22	20243685	20267607
chr22	20268259	20268358	RTN4R_UTR_2	five_prime_UTR	protein_coding	chr22	20268092	20268531
chr22	21117951	21117997	BCRP2_intron_3	intron	transcribed_unprocessed_pseudogene	chr22	21117259	21118039
chr22	21118570	21118614	BCRP2_intron_4	intron	transcribed_unprocessed_pseudogene	chr22	21118310	21118785
chr22	21119103	21119153	BCRP2_intron_5	intron	transcribed_unprocessed_pseudogene	chr22	21118950	21119667
chr22	21119565	21119641	BCRP2_intron_5	intron	transcribed_unprocessed_pseudogene	chr22	21118950	21119667
chr22	21120310	21120394	BCRP2_intron_6	intron	transcribed_unprocessed_pseudogene	chr22	21119759	21120802
chr22	21117951	21117994	AP000550.1_2	exon	lincRNA	chr22	21117079	21117994
chr22	21118570	21118614	AP000550.1_intron_2	intron	lincRNA	chr22	21117995	21118650
chr22	21119103	21119153	AP000550.1_intron_3	intron	lincRNA	chr22	21118781	21120812
chr22	21119565	21119641	AP000550.1_intron_3	intron	lincRNA	chr22	21118781	21120812
chr22	21120310	21120394	AP000550.1_intron_3	intron	lincRNA	chr22	21118781	21120812
chr22	21202018	21202152	AP000550.4_intron_1	intron	transcribed_unprocessed_pseudogene	chr22	21193416	21203452
chr22	21208703	21208775	GGT2_intron_2	intron	protein_coding	chr22	21208703	21208782
chr22	21209900	21209946	GGT2_intron_5	intron	protein_coding	chr22	21209547	21213063
chr22	21210166	21210205	GGT2_intron_5	intron	protein_coding	chr22	21209547	21213063
chr22	21212601	21212699	GGT2_intron_5	intron	protein_coding	chr22	21209547	21213063
chr22	21213923	21213954	GGT2_intron_7	intron	protein_coding	chr22	21213875	21215923
chr22	21219242	21219270	GGT2_intron_9	intron	protein_coding	chr22	21216668	21221864
chr22	21222054	21222082	GGT2_intron_10	intron	protein_coding	chr22	21221953	21222082
chr22	21225941	21225973	GGT2_intron_12	intron	protein_coding	chr22	21225562	21226103
chr22	21226534	21226564	GGT2_intron_13	intron	protein_coding	chr22	21226279	21226592
chr22	21290865	21290945	BCRP6_intron_1	intron	unprocessed_pseudogene	chr22	21290847	21291564
chr22	21291368	21291410	BCRP6_intron_1	intron	unprocessed_pseudogene	chr22	21290847	21291564
chr22	21291906	21291947	BCRP6_intron_2	intron	unprocessed_pseudogene	chr22	21291729	21292204
chr22	21323505	21323529	AP000552.1_intron_10	intron	lincRNA	chr22	21322985	21324829
chr22	21344057	21344097	PPP1R26P5_1	exon	processed_pseudogene	chr22	21341595	21345258
chr22	21344671	21344830	PPP1R26P5_1	exon	processed_pseudogene	chr22	21341595	21345258
chr22	21370180	21370274	AP000552.2_1	exon	processed_pseudogene	chr22	21370064	21370274
chr22	21371874	21371944	AP000552.2_4	exon	processed_pseudogene	chr22	21371776	21371945
chr22	21379382	21379486	RF00017_1	exon	misc_RNA	chr22	21379382	21379701
chr22	21383563	21383587	RIMBP3B_UTR_1	five_prime_UTR	protein_coding	chr22	21383374	21383858
chr22	21385603	21385641	RIMBP3B_1	CDS	protein_coding	chr22	21383858	21388778
chr22	21386645	21386724	RIMBP3B_1	CDS	protein_coding	chr22	21383858	21388778
chr22	21386978	21387171	RIMBP3B_1	CDS	protein_coding	chr22	21383858	21388778
chr22	21387265	21387336	RIMBP3B_1	CDS	protein_coding	chr22	21383858	21388778
chr22	21418331	21418380	HIC2_intron_1	intron	protein_coding	chr22	21417561	21420634
chr22	21419730	21419772	HIC2_intron_1	intron	protein_coding	chr22	21417561	21420634
chr22	21434471	21434510	HIC2_intron_2	intron	protein_coding	chr22	21420758	21442458
chr22	21440319	21440372	HIC2_intron_2	intron	protein_coding	chr22	21420758	21442458
chr22	21467702	21467733	TMEM191C_intron_2	intron	protein_coding	chr22	21467615	21467892
chr22	21475694	21475971	PI4KAP2_intron_3	intron	transcribed_unitary_pseudogene	chr22	21475301	21475990
chr22	21475995	21476094	PI4KAP2_4	exon	transcribed_unitary_pseudogene	chr22	21475991	21476160
chr22	21476232	21476270	PI4KAP2_intron_4	intron	transcribed_unitary_pseudogene	chr22	21476161	21476642
chr22	21482923	21482947	PI4KAP2_intron_10	intron	transcribed_unitary_pseudogene	chr22	21480003	21483018
chr22	21490572	21490595	PI4KAP2_intron_16	intron	transcribed_unitary_pseudogene	chr22	21488382	21491992
chr22	21492571	21492616	PI4KAP2_intron_17	intron	transcribed_unitary_pseudogene	chr22	21492095	21517323
chr22	21493056	21493105	PI4KAP2_intron_17	intron	transcribed_unitary_pseudogene	chr22	21492095	21517323
chr22	21496641	21496695	PI4KAP2_intron_17	intron	transcribed_unitary_pseudogene	chr22	21492095	21517323
chr22	21499533	21499579	PI4KAP2_intron_17	intron	transcribed_unitary_pseudogene	chr22	21492095	21517323
chr22	21504952	21504993	PI4KAP2_intron_17	intron	transcribed_unitary_pseudogene	chr22	21492095	21517323
chr22	21508866	21508905	PI4KAP2_intron_17	intron	transcribed_unitary_pseudogene	chr22	21492095	21517323
chr22	21512699	21512738	PI4KAP2_intron_17	intron	transcribed_unitary_pseudogene	chr22	21492095	21517323
chr22	21513046	21513303	PI4KAP2_intron_17	intron	transcribed_unitary_pseudogene	chr22	21492095	21517323
chr22	21513404	21513541	PI4KAP2_intron_17	intron	transcribed_unitary_pseudogene	chr22	21492095	21517323
chr22	21515704	21515730	PI4KAP2_intron_17	intron	transcribed_unitary_pseudogene	chr22	21492095	21517323
chr22	21516792	21516907	PI4KAP2_intron_17	intron	transcribed_unitary_pseudogene	chr22	21492095	21517323
chr22	21517070	21517323	PI4KAP2_intron_17	intron	transcribed_unitary_pseudogene	chr22	21492095	21517323
chr22	21517324	21517435	PI4KAP2_18	exon	transcribed_unitary_pseudogene	chr22	21517324	21517533
chr22	21546299	21546343	RIMBP3C_1	CDS	protein_coding	chr22	21546056	21550694
chr22	21547514	21547578	RIMBP3C_1	CDS	protein_coding	chr22	21546056	21550694
chr22	21547778	21547858	RIMBP3C_1	CDS	protein_coding	chr22	21546056	21550694
chr22	21548107	21548188	RIMBP3C_1	CDS	protein_coding	chr22	21546056	21550694
chr22	21548316	21548342	RIMBP3C_1	CDS	protein_coding	chr22	21546056	21550694
chr22	21549190	21549232	RIMBP3C_1	CDS	protein_coding	chr22	21546056	21550694
chr22	21554004	21554045	UBE2L3_intron_1	intron	protein_coding	chr22	21549651	21567545
chr22	22285910	22286064	AC245060.5_1	exon	lincRNA	chr22	22283928	22287220
chr22	22557863	22558395	PRAME_intron_5	intron	protein_coding	chr22	22557755	22558969
chr22	22991353	22991386	AC245054.1_intron_1	intron	unprocessed_pseudogene	chr22	22990778	22994160
chr22	23070288	23070417	RSPH14_intron_3	intron	protein_coding	chr22	23064134	23124225
chr22	23070361	23070417	GNAZ_UTR_1	five_prime_UTR	protein_coding	chr22	23070361	23070570
chr22	23180720	23180912	BCR_UTR_1	five_prime_UTR	protein_coding	chr22	23180209	23180960
chr22	23968738	23968762	DDTL_intron_2	intron	protein_coding	chr22	23967562	23971284
chr22	23980438	23980469	DDT_UTR_6	five_prime_UTR	protein_coding	chr22	23980411	23980469
chr22	23980438	23980475	GSTT2_intron_1	intron	polymorphic_pseudogene	chr22	23980310	23980946
chr22	23981036	23981077	GSTT2_intron_2	intron	polymorphic_pseudogene	chr22	23981036	23982626
chr22	23983434	23983480	GSTT2_5	exon	polymorphic_pseudogene	chr22	23983396	23983606
chr22	23988917	23989009	AC253536.1_intron_1	intron	unprocessed_pseudogene	chr22	23987474	23989136
chr22	24147285	24147353	CABIN1_intron_30	intron	protein_coding	chr22	24134416	24155836
chr22	24238811	24238907	GGT5_intron_12	intron	protein_coding	chr22	24234005	24244551
chr22	25564853	25565008	GRK3_UTR_1	five_prime_UTR	protein_coding	chr22	25564849	25565040
chr22	25945732	25946079	MYO18B_intron_34	intron	protein_coding	chr22	25921410	25946135
chr22	25999535	25999572	MYO18B_intron_40	intron	protein_coding	chr22	25992494	26003263
chr22	26348722	26348867	SEZ6L_intron_11	intron	protein_coding	chr22	26347914	26351050
chr22	27310582	27310625	AL020994.1_intron_1	intron	lincRNA	chr22	27307566	27317517
chr22	28883774	28883875	ZNRF3_1	CDS	protein_coding	chr22	28883766	28884066
chr22	29720084	29720147	CABP7_UTR_1	five_prime_UTR	protein_coding	chr22	29720084	29720424
chr22	30454800	30454839	SEC14L3_intron_1	intron	protein_coding	chr22	30449245	30459227
chr22	30454865	30455106	SEC14L3_intron_1	intron	protein_coding	chr22	30449245	30459227
chr22	30694629	30694655	OSBP2_intron_2	intron	protein_coding	chr22	30694345	30694804
chr22	31276567	31276656	LIMK2_intron_16	intron	protein_coding	chr22	31275309	31276787
chr22	31903309	31903356	Z82190.2_intron_20	intron	protein_coding	chr22	31819226	31956137
chr22	31903553	31903598	Z82190.2_intron_20	intron	protein_coding	chr22	31819226	31956137
chr22	32070216	32070278	SLC5A1_intron_6	intron	protein_coding	chr22	32068601	32081864
chr22	32759767	32759794	SYN3_intron_9	intron	protein_coding	chr22	32596737	32864913
chr22	32759975	32760028	SYN3_intron_9	intron	protein_coding	chr22	32596737	32864913
chr22	32899786	32899824	SYN3_intron_11	intron	protein_coding	chr22	32869126	32931388
chr22	32900006	32900090	SYN3_intron_11	intron	protein_coding	chr22	32869126	32931388
chr22	33556517	33556587	LARGE1_intron_10	intron	protein_coding	chr22	33432266	33564846
chr22	33920481	33920880	LARGE1_intron_21	intron	protein_coding	chr22	33920429	33922619
chr22	35193506	35193547	LINC01399_intron_4	intron	transcribed_processed_pseudogene	chr22	35172461	35194697
chr22	36999510	36999600	TEX33_intron_2	intron	protein_coding	chr22	36991592	36999838
chr22	37227146	37227370	RAC2_intron_2	intron	protein_coding	chr22	37226804	37231229
chr22	37294193	37294225	CYTH4_intron_3	intron	protein_coding	chr22	37292704	37294658
chr22	37491567	37491628	CARD10_intron_1	intron	protein_coding	chr22	37491394	37491753
chr22	38317273	38317438	TPTEP2-CSNK1E_intron_10	intron	protein_coding	chr22	38314170	38336606
chr22	38843684	38843858	NPTXR_5	CDS	protein_coding	chr22	38843234	38843858
chr22	38843858	38843954	NPTXR_UTR_2	five_prime_UTR	protein_coding	chr22	38843858	38843982
chr22	39101601	39101713	APOBEC3H_intron_3	intron	protein_coding	chr22	39101505	39101916
chr22	39349925	39349959	SYNGR1_UTR_1	five_prime_UTR	protein_coding	chr22	39349925	39350010
chr22	39457344	39457455	MGAT3_UTR_1	five_prime_UTR	protein_coding	chr22	39457344	39457557
chr22	39596196	39596344	CACNA1I_intron_1	intron	protein_coding	chr22	39570989	39598149
chr22	39601908	39601943	CACNA1I_intron_3	intron	protein_coding	chr22	39600654	39619308
chr22	39602003	39602032	CACNA1I_intron_3	intron	protein_coding	chr22	39600654	39619308
chr22	40007490	40007570	FAM83F_intron_1	intron	protein_coding	chr22	39995532	40009686
chr22	40045166	40045231	TNRC6B_intron_1	intron	protein_coding	chr22	40044999	40045472
chr22	40170411	40170488	TNRC6B_intron_5	intron	protein_coding	chr22	40156183	40177923
chr22	40501311	40501346	MKL1_intron_13	intron	protein_coding	chr22	40463435	40519462
chr22	40501574	40501636	MKL1_intron_13	intron	protein_coding	chr22	40463435	40519462
chr22	40562625	40562753	MKL1_intron_16	intron	protein_coding	chr22	40552368	40594672
chr22	41744598	41744657	MEI1_intron_12	intron	protein_coding	chr22	41743195	41744971
chr22	41976829	41976907	SEPT3_UTR_4	five_prime_UTR	protein_coding	chr22	41976809	41977064
chr22	42270489	42270781	TCF20_intron_5	intron	protein_coding	chr22	42215443	42343477
chr22	42343548	42343616	TCF20_UTR_4	five_prime_UTR	protein_coding	chr22	42343478	42343616
chr22	42270489	42270781	OGFRP1_intron_1	intron	lincRNA	chr22	42270026	42273892
chr22	43205738	43205768	SCUBE1_intron_1	intron	protein_coding	chr22	43204150	43207532
chr22	43411807	43412011	MPPED1_intron_1	intron	protein_coding	chr22	43411562	43412011
chr22	43412012	43412108	MPPED1_UTR_2	five_prime_UTR	protein_coding	chr22	43412012	43412158
chr22	43495751	43495776	MPPED1_intron_7	intron	protein_coding	chr22	43474962	43498233
chr22	43496522	43496608	MPPED1_intron_7	intron	protein_coding	chr22	43474962	43498233
chr22	43496678	43496785	MPPED1_intron_7	intron	protein_coding	chr22	43474962	43498233
chr22	43834485	43834762	SULT4A1_intron_3	intron	protein_coding	chr22	43833735	43838865
chr22	43862412	43862487	SULT4A1_UTR_2	five_prime_UTR	protein_coding	chr22	43862382	43862503
chr22	44056965	44057003	PARVB_intron_6	intron	protein_coding	chr22	44039958	44069059
chr22	44113735	44113767	PARVB_intron_9	intron	protein_coding	chr22	44100124	44119036
chr22	44207292	44207424	PARVG_UTR_10	three_prime_UTR	protein_coding	chr22	44206426	44208469
chr22	45007697	45007747	PHF21B_intron_12	intron	protein_coding	chr22	44933519	45008543
chr22	45009839	45009941	PHF21B_intron_15	intron	protein_coding	chr22	45009701	45009947
chr22	45229167	45229201	KIAA0930_intron_12	intron	protein_coding	chr22	45226904	45236168
chr22	45879571	45879634	BX324167.1_intron_2	intron	lincRNA	chr22	45879250	45887644
chr22	45976110	45976225	WNT7B_intron_6	intron	protein_coding	chr22	45976023	45976682
chr22	46071091	46071301	MIRLET7BHG_intron_1	intron	lincRNA	chr22	46053921	46080310
chr22	46150521	46150652	PPARA_UTR_1	five_prime_UTR	protein_coding	chr22	46150521	46150652
chr22	46150653	46150687	PPARA_intron_1	intron	protein_coding	chr22	46150653	46151882
chr22	46365855	46366250	CELSR1_intron_5	intron	protein_coding	chr22	46365690	46366384
chr22	46487661	46487733	CELSR1_intron_35	intron	protein_coding	chr22	46464346	46533625
chr22	46576913	46577127	GRAMD4_intron_1	intron	protein_coding	chr22	46576079	46577127
chr22	46577128	46577290	GRAMD4_UTR_2	five_prime_UTR	protein_coding	chr22	46577128	46577290
chr22	46577291	46577397	GRAMD4_intron_2	intron	protein_coding	chr22	46577291	46620400
chr22	46859828	46859853	TBC1D22A_intron_6	intron	protein_coding	chr22	46797621	46878651
chr22	47127986	47128305	TBC1D22A_intron_14	intron	protein_coding	chr22	47111604	47173496
chr22	47142428	47142496	TBC1D22A_intron_14	intron	protein_coding	chr22	47111604	47173496
chr22	47702209	47702265	AL117329.1_intron_7	intron	lincRNA	chr22	47690848	47704587
chr22	48489460	48489522	FAM19A5_UTR_1	five_prime_UTR	protein_coding	chr22	48489460	48489592
chr22	48497640	48497784	FAM19A5_intron_1	intron	protein_coding	chr22	48489705	48576304
chr22	48575493	48576165	FAM19A5_intron_1	intron	protein_coding	chr22	48489705	48576304
chr22	48620701	48620762	FAM19A5_intron_2	intron	protein_coding	chr22	48576572	48646595
chr22	48694799	48694831	FAM19A5_intron_4	intron	protein_coding	chr22	48693382	48707715
chr22	49433406	49433449	C22orf34_intron_5	intron	lincRNA	chr22	49425438	49436222
chr22	49827465	49827495	BRD1_intron_13	intron	protein_coding	chr22	49825901	49827495
chr22	49853842	49853989	ZBED4_UTR_1	five_prime_UTR	protein_coding	chr22	49853842	49853989
chr22	49853990	49854175	ZBED4_intron_1	intron	protein_coding	chr22	49853990	49883332
chr22	49922774	49922912	CRELD2_intron_8	intron	protein_coding	chr22	49922708	49923232
chr22	49926654	49926731	CRELD2_intron_11	intron	protein_coding	chr22	49925558	49927253
chr22	49926820	49926895	CRELD2_intron_11	intron	protein_coding	chr22	49925558	49927253
chr22	49999702	49999741	IL17REL_intron_8	intron	protein_coding	chr22	49999503	49999826
chr22	50316901	50317097	DENND6B_intron_16	intron	protein_coding	chr22	50316713	50317291
chr22	50343756	50345924	PPP6R2_intron_1	intron	protein_coding	chr22	50343551	50372018
chr22	50345960	50346058	PPP6R2_intron_1	intron	protein_coding	chr22	50343551	50372018
chr22	50346084	50346177	PPP6R2_intron_1	intron	protein_coding	chr22	50343551	50372018
chr22	50504123	50504184	LMF2_intron_2	intron	protein_coding	chr22	50503905	50504338
chr22	50562113	50562613	SYCE3_intron_2	intron	protein_coding	chr22	50556433	50562856
chr22	50683781	50683843	SHANK3_intron_8	intron	protein_coding	chr22	50683418	50684583
chr22	50697501	50697562	SHANK3_intron_14	intron	protein_coding	chr22	50697268	50697562
chr22	50697563	50697715	SHANK3_15	CDS	protein_coding	chr22	50697563	50697715
chr22	50697716	50697763	SHANK3_intron_15	intron	protein_coding	chr22	50697716	50698688
chr22	50720522	50720769	SHANK3_25	CDS	protein_coding	chr22	50720183	50722437
chr22	50744981	50745051	ACR_6	CDS	protein_coding	chr22	50744652	50745207
chr3	1245171	1245243	CNTN6_intron_4	intron	protein_coding	chr3	1227994	1278411
chr3	2705507	2705809	CNTN4_intron_8	intron	protein_coding	chr3	2629580	2736213
chr3	3370867	3370894	AC034195.1_intron_6	intron	lincRNA	chr3	3337464	3382476
chr3	3597731	3597755	AC034195.1_intron_9	intron	lincRNA	chr3	3484116	3626742
chr3	3831533	3831582	LRRN1_intron_1	intron	protein_coding	chr3	3799920	3844362
chr3	3831803	3831849	LRRN1_intron_1	intron	protein_coding	chr3	3799920	3844362
chr3	4619630	4619733	ITPR1_intron_4	intron	protein_coding	chr3	4521095	4627761
chr3	6854467	6854545	GRM7_intron_2	intron	protein_coding	chr3	6828705	6861113
chr3	7250530	7250558	GRM7_intron_4	intron	protein_coding	chr3	7146669	7298681
chr3	7366866	7366894	GRM7_intron_6	intron	protein_coding	chr3	7306653	7403048
chr3	8678651	8678709	SSUH2_intron_19	intron	protein_coding	chr3	8677354	8679703
chr3	10123631	10123658	BRK1_intron_1	intron	protein_coding	chr3	10115820	10125624
chr3	11292636	11292773	ATG7_intron_4	intron	protein_coding	chr3	11282439	11298684
chr3	11487612	11487740	ATG7_intron_23	intron	protein_coding	chr3	11477308	11510183
chr3	11487824	11487950	ATG7_intron_23	intron	protein_coding	chr3	11477308	11510183
chr3	11605104	11605198	VGLL4_intron_7	intron	protein_coding	chr3	11604582	11610254
chr3	12004684	12004750	SYN2_1	CDS	protein_coding	chr3	12004551	12004928
chr3	12287784	12287858	PPARG_intron_1	intron	protein_coding	chr3	12287676	12287858
chr3	12287859	12287904	PPARG_UTR_2	five_prime_UTR	protein_coding	chr3	12287859	12288020
chr3	12768896	12768938	TMEM40_intron_12	intron	protein_coding	chr3	12759540	12769249
chr3	13868589	13868674	WNT7A_intron_2	intron	protein_coding	chr3	13854804	13874945
chr3	14154795	14154877	XPC_intron_6	intron	protein_coding	chr3	14152417	14156333
chr3	14810600	14810718	LINC02011_intron_2	intron	lincRNA	chr3	14803297	14811356
chr3	15062133	15062258	MRPS25_intron_3	intron	protein_coding	chr3	15059476	15065059
chr3	15163212	15163240	COL6A4P1_intron_6	intron	transcribed_unprocessed_pseudogene	chr3	15162010	15164294
chr3	15164188	15164226	COL6A4P1_intron_6	intron	transcribed_unprocessed_pseudogene	chr3	15162010	15164294
chr3	15576014	15576058	HACL1_intron_8	intron	protein_coding	chr3	15575083	15579898
chr3	15742663	15742688	ANKRD28_intron_24	intron	protein_coding	chr3	15737234	15751748
chr3	16309521	16309575	OXNAD1_intron_9	intron	protein_coding	chr3	16306088	16337110
chr3	16403641	16404314	RFTN1_intron_6	intron	protein_coding	chr3	16378103	16409373
chr3	16537888	16538119	LINC00690_intron_1	intron	lincRNA	chr3	16536495	16539374
chr3	16929064	16929153	PLCL2_intron_1	intron	protein_coding	chr3	16885367	16933088
chr3	18788087	18788295	SATB1-AS1_intron_40	intron	processed_transcript	chr3	18764924	18843134
chr3	18826587	18826631	SATB1-AS1_intron_40	intron	processed_transcript	chr3	18764924	18843134
chr3	19274836	19274892	KCNH8_intron_2	intron	protein_coding	chr3	19253888	19281196
chr3	20040324	20040392	KAT2B_UTR_1	five_prime_UTR	protein_coding	chr3	20040023	20040477
chr3	20062136	20062362	KAT2B_intron_1	intron	protein_coding	chr3	20040781	20072331
chr3	21143495	21143956	SGO1-AS1_intron_28	intron	processed_transcript	chr3	21085432	21145094
chr3	21143495	21143956	AC099753.1_intron_1	intron	lincRNA	chr3	21008478	21224686
chr3	24264561	24264604	THRB_intron_10	intron	protein_coding	chr3	24238082	24297224
chr3	26636835	26636871	LRRC3B_intron_5	intron	protein_coding	chr3	26625512	26694553
chr3	28300656	28300691	CMC1_intron_2	intron	protein_coding	chr3	28263381	28316331
chr3	29798298	29798352	RBMS3_intron_9	intron	protein_coding	chr3	29762990	29868856
chr3	31965659	31965782	OSBPL10_intron_11	intron	protein_coding	chr3	31879831	31980897
chr3	32766126	32766255	CNOT10_intron_18	intron	protein_coding	chr3	32764810	32769885
chr3	32766433	32766487	CNOT10_intron_18	intron	protein_coding	chr3	32764810	32769885
chr3	34250733	34250924	LINC01811_intron_2	intron	lincRNA	chr3	34170921	34298851
chr3	36879918	36880017	TRANK1_intron_16	intron	protein_coding	chr3	36874297	36889827
chr3	37862010	37862150	CTDSPL_UTR_1	five_prime_UTR	protein_coding	chr3	37861960	37862199
chr3	38737746	38737798	SCN10A_intron_13	intron	protein_coding	chr3	38728902	38739513
chr3	40203749	40203992	MYRIP_intron_12	intron	protein_coding	chr3	40190464	40209852
chr3	40204020	40204194	MYRIP_intron_12	intron	protein_coding	chr3	40190464	40209852
chr3	40203749	40203992	EIF1B-AS1_intron_1	intron	processed_transcript	chr3	40174723	40232855
chr3	40204020	40204194	EIF1B-AS1_intron_1	intron	processed_transcript	chr3	40174723	40232855
chr3	41891109	41891209	ULK4_intron_22	intron	protein_coding	chr3	41883953	41895516
chr3	42093668	42093726	TRAK1_intron_3	intron	protein_coding	chr3	42091561	42125418
chr3	42989742	42989775	AC092042.3_intron_4	intron	protein_coding	chr3	42942072	43032265
chr3	43286843	43286966	SNRK_intron_1	intron	protein_coding	chr3	43286676	43289738
chr3	44893998	44894039	TGM4_intron_5	intron	protein_coding	chr3	44893696	44896707
chr3	44894133	44894340	TGM4_intron_5	intron	protein_coding	chr3	44893696	44896707
chr3	46182534	46182574	CCR3_intron_1	intron	protein_coding	chr3	46163863	46210689
chr3	47417871	47418027	SCAP_intron_7	intron	protein_coding	chr3	47417827	47418132
chr3	47578746	47578895	CSPG5_UTR_3	five_prime_UTR	protein_coding	chr3	47578693	47580792
chr3	47663103	47663222	SMARCC1_intron_9	intron	protein_coding	chr3	47662593	47670656
chr3	47695877	47695930	SMARCC1_intron_17	intron	protein_coding	chr3	47693301	47701276
chr3	48486260	48486471	SHISA5_intron_5	intron	protein_coding	chr3	48479258	48501135
chr3	48492485	48494355	SHISA5_intron_5	intron	protein_coding	chr3	48479258	48501135
chr3	48494393	48494495	SHISA5_intron_5	intron	protein_coding	chr3	48479258	48501135
chr3	48494580	48495876	SHISA5_intron_5	intron	protein_coding	chr3	48479258	48501135
chr3	48647222	48647620	CELSR3_intron_15	intron	protein_coding	chr3	48646929	48647839
chr3	48920685	48920916	ARIH2_intron_1	intron	protein_coding	chr3	48918999	48921478
chr3	48921086	48921168	ARIH2_intron_1	intron	protein_coding	chr3	48918999	48921478
chr3	49605371	49605966	BSN_intron_1	intron	protein_coding	chr3	49554827	49624973
chr3	49605992	49606119	BSN_intron_1	intron	protein_coding	chr3	49554827	49624973
chr3	50373948	50374343	CACNA2D2_intron_17	intron	protein_coding	chr3	50373086	50374735
chr3	50839704	50839769	DOCK3_intron_2	intron	protein_coding	chr3	50778759	50841673
chr3	51016004	51016082	DOCK3_intron_5	intron	protein_coding	chr3	50934078	51064446
chr3	51016182	51016423	DOCK3_intron_5	intron	protein_coding	chr3	50934078	51064446
chr3	51016720	51016853	DOCK3_intron_5	intron	protein_coding	chr3	50934078	51064446
chr3	51432371	51433104	DCAF1_intron_16	intron	protein_coding	chr3	51430213	51433104
chr3	51433105	51433264	DCAF1_16	CDS	protein_coding	chr3	51433105	51433264
chr3	51433265	51435476	DCAF1_intron_17	intron	protein_coding	chr3	51433265	51440968
chr3	51709702	51709751	GRM2_intron_3	intron	protein_coding	chr3	51709434	51712471
chr3	51967520	51967560	PCBP4_intron_16	intron	protein_coding	chr3	51967458	51968124
chr3	52056413	52056524	DUSP7_UTR_3	five_prime_UTR	protein_coding	chr3	52056366	52056550
chr3	52533663	52533737	NT5DC2_12	CDS	protein_coding	chr3	52533505	52533737
chr3	52533737	52533777	NT5DC2_UTR_6	five_prime_UTR	protein_coding	chr3	52533737	52533777
chr3	52533778	52533824	NT5DC2_intron_15	intron	protein_coding	chr3	52533778	52534531
chr3	53045327	53045639	SFMBT1_intron_23	intron	protein_coding	chr3	53043255	53045814
chr3	53494552	53494654	CACNA1D_intron_1	intron	protein_coding	chr3	53329445	53494654
chr3	53494655	53494767	CACNA1D_UTR_2	five_prime_UTR	protein_coding	chr3	53494655	53495166
chr3	54646148	54646216	CACNA2D3_intron_13	intron	protein_coding	chr3	54642242	54752597
chr3	54736077	54736100	CACNA2D3_intron_13	intron	protein_coding	chr3	54642242	54752597
chr3	55583460	55583547	ERC2_intron_1	intron	protein_coding	chr3	55511277	55606778
chr3	55720055	55720124	ERC2_intron_4	intron	protein_coding	chr3	55699513	55734769
chr3	55831347	55831415	ERC2_intron_5	intron	protein_coding	chr3	55734919	55888387
chr3	56570738	56570926	CCDC66_intron_6	intron	protein_coding	chr3	56567054	56571179
chr3	56967452	56967478	ARHGEF3_intron_14	intron	protein_coding	chr3	56958890	56977274
chr3	56967851	56968304	ARHGEF3_intron_14	intron	protein_coding	chr3	56958890	56977274
chr3	57353144	57353785	DNAH12_intron_15	intron	protein_coding	chr3	57352226	57357174
chr3	57353834	57357174	DNAH12_intron_15	intron	protein_coding	chr3	57352226	57357174
chr3	57357175	57357348	DNAH12_16	CDS	protein_coding	chr3	57357175	57357348
chr3	57357349	57359410	DNAH12_intron_16	intron	protein_coding	chr3	57357349	57363592
chr3	57363054	57363098	DNAH12_intron_16	intron	protein_coding	chr3	57357349	57363592
chr3	57363224	57363592	DNAH12_intron_16	intron	protein_coding	chr3	57357349	57363592
chr3	57359492	57361911	DNAH12_intron_16	intron	protein_coding	chr3	57357349	57363592
chr3	57363593	57363786	DNAH12_17	CDS	protein_coding	chr3	57363593	57363786
chr3	57363787	57364851	DNAH12_intron_17	intron	protein_coding	chr3	57363787	57366727
chr3	57364959	57365039	DNAH12_intron_17	intron	protein_coding	chr3	57363787	57366727
chr3	57365610	57366727	DNAH12_intron_17	intron	protein_coding	chr3	57363787	57366727
chr3	57366728	57366921	DNAH12_18	CDS	protein_coding	chr3	57366728	57366921
chr3	57366922	57368044	DNAH12_intron_18	intron	protein_coding	chr3	57366922	57368044
chr3	57368045	57368260	DNAH12_19	CDS	protein_coding	chr3	57368045	57368260
chr3	57368261	57375369	DNAH12_intron_19	intron	protein_coding	chr3	57368261	57375369
chr3	57375370	57375516	DNAH12_20	CDS	protein_coding	chr3	57375370	57375516
chr3	57375517	57375816	DNAH12_intron_20	intron	protein_coding	chr3	57375517	57375816
chr3	57375817	57375965	DNAH12_21	CDS	protein_coding	chr3	57375817	57375965
chr3	57375966	57376979	DNAH12_intron_21	intron	protein_coding	chr3	57375966	57376979
chr3	57376980	57377222	DNAH12_22	CDS	protein_coding	chr3	57376980	57377222
chr3	57377223	57379156	DNAH12_intron_22	intron	protein_coding	chr3	57377223	57379156
chr3	57379157	57379298	DNAH12_23	CDS	protein_coding	chr3	57379157	57379298
chr3	57379299	57380276	DNAH12_intron_23	intron	protein_coding	chr3	57379299	57380276
chr3	57380277	57380367	DNAH12_24	CDS	protein_coding	chr3	57380277	57380367
chr3	57380368	57382260	DNAH12_intron_24	intron	protein_coding	chr3	57380368	57382260
chr3	57382261	57382393	DNAH12_25	CDS	protein_coding	chr3	57382261	57382393
chr3	57382394	57384827	DNAH12_intron_25	intron	protein_coding	chr3	57382394	57384827
chr3	57384828	57385005	DNAH12_26	CDS	protein_coding	chr3	57384828	57385005
chr3	57385006	57385347	DNAH12_intron_26	intron	protein_coding	chr3	57385006	57385347
chr3	57385348	57385429	DNAH12_27	CDS	protein_coding	chr3	57385348	57385429
chr3	57385430	57386439	DNAH12_intron_27	intron	protein_coding	chr3	57385430	57386439
chr3	57386440	57386603	DNAH12_28	CDS	protein_coding	chr3	57386440	57386603
chr3	57386604	57387084	DNAH12_intron_28	intron	protein_coding	chr3	57386604	57387084
chr3	57387085	57387219	DNAH12_29	CDS	protein_coding	chr3	57387085	57387219
chr3	57389063	57389092	DNAH12_intron_29	intron	protein_coding	chr3	57387220	57391870
chr3	57387220	57388690	DNAH12_intron_29	intron	protein_coding	chr3	57387220	57391870
chr3	57389210	57391870	DNAH12_intron_29	intron	protein_coding	chr3	57387220	57391870
chr3	57391871	57392066	DNAH12_30	CDS	protein_coding	chr3	57391871	57392066
chr3	57392067	57394169	DNAH12_intron_30	intron	protein_coding	chr3	57392067	57394169
chr3	57394170	57394332	DNAH12_31	CDS	protein_coding	chr3	57394170	57394332
chr3	57396313	57396371	DNAH12_intron_31	intron	protein_coding	chr3	57394333	57402390
chr3	57396428	57396500	DNAH12_intron_31	intron	protein_coding	chr3	57394333	57402390
chr3	57396704	57396748	DNAH12_intron_31	intron	protein_coding	chr3	57394333	57402390
chr3	57396858	57401276	DNAH12_intron_31	intron	protein_coding	chr3	57394333	57402390
chr3	57394333	57396277	DNAH12_intron_31	intron	protein_coding	chr3	57394333	57402390
chr3	57644684	57644811	DENND6A_intron_9	intron	protein_coding	chr3	57641748	57645659
chr3	59986788	59986827	FHIT_intron_3	intron	protein_coding	chr3	59922415	60011369
chr3	60441768	60441792	FHIT_intron_5	intron	protein_coding	chr3	60014153	60536858
chr3	60551486	60551582	FHIT_intron_6	intron	protein_coding	chr3	60536980	60765522
chr3	62599629	62599829	CADPS_intron_29	intron	protein_coding	chr3	62592749	62625228
chr3	63595755	63595835	SYNPR_intron_7	intron	protein_coding	chr3	63556742	63609123
chr3	64315138	64315260	PRICKLE2_intron_9	intron	protein_coding	chr3	64268175	64444481
chr3	66147082	66147143	SLC25A26_intron_1	intron	protein_coding	chr3	66133985	66220740
chr3	66202129	66202234	SLC25A26_intron_1	intron	protein_coding	chr3	66133985	66220740
chr3	66213232	66219789	SLC25A26_intron_1	intron	protein_coding	chr3	66133985	66220740
chr3	66202329	66213164	SLC25A26_intron_1	intron	protein_coding	chr3	66133985	66220740
chr3	66184620	66202027	SLC25A26_intron_1	intron	protein_coding	chr3	66133985	66220740
chr3	68539679	68539714	FAM19A1_intron_5	intron	protein_coding	chr3	68538881	68544484
chr3	69279717	69279766	FRMD4B_intron_20	intron	protein_coding	chr3	69250100	69287749
chr3	70211362	70211408	SAMMSON_intron_22	intron	lincRNA	chr3	70205925	70249105
chr3	70211362	70211408	MDFIC2_intron_2	intron	protein_coding	chr3	70206791	70311884
chr3	71435250	71435276	FOXP1_intron_28	intron	protein_coding	chr3	71359245	71493424
chr3	71435367	71435516	FOXP1_intron_28	intron	protein_coding	chr3	71359245	71493424
chr3	71435662	71435702	FOXP1_intron_28	intron	protein_coding	chr3	71359245	71493424
chr3	71725298	71725367	EIF4E3_6	CDS	protein_coding	chr3	71725191	71725367
chr3	71725376	71725507	EIF4E3_intron_7	intron	protein_coding	chr3	71725376	71728474
chr3	71753641	71753681	EIF4E3_intron_10	intron	protein_coding	chr3	71753625	71754213
chr3	72888288	72888337	GXYLT2_1	CDS	protein_coding	chr3	72888233	72888508
chr3	76272786	76273000	ROBO2_intron_2	intron	protein_coding	chr3	75937603	77039884
chr3	76730578	76730620	ROBO2_intron_2	intron	protein_coding	chr3	75937603	77039884
chr3	77317635	77317899	ROBO2_intron_4	intron	protein_coding	chr3	77098341	77477408
chr3	81053547	81053577	LINC02027_intron_1	intron	lincRNA	chr3	80993928	81095110
chr3	81858356	81858440	AC129807.1_intron_1	intron	lincRNA	chr3	81840910	81919564
chr3	81858465	81858661	AC129807.1_intron_1	intron	lincRNA	chr3	81840910	81919564
chr3	91356755	91356914	RF01699_1	exon	sRNA	chr3	91356755	91356914
chr3	91438792	91438838	ABBA01000935.2_intron_4	intron	unprocessed_pseudogene	chr3	91421912	91483766
chr3	91490072	91493929	ABBA01000935.2_intron_6	intron	unprocessed_pseudogene	chr3	91488953	91513706
chr3	91493991	91494092	ABBA01000935.2_intron_6	intron	unprocessed_pseudogene	chr3	91488953	91513706
chr3	94043539	94043664	ARL13B_intron_7	intron	protein_coding	chr3	94043241	94049404
chr3	98837109	98837190	DCBLD2_intron_13	intron	protein_coding	chr3	98825367	98849386
chr3	101439397	101439424	SENP7_intron_21	intron	protein_coding	chr3	101417791	101458953
chr3	106976981	106977009	LINC00882_intron_5	intron	lincRNA	chr3	106927995	107040073
chr3	107094784	107094807	LINC00882_intron_6	intron	lincRNA	chr3	107040117	107109788
chr3	107094849	107094942	LINC00882_intron_6	intron	lincRNA	chr3	107040117	107109788
chr3	107584045	107584167	BBX_intron_6	intron	protein_coding	chr3	107526399	107599311
chr3	111832954	111833591	PHLDB2_intron_1	intron	protein_coding	chr3	111732704	111845819
chr3	111833735	111833848	PHLDB2_intron_1	intron	protein_coding	chr3	111732704	111845819
chr3	112748555	112748865	LINC02042_intron_4	intron	lincRNA	chr3	112741916	112749229
chr3	114135186	114135500	DRD3_intron_2	intron	protein_coding	chr3	114131401	114139498
chr3	114747637	114747796	ZBTB20_intron_14	intron	protein_coding	chr3	114743780	114758894
chr3	115698120	115698251	GAP43_intron_3	intron	protein_coding	chr3	115676611	115720792
chr3	115808126	115808169	LSAMP_UTR_1	three_prime_UTR	protein_coding	chr3	115802363	115810316
chr3	116488893	116489003	LSAMP_intron_9	intron	protein_coding	chr3	116445532	117009228
chr3	116556437	116556600	LSAMP_intron_9	intron	protein_coding	chr3	116445532	117009228
chr3	120175138	120175596	GPR156_intron_2	intron	protein_coding	chr3	120173471	120181123
chr3	121640775	121640846	HCLS1_intron_8	intron	protein_coding	chr3	121637257	121642925
chr3	122452600	122452652	KPNA1_intron_8	intron	protein_coding	chr3	122452065	122453868
chr3	123517910	123518191	HACD2_intron_4	intron	protein_coding	chr3	123502682	123528384
chr3	123991549	123991573	ROPN1_intron_7	intron	protein_coding	chr3	123991353	123991920
chr3	124367631	124367678	KALRN_intron_12	intron	protein_coding	chr3	124347266	124384843
chr3	124628180	124628385	KALRN_intron_38	intron	protein_coding	chr3	124584907	124632418
chr3	125055819	125055878	HEG1_18	CDS	protein_coding	chr3	125055574	125055890
chr3	126515666	126515953	UROC1_intron_20	intron	protein_coding	chr3	126510795	126517592
chr3	126516094	126516228	UROC1_intron_20	intron	protein_coding	chr3	126510795	126517592
chr3	126516422	126516558	UROC1_intron_20	intron	protein_coding	chr3	126510795	126517592
chr3	126557979	126558013	C3orf22_intron_3	intron	protein_coding	chr3	126553431	126558625
chr3	126862778	126862974	CHCHD6_intron_5	intron	protein_coding	chr3	126852731	126914678
chr3	126863067	126863112	CHCHD6_intron_5	intron	protein_coding	chr3	126852731	126914678
chr3	128150855	128150883	RUVBL1_intron_12	intron	protein_coding	chr3	128123825	128153201
chr3	128152890	128153030	RUVBL1_intron_12	intron	protein_coding	chr3	128123825	128153201
chr3	129088668	129088694	ISY1-RAB43_UTR_1	three_prime_UTR	protein_coding	chr3	129087575	129091346
chr3	129606681	129606818	PLXND1_UTR_3	five_prime_UTR	protein_coding	chr3	129606639	129606818
chr3	130636771	130637111	COL6A6_intron_28	intron	protein_coding	chr3	130635762	130641650
chr3	131317798	131317821	NEK11_intron_19	intron	protein_coding	chr3	131273575	131349555
chr3	131978124	131978464	CPNE4_intron_16	intron	protein_coding	chr3	131925582	132017453
chr3	132044576	132044976	CPNE4_intron_21	intron	protein_coding	chr3	132040322	132284041
chr3	133425931	133426005	BFSP2_intron_1	intron	protein_coding	chr3	133400573	133447315
chr3	133785598	133785638	TF_UTR_5	three_prime_UTR	protein_coding	chr3	133778620	133796640
chr3	136565041	136565074	STAG1_intron_30	intron	protein_coding	chr3	136542196	136568763
chr3	136719630	136719682	STAG1_intron_35	intron	protein_coding	chr3	136630982	136752193
chr3	139114469	139115754	MRPS22_intron_2	intron	protein_coding	chr3	139110576	139162319
chr3	139115838	139116243	MRPS22_intron_2	intron	protein_coding	chr3	139110576	139162319
chr3	140419650	140419681	CLSTN2_intron_4	intron	protein_coding	chr3	140404767	140421123
chr3	141665866	141666017	AC092978.1_intron_2	intron	transcribed_unitary_pseudogene	chr3	141663272	141666778
chr3	141666108	141666182	AC092978.1_intron_2	intron	transcribed_unitary_pseudogene	chr3	141663272	141666778
chr3	141714758	141714794	AC092978.1_intron_8	intron	transcribed_unitary_pseudogene	chr3	141713428	141720990
chr3	143448907	143449859	SLC9A9_intron_4	intron	protein_coding	chr3	143382115	143467035
chr3	148849015	148849323	CPB1_intron_12	intron	protein_coding	chr3	148845627	148857455
chr3	153441877	153441933	LINC02006_intron_2	intron	processed_transcript	chr3	153387369	153534541
chr3	153441877	153441933	LINC02083_intron_2	intron	lincRNA	chr3	153440600	153443272
chr3	154378958	154379146	GPR149_intron_1	intron	protein_coding	chr3	154338272	154421037
chr3	154379213	154379264	GPR149_intron_1	intron	protein_coding	chr3	154338272	154421037
chr3	156035764	156035805	VN2R1P_intron_4	intron	unitary_pseudogene	chr3	156033704	156036666
chr3	156052112	156052214	KCNAB1_intron_1	intron	protein_coding	chr3	156037746	156118209
chr3	159229714	159229823	IQCJ-SCHIP1_intron_3	intron	protein_coding	chr3	159070078	159245841
chr3	160944808	160945013	PPM1L_intron_3	intron	protein_coding	chr3	160939756	160961734
chr3	165293876	165293910	LINC01322_intron_1	intron	lincRNA	chr3	165207160	165345470
chr3	165797228	165797269	BCHE_intron_3	intron	protein_coding	chr3	165786312	165829515
chr3	167897563	167897679	LRRC77P_intron_14	intron	transcribed_unitary_pseudogene	chr3	167896085	167903304
chr3	169769226	169769296	ACTRT3_intron_1	intron	protein_coding	chr3	169768351	169769319
chr3	171104062	171104088	TNIK_intron_12	intron	protein_coding	chr3	171101634	171107181
chr3	171763446	171763534	PLD1_intron_27	intron	protein_coding	chr3	171738083	171771193
chr3	172193207	172193331	FNDC3B_intron_7	intron	protein_coding	chr3	172187299	172226869
chr3	172689609	172689633	NCEH1_intron_4	intron	protein_coding	chr3	172648115	172710845
chr3	174953307	174953353	NAALADL2_intron_4	intron	protein_coding	chr3	174859451	175096788
chr3	175132452	175132476	NAALADL2_intron_5	intron	protein_coding	chr3	175097292	175233929
chr3	175590228	175590253	NAALADL2_intron_13	intron	protein_coding	chr3	175576188	175627289
chr3	176788308	176788387	AC092920.1_intron_3	intron	lincRNA	chr3	176656732	176853707
chr3	177197589	177197760	TBL1XR1_intron_24	intron	protein_coding	chr3	177197397	177227866
chr3	177645336	177645359	LINC00578_intron_4	intron	lincRNA	chr3	177629556	177676708
chr3	178757996	178758044	KCNMB2_intron_3	intron	protein_coding	chr3	178558985	178795140
chr3	178758277	178758446	KCNMB2_intron_3	intron	protein_coding	chr3	178558985	178795140
chr3	178758611	178758637	KCNMB2_intron_3	intron	protein_coding	chr3	178558985	178795140
chr3	178758661	178758694	KCNMB2_intron_3	intron	protein_coding	chr3	178558985	178795140
chr3	178758737	178759064	KCNMB2_intron_3	intron	protein_coding	chr3	178558985	178795140
chr3	179031939	179032072	ZMAT3_intron_4	intron	protein_coding	chr3	179031000	179067481
chr3	182653538	182653808	LINC02031_intron_4	intron	lincRNA	chr3	182650001	182655820
chr3	183212942	183212965	MCF2L2_intron_7	intron	protein_coding	chr3	183207824	183215967
chr3	184379841	184379874	THPO_intron_6	intron	protein_coding	chr3	184378378	184381480
chr3	184380052	184380182	THPO_intron_6	intron	protein_coding	chr3	184378378	184381480
chr3	184380073	184380182	CHRD_UTR_1	five_prime_UTR	protein_coding	chr3	184380073	184380318
chr3	184407587	184407780	LINC02054_intron_2	intron	lincRNA	chr3	184401686	184419867
chr3	184438924	184439111	LINC02054_intron_6	intron	lincRNA	chr3	184427016	184439242
chr3	184895605	184895650	VPS8_intron_28	intron	protein_coding	chr3	184894926	184898563
chr3	185365852	185365946	MAP3K13_intron_6	intron	protein_coding	chr3	185363369	185428495
chr3	185399640	185399666	MAP3K13_intron_6	intron	protein_coding	chr3	185363369	185428495
chr3	185631438	185631589	SENP2_UTR_3	three_prime_UTR	protein_coding	chr3	185629844	185633551
chr3	186717862	186718374	KNG1_intron_1	intron	protein_coding	chr3	186717738	186720103
chr3	188203311	188203342	LPP_intron_2	intron	protein_coding	chr3	188154022	188208196
chr3	188203366	188203501	LPP_intron_2	intron	protein_coding	chr3	188154022	188208196
chr3	188250931	188251048	LPP_intron_7	intron	protein_coding	chr3	188240163	188312833
chr3	188587061	188587117	LPP_intron_12	intron	protein_coding	chr3	188524788	188609159
chr3	188587213	188587248	LPP_intron_12	intron	protein_coding	chr3	188524788	188609159
chr3	188587302	188587376	LPP_intron_12	intron	protein_coding	chr3	188524788	188609159
chr3	188784699	188784781	LPP_intron_16	intron	protein_coding	chr3	188760283	188866198
chr3	188784828	188785193	LPP_intron_16	intron	protein_coding	chr3	188760283	188866198
chr3	190119126	190119189	P3H2_intron_15	intron	protein_coding	chr3	190116649	190120250
chr3	194347836	194347971	CPN2_intron_1	intron	protein_coding	chr3	194342706	194351240
chr3	194348091	194348261	CPN2_intron_1	intron	protein_coding	chr3	194342706	194351240
chr3	195107521	195107654	XXYLT1_intron_1	intron	protein_coding	chr3	195070112	195122024
chr3	195109742	195109812	XXYLT1_intron_1	intron	protein_coding	chr3	195070112	195122024
chr3	195109866	195110923	XXYLT1_intron_1	intron	protein_coding	chr3	195070112	195122024
chr3	195723945	195723971	MUC20_intron_1	intron	protein_coding	chr3	195721084	195724225
chr3	195767685	195767739	MUC4_intron_18	intron	protein_coding	chr3	195766752	195769020
chr3	195775681	195775748	MUC4_intron_22	intron	protein_coding	chr3	195774306	195778301
chr3	195776456	195776529	MUC4_intron_22	intron	protein_coding	chr3	195774306	195778301
chr3	195909576	195909672	TNK2_UTR_10	five_prime_UTR	protein_coding	chr3	195908484	195909802
chr3	196207600	196207844	ZDHHC19_intron_4	intron	protein_coding	chr3	196207504	196208386
chr3	196224715	196224769	SLC51A_intron_5	intron	protein_coding	chr3	196217937	196226963
chr3	196224715	196224769	PCYT1A_UTR_1	three_prime_UTR	protein_coding	chr3	196214222	196230013
chr3	196374861	196374979	UBXN7_intron_6	intron	protein_coding	chr3	196372043	196391811
chr3	197510672	197510701	BDH1_UTR_1	three_prime_UTR	protein_coding	chr3	197509783	197511894
chr3	197941401	197941490	IQCG_intron_8	intron	protein_coding	chr3	197938781	197943776
chr3	198219501	198219817	FAM157A_18	exon	transcribed_unprocessed_pseudogene	chr3	198218474	198222513
chr3	198221508	198221553	FAM157A_18	exon	transcribed_unprocessed_pseudogene	chr3	198218474	198222513
chr4	127149	129398	ZNF718_intron_1	intron	protein_coding	chr4	125297	130786
chr4	129479	130786	ZNF718_intron_1	intron	protein_coding	chr4	125297	130786
chr4	130787	130880	ZNF718_UTR_2	five_prime_UTR	protein_coding	chr4	130787	130880
chr4	130880	130914	ZNF718_1	CDS	protein_coding	chr4	130880	130914
chr4	130915	131408	ZNF718_intron_2	intron	protein_coding	chr4	130915	131408
chr4	131409	131505	ZNF718_2	CDS	protein_coding	chr4	131409	131505
chr4	131506	133234	ZNF718_intron_3	intron	protein_coding	chr4	131506	160910
chr4	575240	575283	AC116565.1_1	CDS	protein_coding	chr4	574904	576062
chr4	576069	576300	AC116565.1_UTR_2	five_prime_UTR	protein_coding	chr4	576062	576300
chr4	681599	681723	MYL5_intron_8	intron	protein_coding	chr4	681141	681891
chr4	745191	745222	PCGF3_intron_10	intron	protein_coding	chr4	744689	761277
chr4	745415	745525	PCGF3_intron_10	intron	protein_coding	chr4	744689	761277
chr4	745869	746379	PCGF3_intron_10	intron	protein_coding	chr4	744689	761277
chr4	746432	746536	PCGF3_intron_10	intron	protein_coding	chr4	744689	761277
chr4	826155	826198	CPLX1_UTR_5	five_prime_UTR	protein_coding	chr4	826045	826198
chr4	1011523	1011820	FGFRL1_intron_2	intron	protein_coding	chr4	1011297	1011820
chr4	1011821	1011954	FGFRL1_UTR_3	five_prime_UTR	protein_coding	chr4	1011821	1011954
chr4	1011955	1012067	FGFRL1_intron_3	intron	protein_coding	chr4	1011955	1012144
chr4	1020731	1020882	FGFRL1_intron_4	intron	protein_coding	chr4	1012565	1022201
chr4	1020996	1021061	FGFRL1_intron_4	intron	protein_coding	chr4	1012565	1022201
chr4	1086640	1086699	RNF212_intron_6	intron	protein_coding	chr4	1085955	1090780
chr4	1086855	1086930	RNF212_intron_6	intron	protein_coding	chr4	1085955	1090780
chr4	1087094	1087351	RNF212_intron_6	intron	protein_coding	chr4	1085955	1090780
chr4	1112875	1113227	RNF212_intron_10	intron	protein_coding	chr4	1108405	1113354
chr4	1172874	1172942	SPON2_intron_6	intron	protein_coding	chr4	1172874	1173078
chr4	1193672	1193729	SPON2_intron_8	intron	protein_coding	chr4	1179542	1194988
chr4	1193773	1193834	SPON2_intron_8	intron	protein_coding	chr4	1179542	1194988
chr4	1248795	1248914	CTBP1_intron_12	intron	protein_coding	chr4	1248741	1248914
chr4	1248915	1249118	CTBP1_UTR_6	five_prime_UTR	protein_coding	chr4	1248915	1249137
chr4	1295734	1295811	MAEA_intron_1	intron	protein_coding	chr4	1289983	1309441
chr4	1296011	1296300	MAEA_intron_1	intron	protein_coding	chr4	1289983	1309441
chr4	1333709	1333936	MAEA_intron_9	intron	protein_coding	chr4	1332866	1336859
chr4	1334052	1334112	MAEA_intron_9	intron	protein_coding	chr4	1332866	1336859
chr4	1578814	1578882	AC147067.1_intron_1	intron	lincRNA	chr4	1574545	1580156
chr4	1628142	1628810	FAM53A_intron_1	intron	protein_coding	chr4	1618112	1639879
chr4	1871424	1871467	NSD2_UTR_1	five_prime_UTR	protein_coding	chr4	1871424	1871542
chr4	2059512	2059721	NAT8L_UTR_1	five_prime_UTR	protein_coding	chr4	2059512	2059887
chr4	2334752	2334851	ZFYVE28_intron_11	intron	protein_coding	chr4	2331049	2335703
chr4	2396330	2396595	ZFYVE28_intron_17	intron	protein_coding	chr4	2364878	2406541
chr4	2536827	2536915	FAM193A_UTR_1	five_prime_UTR	protein_coding	chr4	2536631	2536915
chr4	2536915	2537100	FAM193A_1	CDS	protein_coding	chr4	2536915	2537170
chr4	2808903	2808928	SH3BP2_intron_3	intron	protein_coding	chr4	2799306	2809777
chr4	2934505	2934623	MFSD10_intron_11	intron	protein_coding	chr4	2934459	2934767
chr4	2960940	2960995	NOP14_intron_17	intron	protein_coding	chr4	2957741	2963123
chr4	3341290	3341742	RGS12_intron_2	intron	protein_coding	chr4	3318052	3342935
chr4	3358999	3359418	RGS12_intron_3	intron	protein_coding	chr4	3343054	3369877
chr4	3766348	3766523	ADRA2C_UTR_1	five_prime_UTR	protein_coding	chr4	3766348	3766606
chr4	3767517	3767579	ADRA2C_1	CDS	protein_coding	chr4	3766606	3767995
chr4	4068917	4068942	AC116562.4_intron_1	intron	transcribed_unprocessed_pseudogene	chr4	4050183	4107278
chr4	5102898	5102932	STK32B_intron_1	intron	protein_coding	chr4	5051916	5139558
chr4	5316346	5316846	STK32B_intron_4	intron	protein_coding	chr4	5168451	5331218
chr4	5316891	5317200	STK32B_intron_4	intron	protein_coding	chr4	5168451	5331218
chr4	6004473	6004584	C4orf50_intron_10	intron	protein_coding	chr4	5994477	6007994
chr4	6336652	6336717	PPP2R2C_intron_3	intron	protein_coding	chr4	6333732	6347844
chr4	6336776	6336929	PPP2R2C_intron_3	intron	protein_coding	chr4	6333732	6347844
chr4	6353399	6353925	PPP2R2C_intron_4	intron	protein_coding	chr4	6348011	6372521
chr4	6472009	6472048	PPP2R2C_intron_11	intron	protein_coding	chr4	6421119	6472158
chr4	6472398	6472446	PPP2R2C_UTR_5	five_prime_UTR	protein_coding	chr4	6472229	6472446
chr4	6472447	6472622	PPP2R2C_intron_12	intron	protein_coding	chr4	6472447	6535269
chr4	6933236	6933329	TBC1D14_intron_4	intron	protein_coding	chr4	6924112	6954218
chr4	7043320	7043389	TADA2B_intron_1	intron	protein_coding	chr4	7042087	7043389
chr4	7043390	7043535	TADA2B_UTR_2	five_prime_UTR	protein_coding	chr4	7043390	7043579
chr4	7294712	7295117	SORCS2_intron_1	intron	protein_coding	chr4	7193127	7396276
chr4	7441763	7442132	SORCS2_intron_2	intron	protein_coding	chr4	7396356	7531528
chr4	7442208	7442479	SORCS2_intron_2	intron	protein_coding	chr4	7396356	7531528
chr4	7448776	7448875	SORCS2_intron_2	intron	protein_coding	chr4	7396356	7531528
chr4	7448900	7449042	SORCS2_intron_2	intron	protein_coding	chr4	7396356	7531528
chr4	7449117	7449193	SORCS2_intron_2	intron	protein_coding	chr4	7396356	7531528
chr4	7477375	7477399	SORCS2_intron_2	intron	protein_coding	chr4	7396356	7531528
chr4	7496439	7496467	SORCS2_intron_2	intron	protein_coding	chr4	7396356	7531528
chr4	7522872	7522931	SORCS2_intron_2	intron	protein_coding	chr4	7396356	7531528
chr4	7867094	7867137	AFAP1_intron_15	intron	protein_coding	chr4	7855575	7868620
chr4	8091324	8091840	ABLIM2_intron_20	intron	protein_coding	chr4	8088285	8097097
chr4	9156534	9157197	FAM86KP_intron_2	intron	unprocessed_pseudogene	chr4	9155587	9157477
chr4	9157301	9157477	FAM86KP_intron_2	intron	unprocessed_pseudogene	chr4	9155587	9157477
chr4	9157478	9157559	FAM86KP_3	exon	unprocessed_pseudogene	chr4	9157478	9157559
chr4	9157560	9158302	FAM86KP_intron_3	intron	unprocessed_pseudogene	chr4	9157560	9159153
chr4	9159431	9159575	FAM86KP_intron_4	intron	unprocessed_pseudogene	chr4	9159257	9160488
chr4	9159624	9159887	FAM86KP_intron_4	intron	unprocessed_pseudogene	chr4	9159257	9160488
chr4	9159914	9160488	FAM86KP_intron_4	intron	unprocessed_pseudogene	chr4	9159257	9160488
chr4	9160489	9160623	FAM86KP_5	exon	unprocessed_pseudogene	chr4	9160489	9160623
chr4	9160624	9160704	FAM86KP_intron_5	intron	unprocessed_pseudogene	chr4	9160624	9160704
chr4	9160705	9160970	FAM86KP_6	exon	unprocessed_pseudogene	chr4	9160705	9160970
chr4	9160971	9161801	FAM86KP_intron_6	intron	unprocessed_pseudogene	chr4	9160971	9161801
chr4	9161802	9161952	FAM86KP_7	exon	unprocessed_pseudogene	chr4	9161802	9161952
chr4	9161953	9163235	FAM86KP_intron_7	intron	unprocessed_pseudogene	chr4	9161953	9165354
chr4	9163274	9163410	FAM86KP_intron_7	intron	unprocessed_pseudogene	chr4	9161953	9165354
chr4	9163525	9163621	FAM86KP_intron_7	intron	unprocessed_pseudogene	chr4	9161953	9165354
chr4	9163721	9165354	FAM86KP_intron_7	intron	unprocessed_pseudogene	chr4	9161953	9165354
chr4	9165355	9165451	FAM86KP_8	exon	unprocessed_pseudogene	chr4	9165355	9165451
chr4	9166297	9166428	ALG1L14P_1	exon	unprocessed_pseudogene	chr4	9166297	9166428
chr4	9166429	9166671	ALG1L14P_intron_1	intron	unprocessed_pseudogene	chr4	9166429	9167419
chr4	9166772	9167419	ALG1L14P_intron_1	intron	unprocessed_pseudogene	chr4	9166429	9167419
chr4	9167420	9167496	ALG1L14P_2	exon	unprocessed_pseudogene	chr4	9167420	9167496
chr4	9167497	9167752	ALG1L14P_intron_2	intron	unprocessed_pseudogene	chr4	9167497	9168499
chr4	9167870	9167923	ALG1L14P_intron_2	intron	unprocessed_pseudogene	chr4	9167497	9168499
chr4	9168024	9168172	ALG1L14P_intron_2	intron	unprocessed_pseudogene	chr4	9167497	9168499
chr4	9168313	9168445	ALG1L14P_intron_2	intron	unprocessed_pseudogene	chr4	9167497	9168499
chr4	9168516	9168615	ALG1L14P_3	exon	unprocessed_pseudogene	chr4	9168500	9168615
chr4	9168616	9168748	ALG1L14P_intron_3	intron	unprocessed_pseudogene	chr4	9168616	9170158
chr4	9168796	9169967	ALG1L14P_intron_3	intron	unprocessed_pseudogene	chr4	9168616	9170158
chr4	9170021	9170095	ALG1L14P_intron_3	intron	unprocessed_pseudogene	chr4	9168616	9170158
chr4	9170637	9170761	FAM90A26_intron_1	intron	protein_coding	chr4	9170523	9171530
chr4	9170822	9171530	FAM90A26_intron_1	intron	protein_coding	chr4	9170523	9171530
chr4	9171531	9171738	FAM90A26_UTR_2	five_prime_UTR	protein_coding	chr4	9171531	9171738
chr4	9171739	9171779	FAM90A26_intron_2	intron	protein_coding	chr4	9171739	9172011
chr4	9171980	9172011	FAM90A26_intron_2	intron	protein_coding	chr4	9171739	9172011
chr4	9172012	9172053	FAM90A26_UTR_3	five_prime_UTR	protein_coding	chr4	9172012	9172169
chr4	9172658	9172706	FAM90A26_intron_3	intron	protein_coding	chr4	9172170	9173115
chr4	9172815	9173115	FAM90A26_intron_3	intron	protein_coding	chr4	9172170	9173115
chr4	9173116	9173172	FAM90A26_UTR_4	five_prime_UTR	protein_coding	chr4	9173116	9173172
chr4	9173172	9173295	FAM90A26_1	CDS	protein_coding	chr4	9173172	9173295
chr4	9173296	9173588	FAM90A26_intron_4	intron	protein_coding	chr4	9173296	9173788
chr4	9173630	9173788	FAM90A26_intron_4	intron	protein_coding	chr4	9173296	9173788
chr4	9173789	9173989	FAM90A26_2	CDS	protein_coding	chr4	9173789	9173989
chr4	9173990	9174422	FAM90A26_intron_5	intron	protein_coding	chr4	9173990	9174446
chr4	9174494	9174556	FAM90A26_3	CDS	protein_coding	chr4	9174447	9174556
chr4	9174557	9174619	FAM90A26_intron_6	intron	protein_coding	chr4	9174557	9175203
chr4	9174733	9175203	FAM90A26_intron_6	intron	protein_coding	chr4	9174557	9175203
chr4	9175829	9176167	FAM90A26_4	CDS	protein_coding	chr4	9175204	9176167
chr4	9175204	9175808	FAM90A26_4	CDS	protein_coding	chr4	9175204	9176167
chr4	9176167	9176392	FAM90A26_UTR_5	three_prime_UTR	protein_coding	chr4	9176167	9176730
chr4	9176414	9176477	FAM90A26_UTR_5	three_prime_UTR	protein_coding	chr4	9176167	9176730
chr4	9176612	9176730	FAM90A26_UTR_5	three_prime_UTR	protein_coding	chr4	9176167	9176730
chr4	9210755	9210785	USP17L10_1	CDS	protein_coding	chr4	9210657	9212274
chr4	9210820	9211204	USP17L10_1	CDS	protein_coding	chr4	9210657	9212274
chr4	9211465	9211509	USP17L10_1	CDS	protein_coding	chr4	9210657	9212274
chr4	9212006	9212274	USP17L10_1	CDS	protein_coding	chr4	9210657	9212274
chr4	9212275	9212314	USP17L10_intron_1	intron	protein_coding	chr4	9212275	9212545
chr4	9212337	9212445	USP17L10_intron_1	intron	protein_coding	chr4	9212275	9212545
chr4	9212559	9212608	USP17L10_2	CDS	protein_coding	chr4	9212546	9212608
chr4	9224993	9225070	USP17L13_1	CDS	protein_coding	chr4	9224896	9226513
chr4	9229731	9229818	USP17L14P_1	exon	unprocessed_pseudogene	chr4	9229641	9231233
chr4	9230673	9230721	USP17L14P_1	exon	unprocessed_pseudogene	chr4	9229641	9231233
chr4	9230860	9230884	USP17L14P_1	exon	unprocessed_pseudogene	chr4	9229641	9231233
chr4	9235256	9235324	USP17L15_1	CDS	protein_coding	chr4	9234385	9236002
chr4	9235974	9236002	USP17L15_1	CDS	protein_coding	chr4	9234385	9236002
chr4	9236003	9236085	USP17L15_intron_1	intron	protein_coding	chr4	9236003	9236271
chr4	9272874	9272914	USP17L23_1	CDS	protein_coding	chr4	9272364	9272914
chr4	9353638	9353662	USP17L29_1	CDS	protein_coding	chr4	9353638	9355230
chr4	14641319	14641434	LINC00504_intron_5	intron	lincRNA	chr4	14628981	14700741
chr4	14922385	14922643	CPEB2-DT_intron_1	intron	lincRNA	chr4	14910769	14976898
chr4	14923147	14923252	CPEB2-DT_intron_1	intron	lincRNA	chr4	14910769	14976898
chr4	14923302	14923492	CPEB2-DT_intron_1	intron	lincRNA	chr4	14910769	14976898
chr4	14923614	14923806	CPEB2-DT_intron_1	intron	lincRNA	chr4	14910769	14976898
chr4	15790143	15790172	CD38_intron_1	intron	protein_coding	chr4	15778648	15816509
chr4	16690466	16690532	LDB2_intron_7	intron	protein_coding	chr4	16595876	16759156
chr4	16898770	16898809	LDB2_UTR_4	five_prime_UTR	protein_coding	chr4	16898485	16898809
chr4	17069833	17069856	AC106894.1_intron_2	intron	lincRNA	chr4	17060806	17073847
chr4	19519882	19519991	AC024230.1_intron_1	intron	lincRNA	chr4	19455653	19533546
chr4	19520165	19520252	AC024230.1_intron_1	intron	lincRNA	chr4	19455653	19533546
chr4	20472475	20472554	SLIT2_intron_6	intron	protein_coding	chr4	20467824	20480714
chr4	25862918	25862959	SEL1L3_UTR_7	five_prime_UTR	protein_coding	chr4	25862836	25862959
chr4	25863031	25863075	SEL1L3_intron_27	intron	protein_coding	chr4	25862960	25863432
chr4	26214953	26215003	RBPJ_intron_1	intron	protein_coding	chr4	26163615	26272605
chr4	26287570	26287643	RBPJ_intron_2	intron	protein_coding	chr4	26272762	26319660
chr4	26321168	26321324	RBPJ_intron_4	intron	protein_coding	chr4	26321049	26321363
chr4	26384808	26384989	RBPJ_intron_12	intron	protein_coding	chr4	26384609	26386351
chr4	31084713	31084785	PCDH7_intron_5	intron	protein_coding	chr4	30950216	31142471
chr4	31204225	31204252	LINC02497_intron_4	intron	lincRNA	chr4	31196462	31211549
chr4	37585437	37585521	C4orf19_intron_3	intron	protein_coding	chr4	37584389	37588844
chr4	38663779	38663850	KLF3-AS1_intron_9	intron	processed_transcript	chr4	38636059	38664174
chr4	41468331	41468368	LIMCH1_intron_4	intron	protein_coding	chr4	41386007	41494534
chr4	41574230	41574308	LIMCH1_intron_7	intron	protein_coding	chr4	41538351	41598918
chr4	42021947	42022025	SLC30A9_intron_4	intron	protein_coding	chr4	42020516	42022836
chr4	44194766	44194815	KCTD8_intron_1	intron	protein_coding	chr4	44175251	44293402
chr4	45023958	45023988	AC108467.1_intron_4	intron	lincRNA	chr4	45023028	45028352
chr4	47123560	47123743	GABRB1_intron_4	intron	protein_coding	chr4	47032485	47161247
chr4	48104270	48104544	TXK_intron_9	intron	protein_coding	chr4	48095223	48104899
chr4	48659404	48659858	FRYL_intron_62	intron	protein_coding	chr4	48634491	48680928
chr4	51843780	51843830	DCUN1D4_intron_2	intron	protein_coding	chr4	51843743	51863435
chr4	53207528	53207619	SCFD2_intron_5	intron	protein_coding	chr4	53145583	53273577
chr4	53256883	53256928	SCFD2_intron_5	intron	protein_coding	chr4	53145583	53273577
chr4	53885204	53885247	AC058822.1_intron_12	intron	protein_coding	chr4	53425966	54274923
chr4	53901566	53901595	AC058822.1_intron_12	intron	protein_coding	chr4	53425966	54274923
chr4	54157171	54157200	AC058822.1_intron_12	intron	protein_coding	chr4	53425966	54274923
chr4	54169909	54169960	AC058822.1_intron_12	intron	protein_coding	chr4	53425966	54274923
chr4	54271951	54272022	AC058822.1_intron_12	intron	protein_coding	chr4	53425966	54274923
chr4	58873216	58878793	AC017091.1_intron_8	intron	lincRNA	chr4	58860970	58977012
chr4	58921381	58923601	AC017091.1_intron_8	intron	lincRNA	chr4	58860970	58977012
chr4	61291578	61291611	ADGRL3_intron_2	intron	protein_coding	chr4	61202232	61383122
chr4	61633663	61633688	ADGRL3_intron_6	intron	protein_coding	chr4	61587441	61676824
chr4	61847703	61847914	ADGRL3_intron_10	intron	protein_coding	chr4	61813890	61892654
chr4	61847986	61848057	ADGRL3_intron_10	intron	protein_coding	chr4	61813890	61892654
chr4	69350482	69350542	AC114786.2_intron_1	intron	processed_pseudogene	chr4	69347323	69355320
chr4	72529787	72530561	ADAMTS3_intron_19	intron	protein_coding	chr4	72414972	72548476
chr4	75750083	75752371	USO1_intron_1	intron	protein_coding	chr4	75724886	75752371
chr4	75752372	75752459	USO1_2	CDS	protein_coding	chr4	75752372	75752459
chr4	75752460	75752538	USO1_intron_2	intron	protein_coding	chr4	75752460	75752538
chr4	75752539	75752604	USO1_3	CDS	protein_coding	chr4	75752539	75752604
chr4	75752605	75753729	USO1_intron_3	intron	protein_coding	chr4	75752605	75757495
chr4	76125622	76125774	NUP54_intron_4	intron	protein_coding	chr4	76124757	76130654
chr4	78217853	78218044	FRAS1_intron_2	intron	protein_coding	chr4	78066017	78237508
chr4	80799314	80800457	CFAP299_intron_4	intron	protein_coding	chr4	80608384	80869991
chr4	81637452	81637634	RASGEF1B_intron_16	intron	protein_coding	chr4	81602923	81824516
chr4	82009454	82009500	RASGEF1B_intron_18	intron	protein_coding	chr4	81915359	82043999
chr4	83001859	83001982	LIN54_intron_12	intron	protein_coding	chr4	82984877	83010482
chr4	83036179	83036204	COPS4_intron_1	intron	protein_coding	chr4	83035299	83045624
chr4	85475641	85475726	ARHGAP24_intron_1	intron	protein_coding	chr4	85475560	85570520
chr4	85874944	85875587	ARHGAP24_intron_7	intron	protein_coding	chr4	85827976	85923646
chr4	87378844	87378928	HSD17B11_intron_5	intron	protein_coding	chr4	87374831	87382253
chr4	87615962	87616012	DSPP_4	CDS	protein_coding	chr4	87613784	87616568
chr4	88116633	88116767	ABCG2_intron_9	intron	protein_coding	chr4	88115059	88118107
chr4	88379725	88380236	HERC6_intron_1	intron	protein_coding	chr4	88379121	88383183
chr4	88380296	88380384	HERC6_intron_1	intron	protein_coding	chr4	88379121	88383183
chr4	88392010	88392087	HERC6_intron_4	intron	protein_coding	chr4	88390880	88393486
chr4	88477237	88477366	HERC5_intron_13	intron	protein_coding	chr4	88476031	88479351
chr4	88477467	88477493	HERC5_intron_13	intron	protein_coding	chr4	88476031	88479351
chr4	92649011	92649038	GRID2_intron_2	intron	protein_coding	chr4	92590287	93084984
chr4	93407744	93407824	GRID2_intron_10	intron	protein_coding	chr4	93395709	93422769
chr4	93448824	93448918	GRID2_intron_11	intron	protein_coding	chr4	93422969	93455660
chr4	94577823	94578129	PDLIM5_intron_8	intron	protein_coding	chr4	94576035	94579519
chr4	99949911	99949939	H2AFZ_intron_4	intron	protein_coding	chr4	99949741	99950166
chr4	101749388	101749622	BANK1_intron_5	intron	protein_coding	chr4	101721434	101790605
chr4	102007122	102007148	BANK1_intron_13	intron	protein_coding	chr4	101918190	102021512
chr4	103650636	103650938	TACR3_intron_2	intron	protein_coding	chr4	103591684	103656192
chr4	107053173	107053329	DKK2_intron_4	intron	protein_coding	chr4	107036298	107127940
chr4	107073390	107073486	DKK2_intron_4	intron	protein_coding	chr4	107036298	107127940
chr4	107206671	107206741	DKK2_intron_6	intron	protein_coding	chr4	107188526	107283631
chr4	109753162	109753646	AC126283.2_intron_8	intron	protein_coding	chr4	109752504	109757761
chr4	109753835	109753880	AC126283.2_intron_8	intron	protein_coding	chr4	109752504	109757761
chr4	111999290	111999508	AC004704.1_intron_2	intron	lincRNA	chr4	111829051	112072563
chr4	118066222	118066366	NDST3_intron_2	intron	protein_coding	chr4	118054892	118105016
chr4	118066647	118066829	NDST3_intron_2	intron	protein_coding	chr4	118054892	118105016
chr4	119417881	119417909	GTF2IP12_intron_4	intron	transcribed_unprocessed_pseudogene	chr4	119413408	119418938
chr4	123015996	123016144	SPATA5_intron_10	intron	protein_coding	chr4	122979387	123028184
chr4	123017154	123017192	SPATA5_intron_10	intron	protein_coding	chr4	122979387	123028184
chr4	132592930	132592991	LINC01256_intron_1	intron	lincRNA	chr4	132591277	132644706
chr4	136374199	136374292	AC018680.1_intron_5	intron	lincRNA	chr4	136281295	136395149
chr4	137164785	137164858	LINC02511_intron_6	intron	lincRNA	chr4	137089601	137212735
chr4	137164890	137164921	LINC02511_intron_6	intron	lincRNA	chr4	137089601	137212735
chr4	139026945	139027094	NOCT_intron_1	intron	protein_coding	chr4	139016172	139043072
chr4	140069508	140069554	MAML3_intron_7	intron	protein_coding	chr4	139890968	140152858
chr4	140689629	140689695	TBC1D9_intron_19	intron	protein_coding	chr4	140686463	140701502
chr4	143884768	143884819	AC139713.2_intron_15	intron	processed_transcript	chr4	143866077	143912329
chr4	143886980	143887011	AC139713.2_intron_15	intron	processed_transcript	chr4	143866077	143912329
chr4	143884768	143884819	GYPE_intron_4	intron	protein_coding	chr4	143880510	143905469
chr4	143886980	143887011	GYPE_intron_4	intron	protein_coding	chr4	143880510	143905469
chr4	144742972	144743012	HHIP_UTR_3	three_prime_UTR	protein_coding	chr4	144737957	144745271
chr4	145694530	145694578	C4orf51_intron_1	intron	protein_coding	chr4	145680437	145696557
chr4	147784633	147784821	ARHGAP10_intron_1	intron	protein_coding	chr4	147732456	147822725
chr4	150195184	150195304	DCLK2_intron_3	intron	protein_coding	chr4	150193241	150198000
chr4	150195379	150195402	DCLK2_intron_3	intron	protein_coding	chr4	150193241	150198000
chr4	150250895	150251607	DCLK2_intron_16	intron	protein_coding	chr4	150249685	150254424
chr4	150420714	150420789	LRBA_intron_11	intron	protein_coding	chr4	150415591	150435587
chr4	150559657	150559885	LRBA_intron_17	intron	protein_coding	chr4	150491036	150588046
chr4	150658541	150658777	LRBA_intron_21	intron	protein_coding	chr4	150599132	150683549
chr4	150659610	150659709	LRBA_intron_21	intron	protein_coding	chr4	150599132	150683549
chr4	150660252	150660316	LRBA_intron_21	intron	protein_coding	chr4	150599132	150683549
chr4	153244262	153244314	TRIM2_intron_4	intron	protein_coding	chr4	153223040	153257377
chr4	155894977	155895065	TDO2_intron_3	intron	protein_coding	chr4	155858899	155903693
chr4	155909875	155909943	TDO2_intron_8	intron	protein_coding	chr4	155909015	155910023
chr4	157355694	157355876	GRIA2_intron_15	intron	protein_coding	chr4	157341463	157359894
chr4	157355931	157356067	GRIA2_intron_15	intron	protein_coding	chr4	157341463	157359894
chr4	164755517	164755573	SMIM31_intron_1	intron	protein_coding	chr4	164754412	164770417
chr4	165081550	165081890	TMEM192_intron_1	intron	protein_coding	chr4	165079797	165085584
chr4	165082021	165082044	TMEM192_intron_1	intron	protein_coding	chr4	165079797	165085584
chr4	165082813	165082939	TMEM192_intron_1	intron	protein_coding	chr4	165079797	165085584
chr4	166755897	166755928	SPOCK3_intron_4	intron	protein_coding	chr4	166754730	166792168
chr4	166756495	166756547	SPOCK3_intron_4	intron	protein_coding	chr4	166754730	166792168
chr4	166760861	166760904	SPOCK3_intron_4	intron	protein_coding	chr4	166754730	166792168
chr4	167109093	167109422	SPOCK3_intron_12	intron	protein_coding	chr4	167102558	167119792
chr4	167205262	167205516	SPOCK3_intron_13	intron	protein_coding	chr4	167119875	167233983
chr4	168155451	168155548	ANXA10_intron_3	intron	protein_coding	chr4	168139581	168162526
chr4	168155651	168155994	ANXA10_intron_3	intron	protein_coding	chr4	168139581	168162526
chr4	168156061	168156246	ANXA10_intron_3	intron	protein_coding	chr4	168139581	168162526
chr4	168709567	168709641	PALLD_intron_15	intron	protein_coding	chr4	168709148	168711579
chr4	172503919	172504216	GALNTL6_intron_6	intron	protein_coding	chr4	172348690	172809358
chr4	172505797	172505872	GALNTL6_intron_6	intron	protein_coding	chr4	172348690	172809358
chr4	172506097	172506190	GALNTL6_intron_6	intron	protein_coding	chr4	172348690	172809358
chr4	172506323	172506413	GALNTL6_intron_6	intron	protein_coding	chr4	172348690	172809358
chr4	172510422	172510456	GALNTL6_intron_6	intron	protein_coding	chr4	172348690	172809358
chr4	172510849	172510893	GALNTL6_intron_6	intron	protein_coding	chr4	172348690	172809358
chr4	172510922	172510976	GALNTL6_intron_6	intron	protein_coding	chr4	172348690	172809358
chr4	172511216	172511270	GALNTL6_intron_6	intron	protein_coding	chr4	172348690	172809358
chr4	175637359	175637394	GPM6A_intron_1	intron	protein_coding	chr4	175635058	175640127
chr4	175637428	175637810	GPM6A_intron_1	intron	protein_coding	chr4	175635058	175640127
chr4	183164319	183164387	WWC2_intron_1	intron	protein_coding	chr4	183099623	183193597
chr4	184652937	184653010	PRIMPOL_intron_2	intron	protein_coding	chr4	184652101	184657080
chr4	184676446	184677004	PRIMPOL_intron_7	intron	protein_coding	chr4	184672461	184678230
chr4	184826096	184826119	ACSL1_UTR_12	five_prime_UTR	protein_coding	chr4	184825915	184826119
chr4	185471110	185471249	CCDC110_intron_9	intron	protein_coding	chr4	185471105	185471672
chr4	185827497	185827565	SORBS2_intron_37	intron	protein_coding	chr4	185813125	185894295
chr4	186114772	186114825	FAM149A_intron_2	intron	protein_coding	chr4	186105643	186144064
chr4	186115703	186115739	FAM149A_intron_2	intron	protein_coding	chr4	186105643	186144064
chr4	186115934	186116109	FAM149A_intron_2	intron	protein_coding	chr4	186105643	186144064
chr4	186144888	186144964	FAM149A_UTR_4	five_prime_UTR	protein_coding	chr4	186144840	186145112
chr4	186434309	186434400	AC018709.1_intron_1	intron	protein_coding	chr4	186427099	186555180
chr4	186434540	186434626	AC018709.1_intron_1	intron	protein_coding	chr4	186427099	186555180
chr4	186434811	186434916	AC018709.1_intron_1	intron	protein_coding	chr4	186427099	186555180
chr4	186435587	186435650	AC018709.1_intron_1	intron	protein_coding	chr4	186427099	186555180
chr4	187304559	187304636	AC097652.1_intron_1	intron	lincRNA	chr4	187304468	187304636
chr4	187604006	187604111	LINC02492_intron_7	intron	lincRNA	chr4	187592928	187665760
chr4	188445647	188445854	LINC01060_intron_2	intron	lincRNA	chr4	188436901	188455576
chr4	188448784	188448809	LINC01060_intron_2	intron	lincRNA	chr4	188436901	188455576
chr4	189836805	189836870	FRG1-DT_intron_2	intron	lincRNA	chr4	189821666	189864260
chr4	189836977	189837003	FRG1-DT_intron_2	intron	lincRNA	chr4	189821666	189864260
chr4	189980729	189980834	AF146191.1_intron_3	intron	processed_pseudogene	chr4	189980609	189981232
chr4	189980871	189980976	AF146191.1_intron_3	intron	processed_pseudogene	chr4	189980609	189981232
chr4	190042748	190042831	AGGF1P1_1	exon	processed_pseudogene	chr4	190041342	190043414
chr4	190060614	190060718	CLUHP4_intron_7	intron	unprocessed_pseudogene	chr4	190060614	190060928
chr4	190061407	190061450	CLUHP4_10	exon	unprocessed_pseudogene	chr4	190061339	190061450
chr4	190061572	190061604	CLUHP4_intron_10	intron	unprocessed_pseudogene	chr4	190061451	190061638
chr4	190065843	190065867	DBET_1	exon	lincRNA	chr4	190064502	190067864
chr4	190066049	190066085	DBET_1	exon	lincRNA	chr4	190064502	190067864
chr4	190066249	190066584	DBET_1	exon	lincRNA	chr4	190064502	190067864
chr4	190175216	190175241	DUX4_UTR_1	three_prime_UTR	protein_coding	chr4	190173774	190175284
chr5	92318	92496	PLEKHG4B_intron_1	intron	protein_coding	chr5	92277	113249
chr5	140866	141235	PLEKHG4B_intron_3	intron	protein_coding	chr5	140717	143045
[truncated: 262,905 more chars]
