# Supplementary material for: Systematic analysis of dark and camouflaged genes reveals disease-relevant genes hiding in plain sight
Source: Genome Biol. 2019 May 20;20:97. doi: 10.1186/s13059-019-1707-2 (PMC6526621; doi:10.1186/s13059-019-1707-2)
Supplement: Supplementary file 17 — IlluminaRL100 percent dark-by-MAPQ genes in hg38. (TXT 253 kb) [file 13059_2019_1707_MOESM17_ESM.txt]

# This table shows what percentage of genes are dark by MAPQ, stratefied by genebody element
# gene_name : Ensembl gene name
# biotype : GENCODE biotype of gene
# biotype : percent of CDS bases that are dark by MAPQ within gene (non protein-coding genes will have value of -1)
# perc_UTR : percent of UTR bases that are dark by MAPQ within gene (non protein-coding genes will have value of -1(
# perc_exon : percent of exonic bases that are dark by MAPQ
# perc_intron : percent of intronic bases that are dark by MAPQ
# perc_total : percent of total gene that is dark by MAPQ
gene_name	biotype	perc_CDS	perc_UTR	perc_exon	perc_intron	perc_total
DDX11L1	pseudogene	-1.000000	-1.000000	35.409458	69.250000	46.181102
WASH7P	pseudogene	-1.000000	-1.000000	29.777778	65.671209	62.435711
MIR1302-2HG	lincRNA	-1.000000	-1.000000	69.411765	55.367232	64.565916
FAM138A	lincRNA	-1.000000	-1.000000	100.000000	100.000000	100.000000
OR4G4P	pseudogene	-1.000000	-1.000000	14.183552	-1.000000	14.183552
OR4G11P	pseudogene	-1.000000	-1.000000	0.000000	2.019212	1.580239
OR4F5	protein coding	2.857143	41.267943	27.397784	37.376587	33.181966
AL627309.1	lincRNA	-1.000000	-1.000000	8.859060	22.751960	21.587737
CICP27	pseudogene	-1.000000	-1.000000	23.694568	-1.000000	23.694568
AL627309.5	other	-1.000000	-1.000000	96.189861	85.735024	87.733111
AL627309.4	lincRNA	-1.000000	-1.000000	78.508772	100.000000	90.917516
FO538757.1	pseudogene	-1.000000	-1.000000	20.773639	26.799544	25.966255
AP006222.1	pseudogene	-1.000000	-1.000000	40.739390	17.327791	19.221741
AL732372.1	lincRNA	-1.000000	-1.000000	100.000000	88.650156	90.382210
WBP1LP7	pseudogene	-1.000000	-1.000000	100.000000	-1.000000	100.000000
OR4F29	protein coding	100.000000	100.000000	100.000000	-1.000000	100.000000
CICP7	pseudogene	-1.000000	-1.000000	98.424879	100.000000	98.609626
AC114498.1	lincRNA	-1.000000	-1.000000	22.870662	7.411964	8.810758
MTCO1P12	pseudogene	-1.000000	-1.000000	9.533074	-1.000000	9.533074
OR4F16	protein coding	100.000000	100.000000	100.000000	-1.000000	100.000000
CICP3	pseudogene	-1.000000	-1.000000	31.784841	100.000000	40.448239
LINC01128	other	-1.000000	-1.000000	0.686164	0.000000	0.177801
LINC01342	lincRNA	-1.000000	-1.000000	0.000000	3.766617	2.898139
MMP23B	protein coding	55.470383	0.000000	47.779112	35.334088	35.101010
CDK11B	protein coding	8.252788	43.789210	16.375108	3.259903	5.188144
SLC35E2B	protein coding	0.000000	0.384481	0.316592	0.095311	0.141571
MMP23A	pseudogene	-1.000000	-1.000000	44.586614	49.630542	46.793478
CDK11A	protein coding	9.189423	3.311966	7.493062	7.508327	7.502084
CFAP74	protein coding	0.000000	0.000000	0.000000	0.097043	0.090370
SKI	protein coding	0.000000	0.000000	0.000000	0.350923	0.326685
TTC34	protein coding	0.000000	0.000000	0.000000	16.104568	15.246680
PRDM16	protein coding	0.000000	0.000000	0.000000	0.052158	0.050886
ARHGEF16	protein coding	0.000000	0.000000	0.000000	1.520679	1.296511
MEGF6	protein coding	0.000000	0.000000	0.000000	0.108929	0.103640
WRAP73	protein coding	0.000000	0.000000	0.000000	3.083723	2.791670
TP73	protein coding	0.000000	0.000000	0.000000	0.231763	0.216298
C1orf174	protein coding	0.000000	0.000000	0.000000	4.067868	3.456304
NPHP4	protein coding	0.000000	0.000000	0.000000	0.075519	0.072496
CAMTA1	protein coding	0.000000	0.000000	0.000000	0.065931	0.065320
SLC45A1	protein coding	0.000000	0.000000	0.000000	0.373832	0.334080
PEX14	protein coding	0.000000	0.000000	0.000000	0.013662	0.013252
CASZ1	protein coding	0.000000	0.000000	0.000000	0.156707	0.148082
PRAMEF10	protein coding	0.000000	0.000000	0.000000	7.570239	5.414961
PRAMEF7	protein coding	46.245614	41.452991	45.569620	41.640236	43.362603
PRAMEF29P	pseudogene	-1.000000	-1.000000	49.121265	45.741325	47.584888
PRAMEF6	protein coding	33.612858	23.295455	31.575996	57.168238	52.140975
PRAMEF27	protein coding	1.391788	7.764706	2.846402	23.159122	17.761939
HNRNPCL3	protein coding	23.696145	93.962264	39.930253	100.000000	49.338235
PRAMEF25	protein coding	94.572025	72.500000	89.045383	42.625652	52.297165
PRAMEF34P	pseudogene	-1.000000	-1.000000	100.000000	100.000000	100.000000
PRAMEF36P	pseudogene	-1.000000	-1.000000	100.000000	100.000000	100.000000
AC245056.1	lincRNA	-1.000000	-1.000000	100.000000	100.000000	100.000000
PRAMEF26	protein coding	80.862909	81.647059	81.041890	54.009252	61.153628
HNRNPCL4	protein coding	87.854711	-1.000000	87.854711	-1.000000	87.854711
PRAMEF9	protein coding	9.324983	0.000000	7.196563	28.788174	23.027536
PRAMEF13	protein coding	6.298201	19.919246	10.700304	2.886003	6.438275
PRAMEF18	protein coding	4.027778	0.000000	2.807357	2.779865	2.793296
PRAMEF31P	pseudogene	-1.000000	-1.000000	37.080292	21.272085	29.042668
PRAMEF5	protein coding	37.037037	7.638889	32.111693	56.730378	52.087453
PRAMEF32P	pseudogene	-1.000000	-1.000000	60.168697	59.077527	59.626437
PRAMEF8	protein coding	29.964912	63.992172	38.946281	41.010469	40.033825
PRAMEF33	protein coding	0.000000	0.000000	0.000000	9.466840	6.780924
CROCCP3	pseudogene	-1.000000	-1.000000	0.000000	0.951871	0.782502
NBPF1	protein coding	12.339181	70.290721	36.874052	9.289303	12.477802
CROCCP2	pseudogene	-1.000000	-1.000000	4.157003	2.438951	2.696324
AL137798.2	lincRNA	-1.000000	-1.000000	100.000000	66.900763	69.450446
RNU1-3	snRNA	-1.000000	-1.000000	100.000000	-1.000000	100.000000
ESPNP	pseudogene	-1.000000	-1.000000	0.000000	9.609346	8.672070
AL021920.1	lincRNA	-1.000000	-1.000000	13.827160	10.442429	10.795455
AL021920.3	lincRNA	-1.000000	-1.000000	98.533007	51.287008	54.933809
CROCC	protein coding	0.000000	0.000000	0.000000	0.092557	3.963370
MST1L	pseudogene	-1.000000	-1.000000	0.000000	9.855674	6.504861
BX284668.1	lincRNA	-1.000000	-1.000000	64.952153	57.003891	60.523504
MFAP2	protein coding	0.000000	22.347949	12.549643	0.000000	2.494868
EIF4G3	protein coding	0.000000	0.000000	0.000000	0.056955	0.055856
NBPF3	protein coding	0.000000	0.000000	0.000000	0.367143	0.334247
CELA3B	protein coding	0.000000	0.000000	0.000000	2.738432	2.548448
CDC42	protein coding	0.000000	0.000000	0.000000	0.149124	0.136412
CLIC4	protein coding	0.000000	0.000000	0.000000	1.730224	1.654087
RSRP1	protein coding	0.000000	0.000000	0.000000	5.545696	5.372176
RHD	protein coding	0.000000	0.000000	0.000000	7.510968	7.107421
RHCE	protein coding	0.000000	0.000000	0.000000	5.774582	5.589980
GMEB1	protein coding	0.000000	0.000000	0.000000	0.063400	0.055313
AK2	protein coding	0.000000	0.000000	0.000000	0.000000	0.084866
CSMD2	protein coding	0.000000	0.000000	0.000000	0.131018	0.127485
MACF1	protein coding	0.243300	0.000000	0.208365	0.000000	0.017001
BMP8A	protein coding	4.301075	0.000000	3.075103	1.512920	1.589431
BMP8B	protein coding	12.324235	0.000000	3.090645	4.138419	3.983712
SMAP2	protein coding	0.000000	0.000000	0.000000	2.710667	2.590601
CCDC30	protein coding	0.000000	0.000000	0.000000	0.071567	0.070035
CYP4Z2P	pseudogene	-1.000000	-1.000000	2.817783	4.177808	4.141816
AL731892.1	pseudogene	-1.000000	-1.000000	9.907641	-1.000000	9.907641
CYP4Z1	protein coding	2.964427	0.000000	2.362205	3.427123	3.389664
SKINT1L	pseudogene	-1.000000	-1.000000	0.000000	1.502841	1.467522
SPATA6	protein coding	0.000000	0.000000	0.000000	0.096084	0.093307
AGBL4	protein coding	0.000000	0.000000	0.000000	0.026753	0.026625
FAF1	protein coding	0.000000	0.000000	0.000000	0.026337	0.025992
LRP8	protein coding	0.000000	0.000000	0.000000	0.505258	0.458544
GLIS1	protein coding	0.000000	0.000000	0.000000	0.028854	0.028464
AL603840.1	lincRNA	-1.000000	-1.000000	0.000000	0.008844	0.008769
DAB1	protein coding	0.000000	0.000000	0.000000	0.000000	0.095106
AL136985.3	lincRNA	-1.000000	-1.000000	0.000000	0.109955	0.100564
FGGY	protein coding	0.000000	0.000000	0.000000	0.027401	0.024708
LINC01748	lincRNA	-1.000000	-1.000000	0.000000	0.073603	0.067321
PATJ	protein coding	0.000000	0.000000	0.000000	0.029102	0.028423
DOCK7	protein coding	0.000000	0.000000	0.000000	0.070281	0.067074
LINC00466	other	-1.000000	-1.000000	0.000000	0.689198	0.670093
LEPR	protein coding	0.000000	0.000000	0.000000	1.384502	1.315486
SGIP1	protein coding	0.000000	0.000000	0.000000	0.043208	0.041412
C1orf141	protein coding	0.000000	0.000000	0.000000	0.137246	0.132438
IL23R	protein coding	0.000000	0.000000	0.000000	0.157070	0.152802
AL033530.1	lincRNA	-1.000000	-1.000000	0.000000	0.814765	0.806055
LINC01707	lincRNA	-1.000000	-1.000000	0.000000	0.073947	0.073584
LRRC7	protein coding	0.000000	0.000000	0.000000	0.008778	0.008226
ZRANB2-AS2	other	-1.000000	-1.000000	0.000000	0.026924	0.026428
NEGR1	protein coding	0.000000	0.000000	0.000000	0.753962	0.742901
FPGT-TNNI3K	protein coding	0.000000	0.000000	0.000000	0.093352	0.090818
LRRC53	protein coding	0.000000	0.000000	0.000000	0.092616	0.084238
TYW3	protein coding	0.000000	0.000000	0.000000	0.367511	0.325121
SLC44A5	protein coding	0.000000	0.000000	0.000000	0.296427	0.291942
MSH4	protein coding	0.000000	0.000000	0.000000	0.176024	0.171027
ST6GALNAC3	protein coding	0.000000	0.000000	0.000000	0.010127	0.010002
AK5	protein coding	0.000000	0.000000	0.000000	0.052305	0.051454
AC093580.1	lincRNA	-1.000000	-1.000000	0.000000	2.522049	2.485135
AC104454.2	lincRNA	-1.000000	-1.000000	0.000000	19.324635	19.002339
PRKACB	protein coding	0.000000	0.000000	0.000000	0.057114	0.054851
COL24A1	protein coding	0.000000	0.000000	0.000000	1.404976	1.382011
GBP1P1	pseudogene	-1.000000	-1.000000	0.000000	1.185551	1.034260
HFM1	protein coding	0.000000	0.000000	0.000000	0.151924	0.146423
BCAR3	protein coding	0.000000	0.000000	0.000000	0.847997	0.835775
DPYD	protein coding	0.000000	0.000000	0.000000	0.094669	0.086453
AMY2A	protein coding	26.888021	9.826590	23.751328	25.555398	25.175605
AMY1A	protein coding	87.109375	85.394737	86.541812	77.440253	79.706390
AMY1B	protein coding	97.200521	96.052632	96.820557	95.753563	96.017269
AMYP1	pseudogene	-1.000000	-1.000000	43.150685	29.937427	32.156799
AMY1C	protein coding	85.481771	100.000000	86.327406	72.253203	75.036214
AC092506.1	pseudogene	-1.000000	-1.000000	0.000000	0.055136	0.054003
NBPF4	protein coding	59.381238	0.000000	46.034816	58.548966	57.005786
AL359258.1	lincRNA	-1.000000	-1.000000	100.000000	45.390071	56.239494
SLC25A24P1	pseudogene	-1.000000	-1.000000	26.049973	46.793621	46.187028
NBPF5P	pseudogene	-1.000000	-1.000000	59.563863	90.102839	88.686528
SLC25A24P2	pseudogene	-1.000000	-1.000000	68.958743	89.394267	89.115791
AL390038.1	lincRNA	-1.000000	-1.000000	100.000000	71.546989	77.198880
NBPF6	protein coding	48.153693	0.000000	37.330754	54.625794	52.466216
FAM102B	protein coding	0.000000	0.000000	0.000000	0.378553	0.352549
GSTM2	protein coding	0.000000	19.042496	16.857143	3.072139	4.464350
LINC01768	lincRNA	-1.000000	-1.000000	0.000000	0.185446	0.183376
TMIGD3	protein coding	0.000000	0.000000	0.000000	0.267366	0.260501
RAP1A	protein coding	0.000000	0.000000	0.000000	0.124231	0.120362
AL445426.1	lincRNA	-1.000000	-1.000000	0.000000	0.147199	0.146759
AL357055.3	lincRNA	-1.000000	-1.000000	0.000000	0.569917	0.547071
MAGI3	protein coding	0.000000	0.000000	0.000000	1.567352	1.530284
NOTCH2	protein coding	0.000000	15.576992	8.137871	8.006172	8.017815
RNU6-465P	snRNA	-1.000000	-1.000000	100.000000	-1.000000	100.000000
SEC22B	protein coding	0.000000	0.000000	0.000000	5.050078	3.267362
AC244669.2	pseudogene	-1.000000	-1.000000	40.140845	45.603904	45.567927
RF00100	other	-1.000000	-1.000000	51.807229	-1.000000	51.807229
AC244669.1	pseudogene	-1.000000	-1.000000	58.770344	62.004059	61.953124
NBPF8	pseudogene	-1.000000	-1.000000	27.491087	42.235380	39.715160
AC241952.1	pseudogene	-1.000000	-1.000000	5.639889	31.097766	30.002034
RF00100	other	-1.000000	-1.000000	29.718876	-1.000000	29.718876
NBPF26	protein coding	15.410448	25.843032	21.207097	27.345481	27.028360
AC241377.3	other	-1.000000	-1.000000	24.103036	-1.000000	24.103036
LINC00623	lincRNA	-1.000000	-1.000000	3.809065	7.065900	6.995709
AC241377.2	pseudogene	-1.000000	-1.000000	0.000000	2.762855	2.707785
AC244453.1	lincRNA	-1.000000	-1.000000	0.000000	4.191341	4.118467
RPL22P6	pseudogene	-1.000000	-1.000000	21.188630	-1.000000	21.188630
FAM72B	protein coding	0.000000	1.696513	1.375621	3.648153	3.314145
SRGAP2C	protein coding	7.987471	24.451569	21.532695	10.639421	11.016672
EMBP1	pseudogene	-1.000000	-1.000000	0.000000	4.251321	3.901099
AC242852.1	pseudogene	-1.000000	-1.000000	100.000000	-1.000000	100.000000
AC242852.2	pseudogene	-1.000000	-1.000000	33.388704	60.152074	58.638940
RNA5SP533	rRNA	-1.000000	-1.000000	96.330275	-1.000000	96.330275
AC239859.5	pseudogene	-1.000000	-1.000000	57.270512	33.454555	34.245992
NKAIN1P1	pseudogene	-1.000000	-1.000000	94.492255	-1.000000	94.492255
AC239859.3	lincRNA	-1.000000	-1.000000	18.427518	46.280088	37.660377
AC239859.1	pseudogene	-1.000000	-1.000000	0.000000	0.506311	0.463529
FAM91A3P	pseudogene	-1.000000	-1.000000	2.988596	-1.000000	2.988596
AC239800.3	lincRNA	-1.000000	-1.000000	65.661961	27.993528	55.818540
AC239798.1	pseudogene	-1.000000	-1.000000	9.702128	24.057775	22.882995
FCGR1CP	pseudogene	-1.000000	-1.000000	0.000000	7.193304	6.262810
RPL22P5	pseudogene	-1.000000	-1.000000	2.319588	-1.000000	2.319588
FAM72C	protein coding	52.439024	59.544008	58.275261	31.163018	34.931631
SRGAP2D	pseudogene	-1.000000	-1.000000	34.313725	30.455053	30.497625
IGKV1OR1-1	pseudogene	-1.000000	-1.000000	100.000000	100.000000	100.000000
AC244015.1	pseudogene	-1.000000	-1.000000	100.000000	-1.000000	100.000000
AC244015.2	pseudogene	-1.000000	-1.000000	100.000000	95.209441	95.490110
AC245595.1	lincRNA	-1.000000	-1.000000	100.000000	98.906933	98.946599
RNA5SP529	rRNA	-1.000000	-1.000000	100.000000	-1.000000	100.000000
AC245595.2	pseudogene	-1.000000	-1.000000	100.000000	99.816170	99.825760
PPIAL4E	protein coding	100.000000	100.000000	100.000000	-1.000000	100.000000
AC246785.3	lincRNA	-1.000000	-1.000000	11.821086	14.659686	13.901761
AC246785.1	pseudogene	-1.000000	-1.000000	0.000000	43.467337	38.359202
PPIAL4F	protein coding	100.000000	78.658537	94.688923	-1.000000	94.688923
LINC01632	lincRNA	-1.000000	-1.000000	100.000000	98.208011	98.320158
FP700111.1	lincRNA	-1.000000	-1.000000	51.139544	83.248558	82.959886
RNA5SP59	rRNA	-1.000000	-1.000000	100.000000	-1.000000	100.000000
FP700111.2	pseudogene	-1.000000	-1.000000	100.000000	94.916210	95.217581
SRGAP2B	protein coding	27.721222	62.292558	56.093794	19.421946	20.677221
FAM72D	protein coding	34.000000	36.176773	35.767947	31.530712	32.145424
AC241585.4	pseudogene	-1.000000	-1.000000	4.671533	20.192308	18.905710
AC241585.2	pseudogene	-1.000000	-1.000000	30.096051	10.284873	11.716931
NBPF20	protein coding	89.463128	14.837751	73.602190	77.723377	77.063808
AC239860.2	pseudogene	-1.000000	-1.000000	66.542751	100.000000	92.261393
AC239860.1	pseudogene	-1.000000	-1.000000	0.551615	3.673748	3.334199
GPR89A	protein coding	7.037896	0.000000	4.084381	0.697020	0.820326
PDZK1	protein coding	0.000000	0.000000	0.000000	1.053236	0.984020
LINC01719	lincRNA	-1.000000	-1.000000	0.000000	0.708604	0.522277
AC239799.2	lincRNA	-1.000000	-1.000000	45.527236	-1.000000	45.527236
RNU6-1071P	snRNA	-1.000000	-1.000000	100.000000	-1.000000	100.000000
NUDT4P2	pseudogene	-1.000000	-1.000000	100.000000	-1.000000	100.000000
AC245407.3	pseudogene	-1.000000	-1.000000	0.000000	12.410623	10.082988
AC245407.2	lincRNA	-1.000000	-1.000000	61.174616	84.744534	79.210575
HYDIN2	pseudogene	-1.000000	-1.000000	2.015693	2.987627	2.947998
NBPF12	protein coding	3.218187	5.973223	4.689864	3.154618	3.352014
GPR89B	protein coding	0.000000	0.000000	0.000000	0.139711	0.135119
PDZK1P1	pseudogene	-1.000000	-1.000000	0.000000	0.971097	0.801176
PDE4DIPP1	pseudogene	-1.000000	-1.000000	21.463415	18.365591	18.765525
NBPF11	protein coding	0.323102	5.627578	3.390119	0.861214	1.161588
AC239809.3	lincRNA	-1.000000	-1.000000	33.049536	20.768015	22.096264
AC239803.1	lincRNA	-1.000000	-1.000000	0.000000	5.263403	4.651834
PPIAL4G	protein coding	0.000000	0.892857	0.778210	-1.000000	0.778210
NBPF14	protein coding	51.766018	23.158675	42.212134	48.104688	47.636251
RNU6-1171P	snRNA	-1.000000	-1.000000	100.000000	-1.000000	100.000000
NUDT4B	protein coding	100.000000	100.000000	100.000000	-1.000000	100.000000
AC245389.2	pseudogene	-1.000000	-1.000000	100.000000	100.000000	100.000000
AC245389.1	pseudogene	-1.000000	-1.000000	100.000000	-1.000000	100.000000
PDE4DIP	protein coding	6.464468	6.760436	6.627107	22.506131	19.743029
RN7SKP88	other	-1.000000	-1.000000	100.000000	-1.000000	100.000000
AC239804.1	lincRNA	-1.000000	-1.000000	14.400922	0.000000	4.634779
NBPF9	protein coding	0.085143	7.858546	5.014795	2.959143	3.232123
AC239804.2	pseudogene	-1.000000	-1.000000	0.000000	5.479725	5.207347
AC245297.3	lincRNA	-1.000000	-1.000000	22.781955	26.257620	26.193810
AC245297.1	pseudogene	-1.000000	-1.000000	47.961373	44.405355	44.432681
AC245297.2	lincRNA	-1.000000	-1.000000	25.709220	-1.000000	25.709220
RF00100	other	-1.000000	-1.000000	100.000000	-1.000000	100.000000
AC242843.1	pseudogene	-1.000000	-1.000000	100.000000	100.000000	100.000000
NBPF19	protein coding	78.437619	34.790162	53.023850	38.397067	40.098831
PPIAL4C	protein coding	8.282828	7.692308	8.180301	-1.000000	8.180301
LINC00869	pseudogene	-1.000000	-1.000000	2.090592	2.026368	2.033092
AC243772.3	pseudogene	-1.000000	-1.000000	0.000000	13.043221	12.425494
FCGR1A	protein coding	0.000000	0.000000	0.000000	6.728629	5.219864
HIST2H2BF	protein coding	0.244499	0.000000	0.039386	2.508934	2.300903
HIST2H4A	protein coding	100.000000	100.000000	100.000000	-1.000000	90.433315
HIST2H3C	protein coding	100.000000	100.000000	100.000000	-1.000000	100.000000
HIST2H2AA3	protein coding	100.000000	100.000000	100.000000	-1.000000	100.000000
HIST2H2BD	pseudogene	-1.000000	-1.000000	17.886179	-1.000000	17.886179
HIST2H2BC	pseudogene	-1.000000	-1.000000	11.053541	-1.000000	11.053541
HIST2H2AA4	protein coding	100.000000	100.000000	100.000000	-1.000000	100.000000
HIST2H3A	protein coding	100.000000	100.000000	100.000000	-1.000000	100.000000
HIST2H4B	protein coding	100.000000	100.000000	100.000000	-1.000000	87.718074
HORMAD1	protein coding	0.000000	0.000000	0.000000	0.550134	0.503767
CTSS	protein coding	0.000000	0.000000	0.000000	1.472773	1.303096
HRNR	protein coding	11.949024	0.000000	10.621492	0.000000	8.438610
MTX1	protein coding	16.690544	53.389831	21.997549	2.586950	8.800000
GBAP1	pseudogene	-1.000000	-1.000000	18.295056	0.000000	3.477685
MTX1P1	pseudogene	-1.000000	-1.000000	28.673835	3.598561	9.910448
GBA	protein coding	0.000000	44.880383	18.685259	0.000000	4.576949
MSTO2P	pseudogene	-1.000000	-1.000000	0.000000	1.010101	0.603528
GON4L	protein coding	0.000000	0.000000	0.000000	0.054357	0.050119
IQGAP3	protein coding	0.000000	0.000000	0.000000	0.637873	0.555097
AL592295.3	lincRNA	-1.000000	-1.000000	6.264501	34.129883	33.769407
FCGR2C	pseudogene	-1.000000	14.692654	10.022779	12.754390	12.371007
FCGR2B	protein coding	14.255091	7.866109	10.667293	21.444070	19.965177
NOS1AP	protein coding	0.000000	0.000000	0.000000	0.033113	0.032258
DDR2	protein coding	0.000000	0.000000	0.000000	0.325628	0.303153
CD247	protein coding	0.000000	0.000000	0.000000	0.098521	0.096624
AL022100.1	pseudogene	-1.000000	-1.000000	0.000000	0.246118	0.239142
NME7	protein coding	0.000000	0.000000	0.000000	0.043204	0.042899
DNM3	protein coding	0.000000	0.000000	0.000000	0.025972	0.025478
AL031599.1	lincRNA	-1.000000	-1.000000	0.000000	0.476166	0.474819
RABGAP1L	protein coding	0.000000	0.000000	0.000000	0.632570	0.622444
COP1	protein coding	0.000000	0.000000	0.000000	0.151445	0.149622
PAPPA2	protein coding	0.000000	0.000000	0.000000	0.064798	0.063017
RASAL2	protein coding	0.000000	0.000000	0.000000	0.177487	0.170510
RALGPS2	protein coding	0.000000	0.000000	0.000000	0.688551	0.660417
XPR1	protein coding	0.000000	0.000000	0.000000	1.883914	1.821899
RGSL1	protein coding	0.000000	0.000000	0.000000	0.038805	0.037647
FAM129A	protein coding	0.000000	0.000000	0.000000	1.713797	1.646122
HMCN1	protein coding	0.000000	0.000000	0.000000	0.031965	0.030675
ERVMER61-1	lincRNA	-1.000000	-1.000000	0.000000	1.069283	1.051594
LINC01720	lincRNA	-1.000000	-1.000000	0.000000	0.084219	0.083160
AL390957.1	lincRNA	-1.000000	-1.000000	0.000000	0.013335	0.013166
AL357793.1	lincRNA	-1.000000	-1.000000	0.000000	5.676938	5.629297
BX248415.1	protein coding	0.000000	0.000000	0.000000	0.683452	0.678306
DENND1B	protein coding	0.000000	0.000000	0.000000	2.007361	1.936534
MIR181A1HG	lincRNA	-1.000000	-1.000000	0.000000	0.048942	0.047716
LINC01221	lincRNA	-1.000000	-1.000000	0.000000	1.284682	1.270585
CAMSAP2	protein coding	0.000000	0.000000	0.000000	0.031738	0.029716
INAVA	protein coding	0.000000	11.253802	6.856084	0.000000	1.348888
PPP1R12B	protein coding	0.000000	0.000000	0.000000	0.180325	0.168028
PIK3C2B	protein coding	0.000000	0.000000	0.000000	0.807622	0.710164
FAM72A	protein coding	8.333333	27.360053	24.205582	7.420371	10.710173
SRGAP2	protein coding	3.219697	0.000000	1.124463	5.492565	5.340523
CR1	protein coding	26.043339	0.000000	19.563907	22.936551	22.708044
CR1L	protein coding	0.000000	0.000000	0.000000	0.109489	0.356902
HHAT	protein coding	0.000000	0.000000	0.000000	0.137972	0.135328
PPP2R5A	protein coding	0.000000	0.000000	0.000000	0.325165	0.310510
AC096639.1	lincRNA	-1.000000	-1.000000	0.000000	0.181462	0.180463
SPATA17	protein coding	0.000000	0.000000	0.000000	0.656618	0.640674
AL513283.1	lincRNA	-1.000000	-1.000000	0.000000	1.018640	0.979015
ZC3H11B	protein coding	1.447477	0.000000	0.756430	0.000000	0.729471
SLC30A10	protein coding	0.000000	0.000000	0.000000	0.000000	0.047215
AL356108.1	lincRNA	-1.000000	-1.000000	0.000000	0.030916	0.030845
SUSD4	protein coding	0.000000	0.000000	0.000000	0.078107	0.076020
CAPN8	protein coding	0.000000	0.000000	0.000000	0.799365	0.772742
GTF2IP20	pseudogene	-1.000000	-1.000000	0.000000	0.372488	0.344660
CNIH4	protein coding	0.000000	6.263499	5.625606	0.000000	1.026140
TUBB8P10	pseudogene	-1.000000	-1.000000	18.622848	64.414958	36.725035
TUBB8P9	pseudogene	-1.000000	-1.000000	4.392157	6.151990	5.118483
IBA57	protein coding	0.000000	0.000000	0.000000	1.925307	1.009610
RNA5S1	rRNA	-1.000000	-1.000000	100.000000	-1.000000	100.000000
RNA5S2	rRNA	-1.000000	-1.000000	100.000000	-1.000000	100.000000
RNA5S3	rRNA	-1.000000	-1.000000	100.000000	-1.000000	100.000000
RNA5S4	rRNA	-1.000000	-1.000000	100.000000	-1.000000	100.000000
RNA5S5	rRNA	-1.000000	-1.000000	100.000000	-1.000000	100.000000
RNA5S6	rRNA	-1.000000	-1.000000	86.440678	-1.000000	86.440678
RNA5S7	rRNA	-1.000000	-1.000000	100.000000	-1.000000	100.000000
RNA5S8	rRNA	-1.000000	-1.000000	100.000000	-1.000000	100.000000
RNA5S9	rRNA	-1.000000	-1.000000	13.559322	-1.000000	13.559322
RNA5S10	rRNA	-1.000000	-1.000000	100.000000	-1.000000	100.000000
RNA5S11	rRNA	-1.000000	-1.000000	100.000000	-1.000000	100.000000
RNA5S12	rRNA	-1.000000	-1.000000	100.000000	-1.000000	100.000000
RNA5S13	rRNA	-1.000000	-1.000000	100.000000	-1.000000	100.000000
RNA5S14	rRNA	-1.000000	-1.000000	100.000000	-1.000000	100.000000
RNA5S15	rRNA	-1.000000	-1.000000	100.000000	-1.000000	100.000000
RNA5S16	rRNA	-1.000000	-1.000000	100.000000	-1.000000	100.000000
RNA5S17	rRNA	-1.000000	-1.000000	100.000000	-1.000000	100.000000
ARID4B	protein coding	0.000000	0.000000	0.000000	0.030994	0.024417
EDARADD	protein coding	0.000000	0.000000	0.000000	0.196375	0.168759
ACTN2	protein coding	0.000000	0.000000	0.000000	2.000822	1.868836
RYR2	protein coding	0.000000	0.000000	0.000000	0.198727	0.194498
CHRM3	protein coding	0.000000	0.000000	0.000000	0.136957	0.365674
RGS7	protein coding	0.000000	0.000000	0.000000	0.005871	0.005845
PLD5	protein coding	0.000000	0.000000	0.000000	0.040671	0.039845
SEPT14P21	pseudogene	-1.000000	-1.000000	0.000000	1.505245	1.407212
KIF26B	protein coding	0.000000	0.000000	0.000000	0.095987	0.093607
SMYD3	protein coding	0.000000	0.000000	0.000000	0.438205	0.436429
SCCPDH	protein coding	0.000000	0.000000	0.000000	0.187653	0.176911
LINC01341	other	-1.000000	-1.000000	0.000000	1.382792	1.154410
AC113174.1	pseudogene	-1.000000	-1.000000	92.307692	-1.000000	92.307692
ZNF124	protein coding	2.788104	1.396903	1.739528	3.871929	3.686977
OR2T2	protein coding	0.000000	26.820673	19.410598	10.422282	13.521982
OR2T5	protein coding	-1.000000	81.180666	81.180666	-1.000000	81.180666
OR2G6	protein coding	0.000000	8.941849	7.569400	71.792713	51.136836
OR2T29	protein coding	57.383966	13.270142	29.135053	33.860956	31.723549
OR2T35	protein coding	8.127572	57.963710	41.576455	24.496982	30.150191
OR2T27	protein coding	0.000000	0.000000	0.000000	2.862335	2.214411
AC215217.1	lincRNA	-1.000000	-1.000000	72.236504	24.832536	32.299638
AL713922.1	pseudogene	-1.000000	-1.000000	16.085791	5.367232	9.116022
ZMYND11	protein coding	0.000000	0.000000	0.000000	0.019116	0.018307
AL713922.2	pseudogene	-1.000000	-1.000000	0.000000	10.280374	2.363050
DIP2C	protein coding	0.000000	0.000000	0.000000	0.115280	0.112882
IDI1	protein coding	0.000000	0.000000	0.000000	5.708818	3.573568
ADARB2	protein coding	0.000000	0.000000	0.000000	0.023754	0.023386
AL713851.1	lincRNA	-1.000000	-1.000000	0.000000	0.268625	0.264300
PFKP	protein coding	0.000000	0.000000	0.000000	0.116992	0.109276
AL355303.1	lincRNA	-1.000000	-1.000000	0.000000	11.773415	11.497418
LINC00707	lincRNA	-1.000000	-1.000000	0.000000	0.559513	0.532318
ITIH5	protein coding	0.000000	0.000000	0.000000	0.101124	0.093755
ITIH2	protein coding	0.000000	0.000000	0.000000	0.130175	0.121078
CAMK1D	protein coding	0.000000	0.000000	0.000000	0.203595	0.199974
SLC39A12	protein coding	0.000000	0.000000	0.000000	0.033852	0.032804
MALRD1	protein coding	0.000000	0.000000	0.000000	0.396305	0.362445
PLXDC2	protein coding	0.000000	0.000000	0.000000	0.023421	0.022803
SPAG6	protein coding	0.000000	0.000000	0.000000	0.202646	0.128701
KIAA1217	protein coding	0.000000	0.000000	0.000000	0.002729	0.002696
ARHGAP21	protein coding	0.000000	0.000000	0.000000	0.057626	0.054263
GPR158	protein coding	0.000000	0.000000	0.000000	0.052834	0.051971
SVIL-AS1	pseudogene	-1.000000	-1.000000	0.000000	0.049092	0.045952
ZNF438	protein coding	0.000000	0.000000	0.000000	0.028326	0.024560
ZEB1	protein coding	0.000000	0.000000	0.000000	0.014695	0.014197
ANKRD30A	protein coding	12.137805	0.000000	10.894942	5.059679	5.176078
AL133216.1	lincRNA	-1.000000	-1.000000	0.000000	0.489197	0.461716
AGAP10P	pseudogene	-1.000000	-1.000000	0.000000	0.783061	0.695971
WASHC2C	protein coding	0.000000	0.000000	0.000000	1.490286	1.382278
AGAP4	protein coding	0.000000	0.000000	0.000000	2.676173	1.831618
PARGP1	pseudogene	-1.000000	-1.000000	0.000000	1.784505	1.740626
AGAP7P	pseudogene	-1.000000	-1.000000	1.649685	5.899705	5.492938
AGAP14P	pseudogene	-1.000000	-1.000000	0.000000	4.552712	4.113541
ANXA8L1	protein coding	27.868852	7.235622	17.647059	34.672971	32.376060
NPY4R	protein coding	35.017730	22.611850	29.769821	37.017357	34.023421
SYT15	protein coding	12.491909	30.311077	26.272554	21.582813	23.571070
AL356056.1	lincRNA	-1.000000	-1.000000	42.374728	16.675384	21.656364
FAM35BP	pseudogene	-1.000000	-1.000000	26.419621	21.302668	21.761209
RN7SL248P	other	-1.000000	-1.000000	32.012195	-1.000000	32.012195
CTSLP2	pseudogene	-1.000000	-1.000000	7.186441	5.612903	5.998370
AGAP13P	pseudogene	-1.000000	-1.000000	5.248619	3.886609	3.916040
FRMPD2B	pseudogene	-1.000000	-1.000000	0.000000	0.586340	0.552649
PTPN20	protein coding	37.209302	6.908463	15.975794	18.757492	18.626224
ANXA8	protein coding	26.946632	0.000000	7.746479	22.024405	19.665778
FAM25G	protein coding	0.000000	0.000000	0.000000	8.458556	7.800626
AGAP9	protein coding	1.972686	0.000000	1.634535	13.449236	12.160301
RNA5SP312	rRNA	-1.000000	-1.000000	100.000000	-1.000000	100.000000
GLUD1P8	pseudogene	-1.000000	-1.000000	0.000000	1.681671	1.624815
FAM35DP	pseudogene	-1.000000	-1.000000	0.000000	11.175139	10.427460
RN7SL453P	other	-1.000000	-1.000000	23.170732	-1.000000	23.170732
FO681492.1	protein coding	11.577522	45.182806	36.199095	15.871470	24.685732
AC245041.2	lincRNA	-1.000000	-1.000000	7.137064	15.299095	15.058602
NPY4R2	protein coding	6.028369	73.035067	34.373402	34.005662	34.148380
AGAP12P	pseudogene	-1.000000	-1.000000	1.458941	13.640591	12.298433
RNA5SP315	rRNA	-1.000000	-1.000000	100.000000	-1.000000	100.000000
BMS1P7	pseudogene	-1.000000	-1.000000	24.262607	9.329950	10.961578
PTPN20CP	pseudogene	-1.000000	-1.000000	39.717084	21.484433	21.789037
FRMPD2	protein coding	0.000000	0.000000	0.000000	0.281289	0.262765
PARG	protein coding	0.000000	0.000000	0.000000	1.703930	1.655433
AGAP6	protein coding	0.000000	0.000000	0.000000	2.085157	1.851001
WASHC2A	protein coding	0.000000	0.000000	0.000000	2.215022	2.042123
ASAH2	protein coding	8.659100	0.683422	3.427332	3.999864	3.943371
ASAH2B	protein coding	20.703934	0.000000	1.734004	10.271455	2.014849
PRKG1	protein coding	0.000000	0.000000	0.000000	0.087500	0.086733
PCDH15	protein coding	0.000000	0.000000	0.000000	0.024525	0.024326
ZNF365	protein coding	0.000000	0.000000	0.000000	0.027243	0.026526
HK1	protein coding	0.000000	0.000000	0.000000	0.017323	0.016679
ADAMTS14	protein coding	0.000000	0.000000	0.000000	0.132815	0.124947
AGAP5	protein coding	0.000000	0.000000	0.000000	5.085389	4.490240
KCNMA1	protein coding	0.000000	0.000000	0.000000	0.018248	0.017691
NUTM2B	protein coding	2.060606	40.937020	21.992518	7.200126	13.750655
NUTM2E	protein coding	37.936267	23.193685	31.236203	23.666327	26.554622
SFTPD	protein coding	0.000000	0.000000	0.000000	0.376682	0.365468
AL513174.1	pseudogene	-1.000000	-1.000000	0.000000	0.352399	0.333248
NRG3	protein coding	0.000000	0.000000	0.000000	0.003883	0.003867
LINC00858	lincRNA	-1.000000	-1.000000	0.000000	0.805563	0.647183
GRID1	protein coding	0.000000	0.000000	0.000000	0.028907	0.028686
WAPL	protein coding	0.000000	0.000000	0.000000	0.046140	0.042745
NUTM2A	protein coding	13.378176	27.733888	20.173194	49.065200	36.221640
PCGF5	protein coding	0.000000	0.000000	0.000000	0.031570	0.029674
HECTD2	protein coding	0.000000	0.000000	0.000000	4.064653	3.795394
CPEB3	protein coding	0.000000	0.000000	0.000000	0.035103	0.033961
AL359385.1	pseudogene	-1.000000	-1.000000	0.000000	48.693412	42.884927
HPSE2	protein coding	0.000000	0.000000	0.000000	0.544076	0.540971
ABCC2	protein coding	0.000000	0.000000	0.000000	1.812956	1.652750
SORCS1	protein coding	0.000000	0.000000	0.000000	0.125654	0.124054
LINC01435	lincRNA	-1.000000	-1.000000	0.000000	0.043491	0.042953
GPAM	protein coding	0.000000	0.000000	0.000000	0.000000	1.450094
CCDC186	protein coding	0.000000	0.000000	0.000000	0.089031	0.074965
SHTN1	protein coding	0.000000	0.822655	0.664112	0.265558	0.278249
DMBT1	protein coding	23.712151	0.000000	22.410803	21.957831	21.999254
PPP2R2D	protein coding	0.000000	0.000000	0.000000	0.774744	0.699442
JAKMIP3	protein coding	0.000000	0.000000	0.000000	0.266786	0.244578
STK32C	protein coding	0.000000	0.000000	0.000000	0.090133	0.087652
LRRC27	protein coding	0.000000	0.000000	0.000000	0.148965	0.125618
INPP5A	protein coding	0.000000	0.000000	0.000000	0.333926	0.329724
CFAP46	protein coding	0.000000	0.000000	0.000000	0.681851	0.633782
ADGRA1	protein coding	0.000000	0.000000	0.000000	0.051651	0.046094
KNDC1	protein coding	0.000000	0.000000	0.000000	0.057885	0.051542
AL360181.3	protein coding	0.000000	0.000000	0.000000	0.410202	0.387715
SCART1	protein coding	0.000000	0.000000	0.000000	0.000000	1.393078
FRG2B	protein coding	0.000000	4.140127	2.480916	0.000000	1.793103
AGGF1P2	pseudogene	-1.000000	-1.000000	6.080760	-1.000000	6.080760
DUX4L28	pseudogene	-1.000000	-1.000000	66.174298	-1.000000	66.174298
DUX4L25	pseudogene	-1.000000	-1.000000	100.000000	-1.000000	100.000000
DUX4L24	pseudogene	-1.000000	-1.000000	100.000000	-1.000000	100.000000
DUX4L23	pseudogene	-1.000000	-1.000000	100.000000	-1.000000	100.000000
DUX4L22	pseudogene	-1.000000	-1.000000	100.000000	-1.000000	100.000000
DUX4L21	pseudogene	-1.000000	-1.000000	100.000000	-1.000000	100.000000
DUX4L20	pseudogene	-1.000000	-1.000000	100.000000	-1.000000	100.000000
DUX4L29	pseudogene	-1.000000	-1.000000	100.000000	-1.000000	100.000000
DUX4L10	pseudogene	-1.000000	-1.000000	100.000000	-1.000000	100.000000
DUX4L11	pseudogene	-1.000000	-1.000000	100.000000	-1.000000	100.000000
DUX4L12	pseudogene	-1.000000	-1.000000	100.000000	-1.000000	100.000000
DUX4L13	pseudogene	-1.000000	-1.000000	100.000000	-1.000000	100.000000
DUX4L14	pseudogene	-1.000000	-1.000000	100.000000	-1.000000	100.000000
DUX4L15	pseudogene	-1.000000	-1.000000	100.000000	-1.000000	100.000000
RPL23AP60	pseudogene	-1.000000	-1.000000	100.000000	-1.000000	100.000000
BX322534.1	pseudogene	-1.000000	-1.000000	100.000000	-1.000000	100.000000
WBP1LP10	pseudogene	-1.000000	-1.000000	100.000000	-1.000000	100.000000
OR4F2P	pseudogene	-1.000000	-1.000000	39.274280	-1.000000	39.274280
AC069287.1	lincRNA	-1.000000	-1.000000	47.091413	49.713865	49.567901
CICP23	pseudogene	-1.000000	-1.000000	19.087591	0.000000	18.605478
LINC01001	lincRNA	-1.000000	-1.000000	15.698587	24.550549	21.800451
RNU6-447P	snRNA	-1.000000	-1.000000	26.213592	-1.000000	26.213592
BET1L	protein coding	15.636364	0.131883	2.511862	10.438570	9.721522
IFITM2	protein coding	0.000000	0.000000	0.000000	7.899807	6.438948
IFITM3	protein coding	0.000000	0.000000	0.000000	2.841678	2.402135
B4GALNT4	protein coding	0.000000	0.000000	0.000000	0.486921	0.349026
ANO9	protein coding	0.000000	0.000000	0.000000	0.250437	0.220118
PTDSS2	protein coding	0.000000	0.000000	0.000000	1.094692	0.980733
LRRC56	protein coding	0.000000	0.000000	0.000000	0.787941	0.661338
PHRF1	protein coding	0.000000	0.000000	0.000000	1.302187	1.099731
DEAF1	protein coding	0.000000	0.000000	0.000000	1.365370	1.065907
AP2A2	protein coding	0.000000	0.000000	0.000000	0.738250	0.681160
MUC5B	protein coding	0.000000	0.000000	0.000000	1.587678	0.856646
TOLLIP	protein coding	0.000000	0.000000	0.000000	0.760759	0.677380
BRSK2	protein coding	0.000000	0.000000	0.000000	5.511103	5.052892
MRPL23	protein coding	48.617021	47.412587	48.096677	42.706957	42.954570
LINC01219	lincRNA	-1.000000	-1.000000	17.678959	2.487864	7.964258
H19	other	-1.000000	-1.000000	99.206349	100.000000	99.666349
RF01972	other	-1.000000	-1.000000	100.000000	-1.000000	100.000000
RF01973	other	-1.000000	-1.000000	100.000000	-1.000000	100.000000
SLC22A18	protein coding	0.000000	0.000000	0.000000	0.632776	0.579824
AC109309.2	pseudogene	-1.000000	-1.000000	67.975831	-1.000000	67.975831
NDUFA5P1	pseudogene	-1.000000	-1.000000	26.470588	-1.000000	26.470588
AC123788.2	pseudogene	-1.000000	-1.000000	17.375887	-1.000000	17.375887
ART1	protein coding	0.000000	0.000000	0.000000	4.914839	4.577976
SSU72P6	pseudogene	-1.000000	-1.000000	93.839836	-1.000000	93.839836
SSU72P4	protein coding	26.027397	-1.000000	26.027397	-1.000000	26.027397
MMP26	protein coding	0.000000	0.000000	0.000000	0.012949	0.010087
SYT9	protein coding	0.000000	0.000000	0.000000	0.364573	0.337439
SWAP70	protein coding	0.000000	0.000000	0.000000	0.038282	0.035990
SBF2	protein coding	0.000000	0.000000	0.000000	0.005712	0.005625
AMPD3	protein coding	0.000000	0.000000	0.000000	0.056388	0.052192
TEAD1	protein coding	0.000000	0.000000	0.000000	0.020338	0.019637
SPON1	protein coding	0.000000	0.000000	0.000000	0.019645	0.019332
PSMA1	protein coding	0.000000	0.000000	0.000000	0.038111	0.037475
PDE3B	protein coding	0.000000	0.000000	0.000000	0.951327	0.925889
OR7E14P	pseudogene	-1.000000	-1.000000	0.000000	0.685168	0.661098
LUZP2	protein coding	0.000000	0.000000	0.000000	0.052557	0.052078
DCDC1	protein coding	0.000000	0.000000	0.000000	0.503523	0.464926
CCDC73	protein coding	0.000000	0.000000	0.000000	0.031424	0.030144
KIAA1549L	protein coding	0.000000	0.000000	0.000000	0.037950	0.036286
COMMD9	protein coding	0.000000	0.000000	0.000000	1.439255	1.011654
TRAF6	protein coding	0.000000	0.000000	0.000000	1.399092	1.114218
RAG1	protein coding	0.000000	0.000000	0.000000	0.000000	5.280968
C11orf74	protein coding	0.000000	0.000000	0.000000	0.047257	0.046298
AC090458.1	lincRNA	-1.000000	-1.000000	0.000000	0.201979	0.198807
PRDM11	protein coding	0.000000	0.835052	0.775745	0.000000	0.360363
FNBP4	protein coding	0.000000	0.000000	0.000000	0.121844	0.111927
AC027369.6	pseudogene	-1.000000	-1.000000	70.322581	89.957061	86.383145
AC027369.3	pseudogene	-1.000000	-1.000000	50.350783	68.082945	64.874377
AC027369.4	pseudogene	-1.000000	-1.000000	100.000000	100.000000	100.000000
AC136759.1	pseudogene	-1.000000	-1.000000	0.000000	0.871764	0.863530
AC024405.2	pseudogene	-1.000000	-1.000000	16.591928	25.317469	25.062471
OR9Q1	protein coding	0.000000	0.000000	0.000000	1.214218	1.195042
AP004247.2	lincRNA	-1.000000	-1.000000	0.000000	13.337579	11.760669
MS4A5	protein coding	0.000000	0.000000	0.000000	0.812636	0.554146
MS4A13	protein coding	0.000000	0.000000	0.000000	6.770473	6.448660
PGA3	protein coding	54.948301	36.245955	44.139651	47.682833	46.164845
PGA5	protein coding	39.364845	23.086575	33.333333	51.644617	47.857006
DDB1	protein coding	0.000000	0.000000	0.000000	0.000000	0.349983
TKFC	protein coding	0.000000	0.000000	0.000000	1.042818	0.751805
MRPL11	protein coding	0.000000	0.000000	0.000000	0.000000	0.088431
KDM2A	protein coding	0.000000	0.000000	0.000000	0.120661	0.113818
ENPP7P7	pseudogene	-1.000000	-1.000000	0.000000	0.041874	0.041112
MRPL21	protein coding	0.000000	7.211538	2.744739	2.535187	2.555936
TPCN2	protein coding	0.000000	0.000000	0.000000	0.172337	0.126824
CTTN	protein coding	0.000000	0.000000	0.000000	0.083420	0.075956
RNF169	protein coding	0.000000	0.000000	0.000000	0.173836	0.159282
CAPN5	protein coding	0.000000	0.000000	0.000000	0.128563	0.118197
TENM4	protein coding	0.000000	0.000000	0.000000	0.567941	0.557531
MIR4300HG	lincRNA	-1.000000	-1.000000	0.000000	0.226215	0.225713
DLG2	protein coding	0.000000	0.000000	0.000000	0.120246	0.119563
TMEM135	protein coding	0.000000	0.000000	0.000000	0.639598	0.629910
TRIM64DP	pseudogene	-1.000000	-1.000000	25.727069	24.264888	24.666420
TRIM49	protein coding	0.000000	0.000000	0.000000	5.032022	4.029304
AP004833.1	pseudogene	-1.000000	-1.000000	18.593371	27.588056	25.950292
TRIM53BP	pseudogene	-1.000000	-1.000000	40.837696	60.088325	56.380252
TRIM51BP	pseudogene	-1.000000	-1.000000	57.437408	38.618381	41.863980
AP005435.1	pseudogene	-1.000000	-1.000000	2.378929	0.000000	1.645123
TRIM64B	protein coding	0.000000	17.414051	8.668155	2.353233	4.870082
AP005435.4	pseudogene	-1.000000	-1.000000	0.000000	54.822589	47.987752
AP005435.2	pseudogene	-1.000000	-1.000000	39.219015	17.339901	22.247619
AP005435.3	pseudogene	-1.000000	-1.000000	3.690960	100.000000	33.784946
TRIM49D1	protein coding	63.208241	0.497512	39.898289	78.110626	70.345345
TRIM49D2	protein coding	69.242090	25.085911	61.454545	91.808641	86.231804
AP004607.3	pseudogene	-1.000000	-1.000000	10.040879	100.000000	34.395379
AP004607.9	pseudogene	-1.000000	-1.000000	57.460317	-1.000000	57.460317
AP004607.8	pseudogene	-1.000000	-1.000000	8.074534	37.448317	32.689450
TRIM64	protein coding	14.888889	21.791045	18.327138	40.685544	31.697889
AP004607.7	pseudogene	-1.000000	-1.000000	33.353222	34.988713	33.710514
TRIM51EP	pseudogene	-1.000000	-1.000000	50.099010	61.368118	59.263365
TRIM53AP	pseudogene	-1.000000	-1.000000	17.239145	43.357696	36.825141
AP004607.6	pseudogene	-1.000000	-1.000000	8.992506	19.961342	18.072464
TRIM49C	protein coding	4.930096	0.000000	3.098982	5.833238	5.284367
TRIM64EP	pseudogene	-1.000000	-1.000000	25.191424	23.578431	24.008157
DEUP1	protein coding	0.000000	0.000000	0.000000	4.676366	4.505326
HEPHL1	protein coding	0.000000	0.000000	0.000000	0.293076	0.276004
AP002784.1	lincRNA	-1.000000	-1.000000	0.000000	0.069427	0.068200
CNTN5	protein coding	0.000000	0.000000	0.000000	0.183972	0.182894
TRPC6	protein coding	0.000000	0.000000	0.000000	0.000000	0.238718
BIRC2	protein coding	0.000000	0.000000	0.000000	0.967161	0.836009
GUCY1A2	protein coding	0.000000	0.000000	0.000000	0.008533	0.008127
CWF19L2	protein coding	0.000000	0.000000	0.000000	1.031298	1.005331
RDX	protein coding	0.000000	0.000000	0.000000	0.399543	0.106839
AP002884.1	lincRNA	-1.000000	-1.000000	0.000000	0.159067	0.150351
AP005018.2	pseudogene	-1.000000	-1.000000	3.410475	10.157303	8.316961
TECTA	protein coding	0.000000	0.000000	0.000000	0.330424	0.302259
AP000708.1	other	-1.000000	-1.000000	0.613676	0.000000	0.486787
FAM118B	protein coding	0.000000	0.000000	0.000000	0.567671	0.539052
AP001993.1	lincRNA	-1.000000	-1.000000	0.000000	0.238554	0.228406
AP003481.1	lincRNA	-1.000000	-1.000000	0.000000	0.186959	0.184837
ARHGAP32	protein coding	0.000000	0.000000	0.000000	0.084557	0.081142
AP002856.2	lincRNA	-1.000000	-1.000000	0.000000	0.362413	0.357967
OPCML	protein coding	0.000000	0.000000	0.000000	0.004593	0.004564
JAM3	protein coding	0.000000	0.000000	0.000000	0.068226	0.065001
GLB1L2	protein coding	0.000000	14.384033	6.212842	0.000000	0.449782
AP001999.1	lincRNA	-1.000000	-1.000000	0.000000	1.259733	1.095201
AC215219.1	pseudogene	-1.000000	-1.000000	9.030837	38.302357	35.236952
FAM138D	lincRNA	-1.000000	-1.000000	49.145963	30.290456	46.244285
CCDC77	protein coding	0.000000	0.000000	0.000000	0.590664	0.560219
B4GALNT3	protein coding	0.000000	0.000000	0.000000	0.179924	0.170634
ERC1	protein coding	0.000000	0.000000	0.000000	0.453194	0.443786
CACNA1C	protein coding	0.000000	0.000000	0.000000	0.307278	0.299520
PRMT8	protein coding	0.000000	0.000000	0.000000	2.090461	2.066088
C12orf4	protein coding	0.000000	0.000000	0.000000	0.063977	0.059078
ANO2	protein coding	0.000000	0.000000	0.000000	0.015284	0.013997
PEX5	protein coding	0.000000	0.000000	0.000000	0.402760	0.337917
LINC00937	lincRNA	-1.000000	-1.000000	0.000000	0.265955	0.250950
AC092490.1	lincRNA	-1.000000	-1.000000	10.184372	0.000000	3.080191
PHC1	protein coding	0.000000	4.010025	1.758242	0.000000	0.348192
M6PR	protein coding	0.000000	3.292181	2.793134	0.000000	1.000834
AC009533.1	pseudogene	-1.000000	-1.000000	1.710485	3.522093	3.360551
AC141557.1	pseudogene	-1.000000	-1.000000	0.000000	0.720900	0.703201
DDX12P	pseudogene	-1.000000	-1.000000	0.000000	3.083817	2.771011
AC092821.3	other	-1.000000	-1.000000	0.000000	0.052296	0.051405
PRH1	protein coding	0.000000	0.000000	0.000000	0.000000	0.012116
PRB2	protein coding	0.000000	0.000000	0.000000	18.795832	0.444745
AC007529.2	lincRNA	-1.000000	-1.000000	0.000000	0.092427	0.091621
PIK3C2G	protein coding	0.000000	0.000000	0.000000	0.043546	0.042914
SLCO1A2	protein coding	0.000000	0.000000	0.000000	0.317603	0.300012
ST8SIA1	protein coding	0.000000	0.000000	0.000000	0.000000	2.176184
AC084816.1	lincRNA	-1.000000	-1.000000	0.000000	0.009813	0.009699
SOX5	protein coding	0.000000	0.000000	0.000000	0.064995	0.064470
LMNTD1	protein coding	0.000000	0.000000	0.000000	0.033029	0.032599
OVCH1	protein coding	0.000000	0.000000	0.000000	0.000000	0.049289
CPNE8	protein coding	0.000000	0.000000	0.000000	0.472294	0.454706
C12orf40	protein coding	0.000000	0.000000	0.000000	0.000000	0.170133
SLC2A13	protein coding	0.000000	0.000000	0.000000	0.228913	0.223034
AC090630.1	lincRNA	-1.000000	-1.000000	0.000000	0.363035	0.361267
ADAMTS20	protein coding	0.000000	0.000000	0.000000	0.150994	0.145414
TMEM117	protein coding	0.000000	0.000000	0.000000	0.430032	0.427776
CCNT1	protein coding	0.000000	0.000000	0.000000	0.163292	0.122635
METTL7A	protein coding	0.000000	0.000000	0.000000	0.705787	0.386954
KRT86	protein coding	2.464066	0.000000	1.504388	2.423061	2.387117
KRT81	protein coding	15.085639	0.000000	11.877593	19.445200	16.847536
AC026120.1	pseudogene	-1.000000	-1.000000	0.000000	4.688318	3.769215
FAM19A2	protein coding	0.000000	0.000000	0.000000	0.116123	0.111230
C12orf66	protein coding	0.000000	0.000000	0.000000	2.247228	1.903835
AC012158.1	pseudogene	-1.000000	-1.000000	0.000000	1.966636	1.942448
C12orf56	protein coding	0.000000	0.000000	0.000000	2.793646	2.684489
RASSF3	protein coding	0.000000	0.000000	0.000000	0.031093	0.030436
AC025419.1	lincRNA	-1.000000	-1.000000	0.000000	0.013432	0.013102
MYRFL	protein coding	0.000000	0.000000	0.000000	0.066042	0.064278
AC084032.1	lincRNA	-1.000000	-1.000000	47.313692	2.010908	3.221638
AC025575.2	lincRNA	-1.000000	-1.000000	0.000000	0.338660	0.335945
LGR5	protein coding	0.000000	0.000000	0.000000	0.286830	0.277740
TRHDE	protein coding	0.000000	0.000000	0.000000	0.017815	0.011825
AC078923.1	lincRNA	-1.000000	-1.000000	0.000000	0.016213	0.016159
NAV3	protein coding	0.000000	0.000000	0.000000	0.002740	0.002702
SYT1	protein coding	0.000000	0.000000	0.000000	0.016845	0.016666
PAWR	protein coding	0.000000	0.000000	0.000000	0.051107	0.042198
OTOGL	protein coding	0.000000	0.000000	0.000000	0.185504	0.178075
PTPRQ	protein coding	0.000000	0.000000	0.000000	0.290388	0.275088
TMTC2	protein coding	0.000000	0.000000	0.000000	0.153805	0.151119
LRRIQ1	protein coding	0.000000	0.000000	0.000000	0.015763	0.014103
LINC02391	lincRNA	-1.000000	-1.000000	0.000000	2.271209	2.255419
PLEKHG7	protein coding	0.000000	0.000000	0.000000	0.620165	0.570667
EEA1	protein coding	0.000000	0.000000	0.000000	0.199038	0.186522
MRPL42	protein coding	0.000000	0.000000	0.000000	3.950104	2.651616
PGAM1P5	pseudogene	-1.000000	-1.000000	0.000000	0.039153	0.038393
CCDC38	protein coding	0.000000	0.000000	0.000000	0.140449	0.131707
AMDHD1	protein coding	0.000000	6.159895	3.559258	0.882973	1.164300
CDK17	protein coding	0.000000	0.000000	0.000000	0.477767	0.457894
CFAP54	protein coding	0.000000	0.000000	0.000000	0.045467	0.044043
AC007656.1	lincRNA	-1.000000	-1.000000	0.000000	0.023072	0.023005
AC007424.1	pseudogene	-1.000000	-1.000000	0.000000	3.063732	2.419138
UTP20	protein coding	0.000000	0.000000	0.000000	0.038003	0.034740
TTC41P	pseudogene	-1.000000	-1.000000	0.000000	0.041288	0.038167
POLR3B	protein coding	0.000000	0.000000	0.000000	0.306755	0.297627
SVOP	protein coding	0.000000	0.000000	0.000000	0.113448	0.106609
RPH3A	protein coding	0.000000	0.000000	0.000000	0.365881	0.359207
RBM19	protein coding	0.000000	0.000000	0.000000	0.113242	0.108933
RNF10	protein coding	0.000000	0.000000	0.000000	0.135416	0.122410
SPPL3	protein coding	0.000000	0.000000	0.000000	0.097782	0.094459
TMEM120B	protein coding	0.000000	0.000000	0.000000	0.626426	0.550898
HIP1R	protein coding	0.000000	0.000000	0.000000	0.684573	0.550742
RFLNA	protein coding	0.000000	0.000000	0.000000	0.050934	0.050469
SCARB1	protein coding	0.000000	0.000000	0.000000	0.297479	0.233433
TMEM132B	protein coding	0.000000	0.000000	0.000000	0.021253	0.060563
AC007368.1	other	-1.000000	-1.000000	0.000000	2.022471	1.977982
TMEM132D	protein coding	0.000000	0.000000	0.000000	0.226344	0.224415
RIMBP2	protein coding	0.000000	0.000000	0.000000	0.009275	0.009058
ADGRD1	protein coding	0.000000	0.000000	0.000000	0.110466	0.107165
AC078925.1	lincRNA	-1.000000	-1.000000	0.000000	2.690892	2.379500
LINC01257	lincRNA	-1.000000	-1.000000	0.000000	1.995634	1.888564
AC092850.1	other	-1.000000	-1.000000	2.336795	-1.000000	2.336795
LINC02415	lincRNA	-1.000000	-1.000000	4.794521	0.000000	3.383459
RNA5SP376	rRNA	-1.000000	-1.000000	64.864865	-1.000000	64.864865
SFSWAP	protein coding	0.000000	0.000000	0.000000	0.095058	0.091364
PUS1	protein coding	0.000000	0.000000	0.000000	0.196783	0.137758
EP400	protein coding	0.000000	0.000000	0.000000	0.111905	0.100624
NOC4L	protein coding	0.000000	0.000000	0.000000	12.804978	9.744548
GALNT9	protein coding	0.000000	0.000000	0.000000	0.463049	0.450454
FBRSL1	protein coding	0.000000	0.000000	0.000000	0.074668	0.067965
POLE	protein coding	0.000000	0.000000	0.000000	0.477884	0.418160
CHFR	protein coding	0.000000	0.000000	0.000000	0.080780	0.067106
FAM230C	lincRNA	-1.000000	-1.000000	0.000000	0.155423	0.147031
AL356585.3	pseudogene	-1.000000	-1.000000	18.405512	11.859528	12.260697
FO681491.1	pseudogene	-1.000000	-1.000000	10.998259	1.328783	2.789596
CENPIP1	pseudogene	-1.000000	-1.000000	0.000000	4.878445	4.541326
PARP4P2	pseudogene	-1.000000	-1.000000	0.000000	0.277678	0.261793
TPTE2	protein coding	0.000000	0.000000	0.000000	0.114609	0.112394
PSPC1	protein coding	0.000000	0.000000	0.000000	0.053850	0.038793
MTUS2	protein coding	0.000000	0.000000	0.000000	0.036585	0.036173
B3GLCT	protein coding	0.000000	0.000000	0.000000	2.063892	1.997129
FRY	protein coding	0.000000	0.000000	0.000000	0.005948	0.005747
RFC3	protein coding	0.000000	0.000000	0.000000	0.026782	0.026261
LINC02343	lincRNA	-1.000000	-1.000000	0.000000	1.122957	1.120518
LINC00457	lincRNA	-1.000000	-1.000000	0.000000	1.458291	1.452969
DCLK1	protein coding	0.000000	0.000000	0.000000	0.172795	0.168204
TPTE2P5	pseudogene	-1.000000	-1.000000	0.000000	0.081007	0.079435
DGKH	protein coding	0.000000	0.000000	0.000000	0.066116	0.056340
CHCHD2P11	pseudogene	-1.000000	-1.000000	3.728070	-1.000000	3.728070
LINC02341	lincRNA	-1.000000	-1.000000	0.000000	0.764075	0.754252
COG3	protein coding	0.000000	0.000000	0.000000	0.277303	0.257904
RB1	protein coding	0.000000	0.000000	0.000000	1.102823	1.083494
LPAR6	protein coding	0.000000	0.000000	0.000000	3.131435	1.737490
FNDC3A	protein coding	0.000000	0.000000	0.000000	0.026524	0.025656
CAB39L	protein coding	0.000000	0.000000	0.000000	0.029024	0.028049
DLEU1	other	-1.000000	-1.000000	0.000000	0.059923	0.058808
AL158066.1	other	-1.000000	-1.000000	0.000000	2.431444	2.356114
TPTE2P3	pseudogene	-1.000000	-1.000000	0.000000	2.240723	2.198401
PRR20C	protein coding	100.000000	100.000000	100.000000	90.885232	92.050235
PRR20D	protein coding	100.000000	100.000000	100.000000	100.000000	100.000000
PRR20E	protein coding	100.000000	100.000000	100.000000	100.000000	100.000000
DIAPH3	protein coding	0.000000	0.000000	0.000000	0.311092	0.307782
LINC00448	lincRNA	-1.000000	-1.000000	0.000000	0.182066	0.179778
AL445989.1	lincRNA	-1.000000	-1.000000	24.840138	8.680556	16.271030
OR7E104P	pseudogene	-1.000000	-1.000000	7.278955	6.876061	7.006869
PCDH9	protein coding	0.000000	0.000000	0.000000	0.027428	0.026520
DACH1	protein coding	0.000000	0.000000	0.000000	0.151481	0.149572
LINC00402	lincRNA	-1.000000	-1.000000	0.000000	0.476607	0.420772
AL355390.2	lincRNA	-1.000000	-1.000000	0.000000	0.243159	0.241368
SLAIN1	protein coding	0.000000	0.000000	0.000000	0.986599	0.924866
AL354896.1	lincRNA	-1.000000	-1.000000	0.000000	0.085270	0.084750
GPC5	protein coding	0.000000	0.000000	0.000000	0.189992	0.189550
GPC6	protein coding	0.000000	0.000000	0.000000	0.046505	0.046249
MYO16	protein coding	0.000000	0.000000	0.000000	0.007124	0.007028
COL4A1	protein coding	0.000000	0.000000	0.000000	0.138354	0.131491
COL4A2	protein coding	0.000000	0.000000	0.000000	0.017010	0.016408
RAB20	protein coding	0.000000	0.000000	0.000000	0.223431	0.214653
ARHGEF7	protein coding	0.000000	0.000000	0.000000	0.260238	0.245844
TEX29	protein coding	0.000000	0.000000	0.000000	4.037444	3.288794
AL359649.1	lincRNA	-1.000000	-1.000000	0.000000	1.892503	1.844634
MCF2L	protein coding	0.000000	0.000000	0.000000	0.609457	0.574598
PROZ	protein coding	0.000000	0.000000	0.000000	1.241776	1.099862
CUL4A	protein coding	0.000000	0.000000	0.000000	0.121589	0.106934
ADPRHL1	protein coding	0.000000	0.000000	0.000000	0.193136	0.153949
TMCO3	protein coding	0.000000	0.000000	0.000000	1.126576	0.948188
GRK1	protein coding	0.000000	0.000000	0.000000	0.253497	0.238028
GAS6	protein coding	0.000000	0.000000	0.000000	0.614754	0.579071
LINC00452	lincRNA	-1.000000	-1.000000	0.000000	2.613180	2.346191
RASA3	protein coding	0.000000	0.000000	0.000000	3.583192	3.485158
CR383658.1	pseudogene	-1.000000	-1.000000	23.738063	17.491883	18.062216
CR383658.2	pseudogene	-1.000000	-1.000000	0.721785	1.409662	1.346316
CR383656.13	pseudogene	-1.000000	-1.000000	0.000000	7.136305	6.635960
LINC02297	lincRNA	-1.000000	-1.000000	7.305630	19.560440	14.083233
CR383656.5	pseudogene	-1.000000	-1.000000	0.000000	15.197331	14.889161
NF1P10	pseudogene	-1.000000	-1.000000	3.600000	12.422102	10.300158
AL929601.4	pseudogene	-1.000000	-1.000000	10.074627	-1.000000	10.074627
NF1P7	pseudogene	-1.000000	-1.000000	40.156965	32.681496	33.891686
MED15P1	pseudogene	-1.000000	-1.000000	61.415333	28.241092	38.519677
AL929601.1	lincRNA	-1.000000	-1.000000	31.034483	34.733787	34.504975
AL929601.2	lincRNA	-1.000000	-1.000000	97.105263	84.587814	89.574468
POTEM	protein coding	30.582842	61.937716	35.572687	47.345864	46.845905
AL589182.1	lincRNA	-1.000000	-1.000000	32.955975	36.040444	35.965163
DUXAP9	pseudogene	-1.000000	-1.000000	62.662539	22.402476	25.241463
AL589743.5	lincRNA	-1.000000	-1.000000	27.727087	20.450039	21.503066
AL589743.3	pseudogene	-1.000000	-1.000000	3.826955	7.439626	7.309302
AL589743.2	lincRNA	-1.000000	-1.000000	81.593508	-1.000000	81.593508
AL589743.1	pseudogene	-1.000000	-1.000000	36.586310	21.005945	24.048081
BMS1P17	pseudogene	-1.000000	-1.000000	39.503986	26.838627	27.790927
LINC01297	lincRNA	-1.000000	-1.000000	10.944935	16.950486	16.288835
POTEG	protein coding	12.311722	34.319527	19.064911	42.406857	40.778528
MED15P6	pseudogene	-1.000000	-1.000000	0.000000	2.808390	2.072403
AL512310.11	other	-1.000000	-1.000000	22.992126	11.159802	11.203462
AL512310.8	pseudogene	-1.000000	-1.000000	100.000000	-1.000000	100.000000
AL512310.2	lincRNA	-1.000000	-1.000000	17.091153	0.000000	7.683037
ARHGAP42P4	pseudogene	-1.000000	-1.000000	2.147971	-1.000000	2.147971
OR11H2	protein coding	0.000000	0.000000	0.000000	13.742690	3.291317
OR4N2	protein coding	0.000000	0.000000	0.000000	0.066958	0.064726
DHRS4	protein coding	0.000000	3.115067	2.126736	0.000000	0.312241
DHRS4L2	protein coding	0.000000	0.000000	0.000000	4.026629	3.758143
NRL	protein coding	0.000000	0.000000	0.000000	0.953340	0.868021
AL136295.1	protein coding	0.000000	0.000000	0.000000	0.157707	0.139826
LINC02306	lincRNA	-1.000000	-1.000000	0.000000	0.074614	0.074484
AL390334.1	pseudogene	-1.000000	-1.000000	0.000000	0.025133	0.025061
PRKD1	protein coding	0.000000	0.000000	0.000000	0.013744	0.013649
SCFD1	protein coding	0.000000	0.000000	0.000000	2.795778	2.728232
NUBPL	protein coding	0.000000	0.000000	0.000000	0.440929	0.436612
EGLN3	protein coding	0.000000	0.000000	0.000000	0.083918	0.045679
AL445363.3	other	-1.000000	-1.000000	85.522388	-1.000000	85.522388
AL445363.1	lincRNA	-1.000000	-1.000000	100.000000	95.674847	96.927435
RNU1-27P	snRNA	-1.000000	-1.000000	100.000000	-1.000000	100.000000
RNU1-28P	snRNA	-1.000000	-1.000000	100.000000	-1.000000	100.000000
SNX6	protein coding	0.000000	30.464585	21.709634	0.000000	1.157927
AL133304.1	lincRNA	-1.000000	-1.000000	0.000000	1.083591	0.844051
LINC00609	lincRNA	-1.000000	-1.000000	0.000000	0.229117	0.227702
PTCSC3	lincRNA	-1.000000	-1.000000	0.000000	0.542932	0.535183
MIPOL1	protein coding	0.000000	0.000000	0.000000	0.107467	0.104952
AL442163.1	other	-1.000000	-1.000000	0.000000	0.014111	0.014090
FSCB	protein coding	1.291364	0.000000	1.089547	-1.000000	1.089547
POLE2	protein coding	0.000000	0.000000	0.000000	0.150221	0.142644
AL079307.1	other	-1.000000	-1.000000	0.000000	3.878331	3.491504
AL365295.1	other	-1.000000	-1.000000	0.000000	0.027517	0.027402
ARMH4	protein coding	0.000000	0.000000	0.000000	0.416209	0.201740
LINC01500	lincRNA	-1.000000	-1.000000	0.000000	0.172920	0.171872
LRRC9	protein coding	0.000000	0.000000	0.000000	0.458312	0.442140
C14orf39	protein coding	0.000000	0.000000	0.000000	0.000000	0.049549
RAD51B	protein coding	0.000000	0.000000	0.000000	0.003091	0.003075
SLC8A3	protein coding	0.000000	0.000000	0.000000	0.029244	0.027614
PCNX1	protein coding	0.000000	0.000000	0.000000	0.076461	0.071643
SIPA1L1	protein coding	0.000000	0.000000	0.000000	0.151875	0.148296
NRXN3	protein coding	0.000000	0.000000	0.000000	0.111602	0.110665
TSHR	protein coding	0.000000	0.000000	0.000000	0.023086	0.021954
LINC02328	lincRNA	-1.000000	-1.000000	0.000000	0.023258	0.023069
CATSPERB	protein coding	0.000000	0.000000	0.000000	0.618781	0.605967
RIN3	protein coding	0.000000	0.000000	0.000000	0.154555	0.148385
PRIMA1	protein coding	0.000000	0.000000	0.000000	0.075435	0.071242
AL355097.1	lincRNA	-1.000000	-1.000000	0.000000	1.208740	0.966184
SETD3	protein coding	0.000000	0.000000	0.000000	0.037110	0.034880
AL359682.1	lincRNA	-1.000000	-1.000000	0.000000	0.254123	0.223959
AL590079.1	lincRNA	-1.000000	-1.000000	0.000000	0.577741	0.564472
AL512356.2	pseudogene	-1.000000	-1.000000	24.277457	-1.000000	24.277457
BRF1	protein coding	0.000000	0.000000	0.000000	11.006856	10.163401
IGHVIII-44	pseudogene	-1.000000	-1.000000	60.763889	82.474227	66.149871
AC244452.3	pseudogene	-1.000000	-1.000000	30.141844	-1.000000	30.141844
FAM30B	pseudogene	-1.000000	-1.000000	25.000000	18.181818	20.040900
BCAR1P1	pseudogene	-1.000000	-1.000000	14.645669	-1.000000	14.645669
AC087386.1	lincRNA	-1.000000	-1.000000	5.779335	31.420750	30.653894
AC087386.2	other	-1.000000	-1.000000	20.232959	-1.000000	20.232959
BMS1P15	pseudogene	-1.000000	-1.000000	26.315789	17.712928	19.106383
HERC2P3	pseudogene	-1.000000	-1.000000	14.492917	19.182190	18.854639
AC023310.1	pseudogene	-1.000000	-1.000000	24.931880	33.645117	32.182857
GOLGA6L6	protein coding	7.264368	10.560697	8.773679	46.889790	31.496380
AC023310.3	pseudogene	-1.000000	-1.000000	43.348281	49.264015	48.267839
GOLGA8CP	pseudogene	-1.000000	-1.000000	33.517953	43.497702	39.569101
SPATA31E2P	pseudogene	-1.000000	-1.000000	70.829976	44.065484	67.356604
AC023310.2	pseudogene	-1.000000	-1.000000	61.355311	-1.000000	61.355311
IGHV1OR15-6	pseudogene	-1.000000	-1.000000	51.754386	18.292683	45.305164
NBEAP1	pseudogene	-1.000000	-1.000000	0.000000	1.605212	1.553461
AC012414.5	lincRNA	-1.000000	-1.000000	3.935041	26.243305	24.890301
RNU6-498P	snRNA	-1.000000	-1.000000	86.792453	-1.000000	86.792453
AC012414.3	lincRNA	-1.000000	-1.000000	20.214190	71.759196	69.269521
AC012414.4	lincRNA	-1.000000	-1.000000	86.579683	100.000000	91.941802
AC012414.1	pseudogene	-1.000000	-1.000000	97.003745	-1.000000	97.003745
AC012414.7	pseudogene	-1.000000	-1.000000	27.224436	54.324605	52.532204
GRAMD4P5	pseudogene	-1.000000	-1.000000	4.868421	21.340782	13.803496
AC012414.2	pseudogene	-1.000000	-1.000000	100.000000	-1.000000	100.000000
POTEB2	protein coding	85.443425	100.000000	85.883749	62.641948	63.919591
AC012414.6	pseudogene	-1.000000	-1.000000	35.250000	-1.000000	35.250000
AC037471.2	pseudogene	-1.000000	-1.000000	75.209380	-1.000000	75.209380
ZNF519P2	pseudogene	-1.000000	-1.000000	47.619048	-1.000000	47.619048
NF1P1	pseudogene	-1.000000	-1.000000	18.835098	31.492391	29.722749
LINC01193	lincRNA	-1.000000	-1.000000	19.269677	24.022541	23.664050
OR11J5P	pseudogene	-1.000000	-1.000000	25.509110	-1.000000	25.509110
IGHD3OR15-3B	other	-1.000000	-1.000000	100.000000	-1.000000	100.000000
FAM30C	pseudogene	-1.000000	-1.000000	43.276284	25.904762	30.827068
BCAR1P2	pseudogene	-1.000000	-1.000000	64.881890	-1.000000	64.881890
AC126335.1	lincRNA	-1.000000	-1.000000	52.848723	93.531283	84.856070
AC126335.2	other	-1.000000	-1.000000	34.749784	-1.000000	34.749784
BMS1P16	pseudogene	-1.000000	-1.000000	7.678883	26.714189	23.581963
AC068446.1	pseudogene	-1.000000	-1.000000	23.320413	-1.000000	23.320413
AC068446.2	lincRNA	-1.000000	-1.000000	77.957486	42.154416	45.023697
RNU6-1235P	snRNA	-1.000000	-1.000000	100.000000	-1.000000	100.000000
AC060814.5	lincRNA	-1.000000	-1.000000	25.033289	64.218877	62.318560
AC060814.4	lincRNA	-1.000000	-1.000000	64.678472	78.230337	70.117515
AC060814.1	pseudogene	-1.000000	-1.000000	42.830540	-1.000000	42.830540
AC060814.3	lincRNA	-1.000000	-1.000000	32.886216	-1.000000	32.886216
CXADRP2	pseudogene	-1.000000	-1.000000	1.930147	-1.000000	1.930147
AC060814.2	pseudogene	-1.000000	-1.000000	16.993464	-1.000000	16.993464
GRAMD4P6	pseudogene	-1.000000	-1.000000	39.506173	-1.000000	39.506173
POTEB3	protein coding	17.640321	0.000000	16.988417	29.040085	28.138972
NF1P9	pseudogene	-1.000000	-1.000000	61.744698	44.036586	46.370798
MIR5701-2	miRNA	-1.000000	-1.000000	88.888889	-1.000000	88.888889
AC183088.1	pseudogene	-1.000000	-1.000000	3.831041	-1.000000	3.831041
LINC02203	protein coding	0.000000	0.000000	0.000000	26.654935	24.448403
OR11K1P	pseudogene	-1.000000	-1.000000	21.140143	-1.000000	21.140143
AC135068.4	pseudogene	-1.000000	-1.000000	100.000000	-1.000000	100.000000
AC135068.7	lincRNA	-1.000000	-1.000000	100.000000	100.000000	100.000000
AC135068.6	pseudogene	-1.000000	-1.000000	100.000000	-1.000000	100.000000
AC135068.8	other	-1.000000	-1.000000	100.000000	100.000000	100.000000
AC135068.9	pseudogene	-1.000000	-1.000000	100.000000	100.000000	100.000000
AC135068.2	other	-1.000000	-1.000000	13.068182	9.876543	12.643678
AC134981.1	pseudogene	-1.000000	-1.000000	39.769452	0.000000	31.944444
MIR3118-4	miRNA	-1.000000	-1.000000	100.000000	-1.000000	100.000000
POTEB	protein coding	94.740061	100.000000	94.956012	72.968814	74.507554
ZNF519P3	pseudogene	-1.000000	-1.000000	80.019399	-1.000000	80.019399
NF1P2	pseudogene	-1.000000	-1.000000	65.415335	49.501520	51.622419
OR11J7P	pseudogene	-1.000000	-1.000000	100.000000	-1.000000	100.000000
OR11J6P	pseudogene	-1.000000	-1.000000	100.000000	-1.000000	100.000000
OR11H3P	pseudogene	-1.000000	-1.000000	26.171079	-1.000000	26.171079
AC134980.3	protein coding	25.762355	29.670330	28.065630	37.360785	37.090693
AC134980.1	pseudogene	-1.000000	-1.000000	17.230444	-1.000000	17.230444
AC010760.1	lincRNA	-1.000000	-1.000000	100.000000	89.373923	91.910800
RPS8P10	pseudogene	-1.000000	-1.000000	100.000000	-1.000000	100.000000
IGHV1OR15-1	other	-1.000000	-1.000000	100.000000	100.000000	100.000000
IGHV1OR15-3	pseudogene	-1.000000	-1.000000	100.000000	100.000000	100.000000
IGHV4OR15-8	other	-1.000000	-1.000000	82.670455	100.000000	85.977011
IGHV1OR15-4	pseudogene	-1.000000	-1.000000	47.262248	0.000000	37.962963
AC100757.1	pseudogene	-1.000000	-1.000000	21.101418	-1.000000	21.101418
SPATA31E3P	pseudogene	-1.000000	-1.000000	65.986233	38.035597	58.577406
GOLGA8DP	pseudogene	-1.000000	-1.000000	31.488011	43.148542	40.081009
AC100757.3	pseudogene	-1.000000	-1.000000	32.099644	33.596215	33.079848
GOLGA6L22	protein coding	18.245614	33.170201	24.477748	30.184527	27.733127
HERC2P7	pseudogene	-1.000000	-1.000000	56.728232	38.108331	41.376960
HERC2P2	pseudogene	-1.000000	-1.000000	14.474440	24.778651	24.018059
AC011767.1	pseudogene	-1.000000	-1.000000	8.941980	0.000000	2.307963
GOLGA6L1	protein coding	64.474340	100.000000	72.775869	69.944247	70.832359
AC116165.1	pseudogene	-1.000000	-1.000000	53.373313	58.568738	57.683338
GOLGA8EP	pseudogene	-1.000000	-1.000000	57.450048	56.442403	56.800300
MIR4509-1	miRNA	-1.000000	-1.000000	100.000000	-1.000000	100.000000
AC242376.1	pseudogene	-1.000000	-1.000000	100.000000	45.995045	55.041247
AC242376.2	pseudogene	-1.000000	-1.000000	19.501134	2.736766	6.786590
AC100756.3	pseudogene	-1.000000	-1.000000	84.573003	57.287181	63.600559
AC100756.1	pseudogene	-1.000000	-1.000000	57.415565	59.571788	59.202692
GOLGA8S	protein coding	2.555911	-1.000000	2.555911	2.877612	3.100216
AC100756.2	pseudogene	-1.000000	-1.000000	72.653061	28.359031	35.856391
UBE3A	protein coding	0.000000	0.000000	0.000000	0.053925	0.047471
ATP10A	protein coding	0.000000	0.000000	0.000000	0.103559	0.099522
LINC02248	lincRNA	-1.000000	-1.000000	0.000000	0.360605	0.353951
GABRG3	protein coding	0.000000	0.000000	0.000000	0.055845	0.054669
OCA2	protein coding	0.000000	0.000000	0.000000	0.007328	0.007257
HERC2	protein coding	0.000000	0.000000	0.000000	0.156959	0.145420
AC091304.3	pseudogene	-1.000000	-1.000000	49.930070	32.922487	35.750229
AC091304.5	pseudogene	-1.000000	-1.000000	100.000000	-1.000000	100.000000
AC091304.1	pseudogene	-1.000000	-1.000000	82.800904	71.187014	75.135674
AC091304.4	pseudogene	-1.000000	-1.000000	61.873990	51.859862	53.969336
GOLGA8F	protein coding	68.136118	62.145030	63.624212	74.443345	70.314249
ABCB10P3	pseudogene	-1.000000	-1.000000	53.071594	-1.000000	53.071594
MIR4509-2	miRNA	-1.000000	-1.000000	100.000000	-1.000000	100.000000
AC091304.10	pseudogene	-1.000000	-1.000000	100.000000	-1.000000	100.000000
AC138749.4	pseudogene	-1.000000	-1.000000	91.269841	-1.000000	91.269841
MIR4509-3	miRNA	-1.000000	-1.000000	100.000000	-1.000000	100.000000
ABCB10P4	pseudogene	-1.000000	-1.000000	47.274393	-1.000000	47.274393
GOLGA8G	protein coding	65.434001	0.000000	63.414634	57.684941	53.823771
AC138749.3	pseudogene	-1.000000	-1.000000	43.961353	37.893762	38.887451
AC138749.1	pseudogene	-1.000000	-1.000000	62.768110	45.909437	51.324118
HERC2P11	pseudogene	-1.000000	-1.000000	76.243094	48.205971	52.887469
HERC2P9	pseudogene	-1.000000	-1.000000	18.672325	20.768482	20.470492
AC055876.2	pseudogene	-1.000000	-1.000000	21.651376	17.580505	18.370214
GOLGA8J	protein coding	18.967334	-1.000000	18.967334	30.627350	28.508520
DNM1P28	pseudogene	-1.000000	-1.000000	49.260042	51.362007	51.056015
ULK4P3	pseudogene	-1.000000	-1.000000	54.576043	28.151023	29.564504
GOLGA8T	protein coding	26.015831	-1.000000	26.015831	27.006009	26.838165
DNM1P30	pseudogene	-1.000000	-1.000000	8.869180	5.091258	5.754829
AC120045.1	lincRNA	-1.000000	-1.000000	63.909774	48.282186	50.298507
LINC02249	lincRNA	-1.000000	-1.000000	8.200562	12.661608	11.629918
AC135731.2	pseudogene	-1.000000	-1.000000	35.670005	38.198343	37.278005
AC019322.4	other	-1.000000	-1.000000	0.839908	-1.000000	0.839908
CHRFAM7A	protein coding	23.602484	45.665773	42.417314	43.786441	43.532966
AC019322.3	pseudogene	-1.000000	-1.000000	98.742138	92.732167	95.008183
GOLGA8R	protein coding	57.255937	-1.000000	57.255937	67.330114	65.467281
AC019322.2	pseudogene	-1.000000	-1.000000	15.753425	-1.000000	15.753425
AC127502.1	pseudogene	-1.000000	-1.000000	19.028340	22.909853	22.701118
AC026150.2	pseudogene	-1.000000	-1.000000	62.597403	13.672496	45.302013
AC026150.1	lincRNA	-1.000000	-1.000000	43.857143	47.273782	46.834581
GOLGA8Q	protein coding	31.612223	-1.000000	31.612223	33.184121	32.840833
DNM1P50	pseudogene	-1.000000	-1.000000	86.982249	55.406386	60.330579
ULK4P2	pseudogene	-1.000000	-1.000000	55.569782	33.332068	34.573077
GOLGA8H	protein coding	0.842993	-1.000000	0.842993	1.564522	1.437470
OTUD7A	protein coding	0.000000	0.000000	0.000000	0.195785	0.190191
CHRNA7	protein coding	1.674877	37.689000	33.244163	0.958455	2.022999
AC068448.1	other	-1.000000	-1.000000	10.219164	-1.000000	10.219164
AC139426.3	pseudogene	-1.000000	-1.000000	42.225462	51.587937	48.239739
RNU6-18P	snRNA	-1.000000	-1.000000	100.000000	-1.000000	100.000000
AC139426.2	lincRNA	-1.000000	-1.000000	52.000000	46.971972	47.138006
DNM1P31	pseudogene	-1.000000	-1.000000	0.000000	7.251082	5.261091
GOLGA8K	protein coding	11.310782	0.000000	11.304807	14.403583	13.729781
DNM1P32	pseudogene	-1.000000	-1.000000	28.360958	35.627530	34.405637
GOLGA8O	protein coding	59.989512	17.441860	54.919169	52.504505	53.001520
AC135983.5	pseudogene	-1.000000	-1.000000	100.000000	-1.000000	100.000000
AC135983.4	pseudogene	-1.000000	-1.000000	95.241872	67.205323	82.492454
AC135983.3	pseudogene	-1.000000	-1.000000	45.387755	63.992172	60.397288
AC135983.2	pseudogene	-1.000000	-1.000000	23.937360	17.535809	18.544326
LINC02256	lincRNA	-1.000000	-1.000000	42.511013	28.422507	28.668115
GOLGA8N	protein coding	60.010482	0.835887	21.375296	44.692872	35.462682
FMN1	protein coding	0.000000	0.000000	0.000000	0.013429	0.012815
GOLGA8A	protein coding	51.986434	7.975237	26.860707	64.339493	26.444399
AC025678.1	pseudogene	-1.000000	-1.000000	100.000000	-1.000000	100.000000
AC025678.2	pseudogene	-1.000000	-1.000000	17.853457	-1.000000	17.853457
GOLGA8B	protein coding	63.478261	3.885805	30.749129	77.035119	25.129550
AC027139.1	pseudogene	-1.000000	-1.000000	30.000000	-1.000000	30.000000
C15orf41	protein coding	0.000000	0.000000	0.000000	0.049759	0.048995
AC068875.1	lincRNA	-1.000000	-1.000000	0.000000	0.025536	0.025441
C15orf53	protein coding	0.000000	0.000000	0.000000	0.000000	0.031132
AC013652.1	lincRNA	-1.000000	-1.000000	0.000000	0.161487	0.159467
PPIP5K1	protein coding	63.196635	31.889764	54.676259	36.549113	38.683946
CKMT1B	protein coding	55.482456	57.369062	56.190041	39.845448	24.732000
CATSPER2	protein coding	0.000000	7.673267	4.908392	15.416335	14.239556
CKMT1A	protein coding	55.482456	76.544622	63.693131	39.396171	48.011364
STRCP1	pseudogene	-1.000000	-1.000000	48.620237	23.758732	30.862217
SORD	protein coding	0.000000	18.096447	14.211680	0.000000	1.318393
AC090527.2	protein coding	0.000000	0.000000	0.000000	0.467609	0.461990
SEMA6D	protein coding	0.000000	0.000000	0.000000	0.022351	0.022029
FBN1	protein coding	0.000000	0.000000	0.000000	0.050441	0.047149
FAM227B	protein coding	0.000000	0.000000	0.000000	0.056340	0.055448
ATP8B4	protein coding	0.000000	0.000000	0.000000	0.013216	0.012940
DMXL2	protein coding	0.000000	0.000000	0.000000	0.786980	0.738342
WDR72	protein coding	0.000000	0.000000	0.000000	0.091659	0.088706
NEDD4	protein coding	0.000000	0.000000	0.000000	0.247092	0.235578
GCOM1	protein coding	0.000000	0.000000	0.000000	0.049867	0.048845
ALDH1A2	protein coding	0.000000	0.000000	0.000000	0.026789	0.025347
FAM81A	protein coding	0.000000	0.000000	0.000000	0.119668	0.116005
RORA	protein coding	0.000000	0.000000	0.000000	0.064217	0.063155
RAB11A	protein coding	0.000000	0.000000	0.000000	0.000000	0.075932
MEGF11	protein coding	0.000000	0.000000	0.000000	0.024765	0.024256
MAP2K1	protein coding	0.000000	0.000000	0.000000	1.364073	1.318546
PIAS1	protein coding	0.000000	0.000000	0.000000	0.061949	0.056085
UACA	protein coding	0.000000	0.000000	0.000000	4.102706	3.818817
THSD4	protein coding	0.000000	0.000000	0.000000	0.369914	0.364785
LINC02259	lincRNA	-1.000000	-1.000000	0.000000	3.584899	3.509389
AC100827.1	pseudogene	-1.000000	-1.000000	72.178478	31.912568	43.788344
GOLGA6B	protein coding	31.283037	0.000000	30.520394	40.267678	38.495196
REC114	protein coding	0.000000	0.000000	0.000000	0.121636	0.120661
GOLGA6A	protein coding	38.760807	72.827081	50.488189	50.115985	50.193020
AC010931.1	pseudogene	-1.000000	-1.000000	100.000000	60.000000	72.018349
ISLR2	protein coding	0.000000	0.000000	0.000000	0.000000	2.422245
GOLGA6C	protein coding	34.406535	-1.000000	34.406535	46.726410	44.456897
GOLGA6D	protein coding	51.296830	5.393586	33.063115	70.339519	60.353068
TSPAN3	protein coding	0.000000	0.000000	0.000000	0.253045	0.213715
LINGO1	protein coding	0.000000	0.000000	0.000000	0.107273	0.104872
ANKRD34C-AS1	lincRNA	-1.000000	-1.000000	0.000000	0.142249	0.139856
AC060809.1	lincRNA	-1.000000	-1.000000	0.000000	0.011308	0.011288
AC104041.1	lincRNA	-1.000000	-1.000000	0.000000	0.077190	0.076907
EFL1	protein coding	0.000000	0.000000	0.000000	0.629578	0.609659
ADAMTS7P1	pseudogene	-1.000000	-1.000000	3.918753	2.967054	3.097959
GOLGA6L10	protein coding	5.353728	16.753563	12.730544	11.545364	12.092434
GOLGA6L9	protein coding	0.230947	0.000000	0.175439	18.776161	10.355774
UBE2Q2P6	pseudogene	-1.000000	-1.000000	0.000000	24.301224	23.075236
CSPG4P10	pseudogene	-1.000000	-1.000000	34.568761	46.914863	41.909367
GOLGA2P10	pseudogene	-1.000000	-1.000000	8.195788	16.974631	16.593012
GOLGA6L17P	pseudogene	-1.000000	-1.000000	0.000000	12.057817	9.293462
HOMER2	protein coding	0.000000	0.000000	0.000000	4.167996	2.889945
SH3GL3	protein coding	0.000000	0.000000	0.000000	1.524457	1.503659
EFL1P1	pseudogene	-1.000000	-1.000000	0.000000	1.817856	1.746490
DNM1P41	other	-1.000000	-1.000000	71.872201	-1.000000	71.872201
AC136698.1	lincRNA	-1.000000	-1.000000	53.027523	35.262083	40.079365
UBE2Q2L	protein coding	0.000000	0.000000	0.000000	47.013633	44.591544
CSPG4P11	pseudogene	-1.000000	-1.000000	81.014463	69.655052	74.905944
GOLGA2P7	pseudogene	-1.000000	-1.000000	83.862434	83.397042	83.477697
GOLGA6L4	protein coding	40.405797	38.738104	39.368698	78.253937	59.760292
UBE2Q2P8	pseudogene	-1.000000	-1.000000	100.000000	-1.000000	100.000000
DNM1P51	pseudogene	-1.000000	-1.000000	18.419557	31.653578	22.958536
UBE2Q2P11	pseudogene	-1.000000	-1.000000	0.000000	28.877851	28.221536
AC243562.3	lincRNA	-1.000000	-1.000000	25.350950	31.460674	29.227941
RF00017	other	-1.000000	-1.000000	100.000000	-1.000000	100.000000
UBE2Q2P12	pseudogene	-1.000000	-1.000000	0.000000	61.981153	60.587784
AC048382.4	lincRNA	-1.000000	-1.000000	22.018349	14.560440	16.575137
CSPG4P12	pseudogene	-1.000000	-1.000000	68.818514	67.771387	68.282370
AC044860.1	pseudogene	-1.000000	-1.000000	78.966565	53.379793	54.825413
GOLGA6L3	pseudogene	-1.000000	-1.000000	4.767580	20.063949	16.198865
ADAMTS7P4	pseudogene	-1.000000	-1.000000	4.823209	2.365585	2.549190
AKAP13	protein coding	0.000000	0.000000	0.000000	0.029931	0.028472
AGBL1	protein coding	0.000000	0.000000	0.000000	0.061939	0.061112
AC020687.1	lincRNA	-1.000000	-1.000000	0.000000	1.321604	1.319382
NTRK3	protein coding	0.000000	0.000000	0.000000	0.014813	0.013853
ACAN	protein coding	14.222279	0.000000	10.399852	0.000000	1.558850
LINC00928	lincRNA	-1.000000	-1.000000	0.000000	0.150611	0.138615
C15orf38-AP3S2	protein coding	0.000000	0.000000	0.000000	0.109043	0.105633
FAM174B	protein coding	0.000000	0.000000	0.000000	0.049846	0.048846
AC110023.1	lincRNA	-1.000000	-1.000000	0.000000	0.542617	0.541151
ADAMTS17	protein coding	0.000000	0.000000	0.000000	0.053111	0.052104
CERS3	protein coding	0.000000	0.000000	0.000000	0.160743	0.155602
AC087762.1	lincRNA	-1.000000	-1.000000	0.000000	0.537625	0.534531
CHSY1	protein coding	0.000000	0.000000	0.000000	0.263760	0.248002
PCSK6	protein coding	0.000000	0.000000	0.000000	0.134788	0.107866
TM2D3	protein coding	0.000000	0.000000	0.000000	0.000000	0.300514
TARSL2	protein coding	0.000000	0.000000	0.000000	0.163404	0.154916
DNM1P47	pseudogene	-1.000000	-1.000000	17.951571	0.000000	6.339265
OR4F4	protein coding	45.315904	0.000000	39.506173	-1.000000	39.506173
OR4G2P	pseudogene	-1.000000	-1.000000	50.227531	23.893805	30.364598
OR4G6P	pseudogene	-1.000000	-1.000000	16.837315	-1.000000	16.837315
FAM138E	lincRNA	-1.000000	-1.000000	26.683087	25.245902	26.326130
AC140725.1	lincRNA	-1.000000	-1.000000	46.916300	52.160494	49.102564
WASH3P	pseudogene	-1.000000	-1.000000	24.765957	14.024196	15.749665
DDX11L9	pseudogene	-1.000000	-1.000000	52.616446	86.075949	63.116371
DDX11L10	pseudogene	-1.000000	-1.000000	17.189315	0.000000	11.676529
Z84723.1	other	-1.000000	-1.000000	0.000000	2.573508	2.460268
HBM	protein coding	0.000000	0.000000	0.000000	0.000000	4.838459
HBA2	protein coding	9.496124	31.088083	15.373766	17.355372	15.707434
RAB11FIP3	protein coding	0.000000	0.000000	0.000000	0.246769	0.233079
CAPN15	protein coding	0.000000	0.000000	0.000000	0.252967	0.204317
RAB40C	protein coding	0.000000	0.000000	0.000000	1.279406	1.164976
Z97653.2	other	-1.000000	-1.000000	2.470007	-1.000000	2.470007
LMF1	protein coding	0.000000	0.000000	0.000000	0.840262	0.819210
TPSB2	protein coding	20.494700	0.000000	12.654545	26.824034	10.336538
TPSAB1	protein coding	7.420495	0.000000	4.552023	16.523605	7.588805
UNKL	protein coding	0.000000	0.000000	0.000000	0.239872	0.209522
CRAMP1	protein coding	0.000000	0.000000	0.000000	0.067507	0.059467
TSC2	protein coding	0.000000	0.000000	0.000000	0.259583	0.214174
PKD1	protein coding	0.000000	0.000000	0.000000	0.345863	0.241587
PDPK1	protein coding	40.177353	2.095855	9.113765	30.224148	27.655464
AC093525.9	other	-1.000000	-1.000000	2.292264	-1.000000	2.292264
AC141586.1	pseudogene	-1.000000	-1.000000	59.272727	36.083320	38.428382
AC141586.4	other	-1.000000	-1.000000	12.404580	-1.000000	12.404580
AC141586.2	lincRNA	-1.000000	-1.000000	41.506130	31.418312	36.460177
KCTD5	protein coding	0.000000	0.000000	0.000000	5.119681	4.639428
ZG16B	protein coding	0.000000	0.000000	0.000000	0.403226	0.297366
IL32	protein coding	0.000000	0.000000	0.000000	0.143423	0.124297
RBFOX1	protein coding	0.000000	0.000000	0.000000	0.011280	0.011239
AC007221.2	lincRNA	-1.000000	-1.000000	0.000000	3.926614	3.875139
GRIN2A	protein coding	0.000000	0.000000	0.000000	0.054078	0.052172
NPIPB2	protein coding	50.666667	18.789674	25.244684	0.475347	1.970773
U91319.1	lincRNA	-1.000000	-1.000000	0.000000	0.011718	0.011687
PLA2G10	protein coding	49.799197	87.824351	68.868869	24.612908	26.618152
NPIPA3	protein coding	77.365102	100.000000	78.057065	82.415441	82.057031
AC136443.1	pseudogene	-1.000000	-1.000000	70.056497	76.309795	75.943941
NPIPA2	protein coding	71.198318	-1.000000	71.198318	85.928068	84.723583
AC136443.2	pseudogene	-1.000000	-1.000000	41.245136	28.500293	29.403757
NOMO1	protein coding	1.190840	0.000000	0.895728	1.696375	1.640551
MIR3670-1	miRNA	-1.000000	-1.000000	100.000000	-1.000000	100.000000
AC138932.2	lincRNA	-1.000000	-1.000000	66.598080	-1.000000	66.598080
MIR3180-1	miRNA	-1.000000	-1.000000	100.000000	-1.000000	100.000000
NPIPA1	protein coding	29.338843	16.666667	28.982597	16.758242	18.531684
PDXDC1	protein coding	3.829621	9.015971	6.955442	2.662757	2.830383
PKD1P6	pseudogene	-1.000000	-1.000000	2.028600	5.761458	4.996249
AC137803.1	pseudogene	-1.000000	-1.000000	57.633588	37.412587	38.852814
NPIPA5	protein coding	11.784512	0.000000	11.520737	6.093416	6.577512
ABCC6	protein coding	0.000000	0.000000	0.000000	0.599197	0.548301
NOMO3	protein coding	40.639647	79.882353	48.090239	35.143648	36.082094
MIR3179-2	miRNA	-1.000000	-1.000000	100.000000	-1.000000	100.000000
MIR3670-2	miRNA	-1.000000	-1.000000	100.000000	-1.000000	100.000000
AC138969.3	lincRNA	-1.000000	-1.000000	100.000000	-1.000000	100.000000
MIR3180-2	miRNA	-1.000000	-1.000000	100.000000	-1.000000	100.000000
RF00019	other	-1.000000	-1.000000	100.000000	-1.000000	100.000000
AC138969.1	protein coding	80.606544	56.058890	70.458801	76.304348	70.666144
AC138969.4	pseudogene	-1.000000	-1.000000	100.000000	-1.000000	100.000000
AC138969.2	pseudogene	-1.000000	-1.000000	30.299064	39.647538	35.291077
NPIPA7	protein coding	62.357414	100.000000	78.785714	77.512423	77.622659
AC136619.1	pseudogene	-1.000000	-1.000000	49.805447	88.080631	85.388376
AC092326.1	lincRNA	-1.000000	-1.000000	0.000000	16.536035	14.641165
AC010601.1	lincRNA	-1.000000	-1.000000	0.000000	2.262254	2.254517
AC126755.5	pseudogene	-1.000000	-1.000000	31.954887	56.487434	54.688347
NPIPA8	protein coding	80.799305	100.000000	86.230530	80.051255	80.578908
AC126755.6	pseudogene	-1.000000	-1.000000	100.000000	-1.000000	100.000000
AC126755.2	protein coding	100.000000	63.822894	80.736055	74.920560	75.297717
RF00019	other	-1.000000	-1.000000	78.787879	-1.000000	78.787879
AC126755.4	lincRNA	-1.000000	-1.000000	100.000000	-1.000000	100.000000
MIR3180-3	miRNA	-1.000000	-1.000000	100.000000	-1.000000	100.000000
MIR3670-3	miRNA	-1.000000	-1.000000	100.000000	-1.000000	100.000000
AC126755.3	lincRNA	-1.000000	-1.000000	100.000000	-1.000000	100.000000
MIR3179-3	miRNA	-1.000000	-1.000000	100.000000	-1.000000	100.000000
NOMO2	protein coding	59.009533	64.398236	60.461957	36.939246	37.904283
SMG1	protein coding	0.000000	0.000000	0.000000	3.927489	3.305072
SYT17	protein coding	0.000000	0.000000	0.000000	0.049448	0.045834
IQCK	protein coding	0.768386	0.000000	0.198076	2.726439	2.663878
AC141273.1	lincRNA	-1.000000	-1.000000	21.684867	70.384461	64.828931
DNAH3	protein coding	0.000000	0.000000	0.000000	0.108037	0.102063
SNX29P1	pseudogene	-1.000000	-1.000000	14.115308	20.942408	20.220901
NPIPB3	protein coding	76.308664	98.035714	83.603118	90.281891	91.146126
OTOA	protein coding	12.685714	0.000000	10.789793	5.948176	6.744314
AC092375.2	lincRNA	-1.000000	-1.000000	1.322115	-1.000000	1.322115
RRN3P1	pseudogene	-1.000000	-1.000000	0.342727	4.179371	3.349243
NPIPB4	protein coding	64.882854	55.744199	61.959080	55.352779	54.561373
CDR2	protein coding	0.000000	0.000000	0.000000	0.000000	0.734416
NPIPB5	protein coding	63.893420	96.599446	77.219269	90.963041	85.756098
AC106788.1	pseudogene	-1.000000	-1.000000	15.112782	19.244674	18.894985
TNRC6A	protein coding	0.000000	0.000000	0.000000	0.000000	0.022077
NPIPB6	protein coding	47.693452	34.430380	42.783505	30.614198	31.885649
EIF3CL	protein coding	90.273224	100.000000	91.359223	65.932924	69.205761
CDC37P2	pseudogene	-1.000000	-1.000000	8.268482	0.000000	6.463878
AC138894.4	pseudogene	-1.000000	-1.000000	63.921569	48.393632	49.488147
AC138894.2	lincRNA	-1.000000	-1.000000	80.540541	-1.000000	80.540541
AC138894.1	protein coding	30.575540	-1.000000	30.575540	11.901880	9.737733
AC020765.3	pseudogene	-1.000000	-1.000000	55.886333	60.791557	59.431818
SULT1A1	protein coding	0.000000	0.000000	0.000000	11.032730	9.419936
NPIPB8	protein coding	81.673307	15.042118	57.980317	42.405910	44.155412
AC145285.4	pseudogene	-1.000000	-1.000000	29.444444	54.716864	54.603194
EIF3C	protein coding	89.973414	83.434519	87.982039	54.270684	57.004155
NPIPB9	protein coding	86.905917	58.386801	72.243167	47.108663	49.657469
AC145285.7	pseudogene	-1.000000	-1.000000	96.062992	39.519398	43.423181
AC145285.2	lincRNA	-1.000000	-1.000000	0.000000	16.134441	14.033808
NPIPB10P	pseudogene	-1.000000	-1.000000	24.611973	26.904912	26.693199
AC009093.3	pseudogene	-1.000000	-1.000000	0.000000	3.019793	2.898338
AC025279.3	pseudogene	-1.000000	-1.000000	16.504854	-1.000000	16.504854
NPIPB11	protein coding	22.876858	72.337043	29.952240	11.422626	15.025358
BOLA2	protein coding	100.000000	100.000000	100.000000	100.000000	70.994290
AC133555.4	pseudogene	-1.000000	-1.000000	32.450331	0.000000	11.290323
SULT1A4	protein coding	98.233996	81.237525	92.181947	77.714130	81.757421
AC133555.3	protein coding	98.376384	88.768898	95.929593	100.000000	97.418004
AC133555.5	other	-1.000000	-1.000000	100.000000	-1.000000	100.000000
AC133555.2	pseudogene	-1.000000	-1.000000	23.024055	-1.000000	23.024055
AC133555.1	pseudogene	-1.000000	-1.000000	58.527132	71.987254	71.039871
NPIPB12	protein coding	63.188406	84.415584	67.061611	74.249361	72.572349
SMG1P2	pseudogene	-1.000000	-1.000000	56.137441	22.407402	24.546722
CORO1A	protein coding	7.032820	10.294118	8.407594	0.164835	3.584574
BOLA2B	protein coding	100.000000	100.000000	100.000000	100.000000	100.000000
SULT1A3	protein coding	92.163355	27.102804	68.008328	76.538780	74.183392
AC106782.1	protein coding	47.754491	24.295011	41.736227	83.506126	66.225026
AC106782.7	other	-1.000000	-1.000000	100.000000	-1.000000	100.000000
AC106782.4	pseudogene	-1.000000	-1.000000	100.000000	100.000000	100.000000
AC106782.3	pseudogene	-1.000000	-1.000000	100.000000	56.128658	59.191375
NPIPB13	protein coding	87.932900	76.148796	85.596529	73.145296	74.965952
SMG1P5	pseudogene	-1.000000	-1.000000	43.235908	18.497229	20.262161
ZNF720	protein coding	0.000000	0.966767	0.702679	0.000000	0.039196
AC142381.4	pseudogene	-1.000000	-1.000000	0.000000	19.345754	19.163818
HERC2P4	pseudogene	-1.000000	-1.000000	38.031431	27.464798	28.227004
AC133485.6	other	-1.000000	-1.000000	61.135371	-1.000000	61.135371
AC133485.5	lincRNA	-1.000000	-1.000000	50.982659	2.909931	10.929382
ABHD17AP8	pseudogene	-1.000000	-1.000000	29.842932	38.412292	36.712329
TP53TG3D	protein coding	7.159353	12.810707	11.841584	0.000000	9.334998
AC133485.2	lincRNA	-1.000000	-1.000000	6.081353	0.000000	5.619650
AC140878.1	pseudogene	-1.000000	-1.000000	100.000000	-1.000000	100.000000
AC133548.2	pseudogene	-1.000000	-1.000000	20.122888	60.908794	55.854912
AC133548.1	pseudogene	-1.000000	-1.000000	100.000000	93.321997	93.565684
ACTR3BP3	pseudogene	-1.000000	-1.000000	38.548057	-1.000000	38.548057
AC138915.2	pseudogene	-1.000000	-1.000000	25.288184	7.063715	7.593883
PABPC1P13	pseudogene	-1.000000	-1.000000	100.000000	100.000000	100.000000
AC137800.1	pseudogene	-1.000000	-1.000000	16.162489	12.117788	12.418514
AC133569.1	pseudogene	-1.000000	-1.000000	56.182796	-1.000000	56.182796
AC138907.7	lincRNA	-1.000000	-1.000000	46.362515	52.890132	52.509653
TP53TG3	protein coding	100.000000	92.901382	94.115324	100.000000	95.349563
AC138907.6	pseudogene	-1.000000	-1.000000	100.000000	-1.000000	100.000000
ABHD17AP7	pseudogene	-1.000000	-1.000000	81.649832	74.612737	76.043806
AC138907.2	lincRNA	-1.000000	-1.000000	100.000000	68.550255	73.809065
HERC2P5	pseudogene	-1.000000	-1.000000	91.903900	87.938650	88.630239
AC138907.8	other	-1.000000	-1.000000	100.000000	-1.000000	100.000000
AC138907.9	other	-1.000000	-1.000000	56.751269	-1.000000	56.751269
AC138907.10	other	-1.000000	-1.000000	100.000000	-1.000000	100.000000
AC137761.1	lincRNA	-1.000000	-1.000000	31.000000	13.429538	14.136126
AC137761.2	pseudogene	-1.000000	-1.000000	38.738739	-1.000000	38.738739
IGHV2OR16-5	other	-1.000000	-1.000000	27.731092	0.000000	22.347630
BCAP31P2	pseudogene	-1.000000	-1.000000	96.482412	89.412194	90.295896
SLC6A10P	pseudogene	-1.000000	-1.000000	6.409111	0.169875	3.660359
AC142086.1	lincRNA	-1.000000	-1.000000	29.124505	32.905068	30.625000
AC142086.6	pseudogene	-1.000000	-1.000000	10.941043	7.409687	7.627983
AC142086.5	pseudogene	-1.000000	-1.000000	0.000000	24.652570	24.424018
IGHV1OR16-2	pseudogene	-1.000000	-1.000000	37.356322	47.500000	39.069767
IGHV3OR16-10	other	-1.000000	-1.000000	77.936963	0.000000	59.518600
AC142086.4	lincRNA	-1.000000	-1.000000	24.191063	35.517241	29.683698
AC145350.2	lincRNA	-1.000000	-1.000000	19.335548	44.142729	43.415924
AC145350.4	lincRNA	-1.000000	-1.000000	100.000000	66.797961	72.351920
ABHD17AP9	pseudogene	-1.000000	-1.000000	100.000000	92.863105	94.197489
AC138869.1	pseudogene	-1.000000	-1.000000	100.000000	-1.000000	100.000000
TP53TG3C	protein coding	100.000000	100.000000	100.000000	100.000000	100.000000
AC141257.2	lincRNA	-1.000000	-1.000000	100.000000	59.237404	59.416032
TP53TG3E	protein coding	100.000000	100.000000	100.000000	100.000000	100.000000
AC141257.3	pseudogene	-1.000000	-1.000000	100.000000	-1.000000	100.000000
TP53TG3B	protein coding	100.000000	100.000000	100.000000	100.000000	100.000000
AC141257.1	lincRNA	-1.000000	-1.000000	97.006256	100.000000	97.256347
AC141257.4	pseudogene	-1.000000	-1.000000	100.000000	-1.000000	100.000000
TP53TG3F	protein coding	100.000000	100.000000	100.000000	100.000000	100.000000
AC136944.6	pseudogene	-1.000000	-1.000000	100.000000	-1.000000	100.000000
AC136944.5	pseudogene	-1.000000	-1.000000	100.000000	-1.000000	100.000000
AC136944.1	lincRNA	-1.000000	-1.000000	91.771020	100.000000	96.034483
AC136944.2	lincRNA	-1.000000	-1.000000	95.516373	-1.000000	95.516373
AC136944.4	lincRNA	-1.000000	-1.000000	100.000000	83.553598	85.337915
AC136944.3	pseudogene	-1.000000	-1.000000	91.479821	76.807474	78.409365
AC142384.1	pseudogene	-1.000000	-1.000000	49.418605	49.722842	49.716950
BMS1P8	pseudogene	-1.000000	-1.000000	0.000000	1.449575	1.219618
AC136428.4	pseudogene	-1.000000	-1.000000	0.000000	2.888317	2.803276
IGHV3OR16-12	other	-1.000000	-1.000000	47.159091	0.000000	36.644592
AC136428.3	pseudogene	-1.000000	-1.000000	56.209150	-1.000000	56.209150
AC140658.2	pseudogene	-1.000000	-1.000000	73.198847	100.000000	78.321678
ARHGAP23P1	pseudogene	-1.000000	-1.000000	9.283309	7.713180	7.829098
AC140658.4	pseudogene	-1.000000	-1.000000	65.242165	100.000000	72.018349
AC133561.2	lincRNA	-1.000000	-1.000000	28.341709	27.051460	27.810134
AC133561.1	pseudogene	-1.000000	-1.000000	4.266777	18.952891	15.874385
BCAP31P1	pseudogene	-1.000000	-1.000000	0.000000	14.627949	12.813990
FP325313.1	pseudogene	-1.000000	-1.000000	100.000000	95.037221	95.233609
LINC02184	lincRNA	-1.000000	-1.000000	100.000000	100.000000	100.000000
AC135776.1	lincRNA	-1.000000	-1.000000	100.000000	-1.000000	100.000000
AC135776.2	lincRNA	-1.000000	-1.000000	100.000000	100.000000	100.000000
CCNYL3	pseudogene	-1.000000	-1.000000	67.803410	70.393639	70.339079
PHKB	protein coding	0.000000	0.000000	0.000000	0.009495	0.009151
AC007333.1	lincRNA	-1.000000	-1.000000	0.000000	1.041633	1.020473
FTO	protein coding	0.000000	0.000000	0.000000	0.454870	0.433650
CES1P1	pseudogene	-1.000000	-1.000000	8.046337	13.027772	12.550159
CES1	protein coding	22.788518	41.004184	26.773455	15.852020	16.640425
AMFR	protein coding	0.000000	0.000000	0.000000	0.420036	0.394782
NUP93	protein coding	0.000000	0.000000	0.000000	0.108645	0.099017
AC092378.1	lincRNA	-1.000000	-1.000000	0.000000	0.011816	0.011731
CDH8	protein coding	0.000000	0.000000	0.000000	0.687655	0.666764
AC009055.1	lincRNA	-1.000000	-1.000000	0.000000	0.075889	0.075589
LINC00922	lincRNA	-1.000000	-1.000000	0.000000	0.052125	0.051748
TERB1	protein coding	0.000000	0.000000	0.000000	0.056748	0.049310
LRRC36	protein coding	0.000000	0.000000	0.000000	0.095081	0.090746
TERF2	protein coding	0.000000	0.000000	0.000000	0.128362	0.115073
NFAT5	protein coding	0.000000	0.000000	0.000000	0.039996	0.035824
WWP2	protein coding	0.000000	0.000000	0.000000	0.025501	0.024521
CLEC18A	protein coding	51.009317	0.000000	23.405771	32.997131	30.806721
PDPR	protein coding	0.000000	0.000000	0.000000	0.101994	0.081781
CLEC18C	protein coding	56.140351	0.000000	26.713043	38.292086	35.664933
HYDIN	protein coding	3.172965	2.138794	2.944576	1.237635	1.318549
LINC01572	lincRNA	-1.000000	-1.000000	0.000000	0.420780	0.415501
ZFHX3	protein coding	0.000000	0.000000	0.000000	0.129124	0.126963
AC009053.1	pseudogene	-1.000000	-1.000000	0.000000	0.415808	0.304146
NPIPB15	protein coding	0.000000	0.000000	0.000000	0.336911	0.302774
CLEC18B	protein coding	0.955414	0.000000	0.373599	0.978126	0.877001
GLG1	protein coding	0.000000	0.000000	0.000000	0.026654	0.025044
CTRB2	protein coding	13.513514	0.000000	9.667025	15.936626	14.082227
CTRB1	protein coding	1.746725	0.000000	1.576355	4.227078	3.052603
WWOX	protein coding	0.000000	0.000000	0.000000	0.002792	0.002785
AC022166.1	lincRNA	-1.000000	-1.000000	0.000000	0.035651	0.035384
AC092718.8	protein coding	0.000000	0.000000	0.000000	0.171669	0.164936
CDH13	protein coding	0.000000	0.000000	0.000000	0.441700	0.438051
MBTPS1	protein coding	0.000000	0.000000	0.000000	0.073606	0.068097
ATP2C2	protein coding	0.000000	0.000000	0.000000	1.406632	1.354798
GSE1	protein coding	0.000000	0.000000	0.000000	0.040325	0.039473
AC092723.4	lincRNA	-1.000000	-1.000000	0.000000	6.081338	5.802883
C16orf95	protein coding	0.000000	0.000000	0.000000	0.000000	0.066707
JPH3	protein coding	0.000000	0.000000	0.000000	0.039448	0.037375
AC138512.1	lincRNA	-1.000000	-1.000000	0.000000	0.080253	0.079733
ZFPM1	protein coding	0.000000	0.000000	0.000000	0.068153	0.063322
PIEZO1	protein coding	0.000000	0.000000	0.000000	0.074771	0.065825
GALNS	protein coding	0.000000	0.000000	0.000000	0.877568	0.807198
CBFA2T3	protein coding	0.000000	0.000000	0.000000	0.526473	0.500264
ANKRD11	protein coding	0.000000	0.000000	0.000000	0.270488	0.252532
CHMP1A	protein coding	0.000000	0.000000	0.000000	3.727106	3.034143
TCF25	protein coding	0.000000	0.000000	0.000000	0.961281	0.806351
FAM157C	lincRNA	-1.000000	-1.000000	33.606014	53.130855	51.967189
AC133919.2	lincRNA	-1.000000	-1.000000	75.289169	64.020884	64.208773
AC133919.3	pseudogene	-1.000000	-1.000000	2.052135	-1.000000	2.052135
AC240565.2	lincRNA	-1.000000	-1.000000	18.424821	40.697674	37.032976
AC240565.1	lincRNA	-1.000000	-1.000000	53.862974	46.681377	47.022080
DOC2B	protein coding	0.000000	0.000000	0.000000	5.292216	4.466239
RPH3AL	protein coding	0.000000	0.000000	0.000000	1.539289	1.497714
VPS53	protein coding	0.000000	2.123234	1.755769	0.117057	0.224362
NXN	protein coding	0.000000	0.000000	0.000000	0.323963	0.318081
ABR	protein coding	0.000000	0.000000	0.000000	0.050515	0.048780
AC144836.1	lincRNA	-1.000000	-1.000000	0.000000	0.699659	0.679877
YWHAE	protein coding	0.000000	0.000000	0.000000	0.092933	0.089117
OR1D4	pseudogene	-1.000000	-1.000000	0.000000	8.335027	6.936221
CAMKK1	protein coding	0.000000	0.000000	0.000000	0.173654	0.141717
ZZEF1	protein coding	0.000000	0.000000	0.000000	0.218592	0.199892
SPNS3	protein coding	0.000000	0.000000	0.000000	0.116488	0.111886
ARRB2	protein coding	0.000000	0.000000	0.000000	1.305818	1.017257
DNAH2	protein coding	0.000000	0.000000	0.000000	0.038900	0.033508
CFAP52	protein coding	0.000000	0.000000	0.000000	3.829384	3.692842
COX10-AS1	other	-1.000000	-1.000000	0.000000	0.263910	0.258452
COX10	protein coding	0.000000	0.000000	0.000000	0.063972	0.062509
KRT17P1	pseudogene	-1.000000	-1.000000	5.531915	0.000000	1.564380
KRT17P4	pseudogene	-1.000000	-1.000000	0.000000	7.839196	4.550758
TBC1D3P4	pseudogene	-1.000000	-1.000000	16.387337	6.108066	7.619302
LINC02076	lincRNA	-1.000000	-1.000000	8.181818	0.000000	4.750078
KRT17P2	pseudogene	-1.000000	-1.000000	13.994169	26.089626	21.876880
KRT16P1	pseudogene	-1.000000	-1.000000	5.175292	61.941813	51.521579
KRT16P4	pseudogene	-1.000000	-1.000000	0.000000	2.102729	2.040816
NOS2P2	pseudogene	-1.000000	-1.000000	11.302585	7.133969	8.027772
CCDC144B	pseudogene	-1.000000	-1.000000	5.200341	0.130132	0.671852
PRPSAP2	protein coding	0.000000	0.442870	0.293513	0.469500	0.462709
GRAP	protein coding	31.162791	23.350254	25.142248	58.288460	54.824952
AC003957.1	other	-1.000000	-1.000000	47.193114	-1.000000	47.193114
AC007952.3	lincRNA	-1.000000	-1.000000	75.931232	60.346845	61.437197
AC007952.7	lincRNA	-1.000000	-1.000000	100.000000	-1.000000	100.000000
AC007952.2	other	-1.000000	-1.000000	19.188446	88.854329	56.355164
GRAPL	protein coding	74.715909	97.635345	93.517101	66.761937	68.417069
AC007952.5	lincRNA	-1.000000	-1.000000	100.000000	-1.000000	100.000000
AC007952.8	lincRNA	-1.000000	-1.000000	100.000000	98.272690	98.347511
SNORD3A	snRNA	-1.000000	-1.000000	10.171920	-1.000000	10.171920
SNORD3C	snRNA	-1.000000	-1.000000	76.379310	-1.000000	76.379310
AC106017.1	lincRNA	-1.000000	-1.000000	100.000000	87.652375	88.502935
EPN2	protein coding	0.000000	4.111912	2.959573	15.497804	14.815855
AC115989.1	pseudogene	-1.000000	-1.000000	0.000000	0.791924	0.726325
NOS2P3	pseudogene	-1.000000	-1.000000	2.224053	11.766327	8.577713
LGALS9B	protein coding	7.749767	0.000000	4.845301	3.218139	3.373016
KRT16P3	pseudogene	-1.000000	-1.000000	5.934343	57.521734	49.077831
KRT17P6	pseudogene	-1.000000	-1.000000	6.056701	20.906651	16.182151
KRT17P7	pseudogene	-1.000000	-1.000000	0.000000	0.608941	0.437333
TBC1D3P3	pseudogene	-1.000000	-1.000000	4.541242	10.484250	9.623095
AC015818.9	lincRNA	-1.000000	-1.000000	15.717092	-1.000000	15.717092
KCNJ18	protein coding	0.000000	0.000000	0.000000	0.384226	0.314335
AC209154.2	lincRNA	-1.000000	-1.000000	3.947368	28.192710	16.271845
SSH2	protein coding	0.000000	0.000000	0.000000	0.272189	0.262866
CPD	protein coding	0.000000	0.000000	0.000000	0.786587	0.701550
AC005562.1	other	-1.000000	-1.000000	0.000000	9.644400	9.038152
AC005562.2	pseudogene	-1.000000	-1.000000	100.000000	-1.000000	100.000000
LRRC37B	protein coding	0.000000	0.000000	0.000000	0.857136	0.784537
AC090616.2	pseudogene	-1.000000	-1.000000	0.000000	3.394139	3.269480
AC090616.5	pseudogene	-1.000000	-1.000000	0.000000	6.260628	5.979625
TBC1D3B	protein coding	7.716837	34.918478	16.406250	26.318841	24.226381
AC243829.6	pseudogene	-1.000000	-1.000000	60.000000	-1.000000	60.000000
TBC1D3I	protein coding	87.523992	51.887550	68.124180	83.834244	80.607371
AC233699.1	pseudogene	-1.000000	-1.000000	57.583548	53.514579	53.611183
TBC1D3G	protein coding	76.424242	76.328502	76.405039	74.001138	74.445977
TBC1D3H	protein coding	97.575758	76.086957	93.265504	82.435810	84.502387
RNU6-1192P	snRNA	-1.000000	-1.000000	100.000000	-1.000000	100.000000
TBC1D3F	protein coding	22.782258	13.057325	19.896030	45.650693	40.646693
TBC1D3J	pseudogene	-1.000000	-1.000000	3.719298	6.140646	5.670591
AATF	protein coding	0.000000	0.000000	0.000000	0.019869	0.019445
RNU6-489P	snRNA	-1.000000	-1.000000	27.358491	-1.000000	27.358491
TBC1D3K	protein coding	84.303030	71.612903	81.513002	84.504484	83.899543
RF00001	rRNA	-1.000000	-1.000000	95.348837	-1.000000	95.348837
TBC1D3L	protein coding	84.727273	79.229481	83.266578	93.490855	91.422896
TBC1D3D	protein coding	92.545455	59.139785	85.200946	98.804781	96.165111
TBC1D3C	protein coding	100.000000	83.980583	96.799224	97.548519	97.412607
AC233968.1	pseudogene	-1.000000	-1.000000	63.664357	75.573702	75.234368
TBC1D3E	protein coding	83.030303	72.941176	80.963855	76.379115	77.233984
RNA5SP526	rRNA	-1.000000	-1.000000	100.000000	-1.000000	100.000000
TBC1D3	protein coding	94.969697	100.000000	95.974782	89.424608	90.681860
AC244154.1	pseudogene	-1.000000	-1.000000	65.637066	72.287586	72.117827
CDK12	protein coding	0.000000	0.000000	0.000000	0.245575	0.153778
WIPF2	protein coding	0.000000	0.000000	0.000000	0.042074	0.037019
KRTAP9-2	protein coding	0.000000	19.832985	9.462151	-1.000000	9.462151
KRTAP9-8	protein coding	0.000000	31.732777	15.849844	-1.000000	15.849844
STAT3	protein coding	0.000000	0.000000	0.000000	0.129996	0.120940
LINC00854	protein coding	30.808950	26.877040	28.400000	45.228306	42.650583
LSM12	protein coding	0.000000	7.919331	5.906090	0.000000	0.488115
LRRC37A4P	pseudogene	-1.000000	-1.000000	17.362415	14.960845	15.355324
AC091132.4	other	-1.000000	-1.000000	13.754976	-1.000000	13.754976
AC091132.5	lincRNA	-1.000000	-1.000000	39.306105	46.706745	45.753472
ARL17B	protein coding	52.482270	34.106583	40.475215	34.058331	34.242010
LRRC37A	protein coding	50.538748	6.372841	39.139124	38.953488	38.978274
NSFP1	pseudogene	-1.000000	-1.000000	42.176871	47.084013	47.018882
AC138645.1	pseudogene	-1.000000	-1.000000	93.176972	62.403416	65.121454
LRRC37A2	protein coding	38.173623	4.070796	34.774171	30.889889	31.387209
ARL17A	protein coding	43.450065	27.028918	29.531528	45.469147	44.188631
NSF	protein coding	32.912534	20.979560	26.480981	30.344087	30.232321
AC068152.1	other	-1.000000	-1.000000	0.000000	0.699060	0.680266
SMIM36	protein coding	0.000000	0.000000	0.000000	0.785519	0.750663
ANKFN1	protein coding	0.000000	0.000000	0.000000	0.075099	0.074520
DHX40	protein coding	3.803419	0.000000	2.432359	6.054643	5.742644
AC005702.4	pseudogene	-1.000000	-1.000000	43.333333	86.411890	73.093842
AC005702.3	pseudogene	-1.000000	-1.000000	83.373494	45.615213	48.823409
AC025048.3	pseudogene	-1.000000	-1.000000	74.295775	76.194242	76.037134
AC025048.5	pseudogene	-1.000000	-1.000000	43.571429	83.970276	71.480938
BCAS3	protein coding	0.000000	0.000000	0.000000	0.132549	0.131677
TBC1D3P2	pseudogene	-1.000000	-1.000000	1.229314	3.178567	2.803653
TLK2	protein coding	0.000000	0.000000	0.000000	0.013961	0.013391
CSH1	protein coding	0.000000	4.761905	2.053037	0.000000	1.369863
LRRC37A3	protein coding	1.768968	8.613445	4.072398	8.937797	8.416708
PRKCA	protein coding	0.000000	0.000000	0.000000	0.699610	0.687257
ARSG	protein coding	0.000000	0.000000	0.000000	0.099492	0.096607
LINC01483	lincRNA	-1.000000	-1.000000	0.000000	0.027678	0.027322
SEPT9	protein coding	0.000000	0.000000	0.000000	0.028701	0.027269
TMC6	protein coding	0.000000	0.000000	0.000000	1.148472	0.820083
CARD14	protein coding	0.000000	0.000000	0.000000	0.241849	0.210987
RPTOR	protein coding	0.000000	0.000000	0.000000	0.015469	0.015182
CHMP6	protein coding	0.000000	0.000000	0.000000	0.595540	0.524583
CEP131	protein coding	0.000000	0.000000	0.000000	0.243268	0.215530
CCDC57	protein coding	0.000000	0.000000	0.000000	0.177452	0.167011
OGFOD3	protein coding	0.000000	0.763006	0.679852	0.000000	0.112191
CYBC1	protein coding	0.000000	0.000000	0.000000	8.604954	5.606796
FOXK2	protein coding	0.000000	0.000000	0.000000	0.102300	0.064826
RAB40B	protein coding	0.000000	1.603395	1.572982	0.233384	0.365672
TBCD	protein coding	0.000000	0.000000	0.000000	0.277498	0.263079
B3GNTL1	protein coding	0.000000	0.000000	0.000000	0.819726	0.793397
AC139099.3	lincRNA	-1.000000	-1.000000	14.302191	43.360173	40.602567
AC139099.1	lincRNA	-1.000000	-1.000000	31.478659	45.707403	40.519878
RPL23AP87	pseudogene	-1.000000	-1.000000	12.682927	19.886656	18.724383
LINC02564	lincRNA	-1.000000	-1.000000	95.531281	44.520189	55.212435
AP005530.1	lincRNA	-1.000000	-1.000000	50.738916	63.397129	60.488346
AP001005.1	pseudogene	-1.000000	-1.000000	9.580052	28.163265	14.313919
LINC01925	lincRNA	-1.000000	-1.000000	14.428858	3.181745	4.014273
AP005328.2	lincRNA	-1.000000	-1.000000	0.000000	0.212750	0.202925
AC019183.1	lincRNA	-1.000000	-1.000000	0.000000	0.294520	0.293321
AP005230.1	lincRNA	-1.000000	-1.000000	0.000000	0.020097	0.019970
DLGAP1	protein coding	0.000000	0.000000	0.000000	0.015131	0.015011
L3MBTL4	protein coding	0.000000	0.000000	0.000000	0.063531	0.062537
LINC01387	lincRNA	-1.000000	-1.000000	0.000000	0.120827	0.119893
PTPRM	protein coding	0.000000	0.000000	0.000000	0.292685	0.290330
RAB31	protein coding	0.000000	0.000000	0.000000	0.246142	0.239659
GNAL	protein coding	0.000000	0.000000	0.000000	0.216287	0.207392
AP005264.5	pseudogene	-1.000000	-1.000000	0.000000	0.770623	0.691191
ANKRD30B	protein coding	1.483609	0.000000	1.422345	3.793131	3.093214
MIB1	protein coding	0.000000	0.000000	0.000000	0.000000	0.040361
LINC01894	lincRNA	-1.000000	-1.000000	0.000000	0.152905	0.151305
DSG1	protein coding	0.000000	0.000000	0.000000	0.080216	0.069337
FHOD3	protein coding	0.000000	0.000000	0.000000	0.005035	0.004976
KIAA1328	protein coding	0.000000	0.000000	0.000000	0.036970	0.035974
AC016205.1	lincRNA	-1.000000	-1.000000	0.000000	0.044531	0.044321
LINC01901	lincRNA	-1.000000	-1.000000	0.000000	0.517300	0.510363
LINC01902	lincRNA	-1.000000	-1.000000	0.000000	1.000328	0.783644
SLC14A2	protein coding	0.000000	0.000000	0.000000	0.016322	0.016146
HAUS1	protein coding	0.000000	0.000000	0.000000	0.949215	0.904129
KATNAL2	protein coding	0.000000	0.000000	0.000000	6.623208	6.456257
ELOA3D	protein coding	62.134146	-1.000000	62.134146	-1.000000	62.134146
ELOA3C	protein coding	53.985210	-1.000000	53.985210	-1.000000	53.985210
ELOA3B	protein coding	69.268293	-1.000000	69.268293	-1.000000	69.268293
ELOA3	protein coding	-1.000000	73.347548	73.347548	-1.000000	73.347548
DYM	protein coding	0.000000	0.000000	0.000000	0.056534	0.055731
STARD6	protein coding	0.000000	0.000000	0.000000	0.746998	0.705231
ATP8B1	protein coding	0.000000	0.000000	0.000000	0.262461	0.147439
NEDD4L	protein coding	0.000000	0.000000	0.000000	0.230893	0.223421
PIGN	protein coding	0.000000	0.000000	0.000000	0.054746	0.051798
PHLPP1	protein coding	0.000000	0.000000	0.000000	1.366017	1.332916
DOK6	protein coding	0.000000	0.000000	0.000000	0.133463	0.130794
AC079062.1	other	-1.000000	-1.000000	0.000000	0.035645	0.033557
AC021506.1	lincRNA	-1.000000	-1.000000	0.000000	14.510097	14.138123
ZNF236	protein coding	0.000000	0.000000	0.000000	0.084848	0.078990
ATP9B	protein coding	0.000000	6.165617	2.317713	0.137611	0.179610
NFATC1	protein coding	0.000000	0.000000	0.000000	0.042904	0.040459
CTDP1	protein coding	0.000000	0.000000	0.000000	0.967290	0.890370
AC021594.2	lincRNA	-1.000000	-1.000000	0.000000	0.618690	0.604966
KCNG2	protein coding	0.000000	-1.000000	0.000000	1.772866	1.686932
AC008993.1	pseudogene	-1.000000	-1.000000	62.776735	71.070529	69.142857
AC008993.3	other	-1.000000	-1.000000	91.304348	-1.000000	91.304348
AC008993.4	lincRNA	-1.000000	-1.000000	90.000000	62.987013	81.063830
FAM138F	lincRNA	-1.000000	-1.000000	100.000000	100.000000	100.000000
OR4G1P	pseudogene	-1.000000	-1.000000	9.233352	0.000000	2.390611
OR4F17	protein coding	0.000000	70.285714	46.101949	2.544379	32.626525
WBP1LP11	pseudogene	-1.000000	-1.000000	100.000000	-1.000000	100.000000
OR4F8P	pseudogene	-1.000000	-1.000000	100.000000	-1.000000	100.000000
AC092192.1	lincRNA	-1.000000	-1.000000	87.807276	-1.000000	87.807276
SEPT14P19	pseudogene	-1.000000	-1.000000	100.000000	91.192724	91.794487
CICP19	pseudogene	-1.000000	-1.000000	100.000000	-1.000000	100.000000
AC092299.1	pseudogene	-1.000000	-1.000000	100.000000	-1.000000	100.000000
AC010507.1	pseudogene	-1.000000	-1.000000	68.720379	28.086278	37.242360
LINC01002	other	-1.000000	-1.000000	49.653061	51.655782	49.557995
MIER2	protein coding	0.000000	0.000000	0.000000	0.595679	0.500334
SHC2	protein coding	0.000000	0.000000	0.000000	1.756731	1.657172
CDC34	protein coding	0.000000	0.000000	0.000000	3.257695	2.793834
ARID3A	protein coding	0.000000	0.000000	0.000000	0.111513	0.097701
CNN2	protein coding	0.000000	0.000000	0.000000	0.891759	0.696725
SBNO2	protein coding	0.000000	0.000000	0.000000	0.539627	0.493646
STK11	protein coding	0.000000	0.000000	0.000000	6.092608	5.306917
DAZAP1	protein coding	0.000000	0.000000	0.000000	0.127897	0.117363
ZNF77	protein coding	0.000000	0.000000	0.000000	0.432633	0.357356
PIP5K1C	protein coding	0.000000	0.000000	0.000000	0.871815	0.790941
PIAS4	protein coding	0.000000	0.000000	0.000000	0.280092	0.252048
UHRF1	protein coding	0.000000	0.885936	0.466563	0.000000	0.040627
SAFB2	protein coding	5.240488	0.000000	4.188181	0.000000	0.394094
SAFB	protein coding	6.788793	0.000000	6.140351	0.000000	0.415906
MBD3L2B	protein coding	44.065041	21.721311	37.718277	61.851852	53.526804
MBD3L5	protein coding	50.239234	0.000000	40.540541	52.841596	48.869708
MBD3L4	protein coding	71.929825	0.000000	58.268734	72.688822	68.120115
MBD3L2	protein coding	41.307815	31.515152	39.267677	25.493827	30.074565
MBD3L3	protein coding	7.177033	23.809524	10.335917	92.990937	66.639243
INSR	protein coding	0.000000	0.000000	0.000000	0.031319	0.029706
CLEC4M	protein coding	3.046595	0.000000	1.732926	0.000000	0.526642
AC012616.1	pseudogene	-1.000000	-1.000000	100.000000	-1.000000	100.000000
CCDC151	protein coding	0.000000	0.000000	0.000000	1.515152	1.291343
CACNA1A	protein coding	0.000000	0.000000	0.000000	0.074285	0.072436
PODNL1	protein coding	0.000000	0.000000	0.000000	0.560911	0.463859
ADGRE3	protein coding	0.000000	0.000000	0.000000	0.048499	0.046538
ADGRE2	protein coding	0.000000	0.000000	0.000000	0.405433	0.340210
CYP4F23P	pseudogene	-1.000000	-1.000000	0.000000	0.525348	0.484614
CYP4F11	protein coding	0.000000	0.000000	0.000000	4.210926	3.453333
AC008798.1	pseudogene	-1.000000	-1.000000	65.895954	-1.000000	65.895954
URI1	protein coding	0.000000	0.000000	0.000000	0.055553	0.052709
TDRD12	protein coding	0.000000	0.000000	0.000000	0.058331	0.054631
AC012617.1	lincRNA	-1.000000	-1.000000	14.964459	60.118278	45.190406
ZNF850	protein coding	0.000000	0.000000	0.000000	0.383528	0.331953
AC016590.1	lincRNA	-1.000000	-1.000000	5.431655	25.295170	15.379100
ZNF573	protein coding	0.000000	0.000000	0.000000	0.690234	0.645660
AC016582.1	pseudogene	-1.000000	-1.000000	0.000000	5.481728	4.610548
RYR1	protein coding	0.000000	0.000000	0.000000	0.100695	0.090339
LGALS7	protein coding	0.000000	48.732943	31.486146	22.312609	25.188417
LGALS7B	protein coding	21.654501	0.000000	18.464730	21.170732	20.685579
FCGBP	protein coding	3.075704	0.000000	3.034569	6.171425	5.607057
LYPD4	protein coding	0.000000	0.000000	0.000000	0.917600	0.655910
CEACAMP5	pseudogene	-1.000000	-1.000000	0.000000	0.258844	0.242001
CD177	protein coding	0.000000	0.000000	0.000000	47.067059	35.341112
CD177P1	pseudogene	-1.000000	-1.000000	0.000000	48.280302	41.137753
CEACAM22P	pseudogene	-1.000000	-1.000000	0.000000	0.277992	0.267421
TRPM4	protein coding	0.000000	0.000000	0.000000	0.068671	0.061004
KLK7	protein coding	0.000000	0.000000	0.000000	0.684425	0.485756
ETFB	protein coding	0.000000	0.000000	0.000000	0.655644	0.541202
AC018755.2	protein coding	4.803922	0.000000	4.244262	0.000000	0.281625
ZNF665	protein coding	0.000000	0.000000	0.000000	6.140973	4.810816
TMC4	protein coding	0.000000	0.000000	0.000000	0.546963	0.441333
LILRA2	protein coding	0.000000	0.000000	0.000000	5.991167	4.140036
LILRB4	protein coding	0.000000	0.000000	0.000000	0.093918	0.079335
EPS8L1	protein coding	0.000000	0.000000	0.000000	0.428549	0.345847
U2AF2	protein coding	0.000000	0.000000	0.000000	0.211296	0.179882
NLRP11	protein coding	0.000000	0.000000	0.000000	1.984227	1.840360
NLRP4	protein coding	0.000000	0.000000	0.000000	0.427991	0.390936
ZNF787	protein coding	0.000000	0.000000	0.000000	0.251323	0.224096
ZSCAN5A	protein coding	0.000000	0.000000	0.000000	0.224866	0.217197
ZNF667	protein coding	0.000000	0.000000	0.000000	0.633180	0.539494
ZNF814	protein coding	0.000000	0.000000	0.000000	0.209775	0.166076
ZSCAN22	protein coding	0.000000	0.000000	0.000000	2.602753	1.815451
CENPBD1P1	pseudogene	-1.000000	-1.000000	4.025765	3.715519	3.772150
AC079779.3	lincRNA	-1.000000	-1.000000	2.506796	2.329900	2.398444
AC079779.4	lincRNA	-1.000000	-1.000000	0.000000	11.744966	8.041356
AC093326.2	lincRNA	-1.000000	-1.000000	1.510989	0.000000	1.219512
TMEM18	protein coding	0.000000	0.000000	0.000000	5.386313	3.622328
LINC01115	lincRNA	-1.000000	-1.000000	0.000000	0.227424	0.223512
SNTG2	protein coding	0.000000	0.000000	0.000000	0.875548	0.871516
TPO	protein coding	0.000000	0.000000	0.000000	0.298112	0.217715
MYT1L	protein coding	0.000000	0.000000	0.000000	0.415498	0.409785
AC018685.2	lincRNA	-1.000000	-1.000000	0.000000	1.284326	1.236254
LINC01250	lincRNA	-1.000000	-1.000000	0.000000	0.024494	0.024245
EIPR1	protein coding	0.000000	0.000000	0.000000	0.603768	0.593786
DCDC2C	protein coding	0.000000	0.000000	0.000000	0.357652	0.353917
ITGB1BP1	protein coding	0.000000	2.887337	2.613598	0.000000	0.762256
MIR3681HG	lincRNA	-1.000000	-1.000000	0.000000	0.109531	0.108945
AC010745.2	lincRNA	-1.000000	-1.000000	0.000000	0.052368	0.050941
FAM49A	protein coding	0.000000	0.000000	0.000000	3.342045	3.194948
KCNS3	protein coding	0.000000	0.000000	0.000000	0.000000	0.237717
LINC01376	lincRNA	-1.000000	-1.000000	0.000000	0.021550	0.021371
LINC01830	lincRNA	-1.000000	-1.000000	0.000000	0.008876	0.008866
ATAD2B	protein coding	0.000000	0.000000	0.000000	0.408610	0.388904
C2orf16	protein coding	0.000000	0.000000	0.000000	3.571182	2.278593
BABAM2	protein coding	0.000000	0.000000	0.000000	0.004928	0.004900
LCLAT1	protein coding	0.000000	0.000000	0.000000	0.085381	0.082234
SRD5A2	protein coding	0.000000	0.000000	0.000000	0.135356	0.124601
SPAST	protein coding	0.000000	0.000000	0.000000	0.113791	0.107344
LINC00486	lincRNA	-1.000000	-1.000000	0.000000	0.781754	0.765432
AC068599.1	lincRNA	-1.000000	-1.000000	0.000000	0.929947	0.927840
DHX57	protein coding	0.000000	0.000000	0.000000	0.058935	0.054984
PLEKHH2	protein coding	0.000000	0.000000	0.000000	2.808144	2.656946
CAMKMT	protein coding	0.000000	0.000000	0.000000	0.011036	0.010958
SRBD1	protein coding	0.000000	0.000000	0.000000	0.135233	0.132447
NRXN1	protein coding	0.000000	0.000000	0.000000	0.005737	0.004820
AC007402.1	lincRNA	-1.000000	-1.000000	0.000000	0.008678	0.008653
ASB3	protein coding	0.000000	0.000000	0.000000	0.087931	0.086295
AC007100.1	lincRNA	-1.000000	-1.000000	0.000000	0.172524	0.172429
REL	protein coding	0.000000	1.894826	1.581660	0.000000	0.355367
COMMD1	protein coding	0.000000	0.000000	0.000000	0.115962	0.107534
EHBP1	protein coding	0.000000	0.000000	0.000000	0.013898	0.013686
ZNF638	protein coding	0.000000	0.000000	0.000000	1.603914	1.517904
EXOC6B	protein coding	0.000000	0.000000	0.000000	0.075734	0.074609
C2orf78	protein coding	0.000000	0.000000	0.000000	63.988633	58.070878
LRRTM4	protein coding	0.000000	0.000000	0.000000	0.017613	0.017502
CTNNA2	protein coding	0.000000	0.000000	0.000000	0.016191	0.016124
RNF103-CHMP3	protein coding	0.000000	0.000000	0.000000	1.936560	1.922916
RMND5A	protein coding	0.000000	0.000000	0.000000	11.060677	9.853460
RGPD1	protein coding	74.793161	45.614035	68.545008	46.819852	48.249908
PLGLB1	protein coding	57.044674	40.447154	43.180532	40.940747	41.154823
AC125232.1	pseudogene	-1.000000	-1.000000	40.796020	33.015681	33.532512
AC092651.2	pseudogene	-1.000000	-1.000000	0.000000	14.699741	14.493677
AC092651.1	pseudogene	-1.000000	-1.000000	27.974277	79.680901	73.017171
AC083899.1	pseudogene	-1.000000	-1.000000	11.834475	17.824112	17.499405
PLGLB2	protein coding	53.951890	41.657208	44.709898	23.362811	25.611806
RGPD2	protein coding	75.372431	16.214587	61.275496	59.251615	59.468263
AC108479.2	pseudogene	-1.000000	-1.000000	0.000000	4.889043	4.644269
RPIA	protein coding	0.000000	0.000000	0.000000	3.790834	3.671721
IGKV1-33	other	-1.000000	0.000000	6.428571	0.000000	1.341948
IGKV3-34	pseudogene	-1.000000	-1.000000	21.575342	16.410256	19.427403
IGKV1-35	pseudogene	-1.000000	-1.000000	10.563380	-1.000000	10.563380
IGKV1-37	other	-1.000000	100.000000	45.843829	100.000000	58.733205
IGKV1-39	other	-1.000000	0.000000	52.896725	1.639344	40.882917
IGKV2-40	other	-1.000000	-1.000000	100.000000	-1.000000	100.000000
AC006453.4	pseudogene	-1.000000	-1.000000	13.669065	47.276172	44.249695
AC006453.2	pseudogene	-1.000000	-1.000000	27.890593	37.430361	36.890913
IGKV2D-40	other	-1.000000	-1.000000	14.029851	0.000000	6.657224
IGKV1D-39	other	-1.000000	0.000000	89.333333	100.000000	91.983968
IGKV1D-37	other	-1.000000	-1.000000	34.090909	100.000000	51.260504
IGKV3D-34	pseudogene	-1.000000	-1.000000	55.149502	36.021505	47.852761
AC116050.2	pseudogene	-1.000000	-1.000000	16.591676	26.946684	26.366398
AC116050.1	pseudogene	-1.000000	-1.000000	26.439791	29.788626	29.543119
AC027612.2	pseudogene	-1.000000	-1.000000	0.000000	1.646364	1.557099
AC027612.4	pseudogene	-1.000000	-1.000000	50.000000	-1.000000	50.000000
IGKV1OR2-1	pseudogene	-1.000000	-1.000000	100.000000	100.000000	100.000000
SLC9B1P2	pseudogene	-1.000000	-1.000000	0.000000	0.160199	0.156256
IGKV1OR2-2	pseudogene	-1.000000	-1.000000	100.000000	100.000000	100.000000
AC009238.1	pseudogene	-1.000000	-1.000000	76.595745	-1.000000	76.595745
UBTFL5	pseudogene	-1.000000	-1.000000	100.000000	-1.000000	100.000000
AC133104.1	pseudogene	-1.000000	-1.000000	100.000000	100.000000	100.000000
TRIM43B	protein coding	44.966443	60.122699	47.930414	34.165982	37.132921
AC009237.1	pseudogene	-1.000000	-1.000000	51.413190	32.500000	39.031206
AC009237.16	pseudogene	-1.000000	-1.000000	81.386139	65.661642	72.826087
TRIM43	protein coding	25.428784	0.000000	20.285544	34.036591	31.069588
AC009237.13	pseudogene	-1.000000	-1.000000	91.272727	79.917767	80.250026
UBTFL3	pseudogene	-1.000000	-1.000000	100.000000	-1.000000	100.000000
AC009237.17	pseudogene	-1.000000	-1.000000	100.000000	100.000000	100.000000
AC009237.6	pseudogene	-1.000000	-1.000000	72.813239	-1.000000	72.813239
GPAT2P1	pseudogene	-1.000000	-1.000000	37.141148	28.932629	43.369482
ANKRD36C	protein coding	3.486750	0.000000	2.959080	2.681079	2.693142
GPAT2	protein coding	30.402010	64.304462	38.603175	37.354624	50.014282
ANKRD36	protein coding	8.405286	14.413742	9.552324	8.375566	8.425095
AC159540.2	lincRNA	-1.000000	-1.000000	92.139596	42.546310	57.978939
AC159540.1	lincRNA	-1.000000	-1.000000	100.000000	47.427653	59.496284
IGKV1OR2-9	pseudogene	-1.000000	-1.000000	100.000000	-1.000000	100.000000
IGKV2OR2-10	pseudogene	-1.000000	-1.000000	100.000000	-1.000000	100.000000
IGKV2OR2-7D	pseudogene	-1.000000	-1.000000	100.000000	-1.000000	100.000000
IGKV2OR2-7	pseudogene	-1.000000	-1.000000	100.000000	-1.000000	100.000000
IGKV2OR2-8	pseudogene	-1.000000	-1.000000	100.000000	-1.000000	100.000000
IGKV1OR2-11	pseudogene	-1.000000	-1.000000	100.000000	-1.000000	100.000000
AC092683.1	lincRNA	-1.000000	-1.000000	86.488535	53.963389	63.863610
AC092683.2	lincRNA	-1.000000	-1.000000	75.579598	72.682809	72.952367
ANKRD36B	protein coding	28.124011	54.531250	41.408584	15.412727	17.109617
TSGA10	protein coding	0.000000	0.000000	0.000000	0.021516	0.020925
AFF3	protein coding	0.000000	0.000000	0.000000	0.162567	0.159546
MAP4K4	protein coding	0.000000	0.000000	0.000000	0.015828	0.015164
MRPS9	protein coding	0.000000	0.000000	0.000000	1.394356	1.360182
UXS1	protein coding	0.000000	0.000000	0.000000	4.092004	3.968882
RGPD3	protein coding	6.268825	0.000000	5.724600	4.363759	4.467737
RGPD4	protein coding	9.020277	0.000000	8.713161	8.765861	8.764710
LIMS1	protein coding	0.000000	0.000000	0.000000	0.276239	0.264895
CCDC138	protein coding	0.000000	0.000000	0.000000	0.356983	0.346434
SH3RF3	protein coding	0.000000	0.000000	0.000000	0.280677	0.276324
AC074387.1	lincRNA	-1.000000	-1.000000	28.953771	13.765182	21.725240
RGPD5	protein coding	100.000000	97.466096	99.132877	99.567878	99.511835
ZBTB45P1	pseudogene	-1.000000	-1.000000	92.096220	-1.000000	92.096220
LINC01123	lincRNA	-1.000000	-1.000000	47.540984	84.680630	71.201939
AC013268.3	pseudogene	-1.000000	-1.000000	53.551442	10.727969	42.728443
AC013268.2	pseudogene	-1.000000	-1.000000	63.095238	-1.000000	63.095238
AC013268.4	pseudogene	-1.000000	-1.000000	43.655381	31.943516	33.501104
MALL	protein coding	40.909091	70.207852	65.784314	21.258859	25.431245
SMIM37	protein coding	0.000000	25.928144	21.121951	30.076984	29.524062
AC140479.4	pseudogene	-1.000000	-1.000000	37.120823	44.277688	43.935619
AC140479.7	pseudogene	-1.000000	-1.000000	32.082599	26.503104	27.321253
AC140479.2	pseudogene	-1.000000	-1.000000	18.280601	-1.000000	18.280601
LINC01106	lincRNA	-1.000000	-1.000000	30.472413	74.743295	61.554170
ZBTB45P2	pseudogene	-1.000000	-1.000000	93.464052	-1.000000	93.464052
AC108938.1	pseudogene	-1.000000	-1.000000	100.000000	-1.000000	100.000000
RGPD6	protein coding	99.451052	100.000000	99.618806	99.796194	99.772774
AC017002.5	lincRNA	-1.000000	-1.000000	0.000000	1.350091	1.343131
ANAPC1	protein coding	3.730835	0.000000	2.436853	0.457302	0.290056
TMEM87B	protein coding	0.000000	0.000000	0.000000	1.898110	1.742726
RGPD8	protein coding	39.194207	2.312775	33.873530	31.088297	31.374620
TTL	protein coding	0.000000	0.000000	0.000000	6.339256	4.820005
IL1A	protein coding	0.000000	0.000000	0.000000	4.648712	3.718970
CBWD2	protein coding	0.000000	0.000000	0.000000	0.378299	0.365824
PGM5P4	pseudogene	-1.000000	-1.000000	0.000000	5.120727	5.013810
WASH2P	pseudogene	-1.000000	-1.000000	5.109923	0.592053	1.315162
DPP10	protein coding	0.000000	0.000000	0.000000	0.052954	0.052656
AC093901.1	lincRNA	-1.000000	-1.000000	0.000000	0.461781	0.453389
CFAP221	protein coding	0.000000	0.000000	0.000000	0.271811	0.253779
CNTNAP5	protein coding	0.000000	0.000000	0.000000	0.343857	0.341798
LINC01889	lincRNA	-1.000000	-1.000000	0.000000	0.077485	0.076540
WDR33	protein coding	0.000000	0.000000	0.000000	0.401917	0.348568
FAR2P1	pseudogene	-1.000000	-1.000000	0.000000	0.590821	0.547178
POTEF	protein coding	8.866995	0.000000	6.844106	17.008832	16.232425
FAR2P2	pseudogene	-1.000000	-1.000000	1.961471	0.349323	0.664020
POTEI	protein coding	29.467085	4.322406	12.318428	20.279882	19.177073
CFC1B	protein coding	92.261905	80.120482	85.011990	82.544947	83.124072
PRSS40B	protein coding	81.555556	42.512479	53.147700	77.727870	73.980349
PRSS40A	protein coding	15.522876	14.352392	14.660361	52.148036	41.824182
CFC1	protein coding	38.095238	31.526104	34.172662	12.288357	17.267450
POTEJ	protein coding	10.105871	0.000000	9.314015	4.969907	5.292856
FAR2P3	pseudogene	-1.000000	-1.000000	0.000000	5.307273	4.986410
ARHGEF4	protein coding	0.000000	0.000000	0.000000	2.221101	2.134568
PLEKHB2	protein coding	0.000000	0.000000	0.000000	4.804088	4.680907
C2orf27A	pseudogene	-1.000000	-1.000000	20.350877	0.216726	1.365786
C2orf27B	lincRNA	-1.000000	-1.000000	40.634441	0.763217	8.656716
GPR39	protein coding	0.000000	0.000000	0.000000	0.024653	0.024349
NCKAP5	protein coding	0.000000	0.000000	0.000000	0.123215	0.121896
MGAT5	protein coding	0.000000	0.000000	0.000000	0.970403	0.945798
TMEM163	protein coding	0.000000	0.000000	0.000000	0.458796	0.455476
THSD7B	protein coding	0.000000	0.000000	0.000000	0.003532	0.003508
AC114763.1	lincRNA	-1.000000	-1.000000	0.000000	0.054818	0.053948
LRP1B	protein coding	0.000000	0.000000	0.000000	0.016672	0.016524
KYNU	protein coding	0.000000	0.000000	0.000000	0.536251	0.485045
ARHGAP15	protein coding	0.000000	0.000000	0.000000	0.035384	0.035156
TEX41	lincRNA	-1.000000	-1.000000	0.000000	0.038112	0.037142
MBD5	protein coding	0.000000	0.000000	0.000000	0.566303	0.551859
NEB	protein coding	9.461512	0.000000	9.236383	7.159360	7.378658
FMNL2	protein coding	0.000000	0.000000	0.000000	0.067677	0.066434
ACVR1C	protein coding	0.000000	0.000000	0.000000	2.426203	2.207594
ACVR1	protein coding	0.000000	0.000000	0.000000	0.054612	0.053078
CCDC148	protein coding	0.000000	0.000000	0.000000	0.013112	0.012952
PKP4	protein coding	0.000000	0.000000	0.000000	0.321200	0.312507
LY75-CD302	protein coding	0.000000	0.000000	0.000000	0.108547	0.103870
AC016766.1	lincRNA	-1.000000	-1.000000	0.000000	0.161979	0.161785
CSRNP3	protein coding	0.000000	0.000000	0.000000	0.333679	0.314889
SCN1A	protein coding	0.000000	0.000000	0.000000	0.241166	0.218748
SCN9A	protein coding	0.000000	0.000000	0.000000	0.024147	0.022675
XIRP2	protein coding	0.000000	0.000000	0.000000	1.283877	1.238734
ABCB11	protein coding	0.000000	0.000000	0.000000	0.042489	0.040596
LRP2	protein coding	0.000000	0.000000	0.000000	1.565356	1.457704
AC104088.1	lincRNA	-1.000000	-1.000000	0.000000	40.206575	37.775148
RAPGEF4	protein coding	0.000000	0.000000	0.000000	0.017000	0.016687
SCRN3	protein coding	0.000000	0.000000	0.000000	2.016383	1.796425
PDE11A	protein coding	0.000000	0.000000	0.000000	0.828960	0.822870
TTN	protein coding	0.000000	0.000000	0.000000	1.323510	0.808036
LINC01934	lincRNA	-1.000000	-1.000000	0.000000	0.025281	0.024130
PPP1R1C	protein coding	0.000000	0.000000	0.000000	0.058316	0.046851
PDE1A	protein coding	0.000000	0.000000	0.000000	0.248824	0.244548
LINC01090	lincRNA	-1.000000	-1.000000	0.000000	0.047470	0.047357
HECW2	protein coding	0.000000	0.000000	0.000000	0.058493	0.055859
PGAP1	protein coding	0.000000	0.000000	0.000000	4.103312	3.589965
ANKRD44	protein coding	0.000000	0.000000	0.000000	0.032326	0.031381
RFTN2	protein coding	0.000000	0.000000	0.000000	0.092250	0.087182
BOLL	protein coding	0.000000	0.000000	0.000000	0.114712	0.106875
AC019330.1	lincRNA	-1.000000	-1.000000	0.000000	0.151640	0.150476
AC020718.1	lincRNA	-1.000000	-1.000000	0.000000	0.020672	0.020611
PARD3B	protein coding	0.000000	0.000000	0.000000	0.189874	0.188390
INO80D	protein coding	0.000000	0.000000	0.000000	0.083133	0.070208
METTL21A	protein coding	0.000000	19.576803	18.589076	0.000000	2.757357
ERBB4	protein coding	0.000000	0.000000	0.000000	0.028415	0.028114
SPAG16	protein coding	0.000000	0.000000	0.000000	0.203036	0.202198
AC012668.3	lincRNA	-1.000000	-1.000000	0.000000	0.151640	0.149921
AC019211.1	lincRNA	-1.000000	-1.000000	0.000000	0.017423	0.017385
ACSL3	protein coding	0.000000	0.000000	0.000000	0.736278	0.683352
COL4A3	protein coding	0.000000	0.000000	0.000000	0.108784	0.102512
PID1	protein coding	0.000000	0.000000	0.000000	0.035600	0.045156
SP140L	protein coding	0.000000	0.000000	0.000000	0.244925	0.231227
SP100	protein coding	0.000000	0.000000	0.000000	0.041917	0.039798
ARMC9	protein coding	0.000000	0.000000	0.000000	0.024163	0.023257
DIS3L2	protein coding	0.000000	0.000000	0.000000	1.585105	1.557536
ATG16L1	protein coding	0.000000	0.000000	0.000000	0.083087	0.079418
AC010148.1	other	-1.000000	-1.000000	0.000000	0.119885	0.116354
AGAP1	protein coding	0.000000	0.000000	0.000000	0.005284	0.005175
IQCA1	protein coding	0.000000	0.000000	0.000000	0.405549	0.398048
MLPH	protein coding	0.000000	0.000000	0.000000	0.071903	0.067249
ESPNL	protein coding	0.000000	0.000000	0.000000	0.306628	0.259583
PER2	protein coding	0.000000	0.000000	0.000000	0.078620	0.067298
AC012485.2	lincRNA	-1.000000	-1.000000	0.000000	12.850743	10.424637
HDAC4	protein coding	0.000000	0.000000	0.000000	0.099029	0.096185
GPC1	protein coding	0.000000	0.000000	0.000000	0.339358	0.293147
AQP12B	protein coding	4.004329	0.000000	3.315412	37.968313	31.982121
AC011298.1	lincRNA	-1.000000	-1.000000	1.059759	0.000000	0.882353
AQP12A	protein coding	25.757576	0.000000	21.268990	40.134204	36.968967
CROCC2	protein coding	0.000000	0.000000	0.000000	1.599254	1.499178
D2HGDH	protein coding	0.000000	0.000000	0.000000	5.530058	4.997517
LINC01880	lincRNA	-1.000000	-1.000000	0.000000	0.479416	0.471970
LINC01881	pseudogene	-1.000000	-1.000000	5.530726	3.834457	3.877237
RPL23AP88	pseudogene	-1.000000	-1.000000	100.000000	-1.000000	100.000000
PSMF1	protein coding	0.000000	0.000000	0.000000	0.316979	0.296775
RAD21L1	protein coding	0.000000	0.000000	0.000000	0.374769	0.362396
AL049634.2	protein coding	0.000000	0.000000	0.000000	0.561276	0.552182
AL096799.1	lincRNA	-1.000000	-1.000000	0.000000	3.490738	3.473430
PLCB1	protein coding	0.000000	0.000000	0.000000	0.205072	0.183030
DTD1	protein coding	0.000000	0.000000	0.000000	0.830422	0.800555
SLC24A3	protein coding	0.000000	0.000000	0.000000	0.007110	0.007055
FAM182B	protein coding	0.000000	0.000000	0.000000	66.849183	59.710383
BSNDP1	pseudogene	-1.000000	-1.000000	28.961749	-1.000000	28.961749
AL450124.1	pseudogene	-1.000000	-1.000000	100.000000	100.000000	100.000000
FAM182A	other	-1.000000	-1.000000	50.743173	64.744123	62.231108
BSNDP3	pseudogene	-1.000000	-1.000000	73.829201	-1.000000	73.829201
FO393400.1	protein coding	0.000000	0.000000	0.000000	0.443518	0.431839
BPIFB1	protein coding	0.000000	0.000000	0.000000	0.176991	0.167592
ASIP	protein coding	0.000000	0.000000	0.000000	3.311169	3.276496
MMP24OS	protein coding	0.000000	0.000000	0.000000	0.000000	0.028801
MMP24	protein coding	0.000000	0.000000	0.000000	0.047913	0.043698
NDRG3	protein coding	0.000000	0.000000	0.000000	0.084587	0.081644
PTPRT	protein coding	0.000000	0.000000	0.000000	0.056324	0.055674
TOX2	protein coding	0.000000	0.000000	0.000000	0.121924	0.119546
SLC13A3	protein coding	0.000000	0.000000	0.000000	0.055275	0.052904
TSHZ2	protein coding	0.000000	0.000000	0.000000	0.053298	0.052015
MIR646HG	lincRNA	-1.000000	-1.000000	0.000000	0.160898	0.159002
CDH4	protein coding	0.000000	0.000000	0.000000	0.099588	0.098519
TAF4	protein coding	0.000000	0.000000	0.000000	0.919645	0.878575
SLCO4A1	protein coding	0.000000	0.000000	0.000000	0.000000	0.138440
TCFL5	protein coding	0.000000	0.000000	0.000000	0.191849	0.159822
SLC17A9	protein coding	0.000000	0.000000	0.000000	1.594689	1.233912
LINC01749	lincRNA	-1.000000	-1.000000	0.000000	0.104531	0.099091
NKAIN4	protein coding	0.000000	0.000000	0.000000	0.269739	0.253839
COL20A1	protein coding	0.000000	0.000000	0.000000	0.117078	0.093604
CHRNA4	protein coding	0.000000	0.000000	0.000000	0.000000	0.503155
KCNQ2	protein coding	0.000000	0.000000	0.000000	0.075777	0.064857
ZBTB46	protein coding	0.000000	0.000000	0.000000	0.160539	0.150723
DNAJC5	protein coding	0.000000	0.000000	0.000000	0.092621	0.080785
UCKL1	protein coding	0.000000	0.000000	0.000000	0.828113	0.693356
ZNF512B	protein coding	0.000000	0.000000	0.000000	1.206156	0.660944
PRPF6	protein coding	0.000000	0.000000	0.000000	1.538399	1.447128
OPRL1	protein coding	0.000000	0.000000	0.000000	3.518628	2.906693
MYT1	protein coding	0.000000	0.000000	0.000000	0.695903	0.665670
PCMTD2	protein coding	0.000000	0.000000	0.000000	1.051719	0.905808
CICP4	pseudogene	-1.000000	-1.000000	12.130914	-1.000000	12.130914
LINC00266-1	lincRNA	-1.000000	-1.000000	0.000000	11.327575	10.607992
FP565260.4	protein coding	100.000000	100.000000	100.000000	100.000000	100.000000
FP565260.3	protein coding	77.470776	28.198758	42.014303	54.792947	52.434931
GATD3B	protein coding	29.291950	25.255624	27.327028	25.650715	25.725102
FP565260.6	protein coding	100.000000	63.091691	69.309111	76.529941	78.090845
LINC01670	lincRNA	-1.000000	-1.000000	100.000000	100.000000	100.000000
CU633967.1	lincRNA	-1.000000	-1.000000	95.591091	99.576949	99.007233
FP236315.2	other	-1.000000	-1.000000	100.000000	-1.000000	100.000000
FP236315.3	lincRNA	-1.000000	-1.000000	100.000000	100.000000	100.000000
FP236315.1	lincRNA	-1.000000	-1.000000	100.000000	100.000000	100.000000
H2BFS	protein coding	100.000000	100.000000	100.000000	-1.000000	100.000000
CU639417.2	pseudogene	-1.000000	-1.000000	100.000000	-1.000000	100.000000
CU639417.1	other	-1.000000	-1.000000	100.000000	-1.000000	100.000000
LINC01669	lincRNA	-1.000000	-1.000000	98.154762	78.758147	80.808018
CU639417.3	lincRNA	-1.000000	-1.000000	100.000000	100.000000	100.000000
CU639417.4	lincRNA	-1.000000	-1.000000	77.517623	100.000000	87.320744
SIK1B	protein coding	68.239796	9.523810	38.881803	73.993651	60.880603
RF00019	other	-1.000000	-1.000000	100.000000	-1.000000	100.000000
CU633906.1	lincRNA	-1.000000	-1.000000	97.601668	99.419129	99.280332
CU633906.4	pseudogene	-1.000000	-1.000000	100.000000	100.000000	100.000000
CU633906.3	pseudogene	-1.000000	-1.000000	84.864865	87.619361	87.087404
CU633906.2	lincRNA	-1.000000	-1.000000	100.000000	100.000000	100.000000
CBSL	protein coding	68.492344	96.381910	78.796881	68.271206	69.500669
U2AF1L5	protein coding	29.365079	43.516484	39.700375	54.243803	52.350048
FP236240.3	pseudogene	-1.000000	-1.000000	100.000000	-1.000000	100.000000
FP236240.2	other	-1.000000	-1.000000	100.000000	-1.000000	100.000000
FP236240.1	lincRNA	-1.000000	-1.000000	100.000000	64.807066	76.388022
CRYAA2	protein coding	63.133641	55.477855	58.780649	68.511957	64.609272
CU638689.4	lincRNA	-1.000000	-1.000000	99.666266	99.733414	99.721077
CU638689.3	pseudogene	-1.000000	-1.000000	80.679612	92.549306	89.270613
CU638689.2	pseudogene	-1.000000	-1.000000	100.000000	100.000000	100.000000
CU638689.5	lincRNA	-1.000000	-1.000000	93.210475	96.189670	95.260524
FP475955.3	lincRNA	-1.000000	-1.000000	67.908132	66.993836	67.064523
FP475955.1	lincRNA	-1.000000	-1.000000	38.043478	74.297841	73.773371
FP475955.4	pseudogene	-1.000000	-1.000000	21.518351	-1.000000	21.518351
FP475955.2	lincRNA	-1.000000	-1.000000	100.000000	87.323944	90.542035
CU634019.6	lincRNA	-1.000000	-1.000000	100.000000	100.000000	100.000000
CU634019.5	pseudogene	-1.000000	-1.000000	80.065005	90.052910	87.572867
CU634019.2	lincRNA	-1.000000	-1.000000	100.000000	100.000000	100.000000
CU634019.1	lincRNA	-1.000000	-1.000000	98.331698	98.919792	98.873181
RF00019	other	-1.000000	-1.000000	100.000000	-1.000000	100.000000
CU634019.7	pseudogene	-1.000000	-1.000000	94.932432	-1.000000	94.932432
CU634019.3	other	-1.000000	-1.000000	100.000000	-1.000000	100.000000
CU633904.2	pseudogene	-1.000000	-1.000000	83.485194	91.815947	89.815557
CU633904.3	pseudogene	-1.000000	-1.000000	100.000000	100.000000	100.000000
CU633904.1	lincRNA	-1.000000	-1.000000	98.405198	99.313305	99.233337
RF00019	other	-1.000000	-1.000000	100.000000	-1.000000	100.000000
FP236241.2	pseudogene	-1.000000	-1.000000	95.270270	-1.000000	95.270270
RF00019	other	-1.000000	-1.000000	100.000000	-1.000000	100.000000
FP236241.1	lincRNA	-1.000000	-1.000000	97.441173	97.195443	97.351154
SMIM11B	protein coding	100.000000	93.326186	93.628454	73.588619	75.981271
CU633980.1	protein coding	100.000000	100.000000	100.000000	-1.000000	100.000000
SMIM34B	protein coding	100.000000	100.000000	100.000000	100.000000	100.000000
KCNE1B	protein coding	0.000000	25.629220	22.889254	51.870766	43.913667
FP671120.2	other	-1.000000	-1.000000	100.000000	-1.000000	100.000000
FP671120.1	lincRNA	-1.000000	-1.000000	100.000000	87.840244	88.856325
FP671120.3	lincRNA	-1.000000	-1.000000	100.000000	-1.000000	100.000000
MIR6724-2	miRNA	-1.000000	-1.000000	100.000000	-1.000000	100.000000
RF01518	other	-1.000000	-1.000000	100.000000	-1.000000	100.000000
FP671120.4	lincRNA	-1.000000	-1.000000	100.000000	-1.000000	100.000000
RNA5-8SN4	rRNA	-1.000000	-1.000000	100.000000	-1.000000	100.000000
FP236383.1	lincRNA	-1.000000	-1.000000	98.037645	93.822577	94.172782
FP236383.2	lincRNA	-1.000000	-1.000000	100.000000	-1.000000	100.000000
MIR6724-4	miRNA	-1.000000	-1.000000	100.000000	-1.000000	100.000000
RF01518	other	-1.000000	-1.000000	100.000000	-1.000000	100.000000
FP236383.3	lincRNA	-1.000000	-1.000000	100.000000	-1.000000	100.000000
RNA5-8SN4	rRNA	-1.000000	-1.000000	100.000000	-1.000000	100.000000
SNX18P10	pseudogene	-1.000000	-1.000000	69.498069	-1.000000	69.498069
CR381670.1	pseudogene	-1.000000	-1.000000	46.572104	41.235005	41.621690
MIR3648-2	miRNA	-1.000000	-1.000000	100.000000	-1.000000	100.000000
MIR3687-2	miRNA	-1.000000	-1.000000	100.000000	-1.000000	100.000000
CR392039.3	lincRNA	-1.000000	-1.000000	0.000000	0.651599	0.644899
CR392039.5	pseudogene	-1.000000	-1.000000	46.758350	76.819606	74.233749
TEKT4P2	pseudogene	-1.000000	-1.000000	11.005199	3.015016	3.319705
CR381653.1	lincRNA	-1.000000	-1.000000	48.962214	27.207586	28.147708
SNX18P12	pseudogene	-1.000000	-1.000000	52.506596	-1.000000	52.506596
CR381653.2	pseudogene	-1.000000	-1.000000	28.031291	24.259906	24.633152
AC124864.1	pseudogene	-1.000000	-1.000000	16.368286	-1.000000	16.368286
LINC01667	lincRNA	-1.000000	-1.000000	10.305958	3.274866	3.817270
CR382287.2	lincRNA	-1.000000	-1.000000	13.601236	0.000000	3.907638
CR382287.1	pseudogene	-1.000000	-1.000000	24.786325	-1.000000	24.786325
ANKRD30BP2	pseudogene	-1.000000	-1.000000	0.000000	1.302204	1.170644
POTED	protein coding	19.492958	29.651163	22.808349	20.001376	20.238283
AL050303.4	other	-1.000000	-1.000000	62.187160	-1.000000	62.187160
AL050303.2	pseudogene	-1.000000	-1.000000	79.849624	-1.000000	79.849624
MIR8069-2	miRNA	-1.000000	-1.000000	100.000000	-1.000000	100.000000
FEM1AP1	pseudogene	-1.000000	-1.000000	63.139418	-1.000000	63.139418
AL050303.1	lincRNA	-1.000000	-1.000000	61.487965	46.997776	50.663717
TERF1P1	pseudogene	-1.000000	-1.000000	22.118644	-1.000000	22.118644
USP25	protein coding	0.000000	0.000000	0.000000	0.048391	0.046653
TMPRSS15	protein coding	0.000000	0.000000	0.000000	0.019296	0.018915
APP	protein coding	0.000000	0.000000	0.000000	0.352404	0.346895
BACH1	protein coding	0.000000	0.000000	0.000000	0.012568	0.012366
TIAM1	protein coding	0.000000	0.000000	0.000000	0.010169	0.009965
AP000295.1	protein coding	0.000000	-1.000000	0.000000	0.000000	0.150166
AP000311.1	protein coding	0.000000	0.000000	0.000000	0.036723	0.036608
ITSN1	protein coding	0.000000	0.000000	0.000000	0.020193	0.018644
SMIM11A	protein coding	100.000000	100.000000	100.000000	95.258843	95.797567
C21orf140	protein coding	100.000000	-1.000000	100.000000	-1.000000	100.000000
AP000322.2	lincRNA	-1.000000	-1.000000	100.000000	-1.000000	100.000000
SMIM34A	protein coding	100.000000	100.000000	100.000000	100.000000	100.000000
AP000322.1	lincRNA	-1.000000	-1.000000	100.000000	-1.000000	100.000000
KCNE1	protein coding	0.000000	32.254555	29.161544	66.167003	63.872414
RUNX1	protein coding	0.000000	0.000000	0.000000	0.027338	0.027119
KCNJ15	protein coding	0.000000	0.000000	0.000000	0.070427	0.065214
DSCAM	protein coding	0.000000	0.000000	0.000000	0.153837	0.152247
FAM3B	protein coding	0.000000	0.000000	0.000000	0.000000	0.240516
LINC00111	lincRNA	-1.000000	-1.000000	0.000000	1.126472	1.090609
CBS	protein coding	60.824176	70.525615	65.212158	61.278140	61.826373
U2AF1	protein coding	29.365079	35.007278	33.493078	54.957996	52.183719
MRPL51P2	pseudogene	-1.000000	-1.000000	100.000000	-1.000000	100.000000
AP001631.1	lincRNA	-1.000000	-1.000000	61.370124	31.957328	41.606976
CRYAA	protein coding	56.378601	62.336245	59.696049	74.440299	68.001053
SIK1	protein coding	89.158163	34.557063	60.992178	81.943734	73.933575
LINC00319	lincRNA	-1.000000	-1.000000	80.597015	100.000000	88.768513
LINC00313	lincRNA	-1.000000	-1.000000	91.051260	85.725625	86.427752
AP001048.1	lincRNA	-1.000000	-1.000000	100.000000	91.510539	92.709904
HSF2BP	protein coding	20.611440	62.821948	40.377556	32.093505	32.211572
RPL31P1	pseudogene	-1.000000	-1.000000	100.000000	-1.000000	100.000000
H2BFS	protein coding	100.000000	100.000000	100.000000	-1.000000	100.000000
TRAPPC10	protein coding	16.016750	63.588057	40.203268	6.633184	9.404349
PWP2	protein coding	53.913043	0.000000	45.145631	38.997811	39.851827
GATD3A	protein coding	40.406321	51.000000	48.664787	39.047376	39.807082
LINC01678	lincRNA	-1.000000	-1.000000	6.351039	0.000000	4.116766
AP001056.2	lincRNA	-1.000000	-1.000000	67.577465	59.514214	60.792097
AP001057.1	other	-1.000000	-1.000000	61.791329	60.816588	61.152882
ICOSLG	protein coding	57.267081	48.525226	50.032120	83.027397	70.161156
AP001059.3	lincRNA	-1.000000	-1.000000	100.000000	-1.000000	100.000000
AP001059.2	lincRNA	-1.000000	-1.000000	100.000000	-1.000000	100.000000
DNMT3L	protein coding	47.380410	10.536044	36.652314	42.650947	41.941173
C21orf2	protein coding	0.000000	0.000000	0.000000	0.420168	0.315548
TRPM2	protein coding	0.000000	0.000000	0.000000	0.074146	0.068878
TSPEAR	protein coding	0.000000	0.000000	0.000000	0.026713	0.026206
ITGB2	protein coding	0.000000	0.000000	0.000000	0.497608	0.451820
PCBP3	protein coding	0.000000	0.000000	0.000000	0.105378	0.104432
COL6A2	protein coding	0.000000	0.000000	0.000000	0.247550	0.212937
LSS	protein coding	0.000000	0.000000	0.000000	0.277849	0.240887
C21orf58	protein coding	0.000000	0.000000	0.000000	0.373672	0.295433
RPL23AP4	pseudogene	-1.000000	-1.000000	96.536797	-1.000000	96.536797
ACTR3BP6	pseudogene	-1.000000	-1.000000	100.000000	100.000000	100.000000
RF00002	rRNA	-1.000000	-1.000000	22.666667	-1.000000	22.666667
RF00026	snRNA	-1.000000	-1.000000	11.320755	-1.000000	11.320755
AP000542.3	lincRNA	-1.000000	-1.000000	37.755603	-1.000000	37.755603
AP000542.1	pseudogene	-1.000000	-1.000000	8.108108	34.295082	32.787897
AP000542.2	lincRNA	-1.000000	-1.000000	37.196504	-1.000000	37.196504
ZNF72P	pseudogene	-1.000000	-1.000000	0.000000	5.669114	5.032887
AP000534.2	pseudogene	-1.000000	-1.000000	0.000000	15.756869	15.509981
ARHGAP42P3	pseudogene	-1.000000	-1.000000	1.675309	0.000000	1.431493
AP000533.2	pseudogene	-1.000000	-1.000000	7.038513	-1.000000	7.038513
AP000533.3	pseudogene	-1.000000	-1.000000	100.000000	-1.000000	100.000000
AP000532.2	lincRNA	-1.000000	-1.000000	26.026605	47.434181	38.147962
NF1P6	pseudogene	-1.000000	-1.000000	6.735437	1.824724	2.687831
MED15P7	pseudogene	-1.000000	-1.000000	23.386114	16.845016	17.431694
POTEH	protein coding	18.986569	0.000000	15.275049	19.537040	19.265939
AP000527.1	lincRNA	-1.000000	-1.000000	0.000000	6.849537	6.663088
DUXAP8	other	-1.000000	-1.000000	3.787879	22.578111	20.262077
BMS1P22	pseudogene	-1.000000	-1.000000	17.313813	24.227318	23.532424
NBEAP3	pseudogene	-1.000000	-1.000000	99.731903	42.930650	45.008791
AP000522.1	pseudogene	-1.000000	-1.000000	100.000000	-1.000000	100.000000
AC137499.2	pseudogene	-1.000000	-1.000000	100.000000	-1.000000	100.000000
CHEK2P4	pseudogene	-1.000000	-1.000000	100.000000	85.140155	85.739750
AP000547.2	lincRNA	-1.000000	-1.000000	34.848485	16.848023	18.776303
HDHD5	protein coding	0.000000	0.000000	0.000000	0.459921	0.428427
CECR2	protein coding	0.000000	0.000000	0.000000	0.023425	0.022200
PEX26	protein coding	0.000000	0.000000	0.000000	0.000000	0.067646
USP18	protein coding	4.110813	41.724480	21.945489	1.238659	2.843843
GGTLC5P	pseudogene	-1.000000	-1.000000	64.994985	42.824025	46.767466
LINC01660	lincRNA	-1.000000	-1.000000	42.171553	59.691746	56.946247
AC011718.1	lincRNA	-1.000000	-1.000000	100.000000	98.260149	98.673405
PPP1R26P3	pseudogene	-1.000000	-1.000000	70.150039	-1.000000	70.150039
FAM230A	protein coding	37.654321	100.000000	58.321871	14.500334	20.169751
AC023490.1	lincRNA	-1.000000	-1.000000	0.000000	26.626658	19.844633
AC023490.3	lincRNA	-1.000000	-1.000000	13.165266	10.494319	10.584047
GGTLC3	protein coding	63.864307	0.000000	44.777663	55.714286	49.917446
RF00017	other	-1.000000	-1.000000	24.444444	-1.000000	24.444444
TMEM191B	protein coding	11.121157	79.213483	20.560748	0.000000	9.527246
PI4KAP1	pseudogene	-1.000000	-1.000000	9.582207	32.501710	30.000902
RIMBP3	protein coding	20.060976	81.587838	31.995413	-1.000000	31.995413
SUSD2P2	pseudogene	-1.000000	-1.000000	21.664465	47.683235	37.538462
CA15P2	pseudogene	-1.000000	-1.000000	4.561825	2.680965	3.520408
PPP1R26P2	pseudogene	-1.000000	-1.000000	74.151363	-1.000000	74.151363
PPP1R26P4	pseudogene	-1.000000	-1.000000	79.239932	-1.000000	79.239932
LINC01662	lincRNA	-1.000000	-1.000000	59.685514	38.061657	40.776092
GGT3P	pseudogene	-1.000000	-1.000000	59.934378	56.759017	56.887601
E2F6P1	pseudogene	-1.000000	-1.000000	100.000000	-1.000000	100.000000
AC008132.1	pseudogene	-1.000000	-1.000000	31.945890	25.910621	29.168423
BCRP7	pseudogene	-1.000000	-1.000000	0.000000	1.174089	0.960583
LINC01663	lincRNA	-1.000000	-1.000000	19.475655	15.583776	15.687308
AC007326.4	protein coding	89.502762	16.622222	40.347722	49.231465	48.876946
PRODH	protein coding	64.285714	71.302644	67.114094	66.019326	66.146534
DGCR5	other	-1.000000	-1.000000	0.000000	0.326550	0.319515
AC007731.3	lincRNA	-1.000000	-1.000000	9.213483	0.000000	3.528399
POM121L4P	pseudogene	-1.000000	-1.000000	4.973545	1.504711	2.242202
BCRP2	pseudogene	-1.000000	-1.000000	58.802817	22.614504	26.913696
AP000550.1	lincRNA	-1.000000	-1.000000	34.043874	56.257497	45.357578
POM121L7P	pseudogene	-1.000000	-1.000000	32.667499	-1.000000	32.667499
E2F6P2	pseudogene	-1.000000	-1.000000	49.129853	-1.000000	49.129853
FAM230B	other	-1.000000	-1.000000	31.204258	39.561098	37.503074
AP000550.2	lincRNA	-1.000000	-1.000000	19.146184	41.473510	32.728190
AP000550.4	pseudogene	-1.000000	-1.000000	100.000000	28.288163	30.764791
GGT2	protein coding	21.403509	56.707317	31.191885	27.602779	28.036005
AP000550.3	pseudogene	-1.000000	-1.000000	61.904762	-1.000000	61.904762
E2F6P3	pseudogene	-1.000000	-1.000000	0.269542	-1.000000	0.269542
POM121L8P	pseudogene	-1.000000	-1.000000	14.843750	-1.000000	14.843750
BCRP6	pseudogene	-1.000000	-1.000000	63.549921	51.051145	53.162572
AP000552.1	lincRNA	-1.000000	-1.000000	34.017364	64.067356	56.136704
AP000552.3	lincRNA	-1.000000	-1.000000	72.997416	76.572848	75.201613
PPP1R26P5	pseudogene	-1.000000	-1.000000	39.039039	-1.000000	39.039039
LINC01651	lincRNA	-1.000000	-1.000000	81.948424	46.643110	56.916667
AP000552.2	pseudogene	-1.000000	-1.000000	44.912791	53.664701	50.505051
RF00017	other	-1.000000	-1.000000	67.398119	-1.000000	67.398119
RIMBP3B	protein coding	78.821138	75.760135	78.227392	-1.000000	78.227392
RF00492	other	-1.000000	-1.000000	100.000000	-1.000000	100.000000
HIC2	protein coding	0.000000	0.000000	0.000000	54.212782	42.714114
RF00017	other	-1.000000	-1.000000	12.341772	-1.000000	12.341772
TMEM191C	protein coding	34.599156	38.808664	35.779352	7.651007	24.515064
PI4KAP2	pseudogene	-1.000000	-1.000000	29.416499	47.517866	46.520558
RIMBP3C	protein coding	87.873719	58.062074	81.422018	-1.000000	81.422018
UBE2L3	protein coding	30.180180	0.077973	6.282885	3.634299	3.749983
GSTT2B	protein coding	0.000000	21.212121	7.012750	0.000000	2.041357
DDTL	protein coding	70.123457	1.141352	19.235751	39.382807	33.883857
DDT	protein coding	82.367150	62.234637	68.601986	59.026082	60.434974
GSTT2	pseudogene	-1.000000	100.000000	81.994928	26.856714	43.842365
POM121L10P	pseudogene	-1.000000	-1.000000	2.492212	-1.000000	2.492212
TTC28	protein coding	0.000000	0.000000	0.000000	0.595615	0.585309
AP1B1	protein coding	0.000000	0.000000	0.000000	0.042949	0.040838
SYN3	protein coding	0.000000	0.000000	0.000000	0.014755	0.014657
Z95114.3	other	-1.000000	-1.000000	18.177083	-1.000000	18.177083
TMEM184B	protein coding	0.000000	0.000000	0.000000	0.110163	0.102339
TPTEP2-CSNK1E	protein coding	0.000000	0.000000	0.000000	0.076331	0.075044
FAM227A	protein coding	0.000000	0.000000	0.000000	0.146890	0.127374
MKL1	protein coding	0.000000	0.000000	0.000000	0.056793	0.055207
NDUFA6-DT	other	-1.000000	-1.000000	56.676750	3.281217	8.574908
AC254562.2	lincRNA	-1.000000	-1.000000	34.684685	37.889518	37.263881
SERHL	pseudogene	-1.000000	-1.000000	16.641902	18.076379	17.903347
SERHL2	protein coding	47.321429	1.758014	18.467583	10.898303	11.476041
RRP7BP	pseudogene	-1.000000	-1.000000	13.376547	7.803575	8.856983
SHISAL1	protein coding	0.000000	0.000000	0.000000	0.217858	0.196577
PRR5-ARHGAP8	protein coding	0.000000	0.000000	0.000000	0.062036	0.061069
TRMU	protein coding	0.000000	0.000000	0.000000	0.202956	0.147364
GRAMD4	protein coding	0.000000	0.000000	0.000000	0.431959	0.411455
TBC1D22A	protein coding	0.000000	0.000000	0.000000	0.199358	0.197297
AL117329.1	lincRNA	-1.000000	-1.000000	0.000000	0.022983	0.022775
FAM19A5	protein coding	0.000000	0.000000	0.000000	0.009490	0.009407
Z82202.1	lincRNA	-1.000000	-1.000000	11.282597	-1.000000	11.282597
C22orf34	lincRNA	-1.000000	-1.000000	0.000000	0.016086	0.015637
Z97192.1	lincRNA	-1.000000	-1.000000	0.976111	0.000000	0.487680
BRD1	protein coding	0.000000	0.000000	0.000000	0.318302	0.287669
MOV10L1	protein coding	0.000000	0.000000	0.000000	0.371049	0.341173
DENND6B	protein coding	0.000000	0.000000	0.000000	0.671193	0.476983
RPL23AP82	pseudogene	-1.000000	-1.000000	0.000000	0.137150	0.123983
CHL1	protein coding	0.000000	0.000000	0.000000	0.153614	0.147542
LINC01266	lincRNA	-1.000000	-1.000000	0.000000	0.073929	0.072954
CNTN6	protein coding	0.000000	0.000000	0.000000	0.069364	0.068348
CNTN4	protein coding	0.000000	0.000000	0.000000	0.021721	0.021582
TRNT1	protein coding	0.000000	0.000000	0.000000	2.768070	2.082377
SUMF1	protein coding	0.000000	0.000000	0.000000	0.000000	0.628338
LRRN1	protein coding	0.000000	0.000000	0.000000	0.207011	0.190610
AC069277.1	lincRNA	-1.000000	-1.000000	0.000000	0.118299	0.116833
GRM7-AS3	lincRNA	-1.000000	-1.000000	0.000000	0.168073	0.165170
SSUH2	protein coding	0.000000	0.000000	0.000000	0.267903	0.163165
SEC13	protein coding	0.000000	0.000000	0.000000	0.000000	0.196099
ATP2B2	protein coding	0.000000	0.000000	0.000000	0.035538	0.034637
HRH1	protein coding	0.000000	0.000000	0.000000	0.047143	0.045072
SYN2	protein coding	0.000000	0.000000	0.000000	0.566655	0.551343
LSM3	protein coding	0.000000	0.000000	0.000000	0.253419	0.210887
COL6A4P1	pseudogene	-1.000000	-1.000000	0.000000	0.559201	0.511769
HACL1	protein coding	0.000000	0.000000	0.000000	0.860381	0.811704
OXNAD1	protein coding	0.000000	0.000000	0.000000	0.040119	0.037586
SATB1-AS1	other	-1.000000	-1.000000	0.000000	0.056254	0.054904
ZNF385D	protein coding	0.000000	0.000000	0.000000	0.397153	0.392363
THRB	protein coding	0.000000	0.000000	0.000000	0.028450	0.027734
RBMS3	protein coding	0.000000	0.000000	0.000000	0.018878	0.018738
CLASP2	protein coding	0.000000	0.000000	0.000000	0.118275	0.113457
LINC01811	lincRNA	-1.000000	-1.000000	0.000000	0.298714	0.297862
SCN11A	protein coding	0.000000	0.000000	0.000000	0.343157	0.317772
MYRIP	protein coding	0.000000	0.000000	0.000000	0.077132	0.076206
EIF1B-AS1	other	-1.000000	-1.000000	0.000000	0.174335	0.167700
ULK4	protein coding	0.000000	0.000000	0.000000	0.120165	0.119302
ANO10	protein coding	0.000000	0.000000	0.000000	0.133078	0.127103
PRSS50	protein coding	0.000000	0.000000	0.000000	2.785187	2.702595
DOCK3	protein coding	0.000000	0.000000	0.000000	0.016283	0.016080
TMEM110-MUSTN1	protein coding	0.000000	0.000000	0.000000	0.066747	0.065176
CACNA1D	protein coding	0.000000	0.000000	0.000000	0.393707	0.383893
CACNA2D3	protein coding	0.000000	0.000000	0.000000	0.374355	0.372790
C3orf67	protein coding	0.000000	0.000000	0.000000	0.112407	0.110303
CADPS	protein coding	0.000000	0.000000	0.000000	0.070444	0.069386
SYNPR	protein coding	0.000000	0.000000	0.000000	0.138292	0.119401
MAGI1	protein coding	0.000000	0.000000	0.000000	0.121241	0.119654
SUCLG2	protein coding	0.000000	0.000000	0.000000	0.044324	0.043855
ROBO2	protein coding	0.000000	0.000000	0.000000	0.008945	0.008891
ROBO1	protein coding	0.000000	0.000000	0.000000	0.222791	0.221259
AC068756.1	lincRNA	-1.000000	-1.000000	0.000000	0.265310	0.261452
LINC02050	lincRNA	-1.000000	-1.000000	0.000000	0.307524	0.298483
LINC02027	lincRNA	-1.000000	-1.000000	0.000000	3.465043	3.444718
AC129807.1	lincRNA	-1.000000	-1.000000	0.000000	0.030594	0.030372
LINC02008	lincRNA	-1.000000	-1.000000	0.000000	0.079284	0.078947
CADM2	protein coding	0.000000	0.000000	0.000000	0.028577	0.028329
EPHA3	protein coding	0.000000	0.000000	0.000000	1.077180	1.057900
ABBA01000935.2	pseudogene	-1.000000	-1.000000	0.000000	0.204773	0.203527
LINC00879	lincRNA	-1.000000	-1.000000	0.000000	0.025419	0.025194
CRYBG3	protein coding	0.000000	0.000000	0.000000	0.080392	0.073217
OR5K1	protein coding	0.000000	0.000000	0.000000	0.551053	0.349686
SENP7	protein coding	0.000000	0.000000	0.000000	0.104265	0.101039
LINC00882	lincRNA	-1.000000	-1.000000	0.000000	0.190286	0.188446
BBX	protein coding	0.000000	0.000000	0.000000	0.038233	0.036756
LINC00636	lincRNA	-1.000000	-1.000000	0.000000	0.567670	0.551917
RETNLB	protein coding	0.000000	0.000000	0.000000	0.000000	17.335244
DPPA4	protein coding	0.000000	0.000000	0.000000	0.494700	0.367422
CD96	protein coding	0.000000	0.000000	0.000000	0.146859	0.139399
AC092916.1	lincRNA	-1.000000	-1.000000	0.000000	0.131709	0.129946
PHLDB2	protein coding	0.000000	0.000000	0.000000	0.039988	0.038112
SLC9C1	protein coding	0.000000	0.000000	0.000000	0.232661	0.226249
TIGIT	protein coding	0.000000	0.000000	0.000000	0.534312	0.440449
ZBTB20	protein coding	0.000000	0.000000	0.000000	0.004849	0.004683
LSAMP	protein coding	0.000000	0.000000	0.000000	0.266063	0.264094
IGSF11	protein coding	0.000000	0.000000	0.000000	0.160280	0.157223
AC063952.1	pseudogene	-1.000000	-1.000000	0.000000	0.310998	0.293101
STXBP5L	protein coding	0.000000	0.000000	0.000000	0.043797	0.042966
GOLGB1	protein coding	0.000000	0.000000	0.000000	0.070559	0.061224
SLC15A2	protein coding	0.000000	0.000000	0.000000	0.085850	0.075980
HACD2	protein coding	0.000000	0.000000	0.000000	0.025885	0.024373
ROPN1	protein coding	0.000000	0.000000	0.000000	0.130267	0.109904
KALRN	protein coding	0.000000	0.000000	0.000000	0.047919	0.046573
ITGB5	protein coding	0.000000	0.000000	0.000000	0.567144	0.547788
SLC12A8	protein coding	0.000000	0.000000	0.000000	0.095797	0.092914
ROPN1B	protein coding	0.000000	0.895857	0.745573	0.000000	0.167715
KIAA1257	protein coding	0.000000	0.000000	0.000000	0.309884	0.248858
ISY1-RAB43	protein coding	0.000000	15.861534	12.615574	0.000000	0.835818
TMCC1	protein coding	0.000000	0.000000	0.000000	0.037661	0.036618
COL6A6	protein coding	0.000000	0.000000	0.000000	4.181082	3.836328
CPNE4	protein coding	0.000000	0.000000	0.000000	0.011531	0.011438
EPHB1	protein coding	0.000000	0.000000	0.000000	0.048495	0.046781
PCCB	protein coding	0.000000	0.000000	0.000000	0.049601	0.045667
STAG1	protein coding	0.000000	0.000000	0.000000	0.555538	0.546652
CLSTN2	protein coding	0.000000	0.000000	0.000000	0.005255	0.005138
TFDP2	protein coding	0.000000	0.000000	0.000000	0.025766	0.024376
XRN1	protein coding	0.000000	0.000000	0.000000	0.016094	0.014846
ANKUB1	protein coding	0.000000	0.000000	0.000000	0.000000	0.136527
RNF13	protein coding	0.000000	0.000000	0.000000	0.194008	0.189385
MED12L	protein coding	0.000000	0.000000	0.000000	0.018015	0.017360
P2RY14	protein coding	0.000000	0.000000	0.000000	0.096021	0.091937
GPR149	protein coding	0.000000	0.000000	0.000000	0.074681	0.072792
MME	protein coding	0.000000	0.000000	0.000000	0.525341	0.497478
PLCH1	protein coding	0.000000	0.000000	0.000000	0.516692	0.506648
LEKR1	protein coding	0.000000	0.000000	0.000000	0.016280	0.015862
AC079943.2	lincRNA	-1.000000	-1.000000	0.000000	2.062916	2.038994
IQCJ-SCHIP1	protein coding	0.000000	0.000000	0.000000	0.460578	0.405719
LINC01192	lincRNA	-1.000000	-1.000000	0.000000	1.139124	1.123951
EGFEM1P	pseudogene	-1.000000	-1.000000	0.000000	0.152328	0.151099
FNDC3B	protein coding	0.000000	0.000000	0.000000	0.025196	0.024583
NLGN1	protein coding	0.000000	0.000000	0.000000	0.002611	0.002583
NAALADL2	protein coding	0.000000	0.000000	0.000000	0.045901	0.045482
CCDC39	protein coding	0.000000	0.000000	0.000000	0.035051	0.028413
MCF2L2	protein coding	0.000000	0.000000	0.000000	0.895016	0.871039
YEATS2	protein coding	0.000000	0.000000	0.000000	0.170577	0.160269
EHHADH	protein coding	0.000000	0.000000	0.000000	1.035225	0.668739
MAP3K13	protein coding	0.000000	0.000000	0.000000	0.066462	0.062574
LPP	protein coding	0.000000	0.000000	0.000000	0.054660	0.052889
TPRG1	protein coding	0.000000	0.000000	0.000000	0.007014	0.006877
FGF12	protein coding	0.000000	0.000000	0.000000	0.318961	0.315579
ATP13A4	protein coding	0.000000	0.000000	0.000000	0.000000	0.036119
LSG1	protein coding	0.000000	0.000000	0.000000	0.929090	0.823630
XXYLT1	protein coding	0.000000	0.000000	0.000000	0.173084	0.170045
MUC20P1	pseudogene	-1.000000	-1.000000	6.075045	0.000000	1.929625
MUC20	protein coding	18.071242	0.000000	11.728221	0.000000	2.055234
MUC4	protein coding	0.000000	0.000000	0.000000	0.823079	0.607522
AC124944.3	pseudogene	-1.000000	-1.000000	7.658643	0.952301	1.842684
SDHAP1	pseudogene	-1.000000	-1.000000	4.893065	0.845573	1.259405
PAK2	protein coding	0.000000	0.000000	0.000000	0.103899	0.096993
DLG1	protein coding	0.000000	0.000000	0.000000	0.051606	0.050245
AC132008.2	pseudogene	-1.000000	-1.000000	0.000000	0.064177	0.062383
AC024560.1	lincRNA	-1.000000	-1.000000	17.551020	0.295699	5.200308
LRCH3	protein coding	0.000000	0.000000	0.000000	0.333241	0.298323
IQCG	protein coding	0.000000	0.000000	0.000000	0.126404	0.121013
LMLN	protein coding	0.000000	0.000000	0.000000	1.501277	1.372126
FAM157A	pseudogene	-1.000000	-1.000000	49.774330	44.032398	44.623407
CICP6	pseudogene	-1.000000	-1.000000	100.000000	100.000000	100.000000
SEPT14P3	pseudogene	-1.000000	-1.000000	100.000000	-1.000000	100.000000
BNIP3P41	pseudogene	-1.000000	-1.000000	61.964981	-1.000000	61.964981
ZNF595	protein coding	0.000000	0.000000	0.000000	11.037739	9.906660
PCGF3	protein coding	0.000000	0.000000	0.000000	1.875397	1.684337
RNF212	protein coding	0.000000	0.000000	0.000000	0.148832	0.101200
TMED11P	pseudogene	-1.000000	-1.000000	0.000000	0.097972	0.096032
CTBP1	protein coding	0.000000	0.000000	0.000000	0.560448	0.454486
UVSSA	protein coding	0.000000	0.000000	0.000000	0.359794	0.260641
SLBP	protein coding	0.000000	0.000000	0.000000	0.491082	0.440395
SH3BP2	protein coding	0.000000	0.000000	0.000000	0.339182	0.264171
NOP14	protein coding	0.000000	0.000000	0.000000	0.155386	0.133585
HTT	protein coding	0.000000	0.000000	0.000000	0.220470	0.202624
RGS12	protein coding	0.000000	0.000000	0.000000	0.000000	0.020424
LRPAP1	protein coding	0.000000	6.123962	5.282681	0.000000	1.577359
AC116562.4	pseudogene	-1.000000	-1.000000	0.000000	0.192661	0.185273
STX18	protein coding	0.000000	0.000000	0.000000	0.032301	0.031595
STK32B	protein coding	0.000000	0.000000	0.000000	0.047342	0.046935
SORCS2	protein coding	0.000000	0.000000	0.000000	0.100363	0.099219
AFAP1	protein coding	0.000000	0.000000	0.000000	0.060693	0.057943
USP17L11	protein coding	97.438952	-1.000000	97.438952	64.074074	92.824193
USP17L12	protein coding	100.000000	-1.000000	100.000000	-1.000000	100.000000
USP17L13	protein coding	88.683740	-1.000000	88.683740	100.000000	90.261404
USP17L14P	pseudogene	-1.000000	-1.000000	40.515075	-1.000000	40.515075
USP17L15	protein coding	93.150685	-1.000000	93.150685	66.417910	89.430477
USP17L16P	pseudogene	-1.000000	-1.000000	20.728643	-1.000000	20.728643
USP17L17	protein coding	62.477665	-1.000000	62.477665	100.000000	67.708867
USP17L18	protein coding	71.351995	-1.000000	71.351995	100.000000	75.345976
USP17L19	protein coding	100.000000	-1.000000	100.000000	100.000000	100.000000
USP17L20	protein coding	98.451459	-1.000000	98.451459	100.000000	98.667350
USP17L21	protein coding	100.000000	-1.000000	100.000000	100.000000	100.000000
USP17L22	protein coding	50.506254	-1.000000	50.506254	100.000000	57.406458
USP17L23	protein coding	88.727273	-1.000000	88.727273	-1.000000	88.727273
USP17L24	protein coding	100.000000	-1.000000	100.000000	100.000000	100.000000
USP17L25	protein coding	100.000000	-1.000000	100.000000	100.000000	100.000000
USP17L26	protein coding	99.344848	-1.000000	99.344848	100.000000	99.436187
USP17L5	protein coding	100.000000	-1.000000	100.000000	-1.000000	100.000000
USP17L27	protein coding	100.000000	-1.000000	100.000000	-1.000000	100.000000
USP17L28	protein coding	100.000000	-1.000000	100.000000	-1.000000	100.000000
USP17L29	protein coding	98.492462	-1.000000	98.492462	-1.000000	98.492462
USP17L9P	pseudogene	-1.000000	-1.000000	91.708543	-1.000000	91.708543
USP17L30	protein coding	100.000000	-1.000000	100.000000	-1.000000	100.000000
USP17L6P	pseudogene	-1.000000	-1.000000	65.301003	-1.000000	65.301003
SLC2A9	protein coding	0.000000	0.000000	0.000000	0.023842	0.019029
LINC00504	lincRNA	-1.000000	-1.000000	0.000000	0.999050	0.986823
CPEB2-DT	lincRNA	-1.000000	-1.000000	0.000000	0.067434	0.065158
CD38	protein coding	0.000000	0.000000	0.000000	5.159446	4.768194
AC024230.1	lincRNA	-1.000000	-1.000000	0.000000	0.006617	0.006604
KCNIP4	protein coding	0.000000	0.000000	0.000000	0.427435	0.426166
STIM2	protein coding	0.000000	0.000000	0.000000	1.415586	1.361335
AL136537.1	lincRNA	-1.000000	-1.000000	0.000000	0.276075	0.271095
NWD2	protein coding	0.000000	0.000000	0.000000	0.114774	0.110112
C4orf19	protein coding	0.000000	0.000000	0.000000	0.067756	0.066645
SMIM14	protein coding	0.000000	0.000000	0.000000	0.095214	0.088400
NSUN7	protein coding	0.000000	0.000000	0.000000	0.047899	0.044934
AC111198.1	lincRNA	-1.000000	-1.000000	0.000000	0.130379	0.129589
AC108467.1	lincRNA	-1.000000	-1.000000	0.000000	1.175448	1.156440
GABRG1	protein coding	0.000000	0.000000	0.000000	1.772745	1.636244
COX7B2	protein coding	0.000000	0.000000	0.000000	0.080648	0.080272
GABRB1	protein coding	0.000000	0.000000	0.000000	0.011618	0.011555
SLAIN2	protein coding	0.000000	0.000000	0.000000	1.013358	0.936506
FRYL	protein coding	0.000000	0.000000	0.000000	0.063254	0.060432
AC058822.1	protein coding	0.000000	-1.000000	0.000000	0.028639	0.028558
NMU	protein coding	0.000000	0.000000	0.000000	6.931948	6.725506
AC093725.2	lincRNA	-1.000000	-1.000000	0.000000	0.174418	0.173238
ADGRL3	protein coding	0.000000	0.000000	0.000000	0.321889	0.317076
FTLP10	pseudogene	-1.000000	-1.000000	0.000000	17.897747	17.005766
TMPRSS11BNL	pseudogene	-1.000000	-1.000000	0.000000	17.312104	15.094562
UGT2B29P	pseudogene	-1.000000	-1.000000	0.000000	0.691372	0.609310
ENAM	protein coding	0.000000	0.000000	0.000000	0.000000	0.049938
JCHAIN	protein coding	0.000000	0.000000	0.000000	0.117968	0.110367
ADAMTS3	protein coding	0.000000	0.000000	0.000000	0.115262	0.112684
FRAS1	protein coding	0.000000	0.000000	0.000000	1.302048	1.256012
NAA11	protein coding	0.000000	0.000000	0.000000	0.000000	0.235163
LINC00989	lincRNA	-1.000000	-1.000000	0.000000	0.063563	0.061872
ANTXR2	protein coding	0.000000	0.000000	0.000000	5.835647	4.262946
RASGEF1B	protein coding	0.000000	0.000000	0.000000	0.145145	0.142915
AC021192.1	lincRNA	-1.000000	-1.000000	0.000000	0.185752	0.183414
AC079160.1	other	-1.000000	-1.000000	0.000000	0.027160	0.026963
ARHGAP24	protein coding	0.000000	0.000000	0.000000	0.259022	0.255897
MAPK10	protein coding	0.000000	0.000000	0.000000	0.116502	0.111806
HSD17B11	protein coding	0.000000	0.000000	0.000000	9.489410	9.160946
ABCG2	protein coding	0.000000	0.000000	0.000000	0.066186	0.063804
FAM13A	protein coding	0.000000	0.000000	0.000000	0.009953	0.008302
CCSER1	protein coding	0.000000	0.000000	0.000000	0.462118	0.459584
LNCPRESS2	lincRNA	-1.000000	-1.000000	0.000000	0.299051	0.276842
GRID2	protein coding	0.000000	0.000000	0.000000	0.286345	0.284494
BMPR1B	protein coding	0.000000	0.000000	0.000000	0.011671	0.011486
UNC5C	protein coding	0.000000	0.000000	0.000000	0.041225	0.040083
LINC02267	lincRNA	-1.000000	-1.000000	0.000000	0.008305	0.008265
STPG2	protein coding	0.000000	0.000000	0.000000	0.007549	0.007507
RAP1GDS1	protein coding	0.000000	0.000000	0.000000	0.042762	0.041649
TSPAN5	protein coding	0.000000	0.000000	0.000000	0.939150	0.919994
MTTP	protein coding	0.000000	0.000000	0.000000	0.145033	0.132807
BANK1	protein coding	0.000000	0.000000	0.000000	0.057313	0.056215
SLC39A8	protein coding	0.000000	0.000000	0.000000	0.172821	0.252473
SLC9B1	protein coding	0.000000	0.000000	0.000000	0.534467	0.523420
DKK2	protein coding	0.000000	0.000000	0.000000	0.866726	0.857173
LEF1	protein coding	0.000000	0.000000	0.000000	0.032447	0.031299
AC004704.1	lincRNA	-1.000000	-1.000000	0.000000	1.490431	1.486878
ANK2	protein coding	0.000000	0.000000	0.000000	0.073161	0.071071
NDST4	protein coding	0.000000	0.000000	0.000000	0.016275	0.016078
AC027613.1	pseudogene	-1.000000	-1.000000	0.000000	0.021463	0.021325
NDST3	protein coding	0.000000	0.000000	0.000000	0.016490	0.015998
AC110079.1	pseudogene	-1.000000	-1.000000	0.000000	1.641922	1.468205
USP53	protein coding	0.000000	0.000000	0.000000	0.525369	0.482334
GTF2IP12	pseudogene	-1.000000	-1.000000	0.000000	3.079693	2.712605
AC097173.1	pseudogene	-1.000000	-1.000000	0.000000	7.624162	7.383926
AC121154.1	lincRNA	-1.000000	-1.000000	0.000000	0.326714	0.325324
INTU	protein coding	0.000000	0.000000	0.000000	0.058901	0.051225
LARP1B	protein coding	0.000000	0.000000	0.000000	0.000000	1.058993
LINC01256	lincRNA	-1.000000	-1.000000	0.000000	0.032221	0.032031
AC115622.1	lincRNA	-1.000000	-1.000000	0.000000	0.200949	0.200131
AC107463.1	lincRNA	-1.000000	-1.000000	0.000000	4.498754	4.331964
AC018680.1	lincRNA	-1.000000	-1.000000	0.000000	1.916283	1.906819
LINC02511	lincRNA	-1.000000	-1.000000	0.000000	0.014247	0.014180
NOCT	protein coding	0.000000	0.000000	0.000000	0.113503	0.106136
RNF150	protein coding	0.000000	0.000000	0.000000	0.059888	0.058062
AC139713.2	other	-1.000000	-1.000000	0.000000	0.024346	0.023851
GYPE	protein coding	0.000000	0.000000	0.000000	0.457261	0.432326
SLC10A7	protein coding	0.000000	0.000000	0.000000	0.029423	0.028733
AC092435.1	lincRNA	-1.000000	-1.000000	0.000000	0.633316	0.604917
ARHGAP10	protein coding	0.000000	0.000000	0.000000	0.009485	0.009392
AC108156.1	lincRNA	-1.000000	-1.000000	0.000000	0.586858	0.578727
IQCM	protein coding	0.000000	0.000000	0.000000	0.000000	0.016718
LRBA	protein coding	0.000000	0.000000	0.000000	0.048283	0.047524
FAM160A1	protein coding	0.000000	0.000000	0.000000	0.068149	0.066820
MARCH1	protein coding	0.000000	0.000000	0.000000	0.060189	0.059668
AC097487.1	lincRNA	-1.000000	-1.000000	0.000000	0.197833	0.196481
SPOCK3	protein coding	0.000000	0.000000	0.000000	1.028698	1.020518
DDX60L	protein coding	0.000000	0.000000	0.000000	0.087739	0.056338
PALLD	protein coding	0.000000	0.000000	0.000000	0.015619	0.015299
NEK1	protein coding	0.000000	0.000000	0.000000	1.119559	1.086126
GLRA3	protein coding	0.000000	0.000000	0.000000	0.027231	0.025988
ASB5	protein coding	0.000000	0.000000	0.000000	0.106346	0.100160
RWDD4	protein coding	0.000000	11.209068	9.621622	0.000000	1.362940
SORBS2	protein coding	0.000000	0.000000	0.000000	0.027972	0.027208
FAM149A	protein coding	0.000000	0.000000	0.000000	0.549013	0.515766
AC097652.1	lincRNA	-1.000000	-1.000000	19.734974	1.695402	8.501518
LINC01060	lincRNA	-1.000000	-1.000000	0.000000	0.821737	0.812300
FRG1-DT	lincRNA	-1.000000	-1.000000	0.000000	0.164956	0.162566
DUX4L9	pseudogene	-1.000000	-1.000000	8.664547	-1.000000	8.664547
FRG2	protein coding	0.000000	4.041204	2.426261	0.000000	1.754990
DBET	lincRNA	-1.000000	-1.000000	27.305175	-1.000000	27.305175
DUX4L8	pseudogene	-1.000000	-1.000000	32.260597	-1.000000	32.260597
DUX4L7	pseudogene	-1.000000	-1.000000	100.000000	-1.000000	100.000000
DUX4L6	pseudogene	-1.000000	-1.000000	100.000000	-1.000000	100.000000
DUX4L5	pseudogene	-1.000000	-1.000000	100.000000	-1.000000	100.000000
DUX4L4	pseudogene	-1.000000	-1.000000	73.895899	-1.000000	73.895899
DUX4L1	pseudogene	-1.000000	-1.000000	100.000000	-1.000000	100.000000
DUX4L3	pseudogene	-1.000000	-1.000000	100.000000	-1.000000	100.000000
DUX4L2	pseudogene	-1.000000	-1.000000	100.000000	-1.000000	100.000000
DUX4	protein coding	-1.000000	58.630778	58.630778	42.777778	28.048981
RPL23AP84	pseudogene	-1.000000	-1.000000	100.000000	-1.000000	100.000000
AC215524.1	pseudogene	-1.000000	-1.000000	100.000000	-1.000000	100.000000
PLEKHG4B	protein coding	0.000000	0.000000	0.000000	0.338939	0.294415
CCDC127	protein coding	0.000000	0.000000	0.000000	4.054983	2.211394
AHRR	protein coding	0.000000	0.000000	0.000000	1.480267	1.407001
EXOC3	protein coding	0.000000	0.000000	0.000000	0.000000	0.135515
SLC9A3	protein coding	0.000000	0.000000	0.000000	1.539034	1.382856
CEP72	protein coding	0.000000	0.000000	0.000000	0.558904	0.395293
TPPP	protein coding	0.000000	0.000000	0.000000	6.358613	5.215758
ZDHHC11B	protein coding	0.000000	0.000000	0.000000	1.773388	1.643342
BRD9P2	pseudogene	-1.000000	-1.000000	10.924370	65.443425	56.976744
ZDHHC11	protein coding	0.000000	0.000000	0.000000	1.590442	1.480679
TRIP13	protein coding	0.000000	0.000000	0.000000	9.448923	8.029498
NKD2	protein coding	0.000000	0.000000	0.000000	0.857318	0.790330
SLC12A7	protein coding	0.000000	0.000000	0.000000	1.003249	0.916330
SLC6A18	protein coding	0.000000	0.000000	0.000000	0.299593	0.268791
TERT	protein coding	0.000000	0.000000	0.000000	0.237976	0.214684
CLPTM1L	protein coding	0.000000	0.000000	0.000000	0.664679	0.603180
LPCAT1	protein coding	0.000000	0.000000	0.000000	0.000000	0.139265
AC126768.3	lincRNA	-1.000000	-1.000000	31.842576	0.000000	19.368879
AC106799.2	lincRNA	-1.000000	-1.000000	0.000000	0.050053	0.049965
LINC02196	lincRNA	-1.000000	-1.000000	0.000000	0.270497	0.269890
AC091951.1	pseudogene	-1.000000	-1.000000	7.061688	0.000000	2.552068
ADCY2	protein coding	0.000000	0.000000	0.000000	0.329836	0.324749
SEMA5A	protein coding	0.000000	0.000000	0.000000	0.240811	0.235202
TRIO	protein coding	0.000000	0.000000	0.000000	0.057807	0.055866
FBXL7	protein coding	0.000000	0.000000	0.000000	0.828315	0.819156
BASP1	protein coding	0.000000	0.000000	0.000000	0.133959	0.132548
AC106774.9	protein coding	72.315436	-1.000000	72.315436	-1.000000	72.315436
AC106774.7	protein coding	93.959732	-1.000000	93.959732	-1.000000	93.959732
AC106774.6	protein coding	99.496644	-1.000000	99.496644	-1.000000	99.496644
AC106774.5	protein coding	95.469799	-1.000000	95.469799	-1.000000	95.469799
AC233724.20	protein coding	90.604027	-1.000000	90.604027	-1.000000	90.604027
AC233724.8	pseudogene	-1.000000	-1.000000	81.115880	-1.000000	81.115880
AC233724.17	protein coding	90.436242	-1.000000	90.436242	-1.000000	90.436242
AC233724.18	protein coding	66.442953	-1.000000	66.442953	-1.000000	66.442953
AC233724.19	protein coding	100.000000	-1.000000	100.000000	-1.000000	100.000000
AC233724.3	pseudogene	-1.000000	-1.000000	88.976378	-1.000000	88.976378
LINC02223	lincRNA	-1.000000	-1.000000	0.000000	0.009999	0.009953
CDH18	protein coding	0.000000	0.000000	0.000000	0.002731	0.002720
LINC02241	lincRNA	-1.000000	-1.000000	0.000000	0.310900	0.309037
AC113355.1	lincRNA	-1.000000	-1.000000	0.000000	0.875461	0.857215
AC010343.3	lincRNA	-1.000000	-1.000000	0.000000	0.079184	0.078975
AC138409.2	pseudogene	-1.000000	-1.000000	0.000000	0.503347	0.461934
SPEF2	protein coding	0.000000	0.000000	0.000000	0.020046	0.018804
WDR70	protein coding	0.000000	0.000000	0.000000	0.338317	0.335362
LINC02107	lincRNA	-1.000000	-1.000000	0.000000	0.096343	0.096060
OSMR-AS1	lincRNA	-1.000000	-1.000000	0.000000	0.043502	0.042816
TTC33	protein coding	0.000000	0.000000	0.000000	0.098815	0.096043
C6	protein coding	0.000000	0.000000	0.000000	0.218229	0.210563
HCN1	protein coding	0.000000	0.000000	0.000000	0.269158	0.260900
ARL15	protein coding	0.000000	0.000000	0.000000	0.006144	0.006094
RAB3C	protein coding	0.000000	0.000000	0.000000	0.139091	0.134212
PDE4D	protein coding	0.000000	0.000000	0.000000	0.019447	0.018866
DEPDC1B	protein coding	0.000000	0.000000	0.000000	0.023826	0.023238
AC091862.1	pseudogene	-1.000000	-1.000000	0.000000	8.000395	7.892525
SHISAL2B	protein coding	0.000000	0.000000	0.000000	0.739447	0.716291
ADAMTS6	protein coding	0.000000	0.000000	0.000000	0.228650	0.223600
PIK3R1	protein coding	0.000000	0.000000	0.000000	0.064121	0.058071
OCLN	protein coding	0.000000	15.278053	11.789859	12.507173	12.432383
GTF2H2C	protein coding	48.766447	52.938454	51.436186	33.101161	34.153267
AC139495.1	pseudogene	-1.000000	-1.000000	59.701493	71.676118	70.926254
AC139495.3	pseudogene	-1.000000	-1.000000	7.394049	-1.000000	7.394049
GUSBP3	pseudogene	-1.000000	-1.000000	84.015444	94.623237	94.276382
AC139495.2	pseudogene	-1.000000	-1.000000	100.000000	-1.000000	100.000000
AC131392.1	pseudogene	-1.000000	-1.000000	71.044304	89.632085	89.371875
AC131392.2	pseudogene	-1.000000	-1.000000	97.183099	-1.000000	97.183099
CDH12P2	pseudogene	-1.000000	-1.000000	100.000000	-1.000000	100.000000
SERF1B	protein coding	16.770186	61.167513	53.635406	61.123326	59.935072
SMN2	protein coding	87.974684	3.580563	49.826590	80.240183	76.994120
AC140134.1	pseudogene	-1.000000	-1.000000	74.259102	65.951672	66.836417
CDH12P3	pseudogene	-1.000000	-1.000000	57.142857	-1.000000	57.142857
AC138866.2	pseudogene	-1.000000	-1.000000	86.792453	92.839107	92.497617
AC138866.1	pseudogene	-1.000000	-1.000000	64.919355	96.899507	96.490823
GTF2H2B	pseudogene	-1.000000	-1.000000	52.639517	51.017488	51.210850
AC146944.4	lincRNA	-1.000000	-1.000000	59.693166	-1.000000	59.693166
AC146944.2	pseudogene	-1.000000	-1.000000	100.000000	73.373266	75.116375
AC146944.3	pseudogene	-1.000000	-1.000000	55.675676	75.980844	74.651043
AC146944.1	pseudogene	-1.000000	-1.000000	86.330935	83.560433	83.592685
AC139272.1	pseudogene	-1.000000	-1.000000	70.579030	75.101513	75.036888
CDH12P1	pseudogene	-1.000000	-1.000000	99.319728	-1.000000	99.319728
SERF1A	protein coding	89.705882	98.139881	96.871049	75.587174	79.367478
SMN1	protein coding	94.551282	6.506239	46.550049	79.160241	76.058384
NAIP	protein coding	72.226067	56.047078	66.362700	60.277521	61.010754
GTF2H2	protein coding	56.144781	19.404694	28.727040	36.619532	35.652075
AC044797.1	pseudogene	-1.000000	-1.000000	25.663717	41.116946	40.563054
AC145138.1	pseudogene	-1.000000	-1.000000	54.912281	68.080386	66.629279
CDH12P4	pseudogene	-1.000000	-1.000000	87.074830	-1.000000	87.074830
GUSBP9	pseudogene	-1.000000	-1.000000	23.156089	74.674078	71.795116
AC146949.1	pseudogene	-1.000000	-1.000000	59.952607	91.639361	91.294172
LINC02197	lincRNA	-1.000000	-1.000000	12.147505	2.885989	3.158106
FCHO2	protein coding	0.000000	0.000000	0.000000	0.147876	0.141964
ANKDD1B	protein coding	0.000000	0.000000	0.000000	1.813368	1.735473
SCAMP1	protein coding	0.000000	0.000000	0.000000	0.095136	0.091148
CMYA5	protein coding	0.000000	0.000000	0.000000	4.548859	4.017651
MSH3	protein coding	0.000000	0.000000	0.000000	0.092799	0.091068
SSBP2	protein coding	0.000000	0.000000	0.000000	0.406336	0.394951
ATG10	protein coding	0.000000	0.000000	0.000000	0.215376	0.197486
ATP6AP1L	protein coding	0.000000	0.000000	0.000000	0.000000	0.840813
XRCC4	protein coding	0.000000	0.000000	0.000000	0.341292	0.339138
AC114316.2	lincRNA	-1.000000	-1.000000	0.000000	0.023897	0.023688
MCTP1	protein coding	0.000000	0.000000	0.000000	0.004027	0.003960
TTC37	protein coding	0.000000	0.000000	0.000000	0.062157	0.058170
ELL2	protein coding	0.000000	0.000000	0.000000	0.055122	0.050667
LINC01340	lincRNA	-1.000000	-1.000000	0.000000	0.193816	0.192967
AC114324.2	pseudogene	-1.000000	-1.000000	39.911635	0.000000	2.763051
AC099520.1	lincRNA	-1.000000	-1.000000	0.000000	0.542573	0.541265
AC024587.2	lincRNA	-1.000000	-1.000000	0.000000	1.044991	0.982006
AC008467.1	lincRNA	-1.000000	-1.000000	0.000000	5.351366	5.023025
PJA2	protein coding	0.000000	0.000000	0.000000	0.092357	0.086339
CAMK4	protein coding	0.000000	0.000000	0.000000	0.612220	0.584368
MCC	protein coding	0.000000	0.000000	0.000000	0.029118	0.028496
YTHDC2	protein coding	0.000000	0.000000	0.000000	0.587685	0.539202
COMMD10	protein coding	0.000000	0.000000	0.000000	0.058060	0.036611
LINC00992	lincRNA	-1.000000	-1.000000	0.000000	0.051683	0.051228
LINC02208	lincRNA	-1.000000	-1.000000	0.000000	0.357794	0.344824
AC113418.1	lincRNA	-1.000000	-1.000000	0.000000	0.097583	0.096725
LINC02240	lincRNA	-1.000000	-1.000000	0.000000	0.087810	0.086984
AC010235.1	lincRNA	-1.000000	-1.000000	0.000000	0.076068	0.075862
MARCH3	protein coding	0.000000	0.000000	0.000000	0.058630	0.057022
CCDC192	protein coding	0.000000	0.000000	0.000000	0.029512	0.029382
ADAMTS19	protein coding	0.000000	0.000000	0.000000	0.174635	0.171325
AC008695.1	protein coding	0.000000	0.000000	0.000000	0.016454	0.016168
AC116366.3	protein coding	0.000000	0.000000	0.000000	1.059165	1.020629
HSPA4	protein coding	0.000000	1.705277	1.092558	0.000000	0.097271
FSTL4	protein coding	0.000000	0.000000	0.000000	0.802377	0.791139
JADE2	protein coding	0.000000	0.000000	0.000000	0.622636	0.544825
SPOCK1	protein coding	0.000000	0.000000	0.000000	0.332467	0.277011
CTNNA1	protein coding	0.000000	0.000000	0.000000	0.009123	0.008949
SIL1	protein coding	0.000000	0.000000	0.000000	0.163114	0.117058
AC137770.1	lincRNA	-1.000000	-1.000000	0.000000	0.222186	0.219489
PPP2R2B	protein coding	0.000000	0.000000	0.000000	0.741169	0.718373
JAKMIP2	protein coding	0.000000	0.000000	0.000000	0.064860	0.061801
SPINK6	protein coding	0.000000	0.000000	0.000000	0.517019	0.486105
HTR4	protein coding	0.000000	0.000000	0.000000	0.029693	0.027409
LINC01933	lincRNA	-1.000000	-1.000000	0.000000	1.647972	1.628661
LINC01470	lincRNA	-1.000000	-1.000000	0.000000	0.752568	0.748291
SGCD	protein coding	0.000000	0.000000	0.000000	0.429110	0.424093
ADAM19	protein coding	0.000000	0.000000	0.000000	0.000000	0.156457
EBF1	protein coding	0.000000	0.000000	0.000000	0.149041	0.147086
RNF145	protein coding	0.000000	0.000000	0.000000	0.122214	0.112074
ATP10B	protein coding	0.000000	0.000000	0.000000	0.868334	0.842287
AC114321.1	lincRNA	-1.000000	-1.000000	0.000000	2.696459	2.642812
TENM2	protein coding	0.000000	0.000000	0.000000	0.008459	0.008373
DOCK2	protein coding	0.000000	0.000000	0.000000	0.053320	0.052450
C5orf58	protein coding	0.000000	0.000000	0.000000	0.514181	0.462043
RANBP17	protein coding	0.000000	0.000000	0.000000	0.139625	0.138082
THOC3	protein coding	0.000000	0.000000	0.000000	8.927802	8.694684
SIMC1	protein coding	0.000000	0.000000	0.000000	0.971783	0.935665
UIMC1	protein coding	0.000000	0.000000	0.000000	0.117023	0.113918
PRR7	protein coding	0.000000	0.000000	0.000000	0.384615	0.315009
AC139795.1	pseudogene	-1.000000	-1.000000	0.000000	0.322131	0.308561
FAM153A	protein coding	12.793979	4.896014	7.386532	15.999515	13.862922
AC106795.1	pseudogene	-1.000000	-1.000000	0.000000	10.634342	10.360517
FAM153C	protein coding	7.307692	7.497566	7.459207	1.052894	2.048663
COL23A1	protein coding	0.000000	0.000000	0.000000	0.531442	0.526440
ADAMTS2	protein coding	0.000000	0.000000	0.000000	0.065050	0.062665
HNRNPH1	protein coding	0.000000	0.671346	0.482668	0.000000	0.106765
TBC1D9B	protein coding	0.000000	0.000000	0.000000	0.296362	0.262049
CNOT6	protein coding	0.000000	0.000000	0.000000	0.091531	0.084531
FLT4	protein coding	0.000000	0.000000	0.000000	0.253128	0.220292
MGAT1	protein coding	0.000000	0.290795	0.252943	0.000000	0.084224
BTNL8	protein coding	0.000000	0.000000	0.000000	0.281388	0.268190
AC008443.7	pseudogene	-1.000000	-1.000000	0.000000	7.150685	6.694024
AC138035.1	lincRNA	-1.000000	-1.000000	75.503538	64.031112	65.198262
AC138035.3	pseudogene	-1.000000	-1.000000	100.000000	-1.000000	100.000000
AC138035.2	lincRNA	-1.000000	-1.000000	100.000000	100.000000	100.000000
OR4F3	protein coding	100.000000	100.000000	100.000000	-1.000000	100.000000
WBP1LP4	pseudogene	-1.000000	-1.000000	100.000000	-1.000000	100.000000
RPL23AP45	pseudogene	-1.000000	-1.000000	100.000000	-1.000000	100.000000
WBP1LP12	pseudogene	-1.000000	-1.000000	37.878788	-1.000000	37.878788
OR4F1P	pseudogene	-1.000000	-1.000000	32.337247	-1.000000	32.337247
CICP18	pseudogene	-1.000000	-1.000000	8.908407	42.560866	34.403705
EXOC2	protein coding	0.000000	0.000000	0.000000	1.118489	1.093385
GMDS-DT	lincRNA	-1.000000	-1.000000	0.000000	1.621045	1.530427
RIPK1	protein coding	0.000000	0.000000	0.000000	4.849467	4.033518
AL162718.1	lincRNA	-1.000000	-1.000000	0.000000	0.064379	0.063457
CDYL	protein coding	0.000000	0.000000	0.000000	0.039181	0.038494
F13A1	protein coding	0.000000	0.000000	0.000000	0.431750	0.420510
SSR1	protein coding	0.000000	0.000000	0.000000	0.074177	0.031590
AL591485.1	other	-1.000000	-1.000000	0.000000	0.350239	0.330435
CDKAL1	protein coding	0.000000	0.000000	0.000000	0.042256	0.041980
AL035401.1	lincRNA	-1.000000	-1.000000	0.000000	0.048864	0.048715
RIPOR2	protein coding	0.000000	0.000000	0.000000	2.072143	1.996309
ZNF322	protein coding	6.451613	0.545596	1.957295	0.000000	0.390240
AL513548.1	lincRNA	-1.000000	-1.000000	100.000000	-1.000000	100.000000
ZSCAN31	protein coding	0.000000	0.000000	0.000000	0.093406	0.079169
HSPA1A	protein coding	53.011423	0.000000	41.136180	-1.000000	41.136180
HSPA1B	protein coding	51.453790	0.000000	39.325397	-1.000000	39.325397
C4A	protein coding	73.562560	100.000000	74.647371	87.835693	84.305562
TNXA	pseudogene	-1.000000	-1.000000	35.002455	29.159711	32.218766
C4B	protein coding	72.817574	100.000000	73.932955	88.469935	84.580751
TNXB	protein coding	3.728844	0.000000	2.751436	0.428001	0.901860
HLA-DRB1	protein coding	0.000000	0.000000	0.000000	0.294685	0.261756
LHFPL5	protein coding	0.000000	0.000000	0.000000	0.000000	1.843882
DNAH8	protein coding	0.000000	0.000000	0.000000	0.077347	0.073607
KIF6	protein coding	0.000000	0.000000	0.000000	0.229244	0.223563
LRFN2	protein coding	0.000000	0.000000	0.000000	0.059707	0.058710
BICRAL	protein coding	0.000000	0.000000	0.000000	0.045324	0.042762
SUPT3H	protein coding	0.000000	0.000000	0.000000	0.274117	0.263437
TFAP2D	protein coding	0.000000	0.000000	0.000000	0.048750	0.047329
PKHD1	protein coding	0.000000	0.000000	0.000000	0.733389	0.706082
DST	protein coding	0.000000	0.000000	0.000000	0.117886	0.109737
KIAA1586	protein coding	3.553299	0.000000	2.834965	8.504705	6.592397
ZNF451	protein coding	0.000000	0.780524	0.553360	0.682814	0.661371
AL445250.1	lincRNA	-1.000000	-1.000000	0.000000	0.098065	0.096661
AC244258.1	pseudogene	-1.000000	-1.000000	0.000000	0.077736	0.077416
EYS	protein coding	0.000000	0.000000	0.000000	0.036352	0.036080
AL365217.1	pseudogene	-1.000000	-1.000000	6.406571	-1.000000	6.406571
LMBRD1	protein coding	0.000000	0.000000	0.000000	0.090849	0.089029
COL19A1	protein coding	0.000000	0.000000	0.000000	1.224543	1.199750
KCNQ5	protein coding	0.000000	0.000000	0.000000	0.371056	0.366167
AL357507.1	lincRNA	-1.000000	-1.000000	0.000000	0.093941	0.093839
MEI4	protein coding	0.000000	0.000000	0.000000	0.659580	0.646169
ME1	protein coding	0.000000	0.000000	0.000000	1.602036	1.577383
AL139042.1	lincRNA	-1.000000	-1.000000	0.000000	0.069801	0.069625
RNGTT	protein coding	0.000000	0.000000	0.000000	0.041277	0.040741
GABRR1	protein coding	0.000000	0.000000	0.000000	1.385075	1.294234
GABRR2	protein coding	0.000000	0.000000	0.000000	0.213972	0.206572
BVES	protein coding	0.000000	0.000000	0.000000	0.060822	0.052042
AL591518.1	lincRNA	-1.000000	-1.000000	0.000000	0.096357	0.095945
ATG5	protein coding	0.000000	0.000000	0.000000	0.038100	0.037451
SCML4	protein coding	0.000000	0.000000	0.000000	0.193068	0.186336
CCDC162P	pseudogene	-1.000000	-1.000000	0.000000	0.173668	0.164877
WASF1	protein coding	0.000000	0.000000	0.000000	2.128628	2.041529
SLC22A16	protein coding	0.000000	0.000000	0.000000	0.107862	0.102013
FRK	protein coding	0.000000	0.000000	0.000000	1.509032	1.354844
SLC35F1	protein coding	0.000000	0.000000	0.000000	0.029856	0.029501
TBC1D32	protein coding	0.000000	0.000000	0.000000	1.824812	1.786085
TRDN	protein coding	0.000000	0.000000	0.000000	0.043481	0.042780
AL450332.1	lincRNA	-1.000000	-1.000000	0.000000	1.341944	1.313391
THEMIS	protein coding	0.000000	0.000000	0.000000	0.011637	0.011398
LAMA2	protein coding	0.000000	0.000000	0.000000	0.727380	0.715788
ENPP3	protein coding	0.000000	0.000000	0.000000	1.044246	1.013650
OR2A4	protein coding	6.109325	58.980583	30.904952	-1.000000	30.904952
EYA4	protein coding	0.000000	0.000000	0.000000	0.290796	0.284713
PEX7	protein coding	0.000000	0.000000	0.000000	0.078197	0.076609
ADGRG6	protein coding	0.000000	0.000000	0.000000	0.162735	0.154419
EPM2A	protein coding	0.000000	0.000000	0.000000	0.039377	0.038757
SYNE1	protein coding	0.000000	0.000000	0.000000	0.047942	0.044757
MYCT1	protein coding	0.000000	0.000000	0.000000	9.669642	8.570786
MTRF1L	protein coding	0.000000	1.131800	0.814289	0.000000	0.202310
TIAM2	protein coding	0.000000	0.000000	0.000000	0.026413	0.025881
SNX9	protein coding	0.000000	0.000000	0.000000	0.159992	0.156933
SERAC1	protein coding	0.000000	0.000000	0.000000	0.576155	0.515613
SYTL3	protein coding	0.000000	0.000000	0.000000	0.042883	0.041789
IGF2R	protein coding	0.000000	0.000000	0.000000	0.060142	0.053321
LPA	protein coding	26.778721	0.000000	25.568713	19.711439	19.998343
AGPAT4	protein coding	0.000000	0.000000	0.000000	0.044302	0.041643
PRKN	protein coding	0.000000	0.000000	0.000000	0.044133	0.043974
PACRG	protein coding	0.000000	0.000000	0.000000	0.247412	0.246448
C6orf118	protein coding	0.000000	0.000000	0.000000	2.038856	1.913636
PDE10A	protein coding	0.000000	0.000000	0.000000	0.000000	0.006067
RPS6KA2	protein coding	0.000000	0.000000	0.000000	0.097043	0.095557
TCP10L2	protein coding	0.000000	0.000000	0.000000	0.365199	0.223767
TTLL2	protein coding	0.000000	0.000000	0.000000	2.417985	1.034373
HGC6.3	other	-1.000000	-1.000000	0.000000	2.218570	1.401869
AL606970.2	lincRNA	-1.000000	-1.000000	0.000000	1.446242	1.383957
AL606970.3	lincRNA	-1.000000	-1.000000	0.000000	1.510698	1.308354
SMOC2	protein coding	0.000000	0.000000	0.000000	0.635364	0.610433
WDR27	protein coding	0.000000	0.000000	0.000000	0.048152	0.047379
AL109910.2	lincRNA	-1.000000	-1.000000	15.522541	0.000000	3.002081
FAM120B	protein coding	0.000000	0.000000	0.000000	0.052403	0.049844
OR4F7P	pseudogene	-1.000000	-1.000000	45.483871	-1.000000	45.483871
WBP1LP8	pseudogene	-1.000000	-1.000000	100.000000	-1.000000	100.000000
AL731661.2	lincRNA	-1.000000	-1.000000	91.055901	85.507246	88.210141
AL731661.1	lincRNA	-1.000000	-1.000000	3.698811	48.657188	38.286235
RPL23AP47	pseudogene	-1.000000	-1.000000	92.374728	-1.000000	92.374728
AC215522.3	lincRNA	-1.000000	-1.000000	72.272727	60.670169	61.018582
AC215522.2	other	-1.000000	-1.000000	15.498392	47.034353	44.034971
FAM20C	protein coding	0.000000	0.000000	0.000000	1.226003	1.175932
COX19	protein coding	0.000000	0.000000	0.000000	0.000000	0.110647
C7orf50	protein coding	0.000000	0.000000	0.000000	0.129518	0.127412
ZFAND2A	protein coding	0.000000	0.000000	0.000000	4.102490	3.280387
MICALL2	protein coding	0.000000	0.000000	0.000000	0.368450	0.260979
INTS1	protein coding	0.000000	0.000000	0.000000	0.129591	0.102669
MAD1L1	protein coding	0.000000	0.000000	0.000000	0.478599	0.472871
SNX8	protein coding	0.000000	0.000000	0.000000	0.069022	0.065335
SDK1	protein coding	0.000000	0.000000	0.000000	0.112354	0.111105
FBXL18	protein coding	0.000000	0.000000	0.000000	0.000000	0.121267
CCZ1	protein coding	0.000000	3.908158	3.364172	3.569320	3.550764
RSPH10B	protein coding	39.705882	12.287061	21.927145	35.905975	34.580019
PMS2	protein coding	0.000000	0.000000	0.000000	5.747788	5.286184
DAGLB	protein coding	0.000000	0.000000	0.000000	0.151576	0.145209
PMS2CL	pseudogene	-1.000000	-1.000000	8.999484	1.556694	2.215667
RSPH10B2	protein coding	21.660926	16.012725	20.163105	29.499294	28.371929
CCZ1B	protein coding	0.000000	5.285826	4.679376	2.549320	4.654369
COL28A1	protein coding	0.000000	0.000000	0.000000	1.291546	1.251322
RPA3	protein coding	0.000000	0.000000	0.000000	0.560476	0.545749
UMAD1	protein coding	0.000000	0.000000	0.000000	0.138001	0.136874
AC004949.1	lincRNA	-1.000000	-1.000000	0.000000	0.014067	0.013934
AC013470.2	protein coding	0.000000	0.000000	0.000000	1.163415	0.895304
AC011287.1	lincRNA	-1.000000	-1.000000	0.000000	0.003038	0.003022
DGKB	protein coding	0.000000	0.000000	0.000000	0.052705	0.052186
AGMO	protein coding	0.000000	0.000000	0.000000	0.090343	0.089578
ISPD	protein coding	0.000000	0.000000	0.000000	0.042650	0.041942
HDAC9	protein coding	0.000000	0.000000	0.000000	0.061559	0.060625
STEAP1B	protein coding	0.000000	0.000000	0.000000	0.087543	0.086659
AC005165.1	lincRNA	-1.000000	-1.000000	0.000000	0.495901	0.486542
TAX1BP1	protein coding	0.000000	0.000000	0.000000	0.067829	0.062718
NOD1	protein coding	0.000000	0.000000	0.000000	8.412255	7.661684
DPY19L1P1	pseudogene	-1.000000	-1.000000	0.000000	0.407962	0.402017
BBS9	protein coding	0.000000	0.000000	0.000000	0.125930	0.124574
NPSR1-AS1	other	-1.000000	-1.000000	0.000000	0.494244	0.487744
NPSR1	protein coding	0.000000	0.000000	0.000000	1.084197	1.070911
ELMO1	protein coding	0.000000	0.000000	0.000000	0.107664	0.106575
AC004987.3	pseudogene	-1.000000	-1.000000	0.000000	0.484128	0.476827
AC005537.1	lincRNA	-1.000000	-1.000000	0.000000	0.263461	0.255951
HECW1	protein coding	0.000000	0.000000	0.000000	0.042817	0.041905
POLR2J4	other	-1.000000	-1.000000	0.000000	0.115665	0.106030
SPDYE1	protein coding	3.758655	0.000000	1.435045	0.684619	0.898949
NACAD	protein coding	6.696524	0.000000	6.570412	0.000000	3.704578
ZPBP	protein coding	0.000000	0.000000	0.000000	0.088329	0.059430
AC118758.3	lincRNA	-1.000000	-1.000000	1.520550	0.291413	1.040772
AC118758.1	pseudogene	-1.000000	-1.000000	0.000000	2.653859	2.410886
AC069152.1	pseudogene	-1.000000	-1.000000	0.000000	8.316489	7.178465
TNRC18P3	pseudogene	-1.000000	-1.000000	5.278810	4.769432	4.854875
SLC29A4P1	pseudogene	-1.000000	-1.000000	41.443299	25.828343	28.373413
AC122133.1	pseudogene	-1.000000	-1.000000	0.000000	28.734568	27.733095
AC064862.6	pseudogene	-1.000000	-1.000000	19.490695	28.561404	28.001197
AC064862.7	pseudogene	-1.000000	-1.000000	90.993072	-1.000000	90.993072
AC023141.7	pseudogene	-1.000000	-1.000000	2.709360	42.095123	40.252438
AC023141.13	pseudogene	-1.000000	-1.000000	60.191083	-1.000000	60.191083
SEPT14P1	pseudogene	-1.000000	-1.000000	0.000000	6.479769	6.366041
ZNF733P	pseudogene	-1.000000	-1.000000	3.292683	54.728241	47.974159
AC006455.1	lincRNA	-1.000000	-1.000000	100.000000	88.128409	88.351656
ARAFP3	pseudogene	-1.000000	-1.000000	70.552147	-1.000000	70.552147
AC006455.6	pseudogene	-1.000000	-1.000000	100.000000	-1.000000	100.000000
AC006455.5	other	-1.000000	-1.000000	65.923984	100.000000	71.850326
AC006455.3	pseudogene	-1.000000	-1.000000	100.000000	-1.000000	100.000000
AC006455.4	lincRNA	-1.000000	-1.000000	100.000000	100.000000	100.000000
AC073188.3	lincRNA	-1.000000	-1.000000	16.863905	41.280353	39.733233
AC073188.4	lincRNA	-1.000000	-1.000000	100.000000	100.000000	100.000000
AC073188.1	pseudogene	-1.000000	-1.000000	100.000000	-1.000000	100.000000
AC073188.2	lincRNA	-1.000000	-1.000000	100.000000	88.207753	88.502371
AC073188.6	other	-1.000000	-1.000000	95.440596	100.000000	96.424888
VN1R33P	pseudogene	-1.000000	-1.000000	100.000000	-1.000000	100.000000
ARAFP2	pseudogene	-1.000000	-1.000000	15.412186	-1.000000	15.412186
ZNF734P	pseudogene	-1.000000	-1.000000	0.000000	32.658038	25.349447
SEPT7P5	pseudogene	-1.000000	-1.000000	0.000000	25.863142	24.684578
SLC29A4P2	pseudogene	-1.000000	-1.000000	30.882353	14.323662	17.345576
TNRC18P2	pseudogene	-1.000000	-1.000000	4.939182	7.185424	6.837064
AC006015.1	pseudogene	-1.000000	-1.000000	6.151142	10.861969	10.177102
CCT6P3	pseudogene	-1.000000	-1.000000	13.599349	0.000000	0.918617
INTS4P1	pseudogene	-1.000000	-1.000000	6.326844	7.098516	7.067737
AC114501.2	pseudogene	-1.000000	-1.000000	64.419476	70.407699	70.300532
AC073107.1	pseudogene	-1.000000	-1.000000	50.280469	21.174636	21.640549
INTS4P2	pseudogene	-1.000000	-1.000000	31.665015	36.925849	36.774148
TPST1	protein coding	0.000000	0.000000	0.000000	2.505427	1.779478
TYW1	protein coding	0.000000	0.000000	0.000000	0.008775	0.008594
AUTS2	protein coding	0.000000	0.000000	0.000000	0.327507	0.323210
TYW1B	protein coding	0.000000	0.000000	0.000000	0.034940	0.034514
POM121	protein coding	0.000000	8.784340	5.437328	0.000000	0.740895
NSUN5P2	pseudogene	-1.000000	-1.000000	6.718447	37.218371	26.286586
TRIM74	protein coding	49.402390	0.000000	25.306122	61.192801	55.876165
STAG3L3	pseudogene	-1.000000	-1.000000	45.923689	31.617895	33.067410
AC211476.1	pseudogene	-1.000000	-1.000000	0.000000	2.222222	1.672765
PMS2P7	pseudogene	-1.000000	-1.000000	27.041199	62.293352	59.253309
SPDYE8P	pseudogene	-1.000000	-1.000000	100.000000	99.116905	99.331778
AC211476.3	pseudogene	-1.000000	-1.000000	100.000000	89.588378	90.223158
SPDYE11	pseudogene	-1.000000	-1.000000	100.000000	91.549296	93.912338
AC211476.4	pseudogene	-1.000000	-1.000000	100.000000	95.645916	95.906631
SPDYE9P	pseudogene	-1.000000	-1.000000	96.403122	96.788194	96.667680
PMS2P6	pseudogene	-1.000000	-1.000000	100.000000	74.548261	76.108080
SPDYE10P	pseudogene	-1.000000	-1.000000	42.384993	75.799574	65.038190
GTF2IP4	pseudogene	-1.000000	-1.000000	52.272727	39.405640	40.288471
NCF1B	pseudogene	-1.000000	-1.000000	17.727512	35.397702	33.202794
GTF2IRD2P1	pseudogene	-1.000000	-1.000000	3.141860	6.204144	5.932884
GTF2I	protein coding	32.045303	59.947644	42.894951	13.539265	14.948799
AC211433.1	other	-1.000000	-1.000000	12.692308	0.042427	0.783785
PHBP15	pseudogene	-1.000000	-1.000000	100.000000	-1.000000	100.000000
NCF1	protein coding	20.059880	48.648649	24.133504	30.401627	29.753143
GTF2IRD2	protein coding	13.774710	0.000000	10.417655	37.254442	35.208548
PMS2P5	pseudogene	-1.000000	-1.000000	0.000000	7.379612	6.345792
SPDYE12P	pseudogene	-1.000000	-1.000000	28.441558	14.923316	16.512228
CASTOR2	protein coding	11.414141	53.759398	20.382166	5.823738	6.128710
GTF2IRD2B	protein coding	9.743931	3.758170	8.012290	20.362819	19.446580
NCF1C	pseudogene	-1.000000	-1.000000	25.105189	44.487427	42.680948
GTF2IP1	pseudogene	-1.000000	-1.000000	91.114245	70.234399	71.956185
PHBP6	pseudogene	-1.000000	-1.000000	100.000000	-1.000000	100.000000
SPDYE13P	pseudogene	-1.000000	-1.000000	96.988708	97.877826	97.726884
PMS2P10	pseudogene	-1.000000	-1.000000	100.000000	97.042330	97.199143
SPDYE14P	pseudogene	-1.000000	-1.000000	100.000000	99.408401	99.491698
AC211486.3	pseudogene	-1.000000	-1.000000	100.000000	92.451979	92.856533
SPDYE15P	pseudogene	-1.000000	-1.000000	100.000000	99.574123	99.641087
PMS2P2	pseudogene	-1.000000	-1.000000	43.566992	85.725201	82.652076
AC211486.1	pseudogene	-1.000000	-1.000000	36.039251	6.680851	16.154067
TRIM73	protein coding	41.167192	33.501401	35.510542	53.193066	50.505241
POM121C	protein coding	0.000000	0.000000	0.000000	0.956839	0.864947
PMS2P3	pseudogene	-1.000000	-1.000000	0.000000	0.578108	0.539297
HIP1	protein coding	0.000000	0.000000	0.000000	0.105879	0.101623
SRRM3	protein coding	0.000000	0.000000	0.000000	0.035358	0.032791
ZP3	protein coding	0.000000	0.000000	0.000000	0.123818	0.116715
DTX2	protein coding	0.000000	9.878127	4.497664	5.271143	5.212211
FDPSP2	pseudogene	-1.000000	-1.000000	6.696429	-1.000000	6.696429
AC004980.3	pseudogene	-1.000000	-1.000000	0.000000	6.953515	6.640577
SPDYE16	protein coding	4.276615	0.000000	1.301939	7.594354	5.355030
AC004980.1	pseudogene	-1.000000	-1.000000	0.000000	0.637044	0.611788
SPDYE17	pseudogene	-1.000000	-1.000000	77.749361	17.036746	25.165788
SPDYE18	pseudogene	-1.000000	-1.000000	2.097235	1.485149	1.578879
MAGI2	protein coding	0.000000	0.000000	0.000000	0.021158	0.020953
SEMA3E	protein coding	0.000000	0.000000	0.000000	0.027007	0.026235
ABCB1	protein coding	0.000000	0.000000	0.000000	0.032733	0.031952
STEAP2-AS1	other	-1.000000	-1.000000	0.000000	0.138749	0.138483
CDK14	protein coding	0.000000	0.000000	0.000000	0.010028	0.009944
GNGT1	protein coding	0.000000	0.000000	0.000000	1.196246	1.187393
PEG10	protein coding	0.000000	0.000000	0.000000	0.823600	0.411369
KPNA7	protein coding	0.000000	0.000000	0.000000	0.121156	0.114936
SPDYE3	protein coding	9.878788	0.000000	5.119347	4.481842	4.622602
ZAN	protein coding	0.000000	0.000000	0.000000	0.292746	0.252450
MUC12	protein coding	10.403991	0.000000	10.209565	0.000000	3.466732
CUX1	protein coding	0.000000	0.000000	0.000000	0.006856	0.006623
SPDYE6	protein coding	48.717949	96.881497	62.426036	57.220600	58.140290
SPDYE2	protein coding	69.204152	79.453552	73.732496	62.042496	64.219935
SPDYE2B	protein coding	81.055363	94.316940	86.914534	63.854885	68.192902
RASA4DP	pseudogene	-1.000000	-1.000000	55.926544	58.687155	58.299548
FBXL13	protein coding	0.000000	0.000000	0.000000	0.009680	0.009556
PNPLA8	protein coding	0.000000	0.000000	0.000000	0.515915	0.273064
IMMP2L	protein coding	0.000000	0.000000	0.000000	0.897625	0.894864
DOCK4	protein coding	0.000000	0.000000	0.000000	0.473487	0.464500
AC018464.1	lincRNA	-1.000000	-1.000000	0.000000	1.025667	1.000293
MET	protein coding	0.000000	0.000000	0.000000	0.065493	0.061907
ST7	protein coding	0.000000	0.000000	0.000000	0.035419	0.034674
CFTR	protein coding	0.000000	0.000000	0.000000	0.682622	0.627131
AC004875.1	lincRNA	-1.000000	-1.000000	0.000000	4.093303	3.871335
SND1	protein coding	0.000000	0.000000	0.000000	0.064087	0.063574
AC018638.3	pseudogene	-1.000000	-1.000000	0.000000	37.351190	31.180124
COPG2	protein coding	0.000000	0.000000	0.000000	0.112974	0.110147
EXOC4	protein coding	0.000000	0.000000	0.000000	0.076580	0.076089
AC078845.1	lincRNA	-1.000000	-1.000000	0.000000	0.045746	0.045573
CHRM2	protein coding	0.000000	0.000000	0.000000	0.151292	0.145132
TBXAS1	protein coding	0.000000	0.000000	0.000000	0.054931	0.053849
MGAM	protein coding	0.000000	0.000000	0.000000	2.388979	2.272613
AC073264.1	pseudogene	-1.000000	-1.000000	95.903614	-1.000000	95.903614
PAICSP5	pseudogene	-1.000000	-1.000000	36.430921	84.592145	46.804390
CTAGE15	protein coding	59.640103	93.650794	62.954370	-1.000000	62.954370
RNU6-162P	snRNA	-1.000000	-1.000000	14.705882	-1.000000	14.705882
AC073264.2	pseudogene	-1.000000	-1.000000	3.636364	-1.000000	3.636364
TCAF1P1	pseudogene	-1.000000	-1.000000	46.863799	46.641791	46.735294
TCAF2	protein coding	29.403606	3.603859	15.215356	28.540508	27.763414
TCAF2C	protein coding	62.611137	45.558087	59.704969	51.406518	53.944867
CTAGE6	protein coding	48.071979	95.970696	53.087840	-1.000000	53.087840
AC099548.2	pseudogene	-1.000000	-1.000000	38.051876	44.532397	44.218357
PAICSP6	pseudogene	-1.000000	-1.000000	81.391712	65.178571	77.983921
AC099548.1	pseudogene	-1.000000	-1.000000	56.235294	-1.000000	56.235294
TCAF2P1	pseudogene	-1.000000	-1.000000	47.685950	43.290336	43.895366
TCAF1	protein coding	46.086957	13.524937	27.769853	13.386676	15.176200
CTAGE4	protein coding	76.949443	14.624506	70.854271	-1.000000	70.854271
ARHGEF35	protein coding	8.247423	12.102564	9.794239	39.033613	31.613038
OR2A42	protein coding	41.157556	15.403789	20.262892	10.339988	14.655400
OR2A7	protein coding	0.000000	32.101806	18.177592	6.229904	9.833076
OR2A9P	pseudogene	-1.000000	-1.000000	74.040767	27.231856	51.440967
OR2A1	protein coding	18.220793	15.440779	16.000864	10.608508	13.053704
ARHGEF5	protein coding	27.704709	8.250227	24.015816	28.211703	27.245107
TPK1	protein coding	0.000000	0.000000	0.000000	0.062886	0.062426
CNTNAP2	protein coding	0.000000	0.000000	0.000000	0.156715	0.156009
AC092681.1	pseudogene	-1.000000	-1.000000	0.000000	1.366705	1.345001
AC092666.1	lincRNA	-1.000000	-1.000000	9.209572	1.056328	1.369901
ACTR3C	protein coding	0.000000	1.706178	1.470816	0.770448	0.826974
PRKAG2	protein coding	0.000000	0.000000	0.000000	0.041453	0.040808
ACTR3B	protein coding	0.000000	0.000000	0.000000	0.823411	0.804149
DPP6	protein coding	0.000000	0.000000	0.000000	0.189050	0.187750
BLACE	lincRNA	-1.000000	-1.000000	0.000000	0.294672	0.228331
AC006372.3	lincRNA	-1.000000	-1.000000	0.000000	0.309198	0.271763
PTPRN2	protein coding	0.000000	0.000000	0.000000	0.340947	0.339362
NCAPG2	protein coding	0.000000	0.000000	0.000000	0.069407	0.063930
WDR60	protein coding	0.000000	0.000000	0.000000	0.000000	0.105821
VIPR2	protein coding	0.000000	0.000000	0.000000	0.450988	0.430717
AC144568.1	pseudogene	-1.000000	-1.000000	100.000000	100.000000	100.000000
AC144568.2	lincRNA	-1.000000	-1.000000	53.759011	30.882116	33.983830
AC131281.2	pseudogene	-1.000000	-1.000000	42.361111	-1.000000	42.361111
WBP1LP3	pseudogene	-1.000000	-1.000000	68.115942	-1.000000	68.115942
OR4F21	protein coding	8.413206	0.000000	7.947686	-1.000000	7.947686
SEPT14P8	pseudogene	-1.000000	-1.000000	31.073446	-1.000000	31.073446
ERICH1	protein coding	0.000000	0.000000	0.000000	0.616908	0.557717
DLGAP2	protein coding	0.000000	0.000000	0.000000	0.536831	0.530757
KBTBD11	protein coding	0.000000	0.000000	0.000000	0.315026	0.251074
CSMD1	protein coding	0.000000	0.000000	0.000000	0.007824	0.007768
DEFA1	protein coding	100.000000	66.000000	85.979381	77.394439	79.103250
DEFT1P	pseudogene	-1.000000	-1.000000	87.272727	93.688845	92.410539
DEFA1B	protein coding	100.000000	64.390244	85.102041	79.483204	80.609304
DEFT1P2	pseudogene	-1.000000	-1.000000	100.000000	100.000000	100.000000
AF228730.5	pseudogene	-1.000000	-1.000000	0.000000	1.339588	1.310966
RPS3AP33	pseudogene	-1.000000	-1.000000	35.649547	-1.000000	35.649547
AF228730.3	pseudogene	-1.000000	-1.000000	70.144928	-1.000000	70.144928
OR7E125P	pseudogene	-1.000000	-1.000000	100.000000	-1.000000	100.000000
FAM90A15P	pseudogene	-1.000000	-1.000000	86.154950	87.018634	86.611296
FAM90A3P	pseudogene	-1.000000	-1.000000	92.180775	100.000000	96.378738
FAM90A4P	pseudogene	-1.000000	-1.000000	62.912482	99.937888	82.757475
FAM90A13P	pseudogene	-1.000000	-1.000000	100.000000	98.633540	99.269103
FAM90A5P	pseudogene	-1.000000	-1.000000	78.766141	61.552795	69.534884
FAM90A20P	pseudogene	-1.000000	-1.000000	8.751793	7.080745	7.873754
FAM66B	lincRNA	-1.000000	-1.000000	7.549431	11.220703	10.993060
DEFB109B	pseudogene	-1.000000	-1.000000	0.000000	16.856725	16.228008
USP17L1	protein coding	1.381910	-1.000000	1.381910	-1.000000	1.381910
USP17L4	protein coding	25.816583	-1.000000	25.816583	-1.000000	25.816583
AC130360.1	pseudogene	-1.000000	-1.000000	21.863799	-1.000000	21.863799
ZNF705G	protein coding	0.000000	0.000000	0.000000	3.698931	3.248893
DEFB108C	pseudogene	-1.000000	-1.000000	84.063745	9.944350	14.181487
DEFB103B	protein coding	100.000000	84.664537	90.715667	100.000000	96.712329
SPAG11B	protein coding	58.430233	45.338983	50.160600	21.778499	24.316341
DEFB104B	protein coding	39.269406	0.000000	30.714286	4.608192	6.158358
DEFB105B	protein coding	100.000000	100.000000	100.000000	98.553459	98.804574
DEFB107B	protein coding	41.314554	49.714286	45.103093	36.275335	36.531749
PRR23D1	protein coding	70.595238	100.000000	84.426230	61.869919	74.486180
FAM90A6P	pseudogene	-1.000000	-1.000000	70.495334	68.136646	69.225656
FAM90A7P	pseudogene	-1.000000	-1.000000	86.226686	67.928040	76.361222
FAM90A21P	pseudogene	-1.000000	-1.000000	77.634409	68.986948	72.956811
FAM90A22P	pseudogene	-1.000000	-1.000000	46.341463	40.906269	43.407506
FAM90A23P	pseudogene	-1.000000	-1.000000	39.311334	82.535736	62.479229
OR7E157P	pseudogene	-1.000000	-1.000000	35.274725	-1.000000	35.274725
AC134684.1	pseudogene	-1.000000	-1.000000	76.045627	-1.000000	76.045627
AC084121.2	pseudogene	-1.000000	-1.000000	90.494297	-1.000000	90.494297
OR7E154P	pseudogene	-1.000000	-1.000000	100.000000	-1.000000	100.000000
FAM90A14P	pseudogene	-1.000000	-1.000000	84.720230	73.354037	78.604651
FAM90A18P	pseudogene	-1.000000	-1.000000	89.311334	100.000000	95.049834
FAM90A16P	pseudogene	-1.000000	-1.000000	100.000000	100.000000	100.000000
FAM90A8P	pseudogene	-1.000000	-1.000000	80.272597	71.783717	75.706215
FAM90A17P	pseudogene	-1.000000	-1.000000	100.000000	100.000000	100.000000
FAM90A19P	pseudogene	-1.000000	-1.000000	90.530846	100.000000	95.614618
FAM90A9P	pseudogene	-1.000000	-1.000000	66.714491	100.000000	84.584718
FAM90A10P	pseudogene	-1.000000	-1.000000	0.215208	9.062694	4.948522
PRR23D2	protein coding	93.928571	100.000000	96.784363	80.975610	89.865344
AC084121.1	pseudogene	-1.000000	-1.000000	83.333333	30.365297	50.928505
DEFB107A	protein coding	44.600939	0.000000	24.484536	8.430394	10.010010
DEFB105A	protein coding	29.535865	82.608696	44.376900	56.415094	54.290172
DEFB106A	protein coding	0.000000	0.000000	0.000000	14.984624	13.810873
SPAG11A	protein coding	58.430233	45.593220	50.321199	36.190925	37.454147
DEFB103A	protein coding	100.000000	86.581470	91.876209	100.000000	97.123288
DEFB4A	protein coding	37.948718	4.891304	21.899736	0.000000	3.986551
ZNF705B	protein coding	58.250277	23.432343	49.502488	14.619036	16.237153
FAM66E	lincRNA	-1.000000	-1.000000	39.507042	40.899353	40.825441
AC130365.1	pseudogene	-1.000000	-1.000000	54.083333	-1.000000	54.083333
USP17L8	protein coding	11.494975	-1.000000	11.494975	-1.000000	11.494975
USP17L3	protein coding	32.097990	-1.000000	32.097990	-1.000000	32.097990
DEFB109C	pseudogene	-1.000000	-1.000000	66.920152	45.154217	45.947087
FAM90A11P	pseudogene	-1.000000	-1.000000	41.091565	72.769640	59.380379
FAM90A24P	pseudogene	-1.000000	-1.000000	9.966358	22.645503	16.867701
FAM90A12P	pseudogene	-1.000000	-1.000000	17.944398	35.232068	27.390972
OR7E96P	pseudogene	-1.000000	-1.000000	33.333333	-1.000000	33.333333
AC105233.2	pseudogene	-1.000000	-1.000000	35.919540	-1.000000	35.919540
AC105233.5	other	-1.000000	-1.000000	7.039366	16.325610	15.840343
AC105233.3	pseudogene	-1.000000	-1.000000	12.786003	-1.000000	12.786003
MIR548I3	miRNA	-1.000000	-1.000000	22.972973	-1.000000	22.972973
TNKS	protein coding	0.000000	0.000000	0.000000	0.521737	0.492863
PINX1	protein coding	0.000000	0.000000	0.000000	0.047921	0.047183
XKR6	protein coding	0.000000	0.000000	0.000000	0.127423	0.125442
DEFB130B	protein coding	75.732218	-1.000000	75.732218	35.141211	36.463713
RNA5SP253	rRNA	-1.000000	-1.000000	100.000000	-1.000000	100.000000
DEFB108D	pseudogene	-1.000000	-1.000000	0.000000	53.782934	51.032110
ZNF705D	protein coding	70.542636	69.551152	69.816351	52.125048	57.526737
FAM90A2P	pseudogene	-1.000000	-1.000000	20.875179	26.708075	23.986711
ALG1L11P	pseudogene	-1.000000	-1.000000	0.000000	1.962433	1.740428
FAM86B1	protein coding	12.107623	1.170960	3.780314	18.959485	14.854200
DEFB131D	pseudogene	-1.000000	-1.000000	0.000000	11.360567	11.016533
DEFB130A	protein coding	75.732218	-1.000000	75.732218	38.310136	39.529508
DEFB108E	pseudogene	-1.000000	-1.000000	0.000000	24.434169	23.080460
ZNF705CP	pseudogene	-1.000000	-1.000000	17.792793	30.537908	27.096774
FAM66A	lincRNA	-1.000000	-1.000000	0.000000	9.390721	8.950793
DEFB109A	pseudogene	-1.000000	-1.000000	0.000000	30.082717	28.964650
AC087203.3	lincRNA	-1.000000	-1.000000	56.921087	-1.000000	56.921087
FAM90A25P	pseudogene	-1.000000	-1.000000	5.236729	48.074534	28.172757
ALG1L12P	pseudogene	-1.000000	-1.000000	0.000000	2.635307	2.343750
FAM86B2	protein coding	24.009604	45.676692	32.454212	25.347594	26.265262
AC068587.4	other	-1.000000	-1.000000	27.545082	8.337048	9.688976
SGCZ	protein coding	0.000000	0.000000	0.000000	0.004100	0.004092
TUSC3	protein coding	0.000000	0.000000	0.000000	0.276386	0.175713
MSR1	protein coding	0.000000	0.000000	0.000000	0.008830	0.008703
AC068992.1	lincRNA	-1.000000	-1.000000	0.000000	0.014327	0.014277
FGL1	protein coding	0.000000	0.000000	0.000000	0.103546	0.097858
PSD3	protein coding	0.000000	0.000000	0.000000	0.167095	0.163070
AC100849.1	lincRNA	-1.000000	-1.000000	0.000000	0.130056	0.128957
SH2D4A	protein coding	0.000000	0.000000	0.000000	0.109951	0.105326
CSGALNACT1	protein coding	0.000000	0.000000	0.000000	0.008595	0.008478
AC018541.1	lincRNA	-1.000000	-1.000000	0.000000	0.097027	0.094503
AC055854.1	other	-1.000000	-1.000000	0.000000	0.020697	0.020283
PEBP4	protein coding	0.000000	0.000000	0.000000	0.007705	0.007672
DOCK5	protein coding	0.000000	0.000000	0.000000	0.283340	0.263542
BNIP3L	protein coding	0.000000	0.000000	0.000000	0.349344	0.337304
DPYSL2	protein coding	0.000000	0.000000	0.000000	0.046233	0.044396
EXTL3	protein coding	0.000000	0.000000	0.000000	0.000000	0.016116
KIF13B	protein coding	0.000000	0.000000	0.000000	0.138906	0.132247
RBPMS	protein coding	0.000000	0.000000	0.000000	7.069232	6.880851
NRG1	protein coding	0.000000	0.000000	0.000000	0.007952	0.007886
UNC5D	protein coding	0.000000	0.000000	0.000000	0.181479	0.178402
POLB	protein coding	0.000000	0.000000	0.000000	0.120685	0.113929
SPIDR	protein coding	0.000000	0.000000	0.000000	0.037124	0.036785
SNTG1	protein coding	0.000000	0.000000	0.000000	0.025738	0.025482
PXDNL	protein coding	0.000000	0.000000	0.000000	0.029277	0.028987
RB1CC1	protein coding	0.000000	0.000000	0.000000	0.019764	0.018641
RGS20	protein coding	0.000000	0.000000	0.000000	0.283359	0.277222
RP1	protein coding	0.000000	0.000000	0.000000	0.031019	0.025669
LINC01606	lincRNA	-1.000000	-1.000000	0.000000	0.828031	0.791935
AC090796.1	lincRNA	-1.000000	-1.000000	0.000000	0.176486	0.175323
FAM110B	protein coding	0.000000	0.000000	0.000000	0.000000	0.039090
TOX	protein coding	0.000000	0.000000	0.000000	0.747956	0.738073
CLVS1	protein coding	0.000000	0.000000	0.000000	0.021357	0.021148
DNAJC5B	protein coding	0.000000	0.000000	0.000000	1.129390	1.109338
TCF24	protein coding	0.000000	0.000000	0.000000	0.198034	0.167817
C8orf34	protein coding	0.000000	0.000000	0.000000	0.306318	0.299816
EYA1	protein coding	0.000000	0.000000	0.000000	0.114110	0.099850
KCNB2	protein coding	0.000000	0.000000	0.000000	1.480976	1.467735
AC090735.1	lincRNA	-1.000000	-1.000000	14.989733	90.938967	85.525360
HNF4G	protein coding	0.000000	0.000000	0.000000	0.417936	0.405842
LINC01111	lincRNA	-1.000000	-1.000000	0.000000	0.279238	0.275271
TPD52	protein coding	0.000000	0.000000	0.000000	0.100146	0.067180
RALYL	protein coding	0.000000	0.000000	0.000000	0.079696	0.079290
REXO1L8P	pseudogene	-1.000000	-1.000000	55.116034	14.484848	36.189402
REXO1L1P	pseudogene	-1.000000	-1.000000	45.031892	-1.000000	45.031892
REXO1L12P	pseudogene	-1.000000	-1.000000	100.000000	-1.000000	100.000000
REXO1L11P	pseudogene	-1.000000	-1.000000	100.000000	86.224754	93.107023
REXO1L10P	pseudogene	-1.000000	-1.000000	100.000000	100.000000	100.000000
REXO1L9P	pseudogene	-1.000000	-1.000000	90.934979	100.000000	95.251119
REXO1L2P	pseudogene	-1.000000	-1.000000	100.000000	97.753396	98.920683
AC232323.1	pseudogene	-1.000000	-1.000000	96.282173	100.000000	98.058252
REXO1L4P	pseudogene	-1.000000	-1.000000	100.000000	63.702548	81.921782
REXO1L5P	pseudogene	-1.000000	-1.000000	94.992847	100.000000	97.385458
REXO1L6P	pseudogene	-1.000000	-1.000000	100.000000	-1.000000	100.000000
CNBD1	protein coding	0.000000	0.000000	0.000000	0.006697	0.006678
MMP16	protein coding	0.000000	0.000000	0.000000	0.102348	0.098305
AC103409.1	lincRNA	-1.000000	-1.000000	0.000000	0.583479	0.582130
C8orf37-AS1	lincRNA	-1.000000	-1.000000	0.000000	0.125452	0.125149
CPQ	protein coding	0.000000	0.000000	0.000000	0.005579	0.005551
STK3	protein coding	0.000000	0.000000	0.000000	0.032193	0.028813
VPS13B	protein coding	0.000000	0.000000	0.000000	0.074513	0.073237
AP002851.1	other	-1.000000	-1.000000	0.000000	0.248974	0.231617
ZFPM2	protein coding	0.000000	0.000000	0.000000	0.142511	0.140139
ZFPM2-AS1	other	-1.000000	-1.000000	0.000000	0.041326	0.041031
ANGPT1	protein coding	0.000000	0.000000	0.000000	0.114525	0.112241
LINC01608	lincRNA	-1.000000	-1.000000	0.000000	0.493369	0.489175
LINC01609	lincRNA	-1.000000	-1.000000	0.000000	0.055012	0.054648
EIF3H	protein coding	0.000000	0.000000	0.000000	0.074511	0.071317
SLC30A8	protein coding	0.000000	0.000000	0.000000	0.012709	0.012365
EXT1	protein coding	0.000000	0.000000	0.000000	0.011326	0.011028
COL14A1	protein coding	0.000000	0.000000	0.000000	0.317345	0.260684
MTBP	protein coding	0.000000	0.000000	0.000000	0.086541	0.067195
SNTB1	protein coding	0.000000	0.000000	0.000000	0.100358	0.098368
AC068413.1	lincRNA	-1.000000	-1.000000	0.000000	0.066049	0.065799
WDYHV1	protein coding	0.000000	0.000000	0.000000	0.163845	0.077220
FER1L6	protein coding	0.000000	0.000000	0.000000	0.089714	0.087662
AC091114.1	lincRNA	-1.000000	-1.000000	0.000000	0.076702	0.075234
CASC19	other	-1.000000	-1.000000	0.000000	0.280052	0.246695
POU5F1B	protein coding	0.000000	0.000000	0.000000	0.284140	0.269710
LINC00824	other	-1.000000	-1.000000	0.000000	3.389078	3.302804
CCDC26	lincRNA	-1.000000	-1.000000	0.000000	0.059167	0.057457
ZFAT	protein coding	0.000000	0.000000	0.000000	0.016080	0.015727
LINC01591	lincRNA	-1.000000	-1.000000	0.000000	0.253346	0.248521
KHDRBS3	protein coding	0.000000	0.000000	0.000000	0.021844	0.020576
TRAPPC9	protein coding	0.000000	0.000000	0.000000	0.016450	0.016341
AGO2	protein coding	0.000000	0.000000	0.000000	0.629262	0.549094
PTP4A3	protein coding	0.000000	0.000000	0.000000	0.431138	0.400386
MROH5	pseudogene	-1.000000	0.000000	0.000000	0.632856	0.591273
TSNARE1	protein coding	0.000000	0.000000	0.000000	0.023969	0.023540
GML	protein coding	0.000000	0.000000	0.000000	0.145127	0.143449
C8orf31	other	-1.000000	-1.000000	0.000000	0.560115	0.487146
ZC3H3	protein coding	0.000000	0.000000	0.000000	0.034985	0.033719
ZNF707	protein coding	0.000000	0.000000	0.000000	0.000000	0.478843
EPPK1	protein coding	14.895998	0.000000	14.142866	0.000000	10.704825
PARP10	protein coding	0.000000	0.000000	0.000000	0.305128	0.261097
ADCK5	protein coding	0.000000	0.000000	0.000000	0.122036	0.104265
ARHGAP39	protein coding	0.000000	0.000000	0.000000	0.194910	0.182679
ZNF251	protein coding	0.000000	0.000000	0.000000	0.388127	0.343565
ZNF7	protein coding	0.000000	0.000000	0.000000	0.526827	0.379147
DDX11L5	pseudogene	-1.000000	-1.000000	13.476263	10.649087	11.825349
WASHC1	protein coding	29.756795	0.000000	18.334068	19.202791	19.174643
CBWD1	protein coding	0.000000	0.000000	0.000000	1.351142	1.201191
DOCK8	protein coding	0.000000	0.000000	0.000000	1.086759	1.049899
KANK1	protein coding	0.000000	0.000000	0.000000	0.099437	0.096804
SPATA6L	protein coding	0.000000	0.000000	0.000000	0.059116	0.033543
RLN2	protein coding	5.367232	0.000000	1.487862	23.324607	17.859243
RLN1	protein coding	0.000000	0.000000	0.000000	23.246951	18.658238
KIAA2026	protein coding	0.000000	0.000000	0.000000	0.156521	0.101342
UHRF2	protein coding	0.000000	0.000000	0.000000	0.048942	0.046857
KDM4C	protein coding	0.000000	0.000000	0.000000	0.011623	0.011434
PTPRD	protein coding	0.000000	0.000000	0.000000	0.049180	0.048945
ZDHHC21	protein coding	0.000000	0.000000	0.000000	0.232167	0.206311
BNC2	protein coding	0.000000	0.000000	0.000000	0.206854	0.200286
CNTLN	protein coding	0.000000	0.000000	0.000000	0.027251	0.026563
SH3GL2	protein coding	0.000000	0.000000	0.000000	0.104908	0.103647
SLC24A2	protein coding	0.000000	0.000000	0.000000	0.285066	0.274084
AL391117.1	lincRNA	-1.000000	-1.000000	0.000000	0.030927	0.030877
LINGO2	protein coding	0.000000	0.000000	0.000000	0.303300	0.301991
BAG1	protein coding	0.000000	0.000000	0.000000	0.000000	1.112426
UBAP1	protein coding	0.000000	0.000000	0.000000	1.306321	1.256835
KIF24	protein coding	0.000000	0.000000	0.000000	1.898255	1.700288
UNC13B	protein coding	0.000000	0.000000	0.000000	0.417337	0.386692
NPR2	protein coding	0.000000	0.000000	0.000000	0.404303	0.318580
AL845311.1	lincRNA	-1.000000	-1.000000	23.370787	8.303733	8.585026
CNTNAP3	protein coding	27.282406	1.697999	15.322466	39.568311	38.770483
AL353729.2	pseudogene	-1.000000	-1.000000	3.365385	-1.000000	3.365385
RN7SL640P	other	-1.000000	-1.000000	97.307692	-1.000000	97.307692
SPATA31A1	protein coding	2.912384	0.000000	2.796710	12.666338	5.977742
BX005214.3	pseudogene	-1.000000	-1.000000	6.127334	27.512633	22.658709
FAM74A1	lincRNA	-1.000000	-1.000000	25.943396	48.743526	46.265596
BX005214.1	lincRNA	-1.000000	-1.000000	43.578947	51.146654	50.978412
ZNF658B	pseudogene	-1.000000	-1.000000	24.717659	5.254381	6.419241
FKBP4P2	pseudogene	-1.000000	-1.000000	40.000000	-1.000000	40.000000
SDR42E1P1	pseudogene	-1.000000	-1.000000	72.899160	-1.000000	72.899160
ATP5F1AP8	pseudogene	-1.000000	-1.000000	80.852713	-1.000000	80.852713
RAB28P1	pseudogene	-1.000000	-1.000000	3.750000	0.000000	2.505219
RBPJP5	pseudogene	-1.000000	-1.000000	68.948824	-1.000000	68.948824
GLIDR	lincRNA	-1.000000	-1.000000	2.978019	42.302326	39.595343
FGF7P3	pseudogene	-1.000000	-1.000000	7.913247	53.330883	53.063398
RF00156	snRNA	-1.000000	-1.000000	100.000000	-1.000000	100.000000
CR769767.1	pseudogene	-1.000000	-1.000000	100.000000	-1.000000	100.000000
C2orf27AP3	pseudogene	-1.000000	-1.000000	25.086505	-1.000000	25.086505
AL773545.1	lincRNA	-1.000000	-1.000000	64.739884	49.213750	49.460092
AL773545.4	pseudogene	-1.000000	-1.000000	89.644013	91.685083	91.516383
MEP1AP1	pseudogene	-1.000000	-1.000000	14.051095	5.669385	7.178985
ANKRD20A2	protein coding	71.156894	81.506196	74.195354	72.396598	72.552022
BX664727.2	pseudogene	-1.000000	-1.000000	88.986784	-1.000000	88.986784
BX664727.1	pseudogene	-1.000000	-1.000000	100.000000	-1.000000	100.000000
CNN2P2	pseudogene	-1.000000	-1.000000	43.171806	-1.000000	43.171806
GXYLT1P3	pseudogene	-1.000000	-1.000000	20.637584	-1.000000	20.637584
AL591471.1	pseudogene	-1.000000	-1.000000	13.157895	-1.000000	13.157895
AQP7P5	pseudogene	-1.000000	-1.000000	51.622137	57.459597	57.078708
AMYH02020865.1	pseudogene	-1.000000	-1.000000	68.502629	44.321419	45.596193
BMS1P14	lincRNA	-1.000000	-1.000000	61.652893	42.384073	42.575802
FP325318.1	lincRNA	-1.000000	-1.000000	68.462758	85.445863	83.472439
IGKV1OR9-2	pseudogene	-1.000000	-1.000000	100.000000	-1.000000	100.000000
AL353626.3	pseudogene	-1.000000	-1.000000	44.054878	10.726995	12.504010
AL353626.1	lincRNA	-1.000000	-1.000000	0.000000	9.733930	9.603888
BX255923.2	lincRNA	-1.000000	-1.000000	12.634672	0.000000	7.120515
FOXD4L6	protein coding	47.049442	0.000000	29.021151	-1.000000	29.021151
CBWD6	protein coding	33.242009	65.228113	46.852046	24.615604	25.004783
AL845472.2	other	-1.000000	-1.000000	5.856408	-1.000000	5.856408
AL354718.2	lincRNA	-1.000000	-1.000000	0.000000	0.904832	0.889551
AL354718.3	pseudogene	-1.000000	-1.000000	0.000000	7.439825	3.266090
RN7SL565P	other	-1.000000	-1.000000	83.745583	-1.000000	83.745583
AL591926.2	lincRNA	-1.000000	-1.000000	0.000000	12.822488	12.472198
AL162731.1	other	-1.000000	-1.000000	59.542857	57.076060	57.621727
CNTNAP3B	protein coding	19.660194	62.712149	45.099791	15.726291	16.963912
RBM17P3	pseudogene	-1.000000	-1.000000	20.570949	0.000000	17.425320
CR788268.1	pseudogene	-1.000000	-1.000000	0.000000	2.933230	1.726880
RN7SL343P	other	-1.000000	-1.000000	11.923077	-1.000000	11.923077
SPATA31A6	protein coding	6.374008	0.000000	6.107414	0.000000	4.129841
FAM74A7	lincRNA	-1.000000	-1.000000	0.000000	0.399240	0.350701
AL445584.2	lincRNA	-1.000000	-1.000000	0.000000	0.063103	0.062784
RBPJP6	pseudogene	-1.000000	-1.000000	47.062937	-1.000000	47.062937
BX088651.2	lincRNA	-1.000000	-1.000000	82.369222	76.334570	79.396067
FGF7P5	pseudogene	-1.000000	-1.000000	100.000000	100.000000	100.000000
FGF7P4	pseudogene	-1.000000	-1.000000	100.000000	100.000000	100.000000
MEP1AP4	pseudogene	-1.000000	-1.000000	0.000000	1.535088	1.260642
SPATA31A5	protein coding	96.092977	100.000000	96.286722	53.498759	82.536648
AL590491.1	pseudogene	-1.000000	-1.000000	89.112710	61.979312	68.109512
FAM74A6	pseudogene	-1.000000	-1.000000	47.435190	41.008729	42.699369
AL590491.2	lincRNA	-1.000000	-1.000000	36.738906	75.327939	73.517294
BX005040.4	pseudogene	-1.000000	-1.000000	100.000000	100.000000	100.000000
SPATA31A7	protein coding	61.078140	100.000000	63.008226	21.974206	49.784929
FAM74A4	pseudogene	-1.000000	-1.000000	42.915601	49.282389	47.533380
BX088645.1	protein coding	73.595125	0.000000	62.941517	37.475326	37.838987
RN7SL462P	other	-1.000000	-1.000000	49.230769	-1.000000	49.230769
AL935212.1	lincRNA	-1.000000	-1.000000	91.365462	100.000000	97.091647
RN7SL722P	other	-1.000000	-1.000000	100.000000	-1.000000	100.000000
FAM27C	lincRNA	-1.000000	-1.000000	65.203252	19.565217	43.627032
AL391987.6	pseudogene	-1.000000	-1.000000	100.000000	-1.000000	100.000000
AL391987.1	pseudogene	-1.000000	-1.000000	61.809045	66.081871	64.845938
FAM27E4	pseudogene	-1.000000	-1.000000	78.885630	-1.000000	78.885630
AL391987.4	lincRNA	-1.000000	-1.000000	100.000000	85.844156	90.991736
AL391987.2	lincRNA	-1.000000	-1.000000	60.692464	69.637259	69.401318
RF00019	other	-1.000000	-1.000000	100.000000	-1.000000	100.000000
AL391987.3	lincRNA	-1.000000	-1.000000	62.419562	59.952772	60.112957
CR769775.3	pseudogene	-1.000000	-1.000000	38.990826	0.000000	9.402655
CR769775.1	other	-1.000000	-1.000000	23.667570	32.077965	29.879227
CR769775.4	other	-1.000000	-1.000000	12.542291	-1.000000	12.542291
CR769775.2	lincRNA	-1.000000	-1.000000	71.573034	35.797061	36.464746
AL590399.4	pseudogene	-1.000000	-1.000000	23.333333	-1.000000	23.333333
AL590399.3	lincRNA	-1.000000	-1.000000	100.000000	100.000000	100.000000
AL590399.6	pseudogene	-1.000000	-1.000000	61.111111	-1.000000	61.111111
RF00156	snRNA	-1.000000	-1.000000	100.000000	-1.000000	100.000000
RN7SL544P	other	-1.000000	-1.000000	100.000000	-1.000000	100.000000
AL590399.1	lincRNA	-1.000000	-1.000000	100.000000	100.000000	91.358936
FGF7P6	pseudogene	-1.000000	-1.000000	100.000000	78.970746	80.031505
AL590399.5	lincRNA	-1.000000	-1.000000	52.677497	63.423680	58.202839
AL590399.2	pseudogene	-1.000000	-1.000000	55.194805	-1.000000	55.194805
FGF7P7	pseudogene	-1.000000	-1.000000	100.000000	100.000000	100.000000
LINC01189	lincRNA	-1.000000	-1.000000	69.819277	53.639737	61.520434
CNTNAP3P5	pseudogene	-1.000000	-1.000000	43.742954	33.824010	34.713945
RBPJP7	pseudogene	-1.000000	-1.000000	14.937759	-1.000000	14.937759
BX005266.3	pseudogene	-1.000000	-1.000000	13.966480	-1.000000	13.966480
ATP5F1AP7	pseudogene	-1.000000	-1.000000	38.028169	-1.000000	38.028169
SDR42E1P3	pseudogene	-1.000000	-1.000000	59.680639	-1.000000	59.680639
FKBP4P7	pseudogene	-1.000000	-1.000000	42.584435	-1.000000	42.584435
AL512625.3	lincRNA	-1.000000	-1.000000	0.000000	7.437276	6.666180
CNTNAP3P1	pseudogene	-1.000000	-1.000000	58.011050	63.624425	63.115488
AL591379.2	pseudogene	-1.000000	-1.000000	100.000000	-1.000000	100.000000
BMS1P9	pseudogene	-1.000000	-1.000000	56.674208	49.030574	50.950783
AL591379.1	pseudogene	-1.000000	-1.000000	87.393459	65.884644	72.735879
AQP7P4	pseudogene	-1.000000	-1.000000	79.731028	90.899993	90.169555
AQP7P1	pseudogene	-1.000000	-1.000000	8.141762	15.633351	15.133550
AL845321.1	pseudogene	-1.000000	-1.000000	0.000000	11.757147	10.979451
BMS1P10	pseudogene	-1.000000	-1.000000	7.417337	12.444444	11.667592
AL163540.1	pseudogene	-1.000000	-1.000000	4.675325	0.938060	0.990032
ANKRD20A4	protein coding	11.410460	0.000000	6.858776	26.487184	24.599982
CYP4F25P	pseudogene	-1.000000	-1.000000	11.560694	0.000000	5.797101
CR769776.1	pseudogene	-1.000000	-1.000000	4.707379	-1.000000	4.707379
AQP7P2	pseudogene	-1.000000	-1.000000	28.557692	69.373581	66.697866
AL445665.1	pseudogene	-1.000000	-1.000000	94.776400	90.883427	91.591326
BMS1P11	pseudogene	-1.000000	-1.000000	66.968326	63.697354	64.495387
AL359955.2	pseudogene	-1.000000	-1.000000	100.000000	-1.000000	100.000000
IGKV1OR-2	pseudogene	-1.000000	-1.000000	66.475645	69.230769	67.151767
BNIP3P4	pseudogene	-1.000000	-1.000000	26.595745	-1.000000	26.595745
AL359955.1	pseudogene	-1.000000	-1.000000	26.389737	6.537626	10.075253
AC125634.1	pseudogene	-1.000000	-1.000000	23.823110	20.342999	20.841040
BMS1P12	pseudogene	-1.000000	-1.000000	86.524823	97.863542	95.656985
AL512605.1	pseudogene	-1.000000	-1.000000	56.418384	49.416910	50.229906
IGKV1OR9-1	pseudogene	-1.000000	-1.000000	54.063604	-1.000000	54.063604
FOXD4L5	protein coding	0.000000	19.063005	11.389961	-1.000000	11.389961
CBWD4P	pseudogene	-1.000000	-1.000000	29.969419	31.218960	31.204239
FRG1KP	pseudogene	-1.000000	-1.000000	0.000000	9.586993	9.004739
CBWD5	protein coding	3.177570	2.598594	2.679979	10.197592	9.214238
IGKV1OR-3	pseudogene	-1.000000	-1.000000	35.734870	35.384615	35.699374
BX284632.2	pseudogene	-1.000000	-1.000000	100.000000	-1.000000	100.000000
BX284632.1	pseudogene	-1.000000	-1.000000	100.000000	-1.000000	100.000000
BMS1P13	pseudogene	-1.000000	-1.000000	92.307692	93.251305	93.008949
AC129778.1	pseudogene	-1.000000	-1.000000	96.626768	88.471537	89.093016
AQP7P3	pseudogene	-1.000000	-1.000000	68.173077	66.570932	66.681228
AL136317.2	lincRNA	-1.000000	-1.000000	26.187306	61.645193	48.942934
GXYLT1P4	pseudogene	-1.000000	-1.000000	66.256831	61.239496	63.424278
AL669942.2	pseudogene	-1.000000	-1.000000	89.224138	-1.000000	89.224138
AL669942.1	other	-1.000000	-1.000000	87.522282	92.747031	83.577379
SNX18P4	pseudogene	-1.000000	-1.000000	37.275986	-1.000000	37.275986
AL513478.1	pseudogene	-1.000000	-1.000000	100.000000	-1.000000	100.000000
ANKRD20A3	protein coding	74.757282	92.493298	81.432896	60.986332	64.447323
AL513478.2	lincRNA	-1.000000	-1.000000	14.295347	9.115177	9.514274
AL513478.3	pseudogene	-1.000000	-1.000000	0.000000	4.835821	3.967347
AL513478.4	pseudogene	-1.000000	-1.000000	86.084142	71.795580	72.948946
AL591479.1	pseudogene	-1.000000	-1.000000	0.000000	15.174129	5.865385
RBPJP2	pseudogene	-1.000000	-1.000000	62.924463	-1.000000	62.924463
RAB28P4	pseudogene	-1.000000	-1.000000	6.174699	0.000000	4.257529
ATP5F1AP10	pseudogene	-1.000000	-1.000000	6.803995	-1.000000	6.803995
SDR42E1P4	pseudogene	-1.000000	-1.000000	31.666667	-1.000000	31.666667
FKBP4P8	pseudogene	-1.000000	-1.000000	78.435673	-1.000000	78.435673
ZNF658	protein coding	0.000000	0.000000	0.000000	7.681481	6.126923
AL353770.3	lincRNA	-1.000000	-1.000000	21.087066	13.403199	15.052483
SPATA31A3	protein coding	31.181998	70.616114	33.137485	19.970268	28.889951
CNTNAP3P2	pseudogene	-1.000000	-1.000000	66.424870	40.070086	40.510372
AL162233.1	pseudogene	-1.000000	-1.000000	0.000000	16.284404	12.801442
RBM17P2	pseudogene	-1.000000	-1.000000	12.250712	-1.000000	12.250712
BX005195.1	pseudogene	-1.000000	-1.000000	100.000000	-1.000000	100.000000
BX664730.1	lincRNA	-1.000000	-1.000000	27.659574	68.060985	58.440012
RF00019	other	-1.000000	-1.000000	100.000000	-1.000000	100.000000
AL627230.3	pseudogene	-1.000000	-1.000000	100.000000	-1.000000	100.000000
FAM27E3	pseudogene	-1.000000	-1.000000	1.821608	18.497110	3.508772
AL627230.1	pseudogene	-1.000000	-1.000000	100.000000	-1.000000	100.000000
AL627230.7	pseudogene	-1.000000	-1.000000	100.000000	-1.000000	100.000000
FAM27B	pseudogene	-1.000000	-1.000000	100.000000	-1.000000	100.000000
AL627230.2	pseudogene	-1.000000	-1.000000	8.256881	-1.000000	8.256881
RF00156	snRNA	-1.000000	-1.000000	100.000000	-1.000000	100.000000
AL627230.6	pseudogene	-1.000000	-1.000000	22.939068	-1.000000	22.939068
ANKRD20A1	protein coding	19.417476	69.205298	32.770870	25.249741	25.841153
CBWD3	protein coding	30.313901	58.772312	49.472450	21.221526	32.857437
AL353608.4	other	-1.000000	-1.000000	40.690817	-1.000000	40.690817
FOXD4L3	protein coding	14.354067	0.000000	8.832188	-1.000000	8.832188
PGM5	protein coding	0.000000	0.000000	0.000000	0.000000	0.038964
APBA1	protein coding	0.000000	0.000000	0.000000	2.551434	2.483087
MAMDC2	protein coding	0.000000	0.000000	0.000000	0.085676	0.083975
TRPM3	protein coding	0.000000	0.000000	0.000000	3.876585	3.807195
ALDH1A1	protein coding	0.000000	0.000000	0.000000	0.055810	0.055067
CYP1D1P	pseudogene	-1.000000	-1.000000	0.000000	0.802204	0.718276
PCSK5	protein coding	0.000000	0.000000	0.000000	0.416199	0.404923
PRUNE2	protein coding	0.000000	0.000000	0.000000	0.111459	0.106545
AL591368.1	lincRNA	-1.000000	-1.000000	0.000000	0.216894	0.212188
SPATA31D4	protein coding	74.718489	18.002951	50.626828	100.000000	63.273236
AL158154.2	lincRNA	-1.000000	-1.000000	57.317626	29.551156	30.860167
SPATA31D3	protein coding	71.776244	17.528311	48.745819	77.978339	56.292622
RASEF	protein coding	0.000000	0.000000	0.000000	2.504226	2.304048
GKAP1	protein coding	0.000000	0.000000	0.000000	0.000000	0.427327
AL353743.1	pseudogene	-1.000000	-1.000000	0.000000	0.465591	0.443610
SPATA31C1	pseudogene	-1.000000	-1.000000	17.375430	17.587477	17.532179
ROR2	protein coding	0.000000	0.000000	0.000000	0.019623	0.019376
IARS	protein coding	0.000000	0.000000	0.000000	0.038124	0.035907
C9orf129	protein coding	13.197970	4.092527	8.759757	0.325275	0.676945
PTPDC1	protein coding	0.000000	0.000000	0.000000	0.331626	0.311148
NUTM2F	protein coding	0.000000	55.709343	6.289063	0.000000	1.540965
AL691447.2	lincRNA	-1.000000	-1.000000	0.000000	1.041548	0.962349
AL354861.2	lincRNA	-1.000000	-1.000000	0.000000	5.363649	5.321518
MFSD14C	protein coding	0.000000	0.000000	0.000000	0.085897	0.694978
NUTM2G	protein coding	1.721854	31.463415	14.212548	1.707378	5.810935
ANKRD18CP	pseudogene	-1.000000	-1.000000	0.000000	0.327624	0.312379
TBC1D2	protein coding	0.000000	0.000000	0.000000	0.205591	0.192165
NR4A3	protein coding	0.000000	0.000000	0.000000	2.252822	1.936229
MSANTD3-TMEFF1	protein coding	0.000000	0.000000	0.000000	0.047269	0.046541
PLPPR1	protein coding	0.000000	0.000000	0.000000	0.535809	0.530655
GRIN3A	protein coding	0.000000	0.000000	0.000000	0.215557	0.205641
FKTN	protein coding	0.000000	0.000000	0.000000	0.127178	0.115679
LINC01505	lincRNA	-1.000000	-1.000000	0.000000	0.009911	0.009765
ELP1	protein coding	0.000000	0.000000	0.000000	0.089075	0.081082
SVEP1	protein coding	0.000000	0.000000	0.000000	1.602556	1.507252
MUSK	protein coding	0.000000	0.000000	0.000000	3.760480	3.659794
KIAA1958	protein coding	0.000000	0.000000	0.000000	0.269147	0.249795
SNX30	protein coding	0.000000	0.000000	0.000000	4.159905	3.703194
AL449105.1	pseudogene	-1.000000	-1.000000	100.000000	-1.000000	100.000000
AL449105.3	pseudogene	-1.000000	-1.000000	100.000000	-1.000000	100.000000
AL449105.4	pseudogene	-1.000000	-1.000000	100.000000	-1.000000	100.000000
AL449105.2	pseudogene	-1.000000	-1.000000	100.000000	-1.000000	100.000000
AL449105.5	pseudogene	-1.000000	-1.000000	100.000000	-1.000000	100.000000
FAM225B	lincRNA	-1.000000	-1.000000	66.338104	100.000000	69.456016
FAM225A	lincRNA	-1.000000	-1.000000	80.390228	100.000000	82.552881
RGS3	protein coding	0.000000	0.000000	0.000000	0.205749	0.194756
DEC1	protein coding	0.000000	0.000000	0.000000	0.028126	0.027988
ASTN2	protein coding	0.000000	0.000000	0.000000	0.005706	0.005657
CDK5RAP2	protein coding	0.000000	0.000000	0.000000	0.193082	0.186617
DENND1A	protein coding	0.000000	0.000000	0.000000	0.187178	0.184379
MVB12B	protein coding	0.000000	0.000000	0.000000	0.382153	0.367386
CFAP77	protein coding	0.000000	0.000000	0.000000	0.818054	0.807232
AK8	protein coding	0.000000	0.000000	0.000000	0.262071	0.258487
CEL	protein coding	3.522677	0.000000	3.357113	0.000000	0.809471
COL5A1	protein coding	0.000000	0.000000	0.000000	0.039095	0.037426
OBP2A	protein coding	0.000000	0.000000	0.000000	2.216661	1.618799
GPSM1	protein coding	0.000000	0.000000	0.000000	1.053412	0.883937
EXD3	protein coding	0.000000	0.000000	0.000000	0.224530	0.215699
NSMF	protein coding	0.000000	0.000000	0.000000	0.399451	0.272086
DPH7	protein coding	0.000000	0.000000	0.000000	5.166035	4.764679
EHMT1	protein coding	0.000000	0.000000	0.000000	0.174191	0.632137
CACNA1B	protein coding	0.000000	0.000000	0.000000	0.605037	0.580550
FAM157B	pseudogene	-1.000000	-1.000000	51.592664	65.864043	65.039144
RNU6-785P	snRNA	-1.000000	-1.000000	100.000000	-1.000000	100.000000
FO082796.1	pseudogene	-1.000000	-1.000000	100.000000	-1.000000	100.000000
PLCXD1	protein coding	0.000000	0.000000	0.000000	2.245681	1.731153
PPP2R3B	protein coding	0.000000	0.000000	0.000000	0.920932	0.869943
SHOX	protein coding	0.000000	0.000000	0.000000	1.679056	1.468617
IL3RA	protein coding	0.000000	0.000000	0.000000	7.072302	6.806590
ASMTL	protein coding	0.000000	0.000000	0.000000	1.192937	1.139798
ASMT	protein coding	0.000000	0.000000	0.000000	0.927282	0.879630
DHRSX	protein coding	0.000000	0.000000	0.000000	0.042364	0.041654
GYG2	protein coding	0.000000	0.000000	0.000000	0.810061	0.756959
BX890604.1	lincRNA	-1.000000	-1.000000	5.371765	32.063629	28.949068
FAM239A	lincRNA	-1.000000	-1.000000	44.246575	67.154954	63.725390
FAM239B	lincRNA	-1.000000	-1.000000	64.909435	87.828600	84.935854
FAM239C	lincRNA	-1.000000	-1.000000	48.134152	28.702915	33.859254
AC110995.1	lincRNA	-1.000000	-1.000000	0.000000	0.289279	0.285385
AC073529.1	lincRNA	-1.000000	-1.000000	0.000000	0.037668	0.037225
AC004554.2	lincRNA	-1.000000	-1.000000	0.000000	5.593750	5.474882
FRMPD4	protein coding	0.000000	0.000000	0.000000	0.013159	0.012968
GPM6B	protein coding	0.000000	0.000000	0.000000	0.797095	0.771447
PIR	protein coding	0.000000	0.000000	0.000000	0.065293	0.064359
CA5B	protein coding	0.000000	0.000000	0.000000	0.087613	0.081342
MAP3K15	protein coding	0.000000	0.000000	0.000000	0.061788	0.059921
BCLAF3	protein coding	0.000000	0.000000	0.000000	2.617376	2.245900
PTCHD1-AS	lincRNA	-1.000000	-1.000000	0.000000	0.245204	0.244932
AC107419.1	lincRNA	-1.000000	-1.000000	0.000000	0.235489	0.232509
IL1RAPL1	protein coding	0.000000	0.000000	0.000000	0.003881	0.003871
DMD	protein coding	0.000000	0.000000	0.000000	0.097338	0.095684
AL592043.1	lincRNA	-1.000000	-1.000000	0.000000	0.154117	0.153727
AF241726.2	protein coding	0.000000	0.000000	0.000000	0.036265	0.036239
BCOR	protein coding	0.000000	0.000000	0.000000	0.055475	0.051759
CXorf38	protein coding	0.000000	0.000000	0.000000	0.493726	0.348956
SLC9A7	protein coding	0.000000	0.000000	0.000000	0.024690	0.023137
RBM10	protein coding	0.000000	0.000000	0.000000	0.535166	0.486363
ZNF81	protein coding	0.000000	0.000000	0.000000	0.039357	0.037426
ZNF630	protein coding	0.000000	0.000000	0.000000	0.000000	6.571765
SPACA5	protein coding	96.875000	67.729084	86.867305	64.997851	67.977007
SPACA5B	protein coding	66.875000	100.000000	73.232323	59.365782	63.599182
AL606490.7	pseudogene	-1.000000	-1.000000	100.000000	-1.000000	100.000000
SSX4	protein coding	86.948854	100.000000	93.988627	93.419520	93.489981
SSX4B	protein coding	89.417989	56.626506	71.730301	94.014208	91.212368
AL606490.5	pseudogene	-1.000000	-1.000000	96.047431	81.822282	85.479544
AL606490.4	pseudogene	-1.000000	-1.000000	100.000000	-1.000000	100.000000
GAGE10	protein coding	0.000000	0.000000	0.000000	1.669866	1.613601
GAGE12J	protein coding	28.531073	48.924731	35.555556	30.166691	30.558209
GAGE13	protein coding	42.090395	53.714286	45.935728	47.330490	47.219193
GAGE2E	protein coding	55.287009	11.267606	47.512438	13.304026	16.257928
GAGE12B	protein coding	-1.000000	100.000000	100.000000	-1.000000	100.000000
GAGE12C	protein coding	100.000000	100.000000	100.000000	92.448108	92.998499
GAGE12D	protein coding	100.000000	100.000000	100.000000	98.719270	98.812611
GAGE12F	protein coding	100.000000	100.000000	100.000000	94.475172	94.693034
GAGE12G	protein coding	100.000000	100.000000	100.000000	96.831712	97.062842
GAGE12H	protein coding	65.819209	100.000000	76.996198	89.946934	88.999727
GAGE1	protein coding	57.909605	4.518519	10.707269	55.064480	47.946429
CLCN5	protein coding	0.000000	0.000000	0.000000	2.397655	2.250594
LINC01284	lincRNA	-1.000000	-1.000000	0.000000	0.779297	0.771613
CENPVL2	protein coding	100.000000	100.000000	100.000000	-1.000000	100.000000
CENPVL1	protein coding	-1.000000	100.000000	100.000000	-1.000000	100.000000
AC239585.1	lincRNA	-1.000000	-1.000000	100.000000	100.000000	100.000000
AC239585.2	lincRNA	-1.000000	-1.000000	100.000000	100.000000	100.000000
MAGED4B	protein coding	100.000000	100.000000	100.000000	98.944480	99.326236
MAGED4	protein coding	100.000000	100.000000	100.000000	99.408909	99.623909
AC245177.1	lincRNA	-1.000000	-1.000000	100.000000	100.000000	100.000000
BX510359.1	pseudogene	-1.000000	-1.000000	55.508475	0.408063	0.762224
BX510359.8	pseudogene	-1.000000	-1.000000	100.000000	-1.000000	100.000000
BX510359.7	pseudogene	-1.000000	-1.000000	100.000000	100.000000	100.000000
RBM22P6	pseudogene	-1.000000	-1.000000	100.000000	-1.000000	100.000000
XAGE1A	protein coding	100.000000	100.000000	100.000000	81.315263	83.625389
XAGE1B	protein coding	100.000000	78.599222	84.806630	92.769577	92.104057
BX510359.6	pseudogene	-1.000000	-1.000000	100.000000	-1.000000	100.000000
SSXP5	pseudogene	-1.000000	-1.000000	47.552448	80.855800	78.629125
AL450023.3	pseudogene	-1.000000	-1.000000	100.000000	-1.000000	100.000000
SSX2	protein coding	91.071429	94.117647	92.693111	92.941176	92.898086
AC244505.2	pseudogene	-1.000000	-1.000000	100.000000	100.000000	100.000000
AC244505.3	pseudogene	-1.000000	-1.000000	100.000000	-1.000000	100.000000
AC244505.5	pseudogene	-1.000000	-1.000000	100.000000	-1.000000	100.000000
SSX2B	protein coding	100.000000	61.859838	73.747681	84.550934	83.960891
AC244505.4	pseudogene	-1.000000	-1.000000	100.000000	91.271019	91.855099
AC244505.6	pseudogene	-1.000000	-1.000000	100.000000	-1.000000	100.000000
FAM156B	protein coding	100.000000	100.000000	100.000000	89.211164	92.001855
FAM156A	protein coding	100.000000	95.508338	96.169725	46.281557	51.679456
FAM120C	protein coding	0.000000	0.000000	0.000000	3.326290	3.081152
ITIH6	protein coding	0.000000	0.000000	0.000000	0.498309	0.447903
PFKFB1	protein coding	0.000000	0.000000	0.000000	0.973412	0.942461
PAGE2B	protein coding	5.059524	65.294118	25.296443	16.986795	18.070723
PAGE2	protein coding	5.059524	34.259259	19.393939	26.769912	25.456442
NBDY	protein coding	0.000000	0.000000	0.000000	13.985382	13.716779
FAAH2	protein coding	0.000000	0.000000	0.000000	0.320717	0.317547
MTMR8	protein coding	0.000000	0.000000	0.000000	0.116292	0.113859
ZC3H12B	protein coding	0.000000	0.000000	0.000000	0.000000	0.071505
HEPH	protein coding	0.000000	0.000000	0.000000	2.484684	2.323219
OPHN1	protein coding	0.000000	0.000000	0.000000	0.078480	0.076870
EDA	protein coding	0.000000	0.000000	0.000000	0.452203	0.445440
TEX11	protein coding	0.000000	0.000000	0.000000	0.086885	0.086100
TAF1	protein coding	0.000000	0.000000	0.000000	1.131241	1.603515
BX276092.4	pseudogene	-1.000000	-1.000000	100.000000	-1.000000	100.000000
LINC00891	lincRNA	-1.000000	-1.000000	95.817121	94.536263	95.107463
CXorf49	protein coding	100.000000	100.000000	100.000000	100.000000	100.000000
BX276092.2	pseudogene	-1.000000	-1.000000	42.016807	88.012374	70.084270
BX276092.6	pseudogene	-1.000000	-1.000000	100.000000	-1.000000	100.000000
BX276092.8	pseudogene	-1.000000	-1.000000	100.000000	-1.000000	100.000000
BX276092.5	pseudogene	-1.000000	-1.000000	93.845040	100.000000	96.321939
CXorf49B	protein coding	100.000000	100.000000	100.000000	100.000000	100.000000
BX276092.1	pseudogene	-1.000000	-1.000000	100.000000	-1.000000	100.000000
DMRTC1B	protein coding	100.000000	100.000000	100.000000	83.874145	84.134944
FAM236B	protein coding	100.000000	100.000000	100.000000	100.000000	100.000000
FAM236D	protein coding	0.833333	0.000000	0.432900	18.495298	7.898089
DMRTC1	protein coding	80.483592	81.309398	80.996068	82.558090	82.488961
FAM236A	protein coding	100.000000	100.000000	100.000000	100.000000	100.000000
PABPC1L2B	protein coding	62.354892	3.264281	19.489982	-1.000000	19.489982
PABPC1L2A	protein coding	65.174129	16.411513	29.561717	-1.000000	29.561717
NEXMIF	protein coding	0.000000	0.000000	0.000000	0.090177	0.084619
ZDHHC15	protein coding	0.000000	0.000000	0.000000	0.738872	0.709979
ATRX	protein coding	0.000000	0.000000	0.000000	0.008227	0.007818
CHMP1B2P	pseudogene	-1.000000	-1.000000	0.000000	0.029055	0.027135
TENT5D	protein coding	0.000000	0.000000	0.000000	0.110700	0.107461
DACH2	protein coding	0.000000	0.000000	0.000000	1.028520	1.018204
PCDH11X	protein coding	0.000000	0.000000	0.000000	0.016809	0.020143
DIAPH2	protein coding	0.000000	0.000000	0.000000	0.149660	0.148098
AL157778.1	lincRNA	-1.000000	-1.000000	0.000000	1.118163	1.115328
ARL13A	protein coding	0.000000	0.000000	0.000000	0.966401	0.913782
ARMCX4	protein coding	0.000000	0.000000	0.000000	0.000000	0.144132
ARMCX7P	pseudogene	-1.000000	-1.000000	66.322136	-1.000000	66.322136
ARMCX6	protein coding	20.376523	58.001940	40.434333	0.000000	27.159209
TCP11X1	protein coding	82.968854	-1.000000	82.968854	87.199480	84.175392
NXF2	protein coding	100.000000	73.535792	94.790777	85.060644	85.352824
LINC00630	lincRNA	-1.000000	-1.000000	0.000000	0.123938	0.119575
TMSB15B	protein coding	100.000000	88.528389	89.084895	16.224536	21.764681
DPPA3P1	pseudogene	-1.000000	-1.000000	100.000000	-1.000000	100.000000
TMSB15B	protein coding	100.000000	75.422814	77.679739	100.000000	94.465602
RNF128	protein coding	0.000000	0.000000	0.000000	0.100247	0.096900
NUP62CL	protein coding	0.000000	0.000000	0.000000	0.505412	0.493940
DCX	protein coding	0.000000	0.000000	0.000000	0.259149	0.236831
ALG13	protein coding	0.000000	0.000000	0.000000	0.455849	0.346907
XACT	lincRNA	-1.000000	-1.000000	0.000000	0.023645	0.023608
HTR2C	protein coding	0.000000	0.000000	0.000000	0.147604	0.145406
LRCH2	protein coding	0.000000	0.000000	0.000000	0.106340	0.102061
KLHL13	protein coding	0.000000	0.000000	0.000000	0.117634	0.113881
WDR44	protein coding	0.000000	0.000000	0.000000	0.222786	0.213692
SLC25A43	protein coding	0.000000	0.000000	0.000000	8.932507	8.482803
RHOXF2B	protein coding	47.174164	56.763527	53.859588	27.953890	38.504195
NKAPP1	pseudogene	-1.000000	-1.000000	2.142192	24.213517	23.640137
RHOXF2	protein coding	31.487889	53.641732	47.016212	13.688761	27.358891
AC008162.1	pseudogene	-1.000000	-1.000000	100.000000	-1.000000	100.000000
AC008162.2	protein coding	48.800000	99.393939	77.586207	100.000000	95.448179
CT47A12	protein coding	91.003460	100.000000	93.298969	77.401130	86.445636
AL670379.6	pseudogene	-1.000000	-1.000000	100.000000	-1.000000	100.000000
CT47A11	protein coding	96.770473	100.000000	97.834493	74.913409	83.845690
AL670379.4	pseudogene	-1.000000	-1.000000	77.865613	-1.000000	77.865613
CT47A10	protein coding	100.000000	100.000000	100.000000	88.718456	93.136665
AL670379.10	pseudogene	-1.000000	-1.000000	60.714286	-1.000000	60.714286
CT47A9	protein coding	86.159170	100.000000	90.747880	89.807026	90.186635
AL670379.9	pseudogene	-1.000000	-1.000000	74.206349	-1.000000	74.206349
CT47A8	protein coding	100.000000	100.000000	100.000000	84.957942	90.848886
AL670379.2	pseudogene	-1.000000	-1.000000	78.884462	-1.000000	78.884462
CT47A7	protein coding	79.815456	100.000000	86.402486	91.439881	89.492754
AL670379.12	pseudogene	-1.000000	-1.000000	100.000000	-1.000000	100.000000
CT47A6	protein coding	70.934256	100.000000	80.570547	89.955468	86.273329
AL670379.11	pseudogene	-1.000000	-1.000000	100.000000	-1.000000	100.000000
CT47A5	protein coding	100.000000	100.000000	100.000000	100.000000	100.000000
AL670379.7	pseudogene	-1.000000	-1.000000	100.000000	-1.000000	100.000000
CT47A4	protein coding	100.000000	100.000000	100.000000	97.427016	98.434678
AL670379.8	pseudogene	-1.000000	-1.000000	100.000000	-1.000000	100.000000
CT47A3	protein coding	100.000000	100.000000	100.000000	100.000000	100.000000
AL670379.5	pseudogene	-1.000000	-1.000000	100.000000	-1.000000	100.000000
CT47A2	protein coding	96.424452	100.000000	97.609869	96.882731	97.140277
AL670379.3	pseudogene	-1.000000	-1.000000	100.000000	-1.000000	100.000000
CT47A1	protein coding	87.889273	92.619048	89.432789	83.226126	85.628019
AL670379.1	pseudogene	-1.000000	-1.000000	23.904382	-1.000000	23.904382
Z82195.2	pseudogene	-1.000000	-1.000000	0.000000	5.727460	4.283080
HS6ST2	protein coding	0.000000	0.000000	0.000000	0.016931	0.016698
GPC4	protein coding	0.000000	0.000000	0.000000	0.022642	0.021666
FAM122B	protein coding	0.000000	0.000000	0.000000	0.546354	0.459047
SMIM10L2B-AS1	lincRNA	-1.000000	-1.000000	23.048327	3.380549	3.712636
AC234771.3	pseudogene	-1.000000	-1.000000	90.660225	-1.000000	90.660225
CT55	protein coding	26.337449	77.345309	55.863663	1.874571	8.168483
AC234771.2	pseudogene	-1.000000	-1.000000	32.214765	2.100938	3.436782
AC234771.5	pseudogene	-1.000000	-1.000000	39.181287	-1.000000	39.181287
ZNF75D	protein coding	0.000000	0.000000	0.000000	0.000000	2.587031
CT45A1	protein coding	60.175439	0.000000	25.906344	20.379255	21.128297
MGAT2P1	pseudogene	-1.000000	-1.000000	51.005025	98.798799	72.745902
MGAT2P2	pseudogene	-1.000000	-1.000000	92.587940	100.000000	95.969945
CT45A3	protein coding	89.824561	16.638655	52.446352	67.442833	65.368484
CT45A5	protein coding	93.859649	83.220339	88.448276	93.800000	93.046033
CT45A6	protein coding	93.859649	100.000000	96.174863	88.686495	89.559748
CT45A2	protein coding	65.087719	72.533333	69.318182	81.570696	79.626079
CT45A7	protein coding	94.210526	100.000000	96.690070	91.690422	92.320160
CT45A8	protein coding	61.052632	79.726651	69.177403	80.461407	79.027242
CT45A9	protein coding	37.894737	85.714286	58.753709	68.419553	67.185167
CT45A10	protein coding	37.894737	44.217687	40.652819	31.125071	32.307117
FGF13	protein coding	0.000000	0.000000	0.000000	0.016856	0.016282
ATP11C	protein coding	0.000000	0.000000	0.000000	0.015043	0.013703
SPANXA1	protein coding	100.000000	75.000000	85.652174	100.000000	92.595363
SPANXA2	protein coding	100.000000	66.666667	80.869565	100.000000	90.127150
SPANXD	protein coding	0.000000	0.000000	0.000000	3.875969	1.882530
CXorf51B	protein coding	100.000000	100.000000	100.000000	100.000000	100.000000
CXorf51A	protein coding	100.000000	100.000000	100.000000	100.000000	100.000000
AFF2	protein coding	0.000000	0.000000	0.000000	0.171194	0.166385
MAGEA9B	protein coding	97.046414	23.045267	59.583333	44.783058	49.689655
HSFX2	protein coding	73.663522	82.608696	74.266862	100.000000	84.052703
TMEM185A	protein coding	15.142857	6.482825	9.400064	2.885779	3.464758
TMEM185AP1	pseudogene	-1.000000	-1.000000	31.743119	28.668054	29.340348
HSFX1	protein coding	75.000000	70.000000	73.241590	100.000000	81.243301
MAGEA9	protein coding	71.518987	33.063584	53.171539	69.759278	64.611676
MAMLD1	protein coding	0.000000	0.000000	0.000000	0.239195	0.228469
PRRG3	protein coding	0.000000	0.801115	0.722929	0.000000	0.425926
MAGEA4	protein coding	0.000000	9.548448	6.590909	2.709488	3.656899
AC244102.2	pseudogene	-1.000000	-1.000000	100.000000	100.000000	100.000000
MAGEA3	protein coding	0.000000	9.144893	4.308898	44.068736	24.283727
CSAG2	protein coding	0.260417	0.000000	0.118483	14.743590	72.630407
MAGEA2B	protein coding	100.000000	100.000000	100.000000	100.000000	100.000000
MAGEA2	protein coding	100.000000	100.000000	100.000000	100.000000	100.000000
CSAG3	protein coding	0.000000	0.000000	0.000000	0.000000	60.466593
MAGEA6	protein coding	0.000000	16.684842	8.216971	41.594951	24.397674
PNMA6A	protein coding	9.333333	25.000000	16.485507	100.000000	27.287066
PNMA6B	pseudogene	-1.000000	-1.000000	71.976647	-1.000000	71.976647
AC152010.1	pseudogene	-1.000000	-1.000000	67.680798	49.052985	55.098737
AC236972.4	pseudogene	-1.000000	-1.000000	100.000000	-1.000000	100.000000
OPN1LW	protein coding	25.570776	64.242424	30.634921	47.473778	46.029173
TEX28P2	pseudogene	-1.000000	-1.000000	100.000000	94.679097	95.062382
OPN1MW	protein coding	65.479452	100.000000	70.259638	72.434329	72.228377
TEX28P1	pseudogene	-1.000000	-1.000000	100.000000	78.824721	80.347908
OPN1MW2	protein coding	100.000000	100.000000	100.000000	97.960848	98.152254
AC244097.1	pseudogene	-1.000000	-1.000000	100.000000	57.110733	60.069032
OPN1MW3	protein coding	100.000000	100.000000	100.000000	98.564437	98.766384
TEX28	protein coding	100.000000	63.881402	91.645885	87.300734	85.297706
RPL10	protein coding	0.000000	0.000000	0.000000	0.000000	12.585229
IKBKG	protein coding	60.284168	28.829268	42.006803	24.316199	26.942592
FAM223A	lincRNA	-1.000000	-1.000000	100.000000	-1.000000	100.000000
ATF4P2	pseudogene	-1.000000	-1.000000	93.750000	-1.000000	93.750000
CTAG1A	protein coding	100.000000	100.000000	100.000000	12.665685	64.660310
CTAG1B	protein coding	100.000000	100.000000	100.000000	19.139466	67.423790
AC244107.2	pseudogene	-1.000000	-1.000000	100.000000	-1.000000	100.000000
ATF4P1	pseudogene	-1.000000	-1.000000	88.992537	-1.000000	88.992537
FAM223B	lincRNA	-1.000000	-1.000000	100.000000	-1.000000	100.000000
IKBKGP1	pseudogene	-1.000000	-1.000000	80.317164	89.266399	88.104134
F8	protein coding	0.000000	30.348259	9.694307	1.378626	1.845128
H2AFB1	protein coding	32.471264	5.882353	21.672355	-1.000000	21.672355
F8A1	protein coding	49.731183	0.000000	32.418224	-1.000000	32.418224
BX293995.1	pseudogene	-1.000000	-1.000000	0.000000	1.100730	1.057137
CLIC2	protein coding	0.000000	0.000000	0.000000	0.120134	0.114636
AC234781.5	pseudogene	-1.000000	-1.000000	100.000000	92.996743	95.797517
H2AFB2	protein coding	100.000000	-1.000000	100.000000	-1.000000	100.000000
F8A2	protein coding	74.887892	-1.000000	74.887892	-1.000000	74.887892
MIR1184-2	miRNA	-1.000000	-1.000000	100.000000	-1.000000	100.000000
F8A3	protein coding	84.856631	93.925234	88.168373	-1.000000	88.168373
MIR1184-3	miRNA	-1.000000	-1.000000	100.000000	-1.000000	100.000000
H2AFB3	protein coding	100.000000	100.000000	100.000000	-1.000000	100.000000
TMLHE	protein coding	26.604850	90.846395	60.794127	11.145333	8.440797
IL9R	protein coding	0.000000	25.459318	12.779974	0.000000	2.198549
DDX11L16	pseudogene	-1.000000	-1.000000	13.026820	8.666667	11.342070
PCDH11Y	protein coding	0.000000	0.000000	0.000000	0.363957	0.358222
TTTY23B	pseudogene	-1.000000	-1.000000	63.593932	67.325228	66.231935
TSPY2	protein coding	16.723164	28.671329	19.641332	54.319453	39.663805
FAM197Y9	pseudogene	-1.000000	-1.000000	8.039216	33.528265	25.045537
TSPY19P	pseudogene	-1.000000	-1.000000	46.653543	12.191104	27.931961
AC006335.1	pseudogene	-1.000000	-1.000000	92.673993	100.000000	97.870075
RBMY2GP	pseudogene	-1.000000	-1.000000	66.795741	34.078448	36.317203
LINC00280	lincRNA	-1.000000	-1.000000	1.789709	58.482501	52.408202
TTTY1B	lincRNA	-1.000000	-1.000000	100.000000	81.727345	82.520229
TTTY2B	lincRNA	-1.000000	-1.000000	100.000000	84.988453	87.654321
TTTY21B	lincRNA	-1.000000	-1.000000	100.000000	59.610195	63.024979
TTTY7	lincRNA	-1.000000	-1.000000	83.208191	97.557822	95.058071
TTTY8B	lincRNA	-1.000000	-1.000000	80.763791	95.009328	91.459573
AC010154.1	pseudogene	-1.000000	-1.000000	0.000000	8.829393	8.198889
TSPY4	protein coding	70.530878	66.433566	69.561621	71.159875	70.602837
FAM197Y8	pseudogene	-1.000000	-1.000000	63.137666	71.621832	69.009997
TSPY8	protein coding	62.598870	69.930070	64.389411	91.888545	80.157031
FAM197Y7	pseudogene	-1.000000	-1.000000	47.432521	88.127707	74.819679
TSPY7P	pseudogene	-1.000000	-1.000000	83.468104	84.255843	83.994180
FAM197Y6	pseudogene	-1.000000	-1.000000	70.291517	74.795837	73.282525
TSPY3	protein coding	77.062147	100.000000	82.664389	97.027864	90.970735
FAM197Y5	lincRNA	-1.000000	-1.000000	67.799642	77.783133	76.253226
TSPY1	protein coding	8.926554	0.000000	6.752137	47.117173	30.075188
FAM197Y4	pseudogene	-1.000000	-1.000000	71.791768	66.934468	67.492346
TSPY9P	pseudogene	-1.000000	-1.000000	84.745763	78.290283	80.736434
FAM197Y3	pseudogene	-1.000000	-1.000000	68.718635	67.107359	67.582714
TSPY6P	pseudogene	-1.000000	-1.000000	93.081081	93.544458	93.369523
FAM197Y2	pseudogene	-1.000000	-1.000000	53.707939	72.608905	66.347602
TSPY10	protein coding	100.000000	26.223776	81.981213	67.058824	73.233405
AC017019.1	pseudogene	-1.000000	-1.000000	0.000000	10.457516	9.732875
TTTY8	lincRNA	-1.000000	-1.000000	80.905233	97.901119	93.664683
TTTY7B	lincRNA	-1.000000	-1.000000	89.215017	98.663985	97.025361
TTTY21	lincRNA	-1.000000	-1.000000	100.000000	77.121439	79.055723
TTTY2	lincRNA	-1.000000	-1.000000	100.000000	88.044586	90.168791
TTTY1	lincRNA	-1.000000	-1.000000	100.000000	83.151959	83.883027
TTTY22	lincRNA	-1.000000	-1.000000	36.150235	8.114599	9.105194
AC010891.1	lincRNA	-1.000000	-1.000000	2.013423	56.098212	50.309671
RBMY2NP	pseudogene	-1.000000	-1.000000	69.425511	32.530374	35.043854
AC006986.1	pseudogene	-1.000000	-1.000000	75.000000	-1.000000	75.000000
TSPY18P	pseudogene	-1.000000	-1.000000	49.015748	13.509061	29.722471
TTTY23	lincRNA	-1.000000	-1.000000	100.000000	100.000000	100.000000
USP9Y	protein coding	0.000000	0.000000	0.000000	0.082284	0.077064
VCY	protein coding	100.000000	100.000000	100.000000	100.000000	100.000000
VCY1B	protein coding	100.000000	100.000000	100.000000	100.000000	100.000000
RNU6-109P	snRNA	-1.000000	-1.000000	100.000000	-1.000000	100.000000
RNU6-184P	snRNA	-1.000000	-1.000000	100.000000	-1.000000	100.000000
ELOCP35	pseudogene	-1.000000	-1.000000	100.000000	-1.000000	100.000000
FAM41AY1	lincRNA	-1.000000	-1.000000	98.342541	91.189226	91.650071
TUBB1P2	pseudogene	-1.000000	-1.000000	100.000000	100.000000	100.000000
FAM224B	lincRNA	-1.000000	-1.000000	78.385032	95.918122	94.594494
RNA5SP520	rRNA	-1.000000	-1.000000	100.000000	-1.000000	100.000000
CLUHP1	pseudogene	-1.000000	-1.000000	100.000000	100.000000	100.000000
TAF9P1	pseudogene	-1.000000	-1.000000	100.000000	93.029491	97.075366
AC007742.2	pseudogene	-1.000000	-1.000000	52.896725	99.119912	90.798376
CDY5P	pseudogene	-1.000000	-1.000000	100.000000	-1.000000	100.000000
AC007742.1	pseudogene	-1.000000	-1.000000	100.000000	-1.000000	100.000000
PRYP1	pseudogene	-1.000000	-1.000000	100.000000	85.396717	85.830900
ACTG1P2	pseudogene	-1.000000	-1.000000	100.000000	-1.000000	100.000000
XKRY	pseudogene	-1.000000	-1.000000	100.000000	87.821006	90.593824
USP9YP23	pseudogene	-1.000000	-1.000000	100.000000	82.414579	85.182342
USP9YP27	pseudogene	-1.000000	-1.000000	100.000000	100.000000	100.000000
TRAPPC2P3	pseudogene	-1.000000	-1.000000	100.000000	100.000000	100.000000
OFD1P1Y	pseudogene	-1.000000	-1.000000	100.000000	96.112901	96.424430
ELOCP6	pseudogene	-1.000000	-1.000000	100.000000	-1.000000	100.000000
CDY2B	protein coding	100.000000	75.599436	92.815615	100.000000	93.843416
CDY6P	pseudogene	-1.000000	-1.000000	100.000000	100.000000	100.000000
USP9YP7	pseudogene	-1.000000	-1.000000	100.000000	100.000000	100.000000
USP9YP6	pseudogene	-1.000000	-1.000000	100.000000	97.087980	97.368716
USP9YP34	pseudogene	-1.000000	-1.000000	100.000000	91.094368	91.908877
USP9YP32	pseudogene	-1.000000	-1.000000	100.000000	100.000000	100.000000
CDY8P	pseudogene	-1.000000	-1.000000	100.000000	100.000000	100.000000
CDY2A	protein coding	94.055327	57.977208	83.506872	100.000000	85.907473
ELOCP12	pseudogene	-1.000000	-1.000000	100.000000	-1.000000	100.000000
OFD1P2Y	pseudogene	-1.000000	-1.000000	87.020906	97.074190	96.327556
TRAPPC2P8	pseudogene	-1.000000	-1.000000	100.000000	100.000000	100.000000
USP9YP15	pseudogene	-1.000000	-1.000000	100.000000	100.000000	100.000000
USP9YP16	pseudogene	-1.000000	-1.000000	100.000000	85.460346	87.749616
XKRY2	pseudogene	-1.000000	-1.000000	100.000000	99.138727	99.334838
ACTG1P11	pseudogene	-1.000000	-1.000000	100.000000	-1.000000	100.000000
PRYP2	pseudogene	-1.000000	-1.000000	100.000000	93.380291	93.597037
ELOCP26	pseudogene	-1.000000	-1.000000	100.000000	-1.000000	100.000000
CDY9P	pseudogene	-1.000000	-1.000000	100.000000	-1.000000	100.000000
TAF9P2	pseudogene	-1.000000	-1.000000	100.000000	91.935484	96.621622
CLUHP2	pseudogene	-1.000000	-1.000000	100.000000	100.000000	100.000000
FAM224A	lincRNA	-1.000000	-1.000000	95.862069	95.076046	95.136699
RNA5SP522	rRNA	-1.000000	-1.000000	100.000000	-1.000000	100.000000
RNA5SP523	rRNA	-1.000000	-1.000000	100.000000	-1.000000	100.000000
TUBB1P1	pseudogene	-1.000000	-1.000000	100.000000	100.000000	100.000000
AC007241.1	pseudogene	-1.000000	-1.000000	86.018809	89.337767	88.989777
ELOCP13	pseudogene	-1.000000	-1.000000	100.000000	-1.000000	100.000000
OFD1P4Y	pseudogene	-1.000000	-1.000000	90.407470	94.299848	94.059093
USP9YP14	pseudogene	-1.000000	-1.000000	68.683274	89.939077	88.024711
USP9YP5	pseudogene	-1.000000	-1.000000	93.004769	97.231330	96.390533
ELOCP7	pseudogene	-1.000000	-1.000000	100.000000	-1.000000	100.000000
HSFY1	protein coding	100.000000	100.000000	100.000000	92.420495	92.899366
OFD1P5Y	pseudogene	-1.000000	-1.000000	98.802626	90.670121	91.121794
OFD1P6Y	pseudogene	-1.000000	-1.000000	89.919256	84.713188	85.036216
HSFY2	protein coding	92.345164	100.000000	95.895522	92.455879	87.723972
ELOCP14	pseudogene	-1.000000	-1.000000	100.000000	-1.000000	100.000000
USP9YP10	pseudogene	-1.000000	-1.000000	91.387560	97.415362	96.272189
USP9YP28	pseudogene	-1.000000	-1.000000	96.258503	99.300087	99.001743
OFD1P7Y	pseudogene	-1.000000	-1.000000	100.000000	97.780518	97.917543
TXLNGY	pseudogene	-1.000000	-1.000000	0.000000	1.431933	1.108801
TTTY10	lincRNA	-1.000000	-1.000000	0.000000	1.535938	1.486184
RBMY1HP	pseudogene	-1.000000	-1.000000	87.247839	76.785461	78.541839
AC010141.3	pseudogene	-1.000000	-1.000000	83.519553	100.000000	94.564717
RBMY1A1	protein coding	68.838028	100.000000	76.410484	93.216538	92.211625
AC010141.2	pseudogene	-1.000000	-1.000000	82.083333	95.914127	91.298343
AC010141.1	pseudogene	-1.000000	-1.000000	100.000000	100.000000	100.000000
AC007322.2	pseudogene	-1.000000	-1.000000	100.000000	100.000000	100.000000
RBMY1D	protein coding	98.390342	100.000000	98.750000	96.274384	96.608997
AC007322.4	pseudogene	-1.000000	-1.000000	83.933518	100.000000	94.642032
RBMY1E	protein coding	74.849095	77.855478	75.520833	94.611018	92.068655
AC007322.1	pseudogene	-1.000000	-1.000000	100.000000	100.000000	100.000000
RBMY2AP	pseudogene	-1.000000	-1.000000	51.297578	47.476061	47.948904
AC007322.3	pseudogene	-1.000000	-1.000000	100.000000	100.000000	100.000000
OFD1P8Y	pseudogene	-1.000000	-1.000000	98.044693	71.153603	72.330185
HSFY5P	pseudogene	-1.000000	-1.000000	100.000000	100.000000	100.000000
USP9YP17	pseudogene	-1.000000	-1.000000	100.000000	100.000000	100.000000
CDY12P	pseudogene	-1.000000	-1.000000	91.420118	-1.000000	91.420118
ELOCP15	pseudogene	-1.000000	-1.000000	100.000000	-1.000000	100.000000
PRY2	protein coding	100.000000	77.679697	85.691188	80.674607	80.936869
AC007359.1	lincRNA	-1.000000	-1.000000	100.000000	94.393061	94.778230
RBMY1F	protein coding	91.079812	66.433566	85.572917	92.238758	91.343490
TSPY23P	pseudogene	-1.000000	-1.000000	91.056911	64.000000	73.284201
RBMY2UP	pseudogene	-1.000000	-1.000000	100.000000	100.000000	100.000000
TSPY21P	pseudogene	-1.000000	-1.000000	94.520548	78.135950	83.695150
RBMY1J	protein coding	93.091885	80.759494	90.509014	84.564939	85.360610
AC008175.1	lincRNA	-1.000000	-1.000000	100.000000	95.486351	95.796536
TTTY6	lincRNA	-1.000000	-1.000000	100.000000	100.000000	100.000000
PRY	protein coding	100.000000	22.950820	50.606306	85.992607	84.179043
ELOCP8	pseudogene	-1.000000	-1.000000	100.000000	-1.000000	100.000000
CDY13P	pseudogene	-1.000000	-1.000000	91.124260	-1.000000	91.124260
USP9YP24	pseudogene	-1.000000	-1.000000	100.000000	100.000000	100.000000
HSFY7P	pseudogene	-1.000000	-1.000000	100.000000	100.000000	100.000000
OFD1P9Y	pseudogene	-1.000000	-1.000000	91.275168	85.860824	86.105403
AC008175.2	pseudogene	-1.000000	-1.000000	100.000000	-1.000000	100.000000
RBMY2BP	pseudogene	-1.000000	-1.000000	100.000000	100.000000	100.000000
AC016694.1	pseudogene	-1.000000	-1.000000	100.000000	100.000000	100.000000
RBMY2WP	pseudogene	-1.000000	-1.000000	99.888018	53.107907	59.183968
TTTY17A	lincRNA	-1.000000	-1.000000	100.000000	92.946058	93.987622
AC016911.1	pseudogene	-1.000000	-1.000000	100.000000	100.000000	100.000000
ZNF736P11Y	pseudogene	-1.000000	-1.000000	100.000000	-1.000000	100.000000
TTTY4	lincRNA	-1.000000	-1.000000	100.000000	74.916850	75.836976
BPY2	protein coding	100.000000	99.729486	99.790210	92.462578	92.795298
AC006366.1	pseudogene	-1.000000	-1.000000	11.741425	-1.000000	11.741425
TRIM60P8Y	pseudogene	-1.000000	-1.000000	100.000000	100.000000	100.000000
ZNF736P3Y	pseudogene	-1.000000	-1.000000	100.000000	100.000000	100.000000
TRIM60P9Y	pseudogene	-1.000000	-1.000000	100.000000	100.000000	100.000000
DAZ1	protein coding	97.103781	100.000000	98.458574	87.739593	88.465564
DAZ2	protein coding	92.671756	100.000000	96.540956	86.837014	87.403020
PPP1R12BP2	pseudogene	-1.000000	-1.000000	100.000000	68.512772	70.052221
RF00156	snRNA	-1.000000	-1.000000	100.000000	-1.000000	100.000000
REREP1Y	pseudogene	-1.000000	-1.000000	100.000000	85.544925	85.838003
AC009947.1	pseudogene	-1.000000	-1.000000	100.000000	100.000000	100.000000
RBMY2CP	pseudogene	-1.000000	-1.000000	100.000000	94.021739	94.747768
AC009947.2	pseudogene	-1.000000	-1.000000	100.000000	100.000000	100.000000
OFD1P10Y	pseudogene	-1.000000	-1.000000	84.986034	91.271323	90.991073
HSFY6P	pseudogene	-1.000000	-1.000000	90.796020	72.078721	78.260870
USP9YP18	pseudogene	-1.000000	-1.000000	100.000000	95.309642	95.703686
CDY14P	pseudogene	-1.000000	-1.000000	100.000000	-1.000000	100.000000
ELOCP16	pseudogene	-1.000000	-1.000000	100.000000	-1.000000	100.000000
PRYP3	pseudogene	-1.000000	-1.000000	100.000000	98.186035	98.333206
XKRYP3	pseudogene	-1.000000	-1.000000	53.901345	82.997236	80.011023
USP9YP25	pseudogene	-1.000000	-1.000000	100.000000	85.918114	88.959144
USP9YP29	pseudogene	-1.000000	-1.000000	100.000000	99.181586	99.254079
RAB9AP1	pseudogene	-1.000000	-1.000000	100.000000	-1.000000	100.000000
TRAPPC2P9	pseudogene	-1.000000	-1.000000	100.000000	100.000000	100.000000
OFD1P11Y	pseudogene	-1.000000	-1.000000	80.697279	84.701812	84.523367
ELOCP9	pseudogene	-1.000000	-1.000000	100.000000	-1.000000	100.000000
CDY15P	pseudogene	-1.000000	-1.000000	100.000000	-1.000000	100.000000
XKRYP4	pseudogene	-1.000000	-1.000000	100.000000	-1.000000	100.000000
USP9YP13	pseudogene	-1.000000	-1.000000	100.000000	31.049822	51.713396
USP9YP11	pseudogene	-1.000000	-1.000000	100.000000	86.669679	88.539239
TTTY3B	lincRNA	-1.000000	-1.000000	100.000000	87.027265	87.946885
USP9YP12	pseudogene	-1.000000	-1.000000	53.778559	85.304783	82.469369
RAB9AP5	pseudogene	-1.000000	-1.000000	54.865772	96.656834	89.832831
TRAPPC2P10	pseudogene	-1.000000	-1.000000	100.000000	100.000000	100.000000
OFD1P12Y	pseudogene	-1.000000	-1.000000	92.620232	79.141163	79.888794
ELOCP10	pseudogene	-1.000000	-1.000000	100.000000	-1.000000	100.000000
CDY1B	protein coding	100.000000	100.000000	100.000000	100.000000	100.000000
CDY17P	pseudogene	-1.000000	-1.000000	100.000000	100.000000	100.000000
USP9YP35	pseudogene	-1.000000	-1.000000	100.000000	100.000000	100.000000
USP9YP31	pseudogene	-1.000000	-1.000000	100.000000	100.000000	100.000000
CDY18P	pseudogene	-1.000000	-1.000000	100.000000	100.000000	100.000000
AC023274.2	pseudogene	-1.000000	-1.000000	81.923077	86.659980	86.496610
GOLGA6L11P	pseudogene	-1.000000	-1.000000	70.161912	87.905487	84.255589
AC023274.1	pseudogene	-1.000000	-1.000000	45.286195	-1.000000	45.286195
CSPG4P3Y	pseudogene	-1.000000	-1.000000	86.032769	100.000000	90.300317
AC012005.2	pseudogene	-1.000000	-1.000000	100.000000	77.414804	78.354483
GOLGA2P2Y	pseudogene	-1.000000	-1.000000	93.820598	86.109253	88.044563
UBE2Q2P4Y	pseudogene	-1.000000	-1.000000	49.514563	94.974790	93.439428
LINC00265-2P	pseudogene	-1.000000	-1.000000	45.966709	-1.000000	45.966709
CICP2	pseudogene	-1.000000	-1.000000	79.759347	100.000000	83.196575
LINC00266-2P	pseudogene	-1.000000	-1.000000	100.000000	77.211664	78.033952
AC012005.1	pseudogene	-1.000000	-1.000000	48.648649	-1.000000	48.648649
RBMY2XP	pseudogene	-1.000000	-1.000000	70.917226	87.271519	85.134354
TTTY17B	lincRNA	-1.000000	-1.000000	100.000000	83.298755	85.764810
TRIM60P5Y	pseudogene	-1.000000	-1.000000	100.000000	100.000000	100.000000
ZNF736P12Y	pseudogene	-1.000000	-1.000000	100.000000	-1.000000	100.000000
TTTY4B	lincRNA	-1.000000	-1.000000	88.104089	77.968539	78.339625
BPY2B	protein coding	79.127726	100.000000	95.314685	95.069047	95.080102
AC010153.1	pseudogene	-1.000000	-1.000000	100.000000	-1.000000	100.000000
TRIM60P10Y	pseudogene	-1.000000	-1.000000	100.000000	100.000000	100.000000
ZNF736P2Y	pseudogene	-1.000000	-1.000000	100.000000	-1.000000	100.000000
TRIM60P11Y	pseudogene	-1.000000	-1.000000	100.000000	100.000000	100.000000
DAZ3	protein coding	89.521640	100.000000	96.073969	90.710872	91.085417
DAZ4	protein coding	91.850829	86.988506	89.417989	82.169957	82.605845
AC006338.2	pseudogene	-1.000000	-1.000000	100.000000	100.000000	100.000000
ZNF736P1Y	pseudogene	-1.000000	-1.000000	60.156863	-1.000000	60.156863
AC006338.1	pseudogene	-1.000000	-1.000000	100.000000	100.000000	100.000000
ZNF736P5Y	pseudogene	-1.000000	-1.000000	100.000000	-1.000000	100.000000
BPY2C	protein coding	85.981308	96.302976	93.986014	96.704971	96.581035
TTTY4C	lincRNA	-1.000000	-1.000000	67.732342	78.986406	78.570458
ZNF736P4Y	pseudogene	-1.000000	-1.000000	10.144928	-1.000000	10.144928
AC006386.1	pseudogene	-1.000000	-1.000000	19.323671	100.000000	53.417015
TTTY17C	lincRNA	-1.000000	-1.000000	100.000000	88.681205	90.353982
RBMY2YP	pseudogene	-1.000000	-1.000000	100.000000	92.880850	93.824673
AC006386.2	pseudogene	-1.000000	-1.000000	51.351351	-1.000000	51.351351
LINC00266-4P	lincRNA	-1.000000	-1.000000	100.000000	83.096834	84.329131
CICP1	pseudogene	-1.000000	-1.000000	59.236198	100.000000	65.164952
UBE2Q2P5Y	pseudogene	-1.000000	-1.000000	66.019417	94.992438	94.025004
GOLGA2P3Y	pseudogene	-1.000000	-1.000000	95.036320	85.737364	88.304775
AC006328.2	pseudogene	-1.000000	-1.000000	100.000000	83.440043	84.128965
CSPG4P4Y	pseudogene	-1.000000	-1.000000	86.140210	100.000000	90.374930
AC006328.1	pseudogene	-1.000000	-1.000000	1.058201	-1.000000	1.058201
GOLGA6L16P	pseudogene	-1.000000	-1.000000	52.542373	86.701382	79.673379
AC007562.1	pseudogene	-1.000000	-1.000000	100.000000	93.034294	93.270907
CDY19P	pseudogene	-1.000000	-1.000000	100.000000	100.000000	100.000000
USP9YP36	pseudogene	-1.000000	-1.000000	100.000000	100.000000	100.000000
USP9YP33	pseudogene	-1.000000	-1.000000	100.000000	100.000000	100.000000
CDY20P	pseudogene	-1.000000	-1.000000	100.000000	100.000000	100.000000
CDY1	protein coding	100.000000	100.000000	100.000000	100.000000	100.000000
ELOCP34	pseudogene	-1.000000	-1.000000	100.000000	-1.000000	100.000000
OFD1P13Y	pseudogene	-1.000000	-1.000000	94.800975	78.649869	79.547698
TRAPPC2P5	pseudogene	-1.000000	-1.000000	100.000000	100.000000	100.000000
RAB9AP2	pseudogene	-1.000000	-1.000000	50.000000	94.428056	87.174568
USP9YP30	pseudogene	-1.000000	-1.000000	42.731278	57.584270	51.794872
TTTY3	lincRNA	-1.000000	-1.000000	100.000000	96.879807	97.100857
USP9YP9	pseudogene	-1.000000	-1.000000	100.000000	96.793859	97.242183
USP9YP19	pseudogene	-1.000000	-1.000000	100.000000	96.263345	97.391304
XKRYP5	pseudogene	-1.000000	-1.000000	100.000000	-1.000000	100.000000
CDY22P	pseudogene	-1.000000	-1.000000	100.000000	-1.000000	100.000000
ELOCP17	pseudogene	-1.000000	-1.000000	100.000000	-1.000000	100.000000
OFD1P18Y	pseudogene	-1.000000	-1.000000	81.106472	84.485437	84.361201
TRAPPC2P4	pseudogene	-1.000000	-1.000000	100.000000	100.000000	100.000000
RAB9AP3	pseudogene	-1.000000	-1.000000	100.000000	-1.000000	100.000000
USP9YP20	pseudogene	-1.000000	-1.000000	100.000000	85.578069	86.843740
USP9YP21	pseudogene	-1.000000	-1.000000	100.000000	56.346749	65.576172
XKRYP6	pseudogene	-1.000000	-1.000000	57.668161	84.488584	81.734656
PRYP4	pseudogene	-1.000000	-1.000000	100.000000	98.500787	98.554313
ELOCP11	pseudogene	-1.000000	-1.000000	100.000000	-1.000000	100.000000
CDY23P	pseudogene	-1.000000	-1.000000	100.000000	-1.000000	100.000000
USP9YP26	pseudogene	-1.000000	-1.000000	100.000000	87.516846	88.776128
HSFY8P	pseudogene	-1.000000	-1.000000	50.157729	72.670807	63.715711
OFD1P15Y	pseudogene	-1.000000	-1.000000	76.563623	80.334728	80.170569
RBMY2DP	pseudogene	-1.000000	-1.000000	100.000000	100.000000	100.000000
REREP2Y	pseudogene	-1.000000	-1.000000	100.000000	92.543677	92.696343
AC024067.1	pseudogene	-1.000000	-1.000000	67.567568	-1.000000	67.567568
RF00156	snRNA	-1.000000	-1.000000	100.000000	-1.000000	100.000000
PPP1R12BP1	pseudogene	-1.000000	-1.000000	38.203593	35.788292	35.841558
