# Supplementary material for: Systematic analysis of dark and camouflaged genes reveals disease-relevant genes hiding in plain sight
Source: Genome Biol. 2019 May 20;20:97. doi: 10.1186/s13059-019-1707-2 (PMC6526621; doi:10.1186/s13059-019-1707-2)
Supplement: Supplementary file 18 — IlluminaRL100 dark-by-MAPQ gene annotations in hg38. (TXT 2710 kb) [file 13059_2019_1707_MOESM18_ESM.txt]

# This table shows the intersection of dark by MAPQ regions by a gene annotation gff3, showing where dark by MAPQ regions fall within gene body elements
# chrom : Chromosome of dark by MAPQ region
# region_start : start position of dark by MAPQ region within gene-body element
# region_end : end position of dark by MAPQ region within gene-body element
# gene_body_id : ID of gene body element that contains this dark by MAPQ region
# region_type : genebody element type (e.g. exon, intron, UTR, etc.)
# biotype : GENCODE biotype of gene that contains this dark by MAPQ reigon
# gene_body_chrom : Chromosome of the genebody element
# gene_body_start : start position of the genebody element
# gene_body_end : end position of the genebody element
#chrom	start	end	gene_body_id	region_type	biotype	gene_body_chrom	gene_body_start	gene_body_end
chr1	11869	12227	DDX11L1_1	exon	transcribed_unprocessed_pseudogene	chr1	11869	12227
chr1	12228	12611	DDX11L1_intron_1	intron	transcribed_unprocessed_pseudogene	chr1	12228	12611
chr1	12612	12721	DDX11L1_2	exon	transcribed_unprocessed_pseudogene	chr1	12612	12721
chr1	12722	12752	DDX11L1_intron_2	intron	transcribed_unprocessed_pseudogene	chr1	12722	12973
chr1	12861	12973	DDX11L1_intron_2	intron	transcribed_unprocessed_pseudogene	chr1	12722	12973
chr1	13190	13219	DDX11L1_intron_3	intron	transcribed_unprocessed_pseudogene	chr1	13053	13219
chr1	13844	13885	DDX11L1_4	exon	transcribed_unprocessed_pseudogene	chr1	13220	14409
chr1	14047	14113	DDX11L1_4	exon	transcribed_unprocessed_pseudogene	chr1	13220	14409
chr1	14338	14367	DDX11L1_4	exon	transcribed_unprocessed_pseudogene	chr1	13220	14409
chr1	15040	15095	WASH7P_intron_2	intron	unprocessed_pseudogene	chr1	15039	15794
chr1	15280	15326	WASH7P_intron_2	intron	unprocessed_pseudogene	chr1	15039	15794
chr1	17914	18061	WASH7P_8	exon	unprocessed_pseudogene	chr1	17914	18061
chr1	18062	18266	WASH7P_intron_8	intron	unprocessed_pseudogene	chr1	18062	18266
chr1	18267	18366	WASH7P_9	exon	unprocessed_pseudogene	chr1	18267	18366
chr1	18367	18814	WASH7P_intron_9	intron	unprocessed_pseudogene	chr1	18367	24736
chr1	19334	19360	WASH7P_intron_9	intron	unprocessed_pseudogene	chr1	18367	24736
chr1	19624	19694	WASH7P_intron_9	intron	unprocessed_pseudogene	chr1	18367	24736
chr1	19855	19960	WASH7P_intron_9	intron	unprocessed_pseudogene	chr1	18367	24736
chr1	20569	23109	WASH7P_intron_9	intron	unprocessed_pseudogene	chr1	18367	24736
chr1	23187	23334	WASH7P_intron_9	intron	unprocessed_pseudogene	chr1	18367	24736
chr1	23412	24736	WASH7P_intron_9	intron	unprocessed_pseudogene	chr1	18367	24736
chr1	24737	24891	WASH7P_10	exon	unprocessed_pseudogene	chr1	24737	24891
chr1	24892	26981	WASH7P_intron_10	intron	unprocessed_pseudogene	chr1	24892	29532
chr1	27032	28519	WASH7P_intron_10	intron	unprocessed_pseudogene	chr1	24892	29532
chr1	28653	28933	WASH7P_intron_10	intron	unprocessed_pseudogene	chr1	24892	29532
chr1	29064	29229	WASH7P_intron_10	intron	unprocessed_pseudogene	chr1	24892	29532
chr1	29473	29532	WASH7P_intron_10	intron	unprocessed_pseudogene	chr1	24892	29532
chr1	29644	30039	MIR1302-2HG_1	exon	lincRNA	chr1	29554	30039
chr1	30040	30265	MIR1302-2HG_intron_1	intron	lincRNA	chr1	30040	30265
chr1	30266	30579	MIR1302-2HG_2	exon	lincRNA	chr1	30266	30667
chr1	30732	30801	MIR1302-2HG_intron_2	intron	lincRNA	chr1	30668	30974
chr1	34554	35174	FAM138A_1	exon	lincRNA	chr1	34554	35174
chr1	35175	35243	FAM138A_intron_1	intron	lincRNA	chr1	35175	35243
chr1	35244	35481	FAM138A_2	exon	lincRNA	chr1	35244	35481
chr1	35482	35719	FAM138A_intron_2	intron	lincRNA	chr1	35482	35719
chr1	35720	36081	FAM138A_3	exon	lincRNA	chr1	35720	36081
chr1	52588	52646	OR4G4P_1	exon	unprocessed_pseudogene	chr1	52473	53312
chr1	53089	53126	OR4G4P_1	exon	unprocessed_pseudogene	chr1	52473	53312
chr1	53288	53312	OR4G4P_1	exon	unprocessed_pseudogene	chr1	52473	53312
chr1	59820	59923	OR4G11P_intron_2	intron	transcribed_unprocessed_pseudogene	chr1	58857	62914
chr1	65434	65518	OR4F5_intron_1	intron	protein_coding	chr1	65434	65518
chr1	65519	65564	OR4F5_UTR_2	five_prime_UTR	protein_coding	chr1	65519	65564
chr1	67685	68224	OR4F5_intron_2	intron	protein_coding	chr1	65574	69035
chr1	68396	68858	OR4F5_intron_2	intron	protein_coding	chr1	65574	69035
chr1	68916	69035	OR4F5_intron_2	intron	protein_coding	chr1	65574	69035
chr1	65574	65695	OR4F5_intron_2	intron	protein_coding	chr1	65574	69035
chr1	70969	71585	OR4F5_UTR_4	three_prime_UTR	protein_coding	chr1	70008	71585
chr1	90568	90699	AL627309.1_1	exon	lincRNA	chr1	89295	91629
chr1	92016	92089	AL627309.1_intron_1	intron	lincRNA	chr1	91630	92089
chr1	92090	92240	AL627309.1_2	exon	lincRNA	chr1	92090	92240
chr1	92241	92338	AL627309.1_intron_2	intron	lincRNA	chr1	92241	110951
chr1	93130	93193	AL627309.1_intron_2	intron	lincRNA	chr1	92241	110951
chr1	93484	93509	AL627309.1_intron_2	intron	lincRNA	chr1	92241	110951
chr1	93848	93919	AL627309.1_intron_2	intron	lincRNA	chr1	92241	110951
chr1	94356	94399	AL627309.1_intron_2	intron	lincRNA	chr1	92241	110951
chr1	95334	95700	AL627309.1_intron_2	intron	lincRNA	chr1	92241	110951
chr1	95783	95914	AL627309.1_intron_2	intron	lincRNA	chr1	92241	110951
chr1	96690	96719	AL627309.1_intron_2	intron	lincRNA	chr1	92241	110951
chr1	96856	97308	AL627309.1_intron_2	intron	lincRNA	chr1	92241	110951
chr1	97365	97458	AL627309.1_intron_2	intron	lincRNA	chr1	92241	110951
chr1	97633	97661	AL627309.1_intron_2	intron	lincRNA	chr1	92241	110951
chr1	97777	97828	AL627309.1_intron_2	intron	lincRNA	chr1	92241	110951
chr1	99999	100580	AL627309.1_intron_2	intron	lincRNA	chr1	92241	110951
chr1	100735	100802	AL627309.1_intron_2	intron	lincRNA	chr1	92241	110951
chr1	100905	100944	AL627309.1_intron_2	intron	lincRNA	chr1	92241	110951
chr1	104395	104754	AL627309.1_intron_2	intron	lincRNA	chr1	92241	110951
chr1	104777	104884	AL627309.1_intron_2	intron	lincRNA	chr1	92241	110951
chr1	105060	105104	AL627309.1_intron_2	intron	lincRNA	chr1	92241	110951
chr1	105427	105526	AL627309.1_intron_2	intron	lincRNA	chr1	92241	110951
chr1	107416	107524	AL627309.1_intron_2	intron	lincRNA	chr1	92241	110951
chr1	107707	107738	AL627309.1_intron_2	intron	lincRNA	chr1	92241	110951
chr1	107807	107865	AL627309.1_intron_2	intron	lincRNA	chr1	92241	110951
chr1	109835	110515	AL627309.1_intron_2	intron	lincRNA	chr1	92241	110951
chr1	110611	110745	AL627309.1_intron_2	intron	lincRNA	chr1	92241	110951
chr1	112375	112535	AL627309.1_intron_3	intron	lincRNA	chr1	111358	112698
chr1	112699	112748	AL627309.1_4	exon	lincRNA	chr1	112699	112804
chr1	112909	112972	AL627309.1_intron_4	intron	lincRNA	chr1	112805	120719
chr1	114360	114466	AL627309.1_intron_4	intron	lincRNA	chr1	112805	120719
chr1	115008	115382	AL627309.1_intron_4	intron	lincRNA	chr1	112805	120719
chr1	115828	115851	AL627309.1_intron_4	intron	lincRNA	chr1	112805	120719
chr1	116818	118208	AL627309.1_intron_4	intron	lincRNA	chr1	112805	120719
chr1	119403	119575	AL627309.1_intron_4	intron	lincRNA	chr1	112805	120719
chr1	119727	119809	AL627309.1_intron_4	intron	lincRNA	chr1	112805	120719
chr1	121406	121906	AL627309.1_intron_5	intron	lincRNA	chr1	120933	129053
chr1	122053	122491	AL627309.1_intron_5	intron	lincRNA	chr1	120933	129053
chr1	123311	123405	AL627309.1_intron_5	intron	lincRNA	chr1	120933	129053
chr1	126915	127149	AL627309.1_intron_5	intron	lincRNA	chr1	120933	129053
chr1	129766	129898	AL627309.1_intron_6	intron	lincRNA	chr1	129224	133372
chr1	130287	131020	AL627309.1_intron_6	intron	lincRNA	chr1	129224	133372
chr1	131807	132710	AL627309.1_intron_6	intron	lincRNA	chr1	129224	133372
chr1	131807	132710	CICP27_1	exon	processed_pseudogene	chr1	131025	134836
chr1	141474	143011	AL627309.5_1	exon	processed_transcript	chr1	141474	143011
chr1	143012	144530	AL627309.5_intron_1	intron	processed_transcript	chr1	143012	146384
chr1	144725	144819	AL627309.5_intron_1	intron	processed_transcript	chr1	143012	146384
chr1	144977	146384	AL627309.5_intron_1	intron	processed_transcript	chr1	143012	146384
chr1	146385	149707	AL627309.5_2	exon	processed_transcript	chr1	146385	149707
chr1	150109	150236	AL627309.5_intron_2	intron	processed_transcript	chr1	149708	155765
chr1	150646	150718	AL627309.5_intron_2	intron	processed_transcript	chr1	149708	155765
chr1	150880	152684	AL627309.5_intron_2	intron	processed_transcript	chr1	149708	155765
chr1	152761	152807	AL627309.5_intron_2	intron	processed_transcript	chr1	149708	155765
chr1	152976	153649	AL627309.5_intron_2	intron	processed_transcript	chr1	149708	155765
chr1	153706	155765	AL627309.5_intron_2	intron	processed_transcript	chr1	149708	155765
chr1	149708	150086	AL627309.5_intron_2	intron	processed_transcript	chr1	149708	155765
chr1	155766	155831	AL627309.5_3	exon	processed_transcript	chr1	155766	155831
chr1	155832	157682	AL627309.5_intron_3	intron	processed_transcript	chr1	155832	164261
chr1	157831	157954	AL627309.5_intron_3	intron	processed_transcript	chr1	155832	164261
chr1	158317	158980	AL627309.5_intron_3	intron	processed_transcript	chr1	155832	164261
chr1	159076	160139	AL627309.5_intron_3	intron	processed_transcript	chr1	155832	164261
chr1	160264	161427	AL627309.5_intron_3	intron	processed_transcript	chr1	155832	164261
chr1	161545	163738	AL627309.5_intron_3	intron	processed_transcript	chr1	155832	164261
chr1	163874	164261	AL627309.5_intron_3	intron	processed_transcript	chr1	155832	164261
chr1	164262	164791	AL627309.5_4	exon	processed_transcript	chr1	164262	164791
chr1	164792	165882	AL627309.5_intron_4	intron	processed_transcript	chr1	164792	165882
chr1	165883	165942	AL627309.5_5	exon	processed_transcript	chr1	165883	165942
chr1	165943	166021	AL627309.5_intron_5	intron	processed_transcript	chr1	165943	168098
chr1	166076	167922	AL627309.5_intron_5	intron	processed_transcript	chr1	165943	168098
chr1	168032	168075	AL627309.5_intron_5	intron	processed_transcript	chr1	165943	168098
chr1	168216	168302	AL627309.5_intron_6	intron	processed_transcript	chr1	168166	168608
chr1	168432	168608	AL627309.5_intron_6	intron	processed_transcript	chr1	168166	168608
chr1	168684	168767	AL627309.5_7	exon	processed_transcript	chr1	168609	168767
chr1	168768	168892	AL627309.5_intron_7	intron	processed_transcript	chr1	168768	169047
chr1	169023	169047	AL627309.5_intron_7	intron	processed_transcript	chr1	168768	169047
chr1	169048	169264	AL627309.5_8	exon	processed_transcript	chr1	169048	169264
chr1	169265	170442	AL627309.5_intron_8	intron	processed_transcript	chr1	169265	172555
chr1	170733	171480	AL627309.5_intron_8	intron	processed_transcript	chr1	169265	172555
chr1	171608	171773	AL627309.5_intron_8	intron	processed_transcript	chr1	169265	172555
chr1	171894	172528	AL627309.5_intron_8	intron	processed_transcript	chr1	169265	172555
chr1	172660	172688	AL627309.5_9	exon	processed_transcript	chr1	172556	172688
chr1	172689	172803	AL627309.5_intron_9	intron	processed_transcript	chr1	172689	173751
chr1	172894	173034	AL627309.5_intron_9	intron	processed_transcript	chr1	172689	173751
chr1	173221	173324	AL627309.5_intron_9	intron	processed_transcript	chr1	172689	173751
chr1	173408	173673	AL627309.5_intron_9	intron	processed_transcript	chr1	172689	173751
chr1	173752	173862	AL627309.5_10	exon	processed_transcript	chr1	173752	173862
chr1	160446	160690	AL627309.4_1	exon	lincRNA	chr1	160446	160690
chr1	160691	161312	AL627309.4_intron_1	intron	lincRNA	chr1	160691	161312
chr1	161313	161427	AL627309.4_2	exon	lincRNA	chr1	161313	161525
chr1	185563	185600	FO538757.1_intron_2	intron	unprocessed_pseudogene	chr1	185560	186315
chr1	187861	187890	FO538757.1_6	exon	unprocessed_pseudogene	chr1	187754	187890
chr1	188790	188902	FO538757.1_9	exon	unprocessed_pseudogene	chr1	188790	188902
chr1	188903	189094	FO538757.1_intron_9	intron	unprocessed_pseudogene	chr1	188903	195261
chr1	192237	193918	FO538757.1_intron_9	intron	unprocessed_pseudogene	chr1	188903	195261
chr1	194023	194257	FO538757.1_intron_9	intron	unprocessed_pseudogene	chr1	188903	195261
chr1	195080	195261	FO538757.1_intron_9	intron	unprocessed_pseudogene	chr1	188903	195261
chr1	195262	195411	FO538757.1_10	exon	unprocessed_pseudogene	chr1	195262	195411
chr1	258686	259025	AP006222.1_1	exon	transcribed_processed_pseudogene	chr1	257864	259025
chr1	259026	259055	AP006222.1_intron_1	intron	transcribed_processed_pseudogene	chr1	259026	261548
chr1	259502	259546	AP006222.1_intron_1	intron	transcribed_processed_pseudogene	chr1	259026	261548
chr1	260742	260911	AP006222.1_intron_1	intron	transcribed_processed_pseudogene	chr1	259026	261548
chr1	261031	261054	AP006222.1_intron_1	intron	transcribed_processed_pseudogene	chr1	259026	261548
chr1	262844	262867	AP006222.1_intron_2	intron	transcribed_processed_pseudogene	chr1	261635	263013
chr1	263068	263422	AP006222.1_3	exon	transcribed_processed_pseudogene	chr1	263014	268204
chr1	263574	263627	AP006222.1_3	exon	transcribed_processed_pseudogene	chr1	263014	268204
chr1	263812	263875	AP006222.1_3	exon	transcribed_processed_pseudogene	chr1	263014	268204
chr1	264028	264253	AP006222.1_3	exon	transcribed_processed_pseudogene	chr1	263014	268204
chr1	265327	265835	AP006222.1_3	exon	transcribed_processed_pseudogene	chr1	263014	268204
chr1	266046	266083	AP006222.1_3	exon	transcribed_processed_pseudogene	chr1	263014	268204
chr1	266552	267027	AP006222.1_3	exon	transcribed_processed_pseudogene	chr1	263014	268204
chr1	270037	270093	AP006222.1_intron_4	intron	transcribed_processed_pseudogene	chr1	268817	289264
chr1	272174	272216	AP006222.1_intron_4	intron	transcribed_processed_pseudogene	chr1	268817	289264
chr1	272882	272914	AP006222.1_intron_4	intron	transcribed_processed_pseudogene	chr1	268817	289264
chr1	273256	273326	AP006222.1_intron_4	intron	transcribed_processed_pseudogene	chr1	268817	289264
chr1	276396	277171	AP006222.1_intron_4	intron	transcribed_processed_pseudogene	chr1	268817	289264
chr1	281063	281088	AP006222.1_intron_4	intron	transcribed_processed_pseudogene	chr1	268817	289264
chr1	281110	281180	AP006222.1_intron_4	intron	transcribed_processed_pseudogene	chr1	268817	289264
chr1	283492	283562	AP006222.1_intron_4	intron	transcribed_processed_pseudogene	chr1	268817	289264
chr1	283630	284034	AP006222.1_intron_4	intron	transcribed_processed_pseudogene	chr1	268817	289264
chr1	287459	287482	AP006222.1_intron_4	intron	transcribed_processed_pseudogene	chr1	268817	289264
chr1	289791	290145	AP006222.1_intron_5	intron	transcribed_processed_pseudogene	chr1	289371	297343
chr1	290263	290348	AP006222.1_intron_5	intron	transcribed_processed_pseudogene	chr1	289371	297343
chr1	290527	290574	AP006222.1_intron_5	intron	transcribed_processed_pseudogene	chr1	289371	297343
chr1	290770	291492	AP006222.1_intron_5	intron	transcribed_processed_pseudogene	chr1	289371	297343
chr1	292346	293602	AP006222.1_intron_5	intron	transcribed_processed_pseudogene	chr1	289371	297343
chr1	293732	293857	AP006222.1_intron_5	intron	transcribed_processed_pseudogene	chr1	289371	297343
chr1	293939	294878	AP006222.1_intron_5	intron	transcribed_processed_pseudogene	chr1	289371	297343
chr1	295080	295107	AP006222.1_intron_5	intron	transcribed_processed_pseudogene	chr1	289371	297343
chr1	295294	295344	AP006222.1_intron_5	intron	transcribed_processed_pseudogene	chr1	289371	297343
chr1	295531	295893	AP006222.1_intron_5	intron	transcribed_processed_pseudogene	chr1	289371	297343
chr1	296039	296093	AP006222.1_intron_5	intron	transcribed_processed_pseudogene	chr1	289371	297343
chr1	296842	296886	AP006222.1_intron_5	intron	transcribed_processed_pseudogene	chr1	289371	297343
chr1	348007	356683	AP006222.1_intron_6	intron	transcribed_processed_pseudogene	chr1	297503	356683
chr1	356684	357179	AP006222.1_7	exon	transcribed_processed_pseudogene	chr1	356684	357586
chr1	357257	357586	AP006222.1_7	exon	transcribed_processed_pseudogene	chr1	356684	357586
chr1	357587	358047	AP006222.1_intron_7	intron	transcribed_processed_pseudogene	chr1	357587	358047
chr1	358048	358183	AP006222.1_8	exon	transcribed_processed_pseudogene	chr1	358048	358183
chr1	358184	359343	AP006222.1_intron_8	intron	transcribed_processed_pseudogene	chr1	358184	359343
chr1	359344	359681	AP006222.1_9	exon	transcribed_processed_pseudogene	chr1	359344	359681
chr1	358857	358957	AL732372.1_1	exon	lincRNA	chr1	358857	358957
chr1	358958	360055	AL732372.1_intron_1	intron	lincRNA	chr1	358958	360055
chr1	360056	360168	AL732372.1_2	exon	lincRNA	chr1	360056	360168
chr1	360551	361501	AL732372.1_intron_2	intron	lincRNA	chr1	360169	365169
chr1	361687	361754	AL732372.1_intron_2	intron	lincRNA	chr1	360169	365169
chr1	361938	362004	AL732372.1_intron_2	intron	lincRNA	chr1	360169	365169
chr1	362235	365169	AL732372.1_intron_2	intron	lincRNA	chr1	360169	365169
chr1	360169	360460	AL732372.1_intron_2	intron	lincRNA	chr1	360169	365169
chr1	365170	366052	AL732372.1_3	exon	lincRNA	chr1	365170	366052
chr1	439870	440232	WBP1LP7_1	exon	processed_pseudogene	chr1	439870	440232
chr1	450703	450739	OR4F29_UTR_1	three_prime_UTR	protein_coding	chr1	450703	450739
chr1	450739	451678	OR4F29_1	CDS	protein_coding	chr1	450739	451678
chr1	487101	489015	CICP7_1	exon	processed_pseudogene	chr1	487101	489387
chr1	489054	489387	CICP7_1	exon	processed_pseudogene	chr1	487101	489387
chr1	489388	489715	CICP7_intron_1	intron	processed_pseudogene	chr1	489388	489715
chr1	489716	489906	CICP7_2	exon	processed_pseudogene	chr1	489716	489906
chr1	587629	587729	AC114498.1_1	exon	lincRNA	chr1	587629	587729
chr1	587730	587961	AC114498.1_intron_1	intron	lincRNA	chr1	587730	594233
chr1	588887	588918	AC114498.1_intron_1	intron	lincRNA	chr1	587730	594233
chr1	588970	589007	AC114498.1_intron_1	intron	lincRNA	chr1	587730	594233
chr1	589108	589230	AC114498.1_intron_1	intron	lincRNA	chr1	587730	594233
chr1	593985	594039	AC114498.1_intron_1	intron	lincRNA	chr1	587730	594233
chr1	594234	594279	AC114498.1_2	exon	lincRNA	chr1	594234	594768
chr1	631074	631153	MTCO1P12_1	exon	unprocessed_pseudogene	chr1	631074	632616
chr1	631233	631301	MTCO1P12_1	exon	unprocessed_pseudogene	chr1	631074	632616
chr1	685679	685715	OR4F16_UTR_1	three_prime_UTR	protein_coding	chr1	685679	685715
chr1	685715	686654	OR4F16_1	CDS	protein_coding	chr1	685715	686654
chr1	723134	723201	CICP3_1	exon	processed_pseudogene	chr1	722092	724360
chr1	723397	723431	CICP3_1	exon	processed_pseudogene	chr1	722092	724360
chr1	723684	723746	CICP3_1	exon	processed_pseudogene	chr1	722092	724360
chr1	723929	724360	CICP3_1	exon	processed_pseudogene	chr1	722092	724360
chr1	724361	724716	CICP3_intron_1	intron	processed_pseudogene	chr1	724361	724716
chr1	724717	724903	CICP3_2	exon	processed_pseudogene	chr1	724717	724903
chr1	853565	853626	LINC01128_13	exon	processed_transcript	chr1	853390	859446
chr1	1139436	1139640	LINC01342_intron_1	intron	lincRNA	chr1	1137111	1140823
chr1	1632791	1632913	MMP23B_2	CDS	protein_coding	chr1	1632709	1632913
chr1	1632914	1632979	MMP23B_intron_2	intron	protein_coding	chr1	1632914	1632979
chr1	1632980	1633480	MMP23B_3	CDS	protein_coding	chr1	1632980	1633480
chr1	1633481	1633718	MMP23B_intron_3	intron	protein_coding	chr1	1633481	1633746
chr1	1633757	1633906	MMP23B_4	CDS	protein_coding	chr1	1633747	1634099
chr1	1634074	1634099	MMP23B_4	CDS	protein_coding	chr1	1633747	1634099
chr1	1635321	1635519	CDK11B_UTR_1	three_prime_UTR	protein_coding	chr1	1635227	1635763
chr1	1635612	1635763	CDK11B_UTR_1	three_prime_UTR	protein_coding	chr1	1635227	1635763
chr1	1635763	1635856	CDK11B_1	CDS	protein_coding	chr1	1635763	1635856
chr1	1635857	1635935	CDK11B_intron_1	intron	protein_coding	chr1	1635857	1635935
chr1	1635936	1636056	CDK11B_2	CDS	protein_coding	chr1	1635936	1636126
chr1	1642509	1643091	CDK11B_intron_14	intron	protein_coding	chr1	1642509	1645124
chr1	1676930	1676955	SLC35E2B_intron_9	intron	protein_coding	chr1	1676847	1690974
chr1	1699969	1700072	MMP23A_1	exon	unprocessed_pseudogene	chr1	1699942	1700072
chr1	1700073	1700138	MMP23A_intron_1	intron	unprocessed_pseudogene	chr1	1700073	1700138
chr1	1700139	1700279	MMP23A_2	exon	unprocessed_pseudogene	chr1	1700139	1700279
chr1	1700280	1700345	MMP23A_intron_2	intron	unprocessed_pseudogene	chr1	1700280	1700345
chr1	1700346	1700514	MMP23A_3	exon	unprocessed_pseudogene	chr1	1700346	1700514
chr1	1700515	1700788	MMP23A_intron_3	intron	unprocessed_pseudogene	chr1	1700515	1700905
chr1	1701647	1701689	MMP23A_7	exon	unprocessed_pseudogene	chr1	1701607	1701782
chr1	1702799	1702830	CDK11A_UTR_1	three_prime_UTR	protein_coding	chr1	1702730	1702906
chr1	1703055	1703078	CDK11A_intron_1	intron	protein_coding	chr1	1703000	1703078
chr1	1703079	1703226	CDK11A_2	CDS	protein_coding	chr1	1703079	1703269
chr1	1709352	1709458	CDK11A_intron_13	intron	protein_coding	chr1	1709134	1709477
chr1	1709575	1709640	CDK11A_14	CDS	protein_coding	chr1	1709478	1709640
chr1	1709641	1710333	CDK11A_intron_14	intron	protein_coding	chr1	1709641	1712262
chr1	1711052	1711168	CDK11A_intron_14	intron	protein_coding	chr1	1709641	1712262
chr1	1711274	1711678	CDK11A_intron_14	intron	protein_coding	chr1	1709641	1712262
chr1	1723137	1723171	CDK11A_intron_19	intron	protein_coding	chr1	1722832	1723798
chr1	1928203	1928255	CFAP74_intron_12	intron	protein_coding	chr1	1927747	1928782
chr1	2280924	2280983	SKI_intron_1	intron	protein_coding	chr1	2229736	2302976
chr1	2281229	2281253	SKI_intron_1	intron	protein_coding	chr1	2229736	2302976
chr1	2281617	2281739	SKI_intron_1	intron	protein_coding	chr1	2229736	2302976
chr1	2281967	2282028	SKI_intron_1	intron	protein_coding	chr1	2229736	2302976
chr1	2656374	2656401	TTC34_intron_3	intron	protein_coding	chr1	2645564	2783607
chr1	2656480	2656872	TTC34_intron_3	intron	protein_coding	chr1	2645564	2783607
chr1	2658510	2658656	TTC34_intron_3	intron	protein_coding	chr1	2645564	2783607
chr1	2658776	2658945	TTC34_intron_3	intron	protein_coding	chr1	2645564	2783607
chr1	2659015	2659478	TTC34_intron_3	intron	protein_coding	chr1	2645564	2783607
chr1	2660829	2661692	TTC34_intron_3	intron	protein_coding	chr1	2645564	2783607
chr1	2661781	2662337	TTC34_intron_3	intron	protein_coding	chr1	2645564	2783607
chr1	2662488	2662617	TTC34_intron_3	intron	protein_coding	chr1	2645564	2783607
chr1	2662778	2665854	TTC34_intron_3	intron	protein_coding	chr1	2645564	2783607
chr1	2666000	2666061	TTC34_intron_3	intron	protein_coding	chr1	2645564	2783607
chr1	2666209	2666977	TTC34_intron_3	intron	protein_coding	chr1	2645564	2783607
chr1	2672547	2672790	TTC34_intron_3	intron	protein_coding	chr1	2645564	2783607
chr1	2672883	2673103	TTC34_intron_3	intron	protein_coding	chr1	2645564	2783607
chr1	2673205	2673291	TTC34_intron_3	intron	protein_coding	chr1	2645564	2783607
chr1	2673499	2674157	TTC34_intron_3	intron	protein_coding	chr1	2645564	2783607
chr1	2674293	2674759	TTC34_intron_3	intron	protein_coding	chr1	2645564	2783607
chr1	2675686	2676749	TTC34_intron_3	intron	protein_coding	chr1	2645564	2783607
chr1	2676824	2676876	TTC34_intron_3	intron	protein_coding	chr1	2645564	2783607
chr1	2677031	2677532	TTC34_intron_3	intron	protein_coding	chr1	2645564	2783607
chr1	2678019	2680126	TTC34_intron_3	intron	protein_coding	chr1	2645564	2783607
chr1	2680274	2680463	TTC34_intron_3	intron	protein_coding	chr1	2645564	2783607
chr1	2680697	2680747	TTC34_intron_3	intron	protein_coding	chr1	2645564	2783607
chr1	2680969	2681014	TTC34_intron_3	intron	protein_coding	chr1	2645564	2783607
chr1	2682224	2682482	TTC34_intron_3	intron	protein_coding	chr1	2645564	2783607
chr1	2688944	2689595	TTC34_intron_3	intron	protein_coding	chr1	2645564	2783607
chr1	2697836	2697892	TTC34_intron_3	intron	protein_coding	chr1	2645564	2783607
chr1	2702251	2702337	TTC34_intron_3	intron	protein_coding	chr1	2645564	2783607
chr1	2702438	2702550	TTC34_intron_3	intron	protein_coding	chr1	2645564	2783607
chr1	2702714	2702761	TTC34_intron_3	intron	protein_coding	chr1	2645564	2783607
chr1	2746744	2747330	TTC34_intron_3	intron	protein_coding	chr1	2645564	2783607
chr1	2753873	2753940	TTC34_intron_3	intron	protein_coding	chr1	2645564	2783607
chr1	2754085	2754172	TTC34_intron_3	intron	protein_coding	chr1	2645564	2783607
chr1	2754333	2754364	TTC34_intron_3	intron	protein_coding	chr1	2645564	2783607
chr1	2758310	2758367	TTC34_intron_3	intron	protein_coding	chr1	2645564	2783607
chr1	2758545	2758886	TTC34_intron_3	intron	protein_coding	chr1	2645564	2783607
chr1	2759050	2759097	TTC34_intron_3	intron	protein_coding	chr1	2645564	2783607
chr1	2760569	2760607	TTC34_intron_3	intron	protein_coding	chr1	2645564	2783607
chr1	2762337	2763964	TTC34_intron_3	intron	protein_coding	chr1	2645564	2783607
chr1	2764839	2765600	TTC34_intron_3	intron	protein_coding	chr1	2645564	2783607
chr1	2765802	2767064	TTC34_intron_3	intron	protein_coding	chr1	2645564	2783607
chr1	2768981	2769280	TTC34_intron_3	intron	protein_coding	chr1	2645564	2783607
chr1	2770114	2770335	TTC34_intron_3	intron	protein_coding	chr1	2645564	2783607
chr1	2770399	2771086	TTC34_intron_3	intron	protein_coding	chr1	2645564	2783607
chr1	2771835	2771927	TTC34_intron_3	intron	protein_coding	chr1	2645564	2783607
chr1	2772051	2772576	TTC34_intron_3	intron	protein_coding	chr1	2645564	2783607
chr1	2774444	2774626	TTC34_intron_3	intron	protein_coding	chr1	2645564	2783607
chr1	2774707	2774834	TTC34_intron_3	intron	protein_coding	chr1	2645564	2783607
chr1	2776694	2777002	TTC34_intron_3	intron	protein_coding	chr1	2645564	2783607
chr1	2667097	2671440	TTC34_intron_3	intron	protein_coding	chr1	2645564	2783607
chr1	3163063	3163251	PRDM16_intron_1	intron	protein_coding	chr1	3069297	3186123
chr1	3475352	3475698	ARHGEF16_intron_10	intron	protein_coding	chr1	3474783	3475968
chr1	3583501	3583627	MEGF6_intron_35	intron	protein_coding	chr1	3579930	3595336
chr1	3643664	3644278	WRAP73_intron_8	intron	protein_coding	chr1	3638823	3646664
chr1	3675075	3675256	TP73_intron_1	intron	protein_coding	chr1	3652642	3682331
chr1	3892033	3892419	C1orf174_intron_2	intron	protein_coding	chr1	3891058	3892881
chr1	5884540	5884634	NPHP4_intron_13	intron	protein_coding	chr1	5880240	5887284
chr1	7114817	7115460	CAMTA1_intron_7	intron	protein_coding	chr1	7091372	7249489
chr1	8331307	8331395	SLC45A1_intron_5	intron	protein_coding	chr1	8330937	8335435
chr1	10744417	10744654	CASZ1_intron_20	intron	protein_coding	chr1	10705545	10760699
chr1	12896739	12897030	PRAMEF10_intron_3	intron	protein_coding	chr1	12895873	12898214
chr1	12916610	12916707	PRAMEF7_UTR_1	five_prime_UTR	protein_coding	chr1	12916610	12916707
chr1	12916708	12917127	PRAMEF7_intron_1	intron	protein_coding	chr1	12916708	12917623
chr1	12917896	12917979	PRAMEF7_1	CDS	protein_coding	chr1	12917692	12917979
chr1	12917980	12918360	PRAMEF7_intron_2	intron	protein_coding	chr1	12917980	12918360
chr1	12918361	12918937	PRAMEF7_2	CDS	protein_coding	chr1	12918361	12918937
chr1	12918938	12919058	PRAMEF7_intron_3	intron	protein_coding	chr1	12918938	12919850
chr1	12927258	12927693	PRAMEF29P_intron_1	intron	unprocessed_pseudogene	chr1	12926742	12927693
chr1	12927694	12928253	PRAMEF29P_2	exon	unprocessed_pseudogene	chr1	12927694	12928253
chr1	12939798	12939865	PRAMEF6_intron_1	intron	protein_coding	chr1	12939237	12940982
chr1	12940027	12940982	PRAMEF6_intron_1	intron	protein_coding	chr1	12939237	12940982
chr1	12940983	12941177	PRAMEF6_2	CDS	protein_coding	chr1	12940983	12941565
chr1	12942121	12942230	PRAMEF6_intron_2	intron	protein_coding	chr1	12941566	12942230
chr1	12942231	12942518	PRAMEF6_3	CDS	protein_coding	chr1	12942231	12942518
chr1	12942541	12942690	PRAMEF6_intron_3	intron	protein_coding	chr1	12942541	12945351
chr1	12943472	12945209	PRAMEF6_intron_3	intron	protein_coding	chr1	12942541	12945351
chr1	12945354	12945414	PRAMEF6_UTR_3	five_prime_UTR	protein_coding	chr1	12945352	12945416
chr1	12946024	12946161	PRAMEF6_intron_4	intron	protein_coding	chr1	12945417	12947515
chr1	12946193	12947222	PRAMEF6_intron_4	intron	protein_coding	chr1	12945417	12947515
chr1	13049518	13049551	PRAMEF27_UTR_1	three_prime_UTR	protein_coding	chr1	13049476	13049807
chr1	13052700	13052736	PRAMEF27_intron_2	intron	protein_coding	chr1	13052700	13053365
chr1	13052919	13052942	PRAMEF27_intron_2	intron	protein_coding	chr1	13052700	13053365
chr1	13054160	13055293	PRAMEF27_intron_3	intron	protein_coding	chr1	13053676	13056412
chr1	13060870	13060930	HNRNPCL3_UTR_1	five_prime_UTR	protein_coding	chr1	13060869	13060930
chr1	13060931	13061142	HNRNPCL3_intron_1	intron	protein_coding	chr1	13060931	13061142
chr1	13061143	13061309	HNRNPCL3_UTR_2	five_prime_UTR	protein_coding	chr1	13061143	13061324
chr1	13061997	13062206	HNRNPCL3_1	CDS	protein_coding	chr1	13061324	13062206
chr1	13062206	13062229	HNRNPCL3_UTR_3	three_prime_UTR	protein_coding	chr1	13062206	13062229
chr1	13069180	13069234	PRAMEF25_intron_1	intron	protein_coding	chr1	13068755	13070851
chr1	13069469	13069552	PRAMEF25_intron_1	intron	protein_coding	chr1	13068755	13070851
chr1	13071852	13071881	PRAMEF25_intron_2	intron	protein_coding	chr1	13070908	13073676
chr1	13072001	13072614	PRAMEF25_intron_2	intron	protein_coding	chr1	13070908	13073676
chr1	13073108	13073204	PRAMEF25_intron_2	intron	protein_coding	chr1	13070908	13073676
chr1	13073227	13073676	PRAMEF25_intron_2	intron	protein_coding	chr1	13070908	13073676
chr1	13073693	13073986	PRAMEF25_1	CDS	protein_coding	chr1	13073693	13073986
chr1	13073987	13074657	PRAMEF25_intron_3	intron	protein_coding	chr1	13073987	13074657
chr1	13074658	13075240	PRAMEF25_2	CDS	protein_coding	chr1	13074658	13075240
chr1	13076352	13076438	PRAMEF25_intron_4	intron	protein_coding	chr1	13075241	13076989
chr1	13076859	13076909	PRAMEF25_intron_4	intron	protein_coding	chr1	13075241	13076989
chr1	13075241	13076215	PRAMEF25_intron_4	intron	protein_coding	chr1	13075241	13076989
chr1	13077068	13077552	PRAMEF25_3	CDS	protein_coding	chr1	13076990	13077552
chr1	13077552	13077884	PRAMEF25_UTR_4	three_prime_UTR	protein_coding	chr1	13077552	13077884
chr1	13095179	13095762	PRAMEF34P_1	exon	unprocessed_pseudogene	chr1	13095179	13095762
chr1	13095763	13096711	PRAMEF34P_intron_1	intron	unprocessed_pseudogene	chr1	13095763	13096711
chr1	13096712	13097288	PRAMEF34P_2	exon	unprocessed_pseudogene	chr1	13096712	13097288
chr1	13097289	13097683	PRAMEF34P_intron_2	intron	unprocessed_pseudogene	chr1	13097289	13097683
chr1	13097684	13097971	PRAMEF34P_3	exon	unprocessed_pseudogene	chr1	13097684	13097971
chr1	13128818	13129104	PRAMEF36P_1	exon	transcribed_unprocessed_pseudogene	chr1	13128818	13129104
chr1	13129105	13129499	PRAMEF36P_intron_1	intron	transcribed_unprocessed_pseudogene	chr1	13129105	13129499
chr1	13129500	13130076	PRAMEF36P_2	exon	transcribed_unprocessed_pseudogene	chr1	13129500	13130076
chr1	13130077	13131025	PRAMEF36P_intron_2	intron	transcribed_unprocessed_pseudogene	chr1	13130077	13131025
chr1	13131026	13131615	PRAMEF36P_3	exon	transcribed_unprocessed_pseudogene	chr1	13131026	13131615
chr1	13146981	13147240	AC245056.1_1	exon	lincRNA	chr1	13146981	13147240
chr1	13147241	13147335	AC245056.1_intron_1	intron	lincRNA	chr1	13147241	13147335
chr1	13147336	13147460	AC245056.1_2	exon	lincRNA	chr1	13147336	13147460
chr1	13148905	13149236	PRAMEF26_UTR_1	three_prime_UTR	protein_coding	chr1	13148905	13149236
chr1	13149236	13149502	PRAMEF26_1	CDS	protein_coding	chr1	13149236	13149798
chr1	13150600	13151547	PRAMEF26_intron_1	intron	protein_coding	chr1	13149799	13151547
chr1	13151548	13152130	PRAMEF26_2	CDS	protein_coding	chr1	13151548	13152130
chr1	13152131	13152801	PRAMEF26_intron_2	intron	protein_coding	chr1	13152131	13152801
chr1	13152802	13153095	PRAMEF26_3	CDS	protein_coding	chr1	13152802	13153095
chr1	13153112	13153678	PRAMEF26_intron_3	intron	protein_coding	chr1	13153112	13155882
chr1	13154171	13154790	PRAMEF26_intron_3	intron	protein_coding	chr1	13153112	13155882
chr1	13164586	13165075	HNRNPCL4_1	CDS	protein_coding	chr1	13164586	13165467
chr1	13165182	13165467	HNRNPCL4_1	CDS	protein_coding	chr1	13164586	13165467
chr1	13173369	13174745	PRAMEF9_intron_1	intron	protein_coding	chr1	13172533	13175263
chr1	13176475	13176609	PRAMEF9_2	CDS	protein_coding	chr1	13176240	13176822
chr1	13177635	13177698	PRAMEF9_intron_3	intron	protein_coding	chr1	13176823	13178569
chr1	13177877	13177918	PRAMEF9_intron_3	intron	protein_coding	chr1	13176823	13178569
chr1	13197884	13197982	PRAMEF13_2	CDS	protein_coding	chr1	13197851	13197982
chr1	13197982	13198130	PRAMEF13_UTR_2	five_prime_UTR	protein_coding	chr1	13197982	13198130
chr1	13198131	13198211	PRAMEF13_intron_2	intron	protein_coding	chr1	13198131	13198326
chr1	13223481	13223539	PRAMEF18_1	CDS	protein_coding	chr1	13223331	13223905
chr1	13223982	13224019	PRAMEF18_intron_1	intron	protein_coding	chr1	13223906	13224853
chr1	13247842	13248143	PRAMEF31P_intron_2	intron	unprocessed_pseudogene	chr1	13247122	13248143
chr1	13248144	13248652	PRAMEF31P_3	exon	unprocessed_pseudogene	chr1	13248144	13248652
chr1	13256636	13258212	PRAMEF5_intron_1	intron	protein_coding	chr1	13254276	13259245
chr1	13259035	13259245	PRAMEF5_intron_1	intron	protein_coding	chr1	13254276	13259245
chr1	13254313	13255516	PRAMEF5_intron_1	intron	protein_coding	chr1	13254276	13259245
chr1	13259268	13259555	PRAMEF5_1	CDS	protein_coding	chr1	13259268	13259555
chr1	13259556	13259703	PRAMEF5_intron_2	intron	protein_coding	chr1	13259556	13260220
chr1	13260674	13260803	PRAMEF5_2	CDS	protein_coding	chr1	13260221	13260803
chr1	13260804	13261772	PRAMEF5_intron_3	intron	protein_coding	chr1	13260804	13262548
chr1	13261943	13261983	PRAMEF5_intron_3	intron	protein_coding	chr1	13260804	13262548
chr1	13262507	13262548	PRAMEF5_intron_3	intron	protein_coding	chr1	13260804	13262548
chr1	13262549	13262616	PRAMEF5_3	CDS	protein_coding	chr1	13262549	13263111
chr1	13262818	13262865	PRAMEF5_3	CDS	protein_coding	chr1	13262549	13263111
chr1	13273539	13274111	PRAMEF32P_1	exon	unprocessed_pseudogene	chr1	13273539	13274111
chr1	13274112	13274596	PRAMEF32P_intron_1	intron	unprocessed_pseudogene	chr1	13274112	13275131
chr1	13274663	13274781	PRAMEF32P_intron_1	intron	unprocessed_pseudogene	chr1	13274112	13275131
chr1	13275543	13275613	PRAMEF32P_2	exon	unprocessed_pseudogene	chr1	13275132	13275627
chr1	13281035	13281264	PRAMEF8_UTR_1	three_prime_UTR	protein_coding	chr1	13281035	13281370
chr1	13282995	13283422	PRAMEF8_2	CDS	protein_coding	chr1	13282846	13283422
chr1	13283423	13283633	PRAMEF8_intron_2	intron	protein_coding	chr1	13283423	13283803
chr1	13284384	13285075	PRAMEF8_intron_3	intron	protein_coding	chr1	13284170	13285075
chr1	13285076	13285174	PRAMEF8_UTR_3	five_prime_UTR	protein_coding	chr1	13285076	13285174
chr1	13304744	13305085	PRAMEF33_intron_1	intron	protein_coding	chr1	13303587	13305928
chr1	13307267	13307290	PRAMEF33_intron_3	intron	protein_coding	chr1	13307217	13308327
chr1	16495418	16495667	CROCCP3_intron_15	intron	transcribed_unprocessed_pseudogene	chr1	16492702	16499201
chr1	16562319	16563758	NBPF1_UTR_1	three_prime_UTR	protein_coding	chr1	16562319	16563942
chr1	16563813	16563942	NBPF1_UTR_1	three_prime_UTR	protein_coding	chr1	16562319	16563942
chr1	16563942	16564186	NBPF1_1	CDS	protein_coding	chr1	16563942	16564186
chr1	16564187	16564805	NBPF1_intron_1	intron	protein_coding	chr1	16564187	16564805
chr1	16564806	16564918	NBPF1_2	CDS	protein_coding	chr1	16564806	16564918
chr1	16564919	16565126	NBPF1_intron_2	intron	protein_coding	chr1	16564919	16565631
chr1	16565813	16566406	NBPF1_intron_3	intron	protein_coding	chr1	16565806	16566406
chr1	16566407	16566459	NBPF1_4	CDS	protein_coding	chr1	16566407	16566459
chr1	16566460	16566519	NBPF1_intron_4	intron	protein_coding	chr1	16566460	16567177
chr1	16568981	16569063	NBPF1_intron_6	intron	protein_coding	chr1	16568031	16569071
chr1	16569237	16569262	NBPF1_intron_7	intron	protein_coding	chr1	16569237	16573140
chr1	16572526	16572762	NBPF1_intron_7	intron	protein_coding	chr1	16569237	16573140
chr1	16572902	16573069	NBPF1_intron_7	intron	protein_coding	chr1	16569237	16573140
chr1	16574156	16574183	NBPF1_intron_8	intron	protein_coding	chr1	16573194	16574485
chr1	16593160	16593439	NBPF1_intron_24	intron	protein_coding	chr1	16592314	16593439
chr1	16593440	16593567	NBPF1_UTR_4	five_prime_UTR	protein_coding	chr1	16593440	16593567
chr1	16593568	16593600	NBPF1_intron_25	intron	protein_coding	chr1	16593568	16594590
chr1	16594332	16594590	NBPF1_intron_25	intron	protein_coding	chr1	16593568	16594590
chr1	16594591	16594661	NBPF1_UTR_5	five_prime_UTR	protein_coding	chr1	16594591	16594661
chr1	16594662	16594885	NBPF1_intron_26	intron	protein_coding	chr1	16594662	16594929
chr1	16596123	16596150	NBPF1_intron_27	intron	protein_coding	chr1	16595010	16608506
chr1	16596330	16596600	NBPF1_intron_27	intron	protein_coding	chr1	16595010	16608506
chr1	16597574	16597964	NBPF1_intron_27	intron	protein_coding	chr1	16595010	16608506
chr1	16598502	16598763	NBPF1_intron_27	intron	protein_coding	chr1	16595010	16608506
chr1	16600663	16600984	NBPF1_intron_27	intron	protein_coding	chr1	16595010	16608506
chr1	16604170	16604292	NBPF1_intron_27	intron	protein_coding	chr1	16595010	16608506
chr1	16655514	16656098	CROCCP2_intron_17	intron	transcribed_unprocessed_pseudogene	chr1	16644687	16656502
chr1	16656340	16656388	CROCCP2_intron_17	intron	transcribed_unprocessed_pseudogene	chr1	16644687	16656502
chr1	16656635	16656669	CROCCP2_18	exon	transcribed_unprocessed_pseudogene	chr1	16656503	16656669
chr1	16656670	16656732	CROCCP2_intron_18	intron	transcribed_unprocessed_pseudogene	chr1	16656670	16656732
chr1	16656843	16656872	CROCCP2_intron_19	intron	transcribed_unprocessed_pseudogene	chr1	16656796	16656872
chr1	16656873	16656954	CROCCP2_20	exon	transcribed_unprocessed_pseudogene	chr1	16656873	16656954
chr1	16656955	16657045	CROCCP2_intron_20	intron	transcribed_unprocessed_pseudogene	chr1	16656955	16657045
chr1	16657046	16657153	CROCCP2_21	exon	transcribed_unprocessed_pseudogene	chr1	16657046	16657232
chr1	16656879	16656974	AL137798.2_1	exon	lincRNA	chr1	16656879	16656974
chr1	16656975	16657153	AL137798.2_intron_1	intron	lincRNA	chr1	16656975	16665389
chr1	16657333	16657392	AL137798.2_intron_1	intron	lincRNA	chr1	16656975	16665389
chr1	16658994	16659077	AL137798.2_intron_1	intron	lincRNA	chr1	16656975	16665389
chr1	16659101	16659127	AL137798.2_intron_1	intron	lincRNA	chr1	16656975	16665389
chr1	16659224	16659589	AL137798.2_intron_1	intron	lincRNA	chr1	16656975	16665389
chr1	16659647	16660636	AL137798.2_intron_1	intron	lincRNA	chr1	16656975	16665389
chr1	16660700	16660880	AL137798.2_intron_1	intron	lincRNA	chr1	16656975	16665389
chr1	16661033	16661616	AL137798.2_intron_1	intron	lincRNA	chr1	16656975	16665389
chr1	16661741	16662252	AL137798.2_intron_1	intron	lincRNA	chr1	16656975	16665389
chr1	16663651	16663783	AL137798.2_intron_1	intron	lincRNA	chr1	16656975	16665389
chr1	16664582	16665389	AL137798.2_intron_1	intron	lincRNA	chr1	16656975	16665389
chr1	16662339	16663588	AL137798.2_intron_1	intron	lincRNA	chr1	16656975	16665389
chr1	16665390	16665527	AL137798.2_2	exon	lincRNA	chr1	16665390	16665527
chr1	16665528	16666939	AL137798.2_intron_2	intron	lincRNA	chr1	16665528	16666939
chr1	16666940	16667524	AL137798.2_3	exon	lincRNA	chr1	16666940	16667524
chr1	16666785	16666948	RNU1-3_1	exon	snRNA	chr1	16666785	16666948
chr1	16688633	16688688	ESPNP_intron_1	intron	transcribed_unprocessed_pseudogene	chr1	16687523	16691111
chr1	16688768	16688792	ESPNP_intron_1	intron	transcribed_unprocessed_pseudogene	chr1	16687523	16691111
chr1	16689864	16690871	ESPNP_intron_1	intron	transcribed_unprocessed_pseudogene	chr1	16687523	16691111
chr1	16691064	16691087	ESPNP_intron_1	intron	transcribed_unprocessed_pseudogene	chr1	16687523	16691111
chr1	16694080	16694433	ESPNP_intron_3	intron	transcribed_unprocessed_pseudogene	chr1	16692310	16696429
chr1	16700589	16701120	ESPNP_intron_7	intron	transcribed_unprocessed_pseudogene	chr1	16700021	16702699
chr1	16701193	16701330	ESPNP_intron_7	intron	transcribed_unprocessed_pseudogene	chr1	16700021	16702699
chr1	16701474	16701558	ESPNP_intron_7	intron	transcribed_unprocessed_pseudogene	chr1	16700021	16702699
chr1	16701651	16702076	ESPNP_intron_7	intron	transcribed_unprocessed_pseudogene	chr1	16700021	16702699
chr1	16715174	16715381	ESPNP_intron_12	intron	transcribed_unprocessed_pseudogene	chr1	16710620	16719962
chr1	16701651	16701695	AL021920.1_1	exon	lincRNA	chr1	16701546	16701695
chr1	16701696	16702076	AL021920.1_intron_1	intron	lincRNA	chr1	16701696	16702953
chr1	16739938	16740523	AL021920.3_1	exon	lincRNA	chr1	16739938	16740523
chr1	16740524	16741935	AL021920.3_intron_1	intron	lincRNA	chr1	16740524	16741935
chr1	16741936	16742073	AL021920.3_2	exon	lincRNA	chr1	16741936	16742073
chr1	16742074	16742938	AL021920.3_intron_2	intron	lincRNA	chr1	16742074	16750492
chr1	16743074	16743116	AL021920.3_intron_2	intron	lincRNA	chr1	16742074	16750492
chr1	16743454	16743576	AL021920.3_intron_2	intron	lincRNA	chr1	16742074	16750492
chr1	16743666	16743789	AL021920.3_intron_2	intron	lincRNA	chr1	16742074	16750492
chr1	16745558	16745757	AL021920.3_intron_2	intron	lincRNA	chr1	16742074	16750492
chr1	16745793	16746025	AL021920.3_intron_2	intron	lincRNA	chr1	16742074	16750492
chr1	16746075	16746110	AL021920.3_intron_2	intron	lincRNA	chr1	16742074	16750492
chr1	16746352	16746411	AL021920.3_intron_2	intron	lincRNA	chr1	16742074	16750492
chr1	16746900	16747539	AL021920.3_intron_2	intron	lincRNA	chr1	16742074	16750492
chr1	16747707	16747760	AL021920.3_intron_2	intron	lincRNA	chr1	16742074	16750492
chr1	16749344	16749413	AL021920.3_intron_2	intron	lincRNA	chr1	16742074	16750492
chr1	16749536	16749619	AL021920.3_intron_2	intron	lincRNA	chr1	16742074	16750492
chr1	16750079	16750121	AL021920.3_intron_2	intron	lincRNA	chr1	16742074	16750492
chr1	16750348	16750492	AL021920.3_intron_2	intron	lincRNA	chr1	16742074	16750492
chr1	16743880	16744782	AL021920.3_intron_2	intron	lincRNA	chr1	16742074	16750492
chr1	16750493	16750577	AL021920.3_3	exon	lincRNA	chr1	16750493	16750589
chr1	16953861	16953902	CROCC_intron_21	intron	protein_coding	chr1	16953482	16954221
chr1	16762127	16762475	MST1L_intron_14	intron	transcribed_unprocessed_pseudogene	chr1	16761103	16764412
chr1	16762634	16762762	MST1L_intron_14	intron	transcribed_unprocessed_pseudogene	chr1	16761103	16764412
chr1	16762872	16762899	MST1L_intron_14	intron	transcribed_unprocessed_pseudogene	chr1	16761103	16764412
chr1	16763103	16763155	MST1L_intron_14	intron	transcribed_unprocessed_pseudogene	chr1	16761103	16764412
chr1	16763339	16763399	MST1L_intron_14	intron	transcribed_unprocessed_pseudogene	chr1	16761103	16764412
chr1	16763587	16763868	MST1L_intron_14	intron	transcribed_unprocessed_pseudogene	chr1	16761103	16764412
chr1	16768765	16768866	MST1L_intron_16	intron	transcribed_unprocessed_pseudogene	chr1	16768269	16769989
chr1	16851257	16851477	BX284668.1_1	exon	lincRNA	chr1	16851257	16851477
chr1	16851478	16851572	BX284668.1_intron_1	intron	lincRNA	chr1	16851478	16851572
chr1	16851573	16851723	BX284668.1_2	exon	lincRNA	chr1	16851573	16851723
chr1	16851724	16852073	BX284668.1_intron_2	intron	lincRNA	chr1	16851724	16852073
chr1	16852074	16852247	BX284668.1_3	exon	lincRNA	chr1	16852074	16852369
chr1	16852407	16852515	BX284668.1_intron_3	intron	lincRNA	chr1	16852370	16852760
chr1	16852807	16852842	BX284668.1_intron_4	intron	lincRNA	chr1	16852800	16852995
chr1	16974502	16974660	MFAP2_UTR_1	three_prime_UTR	protein_coding	chr1	16974502	16974919
chr1	20832746	20832872	EIF4G3_intron_7	intron	protein_coding	chr1	20829273	20840854
chr1	20832959	20833040	EIF4G3_intron_7	intron	protein_coding	chr1	20829273	20840854
chr1	21482539	21482689	NBPF3_intron_15	intron	protein_coding	chr1	21482536	21483141
chr1	21990389	21990861	CELA3B_intron_9	intron	protein_coding	chr1	21989345	21998149
chr1	21990964	21991043	CELA3B_intron_9	intron	protein_coding	chr1	21989345	21998149
chr1	22054916	22054971	CDC42_intron_2	intron	protein_coding	chr1	22053434	22074092
chr1	24832624	24832694	CLIC4_intron_4	intron	protein_coding	chr1	24827117	24839858
chr1	24832715	24833182	CLIC4_intron_4	intron	protein_coding	chr1	24827117	24839858
chr1	24833322	24833374	CLIC4_intron_4	intron	protein_coding	chr1	24827117	24839858
chr1	24833435	24833529	CLIC4_intron_4	intron	protein_coding	chr1	24827117	24839858
chr1	24833719	24833816	CLIC4_intron_4	intron	protein_coding	chr1	24827117	24839858
chr1	24833967	24834824	CLIC4_intron_4	intron	protein_coding	chr1	24827117	24839858
chr1	25264961	25265399	RSRP1_intron_5	intron	protein_coding	chr1	25247520	25267738
chr1	25265563	25265621	RSRP1_intron_5	intron	protein_coding	chr1	25247520	25267738
chr1	25317118	25317639	RSRP1_intron_6	intron	protein_coding	chr1	25267916	25337976
chr1	25325081	25328686	RSRP1_intron_6	intron	protein_coding	chr1	25267916	25337976
chr1	25335263	25335729	RSRP1_intron_6	intron	protein_coding	chr1	25267916	25337976
chr1	25335891	25335959	RSRP1_intron_6	intron	protein_coding	chr1	25267916	25337976
chr1	25317118	25317639	RHD_intron_9	intron	protein_coding	chr1	25317080	25321887
chr1	25325081	25328686	RHD_intron_10	intron	protein_coding	chr1	25321963	25328896
chr1	25362880	25366369	RHCE_intron_1	intron	protein_coding	chr1	25362554	25370465
chr1	25366580	25366616	RHCE_intron_1	intron	protein_coding	chr1	25362554	25370465
chr1	25366800	25366844	RHCE_intron_1	intron	protein_coding	chr1	25362554	25370465
chr1	25367049	25367175	RHCE_intron_1	intron	protein_coding	chr1	25362554	25370465
chr1	25374880	25374983	RHCE_intron_2	intron	protein_coding	chr1	25370541	25375347
chr1	28695935	28695963	GMEB1_intron_5	intron	protein_coding	chr1	28693046	28696925
chr1	33834738	33834854	CSMD2_intron_71	intron	protein_coding	chr1	33825775	33846882
chr1	33835072	33835150	CSMD2_intron_71	intron	protein_coding	chr1	33825775	33846882
chr1	34096703	34096841	CSMD2_intron_76	intron	protein_coding	chr1	34089194	34164909
chr1	34097320	34097524	CSMD2_intron_76	intron	protein_coding	chr1	34089194	34164909
chr1	34097598	34097893	CSMD2_intron_76	intron	protein_coding	chr1	34089194	34164909
chr1	39413456	39413525	MACF1_63	CDS	protein_coding	chr1	39410265	39414549
chr1	39511768	39511792	BMP8A_3	CDS	protein_coding	chr1	39511755	39511904
chr1	39512036	39512432	BMP8A_intron_3	intron	protein_coding	chr1	39511905	39521374
chr1	39520765	39520862	BMP8A_intron_3	intron	protein_coding	chr1	39511905	39521374
chr1	39521432	39521460	BMP8A_4	CDS	protein_coding	chr1	39521375	39521570
chr1	39773215	39773350	BMP8B_intron_4	intron	protein_coding	chr1	39764818	39774306
chr1	39773505	39774306	BMP8B_intron_4	intron	protein_coding	chr1	39764818	39774306
chr1	39774307	39774456	BMP8B_5	CDS	protein_coding	chr1	39774307	39774456
chr1	39774457	39774498	BMP8B_intron_5	intron	protein_coding	chr1	39774457	39774847
chr1	39774588	39774722	BMP8B_intron_5	intron	protein_coding	chr1	39774457	39774847
chr1	40366744	40367465	SMAP2_intron_2	intron	protein_coding	chr1	40362437	40373695
chr1	40367601	40367644	SMAP2_intron_2	intron	protein_coding	chr1	40362437	40373695
chr1	40368296	40368366	SMAP2_intron_2	intron	protein_coding	chr1	40362437	40373695
chr1	40368428	40368709	SMAP2_intron_2	intron	protein_coding	chr1	40362437	40373695
chr1	40368748	40369207	SMAP2_intron_2	intron	protein_coding	chr1	40362437	40373695
chr1	40369335	40369363	SMAP2_intron_2	intron	protein_coding	chr1	40362437	40373695
chr1	40369646	40369704	SMAP2_intron_2	intron	protein_coding	chr1	40362437	40373695
chr1	40369869	40369953	SMAP2_intron_2	intron	protein_coding	chr1	40362437	40373695
chr1	40370320	40370355	SMAP2_intron_2	intron	protein_coding	chr1	40362437	40373695
chr1	40370395	40370511	SMAP2_intron_2	intron	protein_coding	chr1	40362437	40373695
chr1	40370077	40370215	SMAP2_intron_2	intron	protein_coding	chr1	40362437	40373695
chr1	42494860	42494994	CCDC30_intron_4	intron	protein_coding	chr1	42490230	42497096
chr1	46886679	46887249	CYP4Z2P_intron_9	intron	transcribed_unprocessed_pseudogene	chr1	46885584	46887249
chr1	46887250	46887295	CYP4Z2P_10	exon	transcribed_unprocessed_pseudogene	chr1	46887250	46887295
chr1	46887296	46887386	CYP4Z2P_intron_10	intron	transcribed_unprocessed_pseudogene	chr1	46887296	46898841
chr1	46892141	46892259	CYP4Z2P_intron_10	intron	transcribed_unprocessed_pseudogene	chr1	46887296	46898841
chr1	46895257	46896453	CYP4Z2P_intron_10	intron	transcribed_unprocessed_pseudogene	chr1	46887296	46898841
chr1	46896482	46896836	CYP4Z2P_intron_10	intron	transcribed_unprocessed_pseudogene	chr1	46887296	46898841
chr1	46892141	46892259	AL731892.1_1	exon	processed_pseudogene	chr1	46891639	46892830
chr1	47071529	47072475	CYP4Z1_intron_2	intron	protein_coding	chr1	47068764	47080621
chr1	47080455	47080621	CYP4Z1_intron_2	intron	protein_coding	chr1	47068764	47080621
chr1	47080622	47080667	CYP4Z1_3	CDS	protein_coding	chr1	47080622	47080667
chr1	47080668	47081232	CYP4Z1_intron_3	intron	protein_coding	chr1	47080668	47082332
chr1	48153057	48153214	SKINT1L_intron_4	intron	transcribed_unprocessed_pseudogene	chr1	48128574	48159547
chr1	48153267	48153633	SKINT1L_intron_4	intron	transcribed_unprocessed_pseudogene	chr1	48128574	48159547
chr1	48154332	48154835	SKINT1L_intron_4	intron	transcribed_unprocessed_pseudogene	chr1	48128574	48159547
chr1	48154871	48155014	SKINT1L_intron_4	intron	transcribed_unprocessed_pseudogene	chr1	48128574	48159547
chr1	48155469	48155567	SKINT1L_intron_4	intron	transcribed_unprocessed_pseudogene	chr1	48128574	48159547
chr1	48382281	48382328	SPATA6_intron_4	intron	protein_coding	chr1	48359771	48385307
chr1	48382707	48382792	SPATA6_intron_4	intron	protein_coding	chr1	48359771	48385307
chr1	48382995	48383028	SPATA6_intron_4	intron	protein_coding	chr1	48359771	48385307
chr1	49007106	49007218	AGBL4_intron_10	intron	protein_coding	chr1	48867231	49045582
chr1	49875739	49875790	AGBL4_intron_14	intron	protein_coding	chr1	49851519	50023761
chr1	49876284	49876409	AGBL4_intron_14	intron	protein_coding	chr1	49851519	50023761
chr1	49876495	49876569	AGBL4_intron_14	intron	protein_coding	chr1	49851519	50023761
chr1	49876713	49876748	AGBL4_intron_14	intron	protein_coding	chr1	49851519	50023761
chr1	50918467	50918603	FAF1_intron_18	intron	protein_coding	chr1	50857998	50959765
chr1	53283756	53284149	LRP8_intron_17	intron	protein_coding	chr1	53280716	53289565
chr1	53713308	53713374	GLIS1_intron_9	intron	protein_coding	chr1	53600279	53733902
chr1	55666960	55667025	AL603840.1_intron_4	intron	lincRNA	chr1	55615003	55673258
chr1	58729607	58729663	AL136985.3_intron_3	intron	lincRNA	chr1	58718749	58750829
chr1	59649504	59649631	FGGY_intron_16	intron	protein_coding	chr1	59641352	59660217
chr1	60551177	60551261	LINC01748_intron_7	intron	lincRNA	chr1	60543522	60554471
chr1	61925144	61925268	PATJ_intron_27	intron	protein_coding	chr1	61918077	61927728
chr1	62686164	62686197	DOCK7_intron_52	intron	protein_coding	chr1	62663131	62688225
chr1	62686243	62686322	DOCK7_intron_52	intron	protein_coding	chr1	62663131	62688225
chr1	62686390	62686435	DOCK7_intron_52	intron	protein_coding	chr1	62663131	62688225
chr1	63239969	63240180	LINC00466_intron_16	intron	processed_transcript	chr1	63223225	63257020
chr1	63240317	63240368	LINC00466_intron_16	intron	processed_transcript	chr1	63223225	63257020
chr1	63240857	63241110	LINC00466_intron_16	intron	processed_transcript	chr1	63223225	63257020
chr1	63241377	63241413	LINC00466_intron_16	intron	processed_transcript	chr1	63223225	63257020
chr1	63241602	63242111	LINC00466_intron_16	intron	processed_transcript	chr1	63223225	63257020
chr1	65558852	65558999	LEPR_intron_3	intron	protein_coding	chr1	65525819	65565544
chr1	65559231	65559344	LEPR_intron_3	intron	protein_coding	chr1	65525819	65565544
chr1	65559494	65559553	LEPR_intron_3	intron	protein_coding	chr1	65525819	65565544
chr1	65560294	65560852	LEPR_intron_3	intron	protein_coding	chr1	65525819	65565544
chr1	65560905	65561520	LEPR_intron_3	intron	protein_coding	chr1	65525819	65565544
chr1	65561615	65561796	LEPR_intron_3	intron	protein_coding	chr1	65525819	65565544
chr1	65561835	65562103	LEPR_intron_3	intron	protein_coding	chr1	65525819	65565544
chr1	65562128	65562789	LEPR_intron_3	intron	protein_coding	chr1	65525819	65565544
chr1	65562993	65563068	LEPR_intron_3	intron	protein_coding	chr1	65525819	65565544
chr1	65563383	65563553	LEPR_intron_3	intron	protein_coding	chr1	65525819	65565544
chr1	65563707	65563744	LEPR_intron_3	intron	protein_coding	chr1	65525819	65565544
chr1	66736476	66736565	SGIP1_intron_26	intron	protein_coding	chr1	66733881	66739333
chr1	67158938	67158965	C1orf141_intron_8	intron	protein_coding	chr1	67134978	67231844
chr1	67159035	67159193	C1orf141_intron_8	intron	protein_coding	chr1	67134978	67231844
chr1	67158938	67158965	IL23R_intron_1	intron	protein_coding	chr1	67139162	67166398
chr1	67159035	67159193	IL23R_intron_1	intron	protein_coding	chr1	67139162	67166398
chr1	68734479	68734502	AL033530.1_intron_2	intron	lincRNA	chr1	68698451	68863822
chr1	68735005	68736424	AL033530.1_intron_2	intron	lincRNA	chr1	68698451	68863822
chr1	68737456	68737544	AL033530.1_intron_2	intron	lincRNA	chr1	68698451	68863822
chr1	68738512	68739112	AL033530.1_intron_2	intron	lincRNA	chr1	68698451	68863822
chr1	69116506	69116601	LINC01707_intron_3	intron	lincRNA	chr1	69088563	69182768
chr1	69883948	69883996	LRRC7_intron_9	intron	protein_coding	chr1	69875005	69931505
chr1	71275649	71275757	ZRANB2-AS2_intron_19	intron	processed_transcript	chr1	71268479	71280524
chr1	71515176	71515303	NEGR1_intron_1	intron	protein_coding	chr1	71407571	71592815
chr1	71515827	71515968	NEGR1_intron_1	intron	protein_coding	chr1	71407571	71592815
chr1	71516376	71517049	NEGR1_intron_1	intron	protein_coding	chr1	71407571	71592815
chr1	71517087	71517257	NEGR1_intron_1	intron	protein_coding	chr1	71407571	71592815
chr1	71517399	71517479	NEGR1_intron_1	intron	protein_coding	chr1	71407571	71592815
chr1	71517839	71518416	NEGR1_intron_1	intron	protein_coding	chr1	71407571	71592815
chr1	71518522	71519414	NEGR1_intron_1	intron	protein_coding	chr1	71407571	71592815
chr1	71516052	71516258	NEGR1_intron_1	intron	protein_coding	chr1	71407571	71592815
chr1	71888846	71889159	NEGR1_intron_5	intron	protein_coding	chr1	71776298	71935077
chr1	71889237	71889345	NEGR1_intron_5	intron	protein_coding	chr1	71776298	71935077
chr1	71889493	71889588	NEGR1_intron_5	intron	protein_coding	chr1	71776298	71935077
chr1	71889655	71889799	NEGR1_intron_5	intron	protein_coding	chr1	71776298	71935077
chr1	71889901	71889954	NEGR1_intron_5	intron	protein_coding	chr1	71776298	71935077
chr1	71890357	71890973	NEGR1_intron_5	intron	protein_coding	chr1	71776298	71935077
chr1	71891117	71891152	NEGR1_intron_5	intron	protein_coding	chr1	71776298	71935077
chr1	71891252	71891480	NEGR1_intron_5	intron	protein_coding	chr1	71776298	71935077
chr1	71891546	71892159	NEGR1_intron_5	intron	protein_coding	chr1	71776298	71935077
chr1	71892239	71892372	NEGR1_intron_5	intron	protein_coding	chr1	71776298	71935077
chr1	71892513	71892975	NEGR1_intron_5	intron	protein_coding	chr1	71776298	71935077
chr1	71893016	71893938	NEGR1_intron_5	intron	protein_coding	chr1	71776298	71935077
chr1	74447724	74447915	FPGT-TNNI3K_intron_23	intron	protein_coding	chr1	74439623	74463439
chr1	74447961	74448048	FPGT-TNNI3K_intron_23	intron	protein_coding	chr1	74439623	74463439
chr1	74500610	74500646	FPGT-TNNI3K_intron_27	intron	protein_coding	chr1	74492267	74540232
chr1	74500610	74500646	LRRC53_intron_4	intron	protein_coding	chr1	74483376	74512524
chr1	74758523	74758632	TYW3_intron_6	intron	protein_coding	chr1	74752426	74763892
chr1	75280232	75280275	SLC44A5_intron_20	intron	protein_coding	chr1	75275043	75300610
chr1	75377456	75377794	SLC44A5_intron_22	intron	protein_coding	chr1	75339631	75396581
chr1	75381356	75381534	SLC44A5_intron_22	intron	protein_coding	chr1	75339631	75396581
chr1	75381571	75381595	SLC44A5_intron_22	intron	protein_coding	chr1	75339631	75396581
chr1	75381760	75381822	SLC44A5_intron_22	intron	protein_coding	chr1	75339631	75396581
chr1	75382043	75382079	SLC44A5_intron_22	intron	protein_coding	chr1	75339631	75396581
chr1	75382237	75382264	SLC44A5_intron_22	intron	protein_coding	chr1	75339631	75396581
chr1	75387529	75387594	SLC44A5_intron_22	intron	protein_coding	chr1	75339631	75396581
chr1	75387742	75387804	SLC44A5_intron_22	intron	protein_coding	chr1	75339631	75396581
chr1	75382715	75383046	SLC44A5_intron_22	intron	protein_coding	chr1	75339631	75396581
chr1	75546196	75546224	SLC44A5_intron_24	intron	protein_coding	chr1	75541517	75611038
chr1	75886073	75886272	MSH4_intron_15	intron	protein_coding	chr1	75883822	75889249
chr1	76458189	76458245	ST6GALNAC3_intron_4	intron	protein_coding	chr1	76413004	76627450
chr1	77444470	77444613	AK5_intron_9	intron	protein_coding	chr1	77417716	77483315
chr1	82252176	82252213	AC093580.1_intron_1	intron	lincRNA	chr1	82215773	82261014
chr1	82252345	82252427	AC093580.1_intron_1	intron	lincRNA	chr1	82215773	82261014
chr1	82253789	82253828	AC093580.1_intron_1	intron	lincRNA	chr1	82215773	82261014
chr1	82254001	82254472	AC093580.1_intron_1	intron	lincRNA	chr1	82215773	82261014
chr1	82254627	82254705	AC093580.1_intron_1	intron	lincRNA	chr1	82215773	82261014
chr1	82254987	82255014	AC093580.1_intron_1	intron	lincRNA	chr1	82215773	82261014
chr1	82255065	82255251	AC093580.1_intron_1	intron	lincRNA	chr1	82215773	82261014
chr1	82255380	82255403	AC093580.1_intron_1	intron	lincRNA	chr1	82215773	82261014
chr1	82255596	82255744	AC093580.1_intron_1	intron	lincRNA	chr1	82215773	82261014
chr1	82255933	82255983	AC093580.1_intron_1	intron	lincRNA	chr1	82215773	82261014
chr1	84052525	84052643	AC104454.2_intron_1	intron	lincRNA	chr1	84038630	84064690
chr1	84052853	84056183	AC104454.2_intron_1	intron	lincRNA	chr1	84038630	84064690
chr1	84056212	84057603	AC104454.2_intron_1	intron	lincRNA	chr1	84038630	84064690
chr1	84057841	84057920	AC104454.2_intron_1	intron	lincRNA	chr1	84038630	84064690
chr1	84058047	84058165	AC104454.2_intron_1	intron	lincRNA	chr1	84038630	84064690
chr1	84233734	84233822	PRKACB_intron_18	intron	protein_coding	chr1	84214318	84235178
chr1	85749116	85749273	COL24A1_intron_5	intron	protein_coding	chr1	85745507	85761394
chr1	85749295	85749633	COL24A1_intron_5	intron	protein_coding	chr1	85745507	85761394
chr1	85750080	85750469	COL24A1_intron_5	intron	protein_coding	chr1	85745507	85761394
chr1	85750498	85751210	COL24A1_intron_5	intron	protein_coding	chr1	85745507	85761394
chr1	85751247	85751421	COL24A1_intron_5	intron	protein_coding	chr1	85745507	85761394
chr1	85751575	85751665	COL24A1_intron_5	intron	protein_coding	chr1	85745507	85761394
chr1	85751899	85752699	COL24A1_intron_5	intron	protein_coding	chr1	85745507	85761394
chr1	85752736	85753751	COL24A1_intron_5	intron	protein_coding	chr1	85745507	85761394
chr1	85754084	85754233	COL24A1_intron_5	intron	protein_coding	chr1	85745507	85761394
chr1	85753798	85753987	COL24A1_intron_5	intron	protein_coding	chr1	85745507	85761394
chr1	85927986	85928043	COL24A1_intron_36	intron	protein_coding	chr1	85911434	85961247
chr1	85928219	85928371	COL24A1_intron_36	intron	protein_coding	chr1	85911434	85961247
chr1	85928562	85928657	COL24A1_intron_36	intron	protein_coding	chr1	85911434	85961247
chr1	85929157	85929503	COL24A1_intron_36	intron	protein_coding	chr1	85911434	85961247
chr1	85929624	85929713	COL24A1_intron_36	intron	protein_coding	chr1	85911434	85961247
chr1	85930226	85930304	COL24A1_intron_36	intron	protein_coding	chr1	85911434	85961247
chr1	85930491	85930734	COL24A1_intron_36	intron	protein_coding	chr1	85911434	85961247
chr1	85930860	85931028	COL24A1_intron_36	intron	protein_coding	chr1	85911434	85961247
chr1	85931106	85931650	COL24A1_intron_36	intron	protein_coding	chr1	85911434	85961247
chr1	85931771	85931897	COL24A1_intron_36	intron	protein_coding	chr1	85911434	85961247
chr1	89414741	89414885	GBP1P1_intron_2	intron	transcribed_unprocessed_pseudogene	chr1	89410509	89420189
chr1	89414951	89414999	GBP1P1_intron_2	intron	transcribed_unprocessed_pseudogene	chr1	89410509	89420189
chr1	91301501	91301657	HFM1_intron_9	intron	protein_coding	chr1	91277063	91313347
chr1	91301896	91301951	HFM1_intron_9	intron	protein_coding	chr1	91277063	91313347
chr1	93791353	93791927	BCAR3_intron_16	intron	protein_coding	chr1	93706143	93845565
chr1	93792032	93792272	BCAR3_intron_16	intron	protein_coding	chr1	93706143	93845565
chr1	93792348	93792479	BCAR3_intron_16	intron	protein_coding	chr1	93706143	93845565
chr1	93792603	93792798	BCAR3_intron_16	intron	protein_coding	chr1	93706143	93845565
chr1	93792831	93793197	BCAR3_intron_16	intron	protein_coding	chr1	93706143	93845565
chr1	93793447	93793618	BCAR3_intron_16	intron	protein_coding	chr1	93706143	93845565
chr1	93793759	93793806	BCAR3_intron_16	intron	protein_coding	chr1	93706143	93845565
chr1	93793996	93794109	BCAR3_intron_16	intron	protein_coding	chr1	93706143	93845565
chr1	93794831	93794865	BCAR3_intron_16	intron	protein_coding	chr1	93706143	93845565
chr1	93795039	93795070	BCAR3_intron_16	intron	protein_coding	chr1	93706143	93845565
chr1	93795491	93795608	BCAR3_intron_16	intron	protein_coding	chr1	93706143	93845565
chr1	93795729	93796095	BCAR3_intron_16	intron	protein_coding	chr1	93706143	93845565
chr1	97319706	97319795	DPYD_intron_7	intron	protein_coding	chr1	97306298	97373559
chr1	97321243	97321378	DPYD_intron_7	intron	protein_coding	chr1	97306298	97373559
chr1	97321419	97321468	DPYD_intron_7	intron	protein_coding	chr1	97306298	97373559
chr1	97321580	97321733	DPYD_intron_7	intron	protein_coding	chr1	97306298	97373559
chr1	97321831	97321902	DPYD_intron_7	intron	protein_coding	chr1	97306298	97373559
chr1	97320697	97320971	DPYD_intron_7	intron	protein_coding	chr1	97306298	97373559
chr1	103621017	103621055	AMY2A_intron_6	intron	protein_coding	chr1	103620685	103621575
chr1	103621238	103621575	AMY2A_intron_6	intron	protein_coding	chr1	103620685	103621575
chr1	103621576	103621699	AMY2A_6	CDS	protein_coding	chr1	103621576	103621699
chr1	103621700	103621792	AMY2A_intron_7	intron	protein_coding	chr1	103621700	103621792
chr1	103621793	103621893	AMY2A_7	CDS	protein_coding	chr1	103621793	103621893
chr1	103621894	103622820	AMY2A_intron_8	intron	protein_coding	chr1	103621894	103623864
chr1	103624320	103624511	AMY2A_intron_10	intron	protein_coding	chr1	103624222	103625555
chr1	103625333	103625555	AMY2A_intron_10	intron	protein_coding	chr1	103624222	103625555
chr1	103625556	103625746	AMY2A_10	CDS	protein_coding	chr1	103625556	103625746
chr1	103625746	103625780	AMY2A_UTR_3	three_prime_UTR	protein_coding	chr1	103625746	103625780
chr1	103655296	103655406	AMY1A_UTR_1	five_prime_UTR	protein_coding	chr1	103655290	103655928
chr1	103655511	103655928	AMY1A_UTR_1	five_prime_UTR	protein_coding	chr1	103655290	103655928
chr1	103655929	103656016	AMY1A_intron_1	intron	protein_coding	chr1	103655929	103656016
chr1	103656017	103656059	AMY1A_UTR_2	five_prime_UTR	protein_coding	chr1	103656017	103656059
chr1	103656060	103656283	AMY1A_intron_2	intron	protein_coding	chr1	103656060	103656283
chr1	103656284	103656330	AMY1A_UTR_3	five_prime_UTR	protein_coding	chr1	103656284	103656330
chr1	103656330	103656498	AMY1A_1	CDS	protein_coding	chr1	103656330	103656498
chr1	103656499	103656842	AMY1A_intron_3	intron	protein_coding	chr1	103656499	103656842
chr1	103656843	103656990	AMY1A_2	CDS	protein_coding	chr1	103656843	103656990
chr1	103656991	103657792	AMY1A_intron_4	intron	protein_coding	chr1	103656991	103657792
chr1	103657793	103657991	AMY1A_3	CDS	protein_coding	chr1	103657793	103657991
chr1	103657992	103658438	AMY1A_intron_5	intron	protein_coding	chr1	103657992	103658438
chr1	103658439	103658670	AMY1A_4	CDS	protein_coding	chr1	103658439	103658670
chr1	103658671	103659408	AMY1A_intron_6	intron	protein_coding	chr1	103658671	103659408
chr1	103659409	103659543	AMY1A_5	CDS	protein_coding	chr1	103659409	103659543
chr1	103659544	103660145	AMY1A_intron_7	intron	protein_coding	chr1	103659544	103660358
chr1	103660367	103660392	AMY1A_6	CDS	protein_coding	chr1	103660359	103660482
chr1	103662126	103662160	AMY1A_intron_9	intron	protein_coding	chr1	103660677	103662655
chr1	103662335	103662370	AMY1A_intron_9	intron	protein_coding	chr1	103660677	103662655
chr1	103662601	103662655	AMY1A_intron_9	intron	protein_coding	chr1	103660677	103662655
chr1	103661093	103661922	AMY1A_intron_9	intron	protein_coding	chr1	103660677	103662655
chr1	103662656	103662775	AMY1A_8	CDS	protein_coding	chr1	103662656	103662775
chr1	103662776	103662884	AMY1A_intron_10	intron	protein_coding	chr1	103662776	103662884
chr1	103662885	103663011	AMY1A_9	CDS	protein_coding	chr1	103662885	103663011
chr1	103663012	103663148	AMY1A_intron_11	intron	protein_coding	chr1	103663012	103664329
chr1	103663261	103663855	AMY1A_intron_11	intron	protein_coding	chr1	103663012	103664329
chr1	103663978	103664329	AMY1A_intron_11	intron	protein_coding	chr1	103663012	103664329
chr1	103664330	103664520	AMY1A_10	CDS	protein_coding	chr1	103664330	103664520
chr1	103664520	103664554	AMY1A_UTR_4	three_prime_UTR	protein_coding	chr1	103664520	103664554
chr1	103687415	103687448	AMY1B_UTR_1	three_prime_UTR	protein_coding	chr1	103687415	103687448
chr1	103687448	103687638	AMY1B_1	CDS	protein_coding	chr1	103687448	103687638
chr1	103687639	103688956	AMY1B_intron_1	intron	protein_coding	chr1	103687639	103688956
chr1	103688957	103689083	AMY1B_2	CDS	protein_coding	chr1	103688957	103689083
chr1	103689084	103689192	AMY1B_intron_2	intron	protein_coding	chr1	103689084	103689192
chr1	103689193	103689312	AMY1B_3	CDS	protein_coding	chr1	103689193	103689312
chr1	103689313	103690816	AMY1B_intron_3	intron	protein_coding	chr1	103689313	103691292
chr1	103690914	103691107	AMY1B_intron_3	intron	protein_coding	chr1	103689313	103691292
chr1	103691226	103691292	AMY1B_intron_3	intron	protein_coding	chr1	103689313	103691292
chr1	103691293	103691393	AMY1B_4	CDS	protein_coding	chr1	103691293	103691393
chr1	103691530	103691610	AMY1B_5	CDS	protein_coding	chr1	103691487	103691610
chr1	103691611	103692425	AMY1B_intron_5	intron	protein_coding	chr1	103691611	103692425
chr1	103692426	103692560	AMY1B_6	CDS	protein_coding	chr1	103692426	103692560
chr1	103692561	103693298	AMY1B_intron_6	intron	protein_coding	chr1	103692561	103693298
chr1	103693299	103693530	AMY1B_7	CDS	protein_coding	chr1	103693299	103693530
chr1	103693531	103693977	AMY1B_intron_7	intron	protein_coding	chr1	103693531	103693977
chr1	103693978	103694176	AMY1B_8	CDS	protein_coding	chr1	103693978	103694176
chr1	103694177	103694978	AMY1B_intron_8	intron	protein_coding	chr1	103694177	103694978
chr1	103694979	103695126	AMY1B_9	CDS	protein_coding	chr1	103694979	103695126
chr1	103695127	103695470	AMY1B_intron_9	intron	protein_coding	chr1	103695127	103695470
chr1	103695471	103695639	AMY1B_10	CDS	protein_coding	chr1	103695471	103695639
chr1	103695639	103695685	AMY1B_UTR_2	five_prime_UTR	protein_coding	chr1	103695639	103695685
chr1	103695686	103695909	AMY1B_intron_10	intron	protein_coding	chr1	103695686	103695909
chr1	103695910	103695952	AMY1B_UTR_3	five_prime_UTR	protein_coding	chr1	103695910	103695952
chr1	103695953	103696040	AMY1B_intron_11	intron	protein_coding	chr1	103695953	103696040
chr1	103696041	103696634	AMY1B_UTR_4	five_prime_UTR	protein_coding	chr1	103696041	103696680
chr1	103715703	103715824	AMYP1_3	exon	unprocessed_pseudogene	chr1	103715701	103715824
chr1	103715825	103715917	AMYP1_intron_3	intron	unprocessed_pseudogene	chr1	103715825	103715917
chr1	103715918	103716018	AMYP1_4	exon	unprocessed_pseudogene	chr1	103715918	103716018
chr1	103716019	103716945	AMYP1_intron_4	intron	unprocessed_pseudogene	chr1	103716019	103717989
chr1	103718195	103718219	AMYP1_intron_5	intron	unprocessed_pseudogene	chr1	103718110	103718219
chr1	103718220	103718250	AMYP1_6	exon	unprocessed_pseudogene	chr1	103718220	103718346
chr1	103718351	103718622	AMYP1_intron_6	intron	unprocessed_pseudogene	chr1	103718347	103719680
chr1	103719462	103719680	AMYP1_intron_6	intron	unprocessed_pseudogene	chr1	103718347	103719680
chr1	103719681	103719871	AMYP1_7	exon	unprocessed_pseudogene	chr1	103719681	103719871
chr1	103750406	103750469	AMY1C_UTR_1	five_prime_UTR	protein_coding	chr1	103750406	103750469
chr1	103750469	103750637	AMY1C_1	CDS	protein_coding	chr1	103750469	103750637
chr1	103750638	103750981	AMY1C_intron_1	intron	protein_coding	chr1	103750638	103750981
chr1	103750982	103751129	AMY1C_2	CDS	protein_coding	chr1	103750982	103751129
chr1	103751130	103751931	AMY1C_intron_2	intron	protein_coding	chr1	103751130	103751931
chr1	103751932	103752130	AMY1C_3	CDS	protein_coding	chr1	103751932	103752130
chr1	103752131	103752577	AMY1C_intron_3	intron	protein_coding	chr1	103752131	103752577
chr1	103752578	103752809	AMY1C_4	CDS	protein_coding	chr1	103752578	103752809
chr1	103752810	103753547	AMY1C_intron_4	intron	protein_coding	chr1	103752810	103753547
chr1	103753548	103753682	AMY1C_5	CDS	protein_coding	chr1	103753548	103753682
chr1	103753683	103754286	AMY1C_intron_5	intron	protein_coding	chr1	103753683	103754497
chr1	103756375	103756793	AMY1C_intron_7	intron	protein_coding	chr1	103754815	103756793
chr1	103756794	103756913	AMY1C_8	CDS	protein_coding	chr1	103756794	103756913
chr1	103756914	103757022	AMY1C_intron_8	intron	protein_coding	chr1	103756914	103757022
chr1	103757023	103757149	AMY1C_9	CDS	protein_coding	chr1	103757023	103757149
chr1	103757150	103758467	AMY1C_intron_9	intron	protein_coding	chr1	103757150	103758467
chr1	103758468	103758658	AMY1C_10	CDS	protein_coding	chr1	103758468	103758658
chr1	103758658	103758690	AMY1C_UTR_2	three_prime_UTR	protein_coding	chr1	103758658	103758690
chr1	104127135	104127218	AC092506.1_intron_4	intron	transcribed_processed_pseudogene	chr1	104126915	104208293
chr1	108227517	108228128	NBPF4_intron_2	intron	protein_coding	chr1	108226894	108228918
chr1	108229890	108232254	NBPF4_intron_3	intron	protein_coding	chr1	108229157	108232254
chr1	108232255	108232428	NBPF4_4	CDS	protein_coding	chr1	108232255	108232428
chr1	108232429	108233158	NBPF4_intron_4	intron	protein_coding	chr1	108232429	108233158
chr1	108233159	108233211	NBPF4_5	CDS	protein_coding	chr1	108233159	108233211
chr1	108234148	108234240	NBPF4_intron_5	intron	protein_coding	chr1	108233212	108234240
chr1	108233212	108233417	NBPF4_intron_5	intron	protein_coding	chr1	108233212	108234240
chr1	108234241	108234411	NBPF4_6	CDS	protein_coding	chr1	108234241	108234411
chr1	108234412	108234594	NBPF4_intron_6	intron	protein_coding	chr1	108234412	108235234
chr1	108234648	108234799	NBPF4_intron_6	intron	protein_coding	chr1	108234412	108235234
chr1	108234959	108235067	NBPF4_intron_6	intron	protein_coding	chr1	108234412	108235234
chr1	108235201	108235234	NBPF4_intron_6	intron	protein_coding	chr1	108234412	108235234
chr1	108235235	108235287	NBPF4_7	CDS	protein_coding	chr1	108235235	108235287
chr1	108235288	108235513	NBPF4_intron_7	intron	protein_coding	chr1	108235288	108236268
chr1	108235676	108236268	NBPF4_intron_7	intron	protein_coding	chr1	108235288	108236268
chr1	108236269	108236409	NBPF4_8	CDS	protein_coding	chr1	108236269	108236409
chr1	108236410	108237009	NBPF4_intron_8	intron	protein_coding	chr1	108236410	108237009
chr1	108237010	108237097	NBPF4_9	CDS	protein_coding	chr1	108237010	108237097
chr1	108237098	108237285	NBPF4_intron_9	intron	protein_coding	chr1	108237098	108237285
chr1	108237286	108237338	NBPF4_10	CDS	protein_coding	chr1	108237286	108237338
chr1	108237339	108238746	NBPF4_intron_10	intron	protein_coding	chr1	108237339	108238746
chr1	108238747	108238959	NBPF4_11	CDS	protein_coding	chr1	108238747	108238959
chr1	108238960	108239826	NBPF4_intron_11	intron	protein_coding	chr1	108238960	108239826
chr1	108239827	108239906	NBPF4_12	CDS	protein_coding	chr1	108239827	108239906
chr1	108239907	108240948	NBPF4_intron_12	intron	protein_coding	chr1	108239907	108240948
chr1	108240949	108241022	NBPF4_13	CDS	protein_coding	chr1	108240949	108241164
chr1	108242073	108242173	NBPF4_14	CDS	protein_coding	chr1	108242073	108242173
chr1	108242174	108243242	NBPF4_intron_14	intron	protein_coding	chr1	108242174	108243582
chr1	108243318	108243427	NBPF4_intron_14	intron	protein_coding	chr1	108242174	108243582
chr1	108261196	108262790	AL359258.1_1	exon	lincRNA	chr1	108261196	108262790
chr1	108262791	108263126	AL359258.1_intron_1	intron	lincRNA	chr1	108262791	108272802
chr1	108265486	108265825	AL359258.1_intron_1	intron	lincRNA	chr1	108262791	108272802
chr1	108266709	108266813	AL359258.1_intron_1	intron	lincRNA	chr1	108262791	108272802
chr1	108269036	108272802	AL359258.1_intron_1	intron	lincRNA	chr1	108262791	108272802
chr1	108272803	108273689	AL359258.1_2	exon	lincRNA	chr1	108272803	108273689
chr1	108272943	108273321	SLC25A24P1_1	exon	transcribed_unprocessed_pseudogene	chr1	108272943	108273321
chr1	108273322	108274203	SLC25A24P1_intron_1	intron	transcribed_unprocessed_pseudogene	chr1	108273322	108284238
chr1	108274942	108275150	SLC25A24P1_intron_1	intron	transcribed_unprocessed_pseudogene	chr1	108273322	108284238
chr1	108276091	108276374	SLC25A24P1_intron_1	intron	transcribed_unprocessed_pseudogene	chr1	108273322	108284238
chr1	108277238	108277309	SLC25A24P1_intron_1	intron	transcribed_unprocessed_pseudogene	chr1	108273322	108284238
chr1	108277479	108277508	SLC25A24P1_intron_1	intron	transcribed_unprocessed_pseudogene	chr1	108273322	108284238
chr1	108278358	108278929	SLC25A24P1_intron_1	intron	transcribed_unprocessed_pseudogene	chr1	108273322	108284238
chr1	108279656	108279737	SLC25A24P1_intron_1	intron	transcribed_unprocessed_pseudogene	chr1	108273322	108284238
chr1	108280500	108284238	SLC25A24P1_intron_1	intron	transcribed_unprocessed_pseudogene	chr1	108273322	108284238
chr1	108284239	108284351	SLC25A24P1_2	exon	transcribed_unprocessed_pseudogene	chr1	108284239	108284351
chr1	108303261	108306730	SLC25A24P1_intron_2	intron	transcribed_unprocessed_pseudogene	chr1	108284352	108310483
chr1	108306901	108307083	SLC25A24P1_intron_2	intron	transcribed_unprocessed_pseudogene	chr1	108284352	108310483
chr1	108307108	108310269	SLC25A24P1_intron_2	intron	transcribed_unprocessed_pseudogene	chr1	108284352	108310483
chr1	108284352	108284855	SLC25A24P1_intron_2	intron	transcribed_unprocessed_pseudogene	chr1	108284352	108310483
chr1	108285590	108301900	SLC25A24P1_intron_2	intron	transcribed_unprocessed_pseudogene	chr1	108284352	108310483
chr1	108376526	108377705	NBPF5P_intron_2	intron	transcribed_unprocessed_pseudogene	chr1	108376297	108377705
chr1	108377706	108377788	NBPF5P_3	exon	transcribed_unprocessed_pseudogene	chr1	108377706	108377806
chr1	108378854	108378934	NBPF5P_4	exon	transcribed_unprocessed_pseudogene	chr1	108378719	108378934
chr1	108378935	108379976	NBPF5P_intron_4	intron	transcribed_unprocessed_pseudogene	chr1	108378935	108379976
chr1	108379977	108380056	NBPF5P_5	exon	transcribed_unprocessed_pseudogene	chr1	108379977	108380056
chr1	108380057	108380923	NBPF5P_intron_5	intron	transcribed_unprocessed_pseudogene	chr1	108380057	108380923
chr1	108380924	108381136	NBPF5P_6	exon	transcribed_unprocessed_pseudogene	chr1	108380924	108381136
chr1	108381137	108382544	NBPF5P_intron_6	intron	transcribed_unprocessed_pseudogene	chr1	108381137	108382544
chr1	108382545	108382597	NBPF5P_7	exon	transcribed_unprocessed_pseudogene	chr1	108382545	108382597
chr1	108382598	108382816	NBPF5P_intron_7	intron	transcribed_unprocessed_pseudogene	chr1	108382598	108383473
chr1	108384099	108385819	NBPF5P_intron_8	intron	transcribed_unprocessed_pseudogene	chr1	108383615	108385819
chr1	108385820	108385960	NBPF5P_9	exon	transcribed_unprocessed_pseudogene	chr1	108385820	108385960
chr1	108385961	108387218	NBPF5P_intron_9	intron	transcribed_unprocessed_pseudogene	chr1	108385961	108410502
chr1	108387657	108387705	NBPF5P_intron_9	intron	transcribed_unprocessed_pseudogene	chr1	108385961	108410502
chr1	108387899	108391511	NBPF5P_intron_9	intron	transcribed_unprocessed_pseudogene	chr1	108385961	108410502
chr1	108391537	108392084	NBPF5P_intron_9	intron	transcribed_unprocessed_pseudogene	chr1	108385961	108410502
chr1	108409241	108409403	NBPF5P_intron_9	intron	transcribed_unprocessed_pseudogene	chr1	108385961	108410502
chr1	108409477	108410502	NBPF5P_intron_9	intron	transcribed_unprocessed_pseudogene	chr1	108385961	108410502
chr1	108392111	108409081	NBPF5P_intron_9	intron	transcribed_unprocessed_pseudogene	chr1	108385961	108410502
chr1	108410503	108410814	NBPF5P_10	exon	transcribed_unprocessed_pseudogene	chr1	108410503	108410814
chr1	108384099	108387218	SLC25A24P2_intron_1	intron	unprocessed_pseudogene	chr1	108383895	108410026
chr1	108387657	108387705	SLC25A24P2_intron_1	intron	unprocessed_pseudogene	chr1	108383895	108410026
chr1	108387899	108391511	SLC25A24P2_intron_1	intron	unprocessed_pseudogene	chr1	108383895	108410026
chr1	108391537	108392084	SLC25A24P2_intron_1	intron	unprocessed_pseudogene	chr1	108383895	108410026
chr1	108409241	108409403	SLC25A24P2_intron_1	intron	unprocessed_pseudogene	chr1	108383895	108410026
chr1	108409477	108410026	SLC25A24P2_intron_1	intron	unprocessed_pseudogene	chr1	108383895	108410026
chr1	108392111	108409081	SLC25A24P2_intron_1	intron	unprocessed_pseudogene	chr1	108383895	108410026
chr1	108410027	108410139	SLC25A24P2_2	exon	unprocessed_pseudogene	chr1	108410027	108410139
chr1	108414062	108414099	SLC25A24P2_intron_2	intron	unprocessed_pseudogene	chr1	108410140	108421055
chr1	108414323	108414368	SLC25A24P2_intron_2	intron	unprocessed_pseudogene	chr1	108410140	108421055
chr1	108414544	108415036	SLC25A24P2_intron_2	intron	unprocessed_pseudogene	chr1	108410140	108421055
chr1	108415208	108415308	SLC25A24P2_intron_2	intron	unprocessed_pseudogene	chr1	108410140	108421055
chr1	108415346	108416117	SLC25A24P2_intron_2	intron	unprocessed_pseudogene	chr1	108410140	108421055
chr1	108416519	108416589	SLC25A24P2_intron_2	intron	unprocessed_pseudogene	chr1	108410140	108421055
chr1	108416771	108416927	SLC25A24P2_intron_2	intron	unprocessed_pseudogene	chr1	108410140	108421055
chr1	108417042	108417564	SLC25A24P2_intron_2	intron	unprocessed_pseudogene	chr1	108410140	108421055
chr1	108417722	108418361	SLC25A24P2_intron_2	intron	unprocessed_pseudogene	chr1	108410140	108421055
chr1	108419199	108419516	SLC25A24P2_intron_2	intron	unprocessed_pseudogene	chr1	108410140	108421055
chr1	108419637	108419731	SLC25A24P2_intron_2	intron	unprocessed_pseudogene	chr1	108410140	108421055
chr1	108419900	108419985	SLC25A24P2_intron_2	intron	unprocessed_pseudogene	chr1	108410140	108421055
chr1	108420122	108421055	SLC25A24P2_intron_2	intron	unprocessed_pseudogene	chr1	108410140	108421055
chr1	108410140	108413989	SLC25A24P2_intron_2	intron	unprocessed_pseudogene	chr1	108410140	108421055
chr1	108421056	108421295	SLC25A24P2_3	exon	unprocessed_pseudogene	chr1	108421056	108421295
chr1	108420689	108421574	AL390038.1_1	exon	lincRNA	chr1	108420689	108421574
chr1	108421575	108425632	AL390038.1_intron_1	intron	lincRNA	chr1	108421575	108431588
chr1	108426706	108427050	AL390038.1_intron_1	intron	lincRNA	chr1	108421575	108431588
chr1	108427206	108427968	AL390038.1_intron_1	intron	lincRNA	chr1	108421575	108431588
chr1	108428370	108429164	AL390038.1_intron_1	intron	lincRNA	chr1	108421575	108431588
chr1	108430234	108430825	AL390038.1_intron_1	intron	lincRNA	chr1	108421575	108431588
chr1	108430972	108431588	AL390038.1_intron_1	intron	lincRNA	chr1	108421575	108431588
chr1	108431589	108433184	AL390038.1_2	exon	lincRNA	chr1	108431589	108433184
chr1	108450925	108451020	NBPF6_intron_2	intron	protein_coding	chr1	108450780	108452188
chr1	108453409	108454437	NBPF6_intron_4	intron	protein_coding	chr1	108453396	108454437
chr1	108454438	108454517	NBPF6_4	CDS	protein_coding	chr1	108454438	108454517
chr1	108454518	108455384	NBPF6_intron_5	intron	protein_coding	chr1	108454518	108455384
chr1	108455385	108455597	NBPF6_5	CDS	protein_coding	chr1	108455385	108455597
chr1	108455598	108457005	NBPF6_intron_6	intron	protein_coding	chr1	108455598	108457005
chr1	108457006	108457058	NBPF6_6	CDS	protein_coding	chr1	108457006	108457058
chr1	108457059	108457246	NBPF6_intron_7	intron	protein_coding	chr1	108457059	108457246
chr1	108457247	108457334	NBPF6_7	CDS	protein_coding	chr1	108457247	108457334
chr1	108457335	108457934	NBPF6_intron_8	intron	protein_coding	chr1	108457335	108457934
chr1	108457935	108458075	NBPF6_8	CDS	protein_coding	chr1	108457935	108458075
chr1	108458076	108458401	NBPF6_intron_9	intron	protein_coding	chr1	108458076	108459056
chr1	108458841	108458898	NBPF6_intron_9	intron	protein_coding	chr1	108458076	108459056
chr1	108459820	108459931	NBPF6_intron_10	intron	protein_coding	chr1	108459110	108459931
chr1	108459932	108460102	NBPF6_10	CDS	protein_coding	chr1	108459932	108460102
chr1	108460103	108460492	NBPF6_intron_11	intron	protein_coding	chr1	108460103	108461131
chr1	108460653	108461131	NBPF6_intron_11	intron	protein_coding	chr1	108460103	108461131
chr1	108461132	108461184	NBPF6_11	CDS	protein_coding	chr1	108461132	108461184
chr1	108461185	108461914	NBPF6_intron_12	intron	protein_coding	chr1	108461185	108461914
chr1	108461915	108462088	NBPF6_12	CDS	protein_coding	chr1	108461915	108462088
chr1	108464947	108464980	NBPF6_intron_13	intron	protein_coding	chr1	108462089	108465186
chr1	108462089	108464782	NBPF6_intron_13	intron	protein_coding	chr1	108462089	108465186
chr1	108466147	108467018	NBPF6_intron_14	intron	protein_coding	chr1	108465425	108467449
chr1	108577251	108577550	FAM102B_intron_1	intron	protein_coding	chr1	108560566	108600564
chr1	109680776	109681205	GSTM2_intron_9	intron	protein_coding	chr1	109675287	109681807
chr1	109683327	109683799	GSTM2_UTR_9	three_prime_UTR	protein_coding	chr1	109683206	109683997
chr1	109699157	109699669	GSTM2_intron_11	intron	protein_coding	chr1	109683998	109701650
chr1	109699838	109699901	GSTM2_intron_11	intron	protein_coding	chr1	109683998	109701650
chr1	109700377	109700449	GSTM2_intron_11	intron	protein_coding	chr1	109683998	109701650
chr1	109700637	109700707	GSTM2_intron_11	intron	protein_coding	chr1	109683998	109701650
chr1	109701782	109702018	GSTM2_UTR_10	three_prime_UTR	protein_coding	chr1	109701651	109702442
chr1	109843312	109843338	LINC01768_intron_3	intron	lincRNA	chr1	109833416	109871366
chr1	109843522	109843554	LINC01768_intron_3	intron	lincRNA	chr1	109833416	109871366
chr1	111544826	111545036	TMIGD3_intron_6	intron	protein_coding	chr1	111503489	111563844
chr1	111544826	111545036	RAP1A_intron_1	intron	protein_coding	chr1	111542510	111619775
chr1	112226729	112226775	AL445426.1_intron_1	intron	lincRNA	chr1	112177614	112360360
chr1	112293499	112293553	AL445426.1_intron_1	intron	lincRNA	chr1	112177614	112360360
chr1	112294479	112294567	AL445426.1_intron_1	intron	lincRNA	chr1	112177614	112360360
chr1	112294703	112294784	AL445426.1_intron_1	intron	lincRNA	chr1	112177614	112360360
chr1	113070458	113070745	AL357055.3_intron_2	intron	lincRNA	chr1	113048562	113072937
chr1	113070838	113070887	AL357055.3_intron_2	intron	lincRNA	chr1	113048562	113072937
chr1	113497569	113497700	MAGI3_intron_1	intron	protein_coding	chr1	113391350	113549513
chr1	113497793	113499006	MAGI3_intron_1	intron	protein_coding	chr1	113391350	113549513
chr1	113499098	113499231	MAGI3_intron_1	intron	protein_coding	chr1	113391350	113549513
chr1	113499405	113499749	MAGI3_intron_1	intron	protein_coding	chr1	113391350	113549513
chr1	113499825	113500480	MAGI3_intron_1	intron	protein_coding	chr1	113391350	113549513
chr1	113500574	113501731	MAGI3_intron_1	intron	protein_coding	chr1	113391350	113549513
chr1	113501861	113502000	MAGI3_intron_1	intron	protein_coding	chr1	113391350	113549513
chr1	113502067	113502737	MAGI3_intron_1	intron	protein_coding	chr1	113391350	113549513
chr1	113502899	113502974	MAGI3_intron_1	intron	protein_coding	chr1	113391350	113549513
chr1	119990663	119990689	NOTCH2_intron_30	intron	protein_coding	chr1	119987083	119992779
chr1	119990980	119991279	NOTCH2_intron_30	intron	protein_coding	chr1	119987083	119992779
chr1	119991311	119991597	NOTCH2_intron_30	intron	protein_coding	chr1	119987083	119992779
chr1	119992250	119992779	NOTCH2_intron_30	intron	protein_coding	chr1	119987083	119992779
chr1	119992780	119993255	NOTCH2_UTR_3	three_prime_UTR	protein_coding	chr1	119992780	119996672
chr1	119993444	119993501	NOTCH2_UTR_3	three_prime_UTR	protein_coding	chr1	119992780	119996672
chr1	119993655	119994023	NOTCH2_UTR_3	three_prime_UTR	protein_coding	chr1	119992780	119996672
chr1	119994143	119994215	NOTCH2_UTR_3	three_prime_UTR	protein_coding	chr1	119992780	119996672
chr1	119994383	119994423	NOTCH2_UTR_3	three_prime_UTR	protein_coding	chr1	119992780	119996672
chr1	120008073	120008391	NOTCH2_intron_33	intron	protein_coding	chr1	120005589	120029904
chr1	120016216	120016322	NOTCH2_intron_33	intron	protein_coding	chr1	120005589	120029904
chr1	120016431	120017030	NOTCH2_intron_33	intron	protein_coding	chr1	120005589	120029904
chr1	120019050	120019766	NOTCH2_intron_33	intron	protein_coding	chr1	120005589	120029904
chr1	120019806	120020456	NOTCH2_intron_33	intron	protein_coding	chr1	120005589	120029904
chr1	120020658	120020695	NOTCH2_intron_33	intron	protein_coding	chr1	120005589	120029904
chr1	120021269	120021332	NOTCH2_intron_33	intron	protein_coding	chr1	120005589	120029904
chr1	120021484	120021529	NOTCH2_intron_33	intron	protein_coding	chr1	120005589	120029904
chr1	120021674	120021811	NOTCH2_intron_33	intron	protein_coding	chr1	120005589	120029904
chr1	120021935	120022481	NOTCH2_intron_33	intron	protein_coding	chr1	120005589	120029904
chr1	120031678	120031701	NOTCH2_intron_34	intron	protein_coding	chr1	120029989	120051482
chr1	120035894	120036565	NOTCH2_intron_34	intron	protein_coding	chr1	120029989	120051482
chr1	120040221	120040350	NOTCH2_intron_34	intron	protein_coding	chr1	120029989	120051482
chr1	120042058	120042137	NOTCH2_intron_34	intron	protein_coding	chr1	120029989	120051482
chr1	120044444	120044549	NOTCH2_intron_34	intron	protein_coding	chr1	120029989	120051482
chr1	120044682	120045213	NOTCH2_intron_34	intron	protein_coding	chr1	120029989	120051482
chr1	120046343	120046589	NOTCH2_intron_34	intron	protein_coding	chr1	120029989	120051482
chr1	120046696	120046830	NOTCH2_intron_34	intron	protein_coding	chr1	120029989	120051482
chr1	120047009	120047100	NOTCH2_intron_34	intron	protein_coding	chr1	120029989	120051482
chr1	120049033	120049120	NOTCH2_intron_34	intron	protein_coding	chr1	120029989	120051482
chr1	120049362	120049456	NOTCH2_intron_34	intron	protein_coding	chr1	120029989	120051482
chr1	120049517	120050008	NOTCH2_intron_34	intron	protein_coding	chr1	120029989	120051482
chr1	120050122	120050191	NOTCH2_intron_34	intron	protein_coding	chr1	120029989	120051482
chr1	120050267	120051218	NOTCH2_intron_34	intron	protein_coding	chr1	120029989	120051482
chr1	120051283	120051482	NOTCH2_intron_34	intron	protein_coding	chr1	120029989	120051482
chr1	120051483	120051779	NOTCH2_UTR_5	five_prime_UTR	protein_coding	chr1	120051483	120051779
chr1	120051780	120053299	NOTCH2_intron_35	intron	protein_coding	chr1	120051780	120054118
chr1	120053783	120053825	NOTCH2_intron_35	intron	protein_coding	chr1	120051780	120054118
chr1	120056215	120056246	NOTCH2_intron_36	intron	protein_coding	chr1	120054226	120069332
chr1	120056292	120056715	NOTCH2_intron_36	intron	protein_coding	chr1	120054226	120069332
chr1	120057517	120057561	NOTCH2_intron_36	intron	protein_coding	chr1	120054226	120069332
chr1	120059221	120059769	NOTCH2_intron_36	intron	protein_coding	chr1	120054226	120069332
chr1	120061718	120061756	NOTCH2_intron_36	intron	protein_coding	chr1	120054226	120069332
chr1	120061995	120062456	NOTCH2_intron_36	intron	protein_coding	chr1	120054226	120069332
chr1	120126974	120127074	RNU6-465P_1	exon	snRNA	chr1	120126974	120127074
chr1	120172331	120172442	SEC22B_intron_5	intron	protein_coding	chr1	120168950	120176305
chr1	120173383	120173772	SEC22B_intron_5	intron	protein_coding	chr1	120168950	120176305
chr1	120174848	120175185	SEC22B_intron_5	intron	protein_coding	chr1	120168950	120176305
chr1	120199930	120199957	AC244669.2_intron_1	intron	unprocessed_pseudogene	chr1	120197318	120251412
chr1	120205264	120205423	AC244669.2_intron_1	intron	unprocessed_pseudogene	chr1	120197318	120251412
chr1	120205445	120206389	AC244669.2_intron_1	intron	unprocessed_pseudogene	chr1	120197318	120251412
chr1	120206560	120206628	AC244669.2_intron_1	intron	unprocessed_pseudogene	chr1	120197318	120251412
chr1	120206727	120207949	AC244669.2_intron_1	intron	unprocessed_pseudogene	chr1	120197318	120251412
chr1	120210937	120210965	AC244669.2_intron_1	intron	unprocessed_pseudogene	chr1	120197318	120251412
chr1	120210995	120211133	AC244669.2_intron_1	intron	unprocessed_pseudogene	chr1	120197318	120251412
chr1	120211806	120212021	AC244669.2_intron_1	intron	unprocessed_pseudogene	chr1	120197318	120251412
chr1	120212062	120212665	AC244669.2_intron_1	intron	unprocessed_pseudogene	chr1	120197318	120251412
chr1	120213382	120214224	AC244669.2_intron_1	intron	unprocessed_pseudogene	chr1	120197318	120251412
chr1	120214326	120214463	AC244669.2_intron_1	intron	unprocessed_pseudogene	chr1	120197318	120251412
chr1	120214819	120214936	AC244669.2_intron_1	intron	unprocessed_pseudogene	chr1	120197318	120251412
chr1	120216583	120216614	AC244669.2_intron_1	intron	unprocessed_pseudogene	chr1	120197318	120251412
chr1	120216802	120216897	AC244669.2_intron_1	intron	unprocessed_pseudogene	chr1	120197318	120251412
chr1	120223449	120223480	AC244669.2_intron_1	intron	unprocessed_pseudogene	chr1	120197318	120251412
chr1	120227843	120227887	AC244669.2_intron_1	intron	unprocessed_pseudogene	chr1	120197318	120251412
chr1	120228030	120228157	AC244669.2_intron_1	intron	unprocessed_pseudogene	chr1	120197318	120251412
chr1	120228277	120228447	AC244669.2_intron_1	intron	unprocessed_pseudogene	chr1	120197318	120251412
chr1	120228783	120228806	AC244669.2_intron_1	intron	unprocessed_pseudogene	chr1	120197318	120251412
chr1	120229329	120229436	AC244669.2_intron_1	intron	unprocessed_pseudogene	chr1	120197318	120251412
chr1	120229692	120229780	AC244669.2_intron_1	intron	unprocessed_pseudogene	chr1	120197318	120251412
chr1	120231786	120231827	AC244669.2_intron_1	intron	unprocessed_pseudogene	chr1	120197318	120251412
chr1	120232011	120232135	AC244669.2_intron_1	intron	unprocessed_pseudogene	chr1	120197318	120251412
chr1	120232399	120232464	AC244669.2_intron_1	intron	unprocessed_pseudogene	chr1	120197318	120251412
chr1	120233778	120233885	AC244669.2_intron_1	intron	unprocessed_pseudogene	chr1	120197318	120251412
chr1	120235087	120235162	AC244669.2_intron_1	intron	unprocessed_pseudogene	chr1	120197318	120251412
chr1	120235303	120236367	AC244669.2_intron_1	intron	unprocessed_pseudogene	chr1	120197318	120251412
chr1	120237901	120238040	AC244669.2_intron_1	intron	unprocessed_pseudogene	chr1	120197318	120251412
chr1	120239096	120239135	AC244669.2_intron_1	intron	unprocessed_pseudogene	chr1	120197318	120251412
chr1	120239300	120239458	AC244669.2_intron_1	intron	unprocessed_pseudogene	chr1	120197318	120251412
chr1	120239486	120240299	AC244669.2_intron_1	intron	unprocessed_pseudogene	chr1	120197318	120251412
chr1	120240470	120240530	AC244669.2_intron_1	intron	unprocessed_pseudogene	chr1	120197318	120251412
chr1	120240823	120240879	AC244669.2_intron_1	intron	unprocessed_pseudogene	chr1	120197318	120251412
chr1	120243122	120243201	AC244669.2_intron_1	intron	unprocessed_pseudogene	chr1	120197318	120251412
chr1	120243385	120243493	AC244669.2_intron_1	intron	unprocessed_pseudogene	chr1	120197318	120251412
chr1	120243637	120244040	AC244669.2_intron_1	intron	unprocessed_pseudogene	chr1	120197318	120251412
chr1	120244858	120244964	AC244669.2_intron_1	intron	unprocessed_pseudogene	chr1	120197318	120251412
chr1	120245259	120245313	AC244669.2_intron_1	intron	unprocessed_pseudogene	chr1	120197318	120251412
chr1	120245495	120245518	AC244669.2_intron_1	intron	unprocessed_pseudogene	chr1	120197318	120251412
chr1	120247067	120247135	AC244669.2_intron_1	intron	unprocessed_pseudogene	chr1	120197318	120251412
chr1	120247193	120247329	AC244669.2_intron_1	intron	unprocessed_pseudogene	chr1	120197318	120251412
chr1	120248420	120250008	AC244669.2_intron_1	intron	unprocessed_pseudogene	chr1	120197318	120251412
chr1	120250163	120250253	AC244669.2_intron_1	intron	unprocessed_pseudogene	chr1	120197318	120251412
chr1	120250439	120250545	AC244669.2_intron_1	intron	unprocessed_pseudogene	chr1	120197318	120251412
chr1	120250679	120251412	AC244669.2_intron_1	intron	unprocessed_pseudogene	chr1	120197318	120251412
chr1	120241041	120242977	AC244669.2_intron_1	intron	unprocessed_pseudogene	chr1	120197318	120251412
chr1	120251413	120251469	AC244669.2_2	exon	unprocessed_pseudogene	chr1	120251413	120251469
chr1	120251506	120251625	AC244669.2_intron_2	intron	unprocessed_pseudogene	chr1	120251470	120256601
chr1	120251664	120252047	AC244669.2_intron_2	intron	unprocessed_pseudogene	chr1	120251470	120256601
chr1	120252179	120252238	AC244669.2_intron_2	intron	unprocessed_pseudogene	chr1	120251470	120256601
chr1	120255321	120256109	AC244669.2_intron_2	intron	unprocessed_pseudogene	chr1	120251470	120256601
chr1	120256916	120256944	AC244669.2_intron_3	intron	unprocessed_pseudogene	chr1	120256755	120277924
chr1	120257016	120257572	AC244669.2_intron_3	intron	unprocessed_pseudogene	chr1	120256755	120277924
chr1	120257691	120257787	AC244669.2_intron_3	intron	unprocessed_pseudogene	chr1	120256755	120277924
chr1	120262120	120262199	AC244669.2_intron_3	intron	unprocessed_pseudogene	chr1	120256755	120277924
chr1	120262335	120263709	AC244669.2_intron_3	intron	unprocessed_pseudogene	chr1	120256755	120277924
chr1	120265416	120265460	AC244669.2_intron_3	intron	unprocessed_pseudogene	chr1	120256755	120277924
chr1	120265630	120265755	AC244669.2_intron_3	intron	unprocessed_pseudogene	chr1	120256755	120277924
chr1	120266722	120266778	AC244669.2_intron_3	intron	unprocessed_pseudogene	chr1	120256755	120277924
chr1	120267011	120267083	AC244669.2_intron_3	intron	unprocessed_pseudogene	chr1	120256755	120277924
chr1	120267254	120267371	AC244669.2_intron_3	intron	unprocessed_pseudogene	chr1	120256755	120277924
chr1	120267418	120267798	AC244669.2_intron_3	intron	unprocessed_pseudogene	chr1	120256755	120277924
chr1	120267867	120268014	AC244669.2_intron_3	intron	unprocessed_pseudogene	chr1	120256755	120277924
chr1	120268182	120268264	AC244669.2_intron_3	intron	unprocessed_pseudogene	chr1	120256755	120277924
chr1	120268544	120268610	AC244669.2_intron_3	intron	unprocessed_pseudogene	chr1	120256755	120277924
chr1	120271059	120271190	AC244669.2_intron_3	intron	unprocessed_pseudogene	chr1	120256755	120277924
chr1	120271324	120271410	AC244669.2_intron_3	intron	unprocessed_pseudogene	chr1	120256755	120277924
chr1	120271508	120271641	AC244669.2_intron_3	intron	unprocessed_pseudogene	chr1	120256755	120277924
chr1	120271799	120272008	AC244669.2_intron_3	intron	unprocessed_pseudogene	chr1	120256755	120277924
chr1	120272075	120272574	AC244669.2_intron_3	intron	unprocessed_pseudogene	chr1	120256755	120277924
chr1	120277383	120277924	AC244669.2_intron_3	intron	unprocessed_pseudogene	chr1	120256755	120277924
chr1	120274369	120276856	AC244669.2_intron_3	intron	unprocessed_pseudogene	chr1	120256755	120277924
chr1	120277925	120278036	AC244669.2_4	exon	unprocessed_pseudogene	chr1	120277925	120278036
chr1	120278037	120278245	AC244669.2_intron_4	intron	unprocessed_pseudogene	chr1	120278037	120319189
chr1	120278315	120278387	AC244669.2_intron_4	intron	unprocessed_pseudogene	chr1	120278037	120319189
chr1	120278757	120281161	AC244669.2_intron_4	intron	unprocessed_pseudogene	chr1	120278037	120319189
chr1	120281269	120281423	AC244669.2_intron_4	intron	unprocessed_pseudogene	chr1	120278037	120319189
chr1	120281450	120284191	AC244669.2_intron_4	intron	unprocessed_pseudogene	chr1	120278037	120319189
chr1	120284407	120284464	AC244669.2_intron_4	intron	unprocessed_pseudogene	chr1	120278037	120319189
chr1	120284671	120286611	AC244669.2_intron_4	intron	unprocessed_pseudogene	chr1	120278037	120319189
chr1	120286700	120290824	AC244669.2_intron_4	intron	unprocessed_pseudogene	chr1	120278037	120319189
chr1	120299921	120305585	AC244669.2_intron_4	intron	unprocessed_pseudogene	chr1	120278037	120319189
chr1	120306870	120306970	AC244669.2_intron_4	intron	unprocessed_pseudogene	chr1	120278037	120319189
chr1	120307125	120307208	AC244669.2_intron_4	intron	unprocessed_pseudogene	chr1	120278037	120319189
chr1	120307914	120307942	AC244669.2_intron_4	intron	unprocessed_pseudogene	chr1	120278037	120319189
chr1	120308114	120308193	AC244669.2_intron_4	intron	unprocessed_pseudogene	chr1	120278037	120319189
chr1	120308294	120310008	AC244669.2_intron_4	intron	unprocessed_pseudogene	chr1	120278037	120319189
chr1	120310076	120310211	AC244669.2_intron_4	intron	unprocessed_pseudogene	chr1	120278037	120319189
chr1	120310371	120310485	AC244669.2_intron_4	intron	unprocessed_pseudogene	chr1	120278037	120319189
chr1	120310592	120315046	AC244669.2_intron_4	intron	unprocessed_pseudogene	chr1	120278037	120319189
chr1	120318313	120319189	AC244669.2_intron_4	intron	unprocessed_pseudogene	chr1	120278037	120319189
chr1	120290859	120299195	AC244669.2_intron_4	intron	unprocessed_pseudogene	chr1	120278037	120319189
chr1	120319190	120319314	AC244669.2_5	exon	unprocessed_pseudogene	chr1	120319190	120319314
chr1	120319315	120319375	AC244669.2_intron_5	intron	unprocessed_pseudogene	chr1	120319315	120319502
chr1	120319421	120319502	AC244669.2_intron_5	intron	unprocessed_pseudogene	chr1	120319315	120319502
chr1	120319503	120319554	AC244669.2_6	exon	unprocessed_pseudogene	chr1	120319503	120319680
chr1	120228046	120228157	RF00100_1	exon	misc_RNA	chr1	120228046	120228295
chr1	120267334	120267371	AC244669.1_1	exon	transcribed_unprocessed_pseudogene	chr1	120267334	120267838
chr1	120267418	120267798	AC244669.1_1	exon	transcribed_unprocessed_pseudogene	chr1	120267334	120267838
chr1	120267867	120268014	AC244669.1_intron_1	intron	transcribed_unprocessed_pseudogene	chr1	120267839	120336867
chr1	120268182	120268264	AC244669.1_intron_1	intron	transcribed_unprocessed_pseudogene	chr1	120267839	120336867
chr1	120268544	120268610	AC244669.1_intron_1	intron	transcribed_unprocessed_pseudogene	chr1	120267839	120336867
chr1	120271059	120271190	AC244669.1_intron_1	intron	transcribed_unprocessed_pseudogene	chr1	120267839	120336867
chr1	120271324	120271410	AC244669.1_intron_1	intron	transcribed_unprocessed_pseudogene	chr1	120267839	120336867
chr1	120271508	120271641	AC244669.1_intron_1	intron	transcribed_unprocessed_pseudogene	chr1	120267839	120336867
chr1	120271799	120272008	AC244669.1_intron_1	intron	transcribed_unprocessed_pseudogene	chr1	120267839	120336867
chr1	120272075	120272574	AC244669.1_intron_1	intron	transcribed_unprocessed_pseudogene	chr1	120267839	120336867
chr1	120277383	120278245	AC244669.1_intron_1	intron	transcribed_unprocessed_pseudogene	chr1	120267839	120336867
chr1	120278315	120278387	AC244669.1_intron_1	intron	transcribed_unprocessed_pseudogene	chr1	120267839	120336867
chr1	120278757	120281161	AC244669.1_intron_1	intron	transcribed_unprocessed_pseudogene	chr1	120267839	120336867
chr1	120281269	120281423	AC244669.1_intron_1	intron	transcribed_unprocessed_pseudogene	chr1	120267839	120336867
chr1	120281450	120284191	AC244669.1_intron_1	intron	transcribed_unprocessed_pseudogene	chr1	120267839	120336867
chr1	120284407	120284464	AC244669.1_intron_1	intron	transcribed_unprocessed_pseudogene	chr1	120267839	120336867
chr1	120284671	120286611	AC244669.1_intron_1	intron	transcribed_unprocessed_pseudogene	chr1	120267839	120336867
chr1	120286700	120290824	AC244669.1_intron_1	intron	transcribed_unprocessed_pseudogene	chr1	120267839	120336867
chr1	120299921	120305585	AC244669.1_intron_1	intron	transcribed_unprocessed_pseudogene	chr1	120267839	120336867
chr1	120306870	120306970	AC244669.1_intron_1	intron	transcribed_unprocessed_pseudogene	chr1	120267839	120336867
chr1	120307125	120307208	AC244669.1_intron_1	intron	transcribed_unprocessed_pseudogene	chr1	120267839	120336867
chr1	120307914	120307942	AC244669.1_intron_1	intron	transcribed_unprocessed_pseudogene	chr1	120267839	120336867
chr1	120308114	120308193	AC244669.1_intron_1	intron	transcribed_unprocessed_pseudogene	chr1	120267839	120336867
chr1	120308294	120310008	AC244669.1_intron_1	intron	transcribed_unprocessed_pseudogene	chr1	120267839	120336867
chr1	120310076	120310211	AC244669.1_intron_1	intron	transcribed_unprocessed_pseudogene	chr1	120267839	120336867
chr1	120310371	120310485	AC244669.1_intron_1	intron	transcribed_unprocessed_pseudogene	chr1	120267839	120336867
chr1	120310592	120315046	AC244669.1_intron_1	intron	transcribed_unprocessed_pseudogene	chr1	120267839	120336867
chr1	120318313	120319375	AC244669.1_intron_1	intron	transcribed_unprocessed_pseudogene	chr1	120267839	120336867
chr1	120319421	120319554	AC244669.1_intron_1	intron	transcribed_unprocessed_pseudogene	chr1	120267839	120336867
chr1	120319756	120319916	AC244669.1_intron_1	intron	transcribed_unprocessed_pseudogene	chr1	120267839	120336867
chr1	120319968	120320441	AC244669.1_intron_1	intron	transcribed_unprocessed_pseudogene	chr1	120267839	120336867
chr1	120320591	120320661	AC244669.1_intron_1	intron	transcribed_unprocessed_pseudogene	chr1	120267839	120336867
chr1	120321297	120321663	AC244669.1_intron_1	intron	transcribed_unprocessed_pseudogene	chr1	120267839	120336867
chr1	120323353	120323413	AC244669.1_intron_1	intron	transcribed_unprocessed_pseudogene	chr1	120267839	120336867
chr1	120323584	120323678	AC244669.1_intron_1	intron	transcribed_unprocessed_pseudogene	chr1	120267839	120336867
chr1	120323796	120323974	AC244669.1_intron_1	intron	transcribed_unprocessed_pseudogene	chr1	120267839	120336867
chr1	120325687	120325711	AC244669.1_intron_1	intron	transcribed_unprocessed_pseudogene	chr1	120267839	120336867
chr1	120326343	120326743	AC244669.1_intron_1	intron	transcribed_unprocessed_pseudogene	chr1	120267839	120336867
chr1	120326840	120326883	AC244669.1_intron_1	intron	transcribed_unprocessed_pseudogene	chr1	120267839	120336867
chr1	120327319	120327425	AC244669.1_intron_1	intron	transcribed_unprocessed_pseudogene	chr1	120267839	120336867
chr1	120327540	120327971	AC244669.1_intron_1	intron	transcribed_unprocessed_pseudogene	chr1	120267839	120336867
chr1	120328005	120328175	AC244669.1_intron_1	intron	transcribed_unprocessed_pseudogene	chr1	120267839	120336867
chr1	120328318	120328470	AC244669.1_intron_1	intron	transcribed_unprocessed_pseudogene	chr1	120267839	120336867
chr1	120328584	120328766	AC244669.1_intron_1	intron	transcribed_unprocessed_pseudogene	chr1	120267839	120336867
chr1	120330339	120330435	AC244669.1_intron_1	intron	transcribed_unprocessed_pseudogene	chr1	120267839	120336867
chr1	120331039	120331066	AC244669.1_intron_1	intron	transcribed_unprocessed_pseudogene	chr1	120267839	120336867
chr1	120331642	120331753	AC244669.1_intron_1	intron	transcribed_unprocessed_pseudogene	chr1	120267839	120336867
chr1	120335538	120335577	AC244669.1_intron_1	intron	transcribed_unprocessed_pseudogene	chr1	120267839	120336867
chr1	120274369	120276856	AC244669.1_intron_1	intron	transcribed_unprocessed_pseudogene	chr1	120267839	120336867
chr1	120290859	120299195	AC244669.1_intron_1	intron	transcribed_unprocessed_pseudogene	chr1	120267839	120336867
chr1	120336060	120336867	AC244669.1_intron_1	intron	transcribed_unprocessed_pseudogene	chr1	120267839	120336867
chr1	120336868	120336907	AC244669.1_2	exon	transcribed_unprocessed_pseudogene	chr1	120336868	120336907
chr1	120336908	120337419	AC244669.1_intron_2	intron	transcribed_unprocessed_pseudogene	chr1	120336908	120337419
chr1	120337420	120337614	AC244669.1_3	exon	transcribed_unprocessed_pseudogene	chr1	120337420	120337614
chr1	120337615	120340543	AC244669.1_intron_3	intron	transcribed_unprocessed_pseudogene	chr1	120337615	120340754
chr1	120436991	120438542	NBPF8_intron_1	intron	unprocessed_pseudogene	chr1	120436698	120438542
chr1	120438543	120438646	NBPF8_2	exon	unprocessed_pseudogene	chr1	120438543	120438646
chr1	120438647	120439474	NBPF8_intron_2	intron	unprocessed_pseudogene	chr1	120438647	120439474
chr1	120439475	120439690	NBPF8_3	exon	unprocessed_pseudogene	chr1	120439475	120439690
chr1	120439811	120440740	NBPF8_intron_3	intron	unprocessed_pseudogene	chr1	120439691	120440740
chr1	120439691	120439772	NBPF8_intron_3	intron	unprocessed_pseudogene	chr1	120439691	120440740
chr1	120440741	120440814	NBPF8_4	exon	unprocessed_pseudogene	chr1	120440741	120440814
chr1	120440815	120441027	NBPF8_intron_4	intron	unprocessed_pseudogene	chr1	120440815	120441276
chr1	120441225	120441276	NBPF8_intron_4	intron	unprocessed_pseudogene	chr1	120440815	120441276
chr1	120441465	120441489	NBPF8_5	exon	unprocessed_pseudogene	chr1	120441277	120441489
chr1	120441752	120442839	NBPF8_intron_5	intron	unprocessed_pseudogene	chr1	120441490	120442839
chr1	120442840	120442905	NBPF8_6	exon	unprocessed_pseudogene	chr1	120442840	120443050
chr1	120443175	120444895	NBPF8_intron_6	intron	unprocessed_pseudogene	chr1	120443051	120444895
chr1	120444896	120444999	NBPF8_7	exon	unprocessed_pseudogene	chr1	120444896	120444999
chr1	120445000	120445777	NBPF8_intron_7	intron	unprocessed_pseudogene	chr1	120445000	120445827
chr1	120446487	120447092	NBPF8_intron_8	intron	unprocessed_pseudogene	chr1	120446044	120447092
chr1	120447093	120447166	NBPF8_9	exon	unprocessed_pseudogene	chr1	120447093	120447166
chr1	120447167	120447628	NBPF8_intron_9	intron	unprocessed_pseudogene	chr1	120447167	120447628
chr1	120447629	120447665	NBPF8_10	exon	unprocessed_pseudogene	chr1	120447629	120447841
chr1	120447771	120447841	NBPF8_10	exon	unprocessed_pseudogene	chr1	120447629	120447841
chr1	120447842	120448905	NBPF8_intron_10	intron	unprocessed_pseudogene	chr1	120447842	120449191
chr1	120457231	120457412	NBPF8_intron_16	intron	unprocessed_pseudogene	chr1	120455461	120459365
chr1	120457482	120457526	NBPF8_intron_16	intron	unprocessed_pseudogene	chr1	120455461	120459365
chr1	120457631	120457677	NBPF8_intron_16	intron	unprocessed_pseudogene	chr1	120455461	120459365
chr1	120457809	120457862	NBPF8_intron_16	intron	unprocessed_pseudogene	chr1	120455461	120459365
chr1	120457907	120459103	NBPF8_intron_16	intron	unprocessed_pseudogene	chr1	120455461	120459365
chr1	120459213	120459240	NBPF8_intron_16	intron	unprocessed_pseudogene	chr1	120455461	120459365
chr1	120463798	120463856	NBPF8_intron_22	intron	unprocessed_pseudogene	chr1	120463728	120464374
chr1	120466655	120467330	NBPF8_25	exon	unprocessed_pseudogene	chr1	120465977	120467739
chr1	120467354	120467381	NBPF8_25	exon	unprocessed_pseudogene	chr1	120465977	120467739
chr1	120494105	120494136	AC241952.1_intron_4	intron	transcribed_unprocessed_pseudogene	chr1	120493302	120494232
chr1	120498125	120498271	AC241952.1_intron_7	intron	transcribed_unprocessed_pseudogene	chr1	120497422	120501108
chr1	120503103	120503274	AC241952.1_intron_9	intron	transcribed_unprocessed_pseudogene	chr1	120502118	120503598
chr1	120504917	120505005	AC241952.1_intron_11	intron	transcribed_unprocessed_pseudogene	chr1	120504514	120505709
chr1	120510406	120510825	AC241952.1_intron_13	intron	transcribed_unprocessed_pseudogene	chr1	120509671	120511664
chr1	120513683	120513711	AC241952.1_intron_15	intron	transcribed_unprocessed_pseudogene	chr1	120512694	120513764
chr1	120513928	120514593	AC241952.1_intron_16	intron	transcribed_unprocessed_pseudogene	chr1	120513818	120514823
chr1	120517254	120517352	AC241952.1_18	exon	transcribed_unprocessed_pseudogene	chr1	120516823	120517352
chr1	120517477	120517632	AC241952.1_intron_18	intron	transcribed_unprocessed_pseudogene	chr1	120517353	120518528
chr1	120518705	120518797	AC241952.1_intron_19	intron	transcribed_unprocessed_pseudogene	chr1	120518650	120519216
chr1	120528720	120528751	AC241952.1_23	exon	transcribed_unprocessed_pseudogene	chr1	120528386	120530384
chr1	120532345	120532452	AC241952.1_intron_24	intron	transcribed_unprocessed_pseudogene	chr1	120532090	120536309
chr1	120532589	120532688	AC241952.1_intron_24	intron	transcribed_unprocessed_pseudogene	chr1	120532090	120536309
chr1	120533598	120533671	AC241952.1_intron_24	intron	transcribed_unprocessed_pseudogene	chr1	120532090	120536309
chr1	120536271	120536309	AC241952.1_intron_24	intron	transcribed_unprocessed_pseudogene	chr1	120532090	120536309
chr1	120536310	120536402	AC241952.1_25	exon	transcribed_unprocessed_pseudogene	chr1	120536310	120536402
chr1	120536403	120536885	AC241952.1_intron_25	intron	transcribed_unprocessed_pseudogene	chr1	120536403	120538321
chr1	120550392	120550430	AC241952.1_intron_36	intron	transcribed_unprocessed_pseudogene	chr1	120550277	120573070
chr1	120550528	120550673	AC241952.1_intron_36	intron	transcribed_unprocessed_pseudogene	chr1	120550277	120573070
chr1	120553724	120553969	AC241952.1_intron_36	intron	transcribed_unprocessed_pseudogene	chr1	120550277	120573070
chr1	120567297	120567684	AC241952.1_intron_36	intron	transcribed_unprocessed_pseudogene	chr1	120550277	120573070
chr1	120567890	120567913	AC241952.1_intron_36	intron	transcribed_unprocessed_pseudogene	chr1	120550277	120573070
chr1	120574697	120575378	AC241952.1_intron_37	intron	transcribed_unprocessed_pseudogene	chr1	120573190	120578704
chr1	120577023	120577182	AC241952.1_intron_37	intron	transcribed_unprocessed_pseudogene	chr1	120573190	120578704
chr1	120577944	120578396	AC241952.1_intron_37	intron	transcribed_unprocessed_pseudogene	chr1	120573190	120578704
chr1	120579041	120579069	AC241952.1_intron_38	intron	transcribed_unprocessed_pseudogene	chr1	120578882	120579069
chr1	120579070	120579194	AC241952.1_39	exon	transcribed_unprocessed_pseudogene	chr1	120579070	120579194
chr1	120579195	120579355	AC241952.1_intron_39	intron	transcribed_unprocessed_pseudogene	chr1	120579195	120620353
chr1	120590203	120590266	AC241952.1_intron_39	intron	transcribed_unprocessed_pseudogene	chr1	120579195	120620353
chr1	120590443	120590483	AC241952.1_intron_39	intron	transcribed_unprocessed_pseudogene	chr1	120579195	120620353
chr1	120592818	120598761	AC241952.1_intron_39	intron	transcribed_unprocessed_pseudogene	chr1	120579195	120620353
chr1	120607565	120611683	AC241952.1_intron_39	intron	transcribed_unprocessed_pseudogene	chr1	120579195	120620353
chr1	120611805	120611989	AC241952.1_intron_39	intron	transcribed_unprocessed_pseudogene	chr1	120579195	120620353
chr1	120612013	120613805	AC241952.1_intron_39	intron	transcribed_unprocessed_pseudogene	chr1	120579195	120620353
chr1	120613918	120613972	AC241952.1_intron_39	intron	transcribed_unprocessed_pseudogene	chr1	120579195	120620353
chr1	120614381	120617136	AC241952.1_intron_39	intron	transcribed_unprocessed_pseudogene	chr1	120579195	120620353
chr1	120619784	120619835	AC241952.1_intron_39	intron	transcribed_unprocessed_pseudogene	chr1	120579195	120620353
chr1	120620013	120620138	AC241952.1_intron_39	intron	transcribed_unprocessed_pseudogene	chr1	120579195	120620353
chr1	120620205	120620353	AC241952.1_intron_39	intron	transcribed_unprocessed_pseudogene	chr1	120579195	120620353
chr1	120598897	120607523	AC241952.1_intron_39	intron	transcribed_unprocessed_pseudogene	chr1	120579195	120620353
chr1	120617226	120619608	AC241952.1_intron_39	intron	transcribed_unprocessed_pseudogene	chr1	120579195	120620353
chr1	120583304	120590039	AC241952.1_intron_39	intron	transcribed_unprocessed_pseudogene	chr1	120579195	120620353
chr1	120620354	120620465	AC241952.1_40	exon	transcribed_unprocessed_pseudogene	chr1	120620354	120620465
chr1	120620466	120621209	AC241952.1_intron_40	intron	transcribed_unprocessed_pseudogene	chr1	120620466	120641606
chr1	120621318	120624319	AC241952.1_intron_40	intron	transcribed_unprocessed_pseudogene	chr1	120620466	120641606
chr1	120625539	120625686	AC241952.1_intron_40	intron	transcribed_unprocessed_pseudogene	chr1	120620466	120641606
chr1	120625855	120625948	AC241952.1_intron_40	intron	transcribed_unprocessed_pseudogene	chr1	120620466	120641606
chr1	120626155	120626193	AC241952.1_intron_40	intron	transcribed_unprocessed_pseudogene	chr1	120620466	120641606
chr1	120626834	120626861	AC241952.1_intron_40	intron	transcribed_unprocessed_pseudogene	chr1	120620466	120641606
chr1	120627174	120627331	AC241952.1_intron_40	intron	transcribed_unprocessed_pseudogene	chr1	120620466	120641606
chr1	120627886	120627962	AC241952.1_intron_40	intron	transcribed_unprocessed_pseudogene	chr1	120620466	120641606
chr1	120628326	120628420	AC241952.1_intron_40	intron	transcribed_unprocessed_pseudogene	chr1	120620466	120641606
chr1	120630064	120630187	AC241952.1_intron_40	intron	transcribed_unprocessed_pseudogene	chr1	120620466	120641606
chr1	120630649	120630987	AC241952.1_intron_40	intron	transcribed_unprocessed_pseudogene	chr1	120620466	120641606
chr1	120635990	120636079	AC241952.1_intron_40	intron	transcribed_unprocessed_pseudogene	chr1	120620466	120641606
chr1	120636213	120636269	AC241952.1_intron_40	intron	transcribed_unprocessed_pseudogene	chr1	120620466	120641606
chr1	120640574	120641458	AC241952.1_intron_40	intron	transcribed_unprocessed_pseudogene	chr1	120620466	120641606
chr1	120634694	120635967	AC241952.1_intron_40	intron	transcribed_unprocessed_pseudogene	chr1	120620466	120641606
chr1	120641642	120641695	AC241952.1_41	exon	transcribed_unprocessed_pseudogene	chr1	120641607	120641759
chr1	120641876	120641923	AC241952.1_intron_41	intron	transcribed_unprocessed_pseudogene	chr1	120641760	120646871
chr1	120642332	120642458	AC241952.1_intron_41	intron	transcribed_unprocessed_pseudogene	chr1	120641760	120646871
chr1	120642544	120643050	AC241952.1_intron_41	intron	transcribed_unprocessed_pseudogene	chr1	120641760	120646871
chr1	120646358	120646397	AC241952.1_intron_41	intron	transcribed_unprocessed_pseudogene	chr1	120641760	120646871
chr1	120646451	120646493	AC241952.1_intron_41	intron	transcribed_unprocessed_pseudogene	chr1	120641760	120646871
chr1	120646727	120646754	AC241952.1_intron_41	intron	transcribed_unprocessed_pseudogene	chr1	120641760	120646871
chr1	120646946	120646973	AC241952.1_intron_42	intron	transcribed_unprocessed_pseudogene	chr1	120646929	120701055
chr1	120647174	120647675	AC241952.1_intron_42	intron	transcribed_unprocessed_pseudogene	chr1	120646929	120701055
chr1	120649038	120649919	AC241952.1_intron_42	intron	transcribed_unprocessed_pseudogene	chr1	120646929	120701055
chr1	120651023	120651048	AC241952.1_intron_42	intron	transcribed_unprocessed_pseudogene	chr1	120646929	120701055
chr1	120655449	120657358	AC241952.1_intron_42	intron	transcribed_unprocessed_pseudogene	chr1	120646929	120701055
chr1	120657484	120657583	AC241952.1_intron_42	intron	transcribed_unprocessed_pseudogene	chr1	120646929	120701055
chr1	120658390	120659031	AC241952.1_intron_42	intron	transcribed_unprocessed_pseudogene	chr1	120646929	120701055
chr1	120659213	120659505	AC241952.1_intron_42	intron	transcribed_unprocessed_pseudogene	chr1	120646929	120701055
chr1	120661884	120661931	AC241952.1_intron_42	intron	transcribed_unprocessed_pseudogene	chr1	120646929	120701055
chr1	120662065	120662123	AC241952.1_intron_42	intron	transcribed_unprocessed_pseudogene	chr1	120646929	120701055
chr1	120662175	120663329	AC241952.1_intron_42	intron	transcribed_unprocessed_pseudogene	chr1	120646929	120701055
chr1	120663494	120663592	AC241952.1_intron_42	intron	transcribed_unprocessed_pseudogene	chr1	120646929	120701055
chr1	120663701	120663892	AC241952.1_intron_42	intron	transcribed_unprocessed_pseudogene	chr1	120646929	120701055
chr1	120663915	120663953	AC241952.1_intron_42	intron	transcribed_unprocessed_pseudogene	chr1	120646929	120701055
chr1	120664892	120664922	AC241952.1_intron_42	intron	transcribed_unprocessed_pseudogene	chr1	120646929	120701055
chr1	120665659	120665780	AC241952.1_intron_42	intron	transcribed_unprocessed_pseudogene	chr1	120646929	120701055
chr1	120665913	120666069	AC241952.1_intron_42	intron	transcribed_unprocessed_pseudogene	chr1	120646929	120701055
chr1	120666131	120666242	AC241952.1_intron_42	intron	transcribed_unprocessed_pseudogene	chr1	120646929	120701055
chr1	120666367	120666422	AC241952.1_intron_42	intron	transcribed_unprocessed_pseudogene	chr1	120646929	120701055
chr1	120666554	120666676	AC241952.1_intron_42	intron	transcribed_unprocessed_pseudogene	chr1	120646929	120701055
chr1	120666773	120666905	AC241952.1_intron_42	intron	transcribed_unprocessed_pseudogene	chr1	120646929	120701055
chr1	120667037	120667103	AC241952.1_intron_42	intron	transcribed_unprocessed_pseudogene	chr1	120646929	120701055
chr1	120667482	120667722	AC241952.1_intron_42	intron	transcribed_unprocessed_pseudogene	chr1	120646929	120701055
chr1	120668684	120668730	AC241952.1_intron_42	intron	transcribed_unprocessed_pseudogene	chr1	120646929	120701055
chr1	120668909	120668984	AC241952.1_intron_42	intron	transcribed_unprocessed_pseudogene	chr1	120646929	120701055
chr1	120669241	120669387	AC241952.1_intron_42	intron	transcribed_unprocessed_pseudogene	chr1	120646929	120701055
chr1	120669569	120670164	AC241952.1_intron_42	intron	transcribed_unprocessed_pseudogene	chr1	120646929	120701055
chr1	120670335	120670372	AC241952.1_intron_42	intron	transcribed_unprocessed_pseudogene	chr1	120646929	120701055
chr1	120672580	120672674	AC241952.1_intron_42	intron	transcribed_unprocessed_pseudogene	chr1	120646929	120701055
chr1	120672938	120673019	AC241952.1_intron_42	intron	transcribed_unprocessed_pseudogene	chr1	120646929	120701055
chr1	120673190	120673223	AC241952.1_intron_42	intron	transcribed_unprocessed_pseudogene	chr1	120646929	120701055
chr1	120674939	120674969	AC241952.1_intron_42	intron	transcribed_unprocessed_pseudogene	chr1	120646929	120701055
chr1	120675857	120675928	AC241952.1_intron_42	intron	transcribed_unprocessed_pseudogene	chr1	120646929	120701055
chr1	120676090	120676118	AC241952.1_intron_42	intron	transcribed_unprocessed_pseudogene	chr1	120646929	120701055
chr1	120680341	120680542	AC241952.1_intron_42	intron	transcribed_unprocessed_pseudogene	chr1	120646929	120701055
chr1	120681524	120681621	AC241952.1_intron_42	intron	transcribed_unprocessed_pseudogene	chr1	120646929	120701055
chr1	120684235	120684510	AC241952.1_intron_42	intron	transcribed_unprocessed_pseudogene	chr1	120646929	120701055
chr1	120684652	120684688	AC241952.1_intron_42	intron	transcribed_unprocessed_pseudogene	chr1	120646929	120701055
chr1	120684914	120684954	AC241952.1_intron_42	intron	transcribed_unprocessed_pseudogene	chr1	120646929	120701055
chr1	120685130	120686631	AC241952.1_intron_42	intron	transcribed_unprocessed_pseudogene	chr1	120646929	120701055
chr1	120687093	120687159	AC241952.1_intron_42	intron	transcribed_unprocessed_pseudogene	chr1	120646929	120701055
chr1	120687284	120687769	AC241952.1_intron_42	intron	transcribed_unprocessed_pseudogene	chr1	120646929	120701055
chr1	120687883	120688481	AC241952.1_intron_42	intron	transcribed_unprocessed_pseudogene	chr1	120646929	120701055
chr1	120689328	120689843	AC241952.1_intron_42	intron	transcribed_unprocessed_pseudogene	chr1	120646929	120701055
chr1	120689887	120690012	AC241952.1_intron_42	intron	transcribed_unprocessed_pseudogene	chr1	120646929	120701055
chr1	120690173	120690205	AC241952.1_intron_42	intron	transcribed_unprocessed_pseudogene	chr1	120646929	120701055
chr1	120690381	120690489	AC241952.1_intron_42	intron	transcribed_unprocessed_pseudogene	chr1	120646929	120701055
chr1	120690629	120691849	AC241952.1_intron_42	intron	transcribed_unprocessed_pseudogene	chr1	120646929	120701055
chr1	120691987	120692115	AC241952.1_intron_42	intron	transcribed_unprocessed_pseudogene	chr1	120646929	120701055
chr1	120692243	120693201	AC241952.1_intron_42	intron	transcribed_unprocessed_pseudogene	chr1	120646929	120701055
chr1	120694403	120694674	AC241952.1_intron_42	intron	transcribed_unprocessed_pseudogene	chr1	120646929	120701055
chr1	120694821	120694925	AC241952.1_intron_42	intron	transcribed_unprocessed_pseudogene	chr1	120646929	120701055
chr1	120694956	120695013	AC241952.1_intron_42	intron	transcribed_unprocessed_pseudogene	chr1	120646929	120701055
chr1	120696923	120696946	AC241952.1_intron_42	intron	transcribed_unprocessed_pseudogene	chr1	120646929	120701055
chr1	120697130	120698473	AC241952.1_intron_42	intron	transcribed_unprocessed_pseudogene	chr1	120646929	120701055
chr1	120699796	120700327	AC241952.1_intron_42	intron	transcribed_unprocessed_pseudogene	chr1	120646929	120701055
chr1	120700495	120700538	AC241952.1_intron_42	intron	transcribed_unprocessed_pseudogene	chr1	120646929	120701055
chr1	120670127	120670164	RF00100_1	exon	misc_RNA	chr1	120670127	120670376
chr1	120670335	120670372	RF00100_1	exon	misc_RNA	chr1	120670127	120670376
chr1	120725147	120725176	NBPF26_intron_1	intron	protein_coding	chr1	120724251	120763626
chr1	120725368	120725419	NBPF26_intron_1	intron	protein_coding	chr1	120724251	120763626
chr1	120725616	120725670	NBPF26_intron_1	intron	protein_coding	chr1	120724251	120763626
chr1	120730983	120731684	NBPF26_intron_1	intron	protein_coding	chr1	120724251	120763626
chr1	120731840	120731898	NBPF26_intron_1	intron	protein_coding	chr1	120724251	120763626
chr1	120733783	120734338	NBPF26_intron_1	intron	protein_coding	chr1	120724251	120763626
chr1	120734489	120734573	NBPF26_intron_1	intron	protein_coding	chr1	120724251	120763626
chr1	120734770	120734822	NBPF26_intron_1	intron	protein_coding	chr1	120724251	120763626
chr1	120735522	120735659	NBPF26_intron_1	intron	protein_coding	chr1	120724251	120763626
chr1	120735791	120735819	NBPF26_intron_1	intron	protein_coding	chr1	120724251	120763626
chr1	120735925	120736099	NBPF26_intron_1	intron	protein_coding	chr1	120724251	120763626
chr1	120736306	120736353	NBPF26_intron_1	intron	protein_coding	chr1	120724251	120763626
chr1	120736720	120737387	NBPF26_intron_1	intron	protein_coding	chr1	120724251	120763626
chr1	120737553	120737605	NBPF26_intron_1	intron	protein_coding	chr1	120724251	120763626
chr1	120738102	120738236	NBPF26_intron_1	intron	protein_coding	chr1	120724251	120763626
chr1	120738335	120738474	NBPF26_intron_1	intron	protein_coding	chr1	120724251	120763626
chr1	120738668	120738698	NBPF26_intron_1	intron	protein_coding	chr1	120724251	120763626
chr1	120739217	120739262	NBPF26_intron_1	intron	protein_coding	chr1	120724251	120763626
chr1	120739440	120739508	NBPF26_intron_1	intron	protein_coding	chr1	120724251	120763626
chr1	120739678	120739805	NBPF26_intron_1	intron	protein_coding	chr1	120724251	120763626
chr1	120740321	120742308	NBPF26_intron_1	intron	protein_coding	chr1	120724251	120763626
chr1	120742358	120743204	NBPF26_intron_1	intron	protein_coding	chr1	120724251	120763626
chr1	120743367	120743416	NBPF26_intron_1	intron	protein_coding	chr1	120724251	120763626
chr1	120744197	120744243	NBPF26_intron_1	intron	protein_coding	chr1	120724251	120763626
chr1	120744439	120744577	NBPF26_intron_1	intron	protein_coding	chr1	120724251	120763626
chr1	120744692	120744864	NBPF26_intron_1	intron	protein_coding	chr1	120724251	120763626
chr1	120745729	120745769	NBPF26_intron_1	intron	protein_coding	chr1	120724251	120763626
chr1	120745992	120746036	NBPF26_intron_1	intron	protein_coding	chr1	120724251	120763626
chr1	120746187	120746665	NBPF26_intron_1	intron	protein_coding	chr1	120724251	120763626
chr1	120746807	120746861	NBPF26_intron_1	intron	protein_coding	chr1	120724251	120763626
chr1	120747299	120747352	NBPF26_intron_1	intron	protein_coding	chr1	120724251	120763626
chr1	120747552	120747626	NBPF26_intron_1	intron	protein_coding	chr1	120724251	120763626
chr1	120747999	120748040	NBPF26_intron_1	intron	protein_coding	chr1	120724251	120763626
chr1	120748201	120748951	NBPF26_intron_1	intron	protein_coding	chr1	120724251	120763626
chr1	120749064	120749169	NBPF26_intron_1	intron	protein_coding	chr1	120724251	120763626
chr1	120749346	120749418	NBPF26_intron_1	intron	protein_coding	chr1	120724251	120763626
chr1	120749586	120749668	NBPF26_intron_1	intron	protein_coding	chr1	120724251	120763626
chr1	120749819	120749960	NBPF26_intron_1	intron	protein_coding	chr1	120724251	120763626
chr1	120751144	120751542	NBPF26_intron_1	intron	protein_coding	chr1	120724251	120763626
chr1	120751709	120751812	NBPF26_intron_1	intron	protein_coding	chr1	120724251	120763626
chr1	120751863	120752504	NBPF26_intron_1	intron	protein_coding	chr1	120724251	120763626
chr1	120752552	120752584	NBPF26_intron_1	intron	protein_coding	chr1	120724251	120763626
chr1	120753356	120753465	NBPF26_intron_1	intron	protein_coding	chr1	120724251	120763626
chr1	120753568	120753789	NBPF26_intron_1	intron	protein_coding	chr1	120724251	120763626
chr1	120755234	120755357	NBPF26_intron_1	intron	protein_coding	chr1	120724251	120763626
chr1	120757043	120757830	NBPF26_intron_1	intron	protein_coding	chr1	120724251	120763626
chr1	120761661	120761719	NBPF26_intron_1	intron	protein_coding	chr1	120724251	120763626
chr1	120761880	120761943	NBPF26_intron_1	intron	protein_coding	chr1	120724251	120763626
chr1	120762120	120762174	NBPF26_intron_1	intron	protein_coding	chr1	120724251	120763626
chr1	120762383	120762441	NBPF26_intron_1	intron	protein_coding	chr1	120724251	120763626
chr1	120762600	120762692	NBPF26_intron_1	intron	protein_coding	chr1	120724251	120763626
chr1	120762947	120762970	NBPF26_intron_1	intron	protein_coding	chr1	120724251	120763626
chr1	120733589	120733711	NBPF26_intron_1	intron	protein_coding	chr1	120724251	120763626
chr1	120765267	120765293	NBPF26_intron_2	intron	protein_coding	chr1	120763710	120784972
chr1	120766533	120766578	NBPF26_intron_2	intron	protein_coding	chr1	120763710	120784972
chr1	120766722	120766828	NBPF26_intron_2	intron	protein_coding	chr1	120763710	120784972
chr1	120767053	120767088	NBPF26_intron_2	intron	protein_coding	chr1	120763710	120784972
chr1	120767271	120767345	NBPF26_intron_2	intron	protein_coding	chr1	120763710	120784972
chr1	120771200	120771679	NBPF26_intron_2	intron	protein_coding	chr1	120763710	120784972
chr1	120771781	120772205	NBPF26_intron_2	intron	protein_coding	chr1	120763710	120784972
chr1	120772257	120772395	NBPF26_intron_2	intron	protein_coding	chr1	120763710	120784972
chr1	120772530	120772753	NBPF26_intron_2	intron	protein_coding	chr1	120763710	120784972
chr1	120772925	120772982	NBPF26_intron_2	intron	protein_coding	chr1	120763710	120784972
chr1	120773148	120773513	NBPF26_intron_2	intron	protein_coding	chr1	120763710	120784972
chr1	120773649	120773762	NBPF26_intron_2	intron	protein_coding	chr1	120763710	120784972
chr1	120773900	120774629	NBPF26_intron_2	intron	protein_coding	chr1	120763710	120784972
chr1	120774749	120774860	NBPF26_intron_2	intron	protein_coding	chr1	120763710	120784972
chr1	120775011	120775141	NBPF26_intron_2	intron	protein_coding	chr1	120763710	120784972
chr1	120776544	120777241	NBPF26_intron_2	intron	protein_coding	chr1	120763710	120784972
chr1	120777264	120777407	NBPF26_intron_2	intron	protein_coding	chr1	120763710	120784972
chr1	120780438	120780491	NBPF26_intron_2	intron	protein_coding	chr1	120763710	120784972
chr1	120780641	120780808	NBPF26_intron_2	intron	protein_coding	chr1	120763710	120784972
chr1	120780871	120781247	NBPF26_intron_2	intron	protein_coding	chr1	120763710	120784972
chr1	120781356	120781451	NBPF26_intron_2	intron	protein_coding	chr1	120763710	120784972
chr1	120782221	120782268	NBPF26_intron_2	intron	protein_coding	chr1	120763710	120784972
chr1	120782571	120782661	NBPF26_intron_2	intron	protein_coding	chr1	120763710	120784972
chr1	120782907	120782986	NBPF26_intron_2	intron	protein_coding	chr1	120763710	120784972
chr1	120783089	120783252	NBPF26_intron_2	intron	protein_coding	chr1	120763710	120784972
chr1	120783365	120783413	NBPF26_intron_2	intron	protein_coding	chr1	120763710	120784972
chr1	120785591	120785988	NBPF26_intron_3	intron	protein_coding	chr1	120785234	120793159
chr1	120786013	120786062	NBPF26_intron_3	intron	protein_coding	chr1	120785234	120793159
chr1	120786231	120786286	NBPF26_intron_3	intron	protein_coding	chr1	120785234	120793159
chr1	120786481	120786578	NBPF26_intron_3	intron	protein_coding	chr1	120785234	120793159
chr1	120786700	120786794	NBPF26_intron_3	intron	protein_coding	chr1	120785234	120793159
chr1	120786953	120787027	NBPF26_intron_3	intron	protein_coding	chr1	120785234	120793159
chr1	120787207	120787234	NBPF26_intron_3	intron	protein_coding	chr1	120785234	120793159
chr1	120787422	120787506	NBPF26_intron_3	intron	protein_coding	chr1	120785234	120793159
chr1	120787773	120787857	NBPF26_intron_3	intron	protein_coding	chr1	120785234	120793159
chr1	120789064	120789113	NBPF26_intron_3	intron	protein_coding	chr1	120785234	120793159
chr1	120795036	120795909	NBPF26_intron_6	intron	protein_coding	chr1	120793878	120805416
chr1	120796037	120796075	NBPF26_intron_6	intron	protein_coding	chr1	120793878	120805416
chr1	120796264	120796309	NBPF26_intron_6	intron	protein_coding	chr1	120793878	120805416
chr1	120796485	120796566	NBPF26_intron_6	intron	protein_coding	chr1	120793878	120805416
chr1	120796724	120796831	NBPF26_intron_6	intron	protein_coding	chr1	120793878	120805416
chr1	120796944	120798207	NBPF26_intron_6	intron	protein_coding	chr1	120793878	120805416
chr1	120798800	120799117	NBPF26_intron_6	intron	protein_coding	chr1	120793878	120805416
chr1	120799239	120799372	NBPF26_intron_6	intron	protein_coding	chr1	120793878	120805416
chr1	120799504	120799619	NBPF26_intron_6	intron	protein_coding	chr1	120793878	120805416
chr1	120799660	120799815	NBPF26_intron_6	intron	protein_coding	chr1	120793878	120805416
chr1	120799981	120800088	NBPF26_intron_6	intron	protein_coding	chr1	120793878	120805416
chr1	120800325	120800387	NBPF26_intron_6	intron	protein_coding	chr1	120793878	120805416
chr1	120800718	120801004	NBPF26_intron_6	intron	protein_coding	chr1	120793878	120805416
chr1	120803773	120803833	NBPF26_intron_6	intron	protein_coding	chr1	120793878	120805416
chr1	120804116	120804166	NBPF26_intron_6	intron	protein_coding	chr1	120793878	120805416
chr1	120812749	120812794	NBPF26_intron_12	intron	protein_coding	chr1	120812096	120813889
chr1	120819886	120819932	NBPF26_intron_17	intron	protein_coding	chr1	120818175	120822102
chr1	120820555	120821578	NBPF26_intron_17	intron	protein_coding	chr1	120818175	120822102
chr1	120824453	120824523	NBPF26_intron_20	intron	protein_coding	chr1	120824147	120824864
chr1	120824683	120824864	NBPF26_intron_20	intron	protein_coding	chr1	120824147	120824864
chr1	120824865	120824917	NBPF26_15	CDS	protein_coding	chr1	120824865	120824917
chr1	120825651	120826754	NBPF26_intron_21	intron	protein_coding	chr1	120824918	120829762
chr1	120826797	120828282	NBPF26_intron_21	intron	protein_coding	chr1	120824918	120829762
chr1	120828782	120828850	NBPF26_intron_21	intron	protein_coding	chr1	120824918	120829762
chr1	120828980	120829136	NBPF26_intron_21	intron	protein_coding	chr1	120824918	120829762
chr1	120830546	120830588	NBPF26_17	CDS	protein_coding	chr1	120830415	120830588
chr1	120830589	120831296	NBPF26_intron_23	intron	protein_coding	chr1	120830589	120831296
chr1	120831297	120831349	NBPF26_18	CDS	protein_coding	chr1	120831297	120831349
chr1	120831350	120831733	NBPF26_intron_24	intron	protein_coding	chr1	120831350	120831986
chr1	120831762	120831986	NBPF26_intron_24	intron	protein_coding	chr1	120831350	120831986
chr1	120831987	120832029	NBPF26_19	CDS	protein_coding	chr1	120831987	120832160
chr1	120834077	120834428	NBPF26_intron_27	intron	protein_coding	chr1	120833776	120834493
chr1	120834592	120834628	NBPF26_intron_28	intron	protein_coding	chr1	120834547	120834628
chr1	120834629	120834802	NBPF26_22	CDS	protein_coding	chr1	120834629	120834802
chr1	120834803	120835569	NBPF26_intron_29	intron	protein_coding	chr1	120834803	120836515
chr1	120835672	120835785	NBPF26_intron_29	intron	protein_coding	chr1	120834803	120836515
chr1	120835909	120835955	NBPF26_intron_29	intron	protein_coding	chr1	120834803	120836515
chr1	120836032	120836515	NBPF26_intron_29	intron	protein_coding	chr1	120834803	120836515
chr1	120836516	120836568	NBPF26_23	CDS	protein_coding	chr1	120836516	120836568
chr1	120836569	120837100	NBPF26_intron_30	intron	protein_coding	chr1	120836569	120837167
chr1	120837123	120837167	NBPF26_intron_30	intron	protein_coding	chr1	120836569	120837167
chr1	120837168	120837341	NBPF26_UTR_12	three_prime_UTR	protein_coding	chr1	120837168	120837341
chr1	120837342	120837582	NBPF26_intron_31	intron	protein_coding	chr1	120837342	120838049
chr1	120837766	120837828	NBPF26_intron_31	intron	protein_coding	chr1	120837342	120838049
chr1	120838014	120838049	NBPF26_intron_31	intron	protein_coding	chr1	120837342	120838049
chr1	120838050	120838092	NBPF26_UTR_13	three_prime_UTR	protein_coding	chr1	120838050	120838102
chr1	120838144	120838464	NBPF26_intron_32	intron	protein_coding	chr1	120838103	120838743
chr1	120838563	120838743	NBPF26_intron_32	intron	protein_coding	chr1	120838103	120838743
chr1	120838744	120838917	NBPF26_UTR_14	three_prime_UTR	protein_coding	chr1	120838744	120838917
chr1	120838918	120839630	NBPF26_intron_33	intron	protein_coding	chr1	120838918	120839630
chr1	120839631	120839737	NBPF26_UTR_15	three_prime_UTR	protein_coding	chr1	120839631	120839740
chr1	120841001	120841085	NBPF26_UTR_16	three_prime_UTR	protein_coding	chr1	120840349	120841481
chr1	120841193	120841481	NBPF26_UTR_16	three_prime_UTR	protein_coding	chr1	120840349	120841481
chr1	120913329	120913373	AC241377.3_1	exon	TEC	chr1	120913151	120914238
chr1	120913415	120913586	AC241377.3_1	exon	TEC	chr1	120913151	120914238
chr1	120913642	120913689	AC241377.3_1	exon	TEC	chr1	120913151	120914238
chr1	120913329	120913373	LINC00623_1	exon	lincRNA	chr1	120913275	120913450
chr1	120913415	120913450	LINC00623_1	exon	lincRNA	chr1	120913275	120913450
chr1	120913451	120913586	LINC00623_intron_1	intron	lincRNA	chr1	120913451	120952437
chr1	120913642	120913689	LINC00623_intron_1	intron	lincRNA	chr1	120913451	120952437
chr1	120914606	120918851	LINC00623_intron_1	intron	lincRNA	chr1	120913451	120952437
chr1	120919050	120919092	LINC00623_intron_1	intron	lincRNA	chr1	120913451	120952437
chr1	120922968	120923536	LINC00623_intron_1	intron	lincRNA	chr1	120913451	120952437
chr1	120923744	120923858	LINC00623_intron_1	intron	lincRNA	chr1	120913451	120952437
chr1	120924034	120924107	LINC00623_intron_1	intron	lincRNA	chr1	120913451	120952437
chr1	120924256	120924303	LINC00623_intron_1	intron	lincRNA	chr1	120913451	120952437
chr1	120926743	120926774	LINC00623_intron_1	intron	lincRNA	chr1	120913451	120952437
chr1	120926955	120927034	LINC00623_intron_1	intron	lincRNA	chr1	120913451	120952437
chr1	120927194	120927554	LINC00623_intron_1	intron	lincRNA	chr1	120913451	120952437
chr1	120927707	120927798	LINC00623_intron_1	intron	lincRNA	chr1	120913451	120952437
chr1	120928392	120928429	LINC00623_intron_1	intron	lincRNA	chr1	120913451	120952437
chr1	120929842	120929888	LINC00623_intron_1	intron	lincRNA	chr1	120913451	120952437
chr1	120930075	120930117	LINC00623_intron_1	intron	lincRNA	chr1	120913451	120952437
chr1	120986264	120986289	LINC00623_intron_3	intron	lincRNA	chr1	120953464	121000998
chr1	120986580	120986668	LINC00623_intron_3	intron	lincRNA	chr1	120953464	121000998
chr1	120995647	120995696	LINC00623_intron_3	intron	lincRNA	chr1	120953464	121000998
chr1	120996300	120996426	LINC00623_intron_3	intron	lincRNA	chr1	120953464	121000998
chr1	121002637	121002695	LINC00623_intron_4	intron	lincRNA	chr1	121001623	121006845
chr1	121004561	121004873	LINC00623_intron_4	intron	lincRNA	chr1	121001623	121006845
chr1	120986264	120986289	AC241377.2_intron_1	intron	transcribed_unprocessed_pseudogene	chr1	120985867	121029590
chr1	120986580	120986668	AC241377.2_intron_1	intron	transcribed_unprocessed_pseudogene	chr1	120985867	121029590
chr1	120995647	120995696	AC241377.2_intron_1	intron	transcribed_unprocessed_pseudogene	chr1	120985867	121029590
chr1	120996300	120996426	AC241377.2_intron_1	intron	transcribed_unprocessed_pseudogene	chr1	120985867	121029590
chr1	121002637	121002695	AC241377.2_intron_1	intron	transcribed_unprocessed_pseudogene	chr1	120985867	121029590
chr1	121004561	121004873	AC241377.2_intron_1	intron	transcribed_unprocessed_pseudogene	chr1	120985867	121029590
chr1	121015943	121016118	AC241377.2_intron_1	intron	transcribed_unprocessed_pseudogene	chr1	120985867	121029590
chr1	121023583	121023635	AC241377.2_intron_1	intron	transcribed_unprocessed_pseudogene	chr1	120985867	121029590
chr1	121025444	121026274	AC241377.2_intron_1	intron	transcribed_unprocessed_pseudogene	chr1	120985867	121029590
chr1	121026394	121026457	AC241377.2_intron_1	intron	transcribed_unprocessed_pseudogene	chr1	120985867	121029590
chr1	121124694	121124749	AC244453.1_intron_2	intron	lincRNA	chr1	121120072	121128108
chr1	121128601	121128836	AC244453.1_intron_3	intron	lincRNA	chr1	121128233	121146648
chr1	121134493	121134585	AC244453.1_intron_3	intron	lincRNA	chr1	121128233	121146648
chr1	121140161	121140628	AC244453.1_intron_3	intron	lincRNA	chr1	121128233	121146648
chr1	121140993	121141048	AC244453.1_intron_3	intron	lincRNA	chr1	121128233	121146648
chr1	121142020	121142133	AC244453.1_intron_3	intron	lincRNA	chr1	121128233	121146648
chr1	121144287	121144364	AC244453.1_intron_3	intron	lincRNA	chr1	121128233	121146648
chr1	121144509	121144597	AC244453.1_intron_3	intron	lincRNA	chr1	121128233	121146648
chr1	121142051	121142133	RPL22P6_1	exon	processed_pseudogene	chr1	121142051	121142438
chr1	121173556	121173964	FAM72B_intron_1	intron	protein_coding	chr1	121168836	121177206
chr1	121175728	121175849	FAM72B_intron_1	intron	protein_coding	chr1	121168836	121177206
chr1	121180250	121180278	FAM72B_intron_2	intron	protein_coding	chr1	121177333	121181269
chr1	121185486	121185522	FAM72B_UTR_4	five_prime_UTR	protein_coding	chr1	121185469	121185539
chr1	121185486	121185522	SRGAP2C_intron_1	intron	protein_coding	chr1	121185125	121186903
chr1	121185706	121185823	SRGAP2C_intron_1	intron	protein_coding	chr1	121185125	121186903
chr1	121185958	121186055	SRGAP2C_intron_1	intron	protein_coding	chr1	121185125	121186903
chr1	121186228	121186297	SRGAP2C_intron_1	intron	protein_coding	chr1	121185125	121186903
chr1	121186484	121186530	SRGAP2C_intron_1	intron	protein_coding	chr1	121185125	121186903
chr1	121186734	121186805	SRGAP2C_intron_1	intron	protein_coding	chr1	121185125	121186903
chr1	121186988	121187448	SRGAP2C_UTR_2	five_prime_UTR	protein_coding	chr1	121186904	121187513
chr1	121189403	121189584	SRGAP2C_intron_2	intron	protein_coding	chr1	121187514	121284801
chr1	121193187	121193631	SRGAP2C_intron_2	intron	protein_coding	chr1	121187514	121284801
chr1	121193715	121193878	SRGAP2C_intron_2	intron	protein_coding	chr1	121187514	121284801
chr1	121194728	121194823	SRGAP2C_intron_2	intron	protein_coding	chr1	121187514	121284801
chr1	121197569	121197958	SRGAP2C_intron_2	intron	protein_coding	chr1	121187514	121284801
chr1	121198154	121198192	SRGAP2C_intron_2	intron	protein_coding	chr1	121187514	121284801
chr1	121203665	121203699	SRGAP2C_intron_2	intron	protein_coding	chr1	121187514	121284801
chr1	121205087	121205828	SRGAP2C_intron_2	intron	protein_coding	chr1	121187514	121284801
chr1	121209404	121209427	SRGAP2C_intron_2	intron	protein_coding	chr1	121187514	121284801
chr1	121214720	121214810	SRGAP2C_intron_2	intron	protein_coding	chr1	121187514	121284801
chr1	121215028	121215065	SRGAP2C_intron_2	intron	protein_coding	chr1	121187514	121284801
chr1	121215225	121215600	SRGAP2C_intron_2	intron	protein_coding	chr1	121187514	121284801
chr1	121218189	121218325	SRGAP2C_intron_2	intron	protein_coding	chr1	121187514	121284801
chr1	121219452	121219900	SRGAP2C_intron_2	intron	protein_coding	chr1	121187514	121284801
chr1	121220067	121220129	SRGAP2C_intron_2	intron	protein_coding	chr1	121187514	121284801
chr1	121220307	121220350	SRGAP2C_intron_2	intron	protein_coding	chr1	121187514	121284801
chr1	121220562	121220709	SRGAP2C_intron_2	intron	protein_coding	chr1	121187514	121284801
chr1	121232123	121232336	SRGAP2C_intron_2	intron	protein_coding	chr1	121187514	121284801
chr1	121233228	121233454	SRGAP2C_intron_2	intron	protein_coding	chr1	121187514	121284801
chr1	121233674	121233712	SRGAP2C_intron_2	intron	protein_coding	chr1	121187514	121284801
chr1	121233874	121233969	SRGAP2C_intron_2	intron	protein_coding	chr1	121187514	121284801
chr1	121234090	121234178	SRGAP2C_intron_2	intron	protein_coding	chr1	121187514	121284801
chr1	121234220	121234343	SRGAP2C_intron_2	intron	protein_coding	chr1	121187514	121284801
chr1	121235507	121235548	SRGAP2C_intron_2	intron	protein_coding	chr1	121187514	121284801
chr1	121241082	121241185	SRGAP2C_intron_2	intron	protein_coding	chr1	121187514	121284801
chr1	121241335	121241559	SRGAP2C_intron_2	intron	protein_coding	chr1	121187514	121284801
chr1	121241703	121241790	SRGAP2C_intron_2	intron	protein_coding	chr1	121187514	121284801
chr1	121242122	121242148	SRGAP2C_intron_2	intron	protein_coding	chr1	121187514	121284801
chr1	121242337	121242371	SRGAP2C_intron_2	intron	protein_coding	chr1	121187514	121284801
chr1	121242585	121243140	SRGAP2C_intron_2	intron	protein_coding	chr1	121187514	121284801
chr1	121243170	121243252	SRGAP2C_intron_2	intron	protein_coding	chr1	121187514	121284801
chr1	121243624	121243670	SRGAP2C_intron_2	intron	protein_coding	chr1	121187514	121284801
chr1	121244553	121244708	SRGAP2C_intron_2	intron	protein_coding	chr1	121187514	121284801
chr1	121244787	121245499	SRGAP2C_intron_2	intron	protein_coding	chr1	121187514	121284801
chr1	121245626	121245698	SRGAP2C_intron_2	intron	protein_coding	chr1	121187514	121284801
chr1	121245916	121245944	SRGAP2C_intron_2	intron	protein_coding	chr1	121187514	121284801
chr1	121247179	121247220	SRGAP2C_intron_2	intron	protein_coding	chr1	121187514	121284801
chr1	121247433	121247892	SRGAP2C_intron_2	intron	protein_coding	chr1	121187514	121284801
chr1	121248762	121248929	SRGAP2C_intron_2	intron	protein_coding	chr1	121187514	121284801
chr1	121249013	121249505	SRGAP2C_intron_2	intron	protein_coding	chr1	121187514	121284801
chr1	121249667	121249829	SRGAP2C_intron_2	intron	protein_coding	chr1	121187514	121284801
chr1	121251310	121253388	SRGAP2C_intron_2	intron	protein_coding	chr1	121187514	121284801
chr1	121256632	121256954	SRGAP2C_intron_2	intron	protein_coding	chr1	121187514	121284801
chr1	121257767	121257819	SRGAP2C_intron_2	intron	protein_coding	chr1	121187514	121284801
chr1	121260925	121260980	SRGAP2C_intron_2	intron	protein_coding	chr1	121187514	121284801
chr1	121261164	121261250	SRGAP2C_intron_2	intron	protein_coding	chr1	121187514	121284801
chr1	121261315	121261974	SRGAP2C_intron_2	intron	protein_coding	chr1	121187514	121284801
chr1	121262053	121262145	SRGAP2C_intron_2	intron	protein_coding	chr1	121187514	121284801
chr1	121265045	121265123	SRGAP2C_intron_2	intron	protein_coding	chr1	121187514	121284801
chr1	121265275	121265331	SRGAP2C_intron_2	intron	protein_coding	chr1	121187514	121284801
chr1	121268912	121269273	SRGAP2C_intron_2	intron	protein_coding	chr1	121187514	121284801
chr1	121281667	121282106	SRGAP2C_intron_2	intron	protein_coding	chr1	121187514	121284801
chr1	121287244	121287267	SRGAP2C_intron_3	intron	protein_coding	chr1	121284996	121324476
chr1	121291215	121291260	SRGAP2C_intron_3	intron	protein_coding	chr1	121284996	121324476
chr1	121296560	121296713	SRGAP2C_intron_3	intron	protein_coding	chr1	121284996	121324476
chr1	121298630	121298956	SRGAP2C_intron_3	intron	protein_coding	chr1	121284996	121324476
chr1	121300802	121300828	SRGAP2C_intron_3	intron	protein_coding	chr1	121284996	121324476
chr1	121302825	121302850	SRGAP2C_intron_3	intron	protein_coding	chr1	121284996	121324476
chr1	121305341	121305446	SRGAP2C_intron_3	intron	protein_coding	chr1	121284996	121324476
chr1	121309863	121310131	SRGAP2C_intron_3	intron	protein_coding	chr1	121284996	121324476
chr1	121310890	121311027	SRGAP2C_intron_3	intron	protein_coding	chr1	121284996	121324476
chr1	121311147	121312016	SRGAP2C_intron_3	intron	protein_coding	chr1	121284996	121324476
chr1	121312107	121312227	SRGAP2C_intron_3	intron	protein_coding	chr1	121284996	121324476
chr1	121312431	121312536	SRGAP2C_intron_3	intron	protein_coding	chr1	121284996	121324476
chr1	121320024	121320051	SRGAP2C_intron_3	intron	protein_coding	chr1	121284996	121324476
chr1	121325794	121325873	SRGAP2C_intron_4	intron	protein_coding	chr1	121324641	121365291
chr1	121326040	121326143	SRGAP2C_intron_4	intron	protein_coding	chr1	121324641	121365291
chr1	121330437	121330513	SRGAP2C_intron_4	intron	protein_coding	chr1	121324641	121365291
chr1	121330665	121331115	SRGAP2C_intron_4	intron	protein_coding	chr1	121324641	121365291
chr1	121331203	121331565	SRGAP2C_intron_4	intron	protein_coding	chr1	121324641	121365291
chr1	121332917	121334157	SRGAP2C_intron_4	intron	protein_coding	chr1	121324641	121365291
chr1	121341636	121341662	SRGAP2C_intron_4	intron	protein_coding	chr1	121324641	121365291
chr1	121341862	121342420	SRGAP2C_intron_4	intron	protein_coding	chr1	121324641	121365291
chr1	121344274	121344982	SRGAP2C_intron_4	intron	protein_coding	chr1	121324641	121365291
chr1	121352062	121352087	SRGAP2C_intron_4	intron	protein_coding	chr1	121324641	121365291
chr1	121352123	121352164	SRGAP2C_intron_4	intron	protein_coding	chr1	121324641	121365291
chr1	121352270	121352473	SRGAP2C_intron_4	intron	protein_coding	chr1	121324641	121365291
chr1	121356161	121356206	SRGAP2C_intron_4	intron	protein_coding	chr1	121324641	121365291
chr1	121358067	121358092	SRGAP2C_intron_4	intron	protein_coding	chr1	121324641	121365291
chr1	121359095	121359167	SRGAP2C_intron_4	intron	protein_coding	chr1	121324641	121365291
chr1	121360445	121360538	SRGAP2C_intron_4	intron	protein_coding	chr1	121324641	121365291
chr1	121360729	121360771	SRGAP2C_intron_4	intron	protein_coding	chr1	121324641	121365291
chr1	121363201	121363225	SRGAP2C_intron_4	intron	protein_coding	chr1	121324641	121365291
chr1	121364450	121364497	SRGAP2C_intron_4	intron	protein_coding	chr1	121324641	121365291
chr1	121364646	121364725	SRGAP2C_intron_4	intron	protein_coding	chr1	121324641	121365291
chr1	121364940	121365008	SRGAP2C_intron_4	intron	protein_coding	chr1	121324641	121365291
chr1	121368937	121369186	SRGAP2C_intron_5	intron	protein_coding	chr1	121365356	121373969
chr1	121369381	121369412	SRGAP2C_intron_5	intron	protein_coding	chr1	121365356	121373969
chr1	121371466	121371662	SRGAP2C_intron_5	intron	protein_coding	chr1	121365356	121373969
chr1	121373256	121373782	SRGAP2C_intron_5	intron	protein_coding	chr1	121365356	121373969
chr1	121376517	121376621	SRGAP2C_intron_7	intron	protein_coding	chr1	121374955	121382699
chr1	121380107	121380175	SRGAP2C_intron_7	intron	protein_coding	chr1	121374955	121382699
chr1	121383979	121384047	SRGAP2C_intron_8	intron	protein_coding	chr1	121382926	121386504
chr1	121384218	121384313	SRGAP2C_intron_8	intron	protein_coding	chr1	121382926	121386504
chr1	121386354	121386504	SRGAP2C_intron_8	intron	protein_coding	chr1	121382926	121386504
chr1	121386505	121386607	SRGAP2C_7	CDS	protein_coding	chr1	121386505	121386607
chr1	121386608	121387298	SRGAP2C_intron_9	intron	protein_coding	chr1	121386608	121387632
chr1	121387350	121387409	SRGAP2C_intron_9	intron	protein_coding	chr1	121386608	121387632
chr1	121387565	121387603	SRGAP2C_intron_9	intron	protein_coding	chr1	121386608	121387632
chr1	121388027	121388054	SRGAP2C_UTR_4	three_prime_UTR	protein_coding	chr1	121387855	121392822
chr1	121388288	121388379	SRGAP2C_UTR_4	three_prime_UTR	protein_coding	chr1	121387855	121392822
chr1	121388487	121388691	SRGAP2C_UTR_4	three_prime_UTR	protein_coding	chr1	121387855	121392822
chr1	121389547	121390081	SRGAP2C_UTR_4	three_prime_UTR	protein_coding	chr1	121387855	121392822
chr1	121390187	121390320	SRGAP2C_UTR_4	three_prime_UTR	protein_coding	chr1	121387855	121392822
chr1	121532686	121533541	EMBP1_intron_1	intron	transcribed_unprocessed_pseudogene	chr1	121519460	121538321
chr1	121534426	121534570	EMBP1_intron_1	intron	transcribed_unprocessed_pseudogene	chr1	121519460	121538321
chr1	121535557	121535701	EMBP1_intron_1	intron	transcribed_unprocessed_pseudogene	chr1	121519460	121538321
chr1	121536041	121536153	EMBP1_intron_1	intron	transcribed_unprocessed_pseudogene	chr1	121519460	121538321
chr1	121537027	121537203	EMBP1_intron_1	intron	transcribed_unprocessed_pseudogene	chr1	121519460	121538321
chr1	121536248	121536876	EMBP1_intron_1	intron	transcribed_unprocessed_pseudogene	chr1	121519460	121538321
chr1	143343180	143343275	AC242852.1_1	exon	unprocessed_pseudogene	chr1	143343180	143343275
chr1	143354191	143354242	AC242852.2_1	exon	unprocessed_pseudogene	chr1	143354191	143354619
chr1	143354399	143354619	AC242852.2_1	exon	unprocessed_pseudogene	chr1	143354191	143354619
chr1	143354620	143354716	AC242852.2_intron_1	intron	unprocessed_pseudogene	chr1	143354620	143367585
chr1	143355590	143355989	AC242852.2_intron_1	intron	unprocessed_pseudogene	chr1	143354620	143367585
chr1	143356149	143356226	AC242852.2_intron_1	intron	unprocessed_pseudogene	chr1	143354620	143367585
chr1	143357129	143357541	AC242852.2_intron_1	intron	unprocessed_pseudogene	chr1	143354620	143367585
chr1	143357654	143358088	AC242852.2_intron_1	intron	unprocessed_pseudogene	chr1	143354620	143367585
chr1	143358211	143358349	AC242852.2_intron_1	intron	unprocessed_pseudogene	chr1	143354620	143367585
chr1	143358494	143359725	AC242852.2_intron_1	intron	unprocessed_pseudogene	chr1	143354620	143367585
chr1	143361216	143361839	AC242852.2_intron_1	intron	unprocessed_pseudogene	chr1	143354620	143367585
chr1	143362567	143364448	AC242852.2_intron_1	intron	unprocessed_pseudogene	chr1	143354620	143367585
chr1	143364599	143364662	AC242852.2_intron_1	intron	unprocessed_pseudogene	chr1	143354620	143367585
chr1	143364881	143364984	AC242852.2_intron_1	intron	unprocessed_pseudogene	chr1	143354620	143367585
chr1	143365138	143365827	AC242852.2_intron_1	intron	unprocessed_pseudogene	chr1	143354620	143367585
chr1	143366207	143366268	AC242852.2_intron_1	intron	unprocessed_pseudogene	chr1	143354620	143367585
chr1	143366379	143366851	AC242852.2_intron_1	intron	unprocessed_pseudogene	chr1	143354620	143367585
chr1	143367001	143367076	AC242852.2_intron_1	intron	unprocessed_pseudogene	chr1	143354620	143367585
chr1	143367216	143367585	AC242852.2_intron_1	intron	unprocessed_pseudogene	chr1	143354620	143367585
chr1	143359849	143360510	AC242852.2_intron_1	intron	unprocessed_pseudogene	chr1	143354620	143367585
chr1	143367586	143367719	AC242852.2_2	exon	unprocessed_pseudogene	chr1	143367586	143367719
chr1	143367720	143368808	AC242852.2_intron_2	intron	unprocessed_pseudogene	chr1	143367720	143372216
chr1	143368927	143369035	AC242852.2_intron_2	intron	unprocessed_pseudogene	chr1	143367720	143372216
chr1	143369483	143369553	AC242852.2_intron_2	intron	unprocessed_pseudogene	chr1	143367720	143372216
chr1	143369716	143369877	AC242852.2_intron_2	intron	unprocessed_pseudogene	chr1	143367720	143372216
chr1	143369905	143370515	AC242852.2_intron_2	intron	unprocessed_pseudogene	chr1	143367720	143372216
chr1	143370618	143370697	AC242852.2_intron_2	intron	unprocessed_pseudogene	chr1	143367720	143372216
chr1	143370908	143372198	AC242852.2_intron_2	intron	unprocessed_pseudogene	chr1	143367720	143372216
chr1	143372344	143372993	AC242852.2_intron_3	intron	unprocessed_pseudogene	chr1	143372344	143376804
chr1	143373027	143373317	AC242852.2_intron_3	intron	unprocessed_pseudogene	chr1	143372344	143376804
chr1	143373542	143374094	AC242852.2_intron_3	intron	unprocessed_pseudogene	chr1	143372344	143376804
chr1	143374224	143374269	AC242852.2_intron_3	intron	unprocessed_pseudogene	chr1	143372344	143376804
chr1	143374485	143374608	AC242852.2_intron_3	intron	unprocessed_pseudogene	chr1	143372344	143376804
chr1	143374810	143374866	AC242852.2_intron_3	intron	unprocessed_pseudogene	chr1	143372344	143376804
chr1	143374945	143375235	AC242852.2_intron_3	intron	unprocessed_pseudogene	chr1	143372344	143376804
chr1	143375453	143375566	AC242852.2_intron_3	intron	unprocessed_pseudogene	chr1	143372344	143376804
chr1	143375882	143375943	AC242852.2_intron_3	intron	unprocessed_pseudogene	chr1	143372344	143376804
chr1	143376036	143376804	AC242852.2_intron_3	intron	unprocessed_pseudogene	chr1	143372344	143376804
chr1	143377555	143377607	AC242852.2_4	exon	unprocessed_pseudogene	chr1	143376805	143377753
chr1	143376805	143376940	AC242852.2_4	exon	unprocessed_pseudogene	chr1	143376805	143377753
chr1	143377817	143378110	AC242852.2_intron_4	intron	unprocessed_pseudogene	chr1	143377754	143385950
chr1	143378277	143378891	AC242852.2_intron_4	intron	unprocessed_pseudogene	chr1	143377754	143385950
chr1	143378979	143379085	AC242852.2_intron_4	intron	unprocessed_pseudogene	chr1	143377754	143385950
chr1	143379266	143380063	AC242852.2_intron_4	intron	unprocessed_pseudogene	chr1	143377754	143385950
chr1	143380131	143380282	AC242852.2_intron_4	intron	unprocessed_pseudogene	chr1	143377754	143385950
chr1	143380440	143380555	AC242852.2_intron_4	intron	unprocessed_pseudogene	chr1	143377754	143385950
chr1	143381473	143381615	AC242852.2_intron_4	intron	unprocessed_pseudogene	chr1	143377754	143385950
chr1	143381719	143381838	AC242852.2_intron_4	intron	unprocessed_pseudogene	chr1	143377754	143385950
chr1	143382813	143384416	AC242852.2_intron_4	intron	unprocessed_pseudogene	chr1	143377754	143385950
chr1	143385131	143385170	AC242852.2_intron_4	intron	unprocessed_pseudogene	chr1	143377754	143385950
chr1	143439609	143439714	RNA5SP533_1	exon	rRNA	chr1	143439605	143439714
chr1	143461221	143461249	AC239859.5_1	exon	unprocessed_pseudogene	chr1	143461221	143461459
chr1	143461348	143461427	AC239859.5_1	exon	unprocessed_pseudogene	chr1	143461221	143461459
chr1	143461603	143461700	AC239859.5_intron_1	intron	unprocessed_pseudogene	chr1	143461460	143462724
chr1	143461868	143462358	AC239859.5_intron_1	intron	unprocessed_pseudogene	chr1	143461460	143462724
chr1	143462517	143462568	AC239859.5_intron_1	intron	unprocessed_pseudogene	chr1	143461460	143462724
chr1	143462881	143463297	AC239859.5_intron_2	intron	unprocessed_pseudogene	chr1	143462792	143463297
chr1	143463298	143463408	AC239859.5_3	exon	unprocessed_pseudogene	chr1	143463298	143463408
chr1	143463409	143463621	AC239859.5_intron_3	intron	unprocessed_pseudogene	chr1	143463409	143464738
chr1	143464990	143465158	AC239859.5_intron_4	intron	unprocessed_pseudogene	chr1	143464905	143465158
chr1	143465159	143465341	AC239859.5_5	exon	unprocessed_pseudogene	chr1	143465159	143465341
chr1	143465342	143466580	AC239859.5_intron_5	intron	unprocessed_pseudogene	chr1	143465342	143470613
chr1	143466629	143466766	AC239859.5_intron_5	intron	unprocessed_pseudogene	chr1	143465342	143470613
chr1	143466998	143467032	AC239859.5_intron_5	intron	unprocessed_pseudogene	chr1	143465342	143470613
chr1	143467270	143467307	AC239859.5_intron_5	intron	unprocessed_pseudogene	chr1	143465342	143470613
chr1	143468263	143469473	AC239859.5_intron_5	intron	unprocessed_pseudogene	chr1	143465342	143470613
chr1	143470324	143470613	AC239859.5_intron_5	intron	unprocessed_pseudogene	chr1	143465342	143470613
chr1	143470614	143470667	AC239859.5_6	exon	unprocessed_pseudogene	chr1	143470614	143470719
chr1	143470761	143470873	AC239859.5_intron_6	intron	unprocessed_pseudogene	chr1	143470720	143470910
chr1	143472043	143472126	AC239859.5_intron_7	intron	unprocessed_pseudogene	chr1	143471014	143476544
chr1	143474336	143474656	AC239859.5_intron_7	intron	unprocessed_pseudogene	chr1	143471014	143476544
chr1	143475213	143475251	AC239859.5_intron_7	intron	unprocessed_pseudogene	chr1	143471014	143476544
chr1	143475387	143476349	AC239859.5_intron_7	intron	unprocessed_pseudogene	chr1	143471014	143476544
chr1	143476466	143476544	AC239859.5_intron_7	intron	unprocessed_pseudogene	chr1	143471014	143476544
chr1	143476545	143476662	AC239859.5_8	exon	unprocessed_pseudogene	chr1	143476545	143476662
chr1	143476663	143478211	AC239859.5_intron_8	intron	unprocessed_pseudogene	chr1	143476663	143479428
chr1	143479090	143479190	AC239859.5_intron_8	intron	unprocessed_pseudogene	chr1	143476663	143479428
chr1	143479326	143479428	AC239859.5_intron_8	intron	unprocessed_pseudogene	chr1	143476663	143479428
chr1	143479429	143479551	AC239859.5_9	exon	unprocessed_pseudogene	chr1	143479429	143479551
chr1	143479552	143479679	AC239859.5_intron_9	intron	unprocessed_pseudogene	chr1	143479552	143498742
chr1	143479815	143479890	AC239859.5_intron_9	intron	unprocessed_pseudogene	chr1	143479552	143498742
chr1	143480534	143480563	AC239859.5_intron_9	intron	unprocessed_pseudogene	chr1	143479552	143498742
chr1	143481134	143482095	AC239859.5_intron_9	intron	unprocessed_pseudogene	chr1	143479552	143498742
chr1	143484797	143485011	AC239859.5_intron_9	intron	unprocessed_pseudogene	chr1	143479552	143498742
chr1	143485149	143485238	AC239859.5_intron_9	intron	unprocessed_pseudogene	chr1	143479552	143498742
chr1	143485578	143485640	AC239859.5_intron_9	intron	unprocessed_pseudogene	chr1	143479552	143498742
chr1	143485773	143486052	AC239859.5_intron_9	intron	unprocessed_pseudogene	chr1	143479552	143498742
chr1	143487630	143488321	AC239859.5_intron_9	intron	unprocessed_pseudogene	chr1	143479552	143498742
chr1	143488401	143488477	AC239859.5_intron_9	intron	unprocessed_pseudogene	chr1	143479552	143498742
chr1	143490077	143490106	AC239859.5_intron_9	intron	unprocessed_pseudogene	chr1	143479552	143498742
chr1	143490363	143490425	AC239859.5_intron_9	intron	unprocessed_pseudogene	chr1	143479552	143498742
chr1	143491540	143491689	AC239859.5_intron_9	intron	unprocessed_pseudogene	chr1	143479552	143498742
chr1	143491802	143492959	AC239859.5_intron_9	intron	unprocessed_pseudogene	chr1	143479552	143498742
chr1	143493071	143493125	AC239859.5_intron_9	intron	unprocessed_pseudogene	chr1	143479552	143498742
chr1	143496182	143496305	AC239859.5_intron_9	intron	unprocessed_pseudogene	chr1	143479552	143498742
chr1	143490926	143491152	AC239859.5_intron_9	intron	unprocessed_pseudogene	chr1	143479552	143498742
chr1	143487772	143488321	NKAIN1P1_1	exon	processed_pseudogene	chr1	143487772	143488353
chr1	143499473	143499548	AC239859.3_2	exon	lincRNA	chr1	143499471	143499548
chr1	143499549	143499972	AC239859.3_intron_2	intron	lincRNA	chr1	143499549	143500369
chr1	143561551	143561594	AC239859.1_intron_10	intron	unprocessed_pseudogene	chr1	143555756	143565300
chr1	143561649	143561750	AC239859.1_intron_10	intron	unprocessed_pseudogene	chr1	143555756	143565300
chr1	143767368	143767444	FAM91A3P_1	exon	transcribed_processed_pseudogene	chr1	143766540	143769083
chr1	143790010	143790263	AC239800.3_1	exon	lincRNA	chr1	143790010	143790263
chr1	143790264	143790382	AC239800.3_intron_1	intron	lincRNA	chr1	143790264	143792118
chr1	143790494	143790528	AC239800.3_intron_1	intron	lincRNA	chr1	143790264	143792118
chr1	143790696	143790719	AC239800.3_intron_1	intron	lincRNA	chr1	143790264	143792118
chr1	143790787	143791131	AC239800.3_intron_1	intron	lincRNA	chr1	143790264	143792118
chr1	143792145	143793592	AC239800.3_2	exon	lincRNA	chr1	143792119	143797108
chr1	143793739	143795348	AC239800.3_2	exon	lincRNA	chr1	143792119	143797108
chr1	143795539	143795570	AC239800.3_2	exon	lincRNA	chr1	143792119	143797108
chr1	143796612	143796690	AC239800.3_2	exon	lincRNA	chr1	143792119	143797108
chr1	143796923	143796947	AC239800.3_2	exon	lincRNA	chr1	143792119	143797108
chr1	143812737	143812870	AC239798.1_intron_1	intron	unprocessed_pseudogene	chr1	143811574	143812870
chr1	143812871	143812985	AC239798.1_2	exon	unprocessed_pseudogene	chr1	143812871	143813006
chr1	143813013	143813458	AC239798.1_intron_2	intron	unprocessed_pseudogene	chr1	143813007	143814333
chr1	143815208	143815263	AC239798.1_intron_3	intron	unprocessed_pseudogene	chr1	143814558	143818340
chr1	143815466	143815550	AC239798.1_intron_3	intron	unprocessed_pseudogene	chr1	143814558	143818340
chr1	143816349	143816392	AC239798.1_intron_3	intron	unprocessed_pseudogene	chr1	143814558	143818340
chr1	143816562	143817375	AC239798.1_intron_3	intron	unprocessed_pseudogene	chr1	143814558	143818340
chr1	143818776	143818867	AC239798.1_intron_4	intron	unprocessed_pseudogene	chr1	143818530	143820835
chr1	143818948	143819527	AC239798.1_intron_4	intron	unprocessed_pseudogene	chr1	143818530	143820835
chr1	143819694	143819752	AC239798.1_intron_4	intron	unprocessed_pseudogene	chr1	143818530	143820835
chr1	143819934	143820234	AC239798.1_intron_4	intron	unprocessed_pseudogene	chr1	143818530	143820835
chr1	143821920	143821948	AC239798.1_intron_5	intron	unprocessed_pseudogene	chr1	143821073	143825657
chr1	143822056	143822215	AC239798.1_intron_5	intron	unprocessed_pseudogene	chr1	143821073	143825657
chr1	143822294	143822355	AC239798.1_intron_5	intron	unprocessed_pseudogene	chr1	143821073	143825657
chr1	143823345	143823467	AC239798.1_intron_5	intron	unprocessed_pseudogene	chr1	143821073	143825657
chr1	143823679	143823884	AC239798.1_intron_5	intron	unprocessed_pseudogene	chr1	143821073	143825657
chr1	143875271	143875821	FCGR1CP_intron_2	intron	unprocessed_pseudogene	chr1	143875240	143876050
chr1	143955989	143956426	FAM72C_UTR_1	three_prime_UTR	protein_coding	chr1	143955364	143956426
chr1	143956426	143956481	FAM72C_1	CDS	protein_coding	chr1	143956426	143956481
chr1	143956482	143957628	FAM72C_intron_1	intron	protein_coding	chr1	143956482	143964853
chr1	143957704	143957941	FAM72C_intron_1	intron	protein_coding	chr1	143956482	143964853
chr1	143958127	143958160	FAM72C_intron_1	intron	protein_coding	chr1	143956482	143964853
chr1	143958346	143958383	FAM72C_intron_1	intron	protein_coding	chr1	143956482	143964853
chr1	143962666	143963194	FAM72C_intron_1	intron	protein_coding	chr1	143956482	143964853
chr1	143964128	143964617	FAM72C_intron_1	intron	protein_coding	chr1	143956482	143964853
chr1	143965807	143965830	FAM72C_intron_2	intron	protein_coding	chr1	143964980	143968922
chr1	143965991	143966028	FAM72C_intron_2	intron	protein_coding	chr1	143964980	143968922
chr1	143967993	143968320	FAM72C_intron_2	intron	protein_coding	chr1	143964980	143968922
chr1	143968414	143968561	FAM72C_intron_2	intron	protein_coding	chr1	143964980	143968922
chr1	143968633	143968922	FAM72C_intron_2	intron	protein_coding	chr1	143964980	143968922
chr1	143968923	143969001	FAM72C_3	CDS	protein_coding	chr1	143968923	143969001
chr1	143969002	143969231	FAM72C_intron_3	intron	protein_coding	chr1	143969002	143970988
chr1	143969430	143969467	FAM72C_intron_3	intron	protein_coding	chr1	143969002	143970988
chr1	143969651	143969688	FAM72C_intron_3	intron	protein_coding	chr1	143969002	143970988
chr1	143969876	143970547	FAM72C_intron_3	intron	protein_coding	chr1	143969002	143970988
chr1	143970639	143970757	FAM72C_intron_3	intron	protein_coding	chr1	143969002	143970988
chr1	143970926	143970988	FAM72C_intron_3	intron	protein_coding	chr1	143969002	143970988
chr1	143970989	143971057	FAM72C_4	CDS	protein_coding	chr1	143970989	143971141
chr1	143971196	143971305	FAM72C_UTR_2	five_prime_UTR	protein_coding	chr1	143971141	143971965
chr1	143971388	143971965	FAM72C_UTR_2	five_prime_UTR	protein_coding	chr1	143971141	143971965
chr1	143975116	143975153	SRGAP2D_1	exon	unprocessed_pseudogene	chr1	143975087	143975153
chr1	143975154	143975206	SRGAP2D_intron_1	intron	unprocessed_pseudogene	chr1	143975154	144045745
chr1	143975363	143975610	SRGAP2D_intron_1	intron	unprocessed_pseudogene	chr1	143975154	144045745
chr1	143975662	143975873	SRGAP2D_intron_1	intron	unprocessed_pseudogene	chr1	143975154	144045745
chr1	143976188	143976270	SRGAP2D_intron_1	intron	unprocessed_pseudogene	chr1	143975154	144045745
chr1	143976433	143976708	SRGAP2D_intron_1	intron	unprocessed_pseudogene	chr1	143975154	144045745
chr1	143976769	143976867	SRGAP2D_intron_1	intron	unprocessed_pseudogene	chr1	143975154	144045745
chr1	143977068	143977114	SRGAP2D_intron_1	intron	unprocessed_pseudogene	chr1	143975154	144045745
chr1	143980589	143980619	SRGAP2D_intron_1	intron	unprocessed_pseudogene	chr1	143975154	144045745
chr1	143981720	143982003	SRGAP2D_intron_1	intron	unprocessed_pseudogene	chr1	143975154	144045745
chr1	143982127	143982196	SRGAP2D_intron_1	intron	unprocessed_pseudogene	chr1	143975154	144045745
chr1	143982326	143982529	SRGAP2D_intron_1	intron	unprocessed_pseudogene	chr1	143975154	144045745
chr1	143982705	143982747	SRGAP2D_intron_1	intron	unprocessed_pseudogene	chr1	143975154	144045745
chr1	143983189	143983254	SRGAP2D_intron_1	intron	unprocessed_pseudogene	chr1	143975154	144045745
chr1	143984129	143984191	SRGAP2D_intron_1	intron	unprocessed_pseudogene	chr1	143975154	144045745
chr1	143984231	143984385	SRGAP2D_intron_1	intron	unprocessed_pseudogene	chr1	143975154	144045745
chr1	143984974	143985049	SRGAP2D_intron_1	intron	unprocessed_pseudogene	chr1	143975154	144045745
chr1	143985200	143985701	SRGAP2D_intron_1	intron	unprocessed_pseudogene	chr1	143975154	144045745
chr1	143985788	143985819	SRGAP2D_intron_1	intron	unprocessed_pseudogene	chr1	143975154	144045745
chr1	143988010	143988037	SRGAP2D_intron_1	intron	unprocessed_pseudogene	chr1	143975154	144045745
chr1	143988263	143988330	SRGAP2D_intron_1	intron	unprocessed_pseudogene	chr1	143975154	144045745
chr1	143988512	143988577	SRGAP2D_intron_1	intron	unprocessed_pseudogene	chr1	143975154	144045745
chr1	143989291	143990917	SRGAP2D_intron_1	intron	unprocessed_pseudogene	chr1	143975154	144045745
chr1	143991081	143991112	SRGAP2D_intron_1	intron	unprocessed_pseudogene	chr1	143975154	144045745
chr1	143991282	143991348	SRGAP2D_intron_1	intron	unprocessed_pseudogene	chr1	143975154	144045745
chr1	143992478	143992662	SRGAP2D_intron_1	intron	unprocessed_pseudogene	chr1	143975154	144045745
chr1	143992902	143992946	SRGAP2D_intron_1	intron	unprocessed_pseudogene	chr1	143975154	144045745
chr1	143993868	143993901	SRGAP2D_intron_1	intron	unprocessed_pseudogene	chr1	143975154	144045745
chr1	143994079	143994125	SRGAP2D_intron_1	intron	unprocessed_pseudogene	chr1	143975154	144045745
chr1	143995323	143995454	SRGAP2D_intron_1	intron	unprocessed_pseudogene	chr1	143975154	144045745
chr1	143995545	143996148	SRGAP2D_intron_1	intron	unprocessed_pseudogene	chr1	143975154	144045745
chr1	143996313	143996386	SRGAP2D_intron_1	intron	unprocessed_pseudogene	chr1	143975154	144045745
chr1	143998283	143998473	SRGAP2D_intron_1	intron	unprocessed_pseudogene	chr1	143975154	144045745
chr1	143999323	143999441	SRGAP2D_intron_1	intron	unprocessed_pseudogene	chr1	143975154	144045745
chr1	143999497	143999527	SRGAP2D_intron_1	intron	unprocessed_pseudogene	chr1	143975154	144045745
chr1	143999825	143999928	SRGAP2D_intron_1	intron	unprocessed_pseudogene	chr1	143975154	144045745
chr1	144000072	144000245	SRGAP2D_intron_1	intron	unprocessed_pseudogene	chr1	143975154	144045745
chr1	144000268	144000527	SRGAP2D_intron_1	intron	unprocessed_pseudogene	chr1	143975154	144045745
chr1	144001807	144001933	SRGAP2D_intron_1	intron	unprocessed_pseudogene	chr1	143975154	144045745
chr1	144002028	144002298	SRGAP2D_intron_1	intron	unprocessed_pseudogene	chr1	143975154	144045745
chr1	144003111	144003185	SRGAP2D_intron_1	intron	unprocessed_pseudogene	chr1	143975154	144045745
chr1	144003254	144003458	SRGAP2D_intron_1	intron	unprocessed_pseudogene	chr1	143975154	144045745
chr1	144004886	144005168	SRGAP2D_intron_1	intron	unprocessed_pseudogene	chr1	143975154	144045745
chr1	144005309	144005411	SRGAP2D_intron_1	intron	unprocessed_pseudogene	chr1	143975154	144045745
chr1	144006711	144007184	SRGAP2D_intron_1	intron	unprocessed_pseudogene	chr1	143975154	144045745
chr1	144007391	144007420	SRGAP2D_intron_1	intron	unprocessed_pseudogene	chr1	143975154	144045745
chr1	144007607	144007675	SRGAP2D_intron_1	intron	unprocessed_pseudogene	chr1	143975154	144045745
chr1	144007818	144008270	SRGAP2D_intron_1	intron	unprocessed_pseudogene	chr1	143975154	144045745
chr1	144008423	144008464	SRGAP2D_intron_1	intron	unprocessed_pseudogene	chr1	143975154	144045745
chr1	144010253	144010346	SRGAP2D_intron_1	intron	unprocessed_pseudogene	chr1	143975154	144045745
chr1	144010526	144010597	SRGAP2D_intron_1	intron	unprocessed_pseudogene	chr1	143975154	144045745
chr1	144011063	144011167	SRGAP2D_intron_1	intron	unprocessed_pseudogene	chr1	143975154	144045745
chr1	144011288	144011405	SRGAP2D_intron_1	intron	unprocessed_pseudogene	chr1	143975154	144045745
chr1	144011551	144011636	SRGAP2D_intron_1	intron	unprocessed_pseudogene	chr1	143975154	144045745
chr1	144011809	144011894	SRGAP2D_intron_1	intron	unprocessed_pseudogene	chr1	143975154	144045745
chr1	144011956	144015238	SRGAP2D_intron_1	intron	unprocessed_pseudogene	chr1	143975154	144045745
chr1	144015967	144016186	SRGAP2D_intron_1	intron	unprocessed_pseudogene	chr1	143975154	144045745
chr1	144016610	144016670	SRGAP2D_intron_1	intron	unprocessed_pseudogene	chr1	143975154	144045745
chr1	144016849	144019303	SRGAP2D_intron_1	intron	unprocessed_pseudogene	chr1	143975154	144045745
chr1	144019422	144019460	SRGAP2D_intron_1	intron	unprocessed_pseudogene	chr1	143975154	144045745
chr1	144020109	144020721	SRGAP2D_intron_1	intron	unprocessed_pseudogene	chr1	143975154	144045745
chr1	144020917	144020984	SRGAP2D_intron_1	intron	unprocessed_pseudogene	chr1	143975154	144045745
chr1	144022464	144022507	SRGAP2D_intron_1	intron	unprocessed_pseudogene	chr1	143975154	144045745
chr1	144023555	144023626	SRGAP2D_intron_1	intron	unprocessed_pseudogene	chr1	143975154	144045745
chr1	144023793	144025013	SRGAP2D_intron_1	intron	unprocessed_pseudogene	chr1	143975154	144045745
chr1	144026264	144026373	SRGAP2D_intron_1	intron	unprocessed_pseudogene	chr1	143975154	144045745
chr1	144026517	144026636	SRGAP2D_intron_1	intron	unprocessed_pseudogene	chr1	143975154	144045745
chr1	144026745	144026783	SRGAP2D_intron_1	intron	unprocessed_pseudogene	chr1	143975154	144045745
chr1	144027581	144028385	SRGAP2D_intron_1	intron	unprocessed_pseudogene	chr1	143975154	144045745
chr1	144028544	144028658	SRGAP2D_intron_1	intron	unprocessed_pseudogene	chr1	143975154	144045745
chr1	144029946	144030112	SRGAP2D_intron_1	intron	unprocessed_pseudogene	chr1	143975154	144045745
chr1	144030186	144030256	SRGAP2D_intron_1	intron	unprocessed_pseudogene	chr1	143975154	144045745
chr1	144030437	144030499	SRGAP2D_intron_1	intron	unprocessed_pseudogene	chr1	143975154	144045745
chr1	144030777	144030841	SRGAP2D_intron_1	intron	unprocessed_pseudogene	chr1	143975154	144045745
chr1	144033124	144033147	SRGAP2D_intron_1	intron	unprocessed_pseudogene	chr1	143975154	144045745
chr1	144033339	144033394	SRGAP2D_intron_1	intron	unprocessed_pseudogene	chr1	143975154	144045745
chr1	144033816	144035781	SRGAP2D_intron_1	intron	unprocessed_pseudogene	chr1	143975154	144045745
chr1	144036660	144037196	SRGAP2D_intron_1	intron	unprocessed_pseudogene	chr1	143975154	144045745
chr1	144037316	144037578	SRGAP2D_intron_1	intron	unprocessed_pseudogene	chr1	143975154	144045745
chr1	144037730	144037830	SRGAP2D_intron_1	intron	unprocessed_pseudogene	chr1	143975154	144045745
chr1	144037968	144038061	SRGAP2D_intron_1	intron	unprocessed_pseudogene	chr1	143975154	144045745
chr1	144038265	144038292	SRGAP2D_intron_1	intron	unprocessed_pseudogene	chr1	143975154	144045745
chr1	144038482	144038506	SRGAP2D_intron_1	intron	unprocessed_pseudogene	chr1	143975154	144045745
chr1	144038703	144039353	SRGAP2D_intron_1	intron	unprocessed_pseudogene	chr1	143975154	144045745
chr1	144041353	144041405	SRGAP2D_intron_1	intron	unprocessed_pseudogene	chr1	143975154	144045745
chr1	144041568	144041722	SRGAP2D_intron_1	intron	unprocessed_pseudogene	chr1	143975154	144045745
chr1	144041954	144041978	SRGAP2D_intron_1	intron	unprocessed_pseudogene	chr1	143975154	144045745
chr1	144042158	144042229	SRGAP2D_intron_1	intron	unprocessed_pseudogene	chr1	143975154	144045745
chr1	144042389	144042747	SRGAP2D_intron_1	intron	unprocessed_pseudogene	chr1	143975154	144045745
chr1	144042859	144042897	SRGAP2D_intron_1	intron	unprocessed_pseudogene	chr1	143975154	144045745
chr1	144043125	144043313	SRGAP2D_intron_1	intron	unprocessed_pseudogene	chr1	143975154	144045745
chr1	144043376	144043836	SRGAP2D_intron_1	intron	unprocessed_pseudogene	chr1	143975154	144045745
chr1	144045270	144045341	SRGAP2D_intron_1	intron	unprocessed_pseudogene	chr1	143975154	144045745
chr1	144049393	144049506	SRGAP2D_intron_2	intron	unprocessed_pseudogene	chr1	144045810	144054436
chr1	144049530	144049556	SRGAP2D_intron_2	intron	unprocessed_pseudogene	chr1	144045810	144054436
chr1	144051813	144051845	SRGAP2D_intron_2	intron	unprocessed_pseudogene	chr1	144045810	144054436
chr1	144053630	144054059	SRGAP2D_intron_2	intron	unprocessed_pseudogene	chr1	144045810	144054436
chr1	144054221	144054275	SRGAP2D_intron_2	intron	unprocessed_pseudogene	chr1	144045810	144054436
chr1	144055140	144055179	SRGAP2D_intron_3	intron	unprocessed_pseudogene	chr1	144054654	144055291
chr1	144057084	144057156	SRGAP2D_intron_4	intron	unprocessed_pseudogene	chr1	144055422	144063171
chr1	144057316	144057425	SRGAP2D_intron_4	intron	unprocessed_pseudogene	chr1	144055422	144063171
chr1	144057908	144057959	SRGAP2D_intron_4	intron	unprocessed_pseudogene	chr1	144055422	144063171
chr1	144058117	144058759	SRGAP2D_intron_4	intron	unprocessed_pseudogene	chr1	144055422	144063171
chr1	144058942	144058973	SRGAP2D_intron_4	intron	unprocessed_pseudogene	chr1	144055422	144063171
chr1	144062297	144062360	SRGAP2D_intron_4	intron	unprocessed_pseudogene	chr1	144055422	144063171
chr1	144063183	144063394	SRGAP2D_5	exon	unprocessed_pseudogene	chr1	144063172	144063394
chr1	144063395	144063716	SRGAP2D_intron_5	intron	unprocessed_pseudogene	chr1	144063395	144066999
chr1	144063894	144063946	SRGAP2D_intron_5	intron	unprocessed_pseudogene	chr1	144063395	144066999
chr1	144064131	144064177	SRGAP2D_intron_5	intron	unprocessed_pseudogene	chr1	144063395	144066999
chr1	144064644	144064760	SRGAP2D_intron_5	intron	unprocessed_pseudogene	chr1	144063395	144066999
chr1	144064866	144066120	SRGAP2D_intron_5	intron	unprocessed_pseudogene	chr1	144063395	144066999
chr1	144066877	144066999	SRGAP2D_intron_5	intron	unprocessed_pseudogene	chr1	144063395	144066999
chr1	144064333	144064549	SRGAP2D_intron_5	intron	unprocessed_pseudogene	chr1	144063395	144066999
chr1	144067000	144067102	SRGAP2D_6	exon	unprocessed_pseudogene	chr1	144067000	144067102
chr1	144067103	144067506	SRGAP2D_intron_6	intron	unprocessed_pseudogene	chr1	144067103	144068127
chr1	144085628	144085676	IGKV1OR1-1_1	exon	IG_V_pseudogene	chr1	144085628	144085676
chr1	144085677	144085799	IGKV1OR1-1_intron_1	intron	IG_V_pseudogene	chr1	144085677	144085799
chr1	144085800	144086098	IGKV1OR1-1_2	exon	IG_V_pseudogene	chr1	144085800	144086098
chr1	144168752	144168850	AC244015.1_1	exon	processed_pseudogene	chr1	144168752	144168850
chr1	144179777	144180205	AC244015.2_1	exon	unprocessed_pseudogene	chr1	144179777	144180205
chr1	144183269	144184551	AC244015.2_intron_1	intron	unprocessed_pseudogene	chr1	144180206	144193188
chr1	144184587	144187268	AC244015.2_intron_1	intron	unprocessed_pseudogene	chr1	144180206	144193188
chr1	144187393	144187452	AC244015.2_intron_1	intron	unprocessed_pseudogene	chr1	144180206	144193188
chr1	144187593	144193188	AC244015.2_intron_1	intron	unprocessed_pseudogene	chr1	144180206	144193188
chr1	144180206	144183076	AC244015.2_intron_1	intron	unprocessed_pseudogene	chr1	144180206	144193188
chr1	144193189	144193322	AC244015.2_2	exon	unprocessed_pseudogene	chr1	144193189	144193322
chr1	144193323	144193617	AC244015.2_intron_2	intron	unprocessed_pseudogene	chr1	144193323	144193617
chr1	144193618	144193656	AC244015.2_3	exon	unprocessed_pseudogene	chr1	144193618	144193656
chr1	144193657	144194060	AC244015.2_intron_3	intron	unprocessed_pseudogene	chr1	144193657	144196323
chr1	144194084	144196323	AC244015.2_intron_3	intron	unprocessed_pseudogene	chr1	144193657	144196323
chr1	144196341	144197818	AC244015.2_intron_4	intron	unprocessed_pseudogene	chr1	144196341	144197818
chr1	144197819	144197945	AC244015.2_5	exon	unprocessed_pseudogene	chr1	144197819	144197945
chr1	144198538	144198583	AC244015.2_intron_5	intron	unprocessed_pseudogene	chr1	144197946	144202412
chr1	144199067	144202412	AC244015.2_intron_5	intron	unprocessed_pseudogene	chr1	144197946	144202412
chr1	144197946	144198391	AC244015.2_intron_5	intron	unprocessed_pseudogene	chr1	144197946	144202412
chr1	144202413	144203361	AC244015.2_6	exon	unprocessed_pseudogene	chr1	144202413	144203361
chr1	144203362	144208996	AC244015.2_intron_6	intron	unprocessed_pseudogene	chr1	144203362	144211557
chr1	144209054	144209204	AC244015.2_intron_6	intron	unprocessed_pseudogene	chr1	144203362	144211557
chr1	144209357	144209465	AC244015.2_intron_6	intron	unprocessed_pseudogene	chr1	144203362	144211557
chr1	144209566	144211557	AC244015.2_intron_6	intron	unprocessed_pseudogene	chr1	144203362	144211557
chr1	144211558	144211729	AC244015.2_7	exon	unprocessed_pseudogene	chr1	144211558	144211729
chr1	144227030	144227379	AC245595.1_1	exon	lincRNA	chr1	144227030	144227379
chr1	144227380	144245025	AC245595.1_intron_1	intron	lincRNA	chr1	144227380	144245025
chr1	144245026	144245315	AC245595.1_2	exon	lincRNA	chr1	144245026	144245315
chr1	144245316	144245684	AC245595.1_intron_2	intron	lincRNA	chr1	144245316	144245684
chr1	144245685	144245821	AC245595.1_3	exon	lincRNA	chr1	144245685	144245821
chr1	144247801	144247921	AC245595.1_intron_3	intron	lincRNA	chr1	144245822	144250223
chr1	144248024	144250223	AC245595.1_intron_3	intron	lincRNA	chr1	144245822	144250223
chr1	144245822	144247659	AC245595.1_intron_3	intron	lincRNA	chr1	144245822	144250223
chr1	144250224	144250288	AC245595.1_4	exon	lincRNA	chr1	144250224	144250288
chr1	144265217	144265326	RNA5SP529_1	exon	rRNA	chr1	144265217	144265326
chr1	144276484	144276584	AC245595.2_1	exon	transcribed_unprocessed_pseudogene	chr1	144276484	144276584
chr1	144276585	144286845	AC245595.2_intron_1	intron	transcribed_unprocessed_pseudogene	chr1	144276585	144286845
chr1	144286846	144287075	AC245595.2_2	exon	transcribed_unprocessed_pseudogene	chr1	144286846	144287075
chr1	144287076	144288341	AC245595.2_intron_2	intron	transcribed_unprocessed_pseudogene	chr1	144287076	144288341
chr1	144288342	144288407	AC245595.2_3	exon	transcribed_unprocessed_pseudogene	chr1	144288342	144288407
chr1	144288408	144288914	AC245595.2_intron_3	intron	transcribed_unprocessed_pseudogene	chr1	144288408	144288914
chr1	144288915	144289025	AC245595.2_4	exon	transcribed_unprocessed_pseudogene	chr1	144288915	144289025
chr1	144289026	144290005	AC245595.2_intron_4	intron	transcribed_unprocessed_pseudogene	chr1	144289026	144290005
chr1	144290006	144290133	AC245595.2_5	exon	transcribed_unprocessed_pseudogene	chr1	144290006	144290133
chr1	144290134	144290365	AC245595.2_intron_5	intron	transcribed_unprocessed_pseudogene	chr1	144290134	144290365
chr1	144290366	144290531	AC245595.2_6	exon	transcribed_unprocessed_pseudogene	chr1	144290366	144290531
chr1	144290532	144290785	AC245595.2_intron_6	intron	transcribed_unprocessed_pseudogene	chr1	144290532	144290785
chr1	144290786	144290968	AC245595.2_7	exon	transcribed_unprocessed_pseudogene	chr1	144290786	144290968
chr1	144290969	144292550	AC245595.2_intron_7	intron	transcribed_unprocessed_pseudogene	chr1	144290969	144296242
chr1	144292600	144296242	AC245595.2_intron_7	intron	transcribed_unprocessed_pseudogene	chr1	144290969	144296242
chr1	144296243	144296348	AC245595.2_8	exon	transcribed_unprocessed_pseudogene	chr1	144296243	144296348
chr1	144296349	144296539	AC245595.2_intron_8	intron	transcribed_unprocessed_pseudogene	chr1	144296349	144296539
chr1	144296540	144296642	AC245595.2_9	exon	transcribed_unprocessed_pseudogene	chr1	144296540	144296642
chr1	144296643	144302173	AC245595.2_intron_9	intron	transcribed_unprocessed_pseudogene	chr1	144296643	144302173
chr1	144302174	144302291	AC245595.2_10	exon	transcribed_unprocessed_pseudogene	chr1	144302174	144302291
chr1	144302292	144302489	AC245595.2_intron_10	intron	transcribed_unprocessed_pseudogene	chr1	144302292	144302489
chr1	144302490	144302541	AC245595.2_11	exon	transcribed_unprocessed_pseudogene	chr1	144302490	144302541
chr1	144302542	144305057	AC245595.2_intron_11	intron	transcribed_unprocessed_pseudogene	chr1	144302542	144305057
chr1	144305058	144305180	AC245595.2_12	exon	transcribed_unprocessed_pseudogene	chr1	144305058	144305180
chr1	144372875	144373089	PPIAL4E_UTR_1	three_prime_UTR	protein_coding	chr1	144372875	144373089
chr1	144373089	144373584	PPIAL4E_1	CDS	protein_coding	chr1	144373089	144373584
chr1	144373584	144373659	PPIAL4E_UTR_2	five_prime_UTR	protein_coding	chr1	144373584	144373659
chr1	144418333	144418370	AC246785.3_1	exon	lincRNA	chr1	144418113	144418370
chr1	144418371	144418483	AC246785.3_intron_1	intron	lincRNA	chr1	144418371	144419135
chr1	144473377	144474242	AC246785.1_intron_1	intron	unprocessed_pseudogene	chr1	144472562	144474552
chr1	144592903	144592942	PPIAL4F_UTR_1	five_prime_UTR	protein_coding	chr1	144592868	144592942
chr1	144592942	144593437	PPIAL4F_1	CDS	protein_coding	chr1	144592942	144593437
chr1	144593437	144593527	PPIAL4F_UTR_2	three_prime_UTR	protein_coding	chr1	144593437	144593527
chr1	144627192	144627237	LINC01632_1	exon	lincRNA	chr1	144627192	144627237
chr1	144627238	144628535	LINC01632_intron_1	intron	lincRNA	chr1	144627238	144628535
chr1	144628536	144628613	LINC01632_2	exon	lincRNA	chr1	144628536	144628613
chr1	144628614	144630084	LINC01632_intron_2	intron	lincRNA	chr1	144628614	144630084
chr1	144630104	144630503	LINC01632_intron_3	intron	lincRNA	chr1	144630104	144630742
chr1	144630571	144630742	LINC01632_intron_3	intron	lincRNA	chr1	144630104	144630742
chr1	144630743	144630862	LINC01632_4	exon	lincRNA	chr1	144630743	144630862
chr1	144630863	144630895	LINC01632_intron_4	intron	lincRNA	chr1	144630863	144632494
chr1	144630990	144632494	LINC01632_intron_4	intron	lincRNA	chr1	144630863	144632494
chr1	144632495	144632587	LINC01632_5	exon	lincRNA	chr1	144632495	144632587
chr1	144632588	144635094	LINC01632_intron_5	intron	lincRNA	chr1	144632588	144641485
chr1	144635186	144641485	LINC01632_intron_5	intron	lincRNA	chr1	144632588	144641485
chr1	144641486	144641669	LINC01632_6	exon	lincRNA	chr1	144641486	144641669
chr1	144641670	144641967	LINC01632_intron_6	intron	lincRNA	chr1	144641670	144641967
chr1	144641968	144642372	LINC01632_7	exon	lincRNA	chr1	144641968	144642372
chr1	144641371	144641511	FP700111.1_1	exon	lincRNA	chr1	144641371	144641511
chr1	144641512	144641606	FP700111.1_intron_1	intron	lincRNA	chr1	144641512	144641606
chr1	144641607	144641793	FP700111.1_2	exon	lincRNA	chr1	144641607	144641793
chr1	144642662	144642749	FP700111.1_intron_2	intron	lincRNA	chr1	144641794	144917168
chr1	144644189	144649940	FP700111.1_intron_2	intron	lincRNA	chr1	144641794	144917168
chr1	144656228	144657670	FP700111.1_intron_2	intron	lincRNA	chr1	144641794	144917168
chr1	144657701	144659426	FP700111.1_intron_2	intron	lincRNA	chr1	144641794	144917168
chr1	144659618	144659671	FP700111.1_intron_2	intron	lincRNA	chr1	144641794	144917168
chr1	144659854	144659916	FP700111.1_intron_2	intron	lincRNA	chr1	144641794	144917168
chr1	144660090	144660957	FP700111.1_intron_2	intron	lincRNA	chr1	144641794	144917168
chr1	144661039	144661235	FP700111.1_intron_2	intron	lincRNA	chr1	144641794	144917168
chr1	144673077	144673762	FP700111.1_intron_2	intron	lincRNA	chr1	144641794	144917168
chr1	144673813	144683438	FP700111.1_intron_2	intron	lincRNA	chr1	144641794	144917168
chr1	144693286	144693362	FP700111.1_intron_2	intron	lincRNA	chr1	144641794	144917168
chr1	144693529	144693593	FP700111.1_intron_2	intron	lincRNA	chr1	144641794	144917168
chr1	144707721	144707829	FP700111.1_intron_2	intron	lincRNA	chr1	144641794	144917168
chr1	144707958	144718367	FP700111.1_intron_2	intron	lincRNA	chr1	144641794	144917168
chr1	144718475	144718582	FP700111.1_intron_2	intron	lincRNA	chr1	144641794	144917168
chr1	144718743	144718873	FP700111.1_intron_2	intron	lincRNA	chr1	144641794	144917168
chr1	144743646	144743758	FP700111.1_intron_2	intron	lincRNA	chr1	144641794	144917168
chr1	144743903	144744011	FP700111.1_intron_2	intron	lincRNA	chr1	144641794	144917168
chr1	144744123	144747384	FP700111.1_intron_2	intron	lincRNA	chr1	144641794	144917168
chr1	144747426	144750579	FP700111.1_intron_2	intron	lincRNA	chr1	144641794	144917168
chr1	144751293	144752365	FP700111.1_intron_2	intron	lincRNA	chr1	144641794	144917168
chr1	144757171	144758731	FP700111.1_intron_2	intron	lincRNA	chr1	144641794	144917168
chr1	144758836	144767326	FP700111.1_intron_2	intron	lincRNA	chr1	144641794	144917168
chr1	144767808	144767845	FP700111.1_intron_2	intron	lincRNA	chr1	144641794	144917168
chr1	144772413	144772524	FP700111.1_intron_2	intron	lincRNA	chr1	144641794	144917168
chr1	144772697	144772807	FP700111.1_intron_2	intron	lincRNA	chr1	144641794	144917168
chr1	144772909	144778980	FP700111.1_intron_2	intron	lincRNA	chr1	144641794	144917168
chr1	144779146	144783149	FP700111.1_intron_2	intron	lincRNA	chr1	144641794	144917168
chr1	144803270	144803305	FP700111.1_intron_2	intron	lincRNA	chr1	144641794	144917168
chr1	144803440	144810112	FP700111.1_intron_2	intron	lincRNA	chr1	144641794	144917168
chr1	144810271	144810336	FP700111.1_intron_2	intron	lincRNA	chr1	144641794	144917168
chr1	144810766	144811019	FP700111.1_intron_2	intron	lincRNA	chr1	144641794	144917168
chr1	144811808	144813265	FP700111.1_intron_2	intron	lincRNA	chr1	144641794	144917168
chr1	144827914	144832146	FP700111.1_intron_2	intron	lincRNA	chr1	144641794	144917168
chr1	144840322	144840457	FP700111.1_intron_2	intron	lincRNA	chr1	144641794	144917168
chr1	144840652	144840950	FP700111.1_intron_2	intron	lincRNA	chr1	144641794	144917168
chr1	144841957	144842733	FP700111.1_intron_2	intron	lincRNA	chr1	144641794	144917168
chr1	144842936	144842974	FP700111.1_intron_2	intron	lincRNA	chr1	144641794	144917168
chr1	144843408	144845049	FP700111.1_intron_2	intron	lincRNA	chr1	144641794	144917168
chr1	144845075	144845104	FP700111.1_intron_2	intron	lincRNA	chr1	144641794	144917168
chr1	144845933	144846073	FP700111.1_intron_2	intron	lincRNA	chr1	144641794	144917168
chr1	144846261	144846459	FP700111.1_intron_2	intron	lincRNA	chr1	144641794	144917168
chr1	144846588	144846763	FP700111.1_intron_2	intron	lincRNA	chr1	144641794	144917168
chr1	144847216	144847305	FP700111.1_intron_2	intron	lincRNA	chr1	144641794	144917168
chr1	144847434	144850010	FP700111.1_intron_2	intron	lincRNA	chr1	144641794	144917168
chr1	144855529	144855637	FP700111.1_intron_2	intron	lincRNA	chr1	144641794	144917168
chr1	144855806	144855898	FP700111.1_intron_2	intron	lincRNA	chr1	144641794	144917168
chr1	144856003	144856342	FP700111.1_intron_2	intron	lincRNA	chr1	144641794	144917168
chr1	144856404	144858591	FP700111.1_intron_2	intron	lincRNA	chr1	144641794	144917168
chr1	144858794	144858817	FP700111.1_intron_2	intron	lincRNA	chr1	144641794	144917168
chr1	144859377	144859764	FP700111.1_intron_2	intron	lincRNA	chr1	144641794	144917168
chr1	144859803	144861040	FP700111.1_intron_2	intron	lincRNA	chr1	144641794	144917168
chr1	144861087	144865010	FP700111.1_intron_2	intron	lincRNA	chr1	144641794	144917168
chr1	144865135	144866100	FP700111.1_intron_2	intron	lincRNA	chr1	144641794	144917168
chr1	144870594	144875614	FP700111.1_intron_2	intron	lincRNA	chr1	144641794	144917168
chr1	144875724	144875818	FP700111.1_intron_2	intron	lincRNA	chr1	144641794	144917168
chr1	144876001	144876089	FP700111.1_intron_2	intron	lincRNA	chr1	144641794	144917168
chr1	144876247	144877125	FP700111.1_intron_2	intron	lincRNA	chr1	144641794	144917168
chr1	144877299	144877358	FP700111.1_intron_2	intron	lincRNA	chr1	144641794	144917168
chr1	144877537	144877604	FP700111.1_intron_2	intron	lincRNA	chr1	144641794	144917168
chr1	144877753	144881680	FP700111.1_intron_2	intron	lincRNA	chr1	144641794	144917168
chr1	144881852	144881911	FP700111.1_intron_2	intron	lincRNA	chr1	144641794	144917168
chr1	144882432	144882455	FP700111.1_intron_2	intron	lincRNA	chr1	144641794	144917168
chr1	144884168	144884357	FP700111.1_intron_2	intron	lincRNA	chr1	144641794	144917168
chr1	144885392	144885428	FP700111.1_intron_2	intron	lincRNA	chr1	144641794	144917168
chr1	144885613	144885682	FP700111.1_intron_2	intron	lincRNA	chr1	144641794	144917168
chr1	144885875	144885957	FP700111.1_intron_2	intron	lincRNA	chr1	144641794	144917168
chr1	144886763	144886802	FP700111.1_intron_2	intron	lincRNA	chr1	144641794	144917168
chr1	144887182	144887228	FP700111.1_intron_2	intron	lincRNA	chr1	144641794	144917168
chr1	144887675	144887775	FP700111.1_intron_2	intron	lincRNA	chr1	144641794	144917168
chr1	144887908	144888676	FP700111.1_intron_2	intron	lincRNA	chr1	144641794	144917168
chr1	144889591	144891356	FP700111.1_intron_2	intron	lincRNA	chr1	144641794	144917168
chr1	144891384	144891537	FP700111.1_intron_2	intron	lincRNA	chr1	144641794	144917168
chr1	144891687	144891823	FP700111.1_intron_2	intron	lincRNA	chr1	144641794	144917168
chr1	144893056	144893663	FP700111.1_intron_2	intron	lincRNA	chr1	144641794	144917168
chr1	144894136	144894160	FP700111.1_intron_2	intron	lincRNA	chr1	144641794	144917168
chr1	144894381	144895381	FP700111.1_intron_2	intron	lincRNA	chr1	144641794	144917168
chr1	144895557	144895610	FP700111.1_intron_2	intron	lincRNA	chr1	144641794	144917168
chr1	144895798	144895836	FP700111.1_intron_2	intron	lincRNA	chr1	144641794	144917168
chr1	144896030	144896421	FP700111.1_intron_2	intron	lincRNA	chr1	144641794	144917168
chr1	144896536	144897398	FP700111.1_intron_2	intron	lincRNA	chr1	144641794	144917168
chr1	144899050	144899089	FP700111.1_intron_2	intron	lincRNA	chr1	144641794	144917168
chr1	144899261	144899401	FP700111.1_intron_2	intron	lincRNA	chr1	144641794	144917168
chr1	144899538	144899581	FP700111.1_intron_2	intron	lincRNA	chr1	144641794	144917168
chr1	144899839	144899966	FP700111.1_intron_2	intron	lincRNA	chr1	144641794	144917168
chr1	144900500	144900669	FP700111.1_intron_2	intron	lincRNA	chr1	144641794	144917168
chr1	144900930	144900981	FP700111.1_intron_2	intron	lincRNA	chr1	144641794	144917168
chr1	144901154	144901194	FP700111.1_intron_2	intron	lincRNA	chr1	144641794	144917168
chr1	144901542	144901567	FP700111.1_intron_2	intron	lincRNA	chr1	144641794	144917168
chr1	144901751	144901802	FP700111.1_intron_2	intron	lincRNA	chr1	144641794	144917168
chr1	144902003	144902537	FP700111.1_intron_2	intron	lincRNA	chr1	144641794	144917168
chr1	144902832	144902874	FP700111.1_intron_2	intron	lincRNA	chr1	144641794	144917168
chr1	144903122	144903468	FP700111.1_intron_2	intron	lincRNA	chr1	144641794	144917168
chr1	144903620	144903724	FP700111.1_intron_2	intron	lincRNA	chr1	144641794	144917168
chr1	144910860	144911034	FP700111.1_intron_2	intron	lincRNA	chr1	144641794	144917168
chr1	144914656	144914728	FP700111.1_intron_2	intron	lincRNA	chr1	144641794	144917168
chr1	144916541	144917168	FP700111.1_intron_2	intron	lincRNA	chr1	144641794	144917168
chr1	144641794	144642574	FP700111.1_intron_2	intron	lincRNA	chr1	144641794	144917168
chr1	144650040	144656118	FP700111.1_intron_2	intron	lincRNA	chr1	144641794	144917168
chr1	144661256	144672705	FP700111.1_intron_2	intron	lincRNA	chr1	144641794	144917168
chr1	144683461	144693138	FP700111.1_intron_2	intron	lincRNA	chr1	144641794	144917168
chr1	144718940	144729584	FP700111.1_intron_2	intron	lincRNA	chr1	144641794	144917168
chr1	144730660	144743514	FP700111.1_intron_2	intron	lincRNA	chr1	144641794	144917168
chr1	144752465	144757062	FP700111.1_intron_2	intron	lincRNA	chr1	144641794	144917168
chr1	144768032	144772321	FP700111.1_intron_2	intron	lincRNA	chr1	144641794	144917168
chr1	144783265	144789162	FP700111.1_intron_2	intron	lincRNA	chr1	144641794	144917168
chr1	144789264	144802330	FP700111.1_intron_2	intron	lincRNA	chr1	144641794	144917168
chr1	144814165	144825942	FP700111.1_intron_2	intron	lincRNA	chr1	144641794	144917168
chr1	144850049	144855441	FP700111.1_intron_2	intron	lincRNA	chr1	144641794	144917168
chr1	144866237	144870484	FP700111.1_intron_2	intron	lincRNA	chr1	144641794	144917168
chr1	144900059	144900433	FP700111.1_intron_2	intron	lincRNA	chr1	144641794	144917168
chr1	144832277	144840288	FP700111.1_intron_2	intron	lincRNA	chr1	144641794	144917168
chr1	144693760	144707575	FP700111.1_intron_2	intron	lincRNA	chr1	144641794	144917168
chr1	144917169	144917290	FP700111.1_3	exon	lincRNA	chr1	144917169	144917306
chr1	144918803	144919635	FP700111.1_4	exon	lincRNA	chr1	144917864	144919902
chr1	144701050	144701159	RNA5SP59_1	exon	rRNA	chr1	144701050	144701159
chr1	144754572	144754832	FP700111.2_1	exon	unprocessed_pseudogene	chr1	144754572	144754832
chr1	144757171	144758731	FP700111.2_intron_1	intron	unprocessed_pseudogene	chr1	144754833	144763028
chr1	144758836	144763028	FP700111.2_intron_1	intron	unprocessed_pseudogene	chr1	144754833	144763028
chr1	144754833	144757062	FP700111.2_intron_1	intron	unprocessed_pseudogene	chr1	144754833	144763028
chr1	144763029	144763977	FP700111.2_2	exon	unprocessed_pseudogene	chr1	144763029	144763977
chr1	144763978	144767326	FP700111.2_intron_2	intron	unprocessed_pseudogene	chr1	144763978	144768446
chr1	144767808	144767845	FP700111.2_intron_2	intron	unprocessed_pseudogene	chr1	144763978	144768446
chr1	144768032	144768446	FP700111.2_intron_2	intron	unprocessed_pseudogene	chr1	144763978	144768446
chr1	144768447	144768573	FP700111.2_3	exon	unprocessed_pseudogene	chr1	144768447	144768573
chr1	144772413	144772524	FP700111.2_intron_3	intron	unprocessed_pseudogene	chr1	144768574	144773069
chr1	144772697	144772807	FP700111.2_intron_3	intron	unprocessed_pseudogene	chr1	144768574	144773069
chr1	144772909	144773069	FP700111.2_intron_3	intron	unprocessed_pseudogene	chr1	144768574	144773069
chr1	144768574	144772321	FP700111.2_intron_3	intron	unprocessed_pseudogene	chr1	144768574	144773069
chr1	144773070	144773207	FP700111.2_4	exon	unprocessed_pseudogene	chr1	144773070	144773207
chr1	144773208	144778980	FP700111.2_intron_4	intron	unprocessed_pseudogene	chr1	144773208	144786185
chr1	144779146	144783149	FP700111.2_intron_4	intron	unprocessed_pseudogene	chr1	144773208	144786185
chr1	144783265	144786185	FP700111.2_intron_4	intron	unprocessed_pseudogene	chr1	144773208	144786185
chr1	144786186	144786606	FP700111.2_5	exon	unprocessed_pseudogene	chr1	144786186	144786606
chr1	144887675	144887775	SRGAP2B_UTR_1	three_prime_UTR	protein_coding	chr1	144887265	144892159
chr1	144887908	144888676	SRGAP2B_UTR_1	three_prime_UTR	protein_coding	chr1	144887265	144892159
chr1	144889591	144891356	SRGAP2B_UTR_1	three_prime_UTR	protein_coding	chr1	144887265	144892159
chr1	144891384	144891537	SRGAP2B_UTR_1	three_prime_UTR	protein_coding	chr1	144887265	144892159
chr1	144891687	144891823	SRGAP2B_UTR_1	three_prime_UTR	protein_coding	chr1	144887265	144892159
chr1	144893056	144893406	SRGAP2B_intron_1	intron	protein_coding	chr1	144892382	144893406
chr1	144893407	144893509	SRGAP2B_2	CDS	protein_coding	chr1	144893407	144893509
chr1	144893510	144893663	SRGAP2B_intron_2	intron	protein_coding	chr1	144893510	144897114
chr1	144894136	144894160	SRGAP2B_intron_2	intron	protein_coding	chr1	144893510	144897114
chr1	144894381	144895381	SRGAP2B_intron_2	intron	protein_coding	chr1	144893510	144897114
chr1	144895557	144895610	SRGAP2B_intron_2	intron	protein_coding	chr1	144893510	144897114
chr1	144895798	144895836	SRGAP2B_intron_2	intron	protein_coding	chr1	144893510	144897114
chr1	144896030	144896421	SRGAP2B_intron_2	intron	protein_coding	chr1	144893510	144897114
chr1	144896536	144897114	SRGAP2B_intron_2	intron	protein_coding	chr1	144893510	144897114
chr1	144897115	144897340	SRGAP2B_3	CDS	protein_coding	chr1	144897115	144897340
chr1	144897341	144897398	SRGAP2B_intron_3	intron	protein_coding	chr1	144897341	144905089
chr1	144899050	144899089	SRGAP2B_intron_3	intron	protein_coding	chr1	144897341	144905089
chr1	144899261	144899401	SRGAP2B_intron_3	intron	protein_coding	chr1	144897341	144905089
chr1	144899538	144899581	SRGAP2B_intron_3	intron	protein_coding	chr1	144897341	144905089
chr1	144899839	144899966	SRGAP2B_intron_3	intron	protein_coding	chr1	144897341	144905089
chr1	144900500	144900669	SRGAP2B_intron_3	intron	protein_coding	chr1	144897341	144905089
chr1	144900930	144900981	SRGAP2B_intron_3	intron	protein_coding	chr1	144897341	144905089
chr1	144901154	144901194	SRGAP2B_intron_3	intron	protein_coding	chr1	144897341	144905089
chr1	144901542	144901567	SRGAP2B_intron_3	intron	protein_coding	chr1	144897341	144905089
chr1	144901751	144901802	SRGAP2B_intron_3	intron	protein_coding	chr1	144897341	144905089
chr1	144902003	144902537	SRGAP2B_intron_3	intron	protein_coding	chr1	144897341	144905089
chr1	144902832	144902874	SRGAP2B_intron_3	intron	protein_coding	chr1	144897341	144905089
chr1	144903122	144903468	SRGAP2B_intron_3	intron	protein_coding	chr1	144897341	144905089
chr1	144903620	144903724	SRGAP2B_intron_3	intron	protein_coding	chr1	144897341	144905089
chr1	144900059	144900433	SRGAP2B_intron_3	intron	protein_coding	chr1	144897341	144905089
chr1	144910860	144911034	SRGAP2B_intron_5	intron	protein_coding	chr1	144906075	144914690
chr1	144914656	144914690	SRGAP2B_intron_5	intron	protein_coding	chr1	144906075	144914690
chr1	144914691	144914718	SRGAP2B_6	CDS	protein_coding	chr1	144914691	144914718
chr1	144916541	144917290	SRGAP2B_intron_6	intron	protein_coding	chr1	144914755	144955437
chr1	144918803	144919635	SRGAP2B_intron_6	intron	protein_coding	chr1	144914755	144955437
chr1	144926054	144926269	SRGAP2B_intron_6	intron	protein_coding	chr1	144914755	144955437
chr1	144927904	144927989	SRGAP2B_intron_6	intron	protein_coding	chr1	144914755	144955437
chr1	144935050	144935591	SRGAP2B_intron_6	intron	protein_coding	chr1	144914755	144955437
chr1	144936016	144936070	SRGAP2B_intron_6	intron	protein_coding	chr1	144914755	144955437
chr1	144937422	144937489	SRGAP2B_intron_6	intron	protein_coding	chr1	144914755	144955437
chr1	144937645	144938394	SRGAP2B_intron_6	intron	protein_coding	chr1	144914755	144955437
chr1	144945962	144947170	SRGAP2B_intron_6	intron	protein_coding	chr1	144914755	144955437
chr1	144948645	144948867	SRGAP2B_intron_6	intron	protein_coding	chr1	144914755	144955437
chr1	144949561	144949668	SRGAP2B_intron_6	intron	protein_coding	chr1	144914755	144955437
chr1	144948970	144949445	SRGAP2B_intron_6	intron	protein_coding	chr1	144914755	144955437
chr1	144959593	144959903	SRGAP2B_intron_7	intron	protein_coding	chr1	144955602	144995006
chr1	144962252	144962389	SRGAP2B_intron_7	intron	protein_coding	chr1	144955602	144995006
chr1	144967650	144967683	SRGAP2B_intron_7	intron	protein_coding	chr1	144955602	144995006
chr1	144967910	144968452	SRGAP2B_intron_7	intron	protein_coding	chr1	144955602	144995006
chr1	144968501	144968591	SRGAP2B_intron_7	intron	protein_coding	chr1	144955602	144995006
chr1	144968843	144969138	SRGAP2B_intron_7	intron	protein_coding	chr1	144955602	144995006
chr1	144976741	144976791	SRGAP2B_intron_7	intron	protein_coding	chr1	144955602	144995006
chr1	144976970	144977087	SRGAP2B_intron_7	intron	protein_coding	chr1	144955602	144995006
chr1	144977198	144977263	SRGAP2B_intron_7	intron	protein_coding	chr1	144955602	144995006
chr1	144977373	144977462	SRGAP2B_intron_7	intron	protein_coding	chr1	144955602	144995006
chr1	144977901	144977937	SRGAP2B_intron_7	intron	protein_coding	chr1	144955602	144995006
chr1	144978161	144978239	SRGAP2B_intron_7	intron	protein_coding	chr1	144955602	144995006
chr1	144978469	144978497	SRGAP2B_intron_7	intron	protein_coding	chr1	144955602	144995006
chr1	144989576	144989613	SRGAP2B_intron_7	intron	protein_coding	chr1	144955602	144995006
chr1	144990043	144990382	SRGAP2B_intron_7	intron	protein_coding	chr1	144955602	144995006
chr1	144997942	144998209	SRGAP2B_intron_8	intron	protein_coding	chr1	144995201	145092833
chr1	145003985	145004041	SRGAP2B_intron_8	intron	protein_coding	chr1	144995201	145092833
chr1	145004420	145004486	SRGAP2B_intron_8	intron	protein_coding	chr1	144995201	145092833
chr1	145004672	145004704	SRGAP2B_intron_8	intron	protein_coding	chr1	144995201	145092833
chr1	145008313	145008386	SRGAP2B_intron_8	intron	protein_coding	chr1	144995201	145092833
chr1	145014902	145015003	SRGAP2B_intron_8	intron	protein_coding	chr1	144995201	145092833
chr1	145015171	145015210	SRGAP2B_intron_8	intron	protein_coding	chr1	144995201	145092833
chr1	145016107	145016132	SRGAP2B_intron_8	intron	protein_coding	chr1	144995201	145092833
chr1	145016370	145016490	SRGAP2B_intron_8	intron	protein_coding	chr1	144995201	145092833
chr1	145018387	145018991	SRGAP2B_intron_8	intron	protein_coding	chr1	144995201	145092833
chr1	145019097	145019146	SRGAP2B_intron_8	intron	protein_coding	chr1	144995201	145092833
chr1	145019333	145019372	SRGAP2B_intron_8	intron	protein_coding	chr1	144995201	145092833
chr1	145024304	145024348	SRGAP2B_intron_8	intron	protein_coding	chr1	144995201	145092833
chr1	145025316	145025557	SRGAP2B_intron_8	intron	protein_coding	chr1	144995201	145092833
chr1	145025728	145025781	SRGAP2B_intron_8	intron	protein_coding	chr1	144995201	145092833
chr1	145026192	145026323	SRGAP2B_intron_8	intron	protein_coding	chr1	144995201	145092833
chr1	145026534	145026580	SRGAP2B_intron_8	intron	protein_coding	chr1	144995201	145092833
chr1	145027126	145027226	SRGAP2B_intron_8	intron	protein_coding	chr1	144995201	145092833
chr1	145027302	145028246	SRGAP2B_intron_8	intron	protein_coding	chr1	144995201	145092833
chr1	145028452	145028488	SRGAP2B_intron_8	intron	protein_coding	chr1	144995201	145092833
chr1	145028913	145029502	SRGAP2B_intron_8	intron	protein_coding	chr1	144995201	145092833
chr1	145030762	145030966	SRGAP2B_intron_8	intron	protein_coding	chr1	144995201	145092833
chr1	145031184	145031212	SRGAP2B_intron_8	intron	protein_coding	chr1	144995201	145092833
chr1	145032561	145032625	SRGAP2B_intron_8	intron	protein_coding	chr1	144995201	145092833
chr1	145032772	145034157	SRGAP2B_intron_8	intron	protein_coding	chr1	144995201	145092833
chr1	145034373	145034396	SRGAP2B_intron_8	intron	protein_coding	chr1	144995201	145092833
chr1	145034572	145034622	SRGAP2B_intron_8	intron	protein_coding	chr1	144995201	145092833
chr1	145034833	145035496	SRGAP2B_intron_8	intron	protein_coding	chr1	144995201	145092833
chr1	145037089	145037147	SRGAP2B_intron_8	intron	protein_coding	chr1	144995201	145092833
chr1	145037353	145037972	SRGAP2B_intron_8	intron	protein_coding	chr1	144995201	145092833
chr1	145038162	145038202	SRGAP2B_intron_8	intron	protein_coding	chr1	144995201	145092833
chr1	145039346	145039403	SRGAP2B_intron_8	intron	protein_coding	chr1	144995201	145092833
chr1	145039570	145039690	SRGAP2B_intron_8	intron	protein_coding	chr1	144995201	145092833
chr1	145039783	145040138	SRGAP2B_intron_8	intron	protein_coding	chr1	144995201	145092833
chr1	145042649	145044133	SRGAP2B_intron_8	intron	protein_coding	chr1	144995201	145092833
chr1	145045658	145045871	SRGAP2B_intron_8	intron	protein_coding	chr1	144995201	145092833
chr1	145045969	145046204	SRGAP2B_intron_8	intron	protein_coding	chr1	144995201	145092833
chr1	145046335	145046449	SRGAP2B_intron_8	intron	protein_coding	chr1	144995201	145092833
chr1	145046629	145046721	SRGAP2B_intron_8	intron	protein_coding	chr1	144995201	145092833
chr1	145048441	145048517	SRGAP2B_intron_8	intron	protein_coding	chr1	144995201	145092833
chr1	145048638	145048689	SRGAP2B_intron_8	intron	protein_coding	chr1	144995201	145092833
chr1	145048742	145050823	SRGAP2B_intron_8	intron	protein_coding	chr1	144995201	145092833
chr1	145050858	145051093	SRGAP2B_intron_8	intron	protein_coding	chr1	144995201	145092833
chr1	145051789	145056204	SRGAP2B_intron_8	intron	protein_coding	chr1	144995201	145092833
chr1	145056305	145056670	SRGAP2B_intron_8	intron	protein_coding	chr1	144995201	145092833
chr1	145058820	145058865	SRGAP2B_intron_8	intron	protein_coding	chr1	144995201	145092833
chr1	145059041	145059108	SRGAP2B_intron_8	intron	protein_coding	chr1	144995201	145092833
chr1	145059452	145061241	SRGAP2B_intron_8	intron	protein_coding	chr1	144995201	145092833
chr1	145065626	145065923	SRGAP2B_intron_8	intron	protein_coding	chr1	144995201	145092833
chr1	145066129	145066175	SRGAP2B_intron_8	intron	protein_coding	chr1	144995201	145092833
chr1	145067718	145067918	SRGAP2B_intron_8	intron	protein_coding	chr1	144995201	145092833
chr1	145068353	145068411	SRGAP2B_intron_8	intron	protein_coding	chr1	144995201	145092833
chr1	145070492	145070787	SRGAP2B_intron_8	intron	protein_coding	chr1	144995201	145092833
chr1	145070869	145071124	SRGAP2B_intron_8	intron	protein_coding	chr1	144995201	145092833
chr1	145071385	145071416	SRGAP2B_intron_8	intron	protein_coding	chr1	144995201	145092833
chr1	145071864	145072426	SRGAP2B_intron_8	intron	protein_coding	chr1	144995201	145092833
chr1	145073656	145073948	SRGAP2B_intron_8	intron	protein_coding	chr1	144995201	145092833
chr1	145074632	145075493	SRGAP2B_intron_8	intron	protein_coding	chr1	144995201	145092833
chr1	145077315	145078715	SRGAP2B_intron_8	intron	protein_coding	chr1	144995201	145092833
chr1	145078850	145078956	SRGAP2B_intron_8	intron	protein_coding	chr1	144995201	145092833
chr1	145079089	145079526	SRGAP2B_intron_8	intron	protein_coding	chr1	144995201	145092833
chr1	145083580	145083881	SRGAP2B_intron_8	intron	protein_coding	chr1	144995201	145092833
chr1	145085825	145085854	SRGAP2B_intron_8	intron	protein_coding	chr1	144995201	145092833
chr1	145086047	145086634	SRGAP2B_intron_8	intron	protein_coding	chr1	144995201	145092833
chr1	145086770	145086802	SRGAP2B_intron_8	intron	protein_coding	chr1	144995201	145092833
chr1	145087370	145087396	SRGAP2B_intron_8	intron	protein_coding	chr1	144995201	145092833
chr1	145090870	145090924	SRGAP2B_intron_8	intron	protein_coding	chr1	144995201	145092833
chr1	145091039	145091224	SRGAP2B_intron_8	intron	protein_coding	chr1	144995201	145092833
chr1	145091247	145091504	SRGAP2B_intron_8	intron	protein_coding	chr1	144995201	145092833
chr1	145091624	145091688	SRGAP2B_intron_8	intron	protein_coding	chr1	144995201	145092833
chr1	145092383	145092833	SRGAP2B_intron_8	intron	protein_coding	chr1	144995201	145092833
chr1	145047463	145048307	SRGAP2B_intron_8	intron	protein_coding	chr1	144995201	145092833
chr1	145092834	145093342	SRGAP2B_UTR_3	five_prime_UTR	protein_coding	chr1	145092834	145093443
chr1	145094288	145094611	SRGAP2B_intron_9	intron	protein_coding	chr1	145093444	145095221
chr1	145095327	145095528	SRGAP2B_UTR_4	five_prime_UTR	protein_coding	chr1	145095222	145095528
chr1	145096000	145096304	FAM72D_UTR_1	five_prime_UTR	protein_coding	chr1	145096000	145096847
chr1	145096513	145096545	FAM72D_UTR_1	five_prime_UTR	protein_coding	chr1	145096000	145096847
chr1	145097524	145098170	FAM72D_intron_1	intron	protein_coding	chr1	145097000	145098986
chr1	145098264	145098350	FAM72D_intron_1	intron	protein_coding	chr1	145097000	145098986
chr1	145098477	145098986	FAM72D_intron_1	intron	protein_coding	chr1	145097000	145098986
chr1	145098987	145099028	FAM72D_2	CDS	protein_coding	chr1	145098987	145099065
chr1	145099490	145099519	FAM72D_intron_2	intron	protein_coding	chr1	145099066	145103005
chr1	145102650	145102689	FAM72D_intron_2	intron	protein_coding	chr1	145099066	145103005
chr1	145103132	145103246	FAM72D_intron_3	intron	protein_coding	chr1	145103132	145111501
chr1	145104733	145105280	FAM72D_intron_3	intron	protein_coding	chr1	145103132	145111501
chr1	145108260	145108301	FAM72D_intron_3	intron	protein_coding	chr1	145103132	145111501
chr1	145108678	145108754	FAM72D_intron_3	intron	protein_coding	chr1	145103132	145111501
chr1	145108849	145109401	FAM72D_intron_3	intron	protein_coding	chr1	145103132	145111501
chr1	145109509	145109661	FAM72D_intron_3	intron	protein_coding	chr1	145103132	145111501
chr1	145109785	145110331	FAM72D_intron_3	intron	protein_coding	chr1	145103132	145111501
chr1	145110353	145111501	FAM72D_intron_3	intron	protein_coding	chr1	145103132	145111501
chr1	145111502	145111597	FAM72D_4	CDS	protein_coding	chr1	145111502	145111597
chr1	145111597	145111965	FAM72D_UTR_2	three_prime_UTR	protein_coding	chr1	145111597	145112696
chr1	145141523	145141549	AC241585.4_intron_2	intron	unprocessed_pseudogene	chr1	145141342	145142499
chr1	145141684	145141998	AC241585.4_intron_2	intron	unprocessed_pseudogene	chr1	145141342	145142499
chr1	145143384	145143417	AC241585.4_intron_3	intron	unprocessed_pseudogene	chr1	145142689	145146591
chr1	145143670	145143730	AC241585.4_intron_3	intron	unprocessed_pseudogene	chr1	145142689	145146591
chr1	145143915	145144531	AC241585.4_intron_3	intron	unprocessed_pseudogene	chr1	145142689	145146591
chr1	145145481	145145847	AC241585.4_intron_3	intron	unprocessed_pseudogene	chr1	145142689	145146591
chr1	145147752	145147870	AC241585.4_intron_4	intron	unprocessed_pseudogene	chr1	145146696	145148239
chr1	145148326	145148358	AC241585.4_5	exon	unprocessed_pseudogene	chr1	145148240	145148375
chr1	145164323	145164638	AC241585.2_1	exon	transcribed_unprocessed_pseudogene	chr1	145164099	145164638
chr1	145164639	145164942	AC241585.2_intron_1	intron	transcribed_unprocessed_pseudogene	chr1	145164639	145166944
chr1	145165011	145165074	AC241585.2_intron_1	intron	transcribed_unprocessed_pseudogene	chr1	145164639	145166944
chr1	145166032	145166944	AC241585.2_intron_1	intron	transcribed_unprocessed_pseudogene	chr1	145164639	145166944
chr1	145166945	145167643	AC241585.2_2	exon	transcribed_unprocessed_pseudogene	chr1	145166945	145169086
chr1	145170818	145170888	AC241585.2_intron_3	intron	transcribed_unprocessed_pseudogene	chr1	145169616	145170940
chr1	145171070	145171185	AC241585.2_4	exon	transcribed_unprocessed_pseudogene	chr1	145170941	145171185
chr1	145171186	145171354	AC241585.2_intron_4	intron	transcribed_unprocessed_pseudogene	chr1	145171186	145200689
chr1	145174798	145174963	AC241585.2_intron_4	intron	transcribed_unprocessed_pseudogene	chr1	145171186	145200689
chr1	145175087	145175157	AC241585.2_intron_4	intron	transcribed_unprocessed_pseudogene	chr1	145171186	145200689
chr1	145176039	145176079	AC241585.2_intron_4	intron	transcribed_unprocessed_pseudogene	chr1	145171186	145200689
chr1	145177385	145177464	AC241585.2_intron_4	intron	transcribed_unprocessed_pseudogene	chr1	145171186	145200689
chr1	145177572	145178209	AC241585.2_intron_4	intron	transcribed_unprocessed_pseudogene	chr1	145171186	145200689
chr1	145180273	145180359	AC241585.2_intron_4	intron	transcribed_unprocessed_pseudogene	chr1	145171186	145200689
chr1	145180480	145181072	AC241585.2_intron_4	intron	transcribed_unprocessed_pseudogene	chr1	145171186	145200689
chr1	145184632	145184816	AC241585.2_intron_4	intron	transcribed_unprocessed_pseudogene	chr1	145171186	145200689
chr1	145185008	145185050	AC241585.2_intron_4	intron	transcribed_unprocessed_pseudogene	chr1	145171186	145200689
chr1	145187606	145187629	AC241585.2_intron_4	intron	transcribed_unprocessed_pseudogene	chr1	145171186	145200689
chr1	145195915	145196072	AC241585.2_intron_4	intron	transcribed_unprocessed_pseudogene	chr1	145171186	145200689
chr1	145199414	145199444	AC241585.2_intron_4	intron	transcribed_unprocessed_pseudogene	chr1	145171186	145200689
chr1	145200503	145200673	AC241585.2_intron_4	intron	transcribed_unprocessed_pseudogene	chr1	145171186	145200689
chr1	145201576	145201810	AC241585.2_intron_6	intron	transcribed_unprocessed_pseudogene	chr1	145201302	145214675
chr1	145202916	145203307	AC241585.2_intron_6	intron	transcribed_unprocessed_pseudogene	chr1	145201302	145214675
chr1	145205906	145206006	AC241585.2_intron_6	intron	transcribed_unprocessed_pseudogene	chr1	145201302	145214675
chr1	145211810	145211856	AC241585.2_intron_6	intron	transcribed_unprocessed_pseudogene	chr1	145201302	145214675
chr1	145213818	145213974	AC241585.2_intron_6	intron	transcribed_unprocessed_pseudogene	chr1	145201302	145214675
chr1	145211366	145211605	AC241585.2_intron_6	intron	transcribed_unprocessed_pseudogene	chr1	145201302	145214675
chr1	145292968	145293202	NBPF20_intron_2	intron	protein_coding	chr1	145292490	145293202
chr1	145293203	145293376	NBPF20_1	CDS	protein_coding	chr1	145293203	145293376
chr1	145293377	145294019	NBPF20_intron_3	intron	protein_coding	chr1	145293377	145294019
chr1	145294020	145294072	NBPF20_2	CDS	protein_coding	chr1	145294020	145294072
chr1	145294073	145294780	NBPF20_intron_4	intron	protein_coding	chr1	145294073	145294780
chr1	145294781	145294855	NBPF20_3	CDS	protein_coding	chr1	145294781	145294954
chr1	145294991	145295093	NBPF20_intron_5	intron	protein_coding	chr1	145294955	145295565
chr1	145295250	145295339	NBPF20_intron_5	intron	protein_coding	chr1	145294955	145295565
chr1	145295489	145295565	NBPF20_intron_5	intron	protein_coding	chr1	145294955	145295565
chr1	145295566	145295618	NBPF20_4	CDS	protein_coding	chr1	145295566	145295618
chr1	145295619	145295895	NBPF20_intron_6	intron	protein_coding	chr1	145295619	145296336
chr1	145296186	145296336	NBPF20_intron_6	intron	protein_coding	chr1	145295619	145296336
chr1	145296337	145296510	NBPF20_5	CDS	protein_coding	chr1	145296337	145296510
chr1	145296511	145297137	NBPF20_intron_7	intron	protein_coding	chr1	145296511	145297137
chr1	145297138	145297247	NBPF20_6	CDS	protein_coding	chr1	145297138	145297247
chr1	145297248	145297458	NBPF20_intron_8	intron	protein_coding	chr1	145297248	145297960
chr1	145297576	145297663	NBPF20_intron_8	intron	protein_coding	chr1	145297248	145297960
chr1	145297837	145297898	NBPF20_intron_8	intron	protein_coding	chr1	145297248	145297960
chr1	145298205	145298288	NBPF20_intron_9	intron	protein_coding	chr1	145298135	145298785
chr1	145298443	145298552	NBPF20_intron_9	intron	protein_coding	chr1	145298135	145298785
chr1	145298680	145298785	NBPF20_intron_9	intron	protein_coding	chr1	145298135	145298785
chr1	145298786	145298838	NBPF20_8	CDS	protein_coding	chr1	145298786	145298838
chr1	145298839	145299546	NBPF20_intron_10	intron	protein_coding	chr1	145298839	145299546
chr1	145299547	145299720	NBPF20_9	CDS	protein_coding	chr1	145299547	145299720
chr1	145299721	145300327	NBPF20_intron_11	intron	protein_coding	chr1	145299721	145300327
chr1	145300328	145300380	NBPF20_10	CDS	protein_coding	chr1	145300328	145300380
chr1	145300381	145301098	NBPF20_intron_12	intron	protein_coding	chr1	145300381	145301098
chr1	145301099	145301272	NBPF20_11	CDS	protein_coding	chr1	145301099	145301272
chr1	145301273	145301899	NBPF20_intron_13	intron	protein_coding	chr1	145301273	145301899
chr1	145301900	145302009	NBPF20_12	CDS	protein_coding	chr1	145301900	145302009
chr1	145302010	145302722	NBPF20_intron_14	intron	protein_coding	chr1	145302010	145302722
chr1	145302723	145302896	NBPF20_13	CDS	protein_coding	chr1	145302723	145302896
chr1	145302897	145303531	NBPF20_intron_15	intron	protein_coding	chr1	145302897	145303531
chr1	145303532	145303584	NBPF20_14	CDS	protein_coding	chr1	145303532	145303584
chr1	145303585	145303774	NBPF20_intron_16	intron	protein_coding	chr1	145303585	145304292
chr1	145303843	145304292	NBPF20_intron_16	intron	protein_coding	chr1	145303585	145304292
chr1	145304293	145304466	NBPF20_15	CDS	protein_coding	chr1	145304293	145304466
chr1	145304467	145305068	NBPF20_intron_17	intron	protein_coding	chr1	145304467	145305068
chr1	145305069	145305178	NBPF20_16	CDS	protein_coding	chr1	145305069	145305178
chr1	145305179	145305891	NBPF20_intron_18	intron	protein_coding	chr1	145305179	145305891
chr1	145305892	145305977	NBPF20_17	CDS	protein_coding	chr1	145305892	145306065
chr1	145306177	145306217	NBPF20_intron_19	intron	protein_coding	chr1	145306066	145306714
chr1	145306376	145306415	NBPF20_intron_19	intron	protein_coding	chr1	145306066	145306714
chr1	145306635	145306714	NBPF20_intron_19	intron	protein_coding	chr1	145306066	145306714
chr1	145306715	145306767	NBPF20_18	CDS	protein_coding	chr1	145306715	145306767
chr1	145306768	145306810	NBPF20_intron_20	intron	protein_coding	chr1	145306768	145307475
chr1	145307558	145307649	NBPF20_19	CDS	protein_coding	chr1	145307476	145307649
chr1	145307650	145308251	NBPF20_intron_21	intron	protein_coding	chr1	145307650	145308251
chr1	145308252	145308361	NBPF20_20	CDS	protein_coding	chr1	145308252	145308361
chr1	145308362	145308401	NBPF20_intron_22	intron	protein_coding	chr1	145308362	145309074
chr1	145308504	145309074	NBPF20_intron_22	intron	protein_coding	chr1	145308362	145309074
chr1	145309075	145309248	NBPF20_21	CDS	protein_coding	chr1	145309075	145309248
chr1	145309811	145309895	NBPF20_intron_23	intron	protein_coding	chr1	145309249	145309895
chr1	145309896	145309948	NBPF20_22	CDS	protein_coding	chr1	145309896	145309948
chr1	145309949	145310656	NBPF20_intron_24	intron	protein_coding	chr1	145309949	145310656
chr1	145310657	145310738	NBPF20_23	CDS	protein_coding	chr1	145310657	145310830
chr1	145310831	145310964	NBPF20_intron_25	intron	protein_coding	chr1	145310831	145311435
chr1	145311120	145311191	NBPF20_intron_25	intron	protein_coding	chr1	145310831	145311435
chr1	145311436	145311488	NBPF20_24	CDS	protein_coding	chr1	145311436	145311488
chr1	145311489	145311547	NBPF20_intron_26	intron	protein_coding	chr1	145311489	145312206
chr1	145311748	145311776	NBPF20_intron_26	intron	protein_coding	chr1	145311489	145312206
chr1	145312009	145312034	NBPF20_intron_26	intron	protein_coding	chr1	145311489	145312206
chr1	145312234	145312380	NBPF20_25	CDS	protein_coding	chr1	145312207	145312380
chr1	145312381	145313007	NBPF20_intron_27	intron	protein_coding	chr1	145312381	145313007
chr1	145313008	145313117	NBPF20_26	CDS	protein_coding	chr1	145313008	145313117
chr1	145313118	145313830	NBPF20_intron_28	intron	protein_coding	chr1	145313118	145313830
chr1	145313831	145314004	NBPF20_27	CDS	protein_coding	chr1	145313831	145314004
chr1	145314005	145314173	NBPF20_intron_29	intron	protein_coding	chr1	145314005	145314663
chr1	145314289	145314475	NBPF20_intron_29	intron	protein_coding	chr1	145314005	145314663
chr1	145314513	145314663	NBPF20_intron_29	intron	protein_coding	chr1	145314005	145314663
chr1	145314664	145314716	NBPF20_28	CDS	protein_coding	chr1	145314664	145314716
chr1	145314717	145315424	NBPF20_intron_30	intron	protein_coding	chr1	145314717	145315424
chr1	145315425	145315492	NBPF20_29	CDS	protein_coding	chr1	145315425	145315598
chr1	145315575	145315598	NBPF20_29	CDS	protein_coding	chr1	145315425	145315598
chr1	145315599	145315709	NBPF20_intron_31	intron	protein_coding	chr1	145315599	145316205
chr1	145315888	145315952	NBPF20_intron_31	intron	protein_coding	chr1	145315599	145316205
chr1	145316131	145316205	NBPF20_intron_31	intron	protein_coding	chr1	145315599	145316205
chr1	145316206	145316258	NBPF20_30	CDS	protein_coding	chr1	145316206	145316258
chr1	145316259	145316976	NBPF20_intron_32	intron	protein_coding	chr1	145316259	145316976
chr1	145316977	145317150	NBPF20_31	CDS	protein_coding	chr1	145316977	145317150
chr1	145317151	145317779	NBPF20_intron_33	intron	protein_coding	chr1	145317151	145317779
chr1	145317780	145317889	NBPF20_32	CDS	protein_coding	chr1	145317780	145317889
chr1	145317890	145318602	NBPF20_intron_34	intron	protein_coding	chr1	145317890	145318602
chr1	145318603	145318776	NBPF20_33	CDS	protein_coding	chr1	145318603	145318776
chr1	145318777	145319433	NBPF20_intron_35	intron	protein_coding	chr1	145318777	145319433
chr1	145319434	145319486	NBPF20_34	CDS	protein_coding	chr1	145319434	145319486
chr1	145319487	145320194	NBPF20_intron_36	intron	protein_coding	chr1	145319487	145320194
chr1	145320195	145320368	NBPF20_35	CDS	protein_coding	chr1	145320195	145320368
chr1	145320369	145320967	NBPF20_intron_37	intron	protein_coding	chr1	145320369	145320967
chr1	145320968	145321020	NBPF20_36	CDS	protein_coding	chr1	145320968	145321020
chr1	145321021	145321738	NBPF20_intron_38	intron	protein_coding	chr1	145321021	145321738
chr1	145321739	145321912	NBPF20_37	CDS	protein_coding	chr1	145321739	145321912
chr1	145321913	145322541	NBPF20_intron_39	intron	protein_coding	chr1	145321913	145322541
chr1	145322542	145322651	NBPF20_38	CDS	protein_coding	chr1	145322542	145322651
chr1	145322652	145323364	NBPF20_intron_40	intron	protein_coding	chr1	145322652	145323364
chr1	145323365	145323538	NBPF20_39	CDS	protein_coding	chr1	145323365	145323538
chr1	145323539	145324183	NBPF20_intron_41	intron	protein_coding	chr1	145323539	145324183
chr1	145324184	145324236	NBPF20_40	CDS	protein_coding	chr1	145324184	145324236
chr1	145324237	145324944	NBPF20_intron_42	intron	protein_coding	chr1	145324237	145324944
chr1	145324945	145325118	NBPF20_41	CDS	protein_coding	chr1	145324945	145325118
chr1	145325119	145325717	NBPF20_intron_43	intron	protein_coding	chr1	145325119	145325717
chr1	145325718	145325770	NBPF20_42	CDS	protein_coding	chr1	145325718	145325770
chr1	145325771	145326488	NBPF20_intron_44	intron	protein_coding	chr1	145325771	145326488
chr1	145326489	145326662	NBPF20_43	CDS	protein_coding	chr1	145326489	145326662
chr1	145326663	145327289	NBPF20_intron_45	intron	protein_coding	chr1	145326663	145327289
chr1	145327290	145327399	NBPF20_44	CDS	protein_coding	chr1	145327290	145327399
chr1	145327400	145328112	NBPF20_intron_46	intron	protein_coding	chr1	145327400	145328112
chr1	145328113	145328286	NBPF20_45	CDS	protein_coding	chr1	145328113	145328286
chr1	145328287	145328943	NBPF20_intron_47	intron	protein_coding	chr1	145328287	145328943
chr1	145328944	145328996	NBPF20_46	CDS	protein_coding	chr1	145328944	145328996
chr1	145328997	145329704	NBPF20_intron_48	intron	protein_coding	chr1	145328997	145329704
chr1	145329705	145329878	NBPF20_47	CDS	protein_coding	chr1	145329705	145329878
chr1	145329879	145330484	NBPF20_intron_49	intron	protein_coding	chr1	145329879	145330484
chr1	145330485	145330537	NBPF20_48	CDS	protein_coding	chr1	145330485	145330537
chr1	145330538	145331255	NBPF20_intron_50	intron	protein_coding	chr1	145330538	145331255
chr1	145331256	145331429	NBPF20_49	CDS	protein_coding	chr1	145331256	145331429
chr1	145331430	145332056	NBPF20_intron_51	intron	protein_coding	chr1	145331430	145332056
chr1	145332057	145332166	NBPF20_50	CDS	protein_coding	chr1	145332057	145332166
chr1	145332167	145332879	NBPF20_intron_52	intron	protein_coding	chr1	145332167	145332879
chr1	145332880	145333053	NBPF20_51	CDS	protein_coding	chr1	145332880	145333053
chr1	145333054	145333696	NBPF20_intron_53	intron	protein_coding	chr1	145333054	145333696
chr1	145333697	145333749	NBPF20_52	CDS	protein_coding	chr1	145333697	145333749
chr1	145333750	145334457	NBPF20_intron_54	intron	protein_coding	chr1	145333750	145334457
chr1	145334458	145334509	NBPF20_53	CDS	protein_coding	chr1	145334458	145334631
chr1	145335340	145336011	NBPF20_intron_56	intron	protein_coding	chr1	145335294	145336011
chr1	145336012	145336185	NBPF20_55	CDS	protein_coding	chr1	145336012	145336185
chr1	145336186	145336812	NBPF20_intron_57	intron	protein_coding	chr1	145336186	145336812
chr1	145336813	145336922	NBPF20_56	CDS	protein_coding	chr1	145336813	145336922
chr1	145336923	145337635	NBPF20_intron_58	intron	protein_coding	chr1	145336923	145337635
chr1	145337636	145337809	NBPF20_57	CDS	protein_coding	chr1	145337636	145337809
chr1	145337810	145337974	NBPF20_intron_59	intron	protein_coding	chr1	145337810	145338452
chr1	145338088	145338452	NBPF20_intron_59	intron	protein_coding	chr1	145337810	145338452
chr1	145338453	145338505	NBPF20_58	CDS	protein_coding	chr1	145338453	145338505
chr1	145338506	145339213	NBPF20_intron_60	intron	protein_coding	chr1	145338506	145339213
chr1	145339214	145339387	NBPF20_59	CDS	protein_coding	chr1	145339214	145339387
chr1	145339388	145339994	NBPF20_intron_61	intron	protein_coding	chr1	145339388	145339994
chr1	145339995	145340047	NBPF20_60	CDS	protein_coding	chr1	145339995	145340047
chr1	145340048	145340765	NBPF20_intron_62	intron	protein_coding	chr1	145340048	145340765
chr1	145340766	145340939	NBPF20_61	CDS	protein_coding	chr1	145340766	145340939
chr1	145340940	145341073	NBPF20_intron_63	intron	protein_coding	chr1	145340940	145341562
chr1	145341214	145341562	NBPF20_intron_63	intron	protein_coding	chr1	145340940	145341562
chr1	145341563	145341672	NBPF20_62	CDS	protein_coding	chr1	145341563	145341672
chr1	145341673	145342385	NBPF20_intron_64	intron	protein_coding	chr1	145341673	145342385
chr1	145342386	145342559	NBPF20_63	CDS	protein_coding	chr1	145342386	145342559
chr1	145342833	145343206	NBPF20_intron_65	intron	protein_coding	chr1	145342560	145343206
chr1	145342560	145342720	NBPF20_intron_65	intron	protein_coding	chr1	145342560	145343206
chr1	145343207	145343259	NBPF20_64	CDS	protein_coding	chr1	145343207	145343259
chr1	145343260	145343967	NBPF20_intron_66	intron	protein_coding	chr1	145343260	145343967
chr1	145343968	145344141	NBPF20_65	CDS	protein_coding	chr1	145343968	145344141
chr1	145344142	145344748	NBPF20_intron_67	intron	protein_coding	chr1	145344142	145344748
chr1	145344749	145344801	NBPF20_66	CDS	protein_coding	chr1	145344749	145344801
chr1	145344802	145345519	NBPF20_intron_68	intron	protein_coding	chr1	145344802	145345519
chr1	145345520	145345693	NBPF20_67	CDS	protein_coding	chr1	145345520	145345693
chr1	145345694	145346048	NBPF20_intron_69	intron	protein_coding	chr1	145345694	145346320
chr1	145346173	145346212	NBPF20_intron_69	intron	protein_coding	chr1	145345694	145346320
chr1	145346388	145346430	NBPF20_68	CDS	protein_coding	chr1	145346321	145346430
chr1	145346431	145346488	NBPF20_intron_70	intron	protein_coding	chr1	145346431	145347143
chr1	145346617	145347143	NBPF20_intron_70	intron	protein_coding	chr1	145346431	145347143
chr1	145347144	145347317	NBPF20_69	CDS	protein_coding	chr1	145347144	145347317
chr1	145347318	145347553	NBPF20_intron_71	intron	protein_coding	chr1	145347318	145347976
chr1	145347582	145347976	NBPF20_intron_71	intron	protein_coding	chr1	145347318	145347976
chr1	145347977	145348029	NBPF20_70	CDS	protein_coding	chr1	145347977	145348029
chr1	145348030	145348737	NBPF20_intron_72	intron	protein_coding	chr1	145348030	145348737
chr1	145348738	145348911	NBPF20_71	CDS	protein_coding	chr1	145348738	145348911
chr1	145348912	145349518	NBPF20_intron_73	intron	protein_coding	chr1	145348912	145349518
chr1	145349519	145349571	NBPF20_72	CDS	protein_coding	chr1	145349519	145349571
chr1	145349572	145349942	NBPF20_intron_74	intron	protein_coding	chr1	145349572	145350289
chr1	145349973	145350289	NBPF20_intron_74	intron	protein_coding	chr1	145349572	145350289
chr1	145350290	145350463	NBPF20_73	CDS	protein_coding	chr1	145350290	145350463
chr1	145350464	145351092	NBPF20_intron_75	intron	protein_coding	chr1	145350464	145351092
chr1	145351093	145351202	NBPF20_74	CDS	protein_coding	chr1	145351093	145351202
chr1	145351203	145351262	NBPF20_intron_76	intron	protein_coding	chr1	145351203	145351915
chr1	145351303	145351915	NBPF20_intron_76	intron	protein_coding	chr1	145351203	145351915
chr1	145351916	145352089	NBPF20_75	CDS	protein_coding	chr1	145351916	145352089
chr1	145352090	145352254	NBPF20_intron_77	intron	protein_coding	chr1	145352090	145352740
chr1	145352360	145352740	NBPF20_intron_77	intron	protein_coding	chr1	145352090	145352740
chr1	145352741	145352793	NBPF20_76	CDS	protein_coding	chr1	145352741	145352793
chr1	145352794	145353501	NBPF20_intron_78	intron	protein_coding	chr1	145352794	145353501
chr1	145353502	145353675	NBPF20_77	CDS	protein_coding	chr1	145353502	145353675
chr1	145353676	145354282	NBPF20_intron_79	intron	protein_coding	chr1	145353676	145354282
chr1	145354283	145354335	NBPF20_78	CDS	protein_coding	chr1	145354283	145354335
chr1	145354336	145355053	NBPF20_intron_80	intron	protein_coding	chr1	145354336	145355053
chr1	145355054	145355227	NBPF20_79	CDS	protein_coding	chr1	145355054	145355227
chr1	145355228	145355854	NBPF20_intron_81	intron	protein_coding	chr1	145355228	145355854
chr1	145355855	145355964	NBPF20_80	CDS	protein_coding	chr1	145355855	145355964
chr1	145355965	145356677	NBPF20_intron_82	intron	protein_coding	chr1	145355965	145356677
chr1	145356678	145356851	NBPF20_81	CDS	protein_coding	chr1	145356678	145356851
chr1	145356852	145357488	NBPF20_intron_83	intron	protein_coding	chr1	145356852	145357488
chr1	145357489	145357541	NBPF20_82	CDS	protein_coding	chr1	145357489	145357541
chr1	145357542	145358249	NBPF20_intron_84	intron	protein_coding	chr1	145357542	145358249
chr1	145358250	145358423	NBPF20_83	CDS	protein_coding	chr1	145358250	145358423
chr1	145358424	145359029	NBPF20_intron_85	intron	protein_coding	chr1	145358424	145359029
chr1	145359030	145359082	NBPF20_84	CDS	protein_coding	chr1	145359030	145359082
chr1	145359083	145359800	NBPF20_intron_86	intron	protein_coding	chr1	145359083	145359800
chr1	145359801	145359974	NBPF20_85	CDS	protein_coding	chr1	145359801	145359974
chr1	145359975	145360601	NBPF20_intron_87	intron	protein_coding	chr1	145359975	145360601
chr1	145360602	145360711	NBPF20_86	CDS	protein_coding	chr1	145360602	145360711
chr1	145360712	145361424	NBPF20_intron_88	intron	protein_coding	chr1	145360712	145361424
chr1	145361425	145361598	NBPF20_87	CDS	protein_coding	chr1	145361425	145361598
chr1	145361599	145362241	NBPF20_intron_89	intron	protein_coding	chr1	145361599	145362241
chr1	145362242	145362294	NBPF20_88	CDS	protein_coding	chr1	145362242	145362294
chr1	145362295	145363002	NBPF20_intron_90	intron	protein_coding	chr1	145362295	145363002
chr1	145363003	145363176	NBPF20_89	CDS	protein_coding	chr1	145363003	145363176
chr1	145363177	145363783	NBPF20_intron_91	intron	protein_coding	chr1	145363177	145363783
chr1	145363784	145363836	NBPF20_90	CDS	protein_coding	chr1	145363784	145363836
chr1	145363837	145364554	NBPF20_intron_92	intron	protein_coding	chr1	145363837	145364554
chr1	145364555	145364728	NBPF20_91	CDS	protein_coding	chr1	145364555	145364728
chr1	145364729	145365355	NBPF20_intron_93	intron	protein_coding	chr1	145364729	145365355
chr1	145365356	145365465	NBPF20_92	CDS	protein_coding	chr1	145365356	145365465
chr1	145365466	145366178	NBPF20_intron_94	intron	protein_coding	chr1	145365466	145366178
chr1	145366179	145366352	NBPF20_93	CDS	protein_coding	chr1	145366179	145366352
chr1	145366625	145367001	NBPF20_intron_95	intron	protein_coding	chr1	145366353	145367001
chr1	145366353	145366512	NBPF20_intron_95	intron	protein_coding	chr1	145366353	145367001
chr1	145367002	145367054	NBPF20_94	CDS	protein_coding	chr1	145367002	145367054
chr1	145367055	145367762	NBPF20_intron_96	intron	protein_coding	chr1	145367055	145367762
chr1	145367763	145367936	NBPF20_95	CDS	protein_coding	chr1	145367763	145367936
chr1	145367937	145368543	NBPF20_intron_97	intron	protein_coding	chr1	145367937	145368543
chr1	145368544	145368596	NBPF20_96	CDS	protein_coding	chr1	145368544	145368596
chr1	145368597	145369314	NBPF20_intron_98	intron	protein_coding	chr1	145368597	145369314
chr1	145369315	145369488	NBPF20_97	CDS	protein_coding	chr1	145369315	145369488
chr1	145369489	145370115	NBPF20_intron_99	intron	protein_coding	chr1	145369489	145370115
chr1	145370116	145370225	NBPF20_98	CDS	protein_coding	chr1	145370116	145370225
chr1	145370226	145370938	NBPF20_intron_100	intron	protein_coding	chr1	145370226	145370938
chr1	145370939	145371112	NBPF20_99	CDS	protein_coding	chr1	145370939	145371112
chr1	145371113	145371749	NBPF20_intron_101	intron	protein_coding	chr1	145371113	145371749
chr1	145371750	145371802	NBPF20_100	CDS	protein_coding	chr1	145371750	145371802
chr1	145371803	145371942	NBPF20_intron_102	intron	protein_coding	chr1	145371803	145372510
chr1	145372811	145373291	NBPF20_intron_103	intron	protein_coding	chr1	145372685	145373291
chr1	145373292	145373344	NBPF20_102	CDS	protein_coding	chr1	145373292	145373344
chr1	145373345	145374062	NBPF20_intron_104	intron	protein_coding	chr1	145373345	145374062
chr1	145374063	145374236	NBPF20_103	CDS	protein_coding	chr1	145374063	145374236
chr1	145374237	145374863	NBPF20_intron_105	intron	protein_coding	chr1	145374237	145374863
chr1	145374864	145374973	NBPF20_104	CDS	protein_coding	chr1	145374864	145374973
chr1	145374974	145375686	NBPF20_intron_106	intron	protein_coding	chr1	145374974	145375686
chr1	145375687	145375860	NBPF20_105	CDS	protein_coding	chr1	145375687	145375860
chr1	145375861	145376503	NBPF20_intron_107	intron	protein_coding	chr1	145375861	145376503
chr1	145376504	145376556	NBPF20_106	CDS	protein_coding	chr1	145376504	145376556
chr1	145376557	145377232	NBPF20_intron_108	intron	protein_coding	chr1	145376557	145377264
chr1	145378097	145378160	NBPF20_intron_110	intron	protein_coding	chr1	145378095	145378812
chr1	145378341	145378410	NBPF20_intron_110	intron	protein_coding	chr1	145378095	145378812
chr1	145378540	145378812	NBPF20_intron_110	intron	protein_coding	chr1	145378095	145378812
chr1	145378813	145378986	NBPF20_109	CDS	protein_coding	chr1	145378813	145378986
chr1	145378987	145379615	NBPF20_intron_111	intron	protein_coding	chr1	145378987	145379615
chr1	145379616	145379725	NBPF20_110	CDS	protein_coding	chr1	145379616	145379725
chr1	145379726	145380438	NBPF20_intron_112	intron	protein_coding	chr1	145379726	145380438
chr1	145380439	145380612	NBPF20_111	CDS	protein_coding	chr1	145380439	145380612
chr1	145380613	145381255	NBPF20_intron_113	intron	protein_coding	chr1	145380613	145381255
chr1	145381256	145381308	NBPF20_112	CDS	protein_coding	chr1	145381256	145381308
chr1	145381309	145382016	NBPF20_intron_114	intron	protein_coding	chr1	145381309	145382016
chr1	145382017	145382190	NBPF20_113	CDS	protein_coding	chr1	145382017	145382190
chr1	145382191	145382797	NBPF20_intron_115	intron	protein_coding	chr1	145382191	145382797
chr1	145382798	145382850	NBPF20_114	CDS	protein_coding	chr1	145382798	145382850
chr1	145382851	145383568	NBPF20_intron_116	intron	protein_coding	chr1	145382851	145383568
chr1	145383569	145383742	NBPF20_115	CDS	protein_coding	chr1	145383569	145383742
chr1	145383743	145384369	NBPF20_intron_117	intron	protein_coding	chr1	145383743	145384369
chr1	145384370	145384479	NBPF20_116	CDS	protein_coding	chr1	145384370	145384479
chr1	145384480	145385192	NBPF20_intron_118	intron	protein_coding	chr1	145384480	145385192
chr1	145385193	145385366	NBPF20_UTR_3	three_prime_UTR	protein_coding	chr1	145385193	145385366
chr1	145385367	145386011	NBPF20_intron_119	intron	protein_coding	chr1	145385367	145386011
chr1	145386012	145386064	NBPF20_UTR_4	three_prime_UTR	protein_coding	chr1	145386012	145386064
chr1	145386065	145386772	NBPF20_intron_120	intron	protein_coding	chr1	145386065	145386772
chr1	145386773	145386946	NBPF20_UTR_5	three_prime_UTR	protein_coding	chr1	145386773	145386946
chr1	145386947	145387545	NBPF20_intron_121	intron	protein_coding	chr1	145386947	145387545
chr1	145387546	145387598	NBPF20_UTR_6	three_prime_UTR	protein_coding	chr1	145387546	145387598
chr1	145387599	145388316	NBPF20_intron_122	intron	protein_coding	chr1	145387599	145388316
chr1	145388317	145388466	NBPF20_UTR_7	three_prime_UTR	protein_coding	chr1	145388317	145388466
chr1	145388466	145388490	NBPF20_117	CDS	protein_coding	chr1	145388466	145388490
chr1	145388491	145388727	NBPF20_intron_123	intron	protein_coding	chr1	145388491	145389119
chr1	145389462	145389942	NBPF20_intron_124	intron	protein_coding	chr1	145389230	145389942
chr1	145389943	145390116	NBPF20_119	CDS	protein_coding	chr1	145389943	145390116
chr1	145390117	145390273	NBPF20_intron_125	intron	protein_coding	chr1	145390117	145390767
chr1	145390375	145390767	NBPF20_intron_125	intron	protein_coding	chr1	145390117	145390767
chr1	145390768	145390820	NBPF20_120	CDS	protein_coding	chr1	145390768	145390820
chr1	145390821	145391528	NBPF20_intron_126	intron	protein_coding	chr1	145390821	145391528
chr1	145391529	145391702	NBPF20_121	CDS	protein_coding	chr1	145391529	145391702
chr1	145392030	145392301	NBPF20_intron_127	intron	protein_coding	chr1	145391703	145392301
chr1	145391703	145392008	NBPF20_intron_127	intron	protein_coding	chr1	145391703	145392301
chr1	145392302	145392354	NBPF20_122	CDS	protein_coding	chr1	145392302	145392354
chr1	145392355	145392473	NBPF20_intron_128	intron	protein_coding	chr1	145392355	145393072
chr1	145401771	145401806	NBPF20_intron_135	intron	protein_coding	chr1	145401132	145402165
chr1	145507444	145507599	AC239860.2_1	exon	unprocessed_pseudogene	chr1	145507444	145507599
chr1	145507600	145508492	AC239860.2_intron_1	intron	unprocessed_pseudogene	chr1	145507600	145508492
chr1	145508493	145508517	AC239860.2_2	exon	unprocessed_pseudogene	chr1	145508493	145508607
chr1	145509237	145509565	AC239860.1_intron_1	intron	unprocessed_pseudogene	chr1	145509237	145509924
chr1	145514496	145514545	AC239860.1_intron_3	intron	unprocessed_pseudogene	chr1	145513377	145515327
chr1	145631443	145631476	GPR89A_intron_8	intron	protein_coding	chr1	145630808	145631662
chr1	145631615	145631662	GPR89A_intron_8	intron	protein_coding	chr1	145630808	145631662
chr1	145631663	145631739	GPR89A_6	CDS	protein_coding	chr1	145631663	145631744
chr1	145633341	145633501	GPR89A_intron_9	intron	protein_coding	chr1	145631745	145643867
chr1	145643979	145644127	GPR89A_intron_10	intron	protein_coding	chr1	145643979	145646182
chr1	145644341	145644374	GPR89A_intron_10	intron	protein_coding	chr1	145643979	145646182
chr1	145678259	145678405	PDZK1_intron_3	intron	protein_coding	chr1	145673882	145678447
chr1	145681863	145681971	PDZK1_intron_5	intron	protein_coding	chr1	145681108	145682498
chr1	145682085	145682198	PDZK1_intron_5	intron	protein_coding	chr1	145681108	145682498
chr1	146060580	146060629	LINC01719_intron_5	intron	lincRNA	chr1	146059663	146061493
chr1	146235806	146235878	AC239799.2_1	exon	lincRNA	chr1	146235806	146237807
chr1	146236069	146236147	AC239799.2_1	exon	lincRNA	chr1	146235806	146237807
chr1	146236540	146237301	AC239799.2_1	exon	lincRNA	chr1	146235806	146237807
chr1	146288596	146288696	RNU6-1071P_1	exon	snRNA	chr1	146288596	146288696
chr1	146298170	146298715	NUDT4P2_1	exon	processed_pseudogene	chr1	146298170	146298715
chr1	146460074	146460317	AC245407.3_intron_1	intron	unprocessed_pseudogene	chr1	146459686	146461644
chr1	146514471	146514729	AC245407.2_1	exon	lincRNA	chr1	146514471	146516446
chr1	146514923	146514967	AC245407.2_1	exon	lincRNA	chr1	146514471	146516446
chr1	146515385	146516446	AC245407.2_1	exon	lincRNA	chr1	146514471	146516446
chr1	146516447	146518701	AC245407.2_intron_1	intron	lincRNA	chr1	146516447	146524726
chr1	146518885	146518962	AC245407.2_intron_1	intron	lincRNA	chr1	146516447	146524726
chr1	146519143	146519193	AC245407.2_intron_1	intron	lincRNA	chr1	146516447	146524726
chr1	146519365	146520594	AC245407.2_intron_1	intron	lincRNA	chr1	146516447	146524726
chr1	146520615	146521295	AC245407.2_intron_1	intron	lincRNA	chr1	146516447	146524726
chr1	146521335	146521438	AC245407.2_intron_1	intron	lincRNA	chr1	146516447	146524726
chr1	146521621	146521758	AC245407.2_intron_1	intron	lincRNA	chr1	146516447	146524726
chr1	146521855	146524341	AC245407.2_intron_1	intron	lincRNA	chr1	146516447	146524726
chr1	146525100	146525289	AC245407.2_2	exon	lincRNA	chr1	146524727	146525289
chr1	146550676	146550973	HYDIN2_intron_1	intron	transcribed_unprocessed_pseudogene	chr1	146547569	146557342
chr1	146554265	146554403	HYDIN2_intron_1	intron	transcribed_unprocessed_pseudogene	chr1	146547569	146557342
chr1	146554540	146554623	HYDIN2_intron_1	intron	transcribed_unprocessed_pseudogene	chr1	146547569	146557342
chr1	146563243	146564381	HYDIN2_intron_2	intron	transcribed_unprocessed_pseudogene	chr1	146557469	146573831
chr1	146567323	146567349	HYDIN2_intron_2	intron	transcribed_unprocessed_pseudogene	chr1	146557469	146573831
chr1	146578558	146578587	HYDIN2_intron_3	intron	transcribed_unprocessed_pseudogene	chr1	146574035	146581047
chr1	146587946	146588003	HYDIN2_intron_4	intron	transcribed_unprocessed_pseudogene	chr1	146581233	146595070
chr1	146588184	146588260	HYDIN2_intron_4	intron	transcribed_unprocessed_pseudogene	chr1	146581233	146595070
chr1	146609830	146609890	HYDIN2_intron_5	intron	transcribed_unprocessed_pseudogene	chr1	146595172	146617027
chr1	146619127	146619872	HYDIN2_intron_6	intron	transcribed_unprocessed_pseudogene	chr1	146617148	146622441
chr1	146652800	146652966	HYDIN2_intron_13	intron	transcribed_unprocessed_pseudogene	chr1	146650452	146679007
chr1	146664907	146665070	HYDIN2_intron_13	intron	transcribed_unprocessed_pseudogene	chr1	146650452	146679007
chr1	146717397	146717972	HYDIN2_intron_18	intron	transcribed_unprocessed_pseudogene	chr1	146693144	146725129
chr1	146718090	146718191	HYDIN2_intron_18	intron	transcribed_unprocessed_pseudogene	chr1	146693144	146725129
chr1	146718876	146719030	HYDIN2_intron_18	intron	transcribed_unprocessed_pseudogene	chr1	146693144	146725129
chr1	146719105	146719491	HYDIN2_intron_18	intron	transcribed_unprocessed_pseudogene	chr1	146693144	146725129
chr1	146719724	146719855	HYDIN2_intron_18	intron	transcribed_unprocessed_pseudogene	chr1	146693144	146725129
chr1	146719909	146721071	HYDIN2_intron_18	intron	transcribed_unprocessed_pseudogene	chr1	146693144	146725129
chr1	146722047	146722234	HYDIN2_intron_18	intron	transcribed_unprocessed_pseudogene	chr1	146693144	146725129
chr1	146722360	146722530	HYDIN2_intron_18	intron	transcribed_unprocessed_pseudogene	chr1	146693144	146725129
chr1	146722710	146722776	HYDIN2_intron_18	intron	transcribed_unprocessed_pseudogene	chr1	146693144	146725129
chr1	146729085	146729215	HYDIN2_intron_20	intron	transcribed_unprocessed_pseudogene	chr1	146728958	146729215
chr1	146729216	146729426	HYDIN2_21	exon	transcribed_unprocessed_pseudogene	chr1	146729216	146729426
chr1	146729427	146729570	HYDIN2_intron_21	intron	transcribed_unprocessed_pseudogene	chr1	146729427	146732031
chr1	146743714	146743742	HYDIN2_intron_28	intron	transcribed_unprocessed_pseudogene	chr1	146743546	146743880
chr1	146763320	146763407	HYDIN2_intron_34	intron	transcribed_unprocessed_pseudogene	chr1	146762056	146773529
chr1	146764985	146765026	HYDIN2_intron_34	intron	transcribed_unprocessed_pseudogene	chr1	146762056	146773529
chr1	146765214	146765469	HYDIN2_intron_34	intron	transcribed_unprocessed_pseudogene	chr1	146762056	146773529
chr1	146779519	146779704	HYDIN2_intron_37	intron	transcribed_unprocessed_pseudogene	chr1	146779490	146779965
chr1	146779927	146779961	HYDIN2_intron_37	intron	transcribed_unprocessed_pseudogene	chr1	146779490	146779965
chr1	146790655	146790993	HYDIN2_intron_38	intron	transcribed_unprocessed_pseudogene	chr1	146780044	146794081
chr1	146804351	146804376	HYDIN2_intron_39	intron	transcribed_unprocessed_pseudogene	chr1	146794695	146806429
chr1	146826148	146826485	HYDIN2_intron_50	intron	transcribed_unprocessed_pseudogene	chr1	146825990	146831427
chr1	146841229	146841254	HYDIN2_56	exon	transcribed_unprocessed_pseudogene	chr1	146840975	146841263
chr1	146841893	146842388	HYDIN2_intron_56	intron	transcribed_unprocessed_pseudogene	chr1	146841264	146843380
chr1	146868829	146868935	HYDIN2_intron_68	intron	transcribed_unprocessed_pseudogene	chr1	146865816	146875319
chr1	146869232	146869345	HYDIN2_intron_68	intron	transcribed_unprocessed_pseudogene	chr1	146865816	146875319
chr1	146869438	146869591	HYDIN2_intron_68	intron	transcribed_unprocessed_pseudogene	chr1	146865816	146875319
chr1	146869618	146869771	HYDIN2_intron_68	intron	transcribed_unprocessed_pseudogene	chr1	146865816	146875319
chr1	146870226	146871032	HYDIN2_intron_68	intron	transcribed_unprocessed_pseudogene	chr1	146865816	146875319
chr1	146871261	146871291	HYDIN2_intron_68	intron	transcribed_unprocessed_pseudogene	chr1	146865816	146875319
chr1	146871708	146871909	HYDIN2_intron_68	intron	transcribed_unprocessed_pseudogene	chr1	146865816	146875319
chr1	146888187	146888224	HYDIN2_76	exon	transcribed_unprocessed_pseudogene	chr1	146888073	146888224
chr1	146888225	146888393	HYDIN2_intron_76	intron	transcribed_unprocessed_pseudogene	chr1	146888225	146898742
chr1	146892146	146892341	HYDIN2_intron_76	intron	transcribed_unprocessed_pseudogene	chr1	146888225	146898742
chr1	146908405	146908988	HYDIN2_intron_78	intron	transcribed_unprocessed_pseudogene	chr1	146900207	146910671
chr1	146914261	146914287	HYDIN2_80	exon	transcribed_unprocessed_pseudogene	chr1	146913925	146914294
chr1	146958703	146958836	NBPF12_intron_5	intron	protein_coding	chr1	146952038	146959857
chr1	146959646	146959857	NBPF12_intron_5	intron	protein_coding	chr1	146952038	146959857
chr1	146959858	146960059	NBPF12_UTR_6	five_prime_UTR	protein_coding	chr1	146959858	146960143
chr1	146979683	146979758	NBPF12_intron_21	intron	protein_coding	chr1	146979011	146982926
chr1	146983741	146983809	NBPF12_intron_22	intron	protein_coding	chr1	146983092	146984132
chr1	146988261	146988366	NBPF12_intron_28	intron	protein_coding	chr1	146988127	146988839
chr1	146988488	146988590	NBPF12_intron_28	intron	protein_coding	chr1	146988127	146988839
chr1	146988761	146988807	NBPF12_intron_28	intron	protein_coding	chr1	146988127	146988839
chr1	146988918	146988949	NBPF12_UTR_13	three_prime_UTR	protein_coding	chr1	146988840	146988949
chr1	146988950	146989022	NBPF12_intron_29	intron	protein_coding	chr1	146988950	146989572
chr1	146990142	146990238	NBPF12_intron_30	intron	protein_coding	chr1	146989747	146990464
chr1	146993068	146993384	NBPF12_intron_34	intron	protein_coding	chr1	146992885	146993597
chr1	146993495	146993597	NBPF12_intron_34	intron	protein_coding	chr1	146992885	146993597
chr1	146993598	146993707	NBPF12_25	CDS	protein_coding	chr1	146993598	146993707
chr1	146993708	146993963	NBPF12_intron_35	intron	protein_coding	chr1	146993708	146994330
chr1	147966725	147966813	GPR89B_intron_8	intron	protein_coding	chr1	147966664	147968873
chr1	148004765	148004839	PDZK1P1_intron_5	intron	transcribed_unprocessed_pseudogene	chr1	148003983	148005371
chr1	148004973	148005068	PDZK1P1_intron_5	intron	transcribed_unprocessed_pseudogene	chr1	148003983	148005371
chr1	148080598	148080753	PDE4DIPP1_1	exon	unprocessed_pseudogene	chr1	148080598	148080753
chr1	148080754	148081646	PDE4DIPP1_intron_1	intron	unprocessed_pseudogene	chr1	148080754	148081646
chr1	148081647	148081761	PDE4DIPP1_2	exon	unprocessed_pseudogene	chr1	148081647	148081761
chr1	148081762	148081949	PDE4DIPP1_intron_2	intron	unprocessed_pseudogene	chr1	148081762	148082201
chr1	148082120	148082201	PDE4DIPP1_intron_2	intron	unprocessed_pseudogene	chr1	148081762	148082201
chr1	148082349	148082390	PDE4DIPP1_3	exon	unprocessed_pseudogene	chr1	148082202	148082390
chr1	148082391	148082745	PDE4DIPP1_intron_3	intron	unprocessed_pseudogene	chr1	148082391	148083078
chr1	148082963	148082988	PDE4DIPP1_intron_3	intron	unprocessed_pseudogene	chr1	148082391	148083078
chr1	148083177	148083204	PDE4DIPP1_4	exon	unprocessed_pseudogene	chr1	148083079	148083204
chr1	148083357	148083847	PDE4DIPP1_intron_4	intron	unprocessed_pseudogene	chr1	148083205	148086323
chr1	148087710	148087803	PDE4DIPP1_intron_5	intron	unprocessed_pseudogene	chr1	148086564	148088515
chr1	148103013	148103056	NBPF11_UTR_1	three_prime_UTR	protein_coding	chr1	148102046	148103895
chr1	148113706	148113769	NBPF11_intron_9	intron	protein_coding	chr1	148110542	148114435
chr1	148113901	148113972	NBPF11_intron_9	intron	protein_coding	chr1	148110542	148114435
chr1	148114386	148114435	NBPF11_intron_9	intron	protein_coding	chr1	148110542	148114435
chr1	148127140	148127288	NBPF11_UTR_3	five_prime_UTR	protein_coding	chr1	148127140	148127288
chr1	148127289	148127439	NBPF11_intron_21	intron	protein_coding	chr1	148127289	148135122
chr1	148128436	148128474	NBPF11_intron_21	intron	protein_coding	chr1	148127289	148135122
chr1	148176367	148176651	AC239809.3_intron_8	intron	lincRNA	chr1	148176332	148195957
chr1	148180473	148180675	AC239809.3_intron_8	intron	lincRNA	chr1	148176332	148195957
chr1	148180872	148180898	AC239809.3_intron_8	intron	lincRNA	chr1	148176332	148195957
chr1	148181087	148181146	AC239809.3_intron_8	intron	lincRNA	chr1	148176332	148195957
chr1	148181315	148181873	AC239809.3_intron_8	intron	lincRNA	chr1	148176332	148195957
chr1	148188043	148188613	AC239809.3_intron_8	intron	lincRNA	chr1	148176332	148195957
chr1	148196032	148196244	AC239809.3_9	exon	lincRNA	chr1	148195958	148196281
chr1	148197142	148197864	AC239809.3_intron_9	intron	lincRNA	chr1	148196282	148199993
chr1	148200379	148200529	AC239809.3_intron_10	intron	lincRNA	chr1	148200095	148200529
chr1	148200530	148200633	AC239809.3_11	exon	lincRNA	chr1	148200530	148200633
chr1	148200634	148201018	AC239809.3_intron_11	intron	lincRNA	chr1	148200634	148201406
chr1	148205403	148205622	AC239809.3_intron_12	intron	lincRNA	chr1	148201479	148205622
chr1	148205623	148205752	AC239809.3_13	exon	lincRNA	chr1	148205623	148205752
chr1	148205753	148206000	AC239809.3_intron_13	intron	lincRNA	chr1	148205753	148206000
chr1	148206001	148206633	AC239809.3_14	exon	lincRNA	chr1	148206001	148206633
chr1	148206634	148207837	AC239809.3_intron_14	intron	lincRNA	chr1	148206634	148207837
chr1	148207838	148208254	AC239809.3_15	exon	lincRNA	chr1	148207838	148208654
chr1	148211944	148211990	AC239809.3_intron_15	intron	lincRNA	chr1	148208655	148216037
chr1	148212203	148212392	AC239809.3_intron_15	intron	lincRNA	chr1	148208655	148216037
chr1	148213168	148213974	AC239809.3_intron_15	intron	lincRNA	chr1	148208655	148216037
chr1	148214208	148214235	AC239809.3_intron_15	intron	lincRNA	chr1	148208655	148216037
chr1	148214426	148214472	AC239809.3_intron_15	intron	lincRNA	chr1	148208655	148216037
chr1	148214678	148216037	AC239809.3_intron_15	intron	lincRNA	chr1	148208655	148216037
chr1	148209105	148211496	AC239809.3_intron_15	intron	lincRNA	chr1	148208655	148216037
chr1	148216038	148216305	AC239809.3_16	exon	lincRNA	chr1	148216038	148216305
chr1	148216306	148216935	AC239809.3_intron_16	intron	lincRNA	chr1	148216306	148216935
chr1	148216936	148217995	AC239809.3_17	exon	lincRNA	chr1	148216936	148218888
chr1	148218168	148218225	AC239809.3_17	exon	lincRNA	chr1	148216936	148218888
chr1	148218409	148218482	AC239809.3_17	exon	lincRNA	chr1	148216936	148218888
chr1	148218634	148218888	AC239809.3_17	exon	lincRNA	chr1	148216936	148218888
chr1	148218889	148222117	AC239809.3_intron_17	intron	lincRNA	chr1	148218889	148225074
chr1	148222147	148225074	AC239809.3_intron_17	intron	lincRNA	chr1	148218889	148225074
chr1	148225075	148225289	AC239809.3_18	exon	lincRNA	chr1	148225075	148225289
chr1	148225290	148225707	AC239809.3_intron_18	intron	lincRNA	chr1	148225290	148226099
chr1	148238650	148238685	AC239809.3_intron_22	intron	lincRNA	chr1	148228659	148246293
chr1	148238894	148239154	AC239809.3_intron_22	intron	lincRNA	chr1	148228659	148246293
chr1	148240485	148240938	AC239809.3_intron_22	intron	lincRNA	chr1	148228659	148246293
chr1	148245446	148245722	AC239809.3_intron_22	intron	lincRNA	chr1	148228659	148246293
chr1	148253026	148253052	AC239809.3_intron_24	intron	lincRNA	chr1	148247109	148254927
chr1	148176367	148176651	AC239803.1_intron_4	intron	lincRNA	chr1	148174929	148186163
chr1	148180473	148180675	AC239803.1_intron_4	intron	lincRNA	chr1	148174929	148186163
chr1	148180872	148180898	AC239803.1_intron_4	intron	lincRNA	chr1	148174929	148186163
chr1	148181087	148181146	AC239803.1_intron_4	intron	lincRNA	chr1	148174929	148186163
chr1	148181315	148181873	AC239803.1_intron_4	intron	lincRNA	chr1	148174929	148186163
chr1	148482466	148482496	PPIAL4G_UTR_1	three_prime_UTR	protein_coding	chr1	148479824	148482757
chr1	148531385	148531409	NBPF14_UTR_1	three_prime_UTR	protein_coding	chr1	148531385	148533248
chr1	148531645	148531735	NBPF14_UTR_1	three_prime_UTR	protein_coding	chr1	148531385	148533248
chr1	148536183	148536208	NBPF14_intron_4	intron	protein_coding	chr1	148535505	148536222
chr1	148536621	148536659	NBPF14_intron_5	intron	protein_coding	chr1	148536397	148537009
chr1	148537145	148537832	NBPF14_intron_6	intron	protein_coding	chr1	148537120	148537832
chr1	148537833	148537911	NBPF14_6	CDS	protein_coding	chr1	148537833	148538006
chr1	148538066	148538186	NBPF14_intron_7	intron	protein_coding	chr1	148538007	148538647
chr1	148538266	148538647	NBPF14_intron_7	intron	protein_coding	chr1	148538007	148538647
chr1	148538648	148538700	NBPF14_7	CDS	protein_coding	chr1	148538648	148538700
chr1	148538701	148539015	NBPF14_intron_8	intron	protein_coding	chr1	148538701	148539408
chr1	148539074	148539193	NBPF14_intron_8	intron	protein_coding	chr1	148538701	148539408
chr1	148539381	148539408	NBPF14_intron_8	intron	protein_coding	chr1	148538701	148539408
chr1	148539409	148539484	NBPF14_8	CDS	protein_coding	chr1	148539409	148539582
chr1	148539583	148540177	NBPF14_intron_9	intron	protein_coding	chr1	148539583	148540177
chr1	148540178	148540230	NBPF14_9	CDS	protein_coding	chr1	148540178	148540230
chr1	148540231	148540948	NBPF14_intron_10	intron	protein_coding	chr1	148540231	148540948
chr1	148540949	148541122	NBPF14_10	CDS	protein_coding	chr1	148540949	148541122
chr1	148541123	148541729	NBPF14_intron_11	intron	protein_coding	chr1	148541123	148541729
chr1	148542647	148542726	NBPF14_12	CDS	protein_coding	chr1	148542553	148542726
chr1	148542727	148542784	NBPF14_intron_13	intron	protein_coding	chr1	148542727	148543361
chr1	148542908	148543361	NBPF14_intron_13	intron	protein_coding	chr1	148542727	148543361
chr1	148543362	148543414	NBPF14_13	CDS	protein_coding	chr1	148543362	148543414
chr1	148543415	148543661	NBPF14_intron_14	intron	protein_coding	chr1	148543415	148544122
chr1	148543710	148543913	NBPF14_intron_14	intron	protein_coding	chr1	148543415	148544122
chr1	148544018	148544122	NBPF14_intron_14	intron	protein_coding	chr1	148543415	148544122
chr1	148544123	148544296	NBPF14_14	CDS	protein_coding	chr1	148544123	148544296
chr1	148544297	148544891	NBPF14_intron_15	intron	protein_coding	chr1	148544297	148544891
chr1	148544892	148544944	NBPF14_15	CDS	protein_coding	chr1	148544892	148544944
chr1	148544945	148545662	NBPF14_intron_16	intron	protein_coding	chr1	148544945	148545662
chr1	148545663	148545836	NBPF14_16	CDS	protein_coding	chr1	148545663	148545836
chr1	148545837	148546443	NBPF14_intron_17	intron	protein_coding	chr1	148545837	148546443
chr1	148546444	148546553	NBPF14_17	CDS	protein_coding	chr1	148546444	148546553
chr1	148546554	148547266	NBPF14_intron_18	intron	protein_coding	chr1	148546554	148547266
chr1	148547267	148547440	NBPF14_18	CDS	protein_coding	chr1	148547267	148547440
chr1	148547441	148548069	NBPF14_intron_19	intron	protein_coding	chr1	148547441	148548069
chr1	148548070	148548122	NBPF14_19	CDS	protein_coding	chr1	148548070	148548122
chr1	148548123	148548342	NBPF14_intron_20	intron	protein_coding	chr1	148548123	148548830
chr1	148548482	148548606	NBPF14_intron_20	intron	protein_coding	chr1	148548123	148548830
chr1	148548766	148548830	NBPF14_intron_20	intron	protein_coding	chr1	148548123	148548830
chr1	148548831	148549004	NBPF14_20	CDS	protein_coding	chr1	148548831	148549004
chr1	148549005	148549599	NBPF14_intron_21	intron	protein_coding	chr1	148549005	148549599
chr1	148549600	148549652	NBPF14_21	CDS	protein_coding	chr1	148549600	148549652
chr1	148549653	148549969	NBPF14_intron_22	intron	protein_coding	chr1	148549653	148550370
chr1	148550083	148550370	NBPF14_intron_22	intron	protein_coding	chr1	148549653	148550370
chr1	148550371	148550429	NBPF14_22	CDS	protein_coding	chr1	148550371	148550544
chr1	148550467	148550544	NBPF14_22	CDS	protein_coding	chr1	148550371	148550544
chr1	148550545	148550607	NBPF14_intron_23	intron	protein_coding	chr1	148550545	148551151
chr1	148550758	148551151	NBPF14_intron_23	intron	protein_coding	chr1	148550545	148551151
chr1	148551152	148551261	NBPF14_UTR_2	three_prime_UTR	protein_coding	chr1	148551152	148551261
chr1	148551262	148551395	NBPF14_intron_24	intron	protein_coding	chr1	148551262	148551974
chr1	148552149	148552777	NBPF14_intron_25	intron	protein_coding	chr1	148552149	148552777
chr1	148552778	148552830	NBPF14_UTR_4	three_prime_UTR	protein_coding	chr1	148552778	148552830
chr1	148552831	148553365	NBPF14_intron_26	intron	protein_coding	chr1	148552831	148553538
chr1	148553498	148553538	NBPF14_intron_26	intron	protein_coding	chr1	148552831	148553538
chr1	148553539	148553712	NBPF14_23	CDS	protein_coding	chr1	148553539	148553712
chr1	148553713	148554307	NBPF14_intron_27	intron	protein_coding	chr1	148553713	148554307
chr1	148554308	148554360	NBPF14_24	CDS	protein_coding	chr1	148554308	148554360
chr1	148554361	148554431	NBPF14_intron_28	intron	protein_coding	chr1	148554361	148555078
chr1	148555086	148555252	NBPF14_25	CDS	protein_coding	chr1	148555079	148555252
chr1	148555253	148555421	NBPF14_intron_29	intron	protein_coding	chr1	148555253	148555865
chr1	148555486	148555865	NBPF14_intron_29	intron	protein_coding	chr1	148555253	148555865
chr1	148555866	148555975	NBPF14_26	CDS	protein_coding	chr1	148555866	148555975
chr1	148555976	148556647	NBPF14_intron_30	intron	protein_coding	chr1	148555976	148556688
chr1	148556817	148556862	NBPF14_27	CDS	protein_coding	chr1	148556689	148556862
chr1	148556863	148556909	NBPF14_intron_31	intron	protein_coding	chr1	148556863	148557489
chr1	148558251	148558325	NBPF14_29	CDS	protein_coding	chr1	148558251	148558424
chr1	148558435	148559019	NBPF14_intron_33	intron	protein_coding	chr1	148558425	148559019
chr1	148560524	148560582	NBPF14_intron_35	intron	protein_coding	chr1	148559966	148560582
chr1	148560583	148560692	NBPF14_32	CDS	protein_coding	chr1	148560583	148560692
chr1	148560693	148561089	NBPF14_intron_36	intron	protein_coding	chr1	148560693	148561405
chr1	148561218	148561293	NBPF14_intron_36	intron	protein_coding	chr1	148560693	148561405
chr1	148561460	148561493	NBPF14_33	CDS	protein_coding	chr1	148561406	148561579
chr1	148561912	148562014	NBPF14_intron_37	intron	protein_coding	chr1	148561580	148562234
chr1	148562134	148562234	NBPF14_intron_37	intron	protein_coding	chr1	148561580	148562234
chr1	148562235	148562287	NBPF14_34	CDS	protein_coding	chr1	148562235	148562287
chr1	148562288	148562995	NBPF14_intron_38	intron	protein_coding	chr1	148562288	148562995
chr1	148562996	148563169	NBPF14_35	CDS	protein_coding	chr1	148562996	148563169
chr1	148563170	148563764	NBPF14_intron_39	intron	protein_coding	chr1	148563170	148563764
chr1	148563765	148563817	NBPF14_36	CDS	protein_coding	chr1	148563765	148563817
chr1	148563818	148564135	NBPF14_intron_40	intron	protein_coding	chr1	148563818	148564537
chr1	148564339	148564417	NBPF14_intron_40	intron	protein_coding	chr1	148563818	148564537
chr1	148564485	148564537	NBPF14_intron_40	intron	protein_coding	chr1	148563818	148564537
chr1	148564538	148564711	NBPF14_37	CDS	protein_coding	chr1	148564538	148564711
chr1	148564712	148565318	NBPF14_intron_41	intron	protein_coding	chr1	148564712	148565318
chr1	148565319	148565428	NBPF14_38	CDS	protein_coding	chr1	148565319	148565428
chr1	148565429	148565453	NBPF14_intron_42	intron	protein_coding	chr1	148565429	148566141
chr1	148567004	148567279	NBPF14_intron_44	intron	protein_coding	chr1	148567004	148567711
chr1	148567417	148567492	NBPF14_intron_44	intron	protein_coding	chr1	148567004	148567711
chr1	148567659	148567711	NBPF14_intron_44	intron	protein_coding	chr1	148567004	148567711
chr1	148567712	148567779	NBPF14_41	CDS	protein_coding	chr1	148567712	148567885
chr1	148567815	148567885	NBPF14_41	CDS	protein_coding	chr1	148567712	148567885
chr1	148567886	148568480	NBPF14_intron_45	intron	protein_coding	chr1	148567886	148568480
chr1	148568481	148568533	NBPF14_42	CDS	protein_coding	chr1	148568481	148568533
chr1	148569254	148569297	NBPF14_43	CDS	protein_coding	chr1	148569254	148569427
chr1	148569434	148569536	NBPF14_intron_47	intron	protein_coding	chr1	148569428	148570040
chr1	148569644	148570040	NBPF14_intron_47	intron	protein_coding	chr1	148569428	148570040
chr1	148570041	148570150	NBPF14_44	CDS	protein_coding	chr1	148570041	148570150
chr1	148570482	148570602	NBPF14_intron_48	intron	protein_coding	chr1	148570151	148570863
chr1	148570773	148570825	NBPF14_intron_48	intron	protein_coding	chr1	148570151	148570863
chr1	148570151	148570378	NBPF14_intron_48	intron	protein_coding	chr1	148570151	148570863
chr1	148571038	148571201	NBPF14_intron_49	intron	protein_coding	chr1	148571038	148571680
chr1	148571345	148571490	NBPF14_intron_49	intron	protein_coding	chr1	148571038	148571680
chr1	148571528	148571680	NBPF14_intron_49	intron	protein_coding	chr1	148571038	148571680
chr1	148571681	148571733	NBPF14_46	CDS	protein_coding	chr1	148571681	148571733
chr1	148571734	148572327	NBPF14_intron_50	intron	protein_coding	chr1	148571734	148572441
chr1	148572924	148573228	NBPF14_intron_51	intron	protein_coding	chr1	148572616	148573228
chr1	148573229	148573338	NBPF14_48	CDS	protein_coding	chr1	148573229	148573338
chr1	148573339	148574004	NBPF14_intron_52	intron	protein_coding	chr1	148573339	148574051
chr1	148574052	148574225	NBPF14_49	CDS	protein_coding	chr1	148574052	148574225
chr1	148574226	148574406	NBPF14_intron_53	intron	protein_coding	chr1	148574226	148574876
chr1	148574489	148574876	NBPF14_intron_53	intron	protein_coding	chr1	148574226	148574876
chr1	148574877	148574929	NBPF14_50	CDS	protein_coding	chr1	148574877	148574929
chr1	148574930	148575637	NBPF14_intron_54	intron	protein_coding	chr1	148574930	148575637
chr1	148575638	148575689	NBPF14_UTR_5	three_prime_UTR	protein_coding	chr1	148575638	148575811
chr1	148579143	148579237	NBPF14_53	CDS	protein_coding	chr1	148579073	148579237
chr1	148579238	148579404	NBPF14_intron_59	intron	protein_coding	chr1	148579238	148583139
chr1	148580417	148580576	NBPF14_intron_59	intron	protein_coding	chr1	148579238	148583139
chr1	148580722	148580776	NBPF14_intron_59	intron	protein_coding	chr1	148579238	148583139
chr1	148582093	148583139	NBPF14_intron_59	intron	protein_coding	chr1	148579238	148583139
chr1	148583140	148583192	NBPF14_54	CDS	protein_coding	chr1	148583140	148583192
chr1	148583193	148583734	NBPF14_intron_60	intron	protein_coding	chr1	148583193	148584469
chr1	148586197	148586253	NBPF14_intron_62	intron	protein_coding	chr1	148585214	148586253
chr1	148588066	148588122	NBPF14_intron_64	intron	protein_coding	chr1	148587404	148589182
chr1	148588939	148588999	NBPF14_intron_64	intron	protein_coding	chr1	148587404	148589182
chr1	148589092	148589182	NBPF14_intron_64	intron	protein_coding	chr1	148587404	148589182
chr1	148589183	148589358	NBPF14_59	CDS	protein_coding	chr1	148589183	148589358
chr1	148589364	148589393	NBPF14_60	CDS	protein_coding	chr1	148589364	148589393
chr1	148589394	148589490	NBPF14_intron_65	intron	protein_coding	chr1	148589394	148590755
chr1	148595908	148596011	NBPF14_UTR_10	five_prime_UTR	protein_coding	chr1	148595717	148596011
chr1	148596199	148597220	NBPF14_intron_70	intron	protein_coding	chr1	148596012	148598272
chr1	148597644	148597667	NBPF14_intron_70	intron	protein_coding	chr1	148596012	148598272
chr1	148597881	148598272	NBPF14_intron_70	intron	protein_coding	chr1	148596012	148598272
chr1	148598273	148598343	NBPF14_UTR_11	five_prime_UTR	protein_coding	chr1	148598273	148598343
chr1	148598344	148598611	NBPF14_intron_71	intron	protein_coding	chr1	148598344	148598611
chr1	148598612	148598695	NBPF14_UTR_12	five_prime_UTR	protein_coding	chr1	148598612	148598695
chr1	148598696	148599026	NBPF14_intron_72	intron	protein_coding	chr1	148598696	148607036
chr1	148601642	148601880	NBPF14_intron_72	intron	protein_coding	chr1	148598696	148607036
chr1	148602035	148602118	NBPF14_intron_72	intron	protein_coding	chr1	148598696	148607036
chr1	148603663	148603718	NBPF14_intron_72	intron	protein_coding	chr1	148598696	148607036
chr1	148603905	148603945	NBPF14_intron_72	intron	protein_coding	chr1	148598696	148607036
chr1	148604108	148604329	NBPF14_intron_72	intron	protein_coding	chr1	148598696	148607036
chr1	148605924	148606127	NBPF14_intron_72	intron	protein_coding	chr1	148598696	148607036
chr1	148606874	148607036	NBPF14_intron_72	intron	protein_coding	chr1	148598696	148607036
chr1	148602562	148603468	NBPF14_intron_72	intron	protein_coding	chr1	148598696	148607036
chr1	148607037	148607082	NBPF14_UTR_13	three_prime_UTR	protein_coding	chr1	148607037	148607082
chr1	148607082	148607159	NBPF14_67	CDS	protein_coding	chr1	148607082	148607159
chr1	148607160	148607272	NBPF14_intron_73	intron	protein_coding	chr1	148607160	148607408
chr1	148607429	148607478	NBPF14_UTR_14	five_prime_UTR	protein_coding	chr1	148607409	148607745
chr1	148610751	148610865	NBPF14_intron_74	intron	protein_coding	chr1	148607746	148615689
chr1	148610950	148611587	NBPF14_intron_74	intron	protein_coding	chr1	148607746	148615689
chr1	148612303	148612762	NBPF14_intron_74	intron	protein_coding	chr1	148607746	148615689
chr1	148613612	148614852	NBPF14_intron_74	intron	protein_coding	chr1	148607746	148615689
chr1	148615005	148615057	NBPF14_intron_74	intron	protein_coding	chr1	148607746	148615689
chr1	148615228	148615277	NBPF14_intron_74	intron	protein_coding	chr1	148607746	148615689
chr1	148615477	148615689	NBPF14_intron_74	intron	protein_coding	chr1	148607746	148615689
chr1	148615690	148615784	NBPF14_UTR_15	five_prime_UTR	protein_coding	chr1	148615690	148615950
chr1	148615813	148615950	NBPF14_UTR_15	five_prime_UTR	protein_coding	chr1	148615690	148615950
chr1	148615951	148616086	NBPF14_intron_75	intron	protein_coding	chr1	148615951	148640014
chr1	148616259	148616354	NBPF14_intron_75	intron	protein_coding	chr1	148615951	148640014
chr1	148616799	148617941	NBPF14_intron_75	intron	protein_coding	chr1	148615951	148640014
chr1	148618101	148618422	NBPF14_intron_75	intron	protein_coding	chr1	148615951	148640014
chr1	148618584	148618650	NBPF14_intron_75	intron	protein_coding	chr1	148615951	148640014
chr1	148620989	148621033	NBPF14_intron_75	intron	protein_coding	chr1	148615951	148640014
chr1	148621356	148621381	NBPF14_intron_75	intron	protein_coding	chr1	148615951	148640014
chr1	148623233	148623670	NBPF14_intron_75	intron	protein_coding	chr1	148615951	148640014
chr1	148624110	148625026	NBPF14_intron_75	intron	protein_coding	chr1	148615951	148640014
chr1	148626053	148626118	NBPF14_intron_75	intron	protein_coding	chr1	148615951	148640014
chr1	148626391	148626492	NBPF14_intron_75	intron	protein_coding	chr1	148615951	148640014
chr1	148626629	148627183	NBPF14_intron_75	intron	protein_coding	chr1	148615951	148640014
chr1	148628617	148629050	NBPF14_intron_75	intron	protein_coding	chr1	148615951	148640014
chr1	148629481	148629509	NBPF14_intron_75	intron	protein_coding	chr1	148615951	148640014
chr1	148630780	148630821	NBPF14_intron_75	intron	protein_coding	chr1	148615951	148640014
chr1	148631594	148631662	NBPF14_intron_75	intron	protein_coding	chr1	148615951	148640014
chr1	148631796	148631922	NBPF14_intron_75	intron	protein_coding	chr1	148615951	148640014
chr1	148631995	148632024	NBPF14_intron_75	intron	protein_coding	chr1	148615951	148640014
chr1	148632166	148632215	NBPF14_intron_75	intron	protein_coding	chr1	148615951	148640014
chr1	148633703	148633783	NBPF14_intron_75	intron	protein_coding	chr1	148615951	148640014
chr1	148634667	148635512	NBPF14_intron_75	intron	protein_coding	chr1	148615951	148640014
chr1	148639464	148639520	NBPF14_intron_75	intron	protein_coding	chr1	148615951	148640014
chr1	148639670	148639838	NBPF14_intron_75	intron	protein_coding	chr1	148615951	148640014
chr1	148639902	148640014	NBPF14_intron_75	intron	protein_coding	chr1	148615951	148640014
chr1	148618816	148620550	NBPF14_intron_75	intron	protein_coding	chr1	148615951	148640014
chr1	148635593	148636399	NBPF14_intron_75	intron	protein_coding	chr1	148615951	148640014
chr1	148640168	148643070	NBPF14_intron_76	intron	protein_coding	chr1	148640090	148679460
chr1	148643251	148643303	NBPF14_intron_76	intron	protein_coding	chr1	148640090	148679460
chr1	148643493	148643541	NBPF14_intron_76	intron	protein_coding	chr1	148640090	148679460
chr1	148643814	148645252	NBPF14_intron_76	intron	protein_coding	chr1	148640090	148679460
chr1	148646277	148646523	NBPF14_intron_76	intron	protein_coding	chr1	148640090	148679460
chr1	148646983	148647011	NBPF14_intron_76	intron	protein_coding	chr1	148640090	148679460
chr1	148647237	148647758	NBPF14_intron_76	intron	protein_coding	chr1	148640090	148679460
chr1	148647864	148648015	NBPF14_intron_76	intron	protein_coding	chr1	148640090	148679460
chr1	148648189	148648259	NBPF14_intron_76	intron	protein_coding	chr1	148640090	148679460
chr1	148648557	148648584	NBPF14_intron_76	intron	protein_coding	chr1	148640090	148679460
chr1	148648763	148648855	NBPF14_intron_76	intron	protein_coding	chr1	148640090	148679460
chr1	148648956	148649262	NBPF14_intron_76	intron	protein_coding	chr1	148640090	148679460
chr1	148650087	148650112	NBPF14_intron_76	intron	protein_coding	chr1	148640090	148679460
chr1	148650147	148650170	NBPF14_intron_76	intron	protein_coding	chr1	148640090	148679460
chr1	148650414	148650455	NBPF14_intron_76	intron	protein_coding	chr1	148640090	148679460
chr1	148650635	148650669	NBPF14_intron_76	intron	protein_coding	chr1	148640090	148679460
chr1	148654863	148655009	NBPF14_intron_76	intron	protein_coding	chr1	148640090	148679460
chr1	148655080	148655532	NBPF14_intron_76	intron	protein_coding	chr1	148640090	148679460
chr1	148655587	148655783	NBPF14_intron_76	intron	protein_coding	chr1	148640090	148679460
chr1	148656222	148657232	NBPF14_intron_76	intron	protein_coding	chr1	148640090	148679460
chr1	148657406	148658228	NBPF14_intron_76	intron	protein_coding	chr1	148640090	148679460
chr1	148659120	148659541	NBPF14_intron_76	intron	protein_coding	chr1	148640090	148679460
chr1	148662519	148662582	NBPF14_intron_76	intron	protein_coding	chr1	148640090	148679460
chr1	148670836	148672799	NBPF14_intron_76	intron	protein_coding	chr1	148640090	148679460
chr1	148672950	148673351	NBPF14_intron_76	intron	protein_coding	chr1	148640090	148679460
chr1	148673583	148673618	NBPF14_intron_76	intron	protein_coding	chr1	148640090	148679460
chr1	148674108	148674437	NBPF14_intron_76	intron	protein_coding	chr1	148640090	148679460
chr1	148675271	148675807	NBPF14_intron_76	intron	protein_coding	chr1	148640090	148679460
chr1	148675962	148676073	NBPF14_intron_76	intron	protein_coding	chr1	148640090	148679460
chr1	148676447	148676875	NBPF14_intron_76	intron	protein_coding	chr1	148640090	148679460
chr1	148676980	148679310	NBPF14_intron_76	intron	protein_coding	chr1	148640090	148679460
chr1	148651236	148654419	NBPF14_intron_76	intron	protein_coding	chr1	148640090	148679460
chr1	148662762	148669960	NBPF14_intron_76	intron	protein_coding	chr1	148640090	148679460
chr1	148739379	148739479	RNU6-1171P_1	exon	snRNA	chr1	148739379	148739479
chr1	148748894	148748952	NUDT4B_UTR_1	five_prime_UTR	protein_coding	chr1	148748894	148748952
chr1	148748952	148749498	NUDT4B_1	CDS	protein_coding	chr1	148748952	148749498
chr1	148749498	148750099	NUDT4B_UTR_2	three_prime_UTR	protein_coding	chr1	148749498	148750099
chr1	148772640	148772794	AC245389.2_1	exon	unprocessed_pseudogene	chr1	148772640	148772794
chr1	148772795	148776008	AC245389.2_intron_1	intron	unprocessed_pseudogene	chr1	148772795	148776008
chr1	148776009	148776156	AC245389.2_2	exon	unprocessed_pseudogene	chr1	148776009	148776156
chr1	148776157	148778839	AC245389.2_intron_2	intron	unprocessed_pseudogene	chr1	148776157	148778839
chr1	148778840	148779001	AC245389.2_3	exon	unprocessed_pseudogene	chr1	148778840	148779001
chr1	148779002	148784480	AC245389.2_intron_3	intron	unprocessed_pseudogene	chr1	148779002	148784480
chr1	148784481	148784594	AC245389.2_4	exon	unprocessed_pseudogene	chr1	148784481	148784594
chr1	148795797	148796325	AC245389.1_1	exon	processed_pseudogene	chr1	148795797	148796325
chr1	148808181	148808504	PDE4DIP_UTR_1	five_prime_UTR	protein_coding	chr1	148808181	148808504
chr1	148808504	148808737	PDE4DIP_1	CDS	protein_coding	chr1	148808504	148808737
chr1	148808738	148809492	PDE4DIP_intron_1	intron	protein_coding	chr1	148808738	148844380
chr1	148809523	148812996	PDE4DIP_intron_1	intron	protein_coding	chr1	148808738	148844380
chr1	148814114	148814495	PDE4DIP_intron_1	intron	protein_coding	chr1	148808738	148844380
chr1	148816911	148816945	PDE4DIP_intron_1	intron	protein_coding	chr1	148808738	148844380
chr1	148817133	148817180	PDE4DIP_intron_1	intron	protein_coding	chr1	148808738	148844380
chr1	148817435	148817478	PDE4DIP_intron_1	intron	protein_coding	chr1	148808738	148844380
chr1	148818483	148818590	PDE4DIP_intron_1	intron	protein_coding	chr1	148808738	148844380
chr1	148818654	148819539	PDE4DIP_intron_1	intron	protein_coding	chr1	148808738	148844380
chr1	148822904	148822978	PDE4DIP_intron_1	intron	protein_coding	chr1	148808738	148844380
chr1	148823057	148823130	PDE4DIP_intron_1	intron	protein_coding	chr1	148808738	148844380
chr1	148824723	148825678	PDE4DIP_intron_1	intron	protein_coding	chr1	148808738	148844380
chr1	148826583	148826689	PDE4DIP_intron_1	intron	protein_coding	chr1	148808738	148844380
chr1	148826713	148826838	PDE4DIP_intron_1	intron	protein_coding	chr1	148808738	148844380
chr1	148827803	148827831	PDE4DIP_intron_1	intron	protein_coding	chr1	148808738	148844380
chr1	148828015	148828198	PDE4DIP_intron_1	intron	protein_coding	chr1	148808738	148844380
chr1	148829584	148830363	PDE4DIP_intron_1	intron	protein_coding	chr1	148808738	148844380
chr1	148831208	148831565	PDE4DIP_intron_1	intron	protein_coding	chr1	148808738	148844380
chr1	148832031	148832160	PDE4DIP_intron_1	intron	protein_coding	chr1	148808738	148844380
chr1	148833071	148833635	PDE4DIP_intron_1	intron	protein_coding	chr1	148808738	148844380
chr1	148833699	148833835	PDE4DIP_intron_1	intron	protein_coding	chr1	148808738	148844380
chr1	148834586	148835583	PDE4DIP_intron_1	intron	protein_coding	chr1	148808738	148844380
chr1	148835647	148835760	PDE4DIP_intron_1	intron	protein_coding	chr1	148808738	148844380
chr1	148836621	148836674	PDE4DIP_intron_1	intron	protein_coding	chr1	148808738	148844380
chr1	148836852	148836985	PDE4DIP_intron_1	intron	protein_coding	chr1	148808738	148844380
chr1	148837136	148837168	PDE4DIP_intron_1	intron	protein_coding	chr1	148808738	148844380
chr1	148838045	148838335	PDE4DIP_intron_1	intron	protein_coding	chr1	148808738	148844380
chr1	148838545	148838580	PDE4DIP_intron_1	intron	protein_coding	chr1	148808738	148844380
chr1	148838756	148838800	PDE4DIP_intron_1	intron	protein_coding	chr1	148808738	148844380
chr1	148839007	148839914	PDE4DIP_intron_1	intron	protein_coding	chr1	148808738	148844380
chr1	148840035	148840163	PDE4DIP_intron_1	intron	protein_coding	chr1	148808738	148844380
chr1	148840310	148841339	PDE4DIP_intron_1	intron	protein_coding	chr1	148808738	148844380
chr1	148841445	148841515	PDE4DIP_intron_1	intron	protein_coding	chr1	148808738	148844380
chr1	148841694	148841766	PDE4DIP_intron_1	intron	protein_coding	chr1	148808738	148844380
chr1	148841809	148842024	PDE4DIP_intron_1	intron	protein_coding	chr1	148808738	148844380
chr1	148842147	148842251	PDE4DIP_intron_1	intron	protein_coding	chr1	148808738	148844380
chr1	148842384	148843244	PDE4DIP_intron_1	intron	protein_coding	chr1	148808738	148844380
chr1	148843392	148843458	PDE4DIP_intron_1	intron	protein_coding	chr1	148808738	148844380
chr1	148843633	148843711	PDE4DIP_intron_1	intron	protein_coding	chr1	148808738	148844380
chr1	148843771	148843924	PDE4DIP_intron_1	intron	protein_coding	chr1	148808738	148844380
chr1	148844199	148844223	PDE4DIP_intron_1	intron	protein_coding	chr1	148808738	148844380
chr1	148844687	148844794	PDE4DIP_UTR_2	five_prime_UTR	protein_coding	chr1	148844381	148844794
chr1	148844795	148845304	PDE4DIP_intron_2	intron	protein_coding	chr1	148844795	148845304
chr1	148845305	148845444	PDE4DIP_UTR_3	five_prime_UTR	protein_coding	chr1	148845305	148845444
chr1	148845444	148845467	PDE4DIP_2	CDS	protein_coding	chr1	148845444	148845467
chr1	148845468	148846029	PDE4DIP_intron_3	intron	protein_coding	chr1	148845468	148863248
chr1	148846759	148847713	PDE4DIP_intron_3	intron	protein_coding	chr1	148845468	148863248
chr1	148847757	148847804	PDE4DIP_intron_3	intron	protein_coding	chr1	148845468	148863248
chr1	148847965	148848046	PDE4DIP_intron_3	intron	protein_coding	chr1	148845468	148863248
chr1	148851557	148851580	PDE4DIP_intron_3	intron	protein_coding	chr1	148845468	148863248
chr1	148851764	148851809	PDE4DIP_intron_3	intron	protein_coding	chr1	148845468	148863248
chr1	148852040	148852155	PDE4DIP_intron_3	intron	protein_coding	chr1	148845468	148863248
chr1	148852297	148852386	PDE4DIP_intron_3	intron	protein_coding	chr1	148845468	148863248
chr1	148852540	148852591	PDE4DIP_intron_3	intron	protein_coding	chr1	148845468	148863248
chr1	148852828	148855283	PDE4DIP_intron_3	intron	protein_coding	chr1	148845468	148863248
chr1	148856353	148856593	PDE4DIP_intron_3	intron	protein_coding	chr1	148845468	148863248
chr1	148856796	148856865	PDE4DIP_intron_3	intron	protein_coding	chr1	148845468	148863248
chr1	148857957	148858228	PDE4DIP_intron_3	intron	protein_coding	chr1	148845468	148863248
chr1	148858277	148858358	PDE4DIP_intron_3	intron	protein_coding	chr1	148845468	148863248
chr1	148858501	148858528	PDE4DIP_intron_3	intron	protein_coding	chr1	148845468	148863248
chr1	148858645	148858853	PDE4DIP_intron_3	intron	protein_coding	chr1	148845468	148863248
chr1	148858992	148859081	PDE4DIP_intron_3	intron	protein_coding	chr1	148845468	148863248
chr1	148860066	148861384	PDE4DIP_intron_3	intron	protein_coding	chr1	148845468	148863248
chr1	148862720	148862827	PDE4DIP_intron_3	intron	protein_coding	chr1	148845468	148863248
chr1	148848180	148850562	PDE4DIP_intron_3	intron	protein_coding	chr1	148845468	148863248
chr1	148865639	148865773	PDE4DIP_intron_4	intron	protein_coding	chr1	148863306	148868469
chr1	148865883	148866551	PDE4DIP_intron_4	intron	protein_coding	chr1	148863306	148868469
chr1	148866784	148866817	PDE4DIP_intron_4	intron	protein_coding	chr1	148863306	148868469
chr1	148866914	148867211	PDE4DIP_intron_4	intron	protein_coding	chr1	148863306	148868469
chr1	148868117	148868150	PDE4DIP_intron_4	intron	protein_coding	chr1	148863306	148868469
chr1	148868278	148868469	PDE4DIP_intron_4	intron	protein_coding	chr1	148863306	148868469
chr1	148868470	148868643	PDE4DIP_4	CDS	protein_coding	chr1	148868470	148868643
chr1	148868643	148868784	PDE4DIP_UTR_4	three_prime_UTR	protein_coding	chr1	148868643	148868784
chr1	148868785	148869442	PDE4DIP_intron_5	intron	protein_coding	chr1	148868785	148870166
chr1	148869592	148869680	PDE4DIP_intron_5	intron	protein_coding	chr1	148868785	148870166
chr1	148871097	148871151	PDE4DIP_intron_6	intron	protein_coding	chr1	148870652	148889401
chr1	148871337	148874584	PDE4DIP_intron_6	intron	protein_coding	chr1	148870652	148889401
chr1	148875304	148875389	PDE4DIP_intron_6	intron	protein_coding	chr1	148870652	148889401
chr1	148875424	148875516	PDE4DIP_intron_6	intron	protein_coding	chr1	148870652	148889401
chr1	148877767	148878979	PDE4DIP_intron_6	intron	protein_coding	chr1	148870652	148889401
chr1	148879085	148879213	PDE4DIP_intron_6	intron	protein_coding	chr1	148870652	148889401
chr1	148879358	148879457	PDE4DIP_intron_6	intron	protein_coding	chr1	148870652	148889401
chr1	148880163	148880209	PDE4DIP_intron_6	intron	protein_coding	chr1	148870652	148889401
chr1	148880381	148881229	PDE4DIP_intron_6	intron	protein_coding	chr1	148870652	148889401
chr1	148881854	148881898	PDE4DIP_intron_6	intron	protein_coding	chr1	148870652	148889401
chr1	148883666	148883689	PDE4DIP_intron_6	intron	protein_coding	chr1	148870652	148889401
chr1	148886265	148886650	PDE4DIP_intron_6	intron	protein_coding	chr1	148870652	148889401
chr1	148887476	148887504	PDE4DIP_intron_6	intron	protein_coding	chr1	148870652	148889401
chr1	148887608	148887839	PDE4DIP_intron_6	intron	protein_coding	chr1	148870652	148889401
chr1	148888615	148888688	PDE4DIP_intron_6	intron	protein_coding	chr1	148870652	148889401
chr1	148889714	148889749	PDE4DIP_UTR_6	five_prime_UTR	protein_coding	chr1	148889402	148889753
chr1	148889933	148890056	PDE4DIP_intron_7	intron	protein_coding	chr1	148889895	148915505
chr1	148890208	148890282	PDE4DIP_intron_7	intron	protein_coding	chr1	148889895	148915505
chr1	148890827	148891820	PDE4DIP_intron_7	intron	protein_coding	chr1	148889895	148915505
chr1	148893957	148894003	PDE4DIP_intron_7	intron	protein_coding	chr1	148889895	148915505
chr1	148894210	148894258	PDE4DIP_intron_7	intron	protein_coding	chr1	148889895	148915505
chr1	148894448	148894507	PDE4DIP_intron_7	intron	protein_coding	chr1	148889895	148915505
chr1	148894698	148895435	PDE4DIP_intron_7	intron	protein_coding	chr1	148889895	148915505
chr1	148896091	148896181	PDE4DIP_intron_7	intron	protein_coding	chr1	148889895	148915505
chr1	148896586	148896686	PDE4DIP_intron_7	intron	protein_coding	chr1	148889895	148915505
chr1	148896844	148897096	PDE4DIP_intron_7	intron	protein_coding	chr1	148889895	148915505
chr1	148897307	148897334	PDE4DIP_intron_7	intron	protein_coding	chr1	148889895	148915505
chr1	148899838	148900060	PDE4DIP_intron_7	intron	protein_coding	chr1	148889895	148915505
chr1	148900181	148900316	PDE4DIP_intron_7	intron	protein_coding	chr1	148889895	148915505
chr1	148900449	148900773	PDE4DIP_intron_7	intron	protein_coding	chr1	148889895	148915505
chr1	148900937	148901003	PDE4DIP_intron_7	intron	protein_coding	chr1	148889895	148915505
chr1	148901188	148901215	PDE4DIP_intron_7	intron	protein_coding	chr1	148889895	148915505
chr1	148901383	148901501	PDE4DIP_intron_7	intron	protein_coding	chr1	148889895	148915505
chr1	148901987	148902037	PDE4DIP_intron_7	intron	protein_coding	chr1	148889895	148915505
chr1	148902150	148902418	PDE4DIP_intron_7	intron	protein_coding	chr1	148889895	148915505
chr1	148903554	148904721	PDE4DIP_intron_7	intron	protein_coding	chr1	148889895	148915505
chr1	148905398	148905768	PDE4DIP_intron_7	intron	protein_coding	chr1	148889895	148915505
chr1	148906491	148906520	PDE4DIP_intron_7	intron	protein_coding	chr1	148889895	148915505
chr1	148907667	148907711	PDE4DIP_intron_7	intron	protein_coding	chr1	148889895	148915505
chr1	148907991	148908178	PDE4DIP_intron_7	intron	protein_coding	chr1	148889895	148915505
chr1	148908293	148908410	PDE4DIP_intron_7	intron	protein_coding	chr1	148889895	148915505
chr1	148908584	148908703	PDE4DIP_intron_7	intron	protein_coding	chr1	148889895	148915505
chr1	148908793	148909683	PDE4DIP_intron_7	intron	protein_coding	chr1	148889895	148915505
chr1	148912602	148912646	PDE4DIP_intron_7	intron	protein_coding	chr1	148889895	148915505
chr1	148912973	148913241	PDE4DIP_intron_7	intron	protein_coding	chr1	148889895	148915505
chr1	148913394	148913505	PDE4DIP_intron_7	intron	protein_coding	chr1	148889895	148915505
chr1	148914165	148914237	PDE4DIP_intron_7	intron	protein_coding	chr1	148889895	148915505
chr1	148918202	148918301	PDE4DIP_intron_8	intron	protein_coding	chr1	148915751	148929195
chr1	148920578	148921486	PDE4DIP_intron_8	intron	protein_coding	chr1	148915751	148929195
chr1	148921581	148921658	PDE4DIP_intron_8	intron	protein_coding	chr1	148915751	148929195
chr1	148927985	148928035	PDE4DIP_intron_8	intron	protein_coding	chr1	148915751	148929195
chr1	148928154	148928838	PDE4DIP_intron_8	intron	protein_coding	chr1	148915751	148929195
chr1	148930954	148931300	PDE4DIP_intron_9	intron	protein_coding	chr1	148929274	148931798
chr1	148931526	148931556	PDE4DIP_intron_9	intron	protein_coding	chr1	148929274	148931798
chr1	148932068	148932111	PDE4DIP_intron_10	intron	protein_coding	chr1	148931924	148932111
chr1	148932112	148932143	PDE4DIP_9	CDS	protein_coding	chr1	148932112	148932292
chr1	148935571	148936227	PDE4DIP_intron_11	intron	protein_coding	chr1	148932730	148937745
chr1	148941321	148941384	PDE4DIP_intron_12	intron	protein_coding	chr1	148937865	148951935
chr1	148943017	148943066	PDE4DIP_intron_12	intron	protein_coding	chr1	148937865	148951935
chr1	148943253	148943633	PDE4DIP_intron_12	intron	protein_coding	chr1	148937865	148951935
chr1	148956954	148957178	PDE4DIP_intron_13	intron	protein_coding	chr1	148953906	148960652
chr1	148966109	148966195	PDE4DIP_intron_18	intron	protein_coding	chr1	148965643	148966541
chr1	148974028	148974512	PDE4DIP_intron_24	intron	protein_coding	chr1	148972593	148974512
chr1	148974513	148974605	PDE4DIP_23	CDS	protein_coding	chr1	148974513	148974605
chr1	148974606	148974664	PDE4DIP_intron_25	intron	protein_coding	chr1	148974606	148977935
chr1	149004651	149004737	PDE4DIP_intron_34	intron	protein_coding	chr1	149003731	149004907
chr1	149007626	149008336	PDE4DIP_intron_36	intron	protein_coding	chr1	149007437	149008442
chr1	149008549	149008576	PDE4DIP_intron_37	intron	protein_coding	chr1	149008496	149009566
chr1	149011403	149011847	PDE4DIP_intron_39	intron	protein_coding	chr1	149010596	149012589
chr1	149018714	149018754	PDE4DIP_intron_43	intron	protein_coding	chr1	149018662	149020145
chr1	149018949	149019132	PDE4DIP_intron_43	intron	protein_coding	chr1	149018662	149020145
chr1	149023671	149023736	PDE4DIP_intron_45	intron	protein_coding	chr1	149021154	149024443
chr1	149027470	149027502	PDE4DIP_46	CDS	protein_coding	chr1	149027400	149027627
chr1	148839483	148839732	RN7SKP88_1	exon	misc_RNA	chr1	148839483	148839732
chr1	149050841	149050966	AC239804.1_2	exon	lincRNA	chr1	149050819	149051273
chr1	149056511	149056620	NBPF9_UTR_2	three_prime_UTR	protein_coding	chr1	149056511	149056620
chr1	149056621	149057044	NBPF9_intron_2	intron	protein_coding	chr1	149056621	149057333
chr1	149057172	149057333	NBPF9_intron_2	intron	protein_coding	chr1	149056621	149057333
chr1	149057334	149057468	NBPF9_UTR_3	three_prime_UTR	protein_coding	chr1	149057334	149057507
chr1	149057508	149057665	NBPF9_intron_3	intron	protein_coding	chr1	149057508	149058162
chr1	149058926	149058993	NBPF9_UTR_5	three_prime_UTR	protein_coding	chr1	149058924	149059097
chr1	149060434	149060521	NBPF9_intron_6	intron	protein_coding	chr1	149059809	149060521
chr1	149066620	149066652	NBPF9_intron_13	intron	protein_coding	chr1	149065690	149069592
chr1	149090954	149091123	NBPF9_intron_26	intron	protein_coding	chr1	149090895	149092753
chr1	149096409	149096644	NBPF9_intron_27	intron	protein_coding	chr1	149092786	149098436
chr1	149112535	149112806	AC239804.2_intron_1	intron	unprocessed_pseudogene	chr1	149111518	149113485
chr1	149117156	149117193	AC239804.2_intron_2	intron	unprocessed_pseudogene	chr1	149113713	149121783
chr1	149119485	149119593	AC239804.2_intron_2	intron	unprocessed_pseudogene	chr1	149113713	149121783
chr1	149121587	149121721	AC239804.2_intron_2	intron	unprocessed_pseudogene	chr1	149113713	149121783
chr1	149177552	149177585	AC245297.3_intron_2	intron	lincRNA	chr1	149177213	149180294
chr1	149178027	149178081	AC245297.3_intron_2	intron	lincRNA	chr1	149177213	149180294
chr1	149179680	149179707	AC245297.3_intron_2	intron	lincRNA	chr1	149177213	149180294
chr1	149180019	149180139	AC245297.3_intron_2	intron	lincRNA	chr1	149177213	149180294
chr1	149180295	149180540	AC245297.3_3	exon	lincRNA	chr1	149180295	149180611
chr1	149187338	149187495	AC245297.3_intron_3	intron	lincRNA	chr1	149180612	149190634
chr1	149188605	149189389	AC245297.3_intron_3	intron	lincRNA	chr1	149180612	149190634
chr1	149189489	149189634	AC245297.3_intron_3	intron	lincRNA	chr1	149180612	149190634
chr1	149189764	149189871	AC245297.3_intron_3	intron	lincRNA	chr1	149180612	149190634
chr1	149192066	149192453	AC245297.3_intron_5	intron	lincRNA	chr1	149191269	149250563
chr1	149193900	149194122	AC245297.3_intron_5	intron	lincRNA	chr1	149191269	149250563
chr1	149194336	149194363	AC245297.3_intron_5	intron	lincRNA	chr1	149191269	149250563
chr1	149201446	149202109	AC245297.3_intron_5	intron	lincRNA	chr1	149191269	149250563
chr1	149207786	149208442	AC245297.3_intron_5	intron	lincRNA	chr1	149191269	149250563
chr1	149208630	149208699	AC245297.3_intron_5	intron	lincRNA	chr1	149191269	149250563
chr1	149209952	149210044	AC245297.3_intron_5	intron	lincRNA	chr1	149191269	149250563
chr1	149212009	149212056	AC245297.3_intron_5	intron	lincRNA	chr1	149191269	149250563
chr1	149212253	149212277	AC245297.3_intron_5	intron	lincRNA	chr1	149191269	149250563
chr1	149212912	149213042	AC245297.3_intron_5	intron	lincRNA	chr1	149191269	149250563
chr1	149213170	149213365	AC245297.3_intron_5	intron	lincRNA	chr1	149191269	149250563
chr1	149213490	149213862	AC245297.3_intron_5	intron	lincRNA	chr1	149191269	149250563
chr1	149213885	149213996	AC245297.3_intron_5	intron	lincRNA	chr1	149191269	149250563
chr1	149214226	149214479	AC245297.3_intron_5	intron	lincRNA	chr1	149191269	149250563
chr1	149214547	149214646	AC245297.3_intron_5	intron	lincRNA	chr1	149191269	149250563
chr1	149216588	149216611	AC245297.3_intron_5	intron	lincRNA	chr1	149191269	149250563
chr1	149216779	149217025	AC245297.3_intron_5	intron	lincRNA	chr1	149191269	149250563
chr1	149217248	149217316	AC245297.3_intron_5	intron	lincRNA	chr1	149191269	149250563
chr1	149220614	149221452	AC245297.3_intron_5	intron	lincRNA	chr1	149191269	149250563
chr1	149221667	149221696	AC245297.3_intron_5	intron	lincRNA	chr1	149191269	149250563
chr1	149222145	149222453	AC245297.3_intron_5	intron	lincRNA	chr1	149191269	149250563
chr1	149222517	149222632	AC245297.3_intron_5	intron	lincRNA	chr1	149191269	149250563
chr1	149222812	149222861	AC245297.3_intron_5	intron	lincRNA	chr1	149191269	149250563
chr1	149223597	149224095	AC245297.3_intron_5	intron	lincRNA	chr1	149191269	149250563
chr1	149224213	149224894	AC245297.3_intron_5	intron	lincRNA	chr1	149191269	149250563
chr1	149225101	149225127	AC245297.3_intron_5	intron	lincRNA	chr1	149191269	149250563
chr1	149225611	149226755	AC245297.3_intron_5	intron	lincRNA	chr1	149191269	149250563
chr1	149227895	149228058	AC245297.3_intron_5	intron	lincRNA	chr1	149191269	149250563
chr1	149229277	149229313	AC245297.3_intron_5	intron	lincRNA	chr1	149191269	149250563
chr1	149229763	149229798	AC245297.3_intron_5	intron	lincRNA	chr1	149191269	149250563
chr1	149230327	149230449	AC245297.3_intron_5	intron	lincRNA	chr1	149191269	149250563
chr1	149231251	149231324	AC245297.3_intron_5	intron	lincRNA	chr1	149191269	149250563
chr1	149231768	149231794	AC245297.3_intron_5	intron	lincRNA	chr1	149191269	149250563
chr1	149232254	149232315	AC245297.3_intron_5	intron	lincRNA	chr1	149191269	149250563
chr1	149232696	149232755	AC245297.3_intron_5	intron	lincRNA	chr1	149191269	149250563
chr1	149232927	149233212	AC245297.3_intron_5	intron	lincRNA	chr1	149191269	149250563
chr1	149233367	149233415	AC245297.3_intron_5	intron	lincRNA	chr1	149191269	149250563
chr1	149233593	149233668	AC245297.3_intron_5	intron	lincRNA	chr1	149191269	149250563
chr1	149233811	149233995	AC245297.3_intron_5	intron	lincRNA	chr1	149191269	149250563
chr1	149234016	149234214	AC245297.3_intron_5	intron	lincRNA	chr1	149191269	149250563
chr1	149234298	149234397	AC245297.3_intron_5	intron	lincRNA	chr1	149191269	149250563
chr1	149234562	149235658	AC245297.3_intron_5	intron	lincRNA	chr1	149191269	149250563
chr1	149235761	149235865	AC245297.3_intron_5	intron	lincRNA	chr1	149191269	149250563
chr1	149235970	149236422	AC245297.3_intron_5	intron	lincRNA	chr1	149191269	149250563
chr1	149238512	149239465	AC245297.3_intron_5	intron	lincRNA	chr1	149191269	149250563
chr1	149239565	149239653	AC245297.3_intron_5	intron	lincRNA	chr1	149191269	149250563
chr1	149239758	149239815	AC245297.3_intron_5	intron	lincRNA	chr1	149191269	149250563
chr1	149239977	149240382	AC245297.3_intron_5	intron	lincRNA	chr1	149191269	149250563
chr1	149240500	149240576	AC245297.3_intron_5	intron	lincRNA	chr1	149191269	149250563
chr1	149241221	149241284	AC245297.3_intron_5	intron	lincRNA	chr1	149191269	149250563
chr1	149242093	149242799	AC245297.3_intron_5	intron	lincRNA	chr1	149191269	149250563
chr1	149242965	149243029	AC245297.3_intron_5	intron	lincRNA	chr1	149191269	149250563
chr1	149243363	149244072	AC245297.3_intron_5	intron	lincRNA	chr1	149191269	149250563
chr1	149244173	149244309	AC245297.3_intron_5	intron	lincRNA	chr1	149191269	149250563
chr1	149244481	149244562	AC245297.3_intron_5	intron	lincRNA	chr1	149191269	149250563
chr1	149244721	149244828	AC245297.3_intron_5	intron	lincRNA	chr1	149191269	149250563
chr1	149245002	149245105	AC245297.3_intron_5	intron	lincRNA	chr1	149191269	149250563
chr1	149245311	149245357	AC245297.3_intron_5	intron	lincRNA	chr1	149191269	149250563
chr1	149245552	149246701	AC245297.3_intron_5	intron	lincRNA	chr1	149191269	149250563
chr1	149246733	149246876	AC245297.3_intron_5	intron	lincRNA	chr1	149191269	149250563
chr1	149247054	149247078	AC245297.3_intron_5	intron	lincRNA	chr1	149191269	149250563
chr1	149248018	149248083	AC245297.3_intron_5	intron	lincRNA	chr1	149191269	149250563
chr1	149248364	149248410	AC245297.3_intron_5	intron	lincRNA	chr1	149191269	149250563
chr1	149248900	149249612	AC245297.3_intron_5	intron	lincRNA	chr1	149191269	149250563
chr1	149249788	149249872	AC245297.3_intron_5	intron	lincRNA	chr1	149191269	149250563
chr1	149250058	149250097	AC245297.3_intron_5	intron	lincRNA	chr1	149191269	149250563
chr1	149208884	149209828	AC245297.3_intron_5	intron	lincRNA	chr1	149191269	149250563
chr1	149241354	149241938	AC245297.3_intron_5	intron	lincRNA	chr1	149191269	149250563
chr1	149250834	149250892	AC245297.3_6	exon	lincRNA	chr1	149250564	149251013
chr1	149201446	149202109	AC245297.1_intron_3	intron	unprocessed_pseudogene	chr1	149201091	149240375
chr1	149207786	149208442	AC245297.1_intron_3	intron	unprocessed_pseudogene	chr1	149201091	149240375
chr1	149208630	149208699	AC245297.1_intron_3	intron	unprocessed_pseudogene	chr1	149201091	149240375
chr1	149209952	149210044	AC245297.1_intron_3	intron	unprocessed_pseudogene	chr1	149201091	149240375
chr1	149212009	149212056	AC245297.1_intron_3	intron	unprocessed_pseudogene	chr1	149201091	149240375
chr1	149212253	149212277	AC245297.1_intron_3	intron	unprocessed_pseudogene	chr1	149201091	149240375
chr1	149212912	149213042	AC245297.1_intron_3	intron	unprocessed_pseudogene	chr1	149201091	149240375
chr1	149213170	149213365	AC245297.1_intron_3	intron	unprocessed_pseudogene	chr1	149201091	149240375
chr1	149213490	149213862	AC245297.1_intron_3	intron	unprocessed_pseudogene	chr1	149201091	149240375
chr1	149213885	149213996	AC245297.1_intron_3	intron	unprocessed_pseudogene	chr1	149201091	149240375
chr1	149214226	149214479	AC245297.1_intron_3	intron	unprocessed_pseudogene	chr1	149201091	149240375
chr1	149214547	149214646	AC245297.1_intron_3	intron	unprocessed_pseudogene	chr1	149201091	149240375
chr1	149216588	149216611	AC245297.1_intron_3	intron	unprocessed_pseudogene	chr1	149201091	149240375
chr1	149216779	149217025	AC245297.1_intron_3	intron	unprocessed_pseudogene	chr1	149201091	149240375
chr1	149217248	149217316	AC245297.1_intron_3	intron	unprocessed_pseudogene	chr1	149201091	149240375
chr1	149220614	149221452	AC245297.1_intron_3	intron	unprocessed_pseudogene	chr1	149201091	149240375
chr1	149221667	149221696	AC245297.1_intron_3	intron	unprocessed_pseudogene	chr1	149201091	149240375
chr1	149222145	149222453	AC245297.1_intron_3	intron	unprocessed_pseudogene	chr1	149201091	149240375
chr1	149222517	149222632	AC245297.1_intron_3	intron	unprocessed_pseudogene	chr1	149201091	149240375
chr1	149222812	149222861	AC245297.1_intron_3	intron	unprocessed_pseudogene	chr1	149201091	149240375
chr1	149223597	149224095	AC245297.1_intron_3	intron	unprocessed_pseudogene	chr1	149201091	149240375
chr1	149224213	149224894	AC245297.1_intron_3	intron	unprocessed_pseudogene	chr1	149201091	149240375
chr1	149225101	149225127	AC245297.1_intron_3	intron	unprocessed_pseudogene	chr1	149201091	149240375
chr1	149225611	149226755	AC245297.1_intron_3	intron	unprocessed_pseudogene	chr1	149201091	149240375
chr1	149227895	149228058	AC245297.1_intron_3	intron	unprocessed_pseudogene	chr1	149201091	149240375
chr1	149229277	149229313	AC245297.1_intron_3	intron	unprocessed_pseudogene	chr1	149201091	149240375
chr1	149229763	149229798	AC245297.1_intron_3	intron	unprocessed_pseudogene	chr1	149201091	149240375
chr1	149230327	149230449	AC245297.1_intron_3	intron	unprocessed_pseudogene	chr1	149201091	149240375
chr1	149231251	149231324	AC245297.1_intron_3	intron	unprocessed_pseudogene	chr1	149201091	149240375
chr1	149231768	149231794	AC245297.1_intron_3	intron	unprocessed_pseudogene	chr1	149201091	149240375
chr1	149232254	149232315	AC245297.1_intron_3	intron	unprocessed_pseudogene	chr1	149201091	149240375
chr1	149232696	149232755	AC245297.1_intron_3	intron	unprocessed_pseudogene	chr1	149201091	149240375
chr1	149232927	149233212	AC245297.1_intron_3	intron	unprocessed_pseudogene	chr1	149201091	149240375
chr1	149233367	149233415	AC245297.1_intron_3	intron	unprocessed_pseudogene	chr1	149201091	149240375
chr1	149233593	149233668	AC245297.1_intron_3	intron	unprocessed_pseudogene	chr1	149201091	149240375
chr1	149233811	149233995	AC245297.1_intron_3	intron	unprocessed_pseudogene	chr1	149201091	149240375
chr1	149234016	149234214	AC245297.1_intron_3	intron	unprocessed_pseudogene	chr1	149201091	149240375
chr1	149234298	149234397	AC245297.1_intron_3	intron	unprocessed_pseudogene	chr1	149201091	149240375
chr1	149234562	149235658	AC245297.1_intron_3	intron	unprocessed_pseudogene	chr1	149201091	149240375
chr1	149235761	149235865	AC245297.1_intron_3	intron	unprocessed_pseudogene	chr1	149201091	149240375
chr1	149235970	149236422	AC245297.1_intron_3	intron	unprocessed_pseudogene	chr1	149201091	149240375
chr1	149238512	149239465	AC245297.1_intron_3	intron	unprocessed_pseudogene	chr1	149201091	149240375
chr1	149239565	149239653	AC245297.1_intron_3	intron	unprocessed_pseudogene	chr1	149201091	149240375
chr1	149239758	149239815	AC245297.1_intron_3	intron	unprocessed_pseudogene	chr1	149201091	149240375
chr1	149239977	149240375	AC245297.1_intron_3	intron	unprocessed_pseudogene	chr1	149201091	149240375
chr1	149208884	149209828	AC245297.1_intron_3	intron	unprocessed_pseudogene	chr1	149201091	149240375
chr1	149240500	149240576	AC245297.1_intron_4	intron	unprocessed_pseudogene	chr1	149240488	149261638
chr1	149241221	149241284	AC245297.1_intron_4	intron	unprocessed_pseudogene	chr1	149240488	149261638
chr1	149242093	149242799	AC245297.1_intron_4	intron	unprocessed_pseudogene	chr1	149240488	149261638
chr1	149242965	149243029	AC245297.1_intron_4	intron	unprocessed_pseudogene	chr1	149240488	149261638
chr1	149243363	149244072	AC245297.1_intron_4	intron	unprocessed_pseudogene	chr1	149240488	149261638
chr1	149244173	149244309	AC245297.1_intron_4	intron	unprocessed_pseudogene	chr1	149240488	149261638
chr1	149244481	149244562	AC245297.1_intron_4	intron	unprocessed_pseudogene	chr1	149240488	149261638
chr1	149244721	149244828	AC245297.1_intron_4	intron	unprocessed_pseudogene	chr1	149240488	149261638
chr1	149245002	149245105	AC245297.1_intron_4	intron	unprocessed_pseudogene	chr1	149240488	149261638
chr1	149245311	149245357	AC245297.1_intron_4	intron	unprocessed_pseudogene	chr1	149240488	149261638
chr1	149245552	149246701	AC245297.1_intron_4	intron	unprocessed_pseudogene	chr1	149240488	149261638
chr1	149246733	149246876	AC245297.1_intron_4	intron	unprocessed_pseudogene	chr1	149240488	149261638
chr1	149247054	149247078	AC245297.1_intron_4	intron	unprocessed_pseudogene	chr1	149240488	149261638
chr1	149248018	149248083	AC245297.1_intron_4	intron	unprocessed_pseudogene	chr1	149240488	149261638
chr1	149248364	149248410	AC245297.1_intron_4	intron	unprocessed_pseudogene	chr1	149240488	149261638
chr1	149248900	149249612	AC245297.1_intron_4	intron	unprocessed_pseudogene	chr1	149240488	149261638
chr1	149249788	149249872	AC245297.1_intron_4	intron	unprocessed_pseudogene	chr1	149240488	149261638
chr1	149250058	149250097	AC245297.1_intron_4	intron	unprocessed_pseudogene	chr1	149240488	149261638
chr1	149250834	149250892	AC245297.1_intron_4	intron	unprocessed_pseudogene	chr1	149240488	149261638
chr1	149251072	149252536	AC245297.1_intron_4	intron	unprocessed_pseudogene	chr1	149240488	149261638
chr1	149252622	149252793	AC245297.1_intron_4	intron	unprocessed_pseudogene	chr1	149240488	149261638
chr1	149252938	149252999	AC245297.1_intron_4	intron	unprocessed_pseudogene	chr1	149240488	149261638
chr1	149253121	149253202	AC245297.1_intron_4	intron	unprocessed_pseudogene	chr1	149240488	149261638
chr1	149253396	149253421	AC245297.1_intron_4	intron	unprocessed_pseudogene	chr1	149240488	149261638
chr1	149253684	149253775	AC245297.1_intron_4	intron	unprocessed_pseudogene	chr1	149240488	149261638
chr1	149253945	149254117	AC245297.1_intron_4	intron	unprocessed_pseudogene	chr1	149240488	149261638
chr1	149255089	149255230	AC245297.1_intron_4	intron	unprocessed_pseudogene	chr1	149240488	149261638
chr1	149255416	149255481	AC245297.1_intron_4	intron	unprocessed_pseudogene	chr1	149240488	149261638
chr1	149259105	149259169	AC245297.1_intron_4	intron	unprocessed_pseudogene	chr1	149240488	149261638
chr1	149259664	149259737	AC245297.1_intron_4	intron	unprocessed_pseudogene	chr1	149240488	149261638
chr1	149260841	149260904	AC245297.1_intron_4	intron	unprocessed_pseudogene	chr1	149240488	149261638
chr1	149261050	149261638	AC245297.1_intron_4	intron	unprocessed_pseudogene	chr1	149240488	149261638
chr1	149241354	149241938	AC245297.1_intron_4	intron	unprocessed_pseudogene	chr1	149240488	149261638
chr1	149255661	149258936	AC245297.1_intron_4	intron	unprocessed_pseudogene	chr1	149240488	149261638
chr1	149261639	149261791	AC245297.1_5	exon	unprocessed_pseudogene	chr1	149261639	149261791
chr1	149261792	149261989	AC245297.1_intron_5	intron	unprocessed_pseudogene	chr1	149261792	149266967
chr1	149262057	149262175	AC245297.1_intron_5	intron	unprocessed_pseudogene	chr1	149261792	149266967
chr1	149262767	149263247	AC245297.1_intron_5	intron	unprocessed_pseudogene	chr1	149261792	149266967
chr1	149263431	149263473	AC245297.1_intron_5	intron	unprocessed_pseudogene	chr1	149261792	149266967
chr1	149263689	149264397	AC245297.1_intron_5	intron	unprocessed_pseudogene	chr1	149261792	149266967
chr1	149266627	149266737	AC245297.1_intron_5	intron	unprocessed_pseudogene	chr1	149261792	149266967
chr1	149266925	149266967	AC245297.1_intron_5	intron	unprocessed_pseudogene	chr1	149261792	149266967
chr1	149266968	149267024	AC245297.1_6	exon	unprocessed_pseudogene	chr1	149266968	149267024
chr1	149267025	149267060	AC245297.1_intron_6	intron	unprocessed_pseudogene	chr1	149267025	149321498
chr1	149267163	149267665	AC245297.1_intron_6	intron	unprocessed_pseudogene	chr1	149267025	149321498
chr1	149268372	149270165	AC245297.1_intron_6	intron	unprocessed_pseudogene	chr1	149267025	149321498
chr1	149271041	149271335	AC245297.1_intron_6	intron	unprocessed_pseudogene	chr1	149267025	149321498
chr1	149271361	149271549	AC245297.1_intron_6	intron	unprocessed_pseudogene	chr1	149267025	149321498
chr1	149271729	149271770	AC245297.1_intron_6	intron	unprocessed_pseudogene	chr1	149267025	149321498
chr1	149271935	149271987	AC245297.1_intron_6	intron	unprocessed_pseudogene	chr1	149267025	149321498
chr1	149272250	149272295	AC245297.1_intron_6	intron	unprocessed_pseudogene	chr1	149267025	149321498
chr1	149273699	149273819	AC245297.1_intron_6	intron	unprocessed_pseudogene	chr1	149267025	149321498
chr1	149274086	149274136	AC245297.1_intron_6	intron	unprocessed_pseudogene	chr1	149267025	149321498
chr1	149274745	149274798	AC245297.1_intron_6	intron	unprocessed_pseudogene	chr1	149267025	149321498
chr1	149274972	149275103	AC245297.1_intron_6	intron	unprocessed_pseudogene	chr1	149267025	149321498
chr1	149275196	149278257	AC245297.1_intron_6	intron	unprocessed_pseudogene	chr1	149267025	149321498
chr1	149278455	149278497	AC245297.1_intron_6	intron	unprocessed_pseudogene	chr1	149267025	149321498
chr1	149278679	149278708	AC245297.1_intron_6	intron	unprocessed_pseudogene	chr1	149267025	149321498
chr1	149278959	149279077	AC245297.1_intron_6	intron	unprocessed_pseudogene	chr1	149267025	149321498
chr1	149279228	149279326	AC245297.1_intron_6	intron	unprocessed_pseudogene	chr1	149267025	149321498
chr1	149279494	149279553	AC245297.1_intron_6	intron	unprocessed_pseudogene	chr1	149267025	149321498
chr1	149279730	149279786	AC245297.1_intron_6	intron	unprocessed_pseudogene	chr1	149267025	149321498
chr1	149279955	149282346	AC245297.1_intron_6	intron	unprocessed_pseudogene	chr1	149267025	149321498
chr1	149282385	149283415	AC245297.1_intron_6	intron	unprocessed_pseudogene	chr1	149267025	149321498
chr1	149284117	149285596	AC245297.1_intron_6	intron	unprocessed_pseudogene	chr1	149267025	149321498
chr1	149285787	149285833	AC245297.1_intron_6	intron	unprocessed_pseudogene	chr1	149267025	149321498
chr1	149286013	149286075	AC245297.1_intron_6	intron	unprocessed_pseudogene	chr1	149267025	149321498
chr1	149286224	149286670	AC245297.1_intron_6	intron	unprocessed_pseudogene	chr1	149267025	149321498
chr1	149286737	149287587	AC245297.1_intron_6	intron	unprocessed_pseudogene	chr1	149267025	149321498
chr1	149287789	149287826	AC245297.1_intron_6	intron	unprocessed_pseudogene	chr1	149267025	149321498
chr1	149288015	149288040	AC245297.1_intron_6	intron	unprocessed_pseudogene	chr1	149267025	149321498
chr1	149289023	149289715	AC245297.1_intron_6	intron	unprocessed_pseudogene	chr1	149267025	149321498
chr1	149289820	149289924	AC245297.1_intron_6	intron	unprocessed_pseudogene	chr1	149267025	149321498
chr1	149290099	149290179	AC245297.1_intron_6	intron	unprocessed_pseudogene	chr1	149267025	149321498
chr1	149291424	149291493	AC245297.1_intron_6	intron	unprocessed_pseudogene	chr1	149267025	149321498
chr1	149291658	149291786	AC245297.1_intron_6	intron	unprocessed_pseudogene	chr1	149267025	149321498
chr1	149291862	149292313	AC245297.1_intron_6	intron	unprocessed_pseudogene	chr1	149267025	149321498
chr1	149292591	149292665	AC245297.1_intron_6	intron	unprocessed_pseudogene	chr1	149267025	149321498
chr1	149292907	149293154	AC245297.1_intron_6	intron	unprocessed_pseudogene	chr1	149267025	149321498
chr1	149293239	149293403	AC245297.1_intron_6	intron	unprocessed_pseudogene	chr1	149267025	149321498
chr1	149293545	149293671	AC245297.1_intron_6	intron	unprocessed_pseudogene	chr1	149267025	149321498
chr1	149293779	149293908	AC245297.1_intron_6	intron	unprocessed_pseudogene	chr1	149267025	149321498
chr1	149294489	149294540	AC245297.1_intron_6	intron	unprocessed_pseudogene	chr1	149267025	149321498
chr1	149294736	149295675	AC245297.1_intron_6	intron	unprocessed_pseudogene	chr1	149267025	149321498
chr1	149295863	149295905	AC245297.1_intron_6	intron	unprocessed_pseudogene	chr1	149267025	149321498
chr1	149296396	149296488	AC245297.1_intron_6	intron	unprocessed_pseudogene	chr1	149267025	149321498
chr1	149296606	149297178	AC245297.1_intron_6	intron	unprocessed_pseudogene	chr1	149267025	149321498
chr1	149297347	149297394	AC245297.1_intron_6	intron	unprocessed_pseudogene	chr1	149267025	149321498
chr1	149297638	149297695	AC245297.1_intron_6	intron	unprocessed_pseudogene	chr1	149267025	149321498
chr1	149297826	149297976	AC245297.1_intron_6	intron	unprocessed_pseudogene	chr1	149267025	149321498
chr1	149298094	149298221	AC245297.1_intron_6	intron	unprocessed_pseudogene	chr1	149267025	149321498
chr1	149298395	149298485	AC245297.1_intron_6	intron	unprocessed_pseudogene	chr1	149267025	149321498
chr1	149298613	149299042	AC245297.1_intron_6	intron	unprocessed_pseudogene	chr1	149267025	149321498
chr1	149299887	149300865	AC245297.1_intron_6	intron	unprocessed_pseudogene	chr1	149267025	149321498
chr1	149301719	149301806	AC245297.1_intron_6	intron	unprocessed_pseudogene	chr1	149267025	149321498
chr1	149301858	149302196	AC245297.1_intron_6	intron	unprocessed_pseudogene	chr1	149267025	149321498
chr1	149302325	149302436	AC245297.1_intron_6	intron	unprocessed_pseudogene	chr1	149267025	149321498
chr1	149303006	149303385	AC245297.1_intron_6	intron	unprocessed_pseudogene	chr1	149267025	149321498
chr1	149304635	149305569	AC245297.1_intron_6	intron	unprocessed_pseudogene	chr1	149267025	149321498
chr1	149305676	149305727	AC245297.1_intron_6	intron	unprocessed_pseudogene	chr1	149267025	149321498
chr1	149307780	149307876	AC245297.1_intron_6	intron	unprocessed_pseudogene	chr1	149267025	149321498
chr1	149310154	149310286	AC245297.1_intron_6	intron	unprocessed_pseudogene	chr1	149267025	149321498
chr1	149310533	149311525	AC245297.1_intron_6	intron	unprocessed_pseudogene	chr1	149267025	149321498
chr1	149311644	149311789	AC245297.1_intron_6	intron	unprocessed_pseudogene	chr1	149267025	149321498
chr1	149311908	149312239	AC245297.1_intron_6	intron	unprocessed_pseudogene	chr1	149267025	149321498
chr1	149313075	149313103	AC245297.1_intron_6	intron	unprocessed_pseudogene	chr1	149267025	149321498
chr1	149313284	149313344	AC245297.1_intron_6	intron	unprocessed_pseudogene	chr1	149267025	149321498
chr1	149313505	149313805	AC245297.1_intron_6	intron	unprocessed_pseudogene	chr1	149267025	149321498
chr1	149313969	149314027	AC245297.1_intron_6	intron	unprocessed_pseudogene	chr1	149267025	149321498
chr1	149314279	149314316	AC245297.1_intron_6	intron	unprocessed_pseudogene	chr1	149267025	149321498
chr1	149315628	149316149	AC245297.1_intron_6	intron	unprocessed_pseudogene	chr1	149267025	149321498
chr1	149316174	149316378	AC245297.1_intron_6	intron	unprocessed_pseudogene	chr1	149267025	149321498
chr1	149317267	149320344	AC245297.1_intron_6	intron	unprocessed_pseudogene	chr1	149267025	149321498
chr1	149320401	149320646	AC245297.1_intron_6	intron	unprocessed_pseudogene	chr1	149267025	149321498
chr1	149320820	149321024	AC245297.1_intron_6	intron	unprocessed_pseudogene	chr1	149267025	149321498
chr1	149321108	149321498	AC245297.1_intron_6	intron	unprocessed_pseudogene	chr1	149267025	149321498
chr1	149307083	149307606	AC245297.1_intron_6	intron	unprocessed_pseudogene	chr1	149267025	149321498
chr1	149290339	149291272	AC245297.1_intron_6	intron	unprocessed_pseudogene	chr1	149267025	149321498
chr1	149321499	149321732	AC245297.1_7	exon	unprocessed_pseudogene	chr1	149321499	149321732
chr1	149264252	149264397	AC245297.2_1	exon	lincRNA	chr1	149264252	149264816
chr1	149290513	149290762	RF00100_1	exon	misc_RNA	chr1	149290513	149290762
chr1	149345661	149345770	AC242843.1_1	exon	unprocessed_pseudogene	chr1	149345661	149345770
chr1	149345771	149351249	AC242843.1_intron_1	intron	unprocessed_pseudogene	chr1	149345771	149351249
chr1	149351250	149351411	AC242843.1_2	exon	unprocessed_pseudogene	chr1	149351250	149351411
chr1	149351412	149354094	AC242843.1_intron_2	intron	unprocessed_pseudogene	chr1	149351412	149354094
chr1	149354095	149354242	AC242843.1_3	exon	unprocessed_pseudogene	chr1	149354095	149354242
chr1	149354243	149357456	AC242843.1_intron_3	intron	unprocessed_pseudogene	chr1	149354243	149357456
chr1	149357457	149357612	AC242843.1_4	exon	unprocessed_pseudogene	chr1	149357457	149357612
chr1	149397030	149397745	NBPF19_intron_1	intron	protein_coding	chr1	149390923	149406374
chr1	149401559	149401598	NBPF19_intron_1	intron	protein_coding	chr1	149390923	149406374
chr1	149402667	149403618	NBPF19_intron_1	intron	protein_coding	chr1	149390923	149406374
chr1	149407507	149407627	NBPF19_intron_2	intron	protein_coding	chr1	149406482	149408819
chr1	149407681	149407914	NBPF19_intron_2	intron	protein_coding	chr1	149406482	149408819
chr1	149411502	149411539	NBPF19_intron_3	intron	protein_coding	chr1	149409117	149430932
chr1	149411753	149411837	NBPF19_intron_3	intron	protein_coding	chr1	149409117	149430932
chr1	149418243	149418308	NBPF19_intron_3	intron	protein_coding	chr1	149409117	149430932
chr1	149420915	149421038	NBPF19_intron_3	intron	protein_coding	chr1	149409117	149430932
chr1	149421779	149422076	NBPF19_intron_3	intron	protein_coding	chr1	149409117	149430932
chr1	149426038	149426065	NBPF19_intron_3	intron	protein_coding	chr1	149409117	149430932
chr1	149426419	149426490	NBPF19_intron_3	intron	protein_coding	chr1	149409117	149430932
chr1	149431075	149431376	NBPF19_intron_4	intron	protein_coding	chr1	149431016	149455316
chr1	149431510	149431566	NBPF19_intron_4	intron	protein_coding	chr1	149431016	149455316
chr1	149431725	149431820	NBPF19_intron_4	intron	protein_coding	chr1	149431016	149455316
chr1	149434725	149435083	NBPF19_intron_4	intron	protein_coding	chr1	149431016	149455316
chr1	149436282	149436311	NBPF19_intron_4	intron	protein_coding	chr1	149431016	149455316
chr1	149436578	149436609	NBPF19_intron_4	intron	protein_coding	chr1	149431016	149455316
chr1	149438471	149438529	NBPF19_intron_4	intron	protein_coding	chr1	149431016	149455316
chr1	149438782	149438812	NBPF19_intron_4	intron	protein_coding	chr1	149431016	149455316
chr1	149439032	149439070	NBPF19_intron_4	intron	protein_coding	chr1	149431016	149455316
chr1	149439310	149439383	NBPF19_intron_4	intron	protein_coding	chr1	149431016	149455316
chr1	149440482	149440629	NBPF19_intron_4	intron	protein_coding	chr1	149431016	149455316
chr1	149441366	149441762	NBPF19_intron_4	intron	protein_coding	chr1	149431016	149455316
chr1	149442664	149443069	NBPF19_intron_4	intron	protein_coding	chr1	149431016	149455316
chr1	149443998	149444025	NBPF19_intron_4	intron	protein_coding	chr1	149431016	149455316
chr1	149444158	149444301	NBPF19_intron_4	intron	protein_coding	chr1	149431016	149455316
chr1	149447891	149447916	NBPF19_intron_4	intron	protein_coding	chr1	149431016	149455316
chr1	149448151	149448186	NBPF19_intron_4	intron	protein_coding	chr1	149431016	149455316
chr1	149450711	149450735	NBPF19_intron_4	intron	protein_coding	chr1	149431016	149455316
chr1	149451929	149452079	NBPF19_intron_4	intron	protein_coding	chr1	149431016	149455316
chr1	149452293	149452316	NBPF19_intron_4	intron	protein_coding	chr1	149431016	149455316
chr1	149452502	149452613	NBPF19_intron_4	intron	protein_coding	chr1	149431016	149455316
chr1	149452684	149453137	NBPF19_intron_4	intron	protein_coding	chr1	149431016	149455316
chr1	149453282	149453308	NBPF19_intron_4	intron	protein_coding	chr1	149431016	149455316
chr1	149453716	149453771	NBPF19_intron_4	intron	protein_coding	chr1	149431016	149455316
chr1	149453973	149454178	NBPF19_intron_4	intron	protein_coding	chr1	149431016	149455316
chr1	149454203	149454235	NBPF19_intron_4	intron	protein_coding	chr1	149431016	149455316
chr1	149456437	149456702	NBPF19_intron_5	intron	protein_coding	chr1	149455578	149463489
chr1	149456819	149457110	NBPF19_intron_5	intron	protein_coding	chr1	149455578	149463489
chr1	149457178	149457251	NBPF19_intron_5	intron	protein_coding	chr1	149455578	149463489
chr1	149458427	149458927	NBPF19_intron_5	intron	protein_coding	chr1	149455578	149463489
chr1	149459086	149459146	NBPF19_intron_5	intron	protein_coding	chr1	149455578	149463489
chr1	149459335	149459358	NBPF19_intron_5	intron	protein_coding	chr1	149455578	149463489
chr1	149463706	149463826	NBPF19_UTR_6	five_prime_UTR	protein_coding	chr1	149463490	149463826
chr1	149463827	149463881	NBPF19_intron_6	intron	protein_coding	chr1	149463827	149464075
chr1	149463974	149464054	NBPF19_intron_6	intron	protein_coding	chr1	149463827	149464075
chr1	149465368	149465996	NBPF19_UTR_7	three_prime_UTR	protein_coding	chr1	149464153	149468030
chr1	149466848	149466953	NBPF19_UTR_7	three_prime_UTR	protein_coding	chr1	149464153	149468030
chr1	149469480	149469583	NBPF19_intron_7	intron	protein_coding	chr1	149468031	149475639
chr1	149473471	149473583	NBPF19_intron_7	intron	protein_coding	chr1	149468031	149475639
chr1	149473708	149474606	NBPF19_intron_7	intron	protein_coding	chr1	149468031	149475639
chr1	149476404	149476464	NBPF19_intron_8	intron	protein_coding	chr1	149476108	149477943
chr1	149481638	149481680	NBPF19_intron_12	intron	protein_coding	chr1	149480885	149482173
chr1	149481868	149481899	NBPF19_intron_12	intron	protein_coding	chr1	149480885	149482173
chr1	149483937	149484064	NBPF19_intron_13	intron	protein_coding	chr1	149482227	149486128
chr1	149485677	149485853	NBPF19_intron_13	intron	protein_coding	chr1	149482227	149486128
chr1	149485908	149486128	NBPF19_intron_13	intron	protein_coding	chr1	149482227	149486128
chr1	149486129	149486192	NBPF19_9	CDS	protein_coding	chr1	149486129	149486293
chr1	149488689	149488903	NBPF19_intron_16	intron	protein_coding	chr1	149488186	149488903
chr1	149488904	149488956	NBPF19_UTR_11	three_prime_UTR	protein_coding	chr1	149488904	149488956
chr1	149488957	149489559	NBPF19_intron_17	intron	protein_coding	chr1	149488957	149489559
chr1	149489560	149489733	NBPF19_12	CDS	protein_coding	chr1	149489560	149489733
chr1	149489734	149490441	NBPF19_intron_18	intron	protein_coding	chr1	149489734	149490441
chr1	149490442	149490494	NBPF19_13	CDS	protein_coding	chr1	149490442	149490494
chr1	149490495	149490691	NBPF19_intron_19	intron	protein_coding	chr1	149490495	149491137
chr1	149490773	149490830	NBPF19_intron_19	intron	protein_coding	chr1	149490495	149491137
chr1	149491035	149491137	NBPF19_intron_19	intron	protein_coding	chr1	149490495	149491137
chr1	149491138	149491311	NBPF19_14	CDS	protein_coding	chr1	149491138	149491311
chr1	149491312	149492024	NBPF19_intron_20	intron	protein_coding	chr1	149491312	149492024
chr1	149492025	149492134	NBPF19_15	CDS	protein_coding	chr1	149492025	149492134
chr1	149492135	149492347	NBPF19_intron_21	intron	protein_coding	chr1	149492135	149492766
chr1	149492499	149492539	NBPF19_intron_21	intron	protein_coding	chr1	149492135	149492766
chr1	149492727	149492763	NBPF19_intron_21	intron	protein_coding	chr1	149492135	149492766
chr1	149492984	149493119	NBPF19_intron_22	intron	protein_coding	chr1	149492941	149493658
chr1	149493233	149493658	NBPF19_intron_22	intron	protein_coding	chr1	149492941	149493658
chr1	149493659	149493711	NBPF19_UTR_13	three_prime_UTR	protein_coding	chr1	149493659	149493711
chr1	149493712	149493784	NBPF19_intron_23	intron	protein_coding	chr1	149493712	149494316
chr1	149493917	149494026	NBPF19_intron_23	intron	protein_coding	chr1	149493712	149494316
chr1	149494187	149494275	NBPF19_intron_23	intron	protein_coding	chr1	149493712	149494316
chr1	149494431	149494490	NBPF19_17	CDS	protein_coding	chr1	149494317	149494490
chr1	149494491	149494915	NBPF19_intron_24	intron	protein_coding	chr1	149494491	149495198
chr1	149495674	149495900	NBPF19_intron_25	intron	protein_coding	chr1	149495252	149495900
chr1	149495901	149496074	NBPF19_19	CDS	protein_coding	chr1	149495901	149496074
chr1	149496075	149496787	NBPF19_intron_26	intron	protein_coding	chr1	149496075	149496787
chr1	149496788	149496897	NBPF19_20	CDS	protein_coding	chr1	149496788	149496897
chr1	149496898	149497070	NBPF19_intron_27	intron	protein_coding	chr1	149496898	149497523
chr1	149497091	149497244	NBPF19_intron_27	intron	protein_coding	chr1	149496898	149497523
chr1	149497398	149497523	NBPF19_intron_27	intron	protein_coding	chr1	149496898	149497523
chr1	149497524	149497624	NBPF19_21	CDS	protein_coding	chr1	149497524	149497697
chr1	149497736	149497862	NBPF19_intron_28	intron	protein_coding	chr1	149497698	149498415
chr1	149498006	149498327	NBPF19_intron_28	intron	protein_coding	chr1	149497698	149498415
chr1	149498354	149498415	NBPF19_intron_28	intron	protein_coding	chr1	149497698	149498415
chr1	149498416	149498468	NBPF19_22	CDS	protein_coding	chr1	149498416	149498468
chr1	149498469	149499071	NBPF19_intron_29	intron	protein_coding	chr1	149498469	149499071
chr1	149499072	149499245	NBPF19_23	CDS	protein_coding	chr1	149499072	149499245
chr1	149499246	149499953	NBPF19_intron_30	intron	protein_coding	chr1	149499246	149499953
chr1	149499954	149500006	NBPF19_24	CDS	protein_coding	chr1	149499954	149500006
chr1	149500007	149500655	NBPF19_intron_31	intron	protein_coding	chr1	149500007	149500655
chr1	149500656	149500833	NBPF19_25	CDS	protein_coding	chr1	149500656	149500833
chr1	149500834	149501542	NBPF19_intron_32	intron	protein_coding	chr1	149500834	149501542
chr1	149501543	149501652	NBPF19_26	CDS	protein_coding	chr1	149501543	149501652
chr1	149501653	149502284	NBPF19_intron_33	intron	protein_coding	chr1	149501653	149502284
chr1	149502285	149502458	NBPF19_27	CDS	protein_coding	chr1	149502285	149502458
chr1	149502459	149503176	NBPF19_intron_34	intron	protein_coding	chr1	149502459	149503176
chr1	149503177	149503229	NBPF19_28	CDS	protein_coding	chr1	149503177	149503229
chr1	149503230	149503832	NBPF19_intron_35	intron	protein_coding	chr1	149503230	149503832
chr1	149503833	149504006	NBPF19_29	CDS	protein_coding	chr1	149503833	149504006
chr1	149504007	149504714	NBPF19_intron_36	intron	protein_coding	chr1	149504007	149504714
chr1	149504715	149504765	NBPF19_30	CDS	protein_coding	chr1	149504715	149504765
chr1	149504768	149505416	NBPF19_intron_37	intron	protein_coding	chr1	149504768	149505416
chr1	149505417	149505590	NBPF19_31	CDS	protein_coding	chr1	149505417	149505590
chr1	149505591	149506303	NBPF19_intron_38	intron	protein_coding	chr1	149505591	149506303
chr1	149506304	149506413	NBPF19_32	CDS	protein_coding	chr1	149506304	149506413
chr1	149506414	149507045	NBPF19_intron_39	intron	protein_coding	chr1	149506414	149507045
chr1	149507046	149507219	NBPF19_33	CDS	protein_coding	chr1	149507046	149507219
chr1	149507220	149507937	NBPF19_intron_40	intron	protein_coding	chr1	149507220	149507937
chr1	149507938	149507990	NBPF19_34	CDS	protein_coding	chr1	149507938	149507990
chr1	149507991	149508593	NBPF19_intron_41	intron	protein_coding	chr1	149507991	149508593
chr1	149508594	149508711	NBPF19_35	CDS	protein_coding	chr1	149508594	149508767
chr1	149508809	149508937	NBPF19_intron_42	intron	protein_coding	chr1	149508768	149509475
chr1	149509103	149509216	NBPF19_intron_42	intron	protein_coding	chr1	149508768	149509475
chr1	149509288	149509475	NBPF19_intron_42	intron	protein_coding	chr1	149508768	149509475
chr1	149509476	149509528	NBPF19_36	CDS	protein_coding	chr1	149509476	149509528
chr1	149509529	149510036	NBPF19_intron_43	intron	protein_coding	chr1	149509529	149510177
chr1	149510193	149510351	NBPF19_UTR_15	three_prime_UTR	protein_coding	chr1	149510178	149510351
chr1	149510352	149511064	NBPF19_intron_44	intron	protein_coding	chr1	149510352	149511064
chr1	149511065	149511174	NBPF19_UTR_16	three_prime_UTR	protein_coding	chr1	149511065	149511174
chr1	149511175	149511806	NBPF19_intron_45	intron	protein_coding	chr1	149511175	149511806
chr1	149511807	149511928	NBPF19_UTR_17	three_prime_UTR	protein_coding	chr1	149511807	149511980
chr1	149512098	149512165	NBPF19_intron_46	intron	protein_coding	chr1	149511981	149512698
chr1	149512320	149512377	NBPF19_intron_46	intron	protein_coding	chr1	149511981	149512698
chr1	149512553	149512698	NBPF19_intron_46	intron	protein_coding	chr1	149511981	149512698
chr1	149512699	149512751	NBPF19_UTR_18	three_prime_UTR	protein_coding	chr1	149512699	149512751
chr1	149512752	149513354	NBPF19_intron_47	intron	protein_coding	chr1	149512752	149513354
chr1	149513355	149513528	NBPF19_UTR_19	three_prime_UTR	protein_coding	chr1	149513355	149513528
chr1	149513529	149514236	NBPF19_intron_48	intron	protein_coding	chr1	149513529	149514236
chr1	149514237	149514289	NBPF19_37	CDS	protein_coding	chr1	149514237	149514289
chr1	149514290	149514374	NBPF19_intron_49	intron	protein_coding	chr1	149514290	149514934
chr1	149514452	149514615	NBPF19_intron_49	intron	protein_coding	chr1	149514290	149514934
chr1	149514738	149514813	NBPF19_intron_49	intron	protein_coding	chr1	149514290	149514934
chr1	149514974	149515051	NBPF19_38	CDS	protein_coding	chr1	149514935	149515108
chr1	149515225	149515288	NBPF19_intron_50	intron	protein_coding	chr1	149515109	149515820
chr1	149515423	149515515	NBPF19_intron_50	intron	protein_coding	chr1	149515109	149515820
chr1	149515599	149515820	NBPF19_intron_50	intron	protein_coding	chr1	149515109	149515820
chr1	149515821	149515930	NBPF19_39	CDS	protein_coding	chr1	149515821	149515930
chr1	149515931	149516033	NBPF19_intron_51	intron	protein_coding	chr1	149515931	149516562
chr1	149516750	149517062	NBPF19_intron_52	intron	protein_coding	chr1	149516737	149517454
chr1	149517234	149517282	NBPF19_intron_52	intron	protein_coding	chr1	149516737	149517454
chr1	149517464	149517507	NBPF19_41	CDS	protein_coding	chr1	149517455	149517507
chr1	149517692	149518108	NBPF19_intron_53	intron	protein_coding	chr1	149517508	149518108
chr1	149518109	149518282	NBPF19_UTR_20	three_prime_UTR	protein_coding	chr1	149518109	149518282
chr1	149518283	149518990	NBPF19_intron_54	intron	protein_coding	chr1	149518283	149518990
chr1	149518991	149519043	NBPF19_UTR_21	three_prime_UTR	protein_coding	chr1	149518991	149519043
chr1	149519044	149519436	NBPF19_intron_55	intron	protein_coding	chr1	149519044	149519686
chr1	149519556	149519686	NBPF19_intron_55	intron	protein_coding	chr1	149519044	149519686
chr1	149519687	149519860	NBPF19_UTR_22	three_prime_UTR	protein_coding	chr1	149519687	149519860
chr1	149519861	149519943	NBPF19_intron_56	intron	protein_coding	chr1	149519861	149520573
chr1	149520097	149520199	NBPF19_intron_56	intron	protein_coding	chr1	149519861	149520573
chr1	149520334	149520573	NBPF19_intron_56	intron	protein_coding	chr1	149519861	149520573
chr1	149520574	149520683	NBPF19_UTR_23	three_prime_UTR	protein_coding	chr1	149520574	149520683
chr1	149520933	149521041	NBPF19_intron_57	intron	protein_coding	chr1	149520684	149521317
chr1	149521191	149521226	NBPF19_intron_57	intron	protein_coding	chr1	149520684	149521317
chr1	149520684	149520813	NBPF19_intron_57	intron	protein_coding	chr1	149520684	149521317
chr1	149521457	149521491	NBPF19_UTR_24	three_prime_UTR	protein_coding	chr1	149521318	149521491
chr1	149521492	149521654	NBPF19_intron_58	intron	protein_coding	chr1	149521492	149522209
chr1	149521793	149522209	NBPF19_intron_58	intron	protein_coding	chr1	149521492	149522209
chr1	149522210	149522262	NBPF19_UTR_25	three_prime_UTR	protein_coding	chr1	149522210	149522262
chr1	149522263	149522863	NBPF19_intron_59	intron	protein_coding	chr1	149522263	149522863
chr1	149522864	149523037	NBPF19_UTR_26	three_prime_UTR	protein_coding	chr1	149522864	149523037
chr1	149523038	149523745	NBPF19_intron_60	intron	protein_coding	chr1	149523038	149523745
chr1	149523746	149523798	NBPF19_UTR_27	three_prime_UTR	protein_coding	chr1	149523746	149523798
chr1	149523799	149524443	NBPF19_intron_61	intron	protein_coding	chr1	149523799	149524443
chr1	149524444	149524617	NBPF19_UTR_28	three_prime_UTR	protein_coding	chr1	149524444	149524617
chr1	149524618	149525330	NBPF19_intron_62	intron	protein_coding	chr1	149524618	149525330
chr1	149525331	149525440	NBPF19_42	CDS	protein_coding	chr1	149525331	149525440
chr1	149525441	149526068	NBPF19_intron_63	intron	protein_coding	chr1	149525441	149526068
chr1	149526069	149526242	NBPF19_43	CDS	protein_coding	chr1	149526069	149526242
chr1	149526243	149526960	NBPF19_intron_64	intron	protein_coding	chr1	149526243	149526960
chr1	149526961	149527013	NBPF19_44	CDS	protein_coding	chr1	149526961	149527013
chr1	149527014	149527075	NBPF19_intron_65	intron	protein_coding	chr1	149527014	149527612
chr1	149527232	149527335	NBPF19_intron_65	intron	protein_coding	chr1	149527014	149527612
chr1	149527471	149527612	NBPF19_intron_65	intron	protein_coding	chr1	149527014	149527612
chr1	149527613	149527786	NBPF19_45	CDS	protein_coding	chr1	149527613	149527786
chr1	149527852	149528004	NBPF19_intron_66	intron	protein_coding	chr1	149527787	149528494
chr1	149528138	149528437	NBPF19_intron_66	intron	protein_coding	chr1	149527787	149528494
chr1	149528629	149528658	NBPF19_intron_67	intron	protein_coding	chr1	149528548	149529172
chr1	149529037	149529172	NBPF19_intron_67	intron	protein_coding	chr1	149528548	149529172
chr1	149529173	149529346	NBPF19_UTR_30	three_prime_UTR	protein_coding	chr1	149529173	149529346
chr1	149529347	149530059	NBPF19_intron_68	intron	protein_coding	chr1	149529347	149530059
chr1	149530060	149530169	NBPF19_UTR_31	three_prime_UTR	protein_coding	chr1	149530060	149530169
chr1	149530170	149530797	NBPF19_intron_69	intron	protein_coding	chr1	149530170	149530797
chr1	149530798	149530971	NBPF19_UTR_32	three_prime_UTR	protein_coding	chr1	149530798	149530971
chr1	149530972	149531689	NBPF19_intron_70	intron	protein_coding	chr1	149530972	149531689
chr1	149531690	149531742	NBPF19_UTR_33	three_prime_UTR	protein_coding	chr1	149531690	149531742
chr1	149531743	149532343	NBPF19_intron_71	intron	protein_coding	chr1	149531743	149532343
chr1	149532344	149532517	NBPF19_46	CDS	protein_coding	chr1	149532344	149532517
chr1	149532518	149533225	NBPF19_intron_72	intron	protein_coding	chr1	149532518	149533225
chr1	149533226	149533278	NBPF19_47	CDS	protein_coding	chr1	149533226	149533278
chr1	149533279	149533923	NBPF19_intron_73	intron	protein_coding	chr1	149533279	149533923
chr1	149533924	149534097	NBPF19_48	CDS	protein_coding	chr1	149533924	149534097
chr1	149534098	149534810	NBPF19_intron_74	intron	protein_coding	chr1	149534098	149534810
chr1	149534811	149534920	NBPF19_49	CDS	protein_coding	chr1	149534811	149534920
chr1	149535426	149535469	NBPF19_intron_75	intron	protein_coding	chr1	149534921	149535552
chr1	149535553	149535726	NBPF19_UTR_34	three_prime_UTR	protein_coding	chr1	149535553	149535726
chr1	149535727	149536444	NBPF19_intron_76	intron	protein_coding	chr1	149535727	149536444
chr1	149536445	149536497	NBPF19_UTR_35	three_prime_UTR	protein_coding	chr1	149536445	149536497
chr1	149536498	149537098	NBPF19_intron_77	intron	protein_coding	chr1	149536498	149537098
chr1	149537099	149537272	NBPF19_UTR_36	three_prime_UTR	protein_coding	chr1	149537099	149537272
chr1	149537273	149537979	NBPF19_intron_78	intron	protein_coding	chr1	149537273	149537980
chr1	149538087	149538202	NBPF19_intron_79	intron	protein_coding	chr1	149538034	149538674
chr1	149538311	149538413	NBPF19_intron_79	intron	protein_coding	chr1	149538034	149538674
chr1	149538493	149538674	NBPF19_intron_79	intron	protein_coding	chr1	149538034	149538674
chr1	149538675	149538848	NBPF19_51	CDS	protein_coding	chr1	149538675	149538848
chr1	149538849	149539561	NBPF19_intron_80	intron	protein_coding	chr1	149538849	149539561
chr1	149539562	149539671	NBPF19_52	CDS	protein_coding	chr1	149539562	149539671
chr1	149539777	149539948	NBPF19_intron_81	intron	protein_coding	chr1	149539672	149540299
chr1	149540014	149540299	NBPF19_intron_81	intron	protein_coding	chr1	149539672	149540299
chr1	149540300	149540473	NBPF19_53	CDS	protein_coding	chr1	149540300	149540473
chr1	149540474	149541191	NBPF19_intron_82	intron	protein_coding	chr1	149540474	149541191
chr1	149541192	149541244	NBPF19_54	CDS	protein_coding	chr1	149541192	149541244
chr1	149541245	149541851	NBPF19_intron_83	intron	protein_coding	chr1	149541245	149541851
chr1	149541852	149542025	NBPF19_55	CDS	protein_coding	chr1	149541852	149542025
chr1	149542026	149542733	NBPF19_intron_84	intron	protein_coding	chr1	149542026	149542733
chr1	149542734	149542786	NBPF19_56	CDS	protein_coding	chr1	149542734	149542786
chr1	149542787	149543411	NBPF19_intron_85	intron	protein_coding	chr1	149542787	149543411
chr1	149543412	149543585	NBPF19_57	CDS	protein_coding	chr1	149543412	149543585
chr1	149543586	149544298	NBPF19_intron_86	intron	protein_coding	chr1	149543586	149544298
chr1	149544299	149544408	NBPF19_58	CDS	protein_coding	chr1	149544299	149544408
chr1	149544521	149544716	NBPF19_intron_87	intron	protein_coding	chr1	149544409	149545036
chr1	149544771	149545036	NBPF19_intron_87	intron	protein_coding	chr1	149544409	149545036
chr1	149545037	149545210	NBPF19_59	CDS	protein_coding	chr1	149545037	149545210
chr1	149545211	149545842	NBPF19_intron_88	intron	protein_coding	chr1	149545211	149545928
chr1	149545874	149545928	NBPF19_intron_88	intron	protein_coding	chr1	149545211	149545928
chr1	149545929	149545981	NBPF19_60	CDS	protein_coding	chr1	149545929	149545981
chr1	149545982	149546588	NBPF19_intron_89	intron	protein_coding	chr1	149545982	149546588
chr1	149546589	149546762	NBPF19_61	CDS	protein_coding	chr1	149546589	149546762
chr1	149546763	149547470	NBPF19_intron_90	intron	protein_coding	chr1	149546763	149547470
chr1	149547471	149547523	NBPF19_62	CDS	protein_coding	chr1	149547471	149547523
chr1	149547524	149548148	NBPF19_intron_91	intron	protein_coding	chr1	149547524	149548148
chr1	149548149	149548322	NBPF19_63	CDS	protein_coding	chr1	149548149	149548322
chr1	149548323	149549035	NBPF19_intron_92	intron	protein_coding	chr1	149548323	149549035
chr1	149549036	149549145	NBPF19_64	CDS	protein_coding	chr1	149549036	149549145
chr1	149549146	149549773	NBPF19_intron_93	intron	protein_coding	chr1	149549146	149549773
chr1	149549774	149549947	NBPF19_65	CDS	protein_coding	chr1	149549774	149549947
chr1	149549948	149550665	NBPF19_intron_94	intron	protein_coding	chr1	149549948	149550665
chr1	149550666	149550718	NBPF19_66	CDS	protein_coding	chr1	149550666	149550718
chr1	149550719	149551325	NBPF19_intron_95	intron	protein_coding	chr1	149550719	149551325
chr1	149551326	149551499	NBPF19_67	CDS	protein_coding	chr1	149551326	149551499
chr1	149551500	149552207	NBPF19_intron_96	intron	protein_coding	chr1	149551500	149552207
chr1	149552208	149552260	NBPF19_UTR_37	three_prime_UTR	protein_coding	chr1	149552208	149552260
chr1	149552261	149552885	NBPF19_intron_97	intron	protein_coding	chr1	149552261	149552885
chr1	149552886	149553059	NBPF19_UTR_38	three_prime_UTR	protein_coding	chr1	149552886	149553059
chr1	149553060	149553772	NBPF19_intron_98	intron	protein_coding	chr1	149553060	149553772
chr1	149553773	149553882	NBPF19_UTR_39	three_prime_UTR	protein_coding	chr1	149553773	149553882
chr1	149553883	149553922	NBPF19_intron_99	intron	protein_coding	chr1	149553883	149554493
chr1	149584351	149584392	PPIAL4C_1	CDS	protein_coding	chr1	149583897	149584392
chr1	149609207	149609481	LINC00869_intron_3	intron	transcribed_unprocessed_pseudogene	chr1	149607555	149636487
chr1	149618045	149618208	LINC00869_intron_3	intron	transcribed_unprocessed_pseudogene	chr1	149607555	149636487
chr1	149621289	149621689	LINC00869_intron_3	intron	transcribed_unprocessed_pseudogene	chr1	149607555	149636487
chr1	149621792	149621898	LINC00869_intron_3	intron	transcribed_unprocessed_pseudogene	chr1	149607555	149636487
chr1	149623398	149623653	LINC00869_intron_3	intron	transcribed_unprocessed_pseudogene	chr1	149607555	149636487
chr1	149623877	149623909	LINC00869_intron_3	intron	transcribed_unprocessed_pseudogene	chr1	149607555	149636487
chr1	149625172	149625201	LINC00869_intron_3	intron	transcribed_unprocessed_pseudogene	chr1	149607555	149636487
chr1	149625359	149625386	LINC00869_intron_3	intron	transcribed_unprocessed_pseudogene	chr1	149607555	149636487
chr1	149676038	149676197	LINC00869_16	exon	transcribed_unprocessed_pseudogene	chr1	149675330	149679523
chr1	149681982	149682218	AC243772.3_intron_1	intron	transcribed_unprocessed_pseudogene	chr1	149677649	149687433
chr1	149684832	149684889	AC243772.3_intron_1	intron	transcribed_unprocessed_pseudogene	chr1	149677649	149687433
chr1	149688425	149688463	AC243772.3_intron_2	intron	transcribed_unprocessed_pseudogene	chr1	149687602	149720529
chr1	149688614	149688708	AC243772.3_intron_2	intron	transcribed_unprocessed_pseudogene	chr1	149687602	149720529
chr1	149688830	149689048	AC243772.3_intron_2	intron	transcribed_unprocessed_pseudogene	chr1	149687602	149720529
chr1	149689179	149689302	AC243772.3_intron_2	intron	transcribed_unprocessed_pseudogene	chr1	149687602	149720529
chr1	149696613	149696643	AC243772.3_intron_2	intron	transcribed_unprocessed_pseudogene	chr1	149687602	149720529
chr1	149696778	149696852	AC243772.3_intron_2	intron	transcribed_unprocessed_pseudogene	chr1	149687602	149720529
chr1	149697006	149697035	AC243772.3_intron_2	intron	transcribed_unprocessed_pseudogene	chr1	149687602	149720529
chr1	149697227	149697304	AC243772.3_intron_2	intron	transcribed_unprocessed_pseudogene	chr1	149687602	149720529
chr1	149698333	149699176	AC243772.3_intron_2	intron	transcribed_unprocessed_pseudogene	chr1	149687602	149720529
chr1	149699293	149699422	AC243772.3_intron_2	intron	transcribed_unprocessed_pseudogene	chr1	149687602	149720529
chr1	149699540	149699665	AC243772.3_intron_2	intron	transcribed_unprocessed_pseudogene	chr1	149687602	149720529
chr1	149700803	149703032	AC243772.3_intron_2	intron	transcribed_unprocessed_pseudogene	chr1	149687602	149720529
chr1	149703147	149703229	AC243772.3_intron_2	intron	transcribed_unprocessed_pseudogene	chr1	149687602	149720529
chr1	149703405	149703497	AC243772.3_intron_2	intron	transcribed_unprocessed_pseudogene	chr1	149687602	149720529
chr1	149703621	149703959	AC243772.3_intron_2	intron	transcribed_unprocessed_pseudogene	chr1	149687602	149720529
chr1	149704109	149704194	AC243772.3_intron_2	intron	transcribed_unprocessed_pseudogene	chr1	149687602	149720529
chr1	149704789	149705591	AC243772.3_intron_2	intron	transcribed_unprocessed_pseudogene	chr1	149687602	149720529
chr1	149705699	149705763	AC243772.3_intron_2	intron	transcribed_unprocessed_pseudogene	chr1	149687602	149720529
chr1	149706561	149706651	AC243772.3_intron_2	intron	transcribed_unprocessed_pseudogene	chr1	149687602	149720529
chr1	149706751	149706866	AC243772.3_intron_2	intron	transcribed_unprocessed_pseudogene	chr1	149687602	149720529
chr1	149707250	149707280	AC243772.3_intron_2	intron	transcribed_unprocessed_pseudogene	chr1	149687602	149720529
chr1	149707429	149707619	AC243772.3_intron_2	intron	transcribed_unprocessed_pseudogene	chr1	149687602	149720529
chr1	149707707	149708166	AC243772.3_intron_2	intron	transcribed_unprocessed_pseudogene	chr1	149687602	149720529
chr1	149711093	149711751	AC243772.3_intron_2	intron	transcribed_unprocessed_pseudogene	chr1	149687602	149720529
chr1	149714864	149715060	AC243772.3_intron_2	intron	transcribed_unprocessed_pseudogene	chr1	149687602	149720529
chr1	149717337	149717913	AC243772.3_intron_2	intron	transcribed_unprocessed_pseudogene	chr1	149687602	149720529
chr1	149724861	149724975	AC243772.3_intron_5	intron	transcribed_unprocessed_pseudogene	chr1	149723099	149726881
chr1	149728526	149728786	AC243772.3_intron_7	intron	transcribed_unprocessed_pseudogene	chr1	149728282	149729376
chr1	149736757	149736803	AC243772.3_intron_9	intron	transcribed_unprocessed_pseudogene	chr1	149734392	149745614
chr1	149742358	149742410	AC243772.3_intron_9	intron	transcribed_unprocessed_pseudogene	chr1	149734392	149745614
chr1	149742573	149742819	AC243772.3_intron_9	intron	transcribed_unprocessed_pseudogene	chr1	149734392	149745614
chr1	149783259	149783773	FCGR1A_intron_2	intron	protein_coding	chr1	149783191	149784001
chr1	149783261	149783773	HIST2H2BF_intron_1	intron	protein_coding	chr1	149783261	149810404
chr1	149794808	149794977	HIST2H2BF_intron_1	intron	protein_coding	chr1	149783261	149810404
chr1	149832659	149832684	HIST2H4A_UTR_1	five_prime_UTR	protein_coding	chr1	149832659	149832684
chr1	149832684	149832996	HIST2H4A_1	CDS	protein_coding	chr1	149832684	149832996
chr1	149832996	149833241	HIST2H4A_UTR_2	three_prime_UTR	protein_coding	chr1	149832996	149833241
chr1	149839538	149840746	HIST2H3C_UTR_1	three_prime_UTR	protein_coding	chr1	149839538	149840746
chr1	149840746	149841157	HIST2H3C_1	CDS	protein_coding	chr1	149840746	149841157
chr1	149841157	149841193	HIST2H3C_UTR_2	five_prime_UTR	protein_coding	chr1	149841157	149841193
chr1	149842188	149842305	HIST2H2AA3_UTR_1	three_prime_UTR	protein_coding	chr1	149842188	149842305
chr1	149842305	149842698	HIST2H2AA3_1	CDS	protein_coding	chr1	149842305	149842698
chr1	149842698	149842736	HIST2H2AA3_UTR_2	five_prime_UTR	protein_coding	chr1	149842698	149842736
chr1	149843041	149843129	HIST2H2BD_1	exon	processed_pseudogene	chr1	149843041	149843533
chr1	149850708	149850772	HIST2H2BC_1	exon	processed_pseudogene	chr1	149850193	149850772
chr1	149851061	149851113	HIST2H2AA4_UTR_1	five_prime_UTR	protein_coding	chr1	149851061	149851113
chr1	149851113	149851506	HIST2H2AA4_1	CDS	protein_coding	chr1	149851113	149851506
chr1	149851506	149851624	HIST2H2AA4_UTR_2	three_prime_UTR	protein_coding	chr1	149851506	149851624
chr1	149852619	149852654	HIST2H3A_UTR_1	five_prime_UTR	protein_coding	chr1	149852619	149852654
chr1	149852654	149853065	HIST2H3A_1	CDS	protein_coding	chr1	149852654	149853065
chr1	149853065	149854274	HIST2H3A_UTR_2	three_prime_UTR	protein_coding	chr1	149853065	149854274
chr1	149860078	149860819	HIST2H4B_UTR_1	three_prime_UTR	protein_coding	chr1	149860078	149860819
chr1	149860819	149861131	HIST2H4B_1	CDS	protein_coding	chr1	149860819	149861131
chr1	149861131	149861210	HIST2H4B_UTR_2	five_prime_UTR	protein_coding	chr1	149861131	149861210
chr1	150719048	150719101	HORMAD1_intron_13	intron	protein_coding	chr1	150717283	150719471
chr1	150719229	150719291	HORMAD1_intron_13	intron	protein_coding	chr1	150717283	150719471
chr1	150743729	150744122	CTSS_intron_1	intron	protein_coding	chr1	150733146	150747775
chr1	150744165	150744238	CTSS_intron_1	intron	protein_coding	chr1	150733146	150747775
chr1	152213850	152213932	HRNR_1	CDS	protein_coding	chr1	152213075	152221490
chr1	152216580	152216710	HRNR_1	CDS	protein_coding	chr1	152213075	152221490
chr1	152216816	152217354	HRNR_1	CDS	protein_coding	chr1	152213075	152221490
chr1	152217411	152217505	HRNR_1	CDS	protein_coding	chr1	152213075	152221490
chr1	152217692	152217870	HRNR_1	CDS	protein_coding	chr1	152213075	152221490
chr1	155213392	155213482	MTX1_intron_7	intron	protein_coding	chr1	155213392	155213482
chr1	155213483	155213698	MTX1_9	CDS	protein_coding	chr1	155213483	155213698
chr1	155213698	155213824	MTX1_UTR_3	three_prime_UTR	protein_coding	chr1	155213698	155213824
chr1	155213824	155214294	GBAP1_1	exon	transcribed_unprocessed_pseudogene	chr1	155213824	155214473
chr1	155233993	155234018	MTX1P1_6	exon	unprocessed_pseudogene	chr1	155233863	155234018
chr1	155234019	155234109	MTX1P1_intron_6	intron	unprocessed_pseudogene	chr1	155234019	155234109
chr1	155234110	155234325	MTX1P1_7	exon	unprocessed_pseudogene	chr1	155234110	155234325
chr1	155234452	155234921	GBA_UTR_1	three_prime_UTR	protein_coding	chr1	155234452	155234994
chr1	155746325	155746351	MSTO2P_intron_2	intron	unprocessed_pseudogene	chr1	155746141	155746617
chr1	155809633	155809688	GON4L_intron_22	intron	protein_coding	chr1	155805142	155813632
chr1	156558619	156558674	IQGAP3_intron_27	intron	protein_coding	chr1	156556694	156560932
chr1	156558776	156558983	IQGAP3_intron_27	intron	protein_coding	chr1	156556694	156560932
chr1	161441041	161441385	AL592295.3_intron_4	intron	lincRNA	chr1	161428020	161470468
chr1	161441533	161441711	AL592295.3_intron_4	intron	lincRNA	chr1	161428020	161470468
chr1	161441750	161441997	AL592295.3_intron_4	intron	lincRNA	chr1	161428020	161470468
chr1	161442077	161442111	AL592295.3_intron_4	intron	lincRNA	chr1	161428020	161470468
chr1	161442256	161442310	AL592295.3_intron_4	intron	lincRNA	chr1	161428020	161470468
chr1	161443246	161443503	AL592295.3_intron_4	intron	lincRNA	chr1	161428020	161470468
chr1	161443575	161443716	AL592295.3_intron_4	intron	lincRNA	chr1	161428020	161470468
chr1	161443879	161444027	AL592295.3_intron_4	intron	lincRNA	chr1	161428020	161470468
chr1	161452724	161452810	AL592295.3_intron_4	intron	lincRNA	chr1	161428020	161470468
chr1	161452949	161453753	AL592295.3_intron_4	intron	lincRNA	chr1	161428020	161470468
chr1	161454481	161456481	AL592295.3_intron_4	intron	lincRNA	chr1	161428020	161470468
chr1	161456551	161456819	AL592295.3_intron_4	intron	lincRNA	chr1	161428020	161470468
chr1	161456866	161457067	AL592295.3_intron_4	intron	lincRNA	chr1	161428020	161470468
chr1	161457812	161457837	AL592295.3_intron_4	intron	lincRNA	chr1	161428020	161470468
chr1	161458055	161458503	AL592295.3_intron_4	intron	lincRNA	chr1	161428020	161470468
chr1	161445343	161452586	AL592295.3_intron_4	intron	lincRNA	chr1	161428020	161470468
chr1	161460337	161470468	AL592295.3_intron_4	intron	lincRNA	chr1	161428020	161470468
chr1	161470469	161470523	AL592295.3_5	exon	lincRNA	chr1	161470469	161470523
chr1	161581339	161581437	FCGR2C_UTR_1	five_prime_UTR	polymorphic_pseudogene	chr1	161581339	161581437
chr1	161581437	161581549	FCGR2C_1	exon	polymorphic_pseudogene	chr1	161581437	161581549
chr1	161581550	161581971	FCGR2C_intron_1	intron	polymorphic_pseudogene	chr1	161581550	161583088
chr1	161582001	161582248	FCGR2C_intron_1	intron	polymorphic_pseudogene	chr1	161581550	161583088
chr1	161582470	161582497	FCGR2C_intron_1	intron	polymorphic_pseudogene	chr1	161581550	161583088
chr1	161583224	161583251	FCGR2C_3	exon	polymorphic_pseudogene	chr1	161583211	161583251
chr1	161583445	161583468	FCGR2C_intron_3	intron	polymorphic_pseudogene	chr1	161583252	161583719
chr1	161583720	161583814	FCGR2C_4	exon	polymorphic_pseudogene	chr1	161583720	161583814
chr1	161583815	161585211	FCGR2C_intron_4	intron	polymorphic_pseudogene	chr1	161583815	161588420
chr1	161588268	161588420	FCGR2C_intron_4	intron	polymorphic_pseudogene	chr1	161583815	161588420
chr1	161588443	161588808	FCGR2C_intron_5	intron	polymorphic_pseudogene	chr1	161588443	161589560
chr1	161663147	161663241	FCGR2B_UTR_1	five_prime_UTR	protein_coding	chr1	161663147	161663241
chr1	161663241	161663353	FCGR2B_1	CDS	protein_coding	chr1	161663241	161663353
chr1	161663354	161663425	FCGR2B_intron_1	intron	protein_coding	chr1	161663354	161670250
chr1	161664269	161664304	FCGR2B_intron_1	intron	protein_coding	chr1	161663354	161670250
chr1	161664489	161664575	FCGR2B_intron_1	intron	protein_coding	chr1	161663354	161670250
chr1	161664712	161664806	FCGR2B_intron_1	intron	protein_coding	chr1	161663354	161670250
chr1	161665001	161665059	FCGR2B_intron_1	intron	protein_coding	chr1	161663354	161670250
chr1	161665246	161665316	FCGR2B_intron_1	intron	protein_coding	chr1	161663354	161670250
chr1	161665463	161667029	FCGR2B_intron_1	intron	protein_coding	chr1	161663354	161670250
chr1	161667848	161667891	FCGR2B_intron_1	intron	protein_coding	chr1	161663354	161670250
chr1	161668089	161668160	FCGR2B_intron_1	intron	protein_coding	chr1	161663354	161670250
chr1	161668341	161668420	FCGR2B_intron_1	intron	protein_coding	chr1	161663354	161670250
chr1	161668664	161668731	FCGR2B_intron_1	intron	protein_coding	chr1	161663354	161670250
chr1	161669979	161670250	FCGR2B_intron_1	intron	protein_coding	chr1	161663354	161670250
chr1	161670273	161670628	FCGR2B_intron_2	intron	protein_coding	chr1	161670273	161671390
chr1	162311964	162312009	NOS1AP_intron_4	intron	protein_coding	chr1	162300707	162333015
chr1	162312207	162312259	NOS1AP_intron_4	intron	protein_coding	chr1	162300707	162333015
chr1	162727170	162727209	DDR2_intron_6	intron	protein_coding	chr1	162719146	162753093
chr1	162738300	162738375	DDR2_intron_6	intron	protein_coding	chr1	162719146	162753093
chr1	162738479	162738591	DDR2_intron_6	intron	protein_coding	chr1	162719146	162753093
chr1	162738711	162738958	DDR2_intron_6	intron	protein_coding	chr1	162719146	162753093
chr1	167435139	167435224	CD247_intron_3	intron	protein_coding	chr1	167434077	167435397
chr1	168348973	168349001	AL022100.1_intron_1	intron	transcribed_processed_pseudogene	chr1	168317647	168368822
chr1	168349520	168349588	AL022100.1_intron_1	intron	transcribed_processed_pseudogene	chr1	168317647	168368822
chr1	168349854	168349900	AL022100.1_intron_1	intron	transcribed_processed_pseudogene	chr1	168317647	168368822
chr1	169255389	169255427	NME7_intron_5	intron	protein_coding	chr1	169237688	169287301
chr1	169277548	169277573	NME7_intron_5	intron	protein_coding	chr1	169237688	169287301
chr1	169342688	169342726	NME7_intron_11	intron	protein_coding	chr1	169324501	169367706
chr1	172060519	172060545	DNM3_intron_11	intron	protein_coding	chr1	172048751	172068817
chr1	172060757	172060878	DNM3_intron_11	intron	protein_coding	chr1	172048751	172068817
chr1	172983359	172983508	AL031599.1_intron_1	intron	lincRNA	chr1	172776128	173004280
chr1	172983599	172984022	AL031599.1_intron_1	intron	lincRNA	chr1	172776128	173004280
chr1	172984201	172984559	AL031599.1_intron_1	intron	lincRNA	chr1	172776128	173004280
chr1	172984600	172984735	AL031599.1_intron_1	intron	lincRNA	chr1	172776128	173004280
chr1	172984884	172984948	AL031599.1_intron_1	intron	lincRNA	chr1	172776128	173004280
chr1	172985143	172985194	AL031599.1_intron_1	intron	lincRNA	chr1	172776128	173004280
chr1	172985512	172985615	AL031599.1_intron_1	intron	lincRNA	chr1	172776128	173004280
chr1	172985852	172985937	AL031599.1_intron_1	intron	lincRNA	chr1	172776128	173004280
chr1	174235415	174235500	RABGAP1L_intron_4	intron	protein_coding	chr1	174231356	174241481
chr1	174235661	174235718	RABGAP1L_intron_4	intron	protein_coding	chr1	174231356	174241481
chr1	174235916	174236003	RABGAP1L_intron_4	intron	protein_coding	chr1	174231356	174241481
chr1	174236287	174236352	RABGAP1L_intron_4	intron	protein_coding	chr1	174231356	174241481
chr1	174236707	174236745	RABGAP1L_intron_4	intron	protein_coding	chr1	174231356	174241481
chr1	174236932	174237029	RABGAP1L_intron_4	intron	protein_coding	chr1	174231356	174241481
chr1	174237233	174237273	RABGAP1L_intron_4	intron	protein_coding	chr1	174231356	174241481
chr1	174237552	174237588	RABGAP1L_intron_4	intron	protein_coding	chr1	174231356	174241481
chr1	174237679	174237741	RABGAP1L_intron_4	intron	protein_coding	chr1	174231356	174241481
chr1	174350598	174350668	RABGAP1L_intron_12	intron	protein_coding	chr1	174305128	174370977
chr1	174379528	174379654	RABGAP1L_intron_13	intron	protein_coding	chr1	174371073	174393993
chr1	174379891	174379984	RABGAP1L_intron_13	intron	protein_coding	chr1	174371073	174393993
chr1	174381438	174381512	RABGAP1L_intron_13	intron	protein_coding	chr1	174371073	174393993
chr1	174381758	174381792	RABGAP1L_intron_13	intron	protein_coding	chr1	174371073	174393993
chr1	174382015	174382338	RABGAP1L_intron_13	intron	protein_coding	chr1	174371073	174393993
chr1	174382470	174382502	RABGAP1L_intron_13	intron	protein_coding	chr1	174371073	174393993
chr1	174590631	174591033	RABGAP1L_intron_16	intron	protein_coding	chr1	174548562	174637373
chr1	174591112	174591347	RABGAP1L_intron_16	intron	protein_coding	chr1	174548562	174637373
chr1	174591602	174591627	RABGAP1L_intron_16	intron	protein_coding	chr1	174548562	174637373
chr1	174591792	174591945	RABGAP1L_intron_16	intron	protein_coding	chr1	174548562	174637373
chr1	174592047	174592074	RABGAP1L_intron_16	intron	protein_coding	chr1	174548562	174637373
chr1	174592213	174592760	RABGAP1L_intron_16	intron	protein_coding	chr1	174548562	174637373
chr1	174593276	174593426	RABGAP1L_intron_16	intron	protein_coding	chr1	174548562	174637373
chr1	174593561	174593739	RABGAP1L_intron_16	intron	protein_coding	chr1	174548562	174637373
chr1	174593875	174594019	RABGAP1L_intron_16	intron	protein_coding	chr1	174548562	174637373
chr1	174594251	174594329	RABGAP1L_intron_16	intron	protein_coding	chr1	174548562	174637373
chr1	174594415	174594965	RABGAP1L_intron_16	intron	protein_coding	chr1	174548562	174637373
chr1	174595035	174595328	RABGAP1L_intron_16	intron	protein_coding	chr1	174548562	174637373
chr1	174595476	174595543	RABGAP1L_intron_16	intron	protein_coding	chr1	174548562	174637373
chr1	174631218	174631254	RABGAP1L_intron_16	intron	protein_coding	chr1	174548562	174637373
chr1	174634347	174634438	RABGAP1L_intron_16	intron	protein_coding	chr1	174548562	174637373
chr1	174634619	174634670	RABGAP1L_intron_16	intron	protein_coding	chr1	174548562	174637373
chr1	174844176	174844226	RABGAP1L_intron_26	intron	protein_coding	chr1	174811961	174874456
chr1	174844416	174844514	RABGAP1L_intron_26	intron	protein_coding	chr1	174811961	174874456
chr1	174844715	174844907	RABGAP1L_intron_26	intron	protein_coding	chr1	174811961	174874456
chr1	174845448	174845780	RABGAP1L_intron_26	intron	protein_coding	chr1	174811961	174874456
chr1	174847875	174847899	RABGAP1L_intron_26	intron	protein_coding	chr1	174811961	174874456
chr1	174848009	174848170	RABGAP1L_intron_26	intron	protein_coding	chr1	174811961	174874456
chr1	176132625	176132796	COP1_intron_12	intron	protein_coding	chr1	176116682	176133845
chr1	176132819	176133041	COP1_intron_12	intron	protein_coding	chr1	176116682	176133845
chr1	176751634	176751816	PAPPA2_intron_14	intron	protein_coding	chr1	176740197	176765664
chr1	176751924	176751983	PAPPA2_intron_14	intron	protein_coding	chr1	176740197	176765664
chr1	178316036	178316450	RASAL2_intron_3	intron	protein_coding	chr1	178300119	178341469
chr1	178316520	178316663	RASAL2_intron_3	intron	protein_coding	chr1	178300119	178341469
chr1	178316806	178316914	RASAL2_intron_3	intron	protein_coding	chr1	178300119	178341469
chr1	178777877	178777915	RALGPS2_intron_2	intron	protein_coding	chr1	178776822	178784416
chr1	178778203	178778274	RALGPS2_intron_2	intron	protein_coding	chr1	178776822	178784416
chr1	178778377	178778422	RALGPS2_intron_2	intron	protein_coding	chr1	178776822	178784416
chr1	178804691	178804947	RALGPS2_intron_4	intron	protein_coding	chr1	178785608	178808043
chr1	178841520	178841669	RALGPS2_intron_8	intron	protein_coding	chr1	178833551	178877496
chr1	178841745	178842485	RALGPS2_intron_8	intron	protein_coding	chr1	178833551	178877496
chr1	180699528	180699579	XPR1_intron_2	intron	protein_coding	chr1	180682412	180787751
chr1	180699753	180699833	XPR1_intron_2	intron	protein_coding	chr1	180682412	180787751
chr1	180699981	180700928	XPR1_intron_2	intron	protein_coding	chr1	180682412	180787751
chr1	180701033	180701129	XPR1_intron_2	intron	protein_coding	chr1	180682412	180787751
chr1	180701153	180701186	XPR1_intron_2	intron	protein_coding	chr1	180682412	180787751
chr1	180701655	180701721	XPR1_intron_2	intron	protein_coding	chr1	180682412	180787751
chr1	180701886	180701974	XPR1_intron_2	intron	protein_coding	chr1	180682412	180787751
chr1	180867126	180867213	XPR1_intron_12	intron	protein_coding	chr1	180863875	180873801
chr1	180867369	180867439	XPR1_intron_12	intron	protein_coding	chr1	180863875	180873801
chr1	180867581	180867791	XPR1_intron_12	intron	protein_coding	chr1	180863875	180873801
chr1	180867883	180868098	XPR1_intron_12	intron	protein_coding	chr1	180863875	180873801
chr1	180868148	180868424	XPR1_intron_12	intron	protein_coding	chr1	180863875	180873801
chr1	180868913	180869156	XPR1_intron_12	intron	protein_coding	chr1	180863875	180873801
chr1	180869270	180869335	XPR1_intron_12	intron	protein_coding	chr1	180863875	180873801
chr1	180869609	180869939	XPR1_intron_12	intron	protein_coding	chr1	180863875	180873801
chr1	180870013	180870231	XPR1_intron_12	intron	protein_coding	chr1	180863875	180873801
chr1	180870340	180870418	XPR1_intron_12	intron	protein_coding	chr1	180863875	180873801
chr1	180870586	180870776	XPR1_intron_12	intron	protein_coding	chr1	180863875	180873801
chr1	180870837	180871557	XPR1_intron_12	intron	protein_coding	chr1	180863875	180873801
chr1	180871631	180871841	XPR1_intron_12	intron	protein_coding	chr1	180863875	180873801
chr1	180871908	180872340	XPR1_intron_12	intron	protein_coding	chr1	180863875	180873801
chr1	182447104	182447161	RGSL1_intron_1	intron	protein_coding	chr1	182409361	182447884
chr1	184846365	184846584	FAM129A_intron_9	intron	protein_coding	chr1	184831963	184884631
chr1	184846675	184846767	FAM129A_intron_9	intron	protein_coding	chr1	184831963	184884631
chr1	184847426	184847553	FAM129A_intron_9	intron	protein_coding	chr1	184831963	184884631
chr1	184847675	184848079	FAM129A_intron_9	intron	protein_coding	chr1	184831963	184884631
chr1	184848159	184848338	FAM129A_intron_9	intron	protein_coding	chr1	184831963	184884631
chr1	184848450	184848480	FAM129A_intron_9	intron	protein_coding	chr1	184831963	184884631
chr1	184848584	184848846	FAM129A_intron_9	intron	protein_coding	chr1	184831963	184884631
chr1	184848926	184849078	FAM129A_intron_9	intron	protein_coding	chr1	184831963	184884631
chr1	184849195	184849244	FAM129A_intron_9	intron	protein_coding	chr1	184831963	184884631
chr1	184849360	184849416	FAM129A_intron_9	intron	protein_coding	chr1	184831963	184884631
chr1	184849517	184850016	FAM129A_intron_9	intron	protein_coding	chr1	184831963	184884631
chr1	184850071	184850274	FAM129A_intron_9	intron	protein_coding	chr1	184831963	184884631
chr1	184850375	184850673	FAM129A_intron_9	intron	protein_coding	chr1	184831963	184884631
chr1	184850764	184851060	FAM129A_intron_9	intron	protein_coding	chr1	184831963	184884631
chr1	184851167	184851327	FAM129A_intron_9	intron	protein_coding	chr1	184831963	184884631
chr1	185890900	185891040	HMCN1_intron_4	intron	protein_coding	chr1	185865864	185909335
chr1	187344083	187344569	ERVMER61-1_intron_13	intron	lincRNA	chr1	187330506	187359713
chr1	187344649	187345345	ERVMER61-1_intron_13	intron	lincRNA	chr1	187330506	187359713
chr1	187345850	187346013	ERVMER61-1_intron_13	intron	lincRNA	chr1	187330506	187359713
chr1	187346061	187347303	ERVMER61-1_intron_13	intron	lincRNA	chr1	187330506	187359713
chr1	187347476	187347501	ERVMER61-1_intron_13	intron	lincRNA	chr1	187330506	187359713
chr1	187347670	187347701	ERVMER61-1_intron_13	intron	lincRNA	chr1	187330506	187359713
chr1	187347925	187348037	ERVMER61-1_intron_13	intron	lincRNA	chr1	187330506	187359713
chr1	187348172	187348321	ERVMER61-1_intron_13	intron	lincRNA	chr1	187330506	187359713
chr1	187348649	187348705	ERVMER61-1_intron_13	intron	lincRNA	chr1	187330506	187359713
chr1	187598723	187598869	ERVMER61-1_intron_20	intron	lincRNA	chr1	187571197	187641224
chr1	187598951	187599087	ERVMER61-1_intron_20	intron	lincRNA	chr1	187571197	187641224
chr1	187599159	187599335	ERVMER61-1_intron_20	intron	lincRNA	chr1	187571197	187641224
chr1	187599750	187599804	ERVMER61-1_intron_20	intron	lincRNA	chr1	187571197	187641224
chr1	187599930	187600496	ERVMER61-1_intron_20	intron	lincRNA	chr1	187571197	187641224
chr1	187600635	187600762	ERVMER61-1_intron_20	intron	lincRNA	chr1	187571197	187641224
chr1	187600807	187602647	ERVMER61-1_intron_20	intron	lincRNA	chr1	187571197	187641224
chr1	187602718	187602886	ERVMER61-1_intron_20	intron	lincRNA	chr1	187571197	187641224
chr1	187602973	187603166	ERVMER61-1_intron_20	intron	lincRNA	chr1	187571197	187641224
chr1	187603232	187603320	ERVMER61-1_intron_20	intron	lincRNA	chr1	187571197	187641224
chr1	187666472	187666495	ERVMER61-1_intron_23	intron	lincRNA	chr1	187643861	187675350
chr1	190730815	190730902	LINC01720_intron_1	intron	lincRNA	chr1	190625034	190738436
chr1	190732611	190732671	LINC01720_intron_1	intron	lincRNA	chr1	190625034	190738436
chr1	192504829	192504883	AL390957.1_intron_11	intron	lincRNA	chr1	192491970	192516941
chr1	192795874	192795924	AL390957.1_intron_26	intron	lincRNA	chr1	192792469	192826902
chr1	193718206	193718249	AL357793.1_intron_1	intron	lincRNA	chr1	193679006	193725599
chr1	193718461	193718557	AL357793.1_intron_1	intron	lincRNA	chr1	193679006	193725599
chr1	193718673	193718790	AL357793.1_intron_1	intron	lincRNA	chr1	193679006	193725599
chr1	193719518	193720601	AL357793.1_intron_1	intron	lincRNA	chr1	193679006	193725599
chr1	193720711	193720757	AL357793.1_intron_1	intron	lincRNA	chr1	193679006	193725599
chr1	193721201	193721604	AL357793.1_intron_1	intron	lincRNA	chr1	193679006	193725599
chr1	193721763	193721822	AL357793.1_intron_1	intron	lincRNA	chr1	193679006	193725599
chr1	193721980	193722242	AL357793.1_intron_1	intron	lincRNA	chr1	193679006	193725599
chr1	193722270	193722469	AL357793.1_intron_1	intron	lincRNA	chr1	193679006	193725599
chr1	193722608	193722645	AL357793.1_intron_1	intron	lincRNA	chr1	193679006	193725599
chr1	193722760	193722887	AL357793.1_intron_1	intron	lincRNA	chr1	193679006	193725599
chr1	193722959	193723149	AL357793.1_intron_1	intron	lincRNA	chr1	193679006	193725599
chr1	193723250	193723298	AL357793.1_intron_1	intron	lincRNA	chr1	193679006	193725599
chr1	196837848	196837895	BX248415.1_intron_1	intron	protein_coding	chr1	196819903	196949453
chr1	196838075	196838974	BX248415.1_intron_1	intron	protein_coding	chr1	196819903	196949453
chr1	197531619	197531642	DENND1B_intron_3	intron	protein_coding	chr1	197512954	197539962
chr1	197531838	197531955	DENND1B_intron_3	intron	protein_coding	chr1	197512954	197539962
chr1	197532399	197533988	DENND1B_intron_3	intron	protein_coding	chr1	197512954	197539962
chr1	197708300	197709169	DENND1B_intron_20	intron	protein_coding	chr1	197674170	197715029
chr1	197709287	197709406	DENND1B_intron_20	intron	protein_coding	chr1	197674170	197715029
chr1	197709665	197709748	DENND1B_intron_20	intron	protein_coding	chr1	197674170	197715029
chr1	197709929	197710156	DENND1B_intron_20	intron	protein_coding	chr1	197674170	197715029
chr1	197710231	197710374	DENND1B_intron_20	intron	protein_coding	chr1	197674170	197715029
chr1	197710522	197711001	DENND1B_intron_20	intron	protein_coding	chr1	197674170	197715029
chr1	197711083	197711282	DENND1B_intron_20	intron	protein_coding	chr1	197674170	197715029
chr1	197711334	197711450	DENND1B_intron_20	intron	protein_coding	chr1	197674170	197715029
chr1	197711473	197711694	DENND1B_intron_20	intron	protein_coding	chr1	197674170	197715029
chr1	197711794	197711992	DENND1B_intron_20	intron	protein_coding	chr1	197674170	197715029
chr1	197712093	197712223	DENND1B_intron_20	intron	protein_coding	chr1	197674170	197715029
chr1	197712277	197712605	DENND1B_intron_20	intron	protein_coding	chr1	197674170	197715029
chr1	197712751	197712946	DENND1B_intron_20	intron	protein_coding	chr1	197674170	197715029
chr1	197713024	197713198	DENND1B_intron_20	intron	protein_coding	chr1	197674170	197715029
chr1	197713338	197713375	DENND1B_intron_20	intron	protein_coding	chr1	197674170	197715029
chr1	198841902	198841964	MIR181A1HG_intron_2	intron	lincRNA	chr1	198827217	198898464
chr1	199023754	199023867	LINC01221_intron_1	intron	lincRNA	chr1	199016466	199041554
chr1	199024018	199024103	LINC01221_intron_1	intron	lincRNA	chr1	199016466	199041554
chr1	199024529	199024555	LINC01221_intron_1	intron	lincRNA	chr1	199016466	199041554
chr1	199024719	199025265	LINC01221_intron_1	intron	lincRNA	chr1	199016466	199041554
chr1	200797821	200797857	CAMSAP2_intron_2	intron	protein_coding	chr1	200761099	200807374
chr1	200914880	200915213	INAVA_UTR_4	three_prime_UTR	protein_coding	chr1	200913629	200915735
chr1	202391656	202392066	PPP1R12B_intron_1	intron	protein_coding	chr1	202349143	202416785
chr1	204471138	204471650	PIK3C2B_intron_33	intron	protein_coding	chr1	204469887	204489814
chr1	206186179	206186352	FAM72A_UTR_1	three_prime_UTR	protein_coding	chr1	206186179	206187278
chr1	206186579	206186658	FAM72A_UTR_1	three_prime_UTR	protein_coding	chr1	206186179	206187278
chr1	206188303	206188326	FAM72A_intron_1	intron	protein_coding	chr1	206187374	206195750
chr1	206188519	206188542	FAM72A_intron_1	intron	protein_coding	chr1	206187374	206195750
chr1	206192244	206192555	FAM72A_intron_1	intron	protein_coding	chr1	206187374	206195750
chr1	206194986	206195489	FAM72A_intron_1	intron	protein_coding	chr1	206187374	206195750
chr1	206195696	206195727	FAM72A_intron_1	intron	protein_coding	chr1	206187374	206195750
chr1	206200921	206201090	FAM72A_intron_3	intron	protein_coding	chr1	206199885	206201279
chr1	206201625	206201660	FAM72A_UTR_2	three_prime_UTR	protein_coding	chr1	206201280	206201869
chr1	206201888	206201938	FAM72A_4	CDS	protein_coding	chr1	206201869	206201938
chr1	206202068	206202140	FAM72A_UTR_4	five_prime_UTR	protein_coding	chr1	206202025	206202873
chr1	206202207	206202674	FAM72A_UTR_4	five_prime_UTR	protein_coding	chr1	206202025	206202873
chr1	206204397	206204441	SRGAP2_intron_1	intron	protein_coding	chr1	206203651	206205427
chr1	206207958	206208034	SRGAP2_intron_2	intron	protein_coding	chr1	206206038	206214721
chr1	206211377	206211521	SRGAP2_intron_2	intron	protein_coding	chr1	206206038	206214721
chr1	206212543	206212648	SRGAP2_intron_2	intron	protein_coding	chr1	206206038	206214721
chr1	206218921	206219517	SRGAP2_intron_3	intron	protein_coding	chr1	206214841	206303279
chr1	206219713	206219747	SRGAP2_intron_3	intron	protein_coding	chr1	206214841	206303279
chr1	206222210	206222251	SRGAP2_intron_3	intron	protein_coding	chr1	206214841	206303279
chr1	206223289	206223861	SRGAP2_intron_3	intron	protein_coding	chr1	206214841	206303279
chr1	206224754	206224835	SRGAP2_intron_3	intron	protein_coding	chr1	206214841	206303279
chr1	206233729	206233992	SRGAP2_intron_3	intron	protein_coding	chr1	206214841	206303279
chr1	206235273	206235400	SRGAP2_intron_3	intron	protein_coding	chr1	206214841	206303279
chr1	206235473	206235979	SRGAP2_intron_3	intron	protein_coding	chr1	206214841	206303279
chr1	206237977	206238440	SRGAP2_intron_3	intron	protein_coding	chr1	206214841	206303279
chr1	206245858	206246704	SRGAP2_intron_3	intron	protein_coding	chr1	206214841	206303279
chr1	206264707	206265406	SRGAP2_intron_3	intron	protein_coding	chr1	206214841	206303279
chr1	206269753	206269786	SRGAP2_intron_3	intron	protein_coding	chr1	206214841	206303279
chr1	206269982	206270019	SRGAP2_intron_3	intron	protein_coding	chr1	206214841	206303279
chr1	206270134	206270182	SRGAP2_intron_3	intron	protein_coding	chr1	206214841	206303279
chr1	206270444	206270506	SRGAP2_intron_3	intron	protein_coding	chr1	206214841	206303279
chr1	206270676	206270767	SRGAP2_intron_3	intron	protein_coding	chr1	206214841	206303279
chr1	206270870	206271931	SRGAP2_intron_3	intron	protein_coding	chr1	206214841	206303279
chr1	206275166	206275340	SRGAP2_intron_3	intron	protein_coding	chr1	206214841	206303279
chr1	206279277	206279342	SRGAP2_intron_3	intron	protein_coding	chr1	206214841	206303279
chr1	206282028	206282069	SRGAP2_intron_3	intron	protein_coding	chr1	206214841	206303279
chr1	206282218	206282423	SRGAP2_intron_3	intron	protein_coding	chr1	206214841	206303279
chr1	206288497	206288542	SRGAP2_intron_3	intron	protein_coding	chr1	206214841	206303279
chr1	206288870	206288966	SRGAP2_intron_3	intron	protein_coding	chr1	206214841	206303279
chr1	206288989	206289024	SRGAP2_intron_3	intron	protein_coding	chr1	206214841	206303279
chr1	206293582	206293807	SRGAP2_intron_3	intron	protein_coding	chr1	206214841	206303279
chr1	206293955	206294031	SRGAP2_intron_3	intron	protein_coding	chr1	206214841	206303279
chr1	206294220	206294318	SRGAP2_intron_3	intron	protein_coding	chr1	206214841	206303279
chr1	206297280	206297401	SRGAP2_intron_3	intron	protein_coding	chr1	206214841	206303279
chr1	206308356	206308403	SRGAP2_intron_4	intron	protein_coding	chr1	206303474	206342844
chr1	206316769	206317361	SRGAP2_intron_4	intron	protein_coding	chr1	206303474	206342844
chr1	206320285	206320324	SRGAP2_intron_4	intron	protein_coding	chr1	206303474	206342844
chr1	206328165	206328239	SRGAP2_intron_4	intron	protein_coding	chr1	206303474	206342844
chr1	206328399	206328497	SRGAP2_intron_4	intron	protein_coding	chr1	206303474	206342844
chr1	206328580	206328641	SRGAP2_intron_4	intron	protein_coding	chr1	206303474	206342844
chr1	206328749	206329530	SRGAP2_intron_4	intron	protein_coding	chr1	206303474	206342844
chr1	206329900	206330121	SRGAP2_intron_4	intron	protein_coding	chr1	206303474	206342844
chr1	206330210	206330714	SRGAP2_intron_4	intron	protein_coding	chr1	206303474	206342844
chr1	206330825	206330905	SRGAP2_intron_4	intron	protein_coding	chr1	206303474	206342844
chr1	206331091	206331280	SRGAP2_intron_4	intron	protein_coding	chr1	206303474	206342844
chr1	206331362	206331467	SRGAP2_intron_4	intron	protein_coding	chr1	206303474	206342844
chr1	206331639	206331699	SRGAP2_intron_4	intron	protein_coding	chr1	206303474	206342844
chr1	206332049	206332116	SRGAP2_intron_4	intron	protein_coding	chr1	206303474	206342844
chr1	206336479	206336588	SRGAP2_intron_4	intron	protein_coding	chr1	206303474	206342844
chr1	206337526	206337579	SRGAP2_intron_4	intron	protein_coding	chr1	206303474	206342844
chr1	206338324	206338589	SRGAP2_intron_4	intron	protein_coding	chr1	206303474	206342844
chr1	206345194	206345326	SRGAP2_intron_5	intron	protein_coding	chr1	206343009	206384012
chr1	206348775	206348804	SRGAP2_intron_5	intron	protein_coding	chr1	206343009	206384012
chr1	206352328	206352411	SRGAP2_intron_5	intron	protein_coding	chr1	206343009	206384012
chr1	206372110	206372645	SRGAP2_intron_5	intron	protein_coding	chr1	206343009	206384012
chr1	206374681	206374894	SRGAP2_intron_5	intron	protein_coding	chr1	206343009	206384012
chr1	206377769	206377809	SRGAP2_intron_5	intron	protein_coding	chr1	206343009	206384012
chr1	206379466	206379956	SRGAP2_intron_5	intron	protein_coding	chr1	206343009	206384012
chr1	206381589	206381957	SRGAP2_intron_5	intron	protein_coding	chr1	206343009	206384012
chr1	206387647	206387854	SRGAP2_intron_6	intron	protein_coding	chr1	206384077	206392687
chr1	206400579	206400721	SRGAP2_intron_8	intron	protein_coding	chr1	206393674	206401419
chr1	206405103	206405247	SRGAP2_intron_9	intron	protein_coding	chr1	206401646	206405247
chr1	206405248	206405350	SRGAP2_7	CDS	protein_coding	chr1	206405248	206405350
chr1	206406029	206406137	SRGAP2_intron_10	intron	protein_coding	chr1	206405351	206406375
chr1	206405351	206405922	SRGAP2_intron_10	intron	protein_coding	chr1	206405351	206406375
chr1	206406768	206406887	SRGAP2_intron_11	intron	protein_coding	chr1	206406710	206415887
chr1	206407009	206407111	SRGAP2_intron_11	intron	protein_coding	chr1	206406710	206415887
chr1	206407249	206407330	SRGAP2_intron_11	intron	protein_coding	chr1	206406710	206415887
chr1	207527217	207528714	CR1_intron_7	intron	protein_coding	chr1	207527124	207528714
chr1	207528715	207528801	CR1_8	CDS	protein_coding	chr1	207528715	207528801
chr1	207528802	207532178	CR1_intron_8	intron	protein_coding	chr1	207528802	207532178
chr1	207532179	207532398	CR1_9	CDS	protein_coding	chr1	207532179	207532398
chr1	207532399	207533407	CR1_intron_9	intron	protein_coding	chr1	207532399	207533407
chr1	207533408	207533588	CR1_10	CDS	protein_coding	chr1	207533408	207533588
chr1	207533589	207534195	CR1_intron_10	intron	protein_coding	chr1	207533589	207534195
chr1	207534397	207534437	CR1_intron_11	intron	protein_coding	chr1	207534297	207539979
chr1	207534626	207534652	CR1_intron_11	intron	protein_coding	chr1	207534297	207539979
chr1	207538148	207539979	CR1_intron_11	intron	protein_coding	chr1	207534297	207539979
chr1	207534829	207538065	CR1_intron_11	intron	protein_coding	chr1	207534297	207539979
chr1	207539980	207540066	CR1_12	CDS	protein_coding	chr1	207539980	207540066
chr1	207540067	207542180	CR1_intron_12	intron	protein_coding	chr1	207540067	207542180
chr1	207542181	207542389	CR1_13	CDS	protein_coding	chr1	207542181	207542580
chr1	207543121	207544215	CR1_intron_13	intron	protein_coding	chr1	207542581	207545306
chr1	207545728	207547269	CR1_intron_15	intron	protein_coding	chr1	207545679	207547269
chr1	207547270	207547356	CR1_16	CDS	protein_coding	chr1	207547270	207547356
chr1	207547357	207550733	CR1_intron_16	intron	protein_coding	chr1	207547357	207550733
chr1	207550734	207550953	CR1_17	CDS	protein_coding	chr1	207550734	207550953
chr1	207550954	207551962	CR1_intron_17	intron	protein_coding	chr1	207550954	207551962
chr1	207551963	207552143	CR1_18	CDS	protein_coding	chr1	207551963	207552143
chr1	207552144	207552278	CR1_intron_18	intron	protein_coding	chr1	207552144	207552750
chr1	207553192	207553331	CR1_intron_19	intron	protein_coding	chr1	207552852	207558536
chr1	207553369	207553493	CR1_intron_19	intron	protein_coding	chr1	207552852	207558536
chr1	207554398	207554446	CR1_intron_19	intron	protein_coding	chr1	207552852	207558536
chr1	207554657	207554710	CR1_intron_19	intron	protein_coding	chr1	207552852	207558536
chr1	207554813	207556599	CR1_intron_19	intron	protein_coding	chr1	207552852	207558536
chr1	207556713	207558536	CR1_intron_19	intron	protein_coding	chr1	207552852	207558536
chr1	207558537	207558623	CR1_20	CDS	protein_coding	chr1	207558537	207558623
chr1	207558624	207560737	CR1_intron_20	intron	protein_coding	chr1	207558624	207560737
chr1	207560738	207561137	CR1_21	CDS	protein_coding	chr1	207560738	207561137
chr1	207561138	207561236	CR1_intron_21	intron	protein_coding	chr1	207561138	207563862
chr1	207561362	207562497	CR1_intron_21	intron	protein_coding	chr1	207561138	207563862
chr1	207562670	207562739	CR1_intron_21	intron	protein_coding	chr1	207561138	207563862
chr1	207563372	207563446	CR1_intron_21	intron	protein_coding	chr1	207561138	207563862
chr1	207563554	207563591	CR1_intron_21	intron	protein_coding	chr1	207561138	207563862
chr1	207568530	207569057	CR1_intron_25	intron	protein_coding	chr1	207568043	207569057
chr1	207569058	207569238	CR1_26	CDS	protein_coding	chr1	207569058	207569238
chr1	207569239	207569845	CR1_intron_26	intron	protein_coding	chr1	207569239	207569845
chr1	207570062	207570098	CR1_intron_27	intron	protein_coding	chr1	207569947	207575593
chr1	207570276	207570324	CR1_intron_27	intron	protein_coding	chr1	207569947	207575593
chr1	207570508	207571982	CR1_intron_27	intron	protein_coding	chr1	207569947	207575593
chr1	207721848	207721932	CR1L_intron_11	intron	protein_coding	chr1	207717692	207723616
chr1	210443539	210443610	HHAT_intron_11	intron	protein_coding	chr1	210439754	210464503
chr1	210443778	210444093	HHAT_intron_11	intron	protein_coding	chr1	210439754	210464503
chr1	210465936	210466021	HHAT_intron_12	intron	protein_coding	chr1	210464656	210513151
chr1	212298234	212298311	PPP2R5A_intron_1	intron	protein_coding	chr1	212286292	212301804
chr1	212298449	212298532	PPP2R5A_intron_1	intron	protein_coding	chr1	212286292	212301804
chr1	212298599	212298676	PPP2R5A_intron_1	intron	protein_coding	chr1	212286292	212301804
chr1	213740768	213740882	AC096639.1_intron_1	intron	lincRNA	chr1	213731559	213794382
chr1	217691348	217691433	SPATA17_intron_5	intron	protein_coding	chr1	217683362	217741973
chr1	217691600	217691705	SPATA17_intron_5	intron	protein_coding	chr1	217683362	217741973
chr1	217691824	217692403	SPATA17_intron_5	intron	protein_coding	chr1	217683362	217741973
chr1	217692577	217692619	SPATA17_intron_5	intron	protein_coding	chr1	217683362	217741973
chr1	217692765	217692886	SPATA17_intron_5	intron	protein_coding	chr1	217683362	217741973
chr1	217692967	217693077	SPATA17_intron_5	intron	protein_coding	chr1	217683362	217741973
chr1	217693673	217693729	SPATA17_intron_5	intron	protein_coding	chr1	217683362	217741973
chr1	217693878	217694001	SPATA17_intron_5	intron	protein_coding	chr1	217683362	217741973
chr1	217694124	217694171	SPATA17_intron_5	intron	protein_coding	chr1	217683362	217741973
chr1	217695271	217695474	SPATA17_intron_5	intron	protein_coding	chr1	217683362	217741973
chr1	217695570	217695639	SPATA17_intron_5	intron	protein_coding	chr1	217683362	217741973
chr1	219455923	219456079	AL513283.1_intron_5	intron	lincRNA	chr1	219442643	219458856
chr1	219456230	219456460	AL513283.1_intron_5	intron	lincRNA	chr1	219442643	219458856
chr1	219457121	219457162	AL513283.1_intron_5	intron	lincRNA	chr1	219442643	219458856
chr1	219457361	219457422	AL513283.1_intron_5	intron	lincRNA	chr1	219442643	219458856
chr1	219611033	219611068	ZC3H11B_1	CDS	protein_coding	chr1	219609644	219612062
chr1	222138498	222138590	AL356108.1_intron_1	intron	lincRNA	chr1	222089566	222218377
chr1	223318278	223318350	SUSD4_intron_8	intron	protein_coding	chr1	223292652	223363276
chr1	223319069	223319106	SUSD4_intron_8	intron	protein_coding	chr1	223292652	223363276
chr1	223635702	223636202	CAPN8_intron_22	intron	protein_coding	chr1	223628781	223654328
chr1	223636227	223636714	CAPN8_intron_22	intron	protein_coding	chr1	223628781	223654328
chr1	223981106	223981248	GTF2IP20_intron_8	intron	transcribed_unprocessed_pseudogene	chr1	223977116	223982752
chr1	224378600	224378832	CNIH4_UTR_2	three_prime_UTR	protein_coding	chr1	224375822	224379452
chr1	227494255	227494524	TUBB8P10_intron_1	intron	unprocessed_pseudogene	chr1	227494031	227494524
chr1	227494525	227494597	TUBB8P10_2	exon	unprocessed_pseudogene	chr1	227494525	227494636
chr1	227494715	227494824	TUBB8P10_3	exon	unprocessed_pseudogene	chr1	227494715	227494824
chr1	227494825	227495084	TUBB8P10_intron_3	intron	unprocessed_pseudogene	chr1	227494825	227495084
chr1	227495085	227495142	TUBB8P10_4	exon	unprocessed_pseudogene	chr1	227495085	227495142
chr1	227506182	227506238	TUBB8P9_1	exon	unprocessed_pseudogene	chr1	227506182	227506238
chr1	227506239	227506290	TUBB8P9_intron_1	intron	unprocessed_pseudogene	chr1	227506239	227506498
chr1	228174201	228174367	IBA57_intron_1	intron	protein_coding	chr1	228166158	228174690
chr1	228610268	228610386	RNA5S1_1	exon	rRNA	chr1	228610268	228610386
chr1	228612509	228612627	RNA5S2_1	exon	rRNA	chr1	228612509	228612627
chr1	228614750	228614868	RNA5S3_1	exon	rRNA	chr1	228614750	228614868
chr1	228616991	228617109	RNA5S4_1	exon	rRNA	chr1	228616991	228617109
chr1	228619232	228619350	RNA5S5_1	exon	rRNA	chr1	228619232	228619350
chr1	228621463	228621565	RNA5S6_1	exon	rRNA	chr1	228621447	228621565
chr1	228623667	228623785	RNA5S7_1	exon	rRNA	chr1	228623667	228623785
chr1	228625909	228626027	RNA5S8_1	exon	rRNA	chr1	228625909	228626027
chr1	228630390	228630508	RNA5S10_1	exon	rRNA	chr1	228630390	228630508
chr1	228632631	228632749	RNA5S11_1	exon	rRNA	chr1	228632631	228632749
chr1	228634871	228634989	RNA5S12_1	exon	rRNA	chr1	228634871	228634989
chr1	228637096	228637214	RNA5S13_1	exon	rRNA	chr1	228637096	228637214
chr1	228639337	228639455	RNA5S14_1	exon	rRNA	chr1	228639337	228639455
chr1	228641568	228641686	RNA5S15_1	exon	rRNA	chr1	228641568	228641686
chr1	228643809	228643927	RNA5S16_1	exon	rRNA	chr1	228643809	228643927
chr1	228646040	228646158	RNA5S17_1	exon	rRNA	chr1	228646040	228646158
chr1	235294493	235294541	ARID4B_intron_22	intron	protein_coding	chr1	235260753	235326912
chr1	236387519	236387638	EDARADD_intron_3	intron	protein_coding	chr1	236350840	236394276
chr1	236387727	236387869	EDARADD_intron_3	intron	protein_coding	chr1	236350840	236394276
chr1	236713668	236714989	ACTN2_intron_1	intron	protein_coding	chr1	236686800	236717856
chr1	236756235	236756317	ACTN2_intron_19	intron	protein_coding	chr1	236755199	236757484
chr1	236756519	236756577	ACTN2_intron_19	intron	protein_coding	chr1	236755199	236757484
chr1	237075740	237075769	RYR2_intron_1	intron	protein_coding	chr1	237042570	237270495
chr1	237075897	237076066	RYR2_intron_1	intron	protein_coding	chr1	237042570	237270495
chr1	237076173	237076304	RYR2_intron_1	intron	protein_coding	chr1	237042570	237270495
chr1	237076704	237076755	RYR2_intron_1	intron	protein_coding	chr1	237042570	237270495
chr1	237076961	237076987	RYR2_intron_1	intron	protein_coding	chr1	237042570	237270495
chr1	237078157	237078479	RYR2_intron_1	intron	protein_coding	chr1	237042570	237270495
chr1	237078604	237078656	RYR2_intron_1	intron	protein_coding	chr1	237042570	237270495
chr1	237078865	237078990	RYR2_intron_1	intron	protein_coding	chr1	237042570	237270495
chr1	237079047	237079354	RYR2_intron_1	intron	protein_coding	chr1	237042570	237270495
chr1	237079880	237079941	RYR2_intron_1	intron	protein_coding	chr1	237042570	237270495
chr1	237080334	237080441	RYR2_intron_1	intron	protein_coding	chr1	237042570	237270495
chr1	237080683	237080713	RYR2_intron_1	intron	protein_coding	chr1	237042570	237270495
chr1	237076457	237076587	RYR2_intron_1	intron	protein_coding	chr1	237042570	237270495
chr1	239732330	239732710	CHRM3_intron_4	intron	protein_coding	chr1	239719655	239827250
chr1	240777927	240777961	RGS7_intron_1	intron	protein_coding	chr1	240776214	240800639
chr1	242393286	242393401	PLD5_intron_9	intron	protein_coding	chr1	242348243	242449352
chr1	242394548	242394609	PLD5_intron_9	intron	protein_coding	chr1	242348243	242449352
chr1	243030883	243031160	SEPT14P21_intron_1	intron	transcribed_unprocessed_pseudogene	chr1	243029917	243031270
chr1	243046268	243046311	SEPT14P21_intron_3	intron	transcribed_unprocessed_pseudogene	chr1	243039493	243047696
chr1	245281036	245281209	KIF26B_intron_2	intron	protein_coding	chr1	245156684	245366832
chr1	245281320	245281440	KIF26B_intron_2	intron	protein_coding	chr1	245156684	245366832
chr1	245442959	245443015	KIF26B_intron_4	intron	protein_coding	chr1	245419746	245511000
chr1	245682492	245682662	KIF26B_intron_11	intron	protein_coding	chr1	245646281	245684231
chr1	245819497	245819844	SMYD3_intron_2	intron	protein_coding	chr1	245764150	245858494
chr1	245819949	245819997	SMYD3_intron_2	intron	protein_coding	chr1	245764150	245858494
chr1	245974545	245974949	SMYD3_intron_7	intron	protein_coding	chr1	245929938	246186741
chr1	245975126	245975380	SMYD3_intron_7	intron	protein_coding	chr1	245929938	246186741
chr1	245975567	245975694	SMYD3_intron_7	intron	protein_coding	chr1	245929938	246186741
chr1	245975871	245975911	SMYD3_intron_7	intron	protein_coding	chr1	245929938	246186741
chr1	245991833	245992236	SMYD3_intron_7	intron	protein_coding	chr1	245929938	246186741
chr1	245992773	245992903	SMYD3_intron_7	intron	protein_coding	chr1	245929938	246186741
chr1	246388393	246389527	SMYD3_intron_15	intron	protein_coding	chr1	246355336	246417294
chr1	246429847	246430061	SMYD3_intron_16	intron	protein_coding	chr1	246417410	246483433
chr1	246484460	246484609	SMYD3_intron_17	intron	protein_coding	chr1	246483766	246507052
chr1	246484984	246485042	SMYD3_intron_17	intron	protein_coding	chr1	246483766	246507052
chr1	246765069	246765147	SCCPDH_intron_10	intron	protein_coding	chr1	246764358	246766056
chr1	246783180	246783369	LINC01341_intron_3	intron	processed_transcript	chr1	246781628	246789506
chr1	246818084	246818180	AC113174.1_1	exon	unprocessed_pseudogene	chr1	246818076	246818180
chr1	247126508	247127344	ZNF124_intron_1	intron	protein_coding	chr1	247123872	247138143
chr1	247129237	247129349	ZNF124_intron_1	intron	protein_coding	chr1	247123872	247138143
chr1	247129500	247129592	ZNF124_intron_1	intron	protein_coding	chr1	247123872	247138143
chr1	247171118	247171846	ZNF124_intron_5	intron	protein_coding	chr1	247159814	247171846
chr1	247171847	247171877	ZNF124_6	CDS	protein_coding	chr1	247171847	247171877
chr1	247171877	247171923	ZNF124_UTR_4	five_prime_UTR	protein_coding	chr1	247171877	247172016
chr1	248448509	248448659	OR2T2_intron_2	intron	protein_coding	chr1	248446812	248449192
chr1	248451060	248451349	OR2T2_intron_3	intron	protein_coding	chr1	248449393	248452774
chr1	248452044	248452280	OR2T2_intron_3	intron	protein_coding	chr1	248449393	248452774
chr1	248454215	248454685	OR2T2_UTR_5	three_prime_UTR	protein_coding	chr1	248453772	248455725
chr1	248455469	248455614	OR2T2_UTR_5	three_prime_UTR	protein_coding	chr1	248453772	248455725
chr1	248455655	248455725	OR2T2_UTR_5	three_prime_UTR	protein_coding	chr1	248453772	248455725
chr1	248488974	248490093	OR2T5_UTR_1	three_prime_UTR	protein_coding	chr1	248488589	248491113
chr1	248490159	248490942	OR2T5_UTR_1	three_prime_UTR	protein_coding	chr1	248488589	248491113
chr1	248490966	248491113	OR2T5_UTR_1	three_prime_UTR	protein_coding	chr1	248488589	248491113
chr1	248508073	248508429	OR2G6_UTR_1	five_prime_UTR	protein_coding	chr1	248508073	248508429
chr1	248508430	248508604	OR2G6_intron_1	intron	protein_coding	chr1	248508430	248509534
chr1	248508808	248508840	OR2G6_intron_1	intron	protein_coding	chr1	248508430	248509534
chr1	248509024	248509091	OR2G6_intron_1	intron	protein_coding	chr1	248508430	248509534
chr1	248509252	248509534	OR2G6_intron_1	intron	protein_coding	chr1	248508430	248509534
chr1	248509535	248509648	OR2G6_UTR_2	five_prime_UTR	protein_coding	chr1	248509535	248509648
chr1	248509649	248509959	OR2G6_intron_2	intron	protein_coding	chr1	248509649	248521609
chr1	248510687	248519201	OR2G6_intron_2	intron	protein_coding	chr1	248509649	248521609
chr1	248558319	248558543	OR2T29_UTR_1	three_prime_UTR	protein_coding	chr1	248556912	248558543
chr1	248558543	248559087	OR2T29_1	CDS	protein_coding	chr1	248558543	248559491
chr1	248560204	248560272	OR2T29_intron_1	intron	protein_coding	chr1	248559502	248562724
chr1	248560457	248560486	OR2T29_intron_1	intron	protein_coding	chr1	248559502	248562724
chr1	248560671	248561665	OR2T29_intron_1	intron	protein_coding	chr1	248559502	248562724
chr1	248636533	248636874	OR2T35_UTR_1	three_prime_UTR	protein_coding	chr1	248636356	248638286
chr1	248637044	248637853	OR2T35_UTR_1	three_prime_UTR	protein_coding	chr1	248636356	248638286
chr1	248638707	248638754	OR2T35_1	CDS	protein_coding	chr1	248638286	248639258
chr1	248639048	248639080	OR2T35_1	CDS	protein_coding	chr1	248638286	248639258
chr1	248639780	248640096	OR2T35_intron_1	intron	protein_coding	chr1	248639281	248645245
chr1	248640183	248640277	OR2T35_intron_1	intron	protein_coding	chr1	248639281	248645245
chr1	248640437	248641257	OR2T35_intron_1	intron	protein_coding	chr1	248639281	248645245
chr1	248643142	248643190	OR2T35_intron_1	intron	protein_coding	chr1	248639281	248645245
chr1	248643446	248643629	OR2T35_intron_1	intron	protein_coding	chr1	248639281	248645245
chr1	248654411	248654493	OR2T27_intron_2	intron	protein_coding	chr1	248651573	248655442
chr1	248654675	248654719	OR2T27_intron_2	intron	protein_coding	chr1	248651573	248655442
chr10	14061	14299	AC215217.1_1	exon	lincRNA	chr10	14061	14299
chr10	14300	14324	AC215217.1_intron_1	intron	lincRNA	chr10	14300	14495
chr10	15243	15709	AC215217.1_intron_2	intron	lincRNA	chr10	14605	16500
chr10	16471	16500	AC215217.1_intron_2	intron	lincRNA	chr10	14605	16500
chr10	16501	16544	AC215217.1_3	exon	lincRNA	chr10	16501	16544
chr10	44859	44901	AL713922.1_1	exon	unprocessed_pseudogene	chr10	44712	44901
chr10	44902	44950	AL713922.1_intron_1	intron	unprocessed_pseudogene	chr10	44902	44950
chr10	44951	45029	AL713922.1_2	exon	unprocessed_pseudogene	chr10	44951	45204
chr10	45220	45248	AL713922.1_intron_2	intron	unprocessed_pseudogene	chr10	45205	45307
chr10	295563	295614	DIP2C_intron_5	intron	protein_coding	chr10	288422	310029
chr10	321670	321899	DIP2C_intron_7	intron	protein_coding	chr10	311567	324637
chr10	368038	368162	DIP2C_intron_22	intron	protein_coding	chr10	366412	369492
chr10	455809	455874	DIP2C_intron_37	intron	protein_coding	chr10	440997	472437
chr10	1046621	1046779	IDI1_intron_4	intron	protein_coding	chr10	1044172	1048262
chr10	1047130	1047176	IDI1_intron_4	intron	protein_coding	chr10	1044172	1048262
chr10	1047287	1047441	IDI1_intron_4	intron	protein_coding	chr10	1044172	1048262
chr10	1189815	1189848	ADARB2_intron_2	intron	protein_coding	chr10	1185040	1199964
chr10	1235892	1235943	ADARB2_intron_5	intron	protein_coding	chr10	1233846	1242129
chr10	1260996	1261043	ADARB2_intron_6	intron	protein_coding	chr10	1242300	1270953
chr10	2522772	2522945	AL713851.1_intron_1	intron	lincRNA	chr10	2501990	2537491
chr10	3106290	3106368	PFKP_intron_12	intron	protein_coding	chr10	3105502	3107212
chr10	5246124	5247015	AL355303.1_intron_1	intron	lincRNA	chr10	5234594	5262963
chr10	5247124	5247569	AL355303.1_intron_1	intron	lincRNA	chr10	5234594	5262963
chr10	5247691	5247717	AL355303.1_intron_1	intron	lincRNA	chr10	5234594	5262963
chr10	5247894	5248016	AL355303.1_intron_1	intron	lincRNA	chr10	5234594	5262963
chr10	5248208	5248972	AL355303.1_intron_1	intron	lincRNA	chr10	5234594	5262963
chr10	5249074	5249167	AL355303.1_intron_1	intron	lincRNA	chr10	5234594	5262963
chr10	5249334	5249396	AL355303.1_intron_1	intron	lincRNA	chr10	5234594	5262963
chr10	5250131	5251046	AL355303.1_intron_1	intron	lincRNA	chr10	5234594	5262963
chr10	6816583	6816640	LINC00707_intron_2	intron	lincRNA	chr10	6781487	6833641
chr10	6835025	6835169	LINC00707_intron_3	intron	lincRNA	chr10	6833689	6837972
chr10	6835433	6835569	LINC00707_intron_3	intron	lincRNA	chr10	6833689	6837972
chr10	7593567	7593668	ITIH5_intron_8	intron	protein_coding	chr10	7586070	7615980
chr10	7720015	7720071	ITIH2_intron_6	intron	protein_coding	chr10	7717789	7720854
chr10	12775084	12776056	CAMK1D_intron_6	intron	protein_coding	chr10	12769800	12791156
chr10	18032317	18032347	SLC39A12_intron_12	intron	protein_coding	chr10	18003359	18042703
chr10	19088917	19089039	MALRD1_intron_4	intron	protein_coding	chr10	19088186	19103977
chr10	19089194	19089297	MALRD1_intron_4	intron	protein_coding	chr10	19088186	19103977
chr10	19089471	19089507	MALRD1_intron_4	intron	protein_coding	chr10	19088186	19103977
chr10	19089713	19089808	MALRD1_intron_4	intron	protein_coding	chr10	19088186	19103977
chr10	19089952	19090018	MALRD1_intron_4	intron	protein_coding	chr10	19088186	19103977
chr10	19090302	19090401	MALRD1_intron_4	intron	protein_coding	chr10	19088186	19103977
chr10	19090556	19090633	MALRD1_intron_4	intron	protein_coding	chr10	19088186	19103977
chr10	19090763	19091237	MALRD1_intron_4	intron	protein_coding	chr10	19088186	19103977
chr10	19091291	19091353	MALRD1_intron_4	intron	protein_coding	chr10	19088186	19103977
chr10	19091512	19091566	MALRD1_intron_4	intron	protein_coding	chr10	19088186	19103977
chr10	19091983	19092056	MALRD1_intron_4	intron	protein_coding	chr10	19088186	19103977
chr10	19092176	19092677	MALRD1_intron_4	intron	protein_coding	chr10	19088186	19103977
chr10	19092792	19093020	MALRD1_intron_4	intron	protein_coding	chr10	19088186	19103977
chr10	19093103	19093588	MALRD1_intron_4	intron	protein_coding	chr10	19088186	19103977
chr10	19315264	19315351	MALRD1_intron_21	intron	protein_coding	chr10	19283182	19323947
chr10	19582761	19582865	MALRD1_intron_35	intron	protein_coding	chr10	19567704	19595192
chr10	20026922	20027030	PLXDC2_intron_2	intron	protein_coding	chr10	20001987	20046867
chr10	22404345	22404485	SPAG6_intron_9	intron	protein_coding	chr10	22401278	22411029
chr10	23790124	23790147	KIAA1217_intron_1	intron	protein_coding	chr10	23695235	24007223
chr10	24656781	24656857	ARHGAP21_intron_25	intron	protein_coding	chr10	24635104	24666983
chr10	25518924	25519005	GPR158_intron_5	intron	protein_coding	chr10	25466720	25550974
chr10	25520026	25520097	GPR158_intron_5	intron	protein_coding	chr10	25466720	25550974
chr10	25520201	25520271	GPR158_intron_5	intron	protein_coding	chr10	25466720	25550974
chr10	29423231	29423267	SVIL-AS1_intron_5	intron	transcribed_unprocessed_pseudogene	chr10	29422373	29458272
chr10	30952857	30952909	ZNF438_intron_8	intron	protein_coding	chr10	30941652	30984367
chr10	31448305	31448335	ZEB1_intron_3	intron	protein_coding	chr10	31321533	31461035
chr10	37163417	37163606	ANKRD30A_intron_17	intron	protein_coding	chr10	37162849	37165092
chr10	37168075	37169528	ANKRD30A_intron_19	intron	protein_coding	chr10	37166696	37169528
chr10	37169529	37169558	ANKRD30A_20	CDS	protein_coding	chr10	37169529	37169558
chr10	37169559	37169650	ANKRD30A_intron_20	intron	protein_coding	chr10	37169559	37169650
chr10	37169651	37169724	ANKRD30A_21	CDS	protein_coding	chr10	37169651	37169724
chr10	37169725	37170806	ANKRD30A_intron_21	intron	protein_coding	chr10	37169725	37173710
chr10	37173427	37173710	ANKRD30A_intron_21	intron	protein_coding	chr10	37169725	37173710
chr10	37173711	37173740	ANKRD30A_22	CDS	protein_coding	chr10	37173711	37173740
chr10	37173741	37173837	ANKRD30A_intron_22	intron	protein_coding	chr10	37173741	37173837
chr10	37173838	37173911	ANKRD30A_23	CDS	protein_coding	chr10	37173838	37173911
chr10	37173912	37176155	ANKRD30A_intron_23	intron	protein_coding	chr10	37173912	37176155
chr10	37176156	37176218	ANKRD30A_24	CDS	protein_coding	chr10	37176156	37176218
chr10	37176219	37176892	ANKRD30A_intron_24	intron	protein_coding	chr10	37176219	37177664
chr10	37179931	37181320	ANKRD30A_intron_25	intron	protein_coding	chr10	37177757	37181320
chr10	37181321	37181350	ANKRD30A_26	CDS	protein_coding	chr10	37181321	37181350
chr10	37181351	37181442	ANKRD30A_intron_26	intron	protein_coding	chr10	37181351	37181442
chr10	37181443	37181516	ANKRD30A_27	CDS	protein_coding	chr10	37181443	37181516
chr10	37181517	37182558	ANKRD30A_intron_27	intron	protein_coding	chr10	37181517	37185511
chr10	37184428	37184480	ANKRD30A_intron_27	intron	protein_coding	chr10	37181517	37185511
chr10	37184588	37184736	ANKRD30A_intron_27	intron	protein_coding	chr10	37181517	37185511
chr10	37184887	37185511	ANKRD30A_intron_27	intron	protein_coding	chr10	37181517	37185511
chr10	37185512	37185541	ANKRD30A_28	CDS	protein_coding	chr10	37185512	37185541
chr10	37185542	37185638	ANKRD30A_intron_28	intron	protein_coding	chr10	37185542	37185638
chr10	37185639	37185712	ANKRD30A_29	CDS	protein_coding	chr10	37185639	37185712
chr10	37185713	37187956	ANKRD30A_intron_29	intron	protein_coding	chr10	37185713	37187956
chr10	37187957	37188019	ANKRD30A_30	CDS	protein_coding	chr10	37187957	37188019
chr10	37188020	37189046	ANKRD30A_intron_30	intron	protein_coding	chr10	37188020	37189465
chr10	38464571	38464631	AL133216.1_intron_2	intron	lincRNA	chr10	38457850	38465967
chr10	45685530	45685642	AGAP10P_intron_3	intron	unprocessed_pseudogene	chr10	45684521	45692057
chr10	45698645	45698685	AGAP10P_intron_6	intron	unprocessed_pseudogene	chr10	45698117	45698754
chr10	45760591	45760657	WASHC2C_intron_17	intron	protein_coding	chr10	45759402	45763386
chr10	45774209	45774540	WASHC2C_intron_21	intron	protein_coding	chr10	45773359	45777271
chr10	45774755	45774779	WASHC2C_intron_21	intron	protein_coding	chr10	45773359	45777271
chr10	45777846	45778334	WASHC2C_intron_22	intron	protein_coding	chr10	45777426	45778951
chr10	45827452	45827509	AGAP4_intron_1	intron	protein_coding	chr10	45827391	45828027
chr10	45827891	45827947	AGAP4_intron_1	intron	protein_coding	chr10	45827391	45828027
chr10	45832853	45832877	AGAP4_intron_3	intron	protein_coding	chr10	45831430	45834014
chr10	45833047	45833265	AGAP4_intron_3	intron	protein_coding	chr10	45831430	45834014
chr10	45833430	45833484	AGAP4_intron_3	intron	protein_coding	chr10	45831430	45834014
chr10	45833673	45833712	AGAP4_intron_3	intron	protein_coding	chr10	45831430	45834014
chr10	45835785	45835825	AGAP4_intron_4	intron	protein_coding	chr10	45834117	45841651
chr10	45840844	45840874	AGAP4_intron_4	intron	protein_coding	chr10	45834117	45841651
chr10	45886459	45886505	PARGP1_intron_3	intron	transcribed_unprocessed_pseudogene	chr10	45863115	45888163
chr10	45889038	45889131	PARGP1_intron_4	intron	transcribed_unprocessed_pseudogene	chr10	45888313	45892430
chr10	45902504	45904006	PARGP1_intron_7	intron	transcribed_unprocessed_pseudogene	chr10	45900427	45910547
chr10	45906043	45906457	PARGP1_intron_7	intron	transcribed_unprocessed_pseudogene	chr10	45900427	45910547
chr10	46109621	46109655	AGAP7P_1	exon	unprocessed_pseudogene	chr10	46109621	46109843
chr10	46121670	46122187	AGAP7P_intron_4	intron	unprocessed_pseudogene	chr10	46115330	46123168
chr10	46123037	46123084	AGAP7P_intron_4	intron	unprocessed_pseudogene	chr10	46115330	46123168
chr10	46123642	46123695	AGAP7P_intron_5	intron	unprocessed_pseudogene	chr10	46123271	46125862
chr10	46123826	46124288	AGAP7P_intron_5	intron	unprocessed_pseudogene	chr10	46123271	46125862
chr10	46124352	46124433	AGAP7P_intron_5	intron	unprocessed_pseudogene	chr10	46123271	46125862
chr10	46349026	46349579	AGAP14P_intron_4	intron	unprocessed_pseudogene	chr10	46342941	46350516
chr10	46349735	46349768	AGAP14P_intron_4	intron	unprocessed_pseudogene	chr10	46342941	46350516
chr10	46350104	46350343	AGAP14P_intron_4	intron	unprocessed_pseudogene	chr10	46342941	46350516
chr10	46352076	46352135	AGAP14P_intron_5	intron	unprocessed_pseudogene	chr10	46350619	46353204
chr10	46377309	46377472	ANXA8L1_intron_1	intron	protein_coding	chr10	46375873	46379883
chr10	46379555	46379883	ANXA8L1_intron_1	intron	protein_coding	chr10	46375873	46379883
chr10	46379884	46379975	ANXA8L1_2	CDS	protein_coding	chr10	46379884	46379975
chr10	46379976	46381030	ANXA8L1_intron_2	intron	protein_coding	chr10	46379976	46381030
chr10	46381031	46381066	ANXA8L1_3	CDS	protein_coding	chr10	46381031	46381240
chr10	46381751	46382172	ANXA8L1_intron_3	intron	protein_coding	chr10	46381241	46382577
chr10	46383172	46383208	ANXA8L1_intron_4	intron	protein_coding	chr10	46382693	46383454
chr10	46383399	46383426	ANXA8L1_intron_4	intron	protein_coding	chr10	46382693	46383454
chr10	46383625	46384111	ANXA8L1_intron_5	intron	protein_coding	chr10	46383547	46384204
chr10	46385347	46385378	ANXA8L1_intron_7	intron	protein_coding	chr10	46384834	46385378
chr10	46385379	46385421	ANXA8L1_8	CDS	protein_coding	chr10	46385379	46385473
chr10	46385596	46385664	ANXA8L1_intron_8	intron	protein_coding	chr10	46385474	46385710
chr10	46385813	46386898	ANXA8L1_intron_9	intron	protein_coding	chr10	46385808	46387584
chr10	46386972	46387069	ANXA8L1_intron_9	intron	protein_coding	chr10	46385808	46387584
chr10	46387239	46387342	ANXA8L1_intron_9	intron	protein_coding	chr10	46385808	46387584
chr10	46387389	46387584	ANXA8L1_intron_9	intron	protein_coding	chr10	46385808	46387584
chr10	46387585	46387644	ANXA8L1_10	CDS	protein_coding	chr10	46387585	46387644
chr10	46387645	46388391	ANXA8L1_intron_10	intron	protein_coding	chr10	46387645	46388391
chr10	46388392	46388471	ANXA8L1_11	CDS	protein_coding	chr10	46388392	46388515
chr10	46391279	46391357	ANXA8L1_UTR_2	three_prime_UTR	protein_coding	chr10	46390930	46391784
chr10	46461320	46461507	NPY4R_UTR_1	three_prime_UTR	protein_coding	chr10	46461099	46461507
chr10	46461507	46461863	NPY4R_1	CDS	protein_coding	chr10	46461507	46462635
chr10	46461992	46462031	NPY4R_1	CDS	protein_coding	chr10	46461507	46462635
chr10	46463283	46463389	NPY4R_intron_1	intron	protein_coding	chr10	46462695	46463728
chr10	46464648	46465587	NPY4R_intron_2	intron	protein_coding	chr10	46463886	46465676
chr10	46579974	46580028	SYT15_intron_1	intron	protein_coding	chr10	46579176	46580162
chr10	46579666	46579724	SYT15_intron_1	intron	protein_coding	chr10	46579176	46580162
chr10	46580215	46580265	SYT15_3	CDS	protein_coding	chr10	46580163	46580368
chr10	46582882	46583567	SYT15_intron_4	intron	protein_coding	chr10	46582192	46583730
chr10	46585083	46585528	SYT15_intron_6	intron	protein_coding	chr10	46584616	46585596
chr10	46586999	46587503	SYT15_intron_7	intron	protein_coding	chr10	46585778	46587503
chr10	46587504	46587647	SYT15_9	CDS	protein_coding	chr10	46587504	46587647
chr10	46587647	46587886	SYT15_UTR_3	three_prime_UTR	protein_coding	chr10	46587647	46592062
chr10	46588812	46588840	SYT15_UTR_3	three_prime_UTR	protein_coding	chr10	46587647	46592062
chr10	46589058	46590341	SYT15_UTR_3	three_prime_UTR	protein_coding	chr10	46587647	46592062
chr10	46590496	46590544	SYT15_UTR_3	three_prime_UTR	protein_coding	chr10	46587647	46592062
chr10	46592573	46592772	SYT15_intron_8	intron	protein_coding	chr10	46592063	46593987
chr10	46592824	46592848	SYT15_intron_8	intron	protein_coding	chr10	46592063	46593987
chr10	46599218	46599245	AL356056.1_intron_1	intron	lincRNA	chr10	46598041	46601907
chr10	46599435	46599460	AL356056.1_intron_1	intron	lincRNA	chr10	46598041	46601907
chr10	46600327	46600423	AL356056.1_intron_1	intron	lincRNA	chr10	46598041	46601907
chr10	46600641	46600682	AL356056.1_intron_1	intron	lincRNA	chr10	46598041	46601907
chr10	46603516	46603549	AL356056.1_intron_2	intron	lincRNA	chr10	46602516	46605207
chr10	46604897	46604944	AL356056.1_intron_2	intron	lincRNA	chr10	46602516	46605207
chr10	46605133	46605207	AL356056.1_intron_2	intron	lincRNA	chr10	46602516	46605207
chr10	46605208	46605641	AL356056.1_3	exon	lincRNA	chr10	46605208	46605641
chr10	46607655	46607687	AL356056.1_4	exon	lincRNA	chr10	46607375	46607769
chr10	46607929	46607957	AL356056.1_intron_4	intron	lincRNA	chr10	46607770	46609090
chr10	46609376	46609430	AL356056.1_intron_5	intron	lincRNA	chr10	46609256	46611119
chr10	46609610	46610524	AL356056.1_intron_5	intron	lincRNA	chr10	46609256	46611119
chr10	46610547	46611119	AL356056.1_intron_5	intron	lincRNA	chr10	46609256	46611119
chr10	46611120	46611757	AL356056.1_6	exon	lincRNA	chr10	46611120	46612154
chr10	46611779	46611844	AL356056.1_6	exon	lincRNA	chr10	46611120	46612154
chr10	46610474	46610524	FAM35BP_1	exon	transcribed_unprocessed_pseudogene	chr10	46610474	46611449
chr10	46610547	46611449	FAM35BP_1	exon	transcribed_unprocessed_pseudogene	chr10	46610474	46611449
chr10	46611450	46611757	FAM35BP_intron_1	intron	transcribed_unprocessed_pseudogene	chr10	46611450	46614728
chr10	46611779	46611844	FAM35BP_intron_1	intron	transcribed_unprocessed_pseudogene	chr10	46611450	46614728
chr10	46612373	46612414	FAM35BP_intron_1	intron	transcribed_unprocessed_pseudogene	chr10	46611450	46614728
chr10	46612630	46612771	FAM35BP_intron_1	intron	transcribed_unprocessed_pseudogene	chr10	46611450	46614728
chr10	46612802	46614087	FAM35BP_intron_1	intron	transcribed_unprocessed_pseudogene	chr10	46611450	46614728
chr10	46614211	46614329	FAM35BP_intron_1	intron	transcribed_unprocessed_pseudogene	chr10	46611450	46614728
chr10	46614551	46614634	FAM35BP_intron_1	intron	transcribed_unprocessed_pseudogene	chr10	46611450	46614728
chr10	46614967	46615102	FAM35BP_intron_2	intron	transcribed_unprocessed_pseudogene	chr10	46614846	46621604
chr10	46615136	46615790	FAM35BP_intron_2	intron	transcribed_unprocessed_pseudogene	chr10	46614846	46621604
chr10	46615960	46616025	FAM35BP_intron_2	intron	transcribed_unprocessed_pseudogene	chr10	46614846	46621604
chr10	46616212	46616242	FAM35BP_intron_2	intron	transcribed_unprocessed_pseudogene	chr10	46614846	46621604
chr10	46618123	46618148	FAM35BP_intron_2	intron	transcribed_unprocessed_pseudogene	chr10	46614846	46621604
chr10	46622719	46623465	FAM35BP_intron_3	intron	transcribed_unprocessed_pseudogene	chr10	46621835	46625805
chr10	46624454	46624832	FAM35BP_intron_3	intron	transcribed_unprocessed_pseudogene	chr10	46621835	46625805
chr10	46625806	46625845	FAM35BP_4	exon	transcribed_unprocessed_pseudogene	chr10	46625806	46626013
chr10	46626068	46627261	FAM35BP_intron_4	intron	transcribed_unprocessed_pseudogene	chr10	46626014	46630951
chr10	46627366	46628628	FAM35BP_intron_4	intron	transcribed_unprocessed_pseudogene	chr10	46626014	46630951
chr10	46628667	46629723	FAM35BP_intron_4	intron	transcribed_unprocessed_pseudogene	chr10	46626014	46630951
chr10	46649171	46649594	FAM35BP_intron_8	intron	transcribed_unprocessed_pseudogene	chr10	46645284	46650445
chr10	46649171	46649276	RN7SL248P_1	exon	misc_RNA	chr10	46648948	46649276
chr10	46757044	46757150	CTSLP2_3	exon	transcribed_unprocessed_pseudogene	chr10	46756990	46757150
chr10	46757151	46757412	CTSLP2_intron_3	intron	transcribed_unprocessed_pseudogene	chr10	46757151	46758076
chr10	46821656	46821715	AGAP13P_intron_2	intron	unprocessed_pseudogene	chr10	46819537	46822176
chr10	46828022	46828498	AGAP13P_intron_3	intron	unprocessed_pseudogene	chr10	46822213	46832439
chr10	46828656	46828727	AGAP13P_intron_3	intron	unprocessed_pseudogene	chr10	46822213	46832439
chr10	46882617	46882641	FRMPD2B_intron_6	intron	unprocessed_pseudogene	chr10	46880879	46883182
chr10	46884434	46884541	FRMPD2B_intron_7	intron	unprocessed_pseudogene	chr10	46883283	46888213
chr10	46911736	46911779	PTPN20_intron_1	intron	protein_coding	chr10	46911502	46911779
chr10	46911780	46911842	PTPN20_UTR_2	five_prime_UTR	protein_coding	chr10	46911780	46911842
chr10	46911843	46912241	PTPN20_intron_2	intron	protein_coding	chr10	46911843	46925996
chr10	46912457	46912497	PTPN20_intron_2	intron	protein_coding	chr10	46911843	46925996
chr10	46912681	46912749	PTPN20_intron_2	intron	protein_coding	chr10	46911843	46925996
chr10	46912926	46915798	PTPN20_intron_2	intron	protein_coding	chr10	46911843	46925996
chr10	46915906	46916846	PTPN20_intron_2	intron	protein_coding	chr10	46911843	46925996
chr10	46917063	46917092	PTPN20_intron_2	intron	protein_coding	chr10	46911843	46925996
chr10	46917624	46917651	PTPN20_intron_2	intron	protein_coding	chr10	46911843	46925996
chr10	46917861	46918280	PTPN20_intron_2	intron	protein_coding	chr10	46911843	46925996
chr10	46919729	46920162	PTPN20_intron_2	intron	protein_coding	chr10	46911843	46925996
chr10	46921056	46921084	PTPN20_intron_2	intron	protein_coding	chr10	46911843	46925996
chr10	46928948	46929061	PTPN20_intron_3	intron	protein_coding	chr10	46926128	46932375
chr10	46938485	46938656	PTPN20_intron_4	intron	protein_coding	chr10	46932534	46940580
chr10	46942050	46942652	PTPN20_intron_5	intron	protein_coding	chr10	46940718	46943916
chr10	46942881	46942916	PTPN20_intron_5	intron	protein_coding	chr10	46940718	46943916
chr10	46943343	46943916	PTPN20_intron_5	intron	protein_coding	chr10	46940718	46943916
chr10	46943917	46944015	PTPN20_UTR_6	five_prime_UTR	protein_coding	chr10	46943917	46944015
chr10	46944016	46944153	PTPN20_intron_6	intron	protein_coding	chr10	46944016	46946561
chr10	46946052	46946285	PTPN20_intron_6	intron	protein_coding	chr10	46944016	46946561
chr10	46946479	46946506	PTPN20_intron_6	intron	protein_coding	chr10	46944016	46946561
chr10	46955551	46955574	PTPN20_intron_7	intron	protein_coding	chr10	46946676	46964984
chr10	46955799	46956078	PTPN20_intron_7	intron	protein_coding	chr10	46946676	46964984
chr10	46956308	46956337	PTPN20_intron_7	intron	protein_coding	chr10	46946676	46964984
chr10	46956789	46956855	PTPN20_intron_7	intron	protein_coding	chr10	46946676	46964984
chr10	46957956	46958494	PTPN20_intron_7	intron	protein_coding	chr10	46946676	46964984
chr10	46959857	46959892	PTPN20_intron_7	intron	protein_coding	chr10	46946676	46964984
chr10	46961091	46963274	PTPN20_intron_7	intron	protein_coding	chr10	46946676	46964984
chr10	46964939	46964984	PTPN20_intron_7	intron	protein_coding	chr10	46946676	46964984
chr10	46956528	46956552	PTPN20_intron_7	intron	protein_coding	chr10	46946676	46964984
chr10	46964985	46965137	PTPN20_2	CDS	protein_coding	chr10	46964985	46965137
chr10	46965138	46965826	PTPN20_intron_8	intron	protein_coding	chr10	46965138	46967955
chr10	46966958	46967003	PTPN20_intron_8	intron	protein_coding	chr10	46965138	46967955
chr10	46969152	46970258	PTPN20_intron_9	intron	protein_coding	chr10	46968048	46984228
[truncated: 2,375,403 more chars]
