# Supplementary material for: Systematic analysis of dark and camouflaged genes reveals disease-relevant genes hiding in plain sight
Source: Genome Biol. 2019 May 20;20:97. doi: 10.1186/s13059-019-1707-2 (PMC6526621; doi:10.1186/s13059-019-1707-2)
Supplement: Supplementary file 19 — IlluminaRL250 percent camouflaged genes in hg38. (TXT 142 kb) [file 13059_2019_1707_MOESM19_ESM.txt]

# This table shows what percentage of genes are camo, stratefied by genebody element
# gene_name : Ensembl gene name
# biotype : GENCODE biotype of gene
# biotype : percent of CDS bases that are camo within gene (non protein-coding genes will have value of -1)
# perc_UTR : percent of UTR bases that are camo within gene (non protein-coding genes will have value of -1(
# perc_exon : percent of exonic bases that are camo
# perc_intron : percent of intronic bases that are camo
# perc_total : percent of total gene that is camo
gene_name	biotype	perc_CDS	perc_UTR	perc_exon	perc_intron	perc_total
DDX11L1	pseudogene	-1.000000	-1.000000	24.913495	47.750000	32.086614
WASH7P	pseudogene	-1.000000	-1.000000	9.703704	48.637286	45.114071
MIR1302-2HG	lincRNA	-1.000000	-1.000000	53.039216	42.372881	49.324759
FAM138A	lincRNA	-1.000000	-1.000000	100.000000	100.000000	99.869024
OR4F5	protein coding	0.000000	8.612440	5.502484	0.000000	2.335388
AL627309.1	lincRNA	-1.000000	-1.000000	0.000000	5.094493	4.665976
CICP27	pseudogene	-1.000000	-1.000000	13.854631	-1.000000	13.854631
AL627309.6	pseudogene	-1.000000	-1.000000	3.183024	-1.000000	3.183024
AL627309.5	other	-1.000000	-1.000000	96.851792	75.557763	79.615907
AL627309.4	lincRNA	-1.000000	-1.000000	90.570175	100.000000	96.014829
FO538757.1	pseudogene	-1.000000	-1.000000	17.478510	24.384966	23.415735
AP006222.1	pseudogene	-1.000000	-1.000000	19.603551	4.145205	5.394973
AL732372.1	lincRNA	-1.000000	-1.000000	35.740402	37.379039	37.123002
WBP1LP7	pseudogene	-1.000000	-1.000000	100.000000	-1.000000	100.000000
OR4F29	protein coding	100.000000	65.454545	98.088531	-1.000000	98.088531
CICP7	pseudogene	-1.000000	-1.000000	93.012924	100.000000	93.832442
AC114498.1	lincRNA	-1.000000	-1.000000	15.772871	3.260034	4.384368
OR4F16	protein coding	100.000000	65.454545	98.088531	-1.000000	98.088531
CICP3	pseudogene	-1.000000	-1.000000	4.726976	76.901408	13.874066
MMP23B	protein coding	39.303136	0.000000	33.853541	14.949037	22.001263
CDK11B	protein coding	0.000000	0.000000	0.000000	2.128816	1.812066
MMP23A	pseudogene	-1.000000	-1.000000	36.909449	39.532020	37.989130
CDK11A	protein coding	0.000000	0.000000	0.000000	2.353519	1.995925
PRAMEF10	protein coding	0.000000	0.000000	0.000000	7.154006	5.117231
PRAMEF7	protein coding	39.649123	41.452991	39.903556	31.671953	35.149793
PRAMEF29P	pseudogene	-1.000000	-1.000000	48.769772	44.164038	46.676231
PRAMEF6	protein coding	35.429769	0.000000	28.435222	56.375564	50.856390
PRAMEF27	protein coding	0.000000	0.000000	0.000000	21.099670	15.481112
HNRNPCL3	protein coding	17.800454	0.000000	13.687881	0.000000	11.544118
PRAMEF25	protein coding	100.000000	69.166667	92.279604	53.405658	61.453242
PRAMEF34P	pseudogene	-1.000000	-1.000000	99.930844	100.000000	99.820917
PRAMEF36P	pseudogene	-1.000000	-1.000000	99.586492	100.000000	99.642474
PRAMEF26	protein coding	100.000000	77.882353	94.951665	74.961449	80.172902
HNRNPCL4	protein coding	17.820658	-1.000000	17.820658	-1.000000	17.820658
PRAMEF9	protein coding	40.501044	60.941176	45.166488	21.124295	27.493223
PRAMEF5	protein coding	77.917540	0.000000	64.863293	56.771045	58.261920
PRAMEF32P	pseudogene	-1.000000	-1.000000	53.514527	43.768400	48.754789
PRAMEF8	protein coding	39.649123	18.982387	34.194215	31.816113	32.882339
PRAMEF33	protein coding	0.000000	0.000000	0.000000	7.152146	5.122951
NBPF1	protein coding	2.807018	0.000000	1.618614	0.801222	0.893781
AL137798.2	lincRNA	-1.000000	-1.000000	88.357843	35.104326	39.182715
RNU1-3	snRNA	-1.000000	-1.000000	100.000000	-1.000000	100.000000
ESPNP	pseudogene	-1.000000	-1.000000	0.000000	1.127731	1.017734
AL021920.1	lincRNA	-1.000000	-1.000000	0.000000	9.178346	8.250988
AL021920.3	lincRNA	-1.000000	-1.000000	88.141809	35.090040	39.160642
CROCC	protein coding	0.000000	0.000000	0.000000	0.000000	1.648862
CLIC4	protein coding	0.000000	0.000000	0.000000	0.772629	0.738630
RSRP1	protein coding	0.000000	0.000000	0.000000	4.491627	4.351088
RHD	protein coding	0.000000	0.000000	0.000000	7.015819	6.638875
RHCE	protein coding	0.000000	0.000000	0.000000	5.158809	4.993892
BMP8A	protein coding	0.000000	0.000000	0.000000	0.684343	0.650354
BMP8B	protein coding	0.000000	0.000000	0.000000	0.830664	0.703936
CYP4Z2P	pseudogene	-1.000000	-1.000000	2.817783	2.350914	2.363015
CYP4Z1	protein coding	2.964427	0.000000	2.362205	2.678717	2.665696
SKINT1L	pseudogene	-1.000000	-1.000000	0.000000	0.077099	0.075287
FYB2	protein coding	0.000000	0.000000	0.000000	0.035936	0.034691
DOCK7	protein coding	0.000000	0.000000	0.000000	0.052822	0.050412
LEPR	protein coding	0.000000	0.000000	0.000000	0.182949	0.173829
AL033530.1	lincRNA	-1.000000	-1.000000	0.000000	0.290714	0.287606
ZRANB2-AS2	other	-1.000000	-1.000000	0.000000	0.052351	0.051388
NEGR1	protein coding	0.000000	0.000000	0.000000	0.085032	0.083785
SLC44A5	protein coding	0.000000	0.000000	0.000000	0.037736	0.037165
AC104454.2	lincRNA	-1.000000	-1.000000	0.000000	13.484267	13.259377
COL24A1	protein coding	0.000000	0.000000	0.000000	0.228181	0.224451
BCAR3	protein coding	0.000000	0.000000	0.000000	0.028444	0.028034
AMY2A	protein coding	18.880208	0.000000	15.409139	16.103014	15.921507
AMY1A	protein coding	83.984375	72.631579	80.226481	63.360207	67.389896
AMY1B	protein coding	85.481771	72.631579	81.228223	81.459623	81.208851
AMYP1	pseudogene	-1.000000	-1.000000	28.375734	22.252640	23.227066
AMY1C	protein coding	78.190104	33.684211	75.597793	69.585531	70.618059
NBPF4	protein coding	48.153693	0.000000	37.330754	50.405517	48.707811
AL359258.1	lincRNA	-1.000000	-1.000000	100.000000	41.184697	52.853598
SLC25A24P1	pseudogene	-1.000000	-1.000000	26.049973	43.443625	42.934833
NBPF5P	pseudogene	-1.000000	-1.000000	51.900312	87.626300	85.950366
SLC25A24P2	pseudogene	-1.000000	-1.000000	68.958743	79.406684	79.264624
AL390038.1	lincRNA	-1.000000	-1.000000	99.959677	41.176471	52.837135
NBPF6	protein coding	50.099800	0.000000	38.839458	44.860536	44.049228
GSTM2	protein coding	0.000000	0.000000	0.000000	1.265314	1.136555
MAGI3	protein coding	0.000000	0.000000	0.000000	0.770317	0.752099
NOTCH2	protein coding	0.000000	8.062403	4.212033	3.207965	3.310496
RNU6-465P	snRNA	-1.000000	-1.000000	100.000000	-1.000000	100.000000
AC244669.2	pseudogene	-1.000000	-1.000000	27.582160	35.623865	35.568335
AC244669.1	pseudogene	-1.000000	-1.000000	35.714286	50.930933	50.700994
NBPF8	pseudogene	-1.000000	-1.000000	10.302120	29.605137	26.282419
AC241952.1	pseudogene	-1.000000	-1.000000	2.271468	22.180704	21.323470
NBPF26	protein coding	6.455224	15.129812	11.275079	9.175571	9.279675
LINC00623	lincRNA	-1.000000	-1.000000	0.000000	3.669754	3.590027
AC241377.2	pseudogene	-1.000000	-1.000000	0.000000	0.595549	0.583678
FAM72B	protein coding	0.000000	0.000000	0.000000	1.113440	0.950092
SRGAP2C	protein coding	7.987471	12.588593	11.772872	3.504639	3.791608
EMBP1	pseudogene	-1.000000	-1.000000	0.000000	1.183102	1.085638
AC242852.1	pseudogene	-1.000000	-1.000000	100.000000	-1.000000	100.000000
AC242852.2	pseudogene	-1.000000	-1.000000	8.582503	26.719129	25.696032
AC239859.5	pseudogene	-1.000000	-1.000000	43.135662	20.370830	21.128749
NKAIN1P1	pseudogene	-1.000000	-1.000000	37.349398	-1.000000	37.349398
AC239859.3	lincRNA	-1.000000	-1.000000	18.918919	12.691466	14.716981
AC239800.3	lincRNA	-1.000000	-1.000000	50.438764	0.916936	37.503522
AC239798.1	pseudogene	-1.000000	-1.000000	0.000000	3.174603	2.914767
FCGR1CP	pseudogene	-1.000000	-1.000000	0.000000	5.179179	4.509223
FAM72C	protein coding	13.414634	43.690350	38.283972	14.056927	17.402566
SRGAP2D	pseudogene	-1.000000	-1.000000	21.470588	13.763268	13.849008
IGKV1OR1-1	pseudogene	-1.000000	-1.000000	100.000000	100.000000	100.000000
AC244015.1	pseudogene	-1.000000	-1.000000	100.000000	-1.000000	100.000000
AC244015.2	pseudogene	-1.000000	-1.000000	100.000000	87.164229	87.916249
AC245595.1	lincRNA	-1.000000	-1.000000	100.000000	93.771750	93.997764
RNA5SP529	rRNA	-1.000000	-1.000000	100.000000	-1.000000	100.000000
AC245595.2	pseudogene	-1.000000	-1.000000	98.237288	94.867458	95.044606
PPIAL4E	protein coding	100.000000	56.747405	84.056122	-1.000000	84.056122
AC246785.1	pseudogene	-1.000000	-1.000000	0.000000	14.472362	12.771619
PPIAL4F	protein coding	100.000000	100.000000	100.000000	-1.000000	100.000000
LINC01632	lincRNA	-1.000000	-1.000000	62.579957	50.688686	51.403162
FP700111.1	lincRNA	-1.000000	-1.000000	40.143942	39.035736	39.045923
RNA5SP59	rRNA	-1.000000	-1.000000	100.000000	-1.000000	100.000000
FP700111.2	pseudogene	-1.000000	-1.000000	100.000000	88.551518	89.230193
SRGAP2B	protein coding	17.149569	43.079555	38.430216	9.039245	10.044991
FAM72D	protein coding	21.111111	29.599178	28.005008	11.956065	14.254911
AC241585.4	pseudogene	-1.000000	-1.000000	0.000000	5.483368	5.030397
AC241585.2	pseudogene	-1.000000	-1.000000	26.040555	2.753283	4.438115
NBPF20	protein coding	72.909006	7.976220	59.108139	69.563597	67.716046
AC239860.2	pseudogene	-1.000000	-1.000000	57.620818	91.816143	83.748925
AC239860.1	pseudogene	-1.000000	-1.000000	0.000000	1.237576	1.099853
RNU6-1071P	snRNA	-1.000000	-1.000000	100.000000	-1.000000	100.000000
NUDT4P2	pseudogene	-1.000000	-1.000000	100.000000	-1.000000	100.000000
AC245407.3	pseudogene	-1.000000	-1.000000	0.000000	9.703779	7.883817
AC245407.2	lincRNA	-1.000000	-1.000000	48.403626	61.843218	58.679978
HYDIN2	pseudogene	-1.000000	-1.000000	1.420455	0.881572	0.902904
NBPF12	protein coding	1.299085	2.111226	1.732912	1.049544	1.134742
PDE4DIPP1	pseudogene	-1.000000	-1.000000	9.451220	8.137634	8.287542
NBPF11	protein coding	0.000000	2.416028	1.396934	0.272793	0.403771
AC239809.3	lincRNA	-1.000000	-1.000000	14.251161	7.001112	7.782962
AC239803.1	lincRNA	-1.000000	-1.000000	0.000000	2.969697	2.624639
NBPF14	protein coding	12.207213	2.224419	8.873298	13.954548	13.527358
RNU6-1171P	snRNA	-1.000000	-1.000000	100.000000	-1.000000	100.000000
NUDT4B	protein coding	99.816850	0.000000	45.228216	-1.000000	45.228216
AC245389.2	pseudogene	-1.000000	-1.000000	99.304348	100.000000	99.916346
PDE4DIP	protein coding	5.756033	3.357532	4.438017	14.173694	12.454968
RN7SKP88	other	-1.000000	-1.000000	100.000000	-1.000000	100.000000
NBPF9	protein coding	0.000000	0.049116	0.031148	0.174204	0.157468
AC239804.2	pseudogene	-1.000000	-1.000000	0.000000	0.976387	0.927855
AC245297.3	lincRNA	-1.000000	-1.000000	0.000000	10.343376	10.158552
AC245297.1	pseudogene	-1.000000	-1.000000	41.309013	24.065930	24.194278
AC245297.2	lincRNA	-1.000000	-1.000000	7.978723	-1.000000	7.978723
RF00100	other	-1.000000	-1.000000	100.000000	-1.000000	100.000000
AC242843.1	pseudogene	-1.000000	-1.000000	99.825175	100.000000	99.941427
NBPF19	protein coding	62.151141	22.629606	39.139693	27.708578	28.994558
AC243772.3	pseudogene	-1.000000	-1.000000	0.000000	4.699287	4.476729
FCGR1A	protein coding	0.000000	0.000000	0.000000	5.406467	4.194171
HIST2H2BF	protein coding	0.000000	0.000000	0.000000	1.521571	1.391322
HIST2H4A	protein coding	100.000000	100.000000	100.000000	-1.000000	18.401801
HIST2H3C	protein coding	100.000000	99.919614	99.939577	-1.000000	99.939577
HIST2H2AA3	protein coding	100.000000	100.000000	100.000000	-1.000000	100.000000
HIST2H2BD	pseudogene	-1.000000	-1.000000	6.300813	-1.000000	6.300813
HIST2H2BC	pseudogene	-1.000000	-1.000000	5.354059	-1.000000	5.354059
HIST2H2AA4	protein coding	100.000000	91.176471	97.335702	-1.000000	97.335702
HIST2H3A	protein coding	100.000000	99.919614	99.939577	-1.000000	99.939577
HIST2H4B	protein coding	100.000000	29.878049	49.204947	-1.000000	10.956036
HORMAD1	protein coding	0.000000	0.000000	0.000000	0.956755	0.876117
MTX1	protein coding	26.504298	0.000000	22.671569	3.535499	9.619512
GBAP1	pseudogene	-1.000000	-1.000000	25.223822	1.145142	5.690758
MTX1P1	pseudogene	-1.000000	-1.000000	44.205496	4.918033	14.716418
GBA	protein coding	7.235495	51.866029	25.816733	1.633182	7.553430
IQGAP3	protein coding	0.000000	0.000000	0.000000	0.893509	0.777559
AL592295.3	lincRNA	-1.000000	-1.000000	6.264501	1.957913	2.014483
FCGR2C	pseudogene	-1.000000	14.092954	6.007973	8.323310	7.984212
FCGR2B	protein coding	9.324759	7.866109	8.505639	13.168724	12.516928
RASAL2	protein coding	0.000000	0.000000	0.000000	0.046173	0.044358
RALGPS2	protein coding	0.000000	0.000000	0.000000	0.100182	0.096088
XPR1	protein coding	0.000000	0.000000	0.000000	0.335541	0.324496
ERVMER61-1	lincRNA	-1.000000	-1.000000	0.000000	0.196291	0.193044
AL357793.1	lincRNA	-1.000000	-1.000000	0.000000	0.653581	0.648096
DENND1B	protein coding	0.000000	0.000000	0.000000	0.399024	0.384945
LINC01221	lincRNA	-1.000000	-1.000000	0.000000	0.430452	0.425729
INAVA	protein coding	0.000000	8.077053	4.920733	0.000000	0.968121
FAM72A	protein coding	0.000000	8.678370	7.239569	3.297165	4.019742
SRGAP2	protein coding	3.219697	0.000000	1.124463	1.685471	1.666424
CR1	protein coding	20.438737	0.000000	15.353698	20.466314	20.103971
AL670729.3	lincRNA	-1.000000	-1.000000	0.000000	14.984709	5.432373
RNA5S1	rRNA	-1.000000	-1.000000	100.000000	-1.000000	100.000000
RNA5S2	rRNA	-1.000000	-1.000000	100.000000	-1.000000	100.000000
RNA5S3	rRNA	-1.000000	-1.000000	100.000000	-1.000000	100.000000
RNA5S4	rRNA	-1.000000	-1.000000	100.000000	-1.000000	100.000000
RNA5S5	rRNA	-1.000000	-1.000000	100.000000	-1.000000	100.000000
RNA5S6	rRNA	-1.000000	-1.000000	75.423729	-1.000000	75.423729
RNA5S7	rRNA	-1.000000	-1.000000	100.000000	-1.000000	100.000000
RNA5S8	rRNA	-1.000000	-1.000000	100.000000	-1.000000	100.000000
RNA5S10	rRNA	-1.000000	-1.000000	100.000000	-1.000000	100.000000
RNA5S11	rRNA	-1.000000	-1.000000	75.423729	-1.000000	75.423729
RNA5S12	rRNA	-1.000000	-1.000000	95.762712	-1.000000	95.762712
RNA5S13	rRNA	-1.000000	-1.000000	100.000000	-1.000000	100.000000
RNA5S14	rRNA	-1.000000	-1.000000	100.000000	-1.000000	100.000000
RNA5S15	rRNA	-1.000000	-1.000000	100.000000	-1.000000	100.000000
RNA5S16	rRNA	-1.000000	-1.000000	100.000000	-1.000000	100.000000
RNA5S17	rRNA	-1.000000	-1.000000	100.000000	-1.000000	100.000000
RYR2	protein coding	0.000000	0.000000	0.000000	0.016130	0.015787
SEPT14P21	pseudogene	-1.000000	-1.000000	0.000000	7.229879	6.759015
LINC01347	pseudogene	-1.000000	-1.000000	3.802083	4.826408	4.740630
ZNF124	protein coding	2.788104	0.060735	0.732433	3.061627	2.859655
OR2T2	protein coding	0.000000	23.335944	16.888637	8.400719	11.328699
OR2T5	protein coding	-1.000000	32.171157	32.171157	-1.000000	32.171157
OR2T29	protein coding	63.502110	12.440758	30.804249	0.000000	13.856655
OR2T35	protein coding	0.000000	30.040323	20.162382	9.406439	12.967944
AC215217.1	lincRNA	-1.000000	-1.000000	0.000000	13.492823	11.357229
AL713922.1	pseudogene	-1.000000	-1.000000	5.495979	0.000000	1.887661
AL355303.1	lincRNA	-1.000000	-1.000000	0.000000	6.193380	6.048193
MALRD1	protein coding	0.000000	0.000000	0.000000	0.004276	0.003910
ANKRD30A	protein coding	9.491216	0.000000	8.519353	4.478284	4.553214
IGKV1OR10-1	pseudogene	-1.000000	-1.000000	22.865854	0.000000	16.592920
PABPC1P8	pseudogene	-1.000000	-1.000000	23.980815	-1.000000	23.980815
WASHC2C	protein coding	0.000000	0.000000	0.000000	0.864005	0.801387
PARGP1	pseudogene	-1.000000	-1.000000	0.000000	1.495337	1.458568
AGAP7P	pseudogene	-1.000000	-1.000000	0.000000	1.403723	1.269724
AGAP14P	pseudogene	-1.000000	-1.000000	0.000000	0.818870	0.739879
ANXA8L1	protein coding	13.661202	0.000000	6.893382	21.957160	19.898496
NPY4R	protein coding	0.000000	7.496977	3.171355	29.188806	18.527813
SYT15	protein coding	9.255663	23.710167	20.434209	10.555738	14.765605
AL356056.1	lincRNA	-1.000000	-1.000000	16.811910	2.867852	5.563360
FAM35BP	pseudogene	-1.000000	-1.000000	14.449480	8.029854	8.608698
RN7SL248P	other	-1.000000	-1.000000	9.146341	-1.000000	9.146341
AGAP13P	pseudogene	-1.000000	-1.000000	0.000000	1.853515	1.810777
PTPN20	protein coding	36.905966	0.000000	11.043873	7.326735	7.446318
ANXA8	protein coding	13.123360	0.000000	3.772636	15.443089	13.493916
AGAP9	protein coding	0.000000	0.000000	0.000000	5.205324	4.631840
RNA5SP312	rRNA	-1.000000	-1.000000	100.000000	-1.000000	100.000000
FAM35DP	pseudogene	-1.000000	-1.000000	0.000000	7.028208	6.557981
FO681492.1	protein coding	9.681787	30.879447	25.212670	13.395465	18.510371
AC245041.2	lincRNA	-1.000000	-1.000000	0.000000	1.815230	1.761631
NPY4R2	protein coding	0.000000	59.250302	25.063939	34.819533	30.825496
AGAP12P	pseudogene	-1.000000	-1.000000	0.000000	5.213393	4.635457
RNA5SP315	rRNA	-1.000000	-1.000000	100.000000	-1.000000	100.000000
PTPN20CP	pseudogene	-1.000000	-1.000000	39.717084	11.837834	12.299853
PARG	protein coding	0.000000	0.000000	0.000000	1.166667	1.133461
AGAP6	protein coding	0.000000	0.000000	0.000000	1.281337	1.137447
WASHC2A	protein coding	0.000000	0.000000	0.000000	0.871132	0.803133
ASAH2	protein coding	0.000000	0.000000	0.000000	1.970209	1.762061
ASAH2B	protein coding	0.000000	0.000000	0.000000	8.200198	1.503038
AGAP5	protein coding	0.000000	0.000000	0.000000	0.711575	0.628299
NUTM2B	protein coding	0.000000	24.116743	12.364639	2.845465	7.063035
NUTM2E	protein coding	0.708144	20.400729	9.657837	6.388039	7.626050
NRG3	protein coding	0.000000	0.000000	0.000000	0.002438	0.002428
NUTM2A	protein coding	1.793722	24.116424	12.359772	3.299293	7.312391
AL359385.1	pseudogene	-1.000000	-1.000000	0.000000	19.690835	17.341977
HPSE2	protein coding	0.000000	0.000000	0.000000	0.321176	0.319344
ABCC2	protein coding	0.000000	0.000000	0.000000	0.268469	0.244745
ACSL5	protein coding	0.000000	0.000000	0.000000	0.103103	0.095655
DMBT1	protein coding	23.712151	0.000000	22.410803	21.455755	21.520145
DUX4L28	pseudogene	-1.000000	-1.000000	66.912851	-1.000000	66.912851
DUX4L25	pseudogene	-1.000000	-1.000000	100.000000	-1.000000	100.000000
DUX4L24	pseudogene	-1.000000	-1.000000	100.000000	-1.000000	100.000000
DUX4L23	pseudogene	-1.000000	-1.000000	100.000000	-1.000000	100.000000
DUX4L22	pseudogene	-1.000000	-1.000000	100.000000	-1.000000	100.000000
DUX4L21	pseudogene	-1.000000	-1.000000	100.000000	-1.000000	100.000000
DUX4L20	pseudogene	-1.000000	-1.000000	100.000000	-1.000000	100.000000
DUX4L29	pseudogene	-1.000000	-1.000000	99.705015	-1.000000	99.705015
DUX4L10	pseudogene	-1.000000	-1.000000	100.000000	-1.000000	100.000000
DUX4L11	pseudogene	-1.000000	-1.000000	100.000000	-1.000000	100.000000
DUX4L12	pseudogene	-1.000000	-1.000000	100.000000	-1.000000	100.000000
DUX4L13	pseudogene	-1.000000	-1.000000	100.000000	-1.000000	100.000000
DUX4L14	pseudogene	-1.000000	-1.000000	100.000000	-1.000000	100.000000
DUX4L15	pseudogene	-1.000000	-1.000000	100.000000	-1.000000	100.000000
RPL23AP60	pseudogene	-1.000000	-1.000000	100.000000	-1.000000	100.000000
BX322534.1	pseudogene	-1.000000	-1.000000	100.000000	-1.000000	100.000000
WBP1LP10	pseudogene	-1.000000	-1.000000	99.724518	-1.000000	99.724518
OR4F2P	pseudogene	-1.000000	-1.000000	3.735326	-1.000000	3.735326
AC069287.1	lincRNA	-1.000000	-1.000000	0.000000	18.263571	17.237654
LINC01001	lincRNA	-1.000000	-1.000000	0.889587	13.144992	9.356867
BET1L	protein coding	0.000000	0.000000	0.000000	4.776832	4.343659
MRPL23	protein coding	0.000000	0.419580	0.181269	0.000000	0.008055
H19	other	-1.000000	-1.000000	51.322751	0.000000	21.576104
RF01972	other	-1.000000	-1.000000	100.000000	-1.000000	100.000000
RF01973	other	-1.000000	-1.000000	100.000000	-1.000000	100.000000
DCDC1	protein coding	0.000000	0.000000	0.000000	0.043968	0.040598
CCDC73	protein coding	0.000000	0.000000	0.000000	0.014628	0.014032
LRRC4C	protein coding	0.000000	0.000000	0.000000	0.008803	0.008770
AC027369.6	pseudogene	-1.000000	-1.000000	70.322581	89.002863	85.602809
AC027369.3	pseudogene	-1.000000	-1.000000	50.350783	67.485359	64.385570
AC027369.4	pseudogene	-1.000000	-1.000000	100.000000	100.000000	100.000000
AC136759.1	pseudogene	-1.000000	-1.000000	0.000000	0.038478	0.038114
AC024405.2	pseudogene	-1.000000	-1.000000	0.000000	0.617778	0.599722
OR9Q1	protein coding	0.000000	0.000000	0.000000	0.538507	0.530003
AP004247.2	lincRNA	-1.000000	-1.000000	0.000000	5.915234	5.215872
MS4A13	protein coding	0.000000	0.000000	0.000000	0.388312	0.369855
PGA3	protein coding	14.771049	0.000000	6.234414	12.240185	10.162394
PGA5	protein coding	14.771049	0.000000	9.298001	9.649229	9.561791
DDB1	protein coding	0.000000	0.000000	0.000000	0.000000	0.447329
TKFC	protein coding	0.000000	0.000000	0.000000	1.332873	0.960916
KDM2A	protein coding	0.000000	0.000000	0.000000	0.113025	0.106614
TENM4	protein coding	0.000000	0.000000	0.000000	0.386598	0.379512
DLG2	protein coding	0.000000	0.000000	0.000000	0.064798	0.064430
TMEM135	protein coding	0.000000	0.000000	0.000000	0.069962	0.068902
TRIM64DP	pseudogene	-1.000000	-1.000000	22.222222	14.702249	16.567828
TRIM49	protein coding	0.000000	0.000000	0.000000	3.419488	2.738095
AP004833.1	pseudogene	-1.000000	-1.000000	9.215845	16.341856	15.058480
TRIM53BP	pseudogene	-1.000000	-1.000000	23.851076	18.962186	19.893012
TRIM51BP	pseudogene	-1.000000	-1.000000	54.123711	23.295800	28.564232
TRIM64B	protein coding	0.000000	10.313901	5.133929	0.000000	2.048998
AP005435.2	pseudogene	-1.000000	-1.000000	20.882852	3.448276	7.352381
AP005435.3	pseudogene	-1.000000	-1.000000	0.000000	99.793246	31.139785
TRIM49D1	protein coding	61.515820	0.000000	38.650023	76.506664	68.721847
TRIM49D2	protein coding	61.515820	0.000000	50.666667	88.414883	81.375708
AP004607.3	pseudogene	-1.000000	-1.000000	0.000000	99.793246	26.979691
AP004607.9	pseudogene	-1.000000	-1.000000	39.047619	-1.000000	39.047619
AP004607.8	pseudogene	-1.000000	-1.000000	0.000000	4.134672	3.467063
TRIM64	protein coding	0.000000	10.298507	5.130112	0.000000	2.051740
TRIM51EP	pseudogene	-1.000000	-1.000000	45.874587	23.828303	27.937916
TRIM53AP	pseudogene	-1.000000	-1.000000	10.823072	34.759243	28.767123
AP004607.6	pseudogene	-1.000000	-1.000000	3.746878	17.272887	14.927536
TRIM49C	protein coding	0.000000	0.000000	0.000000	3.419879	2.738346
TRIM64EP	pseudogene	-1.000000	-1.000000	21.669219	14.950980	16.573971
DEUP1	protein coding	0.000000	0.000000	0.000000	3.313342	3.192156
CNTN5	protein coding	0.000000	0.000000	0.000000	0.058868	0.058523
CWF19L2	protein coding	0.000000	0.000000	0.000000	0.282398	0.275287
AC215219.1	pseudogene	-1.000000	-1.000000	16.079295	41.067893	38.438232
FAM138D	lincRNA	-1.000000	-1.000000	100.000000	0.000000	84.128021
PRMT8	protein coding	0.000000	0.000000	0.000000	1.400937	1.384604
LINC00937	lincRNA	-1.000000	-1.000000	0.000000	0.334283	0.315423
STK38L	protein coding	0.000000	0.000000	0.000000	0.182047	0.169531
AC024940.2	pseudogene	-1.000000	-1.000000	0.000000	0.211055	0.194233
TMEM117	protein coding	0.000000	0.000000	0.000000	0.078782	0.078368
KRT86	protein coding	0.000000	0.000000	0.000000	0.990461	0.950504
KRT81	protein coding	16.600791	0.000000	13.070539	5.928746	8.414873
AC012158.1	pseudogene	-1.000000	-1.000000	0.000000	0.039982	0.039490
C12orf56	protein coding	0.000000	0.000000	0.000000	0.056795	0.054576
AC084032.1	lincRNA	-1.000000	-1.000000	0.000000	0.754091	0.733869
PTPRQ	protein coding	0.000000	0.000000	0.000000	0.173853	0.164693
LINC02391	lincRNA	-1.000000	-1.000000	0.000000	0.277612	0.275681
AC007656.1	lincRNA	-1.000000	-1.000000	0.000000	0.150969	0.150535
AC007424.1	pseudogene	-1.000000	-1.000000	0.000000	1.082240	0.854542
AC007368.1	other	-1.000000	-1.000000	0.000000	1.479836	1.447284
AL356585.3	pseudogene	-1.000000	-1.000000	0.000000	4.029937	3.780832
B3GLCT	protein coding	0.000000	0.000000	0.000000	0.925355	0.895421
LINC02343	lincRNA	-1.000000	-1.000000	0.000000	0.123141	0.122874
LINC00457	lincRNA	-1.000000	-1.000000	0.000000	0.159913	0.159330
RB1	protein coding	0.000000	0.000000	0.000000	0.167282	0.164350
LPAR6	protein coding	0.000000	0.000000	0.000000	1.238845	0.687379
AL158066.1	other	-1.000000	-1.000000	0.000000	0.491622	0.476390
TPTE2P3	pseudogene	-1.000000	-1.000000	0.000000	0.935617	0.917945
PRR20C	protein coding	100.000000	100.000000	100.000000	48.673571	55.233853
PRR20D	protein coding	100.000000	100.000000	100.000000	100.000000	100.000000
PRR20E	protein coding	100.000000	100.000000	100.000000	100.000000	100.000000
AL445989.1	lincRNA	-1.000000	-1.000000	15.346778	5.815972	10.278866
OR7E104P	pseudogene	-1.000000	-1.000000	6.679512	1.263912	2.917893
LINC00393	lincRNA	-1.000000	-1.000000	0.000000	0.011959	0.011926
GPC5	protein coding	0.000000	0.000000	0.000000	0.039140	0.039049
CR383658.2	pseudogene	-1.000000	-1.000000	0.000000	0.866976	0.787354
CR383656.5	pseudogene	-1.000000	-1.000000	0.000000	4.812054	4.714475
MED15P1	pseudogene	-1.000000	-1.000000	13.900590	0.000000	4.300235
AL929601.1	lincRNA	-1.000000	-1.000000	0.000000	0.809717	0.758823
POTEM	protein coding	7.531107	0.000000	6.332599	22.390578	21.375641
AL589182.1	lincRNA	-1.000000	-1.000000	0.000000	13.098500	12.765011
DUXAP9	pseudogene	-1.000000	-1.000000	39.855521	5.978057	8.361534
AL589743.5	lincRNA	-1.000000	-1.000000	24.948931	6.819754	9.445419
AL589743.3	pseudogene	-1.000000	-1.000000	3.826955	1.454168	1.549322
AL589743.2	lincRNA	-1.000000	-1.000000	71.007008	-1.000000	71.007008
AL589743.1	pseudogene	-1.000000	-1.000000	22.528802	7.426391	10.366072
BMS1P17	pseudogene	-1.000000	-1.000000	36.226749	17.402118	18.816568
LINC01297	lincRNA	-1.000000	-1.000000	10.944935	9.624571	9.772801
POTEG	protein coding	0.000000	0.000000	0.000000	21.645518	20.134987
AL512310.11	other	-1.000000	-1.000000	0.000000	1.617673	1.611799
AL512310.8	pseudogene	-1.000000	-1.000000	100.000000	-1.000000	100.000000
OR11H2	protein coding	0.000000	0.000000	0.000000	8.771930	2.100840
SCFD1	protein coding	0.000000	0.000000	0.000000	0.308239	0.300792
NUBPL	protein coding	0.000000	0.000000	0.000000	0.055218	0.054677
AL445363.3	other	-1.000000	-1.000000	64.776119	-1.000000	64.776119
AL445363.1	lincRNA	-1.000000	-1.000000	19.501134	0.644172	6.101547
RNU1-27P	snRNA	-1.000000	-1.000000	100.000000	-1.000000	100.000000
RNU1-28P	snRNA	-1.000000	-1.000000	100.000000	-1.000000	100.000000
SNX6	protein coding	0.000000	27.151561	19.348711	0.000000	1.032002
TMEM260	protein coding	0.000000	0.000000	0.000000	0.022303	0.021571
NRXN3	protein coding	0.000000	0.000000	0.000000	0.033142	0.032864
LINC02296	lincRNA	-1.000000	-1.000000	0.000000	0.114860	0.114570
CATSPERB	protein coding	0.000000	0.000000	0.000000	0.394652	0.386479
ELK2BP	pseudogene	-1.000000	-1.000000	30.907604	0.000000	12.256809
IGHA2	other	-1.000000	0.000000	0.000000	6.817478	4.716981
IGHG4	other	-1.000000	5.259740	2.957284	15.119175	9.100719
ELK2AP	pseudogene	-1.000000	-1.000000	37.574553	-1.000000	37.574553
IGHA1	other	-1.000000	0.000000	0.000000	6.788028	4.710921
IGHG1	other	-1.000000	5.151320	2.897501	7.328784	5.499405
IGHG3	other	-1.000000	0.000000	0.000000	12.071124	6.983483
IGHV3-30	other	-1.000000	100.000000	29.302326	39.393939	31.073446
IGHV3-33	other	-1.000000	100.000000	29.302326	39.393939	31.073446
IGHV1-69	other	-1.000000	0.000000	50.608273	100.000000	58.752515
IGHV1-69D	other	-1.000000	0.000000	50.731707	100.000000	58.870968
FAM30B	pseudogene	-1.000000	-1.000000	23.737374	12.558575	15.610089
BCAR1P1	pseudogene	-1.000000	-1.000000	4.409449	-1.000000	4.409449
AC087386.1	lincRNA	-1.000000	-1.000000	0.000000	6.934679	6.726364
AC087386.2	other	-1.000000	-1.000000	12.942192	-1.000000	12.942192
BMS1P15	pseudogene	-1.000000	-1.000000	4.824561	11.554123	10.439716
HERC2P3	pseudogene	-1.000000	-1.000000	9.826850	13.724741	13.446738
AC023310.1	pseudogene	-1.000000	-1.000000	20.844687	15.295736	16.205714
GOLGA6L6	protein coding	4.000000	5.606968	4.735793	29.192022	19.277957
AC023310.3	pseudogene	-1.000000	-1.000000	30.194320	25.430630	26.292658
GOLGA8CP	pseudogene	-1.000000	-1.000000	22.116119	37.697180	31.476616
SPATA31E2P	pseudogene	-1.000000	-1.000000	58.058018	10.504775	51.903175
AC023310.2	pseudogene	-1.000000	-1.000000	63.186813	-1.000000	63.186813
IGHV1OR15-6	pseudogene	-1.000000	-1.000000	2.046784	1.219512	2.112676
AC012414.5	lincRNA	-1.000000	-1.000000	0.000000	15.261950	14.336511
RNU6-498P	snRNA	-1.000000	-1.000000	100.000000	-1.000000	100.000000
AC012414.3	lincRNA	-1.000000	-1.000000	20.214190	58.259807	56.423174
AC012414.4	lincRNA	-1.000000	-1.000000	66.542404	99.859551	79.798545
AC012414.1	pseudogene	-1.000000	-1.000000	72.284644	-1.000000	72.284644
AC012414.7	pseudogene	-1.000000	-1.000000	10.358566	0.879100	1.508735
GRAMD4P5	pseudogene	-1.000000	-1.000000	5.394737	16.089385	11.211573
POTEB2	protein coding	53.822630	0.000000	52.194543	47.489397	47.715080
NF1P1	pseudogene	-1.000000	-1.000000	14.750378	22.502455	21.399958
LINC01193	lincRNA	-1.000000	-1.000000	0.000000	2.239754	2.067531
OR11J5P	pseudogene	-1.000000	-1.000000	60.128617	-1.000000	60.128617
FAM30C	pseudogene	-1.000000	-1.000000	23.716381	12.476190	15.652768
AC126335.2	other	-1.000000	-1.000000	12.575496	-1.000000	12.575496
BMS1P16	pseudogene	-1.000000	-1.000000	0.000000	9.708079	8.111174
AC068446.3	pseudogene	-1.000000	-1.000000	0.000000	0.876644	0.842781
AC068446.2	lincRNA	-1.000000	-1.000000	0.000000	17.760245	16.335900
RNU6-1235P	snRNA	-1.000000	-1.000000	100.000000	-1.000000	100.000000
AC060814.5	lincRNA	-1.000000	-1.000000	20.106525	62.306753	60.260628
AC060814.4	lincRNA	-1.000000	-1.000000	100.000000	100.000000	100.000000
AC060814.1	pseudogene	-1.000000	-1.000000	71.880819	-1.000000	71.880819
CXADRP2	pseudogene	-1.000000	-1.000000	14.338235	-1.000000	14.338235
AC060814.2	pseudogene	-1.000000	-1.000000	12.418301	-1.000000	12.418301
POTEB3	protein coding	37.342497	0.000000	35.962493	53.237877	50.394312
NF1P9	pseudogene	-1.000000	-1.000000	59.183673	39.136229	41.727941
AC183088.1	pseudogene	-1.000000	-1.000000	68.762279	-1.000000	68.762279
LINC02203	protein coding	22.607781	12.755102	16.788635	27.319442	19.905256
AC135068.5	pseudogene	-1.000000	-1.000000	20.875764	-1.000000	20.875764
OR11K1P	pseudogene	-1.000000	-1.000000	49.524941	-1.000000	49.524941
AC135068.4	pseudogene	-1.000000	-1.000000	41.017316	-1.000000	41.017316
AC135068.7	lincRNA	-1.000000	-1.000000	95.943563	100.000000	98.863120
AC135068.6	pseudogene	-1.000000	-1.000000	99.355878	-1.000000	99.355878
AC135068.8	other	-1.000000	-1.000000	100.000000	100.000000	99.542334
AC135068.9	pseudogene	-1.000000	-1.000000	98.870056	100.000000	98.633257
AC134981.1	pseudogene	-1.000000	-1.000000	17.291066	0.000000	13.888889
POTEB	protein coding	58.470948	0.000000	56.070381	44.487758	44.514566
NF1P2	pseudogene	-1.000000	-1.000000	47.923323	25.829787	28.708386
OR11J6P	pseudogene	-1.000000	-1.000000	94.628099	-1.000000	94.628099
OR11H3P	pseudogene	-1.000000	-1.000000	20.875764	-1.000000	20.875764
AC134980.3	protein coding	22.607781	5.860806	12.737478	21.792940	21.529569
AC010760.1	lincRNA	-1.000000	-1.000000	100.000000	0.000000	23.786620
RPS8P10	pseudogene	-1.000000	-1.000000	99.355878	-1.000000	99.355878
IGHV1OR15-1	other	-1.000000	-1.000000	100.000000	100.000000	99.542334
IGHV1OR15-3	pseudogene	-1.000000	-1.000000	100.000000	100.000000	99.540230
IGHV1OR15-4	pseudogene	-1.000000	-1.000000	17.291066	0.000000	13.888889
AC100757.2	pseudogene	-1.000000	-1.000000	0.358423	-1.000000	0.358423
AC100757.1	pseudogene	-1.000000	-1.000000	18.811341	-1.000000	18.811341
SPATA31E3P	pseudogene	-1.000000	-1.000000	57.559934	35.201055	51.621339
GOLGA8DP	pseudogene	-1.000000	-1.000000	73.201693	79.326743	77.492405
AC100757.3	pseudogene	-1.000000	-1.000000	52.597865	82.886435	72.091255
GOLGA6L22	protein coding	20.038986	33.224579	25.544959	70.695785	51.331461
HERC2P7	pseudogene	-1.000000	-1.000000	95.778364	56.365136	63.076574
HERC2P2	pseudogene	-1.000000	-1.000000	42.906376	52.418687	51.690902
GOLGA8IP	pseudogene	-1.000000	-1.000000	28.147863	27.398152	27.496607
GOLGA6L1	protein coding	50.174390	95.915033	60.862925	53.607028	55.728314
AC116165.1	pseudogene	-1.000000	-1.000000	31.334333	74.293785	66.830785
GOLGA8EP	pseudogene	-1.000000	-1.000000	43.406280	50.918570	47.838142
MIR4509-1	miRNA	-1.000000	-1.000000	100.000000	-1.000000	100.000000
AC242376.1	pseudogene	-1.000000	-1.000000	100.000000	24.993119	37.419798
AC242376.2	pseudogene	-1.000000	-1.000000	12.244898	0.000000	2.943581
AC100756.3	pseudogene	-1.000000	-1.000000	47.438017	37.413051	39.639182
AC100756.1	pseudogene	-1.000000	-1.000000	38.913363	51.857683	49.572871
GOLGA8S	protein coding	4.632588	-1.000000	4.632588	0.680597	1.153569
AC100756.2	pseudogene	-1.000000	-1.000000	75.374150	20.594714	29.773611
HERC2	protein coding	0.000000	0.000000	0.000000	0.545012	0.504945
AC091304.3	pseudogene	-1.000000	-1.000000	68.251748	31.744727	37.671546
AC091304.1	pseudogene	-1.000000	-1.000000	74.120684	64.846128	67.914498
AC091304.4	pseudogene	-1.000000	-1.000000	21.001616	34.212803	31.413969
GOLGA8F	protein coding	60.479505	48.301217	51.308001	74.777338	65.186236
ABCB10P3	pseudogene	-1.000000	-1.000000	47.159353	-1.000000	47.159353
AC091304.9	pseudogene	-1.000000	-1.000000	30.222222	-1.000000	30.222222
AC091304.6	pseudogene	-1.000000	-1.000000	33.830846	-1.000000	33.830846
MIR4509-2	miRNA	-1.000000	-1.000000	100.000000	-1.000000	100.000000
AC091304.10	pseudogene	-1.000000	-1.000000	100.000000	-1.000000	100.000000
AC138749.4	pseudogene	-1.000000	-1.000000	99.206349	-1.000000	99.206349
MIR4509-3	miRNA	-1.000000	-1.000000	98.924731	-1.000000	98.924731
ABCB10P4	pseudogene	-1.000000	-1.000000	46.770499	-1.000000	46.770499
GOLGA8G	protein coding	53.723677	0.000000	52.065704	55.829543	45.512199
AC138749.3	pseudogene	-1.000000	-1.000000	23.188406	22.853613	22.949547
AC138749.1	pseudogene	-1.000000	-1.000000	76.487252	41.704718	52.732205
HERC2P11	pseudogene	-1.000000	-1.000000	51.381215	44.508354	45.583200
HERC2P9	pseudogene	-1.000000	-1.000000	45.180358	51.714777	50.856200
AC055876.2	pseudogene	-1.000000	-1.000000	26.605505	40.513490	37.864419
GOLGA8M	protein coding	29.926238	-1.000000	29.926238	27.030231	8.152621
WHAMMP2	pseudogene	-1.000000	-1.000000	4.586405	1.929032	2.682577
FAM189A1	protein coding	0.000000	0.000000	0.000000	0.005387	0.005328
GOLGA8J	protein coding	63.751317	-1.000000	63.751317	61.054981	61.344055
DNM1P28	pseudogene	-1.000000	-1.000000	87.315011	71.111111	73.400673
ULK4P3	pseudogene	-1.000000	-1.000000	56.393001	48.008591	48.432429
GOLGA8T	protein coding	63.746702	-1.000000	63.746702	64.345470	64.023805
AC120045.1	lincRNA	-1.000000	-1.000000	10.776942	37.180584	33.795309
RNU6-17P	snRNA	-1.000000	-1.000000	24.528302	-1.000000	24.528302
AC135731.2	pseudogene	-1.000000	-1.000000	74.344301	46.110666	56.232923
AC019322.4	other	-1.000000	-1.000000	29.065920	-1.000000	29.065920
CHRFAM7A	protein coding	79.606625	78.355675	78.539857	53.684746	58.171438
AC019322.3	pseudogene	-1.000000	-1.000000	93.291405	91.790040	92.225859
GOLGA8R	protein coding	36.253298	-1.000000	36.253298	29.325168	30.483592
AC127502.1	pseudogene	-1.000000	-1.000000	20.091093	8.607333	9.225383
AC026150.2	pseudogene	-1.000000	-1.000000	58.701299	12.400636	42.281879
AC026150.1	lincRNA	-1.000000	-1.000000	8.142857	6.554524	6.739278
GOLGA8Q	protein coding	2.265543	-1.000000	2.265543	3.852044	3.549842
DNM1P50	pseudogene	-1.000000	-1.000000	86.982249	47.968070	53.994490
ULK4P2	pseudogene	-1.000000	-1.000000	42.189501	30.005696	30.674693
GOLGA8H	protein coding	50.263435	-1.000000	50.263435	41.489237	42.951605
AC091057.6	protein coding	26.492537	0.000000	10.430950	2.122243	2.342035
GOLGA8UP	pseudogene	-1.000000	-1.000000	0.000000	2.295198	1.895781
HERC2P10	pseudogene	-1.000000	-1.000000	0.000000	0.748299	0.685548
OTUD7A	protein coding	0.000000	0.000000	0.000000	0.209584	0.203596
CHRNA7	protein coding	55.763547	71.937855	69.941634	3.302587	5.499239
AC068448.1	other	-1.000000	-1.000000	27.089704	-1.000000	27.089704
AC139426.3	pseudogene	-1.000000	-1.000000	74.246842	45.689885	55.761635
AC139426.2	lincRNA	-1.000000	-1.000000	51.600000	38.050551	38.442881
GOLGA8K	protein coding	5.285412	0.000000	5.282620	16.595945	14.357755
DNM1P32	pseudogene	-1.000000	-1.000000	0.000000	31.836584	26.501225
GOLGA8O	protein coding	50.550603	0.000000	44.526559	34.654655	36.559650
AC135983.5	pseudogene	-1.000000	-1.000000	100.000000	-1.000000	100.000000
AC135983.4	pseudogene	-1.000000	-1.000000	53.766852	7.414449	32.600259
AC135983.3	pseudogene	-1.000000	-1.000000	18.530612	0.000000	3.578748
AC135983.2	pseudogene	-1.000000	-1.000000	30.797912	20.136281	21.805832
LINC02256	lincRNA	-1.000000	-1.000000	26.982379	1.305035	1.758911
GOLGA8N	protein coding	66.509434	4.458066	25.995998	72.172136	53.666811
ARHGAP11A	protein coding	0.000000	5.890487	3.395505	2.869030	2.999395
GOLGA8A	protein coding	45.833333	5.207575	22.640333	61.173854	8.044796
GOLGA8B	protein coding	44.541063	2.577320	21.493902	59.119599	7.330637
C15orf53	protein coding	0.000000	0.000000	0.000000	0.000000	0.010498
AC013652.1	lincRNA	-1.000000	-1.000000	0.000000	0.010453	0.010323
PPIP5K1	protein coding	5.888538	0.000000	4.285933	8.194860	7.738902
CKMT1B	protein coding	55.482456	57.247259	56.144358	37.358126	23.457415
CATSPER2	protein coding	0.000000	7.673267	4.908392	11.875782	11.089234
CKMT1A	protein coding	55.482456	59.725400	57.136485	36.696122	43.828914
SORD2P	pseudogene	-1.000000	-1.000000	10.817656	0.170937	0.670093
AC122108.1	lincRNA	-1.000000	-1.000000	53.664303	34.883721	49.277978
SORD	protein coding	0.000000	0.000000	0.000000	0.195735	0.177512
GALK2	protein coding	0.000000	0.000000	0.000000	0.023830	0.023090
DMXL2	protein coding	0.000000	0.000000	0.000000	0.160683	0.150752
NEDD4	protein coding	0.000000	0.000000	0.000000	0.181704	0.173236
FAM81A	protein coding	0.000000	0.000000	0.000000	0.211299	0.204831
TIPIN	protein coding	0.000000	0.000000	0.000000	0.315848	0.302731
MAP2K1	protein coding	0.000000	0.000000	0.000000	0.781572	0.755486
UACA	protein coding	0.000000	0.000000	0.000000	3.169645	2.950321
THSD4	protein coding	0.000000	0.000000	0.000000	0.079922	0.078813
AC100827.1	pseudogene	-1.000000	-1.000000	60.892388	20.546448	32.208589
GOLGA6B	protein coding	22.873618	0.000000	22.315987	17.609864	18.419698
GOLGA6A	protein coding	35.350624	0.000000	23.181102	35.544074	32.356417
AC010931.1	pseudogene	-1.000000	-1.000000	60.259740	20.546448	32.110092
GOLGA6C	protein coding	23.450264	-1.000000	23.450264	34.232999	32.198276
GOLGA6D	protein coding	27.665706	0.000000	16.676317	47.901729	39.461918
EFL1	protein coding	0.000000	0.000000	0.000000	0.566464	0.548543
ADAMTS7P1	pseudogene	-1.000000	-1.000000	5.970455	3.744140	4.043710
GOLGA6L10	protein coding	17.335883	0.000000	6.117859	45.304088	26.886145
GOLGA6L9	protein coding	17.321016	0.000000	13.157895	50.886984	30.454297
UBE2Q2P6	pseudogene	-1.000000	-1.000000	25.219298	43.231693	42.311911
CSPG4P10	pseudogene	-1.000000	-1.000000	53.922252	68.203723	62.369279
GOLGA2P10	pseudogene	-1.000000	-1.000000	33.978372	28.543719	28.771639
GOLGA6L17P	pseudogene	-1.000000	-1.000000	12.516129	58.311145	47.786573
HOMER2	protein coding	0.000000	0.000000	0.000000	1.661592	1.152091
SH3GL3	protein coding	0.000000	0.000000	0.000000	0.524309	0.517156
EFL1P1	pseudogene	-1.000000	-1.000000	0.000000	1.629570	1.565596
AC136698.1	lincRNA	-1.000000	-1.000000	52.844037	9.053778	20.882937
UBE2Q2L	protein coding	0.000000	0.000000	0.000000	25.903484	24.568966
CSPG4P11	pseudogene	-1.000000	-1.000000	55.082502	62.125722	58.803612
GOLGA2P7	pseudogene	-1.000000	-1.000000	72.568173	56.040774	58.682887
GOLGA6L4	protein coding	19.884058	0.000000	7.518632	52.660953	31.130797
DNM1P51	pseudogene	-1.000000	-1.000000	6.367254	17.495637	10.175570
UBE2Q2P11	pseudogene	-1.000000	-1.000000	0.000000	29.239106	28.574581
AC243562.3	lincRNA	-1.000000	-1.000000	10.322048	14.509038	12.959559
RF00017	other	-1.000000	-1.000000	100.000000	-1.000000	100.000000
UBE2Q2P12	pseudogene	-1.000000	-1.000000	0.000000	35.876150	35.069635
AC048382.4	lincRNA	-1.000000	-1.000000	15.963303	0.000000	4.343485
CSPG4P12	pseudogene	-1.000000	-1.000000	50.182704	58.513649	54.199493
AC044860.1	pseudogene	-1.000000	-1.000000	60.729483	36.751643	38.116164
GOLGA6L3	pseudogene	-1.000000	-1.000000	0.000000	18.225420	13.616005
ADAMTS7P4	pseudogene	-1.000000	-1.000000	5.947416	1.632283	1.950243
AC020687.1	lincRNA	-1.000000	-1.000000	0.000000	0.406874	0.406190
AC140725.1	lincRNA	-1.000000	-1.000000	31.277533	52.160494	39.935897
WASH3P	pseudogene	-1.000000	-1.000000	0.000000	0.835721	0.702811
DDX11L9	pseudogene	-1.000000	-1.000000	25.819436	46.202532	32.149901
Z84723.1	other	-1.000000	-1.000000	0.000000	0.721765	0.690006
PDPK1	protein coding	23.192360	0.000000	4.274041	13.506525	12.383478
AC141586.1	pseudogene	-1.000000	-1.000000	50.545455	30.104970	32.172856
AC141586.2	lincRNA	-1.000000	-1.000000	27.320490	0.000000	13.805310
KCTD5	protein coding	0.000000	0.000000	0.000000	3.395113	3.076633
SEC14L5	protein coding	0.000000	0.000000	0.000000	0.058894	0.052596
AC007221.2	lincRNA	-1.000000	-1.000000	0.000000	1.605141	1.584099
NPIPB2	protein coding	46.666667	8.844689	16.503544	0.231191	1.209661
PLA2G10	protein coding	63.253012	0.000000	31.531532	21.137364	21.600976
NPIPA3	protein coding	84.232656	68.888889	83.763587	91.456054	90.738186
AC136443.1	pseudogene	-1.000000	-1.000000	100.000000	78.219730	79.439406
NPIPA2	protein coding	71.198318	-1.000000	71.198318	77.930080	77.315962
AC136443.2	pseudogene	-1.000000	-1.000000	18.677043	32.718219	31.717942
NOMO1	protein coding	0.000000	0.000000	0.000000	0.663050	0.616207
MIR3670-1	miRNA	-1.000000	-1.000000	100.000000	-1.000000	100.000000
AC138932.2	lincRNA	-1.000000	-1.000000	64.128944	-1.000000	64.128944
MIR3180-1	miRNA	-1.000000	-1.000000	100.000000	-1.000000	100.000000
NPIPA1	protein coding	50.275482	0.000000	48.862115	45.352564	22.807437
AC138932.4	pseudogene	-1.000000	-1.000000	100.000000	-1.000000	100.000000
PDXDC1	protein coding	3.829621	9.350850	7.157274	2.027714	2.228252
PKD1P6	pseudogene	-1.000000	-1.000000	1.163951	2.992519	2.619194
AC137803.1	pseudogene	-1.000000	-1.000000	100.000000	82.430070	83.630952
NPIPA5	protein coding	55.488215	0.000000	54.246215	34.407655	36.124663
NOMO3	protein coding	35.042735	79.764706	43.533616	35.479405	36.025931
MIR3179-2	miRNA	-1.000000	-1.000000	100.000000	-1.000000	100.000000
MIR3670-2	miRNA	-1.000000	-1.000000	100.000000	-1.000000	100.000000
AC138969.3	lincRNA	-1.000000	-1.000000	100.000000	-1.000000	100.000000
MIR3180-2	miRNA	-1.000000	-1.000000	100.000000	-1.000000	100.000000
AC138969.1	protein coding	100.000000	72.593431	88.670412	86.865942	49.122066
AC138969.4	pseudogene	-1.000000	-1.000000	100.000000	-1.000000	100.000000
AC138969.2	pseudogene	-1.000000	-1.000000	4.309737	13.726532	9.312597
NPIPA7	protein coding	100.000000	100.000000	100.000000	90.365646	91.200752
AC136619.1	pseudogene	-1.000000	-1.000000	100.000000	92.959392	93.400326
AC126755.5	pseudogene	-1.000000	-1.000000	0.000000	53.915839	50.000000
NPIPA8	protein coding	69.331017	99.559471	77.881620	74.547149	74.779185
AC126755.6	pseudogene	-1.000000	-1.000000	92.727273	-1.000000	92.727273
AC126755.2	protein coding	100.000000	63.066955	80.333525	67.923973	60.931984
AC126755.4	lincRNA	-1.000000	-1.000000	100.000000	-1.000000	100.000000
MIR3180-3	miRNA	-1.000000	-1.000000	100.000000	-1.000000	100.000000
MIR3670-3	miRNA	-1.000000	-1.000000	100.000000	-1.000000	100.000000
AC126755.3	lincRNA	-1.000000	-1.000000	100.000000	-1.000000	100.000000
MIR3179-3	miRNA	-1.000000	-1.000000	100.000000	-1.000000	100.000000
NOMO2	protein coding	54.382702	64.398236	57.082201	25.184279	26.467706
SMG1	protein coding	0.000000	0.000000	0.000000	2.170429	1.826465
SYT17	protein coding	0.000000	0.000000	0.000000	0.045148	0.041848
NPIPB3	protein coding	55.685921	95.089286	68.914868	77.710706	72.808116
OTOA	protein coding	9.828571	0.000000	8.359660	3.601093	3.754440
NPIPB4	protein coding	55.058573	52.801358	54.336411	42.302993	30.502832
NPIPB5	protein coding	47.117999	92.091736	65.442243	70.179788	55.994774
AC106788.1	pseudogene	-1.000000	-1.000000	12.932331	11.701941	11.800943
NPIPB6	protein coding	21.354167	32.784810	25.585754	5.870779	7.884313
EIF3CL	protein coding	88.779599	100.000000	90.032362	50.004724	55.156379
CDC37P2	pseudogene	-1.000000	-1.000000	2.821012	0.000000	2.205323
AC138894.4	pseudogene	-1.000000	-1.000000	58.823529	23.936324	26.320043
AC138894.2	lincRNA	-1.000000	-1.000000	92.702703	-1.000000	92.702703
AC138894.1	protein coding	7.733813	-1.000000	7.733813	3.663358	2.785009
AC020765.3	pseudogene	-1.000000	-1.000000	47.090663	60.791557	56.969697
SULT1A1	protein coding	0.000000	0.000000	0.000000	9.532888	8.139346
NPIPB8	protein coding	78.286853	15.042118	55.798032	16.965576	21.285905
AC145285.4	pseudogene	-1.000000	-1.000000	0.000000	29.090323	28.959734
EIF3C	protein coding	89.973414	71.205551	84.257792	43.435928	46.745951
NPIPB9	protein coding	67.895247	44.087993	55.655042	22.283415	25.647003
AC145285.7	pseudogene	-1.000000	-1.000000	59.448819	15.662999	18.652291
NPIPB10P	pseudogene	-1.000000	-1.000000	13.525499	4.187657	5.081373
AC009093.3	pseudogene	-1.000000	-1.000000	0.000000	1.040449	0.998602
NPIPB11	protein coding	17.462845	65.023847	24.266545	4.309495	8.180816
BOLA2	protein coding	100.000000	100.000000	100.000000	100.000000	11.504871
SULT1A4	protein coding	63.796909	19.161677	47.903340	68.876159	62.885787
AC133555.3	protein coding	74.538745	6.479482	57.205721	76.826923	64.200977
AC133555.5	other	-1.000000	-1.000000	100.000000	-1.000000	100.000000
AC133555.1	pseudogene	-1.000000	-1.000000	58.527132	28.302433	30.387931
NPIPB12	protein coding	27.391304	9.902597	24.200237	53.093058	48.271235
SMG1P2	pseudogene	-1.000000	-1.000000	25.995261	8.775070	9.845989
BOLA2B	protein coding	99.724518	99.892704	99.845560	100.000000	99.708455
SULT1A3	protein coding	63.796909	26.168224	49.826509	68.479161	62.987013
AC106782.1	protein coding	41.317365	6.507592	32.387312	70.593779	28.012618
AC106782.7	other	-1.000000	-1.000000	83.932854	-1.000000	83.932854
AC106782.3	pseudogene	-1.000000	-1.000000	58.754864	19.936250	22.614555
NPIPB13	protein coding	69.778139	46.389497	65.140998	45.878642	48.680835
SMG1P5	pseudogene	-1.000000	-1.000000	26.242171	9.520936	10.694328
AC142381.4	pseudogene	-1.000000	-1.000000	0.000000	2.417062	2.394331
HERC2P4	pseudogene	-1.000000	-1.000000	7.526882	12.090047	11.760270
AC133485.6	other	-1.000000	-1.000000	40.465793	-1.000000	40.465793
AC133485.5	lincRNA	-1.000000	-1.000000	28.554913	0.000000	4.752742
ABHD17AP8	pseudogene	-1.000000	-1.000000	29.842932	22.449851	23.869863
TP53TG3D	protein coding	0.000000	9.751434	8.079208	0.000000	6.369029
AC133485.2	lincRNA	-1.000000	-1.000000	1.288764	0.000000	1.190919
AC140878.1	pseudogene	-1.000000	-1.000000	100.000000	-1.000000	100.000000
AC133548.1	pseudogene	-1.000000	-1.000000	91.701245	0.927500	4.200179
PABPC1P13	pseudogene	-1.000000	-1.000000	7.244656	0.000000	5.837321
AC138907.7	lincRNA	-1.000000	-1.000000	46.362515	44.728916	44.801192
TP53TG3	protein coding	100.000000	87.613149	89.731438	100.000000	91.885144
AC138907.6	pseudogene	-1.000000	-1.000000	100.000000	-1.000000	100.000000
ABHD17AP7	pseudogene	-1.000000	-1.000000	77.946128	70.567986	72.005476
AC138907.2	lincRNA	-1.000000	-1.000000	90.173410	45.947198	53.307618
HERC2P5	pseudogene	-1.000000	-1.000000	33.421096	25.416478	26.773121
AC138907.8	other	-1.000000	-1.000000	100.000000	-1.000000	100.000000
AC138907.9	other	-1.000000	-1.000000	40.000000	-1.000000	40.000000
AC138907.10	other	-1.000000	-1.000000	76.476578	-1.000000	76.476578
AC137761.1	lincRNA	-1.000000	-1.000000	31.000000	0.234758	1.464643
AC142086.1	lincRNA	-1.000000	-1.000000	15.574131	5.139186	11.576087
AC142086.6	pseudogene	-1.000000	-1.000000	10.941043	4.593499	4.969746
AC142086.5	pseudogene	-1.000000	-1.000000	0.000000	4.453205	4.411919
IGHV1OR16-2	pseudogene	-1.000000	-1.000000	10.057471	0.000000	8.139535
IGHV3OR16-10	other	-1.000000	-1.000000	44.985673	0.000000	34.354486
AC142086.4	lincRNA	-1.000000	-1.000000	19.876733	29.482759	24.493106
AC145350.2	lincRNA	-1.000000	-1.000000	0.000000	13.652718	13.253059
AC145350.4	lincRNA	-1.000000	-1.000000	90.173410	45.968489	53.328188
ABHD17AP9	pseudogene	-1.000000	-1.000000	71.663620	71.410684	71.360706
AC138869.1	pseudogene	-1.000000	-1.000000	100.000000	-1.000000	100.000000
TP53TG3C	protein coding	100.000000	100.000000	100.000000	100.000000	100.000000
AC141257.2	lincRNA	-1.000000	-1.000000	69.573284	26.322061	26.510156
TP53TG3E	protein coding	100.000000	100.000000	100.000000	100.000000	100.000000
TP53TG3B	protein coding	100.000000	100.000000	100.000000	100.000000	100.000000
AC141257.1	lincRNA	-1.000000	-1.000000	92.448615	100.000000	93.079443
AC141257.4	pseudogene	-1.000000	-1.000000	100.000000	-1.000000	100.000000
TP53TG3F	protein coding	100.000000	100.000000	100.000000	100.000000	100.000000
AC136944.6	pseudogene	-1.000000	-1.000000	100.000000	-1.000000	100.000000
AC136944.4	lincRNA	-1.000000	-1.000000	10.925645	0.000000	1.178203
AC140658.2	pseudogene	-1.000000	-1.000000	9.798271	0.000000	7.925408
ARHGAP23P1	pseudogene	-1.000000	-1.000000	9.283309	4.677834	4.995294
AC133561.2	lincRNA	-1.000000	-1.000000	17.788945	5.006954	12.405358
FP325313.1	pseudogene	-1.000000	-1.000000	90.028490	90.461077	90.406252
AC135776.1	lincRNA	-1.000000	-1.000000	100.000000	-1.000000	100.000000
AC135776.2	lincRNA	-1.000000	-1.000000	100.000000	100.000000	100.000000
CCNYL3	pseudogene	-1.000000	-1.000000	58.776329	36.408105	36.904573
FTO	protein coding	0.000000	0.000000	0.000000	0.091387	0.087124
CES1P1	pseudogene	-1.000000	-1.000000	10.644959	15.317823	14.858957
CES1	protein coding	17.340363	0.000000	13.546911	16.502794	16.276324
CDH8	protein coding	0.000000	0.000000	0.000000	0.152930	0.148284
CLEC18A	protein coding	51.009317	0.000000	23.405771	28.777644	27.402342
CLEC18C	protein coding	48.026316	0.000000	22.852174	28.193274	26.832395
HYDIN	protein coding	1.354314	0.000000	1.055223	0.500410	0.526286
ZFHX3	protein coding	0.000000	0.000000	0.000000	0.010638	0.010460
AC092718.8	protein coding	0.000000	0.000000	0.000000	0.199811	0.191975
CDH13	protein coding	0.000000	0.000000	0.000000	0.282097	0.279766
ATP2C2	protein coding	0.000000	0.000000	0.000000	0.631682	0.608405
FAM157C	lincRNA	-1.000000	-1.000000	24.187486	36.812372	36.061415
AC133919.2	lincRNA	-1.000000	-1.000000	58.149317	44.807211	45.027840
AC240565.2	lincRNA	-1.000000	-1.000000	6.873508	55.785821	47.732435
AC240565.1	lincRNA	-1.000000	-1.000000	66.472303	66.981892	66.953937
CFAP52	protein coding	0.000000	0.000000	0.000000	0.142749	0.137659
AC015908.7	other	-1.000000	-1.000000	0.000000	0.023983	0.023822
AC015908.3	lincRNA	-1.000000	-1.000000	0.000000	0.134303	0.129734
KRT17P2	pseudogene	-1.000000	-1.000000	5.481050	14.180479	11.148987
KRT16P1	pseudogene	-1.000000	-1.000000	5.175292	42.343257	35.485061
NOS2P2	pseudogene	-1.000000	-1.000000	0.000000	4.991013	3.916251
GRAP	protein coding	31.162791	6.922012	12.482219	46.255488	42.719923
AC003957.1	other	-1.000000	-1.000000	23.353293	-1.000000	23.353293
AC007952.3	lincRNA	-1.000000	-1.000000	75.931232	49.611661	51.420370
AC007952.7	lincRNA	-1.000000	-1.000000	100.000000	-1.000000	100.000000
AC007952.2	other	-1.000000	-1.000000	19.188446	86.262312	51.954440
GRAPL	protein coding	74.431818	89.296826	86.625830	59.502354	61.172612
AC007952.5	lincRNA	-1.000000	-1.000000	100.000000	-1.000000	100.000000
AC007952.8	lincRNA	-1.000000	-1.000000	99.772210	88.971791	89.400606
AC106017.1	lincRNA	-1.000000	-1.000000	99.856734	79.340059	80.714286
EPN2	protein coding	0.000000	0.000000	0.000000	8.811227	8.331957
NOS2P3	pseudogene	-1.000000	-1.000000	0.000000	4.973822	3.308284
KRT16P3	pseudogene	-1.000000	-1.000000	5.871212	41.322769	35.485061
KRT17P6	pseudogene	-1.000000	-1.000000	6.056701	13.778706	11.303110
AC005562.1	other	-1.000000	-1.000000	0.000000	4.816661	4.513885
AC005562.2	pseudogene	-1.000000	-1.000000	100.000000	-1.000000	100.000000
LRRC37B	protein coding	0.000000	0.000000	0.000000	0.562645	0.514989
AC090616.2	pseudogene	-1.000000	-1.000000	0.000000	1.973684	1.901195
AC090616.5	pseudogene	-1.000000	-1.000000	0.000000	4.081002	3.897830
TBC1D3B	protein coding	14.795918	35.869565	21.527778	30.075362	28.215427
TBC1D3I	protein coding	87.907869	25.140562	53.738522	77.527322	72.452014
AC233699.1	pseudogene	-1.000000	-1.000000	64.181662	81.316832	80.850375
TBC1D3G	protein coding	96.909091	99.758454	97.480620	93.306773	93.885057
TBC1D3H	protein coding	100.000000	75.845411	95.155039	94.399000	94.326111
RNU6-1192P	snRNA	-1.000000	-1.000000	99.056604	-1.000000	99.056604
TBC1D3F	protein coding	80.174731	70.700637	77.362949	84.908017	83.257216
TBC1D3J	pseudogene	-1.000000	-1.000000	21.473684	22.594213	22.316958
SYNRG	protein coding	0.000000	0.000000	0.000000	0.030221	0.027455
RNU6-489P	snRNA	-1.000000	-1.000000	99.056604	-1.000000	99.056604
TBC1D3K	protein coding	60.000000	66.451613	61.418440	64.820070	64.018265
TBC1D3L	protein coding	65.272727	43.551089	59.501558	92.014086	85.211268
TBC1D3D	protein coding	95.030303	23.440860	79.290780	99.385316	95.268168
TBC1D3C	protein coding	97.030303	78.883495	93.404462	93.281126	93.091109
AC233968.1	pseudogene	-1.000000	-1.000000	56.197075	69.167275	68.775264
TBC1D3E	protein coding	96.363636	94.823529	96.048193	99.353008	98.496930
TBC1D3	protein coding	94.242424	99.757282	95.344326	92.142370	92.538136
AC244154.1	pseudogene	-1.000000	-1.000000	57.850708	65.524099	65.306455
KRTAP2-1	protein coding	10.077519	0.000000	5.032258	-1.000000	5.032258
KRTAP2-2	protein coding	15.322581	0.000000	7.786885	-1.000000	7.786885
KRTAP2-4	protein coding	11.111111	0.000000	5.635649	-1.000000	5.635649
KRTAP9-2	protein coding	0.000000	93.945720	44.820717	-1.000000	44.820717
KRTAP9-8	protein coding	0.000000	93.945720	46.923879	-1.000000	46.923879
LINC00854	protein coding	24.096386	16.213275	19.266667	3.371536	3.474044
LRRC37A4P	pseudogene	-1.000000	-1.000000	52.737253	44.871620	46.127908
AC091132.4	other	-1.000000	-1.000000	80.229987	-1.000000	80.229987
AC091132.1	lincRNA	-1.000000	-1.000000	61.904762	0.000000	45.247657
AC091132.5	lincRNA	-1.000000	-1.000000	37.549407	66.538944	62.745323
MAPK8IP1P2	pseudogene	-1.000000	-1.000000	19.034670	-1.000000	19.034670
LINC02210-CRHR1	protein coding	0.000000	6.798579	4.974016	0.802312	0.854364
KANSL1	protein coding	0.000000	10.837139	5.391489	0.786413	0.942330
MAPK8IP1P1	pseudogene	-1.000000	-1.000000	19.471488	-1.000000	19.471488
ARL17B	protein coding	51.773050	23.385580	33.224088	32.708866	32.723846
LRRC37A	protein coding	47.451305	6.670637	36.925442	35.527409	35.722687
NSFP1	pseudogene	-1.000000	-1.000000	41.428571	41.068515	41.065397
AC138645.1	pseudogene	-1.000000	-1.000000	99.786780	92.090281	92.768403
LRRC37A2	protein coding	59.788360	50.796460	58.892025	61.433811	61.111489
ARL17A	protein coding	42.412451	66.814366	63.095473	57.233649	57.696094
NSF	protein coding	27.321912	16.853066	21.679485	28.460626	28.258641
AC068152.1	other	-1.000000	-1.000000	0.000000	0.637196	0.620066
AC005702.4	pseudogene	-1.000000	-1.000000	43.333333	76.751592	66.348974
AC005702.3	pseudogene	-1.000000	-1.000000	81.686747	34.854586	38.837733
AC025048.3	pseudogene	-1.000000	-1.000000	55.633803	25.007909	27.531187
AC025048.5	pseudogene	-1.000000	-1.000000	43.333333	76.751592	66.348974
LRRC37A3	protein coding	0.575448	8.613445	3.280543	7.301784	6.873005
PRKCA	protein coding	0.000000	0.000000	0.000000	0.389273	0.382400
PITPNC1	protein coding	0.000000	0.000000	0.000000	0.055956	0.054691
AC139099.3	lincRNA	-1.000000	-1.000000	0.000000	3.521211	3.186861
AC139099.1	lincRNA	-1.000000	-1.000000	3.849085	29.610162	20.211287
RPL23AP87	pseudogene	-1.000000	-1.000000	0.000000	10.355487	8.671892
LINC02564	lincRNA	-1.000000	-1.000000	30.983118	1.835343	7.937824
AP005530.1	lincRNA	-1.000000	-1.000000	0.000000	33.110048	25.601184
AP001005.1	pseudogene	-1.000000	-1.000000	5.380577	0.000000	4.047384
ANKRD30B	protein coding	1.483609	0.000000	1.422345	2.826313	2.317902
SLC14A2	protein coding	0.000000	0.000000	0.000000	0.024913	0.024645
KATNAL2	protein coding	0.000000	0.000000	0.000000	5.548769	5.408902
ELOA3D	protein coding	41.646341	-1.000000	41.646341	-1.000000	41.646341
ELOA3C	protein coding	15.447823	-1.000000	15.447823	-1.000000	15.447823
ELOA3B	protein coding	58.475610	-1.000000	58.475610	-1.000000	58.475610
ELOA3	protein coding	-1.000000	58.582090	58.582090	-1.000000	58.582090
AC021506.1	lincRNA	-1.000000	-1.000000	0.000000	3.730916	3.635272
AC008993.1	pseudogene	-1.000000	-1.000000	45.515947	50.403023	49.451991
AC008993.3	other	-1.000000	-1.000000	86.708075	-1.000000	86.708075
AC008993.4	lincRNA	-1.000000	-1.000000	78.730159	50.649351	69.468085
FAM138F	lincRNA	-1.000000	-1.000000	100.000000	100.000000	99.868680
OR4F17	protein coding	0.000000	8.228571	5.397301	0.000000	1.440288
WBP1LP11	pseudogene	-1.000000	-1.000000	99.388379	-1.000000	99.388379
OR4F8P	pseudogene	-1.000000	-1.000000	100.000000	-1.000000	100.000000
AC092192.1	lincRNA	-1.000000	-1.000000	15.830875	-1.000000	15.830875
SEPT14P19	pseudogene	-1.000000	-1.000000	80.094787	76.410315	76.659873
CICP19	pseudogene	-1.000000	-1.000000	100.000000	-1.000000	100.000000
AC092299.1	pseudogene	-1.000000	-1.000000	100.000000	-1.000000	100.000000
AC010507.1	pseudogene	-1.000000	-1.000000	68.720379	31.069298	39.552239
LINC01002	other	-1.000000	-1.000000	42.918367	46.010876	43.977074
MBD3L2B	protein coding	40.813008	21.311475	35.273574	10.308642	18.943974
MBD3L5	protein coding	0.000000	0.000000	0.000000	41.777509	28.401151
MBD3L4	protein coding	32.854864	0.000000	26.614987	73.474320	58.494447
MBD3L2	protein coding	33.492823	31.515152	33.080808	10.617284	17.978459
MBD3L3	protein coding	0.000000	0.000000	0.000000	69.305136	47.182230
AC012617.1	lincRNA	-1.000000	-1.000000	0.000000	16.447976	11.003956
AC016582.1	pseudogene	-1.000000	-1.000000	0.000000	3.511024	2.953037
LGALS7	protein coding	0.000000	47.368421	30.604534	9.994189	16.461722
LGALS7B	protein coding	21.654501	0.000000	18.464730	15.902439	16.390859
FCGBP	protein coding	0.808561	0.000000	0.797748	4.436994	3.781047
CD177	protein coding	0.000000	0.000000	0.000000	33.487330	25.144539
CD177P1	pseudogene	-1.000000	-1.000000	0.000000	43.994850	37.486287
CEACAM22P	pseudogene	-1.000000	-1.000000	0.000000	0.013651	0.013132
ZNF665	protein coding	0.000000	0.000000	0.000000	1.621157	1.270008
LAIR1	protein coding	0.000000	0.000000	0.000000	0.654283	0.453739
LAIR2	protein coding	0.000000	0.000000	0.000000	0.742257	0.679263
LILRA2	protein coding	0.000000	0.000000	0.000000	6.832764	4.721598
NLRP7	protein coding	0.000000	1.001252	0.204447	1.404827	1.296638
NLRP2	protein coding	0.000000	0.000000	0.000000	1.268311	1.155961
LINC01115	lincRNA	-1.000000	-1.000000	0.000000	0.136684	0.134333
FAM49A	protein coding	0.000000	0.000000	0.000000	1.085672	1.037888
C2orf16	protein coding	0.000000	0.000000	0.000000	1.386296	0.884526
LINC00486	lincRNA	-1.000000	-1.000000	0.000000	0.064558	0.063210
AC068599.1	lincRNA	-1.000000	-1.000000	0.000000	0.353810	0.353009
DHX57	protein coding	0.000000	0.000000	0.000000	0.176804	0.164951
PLEKHH2	protein coding	0.000000	0.000000	0.000000	0.509396	0.481968
AC009975.1	lincRNA	-1.000000	-1.000000	0.000000	0.004284	0.004265
AC009975.2	lincRNA	-1.000000	-1.000000	0.000000	0.010498	0.010410
ZNF638	protein coding	0.000000	0.000000	0.000000	0.517972	0.490196
RNF103-CHMP3	protein coding	0.000000	0.000000	0.000000	0.126673	0.125781
RMND5A	protein coding	0.000000	0.000000	0.000000	3.708876	3.304071
RGPD1	protein coding	58.926273	11.943320	48.865771	34.222429	35.164068
PLGLB1	protein coding	41.237113	27.981030	30.164120	26.641169	26.957964
AC125232.1	pseudogene	-1.000000	-1.000000	16.702203	23.632330	23.157994
AC092651.2	pseudogene	-1.000000	-1.000000	0.000000	9.504872	9.371630
AC092651.1	pseudogene	-1.000000	-1.000000	0.000000	50.680432	44.153720
AC083899.1	pseudogene	-1.000000	-1.000000	6.193991	8.533969	8.402514
PLGLB2	protein coding	41.237113	32.690125	34.812287	6.739962	10.274612
RGPD2	protein coding	55.628889	2.772755	43.033611	46.493832	46.121977
RPIA	protein coding	0.000000	0.000000	0.000000	3.007244	2.912752
IGKV1-37	other	-1.000000	0.000000	13.602015	79.508197	28.982726
IGKV1-39	other	-1.000000	0.000000	33.753149	0.000000	25.719770
AC006453.4	pseudogene	-1.000000	-1.000000	13.669065	29.859466	28.403132
AC006453.2	pseudogene	-1.000000	-1.000000	18.524658	23.190631	22.926886
IGKV1D-39	other	-1.000000	0.000000	35.733333	0.000000	26.853707
IGKV1D-37	other	-1.000000	-1.000000	15.340909	79.508197	31.722689
AC116050.2	pseudogene	-1.000000	-1.000000	9.448819	16.764540	16.356062
AC116050.1	pseudogene	-1.000000	-1.000000	20.353403	18.064922	18.226198
AC027612.2	pseudogene	-1.000000	-1.000000	0.000000	0.155039	0.146633
AC027612.4	pseudogene	-1.000000	-1.000000	37.285223	-1.000000	37.285223
IGKV1OR2-1	pseudogene	-1.000000	-1.000000	100.000000	100.000000	99.790356
IGKV1OR2-2	pseudogene	-1.000000	-1.000000	99.435028	100.000000	99.372385
AC009238.1	pseudogene	-1.000000	-1.000000	39.007092	-1.000000	39.007092
UBTFL5	pseudogene	-1.000000	-1.000000	84.117647	-1.000000	84.117647
AC133104.1	pseudogene	-1.000000	-1.000000	46.543779	99.856322	87.213115
TRIM43B	protein coding	16.181954	0.000000	13.017397	33.196385	28.812468
AC009237.1	pseudogene	-1.000000	-1.000000	51.278600	27.428571	35.677690
AC009237.16	pseudogene	-1.000000	-1.000000	80.792079	59.798995	69.384058
TRIM43	protein coding	16.181954	0.000000	12.908983	33.294874	28.827320
AC009237.13	pseudogene	-1.000000	-1.000000	29.818182	7.433456	8.089085
UBTFL3	pseudogene	-1.000000	-1.000000	97.849462	-1.000000	97.849462
AC009237.6	pseudogene	-1.000000	-1.000000	39.007092	-1.000000	39.007092
GPAT2P1	pseudogene	-1.000000	-1.000000	36.543062	21.235398	18.436073
ANKRD36C	protein coding	2.291293	0.000000	1.944538	1.929355	1.929483
GPAT2	protein coding	25.586265	0.000000	19.396825	12.248477	11.071123
ANKRD36	protein coding	4.352423	7.916355	5.032792	6.387342	6.317497
AC159540.2	lincRNA	-1.000000	-1.000000	92.139596	22.361070	44.076549
IGKV1OR2-9	pseudogene	-1.000000	-1.000000	99.650350	-1.000000	99.650350
IGKV2OR2-10	pseudogene	-1.000000	-1.000000	96.129032	-1.000000	96.129032
IGKV2OR2-7D	pseudogene	-1.000000	-1.000000	99.669967	-1.000000	99.669967
IGKV2OR2-7	pseudogene	-1.000000	-1.000000	99.669967	-1.000000	99.669967
IGKV2OR2-8	pseudogene	-1.000000	-1.000000	99.665552	-1.000000	99.665552
IGKV1OR2-11	pseudogene	-1.000000	-1.000000	99.650350	-1.000000	99.650350
AC092683.1	lincRNA	-1.000000	-1.000000	80.879287	38.598526	51.462965
AC092683.2	lincRNA	-1.000000	-1.000000	59.119011	68.922386	67.993029
ANKRD36B	protein coding	7.813983	46.062500	27.055494	8.607879	9.805554
UXS1	protein coding	0.000000	0.000000	0.000000	0.842892	0.817530
RGPD3	protein coding	0.000000	0.000000	0.000000	2.322284	2.145656
RGPD4	protein coding	4.244836	0.000000	4.100311	3.757042	3.783801
RGPD5	protein coding	99.015967	69.486081	88.910601	96.440729	95.417097
ZBTB45P1	pseudogene	-1.000000	-1.000000	90.515464	-1.000000	90.515464
LINC01123	lincRNA	-1.000000	-1.000000	36.976321	54.716981	48.264845
AC013268.3	pseudogene	-1.000000	-1.000000	22.298752	0.000000	16.666667
AC013268.4	pseudogene	-1.000000	-1.000000	22.130471	13.247828	14.400550
SMIM37	protein coding	0.000000	25.928144	21.121951	24.521603	24.307338
AC140479.4	pseudogene	-1.000000	-1.000000	29.048843	20.634188	21.031165
AC140479.7	pseudogene	-1.000000	-1.000000	20.045329	13.627860	14.535749
AC140479.2	pseudogene	-1.000000	-1.000000	16.554810	-1.000000	16.554810
LINC01106	lincRNA	-1.000000	-1.000000	18.860440	58.544061	46.689596
ZBTB45P2	pseudogene	-1.000000	-1.000000	88.627451	-1.000000	88.627451
RGPD6	protein coding	98.682525	80.956341	93.265565	98.508432	97.784545
ANAPC1	protein coding	0.000000	0.000000	0.000000	0.162799	0.065189
RGPD8	protein coding	25.287783	0.000000	21.639657	25.779447	25.355612
TTL	protein coding	0.000000	0.000000	0.000000	1.202958	0.914660
PGM5P4	pseudogene	-1.000000	-1.000000	0.000000	4.044944	3.960489
POTEF	protein coding	6.557882	0.000000	5.061787	6.412169	6.310697
POTEI	protein coding	12.942230	0.000000	4.115637	2.138505	2.413814
CFC1B	protein coding	22.916667	28.815261	26.438849	8.744982	12.717699
PRSS40B	protein coding	9.111111	9.983361	9.745763	45.990359	40.406007
PRSS40A	protein coding	6.699346	7.001167	6.921754	45.427984	32.695770
CFC1	protein coding	22.916667	28.815261	26.438849	8.744982	12.717699
POTEJ	protein coding	9.271736	0.000000	8.545240	1.733796	2.226990
PLEKHB2	protein coding	0.000000	0.000000	0.000000	1.632293	1.590440
C2orf27A	pseudogene	-1.000000	-1.000000	27.836257	2.216726	3.675409
C2orf27B	lincRNA	-1.000000	-1.000000	53.927492	17.516754	24.701493
MGAT5	protein coding	0.000000	0.000000	0.000000	0.389694	0.379813
MBD5	protein coding	0.000000	0.000000	0.000000	0.040554	0.039519
NEB	protein coding	7.584784	0.000000	7.404310	5.129046	5.361809
ACVR1	protein coding	0.000000	0.000000	0.000000	0.076014	0.073879
AC016766.1	lincRNA	-1.000000	-1.000000	0.000000	0.050837	0.050776
XIRP2	protein coding	0.000000	0.000000	0.000000	0.429634	0.414528
LRP2	protein coding	0.000000	0.000000	0.000000	0.639544	0.595562
PDE11A	protein coding	0.000000	0.000000	0.000000	0.134245	0.133258
TTN	protein coding	0.000000	0.000000	0.000000	0.522311	0.318884
PGAP1	protein coding	0.000000	0.000000	0.000000	0.933283	0.816525
METTL21A	protein coding	0.000000	11.175549	10.611698	0.000000	1.574056
SPAG16	protein coding	0.000000	0.000000	0.000000	0.057603	0.057365
DIS3L2	protein coding	0.000000	0.000000	0.000000	0.587076	0.576865
AQP12B	protein coding	0.000000	0.000000	0.000000	25.163094	20.807645
AQP12A	protein coding	0.000000	0.000000	0.000000	24.483134	20.337451
LINC01881	pseudogene	-1.000000	-1.000000	0.000000	0.253909	0.247483
RPL23AP88	pseudogene	-1.000000	-1.000000	47.240618	-1.000000	47.240618
PLCB1	protein coding	0.000000	0.000000	0.000000	0.074057	0.066097
FAM182B	protein coding	0.000000	0.000000	0.000000	20.924878	17.437165
AL450124.1	pseudogene	-1.000000	-1.000000	100.000000	100.000000	100.000000
FAM182A	other	-1.000000	-1.000000	22.951953	56.746542	50.688116
KIF3B	protein coding	0.000000	0.000000	0.000000	0.134689	0.120320
FO393400.1	protein coding	0.000000	0.000000	0.000000	0.236051	0.229836
ASIP	protein coding	0.000000	0.000000	0.000000	0.693318	0.686058
TOX2	protein coding	0.000000	0.000000	0.000000	0.052065	0.051049
LINC00266-1	lincRNA	-1.000000	-1.000000	0.000000	5.806966	5.438080
FP565260.4	protein coding	100.000000	100.000000	100.000000	99.937862	99.850355
FP565260.3	protein coding	75.982997	18.136646	34.356377	52.712288	49.287404
GATD3B	protein coding	16.779825	0.000000	8.611249	15.666001	15.377257
FP565260.6	protein coding	100.000000	60.211850	66.914396	73.437157	57.946455
LINC01670	lincRNA	-1.000000	-1.000000	99.822064	100.000000	99.882041
CU633967.1	lincRNA	-1.000000	-1.000000	80.182753	56.456285	59.845207
FP236315.2	other	-1.000000	-1.000000	100.000000	-1.000000	100.000000
FP236315.3	lincRNA	-1.000000	-1.000000	100.000000	100.000000	99.944904
FP236315.1	lincRNA	-1.000000	-1.000000	33.552632	100.000000	87.601958
H2BFS	protein coding	100.000000	100.000000	100.000000	-1.000000	100.000000
CU639417.2	pseudogene	-1.000000	-1.000000	100.000000	-1.000000	100.000000
LINC01669	lincRNA	-1.000000	-1.000000	78.988095	66.676011	67.911055
CU639417.4	lincRNA	-1.000000	-1.000000	74.496475	99.804241	85.446543
SIK1B	protein coding	59.183673	0.000000	29.591837	67.974603	53.510512
RF00019	other	-1.000000	-1.000000	100.000000	-1.000000	100.000000
CU633906.1	lincRNA	-1.000000	-1.000000	93.639208	96.833409	96.586790
CU633906.4	pseudogene	-1.000000	-1.000000	99.902153	100.000000	99.954514
CU633906.3	pseudogene	-1.000000	-1.000000	92.567568	98.518275	97.359387
CU633906.2	lincRNA	-1.000000	-1.000000	56.022327	99.292068	95.774279
CBSL	protein coding	54.946996	85.226131	66.134423	49.109676	51.012041
U2AF1L5	protein coding	29.365079	20.439560	22.846442	45.795419	42.799563
FP236240.3	pseudogene	-1.000000	-1.000000	100.000000	-1.000000	100.000000
FP236240.1	lincRNA	-1.000000	-1.000000	58.610847	16.364482	30.193387
CRYAA2	protein coding	63.133641	40.675991	50.364480	67.936227	60.768212
CU638689.4	lincRNA	-1.000000	-1.000000	91.149379	99.675856	98.089502
CU638689.3	pseudogene	-1.000000	-1.000000	100.000000	95.507670	96.749471
CU638689.2	pseudogene	-1.000000	-1.000000	99.632803	99.659168	99.654714
CU638689.5	lincRNA	-1.000000	-1.000000	82.638215	96.189670	92.051810
FP475955.1	lincRNA	-1.000000	-1.000000	0.000000	1.409558	1.389319
FP475955.2	lincRNA	-1.000000	-1.000000	61.487965	19.792439	30.309735
CU634019.6	lincRNA	-1.000000	-1.000000	92.221600	100.000000	98.745029
CU634019.5	pseudogene	-1.000000	-1.000000	100.000000	100.000000	100.000000
CU634019.1	lincRNA	-1.000000	-1.000000	92.803402	97.269712	96.906464
RF00019	other	-1.000000	-1.000000	100.000000	-1.000000	100.000000
CU634019.7	pseudogene	-1.000000	-1.000000	99.915541	-1.000000	99.915541
CU634019.3	other	-1.000000	-1.000000	100.000000	-1.000000	100.000000
CU633904.2	pseudogene	-1.000000	-1.000000	100.000000	100.000000	100.000000
CU633904.3	pseudogene	-1.000000	-1.000000	97.081712	100.000000	99.294974
CU633904.1	lincRNA	-1.000000	-1.000000	86.887183	96.623748	95.746845
RF00019	other	-1.000000	-1.000000	100.000000	-1.000000	100.000000
FP236241.2	pseudogene	-1.000000	-1.000000	99.915541	-1.000000	99.915541
RF00019	other	-1.000000	-1.000000	100.000000	-1.000000	100.000000
FP236241.1	lincRNA	-1.000000	-1.000000	87.218722	84.837862	86.326448
SMIM11B	protein coding	93.220339	79.522916	80.143296	58.723801	61.241677
CU633980.1	protein coding	100.000000	100.000000	100.000000	-1.000000	100.000000
SMIM34B	protein coding	92.187500	31.138614	42.220421	60.000000	55.342061
KCNE1B	protein coding	0.000000	19.950890	17.817982	47.670662	39.430986
FP671120.2	other	-1.000000	-1.000000	100.000000	-1.000000	100.000000
FP671120.1	lincRNA	-1.000000	-1.000000	87.384862	70.636334	72.000933
FP671120.3	lincRNA	-1.000000	-1.000000	100.000000	-1.000000	100.000000
MIR6724-2	miRNA	-1.000000	-1.000000	100.000000	-1.000000	100.000000
FP671120.4	lincRNA	-1.000000	-1.000000	83.080260	-1.000000	83.080260
RNA5-8SN4	rRNA	-1.000000	-1.000000	100.000000	-1.000000	100.000000
FP236383.1	lincRNA	-1.000000	-1.000000	87.384862	76.138473	77.044696
FP236383.2	lincRNA	-1.000000	-1.000000	100.000000	-1.000000	100.000000
MIR6724-4	miRNA	-1.000000	-1.000000	100.000000	-1.000000	100.000000
FP236383.3	lincRNA	-1.000000	-1.000000	100.000000	-1.000000	100.000000
RNA5-8SN4	rRNA	-1.000000	-1.000000	100.000000	-1.000000	100.000000
CR381670.1	pseudogene	-1.000000	-1.000000	0.000000	0.290803	0.269860
MIR3687-2	miRNA	-1.000000	-1.000000	61.666667	-1.000000	61.666667
CR381653.1	lincRNA	-1.000000	-1.000000	0.000000	0.164808	0.157671
POTED	protein coding	16.281690	0.000000	10.967742	7.864318	8.116116
AL050303.1	lincRNA	-1.000000	-1.000000	61.487965	19.792439	30.309735
BACH1	protein coding	0.000000	0.000000	0.000000	0.009542	0.009389
SMIM11A	protein coding	96.774194	99.939284	99.356117	71.834277	62.215155
C21orf140	protein coding	100.000000	-1.000000	100.000000	-1.000000	100.000000
SMIM34A	protein coding	98.333333	100.000000	99.332698	100.000000	99.828604
KCNE1	protein coding	0.000000	15.855317	14.334891	7.545360	7.966518
KCNJ15	protein coding	0.000000	0.000000	0.000000	0.165040	0.152825
DSCAM	protein coding	0.000000	0.000000	0.000000	0.018852	0.018657
CBS	protein coding	51.263736	56.420492	53.596148	49.237334	49.764230
U2AF1	protein coding	29.365079	20.305677	22.736954	45.834969	42.820040
MRPL51P2	pseudogene	-1.000000	-1.000000	99.200000	-1.000000	99.200000
AP001631.1	lincRNA	-1.000000	-1.000000	58.610847	16.326531	30.146372
CRYAA	protein coding	56.378601	35.043668	44.498480	71.548507	59.678694
SIK1	protein coding	59.183673	0.000000	28.653767	68.452685	53.085157
LINC00319	lincRNA	-1.000000	-1.000000	70.101872	99.804241	82.528799
LINC00313	lincRNA	-1.000000	-1.000000	86.880973	63.950258	66.920872
AP001048.1	lincRNA	-1.000000	-1.000000	82.078853	82.494145	82.453494
HSF2BP	protein coding	20.315582	0.000000	10.802307	24.535357	24.331356
RPL31P1	pseudogene	-1.000000	-1.000000	100.000000	-1.000000	100.000000
H2BFS	protein coding	100.000000	100.000000	100.000000	-1.000000	100.000000
TRAPPC10	protein coding	16.016750	46.027328	31.274926	3.874372	6.132671
GATD3A	protein coding	13.844996	20.234043	18.825676	23.455108	23.086173
AP001056.2	lincRNA	-1.000000	-1.000000	66.056338	45.214681	48.540755
AP001057.1	other	-1.000000	-1.000000	58.551691	55.472424	56.464691
ICOSLG	protein coding	42.422360	18.796895	22.869379	46.712329	37.391450
DNMT3L	protein coding	47.228550	8.317930	35.898816	33.369060	33.633558
RPL23AP4	pseudogene	-1.000000	-1.000000	91.774892	-1.000000	91.774892
ACTR3BP6	pseudogene	-1.000000	-1.000000	72.822581	0.000000	66.008772
AP000542.3	lincRNA	-1.000000	-1.000000	4.711271	-1.000000	4.711271
ZNF72P	pseudogene	-1.000000	-1.000000	0.000000	0.866574	0.769321
AP000534.2	pseudogene	-1.000000	-1.000000	0.000000	2.914132	2.868471
AP000533.2	pseudogene	-1.000000	-1.000000	3.231518	-1.000000	3.231518
AP000533.3	pseudogene	-1.000000	-1.000000	100.000000	-1.000000	100.000000
AP000532.2	lincRNA	-1.000000	-1.000000	11.509543	25.747434	19.552089
MED15P7	pseudogene	-1.000000	-1.000000	20.097442	1.466875	3.147541
POTEH	protein coding	7.020757	0.000000	5.648330	6.091577	6.059168
AP000527.1	lincRNA	-1.000000	-1.000000	0.000000	1.655575	1.610509
DUXAP8	other	-1.000000	-1.000000	1.424964	8.098725	7.273737
BMS1P22	pseudogene	-1.000000	-1.000000	0.000000	13.032332	11.714999
NBEAP3	pseudogene	-1.000000	-1.000000	8.981233	8.990672	8.993456
AC137499.2	pseudogene	-1.000000	-1.000000	67.539267	-1.000000	67.539267
CHEK2P4	pseudogene	-1.000000	-1.000000	25.714286	0.033772	1.069519
GGTLC5P	pseudogene	-1.000000	-1.000000	35.506520	15.848261	19.221411
LINC01660	lincRNA	-1.000000	-1.000000	10.423453	22.636382	20.702138
AC011718.1	lincRNA	-1.000000	-1.000000	54.545455	0.000000	12.886924
PPP1R26P3	pseudogene	-1.000000	-1.000000	60.331666	-1.000000	60.331666
FAM230A	protein coding	12.345679	75.103734	33.149931	7.362687	6.363752
AC023490.1	lincRNA	-1.000000	-1.000000	0.000000	5.843335	4.354991
GGTLC3	protein coding	8.407080	0.000000	5.894519	29.047619	16.565768
PI4KAP1	pseudogene	-1.000000	-1.000000	4.344211	20.062815	18.343035
RIMBP3	protein coding	10.691057	34.375000	15.285059	-1.000000	15.285059
SUSD2P2	pseudogene	-1.000000	-1.000000	19.682959	37.320977	30.358974
PPP1R26P2	pseudogene	-1.000000	-1.000000	2.865888	-1.000000	2.865888
PPP1R26P4	pseudogene	-1.000000	-1.000000	64.974475	-1.000000	64.974475
LINC01662	lincRNA	-1.000000	-1.000000	29.340917	7.204460	9.965822
GGT3P	pseudogene	-1.000000	-1.000000	16.952242	24.235681	23.936674
E2F6P1	pseudogene	-1.000000	-1.000000	100.000000	-1.000000	100.000000
AC008132.1	pseudogene	-1.000000	-1.000000	1.795005	0.000000	0.969237
LINC01663	lincRNA	-1.000000	-1.000000	4.681648	2.387281	2.449195
AC007326.4	protein coding	0.000000	0.000000	0.000000	34.330420	32.942112
PRODH	protein coding	48.809524	57.786484	52.427951	54.579307	54.353129
POM121L4P	pseudogene	-1.000000	-1.000000	5.026455	1.293770	2.086802
BCRP2	pseudogene	-1.000000	-1.000000	51.307847	11.867844	16.383829
AP000550.1	lincRNA	-1.000000	-1.000000	23.820364	40.023990	32.070297
E2F6P2	pseudogene	-1.000000	-1.000000	7.095047	-1.000000	7.095047
FAM230B	other	-1.000000	-1.000000	5.588822	7.264213	6.848922
GGT2	protein coding	1.345029	0.000000	0.972105	8.998263	8.019731
AP000550.3	pseudogene	-1.000000	-1.000000	29.365079	-1.000000	29.365079
BCRP6	pseudogene	-1.000000	-1.000000	61.014263	30.875431	35.912180
AP000552.1	lincRNA	-1.000000	-1.000000	3.946330	23.936260	18.651256
AP000552.3	lincRNA	-1.000000	-1.000000	0.000000	33.940397	20.665323
PPP1R26P5	pseudogene	-1.000000	-1.000000	4.231504	-1.000000	4.231504
AP000552.2	pseudogene	-1.000000	-1.000000	21.656977	37.320977	31.472621
RIMBP3B	protein coding	65.203252	40.625000	60.435780	-1.000000	60.435780
HIC2	protein coding	0.000000	0.000000	0.000000	31.973169	25.191579
PI4KAP2	pseudogene	-1.000000	-1.000000	8.410463	24.830872	23.953024
RIMBP3C	protein coding	65.481915	27.100681	57.175623	-1.000000	57.175623
UBE2L3	protein coding	30.180180	0.077973	6.282885	2.328026	2.500436
LINC01658	lincRNA	-1.000000	-1.000000	0.000000	0.472204	0.441874
AP000350.1	pseudogene	-1.000000	-1.000000	0.000000	21.412804	17.357143
AP000350.3	pseudogene	-1.000000	-1.000000	0.000000	7.332985	6.813773
GSTT2B	protein coding	87.891156	100.000000	91.894353	34.883721	51.431601
AC253536.2	pseudogene	-1.000000	-1.000000	83.003953	100.000000	92.760943
DDTL	protein coding	70.123457	0.000000	18.393782	32.304678	28.467413
DDT	protein coding	78.260870	35.418994	48.968678	26.429397	29.668278
GSTT2	pseudogene	-1.000000	99.776786	92.392223	34.883721	52.476018
AC253536.1	pseudogene	-1.000000	-1.000000	0.000000	13.798573	12.728603
GSTT4	protein coding	0.000000	0.000000	0.000000	7.975662	6.877482
TTC28	protein coding	0.000000	0.000000	0.000000	0.217774	0.214006
SYN3	protein coding	0.000000	0.000000	0.000000	0.006455	0.006412
NDUFA6-DT	other	-1.000000	-1.000000	58.880726	3.708273	9.175194
AC254562.2	lincRNA	-1.000000	-1.000000	34.684685	41.820113	40.440756
SERHL	pseudogene	-1.000000	-1.000000	15.898960	10.561056	11.159336
SERHL2	protein coding	44.464286	0.723888	16.764898	7.650671	8.336143
RRP7BP	pseudogene	-1.000000	-1.000000	10.646238	5.477243	6.455342
AC069277.1	lincRNA	-1.000000	-1.000000	0.000000	0.054409	0.053735
GRM7-AS3	lincRNA	-1.000000	-1.000000	0.000000	0.077302	0.075967
SGO1-AS1	other	-1.000000	-1.000000	0.000000	0.017822	0.017701
ZNF385D	protein coding	0.000000	0.000000	0.000000	0.304474	0.300801
THRB	protein coding	0.000000	0.000000	0.000000	0.003522	0.003434
CLASP2	protein coding	0.000000	0.000000	0.000000	0.065239	0.062581
PRSS50	protein coding	0.000000	0.000000	0.000000	0.172343	0.167232
CACNA2D3	protein coding	0.000000	0.000000	0.000000	0.017404	0.017332
ROBO1	protein coding	0.000000	0.000000	0.000000	0.082923	0.082353
LINC02027	lincRNA	-1.000000	-1.000000	0.000000	0.655255	0.651411
EPHA3	protein coding	0.000000	0.000000	0.000000	0.471046	0.462614
SLC9C1	protein coding	0.000000	0.000000	0.000000	0.160248	0.155831
ZBTB20	protein coding	0.000000	0.000000	0.000000	0.035312	0.034103
LSAMP	protein coding	0.000000	0.000000	0.000000	0.106546	0.105757
HACD2	protein coding	0.000000	0.000000	0.000000	0.123797	0.116569
COL6A6	protein coding	0.000000	0.000000	0.000000	2.315320	2.124409
STAG1	protein coding	0.000000	0.000000	0.000000	0.162876	0.160271
PLCH1	protein coding	0.000000	0.000000	0.000000	0.348877	0.342096
IQCJ-SCHIP1	protein coding	0.000000	0.000000	0.000000	0.152353	0.134206
LINC01192	lincRNA	-1.000000	-1.000000	0.000000	0.220364	0.217429
MCF2L2	protein coding	0.000000	0.000000	0.000000	0.444230	0.432329
MUC20P1	pseudogene	-1.000000	-1.000000	20.131030	0.443828	6.715853
AC233280.19	pseudogene	-1.000000	-1.000000	0.000000	14.959016	13.117700
AC233280.2	pseudogene	-1.000000	-1.000000	5.799813	0.000000	4.675716
MUC20	protein coding	25.890530	2.329317	17.620524	0.000000	3.087792
AC124944.3	pseudogene	-1.000000	-1.000000	0.000000	0.406538	0.352597
AC024560.2	pseudogene	-1.000000	-1.000000	4.144385	-1.000000	4.144385
FAM157A	pseudogene	-1.000000	-1.000000	54.866008	71.205436	69.523012
CICP6	pseudogene	-1.000000	-1.000000	99.963343	100.000000	99.964451
SEPT14P3	pseudogene	-1.000000	-1.000000	100.000000	-1.000000	100.000000
USP17L11	protein coding	35.973794	-1.000000	35.973794	0.000000	30.958483
USP17L12	protein coding	100.000000	-1.000000	100.000000	-1.000000	100.000000
USP17L13	protein coding	26.801668	-1.000000	26.801668	100.000000	36.904152
USP17L14P	pseudogene	-1.000000	-1.000000	17.713568	-1.000000	17.713568
USP17L15	protein coding	86.539607	-1.000000	86.539607	0.000000	74.551052
USP17L16P	pseudogene	-1.000000	-1.000000	1.758794	-1.000000	1.758794
USP17L17	protein coding	12.983919	-1.000000	12.983919	100.000000	25.012814
USP17L18	protein coding	54.615843	-1.000000	54.615843	100.000000	60.840595
USP17L19	protein coding	96.307326	-1.000000	96.307326	94.814815	96.002050
USP17L20	protein coding	55.866587	-1.000000	55.866587	100.000000	61.916966
USP17L21	protein coding	95.711733	-1.000000	95.711733	85.555556	94.208098
USP17L22	protein coding	44.312091	-1.000000	44.312091	100.000000	51.973347
USP17L23	protein coding	84.181818	-1.000000	84.181818	-1.000000	84.181818
USP17L24	protein coding	100.000000	-1.000000	100.000000	94.814815	99.179908
USP17L25	protein coding	100.000000	-1.000000	100.000000	100.000000	99.897488
USP17L26	protein coding	98.034544	-1.000000	98.034544	100.000000	98.206048
USP17L5	protein coding	78.454774	-1.000000	78.454774	-1.000000	78.454774
USP17L27	protein coding	100.000000	-1.000000	100.000000	-1.000000	100.000000
USP17L28	protein coding	100.000000	-1.000000	100.000000	-1.000000	100.000000
USP17L29	protein coding	96.670854	-1.000000	96.670854	-1.000000	96.670854
USP17L9P	pseudogene	-1.000000	-1.000000	67.085427	-1.000000	67.085427
USP17L30	protein coding	100.000000	-1.000000	100.000000	-1.000000	100.000000
USP17L6P	pseudogene	-1.000000	-1.000000	31.270903	-1.000000	31.270903
LINC00504	lincRNA	-1.000000	-1.000000	0.000000	0.052110	0.051472
CD38	protein coding	0.000000	0.000000	0.000000	1.888236	1.745047
KCNIP4	protein coding	0.000000	0.000000	0.000000	0.215197	0.214558
GABRG1	protein coding	0.000000	0.000000	0.000000	1.510207	1.393922
NMU	protein coding	0.000000	0.000000	0.000000	1.024010	0.993513
ADGRL3	protein coding	0.000000	0.000000	0.000000	0.048034	0.047316
FTLP10	pseudogene	-1.000000	-1.000000	0.000000	17.597824	16.720790
TMPRSS11BNL	pseudogene	-1.000000	-1.000000	0.000000	17.021994	14.841613
FRAS1	protein coding	0.000000	0.000000	0.000000	0.597669	0.576537
ANTXR2	protein coding	0.000000	0.000000	0.000000	3.607458	2.635251
CFAP299	protein coding	0.000000	0.000000	0.000000	0.017542	0.017515
ARHGAP24	protein coding	0.000000	0.000000	0.000000	0.008442	0.008340
HSD17B11	protein coding	0.000000	0.000000	0.000000	6.805976	6.570396
CCSER1	protein coding	0.000000	0.000000	0.000000	0.323946	0.322170
GRID2	protein coding	0.000000	0.000000	0.000000	0.077031	0.076533
PDLIM5	protein coding	0.000000	0.000000	0.000000	0.073899	0.070712
TSPAN5	protein coding	0.000000	0.000000	0.000000	0.208218	0.203971
BANK1	protein coding	0.000000	0.000000	0.000000	0.005685	0.005576
SLC9B1	protein coding	0.000000	0.000000	0.000000	0.319922	0.313310
DKK2	protein coding	0.000000	0.000000	0.000000	0.764495	0.756069
AC004704.1	lincRNA	-1.000000	-1.000000	0.000000	0.389021	0.388094
AC110079.1	pseudogene	-1.000000	-1.000000	0.000000	0.679692	0.607780
GTF2IP12	pseudogene	-1.000000	-1.000000	0.000000	0.620317	0.546378
AC097173.1	pseudogene	-1.000000	-1.000000	0.000000	0.682059	0.660567
AC107463.1	lincRNA	-1.000000	-1.000000	0.000000	0.368638	0.354971
AC018680.1	lincRNA	-1.000000	-1.000000	0.000000	1.601139	1.593231
FAM160A1	protein coding	0.000000	0.000000	0.000000	0.077770	0.076253
SPOCK3	protein coding	0.000000	0.000000	0.000000	0.697995	0.692445
NEK1	protein coding	0.000000	0.000000	0.000000	0.171663	0.166536
DUX4L9	pseudogene	-1.000000	-1.000000	36.168521	-1.000000	36.168521
DUX4L7	pseudogene	-1.000000	-1.000000	100.000000	-1.000000	100.000000
DUX4L6	pseudogene	-1.000000	-1.000000	100.000000	-1.000000	100.000000
DUX4L5	pseudogene	-1.000000	-1.000000	100.000000	-1.000000	100.000000
DUX4L4	pseudogene	-1.000000	-1.000000	48.028391	-1.000000	48.028391
DUX4L1	pseudogene	-1.000000	-1.000000	100.000000	-1.000000	100.000000
DUX4L3	pseudogene	-1.000000	-1.000000	100.000000	-1.000000	100.000000
DUX4L2	pseudogene	-1.000000	-1.000000	100.000000	-1.000000	100.000000
DUX4	protein coding	-1.000000	18.080749	18.080749	0.000000	2.539448
RPL23AP84	pseudogene	-1.000000	-1.000000	100.000000	-1.000000	100.000000
AC215524.1	pseudogene	-1.000000	-1.000000	100.000000	-1.000000	100.000000
ZDHHC11B	protein coding	0.000000	0.000000	0.000000	0.980130	0.908256
ZDHHC11	protein coding	0.000000	0.000000	0.000000	0.996935	0.928133
AC126768.3	lincRNA	-1.000000	-1.000000	16.636852	0.000000	10.119695
LINC01019	lincRNA	-1.000000	-1.000000	0.000000	0.022465	0.021859
ADCY2	protein coding	0.000000	0.000000	0.000000	0.091998	0.090580
CTNND2	protein coding	0.000000	0.000000	0.000000	0.032823	0.032611
DNAH5	protein coding	0.000000	0.000000	0.000000	0.056622	0.053105
FBXL7	protein coding	0.000000	0.000000	0.000000	0.374708	0.370565
AC106774.9	protein coding	44.463087	-1.000000	44.463087	-1.000000	44.463087
AC106774.7	protein coding	40.604027	-1.000000	40.604027	-1.000000	40.604027
AC106774.6	protein coding	59.563758	-1.000000	59.563758	-1.000000	59.563758
AC106774.5	protein coding	82.718121	-1.000000	82.718121	-1.000000	82.718121
AC233724.8	pseudogene	-1.000000	-1.000000	79.828326	-1.000000	79.828326
AC233724.17	protein coding	9.731544	-1.000000	9.731544	-1.000000	9.731544
AC233724.18	protein coding	47.315436	-1.000000	47.315436	-1.000000	47.315436
AC233724.19	protein coding	100.000000	-1.000000	100.000000	-1.000000	100.000000
AC233724.3	pseudogene	-1.000000	-1.000000	87.401575	-1.000000	87.401575
LINC02109	lincRNA	-1.000000	-1.000000	0.000000	0.042397	0.040754
WDR70	protein coding	0.000000	0.000000	0.000000	0.011322	0.011223
HCN1	protein coding	0.000000	0.000000	0.000000	0.099299	0.096252
ITGA1	protein coding	0.000000	0.000000	0.000000	0.042990	0.040277
AC091862.1	pseudogene	-1.000000	-1.000000	0.000000	0.086424	0.085259
OCLN	protein coding	28.762542	0.000000	6.566891	21.856328	20.329119
GTF2H2C	protein coding	40.871711	29.847293	33.816997	43.771144	41.544256
AC139495.1	pseudogene	-1.000000	-1.000000	67.537313	69.521109	69.362832
GUSBP3	pseudogene	-1.000000	-1.000000	18.610039	90.438713	88.087940
AC139495.2	pseudogene	-1.000000	-1.000000	100.000000	-1.000000	100.000000
AC131392.1	pseudogene	-1.000000	-1.000000	96.677215	94.879438	94.889903
AC131392.2	pseudogene	-1.000000	-1.000000	93.234819	-1.000000	93.234819
CDH12P2	pseudogene	-1.000000	-1.000000	98.316498	-1.000000	98.316498
SERF1B	protein coding	67.287785	97.250423	92.167194	83.489906	84.842718
SMN2	protein coding	89.240506	82.736573	86.300578	89.611132	86.575579
AC140134.1	pseudogene	-1.000000	-1.000000	100.000000	85.143992	86.649889
CDH12P3	pseudogene	-1.000000	-1.000000	83.333333	-1.000000	83.333333
AC138866.2	pseudogene	-1.000000	-1.000000	100.000000	96.899303	97.025739
AC138866.1	pseudogene	-1.000000	-1.000000	52.620968	93.090106	92.561263
GTF2H2B	pseudogene	-1.000000	-1.000000	42.533937	41.408077	41.505679
AC146944.2	pseudogene	-1.000000	-1.000000	100.000000	63.430013	65.776914
AC146944.3	pseudogene	-1.000000	-1.000000	9.459459	67.157856	63.432707
AC146944.1	pseudogene	-1.000000	-1.000000	68.105516	75.314645	75.225700
AC139272.1	pseudogene	-1.000000	-1.000000	99.843505	87.936393	88.093002
CDH12P1	pseudogene	-1.000000	-1.000000	100.000000	-1.000000	100.000000
SERF1A	protein coding	66.806723	97.284226	92.699115	83.150657	84.813882
SMN1	protein coding	89.102564	68.538324	77.891156	90.156539	86.420863
NAIP	protein coding	81.730104	4.667208	53.802030	58.757380	58.128940
GTF2H2	protein coding	44.528620	27.876359	32.101666	35.165852	34.689740
AC044797.1	pseudogene	-1.000000	-1.000000	63.421829	70.829231	70.534585
AC145138.1	pseudogene	-1.000000	-1.000000	62.385965	66.444821	65.960162
CDH12P4	pseudogene	-1.000000	-1.000000	100.000000	-1.000000	100.000000
GUSBP9	pseudogene	-1.000000	-1.000000	47.341338	68.630622	67.407478
AC146949.1	pseudogene	-1.000000	-1.000000	100.000000	86.578769	86.711075
ANKDD1B	protein coding	0.000000	0.000000	0.000000	0.539858	0.516667
TBCA	protein coding	0.000000	0.000000	0.000000	0.016586	0.016328
CMYA5	protein coding	0.000000	0.000000	0.000000	0.855604	0.755688
SSBP2	protein coding	0.000000	0.000000	0.000000	0.034317	0.033355
AC114316.2	lincRNA	-1.000000	-1.000000	0.000000	0.031523	0.031248
MCTP1	protein coding	0.000000	0.000000	0.000000	0.006653	0.006542
TTC37	protein coding	0.000000	0.000000	0.000000	0.057466	0.053780
CAST	protein coding	0.000000	0.061082	0.060058	0.000000	0.032635
AC099520.1	lincRNA	-1.000000	-1.000000	0.000000	0.328919	0.328126
AC008467.1	lincRNA	-1.000000	-1.000000	0.000000	3.115562	2.924403
LINC02240	lincRNA	-1.000000	-1.000000	0.000000	0.063630	0.063032
AC116366.3	protein coding	0.000000	0.000000	0.000000	0.066170	0.063763
FSTL4	protein coding	0.000000	0.000000	0.000000	0.086282	0.085074
PPP2R2B	protein coding	0.000000	0.000000	0.000000	0.115334	0.111787
SPINK5	protein coding	0.000000	0.000000	0.000000	0.075302	0.072577
LINC01933	lincRNA	-1.000000	-1.000000	0.000000	0.847637	0.837704
LINC01470	lincRNA	-1.000000	-1.000000	0.000000	0.290780	0.289127
SGCD	protein coding	0.000000	0.000000	0.000000	0.120187	0.118782
EBF1	protein coding	0.000000	0.000000	0.000000	0.011291	0.011143
RNF145	protein coding	0.000000	0.000000	0.000000	0.356285	0.326723
ATP10B	protein coding	0.000000	0.000000	0.000000	0.031738	0.030786
THOC3	protein coding	0.000000	0.000000	0.000000	5.022988	4.891830
UIMC1	protein coding	0.000000	0.000000	0.000000	0.162435	0.158126
FAM153A	protein coding	0.000000	0.000000	0.000000	4.975469	3.805508
AC106795.1	pseudogene	-1.000000	-1.000000	0.000000	3.741847	3.645498
AC138035.1	lincRNA	-1.000000	-1.000000	39.629831	53.711416	52.296101
AC138035.3	pseudogene	-1.000000	-1.000000	78.817204	-1.000000	78.817204
AC138035.2	lincRNA	-1.000000	-1.000000	100.000000	73.680771	75.154178
OR4F3	protein coding	100.000000	65.454545	98.088531	-1.000000	98.088531
WBP1LP4	pseudogene	-1.000000	-1.000000	100.000000	-1.000000	100.000000
RPL23AP45	pseudogene	-1.000000	-1.000000	90.792291	-1.000000	90.792291
WBP1LP12	pseudogene	-1.000000	-1.000000	14.242424	-1.000000	14.242424
CICP18	pseudogene	-1.000000	-1.000000	0.000000	16.801924	12.730585
GMDS-DT	lincRNA	-1.000000	-1.000000	0.000000	0.976393	0.921811
AL591485.1	other	-1.000000	-1.000000	0.000000	0.167527	0.158054
RIPOR2	protein coding	0.000000	0.000000	0.000000	1.618794	1.559551
HSPA1A	protein coding	68.016615	0.000000	52.780016	-1.000000	52.780016
HSPA1B	protein coding	68.016615	0.000000	51.984127	-1.000000	51.984127
C4A	protein coding	75.682904	100.000000	76.680711	91.625876	87.321489
TNXA	pseudogene	-1.000000	-1.000000	49.533628	33.667223	41.835148
C4B	protein coding	75.682904	100.000000	76.680711	91.631938	87.325716
TNXB	protein coding	8.905783	0.636943	6.738346	1.023481	2.175789
HLA-DRB1	protein coding	0.000000	0.000000	0.000000	0.934864	0.830400
DNAH8	protein coding	0.000000	0.000000	0.000000	0.034006	0.032362
KIF6	protein coding	0.000000	0.000000	0.000000	0.048494	0.047292
CCND3	protein coding	0.000000	0.000000	0.000000	0.029739	0.028590
PKHD1	protein coding	0.000000	0.000000	0.000000	0.415844	0.400360
DST	protein coding	0.000000	0.000000	0.000000	0.060782	0.056580
KIAA1586	protein coding	3.553299	0.000000	2.834965	7.162774	5.685081
ZNF451	protein coding	0.000000	0.780524	0.553360	0.602224	0.593077
EYS	protein coding	0.000000	0.000000	0.000000	0.033766	0.033514
COL19A1	protein coding	0.000000	0.000000	0.000000	0.802789	0.786535
KCNQ5	protein coding	0.000000	0.000000	0.000000	0.027219	0.026860
AL357507.1	lincRNA	-1.000000	-1.000000	0.000000	0.105220	0.105106
MEI4	protein coding	0.000000	0.000000	0.000000	0.146861	0.143875
ME1	protein coding	0.000000	0.000000	0.000000	0.336883	0.331699
RNGTT	protein coding	0.000000	0.000000	0.000000	0.011466	0.011317
WASF1	protein coding	0.000000	0.000000	0.000000	0.836107	0.801896
TBC1D32	protein coding	0.000000	0.000000	0.000000	0.617610	0.604503
LAMA2	protein coding	0.000000	0.000000	0.000000	0.471177	0.463668
ENPP3	protein coding	0.000000	0.000000	0.000000	0.341155	0.331159
OR2A4	protein coding	0.000000	47.815534	22.424587	-1.000000	22.424587
MYCT1	protein coding	0.000000	0.000000	0.000000	5.008248	4.439112
SERAC1	protein coding	0.000000	0.000000	0.000000	0.332763	0.297796
LPA	protein coding	25.652742	0.000000	24.493612	15.820940	16.234862
PRKN	protein coding	0.000000	0.000000	0.000000	0.008652	0.008621
WBP1LP8	pseudogene	-1.000000	-1.000000	100.000000	-1.000000	100.000000
AL731661.1	lincRNA	-1.000000	-1.000000	0.000000	23.064771	17.745366
RPL23AP47	pseudogene	-1.000000	-1.000000	94.117647	-1.000000	94.117647
AC215522.3	lincRNA	-1.000000	-1.000000	100.000000	82.755928	83.282863
AC215522.2	other	-1.000000	-1.000000	44.180064	74.114332	71.270718
RSPH10B	protein coding	20.855615	10.148605	13.913043	21.804603	21.042253
PMS2	protein coding	0.000000	0.000000	0.000000	0.548418	0.504375
PMS2CL	pseudogene	-1.000000	-1.000000	0.000000	0.454454	0.413866
RSPH10B2	protein coding	16.877153	16.012725	16.647919	21.715942	21.011579
CCZ1B	protein coding	0.000000	0.000000	0.000000	0.000000	2.062140
COL28A1	protein coding	0.000000	0.000000	0.000000	0.147080	0.142499
TAX1BP1	protein coding	0.000000	0.000000	0.000000	0.062691	0.057967
NOD1	protein coding	0.000000	0.000000	0.000000	4.963979	4.521076
DPY19L1P1	pseudogene	-1.000000	-1.000000	0.000000	0.014590	0.014378
NPSR1-AS1	other	-1.000000	-1.000000	0.000000	0.430558	0.424896
NPSR1	protein coding	0.000000	0.000000	0.000000	1.026238	1.013662
TNRC18P3	pseudogene	-1.000000	-1.000000	5.204461	3.312487	3.615086
SLC29A4P1	pseudogene	-1.000000	-1.000000	26.804124	14.251497	16.282565
AC122133.1	pseudogene	-1.000000	-1.000000	0.000000	8.410494	8.117367
AC064862.6	pseudogene	-1.000000	-1.000000	0.000000	17.773525	16.672651
AC064862.7	pseudogene	-1.000000	-1.000000	76.558891	-1.000000	76.558891
AC023141.7	pseudogene	-1.000000	-1.000000	0.000000	29.729079	28.330465
AC023141.13	pseudogene	-1.000000	-1.000000	46.709130	-1.000000	46.709130
SEPT14P1	pseudogene	-1.000000	-1.000000	0.000000	0.190342	0.187001
ZNF733P	pseudogene	-1.000000	-1.000000	0.000000	12.688212	11.022492
AC006455.1	lincRNA	-1.000000	-1.000000	100.000000	76.743329	77.177058
ARAFP3	pseudogene	-1.000000	-1.000000	11.451943	-1.000000	11.451943
AC006455.6	pseudogene	-1.000000	-1.000000	100.000000	-1.000000	100.000000
AC006455.5	other	-1.000000	-1.000000	65.967671	100.000000	71.884655
AC006455.3	pseudogene	-1.000000	-1.000000	100.000000	-1.000000	100.000000
AC006455.4	lincRNA	-1.000000	-1.000000	98.481973	100.000000	99.752526
AC073188.4	lincRNA	-1.000000	-1.000000	98.481973	100.000000	99.752526
AC073188.1	pseudogene	-1.000000	-1.000000	100.000000	-1.000000	100.000000
AC073188.2	lincRNA	-1.000000	-1.000000	73.571429	79.899826	79.736712
AC073188.6	other	-1.000000	-1.000000	82.639193	100.000000	86.387075
VN1R33P	pseudogene	-1.000000	-1.000000	100.000000	-1.000000	100.000000
ARAFP2	pseudogene	-1.000000	-1.000000	6.093190	-1.000000	6.093190
ZNF734P	pseudogene	-1.000000	-1.000000	0.000000	25.923842	20.122306
SEPT7P5	pseudogene	-1.000000	-1.000000	0.000000	8.475894	8.089654
SLC29A4P2	pseudogene	-1.000000	-1.000000	35.202206	12.586841	16.694491
TNRC18P2	pseudogene	-1.000000	-1.000000	4.939182	3.342695	3.600277
CCT6P3	pseudogene	-1.000000	-1.000000	9.242671	0.000000	0.624330
INTS4P1	pseudogene	-1.000000	-1.000000	4.482582	5.291112	5.257340
AC114501.2	pseudogene	-1.000000	-1.000000	24.531835	56.248469	55.665465
AC073107.1	pseudogene	-1.000000	-1.000000	14.533401	16.589370	16.559774
INTS4P2	pseudogene	-1.000000	-1.000000	20.664024	28.842326	28.609328
TPST1	protein coding	0.000000	0.000000	0.000000	1.144834	0.813118
AUTS2	protein coding	0.000000	0.000000	0.000000	0.246542	0.243307
POM121	protein coding	0.000000	7.418983	4.592200	0.000000	0.625737
NSUN5P2	pseudogene	-1.000000	-1.000000	0.000000	13.193241	8.447774
TRIM74	protein coding	12.749004	0.000000	6.530612	46.912128	40.917744
STAG3L3	pseudogene	-1.000000	-1.000000	0.000000	1.215955	1.093138
PMS2P7	pseudogene	-1.000000	-1.000000	17.752809	51.741119	48.798355
SPDYE8P	pseudogene	-1.000000	-1.000000	100.000000	95.977011	96.913449
AC211476.3	pseudogene	-1.000000	-1.000000	100.000000	81.122769	82.223158
SPDYE11	pseudogene	-1.000000	-1.000000	100.000000	89.943662	92.715097
AC211476.4	pseudogene	-1.000000	-1.000000	100.000000	91.588701	92.041610
SPDYE9P	pseudogene	-1.000000	-1.000000	91.482864	84.519676	86.569432
PMS2P6	pseudogene	-1.000000	-1.000000	58.110014	65.059475	64.601091
SPDYE10P	pseudogene	-1.000000	-1.000000	19.428316	65.223881	50.425133
GTF2IP4	pseudogene	-1.000000	-1.000000	40.049889	23.415005	24.542936
NCF1B	pseudogene	-1.000000	-1.000000	12.782746	26.406506	24.698127
GTF2IRD2P1	pseudogene	-1.000000	-1.000000	1.745478	2.981746	2.866089
GTF2I	protein coding	20.319787	59.267016	35.464169	7.269500	8.609561
AC211433.1	other	-1.000000	-1.000000	11.282051	0.000000	0.661475
PHBP15	pseudogene	-1.000000	-1.000000	100.000000	-1.000000	100.000000
NCF1	protein coding	9.580838	31.081081	12.644416	15.992447	15.638637
GTF2IRD2	protein coding	0.000000	0.000000	0.000000	10.999042	10.155756
PMS2P5	pseudogene	-1.000000	-1.000000	0.000000	9.568480	8.228018
SPDYE12P	pseudogene	-1.000000	-1.000000	28.441558	14.199552	15.874221
CASTOR2	protein coding	2.828283	0.000000	2.229299	1.900933	1.907302
GTF2IRD2B	protein coding	1.829066	0.000000	1.299929	11.549062	10.783663
NCF1C	pseudogene	-1.000000	-1.000000	19.354839	23.361272	22.973061
GTF2IP1	pseudogene	-1.000000	-1.000000	56.887635	30.530264	32.668081
PHBP6	pseudogene	-1.000000	-1.000000	70.955414	-1.000000	70.955414
SPDYE13P	pseudogene	-1.000000	-1.000000	81.806775	97.619992	95.436677
PMS2P10	pseudogene	-1.000000	-1.000000	78.068740	97.883502	96.788009
SPDYE14P	pseudogene	-1.000000	-1.000000	100.000000	100.000000	100.000000
AC211486.3	pseudogene	-1.000000	-1.000000	99.838710	84.705564	85.465563
SPDYE15P	pseudogene	-1.000000	-1.000000	99.669604	100.000000	99.948727
PMS2P2	pseudogene	-1.000000	-1.000000	31.322094	74.638789	71.445124
AC211486.1	pseudogene	-1.000000	-1.000000	28.010705	3.489362	11.411325
TRIM73	protein coding	15.141956	0.000000	3.968582	29.545118	25.632335
HIP1	protein coding	0.000000	0.000000	0.000000	0.038501	0.036954
AC004980.3	pseudogene	-1.000000	-1.000000	0.000000	2.714816	2.592638
SPDYE16	protein coding	36.578708	9.239347	17.562327	7.594354	11.163708
AC004980.1	pseudogene	-1.000000	-1.000000	3.956256	3.390504	3.413803
POMZP3	protein coding	8.524590	15.675676	12.119565	12.263845	12.231548
SPDYE17	pseudogene	-1.000000	-1.000000	81.713555	16.407939	25.165788
STEAP2-AS1	other	-1.000000	-1.000000	0.000000	0.067853	0.067723
CDK14	protein coding	0.000000	0.000000	0.000000	0.009486	0.009407
GNGT1	protein coding	0.000000	0.000000	0.000000	0.239501	0.237729
SPDYE6	protein coding	32.754342	96.881497	51.005917	23.944784	28.869885
SPDYE2	protein coding	64.878893	73.661202	68.759054	28.623874	36.105092
SPDYE2B	protein coding	75.951557	84.371585	79.671656	36.634765	44.658178
RELN	protein coding	0.000000	0.000000	0.000000	0.015814	0.015452
PNPLA8	protein coding	0.000000	0.000000	0.000000	0.403594	0.213615
IMMP2L	protein coding	0.000000	0.000000	0.000000	0.352849	0.351764
DOCK4	protein coding	0.000000	0.000000	0.000000	0.129673	0.127212
CFTR	protein coding	0.000000	0.000000	0.000000	0.410704	0.377318
AC018638.3	pseudogene	-1.000000	-1.000000	0.000000	29.017857	24.223602
MGAM	protein coding	0.000000	0.000000	0.000000	1.066877	1.014909
AC073264.1	pseudogene	-1.000000	-1.000000	13.975904	-1.000000	13.975904
PAICSP5	pseudogene	-1.000000	-1.000000	7.976974	0.000000	6.262105
CTAGE15	protein coding	26.349614	77.380952	31.322506	-1.000000	31.322506
TCAF1P1	pseudogene	-1.000000	-1.000000	20.654122	17.010536	18.176471
TCAF2	protein coding	13.661581	3.320091	7.974407	19.962341	19.261445
TCAF2C	protein coding	56.761816	43.507973	54.503106	46.415094	48.906844
CTAGE6	protein coding	40.959726	71.428571	44.150364	-1.000000	44.150364
AC099548.2	pseudogene	-1.000000	-1.000000	14.128035	21.905375	21.529617
PAICSP6	pseudogene	-1.000000	-1.000000	31.665364	0.000000	25.046382
AC099548.1	pseudogene	-1.000000	-1.000000	14.352941	-1.000000	14.352941
TCAF2P1	pseudogene	-1.000000	-1.000000	30.702479	28.702641	28.977438
TCAF1	protein coding	16.702899	0.000000	7.307022	1.741886	2.431970
CTAGE4	protein coding	14.610111	0.000000	13.181291	-1.000000	13.181291
ARHGEF35	protein coding	0.000000	0.000000	0.000000	21.526611	16.057250
OR2A42	protein coding	0.000000	4.361914	3.538928	3.321896	3.415192
OR2A7	protein coding	0.000000	16.091954	9.112041	0.000000	2.749334
OR2A1	protein coding	0.000000	4.732288	3.778881	3.823371	3.802430
ARHGEF5	protein coding	0.000000	0.000000	0.000000	7.882456	6.064552
CNTNAP2	protein coding	0.000000	0.000000	0.000000	0.015210	0.015141
AC092681.1	pseudogene	-1.000000	-1.000000	0.000000	1.048356	1.031707
AC092666.1	lincRNA	-1.000000	-1.000000	0.290065	0.874996	0.855150
ACTR3C	protein coding	0.000000	0.000000	0.000000	0.350451	0.322019
ACTR3B	protein coding	0.000000	0.000000	0.000000	0.479698	0.468477
DPP6	protein coding	0.000000	0.000000	0.000000	0.064583	0.064139
AC144568.2	lincRNA	-1.000000	-1.000000	4.222451	13.110789	11.904098
WBP1LP3	pseudogene	-1.000000	-1.000000	12.560386	-1.000000	12.560386
DLGAP2	protein coding	0.000000	0.000000	0.000000	0.017398	0.017201
DEFA1	protein coding	100.000000	60.000000	83.505155	66.426365	69.724393
DEFT1P	pseudogene	-1.000000	-1.000000	84.848485	32.974560	43.020055
DEFA1B	protein coding	100.000000	58.536585	82.653061	66.666667	69.781803
DEFT1P2	pseudogene	-1.000000	-1.000000	100.000000	100.000000	99.817518
AF228730.3	pseudogene	-1.000000	-1.000000	10.724638	-1.000000	10.724638
OR7E125P	pseudogene	-1.000000	-1.000000	99.644970	-1.000000	99.644970
FAM90A15P	pseudogene	-1.000000	-1.000000	80.344333	75.341615	77.508306
FAM90A3P	pseudogene	-1.000000	-1.000000	86.513630	100.000000	93.554817
FAM90A4P	pseudogene	-1.000000	-1.000000	48.421808	88.074534	69.534884
FAM90A13P	pseudogene	-1.000000	-1.000000	85.652798	60.372671	71.960133
FAM90A5P	pseudogene	-1.000000	-1.000000	66.571019	57.267081	61.461794
FAM66B	lincRNA	-1.000000	-1.000000	1.947274	10.069658	9.562176
DEFB109B	pseudogene	-1.000000	-1.000000	0.000000	15.453216	14.876847
AC130360.1	pseudogene	-1.000000	-1.000000	17.562724	-1.000000	17.562724
ZNF705G	protein coding	0.000000	0.000000	0.000000	17.065868	14.989514
DEFB108C	pseudogene	-1.000000	-1.000000	100.000000	48.632954	51.595987
DEFB4B	protein coding	70.256410	73.529412	71.601208	0.000000	11.832252
DEFB103B	protein coding	100.000000	87.220447	92.263056	100.000000	97.123288
SPAG11B	protein coding	67.005814	45.677966	53.533191	40.233435	41.391139
DEFB106B	protein coding	0.000000	0.000000	0.000000	16.876222	15.503080
DEFB105B	protein coding	29.535865	54.838710	36.666667	50.566038	48.076923
DEFB107B	protein coding	48.826291	0.000000	26.804124	10.822180	11.281099
PRR23D1	protein coding	90.595238	99.865952	94.955864	75.203252	86.144578
FAM90A6P	pseudogene	-1.000000	-1.000000	55.922469	76.086957	66.600199
FAM90A7P	pseudogene	-1.000000	-1.000000	89.956958	68.610422	78.353254
FAM90A21P	pseudogene	-1.000000	-1.000000	82.365591	66.065879	73.488372
FAM90A22P	pseudogene	-1.000000	-1.000000	30.559541	86.033520	60.179342
FAM90A23P	pseudogene	-1.000000	-1.000000	48.063128	52.827843	50.515121
OR7E157P	pseudogene	-1.000000	-1.000000	100.000000	-1.000000	100.000000
AC134684.1	pseudogene	-1.000000	-1.000000	3.422053	-1.000000	3.422053
AC084121.2	pseudogene	-1.000000	-1.000000	3.802281	-1.000000	3.802281
OR7E154P	pseudogene	-1.000000	-1.000000	97.851772	-1.000000	97.851772
FAM90A14P	pseudogene	-1.000000	-1.000000	88.737446	71.677019	79.435216
FAM90A18P	pseudogene	-1.000000	-1.000000	81.922525	100.000000	91.428571
FAM90A16P	pseudogene	-1.000000	-1.000000	100.000000	100.000000	99.800664
FAM90A8P	pseudogene	-1.000000	-1.000000	66.714491	41.143567	52.907943
FAM90A17P	pseudogene	-1.000000	-1.000000	71.267894	100.000000	84.098544
FAM90A19P	pseudogene	-1.000000	-1.000000	80.918221	100.000000	90.963455
FAM90A9P	pseudogene	-1.000000	-1.000000	32.855093	100.000000	68.704319
PRR23D2	protein coding	90.595238	99.865952	94.955864	75.203252	86.144578
DEFB107A	protein coding	48.826291	0.000000	26.804124	13.865779	15.115115
DEFB105A	protein coding	29.535865	55.434783	36.778116	50.566038	48.101924
DEFB106A	protein coding	0.000000	0.000000	0.000000	16.885658	15.562999
SPAG11A	protein coding	67.005814	43.644068	52.248394	40.231329	41.274832
DEFB103A	protein coding	100.000000	87.220447	92.263056	100.000000	97.123288
DEFB4A	protein coding	70.256410	54.347826	62.532982	1.587302	12.680115
ZNF705B	protein coding	11.295681	23.432343	14.344942	7.305495	7.627704
FAM66E	lincRNA	-1.000000	-1.000000	6.795775	18.726047	18.092332
AC130365.1	pseudogene	-1.000000	-1.000000	43.000000	-1.000000	43.000000
DEFB109C	pseudogene	-1.000000	-1.000000	77.946768	54.948107	55.783845
FAM90A11P	pseudogene	-1.000000	-1.000000	16.779432	37.150466	28.456684
FAM90A24P	pseudogene	-1.000000	-1.000000	0.000000	9.876543	5.360904
FAM90A12P	pseudogene	-1.000000	-1.000000	8.677338	16.912799	13.140780
OR7E96P	pseudogene	-1.000000	-1.000000	25.743590	-1.000000	25.743590
AC105233.2	pseudogene	-1.000000	-1.000000	10.632184	-1.000000	10.632184
AC105233.5	other	-1.000000	-1.000000	0.000000	2.718931	2.576905
TNKS	protein coding	0.000000	0.000000	0.000000	0.167835	0.158546
DEFB130B	protein coding	75.732218	-1.000000	75.732218	18.336378	20.195705
DEFB108D	pseudogene	-1.000000	-1.000000	0.000000	12.400290	11.766055
ZNF705D	protein coding	21.926910	2.871007	7.968009	13.551221	11.845062
FAM90A2P	pseudogene	-1.000000	-1.000000	0.000000	15.465839	8.272425
FAM86B1	protein coding	10.762332	0.000000	2.567760	4.062747	3.588934
DEFB130A	protein coding	75.732218	-1.000000	75.732218	18.346689	20.206690
DEFB108E	pseudogene	-1.000000	-1.000000	0.000000	10.951570	10.344828
ZNF705CP	pseudogene	-1.000000	-1.000000	10.810811	22.617535	19.354839
FAM66A	lincRNA	-1.000000	-1.000000	0.000000	4.184301	3.988279
FAM90A25P	pseudogene	-1.000000	-1.000000	0.000000	15.465839	8.272425
FAM86B2	protein coding	4.201681	6.954887	5.274725	3.850267	4.026470
AC068587.4	other	-1.000000	-1.000000	5.381134	1.641858	1.905556
PSD3	protein coding	0.000000	0.000000	0.000000	0.182720	0.178319
RBPMS	protein coding	0.000000	0.000000	0.000000	0.044863	0.043668
NRG1	protein coding	0.000000	0.000000	0.000000	0.006970	0.006911
SNTG1	protein coding	0.000000	0.000000	0.000000	0.008655	0.008569
LINC01606	lincRNA	-1.000000	-1.000000	6.639791	3.792017	3.916647
TOX	protein coding	0.000000	0.000000	0.000000	0.406273	0.400905
DNAJC5B	protein coding	0.000000	0.000000	0.000000	0.389356	0.382443
KCNB2	protein coding	0.000000	0.000000	0.000000	1.286197	1.274697
AC090735.1	lincRNA	-1.000000	-1.000000	0.000000	79.984351	74.276995
HNF4G	protein coding	0.000000	0.000000	0.000000	0.042118	0.040899
LINC01111	lincRNA	-1.000000	-1.000000	0.000000	0.269758	0.265926
REXO1L8P	pseudogene	-1.000000	-1.000000	34.018987	0.000000	18.179256
REXO1L1P	pseudogene	-1.000000	-1.000000	11.141035	-1.000000	11.141035
REXO1L12P	pseudogene	-1.000000	-1.000000	100.000000	-1.000000	100.000000
REXO1L11P	pseudogene	-1.000000	-1.000000	93.925234	42.257897	68.074631
REXO1L10P	pseudogene	-1.000000	-1.000000	100.000000	100.000000	100.000000
REXO1L9P	pseudogene	-1.000000	-1.000000	87.755102	100.000000	93.585281
REXO1L2P	pseudogene	-1.000000	-1.000000	100.000000	93.103448	96.686747
AC232323.1	pseudogene	-1.000000	-1.000000	92.135367	100.000000	95.892457
REXO1L4P	pseudogene	-1.000000	-1.000000	97.675620	9.880395	53.923854
REXO1L5P	pseudogene	-1.000000	-1.000000	90.796376	100.000000	95.194223
REXO1L6P	pseudogene	-1.000000	-1.000000	94.569288	-1.000000	94.569288
AC103409.1	lincRNA	-1.000000	-1.000000	0.000000	0.212449	0.211958
ZFPM2	protein coding	0.000000	0.000000	0.000000	0.023925	0.009474
LINC01609	lincRNA	-1.000000	-1.000000	0.000000	0.047677	0.047362
LINC00824	other	-1.000000	-1.000000	0.000000	2.623075	2.556301
CCDC26	lincRNA	-1.000000	-1.000000	0.000000	0.017564	0.017056
WASHC1	protein coding	3.433476	0.000000	2.115469	6.049186	5.896131
RLN2	protein coding	1.129944	0.000000	0.313234	22.068063	16.624191
RLN1	protein coding	0.000000	0.000000	0.000000	21.417683	17.190049
BNC2	protein coding	0.000000	0.000000	0.000000	0.117083	0.113365
AL391117.1	lincRNA	-1.000000	-1.000000	0.000000	0.039238	0.039174
LINGO2	protein coding	0.000000	0.000000	0.000000	0.117092	0.116587
UBAP1	protein coding	0.000000	0.000000	0.000000	1.194633	1.149378
KIF24	protein coding	0.000000	0.000000	0.000000	1.599228	1.432446
AL845311.1	lincRNA	-1.000000	-1.000000	0.000000	3.241519	3.181031
CNTNAP3	protein coding	15.837104	0.000000	8.433735	15.121595	14.898770
RN7SL640P	other	-1.000000	-1.000000	81.538462	-1.000000	81.538462
BX005214.3	pseudogene	-1.000000	-1.000000	0.000000	12.998316	10.048833
FAM74A1	lincRNA	-1.000000	-1.000000	0.000000	11.394590	10.152111
BX005214.1	lincRNA	-1.000000	-1.000000	21.052632	26.323819	26.198375
ZNF658B	pseudogene	-1.000000	-1.000000	0.000000	2.842990	2.672507
RBPJP5	pseudogene	-1.000000	-1.000000	31.258645	-1.000000	31.258645
GLIDR	lincRNA	-1.000000	-1.000000	0.000000	3.294269	3.067405
FGF7P3	pseudogene	-1.000000	-1.000000	0.000000	4.690940	4.663259
AL773545.4	pseudogene	-1.000000	-1.000000	86.084142	69.226519	70.408941
ANKRD20A2	protein coding	16.006339	64.346997	30.198713	36.642535	36.084627
BX664727.2	pseudogene	-1.000000	-1.000000	14.096916	-1.000000	14.096916
BX664727.1	pseudogene	-1.000000	-1.000000	100.000000	-1.000000	100.000000
GXYLT1P3	pseudogene	-1.000000	-1.000000	15.687919	-1.000000	15.687919
AQP7P5	pseudogene	-1.000000	-1.000000	27.003817	40.009350	39.129350
AMYH02020865.1	pseudogene	-1.000000	-1.000000	42.789925	25.134001	26.060149
BMS1P14	lincRNA	-1.000000	-1.000000	40.165289	23.555371	23.721297
FP325318.1	lincRNA	-1.000000	-1.000000	32.567353	32.876570	32.816656
IGKV1OR9-2	pseudogene	-1.000000	-1.000000	54.347826	-1.000000	54.347826
AL353626.3	pseudogene	-1.000000	-1.000000	44.054878	3.990849	6.103625
CBWD6	protein coding	7.671233	47.348952	24.554040	6.547195	6.577882
RN7SL565P	other	-1.000000	-1.000000	39.575972	-1.000000	39.575972
AL591926.2	lincRNA	-1.000000	-1.000000	0.000000	2.000795	1.946137
AL162731.1	other	-1.000000	-1.000000	13.942857	20.729426	19.256178
CNTNAP3B	protein coding	14.951456	0.554529	6.444246	11.332533	11.124350
RBM17P3	pseudogene	-1.000000	-1.000000	14.357683	0.000000	12.162162
RBPJP6	pseudogene	-1.000000	-1.000000	10.909091	-1.000000	10.909091
BX088651.2	lincRNA	-1.000000	-1.000000	54.885137	59.234941	57.036517
FGF7P5	pseudogene	-1.000000	-1.000000	100.000000	100.000000	100.000000
FGF7P4	pseudogene	-1.000000	-1.000000	99.659864	100.000000	99.927589
SPATA31A5	protein coding	63.699308	71.090047	64.065805	9.230769	46.398980
AL590491.1	pseudogene	-1.000000	-1.000000	65.227818	25.677942	34.606644
FAM74A6	pseudogene	-1.000000	-1.000000	37.617209	16.702231	22.160069
AL590491.2	lincRNA	-1.000000	-1.000000	10.319917	26.883450	26.104245
BX005040.4	pseudogene	-1.000000	-1.000000	97.956493	100.000000	99.906378
SPATA31A7	protein coding	46.711177	71.090047	47.920094	12.053571	36.354947
FAM74A4	pseudogene	-1.000000	-1.000000	30.588235	15.418929	19.578356
BX088645.1	protein coding	42.654028	0.000000	36.479444	23.874098	24.048956
RN7SL722P	other	-1.000000	-1.000000	100.000000	-1.000000	100.000000
FAM27C	lincRNA	-1.000000	-1.000000	32.845528	1.630435	18.135158
AL391987.6	pseudogene	-1.000000	-1.000000	100.000000	-1.000000	100.000000
AL391987.1	pseudogene	-1.000000	-1.000000	0.000000	12.865497	9.243697
FAM27E4	pseudogene	-1.000000	-1.000000	14.076246	-1.000000	14.076246
AL391987.4	lincRNA	-1.000000	-1.000000	40.867580	1.038961	15.537190
AL391987.2	lincRNA	-1.000000	-1.000000	0.000000	8.402373	8.176717
RF00019	other	-1.000000	-1.000000	100.000000	-1.000000	100.000000
AL391987.3	lincRNA	-1.000000	-1.000000	0.000000	0.830855	0.777605
CR769775.1	other	-1.000000	-1.000000	13.098464	21.968946	19.565217
CR769775.2	lincRNA	-1.000000	-1.000000	0.000000	3.746624	3.676731
AL590399.4	pseudogene	-1.000000	-1.000000	7.166667	-1.000000	7.166667
AL590399.3	lincRNA	-1.000000	-1.000000	100.000000	100.000000	100.000000
RN7SL544P	other	-1.000000	-1.000000	100.000000	-1.000000	100.000000
AL590399.1	lincRNA	-1.000000	-1.000000	100.000000	100.000000	89.401773
FGF7P6	pseudogene	-1.000000	-1.000000	68.413978	17.186943	19.772011
AL590399.5	lincRNA	-1.000000	-1.000000	33.363418	31.298146	32.328406
FGF7P7	pseudogene	-1.000000	-1.000000	100.000000	100.000000	100.000000
LINC01189	lincRNA	-1.000000	-1.000000	66.987952	51.384528	58.971730
CNTNAP3P5	pseudogene	-1.000000	-1.000000	17.249154	14.807546	15.027811
RBPJP7	pseudogene	-1.000000	-1.000000	1.798064	-1.000000	1.798064
FKBP4P7	pseudogene	-1.000000	-1.000000	23.861968	-1.000000	23.861968
CNTNAP3P1	pseudogene	-1.000000	-1.000000	42.099448	24.589626	26.181239
AL591379.2	pseudogene	-1.000000	-1.000000	100.000000	-1.000000	100.000000
BMS1P9	pseudogene	-1.000000	-1.000000	33.144796	27.367636	28.803132
AL591379.1	pseudogene	-1.000000	-1.000000	43.111992	58.327151	53.455349
AQP7P4	pseudogene	-1.000000	-1.000000	29.586936	58.836480	56.894402
AQP7P1	pseudogene	-1.000000	-1.000000	6.896552	6.714324	6.721168
AL845321.1	pseudogene	-1.000000	-1.000000	0.000000	5.155798	4.814759
BMS1P10	pseudogene	-1.000000	-1.000000	0.000000	2.716049	2.289123
ANKRD20A4	protein coding	0.000000	0.000000	0.000000	11.619139	10.496480
AQP7P2	pseudogene	-1.000000	-1.000000	0.000000	42.159744	39.398477
AL445665.1	pseudogene	-1.000000	-1.000000	61.555806	60.112919	60.376589
BMS1P11	pseudogene	-1.000000	-1.000000	52.828054	46.701454	48.168857
AL359955.2	pseudogene	-1.000000	-1.000000	100.000000	-1.000000	100.000000
IGKV1OR-2	pseudogene	-1.000000	-1.000000	45.845272	93.846154	58.627859
AC125634.1	pseudogene	-1.000000	-1.000000	23.751783	4.817782	7.407768
BMS1P12	pseudogene	-1.000000	-1.000000	83.120567	83.976568	83.651452
AL512605.1	pseudogene	-1.000000	-1.000000	10.697306	32.955019	30.347618
IGKV1OR9-1	pseudogene	-1.000000	-1.000000	55.830389	-1.000000	55.830389
CBWD4P	pseudogene	-1.000000	-1.000000	0.000000	5.689640	5.581038
CBWD5	protein coding	0.000000	1.161724	0.998424	0.562448	0.527316
BX284632.2	pseudogene	-1.000000	-1.000000	100.000000	-1.000000	100.000000
BMS1P13	pseudogene	-1.000000	-1.000000	83.597285	69.537658	72.874720
AC129778.1	pseudogene	-1.000000	-1.000000	69.532100	54.352308	55.494869
AQP7P3	pseudogene	-1.000000	-1.000000	6.057692	18.835159	17.998003
GXYLT1P4	pseudogene	-1.000000	-1.000000	8.515483	0.000000	3.697113
AL669942.2	pseudogene	-1.000000	-1.000000	66.810345	-1.000000	66.810345
AL513478.1	pseudogene	-1.000000	-1.000000	14.096916	-1.000000	14.096916
ANKRD20A3	protein coding	20.428803	62.131367	36.125126	35.479144	33.408895
AL513478.4	pseudogene	-1.000000	-1.000000	86.084142	69.226519	70.408941
RBPJP2	pseudogene	-1.000000	-1.000000	30.006930	-1.000000	30.006930
FKBP4P8	pseudogene	-1.000000	-1.000000	23.757310	-1.000000	23.757310
ZNF658	protein coding	0.000000	0.000000	0.000000	2.879520	2.296771
AL353770.3	lincRNA	-1.000000	-1.000000	0.000000	3.433536	2.694514
SPATA31A3	protein coding	13.526212	0.000000	12.855464	12.041625	12.581621
CNTNAP3P2	pseudogene	-1.000000	-1.000000	55.362694	31.930592	32.310994
AL162233.1	pseudogene	-1.000000	-1.000000	0.000000	2.035550	1.600180
BX664730.1	lincRNA	-1.000000	-1.000000	0.000000	15.207193	11.580828
RF00019	other	-1.000000	-1.000000	61.261261	-1.000000	61.261261
AL627230.3	pseudogene	-1.000000	-1.000000	97.905759	-1.000000	97.905759
AL627230.1	pseudogene	-1.000000	-1.000000	100.000000	-1.000000	100.000000
AL627230.7	pseudogene	-1.000000	-1.000000	100.000000	-1.000000	100.000000
FAM27B	pseudogene	-1.000000	-1.000000	99.528302	-1.000000	99.528302
AL627230.2	pseudogene	-1.000000	-1.000000	2.446483	-1.000000	2.446483
ANKRD20A1	protein coding	4.692557	69.205298	21.995263	9.635568	10.601439
CBWD3	protein coding	13.811659	13.670004	13.716295	6.517833	5.968064
APBA1	protein coding	0.000000	0.000000	0.000000	1.780295	1.732605
ALDH1A1	protein coding	0.000000	0.000000	0.000000	0.091326	0.090110
CYP1D1P	pseudogene	-1.000000	-1.000000	0.000000	1.312698	1.175361
SPATA31D4	protein coding	69.851072	4.230202	41.976598	71.437272	49.518185
AL158154.2	lincRNA	-1.000000	-1.000000	52.152243	26.818670	28.013571
SPATA31D3	protein coding	63.530694	1.821763	37.332776	63.778580	44.156851
SPATA31C1	pseudogene	-1.000000	-1.000000	11.361684	7.849908	9.675988
NUTM2F	protein coding	0.000000	40.484429	4.570312	0.000000	1.119832
AL354861.2	lincRNA	-1.000000	-1.000000	0.000000	2.356685	2.338173
MFSD14C	protein coding	0.000000	0.000000	0.000000	0.000000	0.092611
NUTM2G	protein coding	0.000000	7.134146	2.996159	0.000000	0.979653
NR4A3	protein coding	0.000000	0.000000	0.000000	1.493270	1.283418
PLPPR1	protein coding	0.000000	0.000000	0.000000	0.499361	0.494559
GRIN3A	protein coding	0.000000	0.000000	0.000000	0.157332	0.150094
SVEP1	protein coding	0.000000	0.000000	0.000000	0.589503	0.554445
MUSK	protein coding	0.000000	0.000000	0.000000	0.636544	0.619500
SNX30	protein coding	0.000000	0.000000	0.000000	2.204879	1.962808
AL449105.1	pseudogene	-1.000000	-1.000000	100.000000	-1.000000	100.000000
AL449105.3	pseudogene	-1.000000	-1.000000	100.000000	-1.000000	100.000000
AL449105.4	pseudogene	-1.000000	-1.000000	100.000000	-1.000000	100.000000
AL449105.2	pseudogene	-1.000000	-1.000000	100.000000	-1.000000	100.000000
AL449105.5	pseudogene	-1.000000	-1.000000	100.000000	-1.000000	100.000000
FAM225B	lincRNA	-1.000000	-1.000000	64.623278	100.000000	67.875521
FAM225A	lincRNA	-1.000000	-1.000000	78.471881	100.000000	80.816922
ODF2	protein coding	0.000000	0.000000	0.000000	0.309771	0.275452
CFAP77	protein coding	0.000000	0.000000	0.000000	0.561093	0.553671
FAM157B	pseudogene	-1.000000	-1.000000	41.119691	55.451476	54.621151
RNU6-785P	snRNA	-1.000000	-1.000000	100.000000	-1.000000	100.000000
FO082796.1	pseudogene	-1.000000	-1.000000	100.000000	-1.000000	100.000000
BX890604.1	lincRNA	-1.000000	-1.000000	0.000000	26.478934	23.392457
FAM239A	lincRNA	-1.000000	-1.000000	29.063927	54.850102	50.980994
FAM239B	lincRNA	-1.000000	-1.000000	27.845364	66.442717	61.553160
FAM239C	lincRNA	-1.000000	-1.000000	16.674539	19.498892	18.745304
AC004554.2	lincRNA	-1.000000	-1.000000	0.000000	3.206397	3.138260
PTCHD1-AS	lincRNA	-1.000000	-1.000000	0.000000	0.067041	0.066967
DMD	protein coding	0.000000	0.000000	0.000000	0.035577	0.034972
ZNF630	protein coding	0.000000	0.000000	0.000000	0.000000	1.200426
SPACA5	protein coding	66.875000	43.824701	58.960328	13.515256	19.655108
SPACA5B	protein coding	66.875000	96.491228	72.558923	46.386431	54.192229
AL606490.7	pseudogene	-1.000000	-1.000000	98.421053	-1.000000	98.421053
SSX4	protein coding	75.837743	43.674699	58.489033	84.905660	81.476961
SSX4B	protein coding	75.837743	43.674699	58.489033	84.895773	81.468674
AL606490.4	pseudogene	-1.000000	-1.000000	100.000000	-1.000000	100.000000
GAGE12J	protein coding	1.129944	48.924731	17.592593	16.079068	16.173059
GAGE13	protein coding	38.700565	53.714286	43.667297	22.915135	24.413850
GAGE2E	protein coding	9.063444	11.267606	9.452736	2.915317	3.488372
GAGE12B	protein coding	-1.000000	100.000000	100.000000	-1.000000	100.000000
GAGE12C	protein coding	65.819209	100.000000	76.996198	70.999558	71.420772
GAGE12D	protein coding	65.819209	100.000000	76.996198	91.594288	90.514535
GAGE12F	protein coding	100.000000	100.000000	100.000000	88.624631	89.055490
GAGE12G	protein coding	65.819209	100.000000	76.996198	72.679045	72.978142
GAGE12H	protein coding	65.819209	100.000000	76.996198	80.910967	80.609456
GAGE1	protein coding	57.909605	2.740741	9.135560	51.308376	44.532563
CLCN5	protein coding	0.000000	0.000000	0.000000	0.864362	0.811346
CENPVL2	protein coding	99.877900	100.000000	99.938233	-1.000000	99.938233
CENPVL1	protein coding	-1.000000	99.938233	99.938233	-1.000000	99.938233
AC239585.1	lincRNA	-1.000000	-1.000000	100.000000	100.000000	99.970545
AC239585.2	lincRNA	-1.000000	-1.000000	55.599473	56.978748	56.499203
MAGED4B	protein coding	100.000000	97.948718	99.699022	98.290057	98.450344
MAGED4	protein coding	100.000000	92.270531	98.806861	98.290057	98.132975
AC245177.1	lincRNA	-1.000000	-1.000000	99.957770	100.000000	99.941090
BX510359.1	pseudogene	-1.000000	-1.000000	54.661017	0.000000	0.348677
BX510359.8	pseudogene	-1.000000	-1.000000	100.000000	-1.000000	100.000000
XAGE1A	protein coding	100.000000	66.587112	77.742448	65.963119	67.328660
XAGE1B	protein coding	100.000000	54.280156	67.541436	37.140355	39.628696
BX510359.6	pseudogene	-1.000000	-1.000000	86.257310	-1.000000	86.257310
SSXP5	pseudogene	-1.000000	-1.000000	47.552448	73.682909	71.936303
AL450023.3	pseudogene	-1.000000	-1.000000	100.000000	-1.000000	100.000000
SSX2	protein coding	91.071429	91.503268	91.301322	88.099548	88.409599
AC244505.3	pseudogene	-1.000000	-1.000000	100.000000	-1.000000	100.000000
AC244505.5	pseudogene	-1.000000	-1.000000	90.291262	-1.000000	90.291262
SSX2B	protein coding	91.071429	47.169811	60.853432	31.649504	33.242284
AC244505.4	pseudogene	-1.000000	-1.000000	65.034965	79.327399	78.380249
AC244505.6	pseudogene	-1.000000	-1.000000	100.000000	-1.000000	100.000000
FAM156B	protein coding	100.000000	99.973774	99.977553	86.138691	89.677756
FAM156A	protein coding	100.000000	95.481442	96.146789	25.724646	22.403359
FAM120C	protein coding	0.000000	0.000000	0.000000	1.693196	1.568413
PAGE2B	protein coding	0.000000	65.294118	21.936759	15.276110	16.120645
PAGE2	protein coding	0.000000	34.259259	16.818182	16.087231	16.171101
HEPH	protein coding	0.000000	0.000000	0.000000	0.398354	0.372468
BX276092.4	pseudogene	-1.000000	-1.000000	100.000000	-1.000000	100.000000
LINC00891	lincRNA	-1.000000	-1.000000	0.729572	0.000000	0.324009
CXorf49	protein coding	99.935275	99.411765	99.883382	100.000000	99.629630
BX276092.2	pseudogene	-1.000000	-1.000000	37.815126	47.641145	43.820225
BX276092.6	pseudogene	-1.000000	-1.000000	99.598394	-1.000000	99.598394
BX276092.8	pseudogene	-1.000000	-1.000000	99.598394	-1.000000	99.598394
BX276092.5	pseudogene	-1.000000	-1.000000	19.623461	69.480519	39.593250
CXorf49B	protein coding	100.000000	99.411765	99.941657	100.000000	99.629630
BX276092.1	pseudogene	-1.000000	-1.000000	98.800000	-1.000000	98.800000
DMRTC1B	protein coding	79.447323	73.788328	75.849057	70.914645	70.875991
FAM236B	protein coding	100.000000	100.000000	100.000000	100.000000	100.000000
DMRTC1	protein coding	79.447323	72.333685	75.032765	71.154093	71.087493
FAM236A	protein coding	100.000000	100.000000	100.000000	100.000000	100.000000
PABPC1L2B	protein coding	19.900498	0.000000	5.464481	-1.000000	5.464481
PABPC1L2A	protein coding	19.900498	0.000000	5.366726	-1.000000	5.366726
ZDHHC15	protein coding	0.000000	0.000000	0.000000	0.165760	0.159278
PGK1	protein coding	0.000000	0.000000	0.000000	0.012643	0.012354
DACH2	protein coding	0.000000	0.000000	0.000000	0.340478	0.337063
DIAPH2	protein coding	0.000000	0.000000	0.000000	0.038980	0.038573
ARMCX7P	pseudogene	-1.000000	-1.000000	61.670973	-1.000000	61.670973
ARMCX6	protein coding	13.067553	58.001940	37.021717	0.000000	24.869927
LINC00630	lincRNA	-1.000000	-1.000000	0.000000	0.053498	0.051615
TMSB15B	protein coding	78.409091	88.035921	87.568908	16.115890	21.542998
DPPA3P1	pseudogene	-1.000000	-1.000000	100.000000	-1.000000	100.000000
TMSB15B	protein coding	35.587189	28.463476	29.117647	33.509434	32.420387
DCX	protein coding	0.000000	0.000000	0.000000	0.325550	0.297514
XACT	lincRNA	-1.000000	-1.000000	0.000000	0.075291	0.075174
SLC25A43	protein coding	0.000000	0.000000	0.000000	5.726989	5.438666
RHOXF2B	protein coding	21.337947	54.609218	44.533706	9.077810	23.503484
NKAPP1	pseudogene	-1.000000	-1.000000	0.000000	1.461054	1.423009
RHOXF2	protein coding	21.337947	55.413386	45.222491	9.846302	24.345735
AC008162.1	pseudogene	-1.000000	-1.000000	99.604743	-1.000000	99.604743
AC008162.2	protein coding	75.200000	100.000000	89.310345	100.000000	97.759104
CT47A12	protein coding	100.000000	99.663300	99.914089	75.367232	89.224768
AL670379.6	pseudogene	-1.000000	-1.000000	100.000000	-1.000000	100.000000
CT47A11	protein coding	88.696655	100.000000	92.420727	47.154874	64.767932
AL670379.4	pseudogene	-1.000000	-1.000000	27.667984	-1.000000	27.667984
CT47A10	protein coding	100.000000	100.000000	100.000000	73.428996	83.744732
AL670379.10	pseudogene	-1.000000	-1.000000	20.634921	-1.000000	20.634921
CT47A9	protein coding	100.000000	100.000000	100.000000	67.293419	80.012041
AL670379.9	pseudogene	-1.000000	-1.000000	28.174603	-1.000000	28.174603
CT47A8	protein coding	100.000000	100.000000	100.000000	71.499258	82.570741
AL670379.2	pseudogene	-1.000000	-1.000000	14.342629	-1.000000	14.342629
CT47A7	protein coding	100.000000	39.285714	80.186480	77.585354	78.532609
AL670379.12	pseudogene	-1.000000	-1.000000	100.000000	-1.000000	100.000000
CT47A6	protein coding	64.821223	100.000000	76.484194	88.767937	83.895244
AL670379.11	pseudogene	-1.000000	-1.000000	100.000000	-1.000000	100.000000
CT47A5	protein coding	100.000000	100.000000	100.000000	97.674419	98.494883
AL670379.7	pseudogene	-1.000000	-1.000000	100.000000	-1.000000	100.000000
CT47A4	protein coding	100.000000	100.000000	100.000000	100.000000	99.909693
AL670379.8	pseudogene	-1.000000	-1.000000	100.000000	-1.000000	100.000000
CT47A3	protein coding	100.000000	100.000000	100.000000	100.000000	99.909693
AL670379.5	pseudogene	-1.000000	-1.000000	100.000000	-1.000000	100.000000
CT47A2	protein coding	100.000000	100.000000	100.000000	100.000000	99.909693
AL670379.3	pseudogene	-1.000000	-1.000000	100.000000	-1.000000	100.000000
CT47A1	protein coding	85.582468	92.619048	87.878788	73.181593	78.804348
AL670379.1	pseudogene	-1.000000	-1.000000	29.880478	-1.000000	29.880478
Z82195.2	pseudogene	-1.000000	-1.000000	0.000000	2.643313	1.976709
AC234771.3	pseudogene	-1.000000	-1.000000	11.272142	-1.000000	11.272142
CT55	protein coding	26.337449	0.000000	11.091854	1.539282	2.651056
AC234771.2	pseudogene	-1.000000	-1.000000	32.214765	1.566013	2.918302
AC234771.5	pseudogene	-1.000000	-1.000000	13.645224	-1.000000	13.645224
CT45A1	protein coding	60.175439	0.000000	25.906344	19.374000	20.216141
MGAT2P1	pseudogene	-1.000000	-1.000000	50.879397	82.132132	65.095628
MGAT2P2	pseudogene	-1.000000	-1.000000	50.879397	82.132132	65.095628
CT45A3	protein coding	85.087719	14.117647	48.841202	56.692694	55.554224
CT45A5	protein coding	78.070175	13.389831	45.172414	88.828571	82.553869
CT45A6	protein coding	87.543860	97.971014	91.475410	70.570656	72.930818
CT45A2	protein coding	29.649123	31.866667	30.909091	64.908780	59.479866
CT45A7	protein coding	85.438596	98.360656	90.972919	76.183010	77.970328
CT45A8	protein coding	29.649123	46.697039	37.066402	61.492452	58.390347
CT45A9	protein coding	0.000000	62.131519	27.101879	49.052302	46.254355
CT45A10	protein coding	23.508772	43.990930	32.443126	24.857224	25.788358
SPANXA1	protein coding	100.000000	48.484848	70.434783	100.000000	84.592371
SPANXA2	protein coding	100.000000	48.484848	70.434783	100.000000	84.592371
CXorf51B	protein coding	100.000000	92.592593	98.160920	100.000000	98.400000
CXorf51A	protein coding	100.000000	97.087379	99.302326	100.000000	99.193548
AFF2	protein coding	0.000000	0.000000	0.000000	0.147326	0.143187
MAGEA9B	protein coding	67.510549	16.049383	41.458333	19.189050	26.551724
HSFX2	protein coding	60.298742	82.608696	61.803519	100.000000	76.238074
TMEM185A	protein coding	0.000000	0.000000	0.000000	0.179973	0.164046
TMEM185AP1	pseudogene	-1.000000	-1.000000	0.000000	3.017690	2.347228
HSFX1	protein coding	60.298742	11.014493	42.966361	100.000000	59.949982
MAGEA9	protein coding	67.510549	14.450867	42.195256	19.408225	26.519718
MAGEA4	protein coding	0.000000	1.269991	0.876623	5.628204	4.462523
MAGEA3	protein coding	0.000000	9.144893	4.308898	38.192905	21.307371
MAGEA2B	protein coding	100.000000	99.924585	99.955967	100.000000	99.726436
MAGEA2	protein coding	100.000000	99.924585	99.955967	100.000000	99.726436
MAGEA6	protein coding	0.000000	14.830971	7.303974	36.144578	21.268347
PNMA6A	protein coding	3.416667	0.000000	1.856884	0.000000	1.616719
PNMA6B	pseudogene	-1.000000	-1.000000	3.419516	-1.000000	3.419516
AC152010.1	pseudogene	-1.000000	-1.000000	40.249377	0.000000	13.062480
AC236972.4	pseudogene	-1.000000	-1.000000	83.887734	-1.000000	83.887734
OPN1LW	protein coding	25.570776	64.242424	30.634921	40.537746	39.667747
TEX28P2	pseudogene	-1.000000	-1.000000	100.000000	85.223237	86.270009
OPN1MW	protein coding	49.497717	100.000000	56.490952	58.981889	58.704483
TEX28P1	pseudogene	-1.000000	-1.000000	100.000000	70.687690	72.778561
OPN1MW2	protein coding	78.082192	100.000000	80.952381	91.541599	90.487805
AC244097.1	pseudogene	-1.000000	-1.000000	100.000000	44.104777	47.943190
OPN1MW3	protein coding	78.082192	100.000000	87.981973	91.982055	91.357679
TEX28	protein coding	99.026764	40.161725	85.411471	60.402114	60.435985
IKBKG	protein coding	51.217862	0.292683	21.626984	21.561283	21.554074
FAM223A	lincRNA	-1.000000	-1.000000	99.859551	-1.000000	99.859551
ATF4P2	pseudogene	-1.000000	-1.000000	75.279851	-1.000000	75.279851
CTAG1A	protein coding	100.000000	90.529248	96.572581	13.843888	62.991657
CTAG1B	protein coding	96.252465	94.081633	95.185557	13.204748	62.044232
ATF4P1	pseudogene	-1.000000	-1.000000	75.279851	-1.000000	75.279851
FAM223B	lincRNA	-1.000000	-1.000000	99.859551	-1.000000	99.859551
IKBKGP1	pseudogene	-1.000000	-1.000000	41.231343	65.039523	61.853682
F8	protein coding	0.000000	0.000000	0.000000	0.381935	0.360446
F8A1	protein coding	49.820789	0.000000	32.476636	-1.000000	32.476636
BX293995.1	pseudogene	-1.000000	-1.000000	0.000000	0.714132	0.685850
AC234781.5	pseudogene	-1.000000	-1.000000	49.187935	46.091205	47.373448
H2AFB2	protein coding	100.000000	-1.000000	100.000000	-1.000000	100.000000
F8A2	protein coding	100.000000	-1.000000	100.000000	-1.000000	100.000000
MIR1184-2	miRNA	-1.000000	-1.000000	100.000000	-1.000000	100.000000
F8A3	protein coding	100.000000	0.000000	63.481229	-1.000000	63.481229
MIR1184-3	miRNA	-1.000000	-1.000000	100.000000	-1.000000	100.000000
H2AFB3	protein coding	99.712644	0.000000	58.813559	-1.000000	58.813559
TMLHE	protein coding	9.843081	0.000000	4.604605	0.944010	0.706226
IL9R	protein coding	0.000000	10.673666	5.357927	0.000000	0.921729
TTTY23B	pseudogene	-1.000000	-1.000000	59.509918	32.826748	40.853014
TSPY2	protein coding	7.118644	10.489510	7.941930	40.087011	26.430615
FAM197Y9	pseudogene	-1.000000	-1.000000	0.000000	15.847953	10.577674
TSPY19P	pseudogene	-1.000000	-1.000000	36.220472	0.000000	16.472695
AC006335.1	pseudogene	-1.000000	-1.000000	19.413919	0.000000	5.644302
RBMY2GP	pseudogene	-1.000000	-1.000000	52.081317	24.089695	25.964246
LINC00280	lincRNA	-1.000000	-1.000000	0.000000	50.013358	44.635193
TTTY1B	lincRNA	-1.000000	-1.000000	100.000000	75.618322	76.643165
TTTY2B	lincRNA	-1.000000	-1.000000	99.968424	76.742290	80.839059
TTTY21B	lincRNA	-1.000000	-1.000000	99.673203	48.755622	53.005764
TTTY7	lincRNA	-1.000000	-1.000000	83.208191	96.983192	94.453662
TTTY8B	lincRNA	-1.000000	-1.000000	80.763791	91.464552	88.624431
AC010154.1	pseudogene	-1.000000	-1.000000	0.000000	5.269154	4.892885
TSPY4	protein coding	45.287107	10.489510	37.055418	59.373041	49.539007
FAM197Y8	pseudogene	-1.000000	-1.000000	35.359888	46.322500	42.921638
TSPY8	protein coding	22.033898	10.489510	19.214347	37.151703	29.443255
FAM197Y7	pseudogene	-1.000000	-1.000000	18.531929	66.196053	50.511358
TSPY7P	pseudogene	-1.000000	-1.000000	56.513926	68.142681	63.222990
FAM197Y6	pseudogene	-1.000000	-1.000000	49.525057	61.120897	57.277802
TSPY3	protein coding	55.480226	100.000000	66.353544	55.046440	59.457530
FAM197Y5	lincRNA	-1.000000	-1.000000	27.549195	48.835341	45.578046
TSPY1	protein coding	0.000000	0.000000	0.000000	43.955363	25.384891
FAM197Y4	pseudogene	-1.000000	-1.000000	54.237288	44.313170	45.449485
TSPY9P	pseudogene	-1.000000	-1.000000	38.453390	57.626076	50.426357
FAM197Y3	pseudogene	-1.000000	-1.000000	36.801606	54.491876	48.722923
TSPY6P	pseudogene	-1.000000	-1.000000	44.756757	66.199756	58.239628
FAM197Y2	pseudogene	-1.000000	-1.000000	28.650768	62.899855	51.591740
TSPY10	protein coding	91.186441	26.223776	75.320239	54.179567	62.740899
AC017019.1	pseudogene	-1.000000	-1.000000	0.000000	5.257175	4.892885
TTTY8	lincRNA	-1.000000	-1.000000	80.763791	91.464552	88.624431
TTTY7B	lincRNA	-1.000000	-1.000000	83.208191	96.983192	94.453662
TTTY21	lincRNA	-1.000000	-1.000000	99.673203	48.755622	53.005764
TTTY2	lincRNA	-1.000000	-1.000000	100.000000	76.694080	80.807065
TTTY1	lincRNA	-1.000000	-1.000000	99.889989	75.934903	76.941277
AC010891.1	lincRNA	-1.000000	-1.000000	0.000000	49.959968	44.592663
RBMY2NP	pseudogene	-1.000000	-1.000000	52.385589	24.102816	25.985077
AC006986.1	pseudogene	-1.000000	-1.000000	44.166667	-1.000000	44.166667
TSPY18P	pseudogene	-1.000000	-1.000000	41.535433	0.000000	18.889884
TTTY23	lincRNA	-1.000000	-1.000000	99.804305	99.845917	99.570447
VCY	protein coding	100.000000	99.415205	99.817851	100.000000	99.595142
VCY1B	protein coding	100.000000	99.415205	99.817851	100.000000	99.595142
RNU6-109P	snRNA	-1.000000	-1.000000	99.056604	-1.000000	99.056604
RNU6-184P	snRNA	-1.000000	-1.000000	99.056604	-1.000000	99.056604
ELOCP35	pseudogene	-1.000000	-1.000000	97.910448	-1.000000	97.910448
FAM41AY1	lincRNA	-1.000000	-1.000000	75.359116	83.367572	82.795164
TUBB1P2	pseudogene	-1.000000	-1.000000	93.793103	99.887767	96.049046
FAM224B	lincRNA	-1.000000	-1.000000	78.385032	89.512342	88.647325
RNA5SP520	rRNA	-1.000000	-1.000000	100.000000	-1.000000	100.000000
CLUHP1	pseudogene	-1.000000	-1.000000	99.074853	99.881165	99.584518
TAF9P1	pseudogene	-1.000000	-1.000000	66.536965	15.817694	45.106862
CDY5P	pseudogene	-1.000000	-1.000000	99.936669	-1.000000	99.936669
AC007742.1	pseudogene	-1.000000	-1.000000	99.695122	-1.000000	99.695122
PRYP1	pseudogene	-1.000000	-1.000000	82.432432	75.341997	75.530926
ACTG1P2	pseudogene	-1.000000	-1.000000	99.911032	-1.000000	99.911032
XKRY	pseudogene	-1.000000	-1.000000	99.947781	85.591266	88.836105
USP9YP23	pseudogene	-1.000000	-1.000000	99.753695	99.954442	99.808061
USP9YP27	pseudogene	-1.000000	-1.000000	92.448513	100.000000	96.834902
TRAPPC2P3	pseudogene	-1.000000	-1.000000	99.375000	99.916283	99.815702
OFD1P1Y	pseudogene	-1.000000	-1.000000	84.558824	90.257739	89.717820
ELOCP6	pseudogene	-1.000000	-1.000000	99.694190	-1.000000	99.694190
CDY2B	protein coding	95.585639	53.596615	83.222591	99.246231	85.409253
CDY6P	pseudogene	-1.000000	-1.000000	100.000000	100.000000	99.937850
USP9YP7	pseudogene	-1.000000	-1.000000	99.766900	100.000000	99.853730
USP9YP6	pseudogene	-1.000000	-1.000000	96.834701	81.115242	82.588736
USP9YP34	pseudogene	-1.000000	-1.000000	100.000000	81.879941	83.492313
USP9YP32	pseudogene	-1.000000	-1.000000	99.766900	100.000000	99.853730
CDY8P	pseudogene	-1.000000	-1.000000	100.000000	100.000000	99.937850
CDY2A	protein coding	84.343732	53.276353	75.260308	97.530864	78.362989
ELOCP12	pseudogene	-1.000000	-1.000000	99.694190	-1.000000	99.694190
OFD1P2Y	pseudogene	-1.000000	-1.000000	72.386760	90.289098	88.873140
TRAPPC2P8	pseudogene	-1.000000	-1.000000	80.253165	99.958141	97.130560
USP9YP15	pseudogene	-1.000000	-1.000000	92.874109	99.730094	96.917808
USP9YP16	pseudogene	-1.000000	-1.000000	99.753695	100.000000	99.846390
XKRY2	pseudogene	-1.000000	-1.000000	99.947781	85.604429	88.846656
ACTG1P11	pseudogene	-1.000000	-1.000000	99.911032	-1.000000	99.911032
PRYP2	pseudogene	-1.000000	-1.000000	74.541752	75.326540	75.281122
ELOCP26	pseudogene	-1.000000	-1.000000	99.695122	-1.000000	99.695122
CDY9P	pseudogene	-1.000000	-1.000000	99.936669	-1.000000	99.936669
TAF9P2	pseudogene	-1.000000	-1.000000	66.536965	15.860215	45.157658
CLUHP2	pseudogene	-1.000000	-1.000000	98.540707	99.754977	99.323587
FAM224A	lincRNA	-1.000000	-1.000000	78.423645	91.636904	90.614683
RNA5SP522	rRNA	-1.000000	-1.000000	100.000000	-1.000000	100.000000
RNA5SP523	rRNA	-1.000000	-1.000000	100.000000	-1.000000	100.000000
TUBB1P1	pseudogene	-1.000000	-1.000000	95.612009	100.000000	97.152044
AC007241.1	pseudogene	-1.000000	-1.000000	57.115987	75.902080	73.915804
ELOCP13	pseudogene	-1.000000	-1.000000	100.000000	-1.000000	100.000000
OFD1P4Y	pseudogene	-1.000000	-1.000000	89.728353	90.853898	90.730500
USP9YP14	pseudogene	-1.000000	-1.000000	51.423488	81.810270	79.043244
USP9YP5	pseudogene	-1.000000	-1.000000	65.023847	87.103825	82.869822
ELOCP7	pseudogene	-1.000000	-1.000000	99.696970	-1.000000	99.696970
HSFY1	protein coding	90.814196	93.969030	92.267267	88.250883	88.491913
OFD1P5Y	pseudogene	-1.000000	-1.000000	95.056006	87.048091	87.454801
OFD1P6Y	pseudogene	-1.000000	-1.000000	83.998043	63.106844	64.392916
HSFY2	protein coding	90.814196	93.885760	92.238806	87.206807	40.446607
ELOCP14	pseudogene	-1.000000	-1.000000	99.696970	-1.000000	99.696970
USP9YP10	pseudogene	-1.000000	-1.000000	65.071770	87.076811	82.869822
USP9YP28	pseudogene	-1.000000	-1.000000	48.979592	82.257218	79.068293
OFD1P7Y	pseudogene	-1.000000	-1.000000	84.922010	91.441542	90.986538
RBMY1HP	pseudogene	-1.000000	-1.000000	87.247839	71.972171	74.351994
AC010141.3	pseudogene	-1.000000	-1.000000	58.938547	100.000000	86.411792
RBMY1A1	protein coding	62.617371	68.372943	64.015993	70.836720	70.379934
AC010141.2	pseudogene	-1.000000	-1.000000	51.388889	83.933518	73.158379
AC010141.1	pseudogene	-1.000000	-1.000000	100.000000	99.937107	99.819657
AC007322.2	pseudogene	-1.000000	-1.000000	99.668874	99.875854	99.684543
RBMY1D	protein coding	97.116030	99.067599	97.552083	94.683403	94.920415
AC007322.4	pseudogene	-1.000000	-1.000000	67.036011	100.000000	88.960739
RBMY1E	protein coding	62.105969	34.498834	55.937500	89.493883	84.974739
AC007322.1	pseudogene	-1.000000	-1.000000	99.866489	100.000000	99.907877
RBMY2AP	pseudogene	-1.000000	-1.000000	41.262976	41.612484	41.510022
AC007322.3	pseudogene	-1.000000	-1.000000	98.857143	100.000000	99.240987
OFD1P8Y	pseudogene	-1.000000	-1.000000	92.388268	66.031404	67.163095
HSFY5P	pseudogene	-1.000000	-1.000000	100.000000	100.000000	99.747793
USP9YP17	pseudogene	-1.000000	-1.000000	100.000000	100.000000	99.964106
CDY12P	pseudogene	-1.000000	-1.000000	86.587771	-1.000000	86.587771
ELOCP15	pseudogene	-1.000000	-1.000000	93.655589	-1.000000	93.655589
PRY2	protein coding	100.000000	9.457755	41.956346	70.764148	69.271370
AC007359.1	lincRNA	-1.000000	-1.000000	97.138365	88.063685	88.635097
RBMY1F	protein coding	82.562039	64.568765	78.541667	84.797568	83.836565
TSPY23P	pseudogene	-1.000000	-1.000000	81.436314	52.631579	62.413634
TSPY21P	pseudogene	-1.000000	-1.000000	88.219178	59.565522	69.237875
RBMY1J	protein coding	79.275654	70.379747	77.412513	77.791107	77.579750
AC008175.1	lincRNA	-1.000000	-1.000000	97.138365	88.100170	88.669296
TTTY6	lincRNA	-1.000000	-1.000000	100.000000	100.000000	100.000000
PRY	protein coding	100.000000	12.988651	44.219887	78.717112	76.930693
ELOCP8	pseudogene	-1.000000	-1.000000	90.936556	-1.000000	90.936556
CDY13P	pseudogene	-1.000000	-1.000000	86.883629	-1.000000	86.883629
USP9YP24	pseudogene	-1.000000	-1.000000	99.856322	100.000000	99.952142
HSFY7P	pseudogene	-1.000000	-1.000000	100.000000	100.000000	99.750623
OFD1P9Y	pseudogene	-1.000000	-1.000000	85.570470	76.378775	76.770821
AC008175.2	pseudogene	-1.000000	-1.000000	100.000000	-1.000000	100.000000
RBMY2BP	pseudogene	-1.000000	-1.000000	100.000000	100.000000	99.854666
AC016694.1	pseudogene	-1.000000	-1.000000	89.413448	92.057292	91.038787
RBMY2WP	pseudogene	-1.000000	-1.000000	92.833147	47.405934	53.186275
TTTY17A	lincRNA	-1.000000	-1.000000	64.242424	49.792531	51.812555
AC016911.1	pseudogene	-1.000000	-1.000000	99.556541	100.000000	99.722992
ZNF736P11Y	pseudogene	-1.000000	-1.000000	100.000000	-1.000000	100.000000
TTTY4	lincRNA	-1.000000	-1.000000	100.000000	64.490670	65.776969
BPY2	protein coding	94.080997	96.663661	96.083916	85.766327	86.178348
TRIM60P8Y	pseudogene	-1.000000	-1.000000	100.000000	100.000000	100.000000
ZNF736P3Y	pseudogene	-1.000000	-1.000000	88.387978	3.541667	67.351129
TRIM60P9Y	pseudogene	-1.000000	-1.000000	98.282209	100.000000	98.788927
DAZ1	protein coding	96.942880	100.000000	98.372939	78.292773	79.581009
DAZ2	protein coding	92.519084	100.000000	96.468893	79.683923	80.597036
PPP1R12BP2	pseudogene	-1.000000	-1.000000	85.893417	64.160102	65.170665
REREP1Y	pseudogene	-1.000000	-1.000000	35.532995	82.820300	81.854305
AC009947.1	pseudogene	-1.000000	-1.000000	99.586777	100.000000	99.707031
RBMY2CP	pseudogene	-1.000000	-1.000000	100.000000	90.560019	91.561138
AC009947.2	pseudogene	-1.000000	-1.000000	100.000000	99.665552	99.555838
OFD1P10Y	pseudogene	-1.000000	-1.000000	75.279330	85.166313	84.714783
HSFY6P	pseudogene	-1.000000	-1.000000	60.199005	53.997540	55.947498
USP9YP18	pseudogene	-1.000000	-1.000000	100.000000	84.152077	85.447583
CDY14P	pseudogene	-1.000000	-1.000000	100.000000	-1.000000	100.000000
ELOCP16	pseudogene	-1.000000	-1.000000	99.697885	-1.000000	99.697885
PRYP3	pseudogene	-1.000000	-1.000000	51.506591	95.336702	91.764975
XKRYP3	pseudogene	-1.000000	-1.000000	49.686099	77.039615	74.223774
USP9YP25	pseudogene	-1.000000	-1.000000	97.511312	46.029777	57.052529
USP9YP29	pseudogene	-1.000000	-1.000000	99.288256	84.211424	85.532246
RAB9AP1	pseudogene	-1.000000	-1.000000	99.825175	-1.000000	99.825175
TRAPPC2P9	pseudogene	-1.000000	-1.000000	92.982456	99.958316	98.979964
OFD1P11Y	pseudogene	-1.000000	-1.000000	59.608844	77.466760	76.655026
ELOCP9	pseudogene	-1.000000	-1.000000	100.000000	-1.000000	100.000000
CDY15P	pseudogene	-1.000000	-1.000000	98.980242	-1.000000	98.980242
XKRYP4	pseudogene	-1.000000	-1.000000	99.792531	-1.000000	99.792531
USP9YP13	pseudogene	-1.000000	-1.000000	87.473904	17.615658	38.504673
USP9YP11	pseudogene	-1.000000	-1.000000	99.860335	80.343425	83.061383
TTTY3B	lincRNA	-1.000000	-1.000000	99.708455	80.870712	82.185904
RAB9AP5	pseudogene	-1.000000	-1.000000	38.087248	90.199934	81.666210
TRAPPC2P10	pseudogene	-1.000000	-1.000000	93.788820	99.893010	99.233227
OFD1P12Y	pseudogene	-1.000000	-1.000000	78.938640	64.460261	65.207838
ELOCP10	pseudogene	-1.000000	-1.000000	99.693252	-1.000000	99.693252
CDY1B	protein coding	100.000000	94.785276	98.092745	100.000000	98.100358
CDY17P	pseudogene	-1.000000	-1.000000	100.000000	100.000000	99.937850
USP9YP35	pseudogene	-1.000000	-1.000000	99.513382	99.937500	99.850969
USP9YP31	pseudogene	-1.000000	-1.000000	99.431818	97.910756	98.067577
CDY18P	pseudogene	-1.000000	-1.000000	99.875622	99.667774	99.843014
AC023274.2	pseudogene	-1.000000	-1.000000	81.730769	82.433969	82.357120
GOLGA6L11P	pseudogene	-1.000000	-1.000000	44.178874	77.352823	70.397971
CSPG4P3Y	pseudogene	-1.000000	-1.000000	79.478915	100.000000	85.711621
AC012005.2	pseudogene	-1.000000	-1.000000	78.535354	67.690471	68.119409
GOLGA2P2Y	pseudogene	-1.000000	-1.000000	91.362126	80.178372	82.756901
UBE2Q2P4Y	pseudogene	-1.000000	-1.000000	49.029126	91.226891	89.785645
LINC00265-2P	pseudogene	-1.000000	-1.000000	31.754161	-1.000000	31.754161
CICP2	pseudogene	-1.000000	-1.000000	70.863773	100.000000	75.811630
LINC00266-2P	pseudogene	-1.000000	-1.000000	100.000000	70.674967	71.717331
RBMY2XP	pseudogene	-1.000000	-1.000000	56.040268	77.234962	74.386016
TTTY17B	lincRNA	-1.000000	-1.000000	64.242424	49.792531	51.812555
TRIM60P5Y	pseudogene	-1.000000	-1.000000	73.472949	99.331104	82.379863
ZNF736P12Y	pseudogene	-1.000000	-1.000000	97.584541	-1.000000	97.584541
TTTY4B	lincRNA	-1.000000	-1.000000	88.104089	70.083446	70.730250
BPY2B	protein coding	61.059190	100.000000	91.258741	93.108587	92.966158
AC010153.1	pseudogene	-1.000000	-1.000000	100.000000	-1.000000	100.000000
TRIM60P10Y	pseudogene	-1.000000	-1.000000	100.000000	100.000000	100.000000
ZNF736P2Y	pseudogene	-1.000000	-1.000000	100.000000	-1.000000	100.000000
TRIM60P11Y	pseudogene	-1.000000	-1.000000	100.000000	100.000000	100.000000
DAZ3	protein coding	75.170843	99.954504	90.668563	83.237327	83.697916
DAZ4	protein coding	88.812155	86.988506	87.899701	71.555659	72.472916
AC006338.2	pseudogene	-1.000000	-1.000000	99.873418	99.713467	99.824715
ZNF736P1Y	pseudogene	-1.000000	-1.000000	53.411765	-1.000000	53.411765
AC006338.1	pseudogene	-1.000000	-1.000000	99.866310	100.000000	99.906455
ZNF736P5Y	pseudogene	-1.000000	-1.000000	90.298507	-1.000000	90.298507
BPY2C	protein coding	69.781931	96.212804	90.279720	94.320628	94.078428
TTTY4C	lincRNA	-1.000000	-1.000000	68.475836	70.802076	70.705534
AC006386.1	pseudogene	-1.000000	-1.000000	0.000000	32.558140	13.668061
TTTY17C	lincRNA	-1.000000	-1.000000	63.636364	29.491173	34.424779
RBMY2YP	pseudogene	-1.000000	-1.000000	98.463227	75.107866	78.062473
LINC00266-4P	lincRNA	-1.000000	-1.000000	61.041142	68.788595	68.219745
CICP1	pseudogene	-1.000000	-1.000000	56.454961	100.000000	62.788223
UBE2Q2P5Y	pseudogene	-1.000000	-1.000000	49.029126	91.211561	89.771067
GOLGA2P3Y	pseudogene	-1.000000	-1.000000	91.707022	80.129241	83.097654
AC006328.2	pseudogene	-1.000000	-1.000000	78.535354	67.683125	68.112324
CSPG4P4Y	pseudogene	-1.000000	-1.000000	79.478915	100.000000	85.711621
GOLGA6L16P	pseudogene	-1.000000	-1.000000	44.067797	77.348288	70.366260
AC007562.1	pseudogene	-1.000000	-1.000000	82.364341	82.411926	82.357120
CDY19P	pseudogene	-1.000000	-1.000000	99.875931	99.663300	99.843014
USP9YP36	pseudogene	-1.000000	-1.000000	98.067633	97.902277	97.920037
USP9YP33	pseudogene	-1.000000	-1.000000	97.380952	99.937500	99.406528
CDY20P	pseudogene	-1.000000	-1.000000	100.000000	100.000000	99.937850
CDY1	protein coding	100.000000	99.892241	99.961890	100.000000	99.890511
ELOCP34	pseudogene	-1.000000	-1.000000	99.693252	-1.000000	99.693252
OFD1P13Y	pseudogene	-1.000000	-1.000000	77.416734	64.578084	65.251728
TRAPPC2P5	pseudogene	-1.000000	-1.000000	98.697068	100.000000	99.839280
RAB9AP2	pseudogene	-1.000000	-1.000000	38.926174	90.593248	82.132091
TTTY3	lincRNA	-1.000000	-1.000000	100.000000	84.025489	85.136791
USP9YP9	pseudogene	-1.000000	-1.000000	100.000000	83.562881	85.841911
USP9YP19	pseudogene	-1.000000	-1.000000	86.363636	17.704626	38.385093
XKRYP5	pseudogene	-1.000000	-1.000000	99.792531	-1.000000	99.792531
CDY22P	pseudogene	-1.000000	-1.000000	100.000000	-1.000000	100.000000
ELOCP17	pseudogene	-1.000000	-1.000000	73.230769	-1.000000	73.230769
OFD1P18Y	pseudogene	-1.000000	-1.000000	73.590814	77.366990	77.206047
TRAPPC2P4	pseudogene	-1.000000	-1.000000	96.363636	100.000000	99.450952
RAB9AP3	pseudogene	-1.000000	-1.000000	99.825175	-1.000000	99.825175
USP9YP20	pseudogene	-1.000000	-1.000000	93.716338	84.198876	85.026406
USP9YP21	pseudogene	-1.000000	-1.000000	100.000000	47.678019	58.691406
XKRYP6	pseudogene	-1.000000	-1.000000	49.686099	77.055391	74.237413
PRYP4	pseudogene	-1.000000	-1.000000	100.000000	94.425578	94.592652
ELOCP11	pseudogene	-1.000000	-1.000000	100.000000	-1.000000	100.000000
CDY23P	pseudogene	-1.000000	-1.000000	99.901283	-1.000000	99.901283
USP9YP26	pseudogene	-1.000000	-1.000000	99.696970	84.265499	85.792184
HSFY8P	pseudogene	-1.000000	-1.000000	50.157729	70.186335	62.094763
OFD1P15Y	pseudogene	-1.000000	-1.000000	65.204889	72.963046	72.614171
RBMY2DP	pseudogene	-1.000000	-1.000000	99.913495	100.000000	99.844301
REREP2Y	pseudogene	-1.000000	-1.000000	35.175879	82.820300	81.837629
PPP1R12BP1	pseudogene	-1.000000	-1.000000	32.814371	10.779268	11.256945
