# Supplementary material for: Systematic analysis of dark and camouflaged genes reveals disease-relevant genes hiding in plain sight
Source: Genome Biol. 2019 May 20;20:97. doi: 10.1186/s13059-019-1707-2 (PMC6526621; doi:10.1186/s13059-019-1707-2)
Supplement: Supplementary file 20 — IlluminaRL250 camouflaged gene annotations in hg38. (TXT 1279 kb) [file 13059_2019_1707_MOESM20_ESM.txt]

# This table shows the intersection of camo regions by a gene annotation gff3, showing where camo regions fall within gene body elements
# chrom : Chromosome of camo region
# region_start : start position of camo region within gene-body element
# region_end : end position of camo region within gene-body element
# gene_body_id : ID of gene body element that contains this camo region
# region_type : genebody element type (e.g. exon, intron, UTR, etc.)
# biotype : GENCODE biotype of gene that contains this camo reigon
# gene_body_chrom : Chromosome of the genebody element
# gene_body_start : start position of the genebody element
# gene_body_end : end position of the genebody element
#chrom	start	end	gene_body_id	region_type	biotype	gene_body_chrom	gene_body_start	gene_body_end
chr1	11873	12227	DDX11L1_1	exon	transcribed_unprocessed_pseudogene	chr1	11869	12227
chr1	12228	12593	DDX11L1_intron_1	intron	transcribed_unprocessed_pseudogene	chr1	12228	12611
chr1	12612	12690	DDX11L1_2	exon	transcribed_unprocessed_pseudogene	chr1	12612	12721
chr1	18013	18061	WASH7P_8	exon	unprocessed_pseudogene	chr1	17914	18061
chr1	18062	18248	WASH7P_intron_8	intron	unprocessed_pseudogene	chr1	18062	18266
chr1	18283	18366	WASH7P_9	exon	unprocessed_pseudogene	chr1	18267	18366
chr1	18380	18526	WASH7P_intron_9	intron	unprocessed_pseudogene	chr1	18367	24736
chr1	18734	18839	WASH7P_intron_9	intron	unprocessed_pseudogene	chr1	18367	24736
chr1	20663	21075	WASH7P_intron_9	intron	unprocessed_pseudogene	chr1	18367	24736
chr1	21399	21442	WASH7P_intron_9	intron	unprocessed_pseudogene	chr1	18367	24736
chr1	21775	23050	WASH7P_intron_9	intron	unprocessed_pseudogene	chr1	18367	24736
chr1	23494	24212	WASH7P_intron_9	intron	unprocessed_pseudogene	chr1	18367	24736
chr1	24213	24644	WASH7P_intron_9	intron	unprocessed_pseudogene	chr1	18367	24736
chr1	24678	24718	WASH7P_intron_9	intron	unprocessed_pseudogene	chr1	18367	24736
chr1	24986	26975	WASH7P_intron_10	intron	unprocessed_pseudogene	chr1	24892	29532
chr1	27050	28403	WASH7P_intron_10	intron	unprocessed_pseudogene	chr1	24892	29532
chr1	29748	29822	MIR1302-2HG_1	exon	lincRNA	chr1	29554	30039
chr1	29823	29961	MIR1302-2HG_1	exon	lincRNA	chr1	29554	30039
chr1	29964	30039	MIR1302-2HG_1	exon	lincRNA	chr1	29554	30039
chr1	30040	30265	MIR1302-2HG_intron_1	intron	lincRNA	chr1	30040	30265
chr1	30266	30520	MIR1302-2HG_2	exon	lincRNA	chr1	30266	30667
chr1	34554	35174	FAM138A_1	exon	lincRNA	chr1	34554	35174
chr1	35175	35243	FAM138A_intron_1	intron	lincRNA	chr1	35175	35243
chr1	35244	35481	FAM138A_2	exon	lincRNA	chr1	35244	35481
chr1	35482	35719	FAM138A_intron_2	intron	lincRNA	chr1	35482	35719
chr1	35720	36081	FAM138A_3	exon	lincRNA	chr1	35720	36081
chr1	71295	71439	OR4F5_UTR_4	three_prime_UTR	protein_coding	chr1	70008	71585
chr1	100141	100276	AL627309.1_intron_2	intron	lincRNA	chr1	92241	110951
chr1	116647	116682	AL627309.1_intron_4	intron	lincRNA	chr1	112805	120719
chr1	116747	116934	AL627309.1_intron_4	intron	lincRNA	chr1	112805	120719
chr1	117501	118160	AL627309.1_intron_4	intron	lincRNA	chr1	112805	120719
chr1	130473	131002	AL627309.1_intron_6	intron	lincRNA	chr1	129224	133372
chr1	132136	132664	AL627309.1_intron_6	intron	lincRNA	chr1	129224	133372
chr1	132136	132664	CICP27_1	exon	processed_pseudogene	chr1	131025	134836
chr1	135791	135815	AL627309.6_1	exon	processed_pseudogene	chr1	135141	135895
chr1	141474	143011	AL627309.5_1	exon	processed_transcript	chr1	141474	143011
chr1	143012	144132	AL627309.5_intron_1	intron	processed_transcript	chr1	143012	146384
chr1	145236	146384	AL627309.5_intron_1	intron	processed_transcript	chr1	143012	146384
chr1	146385	146509	AL627309.5_2	exon	processed_transcript	chr1	146385	149707
chr1	146510	149707	AL627309.5_2	exon	processed_transcript	chr1	146385	149707
chr1	150931	152634	AL627309.5_intron_2	intron	processed_transcript	chr1	149708	155765
chr1	153180	153633	AL627309.5_intron_2	intron	processed_transcript	chr1	149708	155765
chr1	153727	155765	AL627309.5_intron_2	intron	processed_transcript	chr1	149708	155765
chr1	149708	150177	AL627309.5_intron_2	intron	processed_transcript	chr1	149708	155765
chr1	155766	155831	AL627309.5_3	exon	processed_transcript	chr1	155766	155831
chr1	155907	157212	AL627309.5_intron_3	intron	processed_transcript	chr1	155832	164261
chr1	157297	157618	AL627309.5_intron_3	intron	processed_transcript	chr1	155832	164261
chr1	158432	158879	AL627309.5_intron_3	intron	processed_transcript	chr1	155832	164261
chr1	159190	159975	AL627309.5_intron_3	intron	processed_transcript	chr1	155832	164261
chr1	160014	160199	AL627309.5_intron_3	intron	processed_transcript	chr1	155832	164261
chr1	160227	161463	AL627309.5_intron_3	intron	processed_transcript	chr1	155832	164261
chr1	161506	163691	AL627309.5_intron_3	intron	processed_transcript	chr1	155832	164261
chr1	163855	164261	AL627309.5_intron_3	intron	processed_transcript	chr1	155832	164261
chr1	164262	164791	AL627309.5_4	exon	processed_transcript	chr1	164262	164791
chr1	164792	165292	AL627309.5_intron_4	intron	processed_transcript	chr1	164792	165882
chr1	165338	165882	AL627309.5_intron_4	intron	processed_transcript	chr1	164792	165882
chr1	165883	165942	AL627309.5_5	exon	processed_transcript	chr1	165883	165942
chr1	165943	166037	AL627309.5_intron_5	intron	processed_transcript	chr1	165943	168098
chr1	166067	167764	AL627309.5_intron_5	intron	processed_transcript	chr1	165943	168098
chr1	168420	168608	AL627309.5_intron_6	intron	processed_transcript	chr1	168166	168608
chr1	168609	168767	AL627309.5_7	exon	processed_transcript	chr1	168609	168767
chr1	168768	168923	AL627309.5_intron_7	intron	processed_transcript	chr1	168768	169047
chr1	168984	169047	AL627309.5_intron_7	intron	processed_transcript	chr1	168768	169047
chr1	169048	169264	AL627309.5_8	exon	processed_transcript	chr1	169048	169264
chr1	169265	169680	AL627309.5_intron_8	intron	processed_transcript	chr1	169265	172555
chr1	170662	171510	AL627309.5_intron_8	intron	processed_transcript	chr1	169265	172555
chr1	171553	171780	AL627309.5_intron_8	intron	processed_transcript	chr1	169265	172555
chr1	171875	172553	AL627309.5_intron_8	intron	processed_transcript	chr1	169265	172555
chr1	172633	172688	AL627309.5_9	exon	processed_transcript	chr1	172556	172688
chr1	172689	172889	AL627309.5_intron_9	intron	processed_transcript	chr1	172689	173751
chr1	173245	173613	AL627309.5_intron_9	intron	processed_transcript	chr1	172689	173751
chr1	173803	173862	AL627309.5_10	exon	processed_transcript	chr1	173752	173862
chr1	160446	160690	AL627309.4_1	exon	lincRNA	chr1	160446	160690
chr1	160691	161312	AL627309.4_intron_1	intron	lincRNA	chr1	160691	161312
chr1	161313	161463	AL627309.4_2	exon	lincRNA	chr1	161313	161525
chr1	188806	188889	FO538757.1_9	exon	unprocessed_pseudogene	chr1	188790	188902
chr1	188903	189049	FO538757.1_intron_9	intron	unprocessed_pseudogene	chr1	188903	195261
chr1	192273	193890	FO538757.1_intron_9	intron	unprocessed_pseudogene	chr1	188903	195261
chr1	194110	194143	FO538757.1_intron_9	intron	unprocessed_pseudogene	chr1	188903	195261
chr1	194144	194298	FO538757.1_intron_9	intron	unprocessed_pseudogene	chr1	188903	195261
chr1	195070	195261	FO538757.1_intron_9	intron	unprocessed_pseudogene	chr1	188903	195261
chr1	195262	195411	FO538757.1_10	exon	unprocessed_pseudogene	chr1	195262	195411
chr1	258778	259025	AP006222.1_1	exon	transcribed_processed_pseudogene	chr1	257864	259025
chr1	263085	263416	AP006222.1_3	exon	transcribed_processed_pseudogene	chr1	263014	268204
chr1	265333	265733	AP006222.1_3	exon	transcribed_processed_pseudogene	chr1	263014	268204
chr1	266638	266935	AP006222.1_3	exon	transcribed_processed_pseudogene	chr1	263014	268204
chr1	276704	276914	AP006222.1_intron_4	intron	transcribed_processed_pseudogene	chr1	268817	289264
chr1	291055	291264	AP006222.1_intron_5	intron	transcribed_processed_pseudogene	chr1	289371	297343
chr1	293213	293248	AP006222.1_intron_5	intron	transcribed_processed_pseudogene	chr1	289371	297343
chr1	293313	293500	AP006222.1_intron_5	intron	transcribed_processed_pseudogene	chr1	289371	297343
chr1	294067	294726	AP006222.1_intron_5	intron	transcribed_processed_pseudogene	chr1	289371	297343
chr1	348008	348430	AP006222.1_intron_6	intron	transcribed_processed_pseudogene	chr1	297503	356683
chr1	352565	352720	AP006222.1_intron_6	intron	transcribed_processed_pseudogene	chr1	297503	356683
chr1	354715	355115	AP006222.1_intron_6	intron	transcribed_processed_pseudogene	chr1	297503	356683
chr1	355899	356339	AP006222.1_intron_6	intron	transcribed_processed_pseudogene	chr1	297503	356683
chr1	358184	359343	AP006222.1_intron_8	intron	transcribed_processed_pseudogene	chr1	358184	359343
chr1	359344	359681	AP006222.1_9	exon	transcribed_processed_pseudogene	chr1	359344	359681
chr1	358857	358957	AL732372.1_1	exon	lincRNA	chr1	358857	358957
chr1	358958	360055	AL732372.1_intron_1	intron	lincRNA	chr1	358958	360055
chr1	360267	360327	AL732372.1_intron_2	intron	lincRNA	chr1	360169	365169
chr1	360334	360395	AL732372.1_intron_2	intron	lincRNA	chr1	360169	365169
chr1	360592	361404	AL732372.1_intron_2	intron	lincRNA	chr1	360169	365169
chr1	364789	365038	AL732372.1_intron_2	intron	lincRNA	chr1	360169	365169
chr1	365732	366023	AL732372.1_3	exon	lincRNA	chr1	365170	366052
chr1	439870	440232	WBP1LP7_1	exon	processed_pseudogene	chr1	439870	440232
chr1	450703	450739	OR4F29_UTR_1	three_prime_UTR	protein_coding	chr1	450703	450739
chr1	450739	451678	OR4F29_1	CDS	protein_coding	chr1	450739	451678
chr1	488663	488971	CICP7_1	exon	processed_pseudogene	chr1	487101	489387
chr1	489089	489387	CICP7_1	exon	processed_pseudogene	chr1	487101	489387
chr1	487101	488608	CICP7_1	exon	processed_pseudogene	chr1	487101	489387
chr1	489388	489715	CICP7_intron_1	intron	processed_pseudogene	chr1	489388	489715
chr1	489716	489906	CICP7_2	exon	processed_pseudogene	chr1	489716	489906
chr1	587629	587729	AC114498.1_1	exon	lincRNA	chr1	587629	587729
chr1	587730	587882	AC114498.1_intron_1	intron	lincRNA	chr1	587730	594233
chr1	589040	589100	AC114498.1_intron_1	intron	lincRNA	chr1	587730	594233
chr1	685679	685715	OR4F16_UTR_1	three_prime_UTR	protein_coding	chr1	685679	685715
chr1	685715	686654	OR4F16_1	CDS	protein_coding	chr1	685715	686654
chr1	724244	724360	CICP3_1	exon	processed_pseudogene	chr1	722092	724360
chr1	724361	724634	CICP3_intron_1	intron	processed_pseudogene	chr1	724361	724716
chr1	1632846	1632913	MMP23B_2	CDS	protein_coding	chr1	1632709	1632913
chr1	1632914	1632979	MMP23B_intron_2	intron	protein_coding	chr1	1632914	1632979
chr1	1632980	1633120	MMP23B_3	CDS	protein_coding	chr1	1632980	1633480
chr1	1633121	1633186	MMP23B_3	CDS	protein_coding	chr1	1632980	1633480
chr1	1633187	1633355	MMP23B_3	CDS	protein_coding	chr1	1632980	1633480
chr1	1633356	1633480	MMP23B_3	CDS	protein_coding	chr1	1632980	1633480
chr1	1633481	1633548	MMP23B_intron_3	intron	protein_coding	chr1	1633481	1633746
chr1	1642583	1643014	CDK11B_intron_14	intron	protein_coding	chr1	1642509	1645124
chr1	1700005	1700072	MMP23A_1	exon	unprocessed_pseudogene	chr1	1699942	1700072
chr1	1700073	1700138	MMP23A_intron_1	intron	unprocessed_pseudogene	chr1	1700073	1700138
chr1	1700139	1700279	MMP23A_2	exon	unprocessed_pseudogene	chr1	1700139	1700279
chr1	1700280	1700345	MMP23A_intron_2	intron	unprocessed_pseudogene	chr1	1700280	1700345
chr1	1700346	1700514	MMP23A_3	exon	unprocessed_pseudogene	chr1	1700346	1700514
chr1	1700515	1700639	MMP23A_intron_3	intron	unprocessed_pseudogene	chr1	1700515	1700905
chr1	1700640	1700707	MMP23A_intron_3	intron	unprocessed_pseudogene	chr1	1700515	1700905
chr1	1709715	1710146	CDK11A_intron_14	intron	protein_coding	chr1	1709641	1712262
chr1	12896765	12897040	PRAMEF10_intron_3	intron	protein_coding	chr1	12895873	12898214
chr1	12916610	12916707	PRAMEF7_UTR_1	five_prime_UTR	protein_coding	chr1	12916610	12916707
chr1	12916708	12917071	PRAMEF7_intron_1	intron	protein_coding	chr1	12916708	12917623
chr1	12918024	12918360	PRAMEF7_intron_2	intron	protein_coding	chr1	12917980	12918360
chr1	12918361	12918926	PRAMEF7_2	CDS	protein_coding	chr1	12918361	12918937
chr1	12927272	12927676	PRAMEF29P_intron_1	intron	unprocessed_pseudogene	chr1	12926742	12927693
chr1	12927694	12928249	PRAMEF29P_2	exon	unprocessed_pseudogene	chr1	12927694	12928253
chr1	12939970	12940982	PRAMEF6_intron_1	intron	protein_coding	chr1	12939237	12940982
chr1	12940983	12941203	PRAMEF6_2	CDS	protein_coding	chr1	12940983	12941565
chr1	12942067	12942230	PRAMEF6_intron_2	intron	protein_coding	chr1	12941566	12942230
chr1	12942231	12942518	PRAMEF6_3	CDS	protein_coding	chr1	12942231	12942518
chr1	12942541	12942667	PRAMEF6_intron_3	intron	protein_coding	chr1	12942541	12945351
chr1	12943281	12945258	PRAMEF6_intron_3	intron	protein_coding	chr1	12942541	12945351
chr1	12946327	12947174	PRAMEF6_intron_4	intron	protein_coding	chr1	12945417	12947515
chr1	13054152	13055238	PRAMEF27_intron_3	intron	protein_coding	chr1	13053676	13056412
chr1	13062048	13062205	HNRNPCL3_1	CDS	protein_coding	chr1	13061324	13062206
chr1	13071788	13073676	PRAMEF25_intron_2	intron	protein_coding	chr1	13070908	13073676
chr1	13073693	13073986	PRAMEF25_1	CDS	protein_coding	chr1	13073693	13073986
chr1	13073987	13074657	PRAMEF25_intron_3	intron	protein_coding	chr1	13073987	13074657
chr1	13074658	13075240	PRAMEF25_2	CDS	protein_coding	chr1	13074658	13075240
chr1	13075241	13076310	PRAMEF25_intron_4	intron	protein_coding	chr1	13075241	13076989
chr1	13076727	13076989	PRAMEF25_intron_4	intron	protein_coding	chr1	13075241	13076989
chr1	13076990	13077552	PRAMEF25_3	CDS	protein_coding	chr1	13076990	13077552
chr1	13077552	13077884	PRAMEF25_UTR_4	three_prime_UTR	protein_coding	chr1	13077552	13077884
chr1	13095179	13095762	PRAMEF34P_1	exon	unprocessed_pseudogene	chr1	13095179	13095762
chr1	13095763	13096711	PRAMEF34P_intron_1	intron	unprocessed_pseudogene	chr1	13095763	13096711
chr1	13096712	13097288	PRAMEF34P_2	exon	unprocessed_pseudogene	chr1	13096712	13097288
chr1	13097289	13097683	PRAMEF34P_intron_2	intron	unprocessed_pseudogene	chr1	13097289	13097683
chr1	13097684	13097970	PRAMEF34P_3	exon	unprocessed_pseudogene	chr1	13097684	13097971
chr1	13128818	13129104	PRAMEF36P_1	exon	transcribed_unprocessed_pseudogene	chr1	13128818	13129104
chr1	13129105	13129499	PRAMEF36P_intron_1	intron	transcribed_unprocessed_pseudogene	chr1	13129105	13129499
chr1	13129500	13130076	PRAMEF36P_2	exon	transcribed_unprocessed_pseudogene	chr1	13129500	13130076
chr1	13130077	13131025	PRAMEF36P_intron_2	intron	transcribed_unprocessed_pseudogene	chr1	13130077	13131025
chr1	13131026	13131609	PRAMEF36P_3	exon	transcribed_unprocessed_pseudogene	chr1	13131026	13131615
chr1	13148905	13149236	PRAMEF26_UTR_1	three_prime_UTR	protein_coding	chr1	13148905	13149236
chr1	13149236	13149798	PRAMEF26_1	CDS	protein_coding	chr1	13149236	13149798
chr1	13149799	13150061	PRAMEF26_intron_1	intron	protein_coding	chr1	13149799	13151547
chr1	13150478	13151547	PRAMEF26_intron_1	intron	protein_coding	chr1	13149799	13151547
chr1	13151548	13152130	PRAMEF26_2	CDS	protein_coding	chr1	13151548	13152130
chr1	13152131	13152801	PRAMEF26_intron_2	intron	protein_coding	chr1	13152131	13152801
chr1	13152802	13153095	PRAMEF26_3	CDS	protein_coding	chr1	13152802	13153095
chr1	13153112	13155000	PRAMEF26_intron_3	intron	protein_coding	chr1	13153112	13155882
chr1	13164586	13164743	HNRNPCL4_1	CDS	protein_coding	chr1	13164586	13165467
chr1	13173701	13174787	PRAMEF9_intron_1	intron	protein_coding	chr1	13172533	13175263
chr1	13176240	13176822	PRAMEF9_2	CDS	protein_coding	chr1	13176240	13176822
chr1	13179205	13179464	PRAMEF9_UTR_3	three_prime_UTR	protein_coding	chr1	13179132	13179464
chr1	13256371	13256434	PRAMEF5_intron_1	intron	protein_coding	chr1	13254276	13259245
chr1	13256528	13258505	PRAMEF5_intron_1	intron	protein_coding	chr1	13254276	13259245
chr1	13259119	13259245	PRAMEF5_intron_1	intron	protein_coding	chr1	13254276	13259245
chr1	13254617	13255464	PRAMEF5_intron_1	intron	protein_coding	chr1	13254276	13259245
chr1	13259268	13259555	PRAMEF5_1	CDS	protein_coding	chr1	13259268	13259555
chr1	13259556	13259719	PRAMEF5_intron_2	intron	protein_coding	chr1	13259556	13260220
chr1	13260511	13260803	PRAMEF5_2	CDS	protein_coding	chr1	13260221	13260803
chr1	13260804	13261816	PRAMEF5_intron_3	intron	protein_coding	chr1	13260804	13262548
chr1	13262575	13263111	PRAMEF5_3	CDS	protein_coding	chr1	13262549	13263111
chr1	13273539	13274094	PRAMEF32P_1	exon	unprocessed_pseudogene	chr1	13273539	13274111
chr1	13274112	13274516	PRAMEF32P_intron_1	intron	unprocessed_pseudogene	chr1	13274112	13275131
chr1	13275047	13275089	PRAMEF32P_intron_1	intron	unprocessed_pseudogene	chr1	13274112	13275131
chr1	13282857	13283422	PRAMEF8_2	CDS	protein_coding	chr1	13282846	13283422
chr1	13283423	13283759	PRAMEF8_intron_2	intron	protein_coding	chr1	13283423	13283803
chr1	13284712	13285075	PRAMEF8_intron_3	intron	protein_coding	chr1	13284170	13285075
chr1	13285076	13285173	PRAMEF8_UTR_3	five_prime_UTR	protein_coding	chr1	13285076	13285174
chr1	13304761	13305036	PRAMEF33_intron_1	intron	protein_coding	chr1	13303587	13305928
chr1	16564608	16564805	NBPF1_intron_1	intron	protein_coding	chr1	16564187	16564805
chr1	16564874	16564918	NBPF1_2	CDS	protein_coding	chr1	16564806	16564918
chr1	16564919	16565051	NBPF1_intron_2	intron	protein_coding	chr1	16564919	16565631
chr1	16566407	16566459	NBPF1_4	CDS	protein_coding	chr1	16566407	16566459
chr1	16566460	16566493	NBPF1_intron_4	intron	protein_coding	chr1	16566460	16567177
chr1	16659971	16660552	AL137798.2_intron_1	intron	lincRNA	chr1	16656975	16665389
chr1	16662756	16663490	AL137798.2_intron_1	intron	lincRNA	chr1	16656975	16665389
chr1	16664666	16665389	AL137798.2_intron_1	intron	lincRNA	chr1	16656975	16665389
chr1	16665390	16665527	AL137798.2_2	exon	lincRNA	chr1	16665390	16665527
chr1	16665528	16666939	AL137798.2_intron_2	intron	lincRNA	chr1	16665528	16666939
chr1	16666940	16667524	AL137798.2_3	exon	lincRNA	chr1	16666940	16667524
chr1	16666785	16666948	RNU1-3_1	exon	snRNA	chr1	16666785	16666948
chr1	16701744	16702078	ESPNP_intron_7	intron	transcribed_unprocessed_pseudogene	chr1	16700021	16702699
chr1	16701744	16702078	AL021920.1_intron_1	intron	lincRNA	chr1	16701696	16702953
chr1	16739939	16740523	AL021920.3_1	exon	lincRNA	chr1	16739938	16740523
chr1	16740524	16741935	AL021920.3_intron_1	intron	lincRNA	chr1	16740524	16741935
chr1	16741936	16742073	AL021920.3_2	exon	lincRNA	chr1	16741936	16742073
chr1	16742074	16742797	AL021920.3_intron_2	intron	lincRNA	chr1	16742074	16750492
chr1	16746912	16747493	AL021920.3_intron_2	intron	lincRNA	chr1	16742074	16750492
chr1	16743971	16744705	AL021920.3_intron_2	intron	lincRNA	chr1	16742074	16750492
chr1	24832566	24832977	CLIC4_intron_4	intron	protein_coding	chr1	24827117	24839858
chr1	24834405	24834706	CLIC4_intron_4	intron	protein_coding	chr1	24827117	24839858
chr1	25264988	25265149	RSRP1_intron_5	intron	protein_coding	chr1	25247520	25267738
chr1	25317164	25317557	RSRP1_intron_6	intron	protein_coding	chr1	25267916	25337976
chr1	25325160	25328621	RSRP1_intron_6	intron	protein_coding	chr1	25267916	25337976
chr1	25335314	25335475	RSRP1_intron_6	intron	protein_coding	chr1	25267916	25337976
chr1	25317164	25317557	RHD_intron_9	intron	protein_coding	chr1	25317080	25321887
chr1	25325160	25328621	RHD_intron_10	intron	protein_coding	chr1	25321963	25328896
chr1	25362897	25366290	RHCE_intron_1	intron	protein_coding	chr1	25362554	25370465
chr1	39512118	39512341	BMP8A_intron_3	intron	protein_coding	chr1	39511905	39521374
chr1	39773870	39774093	BMP8B_intron_4	intron	protein_coding	chr1	39764818	39774306
chr1	46886726	46887249	CYP4Z2P_intron_9	intron	transcribed_unprocessed_pseudogene	chr1	46885584	46887249
chr1	46887250	46887295	CYP4Z2P_10	exon	transcribed_unprocessed_pseudogene	chr1	46887250	46887295
chr1	46887296	46887341	CYP4Z2P_intron_10	intron	transcribed_unprocessed_pseudogene	chr1	46887296	46898841
chr1	46895280	46896022	CYP4Z2P_intron_10	intron	transcribed_unprocessed_pseudogene	chr1	46887296	46898841
chr1	47071584	47072326	CYP4Z1_intron_2	intron	protein_coding	chr1	47068764	47080621
chr1	47080576	47080621	CYP4Z1_intron_2	intron	protein_coding	chr1	47068764	47080621
chr1	47080622	47080667	CYP4Z1_3	CDS	protein_coding	chr1	47080622	47080667
chr1	47080668	47081191	CYP4Z1_intron_3	intron	protein_coding	chr1	47080668	47082332
chr1	48154671	48154736	SKINT1L_intron_4	intron	transcribed_unprocessed_pseudogene	chr1	48128574	48159547
chr1	56777231	56777266	FYB2_intron_16	intron	protein_coding	chr1	56767939	56787173
chr1	62686164	62686282	DOCK7_intron_52	intron	protein_coding	chr1	62663131	62688225
chr1	65562176	65562560	LEPR_intron_3	intron	protein_coding	chr1	65525819	65565544
chr1	68735357	68736117	AL033530.1_intron_2	intron	lincRNA	chr1	68698451	68863822
chr1	71275649	71275859	ZRANB2-AS2_intron_19	intron	processed_transcript	chr1	71268479	71280524
chr1	71516552	71516968	NEGR1_intron_1	intron	protein_coding	chr1	71407571	71592815
chr1	71888972	71889045	NEGR1_intron_5	intron	protein_coding	chr1	71776298	71935077
chr1	71893541	71893795	NEGR1_intron_5	intron	protein_coding	chr1	71776298	71935077
chr1	75377473	75377534	SLC44A5_intron_22	intron	protein_coding	chr1	75339631	75396581
chr1	75382878	75382939	SLC44A5_intron_22	intron	protein_coding	chr1	75339631	75396581
chr1	75546196	75546226	SLC44A5_intron_24	intron	protein_coding	chr1	75541517	75611038
chr1	84053110	84053997	AC104454.2_intron_1	intron	lincRNA	chr1	84038630	84064690
chr1	84054076	84055421	AC104454.2_intron_1	intron	lincRNA	chr1	84038630	84064690
chr1	84055818	84056003	AC104454.2_intron_1	intron	lincRNA	chr1	84038630	84064690
chr1	84056393	84057379	AC104454.2_intron_1	intron	lincRNA	chr1	84038630	84064690
chr1	84058017	84058128	AC104454.2_intron_1	intron	lincRNA	chr1	84038630	84064690
chr1	85750692	85750850	COL24A1_intron_5	intron	protein_coding	chr1	85745507	85761394
chr1	85752133	85752536	COL24A1_intron_5	intron	protein_coding	chr1	85745507	85761394
chr1	85931023	85931422	COL24A1_intron_36	intron	protein_coding	chr1	85911434	85961247
chr1	93791551	93791631	BCAR3_intron_16	intron	protein_coding	chr1	93706143	93845565
chr1	103621700	103621792	AMY2A_intron_7	intron	protein_coding	chr1	103621700	103621792
chr1	103621793	103621893	AMY2A_7	CDS	protein_coding	chr1	103621793	103621893
chr1	103621894	103622780	AMY2A_intron_8	intron	protein_coding	chr1	103621894	103623864
chr1	103625395	103625555	AMY2A_intron_10	intron	protein_coding	chr1	103624222	103625555
chr1	103625556	103625746	AMY2A_10	CDS	protein_coding	chr1	103625556	103625746
chr1	103655497	103655928	AMY1A_UTR_1	five_prime_UTR	protein_coding	chr1	103655290	103655928
chr1	103655929	103656016	AMY1A_intron_1	intron	protein_coding	chr1	103655929	103656016
chr1	103656017	103656059	AMY1A_UTR_2	five_prime_UTR	protein_coding	chr1	103656017	103656059
chr1	103656060	103656283	AMY1A_intron_2	intron	protein_coding	chr1	103656060	103656283
chr1	103656284	103656330	AMY1A_UTR_3	five_prime_UTR	protein_coding	chr1	103656284	103656330
chr1	103656330	103656498	AMY1A_1	CDS	protein_coding	chr1	103656330	103656498
chr1	103656499	103656842	AMY1A_intron_3	intron	protein_coding	chr1	103656499	103656842
chr1	103656843	103656990	AMY1A_2	CDS	protein_coding	chr1	103656843	103656990
chr1	103656991	103657792	AMY1A_intron_4	intron	protein_coding	chr1	103656991	103657792
chr1	103657793	103657991	AMY1A_3	CDS	protein_coding	chr1	103657793	103657991
chr1	103657992	103658438	AMY1A_intron_5	intron	protein_coding	chr1	103657992	103658438
chr1	103658439	103658670	AMY1A_4	CDS	protein_coding	chr1	103658439	103658670
chr1	103658671	103659408	AMY1A_intron_6	intron	protein_coding	chr1	103658671	103659408
chr1	103659409	103659543	AMY1A_5	CDS	protein_coding	chr1	103659409	103659543
chr1	103659544	103660194	AMY1A_intron_7	intron	protein_coding	chr1	103659544	103660358
chr1	103661256	103661823	AMY1A_intron_9	intron	protein_coding	chr1	103660677	103662655
chr1	103662673	103662775	AMY1A_8	CDS	protein_coding	chr1	103662656	103662775
chr1	103662776	103662884	AMY1A_intron_10	intron	protein_coding	chr1	103662776	103662884
chr1	103662885	103663005	AMY1A_9	CDS	protein_coding	chr1	103662885	103663011
chr1	103663438	103663695	AMY1A_intron_11	intron	protein_coding	chr1	103663012	103664329
chr1	103664147	103664329	AMY1A_intron_11	intron	protein_coding	chr1	103663012	103664329
chr1	103664330	103664520	AMY1A_10	CDS	protein_coding	chr1	103664330	103664520
chr1	103664520	103664553	AMY1A_UTR_4	three_prime_UTR	protein_coding	chr1	103664520	103664554
chr1	103687415	103687448	AMY1B_UTR_1	three_prime_UTR	protein_coding	chr1	103687415	103687448
chr1	103687448	103687638	AMY1B_1	CDS	protein_coding	chr1	103687448	103687638
chr1	103687639	103688956	AMY1B_intron_1	intron	protein_coding	chr1	103687639	103688956
chr1	103688957	103689083	AMY1B_2	CDS	protein_coding	chr1	103688957	103689083
chr1	103689084	103689192	AMY1B_intron_2	intron	protein_coding	chr1	103689084	103689192
chr1	103689193	103689312	AMY1B_3	CDS	protein_coding	chr1	103689193	103689312
chr1	103689313	103689693	AMY1B_intron_3	intron	protein_coding	chr1	103689313	103691292
chr1	103690146	103690713	AMY1B_intron_3	intron	protein_coding	chr1	103689313	103691292
chr1	103691775	103692425	AMY1B_intron_5	intron	protein_coding	chr1	103691611	103692425
chr1	103692426	103692560	AMY1B_6	CDS	protein_coding	chr1	103692426	103692560
chr1	103692561	103693298	AMY1B_intron_6	intron	protein_coding	chr1	103692561	103693298
chr1	103693299	103693530	AMY1B_7	CDS	protein_coding	chr1	103693299	103693530
chr1	103693531	103693977	AMY1B_intron_7	intron	protein_coding	chr1	103693531	103693977
chr1	103693978	103694176	AMY1B_8	CDS	protein_coding	chr1	103693978	103694176
chr1	103694177	103694978	AMY1B_intron_8	intron	protein_coding	chr1	103694177	103694978
chr1	103694979	103695126	AMY1B_9	CDS	protein_coding	chr1	103694979	103695126
chr1	103695127	103695470	AMY1B_intron_9	intron	protein_coding	chr1	103695127	103695470
chr1	103695471	103695639	AMY1B_10	CDS	protein_coding	chr1	103695471	103695639
chr1	103695639	103695685	AMY1B_UTR_2	five_prime_UTR	protein_coding	chr1	103695639	103695685
chr1	103695686	103695909	AMY1B_intron_10	intron	protein_coding	chr1	103695686	103695909
chr1	103695910	103695952	AMY1B_UTR_3	five_prime_UTR	protein_coding	chr1	103695910	103695952
chr1	103695953	103696040	AMY1B_intron_11	intron	protein_coding	chr1	103695953	103696040
chr1	103696041	103696472	AMY1B_UTR_4	five_prime_UTR	protein_coding	chr1	103696041	103696680
chr1	103715825	103715917	AMYP1_intron_3	intron	unprocessed_pseudogene	chr1	103715825	103715917
chr1	103715918	103716018	AMYP1_4	exon	unprocessed_pseudogene	chr1	103715918	103716018
chr1	103716019	103716905	AMYP1_intron_4	intron	unprocessed_pseudogene	chr1	103716019	103717989
chr1	103719520	103719680	AMYP1_intron_6	intron	unprocessed_pseudogene	chr1	103718347	103719680
chr1	103719681	103719871	AMYP1_7	exon	unprocessed_pseudogene	chr1	103719681	103719871
chr1	103750581	103750637	AMY1C_1	CDS	protein_coding	chr1	103750469	103750637
chr1	103750638	103750981	AMY1C_intron_1	intron	protein_coding	chr1	103750638	103750981
chr1	103750982	103751129	AMY1C_2	CDS	protein_coding	chr1	103750982	103751129
chr1	103751130	103751931	AMY1C_intron_2	intron	protein_coding	chr1	103751130	103751931
chr1	103751932	103752130	AMY1C_3	CDS	protein_coding	chr1	103751932	103752130
chr1	103752131	103752577	AMY1C_intron_3	intron	protein_coding	chr1	103752131	103752577
chr1	103752578	103752809	AMY1C_4	CDS	protein_coding	chr1	103752578	103752809
chr1	103752810	103753547	AMY1C_intron_4	intron	protein_coding	chr1	103752810	103753547
chr1	103753548	103753682	AMY1C_5	CDS	protein_coding	chr1	103753548	103753682
chr1	103753683	103754168	AMY1C_intron_5	intron	protein_coding	chr1	103753683	103754497
chr1	103756413	103756793	AMY1C_intron_7	intron	protein_coding	chr1	103754815	103756793
chr1	103756794	103756913	AMY1C_8	CDS	protein_coding	chr1	103756794	103756913
chr1	103756914	103757022	AMY1C_intron_8	intron	protein_coding	chr1	103756914	103757022
chr1	103757023	103757149	AMY1C_9	CDS	protein_coding	chr1	103757023	103757149
chr1	103757150	103758467	AMY1C_intron_9	intron	protein_coding	chr1	103757150	103758467
chr1	103758468	103758658	AMY1C_10	CDS	protein_coding	chr1	103758468	103758658
chr1	103758658	103758690	AMY1C_UTR_2	three_prime_UTR	protein_coding	chr1	103758658	103758690
chr1	108227498	108228064	NBPF4_intron_2	intron	protein_coding	chr1	108226894	108228918
chr1	108229904	108232254	NBPF4_intron_3	intron	protein_coding	chr1	108229157	108232254
chr1	108232255	108232428	NBPF4_4	CDS	protein_coding	chr1	108232255	108232428
chr1	108232429	108233158	NBPF4_intron_4	intron	protein_coding	chr1	108232429	108233158
chr1	108233159	108233211	NBPF4_5	CDS	protein_coding	chr1	108233159	108233211
chr1	108233212	108233315	NBPF4_intron_5	intron	protein_coding	chr1	108233212	108234240
chr1	108234241	108234411	NBPF4_6	CDS	protein_coding	chr1	108234241	108234411
chr1	108234412	108234444	NBPF4_intron_6	intron	protein_coding	chr1	108234412	108235234
chr1	108236026	108236268	NBPF4_intron_7	intron	protein_coding	chr1	108235288	108236268
chr1	108236269	108236409	NBPF4_8	CDS	protein_coding	chr1	108236269	108236409
chr1	108236410	108237009	NBPF4_intron_8	intron	protein_coding	chr1	108236410	108237009
chr1	108237010	108237097	NBPF4_9	CDS	protein_coding	chr1	108237010	108237097
chr1	108237098	108237285	NBPF4_intron_9	intron	protein_coding	chr1	108237098	108237285
chr1	108237286	108237338	NBPF4_10	CDS	protein_coding	chr1	108237286	108237338
chr1	108237339	108238746	NBPF4_intron_10	intron	protein_coding	chr1	108237339	108238746
chr1	108238747	108238959	NBPF4_11	CDS	protein_coding	chr1	108238747	108238959
chr1	108238960	108239826	NBPF4_intron_11	intron	protein_coding	chr1	108238960	108239826
chr1	108239827	108239906	NBPF4_12	CDS	protein_coding	chr1	108239827	108239906
chr1	108239907	108240948	NBPF4_intron_12	intron	protein_coding	chr1	108239907	108240948
chr1	108242201	108243197	NBPF4_intron_14	intron	protein_coding	chr1	108242174	108243582
chr1	108261196	108262790	AL359258.1_1	exon	lincRNA	chr1	108261196	108262790
chr1	108262791	108263057	AL359258.1_intron_1	intron	lincRNA	chr1	108262791	108272802
chr1	108265559	108265684	AL359258.1_intron_1	intron	lincRNA	chr1	108262791	108272802
chr1	108269070	108272802	AL359258.1_intron_1	intron	lincRNA	chr1	108262791	108272802
chr1	108272803	108273689	AL359258.1_2	exon	lincRNA	chr1	108272803	108273689
chr1	108272943	108273321	SLC25A24P1_1	exon	transcribed_unprocessed_pseudogene	chr1	108272943	108273321
chr1	108273322	108273699	SLC25A24P1_intron_1	intron	transcribed_unprocessed_pseudogene	chr1	108273322	108284238
chr1	108273956	108274116	SLC25A24P1_intron_1	intron	transcribed_unprocessed_pseudogene	chr1	108273322	108284238
chr1	108278383	108278977	SLC25A24P1_intron_1	intron	transcribed_unprocessed_pseudogene	chr1	108273322	108284238
chr1	108280568	108284238	SLC25A24P1_intron_1	intron	transcribed_unprocessed_pseudogene	chr1	108273322	108284238
chr1	108284239	108284351	SLC25A24P1_2	exon	transcribed_unprocessed_pseudogene	chr1	108284239	108284351
chr1	108303350	108306443	SLC25A24P1_intron_2	intron	transcribed_unprocessed_pseudogene	chr1	108284352	108310483
chr1	108307269	108310215	SLC25A24P1_intron_2	intron	transcribed_unprocessed_pseudogene	chr1	108284352	108310483
chr1	108284352	108284747	SLC25A24P1_intron_2	intron	transcribed_unprocessed_pseudogene	chr1	108284352	108310483
chr1	108285670	108301811	SLC25A24P1_intron_2	intron	transcribed_unprocessed_pseudogene	chr1	108284352	108310483
chr1	108376682	108377678	NBPF5P_intron_2	intron	transcribed_unprocessed_pseudogene	chr1	108376297	108377705
chr1	108378895	108378934	NBPF5P_4	exon	transcribed_unprocessed_pseudogene	chr1	108378719	108378934
chr1	108378935	108379976	NBPF5P_intron_4	intron	transcribed_unprocessed_pseudogene	chr1	108378935	108379976
chr1	108379977	108380056	NBPF5P_5	exon	transcribed_unprocessed_pseudogene	chr1	108379977	108380056
chr1	108380057	108380923	NBPF5P_intron_5	intron	transcribed_unprocessed_pseudogene	chr1	108380057	108380923
chr1	108380924	108381136	NBPF5P_6	exon	transcribed_unprocessed_pseudogene	chr1	108380924	108381136
chr1	108381137	108382544	NBPF5P_intron_6	intron	transcribed_unprocessed_pseudogene	chr1	108381137	108382544
chr1	108382545	108382597	NBPF5P_7	exon	transcribed_unprocessed_pseudogene	chr1	108382545	108382597
chr1	108382598	108382785	NBPF5P_intron_7	intron	transcribed_unprocessed_pseudogene	chr1	108382598	108383473
chr1	108382786	108382869	NBPF5P_intron_7	intron	transcribed_unprocessed_pseudogene	chr1	108382598	108383473
chr1	108384122	108385819	NBPF5P_intron_8	intron	transcribed_unprocessed_pseudogene	chr1	108383615	108385819
chr1	108385820	108385960	NBPF5P_9	exon	transcribed_unprocessed_pseudogene	chr1	108385820	108385960
chr1	108385961	108387109	NBPF5P_intron_9	intron	transcribed_unprocessed_pseudogene	chr1	108385961	108410502
chr1	108387935	108391489	NBPF5P_intron_9	intron	transcribed_unprocessed_pseudogene	chr1	108385961	108410502
chr1	108391552	108392067	NBPF5P_intron_9	intron	transcribed_unprocessed_pseudogene	chr1	108385961	108410502
chr1	108409480	108410502	NBPF5P_intron_9	intron	transcribed_unprocessed_pseudogene	chr1	108385961	108410502
chr1	108392129	108408839	NBPF5P_intron_9	intron	transcribed_unprocessed_pseudogene	chr1	108385961	108410502
chr1	108410503	108410814	NBPF5P_10	exon	transcribed_unprocessed_pseudogene	chr1	108410503	108410814
chr1	108384122	108387109	SLC25A24P2_intron_1	intron	unprocessed_pseudogene	chr1	108383895	108410026
chr1	108387935	108391489	SLC25A24P2_intron_1	intron	unprocessed_pseudogene	chr1	108383895	108410026
chr1	108391552	108392067	SLC25A24P2_intron_1	intron	unprocessed_pseudogene	chr1	108383895	108410026
chr1	108409480	108410026	SLC25A24P2_intron_1	intron	unprocessed_pseudogene	chr1	108383895	108410026
chr1	108392129	108408839	SLC25A24P2_intron_1	intron	unprocessed_pseudogene	chr1	108383895	108410026
chr1	108410027	108410139	SLC25A24P2_2	exon	unprocessed_pseudogene	chr1	108410027	108410139
chr1	108415403	108415997	SLC25A24P2_intron_2	intron	unprocessed_pseudogene	chr1	108410140	108421055
chr1	108420230	108421055	SLC25A24P2_intron_2	intron	unprocessed_pseudogene	chr1	108410140	108421055
chr1	108410140	108413826	SLC25A24P2_intron_2	intron	unprocessed_pseudogene	chr1	108410140	108421055
chr1	108421056	108421295	SLC25A24P2_3	exon	unprocessed_pseudogene	chr1	108421056	108421295
chr1	108420689	108421574	AL390038.1_1	exon	lincRNA	chr1	108420689	108421574
chr1	108421575	108425307	AL390038.1_intron_1	intron	lincRNA	chr1	108421575	108431588
chr1	108428694	108428819	AL390038.1_intron_1	intron	lincRNA	chr1	108421575	108431588
chr1	108431322	108431588	AL390038.1_intron_1	intron	lincRNA	chr1	108421575	108431588
chr1	108431589	108433183	AL390038.1_2	exon	lincRNA	chr1	108431589	108433184
chr1	108453356	108453395	NBPF6_3	CDS	protein_coding	chr1	108453180	108453395
chr1	108453396	108454437	NBPF6_intron_4	intron	protein_coding	chr1	108453396	108454437
chr1	108454438	108454517	NBPF6_4	CDS	protein_coding	chr1	108454438	108454517
chr1	108454518	108455384	NBPF6_intron_5	intron	protein_coding	chr1	108454518	108455384
chr1	108455385	108455597	NBPF6_5	CDS	protein_coding	chr1	108455385	108455597
chr1	108455598	108457005	NBPF6_intron_6	intron	protein_coding	chr1	108455598	108457005
chr1	108457006	108457058	NBPF6_6	CDS	protein_coding	chr1	108457006	108457058
chr1	108457059	108457246	NBPF6_intron_7	intron	protein_coding	chr1	108457059	108457246
chr1	108457247	108457334	NBPF6_7	CDS	protein_coding	chr1	108457247	108457334
chr1	108457335	108457934	NBPF6_intron_8	intron	protein_coding	chr1	108457335	108457934
chr1	108457935	108458075	NBPF6_8	CDS	protein_coding	chr1	108457935	108458075
chr1	108458076	108458318	NBPF6_intron_9	intron	protein_coding	chr1	108458076	108459056
chr1	108459899	108459931	NBPF6_intron_10	intron	protein_coding	chr1	108459110	108459931
chr1	108459932	108460102	NBPF6_10	CDS	protein_coding	chr1	108459932	108460102
chr1	108461028	108461131	NBPF6_intron_11	intron	protein_coding	chr1	108460103	108461131
chr1	108461132	108461184	NBPF6_11	CDS	protein_coding	chr1	108461132	108461184
chr1	108461185	108461914	NBPF6_intron_12	intron	protein_coding	chr1	108461185	108461914
chr1	108461915	108462088	NBPF6_12	CDS	protein_coding	chr1	108461915	108462088
chr1	108462089	108464439	NBPF6_intron_13	intron	protein_coding	chr1	108462089	108465186
chr1	108466279	108466845	NBPF6_intron_14	intron	protein_coding	chr1	108465425	108467449
chr1	109680809	109681045	GSTM2_intron_9	intron	protein_coding	chr1	109675287	109681807
chr1	109699254	109699490	GSTM2_intron_11	intron	protein_coding	chr1	109683998	109701650
chr1	113497873	113498927	MAGI3_intron_1	intron	protein_coding	chr1	113391350	113549513
chr1	113499909	113500278	MAGI3_intron_1	intron	protein_coding	chr1	113391350	113549513
chr1	113500749	113501405	MAGI3_intron_1	intron	protein_coding	chr1	113391350	113549513
chr1	113502311	113502452	MAGI3_intron_1	intron	protein_coding	chr1	113391350	113549513
chr1	119992370	119992779	NOTCH2_intron_30	intron	protein_coding	chr1	119987083	119992779
chr1	119992780	119993161	NOTCH2_UTR_3	three_prime_UTR	protein_coding	chr1	119992780	119996672
chr1	120016559	120016959	NOTCH2_intron_33	intron	protein_coding	chr1	120005589	120029904
chr1	120019114	120019338	NOTCH2_intron_33	intron	protein_coding	chr1	120005589	120029904
chr1	120020270	120020368	NOTCH2_intron_33	intron	protein_coding	chr1	120005589	120029904
chr1	120035907	120036464	NOTCH2_intron_34	intron	protein_coding	chr1	120029989	120051482
chr1	120044751	120045073	NOTCH2_intron_34	intron	protein_coding	chr1	120029989	120051482
chr1	120050492	120051044	NOTCH2_intron_34	intron	protein_coding	chr1	120029989	120051482
chr1	120051483	120051779	NOTCH2_UTR_5	five_prime_UTR	protein_coding	chr1	120051483	120051779
chr1	120051780	120053029	NOTCH2_intron_35	intron	protein_coding	chr1	120051780	120054118
chr1	120056317	120056697	NOTCH2_intron_36	intron	protein_coding	chr1	120054226	120069332
chr1	120062051	120062413	NOTCH2_intron_36	intron	protein_coding	chr1	120054226	120069332
chr1	120126974	120127074	RNU6-465P_1	exon	snRNA	chr1	120126974	120127074
chr1	120205503	120206048	AC244669.2_intron_1	intron	unprocessed_pseudogene	chr1	120197318	120251412
chr1	120206810	120207880	AC244669.2_intron_1	intron	unprocessed_pseudogene	chr1	120197318	120251412
chr1	120212137	120212592	AC244669.2_intron_1	intron	unprocessed_pseudogene	chr1	120197318	120251412
chr1	120213674	120214167	AC244669.2_intron_1	intron	unprocessed_pseudogene	chr1	120197318	120251412
chr1	120235296	120236321	AC244669.2_intron_1	intron	unprocessed_pseudogene	chr1	120197318	120251412
chr1	120239668	120239936	AC244669.2_intron_1	intron	unprocessed_pseudogene	chr1	120197318	120251412
chr1	120248509	120249934	AC244669.2_intron_1	intron	unprocessed_pseudogene	chr1	120197318	120251412
chr1	120250737	120251147	AC244669.2_intron_1	intron	unprocessed_pseudogene	chr1	120197318	120251412
chr1	120241201	120242896	AC244669.2_intron_1	intron	unprocessed_pseudogene	chr1	120197318	120251412
chr1	120255396	120255780	AC244669.2_intron_2	intron	unprocessed_pseudogene	chr1	120251470	120256601
chr1	120257044	120257526	AC244669.2_intron_3	intron	unprocessed_pseudogene	chr1	120256755	120277924
chr1	120262410	120263662	AC244669.2_intron_3	intron	unprocessed_pseudogene	chr1	120256755	120277924
chr1	120267555	120267756	AC244669.2_intron_3	intron	unprocessed_pseudogene	chr1	120256755	120277924
chr1	120272145	120272528	AC244669.2_intron_3	intron	unprocessed_pseudogene	chr1	120256755	120277924
chr1	120277523	120277924	AC244669.2_intron_3	intron	unprocessed_pseudogene	chr1	120256755	120277924
chr1	120274510	120276681	AC244669.2_intron_3	intron	unprocessed_pseudogene	chr1	120256755	120277924
chr1	120277925	120278036	AC244669.2_4	exon	unprocessed_pseudogene	chr1	120277925	120278036
chr1	120278037	120278130	AC244669.2_intron_4	intron	unprocessed_pseudogene	chr1	120278037	120319189
chr1	120278875	120280997	AC244669.2_intron_4	intron	unprocessed_pseudogene	chr1	120278037	120319189
chr1	120281442	120283822	AC244669.2_intron_4	intron	unprocessed_pseudogene	chr1	120278037	120319189
chr1	120284720	120286538	AC244669.2_intron_4	intron	unprocessed_pseudogene	chr1	120278037	120319189
chr1	120300013	120305522	AC244669.2_intron_4	intron	unprocessed_pseudogene	chr1	120278037	120319189
chr1	120308326	120310050	AC244669.2_intron_4	intron	unprocessed_pseudogene	chr1	120278037	120319189
chr1	120310564	120314972	AC244669.2_intron_4	intron	unprocessed_pseudogene	chr1	120278037	120319189
chr1	120318859	120319189	AC244669.2_intron_4	intron	unprocessed_pseudogene	chr1	120278037	120319189
chr1	120286838	120299100	AC244669.2_intron_4	intron	unprocessed_pseudogene	chr1	120278037	120319189
chr1	120319190	120319314	AC244669.2_5	exon	unprocessed_pseudogene	chr1	120319190	120319314
chr1	120319315	120319375	AC244669.2_intron_5	intron	unprocessed_pseudogene	chr1	120319315	120319502
chr1	120267555	120267756	AC244669.1_1	exon	transcribed_unprocessed_pseudogene	chr1	120267334	120267838
chr1	120272145	120272528	AC244669.1_intron_1	intron	transcribed_unprocessed_pseudogene	chr1	120267839	120336867
chr1	120277523	120278130	AC244669.1_intron_1	intron	transcribed_unprocessed_pseudogene	chr1	120267839	120336867
chr1	120278875	120280997	AC244669.1_intron_1	intron	transcribed_unprocessed_pseudogene	chr1	120267839	120336867
chr1	120281442	120283822	AC244669.1_intron_1	intron	transcribed_unprocessed_pseudogene	chr1	120267839	120336867
chr1	120284720	120286538	AC244669.1_intron_1	intron	transcribed_unprocessed_pseudogene	chr1	120267839	120336867
chr1	120300013	120305522	AC244669.1_intron_1	intron	transcribed_unprocessed_pseudogene	chr1	120267839	120336867
chr1	120308326	120310050	AC244669.1_intron_1	intron	transcribed_unprocessed_pseudogene	chr1	120267839	120336867
chr1	120310564	120314972	AC244669.1_intron_1	intron	transcribed_unprocessed_pseudogene	chr1	120267839	120336867
chr1	120318859	120319375	AC244669.1_intron_1	intron	transcribed_unprocessed_pseudogene	chr1	120267839	120336867
chr1	120320083	120320324	AC244669.1_intron_1	intron	transcribed_unprocessed_pseudogene	chr1	120267839	120336867
chr1	120274510	120276681	AC244669.1_intron_1	intron	transcribed_unprocessed_pseudogene	chr1	120267839	120336867
chr1	120286838	120299100	AC244669.1_intron_1	intron	transcribed_unprocessed_pseudogene	chr1	120267839	120336867
chr1	120337031	120337419	AC244669.1_intron_2	intron	transcribed_unprocessed_pseudogene	chr1	120336908	120337419
chr1	120337420	120337614	AC244669.1_3	exon	transcribed_unprocessed_pseudogene	chr1	120337420	120337614
chr1	120337615	120340480	AC244669.1_intron_3	intron	transcribed_unprocessed_pseudogene	chr1	120337615	120340754
chr1	120437063	120438542	NBPF8_intron_1	intron	unprocessed_pseudogene	chr1	120436698	120438542
chr1	120438543	120438646	NBPF8_2	exon	unprocessed_pseudogene	chr1	120438543	120438646
chr1	120438647	120439360	NBPF8_intron_2	intron	unprocessed_pseudogene	chr1	120438647	120439474
chr1	120440231	120440740	NBPF8_intron_3	intron	unprocessed_pseudogene	chr1	120439691	120440740
chr1	120440741	120440814	NBPF8_4	exon	unprocessed_pseudogene	chr1	120440741	120440814
chr1	120440815	120440966	NBPF8_intron_4	intron	unprocessed_pseudogene	chr1	120440815	120441276
chr1	120441870	120442509	NBPF8_intron_5	intron	unprocessed_pseudogene	chr1	120441490	120442839
chr1	120443416	120444895	NBPF8_intron_6	intron	unprocessed_pseudogene	chr1	120443051	120444895
chr1	120444896	120444999	NBPF8_7	exon	unprocessed_pseudogene	chr1	120444896	120444999
chr1	120445000	120445713	NBPF8_intron_7	intron	unprocessed_pseudogene	chr1	120445000	120445827
chr1	120446583	120447092	NBPF8_intron_8	intron	unprocessed_pseudogene	chr1	120446044	120447092
chr1	120447093	120447166	NBPF8_9	exon	unprocessed_pseudogene	chr1	120447093	120447166
chr1	120447167	120447318	NBPF8_intron_9	intron	unprocessed_pseudogene	chr1	120447167	120447628
chr1	120448222	120448861	NBPF8_intron_10	intron	unprocessed_pseudogene	chr1	120447842	120449191
chr1	120458065	120458783	NBPF8_intron_16	intron	unprocessed_pseudogene	chr1	120455461	120459365
chr1	120466912	120467109	NBPF8_25	exon	unprocessed_pseudogene	chr1	120465977	120467739
chr1	120510462	120510729	AC241952.1_intron_13	intron	transcribed_unprocessed_pseudogene	chr1	120509671	120511664
chr1	120514005	120514578	AC241952.1_intron_16	intron	transcribed_unprocessed_pseudogene	chr1	120513818	120514823
chr1	120536310	120536402	AC241952.1_25	exon	transcribed_unprocessed_pseudogene	chr1	120536310	120536402
chr1	120536403	120536793	AC241952.1_intron_25	intron	transcribed_unprocessed_pseudogene	chr1	120536403	120538321
chr1	120553841	120553881	AC241952.1_intron_36	intron	transcribed_unprocessed_pseudogene	chr1	120550277	120573070
chr1	120567375	120567595	AC241952.1_intron_36	intron	transcribed_unprocessed_pseudogene	chr1	120550277	120573070
chr1	120574774	120575337	AC241952.1_intron_37	intron	transcribed_unprocessed_pseudogene	chr1	120573190	120578704
chr1	120578060	120578301	AC241952.1_intron_37	intron	transcribed_unprocessed_pseudogene	chr1	120573190	120578704
chr1	120587885	120588095	AC241952.1_intron_39	intron	transcribed_unprocessed_pseudogene	chr1	120579195	120620353
chr1	120588337	120589928	AC241952.1_intron_39	intron	transcribed_unprocessed_pseudogene	chr1	120579195	120620353
chr1	120592868	120598377	AC241952.1_intron_39	intron	transcribed_unprocessed_pseudogene	chr1	120579195	120620353
chr1	120611973	120613671	AC241952.1_intron_39	intron	transcribed_unprocessed_pseudogene	chr1	120579195	120620353
chr1	120614569	120616949	AC241952.1_intron_39	intron	transcribed_unprocessed_pseudogene	chr1	120579195	120620353
chr1	120620260	120620353	AC241952.1_intron_39	intron	transcribed_unprocessed_pseudogene	chr1	120579195	120620353
chr1	120599290	120611372	AC241952.1_intron_39	intron	transcribed_unprocessed_pseudogene	chr1	120579195	120620353
chr1	120617400	120619516	AC241952.1_intron_39	intron	transcribed_unprocessed_pseudogene	chr1	120579195	120620353
chr1	120583415	120587823	AC241952.1_intron_39	intron	transcribed_unprocessed_pseudogene	chr1	120579195	120620353
chr1	120620354	120620465	AC241952.1_40	exon	transcribed_unprocessed_pseudogene	chr1	120620354	120620465
chr1	120620466	120620867	AC241952.1_intron_40	intron	transcribed_unprocessed_pseudogene	chr1	120620466	120641606
chr1	120621430	120621679	AC241952.1_intron_40	intron	transcribed_unprocessed_pseudogene	chr1	120620466	120641606
chr1	120621709	120624017	AC241952.1_intron_40	intron	transcribed_unprocessed_pseudogene	chr1	120620466	120641606
chr1	120630731	120630828	AC241952.1_intron_40	intron	transcribed_unprocessed_pseudogene	chr1	120620466	120641606
chr1	120640835	120641274	AC241952.1_intron_40	intron	transcribed_unprocessed_pseudogene	chr1	120620466	120641606
chr1	120634718	120635950	AC241952.1_intron_40	intron	transcribed_unprocessed_pseudogene	chr1	120620466	120641606
chr1	120642582	120642966	AC241952.1_intron_41	intron	transcribed_unprocessed_pseudogene	chr1	120641760	120646871
chr1	120647258	120647604	AC241952.1_intron_42	intron	transcribed_unprocessed_pseudogene	chr1	120646929	120701055
chr1	120649079	120649894	AC241952.1_intron_42	intron	transcribed_unprocessed_pseudogene	chr1	120646929	120701055
chr1	120655498	120657237	AC241952.1_intron_42	intron	transcribed_unprocessed_pseudogene	chr1	120646929	120701055
chr1	120658446	120658714	AC241952.1_intron_42	intron	transcribed_unprocessed_pseudogene	chr1	120646929	120701055
chr1	120662203	120663099	AC241952.1_intron_42	intron	transcribed_unprocessed_pseudogene	chr1	120646929	120701055
chr1	120669990	120670077	AC241952.1_intron_42	intron	transcribed_unprocessed_pseudogene	chr1	120646929	120701055
chr1	120684327	120684422	AC241952.1_intron_42	intron	transcribed_unprocessed_pseudogene	chr1	120646929	120701055
chr1	120685817	120686272	AC241952.1_intron_42	intron	transcribed_unprocessed_pseudogene	chr1	120646929	120701055
chr1	120690714	120691580	AC241952.1_intron_42	intron	transcribed_unprocessed_pseudogene	chr1	120646929	120701055
chr1	120691605	120691734	AC241952.1_intron_42	intron	transcribed_unprocessed_pseudogene	chr1	120646929	120701055
chr1	120692342	120692887	AC241952.1_intron_42	intron	transcribed_unprocessed_pseudogene	chr1	120646929	120701055
chr1	120697196	120698318	AC241952.1_intron_42	intron	transcribed_unprocessed_pseudogene	chr1	120646929	120701055
chr1	120731171	120731628	NBPF26_intron_1	intron	protein_coding	chr1	120724251	120763626
chr1	120733925	120734009	NBPF26_intron_1	intron	protein_coding	chr1	120724251	120763626
chr1	120736877	120737308	NBPF26_intron_1	intron	protein_coding	chr1	120724251	120763626
chr1	120740669	120741806	NBPF26_intron_1	intron	protein_coding	chr1	120724251	120763626
chr1	120741807	120742103	NBPF26_intron_1	intron	protein_coding	chr1	120724251	120763626
chr1	120742540	120743092	NBPF26_intron_1	intron	protein_coding	chr1	120724251	120763626
chr1	120748419	120748857	NBPF26_intron_1	intron	protein_coding	chr1	120724251	120763626
chr1	120751882	120752176	NBPF26_intron_1	intron	protein_coding	chr1	120724251	120763626
chr1	120757164	120757721	NBPF26_intron_1	intron	protein_coding	chr1	120724251	120763626
chr1	120773255	120773353	NBPF26_intron_2	intron	protein_coding	chr1	120763710	120784972
chr1	120774285	120774509	NBPF26_intron_2	intron	protein_coding	chr1	120763710	120784972
chr1	120776665	120777097	NBPF26_intron_2	intron	protein_coding	chr1	120763710	120784972
chr1	120795294	120795518	NBPF26_intron_6	intron	protein_coding	chr1	120793878	120805416
chr1	120797311	120798102	NBPF26_intron_6	intron	protein_coding	chr1	120793878	120805416
chr1	120820802	120821520	NBPF26_intron_17	intron	protein_coding	chr1	120818175	120822102
chr1	120825708	120826404	NBPF26_intron_21	intron	protein_coding	chr1	120824918	120829762
chr1	120826405	120826457	NBPF26_intron_21	intron	protein_coding	chr1	120824918	120829762
chr1	120827128	120827226	NBPF26_intron_21	intron	protein_coding	chr1	120824918	120829762
chr1	120827227	120827944	NBPF26_intron_21	intron	protein_coding	chr1	120824918	120829762
chr1	120827945	120827997	NBPF26_intron_21	intron	protein_coding	chr1	120824918	120829762
chr1	120834599	120834628	NBPF26_intron_28	intron	protein_coding	chr1	120834547	120834628
chr1	120834629	120834802	NBPF26_22	CDS	protein_coding	chr1	120834629	120834802
chr1	120834803	120835515	NBPF26_intron_29	intron	protein_coding	chr1	120834803	120836515
chr1	120835516	120835554	NBPF26_intron_29	intron	protein_coding	chr1	120834803	120836515
chr1	120835793	120835918	NBPF26_intron_29	intron	protein_coding	chr1	120834803	120836515
chr1	120836372	120836515	NBPF26_intron_29	intron	protein_coding	chr1	120834803	120836515
chr1	120837129	120837167	NBPF26_intron_30	intron	protein_coding	chr1	120836569	120837167
chr1	120837168	120837341	NBPF26_UTR_12	three_prime_UTR	protein_coding	chr1	120837168	120837341
chr1	120837342	120837471	NBPF26_intron_31	intron	protein_coding	chr1	120837342	120838049
chr1	120838780	120838917	NBPF26_UTR_14	three_prime_UTR	protein_coding	chr1	120838744	120838917
chr1	120838918	120839583	NBPF26_intron_33	intron	protein_coding	chr1	120838918	120839630
chr1	120841284	120841481	NBPF26_UTR_16	three_prime_UTR	protein_coding	chr1	120840349	120841481
chr1	120914687	120917552	LINC00623_intron_1	intron	lincRNA	chr1	120913451	120952437
chr1	120917553	120917747	LINC00623_intron_1	intron	lincRNA	chr1	120913451	120952437
chr1	120917748	120918136	LINC00623_intron_1	intron	lincRNA	chr1	120913451	120952437
chr1	121025571	121025959	AC241377.2_intron_1	intron	transcribed_unprocessed_pseudogene	chr1	120985867	121029590
chr1	121173724	121173894	FAM72B_intron_1	intron	protein_coding	chr1	121168836	121177206
chr1	121187036	121187409	SRGAP2C_UTR_2	five_prime_UTR	protein_coding	chr1	121186904	121187513
chr1	121197622	121197867	SRGAP2C_intron_2	intron	protein_coding	chr1	121187514	121284801
chr1	121205148	121205685	SRGAP2C_intron_2	intron	protein_coding	chr1	121187514	121284801
chr1	121215360	121215440	SRGAP2C_intron_2	intron	protein_coding	chr1	121187514	121284801
chr1	121219527	121219829	SRGAP2C_intron_2	intron	protein_coding	chr1	121187514	121284801
chr1	121232252	121232317	SRGAP2C_intron_2	intron	protein_coding	chr1	121187514	121284801
chr1	121242643	121242933	SRGAP2C_intron_2	intron	protein_coding	chr1	121187514	121284801
chr1	121244867	121245334	SRGAP2C_intron_2	intron	protein_coding	chr1	121187514	121284801
chr1	121247482	121247830	SRGAP2C_intron_2	intron	protein_coding	chr1	121187514	121284801
chr1	121251331	121251656	SRGAP2C_intron_2	intron	protein_coding	chr1	121187514	121284801
chr1	121252138	121253265	SRGAP2C_intron_2	intron	protein_coding	chr1	121187514	121284801
chr1	121261498	121261890	SRGAP2C_intron_2	intron	protein_coding	chr1	121187514	121284801
chr1	121281875	121281958	SRGAP2C_intron_2	intron	protein_coding	chr1	121187514	121284801
chr1	121298729	121298896	SRGAP2C_intron_3	intron	protein_coding	chr1	121284996	121324476
chr1	121311418	121311726	SRGAP2C_intron_3	intron	protein_coding	chr1	121284996	121324476
chr1	121332982	121334080	SRGAP2C_intron_4	intron	protein_coding	chr1	121324641	121365291
chr1	121342102	121342163	SRGAP2C_intron_4	intron	protein_coding	chr1	121324641	121365291
chr1	121344575	121344921	SRGAP2C_intron_4	intron	protein_coding	chr1	121324641	121365291
chr1	121369002	121369062	SRGAP2C_intron_5	intron	protein_coding	chr1	121365356	121373969
chr1	121373319	121373467	SRGAP2C_intron_5	intron	protein_coding	chr1	121365356	121373969
chr1	121386421	121386504	SRGAP2C_intron_8	intron	protein_coding	chr1	121382926	121386504
chr1	121386505	121386607	SRGAP2C_7	CDS	protein_coding	chr1	121386505	121386607
chr1	121386608	121387113	SRGAP2C_intron_9	intron	protein_coding	chr1	121386608	121387632
chr1	121389619	121389992	SRGAP2C_UTR_4	three_prime_UTR	protein_coding	chr1	121387855	121392822
chr1	121533005	121533308	EMBP1_intron_1	intron	transcribed_unprocessed_pseudogene	chr1	121519460	121538321
chr1	121536330	121536600	EMBP1_intron_1	intron	transcribed_unprocessed_pseudogene	chr1	121519460	121538321
chr1	143343180	143343275	AC242852.1_1	exon	unprocessed_pseudogene	chr1	143343180	143343275
chr1	143354620	143354645	AC242852.2_intron_1	intron	unprocessed_pseudogene	chr1	143354620	143367585
chr1	143357843	143357868	AC242852.2_intron_1	intron	unprocessed_pseudogene	chr1	143354620	143367585
chr1	143358717	143359506	AC242852.2_intron_1	intron	unprocessed_pseudogene	chr1	143354620	143367585
chr1	143360025	143360401	AC242852.2_intron_1	intron	unprocessed_pseudogene	chr1	143354620	143367585
chr1	143361438	143361527	AC242852.2_intron_1	intron	unprocessed_pseudogene	chr1	143354620	143367585
chr1	143362648	143364282	AC242852.2_intron_1	intron	unprocessed_pseudogene	chr1	143354620	143367585
chr1	143365386	143365579	AC242852.2_intron_1	intron	unprocessed_pseudogene	chr1	143354620	143367585
chr1	143367453	143367585	AC242852.2_intron_1	intron	unprocessed_pseudogene	chr1	143354620	143367585
chr1	143367586	143367719	AC242852.2_2	exon	unprocessed_pseudogene	chr1	143367586	143367719
chr1	143367720	143368014	AC242852.2_intron_2	intron	unprocessed_pseudogene	chr1	143367720	143372216
chr1	143368015	143368053	AC242852.2_intron_2	intron	unprocessed_pseudogene	chr1	143367720	143372216
chr1	143368054	143368176	AC242852.2_intron_2	intron	unprocessed_pseudogene	chr1	143367720	143372216
chr1	143369890	143370465	AC242852.2_intron_2	intron	unprocessed_pseudogene	chr1	143367720	143372216
chr1	143371082	143372072	AC242852.2_intron_2	intron	unprocessed_pseudogene	chr1	143367720	143372216
chr1	143372509	143372683	AC242852.2_intron_3	intron	unprocessed_pseudogene	chr1	143372344	143376804
chr1	143373810	143374158	AC242852.2_intron_3	intron	unprocessed_pseudogene	chr1	143372344	143376804
chr1	143376019	143376746	AC242852.2_intron_3	intron	unprocessed_pseudogene	chr1	143372344	143376804
chr1	143378523	143378822	AC242852.2_intron_4	intron	unprocessed_pseudogene	chr1	143377754	143385950
chr1	143379628	143380072	AC242852.2_intron_4	intron	unprocessed_pseudogene	chr1	143377754	143385950
chr1	143382971	143383478	AC242852.2_intron_4	intron	unprocessed_pseudogene	chr1	143377754	143385950
chr1	143383839	143383948	AC242852.2_intron_4	intron	unprocessed_pseudogene	chr1	143377754	143385950
chr1	143384110	143384267	AC242852.2_intron_4	intron	unprocessed_pseudogene	chr1	143377754	143385950
chr1	143463141	143463297	AC239859.5_intron_2	intron	unprocessed_pseudogene	chr1	143462792	143463297
chr1	143463298	143463408	AC239859.5_3	exon	unprocessed_pseudogene	chr1	143463298	143463408
chr1	143463409	143463638	AC239859.5_intron_3	intron	unprocessed_pseudogene	chr1	143463409	143464738
chr1	143465096	143465158	AC239859.5_intron_4	intron	unprocessed_pseudogene	chr1	143464905	143465158
chr1	143465159	143465341	AC239859.5_5	exon	unprocessed_pseudogene	chr1	143465159	143465341
chr1	143465342	143466631	AC239859.5_intron_5	intron	unprocessed_pseudogene	chr1	143465342	143470613
chr1	143468300	143469376	AC239859.5_intron_5	intron	unprocessed_pseudogene	chr1	143465342	143470613
chr1	143471974	143472105	AC239859.5_intron_7	intron	unprocessed_pseudogene	chr1	143471014	143476544
chr1	143474412	143474570	AC239859.5_intron_7	intron	unprocessed_pseudogene	chr1	143471014	143476544
chr1	143475274	143475493	AC239859.5_intron_7	intron	unprocessed_pseudogene	chr1	143471014	143476544
chr1	143475679	143476166	AC239859.5_intron_7	intron	unprocessed_pseudogene	chr1	143471014	143476544
chr1	143476545	143476662	AC239859.5_8	exon	unprocessed_pseudogene	chr1	143476545	143476662
chr1	143476663	143478227	AC239859.5_intron_8	intron	unprocessed_pseudogene	chr1	143476663	143479428
chr1	143479429	143479551	AC239859.5_9	exon	unprocessed_pseudogene	chr1	143479429	143479551
chr1	143479552	143479605	AC239859.5_intron_9	intron	unprocessed_pseudogene	chr1	143479552	143498742
chr1	143481275	143482123	AC239859.5_intron_9	intron	unprocessed_pseudogene	chr1	143479552	143498742
chr1	143485793	143485974	AC239859.5_intron_9	intron	unprocessed_pseudogene	chr1	143479552	143498742
chr1	143487705	143487989	AC239859.5_intron_9	intron	unprocessed_pseudogene	chr1	143479552	143498742
chr1	143491840	143492170	AC239859.5_intron_9	intron	unprocessed_pseudogene	chr1	143479552	143498742
chr1	143492637	143492945	AC239859.5_intron_9	intron	unprocessed_pseudogene	chr1	143479552	143498742
chr1	143487772	143487989	NKAIN1P1_1	exon	processed_pseudogene	chr1	143487772	143488353
chr1	143499416	143499470	AC239859.3_intron_1	intron	lincRNA	chr1	143499376	143499470
chr1	143499471	143499548	AC239859.3_2	exon	lincRNA	chr1	143499471	143499548
chr1	143499549	143499611	AC239859.3_intron_2	intron	lincRNA	chr1	143499549	143500369
chr1	143790010	143790263	AC239800.3_1	exon	lincRNA	chr1	143790010	143790263
chr1	143792201	143793313	AC239800.3_2	exon	lincRNA	chr1	143792119	143797108
chr1	143793986	143795265	AC239800.3_2	exon	lincRNA	chr1	143792119	143797108
chr1	143816609	143817031	AC239798.1_intron_3	intron	unprocessed_pseudogene	chr1	143814558	143818340
chr1	143875382	143875778	FCGR1CP_intron_2	intron	unprocessed_pseudogene	chr1	143875240	143876050
chr1	143956051	143956426	FAM72C_UTR_1	three_prime_UTR	protein_coding	chr1	143955364	143956426
chr1	143956426	143956481	FAM72C_1	CDS	protein_coding	chr1	143956426	143956481
chr1	143956482	143957258	FAM72C_intron_1	intron	protein_coding	chr1	143956482	143964853
chr1	143962765	143963114	FAM72C_intron_1	intron	protein_coding	chr1	143956482	143964853
chr1	143964213	143964514	FAM72C_intron_1	intron	protein_coding	chr1	143956482	143964853
chr1	143969006	143969121	FAM72C_intron_3	intron	protein_coding	chr1	143969002	143970988
chr1	143969968	143970437	FAM72C_intron_3	intron	protein_coding	chr1	143969002	143970988
chr1	143971516	143971965	FAM72C_UTR_2	five_prime_UTR	protein_coding	chr1	143971141	143971965
chr1	143975445	143975493	SRGAP2D_intron_1	intron	unprocessed_pseudogene	chr1	143975154	144045745
chr1	143976505	143976583	SRGAP2D_intron_1	intron	unprocessed_pseudogene	chr1	143975154	144045745
chr1	143985243	143985488	SRGAP2D_intron_1	intron	unprocessed_pseudogene	chr1	143975154	144045745
chr1	143989404	143990602	SRGAP2D_intron_1	intron	unprocessed_pseudogene	chr1	143975154	144045745
chr1	143995639	143996070	SRGAP2D_intron_1	intron	unprocessed_pseudogene	chr1	143975154	144045745
chr1	144006763	144007095	SRGAP2D_intron_1	intron	unprocessed_pseudogene	chr1	143975154	144045745
chr1	144007946	144008184	SRGAP2D_intron_1	intron	unprocessed_pseudogene	chr1	143975154	144045745
chr1	144012115	144015133	SRGAP2D_intron_1	intron	unprocessed_pseudogene	chr1	143975154	144045745
chr1	144017209	144019158	SRGAP2D_intron_1	intron	unprocessed_pseudogene	chr1	143975154	144045745
chr1	144020176	144020409	SRGAP2D_intron_1	intron	unprocessed_pseudogene	chr1	143975154	144045745
chr1	144024024	144024936	SRGAP2D_intron_1	intron	unprocessed_pseudogene	chr1	143975154	144045745
chr1	144027919	144028088	SRGAP2D_intron_1	intron	unprocessed_pseudogene	chr1	143975154	144045745
chr1	144033904	144035475	SRGAP2D_intron_1	intron	unprocessed_pseudogene	chr1	143975154	144045745
chr1	144038971	144039296	SRGAP2D_intron_1	intron	unprocessed_pseudogene	chr1	143975154	144045745
chr1	144053786	144053934	SRGAP2D_intron_2	intron	unprocessed_pseudogene	chr1	144045810	144054436
chr1	144058205	144058467	SRGAP2D_intron_4	intron	unprocessed_pseudogene	chr1	144055422	144063171
chr1	144063277	144063394	SRGAP2D_5	exon	unprocessed_pseudogene	chr1	144063172	144063394
chr1	144063395	144063654	SRGAP2D_intron_5	intron	unprocessed_pseudogene	chr1	144063395	144066999
chr1	144065182	144066067	SRGAP2D_intron_5	intron	unprocessed_pseudogene	chr1	144063395	144066999
chr1	144066926	144066999	SRGAP2D_intron_5	intron	unprocessed_pseudogene	chr1	144063395	144066999
chr1	144067000	144067102	SRGAP2D_6	exon	unprocessed_pseudogene	chr1	144067000	144067102
chr1	144067103	144067415	SRGAP2D_intron_6	intron	unprocessed_pseudogene	chr1	144067103	144068127
chr1	144085628	144085676	IGKV1OR1-1_1	exon	IG_V_pseudogene	chr1	144085628	144085676
chr1	144085677	144085799	IGKV1OR1-1_intron_1	intron	IG_V_pseudogene	chr1	144085677	144085799
chr1	144085800	144086098	IGKV1OR1-1_2	exon	IG_V_pseudogene	chr1	144085800	144086098
chr1	144168752	144168850	AC244015.1_1	exon	processed_pseudogene	chr1	144168752	144168850
chr1	144179777	144180205	AC244015.2_1	exon	unprocessed_pseudogene	chr1	144179777	144180205
chr1	144183370	144184441	AC244015.2_intron_1	intron	unprocessed_pseudogene	chr1	144180206	144193188
chr1	144184633	144187022	AC244015.2_intron_1	intron	unprocessed_pseudogene	chr1	144180206	144193188
chr1	144187041	144187130	AC244015.2_intron_1	intron	unprocessed_pseudogene	chr1	144180206	144193188
chr1	144187745	144193188	AC244015.2_intron_1	intron	unprocessed_pseudogene	chr1	144180206	144193188
chr1	144180206	144182995	AC244015.2_intron_1	intron	unprocessed_pseudogene	chr1	144180206	144193188
chr1	144193189	144193322	AC244015.2_2	exon	unprocessed_pseudogene	chr1	144193189	144193322
chr1	144193323	144193617	AC244015.2_intron_2	intron	unprocessed_pseudogene	chr1	144193323	144193617
chr1	144193618	144193656	AC244015.2_3	exon	unprocessed_pseudogene	chr1	144193618	144193656
chr1	144193657	144193779	AC244015.2_intron_3	intron	unprocessed_pseudogene	chr1	144193657	144196323
chr1	144194167	144196323	AC244015.2_intron_3	intron	unprocessed_pseudogene	chr1	144193657	144196323
chr1	144196341	144197818	AC244015.2_intron_4	intron	unprocessed_pseudogene	chr1	144196341	144197818
chr1	144197819	144197945	AC244015.2_5	exon	unprocessed_pseudogene	chr1	144197819	144197945
chr1	144199278	144202412	AC244015.2_intron_5	intron	unprocessed_pseudogene	chr1	144197946	144202412
chr1	144197946	144198265	AC244015.2_intron_5	intron	unprocessed_pseudogene	chr1	144197946	144202412
chr1	144202413	144203361	AC244015.2_6	exon	unprocessed_pseudogene	chr1	144202413	144203361
chr1	144203362	144207404	AC244015.2_intron_6	intron	unprocessed_pseudogene	chr1	144203362	144211557
chr1	144208021	144208952	AC244015.2_intron_6	intron	unprocessed_pseudogene	chr1	144203362	144211557
chr1	144209594	144211557	AC244015.2_intron_6	intron	unprocessed_pseudogene	chr1	144203362	144211557
chr1	144211558	144211729	AC244015.2_7	exon	unprocessed_pseudogene	chr1	144211558	144211729
chr1	144227030	144227379	AC245595.1_1	exon	lincRNA	chr1	144227030	144227379
chr1	144227380	144235618	AC245595.1_intron_1	intron	lincRNA	chr1	144227380	144245025
chr1	144236395	144245025	AC245595.1_intron_1	intron	lincRNA	chr1	144227380	144245025
chr1	144245026	144245315	AC245595.1_2	exon	lincRNA	chr1	144245026	144245315
chr1	144245316	144245684	AC245595.1_intron_2	intron	lincRNA	chr1	144245316	144245684
chr1	144245685	144245821	AC245595.1_3	exon	lincRNA	chr1	144245685	144245821
chr1	144248063	144250223	AC245595.1_intron_3	intron	lincRNA	chr1	144245822	144250223
chr1	144245822	144247444	AC245595.1_intron_3	intron	lincRNA	chr1	144245822	144250223
chr1	144250224	144250288	AC245595.1_4	exon	lincRNA	chr1	144250224	144250288
chr1	144265217	144265326	RNA5SP529_1	exon	rRNA	chr1	144265217	144265326
chr1	144276484	144276584	AC245595.2_1	exon	transcribed_unprocessed_pseudogene	chr1	144276484	144276584
chr1	144282547	144282802	AC245595.2_intron_1	intron	transcribed_unprocessed_pseudogene	chr1	144276585	144286845
chr1	144283146	144283199	AC245595.2_intron_1	intron	transcribed_unprocessed_pseudogene	chr1	144276585	144286845
chr1	144283437	144286075	AC245595.2_intron_1	intron	transcribed_unprocessed_pseudogene	chr1	144276585	144286845
chr1	144286387	144286845	AC245595.2_intron_1	intron	transcribed_unprocessed_pseudogene	chr1	144276585	144286845
chr1	144276585	144282438	AC245595.2_intron_1	intron	transcribed_unprocessed_pseudogene	chr1	144276585	144286845
chr1	144286846	144287075	AC245595.2_2	exon	transcribed_unprocessed_pseudogene	chr1	144286846	144287075
chr1	144287076	144288341	AC245595.2_intron_2	intron	transcribed_unprocessed_pseudogene	chr1	144287076	144288341
chr1	144288342	144288407	AC245595.2_3	exon	transcribed_unprocessed_pseudogene	chr1	144288342	144288407
chr1	144288408	144288914	AC245595.2_intron_3	intron	transcribed_unprocessed_pseudogene	chr1	144288408	144288914
chr1	144288915	144289025	AC245595.2_4	exon	transcribed_unprocessed_pseudogene	chr1	144288915	144289025
chr1	144289026	144290005	AC245595.2_intron_4	intron	transcribed_unprocessed_pseudogene	chr1	144289026	144290005
chr1	144290006	144290133	AC245595.2_5	exon	transcribed_unprocessed_pseudogene	chr1	144290006	144290133
chr1	144290134	144290365	AC245595.2_intron_5	intron	transcribed_unprocessed_pseudogene	chr1	144290134	144290365
chr1	144290366	144290531	AC245595.2_6	exon	transcribed_unprocessed_pseudogene	chr1	144290366	144290531
chr1	144290532	144290785	AC245595.2_intron_6	intron	transcribed_unprocessed_pseudogene	chr1	144290532	144290785
chr1	144290786	144290968	AC245595.2_7	exon	transcribed_unprocessed_pseudogene	chr1	144290786	144290968
chr1	144290969	144292443	AC245595.2_intron_7	intron	transcribed_unprocessed_pseudogene	chr1	144290969	144296242
chr1	144292806	144293380	AC245595.2_intron_7	intron	transcribed_unprocessed_pseudogene	chr1	144290969	144296242
chr1	144293410	144296242	AC245595.2_intron_7	intron	transcribed_unprocessed_pseudogene	chr1	144290969	144296242
chr1	144296243	144296348	AC245595.2_8	exon	transcribed_unprocessed_pseudogene	chr1	144296243	144296348
chr1	144296349	144296539	AC245595.2_intron_8	intron	transcribed_unprocessed_pseudogene	chr1	144296349	144296539
chr1	144296540	144296642	AC245595.2_9	exon	transcribed_unprocessed_pseudogene	chr1	144296540	144296642
chr1	144296643	144302173	AC245595.2_intron_9	intron	transcribed_unprocessed_pseudogene	chr1	144296643	144302173
chr1	144302174	144302291	AC245595.2_10	exon	transcribed_unprocessed_pseudogene	chr1	144302174	144302291
chr1	144302292	144302489	AC245595.2_intron_10	intron	transcribed_unprocessed_pseudogene	chr1	144302292	144302489
chr1	144302490	144302541	AC245595.2_11	exon	transcribed_unprocessed_pseudogene	chr1	144302490	144302541
chr1	144302542	144305057	AC245595.2_intron_11	intron	transcribed_unprocessed_pseudogene	chr1	144302542	144305057
chr1	144305146	144305180	AC245595.2_12	exon	transcribed_unprocessed_pseudogene	chr1	144305058	144305180
chr1	144305058	144305120	AC245595.2_12	exon	transcribed_unprocessed_pseudogene	chr1	144305058	144305180
chr1	144372999	144373089	PPIAL4E_UTR_1	three_prime_UTR	protein_coding	chr1	144372875	144373089
chr1	144373089	144373584	PPIAL4E_1	CDS	protein_coding	chr1	144373089	144373584
chr1	144373584	144373658	PPIAL4E_UTR_2	five_prime_UTR	protein_coding	chr1	144373584	144373659
chr1	144473685	144473783	AC246785.1_intron_1	intron	unprocessed_pseudogene	chr1	144472562	144474552
chr1	144473967	144474157	AC246785.1_intron_1	intron	unprocessed_pseudogene	chr1	144472562	144474552
chr1	144592868	144592942	PPIAL4F_UTR_1	five_prime_UTR	protein_coding	chr1	144592868	144592942
chr1	144592942	144593437	PPIAL4F_1	CDS	protein_coding	chr1	144592942	144593437
chr1	144593437	144593527	PPIAL4F_UTR_2	three_prime_UTR	protein_coding	chr1	144593437	144593527
chr1	144633613	144634374	LINC01632_intron_5	intron	lincRNA	chr1	144632588	144641485
chr1	144635330	144641485	LINC01632_intron_5	intron	lincRNA	chr1	144632588	144641485
chr1	144641486	144641669	LINC01632_6	exon	lincRNA	chr1	144641486	144641669
chr1	144641670	144641967	LINC01632_intron_6	intron	lincRNA	chr1	144641670	144641967
chr1	144641968	144642372	LINC01632_7	exon	lincRNA	chr1	144641968	144642372
chr1	144641371	144641511	FP700111.1_1	exon	lincRNA	chr1	144641371	144641511
chr1	144641512	144641606	FP700111.1_intron_1	intron	lincRNA	chr1	144641512	144641606
chr1	144641607	144641793	FP700111.1_2	exon	lincRNA	chr1	144641607	144641793
chr1	144647786	144648094	FP700111.1_intron_2	intron	lincRNA	chr1	144641794	144917168
chr1	144648561	144648891	FP700111.1_intron_2	intron	lincRNA	chr1	144641794	144917168
chr1	144652661	144653028	FP700111.1_intron_2	intron	lincRNA	chr1	144641794	144917168
chr1	144654759	144654940	FP700111.1_intron_2	intron	lincRNA	chr1	144641794	144917168
chr1	144658625	144659473	FP700111.1_intron_2	intron	lincRNA	chr1	144641794	144917168
chr1	144661143	144661196	FP700111.1_intron_2	intron	lincRNA	chr1	144641794	144917168
chr1	144661197	144661319	FP700111.1_intron_2	intron	lincRNA	chr1	144641794	144917168
chr1	144661320	144664085	FP700111.1_intron_2	intron	lincRNA	chr1	144641794	144917168
chr1	144664086	144664203	FP700111.1_intron_2	intron	lincRNA	chr1	144641794	144917168
chr1	144664204	144669734	FP700111.1_intron_2	intron	lincRNA	chr1	144641794	144917168
chr1	144669735	144669837	FP700111.1_intron_2	intron	lincRNA	chr1	144641794	144917168
chr1	144669838	144670028	FP700111.1_intron_2	intron	lincRNA	chr1	144641794	144917168
chr1	144670029	144670134	FP700111.1_intron_2	intron	lincRNA	chr1	144641794	144917168
chr1	144672997	144673571	FP700111.1_intron_2	intron	lincRNA	chr1	144641794	144917168
chr1	144673933	144675407	FP700111.1_intron_2	intron	lincRNA	chr1	144641794	144917168
chr1	144675408	144675590	FP700111.1_intron_2	intron	lincRNA	chr1	144641794	144917168
chr1	144675591	144675844	FP700111.1_intron_2	intron	lincRNA	chr1	144641794	144917168
chr1	144675845	144676010	FP700111.1_intron_2	intron	lincRNA	chr1	144641794	144917168
chr1	144676011	144676242	FP700111.1_intron_2	intron	lincRNA	chr1	144641794	144917168
chr1	144676243	144676370	FP700111.1_intron_2	intron	lincRNA	chr1	144641794	144917168
chr1	144676371	144677350	FP700111.1_intron_2	intron	lincRNA	chr1	144641794	144917168
chr1	144677351	144677461	FP700111.1_intron_2	intron	lincRNA	chr1	144641794	144917168
chr1	144677462	144677968	FP700111.1_intron_2	intron	lincRNA	chr1	144641794	144917168
chr1	144677969	144678034	FP700111.1_intron_2	intron	lincRNA	chr1	144641794	144917168
chr1	144678035	144679300	FP700111.1_intron_2	intron	lincRNA	chr1	144641794	144917168
chr1	144679301	144679530	FP700111.1_intron_2	intron	lincRNA	chr1	144641794	144917168
chr1	144680054	144680093	FP700111.1_intron_2	intron	lincRNA	chr1	144641794	144917168
chr1	144680300	144682938	FP700111.1_intron_2	intron	lincRNA	chr1	144641794	144917168
chr1	144679531	144679989	FP700111.1_intron_2	intron	lincRNA	chr1	144641794	144917168
chr1	144683176	144683229	FP700111.1_intron_2	intron	lincRNA	chr1	144641794	144917168
chr1	144683480	144683522	FP700111.1_intron_2	intron	lincRNA	chr1	144641794	144917168
chr1	144683573	144683828	FP700111.1_intron_2	intron	lincRNA	chr1	144641794	144917168
chr1	144689791	144689891	FP700111.1_intron_2	intron	lincRNA	chr1	144641794	144917168
chr1	144716087	144716151	FP700111.1_intron_2	intron	lincRNA	chr1	144641794	144917168
chr1	144716152	144718312	FP700111.1_intron_2	intron	lincRNA	chr1	144641794	144917168
chr1	144720554	144720690	FP700111.1_intron_2	intron	lincRNA	chr1	144641794	144917168
chr1	144720691	144721059	FP700111.1_intron_2	intron	lincRNA	chr1	144641794	144917168
chr1	144721060	144721349	FP700111.1_intron_2	intron	lincRNA	chr1	144641794	144917168
chr1	144721350	144729504	FP700111.1_intron_2	intron	lincRNA	chr1	144641794	144917168
chr1	144738996	144739345	FP700111.1_intron_2	intron	lincRNA	chr1	144641794	144917168
chr1	144739926	144740271	FP700111.1_intron_2	intron	lincRNA	chr1	144641794	144917168
chr1	144741718	144742518	FP700111.1_intron_2	intron	lincRNA	chr1	144641794	144917168
chr1	144746060	144746737	FP700111.1_intron_2	intron	lincRNA	chr1	144641794	144917168
chr1	144747037	144747098	FP700111.1_intron_2	intron	lincRNA	chr1	144641794	144917168
chr1	144747099	144747145	FP700111.1_intron_2	intron	lincRNA	chr1	144641794	144917168
chr1	144748200	144748493	FP700111.1_intron_2	intron	lincRNA	chr1	144641794	144917168
chr1	144749264	144750453	FP700111.1_intron_2	intron	lincRNA	chr1	144641794	144917168
chr1	144757305	144758602	FP700111.1_intron_2	intron	lincRNA	chr1	144641794	144917168
chr1	144758986	144767112	FP700111.1_intron_2	intron	lincRNA	chr1	144641794	144917168
chr1	144773020	144778652	FP700111.1_intron_2	intron	lincRNA	chr1	144641794	144917168
chr1	144779370	144783143	FP700111.1_intron_2	intron	lincRNA	chr1	144641794	144917168
chr1	144797533	144797631	FP700111.1_intron_2	intron	lincRNA	chr1	144641794	144917168
chr1	144833954	144834261	FP700111.1_intron_2	intron	lincRNA	chr1	144641794	144917168
chr1	144835152	144835536	FP700111.1_intron_2	intron	lincRNA	chr1	144641794	144917168
chr1	144874609	144874907	FP700111.1_intron_2	intron	lincRNA	chr1	144641794	144917168
chr1	144874908	144875030	FP700111.1_intron_2	intron	lincRNA	chr1	144641794	144917168
chr1	144875031	144875079	FP700111.1_intron_2	intron	lincRNA	chr1	144641794	144917168
chr1	144888073	144888613	FP700111.1_intron_2	intron	lincRNA	chr1	144641794	144917168
chr1	144889622	144891227	FP700111.1_intron_2	intron	lincRNA	chr1	144641794	144917168
chr1	144893159	144893603	FP700111.1_intron_2	intron	lincRNA	chr1	144641794	144917168
chr1	144894441	144895327	FP700111.1_intron_2	intron	lincRNA	chr1	144641794	144917168
chr1	144896842	144897232	FP700111.1_intron_2	intron	lincRNA	chr1	144641794	144917168
chr1	144902005	144902303	FP700111.1_intron_2	intron	lincRNA	chr1	144641794	144917168
chr1	144903182	144903373	FP700111.1_intron_2	intron	lincRNA	chr1	144641794	144917168
chr1	144916798	144917158	FP700111.1_intron_2	intron	lincRNA	chr1	144641794	144917168
chr1	144641794	144642814	FP700111.1_intron_2	intron	lincRNA	chr1	144641794	144917168
chr1	144670135	144672967	FP700111.1_intron_2	intron	lincRNA	chr1	144641794	144917168
chr1	144683937	144689790	FP700111.1_intron_2	intron	lincRNA	chr1	144641794	144917168
chr1	144718931	144720553	FP700111.1_intron_2	intron	lincRNA	chr1	144641794	144917168
chr1	144730757	144738995	FP700111.1_intron_2	intron	lincRNA	chr1	144641794	144917168
chr1	144752603	144756944	FP700111.1_intron_2	intron	lincRNA	chr1	144641794	144917168
chr1	144768107	144772225	FP700111.1_intron_2	intron	lincRNA	chr1	144641794	144917168
chr1	144783340	144788892	FP700111.1_intron_2	intron	lincRNA	chr1	144641794	144917168
chr1	144693881	144707466	FP700111.1_intron_2	intron	lincRNA	chr1	144641794	144917168
chr1	144918879	144919557	FP700111.1_4	exon	lincRNA	chr1	144917864	144919902
chr1	144701050	144701159	RNA5SP59_1	exon	rRNA	chr1	144701050	144701159
chr1	144754572	144754832	FP700111.2_1	exon	unprocessed_pseudogene	chr1	144754572	144754832
chr1	144757305	144758602	FP700111.2_intron_1	intron	unprocessed_pseudogene	chr1	144754833	144763028
chr1	144758986	144763028	FP700111.2_intron_1	intron	unprocessed_pseudogene	chr1	144754833	144763028
chr1	144754833	144756944	FP700111.2_intron_1	intron	unprocessed_pseudogene	chr1	144754833	144763028
chr1	144763029	144763977	FP700111.2_2	exon	unprocessed_pseudogene	chr1	144763029	144763977
chr1	144763978	144767112	FP700111.2_intron_2	intron	unprocessed_pseudogene	chr1	144763978	144768446
chr1	144768107	144768446	FP700111.2_intron_2	intron	unprocessed_pseudogene	chr1	144763978	144768446
chr1	144768447	144768573	FP700111.2_3	exon	unprocessed_pseudogene	chr1	144768447	144768573
chr1	144773020	144773069	FP700111.2_intron_3	intron	unprocessed_pseudogene	chr1	144768574	144773069
chr1	144768574	144772225	FP700111.2_intron_3	intron	unprocessed_pseudogene	chr1	144768574	144773069
chr1	144773070	144773207	FP700111.2_4	exon	unprocessed_pseudogene	chr1	144773070	144773207
chr1	144773208	144778652	FP700111.2_intron_4	intron	unprocessed_pseudogene	chr1	144773208	144786185
chr1	144779370	144783143	FP700111.2_intron_4	intron	unprocessed_pseudogene	chr1	144773208	144786185
chr1	144783340	144786185	FP700111.2_intron_4	intron	unprocessed_pseudogene	chr1	144773208	144786185
chr1	144786186	144786606	FP700111.2_5	exon	unprocessed_pseudogene	chr1	144786186	144786606
chr1	144888073	144888613	SRGAP2B_UTR_1	three_prime_UTR	protein_coding	chr1	144887265	144892159
chr1	144889622	144891227	SRGAP2B_UTR_1	three_prime_UTR	protein_coding	chr1	144887265	144892159
chr1	144893159	144893406	SRGAP2B_intron_1	intron	protein_coding	chr1	144892382	144893406
chr1	144893407	144893509	SRGAP2B_2	CDS	protein_coding	chr1	144893407	144893509
chr1	144893510	144893603	SRGAP2B_intron_2	intron	protein_coding	chr1	144893510	144897114
chr1	144894441	144895327	SRGAP2B_intron_2	intron	protein_coding	chr1	144893510	144897114
chr1	144896842	144897114	SRGAP2B_intron_2	intron	protein_coding	chr1	144893510	144897114
chr1	144897115	144897232	SRGAP2B_3	CDS	protein_coding	chr1	144897115	144897340
chr1	144902005	144902303	SRGAP2B_intron_3	intron	protein_coding	chr1	144897341	144905089
chr1	144903182	144903373	SRGAP2B_intron_3	intron	protein_coding	chr1	144897341	144905089
chr1	144916798	144917158	SRGAP2B_intron_6	intron	protein_coding	chr1	144914755	144955437
chr1	144918879	144919557	SRGAP2B_intron_6	intron	protein_coding	chr1	144914755	144955437
chr1	144935151	144935497	SRGAP2B_intron_6	intron	protein_coding	chr1	144914755	144955437
chr1	144937910	144937971	SRGAP2B_intron_6	intron	protein_coding	chr1	144914755	144955437
chr1	144946001	144947099	SRGAP2B_intron_6	intron	protein_coding	chr1	144914755	144955437
chr1	144998044	144998127	SRGAP2B_intron_8	intron	protein_coding	chr1	144995201	145092833
chr1	145018412	145018804	SRGAP2B_intron_8	intron	protein_coding	chr1	144995201	145092833
chr1	145027375	145028163	SRGAP2B_intron_8	intron	protein_coding	chr1	144995201	145092833
chr1	145032785	145034042	SRGAP2B_intron_8	intron	protein_coding	chr1	144995201	145092833
chr1	145034978	145035445	SRGAP2B_intron_8	intron	protein_coding	chr1	144995201	145092833
chr1	145037377	145037667	SRGAP2B_intron_8	intron	protein_coding	chr1	144995201	145092833
chr1	145039863	145040032	SRGAP2B_intron_8	intron	protein_coding	chr1	144995201	145092833
chr1	145042993	145043905	SRGAP2B_intron_8	intron	protein_coding	chr1	144995201	145092833
chr1	145048033	145048098	SRGAP2B_intron_8	intron	protein_coding	chr1	144995201	145092833
chr1	145048795	145050744	SRGAP2B_intron_8	intron	protein_coding	chr1	144995201	145092833
chr1	145052220	145055838	SRGAP2B_intron_8	intron	protein_coding	chr1	144995201	145092833
chr1	145059783	145060021	SRGAP2B_intron_8	intron	protein_coding	chr1	144995201	145092833
chr1	145060522	145060824	SRGAP2B_intron_8	intron	protein_coding	chr1	144995201	145092833
chr1	145060872	145061204	SRGAP2B_intron_8	intron	protein_coding	chr1	144995201	145092833
chr1	145071921	145072352	SRGAP2B_intron_8	intron	protein_coding	chr1	144995201	145092833
chr1	145074682	145075474	SRGAP2B_intron_8	intron	protein_coding	chr1	144995201	145092833
chr1	145077387	145078585	SRGAP2B_intron_8	intron	protein_coding	chr1	144995201	145092833
chr1	145091404	145091482	SRGAP2B_intron_8	intron	protein_coding	chr1	144995201	145092833
chr1	145092494	145092542	SRGAP2B_intron_8	intron	protein_coding	chr1	144995201	145092833
chr1	145047544	145047777	SRGAP2B_intron_8	intron	protein_coding	chr1	144995201	145092833
chr1	145092938	145093311	SRGAP2B_UTR_3	five_prime_UTR	protein_coding	chr1	145092834	145093443
chr1	145096023	145096264	FAM72D_UTR_1	five_prime_UTR	protein_coding	chr1	145096000	145096847
chr1	145097551	145098020	FAM72D_intron_1	intron	protein_coding	chr1	145097000	145098986
chr1	145098867	145098982	FAM72D_intron_1	intron	protein_coding	chr1	145097000	145098986
chr1	145104870	145105219	FAM72D_intron_3	intron	protein_coding	chr1	145103132	145111501
chr1	145110725	145111501	FAM72D_intron_3	intron	protein_coding	chr1	145103132	145111501
chr1	145111502	145111597	FAM72D_4	CDS	protein_coding	chr1	145111502	145111597
chr1	145111597	145111932	FAM72D_UTR_2	three_prime_UTR	protein_coding	chr1	145111597	145112696
chr1	145143998	145144420	AC241585.4_intron_3	intron	unprocessed_pseudogene	chr1	145142689	145146591
chr1	145164386	145164638	AC241585.2_1	exon	transcribed_unprocessed_pseudogene	chr1	145164099	145164638
chr1	145164639	145164777	AC241585.2_intron_1	intron	transcribed_unprocessed_pseudogene	chr1	145164639	145166944
chr1	145166102	145166944	AC241585.2_intron_1	intron	transcribed_unprocessed_pseudogene	chr1	145164639	145166944
chr1	145166945	145167612	AC241585.2_2	exon	transcribed_unprocessed_pseudogene	chr1	145166945	145169086
chr1	145171128	145171185	AC241585.2_4	exon	transcribed_unprocessed_pseudogene	chr1	145170941	145171185
chr1	145171186	145171318	AC241585.2_intron_4	intron	transcribed_unprocessed_pseudogene	chr1	145171186	145200689
chr1	145203002	145203217	AC241585.2_intron_6	intron	transcribed_unprocessed_pseudogene	chr1	145201302	145214675
chr1	145293058	145293202	NBPF20_intron_2	intron	protein_coding	chr1	145292490	145293202
chr1	145293203	145293376	NBPF20_1	CDS	protein_coding	chr1	145293203	145293376
chr1	145293377	145294019	NBPF20_intron_3	intron	protein_coding	chr1	145293377	145294019
chr1	145294020	145294072	NBPF20_2	CDS	protein_coding	chr1	145294020	145294072
chr1	145294073	145294780	NBPF20_intron_4	intron	protein_coding	chr1	145294073	145294780
chr1	145296388	145296510	NBPF20_5	CDS	protein_coding	chr1	145296337	145296510
chr1	145296511	145297137	NBPF20_intron_7	intron	protein_coding	chr1	145296511	145297137
chr1	145297138	145297247	NBPF20_6	CDS	protein_coding	chr1	145297138	145297247
chr1	145297248	145297411	NBPF20_intron_8	intron	protein_coding	chr1	145297248	145297960
chr1	145298721	145298785	NBPF20_intron_9	intron	protein_coding	chr1	145298135	145298785
chr1	145298786	145298838	NBPF20_8	CDS	protein_coding	chr1	145298786	145298838
chr1	145298839	145299546	NBPF20_intron_10	intron	protein_coding	chr1	145298839	145299546
chr1	145299547	145299720	NBPF20_9	CDS	protein_coding	chr1	145299547	145299720
chr1	145299721	145300327	NBPF20_intron_11	intron	protein_coding	chr1	145299721	145300327
chr1	145300328	145300380	NBPF20_10	CDS	protein_coding	chr1	145300328	145300380
chr1	145300381	145301098	NBPF20_intron_12	intron	protein_coding	chr1	145300381	145301098
chr1	145301099	145301272	NBPF20_11	CDS	protein_coding	chr1	145301099	145301272
chr1	145301273	145301899	NBPF20_intron_13	intron	protein_coding	chr1	145301273	145301899
chr1	145301900	145302009	NBPF20_12	CDS	protein_coding	chr1	145301900	145302009
chr1	145302010	145302722	NBPF20_intron_14	intron	protein_coding	chr1	145302010	145302722
chr1	145302723	145302896	NBPF20_13	CDS	protein_coding	chr1	145302723	145302896
chr1	145302897	145303531	NBPF20_intron_15	intron	protein_coding	chr1	145302897	145303531
chr1	145303532	145303584	NBPF20_14	CDS	protein_coding	chr1	145303532	145303584
chr1	145303585	145303699	NBPF20_intron_16	intron	protein_coding	chr1	145303585	145304292
chr1	145303873	145304292	NBPF20_intron_16	intron	protein_coding	chr1	145303585	145304292
chr1	145304293	145304466	NBPF20_15	CDS	protein_coding	chr1	145304293	145304466
chr1	145304467	145304811	NBPF20_intron_17	intron	protein_coding	chr1	145304467	145305068
chr1	145304923	145305068	NBPF20_intron_17	intron	protein_coding	chr1	145304467	145305068
chr1	145305069	145305142	NBPF20_16	CDS	protein_coding	chr1	145305069	145305178
chr1	145305386	145305891	NBPF20_intron_18	intron	protein_coding	chr1	145305179	145305891
chr1	145307684	145307986	NBPF20_intron_21	intron	protein_coding	chr1	145307650	145308251
chr1	145308576	145309074	NBPF20_intron_22	intron	protein_coding	chr1	145308362	145309074
chr1	145309845	145309895	NBPF20_intron_23	intron	protein_coding	chr1	145309249	145309895
chr1	145309896	145309948	NBPF20_22	CDS	protein_coding	chr1	145309896	145309948
chr1	145309949	145310656	NBPF20_intron_24	intron	protein_coding	chr1	145309949	145310656
chr1	145310657	145310767	NBPF20_23	CDS	protein_coding	chr1	145310657	145310830
chr1	145312266	145312380	NBPF20_25	CDS	protein_coding	chr1	145312207	145312380
chr1	145312381	145313007	NBPF20_intron_27	intron	protein_coding	chr1	145312381	145313007
chr1	145313008	145313117	NBPF20_26	CDS	protein_coding	chr1	145313008	145313117
chr1	145313118	145313830	NBPF20_intron_28	intron	protein_coding	chr1	145313118	145313830
chr1	145313831	145313894	NBPF20_27	CDS	protein_coding	chr1	145313831	145314004
chr1	145314570	145314663	NBPF20_intron_29	intron	protein_coding	chr1	145314005	145314663
chr1	145314664	145314716	NBPF20_28	CDS	protein_coding	chr1	145314664	145314716
chr1	145314717	145315424	NBPF20_intron_30	intron	protein_coding	chr1	145314717	145315424
chr1	145315425	145315482	NBPF20_29	CDS	protein_coding	chr1	145315425	145315598
chr1	145316280	145316344	NBPF20_intron_32	intron	protein_coding	chr1	145316259	145316976
chr1	145316456	145316976	NBPF20_intron_32	intron	protein_coding	chr1	145316259	145316976
chr1	145316977	145317150	NBPF20_31	CDS	protein_coding	chr1	145316977	145317150
chr1	145317151	145317779	NBPF20_intron_33	intron	protein_coding	chr1	145317151	145317779
chr1	145317780	145317889	NBPF20_32	CDS	protein_coding	chr1	145317780	145317889
chr1	145317890	145318602	NBPF20_intron_34	intron	protein_coding	chr1	145317890	145318602
chr1	145318603	145318776	NBPF20_33	CDS	protein_coding	chr1	145318603	145318776
chr1	145318777	145319433	NBPF20_intron_35	intron	protein_coding	chr1	145318777	145319433
chr1	145319434	145319486	NBPF20_34	CDS	protein_coding	chr1	145319434	145319486
chr1	145319487	145320194	NBPF20_intron_36	intron	protein_coding	chr1	145319487	145320194
chr1	145320195	145320368	NBPF20_35	CDS	protein_coding	chr1	145320195	145320368
chr1	145320369	145320967	NBPF20_intron_37	intron	protein_coding	chr1	145320369	145320967
chr1	145320968	145321020	NBPF20_36	CDS	protein_coding	chr1	145320968	145321020
chr1	145321021	145321738	NBPF20_intron_38	intron	protein_coding	chr1	145321021	145321738
chr1	145321739	145321912	NBPF20_37	CDS	protein_coding	chr1	145321739	145321912
chr1	145321913	145322541	NBPF20_intron_39	intron	protein_coding	chr1	145321913	145322541
chr1	145322542	145322651	NBPF20_38	CDS	protein_coding	chr1	145322542	145322651
chr1	145322652	145323364	NBPF20_intron_40	intron	protein_coding	chr1	145322652	145323364
chr1	145323365	145323538	NBPF20_39	CDS	protein_coding	chr1	145323365	145323538
chr1	145323539	145324183	NBPF20_intron_41	intron	protein_coding	chr1	145323539	145324183
chr1	145324184	145324236	NBPF20_40	CDS	protein_coding	chr1	145324184	145324236
chr1	145324237	145324944	NBPF20_intron_42	intron	protein_coding	chr1	145324237	145324944
chr1	145324945	145325118	NBPF20_41	CDS	protein_coding	chr1	145324945	145325118
chr1	145325119	145325717	NBPF20_intron_43	intron	protein_coding	chr1	145325119	145325717
chr1	145325718	145325770	NBPF20_42	CDS	protein_coding	chr1	145325718	145325770
chr1	145325771	145326488	NBPF20_intron_44	intron	protein_coding	chr1	145325771	145326488
chr1	145326489	145326662	NBPF20_43	CDS	protein_coding	chr1	145326489	145326662
chr1	145326663	145327289	NBPF20_intron_45	intron	protein_coding	chr1	145326663	145327289
chr1	145327290	145327399	NBPF20_44	CDS	protein_coding	chr1	145327290	145327399
chr1	145327400	145328112	NBPF20_intron_46	intron	protein_coding	chr1	145327400	145328112
chr1	145328113	145328286	NBPF20_45	CDS	protein_coding	chr1	145328113	145328286
chr1	145328287	145328943	NBPF20_intron_47	intron	protein_coding	chr1	145328287	145328943
chr1	145328944	145328996	NBPF20_46	CDS	protein_coding	chr1	145328944	145328996
chr1	145328997	145329704	NBPF20_intron_48	intron	protein_coding	chr1	145328997	145329704
chr1	145329705	145329878	NBPF20_47	CDS	protein_coding	chr1	145329705	145329878
chr1	145329879	145330484	NBPF20_intron_49	intron	protein_coding	chr1	145329879	145330484
chr1	145330485	145330537	NBPF20_48	CDS	protein_coding	chr1	145330485	145330537
chr1	145330538	145331255	NBPF20_intron_50	intron	protein_coding	chr1	145330538	145331255
chr1	145331256	145331429	NBPF20_49	CDS	protein_coding	chr1	145331256	145331429
chr1	145331430	145332056	NBPF20_intron_51	intron	protein_coding	chr1	145331430	145332056
chr1	145332057	145332166	NBPF20_50	CDS	protein_coding	chr1	145332057	145332166
chr1	145332167	145332879	NBPF20_intron_52	intron	protein_coding	chr1	145332167	145332879
chr1	145332880	145333053	NBPF20_51	CDS	protein_coding	chr1	145332880	145333053
chr1	145333054	145333696	NBPF20_intron_53	intron	protein_coding	chr1	145333054	145333696
chr1	145333697	145333749	NBPF20_52	CDS	protein_coding	chr1	145333697	145333749
chr1	145333750	145334457	NBPF20_intron_54	intron	protein_coding	chr1	145333750	145334457
chr1	145335314	145336011	NBPF20_intron_56	intron	protein_coding	chr1	145335294	145336011
chr1	145336012	145336185	NBPF20_55	CDS	protein_coding	chr1	145336012	145336185
chr1	145336186	145336812	NBPF20_intron_57	intron	protein_coding	chr1	145336186	145336812
chr1	145336813	145336922	NBPF20_56	CDS	protein_coding	chr1	145336813	145336922
chr1	145336923	145337635	NBPF20_intron_58	intron	protein_coding	chr1	145336923	145337635
chr1	145337636	145337808	NBPF20_57	CDS	protein_coding	chr1	145337636	145337809
chr1	145338257	145338452	NBPF20_intron_59	intron	protein_coding	chr1	145337810	145338452
chr1	145338453	145338505	NBPF20_58	CDS	protein_coding	chr1	145338453	145338505
chr1	145338506	145339213	NBPF20_intron_60	intron	protein_coding	chr1	145338506	145339213
chr1	145339214	145339251	NBPF20_59	CDS	protein_coding	chr1	145339214	145339387
chr1	145339469	145339994	NBPF20_intron_61	intron	protein_coding	chr1	145339388	145339994
chr1	145339995	145340047	NBPF20_60	CDS	protein_coding	chr1	145339995	145340047
chr1	145340048	145340765	NBPF20_intron_62	intron	protein_coding	chr1	145340048	145340765
chr1	145340766	145340864	NBPF20_61	CDS	protein_coding	chr1	145340766	145340939
chr1	145341483	145341562	NBPF20_intron_63	intron	protein_coding	chr1	145340940	145341562
chr1	145341563	145341672	NBPF20_62	CDS	protein_coding	chr1	145341563	145341672
chr1	145341673	145342385	NBPF20_intron_64	intron	protein_coding	chr1	145341673	145342385
chr1	145342386	145342550	NBPF20_63	CDS	protein_coding	chr1	145342386	145342559
chr1	145343078	145343206	NBPF20_intron_65	intron	protein_coding	chr1	145342560	145343206
chr1	145343207	145343259	NBPF20_64	CDS	protein_coding	chr1	145343207	145343259
chr1	145343260	145343967	NBPF20_intron_66	intron	protein_coding	chr1	145343260	145343967
chr1	145343968	145344141	NBPF20_65	CDS	protein_coding	chr1	145343968	145344141
chr1	145344142	145344748	NBPF20_intron_67	intron	protein_coding	chr1	145344142	145344748
chr1	145344749	145344801	NBPF20_66	CDS	protein_coding	chr1	145344749	145344801
chr1	145344802	145345519	NBPF20_intron_68	intron	protein_coding	chr1	145344802	145345519
chr1	145345520	145345693	NBPF20_67	CDS	protein_coding	chr1	145345520	145345693
chr1	145345694	145345965	NBPF20_intron_69	intron	protein_coding	chr1	145345694	145346320
chr1	145346673	145347143	NBPF20_intron_70	intron	protein_coding	chr1	145346431	145347143
chr1	145347144	145347317	NBPF20_69	CDS	protein_coding	chr1	145347144	145347317
chr1	145347318	145347537	NBPF20_intron_71	intron	protein_coding	chr1	145347318	145347976
chr1	145347591	145347976	NBPF20_intron_71	intron	protein_coding	chr1	145347318	145347976
chr1	145347977	145348029	NBPF20_70	CDS	protein_coding	chr1	145347977	145348029
chr1	145348030	145348737	NBPF20_intron_72	intron	protein_coding	chr1	145348030	145348737
chr1	145348738	145348911	NBPF20_71	CDS	protein_coding	chr1	145348738	145348911
chr1	145348912	145349518	NBPF20_intron_73	intron	protein_coding	chr1	145348912	145349518
chr1	145349519	145349571	NBPF20_72	CDS	protein_coding	chr1	145349519	145349571
chr1	145349572	145349705	NBPF20_intron_74	intron	protein_coding	chr1	145349572	145350289
chr1	145350034	145350289	NBPF20_intron_74	intron	protein_coding	chr1	145349572	145350289
chr1	145350290	145350463	NBPF20_73	CDS	protein_coding	chr1	145350290	145350463
chr1	145350464	145350939	NBPF20_intron_75	intron	protein_coding	chr1	145350464	145351092
chr1	145351410	145351915	NBPF20_intron_76	intron	protein_coding	chr1	145351203	145351915
chr1	145351916	145352089	NBPF20_75	CDS	protein_coding	chr1	145351916	145352089
chr1	145352090	145352119	NBPF20_intron_77	intron	protein_coding	chr1	145352090	145352740
chr1	145352550	145352740	NBPF20_intron_77	intron	protein_coding	chr1	145352090	145352740
chr1	145352741	145352793	NBPF20_76	CDS	protein_coding	chr1	145352741	145352793
chr1	145352794	145353501	NBPF20_intron_78	intron	protein_coding	chr1	145352794	145353501
chr1	145353502	145353675	NBPF20_77	CDS	protein_coding	chr1	145353502	145353675
chr1	145353676	145354282	NBPF20_intron_79	intron	protein_coding	chr1	145353676	145354282
chr1	145354283	145354335	NBPF20_78	CDS	protein_coding	chr1	145354283	145354335
chr1	145354336	145355053	NBPF20_intron_80	intron	protein_coding	chr1	145354336	145355053
chr1	145355054	145355227	NBPF20_79	CDS	protein_coding	chr1	145355054	145355227
chr1	145355228	145355854	NBPF20_intron_81	intron	protein_coding	chr1	145355228	145355854
chr1	145355855	145355964	NBPF20_80	CDS	protein_coding	chr1	145355855	145355964
chr1	145355965	145356128	NBPF20_intron_82	intron	protein_coding	chr1	145355965	145356677
chr1	145356601	145356677	NBPF20_intron_82	intron	protein_coding	chr1	145355965	145356677
chr1	145356678	145356851	NBPF20_81	CDS	protein_coding	chr1	145356678	145356851
chr1	145356852	145357488	NBPF20_intron_83	intron	protein_coding	chr1	145356852	145357488
chr1	145357489	145357541	NBPF20_82	CDS	protein_coding	chr1	145357489	145357541
chr1	145357542	145358249	NBPF20_intron_84	intron	protein_coding	chr1	145357542	145358249
chr1	145358250	145358423	NBPF20_83	CDS	protein_coding	chr1	145358250	145358423
chr1	145358424	145359029	NBPF20_intron_85	intron	protein_coding	chr1	145358424	145359029
chr1	145359030	145359082	NBPF20_84	CDS	protein_coding	chr1	145359030	145359082
chr1	145359083	145359800	NBPF20_intron_86	intron	protein_coding	chr1	145359083	145359800
chr1	145359801	145359974	NBPF20_85	CDS	protein_coding	chr1	145359801	145359974
chr1	145359975	145360601	NBPF20_intron_87	intron	protein_coding	chr1	145359975	145360601
chr1	145360602	145360711	NBPF20_86	CDS	protein_coding	chr1	145360602	145360711
chr1	145360712	145361424	NBPF20_intron_88	intron	protein_coding	chr1	145360712	145361424
chr1	145361425	145361598	NBPF20_87	CDS	protein_coding	chr1	145361425	145361598
chr1	145361599	145362241	NBPF20_intron_89	intron	protein_coding	chr1	145361599	145362241
chr1	145362242	145362294	NBPF20_88	CDS	protein_coding	chr1	145362242	145362294
chr1	145362295	145363002	NBPF20_intron_90	intron	protein_coding	chr1	145362295	145363002
chr1	145363003	145363176	NBPF20_89	CDS	protein_coding	chr1	145363003	145363176
chr1	145363177	145363783	NBPF20_intron_91	intron	protein_coding	chr1	145363177	145363783
chr1	145363784	145363836	NBPF20_90	CDS	protein_coding	chr1	145363784	145363836
chr1	145363837	145364554	NBPF20_intron_92	intron	protein_coding	chr1	145363837	145364554
chr1	145364555	145364728	NBPF20_91	CDS	protein_coding	chr1	145364555	145364728
chr1	145364729	145365355	NBPF20_intron_93	intron	protein_coding	chr1	145364729	145365355
chr1	145365356	145365465	NBPF20_92	CDS	protein_coding	chr1	145365356	145365465
chr1	145365466	145366178	NBPF20_intron_94	intron	protein_coding	chr1	145365466	145366178
chr1	145366179	145366352	NBPF20_93	CDS	protein_coding	chr1	145366179	145366352
chr1	145366783	145367001	NBPF20_intron_95	intron	protein_coding	chr1	145366353	145367001
chr1	145367055	145367762	NBPF20_intron_96	intron	protein_coding	chr1	145367055	145367762
chr1	145367937	145368543	NBPF20_intron_97	intron	protein_coding	chr1	145367937	145368543
chr1	145368597	145369314	NBPF20_intron_98	intron	protein_coding	chr1	145368597	145369314
chr1	145369315	145369488	NBPF20_97	CDS	protein_coding	chr1	145369315	145369488
chr1	145369489	145370115	NBPF20_intron_99	intron	protein_coding	chr1	145369489	145370115
chr1	145370116	145370225	NBPF20_98	CDS	protein_coding	chr1	145370116	145370225
chr1	145370226	145370938	NBPF20_intron_100	intron	protein_coding	chr1	145370226	145370938
chr1	145370939	145371112	NBPF20_99	CDS	protein_coding	chr1	145370939	145371112
chr1	145371113	145371749	NBPF20_intron_101	intron	protein_coding	chr1	145371113	145371749
chr1	145371803	145371880	NBPF20_intron_102	intron	protein_coding	chr1	145371803	145372510
chr1	145372856	145373291	NBPF20_intron_103	intron	protein_coding	chr1	145372685	145373291
chr1	145373292	145373344	NBPF20_102	CDS	protein_coding	chr1	145373292	145373344
chr1	145373345	145374062	NBPF20_intron_104	intron	protein_coding	chr1	145373345	145374062
chr1	145374063	145374236	NBPF20_103	CDS	protein_coding	chr1	145374063	145374236
chr1	145374237	145374863	NBPF20_intron_105	intron	protein_coding	chr1	145374237	145374863
chr1	145374864	145374973	NBPF20_104	CDS	protein_coding	chr1	145374864	145374973
chr1	145374974	145375686	NBPF20_intron_106	intron	protein_coding	chr1	145374974	145375686
chr1	145375687	145375860	NBPF20_105	CDS	protein_coding	chr1	145375687	145375860
chr1	145375861	145376503	NBPF20_intron_107	intron	protein_coding	chr1	145375861	145376503
chr1	145376557	145377155	NBPF20_intron_108	intron	protein_coding	chr1	145376557	145377264
chr1	145378608	145378812	NBPF20_intron_110	intron	protein_coding	chr1	145378095	145378812
chr1	145378813	145378986	NBPF20_109	CDS	protein_coding	chr1	145378813	145378986
chr1	145378987	145379615	NBPF20_intron_111	intron	protein_coding	chr1	145378987	145379615
chr1	145379726	145380438	NBPF20_intron_112	intron	protein_coding	chr1	145379726	145380438
chr1	145380439	145380612	NBPF20_111	CDS	protein_coding	chr1	145380439	145380612
chr1	145380613	145381255	NBPF20_intron_113	intron	protein_coding	chr1	145380613	145381255
chr1	145381309	145382016	NBPF20_intron_114	intron	protein_coding	chr1	145381309	145382016
chr1	145382191	145382797	NBPF20_intron_115	intron	protein_coding	chr1	145382191	145382797
chr1	145382798	145382850	NBPF20_114	CDS	protein_coding	chr1	145382798	145382850
chr1	145382851	145383568	NBPF20_intron_116	intron	protein_coding	chr1	145382851	145383568
chr1	145383569	145383742	NBPF20_115	CDS	protein_coding	chr1	145383569	145383742
chr1	145383743	145384369	NBPF20_intron_117	intron	protein_coding	chr1	145383743	145384369
chr1	145384480	145385192	NBPF20_intron_118	intron	protein_coding	chr1	145384480	145385192
chr1	145385193	145385366	NBPF20_UTR_3	three_prime_UTR	protein_coding	chr1	145385193	145385366
chr1	145385367	145386011	NBPF20_intron_119	intron	protein_coding	chr1	145385367	145386011
chr1	145386065	145386772	NBPF20_intron_120	intron	protein_coding	chr1	145386065	145386772
chr1	145386947	145387545	NBPF20_intron_121	intron	protein_coding	chr1	145386947	145387545
chr1	145387599	145388316	NBPF20_intron_122	intron	protein_coding	chr1	145387599	145388316
chr1	145388317	145388466	NBPF20_UTR_7	three_prime_UTR	protein_coding	chr1	145388317	145388466
chr1	145388466	145388490	NBPF20_117	CDS	protein_coding	chr1	145388466	145388490
chr1	145388491	145388640	NBPF20_intron_123	intron	protein_coding	chr1	145388491	145389119
chr1	145389553	145389942	NBPF20_intron_124	intron	protein_coding	chr1	145389230	145389942
chr1	145389943	145390116	NBPF20_119	CDS	protein_coding	chr1	145389943	145390116
chr1	145390117	145390148	NBPF20_intron_125	intron	protein_coding	chr1	145390117	145390767
chr1	145390524	145390767	NBPF20_intron_125	intron	protein_coding	chr1	145390117	145390767
chr1	145390821	145391528	NBPF20_intron_126	intron	protein_coding	chr1	145390821	145391528
chr1	145391703	145391962	NBPF20_intron_127	intron	protein_coding	chr1	145391703	145392301
chr1	145507444	145507599	AC239860.2_1	exon	unprocessed_pseudogene	chr1	145507444	145507599
chr1	145507600	145508419	AC239860.2_intron_1	intron	unprocessed_pseudogene	chr1	145507600	145508492
chr1	145509353	145509480	AC239860.1_intron_1	intron	unprocessed_pseudogene	chr1	145509237	145509924
chr1	146288596	146288696	RNU6-1071P_1	exon	snRNA	chr1	146288596	146288696
chr1	146298170	146298715	NUDT4P2_1	exon	processed_pseudogene	chr1	146298170	146298715
chr1	146460074	146460264	AC245407.3_intron_1	intron	unprocessed_pseudogene	chr1	146459686	146461644
chr1	146514494	146514604	AC245407.2_1	exon	lincRNA	chr1	146514471	146516446
chr1	146515467	146516446	AC245407.2_1	exon	lincRNA	chr1	146514471	146516446
chr1	146516447	146517076	AC245407.2_intron_1	intron	lincRNA	chr1	146516447	146524726
chr1	146517077	146517344	AC245407.2_intron_1	intron	lincRNA	chr1	146516447	146524726
chr1	146517345	146518624	AC245407.2_intron_1	intron	lincRNA	chr1	146516447	146524726
chr1	146519484	146520136	AC245407.2_intron_1	intron	lincRNA	chr1	146516447	146524726
chr1	146521961	146524254	AC245407.2_intron_1	intron	lincRNA	chr1	146516447	146524726
chr1	146525172	146525289	AC245407.2_2	exon	lincRNA	chr1	146524727	146525289
chr1	146550788	146550871	HYDIN2_intron_1	intron	transcribed_unprocessed_pseudogene	chr1	146547569	146557342
chr1	146563330	146564332	HYDIN2_intron_2	intron	transcribed_unprocessed_pseudogene	chr1	146557469	146573831
chr1	146619186	146619817	HYDIN2_intron_6	intron	transcribed_unprocessed_pseudogene	chr1	146617148	146622441
chr1	146720427	146721044	HYDIN2_intron_18	intron	transcribed_unprocessed_pseudogene	chr1	146693144	146725129
chr1	146729162	146729215	HYDIN2_intron_20	intron	transcribed_unprocessed_pseudogene	chr1	146728958	146729215
chr1	146729216	146729426	HYDIN2_21	exon	transcribed_unprocessed_pseudogene	chr1	146729216	146729426
chr1	146729427	146729470	HYDIN2_intron_21	intron	transcribed_unprocessed_pseudogene	chr1	146729427	146732031
chr1	146790716	146790922	HYDIN2_intron_38	intron	transcribed_unprocessed_pseudogene	chr1	146780044	146794081
chr1	146908480	146908948	HYDIN2_intron_78	intron	transcribed_unprocessed_pseudogene	chr1	146900207	146910671
chr1	146959736	146959857	NBPF12_intron_5	intron	protein_coding	chr1	146952038	146959857
chr1	146959858	146959940	NBPF12_UTR_6	five_prime_UTR	protein_coding	chr1	146959858	146960143
chr1	146993097	146993301	NBPF12_intron_34	intron	protein_coding	chr1	146992885	146993597
chr1	146993598	146993642	NBPF12_25	CDS	protein_coding	chr1	146993598	146993707
chr1	146993708	146993905	NBPF12_intron_35	intron	protein_coding	chr1	146993708	146994330
chr1	148080598	148080753	PDE4DIPP1_1	exon	unprocessed_pseudogene	chr1	148080598	148080753
chr1	148080754	148081573	PDE4DIPP1_intron_1	intron	unprocessed_pseudogene	chr1	148080754	148081646
chr1	148082507	148082634	PDE4DIPP1_intron_3	intron	unprocessed_pseudogene	chr1	148082391	148083078
chr1	148127206	148127288	NBPF11_UTR_3	five_prime_UTR	protein_coding	chr1	148127140	148127288
chr1	148127289	148127410	NBPF11_intron_21	intron	protein_coding	chr1	148127289	148135122
chr1	148176448	148176641	AC239809.3_intron_8	intron	lincRNA	chr1	148176332	148195957
chr1	148181401	148181845	AC239809.3_intron_8	intron	lincRNA	chr1	148176332	148195957
chr1	148188080	148188548	AC239809.3_intron_8	intron	lincRNA	chr1	148176332	148195957
chr1	148208092	148208209	AC239809.3_15	exon	lincRNA	chr1	148207838	148208654
chr1	148213246	148213898	AC239809.3_intron_15	intron	lincRNA	chr1	148208655	148216037
chr1	148214758	148216037	AC239809.3_intron_15	intron	lincRNA	chr1	148208655	148216037
chr1	148209127	148211420	AC239809.3_intron_15	intron	lincRNA	chr1	148208655	148216037
chr1	148216038	148216305	AC239809.3_16	exon	lincRNA	chr1	148216038	148216305
chr1	148216306	148216935	AC239809.3_intron_16	intron	lincRNA	chr1	148216306	148216935
chr1	148216936	148217915	AC239809.3_17	exon	lincRNA	chr1	148216936	148218888
chr1	148218778	148218888	AC239809.3_17	exon	lincRNA	chr1	148216936	148218888
chr1	148176448	148176641	AC239803.1_intron_4	intron	lincRNA	chr1	148174929	148186163
chr1	148181401	148181845	AC239803.1_intron_4	intron	lincRNA	chr1	148174929	148186163
chr1	148537195	148537662	NBPF14_intron_6	intron	protein_coding	chr1	148537120	148537832
chr1	148538454	148538647	NBPF14_intron_7	intron	protein_coding	chr1	148538007	148538647
chr1	148538648	148538700	NBPF14_7	CDS	protein_coding	chr1	148538648	148538700
chr1	148538701	148539018	NBPF14_intron_8	intron	protein_coding	chr1	148538701	148539408
chr1	148539633	148540177	NBPF14_intron_9	intron	protein_coding	chr1	148539583	148540177
chr1	148540178	148540230	NBPF14_9	CDS	protein_coding	chr1	148540178	148540230
chr1	148540231	148540948	NBPF14_intron_10	intron	protein_coding	chr1	148540231	148540948
chr1	148540949	148541122	NBPF14_10	CDS	protein_coding	chr1	148540949	148541122
chr1	148541123	148541652	NBPF14_intron_11	intron	protein_coding	chr1	148541123	148541729
chr1	148543126	148543361	NBPF14_intron_13	intron	protein_coding	chr1	148542727	148543361
chr1	148543362	148543414	NBPF14_13	CDS	protein_coding	chr1	148543362	148543414
chr1	148543415	148543617	NBPF14_intron_14	intron	protein_coding	chr1	148543415	148544122
chr1	148544418	148544891	NBPF14_intron_15	intron	protein_coding	chr1	148544297	148544891
chr1	148544892	148544944	NBPF14_15	CDS	protein_coding	chr1	148544892	148544944
chr1	148544945	148545662	NBPF14_intron_16	intron	protein_coding	chr1	148544945	148545662
chr1	148545663	148545836	NBPF14_16	CDS	protein_coding	chr1	148545663	148545836
chr1	148545837	148546443	NBPF14_intron_17	intron	protein_coding	chr1	148545837	148546443
chr1	148546515	148546553	NBPF14_17	CDS	protein_coding	chr1	148546444	148546553
chr1	148546554	148547266	NBPF14_intron_18	intron	protein_coding	chr1	148546554	148547266
chr1	148547493	148548069	NBPF14_intron_19	intron	protein_coding	chr1	148547441	148548069
chr1	148548070	148548122	NBPF14_19	CDS	protein_coding	chr1	148548070	148548122
chr1	148548123	148548293	NBPF14_intron_20	intron	protein_coding	chr1	148548123	148548830
chr1	148549069	148549599	NBPF14_intron_21	intron	protein_coding	chr1	148549005	148549599
chr1	148549600	148549652	NBPF14_21	CDS	protein_coding	chr1	148549600	148549652
chr1	148549653	148549692	NBPF14_intron_22	intron	protein_coding	chr1	148549653	148550370
chr1	148551016	148551151	NBPF14_intron_23	intron	protein_coding	chr1	148550545	148551151
chr1	148551223	148551261	NBPF14_UTR_2	three_prime_UTR	protein_coding	chr1	148551152	148551261
chr1	148551262	148551300	NBPF14_intron_24	intron	protein_coding	chr1	148551262	148551974
chr1	148552201	148552777	NBPF14_intron_25	intron	protein_coding	chr1	148552149	148552777
chr1	148552778	148552830	NBPF14_UTR_4	three_prime_UTR	protein_coding	chr1	148552778	148552830
chr1	148552831	148553184	NBPF14_intron_26	intron	protein_coding	chr1	148552831	148553538
chr1	148553713	148554307	NBPF14_intron_27	intron	protein_coding	chr1	148553713	148554307
chr1	148554308	148554360	NBPF14_24	CDS	protein_coding	chr1	148554308	148554360
chr1	148555823	148555865	NBPF14_intron_29	intron	protein_coding	chr1	148555253	148555865
chr1	148555937	148555975	NBPF14_26	CDS	protein_coding	chr1	148555866	148555975
chr1	148555976	148556320	NBPF14_intron_30	intron	protein_coding	chr1	148555976	148556688
chr1	148556376	148556468	NBPF14_intron_30	intron	protein_coding	chr1	148555976	148556688
chr1	148558504	148558776	NBPF14_intron_33	intron	protein_coding	chr1	148558425	148559019
chr1	148560693	148560999	NBPF14_intron_36	intron	protein_coding	chr1	148560693	148561405
chr1	148562486	148562995	NBPF14_intron_38	intron	protein_coding	chr1	148562288	148562995
chr1	148563170	148563764	NBPF14_intron_39	intron	protein_coding	chr1	148563170	148563764
chr1	148563818	148563891	NBPF14_intron_40	intron	protein_coding	chr1	148563818	148564537
chr1	148564616	148564711	NBPF14_37	CDS	protein_coding	chr1	148564538	148564711
chr1	148564712	148565318	NBPF14_intron_41	intron	protein_coding	chr1	148564712	148565318
chr1	148567021	148567173	NBPF14_intron_44	intron	protein_coding	chr1	148567004	148567711
chr1	148567925	148568473	NBPF14_intron_45	intron	protein_coding	chr1	148567886	148568480
chr1	148569748	148570040	NBPF14_intron_47	intron	protein_coding	chr1	148569428	148570040
chr1	148570151	148570325	NBPF14_intron_48	intron	protein_coding	chr1	148570151	148570863
chr1	148571590	148571680	NBPF14_intron_49	intron	protein_coding	chr1	148571038	148571680
chr1	148571681	148571733	NBPF14_46	CDS	protein_coding	chr1	148571681	148571733
chr1	148571734	148572309	NBPF14_intron_50	intron	protein_coding	chr1	148571734	148572441
chr1	148572965	148573228	NBPF14_intron_51	intron	protein_coding	chr1	148572616	148573228
chr1	148573339	148573735	NBPF14_intron_52	intron	protein_coding	chr1	148573339	148574051
chr1	148574702	148574876	NBPF14_intron_53	intron	protein_coding	chr1	148574226	148574876
chr1	148574877	148574929	NBPF14_50	CDS	protein_coding	chr1	148574877	148574929
chr1	148574930	148575637	NBPF14_intron_54	intron	protein_coding	chr1	148574930	148575637
chr1	148579257	148579315	NBPF14_intron_59	intron	protein_coding	chr1	148579238	148583139
chr1	148597067	148597155	NBPF14_intron_70	intron	protein_coding	chr1	148596012	148598272
chr1	148602923	148603408	NBPF14_intron_72	intron	protein_coding	chr1	148598696	148607036
chr1	148612392	148612643	NBPF14_intron_74	intron	protein_coding	chr1	148607746	148615689
chr1	148614333	148614408	NBPF14_intron_74	intron	protein_coding	chr1	148607746	148615689
chr1	148626877	148627123	NBPF14_intron_75	intron	protein_coding	chr1	148615951	148640014
chr1	148636019	148636263	NBPF14_intron_75	intron	protein_coding	chr1	148615951	148640014
chr1	148651537	148651831	NBPF14_intron_76	intron	protein_coding	chr1	148640090	148679460
chr1	148655135	148655286	NBPF14_intron_76	intron	protein_coding	chr1	148640090	148679460
chr1	148662801	148663116	NBPF14_intron_76	intron	protein_coding	chr1	148640090	148679460
chr1	148666365	148666796	NBPF14_intron_76	intron	protein_coding	chr1	148640090	148679460
chr1	148667101	148668000	NBPF14_intron_76	intron	protein_coding	chr1	148640090	148679460
chr1	148669663	148669747	NBPF14_intron_76	intron	protein_coding	chr1	148640090	148679460
chr1	148672061	148672495	NBPF14_intron_76	intron	protein_coding	chr1	148640090	148679460
chr1	148739379	148739479	RNU6-1171P_1	exon	snRNA	chr1	148739379	148739479
chr1	148748953	148749498	NUDT4B_1	CDS	protein_coding	chr1	148748952	148749498
chr1	148772640	148772794	AC245389.2_1	exon	unprocessed_pseudogene	chr1	148772640	148772794
chr1	148772795	148776008	AC245389.2_intron_1	intron	unprocessed_pseudogene	chr1	148772795	148776008
chr1	148776009	148776156	AC245389.2_2	exon	unprocessed_pseudogene	chr1	148776009	148776156
chr1	148776157	148778839	AC245389.2_intron_2	intron	unprocessed_pseudogene	chr1	148776157	148778839
chr1	148778840	148779001	AC245389.2_3	exon	unprocessed_pseudogene	chr1	148778840	148779001
chr1	148779002	148784480	AC245389.2_intron_3	intron	unprocessed_pseudogene	chr1	148779002	148784480
chr1	148784481	148784590	AC245389.2_4	exon	unprocessed_pseudogene	chr1	148784481	148784594
chr1	148808504	148808737	PDE4DIP_1	CDS	protein_coding	chr1	148808504	148808737
chr1	148808738	148809039	PDE4DIP_intron_1	intron	protein_coding	chr1	148808738	148844380
chr1	148809978	148812832	PDE4DIP_intron_1	intron	protein_coding	chr1	148808738	148844380
chr1	148814167	148814361	PDE4DIP_intron_1	intron	protein_coding	chr1	148808738	148844380
chr1	148818689	148819429	PDE4DIP_intron_1	intron	protein_coding	chr1	148808738	148844380
chr1	148824760	148825594	PDE4DIP_intron_1	intron	protein_coding	chr1	148808738	148844380
chr1	148826903	148827128	PDE4DIP_intron_1	intron	protein_coding	chr1	148808738	148844380
chr1	148829737	148830159	PDE4DIP_intron_1	intron	protein_coding	chr1	148808738	148844380
chr1	148831310	148831508	PDE4DIP_intron_1	intron	protein_coding	chr1	148808738	148844380
chr1	148833183	148833534	PDE4DIP_intron_1	intron	protein_coding	chr1	148808738	148844380
chr1	148834645	148835431	PDE4DIP_intron_1	intron	protein_coding	chr1	148808738	148844380
chr1	148839031	148839868	PDE4DIP_intron_1	intron	protein_coding	chr1	148808738	148844380
chr1	148840653	148841137	PDE4DIP_intron_1	intron	protein_coding	chr1	148808738	148844380
chr1	148842770	148843177	PDE4DIP_intron_1	intron	protein_coding	chr1	148808738	148844380
chr1	148844704	148844794	PDE4DIP_UTR_2	five_prime_UTR	protein_coding	chr1	148844381	148844794
chr1	148844795	148845304	PDE4DIP_intron_2	intron	protein_coding	chr1	148844795	148845304
chr1	148845305	148845444	PDE4DIP_UTR_3	five_prime_UTR	protein_coding	chr1	148845305	148845444
chr1	148845444	148845467	PDE4DIP_2	CDS	protein_coding	chr1	148845444	148845467
chr1	148845468	148846022	PDE4DIP_intron_3	intron	protein_coding	chr1	148845468	148863248
chr1	148846757	148847572	PDE4DIP_intron_3	intron	protein_coding	chr1	148845468	148863248
chr1	148852769	148855011	PDE4DIP_intron_3	intron	protein_coding	chr1	148845468	148863248
chr1	148860087	148861271	PDE4DIP_intron_3	intron	protein_coding	chr1	148845468	148863248
chr1	148848140	148850202	PDE4DIP_intron_3	intron	protein_coding	chr1	148845468	148863248
chr1	148865972	148866428	PDE4DIP_intron_4	intron	protein_coding	chr1	148863306	148868469
chr1	148868409	148868469	PDE4DIP_intron_4	intron	protein_coding	chr1	148863306	148868469
chr1	148868470	148868622	PDE4DIP_4	CDS	protein_coding	chr1	148868470	148868643
chr1	148868643	148868784	PDE4DIP_UTR_4	three_prime_UTR	protein_coding	chr1	148868643	148868784
chr1	148868785	148869347	PDE4DIP_intron_5	intron	protein_coding	chr1	148868785	148870166
chr1	148871383	148874512	PDE4DIP_intron_6	intron	protein_coding	chr1	148870652	148889401
chr1	148877852	148878886	PDE4DIP_intron_6	intron	protein_coding	chr1	148870652	148889401
chr1	148880729	148881178	PDE4DIP_intron_6	intron	protein_coding	chr1	148870652	148889401
chr1	148886285	148886582	PDE4DIP_intron_6	intron	protein_coding	chr1	148870652	148889401
chr1	148891077	148891777	PDE4DIP_intron_7	intron	protein_coding	chr1	148889895	148915505
chr1	148894768	148895352	PDE4DIP_intron_7	intron	protein_coding	chr1	148889895	148915505
chr1	148896992	148897023	PDE4DIP_intron_7	intron	protein_coding	chr1	148889895	148915505
chr1	148900538	148900691	PDE4DIP_intron_7	intron	protein_coding	chr1	148889895	148915505
chr1	148903580	148904671	PDE4DIP_intron_7	intron	protein_coding	chr1	148889895	148915505
chr1	148908023	148908071	PDE4DIP_intron_7	intron	protein_coding	chr1	148889895	148915505
chr1	148908104	148908155	PDE4DIP_intron_7	intron	protein_coding	chr1	148889895	148915505
chr1	148908797	148909675	PDE4DIP_intron_7	intron	protein_coding	chr1	148889895	148915505
chr1	148920624	148921533	PDE4DIP_intron_8	intron	protein_coding	chr1	148915751	148929195
chr1	148928256	148928783	PDE4DIP_intron_8	intron	protein_coding	chr1	148915751	148929195
chr1	148935604	148936167	PDE4DIP_intron_11	intron	protein_coding	chr1	148932730	148937745
chr1	148943336	148943556	PDE4DIP_intron_12	intron	protein_coding	chr1	148937865	148951935
chr1	148957048	148957088	PDE4DIP_intron_13	intron	protein_coding	chr1	148953906	148960652
chr1	148974122	148974512	PDE4DIP_intron_24	intron	protein_coding	chr1	148972593	148974512
chr1	148974513	148974605	PDE4DIP_23	CDS	protein_coding	chr1	148974513	148974605
chr1	149007682	149008255	PDE4DIP_intron_36	intron	protein_coding	chr1	149007437	149008442
chr1	149011531	149011798	PDE4DIP_intron_39	intron	protein_coding	chr1	149010596	149012589
chr1	148839483	148839732	RN7SKP88_1	exon	misc_RNA	chr1	148839483	148839732
chr1	149056621	149056696	NBPF9_intron_2	intron	protein_coding	chr1	149056621	149057333
chr1	149112617	149112715	AC239804.2_intron_1	intron	unprocessed_pseudogene	chr1	149111518	149113485
chr1	149188720	149188935	AC245297.3_intron_3	intron	lincRNA	chr1	149180612	149190634
chr1	149201503	149202082	AC245297.3_intron_5	intron	lincRNA	chr1	149191269	149250563
chr1	149207923	149208133	AC245297.3_intron_5	intron	lincRNA	chr1	149191269	149250563
chr1	149220752	149221374	AC245297.3_intron_5	intron	lincRNA	chr1	149191269	149250563
chr1	149224551	149224922	AC245297.3_intron_5	intron	lincRNA	chr1	149191269	149250563
chr1	149225011	149225087	AC245297.3_intron_5	intron	lincRNA	chr1	149191269	149250563
chr1	149225640	149226695	AC245297.3_intron_5	intron	lincRNA	chr1	149191269	149250563
chr1	149234801	149235543	AC245297.3_intron_5	intron	lincRNA	chr1	149191269	149250563
chr1	149236113	149236287	AC245297.3_intron_5	intron	lincRNA	chr1	149191269	149250563
chr1	149238542	149239178	AC245297.3_intron_5	intron	lincRNA	chr1	149191269	149250563
chr1	149241451	149241700	AC245297.3_intron_5	intron	lincRNA	chr1	149191269	149250563
chr1	149242403	149242543	AC245297.3_intron_5	intron	lincRNA	chr1	149191269	149250563
chr1	149243593	149244037	AC245297.3_intron_5	intron	lincRNA	chr1	149191269	149250563
chr1	149245804	149246589	AC245297.3_intron_5	intron	lincRNA	chr1	149191269	149250563
chr1	149248992	149249534	AC245297.3_intron_5	intron	lincRNA	chr1	149191269	149250563
chr1	149208965	149209743	AC245297.3_intron_5	intron	lincRNA	chr1	149191269	149250563
chr1	149201503	149202082	AC245297.1_intron_3	intron	unprocessed_pseudogene	chr1	149201091	149240375
chr1	149207923	149208133	AC245297.1_intron_3	intron	unprocessed_pseudogene	chr1	149201091	149240375
chr1	149220752	149221374	AC245297.1_intron_3	intron	unprocessed_pseudogene	chr1	149201091	149240375
chr1	149224551	149224922	AC245297.1_intron_3	intron	unprocessed_pseudogene	chr1	149201091	149240375
chr1	149225011	149225087	AC245297.1_intron_3	intron	unprocessed_pseudogene	chr1	149201091	149240375
chr1	149225640	149226695	AC245297.1_intron_3	intron	unprocessed_pseudogene	chr1	149201091	149240375
chr1	149234801	149235543	AC245297.1_intron_3	intron	unprocessed_pseudogene	chr1	149201091	149240375
chr1	149236113	149236287	AC245297.1_intron_3	intron	unprocessed_pseudogene	chr1	149201091	149240375
chr1	149238542	149239178	AC245297.1_intron_3	intron	unprocessed_pseudogene	chr1	149201091	149240375
chr1	149208965	149209743	AC245297.1_intron_3	intron	unprocessed_pseudogene	chr1	149201091	149240375
chr1	149241451	149241700	AC245297.1_intron_4	intron	unprocessed_pseudogene	chr1	149240488	149261638
chr1	149242403	149242543	AC245297.1_intron_4	intron	unprocessed_pseudogene	chr1	149240488	149261638
chr1	149243593	149244037	AC245297.1_intron_4	intron	unprocessed_pseudogene	chr1	149240488	149261638
chr1	149245804	149246589	AC245297.1_intron_4	intron	unprocessed_pseudogene	chr1	149240488	149261638
chr1	149248992	149249534	AC245297.1_intron_4	intron	unprocessed_pseudogene	chr1	149240488	149261638
chr1	149251377	149252411	AC245297.1_intron_4	intron	unprocessed_pseudogene	chr1	149240488	149261638
chr1	149261091	149261476	AC245297.1_intron_4	intron	unprocessed_pseudogene	chr1	149240488	149261638
chr1	149261477	149261638	AC245297.1_intron_4	intron	unprocessed_pseudogene	chr1	149240488	149261638
chr1	149255739	149258878	AC245297.1_intron_4	intron	unprocessed_pseudogene	chr1	149240488	149261638
chr1	149261639	149261791	AC245297.1_5	exon	unprocessed_pseudogene	chr1	149261639	149261791
chr1	149261792	149261852	AC245297.1_intron_5	intron	unprocessed_pseudogene	chr1	149261792	149266967
chr1	149263812	149264297	AC245297.1_intron_5	intron	unprocessed_pseudogene	chr1	149261792	149266967
chr1	149267290	149267446	AC245297.1_intron_6	intron	unprocessed_pseudogene	chr1	149267025	149321498
chr1	149268499	149270182	AC245297.1_intron_6	intron	unprocessed_pseudogene	chr1	149267025	149321498
chr1	149275252	149277626	AC245297.1_intron_6	intron	unprocessed_pseudogene	chr1	149267025	149321498
chr1	149280058	149282120	AC245297.1_intron_6	intron	unprocessed_pseudogene	chr1	149267025	149321498
chr1	149282458	149283327	AC245297.1_intron_6	intron	unprocessed_pseudogene	chr1	149267025	149321498
chr1	149284225	149284779	AC245297.1_intron_6	intron	unprocessed_pseudogene	chr1	149267025	149321498
chr1	149284803	149284942	AC245297.1_intron_6	intron	unprocessed_pseudogene	chr1	149267025	149321498
chr1	149284943	149285452	AC245297.1_intron_6	intron	unprocessed_pseudogene	chr1	149267025	149321498
chr1	149285453	149285543	AC245297.1_intron_6	intron	unprocessed_pseudogene	chr1	149267025	149321498
chr1	149287067	149287474	AC245297.1_intron_6	intron	unprocessed_pseudogene	chr1	149267025	149321498
chr1	149289107	149289591	AC245297.1_intron_6	intron	unprocessed_pseudogene	chr1	149267025	149321498
chr1	149294812	149295598	AC245297.1_intron_6	intron	unprocessed_pseudogene	chr1	149267025	149321498
chr1	149296709	149297060	AC245297.1_intron_6	intron	unprocessed_pseudogene	chr1	149267025	149321498
chr1	149298735	149298933	AC245297.1_intron_6	intron	unprocessed_pseudogene	chr1	149267025	149321498
chr1	149300083	149300505	AC245297.1_intron_6	intron	unprocessed_pseudogene	chr1	149267025	149321498
chr1	149303100	149303325	AC245297.1_intron_6	intron	unprocessed_pseudogene	chr1	149267025	149321498
chr1	149304738	149305469	AC245297.1_intron_6	intron	unprocessed_pseudogene	chr1	149267025	149321498
chr1	149310802	149311421	AC245297.1_intron_6	intron	unprocessed_pseudogene	chr1	149267025	149321498
chr1	149312011	149312140	AC245297.1_intron_6	intron	unprocessed_pseudogene	chr1	149267025	149321498
chr1	149315879	149316073	AC245297.1_intron_6	intron	unprocessed_pseudogene	chr1	149267025	149321498
chr1	149317404	149320258	AC245297.1_intron_6	intron	unprocessed_pseudogene	chr1	149267025	149321498
chr1	149321197	149321498	AC245297.1_intron_6	intron	unprocessed_pseudogene	chr1	149267025	149321498
chr1	149290419	149291167	AC245297.1_intron_6	intron	unprocessed_pseudogene	chr1	149267025	149321498
chr1	149321499	149321732	AC245297.1_7	exon	unprocessed_pseudogene	chr1	149321499	149321732
chr1	149264252	149264297	AC245297.2_1	exon	lincRNA	chr1	149264252	149264816
chr1	149290513	149290762	RF00100_1	exon	misc_RNA	chr1	149290513	149290762
chr1	149345661	149345770	AC242843.1_1	exon	unprocessed_pseudogene	chr1	149345661	149345770
chr1	149345771	149351249	AC242843.1_intron_1	intron	unprocessed_pseudogene	chr1	149345771	149351249
chr1	149351250	149351411	AC242843.1_2	exon	unprocessed_pseudogene	chr1	149351250	149351411
chr1	149351412	149354094	AC242843.1_intron_2	intron	unprocessed_pseudogene	chr1	149351412	149354094
chr1	149354095	149354242	AC242843.1_3	exon	unprocessed_pseudogene	chr1	149354095	149354242
chr1	149354243	149357456	AC242843.1_intron_3	intron	unprocessed_pseudogene	chr1	149354243	149357456
chr1	149357457	149357611	AC242843.1_4	exon	unprocessed_pseudogene	chr1	149357457	149357612
chr1	149402687	149403586	NBPF19_intron_1	intron	protein_coding	chr1	149390923	149406374
chr1	149434771	149435015	NBPF19_intron_4	intron	protein_coding	chr1	149431016	149455316
chr1	149456858	149456933	NBPF19_intron_5	intron	protein_coding	chr1	149455578	149463489
chr1	149458624	149458875	NBPF19_intron_5	intron	protein_coding	chr1	149455578	149463489
chr1	149465620	149465844	NBPF19_UTR_7	three_prime_UTR	protein_coding	chr1	149464153	149468030
chr1	149474494	149474582	NBPF19_intron_7	intron	protein_coding	chr1	149468031	149475639
chr1	149486051	149486109	NBPF19_intron_13	intron	protein_coding	chr1	149482227	149486128
chr1	149488804	149488903	NBPF19_intron_16	intron	protein_coding	chr1	149488186	149488903
chr1	149488904	149488956	NBPF19_UTR_11	three_prime_UTR	protein_coding	chr1	149488904	149488956
chr1	149488957	149489559	NBPF19_intron_17	intron	protein_coding	chr1	149488957	149489559
chr1	149489560	149489733	NBPF19_12	CDS	protein_coding	chr1	149489560	149489733
chr1	149489734	149490441	NBPF19_intron_18	intron	protein_coding	chr1	149489734	149490441
chr1	149490442	149490494	NBPF19_13	CDS	protein_coding	chr1	149490442	149490494
chr1	149490495	149490574	NBPF19_intron_19	intron	protein_coding	chr1	149490495	149491137
chr1	149491279	149491311	NBPF19_14	CDS	protein_coding	chr1	149491138	149491311
chr1	149491312	149492024	NBPF19_intron_20	intron	protein_coding	chr1	149491312	149492024
chr1	149492025	149492134	NBPF19_15	CDS	protein_coding	chr1	149492025	149492134
chr1	149492135	149492229	NBPF19_intron_21	intron	protein_coding	chr1	149492135	149492766
chr1	149493517	149493658	NBPF19_intron_22	intron	protein_coding	chr1	149492941	149493658
chr1	149493659	149493711	NBPF19_UTR_13	three_prime_UTR	protein_coding	chr1	149493659	149493711
chr1	149494448	149494490	NBPF19_17	CDS	protein_coding	chr1	149494317	149494490
chr1	149494491	149494817	NBPF19_intron_24	intron	protein_coding	chr1	149494491	149495198
chr1	149495732	149495900	NBPF19_intron_25	intron	protein_coding	chr1	149495252	149495900
chr1	149495901	149496074	NBPF19_19	CDS	protein_coding	chr1	149495901	149496074
chr1	149496075	149496787	NBPF19_intron_26	intron	protein_coding	chr1	149496075	149496787
chr1	149496788	149496897	NBPF19_20	CDS	protein_coding	chr1	149496788	149496897
chr1	149496898	149497043	NBPF19_intron_27	intron	protein_coding	chr1	149496898	149497523
chr1	149498432	149498468	NBPF19_22	CDS	protein_coding	chr1	149498416	149498468
chr1	149498469	149499071	NBPF19_intron_29	intron	protein_coding	chr1	149498469	149499071
chr1	149499072	149499245	NBPF19_23	CDS	protein_coding	chr1	149499072	149499245
chr1	149499246	149499953	NBPF19_intron_30	intron	protein_coding	chr1	149499246	149499953
chr1	149499954	149500006	NBPF19_24	CDS	protein_coding	chr1	149499954	149500006
chr1	149500007	149500655	NBPF19_intron_31	intron	protein_coding	chr1	149500007	149500655
chr1	149500656	149500829	NBPF19_25	CDS	protein_coding	chr1	149500656	149500833
chr1	149500834	149501542	NBPF19_intron_32	intron	protein_coding	chr1	149500834	149501542
chr1	149501543	149501652	NBPF19_26	CDS	protein_coding	chr1	149501543	149501652
chr1	149501653	149502284	NBPF19_intron_33	intron	protein_coding	chr1	149501653	149502284
chr1	149502285	149502458	NBPF19_27	CDS	protein_coding	chr1	149502285	149502458
chr1	149502459	149503176	NBPF19_intron_34	intron	protein_coding	chr1	149502459	149503176
chr1	149503177	149503229	NBPF19_28	CDS	protein_coding	chr1	149503177	149503229
chr1	149503230	149503832	NBPF19_intron_35	intron	protein_coding	chr1	149503230	149503832
chr1	149503833	149504006	NBPF19_29	CDS	protein_coding	chr1	149503833	149504006
chr1	149504007	149504714	NBPF19_intron_36	intron	protein_coding	chr1	149504007	149504714
chr1	149504715	149504765	NBPF19_30	CDS	protein_coding	chr1	149504715	149504765
chr1	149504768	149505416	NBPF19_intron_37	intron	protein_coding	chr1	149504768	149505416
chr1	149505417	149505590	NBPF19_31	CDS	protein_coding	chr1	149505417	149505590
chr1	149505591	149506303	NBPF19_intron_38	intron	protein_coding	chr1	149505591	149506303
chr1	149506304	149506413	NBPF19_32	CDS	protein_coding	chr1	149506304	149506413
chr1	149506414	149507045	NBPF19_intron_39	intron	protein_coding	chr1	149506414	149507045
chr1	149507046	149507219	NBPF19_33	CDS	protein_coding	chr1	149507046	149507219
chr1	149507220	149507937	NBPF19_intron_40	intron	protein_coding	chr1	149507220	149507937
chr1	149507938	149507990	NBPF19_34	CDS	protein_coding	chr1	149507938	149507990
chr1	149507991	149508593	NBPF19_intron_41	intron	protein_coding	chr1	149507991	149508593
chr1	149509412	149509475	NBPF19_intron_42	intron	protein_coding	chr1	149508768	149509475
chr1	149509476	149509528	NBPF19_36	CDS	protein_coding	chr1	149509476	149509528
chr1	149509529	149509819	NBPF19_intron_43	intron	protein_coding	chr1	149509529	149510177
chr1	149510274	149510351	NBPF19_UTR_15	three_prime_UTR	protein_coding	chr1	149510178	149510351
chr1	149510352	149511064	NBPF19_intron_44	intron	protein_coding	chr1	149510352	149511064
chr1	149511065	149511174	NBPF19_UTR_16	three_prime_UTR	protein_coding	chr1	149511065	149511174
chr1	149511175	149511760	NBPF19_intron_45	intron	protein_coding	chr1	149511175	149511806
chr1	149512699	149512751	NBPF19_UTR_18	three_prime_UTR	protein_coding	chr1	149512699	149512751
chr1	149512752	149513354	NBPF19_intron_47	intron	protein_coding	chr1	149512752	149513354
chr1	149513355	149513528	NBPF19_UTR_19	three_prime_UTR	protein_coding	chr1	149513355	149513528
chr1	149513529	149514236	NBPF19_intron_48	intron	protein_coding	chr1	149513529	149514236
chr1	149514237	149514289	NBPF19_37	CDS	protein_coding	chr1	149514237	149514289
chr1	149514290	149514398	NBPF19_intron_49	intron	protein_coding	chr1	149514290	149514934
chr1	149517766	149518108	NBPF19_intron_53	intron	protein_coding	chr1	149517508	149518108
chr1	149518109	149518282	NBPF19_UTR_20	three_prime_UTR	protein_coding	chr1	149518109	149518282
chr1	149518283	149518961	NBPF19_intron_54	intron	protein_coding	chr1	149518283	149518990
chr1	149519658	149519686	NBPF19_intron_55	intron	protein_coding	chr1	149519044	149519686
chr1	149519687	149519845	NBPF19_UTR_22	three_prime_UTR	protein_coding	chr1	149519687	149519860
chr1	149520459	149520573	NBPF19_intron_56	intron	protein_coding	chr1	149519861	149520573
chr1	149520574	149520683	NBPF19_UTR_23	three_prime_UTR	protein_coding	chr1	149520574	149520683
chr1	149520684	149520944	NBPF19_intron_57	intron	protein_coding	chr1	149520684	149521317
chr1	149522066	149522209	NBPF19_intron_58	intron	protein_coding	chr1	149521492	149522209
chr1	149522210	149522262	NBPF19_UTR_25	three_prime_UTR	protein_coding	chr1	149522210	149522262
chr1	149522263	149522863	NBPF19_intron_59	intron	protein_coding	chr1	149522263	149522863
chr1	149522864	149523037	NBPF19_UTR_26	three_prime_UTR	protein_coding	chr1	149522864	149523037
chr1	149523038	149523745	NBPF19_intron_60	intron	protein_coding	chr1	149523038	149523745
chr1	149523746	149523798	NBPF19_UTR_27	three_prime_UTR	protein_coding	chr1	149523746	149523798
chr1	149523799	149524443	NBPF19_intron_61	intron	protein_coding	chr1	149523799	149524443
chr1	149524444	149524617	NBPF19_UTR_28	three_prime_UTR	protein_coding	chr1	149524444	149524617
chr1	149524618	149525330	NBPF19_intron_62	intron	protein_coding	chr1	149524618	149525330
chr1	149525331	149525440	NBPF19_42	CDS	protein_coding	chr1	149525331	149525440
chr1	149525441	149526068	NBPF19_intron_63	intron	protein_coding	chr1	149525441	149526068
chr1	149526069	149526242	NBPF19_43	CDS	protein_coding	chr1	149526069	149526242
chr1	149526243	149526426	NBPF19_intron_64	intron	protein_coding	chr1	149526243	149526960
chr1	149526552	149526960	NBPF19_intron_64	intron	protein_coding	chr1	149526243	149526960
chr1	149526961	149527013	NBPF19_44	CDS	protein_coding	chr1	149526961	149527013
chr1	149529283	149529346	NBPF19_UTR_30	three_prime_UTR	protein_coding	chr1	149529173	149529346
chr1	149529347	149530059	NBPF19_intron_68	intron	protein_coding	chr1	149529347	149530059
chr1	149530060	149530098	NBPF19_UTR_31	three_prime_UTR	protein_coding	chr1	149530060	149530169
chr1	149530170	149530797	NBPF19_intron_69	intron	protein_coding	chr1	149530170	149530797
chr1	149530798	149530971	NBPF19_UTR_32	three_prime_UTR	protein_coding	chr1	149530798	149530971
chr1	149530972	149531689	NBPF19_intron_70	intron	protein_coding	chr1	149530972	149531689
chr1	149531690	149531742	NBPF19_UTR_33	three_prime_UTR	protein_coding	chr1	149531690	149531742
chr1	149531743	149532343	NBPF19_intron_71	intron	protein_coding	chr1	149531743	149532343
chr1	149532344	149532517	NBPF19_46	CDS	protein_coding	chr1	149532344	149532517
chr1	149532518	149533225	NBPF19_intron_72	intron	protein_coding	chr1	149532518	149533225
chr1	149533226	149533278	NBPF19_47	CDS	protein_coding	chr1	149533226	149533278
chr1	149533279	149533923	NBPF19_intron_73	intron	protein_coding	chr1	149533279	149533923
chr1	149533924	149534097	NBPF19_48	CDS	protein_coding	chr1	149533924	149534097
chr1	149534098	149534810	NBPF19_intron_74	intron	protein_coding	chr1	149534098	149534810
chr1	149534811	149534855	NBPF19_49	CDS	protein_coding	chr1	149534811	149534920
chr1	149535782	149536444	NBPF19_intron_76	intron	protein_coding	chr1	149535727	149536444
chr1	149536445	149536497	NBPF19_UTR_35	three_prime_UTR	protein_coding	chr1	149536445	149536497
chr1	149536498	149537098	NBPF19_intron_77	intron	protein_coding	chr1	149536498	149537098
chr1	149537099	149537272	NBPF19_UTR_36	three_prime_UTR	protein_coding	chr1	149537099	149537272
chr1	149537273	149537857	NBPF19_intron_78	intron	protein_coding	chr1	149537273	149537980
chr1	149538675	149538848	NBPF19_51	CDS	protein_coding	chr1	149538675	149538848
chr1	149538849	149539497	NBPF19_intron_80	intron	protein_coding	chr1	149538849	149539561
chr1	149540404	149540473	NBPF19_53	CDS	protein_coding	chr1	149540300	149540473
chr1	149540474	149541191	NBPF19_intron_82	intron	protein_coding	chr1	149540474	149541191
chr1	149541192	149541244	NBPF19_54	CDS	protein_coding	chr1	149541192	149541244
chr1	149541245	149541851	NBPF19_intron_83	intron	protein_coding	chr1	149541245	149541851
chr1	149541852	149542025	NBPF19_55	CDS	protein_coding	chr1	149541852	149542025
chr1	149542026	149542733	NBPF19_intron_84	intron	protein_coding	chr1	149542026	149542733
chr1	149542734	149542786	NBPF19_56	CDS	protein_coding	chr1	149542734	149542786
chr1	149542787	149543411	NBPF19_intron_85	intron	protein_coding	chr1	149542787	149543411
chr1	149543412	149543585	NBPF19_57	CDS	protein_coding	chr1	149543412	149543585
chr1	149543586	149544298	NBPF19_intron_86	intron	protein_coding	chr1	149543586	149544298
chr1	149544299	149544335	NBPF19_58	CDS	protein_coding	chr1	149544299	149544408
chr1	149544819	149545036	NBPF19_intron_87	intron	protein_coding	chr1	149544409	149545036
chr1	149545037	149545210	NBPF19_59	CDS	protein_coding	chr1	149545037	149545210
chr1	149545211	149545815	NBPF19_intron_88	intron	protein_coding	chr1	149545211	149545928
chr1	149545982	149546588	NBPF19_intron_89	intron	protein_coding	chr1	149545982	149546588
chr1	149546589	149546762	NBPF19_61	CDS	protein_coding	chr1	149546589	149546762
chr1	149546763	149547470	NBPF19_intron_90	intron	protein_coding	chr1	149546763	149547470
chr1	149547471	149547523	NBPF19_62	CDS	protein_coding	chr1	149547471	149547523
chr1	149547524	149548148	NBPF19_intron_91	intron	protein_coding	chr1	149547524	149548148
chr1	149548149	149548322	NBPF19_63	CDS	protein_coding	chr1	149548149	149548322
chr1	149548323	149549035	NBPF19_intron_92	intron	protein_coding	chr1	149548323	149549035
chr1	149549036	149549145	NBPF19_64	CDS	protein_coding	chr1	149549036	149549145
chr1	149549146	149549773	NBPF19_intron_93	intron	protein_coding	chr1	149549146	149549773
chr1	149549774	149549947	NBPF19_65	CDS	protein_coding	chr1	149549774	149549947
chr1	149549948	149550665	NBPF19_intron_94	intron	protein_coding	chr1	149549948	149550665
chr1	149550666	149550718	NBPF19_66	CDS	protein_coding	chr1	149550666	149550718
chr1	149550719	149551325	NBPF19_intron_95	intron	protein_coding	chr1	149550719	149551325
chr1	149551326	149551499	NBPF19_67	CDS	protein_coding	chr1	149551326	149551499
chr1	149551500	149552207	NBPF19_intron_96	intron	protein_coding	chr1	149551500	149552207
chr1	149552208	149552260	NBPF19_UTR_37	three_prime_UTR	protein_coding	chr1	149552208	149552260
chr1	149552261	149552885	NBPF19_intron_97	intron	protein_coding	chr1	149552261	149552885
chr1	149552886	149553059	NBPF19_UTR_38	three_prime_UTR	protein_coding	chr1	149552886	149553059
chr1	149553060	149553772	NBPF19_intron_98	intron	protein_coding	chr1	149553060	149553772
chr1	149553773	149553841	NBPF19_UTR_39	three_prime_UTR	protein_coding	chr1	149553773	149553882
chr1	149698496	149698873	AC243772.3_intron_2	intron	transcribed_unprocessed_pseudogene	chr1	149687602	149720529
chr1	149700810	149701922	AC243772.3_intron_2	intron	transcribed_unprocessed_pseudogene	chr1	149687602	149720529
chr1	149702203	149702943	AC243772.3_intron_2	intron	transcribed_unprocessed_pseudogene	chr1	149687602	149720529
chr1	149703704	149703874	AC243772.3_intron_2	intron	transcribed_unprocessed_pseudogene	chr1	149687602	149720529
chr1	149705038	149705176	AC243772.3_intron_2	intron	transcribed_unprocessed_pseudogene	chr1	149687602	149720529
chr1	149705177	149705429	AC243772.3_intron_2	intron	transcribed_unprocessed_pseudogene	chr1	149687602	149720529
chr1	149717396	149717784	AC243772.3_intron_2	intron	transcribed_unprocessed_pseudogene	chr1	149687602	149720529
chr1	149783333	149783746	FCGR1A_intron_2	intron	protein_coding	chr1	149783191	149784001
chr1	149783333	149783746	HIST2H2BF_intron_1	intron	protein_coding	chr1	149783261	149810404
chr1	149832659	149832684	HIST2H4A_UTR_1	five_prime_UTR	protein_coding	chr1	149832659	149832684
chr1	149832684	149832996	HIST2H4A_1	CDS	protein_coding	chr1	149832684	149832996
chr1	149832996	149833241	HIST2H4A_UTR_2	three_prime_UTR	protein_coding	chr1	149832996	149833241
chr1	149839538	149840746	HIST2H3C_UTR_1	three_prime_UTR	protein_coding	chr1	149839538	149840746
chr1	149840746	149841157	HIST2H3C_1	CDS	protein_coding	chr1	149840746	149841157
chr1	149841157	149841192	HIST2H3C_UTR_2	five_prime_UTR	protein_coding	chr1	149841157	149841193
chr1	149842188	149842305	HIST2H2AA3_UTR_1	three_prime_UTR	protein_coding	chr1	149842188	149842305
chr1	149842305	149842698	HIST2H2AA3_1	CDS	protein_coding	chr1	149842305	149842698
chr1	149842698	149842736	HIST2H2AA3_UTR_2	five_prime_UTR	protein_coding	chr1	149842698	149842736
chr1	149843041	149843072	HIST2H2BD_1	exon	processed_pseudogene	chr1	149843041	149843533
chr1	149850739	149850770	HIST2H2BC_1	exon	processed_pseudogene	chr1	149850193	149850772
chr1	149851075	149851113	HIST2H2AA4_UTR_1	five_prime_UTR	protein_coding	chr1	149851061	149851113
chr1	149851113	149851506	HIST2H2AA4_1	CDS	protein_coding	chr1	149851113	149851506
chr1	149851506	149851623	HIST2H2AA4_UTR_2	three_prime_UTR	protein_coding	chr1	149851506	149851624
chr1	149852619	149852654	HIST2H3A_UTR_1	five_prime_UTR	protein_coding	chr1	149852619	149852654
chr1	149852654	149853065	HIST2H3A_1	CDS	protein_coding	chr1	149852654	149853065
chr1	149853065	149854273	HIST2H3A_UTR_2	three_prime_UTR	protein_coding	chr1	149853065	149854274
chr1	149860574	149860819	HIST2H4B_UTR_1	three_prime_UTR	protein_coding	chr1	149860078	149860819
chr1	149860819	149861131	HIST2H4B_1	CDS	protein_coding	chr1	149860819	149861131
chr1	150719093	150719293	HORMAD1_intron_13	intron	protein_coding	chr1	150717283	150719471
chr1	155213202	155213235	MTX1_intron_6	intron	protein_coding	chr1	155212771	155213235
chr1	155213236	155213391	MTX1_8	CDS	protein_coding	chr1	155213236	155213391
chr1	155213392	155213482	MTX1_intron_7	intron	protein_coding	chr1	155213392	155213482
chr1	155213483	155213698	MTX1_9	CDS	protein_coding	chr1	155213483	155213698
chr1	155213825	155214473	GBAP1_1	exon	transcribed_unprocessed_pseudogene	chr1	155213824	155214473
chr1	155214474	155214531	GBAP1_intron_1	intron	transcribed_unprocessed_pseudogene	chr1	155214474	155214566
chr1	155217169	155217238	GBAP1_intron_6	intron	transcribed_unprocessed_pseudogene	chr1	155217030	155217238
chr1	155233829	155233862	MTX1P1_intron_5	intron	unprocessed_pseudogene	chr1	155233397	155233862
chr1	155233863	155234018	MTX1P1_6	exon	unprocessed_pseudogene	chr1	155233863	155234018
chr1	155234019	155234109	MTX1P1_intron_6	intron	unprocessed_pseudogene	chr1	155234019	155234109
chr1	155234110	155234325	MTX1P1_7	exon	unprocessed_pseudogene	chr1	155234110	155234325
chr1	155234452	155234994	GBA_UTR_1	three_prime_UTR	protein_coding	chr1	155234452	155234994
chr1	155234994	155235100	GBA_1	CDS	protein_coding	chr1	155234994	155235100
chr1	155235101	155235158	GBA_intron_1	intron	protein_coding	chr1	155235101	155235193
chr1	155238446	155238515	GBA_intron_6	intron	protein_coding	chr1	155238307	155238515
chr1	156558751	156559118	IQGAP3_intron_27	intron	protein_coding	chr1	156556694	156560932
chr1	161448297	161448351	AL592295.3_intron_4	intron	lincRNA	chr1	161428020	161470468
chr1	161455678	161455732	AL592295.3_intron_4	intron	lincRNA	chr1	161428020	161470468
chr1	161463088	161463142	AL592295.3_intron_4	intron	lincRNA	chr1	161428020	161470468
chr1	161469333	161470468	AL592295.3_intron_4	intron	lincRNA	chr1	161428020	161470468
chr1	161470469	161470523	AL592295.3_5	exon	lincRNA	chr1	161470469	161470523
chr1	161581343	161581437	FCGR2C_UTR_1	five_prime_UTR	polymorphic_pseudogene	chr1	161581339	161581437
chr1	161581437	161581524	FCGR2C_1	exon	polymorphic_pseudogene	chr1	161581437	161581549
chr1	161583784	161583814	FCGR2C_4	exon	polymorphic_pseudogene	chr1	161583720	161583814
chr1	161583815	161585167	FCGR2C_intron_4	intron	polymorphic_pseudogene	chr1	161583815	161588420
chr1	161588326	161588420	FCGR2C_intron_4	intron	polymorphic_pseudogene	chr1	161583815	161588420
chr1	161588443	161588727	FCGR2C_intron_5	intron	polymorphic_pseudogene	chr1	161588443	161589560
chr1	161663147	161663241	FCGR2B_UTR_1	five_prime_UTR	protein_coding	chr1	161663147	161663241
chr1	161663241	161663328	FCGR2B_1	CDS	protein_coding	chr1	161663241	161663353
chr1	161665588	161665618	FCGR2B_intron_1	intron	protein_coding	chr1	161663354	161670250
chr1	161665619	161666971	FCGR2B_intron_1	intron	protein_coding	chr1	161663354	161670250
chr1	161670156	161670250	FCGR2B_intron_1	intron	protein_coding	chr1	161663354	161670250
chr1	161670273	161670557	FCGR2B_intron_2	intron	protein_coding	chr1	161670273	161671390
chr1	178316121	178316294	RASAL2_intron_3	intron	protein_coding	chr1	178300119	178341469
chr1	178842144	178842333	RALGPS2_intron_8	intron	protein_coding	chr1	178833551	178877496
chr1	180700246	180700611	XPR1_intron_2	intron	protein_coding	chr1	180682412	180787751
chr1	180870903	180871273	XPR1_intron_12	intron	protein_coding	chr1	180863875	180873801
chr1	180871986	180872089	XPR1_intron_12	intron	protein_coding	chr1	180863875	180873801
chr1	187344845	187345196	ERVMER61-1_intron_13	intron	lincRNA	chr1	187330506	187359713
chr1	187346344	187347110	ERVMER61-1_intron_13	intron	lincRNA	chr1	187330506	187359713
chr1	187601399	187601471	ERVMER61-1_intron_20	intron	lincRNA	chr1	187571197	187641224
chr1	193719871	193720060	AL357793.1_intron_1	intron	lincRNA	chr1	193679006	193725599
chr1	193720088	193720211	AL357793.1_intron_1	intron	lincRNA	chr1	193679006	193725599
chr1	197532187	197532213	DENND1B_intron_3	intron	protein_coding	chr1	197512954	197539962
chr1	197532682	197532719	DENND1B_intron_3	intron	protein_coding	chr1	197512954	197539962
chr1	197533232	197533962	DENND1B_intron_3	intron	protein_coding	chr1	197512954	197539962
chr1	197534076	197534103	DENND1B_intron_3	intron	protein_coding	chr1	197512954	197539962
chr1	197708559	197708782	DENND1B_intron_20	intron	protein_coding	chr1	197674170	197715029
chr1	199024850	199025108	LINC01221_intron_1	intron	lincRNA	chr1	199016466	199041554
chr1	200914918	200915157	INAVA_UTR_4	three_prime_UTR	protein_coding	chr1	200913629	200915735
chr1	206192267	206192437	FAM72A_intron_1	intron	protein_coding	chr1	206187374	206195750
chr1	206195110	206195411	FAM72A_intron_1	intron	protein_coding	chr1	206187374	206195750
chr1	206202400	206202662	FAM72A_UTR_4	five_prime_UTR	protein_coding	chr1	206202025	206202873
chr1	206223404	206223825	SRGAP2_intron_3	intron	protein_coding	chr1	206214841	206303279
chr1	206233852	206233932	SRGAP2_intron_3	intron	protein_coding	chr1	206214841	206303279
chr1	206238087	206238367	SRGAP2_intron_3	intron	protein_coding	chr1	206214841	206303279
chr1	206245946	206246687	SRGAP2_intron_3	intron	protein_coding	chr1	206214841	206303279
chr1	206264779	206265344	SRGAP2_intron_3	intron	protein_coding	chr1	206214841	206303279
chr1	206270983	206271764	SRGAP2_intron_3	intron	protein_coding	chr1	206214841	206303279
chr1	206317099	206317266	SRGAP2_intron_4	intron	protein_coding	chr1	206303474	206342844
chr1	206329143	206329178	SRGAP2_intron_4	intron	protein_coding	chr1	206303474	206342844
chr1	206379552	206379886	SRGAP2_intron_5	intron	protein_coding	chr1	206343009	206384012
chr1	206381647	206381862	SRGAP2_intron_5	intron	protein_coding	chr1	206343009	206384012
chr1	206387729	206387789	SRGAP2_intron_6	intron	protein_coding	chr1	206384077	206392687
chr1	206405184	206405247	SRGAP2_intron_9	intron	protein_coding	chr1	206401646	206405247
chr1	206405248	206405350	SRGAP2_7	CDS	protein_coding	chr1	206405248	206405350
chr1	206405351	206405856	SRGAP2_intron_10	intron	protein_coding	chr1	206405351	206406375
chr1	207527243	207528714	CR1_intron_7	intron	protein_coding	chr1	207527124	207528714
chr1	207528715	207528801	CR1_8	CDS	protein_coding	chr1	207528715	207528801
chr1	207528802	207532178	CR1_intron_8	intron	protein_coding	chr1	207528802	207532178
chr1	207532179	207532398	CR1_9	CDS	protein_coding	chr1	207532179	207532398
chr1	207532399	207533407	CR1_intron_9	intron	protein_coding	chr1	207532399	207533407
chr1	207533408	207533588	CR1_10	CDS	protein_coding	chr1	207533408	207533588
chr1	207533589	207534118	CR1_intron_10	intron	protein_coding	chr1	207533589	207534195
chr1	207538435	207539979	CR1_intron_11	intron	protein_coding	chr1	207534297	207539979
chr1	207534955	207537755	CR1_intron_11	intron	protein_coding	chr1	207534297	207539979
chr1	207539980	207540066	CR1_12	CDS	protein_coding	chr1	207539980	207540066
chr1	207540067	207542180	CR1_intron_12	intron	protein_coding	chr1	207540067	207542180
chr1	207542181	207542284	CR1_13	CDS	protein_coding	chr1	207542181	207542580
chr1	207543156	207543838	CR1_intron_13	intron	protein_coding	chr1	207542581	207545306
chr1	207545798	207547269	CR1_intron_15	intron	protein_coding	chr1	207545679	207547269
chr1	207547270	207547356	CR1_16	CDS	protein_coding	chr1	207547270	207547356
chr1	207547357	207550733	CR1_intron_16	intron	protein_coding	chr1	207547357	207550733
chr1	207550734	207550953	CR1_17	CDS	protein_coding	chr1	207550734	207550953
chr1	207550954	207551962	CR1_intron_17	intron	protein_coding	chr1	207550954	207551962
chr1	207551963	207552143	CR1_18	CDS	protein_coding	chr1	207551963	207552143
chr1	207552144	207552207	CR1_intron_18	intron	protein_coding	chr1	207552144	207552750
chr1	207554711	207556310	CR1_intron_19	intron	protein_coding	chr1	207552852	207558536
chr1	207556992	207558536	CR1_intron_19	intron	protein_coding	chr1	207552852	207558536
chr1	207558537	207558623	CR1_20	CDS	protein_coding	chr1	207558537	207558623
chr1	207558624	207560737	CR1_intron_20	intron	protein_coding	chr1	207558624	207560737
chr1	207560738	207560841	CR1_21	CDS	protein_coding	chr1	207560738	207561137
chr1	207561713	207562395	CR1_intron_21	intron	protein_coding	chr1	207561138	207563862
chr1	207568559	207569057	CR1_intron_25	intron	protein_coding	chr1	207568043	207569057
chr1	207569058	207569238	CR1_26	CDS	protein_coding	chr1	207569058	207569238
chr1	207569239	207569768	CR1_intron_26	intron	protein_coding	chr1	207569239	207569845
chr1	207570605	207571946	CR1_intron_27	intron	protein_coding	chr1	207569947	207575593
chr1	228384474	228384523	AL670729.3_intron_1	intron	lincRNA	chr1	228384460	228384787
chr1	228610268	228610386	RNA5S1_1	exon	rRNA	chr1	228610268	228610386
chr1	228612509	228612627	RNA5S2_1	exon	rRNA	chr1	228612509	228612627
chr1	228614750	228614868	RNA5S3_1	exon	rRNA	chr1	228614750	228614868
chr1	228616991	228617109	RNA5S4_1	exon	rRNA	chr1	228616991	228617109
chr1	228619232	228619350	RNA5S5_1	exon	rRNA	chr1	228619232	228619350
chr1	228621476	228621565	RNA5S6_1	exon	rRNA	chr1	228621447	228621565
chr1	228623667	228623785	RNA5S7_1	exon	rRNA	chr1	228623667	228623785
chr1	228625909	228626027	RNA5S8_1	exon	rRNA	chr1	228625909	228626027
chr1	228630390	228630508	RNA5S10_1	exon	rRNA	chr1	228630390	228630508
chr1	228632631	228632720	RNA5S11_1	exon	rRNA	chr1	228632631	228632749
chr1	228634871	228634984	RNA5S12_1	exon	rRNA	chr1	228634871	228634989
chr1	228637096	228637214	RNA5S13_1	exon	rRNA	chr1	228637096	228637214
chr1	228639337	228639455	RNA5S14_1	exon	rRNA	chr1	228639337	228639455
chr1	228641568	228641686	RNA5S15_1	exon	rRNA	chr1	228641568	228641686
chr1	228643809	228643927	RNA5S16_1	exon	rRNA	chr1	228643809	228643927
chr1	228646040	228646158	RNA5S17_1	exon	rRNA	chr1	228646040	228646158
chr1	237078209	237078334	RYR2_intron_1	intron	protein_coding	chr1	237042570	237270495
chr1	243033058	243033267	SEPT14P21_intron_2	intron	transcribed_unprocessed_pseudogene	chr1	243031377	243038912
chr1	243034020	243034181	SEPT14P21_intron_2	intron	transcribed_unprocessed_pseudogene	chr1	243031377	243038912
chr1	243036489	243036608	SEPT14P21_intron_2	intron	transcribed_unprocessed_pseudogene	chr1	243031377	243038912
chr1	243040651	243040871	SEPT14P21_intron_3	intron	transcribed_unprocessed_pseudogene	chr1	243039493	243047696
chr1	243045702	243046471	SEPT14P21_intron_3	intron	transcribed_unprocessed_pseudogene	chr1	243039493	243047696
chr1	243046844	243046903	SEPT14P21_intron_3	intron	transcribed_unprocessed_pseudogene	chr1	243039493	243047696
chr1	243057899	243057980	LINC01347_intron_2	intron	transcribed_unprocessed_pseudogene	chr1	243057422	243059476
chr1	243058727	243059237	LINC01347_intron_2	intron	transcribed_unprocessed_pseudogene	chr1	243057422	243059476
chr1	243066205	243066241	LINC01347_5	exon	transcribed_unprocessed_pseudogene	chr1	243066072	243066241
chr1	243066242	243066542	LINC01347_intron_5	intron	transcribed_unprocessed_pseudogene	chr1	243066242	243067089
chr1	243070050	243070216	LINC01347_intron_8	intron	transcribed_unprocessed_pseudogene	chr1	243069705	243078986
chr1	243071785	243071852	LINC01347_intron_8	intron	transcribed_unprocessed_pseudogene	chr1	243069705	243078986
chr1	243075210	243075308	LINC01347_intron_8	intron	transcribed_unprocessed_pseudogene	chr1	243069705	243078986
chr1	243081155	243081258	LINC01347_intron_9	intron	transcribed_unprocessed_pseudogene	chr1	243079053	243081888
chr1	243082647	243082688	LINC01347_intron_10	intron	transcribed_unprocessed_pseudogene	chr1	243082126	243087708
chr1	243083689	243083793	LINC01347_intron_10	intron	transcribed_unprocessed_pseudogene	chr1	243082126	243087708
chr1	243086234	243086395	LINC01347_intron_10	intron	transcribed_unprocessed_pseudogene	chr1	243082126	243087708
chr1	243090117	243090210	LINC01347_intron_12	intron	transcribed_unprocessed_pseudogene	chr1	243089380	243091529
chr1	243093235	243093478	LINC01347_intron_15	intron	transcribed_unprocessed_pseudogene	chr1	243092696	243095989
chr1	243097189	243097299	LINC01347_17	exon	transcribed_unprocessed_pseudogene	chr1	243097189	243097299
chr1	243097300	243097339	LINC01347_intron_17	intron	transcribed_unprocessed_pseudogene	chr1	243097300	243101384
chr1	247126564	247126594	ZNF124_intron_1	intron	protein_coding	chr1	247123872	247138143
chr1	247126595	247127279	ZNF124_intron_1	intron	protein_coding	chr1	247123872	247138143
chr1	247171162	247171846	ZNF124_intron_5	intron	protein_coding	chr1	247159814	247171846
chr1	247171847	247171877	ZNF124_6	CDS	protein_coding	chr1	247171847	247171877
chr1	248448568	248448628	OR2T2_intron_2	intron	protein_coding	chr1	248446812	248449192
chr1	248451035	248451352	OR2T2_intron_3	intron	protein_coding	chr1	248449393	248452774
chr1	248452066	248452250	OR2T2_intron_3	intron	protein_coding	chr1	248449393	248452774
chr1	248454189	248454728	OR2T2_UTR_5	three_prime_UTR	protein_coding	chr1	248453772	248455725
chr1	248455467	248455524	OR2T2_UTR_5	three_prime_UTR	protein_coding	chr1	248453772	248455725
chr1	248488934	248489746	OR2T5_UTR_1	three_prime_UTR	protein_coding	chr1	248488589	248491113
chr1	248558333	248558543	OR2T29_UTR_1	three_prime_UTR	protein_coding	chr1	248556912	248558543
chr1	248558543	248559145	OR2T29_1	CDS	protein_coding	chr1	248558543	248559491
chr1	248636534	248636591	OR2T35_UTR_1	three_prime_UTR	protein_coding	chr1	248636356	248638286
chr1	248637330	248637869	OR2T35_UTR_1	three_prime_UTR	protein_coding	chr1	248636356	248638286
chr1	248639807	248639991	OR2T35_intron_1	intron	protein_coding	chr1	248639281	248645245
chr1	248640705	248641022	OR2T35_intron_1	intron	protein_coding	chr1	248639281	248645245
chr1	248643429	248643489	OR2T35_intron_1	intron	protein_coding	chr1	248639281	248645245
chr10	15324	15606	AC215217.1_intron_2	intron	lincRNA	chr10	14605	16500
chr10	44951	44992	AL713922.1_2	exon	unprocessed_pseudogene	chr10	44951	45204
chr10	5246343	5246913	AL355303.1_intron_1	intron	lincRNA	chr10	5234594	5262963
chr10	5248410	5248713	AL355303.1_intron_1	intron	lincRNA	chr10	5234594	5262963
chr10	5250147	5251031	AL355303.1_intron_1	intron	lincRNA	chr10	5234594	5262963
chr10	19108388	19108417	MALRD1_intron_5	intron	protein_coding	chr10	19104076	19123490
chr10	37163469	37163505	ANKRD30A_intron_17	intron	protein_coding	chr10	37162849	37165092
chr10	37168152	37169528	ANKRD30A_intron_19	intron	protein_coding	chr10	37166696	37169528
chr10	37169559	37169650	ANKRD30A_intron_20	intron	protein_coding	chr10	37169559	37169650
chr10	37169651	37169724	ANKRD30A_21	CDS	protein_coding	chr10	37169651	37169724
chr10	37169725	37170709	ANKRD30A_intron_21	intron	protein_coding	chr10	37169725	37173710
chr10	37173489	37173710	ANKRD30A_intron_21	intron	protein_coding	chr10	37169725	37173710
chr10	37173741	37173837	ANKRD30A_intron_22	intron	protein_coding	chr10	37173741	37173837
chr10	37173838	37173911	ANKRD30A_23	CDS	protein_coding	chr10	37173838	37173911
chr10	37173912	37176155	ANKRD30A_intron_23	intron	protein_coding	chr10	37173912	37176155
chr10	37176156	37176218	ANKRD30A_24	CDS	protein_coding	chr10	37176156	37176218
chr10	37176219	37176863	ANKRD30A_intron_24	intron	protein_coding	chr10	37176219	37177664
chr10	37179944	37181320	ANKRD30A_intron_25	intron	protein_coding	chr10	37177757	37181320
chr10	37181351	37181442	ANKRD30A_intron_26	intron	protein_coding	chr10	37181351	37181442
chr10	37181443	37181516	ANKRD30A_27	CDS	protein_coding	chr10	37181443	37181516
chr10	37181517	37182501	ANKRD30A_intron_27	intron	protein_coding	chr10	37181517	37185511
chr10	37185290	37185511	ANKRD30A_intron_27	intron	protein_coding	chr10	37181517	37185511
chr10	37185542	37185638	ANKRD30A_intron_28	intron	protein_coding	chr10	37185542	37185638
chr10	37185639	37185712	ANKRD30A_29	CDS	protein_coding	chr10	37185639	37185712
chr10	37185713	37187956	ANKRD30A_intron_29	intron	protein_coding	chr10	37185713	37187956
chr10	37187957	37188019	ANKRD30A_30	CDS	protein_coding	chr10	37187957	37188019
chr10	37188020	37188664	ANKRD30A_intron_30	intron	protein_coding	chr10	37188020	37189465
chr10	42185533	42185608	IGKV1OR10-1_2	exon	IG_V_pseudogene	chr10	42185493	42185791
chr10	42280125	42280503	PABPC1P8_1	exon	processed_pseudogene	chr10	42279734	42281819
chr10	42280909	42281031	PABPC1P8_1	exon	processed_pseudogene	chr10	42279734	42281819
chr10	45774305	45774469	WASHC2C_intron_21	intron	protein_coding	chr10	45773359	45777271
chr10	45777890	45778253	WASHC2C_intron_22	intron	protein_coding	chr10	45777426	45778951
chr10	45902604	45903959	PARGP1_intron_7	intron	transcribed_unprocessed_pseudogene	chr10	45900427	45910547
chr10	45906061	45906428	PARGP1_intron_7	intron	transcribed_unprocessed_pseudogene	chr10	45900427	45910547
chr10	46121708	46121868	AGAP7P_intron_4	intron	unprocessed_pseudogene	chr10	46115330	46123168
chr10	46121885	46122001	AGAP7P_intron_4	intron	unprocessed_pseudogene	chr10	46115330	46123168
chr10	46349206	46349365	AGAP14P_intron_4	intron	unprocessed_pseudogene	chr10	46342941	46350516
chr10	46379650	46379883	ANXA8L1_intron_1	intron	protein_coding	chr10	46375873	46379883
chr10	46379884	46379975	ANXA8L1_2	CDS	protein_coding	chr10	46379884	46379975
chr10	46379976	46380998	ANXA8L1_intron_2	intron	protein_coding	chr10	46379976	46381030
chr10	46381976	46382007	ANXA8L1_intron_3	intron	protein_coding	chr10	46381241	46382577
chr10	46383692	46383946	ANXA8L1_intron_5	intron	protein_coding	chr10	46383547	46384204
chr10	46385938	46386717	ANXA8L1_intron_9	intron	protein_coding	chr10	46385808	46387584
chr10	46387585	46387644	ANXA8L1_10	CDS	protein_coding	chr10	46387585	46387644
chr10	46387645	46388391	ANXA8L1_intron_10	intron	protein_coding	chr10	46387645	46388391
chr10	46461405	46461467	NPY4R_UTR_1	three_prime_UTR	protein_coding	chr10	46461099	46461507
chr10	46464708	46465532	NPY4R_intron_2	intron	protein_coding	chr10	46463886	46465676
chr10	46582984	46583496	SYT15_intron_4	intron	protein_coding	chr10	46582192	46583730
chr10	46587052	46587503	SYT15_intron_7	intron	protein_coding	chr10	46585778	46587503
chr10	46587504	46587647	SYT15_9	CDS	protein_coding	chr10	46587504	46587647
chr10	46587647	46587828	SYT15_UTR_3	three_prime_UTR	protein_coding	chr10	46587647	46592062
chr10	46589174	46590243	SYT15_UTR_3	three_prime_UTR	protein_coding	chr10	46587647	46592062
chr10	46610680	46611009	AL356056.1_intron_5	intron	lincRNA	chr10	46609256	46611119
chr10	46611236	46611699	AL356056.1_6	exon	lincRNA	chr10	46611120	46612154
chr10	46610680	46611009	FAM35BP_1	exon	transcribed_unprocessed_pseudogene	chr10	46610474	46611449
chr10	46611236	46611449	FAM35BP_1	exon	transcribed_unprocessed_pseudogene	chr10	46610474	46611449
chr10	46611450	46611699	FAM35BP_intron_1	intron	transcribed_unprocessed_pseudogene	chr10	46611450	46614728
chr10	46613272	46613781	FAM35BP_intron_1	intron	transcribed_unprocessed_pseudogene	chr10	46611450	46614728
chr10	46622795	46623049	FAM35BP_intron_3	intron	transcribed_unprocessed_pseudogene	chr10	46621835	46625805
chr10	46624529	46624704	FAM35BP_intron_3	intron	transcribed_unprocessed_pseudogene	chr10	46621835	46625805
chr10	46626527	46626918	FAM35BP_intron_4	intron	transcribed_unprocessed_pseudogene	chr10	46626014	46630951
chr10	46627734	46628226	FAM35BP_intron_4	intron	transcribed_unprocessed_pseudogene	chr10	46626014	46630951
chr10	46629028	46629650	FAM35BP_intron_4	intron	transcribed_unprocessed_pseudogene	chr10	46626014	46630951
chr10	46649246	46649588	FAM35BP_intron_8	intron	transcribed_unprocessed_pseudogene	chr10	46645284	46650445
chr10	46649246	46649276	RN7SL248P_1	exon	misc_RNA	chr10	46648948	46649276
chr10	46828109	46828398	AGAP13P_intron_3	intron	unprocessed_pseudogene	chr10	46822213	46832439
chr10	46942162	46942553	PTPN20_intron_5	intron	protein_coding	chr10	46940718	46943916
chr10	46943437	46943773	PTPN20_intron_5	intron	protein_coding	chr10	46940718	46943916
chr10	46946131	46946195	PTPN20_intron_6	intron	protein_coding	chr10	46944016	46946561
chr10	46958019	46958439	PTPN20_intron_7	intron	protein_coding	chr10	46946676	46964984
chr10	46961179	46963155	PTPN20_intron_7	intron	protein_coding	chr10	46946676	46964984
chr10	46964948	46964984	PTPN20_intron_7	intron	protein_coding	chr10	46946676	46964984
chr10	46964985	46965137	PTPN20_2	CDS	protein_coding	chr10	46964985	46965137
chr10	46965138	46965770	PTPN20_intron_8	intron	protein_coding	chr10	46965138	46967955
chr10	46969259	46970204	PTPN20_intron_9	intron	protein_coding	chr10	46968048	46984228
chr10	46977908	46978177	PTPN20_intron_9	intron	protein_coding	chr10	46968048	46984228
chr10	46980513	46980569	PTPN20_intron_9	intron	protein_coding	chr10	46968048	46984228
chr10	46972753	46973524	PTPN20_intron_9	intron	protein_coding	chr10	46968048	46984228
chr10	46986816	46987338	PTPN20_intron_10	intron	protein_coding	chr10	46984565	46987338
chr10	46987339	46987552	PTPN20_5	CDS	protein_coding	chr10	46987339	46987555
chr10	47471385	47472131	ANXA8_intron_3	intron	protein_coding	chr10	47471385	47472131
chr10	47472132	47472191	ANXA8_4	CDS	protein_coding	chr10	47472132	47472191
chr10	47472192	47472215	ANXA8_intron_4	intron	protein_coding	chr10	47472192	47473968
chr10	47473059	47473838	ANXA8_intron_4	intron	protein_coding	chr10	47472192	47473968
chr10	47475831	47476085	ANXA8_intron_8	intron	protein_coding	chr10	47475573	47476230
chr10	47477765	47477796	ANXA8_intron_10	intron	protein_coding	chr10	47477195	47478531
chr10	47478774	47479796	ANXA8_intron_11	intron	protein_coding	chr10	47478742	47479796
chr10	47479797	47479888	ANXA8_12	CDS	protein_coding	chr10	47479797	47479888
chr10	47479889	47480122	ANXA8_intron_12	intron	protein_coding	chr10	47479889	47483911
chr10	47514737	47515311	AGAP9_intron_4	intron	protein_coding	chr10	47510272	47517821
chr10	47517913	47518065	AGAP9_intron_5	intron	protein_coding	chr10	47517858	47520497
chr10	47519830	47520113	AGAP9_intron_5	intron	protein_coding	chr10	47517858	47520497
chr10	47532352	47532467	RNA5SP312_1	exon	rRNA	chr10	47532352	47532467
chr10	47692137	47692365	FAM35DP_intron_1	intron	unprocessed_pseudogene	chr10	47691230	47696401
chr10	47712015	47712637	FAM35DP_intron_4	intron	unprocessed_pseudogene	chr10	47710717	47715649
chr10	47713439	47713931	FAM35DP_intron_4	intron	unprocessed_pseudogene	chr10	47710717	47715649
chr10	47714746	47715137	FAM35DP_intron_4	intron	unprocessed_pseudogene	chr10	47710717	47715649
chr10	47716960	47717135	FAM35DP_intron_5	intron	unprocessed_pseudogene	chr10	47715858	47719831
chr10	47718618	47718872	FAM35DP_intron_5	intron	unprocessed_pseudogene	chr10	47715858	47719831
chr10	47727904	47728413	FAM35DP_intron_7	intron	unprocessed_pseudogene	chr10	47726957	47730235
chr10	47751577	47752646	FO681492.1_UTR_1	three_prime_UTR	protein_coding	chr10	47750864	47754171
chr10	47753990	47754171	FO681492.1_UTR_1	three_prime_UTR	protein_coding	chr10	47750864	47754171
chr10	47754171	47754314	FO681492.1_1	CDS	protein_coding	chr10	47754171	47754314
chr10	47754315	47754766	FO681492.1_intron_1	intron	protein_coding	chr10	47754315	47756041
chr10	47758326	47758838	FO681492.1_intron_4	intron	protein_coding	chr10	47758092	47759630
chr10	47918821	47919927	AC245041.2_intron_1	intron	lincRNA	chr10	47908187	47934343
chr10	47923155	47923525	AC245041.2_intron_1	intron	lincRNA	chr10	47908187	47934343
chr10	47918821	47918942	NPY4R2_UTR_1	five_prime_UTR	protein_coding	chr10	47918739	47918942
chr10	47918943	47919927	NPY4R2_intron_1	intron	protein_coding	chr10	47918943	47920736
chr10	47923155	47923524	NPY4R2_UTR_4	three_prime_UTR	protein_coding	chr10	47923115	47923524
chr10	48022832	48023406	AGAP12P_intron_4	intron	transcribed_unprocessed_pseudogene	chr10	48018369	48025895
chr10	48025987	48026139	AGAP12P_intron_5	intron	transcribed_unprocessed_pseudogene	chr10	48025932	48028570
chr10	48027903	48028186	AGAP12P_intron_5	intron	transcribed_unprocessed_pseudogene	chr10	48025932	48028570
chr10	48040462	48040577	RNA5SP315_1	exon	rRNA	chr10	48040462	48040577
chr10	48064308	48064521	PTPN20CP_1	exon	unprocessed_pseudogene	chr10	48064308	48064521
chr10	48064522	48065044	PTPN20CP_intron_1	intron	unprocessed_pseudogene	chr10	48064522	48083802
chr10	48071286	48071342	PTPN20CP_intron_1	intron	unprocessed_pseudogene	chr10	48064522	48083802
chr10	48073678	48073947	PTPN20CP_intron_1	intron	unprocessed_pseudogene	chr10	48064522	48083802
chr10	48078325	48079096	PTPN20CP_intron_1	intron	unprocessed_pseudogene	chr10	48064522	48083802
chr10	48081646	48082591	PTPN20CP_intron_1	intron	unprocessed_pseudogene	chr10	48064522	48083802
chr10	48086080	48086712	PTPN20CP_intron_2	intron	unprocessed_pseudogene	chr10	48083895	48086712
chr10	48086713	48086865	PTPN20CP_3	exon	unprocessed_pseudogene	chr10	48086713	48086865
chr10	48086866	48086902	PTPN20CP_intron_3	intron	unprocessed_pseudogene	chr10	48086866	48105155
chr10	48088695	48090671	PTPN20CP_intron_3	intron	unprocessed_pseudogene	chr10	48086866	48105155
chr10	48093408	48093828	PTPN20CP_intron_3	intron	unprocessed_pseudogene	chr10	48086866	48105155
chr10	48105636	48105700	PTPN20CP_intron_4	intron	unprocessed_pseudogene	chr10	48105270	48107815
chr10	48108058	48108394	PTPN20CP_intron_5	intron	unprocessed_pseudogene	chr10	48107915	48111116
chr10	48109278	48109669	PTPN20CP_intron_5	intron	unprocessed_pseudogene	chr10	48107915	48111116
chr10	49875192	49875559	PARG_intron_9	intron	protein_coding	chr10	49869556	49879671
chr10	49871735	49873090	PARG_intron_9	intron	protein_coding	chr10	49869556	49879671
chr10	50000365	50000687	AGAP6_intron_7	intron	protein_coding	chr10	49994430	50001994
chr10	50114934	50115098	WASHC2A_intron_22	intron	protein_coding	chr10	50113998	50117904
chr10	50118524	50118887	WASHC2A_intron_23	intron	protein_coding	chr10	50118059	50119585
chr10	50189603	50189996	ASAH2_intron_2	intron	protein_coding	chr10	50189588	50192651
chr10	50191132	50191899	ASAH2_intron_2	intron	protein_coding	chr10	50189588	50192651
chr10	50750155	50750922	ASAH2B_intron_4	intron	protein_coding	chr10	50749403	50752466
chr10	50752058	50752451	ASAH2B_intron_4	intron	protein_coding	chr10	50749403	50752466
chr10	73683945	73684095	AGAP5_intron_4	intron	protein_coding	chr10	73682795	73692041
chr10	79703256	79703657	NUTM2B_UTR_1	five_prime_UTR	protein_coding	chr10	79703227	79703810
chr10	79708054	79708235	NUTM2B_intron_2	intron	protein_coding	chr10	79706742	79708697
chr10	79713939	79714166	NUTM2B_UTR_3	three_prime_UTR	protein_coding	chr10	79712932	79714681
chr10	79841404	79841740	NUTM2E_UTR_1	five_prime_UTR	protein_coding	chr10	79841358	79841740
chr10	79845990	79846366	NUTM2E_intron_2	intron	protein_coding	chr10	79844873	79846828
chr10	82478245	82478272	NRG3_intron_5	intron	protein_coding	chr10	82358869	82738574
chr10	87225477	87225830	NUTM2A_UTR_1	five_prime_UTR	protein_coding	chr10	87225448	87225830
chr10	87225830	87225878	NUTM2A_1	CDS	protein_coding	chr10	87225830	87226212
chr10	87230080	87230290	NUTM2A_intron_2	intron	protein_coding	chr10	87228963	87230918
chr10	87236162	87236389	NUTM2A_UTR_3	three_prime_UTR	protein_coding	chr10	87235155	87236908
chr10	97275432	97275472	AL359385.1_intron_1	intron	processed_pseudogene	chr10	97275108	97277637
chr10	97277092	97277587	AL359385.1_intron_1	intron	processed_pseudogene	chr10	97275108	97277637
chr10	98784056	98784759	HPSE2_intron_10	intron	protein_coding	chr10	98744072	99144236
chr10	98786056	98787840	HPSE2_intron_10	intron	protein_coding	chr10	98744072	99144236
chr10	99837552	99837722	ABCC2_intron_25	intron	protein_coding	chr10	99836291	99841965
chr10	112398144	112398196	ACSL5_intron_4	intron	protein_coding	chr10	112395103	112398899
chr10	122581967	122582598	DMBT1_intron_12	intron	protein_coding	chr10	122581826	122582598
chr10	122582599	122582923	DMBT1_13	CDS	protein_coding	chr10	122582599	122582923
chr10	122582924	122584160	DMBT1_intron_13	intron	protein_coding	chr10	122582924	122584320
chr10	122594670	122595301	DMBT1_intron_22	intron	protein_coding	chr10	122594529	122595301
chr10	122595302	122595626	DMBT1_23	CDS	protein_coding	chr10	122595302	122595626
chr10	122595627	122596863	DMBT1_intron_23	intron	protein_coding	chr10	122595627	122597023
chr10	122603181	122605048	DMBT1_intron_30	intron	protein_coding	chr10	122603130	122605048
chr10	122605049	122605082	DMBT1_31	CDS	protein_coding	chr10	122605049	122605082
chr10	122605083	122605854	DMBT1_intron_31	intron	protein_coding	chr10	122605083	122605854
chr10	122605855	122606179	DMBT1_32	CDS	protein_coding	chr10	122605855	122606179
chr10	122606180	122607157	DMBT1_intron_32	intron	protein_coding	chr10	122606180	122607157
chr10	122607158	122607188	DMBT1_33	CDS	protein_coding	chr10	122607158	122607188
chr10	122607189	122609107	DMBT1_intron_33	intron	protein_coding	chr10	122607189	122609107
chr10	122609108	122609141	DMBT1_34	CDS	protein_coding	chr10	122609108	122609141
chr10	122609142	122609913	DMBT1_intron_34	intron	protein_coding	chr10	122609142	122609913
chr10	122609914	122610238	DMBT1_35	CDS	protein_coding	chr10	122609914	122610238
chr10	122610239	122611216	DMBT1_intron_35	intron	protein_coding	chr10	122610239	122611216
chr10	122611217	122611247	DMBT1_36	CDS	protein_coding	chr10	122611217	122611247
chr10	122611248	122613166	DMBT1_intron_36	intron	protein_coding	chr10	122611248	122613166
chr10	122613167	122613200	DMBT1_37	CDS	protein_coding	chr10	122613167	122613200
chr10	122613201	122613972	DMBT1_intron_37	intron	protein_coding	chr10	122613201	122613972
chr10	122613973	122614297	DMBT1_38	CDS	protein_coding	chr10	122613973	122614297
chr10	122614298	122615275	DMBT1_intron_38	intron	protein_coding	chr10	122614298	122615275
chr10	122615276	122615306	DMBT1_39	CDS	protein_coding	chr10	122615276	122615306
chr10	122615307	122616694	DMBT1_intron_39	intron	protein_coding	chr10	122615307	122617226
chr10	133664653	133665106	DUX4L28_1	exon	unprocessed_pseudogene	chr10	133664429	133665106
chr10	133667151	133668419	DUX4L25_1	exon	unprocessed_pseudogene	chr10	133667151	133668419
chr10	133670450	133671718	DUX4L24_1	exon	unprocessed_pseudogene	chr10	133670450	133671718
chr10	133673749	133675017	DUX4L23_1	exon	unprocessed_pseudogene	chr10	133673749	133675017
chr10	133677059	133678327	DUX4L22_1	exon	unprocessed_pseudogene	chr10	133677059	133678327
chr10	133680369	133681637	DUX4L21_1	exon	unprocessed_pseudogene	chr10	133680369	133681637
chr10	133683668	133684936	DUX4L20_1	exon	unprocessed_pseudogene	chr10	133683668	133684936
chr10	133740608	133741284	DUX4L29_1	exon	unprocessed_pseudogene	chr10	133740606	133741284
chr10	133743332	133744598	DUX4L10_1	exon	unprocessed_pseudogene	chr10	133743332	133744598
chr10	133746641	133747907	DUX4L11_1	exon	unprocessed_pseudogene	chr10	133746641	133747907
chr10	133749950	133751216	DUX4L12_1	exon	unprocessed_pseudogene	chr10	133749950	133751216
chr10	133753250	133754516	DUX4L13_1	exon	unprocessed_pseudogene	chr10	133753250	133754516
chr10	133756559	133757825	DUX4L14_1	exon	unprocessed_pseudogene	chr10	133756559	133757825
chr10	133759859	133761125	DUX4L15_1	exon	unprocessed_pseudogene	chr10	133759859	133761125
chr10	133778246	133778699	RPL23AP60_1	exon	processed_pseudogene	chr10	133778246	133778699
chr10	133778258	133778498	BX322534.1_1	exon	processed_pseudogene	chr10	133778258	133778498
chr11	75781	76143	WBP1LP10_1	exon	unprocessed_pseudogene	chr11	75780	76143
chr11	86649	86684	OR4F2P_1	exon	unprocessed_pseudogene	chr11	86649	87586
chr11	113888	114495	AC069287.1_intron_2	intron	lincRNA	chr11	113175	121256
chr11	117915	118870	AC069287.1_intron_2	intron	lincRNA	chr11	113175	121256
chr11	120290	120521	AC069287.1_intron_2	intron	lincRNA	chr11	113175	121256
chr11	122194	122635	AC069287.1_intron_3	intron	lincRNA	chr11	121427	125576
chr11	127614	127648	LINC01001_2	exon	lincRNA	chr11	127513	127648
chr11	127649	127984	LINC01001_intron_2	intron	lincRNA	chr11	127649	129570
chr11	135996	136787	LINC01001_intron_8	intron	lincRNA	chr11	135861	138045
chr11	171562	172446	BET1L_intron_2	intron	protein_coding	chr11	169053	180207
chr11	174091	174720	BET1L_intron_2	intron	protein_coding	chr11	169053	180207
chr11	176835	176864	BET1L_intron_2	intron	protein_coding	chr11	169053	180207
chr11	182350	182530	BET1L_intron_3	intron	protein_coding	chr11	180405	202922
chr11	1996517	1997875	H19_5	exon	processed_transcript	chr11	1996517	1997875
chr11	1996540	1996610	RF01972_1	exon	misc_RNA	chr11	1996540	1996610
chr11	1997484	1997552	RF01973_1	exon	misc_RNA	chr11	1997484	1997552
chr11	31318131	31318350	DCDC1_intron_38	intron	protein_coding	chr11	31307909	31328115
chr11	32607080	32607107	CCDC73_intron_1	intron	protein_coding	chr11	32603021	32611130
chr11	40985640	40985663	LRRC4C_intron_7	intron	protein_coding	chr11	40933724	41459429
chr11	40985694	40985789	LRRC4C_intron_7	intron	protein_coding	chr11	40933724	41459429
chr11	48880849	48882310	AC027369.6_intron_1	intron	unprocessed_pseudogene	chr11	48880388	48882310
chr11	48882311	48882486	AC027369.6_2	exon	unprocessed_pseudogene	chr11	48882311	48882486
chr11	48882487	48884757	AC027369.6_intron_2	intron	unprocessed_pseudogene	chr11	48882487	48884757
chr11	48884758	48885237	AC027369.6_3	exon	unprocessed_pseudogene	chr11	48884758	48885237
chr11	48881723	48882046	AC027369.3_1	exon	unprocessed_pseudogene	chr11	48881723	48882046
chr11	48882047	48882156	AC027369.3_intron_1	intron	unprocessed_pseudogene	chr11	48882047	48882156
chr11	48882157	48882416	AC027369.3_2	exon	unprocessed_pseudogene	chr11	48882157	48882416
chr11	48882417	48885342	AC027369.3_intron_2	intron	unprocessed_pseudogene	chr11	48882417	48885342
chr11	48885343	48885467	AC027369.3_3	exon	unprocessed_pseudogene	chr11	48885343	48885467
chr11	48885468	48887078	AC027369.3_intron_3	intron	unprocessed_pseudogene	chr11	48885468	48887078
chr11	48887079	48887172	AC027369.3_4	exon	unprocessed_pseudogene	chr11	48887079	48887172
chr11	48887173	48887721	AC027369.3_intron_4	intron	unprocessed_pseudogene	chr11	48887173	48888573
chr11	48887722	48887780	AC027369.3_intron_4	intron	unprocessed_pseudogene	chr11	48887173	48888573
chr11	48887781	48887886	AC027369.3_intron_4	intron	unprocessed_pseudogene	chr11	48887173	48888573
chr11	48892541	48892646	AC027369.3_intron_5	intron	unprocessed_pseudogene	chr11	48888951	48892646
chr11	48892647	48892705	AC027369.3_6	exon	unprocessed_pseudogene	chr11	48892647	48892705
chr11	48892706	48895189	AC027369.3_intron_6	intron	unprocessed_pseudogene	chr11	48892706	48895189
chr11	48895190	48895667	AC027369.3_7	exon	unprocessed_pseudogene	chr11	48895190	48895667
chr11	48895668	48897832	AC027369.3_intron_7	intron	unprocessed_pseudogene	chr11	48895668	48897832
chr11	48897833	48898365	AC027369.3_8	exon	unprocessed_pseudogene	chr11	48897833	48898365
chr11	48898366	48899552	AC027369.3_intron_8	intron	unprocessed_pseudogene	chr11	48898366	48900276
chr11	48893256	48893348	AC027369.4_1	exon	unprocessed_pseudogene	chr11	48893256	48893348
chr11	48893349	48894959	AC027369.4_intron_1	intron	unprocessed_pseudogene	chr11	48893349	48894959
chr11	48894960	48895084	AC027369.4_2	exon	unprocessed_pseudogene	chr11	48894960	48895084
chr11	48895085	48897986	AC027369.4_intron_2	intron	unprocessed_pseudogene	chr11	48895085	48897986
chr11	48897987	48898270	AC027369.4_3	exon	unprocessed_pseudogene	chr11	48897987	48898270
chr11	48898271	48898386	AC027369.4_intron_3	intron	unprocessed_pseudogene	chr11	48898271	48898386
chr11	48898387	48898703	AC027369.4_4	exon	unprocessed_pseudogene	chr11	48898387	48898703
chr11	49794142	49794238	AC136759.1_intron_5	intron	transcribed_unprocessed_pseudogene	chr11	49792060	49807653
chr11	50356851	50357175	AC024405.2_intron_8	intron	transcribed_unprocessed_pseudogene	chr11	50354076	50360970
chr11	58051244	58051450	OR9Q1_intron_1	intron	protein_coding	chr11	58024105	58055868
chr11	58051531	58052161	OR9Q1_intron_1	intron	protein_coding	chr11	58024105	58055868
chr11	58051244	58051450	AP004247.2_intron_2	intron	lincRNA	chr11	58047548	58057681
chr11	58051531	58052161	AP004247.2_intron_2	intron	lincRNA	chr11	58047548	58057681
chr11	60534192	60534293	MS4A13_intron_5	intron	protein_coding	chr11	60529461	60542517
chr11	61206512	61206627	PGA3_3	CDS	protein_coding	chr11	61206509	61206627
chr11	61206628	61206959	PGA3_intron_3	intron	protein_coding	chr11	61206628	61207495
chr11	61207825	61208289	PGA3_intron_4	intron	protein_coding	chr11	61207616	61208289
chr11	61208290	61208375	PGA3_5	CDS	protein_coding	chr11	61208290	61208490
chr11	61244167	61244282	PGA5_3	CDS	protein_coding	chr11	61244164	61244282
chr11	61244283	61244614	PGA5_intron_3	intron	protein_coding	chr11	61244283	61245150
chr11	61245480	61245944	PGA5_intron_4	intron	protein_coding	chr11	61245271	61245944
chr11	61245945	61246030	PGA5_5	CDS	protein_coding	chr11	61245945	61246145
chr11	61340328	61340521	TKFC_intron_6	intron	protein_coding	chr11	61339436	61341434
chr11	67222419	67222567	KDM2A_intron_11	intron	protein_coding	chr11	67219404	67228035
chr11	78678514	78679779	TENM4_intron_5	intron	protein_coding	chr11	78676388	78688052
chr11	78680250	78681458	TENM4_intron_5	intron	protein_coding	chr11	78676388	78688052
chr11	78682208	78682726	TENM4_intron_5	intron	protein_coding	chr11	78676388	78688052
chr11	85329394	85329952	DLG2_intron_38	intron	protein_coding	chr11	85285366	85598655
chr11	85327086	85327928	DLG2_intron_38	intron	protein_coding	chr11	85285366	85598655
chr11	87051903	87052100	TMEM135_intron_1	intron	protein_coding	chr11	87038187	87067692
chr11	89778758	89778943	TRIM64DP_3	exon	transcribed_unprocessed_pseudogene	chr11	89778712	89778943
chr11	89778944	89779053	TRIM64DP_intron_3	intron	transcribed_unprocessed_pseudogene	chr11	89778944	89780664
chr11	89780523	89780664	TRIM64DP_intron_3	intron	transcribed_unprocessed_pseudogene	chr11	89778944	89780664
chr11	89780681	89780779	TRIM64DP_4	exon	transcribed_unprocessed_pseudogene	chr11	89780665	89780779
chr11	89780780	89781125	TRIM64DP_intron_4	intron	transcribed_unprocessed_pseudogene	chr11	89780780	89781882
chr11	89799161	89799460	TRIM49_intron_1	intron	protein_coding	chr11	89798630	89799714
chr11	89824590	89825234	AP004833.1_intron_4	intron	unprocessed_pseudogene	chr11	89822663	89825234
chr11	89825235	89825259	AP004833.1_5	exon	unprocessed_pseudogene	chr11	89825235	89825351
chr11	89825260	89825305	AP004833.1_5	exon	unprocessed_pseudogene	chr11	89825235	89825351
chr11	89825306	89825351	AP004833.1_5	exon	unprocessed_pseudogene	chr11	89825235	89825351
chr11	89825352	89825622	AP004833.1_intron_5	intron	unprocessed_pseudogene	chr11	89825352	89826470
chr11	89844763	89844832	TRIM53BP_2	exon	unprocessed_pseudogene	chr11	89844763	89845178
chr11	89847668	89847934	TRIM53BP_intron_3	intron	unprocessed_pseudogene	chr11	89845560	89848864
chr11	89848759	89848864	TRIM53BP_intron_3	intron	unprocessed_pseudogene	chr11	89845560	89848864
chr11	89848865	89849108	TRIM53BP_4	exon	unprocessed_pseudogene	chr11	89848865	89849207
chr11	89849109	89849207	TRIM53BP_4	exon	unprocessed_pseudogene	chr11	89848865	89849207
chr11	89849208	89850211	TRIM53BP_intron_4	intron	unprocessed_pseudogene	chr11	89849208	89850293
chr11	89854953	89855345	TRIM51BP_1	exon	unprocessed_pseudogene	chr11	89854953	89855363
chr11	89855364	89855645	TRIM51BP_intron_1	intron	unprocessed_pseudogene	chr11	89855364	89855645
chr11	89855646	89855669	TRIM51BP_2	exon	unprocessed_pseudogene	chr11	89855646	89855742
chr11	89855670	89855742	TRIM51BP_2	exon	unprocessed_pseudogene	chr11	89855646	89855742
chr11	89855743	89856420	TRIM51BP_intron_2	intron	unprocessed_pseudogene	chr11	89855743	89857560
chr11	89857229	89857560	TRIM51BP_intron_2	intron	unprocessed_pseudogene	chr11	89855743	89857560
chr11	89857561	89857792	TRIM51BP_3	exon	unprocessed_pseudogene	chr11	89857561	89857792
chr11	89857793	89857939	TRIM51BP_intron_3	intron	unprocessed_pseudogene	chr11	89857793	89858509
chr11	89858922	89859018	TRIM51BP_intron_4	intron	unprocessed_pseudogene	chr11	89858534	89859478
chr11	89869282	89869420	TRIM64B_UTR_1	three_prime_UTR	protein_coding	chr11	89869282	89870620
chr11	89888221	89888291	AP005435.2_intron_2	intron	unprocessed_pseudogene	chr11	89888012	89889126
chr11	89889821	89889944	AP005435.2_4	exon	unprocessed_pseudogene	chr11	89889805	89889991
chr11	89895803	89897251	AP005435.3_intron_1	intron	unprocessed_pseudogene	chr11	89895803	89897254
chr11	89912849	89913202	TRIM49D1_intron_1	intron	protein_coding	chr11	89912087	89913202
chr11	89913203	89913301	TRIM49D1_2	CDS	protein_coding	chr11	89913203	89913301
chr11	89913302	89914173	TRIM49D1_intron_2	intron	protein_coding	chr11	89913302	89914173
chr11	89914198	89914910	TRIM49D1_intron_3	intron	protein_coding	chr11	89914198	89914910
chr11	89914911	89915142	TRIM49D1_4	CDS	protein_coding	chr11	89914911	89915142
chr11	89915143	89916917	TRIM49D1_intron_4	intron	protein_coding	chr11	89915143	89916917
chr11	89916918	89917014	TRIM49D1_5	CDS	protein_coding	chr11	89916918	89917014
chr11	89917015	89917298	TRIM49D1_intron_5	intron	protein_coding	chr11	89917015	89917298
chr11	89917299	89917710	TRIM49D1_6	CDS	protein_coding	chr11	89917299	89917710
chr11	89917715	89920209	TRIM49D1_intron_6	intron	protein_coding	chr11	89917715	89920297
chr11	89924262	89926756	TRIM49D2_intron_1	intron	protein_coding	chr11	89924174	89926756
chr11	89926761	89927172	TRIM49D2_1	CDS	protein_coding	chr11	89926761	89927172
chr11	89927173	89927456	TRIM49D2_intron_2	intron	protein_coding	chr11	89927173	89927456
chr11	89927457	89927553	TRIM49D2_2	CDS	protein_coding	chr11	89927457	89927553
chr11	89927554	89929328	TRIM49D2_intron_3	intron	protein_coding	chr11	89927554	89929328
chr11	89929329	89929560	TRIM49D2_3	CDS	protein_coding	chr11	89929329	89929560
chr11	89929561	89930273	TRIM49D2_intron_4	intron	protein_coding	chr11	89929561	89930273
chr11	89930298	89931169	TRIM49D2_intron_5	intron	protein_coding	chr11	89930298	89931169
chr11	89931170	89931268	TRIM49D2_5	CDS	protein_coding	chr11	89931170	89931268
chr11	89931269	89931622	TRIM49D2_intron_6	intron	protein_coding	chr11	89931269	89932384
chr11	89947296	89948744	AP004607.3_intron_1	intron	unprocessed_pseudogene	chr11	89947293	89948744
chr11	89954593	89954716	AP004607.9_1	exon	processed_pseudogene	chr11	89954593	89954908
chr11	89956246	89956316	AP004607.8_intron_1	intron	unprocessed_pseudogene	chr11	89955411	89956507
chr11	89975089	89975227	TRIM64_UTR_2	three_prime_UTR	protein_coding	chr11	89973889	89975228
chr11	89985490	89985586	TRIM51EP_intron_2	intron	unprocessed_pseudogene	chr11	89985030	89986039
chr11	89986570	89986716	TRIM51EP_intron_3	intron	unprocessed_pseudogene	chr11	89986087	89986716
chr11	89986717	89986948	TRIM51EP_4	exon	unprocessed_pseudogene	chr11	89986717	89986948
chr11	89986949	89987280	TRIM51EP_intron_4	intron	unprocessed_pseudogene	chr11	89986949	89988768
chr11	89988091	89988768	TRIM51EP_intron_4	intron	unprocessed_pseudogene	chr11	89986949	89988768
chr11	89988769	89988841	TRIM51EP_5	exon	unprocessed_pseudogene	chr11	89988769	89988841
chr11	89988842	89988865	TRIM51EP_intron_5	intron	unprocessed_pseudogene	chr11	89988842	89989165
chr11	89988866	89989147	TRIM51EP_intron_5	intron	unprocessed_pseudogene	chr11	89988842	89989165
chr11	89989166	89989558	TRIM51EP_6	exon	unprocessed_pseudogene	chr11	89989166	89989559
chr11	89994299	89995302	TRIM53AP_intron_1	intron	unprocessed_pseudogene	chr11	89994217	89995302
chr11	89995303	89995401	TRIM53AP_2	exon	unprocessed_pseudogene	chr11	89995303	89995401
chr11	89995402	89995645	TRIM53AP_intron_2	intron	unprocessed_pseudogene	chr11	89995402	89996256
chr11	89995646	89995751	TRIM53AP_intron_2	intron	unprocessed_pseudogene	chr11	89995402	89996256
chr11	89996576	89996842	TRIM53AP_intron_3	intron	unprocessed_pseudogene	chr11	89996281	89996980
chr11	89999672	89999741	TRIM53AP_6	exon	unprocessed_pseudogene	chr11	89999326	89999741
chr11	90018910	90019180	AP004607.6_intron_1	intron	unprocessed_pseudogene	chr11	90018050	90019226
chr11	90019181	90019226	AP004607.6_intron_1	intron	unprocessed_pseudogene	chr11	90018050	90019226
chr11	90019227	90019272	AP004607.6_2	exon	unprocessed_pseudogene	chr11	90019227	90019272
chr11	90019273	90019297	AP004607.6_intron_2	intron	unprocessed_pseudogene	chr11	90019273	90022572
chr11	90019298	90019942	AP004607.6_intron_2	intron	unprocessed_pseudogene	chr11	90019273	90022572
chr11	90040217	90040516	TRIM49C_intron_7	intron	protein_coding	chr11	90039963	90041049
chr11	90058853	90059198	TRIM64EP_intron_1	intron	unprocessed_pseudogene	chr11	90058096	90059198
chr11	90059199	90059297	TRIM64EP_2	exon	unprocessed_pseudogene	chr11	90059199	90059297
chr11	90059314	90059455	TRIM64EP_intron_2	intron	unprocessed_pseudogene	chr11	90059298	90061032
chr11	90060923	90061032	TRIM64EP_intron_2	intron	unprocessed_pseudogene	chr11	90059298	90061032
chr11	90061033	90061218	TRIM64EP_3	exon	unprocessed_pseudogene	chr11	90061033	90061264
chr11	93422561	93423353	DEUP1_intron_16	intron	protein_coding	chr11	93415201	93437541
chr11	93424102	93424720	DEUP1_intron_16	intron	protein_coding	chr11	93415201	93437541
chr11	93424970	93427024	DEUP1_intron_16	intron	protein_coding	chr11	93415201	93437541
chr11	99405814	99405931	CNTN5_intron_2	intron	protein_coding	chr11	99325485	99556137
chr11	99603962	99604198	CNTN5_intron_3	intron	protein_coding	chr11	99556270	99819530
chr11	99604354	99604716	CNTN5_intron_3	intron	protein_coding	chr11	99556270	99819530
chr11	99605736	99605804	CNTN5_intron_3	intron	protein_coding	chr11	99556270	99819530
chr11	107366323	107366493	CWF19L2_intron_6	intron	protein_coding	chr11	107353737	107390072
chr11	107377241	107377433	CWF19L2_intron_6	intron	protein_coding	chr11	107353737	107390072
chr12	15378	15424	AC215219.1_intron_2	intron	unprocessed_pseudogene	chr12	15154	15911
chr12	16488	16700	AC215219.1_intron_3	intron	unprocessed_pseudogene	chr12	16066	16720
chr12	18559	18628	AC215219.1_intron_9	intron	unprocessed_pseudogene	chr12	18472	26799
chr12	19904	19939	AC215219.1_intron_9	intron	unprocessed_pseudogene	chr12	18472	26799
chr12	23811	25428	AC215219.1_intron_9	intron	unprocessed_pseudogene	chr12	18472	26799
chr12	25701	26157	AC215219.1_intron_9	intron	unprocessed_pseudogene	chr12	18472	26799
chr12	26307	26799	AC215219.1_intron_9	intron	unprocessed_pseudogene	chr12	18472	26799
chr12	26800	26954	AC215219.1_10	exon	unprocessed_pseudogene	chr12	26800	26954
chr12	26955	29035	AC215219.1_intron_10	intron	unprocessed_pseudogene	chr12	26955	31876
chr12	29110	30459	AC215219.1_intron_10	intron	unprocessed_pseudogene	chr12	26955	31876
chr12	31802	31876	AC215219.1_intron_10	intron	unprocessed_pseudogene	chr12	26955	31876
chr12	31877	32015	AC215219.1_11	exon	unprocessed_pseudogene	chr12	31877	32015
chr12	36602	37529	FAM138D_1	exon	lincRNA	chr12	36602	37529
chr12	37772	38133	FAM138D_2	exon	lincRNA	chr12	37772	38133
chr12	3499613	3501385	PRMT8_intron_2	intron	protein_coding	chr12	3491701	3540604
chr12	3502129	3502923	PRMT8_intron_2	intron	protein_coding	chr12	3491701	3540604
chr12	3503523	3503901	PRMT8_intron_2	intron	protein_coding	chr12	3491701	3540604
chr12	8388020	8388179	LINC00937_intron_12	intron	lincRNA	chr12	8387905	8390268
chr12	8395001	8395160	LINC00937_intron_13	intron	lincRNA	chr12	8390970	8396421
chr12	27281071	27281210	STK38L_intron_3	intron	protein_coding	chr12	27245801	27293626
chr12	31164921	31164959	AC024940.2_intron_33	intron	transcribed_unprocessed_pseudogene	chr12	31159055	31170406
chr12	31166085	31166221	AC024940.2_intron_33	intron	transcribed_unprocessed_pseudogene	chr12	31159055	31170406
chr12	44112203	44112637	TMEM117_intron_3	intron	protein_coding	chr12	43944343	44143523
chr12	52289232	52289281	KRT86_intron_3	intron	protein_coding	chr12	52275947	52301863
chr12	52290030	52290358	KRT86_intron_3	intron	protein_coding	chr12	52275947	52301863
chr12	52290809	52290905	KRT86_intron_3	intron	protein_coding	chr12	52275947	52301863
chr12	52302476	52302572	KRT86_intron_4	intron	protein_coding	chr12	52302286	52303098
chr12	52289232	52289275	KRT81_7	CDS	protein_coding	chr12	52289214	52289275
chr12	52290030	52290076	KRT81_intron_7	intron	protein_coding	chr12	52289276	52290076
chr12	52290077	52290286	KRT81_8	CDS	protein_coding	chr12	52290077	52290286
chr12	52290287	52290358	KRT81_intron_8	intron	protein_coding	chr12	52290287	52291095
chr12	52290809	52290905	KRT81_intron_8	intron	protein_coding	chr12	52290287	52291095
chr12	64366572	64366641	AC012158.1_intron_3	intron	transcribed_processed_pseudogene	chr12	64352402	64389031
chr12	64366572	64366641	C12orf56_intron_12	intron	protein_coding	chr12	64353057	64390312
chr12	70201404	70201563	AC084032.1_intron_2	intron	lincRNA	chr12	70199820	70201713
chr12	80451587	80451816	PTPRQ_intron_17	intron	protein_coding	chr12	80445718	80457573
chr12	80464579	80464808	PTPRQ_intron_20	intron	protein_coding	chr12	80460903	80468708
chr12	92318803	92319123	LINC02391_intron_3	intron	lincRNA	chr12	92272617	92357529
chr12	97160963	97161264	AC007656.1_intron_1	intron	lincRNA	chr12	96985695	97185074
chr12	97726466	97726775	AC007424.1_intron_2	intron	transcribed_processed_pseudogene	chr12	97719291	97730046
chr12	97727297	97727402	AC007424.1_intron_2	intron	transcribed_processed_pseudogene	chr12	97719291	97730046
chr12	126299648	126301150	AC007368.1_intron_3	intron	processed_transcript	chr12	126225315	126358033
chr12	126301666	126302067	AC007368.1_intron_3	intron	processed_transcript	chr12	126225315	126358033
chr12	126302755	126304370	AC007368.1_intron_3	intron	processed_transcript	chr12	126225315	126358033
chr13	18339837	18340018	AL356585.3_intron_3	intron	unprocessed_pseudogene	chr13	18339222	18344488
chr13	18344677	18344715	AL356585.3_intron_4	intron	unprocessed_pseudogene	chr13	18344677	18344930
chr13	18345495	18345888	AL356585.3_intron_5	intron	unprocessed_pseudogene	chr13	18345097	18346431
chr13	31303169	31303659	B3GLCT_intron_12	intron	protein_coding	chr13	31286820	31317564
chr13	31304956	31305100	B3GLCT_intron_12	intron	protein_coding	chr13	31286820	31317564
chr13	31305549	31306100	B3GLCT_intron_12	intron	protein_coding	chr13	31286820	31317564
chr13	34485457	34485784	LINC02343_intron_2	intron	lincRNA	chr13	34429555	34608474
chr13	34485457	34485784	LINC00457_intron_1	intron	lincRNA	chr13	34435645	34533844
chr13	48427339	48427593	RB1_intron_18	intron	protein_coding	chr13	48381444	48452991
chr13	48428146	48428271	RB1_intron_18	intron	protein_coding	chr13	48381444	48452991
chr13	48469054	48469161	RB1_intron_24	intron	protein_coding	chr13	48465369	48473358
chr13	48427339	48427593	LPAR6_intron_7	intron	protein_coding	chr13	48426908	48444551
chr13	48428146	48428271	LPAR6_intron_7	intron	protein_coding	chr13	48426908	48444551
chr13	52230840	52231226	AL158066.1_intron_11	intron	processed_transcript	chr13	52229432	52233062
chr13	52237602	52237740	AL158066.1_intron_13	intron	processed_transcript	chr13	52235282	52253743
chr13	52259634	52259700	AL158066.1_intron_16	intron	processed_transcript	chr13	52258591	52279839
chr13	52546774	52546840	TPTE2P3_intron_4	intron	unprocessed_pseudogene	chr13	52532719	52547881
chr13	52568740	52568878	TPTE2P3_intron_7	intron	unprocessed_pseudogene	chr13	52552724	52571229
chr13	52575277	52575663	TPTE2P3_intron_9	intron	unprocessed_pseudogene	chr13	52573446	52577070
chr13	57140918	57141131	PRR20C_UTR_1	five_prime_UTR	protein_coding	chr13	57140918	57141131
chr13	57141132	57141284	PRR20C_intron_1	intron	protein_coding	chr13	57141132	57154059
chr13	57141304	57141356	PRR20C_intron_1	intron	protein_coding	chr13	57141132	57154059
chr13	57141357	57142376	PRR20C_intron_1	intron	protein_coding	chr13	57141132	57154059
chr13	57142377	57143939	PRR20C_intron_1	intron	protein_coding	chr13	57141132	57154059
chr13	57147487	57147701	PRR20C_intron_1	intron	protein_coding	chr13	57141132	57154059
chr13	57147702	57147790	PRR20C_intron_1	intron	protein_coding	chr13	57141132	57154059
chr13	57148835	57148946	PRR20C_intron_1	intron	protein_coding	chr13	57141132	57154059
chr13	57148947	57150509	PRR20C_intron_1	intron	protein_coding	chr13	57141132	57154059
chr13	57153128	57154059	PRR20C_intron_1	intron	protein_coding	chr13	57141132	57154059
chr13	57154060	57154274	PRR20C_UTR_2	five_prime_UTR	protein_coding	chr13	57154060	57154274
chr13	57154275	57154427	PRR20C_intron_2	intron	protein_coding	chr13	57154275	57154427
chr13	57154447	57154499	PRR20C_1	CDS	protein_coding	chr13	57154447	57154499
chr13	57154500	57155519	PRR20C_intron_3	intron	protein_coding	chr13	57154500	57155519
chr13	57155520	57156134	PRR20C_2	CDS	protein_coding	chr13	57155520	57156134
chr13	57156134	57157082	PRR20C_UTR_4	three_prime_UTR	protein_coding	chr13	57156134	57157082
chr13	57160632	57160845	PRR20D_UTR_1	five_prime_UTR	protein_coding	chr13	57160632	57160845
chr13	57160846	57160998	PRR20D_intron_1	intron	protein_coding	chr13	57160846	57160998
chr13	57161018	57161070	PRR20D_1	CDS	protein_coding	chr13	57161018	57161070
chr13	57161071	57162090	PRR20D_intron_2	intron	protein_coding	chr13	57161071	57162090
chr13	57162091	57162705	PRR20D_2	CDS	protein_coding	chr13	57162091	57162705
chr13	57162705	57163653	PRR20D_UTR_3	three_prime_UTR	protein_coding	chr13	57162705	57163653
chr13	57167197	57167410	PRR20E_UTR_1	five_prime_UTR	protein_coding	chr13	57167197	57167410
chr13	57167411	57167563	PRR20E_intron_1	intron	protein_coding	chr13	57167411	57167563
chr13	57167583	57167635	PRR20E_1	CDS	protein_coding	chr13	57167583	57167635
chr13	57167636	57168655	PRR20E_intron_2	intron	protein_coding	chr13	57167636	57168655
chr13	57168656	57169270	PRR20E_2	CDS	protein_coding	chr13	57168656	57169270
chr13	57169270	57170218	PRR20E_UTR_3	three_prime_UTR	protein_coding	chr13	57169270	57170218
chr13	63750568	63750702	AL445989.1_intron_1	intron	lincRNA	chr13	63748398	63750702
chr13	63750703	63751015	AL445989.1_2	exon	lincRNA	chr13	63750703	63751080
chr13	63828840	63829152	OR7E104P_1	exon	transcribed_unprocessed_pseudogene	chr13	63828840	63829152
chr13	63829153	63829287	OR7E104P_intron_1	intron	transcribed_unprocessed_pseudogene	chr13	63829153	63831452
chr13	73500816	73500844	LINC00393_intron_1	intron	lincRNA	chr13	73413637	73546386
chr13	91627010	91627111	GPC5_intron_2	intron	protein_coding	chr13	91448923	91693184
chr13	92686552	92686704	GPC5_intron_7	intron	protein_coding	chr13	92144990	92866280
chr13	92687409	92687732	GPC5_intron_7	intron	protein_coding	chr13	92144990	92866280
chr14	18402878	18403009	CR383658.2_intron_1	intron	transcribed_unprocessed_pseudogene	chr14	18396942	18411538
chr14	18640086	18640289	CR383656.5_intron_1	intron	unprocessed_pseudogene	chr14	18631547	18648553
chr14	18641971	18642166	CR383656.5_intron_1	intron	unprocessed_pseudogene	chr14	18631547	18648553
chr14	18647887	18648412	CR383656.5_intron_1	intron	unprocessed_pseudogene	chr14	18631547	18648553
chr14	18916477	18916642	MED15P1_7	exon	transcribed_unprocessed_pseudogene	chr14	18916185	18916642
chr14	18920821	18920927	AL929601.1_intron_1	intron	lincRNA	chr14	18920408	18921621
chr14	18969785	18970024	POTEM_intron_1	intron	protein_coding	chr14	18968007	18972758
chr14	18971395	18971434	POTEM_intron_1	intron	protein_coding	chr14	18968007	18972758
chr14	18971435	18971707	POTEM_intron_1	intron	protein_coding	chr14	18968007	18972758
chr14	18972513	18972758	POTEM_intron_1	intron	protein_coding	chr14	18968007	18972758
chr14	18972759	18972874	POTEM_2	CDS	protein_coding	chr14	18972759	18972874
chr14	18972875	18972988	POTEM_intron_2	intron	protein_coding	chr14	18972875	18973032
chr14	18973453	18973675	POTEM_intron_3	intron	protein_coding	chr14	18973208	18976047
chr14	18978560	18979459	POTEM_intron_5	intron	protein_coding	chr14	18977604	18980072
chr14	18983557	18983900	POTEM_intron_6	intron	protein_coding	chr14	18980145	18985409
chr14	18993420	18994378	POTEM_intron_9	intron	protein_coding	chr14	18988422	18997039
chr14	18995399	18995681	POTEM_intron_9	intron	protein_coding	chr14	18988422	18997039
chr14	18988629	18990736	POTEM_intron_9	intron	protein_coding	chr14	18988422	18997039
chr14	18997343	18998259	POTEM_intron_10	intron	protein_coding	chr14	18997160	18998665
chr14	19032970	19033702	AL589182.1_intron_2	intron	lincRNA	chr14	19031827	19054339
chr14	19039268	19039879	AL589182.1_intron_2	intron	lincRNA	chr14	19031827	19054339
chr14	19040664	19040952	AL589182.1_intron_2	intron	lincRNA	chr14	19031827	19054339
chr14	19045337	19046147	AL589182.1_intron_2	intron	lincRNA	chr14	19031827	19054339
chr14	19049722	19049834	AL589182.1_intron_2	intron	lincRNA	chr14	19031827	19054339
chr14	19050853	19051324	AL589182.1_intron_2	intron	lincRNA	chr14	19031827	19054339
chr14	19051325	19051808	AL589182.1_intron_2	intron	lincRNA	chr14	19031827	19054339
chr14	19051809	19052318	AL589182.1_intron_2	intron	lincRNA	chr14	19031827	19054339
chr14	19062328	19062460	DUXAP9_1	exon	transcribed_processed_pseudogene	chr14	19062316	19062466
chr14	19063456	19064026	DUXAP9_intron_1	intron	transcribed_processed_pseudogene	chr14	19062467	19064581
chr14	19066403	19066547	DUXAP9_intron_4	intron	transcribed_processed_pseudogene	chr14	19066348	19068075
chr14	19068895	19069041	DUXAP9_intron_6	intron	transcribed_processed_pseudogene	chr14	19068569	19074517
chr14	19074713	19074982	DUXAP9_7	exon	transcribed_processed_pseudogene	chr14	19074518	19075105
chr14	19079011	19079976	DUXAP9_intron_7	intron	transcribed_processed_pseudogene	chr14	19075106	19092914
chr14	19085497	19085934	DUXAP9_intron_7	intron	transcribed_processed_pseudogene	chr14	19075106	19092914
chr14	19089837	19090273	DUXAP9_intron_7	intron	transcribed_processed_pseudogene	chr14	19075106	19092914
chr14	19090299	19090400	DUXAP9_intron_7	intron	transcribed_processed_pseudogene	chr14	19075106	19092914
chr14	19090411	19090721	DUXAP9_intron_7	intron	transcribed_processed_pseudogene	chr14	19075106	19092914
chr14	19090747	19091221	DUXAP9_intron_7	intron	transcribed_processed_pseudogene	chr14	19075106	19092914
chr14	19092672	19092914	DUXAP9_intron_7	intron	transcribed_processed_pseudogene	chr14	19075106	19092914
chr14	19092915	19093343	DUXAP9_8	exon	transcribed_processed_pseudogene	chr14	19092915	19093914
chr14	19103676	19104778	DUXAP9_9	exon	transcribed_processed_pseudogene	chr14	19103676	19105242
chr14	19142038	19142104	AL589743.5_intron_1	intron	lincRNA	chr14	19129040	19152498
chr14	19145124	19147226	AL589743.5_intron_1	intron	lincRNA	chr14	19129040	19152498
chr14	19147695	19148310	AL589743.5_intron_1	intron	lincRNA	chr14	19129040	19152498
chr14	19152323	19152498	AL589743.5_intron_1	intron	lincRNA	chr14	19129040	19152498
chr14	19154541	19155211	AL589743.5_2	exon	lincRNA	chr14	19152499	19155426
chr14	19152499	19153661	AL589743.5_2	exon	lincRNA	chr14	19152499	19155426
chr14	19235500	19235635	AL589743.3_intron_1	intron	unprocessed_pseudogene	chr14	19229503	19244907
chr14	19244818	19244907	AL589743.3_intron_1	intron	unprocessed_pseudogene	chr14	19229503	19244907
chr14	19244908	19244931	AL589743.3_2	exon	unprocessed_pseudogene	chr14	19244908	19244931
chr14	19244962	19245550	AL589743.2_1	exon	lincRNA	chr14	19244962	19247673
chr14	19246335	19247497	AL589743.2_1	exon	lincRNA	chr14	19244962	19247673
chr14	19247498	19247673	AL589743.2_1	exon	lincRNA	chr14	19244962	19247673
chr14	19295249	19296351	AL589743.1_2	exon	transcribed_processed_pseudogene	chr14	19292525	19296351
chr14	19302740	19303372	AL589743.1_3	exon	transcribed_processed_pseudogene	chr14	19300149	19304014
chr14	19303398	19303446	AL589743.1_3	exon	transcribed_processed_pseudogene	chr14	19300149	19304014
chr14	19303601	19303654	AL589743.1_3	exon	transcribed_processed_pseudogene	chr14	19300149	19304014
chr14	19306434	19307019	AL589743.1_intron_3	intron	transcribed_processed_pseudogene	chr14	19304015	19307019
chr14	19307020	19307111	AL589743.1_4	exon	transcribed_processed_pseudogene	chr14	19307020	19307111
chr14	19307112	19307512	AL589743.1_intron_4	intron	transcribed_processed_pseudogene	chr14	19307112	19324357
chr14	19308805	19309615	AL589743.1_intron_4	intron	transcribed_processed_pseudogene	chr14	19307112	19324357
chr14	19314168	19314409	AL589743.1_intron_4	intron	transcribed_processed_pseudogene	chr14	19307112	19324357
chr14	19325066	19325335	AL589743.1_5	exon	transcribed_processed_pseudogene	chr14	19324358	19325781
chr14	19331008	19331154	AL589743.1_intron_6	intron	transcribed_processed_pseudogene	chr14	19331007	19331480
chr14	19332609	19332795	AL589743.1_intron_8	intron	transcribed_processed_pseudogene	chr14	19331973	19333700
chr14	19333485	19333700	AL589743.1_intron_8	intron	transcribed_processed_pseudogene	chr14	19331973	19333700
chr14	19336019	19336589	AL589743.1_intron_11	intron	transcribed_processed_pseudogene	chr14	19335463	19337578
chr14	19337585	19337717	AL589743.1_12	exon	transcribed_processed_pseudogene	chr14	19337579	19337730
chr14	19302740	19303372	BMS1P17_intron_1	intron	transcribed_unprocessed_pseudogene	chr14	19301968	19306690
chr14	19303398	19303446	BMS1P17_intron_1	intron	transcribed_unprocessed_pseudogene	chr14	19301968	19306690
chr14	19303601	19303654	BMS1P17_intron_1	intron	transcribed_unprocessed_pseudogene	chr14	19301968	19306690
chr14	19306434	19306690	BMS1P17_intron_1	intron	transcribed_unprocessed_pseudogene	chr14	19301968	19306690
chr14	19306691	19307012	BMS1P17_2	exon	transcribed_unprocessed_pseudogene	chr14	19306691	19307012
chr14	19307013	19307512	BMS1P17_intron_2	intron	transcribed_unprocessed_pseudogene	chr14	19307013	19309104
chr14	19308805	19309104	BMS1P17_intron_2	intron	transcribed_unprocessed_pseudogene	chr14	19307013	19309104
chr14	19309105	19309193	BMS1P17_3	exon	transcribed_unprocessed_pseudogene	chr14	19309105	19309193
chr14	19309194	19309615	BMS1P17_intron_3	intron	transcribed_unprocessed_pseudogene	chr14	19309194	19316112
chr14	19314168	19314409	BMS1P17_intron_3	intron	transcribed_unprocessed_pseudogene	chr14	19309194	19316112
chr14	19347705	19348214	LINC01297_intron_1	intron	lincRNA	chr14	19344635	19348214
chr14	19348215	19348698	LINC01297_2	exon	lincRNA	chr14	19348215	19348698
chr14	19348699	19349170	LINC01297_intron_2	intron	lincRNA	chr14	19348699	19356869
chr14	19350188	19350300	LINC01297_intron_2	intron	lincRNA	chr14	19348699	19356869
chr14	19353978	19354680	LINC01297_intron_2	intron	lincRNA	chr14	19348699	19356869
chr14	19359065	19359353	LINC01297_intron_3	intron	lincRNA	chr14	19357133	19368191
chr14	19360138	19360749	LINC01297_intron_3	intron	lincRNA	chr14	19357133	19368191
chr14	19366316	19367048	LINC01297_intron_3	intron	lincRNA	chr14	19357133	19368191
chr14	19403516	19404432	POTEG_intron_1	intron	protein_coding	chr14	19403110	19404615
chr14	19406094	19406376	POTEG_intron_2	intron	protein_coding	chr14	19404736	19413352
chr14	19407397	19408267	POTEG_intron_2	intron	protein_coding	chr14	19404736	19413352
chr14	19409180	19409412	POTEG_intron_2	intron	protein_coding	chr14	19404736	19413352
chr14	19410448	19410484	POTEG_intron_2	intron	protein_coding	chr14	19404736	19413352
chr14	19411038	19413145	POTEG_intron_2	intron	protein_coding	chr14	19404736	19413352
chr14	19417868	19418211	POTEG_intron_5	intron	protein_coding	chr14	19416359	19421622
chr14	19422308	19423196	POTEG_intron_6	intron	protein_coding	chr14	19421695	19424163
chr14	19428073	19428295	POTEG_intron_8	intron	protein_coding	chr14	19425713	19428540
chr14	19430041	19430313	POTEG_intron_10	intron	protein_coding	chr14	19428990	19433767
chr14	19431723	19431962	POTEG_intron_10	intron	protein_coding	chr14	19428990	19433767
chr14	19503315	19503624	AL512310.11_intron_1	intron	processed_transcript	chr14	19499791	19618004
chr14	19621067	19621376	AL512310.11_intron_3	intron	processed_transcript	chr14	19619481	19653095
chr14	19639015	19639592	AL512310.11_intron_3	intron	processed_transcript	chr14	19619481	19653095
chr14	19639593	19639682	AL512310.11_intron_3	intron	processed_transcript	chr14	19619481	19653095
chr14	19641090	19641200	AL512310.11_intron_3	intron	processed_transcript	chr14	19619481	19653095
chr14	19653367	19654845	AL512310.11_intron_4	intron	processed_transcript	chr14	19653140	19656155
chr14	19653623	19653742	AL512310.8_1	exon	processed_pseudogene	chr14	19653623	19653742
chr14	19714236	19714266	OR11H2_intron_1	intron	protein_coding	chr14	19713949	19714291
chr14	30687889	30688231	SCFD1_intron_15	intron	protein_coding	chr14	30675066	30694771
chr14	31796890	31797093	NUBPL_intron_11	intron	protein_coding	chr14	31787874	31826627
chr14	34541280	34541714	AL445363.3_1	exon	TEC	chr14	34541044	34541714
chr14	34541740	34541998	AL445363.1_1	exon	lincRNA	chr14	34541740	34541998
chr14	34546714	34546877	RNU1-27P_1	exon	snRNA	chr14	34546714	34546877
chr14	34556226	34556389	RNU1-28P_1	exon	snRNA	chr14	34556226	34556389
chr14	34561116	34561374	SNX6_UTR_1	three_prime_UTR	protein_coding	chr14	34561094	34563121
chr14	34561400	34561834	SNX6_UTR_1	three_prime_UTR	protein_coding	chr14	34561094	34563121
chr14	56564771	56564806	TMEM260_intron_2	intron	protein_coding	chr14	56491582	56579791
chr14	78361984	78362235	NRXN3_intron_5	intron	protein_coding	chr14	78300692	78403729
chr14	79312940	79313247	NRXN3_intron_23	intron	protein_coding	chr14	79280539	79467219
chr14	87391739	87391991	LINC02296_intron_3	intron	lincRNA	chr14	87369833	87406378
chr14	91644648	91645154	CATSPERB_intron_12	intron	protein_coding	chr14	91639251	91659835
chr14	91645319	91645586	CATSPERB_intron_12	intron	protein_coding	chr14	91639251	91659835
chr14	105546610	105546988	ELK2BP_1	exon	unprocessed_pseudogene	chr14	105546610	105547652
chr14	105584604	105584824	IGHA2_intron_2	intron	IG_C_gene	chr14	105584369	105586887
chr14	105621220	105621301	IGHG4_UTR_1	three_prime_UTR	IG_C_gene	chr14	105620506	105621911
chr14	105623796	105623903	IGHG4_intron_2	intron	IG_C_gene	chr14	105623199	105624339
chr14	105623933	105624251	IGHG4_intron_2	intron	IG_C_gene	chr14	105623199	105624339
chr14	105672313	105672691	ELK2AP_1	exon	processed_pseudogene	chr14	105672308	105673314
chr14	105704830	105705050	IGHA1_intron_2	intron	IG_C_gene	chr14	105704585	105707116
chr14	105737060	105737140	IGHG1_UTR_1	three_prime_UTR	IG_C_gene	chr14	105736343	105737761
chr14	105740766	105741056	IGHG1_intron_2	intron	IG_C_gene	chr14	105740194	105741336
chr14	105768530	105769012	IGHG3_intron_2	intron	IG_C_gene	chr14	105767944	105769100
chr14	106335447	106335486	IGHV3-30_intron_1	intron	IG_V_gene	chr14	106335387	106335486
chr14	106335487	106335533	IGHV3-30_2	exon	IG_V_gene	chr14	106335487	106335533
chr14	106335533	106335613	IGHV3-30_UTR_1	five_prime_UTR	IG_V_gene	chr14	106335533	106335613
chr14	106360158	106360197	IGHV3-33_intron_1	intron	IG_V_gene	chr14	106360098	106360197
chr14	106360198	106360244	IGHV3-33_2	exon	IG_V_gene	chr14	106360198	106360244
chr14	106360244	106360324	IGHV3-33_UTR_1	five_prime_UTR	IG_V_gene	chr14	106360244	106360324
chr14	106714780	106714988	IGHV1-69_1	exon	IG_V_gene	chr14	106714684	106714988
chr14	106714989	106715073	IGHV1-69_intron_1	intron	IG_V_gene	chr14	106714989	106715073
chr14	106762190	106762398	IGHV1-69D_1	exon	IG_V_gene	chr14	106762092	106762398
chr14	106762399	106762483	IGHV1-69D_intron_1	intron	IG_V_gene	chr14	106762399	106762483
chr15	20013973	20014104	FAM30B_intron_2	intron	unprocessed_pseudogene	chr15	20013910	20014108
chr15	20014109	20014203	FAM30B_3	exon	unprocessed_pseudogene	chr15	20014109	20014208
chr15	20073699	20073727	BCAR1P1_1	exon	processed_pseudogene	chr15	20073699	20074334
chr15	20143827	20144004	AC087386.1_intron_1	intron	lincRNA	chr15	20128804	20144867
chr15	20146007	20147122	AC087386.1_intron_3	intron	lincRNA	chr15	20145993	20147700
chr15	20143827	20144004	AC087386.2_1	exon	TEC	chr15	20141794	20146430
chr15	20146007	20146430	AC087386.2_1	exon	TEC	chr15	20141794	20146430
chr15	20159395	20160076	BMS1P15_intron_7	intron	unprocessed_pseudogene	chr15	20159249	20160158
chr15	20160768	20160823	BMS1P15_9	exon	unprocessed_pseudogene	chr15	20160650	20160826
chr15	20430634	20431091	HERC2P3_intron_3	intron	transcribed_unprocessed_pseudogene	chr15	20408730	20431091
chr15	20431531	20431554	HERC2P3_intron_4	intron	transcribed_unprocessed_pseudogene	chr15	20431236	20435847
chr15	20433167	20434008	HERC2P3_intron_4	intron	transcribed_unprocessed_pseudogene	chr15	20431236	20435847
chr15	20434603	20434741	HERC2P3_intron_4	intron	transcribed_unprocessed_pseudogene	chr15	20431236	20435847
chr15	20443217	20443337	HERC2P3_intron_10	intron	transcribed_unprocessed_pseudogene	chr15	20440643	20443337
chr15	20443338	20443521	HERC2P3_11	exon	transcribed_unprocessed_pseudogene	chr15	20443338	20443521
chr15	20443522	20443945	HERC2P3_intron_11	intron	transcribed_unprocessed_pseudogene	chr15	20443522	20444225
chr15	20446277	20446463	HERC2P3_intron_13	intron	transcribed_unprocessed_pseudogene	chr15	20446047	20452366
chr15	20448982	20449063	HERC2P3_intron_13	intron	transcribed_unprocessed_pseudogene	chr15	20446047	20452366
chr15	20450433	20451946	HERC2P3_intron_13	intron	transcribed_unprocessed_pseudogene	chr15	20446047	20452366
chr15	20454092	20454538	HERC2P3_intron_17	intron	transcribed_unprocessed_pseudogene	chr15	20454011	20454538
chr15	20454539	20454673	HERC2P3_18	exon	transcribed_unprocessed_pseudogene	chr15	20454539	20454673
chr15	20454674	20455055	HERC2P3_intron_18	intron	transcribed_unprocessed_pseudogene	chr15	20454674	20457303
chr15	20456012	20457101	HERC2P3_intron_18	intron	transcribed_unprocessed_pseudogene	chr15	20454674	20457303
chr15	20458204	20458231	HERC2P3_intron_21	intron	transcribed_unprocessed_pseudogene	chr15	20457960	20458231
chr15	20458232	20458447	HERC2P3_22	exon	transcribed_unprocessed_pseudogene	chr15	20458232	20458447
chr15	20458448	20458863	HERC2P3_intron_22	intron	transcribed_unprocessed_pseudogene	chr15	20458448	20461190
chr15	20459659	20460323	HERC2P3_intron_22	intron	transcribed_unprocessed_pseudogene	chr15	20458448	20461190
chr15	20461543	20462341	HERC2P3_intron_23	intron	transcribed_unprocessed_pseudogene	chr15	20461343	20462341
chr15	20462342	20462446	HERC2P3_24	exon	transcribed_unprocessed_pseudogene	chr15	20462342	20462446
chr15	20462447	20462829	HERC2P3_intron_24	intron	transcribed_unprocessed_pseudogene	chr15	20462447	20462829
chr15	20464832	20465190	HERC2P3_intron_25	intron	transcribed_unprocessed_pseudogene	chr15	20463002	20466193
chr15	20465717	20466080	HERC2P3_intron_25	intron	transcribed_unprocessed_pseudogene	chr15	20463002	20466193
chr15	20463258	20464559	HERC2P3_intron_25	intron	transcribed_unprocessed_pseudogene	chr15	20463002	20466193
chr15	20468611	20468754	HERC2P3_intron_26	intron	transcribed_unprocessed_pseudogene	chr15	20466371	20476923
chr15	20470749	20470942	HERC2P3_intron_26	intron	transcribed_unprocessed_pseudogene	chr15	20466371	20476923
chr15	20473550	20474752	HERC2P3_intron_26	intron	transcribed_unprocessed_pseudogene	chr15	20466371	20476923
chr15	20475422	20475705	HERC2P3_intron_26	intron	transcribed_unprocessed_pseudogene	chr15	20466371	20476923
chr15	20476790	20476923	HERC2P3_intron_26	intron	transcribed_unprocessed_pseudogene	chr15	20466371	20476923
chr15	20476924	20476993	HERC2P3_27	exon	transcribed_unprocessed_pseudogene	chr15	20476924	20477056
chr15	20483248	20483399	HERC2P3_intron_28	intron	transcribed_unprocessed_pseudogene	chr15	20477394	20483401
chr15	20478292	20480501	HERC2P3_intron_28	intron	transcribed_unprocessed_pseudogene	chr15	20477394	20483401
chr15	20486346	20486685	HERC2P3_intron_29	intron	transcribed_unprocessed_pseudogene	chr15	20483518	20501544
chr15	20497621	20497809	HERC2P3_intron_29	intron	transcribed_unprocessed_pseudogene	chr15	20483518	20501544
chr15	20498465	20498898	HERC2P3_intron_29	intron	transcribed_unprocessed_pseudogene	chr15	20483518	20501544
chr15	20500397	20500674	HERC2P3_intron_29	intron	transcribed_unprocessed_pseudogene	chr15	20483518	20501544
chr15	20501483	20501544	HERC2P3_intron_29	intron	transcribed_unprocessed_pseudogene	chr15	20483518	20501544
chr15	20501545	20501714	HERC2P3_30	exon	transcribed_unprocessed_pseudogene	chr15	20501545	20501714
chr15	20501715	20502202	HERC2P3_intron_30	intron	transcribed_unprocessed_pseudogene	chr15	20501715	20505389
chr15	20502994	20503047	HERC2P3_intron_30	intron	transcribed_unprocessed_pseudogene	chr15	20501715	20505389
chr15	20516615	20516839	AC023310.1_intron_1	intron	unprocessed_pseudogene	chr15	20516455	20518637
chr15	20518638	20518791	AC023310.1_2	exon	unprocessed_pseudogene	chr15	20518638	20518865
chr15	20519238	20519570	AC023310.1_intron_3	intron	unprocessed_pseudogene	chr15	20519083	20520446
chr15	20533499	20533602	GOLGA6L6_UTR_1	three_prime_UTR	protein_coding	chr15	20531856	20533602
chr15	20533603	20534139	GOLGA6L6_intron_1	intron	protein_coding	chr15	20533603	20534257
chr15	20536613	20536812	GOLGA6L6_intron_3	intron	protein_coding	chr15	20536484	20536812
chr15	20536813	20536859	GOLGA6L6_3	CDS	protein_coding	chr15	20536813	20536872
chr15	20539860	20539901	GOLGA6L6_7	CDS	protein_coding	chr15	20539772	20539901
chr15	20539902	20540224	GOLGA6L6_intron_8	intron	protein_coding	chr15	20539902	20541546
chr15	20540478	20540683	GOLGA6L6_intron_8	intron	protein_coding	chr15	20539902	20541546
chr15	20541055	20541520	GOLGA6L6_intron_8	intron	protein_coding	chr15	20539902	20541546
chr15	20545576	20545628	AC023310.3_1	exon	unprocessed_pseudogene	chr15	20545576	20545628
chr15	20546014	20546502	AC023310.3_intron_1	intron	unprocessed_pseudogene	chr15	20545629	20546502
chr15	20545629	20545849	AC023310.3_intron_1	intron	unprocessed_pseudogene	chr15	20545629	20546502
chr15	20546503	20546653	AC023310.3_2	exon	unprocessed_pseudogene	chr15	20546503	20546653
chr15	20548998	20549088	AC023310.3_intron_3	intron	unprocessed_pseudogene	chr15	20547694	20549355
chr15	20563626	20564218	GOLGA8CP_intron_1	intron	unprocessed_pseudogene	chr15	20562521	20564218
chr15	20564219	20564339	GOLGA8CP_2	exon	unprocessed_pseudogene	chr15	20564219	20564339
chr15	20564340	20564923	GOLGA8CP_intron_2	intron	unprocessed_pseudogene	chr15	20564340	20564923
chr15	20564924	20564984	GOLGA8CP_3	exon	unprocessed_pseudogene	chr15	20564924	20564984
chr15	20564985	20565061	GOLGA8CP_intron_3	intron	unprocessed_pseudogene	chr15	20564985	20565166
chr15	20565583	20565998	GOLGA8CP_intron_4	intron	unprocessed_pseudogene	chr15	20565249	20566102
chr15	20567369	20567860	GOLGA8CP_intron_7	intron	unprocessed_pseudogene	chr15	20566842	20567860
chr15	20567861	20567951	GOLGA8CP_8	exon	unprocessed_pseudogene	chr15	20567861	20567951
chr15	20567952	20568056	GOLGA8CP_intron_8	intron	unprocessed_pseudogene	chr15	20567952	20568056
chr15	20568057	20568165	GOLGA8CP_9	exon	unprocessed_pseudogene	chr15	20568057	20568165
chr15	20568166	20568222	GOLGA8CP_intron_9	intron	unprocessed_pseudogene	chr15	20568166	20568359
chr15	20568922	20569074	GOLGA8CP_11	exon	unprocessed_pseudogene	chr15	20568817	20569074
chr15	20569075	20569340	GOLGA8CP_intron_11	intron	unprocessed_pseudogene	chr15	20569075	20569340
chr15	20569341	20569410	GOLGA8CP_12	exon	unprocessed_pseudogene	chr15	20569341	20569410
chr15	20569411	20569532	GOLGA8CP_intron_12	intron	unprocessed_pseudogene	chr15	20569411	20570777
chr15	20571248	20571284	GOLGA8CP_intron_13	intron	unprocessed_pseudogene	chr15	20570855	20571284
chr15	20571285	20571377	GOLGA8CP_14	exon	unprocessed_pseudogene	chr15	20571285	20571377
chr15	20571378	20571674	GOLGA8CP_intron_14	intron	unprocessed_pseudogene	chr15	20571378	20571944
chr15	20573503	20573970	GOLGA8CP_18	exon	unprocessed_pseudogene	chr15	20572556	20575696
chr15	20594667	20597034	SPATA31E2P_1	exon	unprocessed_pseudogene	chr15	20593494	20597336
chr15	20597839	20598194	SPATA31E2P_2	exon	unprocessed_pseudogene	chr15	20597661	20598584
chr15	20598195	20598253	SPATA31E2P_2	exon	unprocessed_pseudogene	chr15	20597661	20598584
chr15	20598254	20598356	SPATA31E2P_2	exon	unprocessed_pseudogene	chr15	20597661	20598584
chr15	20598686	20598763	SPATA31E2P_intron_2	intron	unprocessed_pseudogene	chr15	20598585	20598995
chr15	20626819	20627164	AC023310.2_1	exon	processed_pseudogene	chr15	20626819	20627365
chr15	20737033	20737164	AC012414.5_intron_1	intron	lincRNA	chr15	20731095	20755928
chr15	20738664	20739436	AC012414.5_intron_1	intron	lincRNA	chr15	20731095	20755928
chr15	20740361	20740764	AC012414.5_intron_1	intron	lincRNA	chr15	20731095	20755928
chr15	20741091	20741241	AC012414.5_intron_1	intron	lincRNA	chr15	20731095	20755928
chr15	20742458	20742517	AC012414.5_intron_1	intron	lincRNA	chr15	20731095	20755928
chr15	20743761	20744173	AC012414.5_intron_1	intron	lincRNA	chr15	20731095	20755928
chr15	20747111	20747512	AC012414.5_intron_1	intron	lincRNA	chr15	20731095	20755928
chr15	20750289	20750749	AC012414.5_intron_1	intron	lincRNA	chr15	20731095	20755928
chr15	20751795	20751857	AC012414.5_intron_1	intron	lincRNA	chr15	20731095	20755928
chr15	20752818	20753120	AC012414.5_intron_1	intron	lincRNA	chr15	20731095	20755928
chr15	20755243	20755881	AC012414.5_intron_1	intron	lincRNA	chr15	20731095	20755928
chr15	20738679	20738785	RNU6-498P_1	exon	snRNA	chr15	20738679	20738785
chr15	20763977	20764288	AC012414.3_intron_1	intron	lincRNA	chr15	20759908	20774642
chr15	20764678	20766946	AC012414.3_intron_1	intron	lincRNA	chr15	20759908	20774642
chr15	20767370	20768065	AC012414.3_intron_1	intron	lincRNA	chr15	20759908	20774642
chr15	20768461	20769374	AC012414.3_intron_1	intron	lincRNA	chr15	20759908	20774642
chr15	20769884	20773241	AC012414.3_intron_1	intron	lincRNA	chr15	20759908	20774642
chr15	20773602	20774642	AC012414.3_intron_1	intron	lincRNA	chr15	20759908	20774642
chr15	20774643	20774794	AC012414.3_2	exon	lincRNA	chr15	20774643	20774794
chr15	20773084	20773241	AC012414.4_1	exon	lincRNA	chr15	20773084	20773600
chr15	20773602	20774313	AC012414.4_intron_1	intron	lincRNA	chr15	20773601	20774313
chr15	20774314	20774871	AC012414.4_2	exon	lincRNA	chr15	20774314	20774871
chr15	20775464	20775850	AC012414.1_1	exon	processed_pseudogene	chr15	20775464	20775998
chr15	20804643	20804799	AC012414.7_1	exon	transcribed_processed_pseudogene	chr15	20803505	20804932
chr15	20814315	20814501	AC012414.7_intron_1	intron	transcribed_processed_pseudogene	chr15	20804933	20818037
chr15	20814315	20814356	GRAMD4P5_2	exon	unprocessed_pseudogene	chr15	20814296	20814356
chr15	20814357	20814501	GRAMD4P5_intron_2	intron	unprocessed_pseudogene	chr15	20814357	20814725
chr15	20835390	20835603	POTEB2_1	CDS	protein_coding	chr15	20835390	20835603
chr15	20835604	20835661	POTEB2_intron_1	intron	protein_coding	chr15	20835604	20837242
chr15	20835908	20835954	POTEB2_intron_1	intron	protein_coding	chr15	20835604	20837242
chr15	20836652	20837242	POTEB2_intron_1	intron	protein_coding	chr15	20835604	20837242
chr15	20837243	20837367	POTEB2_2	CDS	protein_coding	chr15	20837243	20837367
chr15	20837368	20837666	POTEB2_intron_2	intron	protein_coding	chr15	20837368	20845831
chr15	20838294	20838784	POTEB2_intron_2	intron	protein_coding	chr15	20837368	20845831
chr15	20841015	20841921	POTEB2_intron_2	intron	protein_coding	chr15	20837368	20845831
chr15	20841961	20843055	POTEB2_intron_2	intron	protein_coding	chr15	20837368	20845831
chr15	20843987	20844107	POTEB2_intron_2	intron	protein_coding	chr15	20837368	20845831
chr15	20846828	20847043	POTEB2_intron_3	intron	protein_coding	chr15	20846000	20847043
chr15	20847044	20847089	POTEB2_4	CDS	protein_coding	chr15	20847044	20847089
chr15	20847090	20847567	POTEB2_intron_4	intron	protein_coding	chr15	20847090	20848491
chr15	20848363	20848491	POTEB2_intron_4	intron	protein_coding	chr15	20847090	20848491
chr15	20848492	20848563	POTEB2_5	CDS	protein_coding	chr15	20848492	20848563
chr15	20848564	20849006	POTEB2_intron_5	intron	protein_coding	chr15	20848564	20854055
chr15	20849588	20851177	POTEB2_intron_5	intron	protein_coding	chr15	20848564	20854055
chr15	20851636	20852020	POTEB2_intron_5	intron	protein_coding	chr15	20848564	20854055
chr15	20853196	20854055	POTEB2_intron_5	intron	protein_coding	chr15	20848564	20854055
chr15	20854486	20854725	POTEB2_intron_6	intron	protein_coding	chr15	20854128	20856634
chr15	20855069	20856634	POTEB2_intron_6	intron	protein_coding	chr15	20854128	20856634
chr15	20856635	20856773	POTEB2_7	CDS	protein_coding	chr15	20856635	20856773
chr15	20857497	20858067	POTEB2_intron_7	intron	protein_coding	chr15	20856774	20858109
chr15	20856774	20857051	POTEB2_intron_7	intron	protein_coding	chr15	20856774	20858109
chr15	20858953	20859449	POTEB2_intron_8	intron	protein_coding	chr15	20858218	20861040
chr15	20861017	20861040	POTEB2_intron_8	intron	protein_coding	chr15	20858218	20861040
chr15	20861041	20861215	POTEB2_9	CDS	protein_coding	chr15	20861041	20861215
chr15	20861216	20861373	POTEB2_intron_9	intron	protein_coding	chr15	20861216	20861373
chr15	20861374	20861489	POTEB2_10	CDS	protein_coding	chr15	20861374	20861489
chr15	20861490	20862317	POTEB2_intron_10	intron	protein_coding	chr15	20861490	20865870
chr15	20863410	20864102	POTEB2_intron_10	intron	protein_coding	chr15	20861490	20865870
chr15	20864487	20865830	POTEB2_intron_10	intron	protein_coding	chr15	20861490	20865870
chr15	20919131	20919391	NF1P1_intron_1	intron	unprocessed_pseudogene	chr15	20916798	20920400
chr15	20922851	20923164	NF1P1_intron_3	intron	unprocessed_pseudogene	chr15	20921931	20923164
chr15	20922030	20922550	NF1P1_intron_3	intron	unprocessed_pseudogene	chr15	20921931	20923164
chr15	20923167	20923256	NF1P1_4	exon	unprocessed_pseudogene	chr15	20923165	20923265
chr15	20923266	20923418	NF1P1_intron_4	intron	unprocessed_pseudogene	chr15	20923266	20923775
chr15	20924528	20924568	NF1P1_intron_5	intron	unprocessed_pseudogene	chr15	20923936	20926335
chr15	20924569	20924764	NF1P1_intron_5	intron	unprocessed_pseudogene	chr15	20923936	20926335
chr15	20926251	20926335	NF1P1_intron_5	intron	unprocessed_pseudogene	chr15	20923936	20926335
chr15	20926336	20926463	NF1P1_6	exon	unprocessed_pseudogene	chr15	20926336	20926463
chr15	20926464	20926502	NF1P1_intron_6	intron	unprocessed_pseudogene	chr15	20926464	20926605
chr15	20926968	20928163	NF1P1_intron_7	intron	unprocessed_pseudogene	chr15	20926773	20928867
chr15	20929614	20929745	NF1P1_intron_9	intron	unprocessed_pseudogene	chr15	20929379	20929955
chr15	20930712	20930948	NF1P1_intron_10	intron	unprocessed_pseudogene	chr15	20930078	20931229
chr15	20932037	20932181	NF1P1_intron_12	intron	unprocessed_pseudogene	chr15	20931901	20932181
chr15	20932182	20932321	NF1P1_13	exon	unprocessed_pseudogene	chr15	20932182	20932322
chr15	20932323	20932679	NF1P1_intron_13	intron	unprocessed_pseudogene	chr15	20932323	20932679
chr15	20932680	20932706	NF1P1_14	exon	unprocessed_pseudogene	chr15	20932680	20933120
chr15	20969129	20969626	LINC01193_intron_2	intron	lincRNA	chr15	20942561	20972104
chr15	20969998	20970594	LINC01193_intron_2	intron	lincRNA	chr15	20942561	20972104
chr15	20969282	20969626	OR11J5P_1	exon	unprocessed_pseudogene	chr15	20969282	20970215
chr15	20969998	20970215	OR11J5P_1	exon	unprocessed_pseudogene	chr15	20969282	20970215
chr15	21020621	21020752	FAM30C_intron_2	intron	unprocessed_pseudogene	chr15	21020558	21020752
chr15	21020757	21020851	FAM30C_3	exon	unprocessed_pseudogene	chr15	21020753	21020851
chr15	21150367	21150527	AC126335.2_1	exon	TEC	chr15	21148334	21152970
chr15	21152547	21152970	AC126335.2_1	exon	TEC	chr15	21148334	21152970
chr15	21165980	21166552	BMS1P16_intron_6	intron	unprocessed_pseudogene	chr15	21165822	21166691
chr15	21254111	21254195	AC068446.3_intron_1	intron	unprocessed_pseudogene	chr15	21250297	21257311
chr15	21306076	21306207	AC068446.2_intron_1	intron	lincRNA	chr15	21300144	21324986
chr15	21307350	21308744	AC068446.2_intron_1	intron	lincRNA	chr15	21300144	21324986
chr15	21309430	21309833	AC068446.2_intron_1	intron	lincRNA	chr15	21300144	21324986
chr15	21310160	21310310	AC068446.2_intron_1	intron	lincRNA	chr15	21300144	21324986
chr15	21311514	21311573	AC068446.2_intron_1	intron	lincRNA	chr15	21300144	21324986
chr15	21312811	21313223	AC068446.2_intron_1	intron	lincRNA	chr15	21300144	21324986
chr15	21316161	21316562	AC068446.2_intron_1	intron	lincRNA	chr15	21300144	21324986
chr15	21319346	21319806	AC068446.2_intron_1	intron	lincRNA	chr15	21300144	21324986
chr15	21320850	21320912	AC068446.2_intron_1	intron	lincRNA	chr15	21300144	21324986
chr15	21321873	21322175	AC068446.2_intron_1	intron	lincRNA	chr15	21300144	21324986
chr15	21324301	21324939	AC068446.2_intron_1	intron	lincRNA	chr15	21300144	21324986
chr15	21307749	21307855	RNU6-1235P_1	exon	snRNA	chr15	21307749	21307855
chr15	21333064	21333375	AC060814.5_intron_1	intron	lincRNA	chr15	21328981	21343729
chr15	21333765	21336033	AC060814.5_intron_1	intron	lincRNA	chr15	21328981	21343729
chr15	21336387	21336431	AC060814.5_intron_1	intron	lincRNA	chr15	21328981	21343729
chr15	21336457	21337152	AC060814.5_intron_1	intron	lincRNA	chr15	21328981	21343729
chr15	21337548	21338461	AC060814.5_intron_1	intron	lincRNA	chr15	21328981	21343729
chr15	21338771	21343729	AC060814.5_intron_1	intron	lincRNA	chr15	21328981	21343729
chr15	21343730	21343881	AC060814.5_2	exon	lincRNA	chr15	21343730	21343881
chr15	21342171	21342687	AC060814.4_1	exon	lincRNA	chr15	21342171	21342687
chr15	21342688	21343400	AC060814.4_intron_1	intron	lincRNA	chr15	21342688	21343400
chr15	21343401	21343958	AC060814.4_2	exon	lincRNA	chr15	21343401	21343958
chr15	21344551	21344937	AC060814.1_1	exon	processed_pseudogene	chr15	21344548	21345085
chr15	21373725	21373881	CXADRP2_1	exon	processed_pseudogene	chr15	21372793	21373881
chr15	21382383	21382440	AC060814.2_1	exon	processed_pseudogene	chr15	21382383	21382842
chr15	21408982	21409118	POTEB3_1	CDS	protein_coding	chr15	21408982	21409195
chr15	21409165	21409195	POTEB3_1	CDS	protein_coding	chr15	21408982	21409195
chr15	21409196	21409220	POTEB3_intron_1	intron	protein_coding	chr15	21409196	21410876
chr15	21409500	21409546	POTEB3_intron_1	intron	protein_coding	chr15	21409196	21410876
chr15	21411113	21411570	POTEB3_intron_2	intron	protein_coding	chr15	21411002	21419462
chr15	21411928	21412418	POTEB3_intron_2	intron	protein_coding	chr15	21411002	21419462
chr15	21413224	21413344	POTEB3_intron_2	intron	protein_coding	chr15	21411002	21419462
chr15	21414654	21415560	POTEB3_intron_2	intron	protein_coding	chr15	21411002	21419462
chr15	21415603	21416697	POTEB3_intron_2	intron	protein_coding	chr15	21411002	21419462
chr15	21417627	21417747	POTEB3_intron_2	intron	protein_coding	chr15	21411002	21419462
chr15	21418398	21419233	POTEB3_intron_2	intron	protein_coding	chr15	21411002	21419462
chr15	21420073	21420642	POTEB3_intron_3	intron	protein_coding	chr15	21419631	21420672
chr15	21421078	21421185	POTEB3_intron_4	intron	protein_coding	chr15	21420719	21422118
chr15	21422131	21422190	POTEB3_5	CDS	protein_coding	chr15	21422119	21422190
chr15	21422191	21422551	POTEB3_intron_5	intron	protein_coding	chr15	21422191	21427683
chr15	21423335	21424805	POTEB3_intron_5	intron	protein_coding	chr15	21422191	21427683
chr15	21425264	21425648	POTEB3_intron_5	intron	protein_coding	chr15	21422191	21427683
chr15	21426617	21427683	POTEB3_intron_5	intron	protein_coding	chr15	21422191	21427683
chr15	21428114	21428353	POTEB3_intron_6	intron	protein_coding	chr15	21427756	21430262
chr15	21428370	21428563	POTEB3_intron_6	intron	protein_coding	chr15	21427756	21430262
chr15	21428697	21429068	POTEB3_intron_6	intron	protein_coding	chr15	21427756	21430262
chr15	21429090	21429148	POTEB3_intron_6	intron	protein_coding	chr15	21427756	21430262
chr15	21429261	21430262	POTEB3_intron_6	intron	protein_coding	chr15	21427756	21430262
chr15	21430263	21430401	POTEB3_7	CDS	protein_coding	chr15	21430263	21430401
chr15	21430402	21430679	POTEB3_intron_7	intron	protein_coding	chr15	21430402	21431737
chr15	21431125	21431695	POTEB3_intron_7	intron	protein_coding	chr15	21430402	21431737
chr15	21431970	21432384	POTEB3_intron_8	intron	protein_coding	chr15	21431846	21434659
chr15	21432581	21433077	POTEB3_intron_8	intron	protein_coding	chr15	21431846	21434659
chr15	21434660	21434834	POTEB3_9	CDS	protein_coding	chr15	21434660	21434834
chr15	21434835	21434992	POTEB3_intron_9	intron	protein_coding	chr15	21434835	21434992
chr15	21434993	21435108	POTEB3_10	CDS	protein_coding	chr15	21434993	21435108
chr15	21435109	21436283	POTEB3_intron_10	intron	protein_coding	chr15	21435109	21439489
chr15	21436325	21436372	POTEB3_intron_10	intron	protein_coding	chr15	21435109	21439489
chr15	21436530	21437721	POTEB3_intron_10	intron	protein_coding	chr15	21435109	21439489
chr15	21438106	21439449	POTEB3_intron_10	intron	protein_coding	chr15	21435109	21439489
chr15	21490803	21490944	NF1P9_intron_1	intron	transcribed_unprocessed_pseudogene	chr15	21490470	21494104
chr15	21492793	21493053	NF1P9_intron_1	intron	transcribed_unprocessed_pseudogene	chr15	21490470	21494104
chr15	21496548	21496861	NF1P9_intron_3	intron	transcribed_unprocessed_pseudogene	chr15	21495593	21496863
chr15	21495688	21496247	NF1P9_intron_3	intron	transcribed_unprocessed_pseudogene	chr15	21495593	21496863
chr15	21496864	21496953	NF1P9_4	exon	transcribed_unprocessed_pseudogene	chr15	21496864	21496953
chr15	21496963	21497115	NF1P9_intron_4	intron	transcribed_unprocessed_pseudogene	chr15	21496954	21498226
chr15	21498227	21498267	NF1P9_5	exon	transcribed_unprocessed_pseudogene	chr15	21498227	21498267
chr15	21498268	21498463	NF1P9_intron_5	intron	transcribed_unprocessed_pseudogene	chr15	21498268	21500049
chr15	21499938	21500049	NF1P9_intron_5	intron	transcribed_unprocessed_pseudogene	chr15	21498268	21500049
chr15	21500050	21500164	NF1P9_6	exon	transcribed_unprocessed_pseudogene	chr15	21500050	21500164
chr15	21500165	21500306	NF1P9_intron_6	intron	transcribed_unprocessed_pseudogene	chr15	21500165	21500306
chr15	21500307	21500473	NF1P9_7	exon	transcribed_unprocessed_pseudogene	chr15	21500307	21500473
chr15	21500474	21500608	NF1P9_intron_7	intron	transcribed_unprocessed_pseudogene	chr15	21500474	21502568
chr15	21500669	21502392	NF1P9_intron_7	intron	transcribed_unprocessed_pseudogene	chr15	21500474	21502568
chr15	21502842	21502896	NF1P9_intron_8	intron	transcribed_unprocessed_pseudogene	chr15	21502778	21502896
chr15	21502897	21503079	NF1P9_9	exon	transcribed_unprocessed_pseudogene	chr15	21502897	21503079
chr15	21503080	21503446	NF1P9_intron_9	intron	transcribed_unprocessed_pseudogene	chr15	21503080	21503650
chr15	21504407	21504643	NF1P9_intron_10	intron	transcribed_unprocessed_pseudogene	chr15	21503773	21504924
chr15	21504671	21504857	NF1P9_intron_10	intron	transcribed_unprocessed_pseudogene	chr15	21503773	21504924
chr15	21505731	21505875	NF1P9_intron_12	intron	transcribed_unprocessed_pseudogene	chr15	21505595	21505875
chr15	21505876	21506015	NF1P9_13	exon	transcribed_unprocessed_pseudogene	chr15	21505876	21506016
chr15	21506017	21506373	NF1P9_intron_13	intron	transcribed_unprocessed_pseudogene	chr15	21506017	21506373
chr15	21506374	21506814	NF1P9_14	exon	transcribed_unprocessed_pseudogene	chr15	21506374	21506814
chr15	21506815	21506929	NF1P9_intron_14	intron	transcribed_unprocessed_pseudogene	chr15	21506815	21508203
chr15	21507704	21508203	NF1P9_intron_14	intron	transcribed_unprocessed_pseudogene	chr15	21506815	21508203
chr15	21508204	21508288	NF1P9_15	exon	transcribed_unprocessed_pseudogene	chr15	21508204	21508288
chr15	21508289	21508521	NF1P9_intron_15	intron	transcribed_unprocessed_pseudogene	chr15	21508289	21508521
chr15	21508522	21508595	NF1P9_16	exon	transcribed_unprocessed_pseudogene	chr15	21508522	21508595
chr15	21508596	21509129	NF1P9_intron_16	intron	transcribed_unprocessed_pseudogene	chr15	21508596	21509129
chr15	21509130	21509282	NF1P9_17	exon	transcribed_unprocessed_pseudogene	chr15	21509130	21509404
chr15	21543308	21544008	AC183088.1_1	exon	unprocessed_pseudogene	chr15	21542990	21544008
chr15	21580668	21580941	LINC02203_intron_1	intron	protein_coding	chr15	21580011	21595604
chr15	21581535	21581912	LINC02203_intron_1	intron	protein_coding	chr15	21580011	21595604
chr15	21583695	21584092	LINC02203_intron_1	intron	protein_coding	chr15	21580011	21595604
chr15	21584758	21585003	LINC02203_intron_1	intron	protein_coding	chr15	21580011	21595604
chr15	21585039	21585187	LINC02203_intron_1	intron	protein_coding	chr15	21580011	21595604
chr15	21586278	21586760	LINC02203_intron_1	intron	protein_coding	chr15	21580011	21595604
chr15	21588680	21588739	LINC02203_intron_1	intron	protein_coding	chr15	21580011	21595604
chr15	21588787	21589594	LINC02203_intron_1	intron	protein_coding	chr15	21580011	21595604
chr15	21590850	21591015	LINC02203_intron_1	intron	protein_coding	chr15	21580011	21595604
chr15	21591085	21592236	LINC02203_intron_1	intron	protein_coding	chr15	21580011	21595604
chr15	21593268	21593345	LINC02203_intron_1	intron	protein_coding	chr15	21580011	21595604
chr15	21593396	21593684	LINC02203_intron_1	intron	protein_coding	chr15	21580011	21595604
chr15	21595605	21595700	LINC02203_UTR_2	five_prime_UTR	protein_coding	chr15	21595605	21595700
chr15	21595701	21596012	LINC02203_intron_2	intron	protein_coding	chr15	21595701	21609078
chr15	21596437	21598810	LINC02203_intron_2	intron	protein_coding	chr15	21595701	21609078
chr15	21601471	21601632	LINC02203_intron_2	intron	protein_coding	chr15	21595701	21609078
chr15	21601736	21603209	LINC02203_intron_2	intron	protein_coding	chr15	21595701	21609078
chr15	21603251	21603358	LINC02203_intron_2	intron	protein_coding	chr15	21595701	21609078
chr15	21604409	21605809	LINC02203_intron_2	intron	protein_coding	chr15	21595701	21609078
chr15	21606281	21606447	LINC02203_intron_2	intron	protein_coding	chr15	21595701	21609078
chr15	21608720	21608805	LINC02203_intron_2	intron	protein_coding	chr15	21595701	21609078
chr15	21609232	21609312	LINC02203_UTR_3	five_prime_UTR	protein_coding	chr15	21609079	21609468
chr15	21611023	21611250	LINC02203_intron_3	intron	protein_coding	chr15	21609469	21616128
chr15	21611862	21612666	LINC02203_intron_3	intron	protein_coding	chr15	21609469	21616128
chr15	21615446	21615627	LINC02203_intron_3	intron	protein_coding	chr15	21609469	21616128
chr15	21617673	21618151	LINC02203_intron_6	intron	protein_coding	chr15	21617245	21651924
chr15	21621995	21622125	LINC02203_intron_6	intron	protein_coding	chr15	21617245	21651924
chr15	21623512	21623711	LINC02203_intron_6	intron	protein_coding	chr15	21617245	21651924
chr15	21623837	21624153	LINC02203_intron_6	intron	protein_coding	chr15	21617245	21651924
chr15	21624842	21625005	LINC02203_intron_6	intron	protein_coding	chr15	21617245	21651924
chr15	21625070	21625578	LINC02203_intron_6	intron	protein_coding	chr15	21617245	21651924
chr15	21627687	21627888	LINC02203_intron_6	intron	protein_coding	chr15	21617245	21651924
chr15	21630253	21630409	LINC02203_intron_6	intron	protein_coding	chr15	21617245	21651924
chr15	21631232	21631285	LINC02203_intron_6	intron	protein_coding	chr15	21617245	21651924
chr15	21632622	21632911	LINC02203_intron_6	intron	protein_coding	chr15	21617245	21651924
chr15	21633593	21634392	LINC02203_intron_6	intron	protein_coding	chr15	21617245	21651924
chr15	21639740	21639829	LINC02203_intron_6	intron	protein_coding	chr15	21617245	21651924
chr15	21640263	21640535	LINC02203_intron_6	intron	protein_coding	chr15	21617245	21651924
chr15	21643591	21644202	LINC02203_intron_6	intron	protein_coding	chr15	21617245	21651924
chr15	21644579	21644880	LINC02203_intron_6	intron	protein_coding	chr15	21617245	21651924
chr15	21646585	21648155	LINC02203_intron_6	intron	protein_coding	chr15	21617245	21651924
chr15	21649405	21649703	LINC02203_intron_6	intron	protein_coding	chr15	21617245	21651924
chr15	21650731	21651924	LINC02203_intron_6	intron	protein_coding	chr15	21617245	21651924
chr15	21651934	21652149	LINC02203_1	CDS	protein_coding	chr15	21651934	21652885
chr15	21574225	21574430	AC135068.5_1	exon	unprocessed_pseudogene	chr15	21574225	21575207
chr15	21595684	21596012	OR11K1P_1	exon	unprocessed_pseudogene	chr15	21595684	21596526
chr15	21596437	21596526	OR11K1P_1	exon	unprocessed_pseudogene	chr15	21595684	21596526
chr15	21683146	21683525	AC135068.4_1	exon	unprocessed_pseudogene	chr15	21683038	21683962
chr15	21703428	21703898	AC135068.7_1	exon	lincRNA	chr15	21703428	21703898
chr15	21703899	21705529	AC135068.7_intron_1	intron	lincRNA	chr15	21703899	21705529
chr15	21705530	21705604	AC135068.7_2	exon	lincRNA	chr15	21705530	21705627
chr15	21709653	21710270	AC135068.6_1	exon	processed_pseudogene	chr15	21709649	21710270
chr15	21717808	21718114	AC135068.8_1	exon	IG_V_gene	chr15	21717808	21718114
chr15	21718115	21718198	AC135068.8_intron_1	intron	IG_V_gene	chr15	21718115	21718198
chr15	21718199	21718245	AC135068.8_2	exon	IG_V_gene	chr15	21718199	21718245
chr15	21735510	21735814	AC135068.9_1	exon	IG_V_pseudogene	chr15	21735506	21735814
chr15	21735815	21735898	AC135068.9_intron_1	intron	IG_V_pseudogene	chr15	21735815	21735898
chr15	21735899	21735945	AC135068.9_2	exon	IG_V_pseudogene	chr15	21735899	21735945
chr15	21752278	21752338	AC134981.1_1	exon	IG_V_pseudogene	chr15	21752278	21752582
chr15	21846347	21846560	POTEB_1	CDS	protein_coding	chr15	21846347	21846560
chr15	21846561	21846618	POTEB_intron_1	intron	protein_coding	chr15	21846561	21848197
chr15	21847607	21848197	POTEB_intron_1	intron	protein_coding	chr15	21846561	21848197
chr15	21848198	21848322	POTEB_2	CDS	protein_coding	chr15	21848198	21848322
chr15	21848323	21848891	POTEB_intron_2	intron	protein_coding	chr15	21848323	21856790
chr15	21850545	21850665	POTEB_intron_2	intron	protein_coding	chr15	21848323	21856790
chr15	21852091	21852445	POTEB_intron_2	intron	protein_coding	chr15	21848323	21856790
chr15	21853376	21853961	POTEB_intron_2	intron	protein_coding	chr15	21848323	21856790
chr15	21855713	21856548	POTEB_intron_2	intron	protein_coding	chr15	21848323	21856790
chr15	21857403	21858002	POTEB_intron_3	intron	protein_coding	chr15	21856959	21858002
chr15	21858003	21858048	POTEB_4	CDS	protein_coding	chr15	21858003	21858048
chr15	21858049	21858526	POTEB_intron_4	intron	protein_coding	chr15	21858049	21859450
chr15	21859322	21859450	POTEB_intron_4	intron	protein_coding	chr15	21858049	21859450
chr15	21859451	21859522	POTEB_5	CDS	protein_coding	chr15	21859451	21859522
chr15	21859523	21859965	POTEB_intron_5	intron	protein_coding	chr15	21859523	21865014
chr15	21860547	21861461	POTEB_intron_5	intron	protein_coding	chr15	21859523	21865014
chr15	21861498	21862057	POTEB_intron_5	intron	protein_coding	chr15	21859523	21865014
chr15	21862682	21862960	POTEB_intron_5	intron	protein_coding	chr15	21859523	21865014
chr15	21863948	21864922	POTEB_intron_5	intron	protein_coding	chr15	21859523	21865014
chr15	21866100	21866907	POTEB_intron_6	intron	protein_coding	chr15	21865087	21867595
chr15	21866947	21867595	POTEB_intron_6	intron	protein_coding	chr15	21865087	21867595
chr15	21867596	21867734	POTEB_7	CDS	protein_coding	chr15	21867596	21867734
chr15	21867735	21868006	POTEB_intron_7	intron	protein_coding	chr15	21867735	21869070
chr15	21869303	21869717	POTEB_intron_8	intron	protein_coding	chr15	21869179	21872005
chr15	21872068	21872180	POTEB_9	CDS	protein_coding	chr15	21872006	21872180
chr15	21872181	21872338	POTEB_intron_9	intron	protein_coding	chr15	21872181	21872338
chr15	21872339	21872454	POTEB_10	CDS	protein_coding	chr15	21872339	21872454
chr15	21873671	21873718	POTEB_intron_10	intron	protein_coding	chr15	21872455	21876835
chr15	21873876	21874788	POTEB_intron_10	intron	protein_coding	chr15	21872455	21876835
chr15	21875528	21876051	POTEB_intron_10	intron	protein_coding	chr15	21872455	21876835
chr15	21876098	21876675	POTEB_intron_10	intron	protein_coding	chr15	21872455	21876835
chr15	21872455	21873629	POTEB_intron_10	intron	protein_coding	chr15	21872455	21876835
chr15	21876930	21877068	POTEB_11	CDS	protein_coding	chr15	21876836	21877246
chr15	21928096	21928237	NF1P2_intron_1	intron	unprocessed_pseudogene	chr15	21927763	21931396
chr15	21932968	21933254	NF1P2_intron_3	intron	unprocessed_pseudogene	chr15	21932909	21934752
chr15	21937219	21937341	NF1P2_intron_4	intron	unprocessed_pseudogene	chr15	21934913	21937341
chr15	21937342	21937445	NF1P2_5	exon	unprocessed_pseudogene	chr15	21937342	21937445
chr15	21937446	21937587	NF1P2_intron_5	intron	unprocessed_pseudogene	chr15	21937446	21937587
chr15	21937588	21937754	NF1P2_6	exon	unprocessed_pseudogene	chr15	21937588	21937754
chr15	21937755	21937889	NF1P2_intron_6	intron	unprocessed_pseudogene	chr15	21937755	21939849
chr15	21938153	21939673	NF1P2_intron_6	intron	unprocessed_pseudogene	chr15	21937755	21939849
chr15	21940123	21940177	NF1P2_intron_7	intron	unprocessed_pseudogene	chr15	21940059	21940177
chr15	21940178	21940360	NF1P2_8	exon	unprocessed_pseudogene	chr15	21940178	21940360
chr15	21940361	21940609	NF1P2_intron_8	intron	unprocessed_pseudogene	chr15	21940361	21940937
chr15	21941958	21942144	NF1P2_intron_9	intron	unprocessed_pseudogene	chr15	21941060	21942211
chr15	21943621	21943660	NF1P2_intron_12	intron	unprocessed_pseudogene	chr15	21943304	21943660
chr15	21943661	21944101	NF1P2_13	exon	unprocessed_pseudogene	chr15	21943661	21944101
chr15	21944102	21944216	NF1P2_intron_13	intron	unprocessed_pseudogene	chr15	21944102	21945490
chr15	21944991	21945490	NF1P2_intron_13	intron	unprocessed_pseudogene	chr15	21944102	21945490
chr15	21945491	21945575	NF1P2_14	exon	unprocessed_pseudogene	chr15	21945491	21945575
chr15	21945576	21945808	NF1P2_intron_14	intron	unprocessed_pseudogene	chr15	21945576	21945808
chr15	21945809	21945882	NF1P2_15	exon	unprocessed_pseudogene	chr15	21945809	21945882
chr15	21945883	21946416	NF1P2_intron_15	intron	unprocessed_pseudogene	chr15	21945883	21946416
chr15	21946417	21946569	NF1P2_16	exon	unprocessed_pseudogene	chr15	21946417	21946641
chr15	21980329	21981245	OR11J6P_1	exon	unprocessed_pseudogene	chr15	21980277	21981245
chr15	22009547	22009752	OR11H3P_1	exon	unprocessed_pseudogene	chr15	22009547	22010529
chr15	22015989	22016262	AC134980.3_intron_1	intron	protein_coding	chr15	22015332	22030924
chr15	22016856	22017233	AC134980.3_intron_1	intron	protein_coding	chr15	22015332	22030924
chr15	22019016	22019413	AC134980.3_intron_1	intron	protein_coding	chr15	22015332	22030924
chr15	22020359	22020507	AC134980.3_intron_1	intron	protein_coding	chr15	22015332	22030924
chr15	22021599	22022081	AC134980.3_intron_1	intron	protein_coding	chr15	22015332	22030924
chr15	22023971	22024877	AC134980.3_intron_1	intron	protein_coding	chr15	22015332	22030924
chr15	22026404	22027555	AC134980.3_intron_1	intron	protein_coding	chr15	22015332	22030924
chr15	22028587	22028664	AC134980.3_intron_1	intron	protein_coding	chr15	22015332	22030924
chr15	22028715	22029003	AC134980.3_intron_1	intron	protein_coding	chr15	22015332	22030924
chr15	22020079	22020324	AC134980.3_intron_1	intron	protein_coding	chr15	22015332	22030924
chr15	22032888	22033562	AC134980.3_intron_2	intron	protein_coding	chr15	22031021	22044435
chr15	22036825	22036986	AC134980.3_intron_2	intron	protein_coding	chr15	22031021	22044435
chr15	22037090	22038563	AC134980.3_intron_2	intron	protein_coding	chr15	22031021	22044435
chr15	22038605	22038712	AC134980.3_intron_2	intron	protein_coding	chr15	22031021	22044435
chr15	22039762	22041162	AC134980.3_intron_2	intron	protein_coding	chr15	22031021	22044435
chr15	22041634	22041800	AC134980.3_intron_2	intron	protein_coding	chr15	22031021	22044435
chr15	22044073	22044158	AC134980.3_intron_2	intron	protein_coding	chr15	22031021	22044435
chr15	22044589	22044669	AC134980.3_UTR_3	five_prime_UTR	protein_coding	chr15	22044436	22044825
chr15	22046386	22046613	AC134980.3_intron_3	intron	protein_coding	chr15	22044826	22058719
chr15	22047214	22048018	AC134980.3_intron_3	intron	protein_coding	chr15	22044826	22058719
chr15	22058037	22058218	AC134980.3_intron_3	intron	protein_coding	chr15	22044826	22058719
chr15	22060269	22060747	AC134980.3_intron_6	intron	protein_coding	chr15	22059836	22094511
chr15	22064585	22064715	AC134980.3_intron_6	intron	protein_coding	chr15	22059836	22094511
chr15	22066099	22066298	AC134980.3_intron_6	intron	protein_coding	chr15	22059836	22094511
chr15	22066424	22066740	AC134980.3_intron_6	intron	protein_coding	chr15	22059836	22094511
chr15	22067383	22067407	AC134980.3_intron_6	intron	protein_coding	chr15	22059836	22094511
chr15	22067429	22067592	AC134980.3_intron_6	intron	protein_coding	chr15	22059836	22094511
chr15	22067657	22068165	AC134980.3_intron_6	intron	protein_coding	chr15	22059836	22094511
chr15	22070274	22070475	AC134980.3_intron_6	intron	protein_coding	chr15	22059836	22094511
chr15	22075209	22075498	AC134980.3_intron_6	intron	protein_coding	chr15	22059836	22094511
chr15	22076178	22076977	AC134980.3_intron_6	intron	protein_coding	chr15	22059836	22094511
chr15	22082357	22082446	AC134980.3_intron_6	intron	protein_coding	chr15	22059836	22094511
chr15	22082879	22083151	AC134980.3_intron_6	intron	protein_coding	chr15	22059836	22094511
chr15	22086176	22086787	AC134980.3_intron_6	intron	protein_coding	chr15	22059836	22094511
chr15	22087164	22087465	AC134980.3_intron_6	intron	protein_coding	chr15	22059836	22094511
chr15	22089170	22090740	AC134980.3_intron_6	intron	protein_coding	chr15	22059836	22094511
chr15	22091990	22092288	AC134980.3_intron_6	intron	protein_coding	chr15	22059836	22094511
chr15	22093318	22094511	AC134980.3_intron_6	intron	protein_coding	chr15	22059836	22094511
chr15	22094521	22094736	AC134980.3_1	CDS	protein_coding	chr15	22094521	22095472
chr15	22145939	22146409	AC010760.1_1	exon	lincRNA	chr15	22145939	22146409
chr15	22148152	22148226	AC010760.1_2	exon	lincRNA	chr15	22148152	22148226
chr15	22152276	22152893	RPS8P10_1	exon	unprocessed_pseudogene	chr15	22152276	22152897
chr15	22160431	22160737	IGHV1OR15-1_1	exon	IG_V_gene	chr15	22160431	22160737
chr15	22160738	22160821	IGHV1OR15-1_intron_1	intron	IG_V_gene	chr15	22160738	22160821
chr15	22160822	22160868	IGHV1OR15-1_2	exon	IG_V_gene	chr15	22160822	22160868
chr15	22178107	22178411	IGHV1OR15-3_1	exon	IG_V_pseudogene	chr15	22178107	22178411
chr15	22178412	22178495	IGHV1OR15-3_intron_1	intron	IG_V_pseudogene	chr15	22178412	22178495
chr15	22178496	22178542	IGHV1OR15-3_2	exon	IG_V_pseudogene	chr15	22178496	22178542
chr15	22194885	22194945	IGHV1OR15-4_1	exon	IG_V_pseudogene	chr15	22194885	22195189
chr15	22373224	22373569	AC100757.1_1	exon	processed_pseudogene	chr15	22371736	22373570
chr15	22401622	22401699	SPATA31E3P_intron_1	intron	unprocessed_pseudogene	chr15	22401408	22402131
chr15	22402029	22402131	SPATA31E3P_intron_1	intron	unprocessed_pseudogene	chr15	22401408	22402131
chr15	22402132	22402190	SPATA31E3P_2	exon	unprocessed_pseudogene	chr15	22402132	22402190
chr15	22402191	22402546	SPATA31E3P_intron_2	intron	unprocessed_pseudogene	chr15	22402191	22402739
chr15	22403351	22405718	SPATA31E3P_4	exon	unprocessed_pseudogene	chr15	22403049	22406944
chr15	22427039	22427142	GOLGA8DP_1	exon	transcribed_unprocessed_pseudogene	chr15	22427039	22427818
chr15	22427633	22427818	GOLGA8DP_1	exon	transcribed_unprocessed_pseudogene	chr15	22427039	22427818
chr15	22427819	22427902	GOLGA8DP_intron_1	intron	transcribed_unprocessed_pseudogene	chr15	22427819	22427902
chr15	22427903	22428056	GOLGA8DP_2	exon	transcribed_unprocessed_pseudogene	chr15	22427903	22428056
chr15	22428057	22428144	GOLGA8DP_intron_2	intron	transcribed_unprocessed_pseudogene	chr15	22428057	22428144
chr15	22428145	22428246	GOLGA8DP_3	exon	transcribed_unprocessed_pseudogene	chr15	22428145	22428246
chr15	22428247	22428327	GOLGA8DP_intron_3	intron	transcribed_unprocessed_pseudogene	chr15	22428247	22428327
chr15	22428328	22428429	GOLGA8DP_4	exon	transcribed_unprocessed_pseudogene	chr15	22428328	22428429
chr15	22428621	22428996	GOLGA8DP_intron_4	intron	transcribed_unprocessed_pseudogene	chr15	22428430	22428996
chr15	22428997	22429089	GOLGA8DP_5	exon	transcribed_unprocessed_pseudogene	chr15	22428997	22429089
chr15	22429090	22429126	GOLGA8DP_intron_5	intron	transcribed_unprocessed_pseudogene	chr15	22429090	22429519
chr15	22429207	22429439	GOLGA8DP_intron_5	intron	transcribed_unprocessed_pseudogene	chr15	22429090	22429519
chr15	22430842	22430963	GOLGA8DP_intron_6	intron	transcribed_unprocessed_pseudogene	chr15	22429597	22430963
chr15	22429695	22430774	GOLGA8DP_intron_6	intron	transcribed_unprocessed_pseudogene	chr15	22429597	22430963
chr15	22430964	22431033	GOLGA8DP_7	exon	transcribed_unprocessed_pseudogene	chr15	22430964	22431033
chr15	22431034	22431299	GOLGA8DP_intron_7	intron	transcribed_unprocessed_pseudogene	chr15	22431034	22431299
chr15	22431300	22431452	GOLGA8DP_8	exon	transcribed_unprocessed_pseudogene	chr15	22431300	22431557
chr15	22432015	22432208	GOLGA8DP_intron_9	intron	transcribed_unprocessed_pseudogene	chr15	22432015	22432208
chr15	22432209	22432317	GOLGA8DP_10	exon	transcribed_unprocessed_pseudogene	chr15	22432209	22432317
chr15	22432318	22432422	GOLGA8DP_intron_10	intron	transcribed_unprocessed_pseudogene	chr15	22432318	22432422
chr15	22432423	22432513	GOLGA8DP_11	exon	transcribed_unprocessed_pseudogene	chr15	22432423	22432513
chr15	22432514	22433532	GOLGA8DP_intron_11	intron	transcribed_unprocessed_pseudogene	chr15	22432514	22433532
chr15	22433533	22433643	GOLGA8DP_12	exon	transcribed_unprocessed_pseudogene	chr15	22433533	22433643
chr15	22433644	22433737	GOLGA8DP_intron_12	intron	transcribed_unprocessed_pseudogene	chr15	22433644	22433737
chr15	22433738	22433823	GOLGA8DP_13	exon	transcribed_unprocessed_pseudogene	chr15	22433738	22433823
chr15	22433824	22433910	GOLGA8DP_intron_13	intron	transcribed_unprocessed_pseudogene	chr15	22433824	22433910
chr15	22433911	22434271	GOLGA8DP_14	exon	transcribed_unprocessed_pseudogene	chr15	22433911	22434271
chr15	22434571	22435125	GOLGA8DP_intron_14	intron	transcribed_unprocessed_pseudogene	chr15	22434272	22435125
chr15	22435126	22435207	GOLGA8DP_15	exon	transcribed_unprocessed_pseudogene	chr15	22435126	22435207
chr15	22435208	22435389	GOLGA8DP_intron_15	intron	transcribed_unprocessed_pseudogene	chr15	22435208	22435389
chr15	22435390	22435450	GOLGA8DP_16	exon	transcribed_unprocessed_pseudogene	chr15	22435390	22435450
chr15	22435451	22436034	GOLGA8DP_intron_16	intron	transcribed_unprocessed_pseudogene	chr15	22435451	22436034
chr15	22436035	22436155	GOLGA8DP_17	exon	transcribed_unprocessed_pseudogene	chr15	22436035	22436155
chr15	22436156	22436188	GOLGA8DP_intron_17	intron	transcribed_unprocessed_pseudogene	chr15	22436156	22436873
chr15	22436659	22436873	GOLGA8DP_intron_17	intron	transcribed_unprocessed_pseudogene	chr15	22436156	22436873
chr15	22436874	22436932	GOLGA8DP_18	exon	transcribed_unprocessed_pseudogene	chr15	22436874	22436932
chr15	22436933	22437853	GOLGA8DP_intron_18	intron	transcribed_unprocessed_pseudogene	chr15	22436933	22437853
chr15	22437854	22437902	GOLGA8DP_19	exon	transcribed_unprocessed_pseudogene	chr15	22437854	22437902
chr15	22451277	22451365	AC100757.3_1	exon	unprocessed_pseudogene	chr15	22451209	22451365
chr15	22451366	22452548	AC100757.3_intron_1	intron	unprocessed_pseudogene	chr15	22451366	22453027
chr15	22452654	22452699	AC100757.3_intron_1	intron	unprocessed_pseudogene	chr15	22451366	22453027
chr15	22453045	22453108	AC100757.3_2	exon	unprocessed_pseudogene	chr15	22453028	22454210
chr15	22453679	22454067	AC100757.3_2	exon	unprocessed_pseudogene	chr15	22453028	22454210
chr15	22454068	22454210	AC100757.3_2	exon	unprocessed_pseudogene	chr15	22453028	22454210
chr15	22454211	22455086	AC100757.3_intron_2	intron	unprocessed_pseudogene	chr15	22454211	22455086
chr15	22455087	22455145	AC100757.3_3	exon	unprocessed_pseudogene	chr15	22455087	22455154
chr15	22458903	22458969	GOLGA6L22_UTR_1	five_prime_UTR	protein_coding	chr15	22458903	22458993
chr15	22459174	22460818	GOLGA6L22_intron_1	intron	protein_coding	chr15	22459174	22460818
chr15	22460819	22460948	GOLGA6L22_2	CDS	protein_coding	chr15	22460819	22460948
chr15	22460949	22461748	GOLGA6L22_intron_2	intron	protein_coding	chr15	22460949	22462032
chr15	22462172	22462266	GOLGA6L22_4	CDS	protein_coding	chr15	22462172	22462266
chr15	22462267	22462360	GOLGA6L22_intron_4	intron	protein_coding	chr15	22462267	22462360
chr15	22462361	22462468	GOLGA6L22_5	CDS	protein_coding	chr15	22462361	22462468
chr15	22462469	22462900	GOLGA6L22_intron_5	intron	protein_coding	chr15	22462469	22463839
chr15	22463857	22463899	GOLGA6L22_6	CDS	protein_coding	chr15	22463840	22463899
chr15	22463900	22464228	GOLGA6L22_intron_6	intron	protein_coding	chr15	22463900	22464228
chr15	22464229	22464371	GOLGA6L22_7	CDS	protein_coding	chr15	22464229	22464371
chr15	22464372	22464517	GOLGA6L22_intron_7	intron	protein_coding	chr15	22464372	22465021
chr15	22464939	22465021	GOLGA6L22_intron_7	intron	protein_coding	chr15	22464372	22465021
chr15	22466826	22467480	GOLGA6L22_intron_8	intron	protein_coding	chr15	22466826	22467480
chr15	22467481	22468026	GOLGA6L22_UTR_2	three_prime_UTR	protein_coding	chr15	22467481	22469230
chr15	22480439	22480611	HERC2P7_1	exon	unprocessed_pseudogene	chr15	22480439	22480611
chr15	22480851	22481256	HERC2P7_intron_1	intron	unprocessed_pseudogene	chr15	22480612	22481976
chr15	22481539	22481976	HERC2P7_intron_1	intron	unprocessed_pseudogene	chr15	22480612	22481976
chr15	22481977	22482102	HERC2P7_2	exon	unprocessed_pseudogene	chr15	22481977	22482102
chr15	22482103	22482193	HERC2P7_intron_2	intron	unprocessed_pseudogene	chr15	22482103	22482193
chr15	22482194	22482421	HERC2P7_3	exon	unprocessed_pseudogene	chr15	22482194	22482421
chr15	22482422	22482567	HERC2P7_intron_3	intron	unprocessed_pseudogene	chr15	22482422	22484605
chr15	22483608	22483988	HERC2P7_intron_3	intron	unprocessed_pseudogene	chr15	22482422	22484605
chr15	22484012	22484605	HERC2P7_intron_3	intron	unprocessed_pseudogene	chr15	22482422	22484605
chr15	22484606	22484808	HERC2P7_4	exon	unprocessed_pseudogene	chr15	22484606	22484840
chr15	22497396	22497449	HERC2P2_intron_1	intron	transcribed_unprocessed_pseudogene	chr15	22495673	22516874
chr15	22498241	22498728	HERC2P2_intron_1	intron	transcribed_unprocessed_pseudogene	chr15	22495673	22516874
chr15	22498729	22498898	HERC2P2_intron_1	intron	transcribed_unprocessed_pseudogene	chr15	22495673	22516874
chr15	22498899	22498960	HERC2P2_intron_1	intron	transcribed_unprocessed_pseudogene	chr15	22495673	22516874
chr15	22499674	22500031	HERC2P2_intron_1	intron	transcribed_unprocessed_pseudogene	chr15	22495673	22516874
chr15	22500612	22500716	HERC2P2_intron_1	intron	transcribed_unprocessed_pseudogene	chr15	22495673	22516874
chr15	22501551	22501984	HERC2P2_intron_1	intron	transcribed_unprocessed_pseudogene	chr15	22495673	22516874
chr15	22502361	22502800	HERC2P2_intron_1	intron	transcribed_unprocessed_pseudogene	chr15	22495673	22516874
chr15	22503152	22503334	HERC2P2_intron_1	intron	transcribed_unprocessed_pseudogene	chr15	22495673	22516874
chr15	22503818	22504392	HERC2P2_intron_1	intron	transcribed_unprocessed_pseudogene	chr15	22495673	22516874
chr15	22504722	22505021	HERC2P2_intron_1	intron	transcribed_unprocessed_pseudogene	chr15	22495673	22516874
chr15	22505835	22506337	HERC2P2_intron_1	intron	transcribed_unprocessed_pseudogene	chr15	22495673	22516874
chr15	22507208	22507402	HERC2P2_intron_1	intron	transcribed_unprocessed_pseudogene	chr15	22495673	22516874
chr15	22508025	22508083	HERC2P2_intron_1	intron	transcribed_unprocessed_pseudogene	chr15	22495673	22516874
chr15	22508511	22509605	HERC2P2_intron_1	intron	transcribed_unprocessed_pseudogene	chr15	22495673	22516874
chr15	22509949	22510573	HERC2P2_intron_1	intron	transcribed_unprocessed_pseudogene	chr15	22495673	22516874
chr15	22510849	22511023	HERC2P2_intron_1	intron	transcribed_unprocessed_pseudogene	chr15	22495673	22516874
chr15	22513020	22514303	HERC2P2_intron_1	intron	transcribed_unprocessed_pseudogene	chr15	22495673	22516874
chr15	22514713	22514927	HERC2P2_intron_1	intron	transcribed_unprocessed_pseudogene	chr15	22495673	22516874
chr15	22515002	22515028	HERC2P2_intron_1	intron	transcribed_unprocessed_pseudogene	chr15	22495673	22516874
chr15	22515239	22515330	HERC2P2_intron_1	intron	transcribed_unprocessed_pseudogene	chr15	22495673	22516874
chr15	22515685	22516163	HERC2P2_intron_1	intron	transcribed_unprocessed_pseudogene	chr15	22495673	22516874
chr15	22516526	22516577	HERC2P2_intron_1	intron	transcribed_unprocessed_pseudogene	chr15	22495673	22516874
chr15	22511393	22511870	HERC2P2_intron_1	intron	transcribed_unprocessed_pseudogene	chr15	22495673	22516874
chr15	22516993	22517430	HERC2P2_intron_2	intron	transcribed_unprocessed_pseudogene	chr15	22516991	22534066
chr15	22517800	22518105	HERC2P2_intron_2	intron	transcribed_unprocessed_pseudogene	chr15	22516991	22534066
chr15	22518583	22518754	HERC2P2_intron_2	intron	transcribed_unprocessed_pseudogene	chr15	22516991	22534066
chr15	22519233	22519931	HERC2P2_intron_2	intron	transcribed_unprocessed_pseudogene	chr15	22516991	22534066
chr15	22520348	22520876	HERC2P2_intron_2	intron	transcribed_unprocessed_pseudogene	chr15	22516991	22534066
chr15	22521243	22522713	HERC2P2_intron_2	intron	transcribed_unprocessed_pseudogene	chr15	22516991	22534066
chr15	22523043	22523201	HERC2P2_intron_2	intron	transcribed_unprocessed_pseudogene	chr15	22516991	22534066
chr15	22523202	22523345	HERC2P2_intron_2	intron	transcribed_unprocessed_pseudogene	chr15	22516991	22534066
chr15	22523346	22523478	HERC2P2_intron_2	intron	transcribed_unprocessed_pseudogene	chr15	22516991	22534066
chr15	22523479	22524001	HERC2P2_intron_2	intron	transcribed_unprocessed_pseudogene	chr15	22516991	22534066
chr15	22524176	22525865	HERC2P2_intron_2	intron	transcribed_unprocessed_pseudogene	chr15	22516991	22534066
chr15	22526286	22527191	HERC2P2_intron_2	intron	transcribed_unprocessed_pseudogene	chr15	22516991	22534066
chr15	22531040	22531102	HERC2P2_intron_2	intron	transcribed_unprocessed_pseudogene	chr15	22516991	22534066
chr15	22531399	22532876	HERC2P2_intron_2	intron	transcribed_unprocessed_pseudogene	chr15	22516991	22534066
chr15	22533297	22533442	HERC2P2_intron_2	intron	transcribed_unprocessed_pseudogene	chr15	22516991	22534066
chr15	22527425	22529798	HERC2P2_intron_2	intron	transcribed_unprocessed_pseudogene	chr15	22516991	22534066
chr15	22534262	22534646	HERC2P2_intron_3	intron	transcribed_unprocessed_pseudogene	chr15	22534244	22537436
chr15	22535248	22537220	HERC2P2_intron_3	intron	transcribed_unprocessed_pseudogene	chr15	22534244	22537436
chr15	22537258	22537436	HERC2P2_intron_3	intron	transcribed_unprocessed_pseudogene	chr15	22534244	22537436
chr15	22537437	22537608	HERC2P2_4	exon	transcribed_unprocessed_pseudogene	chr15	22537437	22537608
chr15	22537609	22537991	HERC2P2_intron_4	intron	transcribed_unprocessed_pseudogene	chr15	22537609	22537991
chr15	22537992	22538096	HERC2P2_5	exon	transcribed_unprocessed_pseudogene	chr15	22537992	22538096
chr15	22538097	22538895	HERC2P2_intron_5	intron	transcribed_unprocessed_pseudogene	chr15	22538097	22539095
chr15	22540118	22540782	HERC2P2_intron_6	intron	transcribed_unprocessed_pseudogene	chr15	22539248	22541993
chr15	22540843	22541993	HERC2P2_intron_6	intron	transcribed_unprocessed_pseudogene	chr15	22539248	22541993
chr15	22541994	22542209	HERC2P2_7	exon	transcribed_unprocessed_pseudogene	chr15	22541994	22542209
chr15	22542210	22542481	HERC2P2_intron_7	intron	transcribed_unprocessed_pseudogene	chr15	22542210	22542481
chr15	22542482	22542615	HERC2P2_8	exon	transcribed_unprocessed_pseudogene	chr15	22542482	22542615
chr15	22542616	22542721	HERC2P2_intron_8	intron	transcribed_unprocessed_pseudogene	chr15	22542616	22542721
chr15	22542722	22542850	HERC2P2_9	exon	transcribed_unprocessed_pseudogene	chr15	22542722	22542850
chr15	22542851	22542941	HERC2P2_intron_9	intron	transcribed_unprocessed_pseudogene	chr15	22542851	22542941
chr15	22542942	22543138	HERC2P2_10	exon	transcribed_unprocessed_pseudogene	chr15	22542942	22543138
chr15	22543139	22544303	HERC2P2_intron_10	intron	transcribed_unprocessed_pseudogene	chr15	22543139	22545765
chr15	22544733	22545089	HERC2P2_intron_10	intron	transcribed_unprocessed_pseudogene	chr15	22543139	22545765
chr15	22545323	22545765	HERC2P2_intron_10	intron	transcribed_unprocessed_pseudogene	chr15	22543139	22545765
chr15	22545766	22545900	HERC2P2_11	exon	transcribed_unprocessed_pseudogene	chr15	22545766	22545900
chr15	22545901	22546428	HERC2P2_intron_11	intron	transcribed_unprocessed_pseudogene	chr15	22545901	22546428
chr15	22546429	22546551	HERC2P2_12	exon	transcribed_unprocessed_pseudogene	chr15	22546429	22546600
chr15	22546983	22547089	HERC2P2_14	exon	transcribed_unprocessed_pseudogene	chr15	22546937	22547089
chr15	22547090	22547198	HERC2P2_intron_14	intron	transcribed_unprocessed_pseudogene	chr15	22547090	22547879
chr15	22547638	22547879	HERC2P2_intron_14	intron	transcribed_unprocessed_pseudogene	chr15	22547090	22547879
chr15	22547880	22548072	HERC2P2_15	exon	transcribed_unprocessed_pseudogene	chr15	22547880	22548072
chr15	22548073	22550129	HERC2P2_intron_15	intron	transcribed_unprocessed_pseudogene	chr15	22548073	22554383
chr15	22550535	22550663	HERC2P2_intron_15	intron	transcribed_unprocessed_pseudogene	chr15	22548073	22554383
chr15	22551220	22551272	HERC2P2_intron_15	intron	transcribed_unprocessed_pseudogene	chr15	22548073	22554383
chr15	22551374	22551455	HERC2P2_intron_15	intron	transcribed_unprocessed_pseudogene	chr15	22548073	22554383
chr15	22551669	22552210	HERC2P2_intron_15	intron	transcribed_unprocessed_pseudogene	chr15	22548073	22554383
chr15	22553297	22554216	HERC2P2_intron_15	intron	transcribed_unprocessed_pseudogene	chr15	22548073	22554383
chr15	22554595	22556010	HERC2P2_intron_16	intron	transcribed_unprocessed_pseudogene	chr15	22554573	22556010
chr15	22556011	22556204	HERC2P2_17	exon	transcribed_unprocessed_pseudogene	chr15	22556011	22556204
chr15	22556205	22556859	HERC2P2_intron_17	intron	transcribed_unprocessed_pseudogene	chr15	22556205	22556908
chr15	22557284	22557890	HERC2P2_intron_18	intron	transcribed_unprocessed_pseudogene	chr15	22557093	22559787
chr15	22558703	22558741	HERC2P2_intron_18	intron	transcribed_unprocessed_pseudogene	chr15	22557093	22559787
chr15	22560116	22560673	HERC2P2_intron_19	intron	transcribed_unprocessed_pseudogene	chr15	22559971	22560786
chr15	22561873	22561934	HERC2P2_22	exon	transcribed_unprocessed_pseudogene	chr15	22561558	22561934
chr15	22561935	22562036	HERC2P2_intron_22	intron	transcribed_unprocessed_pseudogene	chr15	22561935	22562641
chr15	22562800	22562947	HERC2P2_intron_23	intron	transcribed_unprocessed_pseudogene	chr15	22562732	22562947
chr15	22564043	22564387	HERC2P2_intron_24	intron	transcribed_unprocessed_pseudogene	chr15	22563088	22564387
chr15	22564388	22564532	HERC2P2_25	exon	transcribed_unprocessed_pseudogene	chr15	22564388	22564532
chr15	22564533	22564580	HERC2P2_intron_25	intron	transcribed_unprocessed_pseudogene	chr15	22564533	22569147
chr15	22565015	22565202	HERC2P2_intron_25	intron	transcribed_unprocessed_pseudogene	chr15	22564533	22569147
chr15	22565513	22567057	HERC2P2_intron_25	intron	transcribed_unprocessed_pseudogene	chr15	22564533	22569147
chr15	22568182	22568399	HERC2P2_intron_25	intron	transcribed_unprocessed_pseudogene	chr15	22564533	22569147
chr15	22568639	22569147	HERC2P2_intron_25	intron	transcribed_unprocessed_pseudogene	chr15	22564533	22569147
chr15	22569148	22569291	HERC2P2_26	exon	transcribed_unprocessed_pseudogene	chr15	22569148	22569291
chr15	22569292	22570017	HERC2P2_intron_26	intron	transcribed_unprocessed_pseudogene	chr15	22569292	22572927
chr15	22570230	22570306	HERC2P2_intron_26	intron	transcribed_unprocessed_pseudogene	chr15	22569292	22572927
chr15	22573284	22573415	HERC2P2_28	exon	transcribed_unprocessed_pseudogene	chr15	22573278	22573415
chr15	22573416	22573973	HERC2P2_intron_28	intron	transcribed_unprocessed_pseudogene	chr15	22573416	22573973
chr15	22573974	22574014	HERC2P2_29	exon	transcribed_unprocessed_pseudogene	chr15	22573974	22574073
chr15	22574538	22574658	HERC2P2_intron_29	intron	transcribed_unprocessed_pseudogene	chr15	22574074	22574658
chr15	22574659	22574712	HERC2P2_30	exon	transcribed_unprocessed_pseudogene	chr15	22574659	22574712
chr15	22574713	22575131	HERC2P2_intron_30	intron	transcribed_unprocessed_pseudogene	chr15	22574713	22576113
chr15	22575674	22576113	HERC2P2_intron_30	intron	transcribed_unprocessed_pseudogene	chr15	22574713	22576113
chr15	22576114	22576205	HERC2P2_31	exon	transcribed_unprocessed_pseudogene	chr15	22576114	22576205
chr15	22576206	22576282	HERC2P2_intron_31	intron	transcribed_unprocessed_pseudogene	chr15	22576206	22577157
chr15	22577014	22577157	HERC2P2_intron_31	intron	transcribed_unprocessed_pseudogene	chr15	22576206	22577157
chr15	22577158	22577332	HERC2P2_32	exon	transcribed_unprocessed_pseudogene	chr15	22577158	22577332
chr15	22577333	22577428	HERC2P2_intron_32	intron	transcribed_unprocessed_pseudogene	chr15	22577333	22577428
chr15	22577429	22577545	HERC2P2_33	exon	transcribed_unprocessed_pseudogene	chr15	22577429	22577555
chr15	22577946	22577997	HERC2P2_intron_33	intron	transcribed_unprocessed_pseudogene	chr15	22577556	22579346
chr15	22578432	22579043	HERC2P2_intron_33	intron	transcribed_unprocessed_pseudogene	chr15	22577556	22579346
chr15	22579478	22579582	HERC2P2_intron_34	intron	transcribed_unprocessed_pseudogene	chr15	22579478	22579582
chr15	22579583	22579723	HERC2P2_35	exon	transcribed_unprocessed_pseudogene	chr15	22579583	22579813
chr15	22579724	22579813	HERC2P2_35	exon	transcribed_unprocessed_pseudogene	chr15	22579583	22579813
chr15	22579814	22580329	HERC2P2_intron_35	intron	transcribed_unprocessed_pseudogene	chr15	22579814	22587342
chr15	22581082	22581773	HERC2P2_intron_35	intron	transcribed_unprocessed_pseudogene	chr15	22579814	22587342
chr15	22582512	22582578	HERC2P2_intron_35	intron	transcribed_unprocessed_pseudogene	chr15	22579814	22587342
chr15	22583026	22584070	HERC2P2_intron_35	intron	transcribed_unprocessed_pseudogene	chr15	22579814	22587342
chr15	22585340	22585749	HERC2P2_intron_35	intron	transcribed_unprocessed_pseudogene	chr15	22579814	22587342
chr15	22586401	22586957	HERC2P2_intron_35	intron	transcribed_unprocessed_pseudogene	chr15	22579814	22587342
chr15	22587800	22587876	HERC2P2_36	exon	transcribed_unprocessed_pseudogene	chr15	22587343	22587876
chr15	22587877	22588781	HERC2P2_intron_36	intron	transcribed_unprocessed_pseudogene	chr15	22587877	22589941
chr15	22590779	22590815	HERC2P2_37	exon	transcribed_unprocessed_pseudogene	chr15	22589942	22590815
chr15	22607757	22607798	GOLGA8IP_intron_1	intron	transcribed_unprocessed_pseudogene	chr15	22607716	22607798
chr15	22607799	22607955	GOLGA8IP_2	exon	transcribed_unprocessed_pseudogene	chr15	22607799	22607955
chr15	22607956	22608025	GOLGA8IP_intron_2	intron	transcribed_unprocessed_pseudogene	chr15	22607956	22608049
chr15	22608259	22608331	GOLGA8IP_4	exon	transcribed_unprocessed_pseudogene	chr15	22608230	22608331
chr15	22608637	22608904	GOLGA8IP_intron_4	intron	transcribed_unprocessed_pseudogene	chr15	22608332	22608904
chr15	22608905	22608975	GOLGA8IP_5	exon	transcribed_unprocessed_pseudogene	chr15	22608905	22608997
chr15	22609831	22610082	GOLGA8IP_intron_6	intron	transcribed_unprocessed_pseudogene	chr15	22609505	22610351
chr15	22611790	22611831	GOLGA8IP_intron_9	intron	transcribed_unprocessed_pseudogene	chr15	22611790	22611983
chr15	22612986	22613064	GOLGA8IP_intron_11	intron	transcribed_unprocessed_pseudogene	chr15	22612286	22613173
chr15	22613348	22613378	GOLGA8IP_intron_12	intron	transcribed_unprocessed_pseudogene	chr15	22613285	22613378
chr15	22613379	22613464	GOLGA8IP_13	exon	transcribed_unprocessed_pseudogene	chr15	22613379	22613464
chr15	22613465	22613525	GOLGA8IP_intron_13	intron	transcribed_unprocessed_pseudogene	chr15	22613465	22613551
chr15	22613801	22613840	GOLGA8IP_14	exon	transcribed_unprocessed_pseudogene	chr15	22613552	22613840
chr15	22613841	22613948	GOLGA8IP_intron_14	intron	transcribed_unprocessed_pseudogene	chr15	22613841	22614692
chr15	22614439	22614692	GOLGA8IP_intron_14	intron	transcribed_unprocessed_pseudogene	chr15	22613841	22614692
chr15	22614693	22614774	GOLGA8IP_15	exon	transcribed_unprocessed_pseudogene	chr15	22614693	22614774
chr15	22614775	22614954	GOLGA8IP_intron_15	intron	transcribed_unprocessed_pseudogene	chr15	22614775	22614954
chr15	22614955	22615015	GOLGA8IP_16	exon	transcribed_unprocessed_pseudogene	chr15	22614955	22615015
chr15	22615016	22615180	GOLGA8IP_intron_16	intron	transcribed_unprocessed_pseudogene	chr15	22615016	22615917
chr15	22615728	22615917	GOLGA8IP_intron_16	intron	transcribed_unprocessed_pseudogene	chr15	22615016	22615917
chr15	22615918	22616038	GOLGA8IP_17	exon	transcribed_unprocessed_pseudogene	chr15	22615918	22616038
chr15	22616314	22616657	GOLGA8IP_intron_17	intron	transcribed_unprocessed_pseudogene	chr15	22616039	22617707
chr15	22617708	22617756	GOLGA8IP_18	exon	transcribed_unprocessed_pseudogene	chr15	22617708	22617854
chr15	23128268	23128789	GOLGA6L1_UTR_1	three_prime_UTR	protein_coding	chr15	23128268	23128789
chr15	23128789	23128813	GOLGA6L1_1	CDS	protein_coding	chr15	23128789	23128813
chr15	23128814	23129143	GOLGA6L1_intron_1	intron	protein_coding	chr15	23128814	23129468
chr15	23130060	23130672	GOLGA6L1_2	CDS	protein_coding	chr15	23129469	23130672
chr15	23130673	23130699	GOLGA6L1_intron_2	intron	protein_coding	chr15	23130673	23131328
chr15	23131357	23131471	GOLGA6L1_3	CDS	protein_coding	chr15	23131329	23131471
chr15	23131472	23131800	GOLGA6L1_intron_3	intron	protein_coding	chr15	23131472	23131800
chr15	23131801	23131847	GOLGA6L1_4	CDS	protein_coding	chr15	23131801	23131860
chr15	23131903	23132202	GOLGA6L1_intron_4	intron	protein_coding	chr15	23131861	23133237
chr15	23133309	23133345	GOLGA6L1_5	CDS	protein_coding	chr15	23133238	23133345
chr15	23133346	23133439	GOLGA6L1_intron_5	intron	protein_coding	chr15	23133346	23133439
chr15	23133440	23133534	GOLGA6L1_6	CDS	protein_coding	chr15	23133440	23133534
chr15	23133535	23133598	GOLGA6L1_intron_6	intron	protein_coding	chr15	23133535	23133621
chr15	23133958	23134578	GOLGA6L1_intron_7	intron	protein_coding	chr15	23133674	23134757
chr15	23134782	23134834	GOLGA6L1_8	CDS	protein_coding	chr15	23134758	23134887
chr15	23134858	23134887	GOLGA6L1_8	CDS	protein_coding	chr15	23134758	23134887
chr15	23135023	23135356	GOLGA6L1_intron_8	intron	protein_coding	chr15	23134888	23136532
chr15	23135452	23136532	GOLGA6L1_intron_8	intron	protein_coding	chr15	23134888	23136532
chr15	23136755	23136821	GOLGA6L1_UTR_2	five_prime_UTR	protein_coding	chr15	23136731	23136822
chr15	23140563	23140629	AC116165.1_1	exon	unprocessed_pseudogene	chr15	23140563	23140629
chr15	23140630	23141484	AC116165.1_intron_1	intron	unprocessed_pseudogene	chr15	23140630	23141487
chr15	23141964	23142285	AC116165.1_intron_2	intron	unprocessed_pseudogene	chr15	23141630	23142285
chr15	23142287	23142354	AC116165.1_3	exon	unprocessed_pseudogene	chr15	23142286	23142670
chr15	23143152	23144333	AC116165.1_intron_3	intron	unprocessed_pseudogene	chr15	23142671	23144345
chr15	23144346	23144422	AC116165.1_4	exon	unprocessed_pseudogene	chr15	23144346	23144422
chr15	23157366	23157511	GOLGA8EP_1	exon	transcribed_unprocessed_pseudogene	chr15	23157366	23157511
chr15	23157512	23158084	GOLGA8EP_intron_1	intron	transcribed_unprocessed_pseudogene	chr15	23157512	23159209
chr15	23158119	23158491	GOLGA8EP_intron_1	intron	transcribed_unprocessed_pseudogene	chr15	23157512	23159209
chr15	23158492	23159209	GOLGA8EP_intron_1	intron	transcribed_unprocessed_pseudogene	chr15	23157512	23159209
chr15	23159210	23159330	GOLGA8EP_2	exon	transcribed_unprocessed_pseudogene	chr15	23159210	23159330
chr15	23159331	23159414	GOLGA8EP_intron_2	intron	transcribed_unprocessed_pseudogene	chr15	23159331	23159914
chr15	23159709	23159914	GOLGA8EP_intron_2	intron	transcribed_unprocessed_pseudogene	chr15	23159331	23159914
chr15	23159915	23159943	GOLGA8EP_3	exon	transcribed_unprocessed_pseudogene	chr15	23159915	23159975
chr15	23160388	23161093	GOLGA8EP_intron_4	intron	transcribed_unprocessed_pseudogene	chr15	23160240	23161093
chr15	23161094	23161358	GOLGA8EP_5	exon	transcribed_unprocessed_pseudogene	chr15	23161094	23161454
chr15	23161542	23161627	GOLGA8EP_6	exon	transcribed_unprocessed_pseudogene	chr15	23161542	23161627
chr15	23161628	23161721	GOLGA8EP_intron_6	intron	transcribed_unprocessed_pseudogene	chr15	23161628	23161721
chr15	23161722	23161832	GOLGA8EP_7	exon	transcribed_unprocessed_pseudogene	chr15	23161722	23161832
chr15	23161833	23162851	GOLGA8EP_intron_7	intron	transcribed_unprocessed_pseudogene	chr15	23161833	23162851
chr15	23162852	23162942	GOLGA8EP_8	exon	transcribed_unprocessed_pseudogene	chr15	23162852	23162942
chr15	23162943	23162981	GOLGA8EP_intron_8	intron	transcribed_unprocessed_pseudogene	chr15	23162943	23163047
chr15	23165216	23165433	GOLGA8EP_intron_12	intron	transcribed_unprocessed_pseudogene	chr15	23164422	23165788
chr15	23167145	23167240	GOLGA8EP_16	exon	transcribed_unprocessed_pseudogene	chr15	23167139	23167240
chr15	23167241	23167323	GOLGA8EP_intron_16	intron	transcribed_unprocessed_pseudogene	chr15	23167241	23167323
chr15	23167329	23167454	GOLGA8EP_17	exon	transcribed_unprocessed_pseudogene	chr15	23167324	23167482
chr15	23168243	23168346	GOLGA8EP_18	exon	transcribed_unprocessed_pseudogene	chr15	23167567	23170711
chr15	23168514	23169182	GOLGA8EP_18	exon	transcribed_unprocessed_pseudogene	chr15	23167567	23170711
chr15	23170119	23170391	GOLGA8EP_18	exon	transcribed_unprocessed_pseudogene	chr15	23167567	23170711
chr15	23170417	23170576	GOLGA8EP_18	exon	transcribed_unprocessed_pseudogene	chr15	23167567	23170711
chr15	23197827	23197920	MIR4509-1_1	exon	miRNA	chr15	23197827	23197920
chr15	23289303	23289475	AC242376.1_1	exon	unprocessed_pseudogene	chr15	23289303	23289475
chr15	23290681	23290835	AC242376.1_intron_1	intron	unprocessed_pseudogene	chr15	23289476	23290835
chr15	23290836	23290961	AC242376.1_2	exon	unprocessed_pseudogene	chr15	23290836	23290961
chr15	23290962	23291052	AC242376.1_intron_2	intron	unprocessed_pseudogene	chr15	23290962	23291052
chr15	23291053	23291280	AC242376.1_3	exon	unprocessed_pseudogene	chr15	23291053	23291280
chr15	23291281	23291426	AC242376.1_intron_3	intron	unprocessed_pseudogene	chr15	23291281	23293465
chr15	23292947	23293465	AC242376.1_intron_3	intron	unprocessed_pseudogene	chr15	23291281	23293465
chr15	23293466	23293667	AC242376.1_4	exon	unprocessed_pseudogene	chr15	23293466	23293667
chr15	23313168	23313276	AC242376.2_6	exon	unprocessed_pseudogene	chr15	23313104	23313276
chr15	23326279	23326780	AC100756.3_intron_1	intron	transcribed_unprocessed_pseudogene	chr15	23326279	23326933
chr15	23327546	23328158	AC100756.3_3	exon	transcribed_unprocessed_pseudogene	chr15	23327321	23328158
chr15	23328159	23328332	AC100756.3_intron_3	intron	transcribed_unprocessed_pseudogene	chr15	23328159	23328810
chr15	23328662	23328810	AC100756.3_intron_3	intron	transcribed_unprocessed_pseudogene	chr15	23328159	23328810
chr15	23328811	23328953	AC100756.3_4	exon	transcribed_unprocessed_pseudogene	chr15	23328811	23328953
chr15	23328954	23329016	AC100756.3_intron_4	intron	transcribed_unprocessed_pseudogene	chr15	23328954	23329282
chr15	23329385	23329684	AC100756.3_intron_5	intron	transcribed_unprocessed_pseudogene	chr15	23329343	23330719
chr15	23330690	23330719	AC100756.3_intron_5	intron	transcribed_unprocessed_pseudogene	chr15	23329343	23330719
chr15	23330720	23330827	AC100756.3_6	exon	transcribed_unprocessed_pseudogene	chr15	23330720	23330827
chr15	23330828	23330921	AC100756.3_intron_6	intron	transcribed_unprocessed_pseudogene	chr15	23330828	23330921
chr15	23331828	23332180	AC100756.3_intron_8	intron	transcribed_unprocessed_pseudogene	chr15	23331156	23332239
chr15	23332699	23332870	AC100756.3_intron_9	intron	transcribed_unprocessed_pseudogene	chr15	23332370	23334014
chr15	23333533	23333964	AC100756.3_intron_9	intron	transcribed_unprocessed_pseudogene	chr15	23332370	23334014
chr15	23337985	23338020	AC100756.1_1	exon	unprocessed_pseudogene	chr15	23337985	23338057
chr15	23338759	23338913	AC100756.1_intron_1	intron	unprocessed_pseudogene	chr15	23338058	23338913
chr15	23338914	23339056	AC100756.1_2	exon	unprocessed_pseudogene	chr15	23338914	23339056
chr15	23339057	23339368	AC100756.1_intron_2	intron	unprocessed_pseudogene	chr15	23339057	23339708
chr15	23340577	23341759	AC100756.1_intron_3	intron	unprocessed_pseudogene	chr15	23340089	23341759
chr15	23341760	23341848	AC100756.1_4	exon	unprocessed_pseudogene	chr15	23341760	23341848
chr15	23356623	23356710	GOLGA8S_2	CDS	protein_coding	chr15	23356590	23356710
chr15	23356711	23356768	GOLGA8S_intron_2	intron	protein_coding	chr15	23356711	23357294
chr15	23430839	23431041	AC100756.2_1	exon	unprocessed_pseudogene	chr15	23430839	23431041
chr15	23431042	23431558	AC100756.2_intron_1	intron	unprocessed_pseudogene	chr15	23431042	23433225
chr15	23433083	23433225	AC100756.2_intron_1	intron	unprocessed_pseudogene	chr15	23431042	23433225
chr15	23433226	23433453	AC100756.2_2	exon	unprocessed_pseudogene	chr15	23433226	23433453
chr15	23433454	23433544	AC100756.2_intron_2	intron	unprocessed_pseudogene	chr15	23433454	23433544
chr15	23433545	23433670	AC100756.2_3	exon	unprocessed_pseudogene	chr15	23433545	23433670
chr15	28146832	28147030	HERC2_intron_23	intron	protein_coding	chr15	28146345	28152675
chr15	28294388	28294458	HERC2_intron_90	intron	protein_coding	chr15	28293023	28299400
chr15	28300621	28300728	HERC2_intron_91	intron	protein_coding	chr15	28299517	28321360
chr15	28302114	28302653	HERC2_intron_91	intron	protein_coding	chr15	28299517	28321360
chr15	28311502	28311654	HERC2_intron_91	intron	protein_coding	chr15	28299517	28321360
chr15	28332237	28332430	AC091304.3_1	exon	unprocessed_pseudogene	chr15	28332237	28332430
chr15	28332431	28332666	AC091304.3_intron_1	intron	unprocessed_pseudogene	chr15	28332431	28334615
chr15	28334673	28334843	AC091304.3_2	exon	unprocessed_pseudogene	chr15	28334616	28334843
chr15	28334844	28334934	AC091304.3_intron_2	intron	unprocessed_pseudogene	chr15	28334844	28334934
chr15	28334935	28335060	AC091304.3_3	exon	unprocessed_pseudogene	chr15	28334935	28335060
chr15	28335061	28335548	AC091304.3_intron_3	intron	unprocessed_pseudogene	chr15	28335061	28336438
chr15	28335780	28336127	AC091304.3_intron_3	intron	unprocessed_pseudogene	chr15	28335061	28336438
chr15	28349051	28349594	AC091304.1_1	exon	transcribed_unprocessed_pseudogene	chr15	28349051	28349594
chr15	28349595	28350249	AC091304.1_intron_1	intron	transcribed_unprocessed_pseudogene	chr15	28349595	28350249
chr15	28350250	28350830	AC091304.1_2	exon	transcribed_unprocessed_pseudogene	chr15	28350250	28352011
chr15	28351173	28352011	AC091304.1_2	exon	transcribed_unprocessed_pseudogene	chr15	28350250	28352011
chr15	28352012	28352185	AC091304.1_intron_2	intron	transcribed_unprocessed_pseudogene	chr15	28352012	28352662
chr15	28352514	28352662	AC091304.1_intron_2	intron	transcribed_unprocessed_pseudogene	chr15	28352012	28352662
chr15	28352663	28352805	AC091304.1_3	exon	transcribed_unprocessed_pseudogene	chr15	28352663	28352805
chr15	28352806	28353134	AC091304.1_intron_3	intron	transcribed_unprocessed_pseudogene	chr15	28352806	28353134
chr15	28353135	28353163	AC091304.1_4	exon	transcribed_unprocessed_pseudogene	chr15	28353135	28353194
chr15	28354138	28354483	AC091304.1_intron_4	intron	transcribed_unprocessed_pseudogene	chr15	28353195	28354570
chr15	28355548	28356091	AC091304.1_intron_7	intron	transcribed_unprocessed_pseudogene	chr15	28355007	28356091
chr15	28356092	28356221	AC091304.1_8	exon	transcribed_unprocessed_pseudogene	chr15	28356092	28356221
chr15	28356222	28357866	AC091304.1_intron_8	intron	transcribed_unprocessed_pseudogene	chr15	28356222	28357866
chr15	28357867	28357904	AC091304.1_9	exon	transcribed_unprocessed_pseudogene	chr15	28357867	28358080
chr15	28363068	28363594	AC091304.4_intron_1	intron	unprocessed_pseudogene	chr15	28362941	28363595
chr15	28363596	28363663	AC091304.4_2	exon	unprocessed_pseudogene	chr15	28363596	28363979
chr15	28363899	28363962	AC091304.4_2	exon	unprocessed_pseudogene	chr15	28363596	28363979
chr15	28364308	28364353	AC091304.4_intron_2	intron	unprocessed_pseudogene	chr15	28363980	28365638
chr15	28365190	28365410	AC091304.4_intron_2	intron	unprocessed_pseudogene	chr15	28363980	28365638
chr15	28378664	28378809	GOLGA8F_UTR_1	five_prime_UTR	protein_coding	chr15	28378663	28378809
chr15	28378810	28379762	GOLGA8F_intron_1	intron	protein_coding	chr15	28378810	28380505
chr15	28380656	28381210	GOLGA8F_intron_2	intron	protein_coding	chr15	28380627	28381210
chr15	28381211	28381271	GOLGA8F_UTR_3	five_prime_UTR	protein_coding	chr15	28381211	28381271
chr15	28381272	28381453	GOLGA8F_intron_3	intron	protein_coding	chr15	28381272	28381453
chr15	28381454	28381535	GOLGA8F_UTR_4	five_prime_UTR	protein_coding	chr15	28381454	28381535
chr15	28381536	28382388	GOLGA8F_intron_4	intron	protein_coding	chr15	28381536	28382388
chr15	28382389	28382749	GOLGA8F_UTR_5	five_prime_UTR	protein_coding	chr15	28382389	28382749
chr15	28382750	28382836	GOLGA8F_intron_5	intron	protein_coding	chr15	28382750	28382836
chr15	28382837	28382922	GOLGA8F_UTR_6	five_prime_UTR	protein_coding	chr15	28382837	28382922
chr15	28382923	28383016	GOLGA8F_intron_6	intron	protein_coding	chr15	28382923	28383016
chr15	28383017	28383127	GOLGA8F_UTR_7	five_prime_UTR	protein_coding	chr15	28383017	28383127
chr15	28383128	28384145	GOLGA8F_intron_7	intron	protein_coding	chr15	28383128	28384145
chr15	28384146	28384170	GOLGA8F_UTR_8	five_prime_UTR	protein_coding	chr15	28384146	28384173
chr15	28384372	28384450	GOLGA8F_2	CDS	protein_coding	chr15	28384342	28384450
chr15	28384451	28384644	GOLGA8F_intron_9	intron	protein_coding	chr15	28384451	28384644
chr15	28384645	28384733	GOLGA8F_3	CDS	protein_coding	chr15	28384645	28384733
chr15	28384734	28384855	GOLGA8F_intron_10	intron	protein_coding	chr15	28384734	28385123
chr15	28385911	28387087	GOLGA8F_intron_12	intron	protein_coding	chr15	28385718	28387087
chr15	28387088	28387164	GOLGA8F_6	CDS	protein_coding	chr15	28387088	28387164
chr15	28387165	28387395	GOLGA8F_intron_13	intron	protein_coding	chr15	28387165	28387600
chr15	28387926	28388266	GOLGA8F_intron_14	intron	protein_coding	chr15	28387694	28388266
chr15	28388267	28388368	GOLGA8F_8	CDS	protein_coding	chr15	28388267	28388368
chr15	28388369	28388449	GOLGA8F_intron_15	intron	protein_coding	chr15	28388369	28388449
chr15	28388450	28388551	GOLGA8F_9	CDS	protein_coding	chr15	28388450	28388551
chr15	28388552	28388639	GOLGA8F_intron_16	intron	protein_coding	chr15	28388552	28388639
chr15	28388640	28388793	GOLGA8F_10	CDS	protein_coding	chr15	28388640	28388793
chr15	28388794	28388877	GOLGA8F_intron_17	intron	protein_coding	chr15	28388794	28388877
chr15	28388878	28389063	GOLGA8F_11	CDS	protein_coding	chr15	28388878	28389063
chr15	28389063	28389302	GOLGA8F_UTR_9	three_prime_UTR	protein_coding	chr15	28389063	28392018
chr15	28390136	28390493	GOLGA8F_UTR_9	three_prime_UTR	protein_coding	chr15	28389063	28392018
chr15	28391429	28391701	GOLGA8F_UTR_9	three_prime_UTR	protein_coding	chr15	28389063	28392018
chr15	28391727	28391886	GOLGA8F_UTR_9	three_prime_UTR	protein_coding	chr15	28389063	28392018
chr15	28403392	28404413	ABCB10P3_1	exon	processed_pseudogene	chr15	28402868	28405033
chr15	28416604	28416672	AC091304.9_1	exon	unprocessed_pseudogene	chr15	28416449	28416674
chr15	28422305	28422373	AC091304.6_1	exon	unprocessed_pseudogene	chr15	28422172	28422373
chr15	28426491	28426584	MIR4509-2_1	exon	miRNA	chr15	28426491	28426584
chr15	28444144	28444264	AC091304.10_1	exon	unprocessed_pseudogene	chr15	28444144	28444264
chr15	28473322	28473447	AC138749.4_1	exon	unprocessed_pseudogene	chr15	28473322	28473448
chr15	28490752	28490844	MIR4509-3_1	exon	miRNA	chr15	28490752	28490845
chr15	28507244	28508265	ABCB10P4_1	exon	processed_pseudogene	chr15	28506625	28508808
chr15	28522572	28522757	GOLGA8G_1	CDS	protein_coding	chr15	28522572	28522757
chr15	28522758	28522841	GOLGA8G_intron_1	intron	protein_coding	chr15	28522758	28522841
chr15	28522842	28522995	GOLGA8G_2	CDS	protein_coding	chr15	28522842	28522995
chr15	28522996	28523083	GOLGA8G_intron_2	intron	protein_coding	chr15	28522996	28523083
chr15	28523084	28523185	GOLGA8G_3	CDS	protein_coding	chr15	28523084	28523185
chr15	28523186	28523266	GOLGA8G_intron_3	intron	protein_coding	chr15	28523186	28523266
chr15	28523267	28523368	GOLGA8G_4	CDS	protein_coding	chr15	28523267	28523368
chr15	28523369	28523709	GOLGA8G_intron_4	intron	protein_coding	chr15	28523369	28523941
chr15	28524158	28524470	GOLGA8G_intron_5	intron	protein_coding	chr15	28524035	28524470
chr15	28524471	28524547	GOLGA8G_6	CDS	protein_coding	chr15	28524471	28524547
chr15	28524548	28525511	GOLGA8G_intron_6	intron	protein_coding	chr15	28524548	28525917
chr15	28526779	28526900	GOLGA8G_intron_8	intron	protein_coding	chr15	28526512	28526900
chr15	28526901	28526989	GOLGA8G_9	CDS	protein_coding	chr15	28526901	28526989
chr15	28526990	28527162	GOLGA8G_intron_9	intron	protein_coding	chr15	28526990	28527183
chr15	28528110	28528506	GOLGA8G_intron_11	intron	protein_coding	chr15	28527489	28528506
chr15	28528507	28528617	GOLGA8G_12	CDS	protein_coding	chr15	28528507	28528617
chr15	28528618	28528711	GOLGA8G_intron_12	intron	protein_coding	chr15	28528618	28528711
chr15	28528712	28528797	GOLGA8G_13	CDS	protein_coding	chr15	28528712	28528797
chr15	28528798	28528884	GOLGA8G_intron_13	intron	protein_coding	chr15	28528798	28528884
chr15	28528885	28528933	GOLGA8G_14	CDS	protein_coding	chr15	28528885	28528933
chr15	28528934	28529205	GOLGA8G_intron_14	intron	protein_coding	chr15	28528934	28529205
chr15	28529206	28529245	GOLGA8G_15	CDS	protein_coding	chr15	28529206	28529245
chr15	28529246	28529449	GOLGA8G_intron_15	intron	protein_coding	chr15	28529246	28530098
chr15	28530182	28530362	GOLGA8G_intron_16	intron	protein_coding	chr15	28530181	28530362
chr15	28530363	28530423	GOLGA8G_17	CDS	protein_coding	chr15	28530363	28530423
chr15	28530424	28531004	GOLGA8G_intron_17	intron	protein_coding	chr15	28530424	28531007
chr15	28532124	28532821	GOLGA8G_intron_18	intron	protein_coding	chr15	28531129	28532824
chr15	28548141	28548702	AC138749.3_intron_2	intron	unprocessed_pseudogene	chr15	28547985	28548702
chr15	28548703	28548844	AC138749.3_3	exon	unprocessed_pseudogene	chr15	28548703	28548844
chr15	28548845	28548993	AC138749.3_intron_3	intron	unprocessed_pseudogene	chr15	28548845	28549700
chr15	28549669	28549700	AC138749.3_intron_3	intron	unprocessed_pseudogene	chr15	28548845	28549700
chr15	28554338	28555411	AC138749.1_intron_1	intron	unprocessed_pseudogene	chr15	28553767	28555411
chr15	28555412	28555541	AC138749.1_2	exon	unprocessed_pseudogene	chr15	28555412	28555541
chr15	28555542	28555951	AC138749.1_intron_2	intron	unprocessed_pseudogene	chr15	28555542	28556625
chr15	28556701	28556764	AC138749.1_intron_3	intron	unprocessed_pseudogene	chr15	28556678	28556764
chr15	28556765	28556859	AC138749.1_4	exon	unprocessed_pseudogene	chr15	28556765	28556859
chr15	28556860	28556953	AC138749.1_intron_4	intron	unprocessed_pseudogene	chr15	28556860	28556953
chr15	28556954	28557061	AC138749.1_5	exon	unprocessed_pseudogene	chr15	28556954	28557061
chr15	28557062	28557494	AC138749.1_intron_5	intron	unprocessed_pseudogene	chr15	28557062	28558430
chr15	28558789	28558819	AC138749.1_intron_6	intron	unprocessed_pseudogene	chr15	28558491	28558819
chr15	28558820	28558962	AC138749.1_7	exon	unprocessed_pseudogene	chr15	28558820	28558962
chr15	28559534	28559617	AC138749.1_intron_7	intron	unprocessed_pseudogene	chr15	28558963	28559617
chr15	28559618	28560456	AC138749.1_8	exon	unprocessed_pseudogene	chr15	28559618	28561379
chr15	28560799	28561379	AC138749.1_8	exon	unprocessed_pseudogene	chr15	28559618	28561379
chr15	28575442	28575550	HERC2P11_intron_1	intron	unprocessed_pseudogene	chr15	28575189	28576566
chr15	28576112	28576566	HERC2P11_intron_1	intron	unprocessed_pseudogene	chr15	28575189	28576566
chr15	28576567	28576692	HERC2P11_2	exon	unprocessed_pseudogene	chr15	28576567	28576692
chr15	28576693	28576783	HERC2P11_intron_2	intron	unprocessed_pseudogene	chr15	28576693	28576783
chr15	28576784	28576968	HERC2P11_3	exon	unprocessed_pseudogene	chr15	28576784	28577011
chr15	28578199	28578579	HERC2P11_intron_3	intron	unprocessed_pseudogene	chr15	28577012	28579196
chr15	28578603	28579196	HERC2P11_intron_3	intron	unprocessed_pseudogene	chr15	28577012	28579196
chr15	28579197	28579260	HERC2P11_4	exon	unprocessed_pseudogene	chr15	28579197	28579400
chr15	28593523	28593766	HERC2P9_intron_1	intron	transcribed_unprocessed_pseudogene	chr15	28590261	28612057
chr15	28594872	28595243	HERC2P9_intron_1	intron	transcribed_unprocessed_pseudogene	chr15	28590261	28612057
chr15	28595808	28595912	HERC2P9_intron_1	intron	transcribed_unprocessed_pseudogene	chr15	28590261	28612057
chr15	28596989	28597174	HERC2P9_intron_1	intron	transcribed_unprocessed_pseudogene	chr15	28590261	28612057
chr15	28597555	28598023	HERC2P9_intron_1	intron	transcribed_unprocessed_pseudogene	chr15	28590261	28612057
chr15	28598348	28598530	HERC2P9_intron_1	intron	transcribed_unprocessed_pseudogene	chr15	28590261	28612057
chr15	28599014	28599588	HERC2P9_intron_1	intron	transcribed_unprocessed_pseudogene	chr15	28590261	28612057
chr15	28599919	28600218	HERC2P9_intron_1	intron	transcribed_unprocessed_pseudogene	chr15	28590261	28612057
chr15	28601037	28601535	HERC2P9_intron_1	intron	transcribed_unprocessed_pseudogene	chr15	28590261	28612057
chr15	28602408	28602602	HERC2P9_intron_1	intron	transcribed_unprocessed_pseudogene	chr15	28590261	28612057
chr15	28603226	28603284	HERC2P9_intron_1	intron	transcribed_unprocessed_pseudogene	chr15	28590261	28612057
chr15	28603712	28604806	HERC2P9_intron_1	intron	transcribed_unprocessed_pseudogene	chr15	28590261	28612057
chr15	28605150	28605774	HERC2P9_intron_1	intron	transcribed_unprocessed_pseudogene	chr15	28590261	28612057
chr15	28606050	28606224	HERC2P9_intron_1	intron	transcribed_unprocessed_pseudogene	chr15	28590261	28612057
chr15	28606594	28607071	HERC2P9_intron_1	intron	transcribed_unprocessed_pseudogene	chr15	28590261	28612057
chr15	28608215	28609524	HERC2P9_intron_1	intron	transcribed_unprocessed_pseudogene	chr15	28590261	28612057
chr15	28609908	28610122	HERC2P9_intron_1	intron	transcribed_unprocessed_pseudogene	chr15	28590261	28612057
chr15	28610939	28610969	HERC2P9_intron_1	intron	transcribed_unprocessed_pseudogene	chr15	28590261	28612057
chr15	28611709	28611760	HERC2P9_intron_1	intron	transcribed_unprocessed_pseudogene	chr15	28590261	28612057
chr15	28612210	28612613	HERC2P9_intron_2	intron	transcribed_unprocessed_pseudogene	chr15	28612174	28618217
chr15	28612982	28613287	HERC2P9_intron_2	intron	transcribed_unprocessed_pseudogene	chr15	28612174	28618217
chr15	28613756	28613927	HERC2P9_intron_2	intron	transcribed_unprocessed_pseudogene	chr15	28612174	28618217
chr15	28614405	28617891	HERC2P9_intron_2	intron	transcribed_unprocessed_pseudogene	chr15	28612174	28618217
chr15	28618220	28618378	HERC2P9_3	exon	transcribed_unprocessed_pseudogene	chr15	28618218	28618378
chr15	28618379	28618522	HERC2P9_intron_3	intron	transcribed_unprocessed_pseudogene	chr15	28618379	28618522
chr15	28618523	28618655	HERC2P9_4	exon	transcribed_unprocessed_pseudogene	chr15	28618523	28618655
chr15	28618656	28619178	HERC2P9_intron_4	intron	transcribed_unprocessed_pseudogene	chr15	28618656	28629264
chr15	28619353	28622367	HERC2P9_intron_4	intron	transcribed_unprocessed_pseudogene	chr15	28618656	28629264
chr15	28626250	28626312	HERC2P9_intron_4	intron	transcribed_unprocessed_pseudogene	chr15	28618656	28629264
chr15	28626608	28628085	HERC2P9_intron_4	intron	transcribed_unprocessed_pseudogene	chr15	28618656	28629264
chr15	28628506	28628651	HERC2P9_intron_4	intron	transcribed_unprocessed_pseudogene	chr15	28618656	28629264
chr15	28622601	28624974	HERC2P9_intron_4	intron	transcribed_unprocessed_pseudogene	chr15	28618656	28629264
chr15	28629460	28629918	HERC2P9_intron_5	intron	transcribed_unprocessed_pseudogene	chr15	28629442	28632635
chr15	28630462	28632418	HERC2P9_intron_5	intron	transcribed_unprocessed_pseudogene	chr15	28629442	28632635
chr15	28632457	28632635	HERC2P9_intron_5	intron	transcribed_unprocessed_pseudogene	chr15	28629442	28632635
chr15	28632636	28632807	HERC2P9_6	exon	transcribed_unprocessed_pseudogene	chr15	28632636	28632807
chr15	28632808	28633123	HERC2P9_intron_6	intron	transcribed_unprocessed_pseudogene	chr15	28632808	28633123
chr15	28633124	28633184	HERC2P9_7	exon	transcribed_unprocessed_pseudogene	chr15	28633124	28633295
chr15	28634958	28635139	HERC2P9_intron_8	intron	transcribed_unprocessed_pseudogene	chr15	28633741	28636485
chr15	28635335	28636485	HERC2P9_intron_8	intron	transcribed_unprocessed_pseudogene	chr15	28633741	28636485
chr15	28636486	28636701	HERC2P9_9	exon	transcribed_unprocessed_pseudogene	chr15	28636486	28636701
chr15	28636702	28636973	HERC2P9_intron_9	intron	transcribed_unprocessed_pseudogene	chr15	28636702	28636973
chr15	28636974	28637107	HERC2P9_10	exon	transcribed_unprocessed_pseudogene	chr15	28636974	28637107
chr15	28637108	28637213	HERC2P9_intron_10	intron	transcribed_unprocessed_pseudogene	chr15	28637108	28637213
chr15	28637214	28637342	HERC2P9_11	exon	transcribed_unprocessed_pseudogene	chr15	28637214	28637342
chr15	28637343	28637433	HERC2P9_intron_11	intron	transcribed_unprocessed_pseudogene	chr15	28637343	28637433
chr15	28637434	28637630	HERC2P9_12	exon	transcribed_unprocessed_pseudogene	chr15	28637434	28637630
chr15	28637631	28638024	HERC2P9_intron_12	intron	transcribed_unprocessed_pseudogene	chr15	28637631	28640257
chr15	28638412	28638923	HERC2P9_intron_12	intron	transcribed_unprocessed_pseudogene	chr15	28637631	28640257
chr15	28639818	28639906	HERC2P9_intron_12	intron	transcribed_unprocessed_pseudogene	chr15	28637631	28640257
chr15	28639229	28639585	HERC2P9_intron_12	intron	transcribed_unprocessed_pseudogene	chr15	28637631	28640257
chr15	28640324	28640392	HERC2P9_13	exon	transcribed_unprocessed_pseudogene	chr15	28640258	28640392
chr15	28640393	28640920	HERC2P9_intron_13	intron	transcribed_unprocessed_pseudogene	chr15	28640393	28640920
chr15	28640921	28641043	HERC2P9_14	exon	transcribed_unprocessed_pseudogene	chr15	28640921	28641092
chr15	28641475	28641581	HERC2P9_16	exon	transcribed_unprocessed_pseudogene	chr15	28641429	28641581
chr15	28641582	28641690	HERC2P9_intron_16	intron	transcribed_unprocessed_pseudogene	chr15	28641582	28642371
chr15	28642130	28642371	HERC2P9_intron_16	intron	transcribed_unprocessed_pseudogene	chr15	28641582	28642371
chr15	28642372	28642564	HERC2P9_17	exon	transcribed_unprocessed_pseudogene	chr15	28642372	28642564
chr15	28642565	28644621	HERC2P9_intron_17	intron	transcribed_unprocessed_pseudogene	chr15	28642565	28648878
chr15	28645028	28645156	HERC2P9_intron_17	intron	transcribed_unprocessed_pseudogene	chr15	28642565	28648878
chr15	28645710	28645762	HERC2P9_intron_17	intron	transcribed_unprocessed_pseudogene	chr15	28642565	28648878
chr15	28646160	28646701	HERC2P9_intron_17	intron	transcribed_unprocessed_pseudogene	chr15	28642565	28648878
chr15	28647792	28648711	HERC2P9_intron_17	intron	transcribed_unprocessed_pseudogene	chr15	28642565	28648878
chr15	28649090	28650505	HERC2P9_intron_18	intron	transcribed_unprocessed_pseudogene	chr15	28649068	28650505
chr15	28650506	28650699	HERC2P9_19	exon	transcribed_unprocessed_pseudogene	chr15	28650506	28650699
chr15	28650700	28651403	HERC2P9_intron_19	intron	transcribed_unprocessed_pseudogene	chr15	28650700	28651403
chr15	28651404	28651587	HERC2P9_20	exon	transcribed_unprocessed_pseudogene	chr15	28651404	28651587
chr15	28651588	28651708	HERC2P9_intron_20	intron	transcribed_unprocessed_pseudogene	chr15	28651588	28654272
chr15	28651779	28652385	HERC2P9_intron_20	intron	transcribed_unprocessed_pseudogene	chr15	28651588	28654272
chr15	28653194	28653232	HERC2P9_intron_20	intron	transcribed_unprocessed_pseudogene	chr15	28651588	28654272
chr15	28654601	28655158	HERC2P9_intron_21	intron	transcribed_unprocessed_pseudogene	chr15	28654456	28655271
chr15	28656110	28656171	HERC2P9_intron_24	intron	transcribed_unprocessed_pseudogene	chr15	28656027	28657185
chr15	28656172	28656273	HERC2P9_intron_24	intron	transcribed_unprocessed_pseudogene	chr15	28656027	28657185
chr15	28657038	28657185	HERC2P9_intron_24	intron	transcribed_unprocessed_pseudogene	chr15	28656027	28657185
chr15	28658277	28658621	HERC2P9_intron_25	intron	transcribed_unprocessed_pseudogene	chr15	28657326	28658621
chr15	28658622	28658766	HERC2P9_26	exon	transcribed_unprocessed_pseudogene	chr15	28658622	28658766
chr15	28658767	28658814	HERC2P9_intron_26	intron	transcribed_unprocessed_pseudogene	chr15	28658767	28663376
chr15	28659249	28659436	HERC2P9_intron_26	intron	transcribed_unprocessed_pseudogene	chr15	28658767	28663376
chr15	28659749	28661446	HERC2P9_intron_26	intron	transcribed_unprocessed_pseudogene	chr15	28658767	28663376
chr15	28662414	28662631	HERC2P9_intron_26	intron	transcribed_unprocessed_pseudogene	chr15	28658767	28663376
chr15	28662868	28663376	HERC2P9_intron_26	intron	transcribed_unprocessed_pseudogene	chr15	28658767	28663376
chr15	28663377	28663520	HERC2P9_27	exon	transcribed_unprocessed_pseudogene	chr15	28663377	28663520
chr15	28663521	28664250	HERC2P9_intron_27	intron	transcribed_unprocessed_pseudogene	chr15	28663521	28667194
chr15	28664463	28664539	HERC2P9_intron_27	intron	transcribed_unprocessed_pseudogene	chr15	28663521	28667194
chr15	28665324	28666396	HERC2P9_intron_27	intron	transcribed_unprocessed_pseudogene	chr15	28663521	28667194
chr15	28667566	28667697	HERC2P9_29	exon	transcribed_unprocessed_pseudogene	chr15	28667560	28667697
chr15	28667698	28668255	HERC2P9_intron_29	intron	transcribed_unprocessed_pseudogene	chr15	28667698	28668255
chr15	28668256	28668296	HERC2P9_30	exon	transcribed_unprocessed_pseudogene	chr15	28668256	28668355
chr15	28668820	28668940	HERC2P9_intron_30	intron	transcribed_unprocessed_pseudogene	chr15	28668356	28671458
chr15	28668941	28668994	HERC2P9_intron_30	intron	transcribed_unprocessed_pseudogene	chr15	28668356	28671458
chr15	28668995	28669413	HERC2P9_intron_30	intron	transcribed_unprocessed_pseudogene	chr15	28668356	28671458
chr15	28669958	28670397	HERC2P9_intron_30	intron	transcribed_unprocessed_pseudogene	chr15	28668356	28671458
chr15	28670398	28670489	HERC2P9_intron_30	intron	transcribed_unprocessed_pseudogene	chr15	28668356	28671458
chr15	28670490	28670566	HERC2P9_intron_30	intron	transcribed_unprocessed_pseudogene	chr15	28668356	28671458
chr15	28671315	28671458	HERC2P9_intron_30	intron	transcribed_unprocessed_pseudogene	chr15	28668356	28671458
chr15	28671459	28671633	HERC2P9_31	exon	transcribed_unprocessed_pseudogene	chr15	28671459	28671633
chr15	28671634	28671729	HERC2P9_intron_31	intron	transcribed_unprocessed_pseudogene	chr15	28671634	28671729
chr15	28671730	28671846	HERC2P9_32	exon	transcribed_unprocessed_pseudogene	chr15	28671730	28671856
chr15	28672247	28672298	HERC2P9_intron_32	intron	transcribed_unprocessed_pseudogene	chr15	28671857	28673670
chr15	28672736	28673347	HERC2P9_intron_32	intron	transcribed_unprocessed_pseudogene	chr15	28671857	28673670
chr15	28673782	28673886	HERC2P9_intron_33	intron	transcribed_unprocessed_pseudogene	chr15	28673782	28673886
chr15	28673887	28674027	HERC2P9_34	exon	transcribed_unprocessed_pseudogene	chr15	28673887	28674027
chr15	28674028	28674117	HERC2P9_intron_34	intron	transcribed_unprocessed_pseudogene	chr15	28674028	28681794
chr15	28674118	28674633	HERC2P9_intron_34	intron	transcribed_unprocessed_pseudogene	chr15	28674028	28681794
chr15	28675385	28676076	HERC2P9_intron_34	intron	transcribed_unprocessed_pseudogene	chr15	28674028	28681794
chr15	28676815	28676881	HERC2P9_intron_34	intron	transcribed_unprocessed_pseudogene	chr15	28674028	28681794
chr15	28677329	28678373	HERC2P9_intron_34	intron	transcribed_unprocessed_pseudogene	chr15	28674028	28681794
chr15	28679764	28680204	HERC2P9_intron_34	intron	transcribed_unprocessed_pseudogene	chr15	28674028	28681794
chr15	28680751	28681389	HERC2P9_intron_34	intron	transcribed_unprocessed_pseudogene	chr15	28674028	28681794
chr15	28682252	28682328	HERC2P9_intron_35	intron	transcribed_unprocessed_pseudogene	chr15	28681844	28684127
chr15	28682329	28683233	HERC2P9_intron_35	intron	transcribed_unprocessed_pseudogene	chr15	28681844	28684127
chr15	28685226	28685262	HERC2P9_36	exon	transcribed_unprocessed_pseudogene	chr15	28684128	28685264
chr15	28679764	28680204	AC055876.2_intron_1	intron	unprocessed_pseudogene	chr15	28679632	28680820
chr15	28680751	28680820	AC055876.2_intron_1	intron	unprocessed_pseudogene	chr15	28679632	28680820
chr15	28680821	28680966	AC055876.2_2	exon	unprocessed_pseudogene	chr15	28680821	28680966
chr15	28680967	28681389	AC055876.2_intron_2	intron	unprocessed_pseudogene	chr15	28680967	28682077
chr15	28703335	28703410	GOLGA8M_5	CDS	protein_coding	chr15	28703318	28703410
chr15	28703411	28703623	GOLGA8M_intron_5	intron	protein_coding	chr15	28703411	28703840
chr15	28705883	28706114	GOLGA8M_intron_8	intron	protein_coding	chr15	28705740	28706114
chr15	28706115	28706203	GOLGA8M_9	CDS	protein_coding	chr15	28706115	28706203
chr15	28706204	28706397	GOLGA8M_intron_9	intron	protein_coding	chr15	28706204	28706397
chr15	28706398	28706455	GOLGA8M_10	CDS	protein_coding	chr15	28706398	28706506
chr15	28707559	28707644	GOLGA8M_intron_11	intron	protein_coding	chr15	28706700	28707746
chr15	28708374	28708413	GOLGA8M_15	CDS	protein_coding	chr15	28708374	28708413
chr15	28708414	28708523	GOLGA8M_intron_15	intron	protein_coding	chr15	28708414	28709265
chr15	28709018	28709265	GOLGA8M_intron_15	intron	protein_coding	chr15	28708414	28709265
chr15	28709266	28709347	GOLGA8M_16	CDS	protein_coding	chr15	28709266	28709347
chr15	28709348	28709527	GOLGA8M_intron_16	intron	protein_coding	chr15	28709348	28709527
chr15	28709528	28709588	GOLGA8M_17	CDS	protein_coding	chr15	28709528	28709588
chr15	28709589	28709751	GOLGA8M_intron_17	intron	protein_coding	chr15	28709589	28710485
chr15	28710296	28710485	GOLGA8M_intron_17	intron	protein_coding	chr15	28709589	28710485
chr15	28710486	28710606	GOLGA8M_18	CDS	protein_coding	chr15	28710486	28710606
chr15	28710607	28711255	GOLGA8M_intron_18	intron	protein_coding	chr15	28710607	28712274
chr15	28712249	28712274	GOLGA8M_intron_18	intron	protein_coding	chr15	28710607	28712274
chr15	28712275	28712323	GOLGA8M_19	CDS	protein_coding	chr15	28712275	28712323
chr15	28747370	28747501	WHAMMP2_intron_5	intron	transcribed_unprocessed_pseudogene	chr15	28746150	28747708
chr15	28747709	28747871	WHAMMP2_6	exon	transcribed_unprocessed_pseudogene	chr15	28747709	28747875
chr15	28751560	28751678	WHAMMP2_7	exon	transcribed_unprocessed_pseudogene	chr15	28751487	28751678
chr15	28751679	28751823	WHAMMP2_intron_7	intron	transcribed_unprocessed_pseudogene	chr15	28751679	28754467
chr15	29493197	29493221	FAM189A1_intron_11	intron	protein_coding	chr15	29452800	29570503
chr15	30083053	30083100	GOLGA8J_1	CDS	protein_coding	chr15	30083053	30083100
chr15	30083101	30084749	GOLGA8J_intron_1	intron	protein_coding	chr15	30083101	30084769
chr15	30085476	30085781	GOLGA8J_intron_2	intron	protein_coding	chr15	30084891	30085781
chr15	30085782	30085842	GOLGA8J_3	CDS	protein_coding	chr15	30085782	30085842
chr15	30085843	30086022	GOLGA8J_intron_3	intron	protein_coding	chr15	30085843	30086022
chr15	30086023	30086104	GOLGA8J_4	CDS	protein_coding	chr15	30086023	30086104
chr15	30086105	30086956	GOLGA8J_intron_4	intron	protein_coding	chr15	30086105	30086956
chr15	30086957	30086996	GOLGA8J_5	CDS	protein_coding	chr15	30086957	30086996
chr15	30086997	30087257	GOLGA8J_intron_5	intron	protein_coding	chr15	30086997	30087257
chr15	30087258	30087306	GOLGA8J_6	CDS	protein_coding	chr15	30087258	30087306
chr15	30087307	30087393	GOLGA8J_intron_6	intron	protein_coding	chr15	30087307	30087393
chr15	30087394	30087479	GOLGA8J_7	CDS	protein_coding	chr15	30087394	30087479
chr15	30087480	30087573	GOLGA8J_intron_7	intron	protein_coding	chr15	30087480	30087573
chr15	30087574	30087684	GOLGA8J_8	CDS	protein_coding	chr15	30087574	30087684
chr15	30087685	30087863	GOLGA8J_intron_8	intron	protein_coding	chr15	30087685	30088738
chr15	30088159	30088341	GOLGA8J_intron_8	intron	protein_coding	chr15	30087685	30088738
chr15	30088984	30089040	GOLGA8J_10	CDS	protein_coding	chr15	30088932	30089040
chr15	30089041	30089234	GOLGA8J_intron_10	intron	protein_coding	chr15	30089041	30089234
chr15	30089235	30089323	GOLGA8J_11	CDS	protein_coding	chr15	30089235	30089323
chr15	30089324	30089478	GOLGA8J_intron_11	intron	protein_coding	chr15	30089324	30089698
chr15	30090158	30090210	GOLGA8J_intron_12	intron	protein_coding	chr15	30089957	30090210
chr15	30090211	30090250	GOLGA8J_13	CDS	protein_coding	chr15	30090211	30090280
chr15	30090869	30091281	GOLGA8J_intron_13	intron	protein_coding	chr15	30090281	30091533
chr15	30091573	30091610	GOLGA8J_14	CDS	protein_coding	chr15	30091534	30091610
chr15	30091611	30091814	GOLGA8J_intron_14	intron	protein_coding	chr15	30091611	30092040
chr15	30092527	30092706	GOLGA8J_intron_15	intron	protein_coding	chr15	30092134	30092706
chr15	30092707	30092808	GOLGA8J_16	CDS	protein_coding	chr15	30092707	30092808
chr15	30092809	30092889	GOLGA8J_intron_16	intron	protein_coding	chr15	30092809	30092889
chr15	30092890	30092978	GOLGA8J_17	CDS	protein_coding	chr15	30092890	30092988
chr15	30093022	30093082	GOLGA8J_intron_17	intron	protein_coding	chr15	30092989	30093082
chr15	30093083	30093238	GOLGA8J_18	CDS	protein_coding	chr15	30093083	30093239
chr15	30093240	30093322	GOLGA8J_intron_18	intron	protein_coding	chr15	30093240	30093322
chr15	30093323	30093499	GOLGA8J_19	CDS	protein_coding	chr15	30093323	30093499
chr15	30098942	30099367	DNM1P28_intron_1	intron	unprocessed_pseudogene	chr15	30098887	30100934
chr15	30099448	30099492	DNM1P28_intron_1	intron	unprocessed_pseudogene	chr15	30098887	30100934
chr15	30100162	30100934	DNM1P28_intron_1	intron	unprocessed_pseudogene	chr15	30098887	30100934
chr15	30100935	30101175	DNM1P28_2	exon	unprocessed_pseudogene	chr15	30100935	30101175
chr15	30101176	30101919	DNM1P28_intron_2	intron	unprocessed_pseudogene	chr15	30101176	30101919
chr15	30101920	30102093	DNM1P28_3	exon	unprocessed_pseudogene	chr15	30101920	30102093
chr15	30104189	30104271	ULK4P3_intron_1	intron	transcribed_unprocessed_pseudogene	chr15	30104009	30110300
chr15	30105503	30106017	ULK4P3_intron_1	intron	transcribed_unprocessed_pseudogene	chr15	30104009	30110300
chr15	30106461	30106892	ULK4P3_intron_1	intron	transcribed_unprocessed_pseudogene	chr15	30104009	30110300
chr15	30107499	30107664	ULK4P3_intron_1	intron	transcribed_unprocessed_pseudogene	chr15	30104009	30110300
chr15	30108778	30109430	ULK4P3_intron_1	intron	transcribed_unprocessed_pseudogene	chr15	30104009	30110300
chr15	30110218	30110300	ULK4P3_intron_1	intron	transcribed_unprocessed_pseudogene	chr15	30104009	30110300
chr15	30110301	30110426	ULK4P3_2	exon	transcribed_unprocessed_pseudogene	chr15	30110301	30110426
chr15	30110427	30111662	ULK4P3_intron_2	intron	transcribed_unprocessed_pseudogene	chr15	30110427	30113906
chr15	30111718	30112997	ULK4P3_intron_2	intron	transcribed_unprocessed_pseudogene	chr15	30110427	30113906
chr15	30113577	30113707	ULK4P3_intron_2	intron	transcribed_unprocessed_pseudogene	chr15	30110427	30113906
chr15	30114938	30115299	ULK4P3_intron_3	intron	transcribed_unprocessed_pseudogene	chr15	30114029	30115413
chr15	30115468	30115588	ULK4P3_4	exon	transcribed_unprocessed_pseudogene	chr15	30115414	30115588
chr15	30115589	30116890	ULK4P3_intron_4	intron	transcribed_unprocessed_pseudogene	chr15	30115589	30116890
chr15	30116891	30116938	ULK4P3_5	exon	transcribed_unprocessed_pseudogene	chr15	30116891	30116938
chr15	30116939	30117203	ULK4P3_intron_5	intron	transcribed_unprocessed_pseudogene	chr15	30116939	30127683
chr15	30117413	30117671	ULK4P3_intron_5	intron	transcribed_unprocessed_pseudogene	chr15	30116939	30127683
chr15	30118626	30119247	ULK4P3_intron_5	intron	transcribed_unprocessed_pseudogene	chr15	30116939	30127683
chr15	30119488	30119546	ULK4P3_intron_5	intron	transcribed_unprocessed_pseudogene	chr15	30116939	30127683
chr15	30120059	30120281	ULK4P3_intron_5	intron	transcribed_unprocessed_pseudogene	chr15	30116939	30127683
chr15	30120709	30120863	ULK4P3_intron_5	intron	transcribed_unprocessed_pseudogene	chr15	30116939	30127683
chr15	30121983	30123047	ULK4P3_intron_5	intron	transcribed_unprocessed_pseudogene	chr15	30116939	30127683
chr15	30124776	30124809	ULK4P3_intron_5	intron	transcribed_unprocessed_pseudogene	chr15	30116939	30127683
chr15	30125115	30125744	ULK4P3_intron_5	intron	transcribed_unprocessed_pseudogene	chr15	30116939	30127683
chr15	30126073	30127683	ULK4P3_intron_5	intron	transcribed_unprocessed_pseudogene	chr15	30116939	30127683
chr15	30128248	30128432	ULK4P3_intron_6	intron	transcribed_unprocessed_pseudogene	chr15	30127786	30131126
chr15	30129122	30129921	ULK4P3_intron_6	intron	transcribed_unprocessed_pseudogene	chr15	30127786	30131126
chr15	30130518	30131126	ULK4P3_intron_6	intron	transcribed_unprocessed_pseudogene	chr15	30127786	30131126
chr15	30131127	30131673	ULK4P3_7	exon	transcribed_unprocessed_pseudogene	chr15	30131127	30131757
chr15	30135149	30135196	GOLGA8T_1	CDS	protein_coding	chr15	30135149	30135196
chr15	30135197	30136864	GOLGA8T_intron_1	intron	protein_coding	chr15	30135197	30136864
chr15	30136986	30137114	GOLGA8T_intron_2	intron	protein_coding	chr15	30136986	30137879
chr15	30137574	30137879	GOLGA8T_intron_2	intron	protein_coding	chr15	30136986	30137879
chr15	30137880	30137940	GOLGA8T_3	CDS	protein_coding	chr15	30137880	30137940
chr15	30137941	30138120	GOLGA8T_intron_3	intron	protein_coding	chr15	30137941	30138120
chr15	30138121	30138202	GOLGA8T_4	CDS	protein_coding	chr15	30138121	30138202
chr15	30138203	30139017	GOLGA8T_intron_4	intron	protein_coding	chr15	30138203	30139056
chr15	30139057	30139096	GOLGA8T_5	CDS	protein_coding	chr15	30139057	30139096
chr15	30139097	30139357	GOLGA8T_intron_5	intron	protein_coding	chr15	30139097	30139357
chr15	30139358	30139406	GOLGA8T_6	CDS	protein_coding	chr15	30139358	30139406
chr15	30139407	30139493	GOLGA8T_intron_6	intron	protein_coding	chr15	30139407	30139493
chr15	30139494	30139579	GOLGA8T_7	CDS	protein_coding	chr15	30139494	30139579
chr15	30139580	30139673	GOLGA8T_intron_7	intron	protein_coding	chr15	30139580	30139673
chr15	30139674	30139784	GOLGA8T_8	CDS	protein_coding	chr15	30139674	30139784
chr15	30139785	30139951	GOLGA8T_intron_8	intron	protein_coding	chr15	30139785	30140840
chr15	30140329	30140463	GOLGA8T_intron_8	intron	protein_coding	chr15	30139785	30140840
chr15	30141080	30141142	GOLGA8T_10	CDS	protein_coding	chr15	30141034	30141142
chr15	30141143	30141187	GOLGA8T_intron_10	intron	protein_coding	chr15	30141143	30141336
chr15	30141833	30142058	GOLGA8T_12	CDS	protein_coding	chr15	30141801	30142058
chr15	30142059	30142220	GOLGA8T_intron_12	intron	protein_coding	chr15	30142059	30142312
chr15	30142854	30143201	GOLGA8T_intron_13	intron	protein_coding	chr15	30142383	30143604
chr15	30143629	30143681	GOLGA8T_14	CDS	protein_coding	chr15	30143605	30143681
chr15	30143682	30144111	GOLGA8T_intron_14	intron	protein_coding	chr15	30143682	30144111
chr15	30144112	30144204	GOLGA8T_15	CDS	protein_coding	chr15	30144112	30144204
chr15	30144205	30144620	GOLGA8T_intron_15	intron	protein_coding	chr15	30144205	30144777
chr15	30144912	30144957	GOLGA8T_intron_16	intron	protein_coding	chr15	30144877	30144957
chr15	30144958	30145046	GOLGA8T_17	CDS	protein_coding	chr15	30144958	30145056
chr15	30145057	30145150	GOLGA8T_intron_17	intron	protein_coding	chr15	30145057	30145150
chr15	30145151	30145307	GOLGA8T_18	CDS	protein_coding	chr15	30145151	30145307
chr15	30145308	30145390	GOLGA8T_intron_18	intron	protein_coding	chr15	30145308	30145390
chr15	30145391	30145454	GOLGA8T_19	CDS	protein_coding	chr15	30145391	30145567
chr15	30170563	30170628	AC120045.1_1	exon	lincRNA	chr15	30170563	30170628
chr15	30170629	30170707	AC120045.1_intron_1	intron	lincRNA	chr15	30170629	30170707
chr15	30170708	30170772	AC120045.1_2	exon	lincRNA	chr15	30170708	30170772
chr15	30170773	30172608	AC120045.1_intron_2	intron	lincRNA	chr15	30170773	30178874
chr15	30177266	30178394	AC120045.1_intron_2	intron	lincRNA	chr15	30170773	30178874
chr15	30254481	30254507	RNU6-17P_1	exon	snRNA	chr15	30254402	30254508
chr15	30282533	30282958	AC135731.2_1	exon	processed_pseudogene	chr15	30282533	30282962
chr15	30282963	30283219	AC135731.2_intron_1	intron	processed_pseudogene	chr15	30282963	30283278
chr15	30283401	30283481	AC135731.2_2	exon	processed_pseudogene	chr15	30283279	30283481
chr15	30283498	30283554	AC135731.2_3	exon	processed_pseudogene	chr15	30283498	30283577
chr15	30283578	30283888	AC135731.2_intron_3	intron	processed_pseudogene	chr15	30283578	30283944
chr15	30283889	30283944	AC135731.2_intron_3	intron	processed_pseudogene	chr15	30283578	30283944
chr15	30283945	30284146	AC135731.2_4	exon	processed_pseudogene	chr15	30283945	30284165
chr15	30284594	30284760	AC135731.2_intron_5	intron	processed_pseudogene	chr15	30284343	30284760
chr15	30284764	30284984	AC135731.2_6	exon	processed_pseudogene	chr15	30284761	30284984
chr15	30284986	30285040	AC135731.2_intron_6	intron	processed_pseudogene	chr15	30284985	30286221
chr15	30285489	30286195	AC135731.2_intron_6	intron	processed_pseudogene	chr15	30284985	30286221
chr15	30286196	30286221	AC135731.2_intron_6	intron	processed_pseudogene	chr15	30284985	30286221
chr15	30286222	30286305	AC135731.2_7	exon	processed_pseudogene	chr15	30286222	30286310
chr15	30286311	30286382	AC135731.2_intron_7	intron	processed_pseudogene	chr15	30286311	30286899
chr15	30286806	30286844	AC135731.2_intron_7	intron	processed_pseudogene	chr15	30286311	30286899
chr15	30287463	30287735	AC135731.2_9	exon	processed_pseudogene	chr15	30287368	30287735
chr15	30287736	30287766	AC135731.2_intron_9	intron	processed_pseudogene	chr15	30287736	30288120
chr15	30288187	30288378	AC135731.2_10	exon	processed_pseudogene	chr15	30288121	30288389
chr15	30344950	30345061	AC019322.4_1	exon	TEC	chr15	30344307	30348236
chr15	30345545	30345781	AC019322.4_1	exon	TEC	chr15	30344307	30348236
chr15	30346303	30346390	AC019322.4_1	exon	TEC	chr15	30344307	30348236
chr15	30347527	30348235	AC019322.4_1	exon	TEC	chr15	30344307	30348236
chr15	30360536	30361644	CHRFAM7A_UTR_1	three_prime_UTR	protein_coding	chr15	30357766	30362292
chr15	30361822	30362292	CHRFAM7A_UTR_1	three_prime_UTR	protein_coding	chr15	30357766	30362292
chr15	30357766	30360087	CHRFAM7A_UTR_1	three_prime_UTR	protein_coding	chr15	30357766	30362292
chr15	30362292	30362811	CHRFAM7A_1	CDS	protein_coding	chr15	30362292	30362811
chr15	30362812	30362843	CHRFAM7A_intron_1	intron	protein_coding	chr15	30362812	30367416
chr15	30363478	30363996	CHRFAM7A_intron_1	intron	protein_coding	chr15	30362812	30367416
chr15	30364682	30365080	CHRFAM7A_intron_1	intron	protein_coding	chr15	30362812	30367416
chr15	30365081	30365759	CHRFAM7A_intron_1	intron	protein_coding	chr15	30362812	30367416
chr15	30365835	30366947	CHRFAM7A_intron_1	intron	protein_coding	chr15	30362812	30367416
chr15	30367611	30368258	CHRFAM7A_intron_2	intron	protein_coding	chr15	30367528	30371096
chr15	30368309	30369809	CHRFAM7A_intron_2	intron	protein_coding	chr15	30367528	30371096
chr15	30369810	30370286	CHRFAM7A_intron_2	intron	protein_coding	chr15	30367528	30371096
chr15	30370304	30370784	CHRFAM7A_intron_2	intron	protein_coding	chr15	30367528	30371096
chr15	30371185	30371253	CHRFAM7A_intron_3	intron	protein_coding	chr15	30371185	30372145
chr15	30371876	30372145	CHRFAM7A_intron_3	intron	protein_coding	chr15	30371185	30372145
chr15	30372146	30372341	CHRFAM7A_4	CDS	protein_coding	chr15	30372146	30372341
chr15	30372342	30372976	CHRFAM7A_intron_4	intron	protein_coding	chr15	30372342	30372976
chr15	30372977	30373032	CHRFAM7A_5	CDS	protein_coding	chr15	30372977	30373032
chr15	30373032	30373145	CHRFAM7A_UTR_2	five_prime_UTR	protein_coding	chr15	30373032	30373145
chr15	30373146	30373350	CHRFAM7A_intron_5	intron	protein_coding	chr15	30373146	30377028
chr15	30373738	30373782	CHRFAM7A_intron_5	intron	protein_coding	chr15	30373146	30377028
chr15	30374197	30374340	CHRFAM7A_intron_5	intron	protein_coding	chr15	30373146	30377028
chr15	30374766	30375650	CHRFAM7A_intron_5	intron	protein_coding	chr15	30373146	30377028
chr15	30376417	30377028	CHRFAM7A_intron_5	intron	protein_coding	chr15	30373146	30377028
chr15	30377029	30377109	CHRFAM7A_UTR_3	five_prime_UTR	protein_coding	chr15	30377029	30377109
chr15	30377110	30377257	CHRFAM7A_intron_6	intron	protein_coding	chr15	30377110	30380351
chr15	30378043	30378664	CHRFAM7A_intron_6	intron	protein_coding	chr15	30377110	30380351
chr15	30378809	30378970	CHRFAM7A_intron_6	intron	protein_coding	chr15	30377110	30380351
chr15	30379619	30379877	CHRFAM7A_intron_6	intron	protein_coding	chr15	30377110	30380351
chr15	30380087	30380351	CHRFAM7A_intron_6	intron	protein_coding	chr15	30377110	30380351
chr15	30380352	30380399	CHRFAM7A_UTR_4	five_prime_UTR	protein_coding	chr15	30380352	30380399
chr15	30380400	30381701	CHRFAM7A_intron_7	intron	protein_coding	chr15	30380400	30381701
chr15	30381702	30381822	CHRFAM7A_UTR_5	five_prime_UTR	protein_coding	chr15	30381702	30381876
chr15	30383581	30383711	CHRFAM7A_intron_9	intron	protein_coding	chr15	30383383	30386861
chr15	30384291	30385570	CHRFAM7A_intron_9	intron	protein_coding	chr15	30383383	30386861
chr15	30385626	30386861	CHRFAM7A_intron_9	intron	protein_coding	chr15	30383383	30386861
chr15	30386862	30386987	CHRFAM7A_UTR_7	five_prime_UTR	protein_coding	chr15	30386862	30386987
chr15	30386988	30387070	CHRFAM7A_intron_10	intron	protein_coding	chr15	30386988	30393250
chr15	30387862	30388409	CHRFAM7A_intron_10	intron	protein_coding	chr15	30386988	30393250
chr15	30389626	30389791	CHRFAM7A_intron_10	intron	protein_coding	chr15	30386988	30393250
chr15	30390398	30390829	CHRFAM7A_intron_10	intron	protein_coding	chr15	30386988	30393250
chr15	30391273	30391787	CHRFAM7A_intron_10	intron	protein_coding	chr15	30386988	30393250
chr15	30395152	30395299	AC019322.3_1	exon	unprocessed_pseudogene	chr15	30395146	30395325
chr15	30395387	30396069	AC019322.3_intron_1	intron	unprocessed_pseudogene	chr15	30395326	30396069
chr15	30396070	30396368	AC019322.3_2	exon	unprocessed_pseudogene	chr15	30396070	30396368
chr15	30403740	30403915	GOLGA8R_1	CDS	protein_coding	chr15	30403740	30403915
chr15	30403916	30403999	GOLGA8R_intron_1	intron	protein_coding	chr15	30403916	30403999
chr15	30404000	30404156	GOLGA8R_2	CDS	protein_coding	chr15	30404000	30404156
chr15	30404157	30404250	GOLGA8R_intron_2	intron	protein_coding	chr15	30404157	30404250
chr15	30404251	30404349	GOLGA8R_3	CDS	protein_coding	chr15	30404251	30404349
chr15	30404350	30404380	GOLGA8R_intron_3	intron	protein_coding	chr15	30404350	30404430
chr15	30405329	30405539	GOLGA8R_intron_5	intron	protein_coding	chr15	30405199	30405628
chr15	30406127	30406674	GOLGA8R_intron_6	intron	protein_coding	chr15	30405706	30406949
chr15	30406874	30406949	GOLGA8R_intron_6	intron	protein_coding	chr15	30405706	30406949
chr15	30406950	30407019	GOLGA8R_7	CDS	protein_coding	chr15	30406950	30407019
chr15	30407020	30407253	GOLGA8R_intron_7	intron	protein_coding	chr15	30407020	30407273
chr15	30410995	30411117	GOLGA8R_intron_15	intron	protein_coding	chr15	30410268	30411117
chr15	30411118	30411199	GOLGA8R_16	CDS	protein_coding	chr15	30411118	30411199
chr15	30411200	30411379	GOLGA8R_intron_16	intron	protein_coding	chr15	30411200	30411379
chr15	30411380	30411440	GOLGA8R_17	CDS	protein_coding	chr15	30411380	30411440
chr15	30411441	30411584	GOLGA8R_intron_17	intron	protein_coding	chr15	30411441	30412327
chr15	30413338	30414113	GOLGA8R_intron_18	intron	protein_coding	chr15	30412449	30414113
chr15	30414114	30414162	GOLGA8R_19	CDS	protein_coding	chr15	30414114	30414162
chr15	30471699	30472723	AC127502.1_intron_1	intron	transcribed_unprocessed_pseudogene	chr15	30471427	30474354
chr15	30473015	30473981	AC127502.1_intron_1	intron	transcribed_unprocessed_pseudogene	chr15	30471427	30474354
chr15	30473982	30474354	AC127502.1_intron_1	intron	transcribed_unprocessed_pseudogene	chr15	30471427	30474354
chr15	30474355	30474529	AC127502.1_2	exon	transcribed_unprocessed_pseudogene	chr15	30474355	30474529
chr15	30474530	30474710	AC127502.1_intron_2	intron	transcribed_unprocessed_pseudogene	chr15	30474530	30477785
chr15	30475402	30475703	AC127502.1_intron_2	intron	transcribed_unprocessed_pseudogene	chr15	30474530	30477785
chr15	30480382	30480535	AC127502.1_intron_4	intron	transcribed_unprocessed_pseudogene	chr15	30479194	30480740
chr15	30507376	30507599	AC127502.1_8	exon	transcribed_unprocessed_pseudogene	chr15	30507376	30507623
chr15	30516858	30516936	AC026150.2_intron_2	intron	unprocessed_pseudogene	chr15	30516635	30516936
chr15	30516937	30517615	AC026150.2_3	exon	unprocessed_pseudogene	chr15	30516937	30517867
chr15	30540093	30540150	AC026150.1_1	exon	lincRNA	chr15	30540093	30540539
chr15	30543656	30543995	AC026150.1_intron_1	intron	lincRNA	chr15	30540540	30544563
chr15	30552372	30552699	GOLGA8Q_intron_1	intron	protein_coding	chr15	30552126	30553790
chr15	30561080	30561123	GOLGA8Q_15	CDS	protein_coding	chr15	30561042	30561134
chr15	30569323	30569902	DNM1P50_intron_1	intron	unprocessed_pseudogene	chr15	30567889	30569902
chr15	30569903	30570172	DNM1P50_2	exon	unprocessed_pseudogene	chr15	30569903	30570172
chr15	30570173	30570916	DNM1P50_intron_2	intron	unprocessed_pseudogene	chr15	30570173	30570916
chr15	30570917	30571089	DNM1P50_3	exon	unprocessed_pseudogene	chr15	30570917	30571089
chr15	30573197	30573279	ULK4P2_intron_1	intron	transcribed_unprocessed_pseudogene	chr15	30573017	30579283
chr15	30577755	30577922	ULK4P2_intron_1	intron	transcribed_unprocessed_pseudogene	chr15	30573017	30579283
chr15	30579299	30579412	ULK4P2_2	exon	transcribed_unprocessed_pseudogene	chr15	30579284	30579412
chr15	30579413	30580460	ULK4P2_intron_2	intron	transcribed_unprocessed_pseudogene	chr15	30579413	30582892
chr15	30581046	30581584	ULK4P2_intron_2	intron	transcribed_unprocessed_pseudogene	chr15	30579413	30582892
chr15	30583924	30584285	ULK4P2_intron_3	intron	transcribed_unprocessed_pseudogene	chr15	30582958	30584399
chr15	30587305	30587466	ULK4P2_intron_5	intron	transcribed_unprocessed_pseudogene	chr15	30585925	30596658
chr15	30588473	30588531	ULK4P2_intron_5	intron	transcribed_unprocessed_pseudogene	chr15	30585925	30596658
chr15	30589044	30589266	ULK4P2_intron_5	intron	transcribed_unprocessed_pseudogene	chr15	30585925	30596658
chr15	30589695	30589849	ULK4P2_intron_5	intron	transcribed_unprocessed_pseudogene	chr15	30585925	30596658
chr15	30590776	30592026	ULK4P2_intron_5	intron	transcribed_unprocessed_pseudogene	chr15	30585925	30596658
chr15	30593753	30593786	ULK4P2_intron_5	intron	transcribed_unprocessed_pseudogene	chr15	30585925	30596658
chr15	30594092	30594721	ULK4P2_intron_5	intron	transcribed_unprocessed_pseudogene	chr15	30585925	30596658
chr15	30595048	30596658	ULK4P2_intron_5	intron	transcribed_unprocessed_pseudogene	chr15	30585925	30596658
chr15	30597223	30597407	ULK4P2_intron_6	intron	transcribed_unprocessed_pseudogene	chr15	30596985	30600100
chr15	30598097	30598896	ULK4P2_intron_6	intron	transcribed_unprocessed_pseudogene	chr15	30596985	30600100
chr15	30599493	30600100	ULK4P2_intron_6	intron	transcribed_unprocessed_pseudogene	chr15	30596985	30600100
chr15	30600101	30600647	ULK4P2_7	exon	transcribed_unprocessed_pseudogene	chr15	30600101	30600647
chr15	30604418	30605562	GOLGA8H_intron_1	intron	protein_coding	chr15	30604174	30605841
chr15	30606854	30606914	GOLGA8H_3	CDS	protein_coding	chr15	30606854	30606914
chr15	30606915	30607094	GOLGA8H_intron_3	intron	protein_coding	chr15	30606915	30607094
chr15	30607095	30607176	GOLGA8H_4	CDS	protein_coding	chr15	30607095	30607176
chr15	30607177	30607520	GOLGA8H_intron_4	intron	protein_coding	chr15	30607177	30608028
chr15	30607933	30608028	GOLGA8H_intron_4	intron	protein_coding	chr15	30607177	30608028
chr15	30608029	30608068	GOLGA8H_5	CDS	protein_coding	chr15	30608029	30608068
chr15	30608069	30608273	GOLGA8H_intron_5	intron	protein_coding	chr15	30608069	30608329
chr15	30609225	30609427	GOLGA8H_intron_8	intron	protein_coding	chr15	30608757	30609804
chr15	30610321	30610375	GOLGA8H_11	CDS	protein_coding	chr15	30610301	30610389
chr15	30610797	30611022	GOLGA8H_12	CDS	protein_coding	chr15	30610765	30611022
chr15	30611023	30611276	GOLGA8H_intron_12	intron	protein_coding	chr15	30611023	30611276
chr15	30611277	30611316	GOLGA8H_13	CDS	protein_coding	chr15	30611277	30611346
chr15	30611824	30612368	GOLGA8H_intron_13	intron	protein_coding	chr15	30611347	30612595
chr15	30612748	30612857	GOLGA8H_intron_14	intron	protein_coding	chr15	30612673	30613102
chr15	30613540	30613768	GOLGA8H_intron_15	intron	protein_coding	chr15	30613196	30613768
chr15	30613769	30613870	GOLGA8H_16	CDS	protein_coding	chr15	30613769	30613870
chr15	30613871	30613951	GOLGA8H_intron_16	intron	protein_coding	chr15	30613871	30613951
chr15	30613952	30613975	GOLGA8H_17	CDS	protein_coding	chr15	30613952	30614050
chr15	30614080	30614144	GOLGA8H_intron_17	intron	protein_coding	chr15	30614051	30614144
chr15	30614145	30614301	GOLGA8H_18	CDS	protein_coding	chr15	30614145	30614301
chr15	30614302	30614384	GOLGA8H_intron_18	intron	protein_coding	chr15	30614302	30614384
chr15	30614385	30614561	GOLGA8H_19	CDS	protein_coding	chr15	30614385	30614561
chr15	30631090	30631130	AC091057.6_intron_2	intron	protein_coding	chr15	30630774	30633488
chr15	30633018	30633067	AC091057.6_intron_2	intron	protein_coding	chr15	30630774	30633488
chr15	30634060	30634168	AC091057.6_intron_3	intron	protein_coding	chr15	30633587	30634168
chr15	30634169	30634327	AC091057.6_4	CDS	protein_coding	chr15	30634169	30634423
chr15	30634349	30634404	AC091057.6_4	CDS	protein_coding	chr15	30634169	30634423
chr15	30637061	30637119	AC091057.6_intron_6	intron	protein_coding	chr15	30635634	30638744
chr15	30639313	30639366	AC091057.6_intron_7	intron	protein_coding	chr15	30638821	30644637
chr15	30640178	30640401	AC091057.6_intron_7	intron	protein_coding	chr15	30638821	30644637
chr15	30681741	30682057	AC091057.6_intron_10	intron	protein_coding	chr15	30647715	30685359
chr15	30684001	30684335	AC091057.6_intron_10	intron	protein_coding	chr15	30647715	30685359
chr15	30684777	30684813	AC091057.6_intron_10	intron	protein_coding	chr15	30647715	30685359
chr15	30800215	30800410	GOLGA8UP_intron_14	intron	unprocessed_pseudogene	chr15	30800109	30800538
chr15	30832084	30832282	HERC2P10_intron_7	intron	unprocessed_pseudogene	chr15	30827760	30832789
chr15	31620786	31620852	OTUD7A_intron_10	intron	protein_coding	chr15	31570198	31655094
chr15	31630118	31630171	OTUD7A_intron_10	intron	protein_coding	chr15	31570198	31655094
chr15	31720873	31720909	OTUD7A_intron_13	intron	protein_coding	chr15	31689482	31870505
chr15	31721351	31721685	OTUD7A_intron_13	intron	protein_coding	chr15	31689482	31870505
chr15	31723632	31723948	OTUD7A_intron_13	intron	protein_coding	chr15	31689482	31870505
chr15	32153758	32153905	CHRNA7_intron_8	intron	protein_coding	chr15	32111900	32153905
chr15	32153906	32153986	CHRNA7_UTR_8	five_prime_UTR	protein_coding	chr15	32153906	32153986
chr15	32153987	32154598	CHRNA7_intron_9	intron	protein_coding	chr15	32153987	32157606
chr15	32155088	32155972	CHRNA7_intron_9	intron	protein_coding	chr15	32153987	32157606
chr15	32156402	32156545	CHRNA7_intron_9	intron	protein_coding	chr15	32153987	32157606
chr15	32156964	32157008	CHRNA7_intron_9	intron	protein_coding	chr15	32153987	32157606
chr15	32157402	32157606	CHRNA7_intron_9	intron	protein_coding	chr15	32153987	32157606
chr15	32157607	32157720	CHRNA7_UTR_9	five_prime_UTR	protein_coding	chr15	32157607	32157720
chr15	32157720	32157775	CHRNA7_3	CDS	protein_coding	chr15	32157720	32157775
chr15	32157776	32158410	CHRNA7_intron_10	intron	protein_coding	chr15	32157776	32158410
chr15	32158411	32158606	CHRNA7_4	CDS	protein_coding	chr15	32158411	32158606
chr15	32158607	32158876	CHRNA7_intron_11	intron	protein_coding	chr15	32158607	32159567
chr15	32159499	32159567	CHRNA7_intron_11	intron	protein_coding	chr15	32158607	32159567
chr15	32159968	32160448	CHRNA7_intron_12	intron	protein_coding	chr15	32159656	32160448
chr15	32160466	32160942	CHRNA7_UTR_10	three_prime_UTR	protein_coding	chr15	32160466	32160942
chr15	32162494	32163141	CHRNA7_intron_13	intron	protein_coding	chr15	32160943	32163224
chr15	32160943	32162443	CHRNA7_intron_13	intron	protein_coding	chr15	32160943	32163224
chr15	32163805	32164917	CHRNA7_intron_14	intron	protein_coding	chr15	32163336	32165664
chr15	32164986	32165664	CHRNA7_intron_14	intron	protein_coding	chr15	32163336	32165664
chr15	32165665	32165701	CHRNA7_8	CDS	protein_coding	chr15	32165665	32165701
chr15	32165701	32166063	CHRNA7_UTR_11	three_prime_UTR	protein_coding	chr15	32165701	32166583
chr15	32166754	32167272	CHRNA7_intron_15	intron	protein_coding	chr15	32166584	32167938
chr15	32167907	32167938	CHRNA7_intron_15	intron	protein_coding	chr15	32166584	32167938
chr15	32167939	32168202	CHRNA7_9	CDS	protein_coding	chr15	32167939	32168202
chr15	32168202	32168928	CHRNA7_UTR_12	three_prime_UTR	protein_coding	chr15	32168202	32173018
chr15	32169104	32170212	CHRNA7_UTR_12	three_prime_UTR	protein_coding	chr15	32168202	32173018
chr15	32170696	32173017	CHRNA7_UTR_12	three_prime_UTR	protein_coding	chr15	32168202	32173018
chr15	32182551	32183259	AC068448.1_1	exon	TEC	chr15	32182551	32186475
chr15	32184396	32184483	AC068448.1_1	exon	TEC	chr15	32182551	32186475
chr15	32185064	32185221	AC068448.1_1	exon	TEC	chr15	32182551	32186475
chr15	32185705	32185816	AC068448.1_1	exon	TEC	chr15	32182551	32186475
chr15	32250302	32250493	AC139426.3_1	exon	processed_pseudogene	chr15	32250302	32250554
chr15	32250946	32251218	AC139426.3_2	exon	processed_pseudogene	chr15	32250946	32251313
chr15	32251838	32251876	AC139426.3_intron_3	intron	processed_pseudogene	chr15	32251809	32252376
chr15	32252300	32252371	AC139426.3_intron_3	intron	processed_pseudogene	chr15	32251809	32252376
chr15	32252377	32252460	AC139426.3_4	exon	processed_pseudogene	chr15	32252377	32252486
chr15	32252461	32252486	AC139426.3_4	exon	processed_pseudogene	chr15	32252377	32252486
chr15	32252487	32253193	AC139426.3_intron_4	intron	processed_pseudogene	chr15	32252487	32253696
chr15	32253642	32253696	AC139426.3_intron_4	intron	processed_pseudogene	chr15	32252487	32253696
chr15	32253698	32253918	AC139426.3_5	exon	processed_pseudogene	chr15	32253697	32253918
chr15	32253922	32254088	AC139426.3_intron_5	intron	processed_pseudogene	chr15	32253919	32254314
chr15	32254509	32254710	AC139426.3_7	exon	processed_pseudogene	chr15	32254489	32254766
chr15	32254711	32254766	AC139426.3_7	exon	processed_pseudogene	chr15	32254489	32254766
chr15	32254767	32255077	AC139426.3_intron_7	intron	processed_pseudogene	chr15	32254767	32255100
chr15	32255101	32255157	AC139426.3_8	exon	processed_pseudogene	chr15	32255101	32255165
chr15	32255174	32255254	AC139426.3_intron_8	intron	processed_pseudogene	chr15	32255166	32255286
chr15	32255438	32255694	AC139426.3_intron_9	intron	processed_pseudogene	chr15	32255379	32255698
chr15	32255699	32256124	AC139426.3_10	exon	processed_pseudogene	chr15	32255699	32256125
chr15	32360272	32361400	AC139426.2_intron_1	intron	lincRNA	chr15	32359659	32367573
chr15	32365738	32367573	AC139426.2_intron_1	intron	lincRNA	chr15	32359659	32367573
chr15	32367574	32367638	AC139426.2_2	exon	lincRNA	chr15	32367574	32367638
chr15	32367639	32367717	AC139426.2_intron_2	intron	lincRNA	chr15	32367639	32367717
chr15	32367718	32367783	AC139426.2_3	exon	lincRNA	chr15	32367718	32367784
chr15	32393768	32394010	GOLGA8K_intron_4	intron	protein_coding	chr15	32393571	32394143
chr15	32399157	32399246	GOLGA8K_intron_14	intron	protein_coding	chr15	32398986	32399246
chr15	32399247	32399286	GOLGA8K_15	CDS	protein_coding	chr15	32399247	32399286
chr15	32399287	32400138	GOLGA8K_intron_15	intron	protein_coding	chr15	32399287	32400138
chr15	32400139	32400165	GOLGA8K_16	CDS	protein_coding	chr15	32400139	32400220
chr15	32400426	32400461	GOLGA8K_17	CDS	protein_coding	chr15	32400401	32400461
chr15	32400462	32400665	GOLGA8K_intron_17	intron	protein_coding	chr15	32400462	32401354
chr15	32402803	32402826	GOLGA8K_intron_18	intron	protein_coding	chr15	32401476	32403145
chr15	32436677	32436928	DNM1P32_intron_1	intron	unprocessed_pseudogene	chr15	32436677	32437420
chr15	32437875	32438434	DNM1P32_intron_2	intron	unprocessed_pseudogene	chr15	32437725	32439699
chr15	32439397	32439452	DNM1P32_intron_2	intron	unprocessed_pseudogene	chr15	32437725	32439699
chr15	32445106	32445281	GOLGA8O_1	CDS	protein_coding	chr15	32445106	32445281
chr15	32445282	32445365	GOLGA8O_intron_1	intron	protein_coding	chr15	32445282	32445365
chr15	32445366	32445522	GOLGA8O_2	CDS	protein_coding	chr15	32445366	32445522
chr15	32445523	32445596	GOLGA8O_intron_2	intron	protein_coding	chr15	32445523	32445616
chr15	32446714	32446995	GOLGA8O_intron_5	intron	protein_coding	chr15	32446566	32446995
chr15	32446996	32447072	GOLGA8O_6	CDS	protein_coding	chr15	32446996	32447072
chr15	32447073	32448316	GOLGA8O_intron_6	intron	protein_coding	chr15	32447073	32448316
chr15	32448317	32448386	GOLGA8O_7	CDS	protein_coding	chr15	32448317	32448386
chr15	32448387	32448640	GOLGA8O_intron_7	intron	protein_coding	chr15	32448387	32448640
chr15	32448641	32448898	GOLGA8O_8	CDS	protein_coding	chr15	32448641	32448898
chr15	32448899	32449273	GOLGA8O_intron_8	intron	protein_coding	chr15	32448899	32449273
chr15	32449274	32449362	GOLGA8O_9	CDS	protein_coding	chr15	32449274	32449362
chr15	32449363	32449556	GOLGA8O_intron_9	intron	protein_coding	chr15	32449363	32449556
chr15	32449557	32449665	GOLGA8O_10	CDS	protein_coding	chr15	32449557	32449665
chr15	32451880	32452122	GOLGA8O_intron_15	intron	protein_coding	chr15	32451640	32452489
chr15	32452777	32452812	GOLGA8O_17	CDS	protein_coding	chr15	32452752	32452812
chr15	32452813	32452956	GOLGA8O_intron_17	intron	protein_coding	chr15	32452813	32453701
chr15	32461666	32461809	AC135983.5_1	exon	processed_pseudogene	chr15	32461666	32461809
chr15	32490051	32490729	AC135983.4_2	exon	unprocessed_pseudogene	chr15	32489889	32490729
chr15	32490730	32490808	AC135983.4_intron_2	intron	unprocessed_pseudogene	chr15	32490730	32491031
chr15	32500118	32500341	AC135983.3_5	exon	unprocessed_pseudogene	chr15	32499671	32500346
chr15	32526816	32526978	AC135983.2_4	exon	transcribed_processed_pseudogene	chr15	32526812	32526978
chr15	32527184	32527337	AC135983.2_intron_4	intron	transcribed_processed_pseudogene	chr15	32526979	32528530
chr15	32532024	32532325	AC135983.2_intron_6	intron	transcribed_processed_pseudogene	chr15	32529939	32533193
chr15	32533013	32533193	AC135983.2_intron_6	intron	transcribed_processed_pseudogene	chr15	32529939	32533193
chr15	32533194	32533368	AC135983.2_7	exon	transcribed_processed_pseudogene	chr15	32533194	32533741
chr15	32533369	32533741	AC135983.2_7	exon	transcribed_processed_pseudogene	chr15	32533194	32533741
chr15	32533742	32534708	AC135983.2_intron_7	intron	transcribed_processed_pseudogene	chr15	32533742	32536296
chr15	32535000	32536296	AC135983.2_intron_7	intron	transcribed_processed_pseudogene	chr15	32533742	32536296
chr15	32536297	32536415	AC135983.2_8	exon	transcribed_processed_pseudogene	chr15	32536297	32536926
chr15	32536047	32536149	LINC02256_1	exon	lincRNA	chr15	32536047	32536149
chr15	32536150	32536415	LINC02256_intron_1	intron	lincRNA	chr15	32536150	32536712
chr15	32581544	32581601	LINC02256_intron_3	intron	lincRNA	chr15	32575644	32586021
chr15	32585119	32585458	LINC02256_intron_3	intron	lincRNA	chr15	32575644	32586021
chr15	32587270	32587413	LINC02256_5	exon	lincRNA	chr15	32587269	32587613
chr15	32593901	32594186	GOLGA8N_intron_1	intron	protein_coding	chr15	32593602	32594186
chr15	32594187	32594347	GOLGA8N_UTR_2	five_prime_UTR	protein_coding	chr15	32594187	32594347
chr15	32594357	32595266	GOLGA8N_intron_2	intron	protein_coding	chr15	32594357	32595266
chr15	32595388	32595516	GOLGA8N_intron_3	intron	protein_coding	chr15	32595388	32596276
chr15	32595978	32596276	GOLGA8N_intron_3	intron	protein_coding	chr15	32595388	32596276
chr15	32596277	32596337	GOLGA8N_4	CDS	protein_coding	chr15	32596277	32596337
chr15	32596338	32596517	GOLGA8N_intron_4	intron	protein_coding	chr15	32596338	32596517
chr15	32596518	32596599	GOLGA8N_5	CDS	protein_coding	chr15	32596518	32596599
chr15	32596600	32597098	GOLGA8N_intron_5	intron	protein_coding	chr15	32596600	32597449
chr15	32597139	32597376	GOLGA8N_intron_5	intron	protein_coding	chr15	32596600	32597449
chr15	32597606	32597750	GOLGA8N_intron_6	intron	protein_coding	chr15	32597490	32597750
chr15	32597800	32597886	GOLGA8N_intron_7	intron	protein_coding	chr15	32597800	32597886
chr15	32599419	32599527	GOLGA8N_11	CDS	protein_coding	chr15	32599419	32599527
chr15	32599528	32599721	GOLGA8N_intron_11	intron	protein_coding	chr15	32599528	32599721
chr15	32599722	32599810	GOLGA8N_12	CDS	protein_coding	chr15	32599722	32599810
chr15	32599811	32600185	GOLGA8N_intron_12	intron	protein_coding	chr15	32599811	32600185
chr15	32600186	32600443	GOLGA8N_13	CDS	protein_coding	chr15	32600186	32600443
chr15	32600444	32600697	GOLGA8N_intron_13	intron	protein_coding	chr15	32600444	32600697
chr15	32600698	32600767	GOLGA8N_14	CDS	protein_coding	chr15	32600698	32600767
chr15	32600768	32602011	GOLGA8N_intron_14	intron	protein_coding	chr15	32600768	32602011
chr15	32602012	32602088	GOLGA8N_15	CDS	protein_coding	chr15	32602012	32602088
chr15	32602089	32602518	GOLGA8N_intron_15	intron	protein_coding	chr15	32602089	32602518
chr15	32602519	32602611	GOLGA8N_16	CDS	protein_coding	chr15	32602519	32602611
chr15	32602612	32603184	GOLGA8N_intron_16	intron	protein_coding	chr15	32602612	32603184
chr15	32603368	32603466	GOLGA8N_18	CDS	protein_coding	chr15	32603368	32603466
chr15	32603467	32603560	GOLGA8N_intron_18	intron	protein_coding	chr15	32603467	32603560
chr15	32603561	32603717	GOLGA8N_19	CDS	protein_coding	chr15	32603561	32603717
chr15	32603718	32603801	GOLGA8N_intron_19	intron	protein_coding	chr15	32603718	32603801
chr15	32603802	32603977	GOLGA8N_20	CDS	protein_coding	chr15	32603802	32603978
chr15	32620495	32620535	ARHGAP11A_intron_3	intron	protein_coding	chr15	32620179	32623490
chr15	32623020	32623069	ARHGAP11A_intron_3	intron	protein_coding	chr15	32620179	32623490
chr15	32624063	32624171	ARHGAP11A_intron_4	intron	protein_coding	chr15	32623589	32624171
chr15	32624172	32624330	ARHGAP11A_UTR_5	five_prime_UTR	protein_coding	chr15	32624172	32624426
chr15	32624352	32624407	ARHGAP11A_UTR_5	five_prime_UTR	protein_coding	chr15	32624172	32624426
chr15	32627057	32627115	ARHGAP11A_intron_7	intron	protein_coding	chr15	32625634	32628726
chr15	32629293	32629346	ARHGAP11A_intron_8	intron	protein_coding	chr15	32628803	32629593
chr15	32630140	32630363	ARHGAP11A_intron_9	intron	protein_coding	chr15	32629763	32632977
chr15	34382044	34382068	GOLGA8A_3	CDS	protein_coding	chr15	34381967	34382068
chr15	34382069	34382149	GOLGA8A_intron_3	intron	protein_coding	chr15	34382069	34382149
chr15	34382150	34382251	GOLGA8A_4	CDS	protein_coding	chr15	34382150	34382251
chr15	34382252	34382384	GOLGA8A_intron_4	intron	protein_coding	chr15	34382252	34382384
chr15	34382385	34382529	GOLGA8A_5	CDS	protein_coding	chr15	34382385	34382529
chr15	34382530	34382795	GOLGA8A_intron_5	intron	protein_coding	chr15	34382530	34382795
chr15	34382796	34383053	GOLGA8A_6	CDS	protein_coding	chr15	34382796	34383053
chr15	34383054	34383439	GOLGA8A_intron_6	intron	protein_coding	chr15	34383054	34383439
chr15	34383440	34383528	GOLGA8A_7	CDS	protein_coding	chr15	34383440	34383528
chr15	34383529	34383744	GOLGA8A_intron_7	intron	protein_coding	chr15	34383529	34383744
chr15	34383745	34383799	GOLGA8A_8	CDS	protein_coding	chr15	34383745	34383853
chr15	34384719	34385046	GOLGA8A_intron_9	intron	protein_coding	chr15	34384048	34385046
chr15	34385047	34385157	GOLGA8A_10	CDS	protein_coding	chr15	34385047	34385157
chr15	34385158	34385190	GOLGA8A_intron_10	intron	protein_coding	chr15	34385158	34385252
chr15	34387302	34387380	GOLGA8A_UTR_2	five_prime_UTR	protein_coding	chr15	34387039	34387380
chr15	34387381	34387831	GOLGA8A_intron_15	intron	protein_coding	chr15	34387381	34387831
chr15	34387832	34387952	GOLGA8A_16	CDS	protein_coding	chr15	34387832	34387952
chr15	34387953	34389642	GOLGA8A_intron_16	intron	protein_coding	chr15	34387953	34389642
chr15	34389643	34389691	GOLGA8A_17	CDS	protein_coding	chr15	34389643	34389691
chr15	34389691	34389756	GOLGA8A_UTR_3	five_prime_UTR	protein_coding	chr15	34389691	34389756
chr15	34528290	34528370	GOLGA8B_intron_3	intron	protein_coding	chr15	34528290	34528370
chr15	34528371	34528472	GOLGA8B_4	CDS	protein_coding	chr15	34528371	34528472
chr15	34528473	34528605	GOLGA8B_intron_4	intron	protein_coding	chr15	34528473	34528605
chr15	34528606	34528750	GOLGA8B_5	CDS	protein_coding	chr15	34528606	34528750
chr15	34528751	34529016	GOLGA8B_intron_5	intron	protein_coding	chr15	34528751	34529016
chr15	34529017	34529274	GOLGA8B_6	CDS	protein_coding	chr15	34529017	34529274
chr15	34529275	34529660	GOLGA8B_intron_6	intron	protein_coding	chr15	34529275	34529660
chr15	34529661	34529749	GOLGA8B_7	CDS	protein_coding	chr15	34529661	34529749
chr15	34529750	34529965	GOLGA8B_intron_7	intron	protein_coding	chr15	34529750	34529965
chr15	34529966	34530020	GOLGA8B_8	CDS	protein_coding	chr15	34529966	34530074
chr15	34530940	34531267	GOLGA8B_intron_9	intron	protein_coding	chr15	34530269	34531267
chr15	34531268	34531378	GOLGA8B_10	CDS	protein_coding	chr15	34531268	34531378
chr15	34531379	34531411	GOLGA8B_intron_10	intron	protein_coding	chr15	34531379	34531473
chr15	34533523	34533601	GOLGA8B_intron_15	intron	protein_coding	chr15	34533261	34534052
chr15	34533602	34534052	GOLGA8B_intron_15	intron	protein_coding	chr15	34533261	34534052
chr15	34534053	34534173	GOLGA8B_16	CDS	protein_coding	chr15	34534053	34534173
chr15	34534174	34535863	GOLGA8B_intron_16	intron	protein_coding	chr15	34534174	34535863
chr15	34535864	34535912	GOLGA8B_17	CDS	protein_coding	chr15	34535864	34535912
chr15	34535912	34535977	GOLGA8B_UTR_2	five_prime_UTR	protein_coding	chr15	34535912	34536010
chr15	38974838	38974896	AC013652.1_intron_6	intron	lincRNA	chr15	38974236	39018500
chr15	43561869	43562406	PPIP5K1_intron_5	intron	protein_coding	chr15	43560596	43564101
chr15	43563193	43564101	PPIP5K1_intron_5	intron	protein_coding	chr15	43560596	43564101
chr15	43564102	43564165	PPIP5K1_6	CDS	protein_coding	chr15	43564102	43564165
chr15	43564166	43564865	PPIP5K1_intron_6	intron	protein_coding	chr15	43564166	43564865
chr15	43564866	43564992	PPIP5K1_7	CDS	protein_coding	chr15	43564866	43564992
chr15	43565958	43566766	PPIP5K1_intron_7	intron	protein_coding	chr15	43564993	43568461
chr15	43567475	43568461	PPIP5K1_intron_7	intron	protein_coding	chr15	43564993	43568461
chr15	43564993	43565168	PPIP5K1_intron_7	intron	protein_coding	chr15	43564993	43568461
chr15	43568462	43568553	PPIP5K1_8	CDS	protein_coding	chr15	43568462	43568553
chr15	43593344	43593599	CKMT1B_intron_1	intron	protein_coding	chr15	43593272	43593599
chr15	43593600	43593693	CKMT1B_UTR_2	five_prime_UTR	protein_coding	chr15	43593600	43593711
chr15	43593712	43593857	CKMT1B_intron_2	intron	protein_coding	chr15	43593712	43593857
chr15	43593858	43594218	CKMT1B_UTR_3	five_prime_UTR	protein_coding	chr15	43593858	43594218
chr15	43594218	43594367	CKMT1B_1	CDS	protein_coding	chr15	43594218	43594367
chr15	43594368	43594877	CKMT1B_intron_3	intron	protein_coding	chr15	43594368	43594877
chr15	43594878	43595170	CKMT1B_2	CDS	protein_coding	chr15	43594878	43595170
chr15	43595171	43595372	CKMT1B_intron_4	intron	protein_coding	chr15	43595171	43595372
chr15	43595373	43595469	CKMT1B_3	CDS	protein_coding	chr15	43595373	43595469
chr15	43595470	43595854	CKMT1B_intron_5	intron	protein_coding	chr15	43595470	43595854
chr15	43595855	43596077	CKMT1B_4	CDS	protein_coding	chr15	43595855	43596077
chr15	43596078	43596131	CKMT1B_intron_6	intron	protein_coding	chr15	43596078	43596205
chr15	43661420	43661957	CATSPER2_intron_14	intron	protein_coding	chr15	43649880	43664416
chr15	43663653	43663716	CATSPER2_intron_14	intron	protein_coding	chr15	43649880	43664416
chr15	43663717	43664416	CATSPER2_intron_14	intron	protein_coding	chr15	43649880	43664416
chr15	43662744	43663652	CATSPER2_intron_14	intron	protein_coding	chr15	43649880	43664416
chr15	43664417	43664543	CATSPER2_UTR_5	five_prime_UTR	protein_coding	chr15	43664417	43664543
chr15	43664544	43664719	CATSPER2_intron_15	intron	protein_coding	chr15	43664544	43668026
chr15	43665508	43666316	CATSPER2_intron_15	intron	protein_coding	chr15	43664544	43668026
chr15	43667040	43668026	CATSPER2_intron_15	intron	protein_coding	chr15	43664544	43668026
chr15	43668027	43668118	CATSPER2_UTR_6	five_prime_UTR	protein_coding	chr15	43668027	43668118
chr15	43693176	43693431	CKMT1A_intron_1	intron	protein_coding	chr15	43693104	43693525
chr15	43693432	43693525	CKMT1A_intron_1	intron	protein_coding	chr15	43693104	43693525
chr15	43693544	43693689	CKMT1A_UTR_2	five_prime_UTR	protein_coding	chr15	43693526	43694050
chr15	43693690	43694050	CKMT1A_UTR_2	five_prime_UTR	protein_coding	chr15	43693526	43694050
chr15	43694050	43694199	CKMT1A_1	CDS	protein_coding	chr15	43694050	43694199
chr15	43694200	43694709	CKMT1A_intron_2	intron	protein_coding	chr15	43694200	43694709
chr15	43694710	43695002	CKMT1A_2	CDS	protein_coding	chr15	43694710	43695002
chr15	43695003	43695204	CKMT1A_intron_3	intron	protein_coding	chr15	43695003	43695204
chr15	43695205	43695301	CKMT1A_3	CDS	protein_coding	chr15	43695205	43695301
chr15	43695302	43695686	CKMT1A_intron_4	intron	protein_coding	chr15	43695302	43695686
chr15	43695687	43695909	CKMT1A_4	CDS	protein_coding	chr15	43695687	43695909
chr15	43695910	43695963	CKMT1A_intron_5	intron	protein_coding	chr15	43695910	43696037
chr15	44826514	44826813	SORD2P_1	exon	transcribed_unprocessed_pseudogene	chr15	44825747	44827221
chr15	44828742	44828838	SORD2P_intron_2	intron	transcribed_unprocessed_pseudogene	chr15	44828572	44830235
chr15	44826540	44826767	AC122108.1_1	exon	lincRNA	chr15	44826540	44826767
chr15	44826768	44826813	AC122108.1_intron_1	intron	lincRNA	chr15	44826768	44826897
chr15	45072049	45072145	SORD_intron_8	intron	protein_coding	chr15	45069053	45072315
chr15	49277138	49277187	GALK2_intron_10	intron	protein_coding	chr15	49239368	49281985
chr15	51584586	51584850	DMXL2_intron_43	intron	protein_coding	chr15	51576182	51622457
chr15	55987332	55987621	NEDD4_intron_29	intron	protein_coding	chr15	55966547	55993509
chr15	59420706	59421015	FAM81A_intron_3	intron	protein_coding	chr15	59402359	59438171
chr15	66341486	66341639	TIPIN_intron_2	intron	protein_coding	chr15	66341357	66349058
chr15	66450307	66451104	MAP2K1_intron_5	intron	protein_coding	chr15	66444708	66453452
chr15	70730111	70730649	UACA_intron_20	intron	protein_coding	chr15	70703276	70763328
chr15	70731358	70733480	UACA_intron_20	intron	protein_coding	chr15	70703276	70763328
chr15	70734341	70734645	UACA_intron_20	intron	protein_coding	chr15	70703276	70763328
chr15	70734670	70734923	UACA_intron_20	intron	protein_coding	chr15	70703276	70763328
chr15	71176549	71176799	THSD4_intron_4	intron	protein_coding	chr15	71154933	71215033
chr15	71179099	71179313	THSD4_intron_4	intron	protein_coding	chr15	71154933	71215033
chr15	71593394	71593471	THSD4_intron_9	intron	protein_coding	chr15	71547482	71660528
chr15	72638823	72638854	AC100827.1_1	exon	unprocessed_pseudogene	chr15	72638821	72638895
chr15	72639733	72639763	AC100827.1_intron_3	intron	unprocessed_pseudogene	chr15	72639447	72639763
chr15	72639764	72639884	AC100827.1_4	exon	unprocessed_pseudogene	chr15	72639764	72639884
chr15	72639885	72640043	AC100827.1_intron_4	intron	unprocessed_pseudogene	chr15	72639885	72640043
chr15	72640044	72640125	AC100827.1_5	exon	unprocessed_pseudogene	chr15	72640044	72640125
chr15	72654738	72654821	GOLGA6B_1	CDS	protein_coding	chr15	72654738	72654821
chr15	72654822	72655585	GOLGA6B_intron_1	intron	protein_coding	chr15	72654822	72656510
chr15	72658307	72658556	GOLGA6B_intron_2	intron	protein_coding	chr15	72656632	72658556
chr15	72658557	72658638	GOLGA6B_3	CDS	protein_coding	chr15	72658557	72658638
chr15	72658639	72658756	GOLGA6B_intron_3	intron	protein_coding	chr15	72658639	72659492
chr15	72659562	72659792	GOLGA6B_intron_4	intron	protein_coding	chr15	72659533	72659792
chr15	72659793	72659844	GOLGA6B_5	CDS	protein_coding	chr15	72659793	72659844
chr15	72659845	72659943	GOLGA6B_intron_5	intron	protein_coding	chr15	72659845	72659943
chr15	72659944	72660026	GOLGA6B_6	CDS	protein_coding	chr15	72659944	72660026
chr15	72660027	72660121	GOLGA6B_intron_6	intron	protein_coding	chr15	72660027	72660121
chr15	72660122	72660229	GOLGA6B_7	CDS	protein_coding	chr15	72660122	72660229
chr15	72660230	72660325	GOLGA6B_intron_7	intron	protein_coding	chr15	72660230	72661262
chr15	72661732	72661757	GOLGA6B_intron_9	intron	protein_coding	chr15	72661567	72661757
chr15	72661758	72661830	GOLGA6B_10	CDS	protein_coding	chr15	72661758	72661846
chr15	74074022	74074146	GOLGA6A_intron_6	intron	protein_coding	chr15	74072818	74074146
chr15	74074147	74074216	GOLGA6A_7	CDS	protein_coding	chr15	74074147	74074216
chr15	74074217	74074491	GOLGA6A_intron_7	intron	protein_coding	chr15	74074217	74074491
chr15	74074492	74074667	GOLGA6A_8	CDS	protein_coding	chr15	74074492	74075001
chr15	74075284	74075401	GOLGA6A_intron_8	intron	protein_coding	chr15	74075002	74075401
chr15	74075402	74075490	GOLGA6A_9	CDS	protein_coding	chr15	74075402	74075490
chr15	74075491	74075556	GOLGA6A_intron_9	intron	protein_coding	chr15	74075491	74075681
chr15	74076921	74077016	GOLGA6A_intron_11	intron	protein_coding	chr15	74075986	74077016
chr15	74077017	74077124	GOLGA6A_12	CDS	protein_coding	chr15	74077017	74077124
chr15	74077125	74077219	GOLGA6A_intron_12	intron	protein_coding	chr15	74077125	74077219
chr15	74077220	74077302	GOLGA6A_13	CDS	protein_coding	chr15	74077220	74077302
chr15	74077303	74077401	GOLGA6A_intron_13	intron	protein_coding	chr15	74077303	74077401
chr15	74077402	74077453	GOLGA6A_14	CDS	protein_coding	chr15	74077402	74077453
chr15	74077454	74077684	GOLGA6A_intron_14	intron	protein_coding	chr15	74077454	74077713
chr15	74078482	74078607	GOLGA6A_intron_15	intron	protein_coding	chr15	74077754	74078607
chr15	74078608	74078689	GOLGA6A_16	CDS	protein_coding	chr15	74078608	74078689
chr15	74078690	74079087	GOLGA6A_intron_16	intron	protein_coding	chr15	74078690	74080614
chr15	74079515	74079892	GOLGA6A_intron_16	intron	protein_coding	chr15	74078690	74080614
chr15	74081071	74082424	GOLGA6A_intron_17	intron	protein_coding	chr15	74080736	74082424
chr15	74082425	74082508	GOLGA6A_18	CDS	protein_coding	chr15	74082425	74082509
chr15	74097112	74097193	AC010931.1_1	exon	unprocessed_pseudogene	chr15	74097106	74097193
chr15	74097194	74097352	AC010931.1_intron_1	intron	unprocessed_pseudogene	chr15	74097194	74097352
chr15	74097353	74097473	AC010931.1_2	exon	unprocessed_pseudogene	chr15	74097353	74097473
chr15	74097474	74097504	AC010931.1_intron_2	intron	unprocessed_pseudogene	chr15	74097474	74097790
chr15	74098383	74098414	AC010931.1_5	exon	unprocessed_pseudogene	chr15	74098342	74098414
chr15	75259544	75259674	GOLGA6C_intron_1	intron	protein_coding	chr15	75258683	75260371
chr15	75261191	75261522	GOLGA6C_intron_2	intron	protein_coding	chr15	75260493	75262410
chr15	75262013	75262410	GOLGA6C_intron_2	intron	protein_coding	chr15	75260493	75262410
chr15	75262411	75262492	GOLGA6C_3	CDS	protein_coding	chr15	75262411	75262492
chr15	75262493	75263126	GOLGA6C_intron_3	intron	protein_coding	chr15	75262493	75263346
chr15	75266351	75266613	GOLGA6C_11	CDS	protein_coding	chr15	75266104	75266613
chr15	75266614	75266888	GOLGA6C_intron_11	intron	protein_coding	chr15	75266614	75266888
chr15	75266889	75266958	GOLGA6C_12	CDS	protein_coding	chr15	75266889	75266958
chr15	75266959	75268287	GOLGA6C_intron_12	intron	protein_coding	chr15	75266959	75268287
chr15	75268288	75268364	GOLGA6C_13	CDS	protein_coding	chr15	75268288	75268364
chr15	75268365	75268497	GOLGA6C_intron_13	intron	protein_coding	chr15	75268365	75268795
chr15	75282960	75284313	GOLGA6D_intron_1	intron	protein_coding	chr15	75282960	75284648
chr15	75285468	75285869	GOLGA6D_intron_2	intron	protein_coding	chr15	75284770	75286691
chr15	75286451	75286691	GOLGA6D_intron_2	intron	protein_coding	chr15	75284770	75286691
chr15	75286692	75286773	GOLGA6D_3	CDS	protein_coding	chr15	75286692	75286773
chr15	75286774	75287407	GOLGA6D_intron_3	intron	protein_coding	chr15	75286774	75287627
chr15	75289825	75289890	GOLGA6D_intron_9	intron	protein_coding	chr15	75289700	75289890
chr15	75289891	75289979	GOLGA6D_10	CDS	protein_coding	chr15	75289891	75289979
chr15	75289980	75290097	GOLGA6D_intron_10	intron	protein_coding	chr15	75289980	75290379
chr15	75290627	75290889	GOLGA6D_11	CDS	protein_coding	chr15	75290380	75290889
chr15	75290890	75291164	GOLGA6D_intron_11	intron	protein_coding	chr15	75290890	75291164
chr15	75291165	75291234	GOLGA6D_12	CDS	protein_coding	chr15	75291165	75291234
chr15	75291235	75292563	GOLGA6D_intron_12	intron	protein_coding	chr15	75291235	75292563
chr15	75292564	75292640	GOLGA6D_13	CDS	protein_coding	chr15	75292564	75292640
chr15	75292641	75292773	GOLGA6D_intron_13	intron	protein_coding	chr15	75292641	75293071
chr15	82242680	82243407	EFL1_intron_16	intron	protein_coding	chr15	82241404	82252689
chr15	82318923	82319098	ADAMTS7P1_intron_8	intron	transcribed_unprocessed_pseudogene	chr15	82317751	82319136
chr15	82319099	82319136	ADAMTS7P1_intron_8	intron	transcribed_unprocessed_pseudogene	chr15	82317751	82319136
chr15	82319137	82319307	ADAMTS7P1_9	exon	transcribed_unprocessed_pseudogene	chr15	82319137	82319307
chr15	82319308	82319470	ADAMTS7P1_intron_9	intron	transcribed_unprocessed_pseudogene	chr15	82319308	82319632
chr15	82320708	82320829	ADAMTS7P1_11	exon	transcribed_unprocessed_pseudogene	chr15	82320707	82320829
chr15	82321290	82321335	ADAMTS7P1_intron_11	intron	transcribed_unprocessed_pseudogene	chr15	82320830	82322082
chr15	82323492	82324239	ADAMTS7P1_intron_13	intron	transcribed_unprocessed_pseudogene	chr15	82322752	82325694
chr15	82343009	82343116	GOLGA6L10_intron_1	intron	protein_coding	chr15	82342909	82343116
chr15	82343117	82343220	GOLGA6L10_2	CDS	protein_coding	chr15	82343117	82343220
chr15	82343221	82343343	GOLGA6L10_intron_2	intron	protein_coding	chr15	82343221	82344259
chr15	82343374	82343735	GOLGA6L10_intron_2	intron	protein_coding	chr15	82343221	82344259
chr15	82344260	82344321	GOLGA6L10_3	CDS	protein_coding	chr15	82344260	82344321
chr15	82344322	82344481	GOLGA6L10_intron_3	intron	protein_coding	chr15	82344322	82344586
chr15	82345654	82345740	GOLGA6L10_intron_4	intron	protein_coding	chr15	82345427	82345807
chr15	82346175	82346559	GOLGA6L10_intron_5	intron	protein_coding	chr15	82345897	82346559
chr15	82346560	82346607	GOLGA6L10_6	CDS	protein_coding	chr15	82346560	82346641
chr15	82347233	82347342	GOLGA6L10_intron_7	intron	protein_coding	chr15	82346887	82347508
chr15	82348348	82349290	GOLGA6L10_intron_8	intron	protein_coding	chr15	82347630	82349290
chr15	82349291	82349352	GOLGA6L10_9	CDS	protein_coding	chr15	82349291	82349375
chr15	82430102	82430163	GOLGA6L9_1	CDS	protein_coding	chr15	82430079	82430163
chr15	82430164	82431470	GOLGA6L9_intron_1	intron	protein_coding	chr15	82430164	82431828
chr15	82432115	82432341	GOLGA6L9_intron_2	intron	protein_coding	chr15	82431950	82432570
chr15	82433717	82433803	GOLGA6L9_intron_5	intron	protein_coding	chr15	82433650	82434032
chr15	82434637	82434867	GOLGA6L9_intron_6	intron	protein_coding	chr15	82434603	82434867
chr15	82434868	82434929	GOLGA6L9_7	CDS	protein_coding	chr15	82434868	82434929
chr15	82434930	82435240	GOLGA6L9_intron_7	intron	protein_coding	chr15	82434930	82435965
chr15	82435709	82435965	GOLGA6L9_intron_7	intron	protein_coding	chr15	82434930	82435965
chr15	82435966	82436069	GOLGA6L9_8	CDS	protein_coding	chr15	82435966	82436069
chr15	82436070	82436209	GOLGA6L9_intron_8	intron	protein_coding	chr15	82436070	82436277
chr15	82446293	82446589	UBE2Q2P6_intron_1	intron	transcribed_unprocessed_pseudogene	chr15	82445752	82446654
chr15	82446684	82446799	UBE2Q2P6_2	exon	transcribed_unprocessed_pseudogene	chr15	82446655	82446834
chr15	82447257	82447564	UBE2Q2P6_intron_2	intron	transcribed_unprocessed_pseudogene	chr15	82446835	82454591
chr15	82447955	82448766	UBE2Q2P6_intron_2	intron	transcribed_unprocessed_pseudogene	chr15	82446835	82454591
chr15	82449112	82449373	UBE2Q2P6_intron_2	intron	transcribed_unprocessed_pseudogene	chr15	82446835	82454591
chr15	82449761	82450543	UBE2Q2P6_intron_2	intron	transcribed_unprocessed_pseudogene	chr15	82446835	82454591
chr15	82451163	82451733	UBE2Q2P6_intron_2	intron	transcribed_unprocessed_pseudogene	chr15	82446835	82454591
chr15	82452476	82452901	UBE2Q2P6_intron_2	intron	transcribed_unprocessed_pseudogene	chr15	82446835	82454591
chr15	82453615	82453906	UBE2Q2P6_intron_2	intron	transcribed_unprocessed_pseudogene	chr15	82446835	82454591
chr15	82459472	82459635	CSPG4P10_1	exon	transcribed_unprocessed_pseudogene	chr15	82459472	82459635
chr15	82460954	82461302	CSPG4P10_intron_1	intron	transcribed_unprocessed_pseudogene	chr15	82459636	82461302
chr15	82459636	82460777	CSPG4P10_intron_1	intron	transcribed_unprocessed_pseudogene	chr15	82459636	82461302
chr15	82461303	82461427	CSPG4P10_2	exon	transcribed_unprocessed_pseudogene	chr15	82461303	82464807
chr15	82461628	82461807	CSPG4P10_2	exon	transcribed_unprocessed_pseudogene	chr15	82461303	82464807
chr15	82462068	82462146	CSPG4P10_2	exon	transcribed_unprocessed_pseudogene	chr15	82461303	82464807
chr15	82462303	82462525	CSPG4P10_2	exon	transcribed_unprocessed_pseudogene	chr15	82461303	82464807
chr15	82462565	82462628	CSPG4P10_2	exon	transcribed_unprocessed_pseudogene	chr15	82461303	82464807
chr15	82462654	82463731	CSPG4P10_2	exon	transcribed_unprocessed_pseudogene	chr15	82461303	82464807
chr15	82464182	82464807	CSPG4P10_2	exon	transcribed_unprocessed_pseudogene	chr15	82461303	82464807
chr15	82464808	82464843	CSPG4P10_intron_2	intron	transcribed_unprocessed_pseudogene	chr15	82464808	82465233
chr15	82465309	82465428	CSPG4P10_3	exon	transcribed_unprocessed_pseudogene	chr15	82465234	82465428
chr15	82465429	82466214	CSPG4P10_intron_3	intron	transcribed_unprocessed_pseudogene	chr15	82465429	82466386
chr15	82466268	82466386	CSPG4P10_intron_3	intron	transcribed_unprocessed_pseudogene	chr15	82465429	82466386
chr15	82466387	82466874	CSPG4P10_4	exon	transcribed_unprocessed_pseudogene	chr15	82466387	82466874
chr15	82466875	82467483	CSPG4P10_intron_4	intron	transcribed_unprocessed_pseudogene	chr15	82466875	82467483
chr15	82467484	82467655	CSPG4P10_5	exon	transcribed_unprocessed_pseudogene	chr15	82467484	82467655
chr15	82467656	82468243	CSPG4P10_intron_5	intron	transcribed_unprocessed_pseudogene	chr15	82467656	82469272
chr15	82468317	82469272	CSPG4P10_intron_5	intron	transcribed_unprocessed_pseudogene	chr15	82467656	82469272
chr15	82469273	82469472	CSPG4P10_6	exon	transcribed_unprocessed_pseudogene	chr15	82469273	82469472
chr15	82469473	82469518	CSPG4P10_intron_6	intron	transcribed_unprocessed_pseudogene	chr15	82469473	82469572
chr15	82469707	82469848	CSPG4P10_intron_7	intron	transcribed_unprocessed_pseudogene	chr15	82469707	82469848
chr15	82469849	82470008	CSPG4P10_8	exon	transcribed_unprocessed_pseudogene	chr15	82469849	82470008
chr15	82470090	82471424	CSPG4P10_intron_8	intron	transcribed_unprocessed_pseudogene	chr15	82470009	82472207
chr15	82471949	82472056	CSPG4P10_intron_8	intron	transcribed_unprocessed_pseudogene	chr15	82470009	82472207
chr15	82472059	82472192	CSPG4P10_intron_8	intron	transcribed_unprocessed_pseudogene	chr15	82470009	82472207
chr15	82473198	82473309	CSPG4P10_intron_9	intron	transcribed_unprocessed_pseudogene	chr15	82472446	82473309
chr15	82473310	82473497	CSPG4P10_10	exon	transcribed_unprocessed_pseudogene	chr15	82473310	82473497
chr15	82473498	82473916	CSPG4P10_intron_10	intron	transcribed_unprocessed_pseudogene	chr15	82473498	82474094
chr15	82475080	82475431	CSPG4P10_intron_13	intron	transcribed_unprocessed_pseudogene	chr15	82475080	82475710
chr15	82473198	82473481	GOLGA2P10_1	exon	transcribed_unprocessed_pseudogene	chr15	82472993	82473481
chr15	82473482	82473783	GOLGA2P10_intron_1	intron	transcribed_unprocessed_pseudogene	chr15	82473482	82473783
chr15	82473784	82473813	GOLGA2P10_2	exon	transcribed_unprocessed_pseudogene	chr15	82473784	82473813
chr15	82473814	82473916	GOLGA2P10_intron_2	intron	transcribed_unprocessed_pseudogene	chr15	82473814	82475476
chr15	82475062	82475431	GOLGA2P10_intron_2	intron	transcribed_unprocessed_pseudogene	chr15	82473814	82475476
chr15	82477966	82478002	GOLGA2P10_intron_9	intron	transcribed_unprocessed_pseudogene	chr15	82477927	82513664
chr15	82479079	82479238	GOLGA2P10_intron_9	intron	transcribed_unprocessed_pseudogene	chr15	82477927	82513664
chr15	82479828	82479992	GOLGA2P10_intron_9	intron	transcribed_unprocessed_pseudogene	chr15	82477927	82513664
chr15	82480250	82480594	GOLGA2P10_intron_9	intron	transcribed_unprocessed_pseudogene	chr15	82477927	82513664
chr15	82482155	82482244	GOLGA2P10_intron_9	intron	transcribed_unprocessed_pseudogene	chr15	82477927	82513664
chr15	82483280	82483314	GOLGA2P10_intron_9	intron	transcribed_unprocessed_pseudogene	chr15	82477927	82513664
chr15	82484131	82484560	GOLGA2P10_intron_9	intron	transcribed_unprocessed_pseudogene	chr15	82477927	82513664
chr15	82485360	82485700	GOLGA2P10_intron_9	intron	transcribed_unprocessed_pseudogene	chr15	82477927	82513664
chr15	82486157	82486331	GOLGA2P10_intron_9	intron	transcribed_unprocessed_pseudogene	chr15	82477927	82513664
chr15	82486497	82486996	GOLGA2P10_intron_9	intron	transcribed_unprocessed_pseudogene	chr15	82477927	82513664
chr15	82487017	82487184	GOLGA2P10_intron_9	intron	transcribed_unprocessed_pseudogene	chr15	82477927	82513664
chr15	82489201	82490052	GOLGA2P10_intron_9	intron	transcribed_unprocessed_pseudogene	chr15	82477927	82513664
chr15	82490114	82490312	GOLGA2P10_intron_9	intron	transcribed_unprocessed_pseudogene	chr15	82477927	82513664
chr15	82490387	82490837	GOLGA2P10_intron_9	intron	transcribed_unprocessed_pseudogene	chr15	82477927	82513664
chr15	82491618	82492066	GOLGA2P10_intron_9	intron	transcribed_unprocessed_pseudogene	chr15	82477927	82513664
chr15	82492140	82492189	GOLGA2P10_intron_9	intron	transcribed_unprocessed_pseudogene	chr15	82477927	82513664
chr15	82509317	82509626	GOLGA2P10_intron_9	intron	transcribed_unprocessed_pseudogene	chr15	82477927	82513664
chr15	82511194	82512601	GOLGA2P10_intron_9	intron	transcribed_unprocessed_pseudogene	chr15	82477927	82513664
chr15	82510676	82511121	GOLGA2P10_intron_9	intron	transcribed_unprocessed_pseudogene	chr15	82477927	82513664
chr15	82513141	82513664	GOLGA2P10_intron_9	intron	transcribed_unprocessed_pseudogene	chr15	82477927	82513664
chr15	82492900	82496197	GOLGA2P10_intron_9	intron	transcribed_unprocessed_pseudogene	chr15	82477927	82513664
chr15	82513665	82513950	GOLGA2P10_10	exon	transcribed_unprocessed_pseudogene	chr15	82513665	82513950
chr15	82519821	82520274	GOLGA6L17P_intron_1	intron	transcribed_unprocessed_pseudogene	chr15	82519738	82521402
chr15	82520565	82520992	GOLGA6L17P_intron_1	intron	transcribed_unprocessed_pseudogene	chr15	82519738	82521402
chr15	82521410	82521523	GOLGA6L17P_2	exon	transcribed_unprocessed_pseudogene	chr15	82521403	82521523
chr15	82521524	82521945	GOLGA6L17P_intron_2	intron	transcribed_unprocessed_pseudogene	chr15	82521524	82522143
chr15	82522301	82522388	GOLGA6L17P_intron_3	intron	transcribed_unprocessed_pseudogene	chr15	82522205	82522388
chr15	82522389	82522470	GOLGA6L17P_4	exon	transcribed_unprocessed_pseudogene	chr15	82522389	82522470
chr15	82522471	82522855	GOLGA6L17P_intron_4	intron	transcribed_unprocessed_pseudogene	chr15	82522471	82523133
chr15	82523223	82523381	GOLGA6L17P_intron_5	intron	transcribed_unprocessed_pseudogene	chr15	82523223	82523603
chr15	82524655	82524744	GOLGA6L17P_intron_7	intron	transcribed_unprocessed_pseudogene	chr15	82524621	82526315
chr15	82524815	82524884	GOLGA6L17P_intron_7	intron	transcribed_unprocessed_pseudogene	chr15	82524621	82526315
chr15	82524885	82524946	GOLGA6L17P_intron_7	intron	transcribed_unprocessed_pseudogene	chr15	82524621	82526315
chr15	82524947	82525311	GOLGA6L17P_intron_7	intron	transcribed_unprocessed_pseudogene	chr15	82524621	82526315
chr15	82525583	82525982	GOLGA6L17P_intron_7	intron	transcribed_unprocessed_pseudogene	chr15	82524621	82526315
chr15	82525983	82526137	GOLGA6L17P_intron_7	intron	transcribed_unprocessed_pseudogene	chr15	82524621	82526315
chr15	82883742	82883879	HOMER2_intron_8	intron	protein_coding	chr15	82875405	82892683
chr15	82885283	82886125	HOMER2_intron_8	intron	protein_coding	chr15	82875405	82892683
chr15	82887311	82888051	HOMER2_intron_8	intron	protein_coding	chr15	82875405	82892683
chr15	83453933	83454820	SH3GL3_intron_1	intron	protein_coding	chr15	83447579	83488059
chr15	84099968	84100695	EFL1P1_intron_4	intron	transcribed_unprocessed_pseudogene	chr15	84090294	84102029
chr15	84171178	84171341	AC136698.1_1	exon	lincRNA	chr15	84171178	84171467
chr15	84171342	84171467	AC136698.1_1	exon	lincRNA	chr15	84171178	84171467
chr15	84171468	84171601	AC136698.1_intron_1	intron	lincRNA	chr15	84171468	84172937
chr15	84174515	84174853	UBE2Q2L_intron_2	intron	protein_coding	chr15	84174158	84181980
chr15	84175314	84175745	UBE2Q2L_intron_2	intron	protein_coding	chr15	84174158	84181980
chr15	84176567	84177457	UBE2Q2L_intron_2	intron	protein_coding	chr15	84174158	84181980
chr15	84178347	84178379	UBE2Q2L_intron_2	intron	protein_coding	chr15	84174158	84181980
chr15	84179894	84180597	UBE2Q2L_intron_2	intron	protein_coding	chr15	84174158	84181980
chr15	84187264	84188131	CSPG4P11_intron_1	intron	unprocessed_pseudogene	chr15	84186989	84188655
chr15	84188307	84188655	CSPG4P11_intron_1	intron	unprocessed_pseudogene	chr15	84186989	84188655
chr15	84188656	84188874	CSPG4P11_2	exon	unprocessed_pseudogene	chr15	84188656	84192178
chr15	84190025	84191178	CSPG4P11_2	exon	unprocessed_pseudogene	chr15	84188656	84192178
chr15	84191432	84192178	CSPG4P11_2	exon	unprocessed_pseudogene	chr15	84188656	84192178
chr15	84192179	84192214	CSPG4P11_intron_2	intron	unprocessed_pseudogene	chr15	84192179	84193760
chr15	84193007	84193586	CSPG4P11_intron_2	intron	unprocessed_pseudogene	chr15	84192179	84193760
chr15	84194092	84194248	CSPG4P11_3	exon	unprocessed_pseudogene	chr15	84193761	84194248
chr15	84194249	84194827	CSPG4P11_intron_3	intron	unprocessed_pseudogene	chr15	84194249	84194857
chr15	84195691	84196646	CSPG4P11_intron_4	intron	unprocessed_pseudogene	chr15	84195030	84196646
chr15	84196647	84196846	CSPG4P11_5	exon	unprocessed_pseudogene	chr15	84196647	84196846
chr15	84196847	84196892	CSPG4P11_intron_5	intron	unprocessed_pseudogene	chr15	84196847	84196946
chr15	84197008	84197080	CSPG4P11_6	exon	unprocessed_pseudogene	chr15	84196947	84197080
chr15	84197081	84197222	CSPG4P11_intron_6	intron	unprocessed_pseudogene	chr15	84197081	84197222
chr15	84197223	84197382	CSPG4P11_7	exon	unprocessed_pseudogene	chr15	84197223	84197384
chr15	84199428	84199561	GOLGA2P7_1	exon	transcribed_unprocessed_pseudogene	chr15	84199311	84203020
chr15	84200416	84202301	GOLGA2P7_1	exon	transcribed_unprocessed_pseudogene	chr15	84199311	84203020
chr15	84202454	84202833	GOLGA2P7_1	exon	transcribed_unprocessed_pseudogene	chr15	84199311	84203020
chr15	84203175	84203864	GOLGA2P7_intron_1	intron	transcribed_unprocessed_pseudogene	chr15	84203021	84203864
chr15	84203865	84204086	GOLGA2P7_2	exon	transcribed_unprocessed_pseudogene	chr15	84203865	84204086
chr15	84204087	84204175	GOLGA2P7_intron_2	intron	transcribed_unprocessed_pseudogene	chr15	84204087	84204175
chr15	84204176	84204295	GOLGA2P7_3	exon	transcribed_unprocessed_pseudogene	chr15	84204176	84204331
chr15	84204425	84204691	GOLGA2P7_4	exon	transcribed_unprocessed_pseudogene	chr15	84204425	84204691
chr15	84204692	84204785	GOLGA2P7_intron_4	intron	transcribed_unprocessed_pseudogene	chr15	84204692	84204785
chr15	84204786	84204975	GOLGA2P7_5	exon	transcribed_unprocessed_pseudogene	chr15	84204786	84204975
chr15	84204976	84205229	GOLGA2P7_intron_5	intron	transcribed_unprocessed_pseudogene	chr15	84204976	84205229
chr15	84205230	84205319	GOLGA2P7_6	exon	transcribed_unprocessed_pseudogene	chr15	84205230	84205319
chr15	84205320	84205439	GOLGA2P7_intron_6	intron	transcribed_unprocessed_pseudogene	chr15	84205320	84229850
chr15	84205453	84205699	GOLGA2P7_intron_6	intron	transcribed_unprocessed_pseudogene	chr15	84205320	84229850
chr15	84206071	84206638	GOLGA2P7_intron_6	intron	transcribed_unprocessed_pseudogene	chr15	84205320	84229850
chr15	84207070	84207991	GOLGA2P7_intron_6	intron	transcribed_unprocessed_pseudogene	chr15	84205320	84229850
chr15	84209521	84209610	GOLGA2P7_intron_6	intron	transcribed_unprocessed_pseudogene	chr15	84205320	84229850
chr15	84210418	84210751	GOLGA2P7_intron_6	intron	transcribed_unprocessed_pseudogene	chr15	84205320	84229850
chr15	84211423	84211921	GOLGA2P7_intron_6	intron	transcribed_unprocessed_pseudogene	chr15	84205320	84229850
chr15	84212835	84213355	GOLGA2P7_intron_6	intron	transcribed_unprocessed_pseudogene	chr15	84205320	84229850
chr15	84213507	84213681	GOLGA2P7_intron_6	intron	transcribed_unprocessed_pseudogene	chr15	84205320	84229850
chr15	84214367	84214534	GOLGA2P7_intron_6	intron	transcribed_unprocessed_pseudogene	chr15	84205320	84229850
chr15	84216052	84217241	GOLGA2P7_intron_6	intron	transcribed_unprocessed_pseudogene	chr15	84205320	84229850
chr15	84217299	84217497	GOLGA2P7_intron_6	intron	transcribed_unprocessed_pseudogene	chr15	84205320	84229850
chr15	84217854	84218022	GOLGA2P7_intron_6	intron	transcribed_unprocessed_pseudogene	chr15	84205320	84229850
chr15	84218433	84219647	GOLGA2P7_intron_6	intron	transcribed_unprocessed_pseudogene	chr15	84205320	84229850
chr15	84220085	84223113	GOLGA2P7_intron_6	intron	transcribed_unprocessed_pseudogene	chr15	84205320	84229850
chr15	84223598	84224865	GOLGA2P7_intron_6	intron	transcribed_unprocessed_pseudogene	chr15	84205320	84229850
chr15	84225499	84225808	GOLGA2P7_intron_6	intron	transcribed_unprocessed_pseudogene	chr15	84205320	84229850
chr15	84226862	84227307	GOLGA2P7_intron_6	intron	transcribed_unprocessed_pseudogene	chr15	84205320	84229850
chr15	84227380	84228787	GOLGA2P7_intron_6	intron	transcribed_unprocessed_pseudogene	chr15	84205320	84229850
chr15	84229327	84229850	GOLGA2P7_intron_6	intron	transcribed_unprocessed_pseudogene	chr15	84205320	84229850
chr15	84229851	84230136	GOLGA2P7_7	exon	transcribed_unprocessed_pseudogene	chr15	84229851	84230136
chr15	84235879	84235918	GOLGA6L4_1	CDS	protein_coding	chr15	84235834	84235918
chr15	84235919	84237225	GOLGA6L4_intron_1	intron	protein_coding	chr15	84235919	84237584
chr15	84237585	84237705	GOLGA6L4_2	CDS	protein_coding	chr15	84237585	84237705
chr15	84237706	84238203	GOLGA6L4_intron_2	intron	protein_coding	chr15	84237706	84238326
chr15	84238484	84238571	GOLGA6L4_intron_3	intron	protein_coding	chr15	84238388	84238571
chr15	84238572	84238653	GOLGA6L4_4	CDS	protein_coding	chr15	84238572	84238653
chr15	84238654	84238825	GOLGA6L4_intron_4	intron	protein_coding	chr15	84238654	84239316
chr15	84241367	84241474	GOLGA6L4_intron_7	intron	protein_coding	chr15	84241110	84242145
chr15	84241631	84241904	GOLGA6L4_intron_7	intron	protein_coding	chr15	84241110	84242145
chr15	84242084	84242145	GOLGA6L4_intron_7	intron	protein_coding	chr15	84241110	84242145
chr15	84242146	84242249	GOLGA6L4_8	CDS	protein_coding	chr15	84242146	84242249
chr15	84242250	84242390	GOLGA6L4_intron_8	intron	protein_coding	chr15	84242250	84242458
chr15	84405663	84405842	DNM1P51_3	exon	transcribed_unprocessed_pseudogene	chr15	84402648	84406167
chr15	84405949	84406167	DNM1P51_3	exon	transcribed_unprocessed_pseudogene	chr15	84402648	84406167
chr15	84406168	84406395	DNM1P51_intron_3	intron	transcribed_unprocessed_pseudogene	chr15	84406168	84407836
chr15	84406887	84407385	DNM1P51_intron_3	intron	transcribed_unprocessed_pseudogene	chr15	84406168	84407836
chr15	84407759	84407836	DNM1P51_intron_3	intron	transcribed_unprocessed_pseudogene	chr15	84406168	84407836
chr15	84407837	84408000	DNM1P51_4	exon	transcribed_unprocessed_pseudogene	chr15	84407837	84411701
chr15	84413561	84413852	UBE2Q2P11_intron_1	intron	transcribed_unprocessed_pseudogene	chr15	84412876	84421734
chr15	84414567	84414992	UBE2Q2P11_intron_1	intron	transcribed_unprocessed_pseudogene	chr15	84412876	84421734
chr15	84415735	84416305	UBE2Q2P11_intron_1	intron	transcribed_unprocessed_pseudogene	chr15	84412876	84421734
chr15	84416925	84417422	UBE2Q2P11_intron_1	intron	transcribed_unprocessed_pseudogene	chr15	84412876	84421734
chr15	84418700	84419507	UBE2Q2P11_intron_1	intron	transcribed_unprocessed_pseudogene	chr15	84412876	84421734
chr15	84423207	84423340	AC243562.3_intron_1	intron	lincRNA	chr15	84422644	84423340
chr15	84423341	84423466	AC243562.3_2	exon	lincRNA	chr15	84423341	84423466
chr15	84423467	84423631	AC243562.3_intron_2	intron	lincRNA	chr15	84423467	84423733
chr15	84467901	84468147	RF00017_1	exon	misc_RNA	chr15	84467901	84468147
chr15	84492911	84493668	UBE2Q2P12_intron_1	intron	unprocessed_pseudogene	chr15	84491582	84500496
chr15	84495184	84495216	UBE2Q2P12_intron_1	intron	unprocessed_pseudogene	chr15	84491582	84500496
chr15	84495964	84497105	UBE2Q2P12_intron_1	intron	unprocessed_pseudogene	chr15	84491582	84500496
chr15	84497663	84498259	UBE2Q2P12_intron_1	intron	unprocessed_pseudogene	chr15	84491582	84500496
chr15	84498680	84499056	UBE2Q2P12_intron_1	intron	unprocessed_pseudogene	chr15	84491582	84500496
chr15	84499659	84499955	UBE2Q2P12_intron_1	intron	unprocessed_pseudogene	chr15	84491582	84500496
chr15	84502294	84502381	AC048382.4_2	exon	lincRNA	chr15	84502091	84502381
chr15	85191499	85191602	CSPG4P12_1	exon	transcribed_unprocessed_pseudogene	chr15	85191438	85191602
chr15	85191603	85192398	CSPG4P12_intron_1	intron	transcribed_unprocessed_pseudogene	chr15	85191603	85193268
chr15	85194034	85194112	CSPG4P12_2	exon	transcribed_unprocessed_pseudogene	chr15	85193269	85196774
chr15	85194911	85195773	CSPG4P12_2	exon	transcribed_unprocessed_pseudogene	chr15	85193269	85196774
chr15	85196028	85196486	CSPG4P12_2	exon	transcribed_unprocessed_pseudogene	chr15	85193269	85196774
chr15	85197276	85197395	CSPG4P12_intron_2	intron	transcribed_unprocessed_pseudogene	chr15	85196775	85198353
chr15	85197396	85198015	CSPG4P12_intron_2	intron	transcribed_unprocessed_pseudogene	chr15	85196775	85198353
chr15	85198235	85198353	CSPG4P12_intron_2	intron	transcribed_unprocessed_pseudogene	chr15	85196775	85198353
chr15	85198354	85198841	CSPG4P12_3	exon	transcribed_unprocessed_pseudogene	chr15	85198354	85198841
chr15	85198842	85199450	CSPG4P12_intron_3	intron	transcribed_unprocessed_pseudogene	chr15	85198842	85199450
chr15	85199451	85199622	CSPG4P12_4	exon	transcribed_unprocessed_pseudogene	chr15	85199451	85199622
chr15	85199623	85200210	CSPG4P12_intron_4	intron	transcribed_unprocessed_pseudogene	chr15	85199623	85201239
chr15	85200390	85200893	CSPG4P12_intron_4	intron	transcribed_unprocessed_pseudogene	chr15	85199623	85201239
chr15	85202057	85203391	CSPG4P12_intron_7	intron	transcribed_unprocessed_pseudogene	chr15	85202010	85204174
chr15	85203916	85204023	CSPG4P12_intron_7	intron	transcribed_unprocessed_pseudogene	chr15	85202010	85204174
chr15	85204046	85204120	CSPG4P12_intron_7	intron	transcribed_unprocessed_pseudogene	chr15	85202010	85204174
chr15	85205014	85205255	CSPG4P12_intron_8	intron	transcribed_unprocessed_pseudogene	chr15	85204418	85205302
chr15	85205595	85206899	CSPG4P12_intron_9	intron	transcribed_unprocessed_pseudogene	chr15	85205463	85207031
chr15	85207773	85208893	CSPG4P12_11	exon	transcribed_unprocessed_pseudogene	chr15	85207701	85213905
chr15	85209014	85210038	CSPG4P12_11	exon	transcribed_unprocessed_pseudogene	chr15	85207701	85213905
chr15	85210670	85211237	CSPG4P12_11	exon	transcribed_unprocessed_pseudogene	chr15	85207701	85213905
chr15	85211669	85212567	CSPG4P12_11	exon	transcribed_unprocessed_pseudogene	chr15	85207701	85213905
chr15	85205595	85205806	AC044860.1_1	exon	transcribed_unprocessed_pseudogene	chr15	85205440	85205806
chr15	85205807	85206899	AC044860.1_intron_1	intron	transcribed_unprocessed_pseudogene	chr15	85205807	85207466
chr15	85207773	85208475	AC044860.1_intron_2	intron	transcribed_unprocessed_pseudogene	chr15	85207606	85208475
chr15	85208476	85208684	AC044860.1_3	exon	transcribed_unprocessed_pseudogene	chr15	85208476	85208684
chr15	85208685	85208773	AC044860.1_intron_3	intron	transcribed_unprocessed_pseudogene	chr15	85208685	85208773
chr15	85208774	85208893	AC044860.1_4	exon	transcribed_unprocessed_pseudogene	chr15	85208774	85208929
chr15	85209024	85209115	AC044860.1_5	exon	transcribed_unprocessed_pseudogene	chr15	85209024	85209115
chr15	85209116	85209197	AC044860.1_intron_5	intron	transcribed_unprocessed_pseudogene	chr15	85209116	85209197
chr15	85209198	85209290	AC044860.1_6	exon	transcribed_unprocessed_pseudogene	chr15	85209198	85209290
chr15	85209291	85209384	AC044860.1_intron_6	intron	transcribed_unprocessed_pseudogene	chr15	85209291	85209384
chr15	85209385	85209574	AC044860.1_7	exon	transcribed_unprocessed_pseudogene	chr15	85209385	85209574
chr15	85209575	85209828	AC044860.1_intron_7	intron	transcribed_unprocessed_pseudogene	chr15	85209575	85209828
chr15	85209829	85209918	AC044860.1_8	exon	transcribed_unprocessed_pseudogene	chr15	85209829	85209918
chr15	85209919	85210038	AC044860.1_intron_8	intron	transcribed_unprocessed_pseudogene	chr15	85209919	85234477
chr15	85210670	85211237	AC044860.1_intron_8	intron	transcribed_unprocessed_pseudogene	chr15	85209919	85234477
chr15	85211669	85212567	AC044860.1_intron_8	intron	transcribed_unprocessed_pseudogene	chr15	85209919	85234477
chr15	85215029	85215362	AC044860.1_intron_8	intron	transcribed_unprocessed_pseudogene	chr15	85209919	85234477
chr15	85216042	85216455	AC044860.1_intron_8	intron	transcribed_unprocessed_pseudogene	chr15	85209919	85234477
chr15	85217340	85217984	AC044860.1_intron_8	intron	transcribed_unprocessed_pseudogene	chr15	85209919	85234477
chr15	85218476	85218975	AC044860.1_intron_8	intron	transcribed_unprocessed_pseudogene	chr15	85209919	85234477
chr15	85220676	85221758	AC044860.1_intron_8	intron	transcribed_unprocessed_pseudogene	chr15	85209919	85234477
chr15	85222200	85222610	AC044860.1_intron_8	intron	transcribed_unprocessed_pseudogene	chr15	85209919	85234477
chr15	85223061	85224275	AC044860.1_intron_8	intron	transcribed_unprocessed_pseudogene	chr15	85209919	85234477
chr15	85227363	85228008	AC044860.1_intron_8	intron	transcribed_unprocessed_pseudogene	chr15	85209919	85234477
chr15	85228728	85229764	AC044860.1_intron_8	intron	transcribed_unprocessed_pseudogene	chr15	85209919	85234477
chr15	85240697	85241117	GOLGA6L3_intron_1	intron	unprocessed_pseudogene	chr15	85240556	85242218
chr15	85242345	85242837	GOLGA6L3_intron_2	intron	unprocessed_pseudogene	chr15	85242340	85242960
chr15	85265768	85266515	ADAMTS7P4_intron_8	intron	transcribed_unprocessed_pseudogene	chr15	85264313	85267275
chr15	85268692	85268737	ADAMTS7P4_intron_10	intron	transcribed_unprocessed_pseudogene	chr15	85267945	85269197
chr15	85269198	85269319	ADAMTS7P4_11	exon	transcribed_unprocessed_pseudogene	chr15	85269198	85269320
chr15	85270521	85270683	ADAMTS7P4_intron_12	intron	transcribed_unprocessed_pseudogene	chr15	85270359	85270683
chr15	85270684	85270854	ADAMTS7P4_13	exon	transcribed_unprocessed_pseudogene	chr15	85270684	85270892
chr15	85270855	85270892	ADAMTS7P4_13	exon	transcribed_unprocessed_pseudogene	chr15	85270684	85270892
chr15	85270893	85271068	ADAMTS7P4_intron_13	intron	transcribed_unprocessed_pseudogene	chr15	85270893	85273990
chr15	87510742	87511404	AC020687.1_intron_4	intron	lincRNA	chr15	87501807	87542919
chr15	87511940	87512309	AC020687.1_intron_4	intron	lincRNA	chr15	87501807	87542919
chr15	87515212	87515285	AC020687.1_intron_4	intron	lincRNA	chr15	87501807	87542919
chr15	101960373	101960582	AC140725.1_2	exon	lincRNA	chr15	101960294	101960582
chr15	101960583	101960921	AC140725.1_intron_2	intron	lincRNA	chr15	101960583	101960921
chr15	101960922	101960997	AC140725.1_3	exon	lincRNA	chr15	101960922	101961408
chr15	101972122	101972227	WASH3P_intron_4	intron	transcribed_unprocessed_pseudogene	chr15	101972050	101972406
chr15	101978276	101978354	DDX11L9_3	exon	transcribed_unprocessed_pseudogene	chr15	101978245	101978372
chr15	101978373	101978738	DDX11L9_intron_3	intron	transcribed_unprocessed_pseudogene	chr15	101978373	101978738
chr15	101978739	101979093	DDX11L9_4	exon	transcribed_unprocessed_pseudogene	chr15	101978739	101979093
chr16	29107	29229	Z84723.1_intron_2	intron	processed_transcript	chr16	18059	31797
chr16	2554974	2555130	PDPK1_intron_3	intron	protein_coding	chr16	2550710	2557701
chr16	2569977	2571367	PDPK1_intron_8	intron	protein_coding	chr16	2566454	2577423
chr16	2574119	2575393	PDPK1_intron_8	intron	protein_coding	chr16	2566454	2577423
chr16	2571368	2573366	PDPK1_intron_8	intron	protein_coding	chr16	2566454	2577423
chr16	2580787	2581293	PDPK1_intron_9	intron	protein_coding	chr16	2577501	2581293
chr16	2581294	2581363	PDPK1_7	CDS	protein_coding	chr16	2581294	2581363
chr16	2581364	2581605	PDPK1_intron_10	intron	protein_coding	chr16	2581364	2581605
chr16	2581606	2581703	PDPK1_8	CDS	protein_coding	chr16	2581606	2581703
chr16	2581704	2583410	PDPK1_intron_11	intron	protein_coding	chr16	2581704	2583410
chr16	2583411	2583585	PDPK1_9	CDS	protein_coding	chr16	2583411	2583585
chr16	2583586	2584046	PDPK1_intron_12	intron	protein_coding	chr16	2583586	2586674
chr16	2607079	2607228	AC141586.1_intron_1	intron	transcribed_unprocessed_pseudogene	chr16	2603728	2610460
chr16	2608826	2609170	AC141586.1_intron_1	intron	transcribed_unprocessed_pseudogene	chr16	2603728	2610460
chr16	2612678	2613002	AC141586.1_intron_2	intron	transcribed_unprocessed_pseudogene	chr16	2611053	2613958
chr16	2616138	2616598	AC141586.1_intron_3	intron	transcribed_unprocessed_pseudogene	chr16	2614072	2628823
chr16	2616599	2616773	AC141586.1_intron_3	intron	transcribed_unprocessed_pseudogene	chr16	2614072	2628823
chr16	2616774	2618480	AC141586.1_intron_3	intron	transcribed_unprocessed_pseudogene	chr16	2614072	2628823
chr16	2618481	2618578	AC141586.1_intron_3	intron	transcribed_unprocessed_pseudogene	chr16	2614072	2628823
chr16	2618579	2618820	AC141586.1_intron_3	intron	transcribed_unprocessed_pseudogene	chr16	2614072	2628823
chr16	2618821	2618890	AC141586.1_intron_3	intron	transcribed_unprocessed_pseudogene	chr16	2614072	2628823
chr16	2618891	2619397	AC141586.1_intron_3	intron	transcribed_unprocessed_pseudogene	chr16	2614072	2628823
chr16	2624796	2626070	AC141586.1_intron_3	intron	transcribed_unprocessed_pseudogene	chr16	2614072	2628823
chr16	2626825	2628823	AC141586.1_intron_3	intron	transcribed_unprocessed_pseudogene	chr16	2614072	2628823
chr16	2628824	2630214	AC141586.1_4	exon	transcribed_unprocessed_pseudogene	chr16	2628824	2630494
chr16	2645058	2645214	AC141586.2_2	exon	lincRNA	chr16	2644749	2645214
chr16	2686327	2686476	KCTD5_intron_1	intron	protein_coding	chr16	2682801	2695933
chr16	2688922	2689266	KCTD5_intron_1	intron	protein_coding	chr16	2682801	2695933
chr16	2694653	2694977	KCTD5_intron_1	intron	protein_coding	chr16	2682801	2695933
chr16	4998737	4998769	SEC14L5_intron_8	intron	protein_coding	chr16	4997045	5000653
chr16	9584916	9585571	AC007221.2_intron_4	intron	lincRNA	chr16	9566591	9614519
chr16	9587452	9587580	AC007221.2_intron_4	intron	lincRNA	chr16	9566591	9614519
chr16	9589151	9589522	AC007221.2_intron_4	intron	lincRNA	chr16	9566591	9614519
chr16	11928823	11929032	NPIPB2_UTR_1	three_prime_UTR	protein_coding	chr16	11927373	11929032
chr16	11929032	11929275	NPIPB2_1	CDS	protein_coding	chr16	11929032	11929275
chr16	11929276	11929383	NPIPB2_intron_1	intron	protein_coding	chr16	11929276	11929383
chr16	11929384	11929421	NPIPB2_2	CDS	protein_coding	chr16	11929384	11929445
chr16	14688204	14688271	PLA2G10_2	CDS	protein_coding	chr16	14688164	14688271
chr16	14688272	14688376	PLA2G10_intron_2	intron	protein_coding	chr16	14688272	14690493
chr16	14688653	14690493	PLA2G10_intron_2	intron	protein_coding	chr16	14688272	14690493
chr16	14690494	14690645	PLA2G10_3	CDS	protein_coding	chr16	14690494	14690645
chr16	14690646	14693113	PLA2G10_intron_3	intron	protein_coding	chr16	14690646	14694131
chr16	14694078	14694131	PLA2G10_intron_3	intron	protein_coding	chr16	14690646	14694131
chr16	14694132	14694229	PLA2G10_4	CDS	protein_coding	chr16	14694132	14694229
chr16	14708944	14709063	NPIPA3_1	CDS	protein_coding	chr16	14708944	14709063
chr16	14709064	14709862	NPIPA3_intron_1	intron	protein_coding	chr16	14709064	14711687
chr16	14710206	14711687	NPIPA3_intron_1	intron	protein_coding	chr16	14709064	14711687
chr16	14711688	14711751	NPIPA3_2	CDS	protein_coding	chr16	14711688	14711751
chr16	14711752	14712353	NPIPA3_intron_2	intron	protein_coding	chr16	14711752	14716066
chr16	14713100	14716066	NPIPA3_intron_2	intron	protein_coding	chr16	14711752	14716066
chr16	14712374	14712910	NPIPA3_intron_2	intron	protein_coding	chr16	14711752	14716066
chr16	14716067	14716196	NPIPA3_3	CDS	protein_coding	chr16	14716067	14716196
chr16	14719022	14719231	NPIPA3_intron_3	intron	protein_coding	chr16	14716197	14719825
chr16	14716197	14718877	NPIPA3_intron_3	intron	protein_coding	chr16	14716197	14719825
chr16	14719650	14719825	NPIPA3_intron_3	intron	protein_coding	chr16	14716197	14719825
chr16	14719826	14719926	NPIPA3_4	CDS	protein_coding	chr16	14719826	14719926
chr16	14719927	14720088	NPIPA3_intron_4	intron	protein_coding	chr16	14719927	14720088
chr16	14720089	14720234	NPIPA3_5	CDS	protein_coding	chr16	14720089	14720234
chr16	14720235	14722199	NPIPA3_intron_5	intron	protein_coding	chr16	14720235	14723190
chr16	14722439	14723190	NPIPA3_intron_5	intron	protein_coding	chr16	14720235	14723190
chr16	14723191	14723299	NPIPA3_6	CDS	protein_coding	chr16	14723191	14723299
chr16	14723300	14724316	NPIPA3_intron_6	intron	protein_coding	chr16	14723300	14724316
chr16	14724317	14724378	NPIPA3_7	CDS	protein_coding	chr16	14724317	14724378
chr16	14724379	14724486	NPIPA3_intron_7	intron	protein_coding	chr16	14724379	14724486
chr16	14724487	14724778	NPIPA3_8	CDS	protein_coding	chr16	14724487	14724778
chr16	14724779	14725881	NPIPA3_intron_8	intron	protein_coding	chr16	14724779	14725881
chr16	14725882	14726068	NPIPA3_9	CDS	protein_coding	chr16	14725882	14726293
chr16	14726293	14726324	NPIPA3_UTR_1	three_prime_UTR	protein_coding	chr16	14726293	14726338
chr16	14727282	14727388	AC136443.1_1	exon	unprocessed_pseudogene	chr16	14727282	14727388
chr16	14727389	14727493	AC136443.1_intron_1	intron	unprocessed_pseudogene	chr16	14727389	14729610
chr16	14727770	14729610	AC136443.1_intron_1	intron	unprocessed_pseudogene	chr16	14727389	14729610
chr16	14729611	14729762	AC136443.1_2	exon	unprocessed_pseudogene	chr16	14729611	14729762
chr16	14729763	14732230	AC136443.1_intron_2	intron	unprocessed_pseudogene	chr16	14729763	14733249
chr16	14733196	14733249	AC136443.1_intron_2	intron	unprocessed_pseudogene	chr16	14729763	14733249
chr16	14733250	14733347	AC136443.1_3	exon	unprocessed_pseudogene	chr16	14733250	14733347
chr16	14748066	14748185	NPIPA2_1	CDS	protein_coding	chr16	14748066	14748185
chr16	14748186	14748984	NPIPA2_intron_1	intron	protein_coding	chr16	14748186	14750811
chr16	14749330	14750811	NPIPA2_intron_1	intron	protein_coding	chr16	14748186	14750811
chr16	14750812	14750875	NPIPA2_2	CDS	protein_coding	chr16	14750812	14750875
chr16	14750876	14751449	NPIPA2_intron_2	intron	protein_coding	chr16	14750876	14755190
chr16	14752551	14755190	NPIPA2_intron_2	intron	protein_coding	chr16	14750876	14755190
chr16	14755191	14755320	NPIPA2_3	CDS	protein_coding	chr16	14755191	14755320
chr16	14755321	14757976	NPIPA2_intron_3	intron	protein_coding	chr16	14755321	14758945
chr16	14758809	14758945	NPIPA2_intron_3	intron	protein_coding	chr16	14755321	14758945
chr16	14758946	14759046	NPIPA2_4	CDS	protein_coding	chr16	14758946	14759046
chr16	14759047	14759208	NPIPA2_intron_4	intron	protein_coding	chr16	14759047	14759208
chr16	14759209	14759354	NPIPA2_5	CDS	protein_coding	chr16	14759209	14759354
chr16	14759355	14761238	NPIPA2_intron_5	intron	protein_coding	chr16	14759355	14762310
chr16	14761627	14762310	NPIPA2_intron_5	intron	protein_coding	chr16	14759355	14762310
chr16	14762311	14762419	NPIPA2_6	CDS	protein_coding	chr16	14762311	14762419
chr16	14763379	14763436	NPIPA2_intron_6	intron	protein_coding	chr16	14762420	14763436
chr16	14762420	14762926	NPIPA2_intron_6	intron	protein_coding	chr16	14762420	14763436
chr16	14763437	14763498	NPIPA2_7	CDS	protein_coding	chr16	14763437	14763498
chr16	14763499	14763606	NPIPA2_intron_7	intron	protein_coding	chr16	14763499	14763606
chr16	14763607	14763898	NPIPA2_8	CDS	protein_coding	chr16	14763607	14763898
chr16	14763899	14764614	NPIPA2_intron_8	intron	protein_coding	chr16	14763899	14765001
chr16	14766402	14766450	AC136443.2_1	exon	unprocessed_pseudogene	chr16	14766402	14766508
chr16	14767522	14768639	AC136443.2_intron_1	intron	unprocessed_pseudogene	chr16	14766509	14769923
chr16	14848972	14849357	NOMO1_intron_6	intron	protein_coding	chr16	14848972	14852428
chr16	14907717	14907781	MIR3670-1_1	exon	miRNA	chr16	14907717	14907781
chr16	14910410	14911345	AC138932.2_1	exon	lincRNA	chr16	14909887	14911345
chr16	14911220	14911313	MIR3180-1_1	exon	miRNA	chr16	14911220	14911313
chr16	14937745	14937858	NPIPA1_intron_1	intron	protein_coding	chr16	14937506	14938213
chr16	14938415	14938529	NPIPA1_intron_2	intron	protein_coding	chr16	14938359	14941810
chr16	14938950	14939775	NPIPA1_intron_2	intron	protein_coding	chr16	14938359	14941810
chr16	14940633	14940958	NPIPA1_intron_2	intron	protein_coding	chr16	14938359	14941810
chr16	14941646	14941810	NPIPA1_intron_2	intron	protein_coding	chr16	14938359	14941810
chr16	14941811	14941940	NPIPA1_3	CDS	protein_coding	chr16	14941811	14941940
chr16	14943384	14943570	NPIPA1_intron_3	intron	protein_coding	chr16	14941941	14945572
chr16	14944019	14944097	NPIPA1_intron_3	intron	protein_coding	chr16	14941941	14945572
chr16	14944191	14944701	NPIPA1_intron_3	intron	protein_coding	chr16	14941941	14945572
chr16	14945446	14945572	NPIPA1_intron_3	intron	protein_coding	chr16	14941941	14945572
chr16	14941941	14942668	NPIPA1_intron_3	intron	protein_coding	chr16	14941941	14945572
chr16	14945573	14945673	NPIPA1_4	CDS	protein_coding	chr16	14945573	14945673
chr16	14945674	14945835	NPIPA1_intron_4	intron	protein_coding	chr16	14945674	14945835
chr16	14945836	14945981	NPIPA1_5	CDS	protein_coding	chr16	14945836	14945981
chr16	14945982	14946338	NPIPA1_intron_5	intron	protein_coding	chr16	14945982	14948928
chr16	14946712	14946906	NPIPA1_intron_5	intron	protein_coding	chr16	14945982	14948928
chr16	14947476	14947548	NPIPA1_intron_5	intron	protein_coding	chr16	14945982	14948928
chr16	14948008	14948280	NPIPA1_intron_5	intron	protein_coding	chr16	14945982	14948928
chr16	14948540	14948928	NPIPA1_intron_5	intron	protein_coding	chr16	14945982	14948928
chr16	14948929	14949037	NPIPA1_6	CDS	protein_coding	chr16	14948929	14949037
chr16	14949038	14949352	NPIPA1_intron_6	intron	protein_coding	chr16	14949038	14950048
chr16	14949863	14950048	NPIPA1_intron_6	intron	protein_coding	chr16	14949038	14950048
chr16	14950049	14950110	NPIPA1_7	CDS	protein_coding	chr16	14950049	14950110
chr16	14950111	14950218	NPIPA1_intron_7	intron	protein_coding	chr16	14950111	14950218
chr16	14950219	14950406	NPIPA1_8	CDS	protein_coding	chr16	14950219	14950510
chr16	14950840	14951566	NPIPA1_intron_8	intron	protein_coding	chr16	14950522	14951613
chr16	14953012	14953120	AC138932.4_1	exon	unprocessed_pseudogene	chr16	14953012	14953120
chr16	15113220	15113773	PDXDC1_intron_25	intron	protein_coding	chr16	15038333	15138877
chr16	15115665	15116261	PDXDC1_intron_25	intron	protein_coding	chr16	15038333	15138877
chr16	15116923	15117264	PDXDC1_intron_25	intron	protein_coding	chr16	15038333	15138877
chr16	15117812	15118238	PDXDC1_intron_25	intron	protein_coding	chr16	15038333	15138877
chr16	15120150	15120804	PDXDC1_intron_25	intron	protein_coding	chr16	15038333	15138877
chr16	15121336	15121682	PDXDC1_intron_25	intron	protein_coding	chr16	15038333	15138877
chr16	15138271	15138557	PDXDC1_intron_25	intron	protein_coding	chr16	15038333	15138877
chr16	15138878	15138976	PDXDC1_24	CDS	protein_coding	chr16	15138878	15138976
chr16	15138976	15139339	PDXDC1_UTR_8	three_prime_UTR	protein_coding	chr16	15138976	15139339
chr16	15138271	15138383	PKD1P6_intron_24	intron	transcribed_unprocessed_pseudogene	chr16	15138264	15138383
chr16	15138384	15138454	PKD1P6_25	exon	transcribed_unprocessed_pseudogene	chr16	15138384	15138454
chr16	15138455	15138557	PKD1P6_intron_25	intron	transcribed_unprocessed_pseudogene	chr16	15138455	15154348
chr16	15138870	15139352	PKD1P6_intron_25	intron	transcribed_unprocessed_pseudogene	chr16	15138455	15154348
chr16	15358978	15359129	AC137803.1_1	exon	unprocessed_pseudogene	chr16	15358978	15359129
chr16	15359130	15359640	AC137803.1_intron_1	intron	unprocessed_pseudogene	chr16	15359130	15362562
chr16	15359989	15360359	AC137803.1_intron_1	intron	unprocessed_pseudogene	chr16	15359130	15362562
chr16	15360613	15362562	AC137803.1_intron_1	intron	unprocessed_pseudogene	chr16	15359130	15362562
chr16	15362563	15362674	AC137803.1_2	exon	unprocessed_pseudogene	chr16	15362563	15362674
chr16	15364137	15364874	NPIPA5_intron_1	intron	protein_coding	chr16	15364070	15364874
chr16	15364875	15364932	NPIPA5_2	CDS	protein_coding	chr16	15364875	15364932
chr16	15364933	15364993	NPIPA5_intron_2	intron	protein_coding	chr16	15364933	15365172
chr16	15365079	15365172	NPIPA5_intron_2	intron	protein_coding	chr16	15364933	15365172
chr16	15365173	15365464	NPIPA5_3	CDS	protein_coding	chr16	15365173	15365464
chr16	15365465	15365572	NPIPA5_intron_3	intron	protein_coding	chr16	15365465	15365572
chr16	15365573	15365634	NPIPA5_4	CDS	protein_coding	chr16	15365573	15365634
chr16	15365635	15365860	NPIPA5_intron_4	intron	protein_coding	chr16	15365635	15366651
chr16	15366094	15366615	NPIPA5_intron_4	intron	protein_coding	chr16	15365635	15366651
chr16	15367642	15368106	NPIPA5_intron_5	intron	protein_coding	chr16	15366761	15369710
chr16	15368669	15368976	NPIPA5_intron_5	intron	protein_coding	chr16	15366761	15369710
chr16	15369711	15369856	NPIPA5_6	CDS	protein_coding	chr16	15369711	15369856
chr16	15369857	15370018	NPIPA5_intron_6	intron	protein_coding	chr16	15369857	15370018
chr16	15370019	15370097	NPIPA5_7	CDS	protein_coding	chr16	15370019	15370119
chr16	15371154	15371220	NPIPA5_intron_7	intron	protein_coding	chr16	15370120	15373713
chr16	15372881	15373713	NPIPA5_intron_7	intron	protein_coding	chr16	15370120	15373713
chr16	15373714	15373843	NPIPA5_8	CDS	protein_coding	chr16	15373714	15373843
chr16	15373844	15374018	NPIPA5_intron_8	intron	protein_coding	chr16	15373844	15378230
chr16	15374589	15374990	NPIPA5_intron_8	intron	protein_coding	chr16	15373844	15378230
chr16	15375272	15375301	NPIPA5_intron_8	intron	protein_coding	chr16	15373844	15378230
chr16	15376305	15376499	NPIPA5_intron_8	intron	protein_coding	chr16	15373844	15378230
chr16	15377202	15377333	NPIPA5_intron_8	intron	protein_coding	chr16	15373844	15378230
chr16	15378082	15378230	NPIPA5_intron_8	intron	protein_coding	chr16	15373844	15378230
chr16	15378231	15378294	NPIPA5_9	CDS	protein_coding	chr16	15378231	15378294
chr16	15378295	15378896	NPIPA5_intron_9	intron	protein_coding	chr16	15378295	15380926
chr16	15380686	15380879	NPIPA5_intron_9	intron	protein_coding	chr16	15378295	15380926
chr16	16247468	16247955	NOMO3_intron_6	intron	protein_coding	chr16	16247468	16250926
chr16	16248523	16248692	NOMO3_intron_6	intron	protein_coding	chr16	16247468	16250926
chr16	16256796	16256914	NOMO3_intron_11	intron	protein_coding	chr16	16256159	16261500
chr16	16259777	16259963	NOMO3_intron_11	intron	protein_coding	chr16	16256159	16261500
chr16	16271408	16271754	NOMO3_intron_18	intron	protein_coding	chr16	16270829	16273687
chr16	16272329	16272797	NOMO3_intron_18	intron	protein_coding	chr16	16270829	16273687
chr16	16272865	16273443	NOMO3_intron_18	intron	protein_coding	chr16	16270829	16273687
chr16	16274497	16275010	NOMO3_intron_20	intron	protein_coding	chr16	16274076	16275010
chr16	16275011	16275171	NOMO3_21	CDS	protein_coding	chr16	16275011	16275171
chr16	16275172	16275315	NOMO3_intron_21	intron	protein_coding	chr16	16275172	16275315
chr16	16275316	16275443	NOMO3_22	CDS	protein_coding	chr16	16275316	16275443
chr16	16275444	16277368	NOMO3_intron_22	intron	protein_coding	chr16	16275444	16277368
chr16	16277369	16277483	NOMO3_23	CDS	protein_coding	chr16	16277369	16277483
chr16	16277484	16278660	NOMO3_intron_23	intron	protein_coding	chr16	16277484	16278660
chr16	16278661	16278789	NOMO3_24	CDS	protein_coding	chr16	16278661	16278789
chr16	16278790	16280187	NOMO3_intron_24	intron	protein_coding	chr16	16278790	16280187
chr16	16280188	16280330	NOMO3_25	CDS	protein_coding	chr16	16280188	16280330
chr16	16280331	16281237	NOMO3_intron_25	intron	protein_coding	chr16	16280331	16281237
chr16	16281238	16281322	NOMO3_26	CDS	protein_coding	chr16	16281238	16281322
chr16	16281323	16281688	NOMO3_intron_26	intron	protein_coding	chr16	16281323	16283014
chr16	16281748	16283014	NOMO3_intron_26	intron	protein_coding	chr16	16281323	16283014
chr16	16283015	16283126	NOMO3_27	CDS	protein_coding	chr16	16283015	16283126
chr16	16283127	16285403	NOMO3_intron_27	intron	protein_coding	chr16	16283127	16285403
chr16	16285404	16285506	NOMO3_28	CDS	protein_coding	chr16	16285404	16285506
chr16	16285935	16287741	NOMO3_intron_28	intron	protein_coding	chr16	16285507	16287741
chr16	16285507	16285864	NOMO3_intron_28	intron	protein_coding	chr16	16285507	16287741
chr16	16287742	16287862	NOMO3_29	CDS	protein_coding	chr16	16287742	16287862
chr16	16287863	16293650	NOMO3_intron_29	intron	protein_coding	chr16	16287863	16293650
chr16	16293651	16293744	NOMO3_30	CDS	protein_coding	chr16	16293651	16293744
chr16	16293745	16293820	NOMO3_intron_30	intron	protein_coding	chr16	16293745	16293958
chr16	16293885	16293958	NOMO3_intron_30	intron	protein_coding	chr16	16293745	16293958
chr16	16293959	16294049	NOMO3_31	CDS	protein_coding	chr16	16293959	16294049
chr16	16294049	16294081	NOMO3_UTR_2	three_prime_UTR	protein_coding	chr16	16294049	16294081
chr16	16294082	16294166	NOMO3_intron_31	intron	protein_coding	chr16	16294082	16294166
chr16	16294167	16294810	NOMO3_UTR_3	three_prime_UTR	protein_coding	chr16	16294167	16294814
chr16	16300159	16300242	MIR3179-2_1	exon	miRNA	chr16	16300159	16300242
chr16	16306370	16306434	MIR3670-2_1	exon	miRNA	chr16	16306370	16306434
chr16	16308542	16310000	AC138969.3_1	exon	lincRNA	chr16	16308542	16310000
chr16	16309879	16309966	MIR3180-2_1	exon	miRNA	chr16	16309879	16309966
chr16	16331880	16331980	AC138969.1_UTR_1	five_prime_UTR	protein_coding	chr16	16331876	16331980
chr16	16331981	16332886	AC138969.1_intron_1	intron	protein_coding	chr16	16331981	16333645
chr16	16333885	16335859	AC138969.1_intron_2	intron	protein_coding	chr16	16333885	16335859
chr16	16335860	16335929	AC138969.1_UTR_3	five_prime_UTR	protein_coding	chr16	16335860	16335929
chr16	16335929	16335992	AC138969.1_1	CDS	protein_coding	chr16	16335929	16335992
chr16	16336725	16337044	AC138969.1_intron_3	intron	protein_coding	chr16	16335993	16340304
chr16	16337355	16338372	AC138969.1_intron_3	intron	protein_coding	chr16	16335993	16340304
chr16	16338543	16340304	AC138969.1_intron_3	intron	protein_coding	chr16	16335993	16340304
chr16	16335993	16336483	AC138969.1_intron_3	intron	protein_coding	chr16	16335993	16340304
chr16	16340305	16340434	AC138969.1_2	CDS	protein_coding	chr16	16340305	16340434
chr16	16340435	16341909	AC138969.1_intron_4	intron	protein_coding	chr16	16340435	16344043
chr16	16341933	16343367	AC138969.1_intron_4	intron	protein_coding	chr16	16340435	16344043
chr16	16343869	16344043	AC138969.1_intron_4	intron	protein_coding	chr16	16340435	16344043
chr16	16344044	16344144	AC138969.1_3	CDS	protein_coding	chr16	16344044	16344144
chr16	16344145	16344306	AC138969.1_intron_5	intron	protein_coding	chr16	16344145	16344306
chr16	16344307	16344452	AC138969.1_4	CDS	protein_coding	chr16	16344307	16344452
chr16	16344453	16345019	AC138969.1_intron_6	intron	protein_coding	chr16	16344453	16347401
chr16	16345185	16347401	AC138969.1_intron_6	intron	protein_coding	chr16	16344453	16347401
chr16	16347402	16347510	AC138969.1_5	CDS	protein_coding	chr16	16347402	16347510
chr16	16347511	16348525	AC138969.1_intron_7	intron	protein_coding	chr16	16347511	16348525
chr16	16348526	16348587	AC138969.1_6	CDS	protein_coding	chr16	16348526	16348587
chr16	16348588	16348695	AC138969.1_intron_8	intron	protein_coding	chr16	16348588	16348695
chr16	16348696	16348987	AC138969.1_7	CDS	protein_coding	chr16	16348696	16348987
chr16	16348987	16349316	AC138969.1_UTR_4	three_prime_UTR	protein_coding	chr16	16348987	16349316
chr16	16349317	16350090	AC138969.1_intron_9	intron	protein_coding	chr16	16349317	16350090
chr16	16350091	16350203	AC138969.1_UTR_5	three_prime_UTR	protein_coding	chr16	16350091	16350203
chr16	16350203	16350559	AC138969.1_8	CDS	protein_coding	chr16	16350203	16350559
chr16	16350559	16350590	AC138969.1_UTR_6	three_prime_UTR	protein_coding	chr16	16350559	16350590
chr16	16351545	16351653	AC138969.4_1	exon	unprocessed_pseudogene	chr16	16351545	16351653
chr16	16356224	16356295	AC138969.2_1	exon	unprocessed_pseudogene	chr16	16356224	16356295
chr16	16356296	16356408	AC138969.2_intron_1	intron	unprocessed_pseudogene	chr16	16356296	16356415
chr16	16375170	16375273	AC138969.2_28	exon	unprocessed_pseudogene	chr16	16375146	16375273
chr16	16375274	16376180	AC138969.2_intron_28	intron	unprocessed_pseudogene	chr16	16375274	16376938
chr16	16376716	16376938	AC138969.2_intron_28	intron	unprocessed_pseudogene	chr16	16375274	16376938
chr16	16376939	16377056	AC138969.2_29	exon	unprocessed_pseudogene	chr16	16376939	16377056
chr16	16377057	16377145	AC138969.2_intron_29	intron	unprocessed_pseudogene	chr16	16377057	16377145
chr16	16377146	16377196	AC138969.2_30	exon	unprocessed_pseudogene	chr16	16377146	16377196
chr16	16377197	16377419	AC138969.2_intron_30	intron	unprocessed_pseudogene	chr16	16377197	16377419
chr16	16377420	16377507	AC138969.2_31	exon	unprocessed_pseudogene	chr16	16377420	16377507
chr16	16379055	16379244	NPIPA7_UTR_1	five_prime_UTR	protein_coding	chr16	16379055	16379244
chr16	16379244	16379307	NPIPA7_1	CDS	protein_coding	chr16	16379244	16379307
chr16	16379308	16379909	NPIPA7_intron_1	intron	protein_coding	chr16	16379308	16383662
chr16	16379935	16383662	NPIPA7_intron_1	intron	protein_coding	chr16	16379308	16383662
chr16	16383663	16383792	NPIPA7_2	CDS	protein_coding	chr16	16383663	16383792
chr16	16386542	16386724	NPIPA7_intron_2	intron	protein_coding	chr16	16383793	16387397
chr16	16386809	16386871	NPIPA7_intron_2	intron	protein_coding	chr16	16383793	16387397
chr16	16387223	16387397	NPIPA7_intron_2	intron	protein_coding	chr16	16383793	16387397
chr16	16383793	16386106	NPIPA7_intron_2	intron	protein_coding	chr16	16383793	16387397
chr16	16387398	16387498	NPIPA7_3	CDS	protein_coding	chr16	16387398	16387498
chr16	16387499	16387660	NPIPA7_intron_3	intron	protein_coding	chr16	16387499	16387660
chr16	16387661	16387806	NPIPA7_4	CDS	protein_coding	chr16	16387661	16387806
chr16	16387807	16387911	NPIPA7_intron_4	intron	protein_coding	chr16	16387807	16390765
chr16	16388207	16388458	NPIPA7_intron_4	intron	protein_coding	chr16	16387807	16390765
chr16	16388562	16390765	NPIPA7_intron_4	intron	protein_coding	chr16	16387807	16390765
chr16	16390766	16390874	NPIPA7_5	CDS	protein_coding	chr16	16390766	16390874
chr16	16390875	16391889	NPIPA7_intron_5	intron	protein_coding	chr16	16390875	16391889
chr16	16391890	16391951	NPIPA7_6	CDS	protein_coding	chr16	16391890	16391951
chr16	16391952	16392059	NPIPA7_intron_6	intron	protein_coding	chr16	16391952	16392059
chr16	16392060	16392096	NPIPA7_7	CDS	protein_coding	chr16	16392060	16392096
chr16	16392097	16392591	NPIPA7_intron_7	intron	protein_coding	chr16	16392097	16392591
chr16	16392592	16392624	NPIPA7_8	CDS	protein_coding	chr16	16392592	16392624
chr16	16392624	16392662	NPIPA7_UTR_2	three_prime_UTR	protein_coding	chr16	16392624	16392662
chr16	16392663	16393454	NPIPA7_intron_8	intron	protein_coding	chr16	16392663	16393454
chr16	16393455	16393808	NPIPA7_UTR_3	three_prime_UTR	protein_coding	chr16	16393455	16393808
chr16	16393808	16393923	NPIPA7_9	CDS	protein_coding	chr16	16393808	16393923
chr16	16393923	16393954	NPIPA7_UTR_4	three_prime_UTR	protein_coding	chr16	16393923	16393954
[truncated: 910,176 more chars]
