# Supplementary material for: Systematic analysis of dark and camouflaged genes reveals disease-relevant genes hiding in plain sight
Source: Genome Biol. 2019 May 20;20:97. doi: 10.1186/s13059-019-1707-2 (PMC6526621; doi:10.1186/s13059-019-1707-2)
Supplement: Supplementary file 21 — IlluminaRL250 percent dark-by-depth genes in hg38. (TXT 147 kb) [file 13059_2019_1707_MOESM21_ESM.txt]

# This table shows what percentage of genes are dark by depth, stratefied by genebody element
# gene_name : Ensembl gene name
# biotype : GENCODE biotype of gene
# biotype : percent of CDS bases that are dark by depth within gene (non protein-coding genes will have value of -1)
# perc_UTR : percent of UTR bases that are dark by depth within gene (non protein-coding genes will have value of -1(
# perc_exon : percent of exonic bases that are dark by depth
# perc_intron : percent of intronic bases that are dark by depth
# perc_total : percent of total gene that is dark by depth
gene_name	biotype	perc_CDS	perc_UTR	perc_exon	perc_intron	perc_total
WASH7P	pseudogene	-1.000000	-1.000000	0.000000	0.558133	0.507715
AL627309.5	other	-1.000000	-1.000000	0.678076	1.719132	1.519081
AL627309.4	lincRNA	-1.000000	-1.000000	9.429825	0.000000	3.985171
AP006222.1	pseudogene	-1.000000	-1.000000	0.000000	0.122892	0.112948
CICP7	pseudogene	-1.000000	-1.000000	6.744750	0.000000	5.953654
FAM41C	lincRNA	-1.000000	-1.000000	0.000000	3.632915	2.819293
AL645608.7	lincRNA	-1.000000	-1.000000	0.000000	3.521779	3.410519
SAMD11	protein coding	0.000000	0.000000	0.000000	4.672897	3.825110
KLHL17	protein coding	0.000000	0.000000	0.000000	5.233069	2.320593
PERM1	protein coding	0.000000	0.000000	0.000000	29.035971	14.646538
AGRN	protein coding	0.000000	0.000000	0.000000	0.601590	0.466731
AL390719.1	pseudogene	-1.000000	-1.000000	0.000000	5.117845	3.949693
C1orf159	protein coding	0.000000	0.000000	0.000000	0.703258	0.622413
LINC01342	lincRNA	-1.000000	-1.000000	0.000000	12.500000	9.617843
C1QTNF12	protein coding	0.000000	0.000000	0.000000	15.403727	11.599626
SCNN1D	protein coding	1.243424	0.000000	0.646123	5.345537	3.709135
INTS11	protein coding	0.000000	0.000000	0.000000	6.196803	4.555166
ATAD3A	protein coding	0.000000	0.000000	0.000000	0.112096	0.097622
MIB2	protein coding	0.000000	0.000000	0.000000	0.426459	0.309312
CFAP74	protein coding	0.000000	0.000000	0.000000	0.390794	0.363921
GABRD	protein coding	0.000000	2.453102	0.697579	0.000000	0.148342
PRKCZ	protein coding	0.000000	0.000000	0.000000	1.290014	1.239207
FAAP20	protein coding	0.000000	0.000000	0.000000	0.000000	1.100534
SKI	protein coding	0.000000	3.591241	2.191732	0.121372	0.264050
PLCH2	protein coding	0.000000	0.000000	0.000000	0.361528	0.333124
MMEL1	protein coding	0.000000	0.000000	0.000000	0.382734	0.356544
TTC34	protein coding	0.000000	0.956260	0.612731	0.000000	0.032581
PRDM16	protein coding	0.000000	0.000000	0.000000	0.046332	0.045202
ARHGEF16	protein coding	0.000000	0.000000	0.000000	0.830660	0.708210
MEGF6	protein coding	0.000000	0.000000	0.000000	0.236012	0.224553
AL805961.2	lincRNA	-1.000000	-1.000000	0.000000	7.405314	1.988766
KCNAB2	protein coding	0.000000	0.000000	0.000000	0.245237	0.227838
CAMTA1	protein coding	0.000000	0.000000	0.000000	0.011587	0.011479
CLSTN1	protein coding	0.000000	0.000000	0.000000	0.114135	0.107853
PLOD1	protein coding	0.000000	0.000000	0.000000	0.942492	0.856459
KAZN	protein coding	0.000000	0.000000	0.000000	0.003622	0.003591
CASP9	protein coding	0.000000	0.353535	0.274026	0.085048	0.114840
AL137798.2	lincRNA	-1.000000	-1.000000	0.000000	1.170483	1.080319
ARHGEF10L	protein coding	0.000000	0.000000	0.000000	0.070458	0.068338
VWA5B1	protein coding	0.000000	0.000000	0.000000	0.508704	0.470496
EIF4G3	protein coding	0.000000	0.000000	0.000000	0.013757	0.013492
ECE1	protein coding	0.000000	0.000000	0.000000	0.134450	0.127868
CLIC4	protein coding	0.000000	0.000000	0.000000	0.383672	0.366789
CNKSR1	protein coding	0.000000	0.000000	0.000000	1.471670	1.121525
MATN1	protein coding	0.000000	0.000000	0.000000	0.318960	0.219334
SDC3	protein coding	0.000000	0.000000	0.000000	0.122760	0.101797
PUM1	protein coding	0.000000	0.000000	0.000000	0.138502	0.132357
LCK	protein coding	0.000000	0.000000	0.000000	0.139276	0.128844
A3GALT2	protein coding	0.000000	-1.000000	0.000000	3.713727	3.446832
PHC2	protein coding	0.000000	0.000000	0.000000	0.000000	0.232712
AL353604.1	lincRNA	-1.000000	-1.000000	0.000000	0.046956	0.046503
FOXJ3	protein coding	0.000000	0.000000	0.000000	0.085949	0.082215
FAAH	protein coding	0.000000	0.000000	0.000000	1.237184	1.102997
CYP4Z2P	pseudogene	-1.000000	-1.000000	0.000000	0.082551	0.080220
TRABD2B	protein coding	0.000000	0.000000	0.000000	0.029217	0.028346
SPATA6	protein coding	0.000000	0.000000	0.000000	0.029116	0.028275
RAB3B	protein coding	0.000000	0.000000	0.000000	0.257301	0.217370
AL603840.1	lincRNA	-1.000000	-1.000000	0.000000	0.044358	0.043981
LINC01753	lincRNA	-1.000000	-1.000000	0.000000	0.940111	0.919399
DAB1	protein coding	0.000000	0.000000	0.000000	0.000000	0.064886
PATJ	protein coding	0.000000	0.000000	0.000000	0.020888	0.020400
DOCK7	protein coding	0.000000	0.000000	0.000000	0.091768	0.087581
CACHD1	protein coding	0.000000	0.000000	0.000000	0.043791	0.042742
ZRANB2-AS2	other	-1.000000	-1.000000	0.000000	0.020442	0.020066
FPGT-TNNI3K	protein coding	0.000000	0.000000	0.000000	0.035379	0.034418
SLC44A5	protein coding	0.000000	0.000000	0.000000	0.070507	0.069440
ST6GALNAC3	protein coding	0.000000	0.000000	0.000000	0.005967	0.005894
AC104454.2	lincRNA	-1.000000	-1.000000	0.000000	1.201074	1.181043
SLC44A3-AS1	pseudogene	-1.000000	-1.000000	0.000000	0.025045	0.024005
TMEM56-RWDD3	protein coding	0.000000	0.000000	0.000000	0.099744	0.098220
PTBP2	protein coding	0.000000	0.000000	0.000000	0.073414	0.064660
AMY2A	protein coding	0.000000	0.000000	0.000000	1.683883	1.326792
NBPF5P	pseudogene	-1.000000	-1.000000	0.000000	0.374779	0.357388
SLC25A24P2	pseudogene	-1.000000	-1.000000	0.000000	0.337418	0.332810
AL390038.1	lincRNA	-1.000000	-1.000000	0.000000	1.018676	0.816327
AL445426.1	lincRNA	-1.000000	-1.000000	0.000000	0.554321	0.552664
MAN1A2	protein coding	0.000000	0.000000	0.000000	0.023067	0.021682
NOTCH2	protein coding	0.000000	0.000000	0.000000	0.076095	0.068323
AC244669.1	pseudogene	-1.000000	-1.000000	0.000000	0.178423	0.175752
NBPF8	pseudogene	-1.000000	-1.000000	0.863201	0.322965	0.414197
AC241952.1	pseudogene	-1.000000	-1.000000	0.000000	0.050415	0.048243
NBPF26	protein coding	0.000000	1.551776	0.862212	0.673790	0.684768
AC239859.5	pseudogene	-1.000000	-1.000000	0.000000	0.140507	0.135833
AC239798.1	pseudogene	-1.000000	-1.000000	2.297872	0.173023	0.352259
AC244015.2	pseudogene	-1.000000	-1.000000	0.000000	0.615027	0.578993
FP700111.1	lincRNA	-1.000000	-1.000000	0.000000	0.273165	0.270706
FP700111.2	pseudogene	-1.000000	-1.000000	0.000000	0.245562	0.231005
NBPF20	protein coding	0.000000	0.000000	0.000000	0.051756	0.043149
AC245407.2	lincRNA	-1.000000	-1.000000	0.000000	0.567701	0.434461
AC239809.3	lincRNA	-1.000000	-1.000000	0.000000	0.060879	0.054280
NBPF14	protein coding	0.000000	1.309936	0.437474	0.000000	0.035722
PDE4DIP	protein coding	0.000000	0.000000	0.000000	0.019543	0.016659
NBPF19	protein coding	0.000000	0.000000	0.000000	0.026575	0.023531
LINC00869	pseudogene	-1.000000	-1.000000	0.000000	0.096051	0.084712
HORMAD1	protein coding	0.000000	0.000000	0.000000	0.564485	0.516909
CTSS	protein coding	0.000000	0.000000	0.000000	0.066370	0.058723
HRNR	protein coding	3.636151	0.000000	3.232176	0.000000	2.567913
SPRR5	protein coding	43.425076	0.000000	17.401961	0.000000	6.749049
ZBTB7B	protein coding	0.000000	4.108496	2.439024	0.000000	0.648125
SEMA4A	protein coding	0.000000	0.000000	0.000000	0.435243	0.378464
IQGAP3	protein coding	0.000000	0.000000	0.000000	0.776647	0.675862
MNDA	protein coding	0.000000	0.000000	0.000000	0.133950	0.120952
IGSF8	protein coding	0.000000	21.116139	5.588822	1.790634	3.077732
ARHGAP30	protein coding	0.000000	0.000000	0.000000	0.220644	0.178075
AL592295.3	lincRNA	-1.000000	-1.000000	0.000000	0.039249	0.038740
FCGR2C	pseudogene	-1.000000	0.000000	0.000000	0.202069	0.172676
NOS1AP	protein coding	0.000000	0.000000	0.000000	0.040281	0.039242
TMCO1	protein coding	0.000000	0.000000	0.000000	0.249239	0.235835
RCSD1	protein coding	0.000000	0.000000	0.000000	0.038351	0.036767
ADCY10	protein coding	0.000000	0.000000	0.000000	0.189036	0.178389
C1orf112	protein coding	0.000000	0.000000	0.000000	0.000000	0.025511
AL023495.1	lincRNA	-1.000000	-1.000000	0.000000	0.242703	0.233062
SUCO	protein coding	0.000000	0.000000	0.000000	0.264561	0.244074
PAPPA2	protein coding	0.000000	0.000000	0.000000	0.145459	0.141462
ACBD6	protein coding	0.000000	0.000000	0.000000	0.135451	0.132447
STX6	protein coding	0.000000	0.483537	0.413956	0.000000	0.041659
ERVMER61-1	lincRNA	-1.000000	-1.000000	0.000000	0.061248	0.060235
DENND1B	protein coding	0.000000	0.000000	0.000000	0.030988	0.029895
DSTYK	protein coding	0.000000	0.000000	0.000000	0.143335	0.125976
SRGAP2	protein coding	0.000000	0.000000	0.000000	0.019843	0.019150
IKBKE	protein coding	0.000000	0.000000	0.000000	0.467678	0.405104
FCMR	protein coding	0.000000	0.000000	0.000000	0.179641	0.159058
CR1	protein coding	0.000000	0.000000	0.000000	0.064909	0.060432
MIR29B2CHG	lincRNA	-1.000000	-1.000000	0.000000	0.206098	0.162417
SYT14	protein coding	0.000000	0.000000	0.000000	0.057464	0.054027
ESRRG	protein coding	0.000000	0.000000	0.000000	0.005901	0.005831
AL513314.2	lincRNA	-1.000000	-1.000000	0.000000	0.093142	0.087687
CAPN2	protein coding	0.000000	0.000000	0.000000	0.052429	0.049714
TP53BP2	protein coding	0.000000	0.000000	0.000000	0.084891	0.078701
DNAH14	protein coding	0.000000	0.000000	0.000000	0.045808	0.044331
EPHX1	protein coding	0.000000	0.000000	0.000000	0.159879	0.149418
SNAP47	protein coding	0.000000	0.000000	0.000000	0.000000	0.034161
PRSS38	protein coding	0.000000	0.000000	0.000000	0.325391	0.311921
IBA57	protein coding	0.000000	0.000000	0.000000	1.565762	0.821068
OBSCN	protein coding	0.000000	0.000000	0.000000	0.050281	0.041583
AL137793.2	lincRNA	-1.000000	-1.000000	0.000000	0.195457	0.187085
PGBD5	protein coding	0.000000	0.000000	0.000000	0.098246	0.088481
DISC1	protein coding	0.000000	0.000000	0.000000	0.038433	0.037398
TARBP1	protein coding	0.000000	0.000000	0.000000	0.598041	0.562706
EDARADD	protein coding	0.000000	0.000000	0.000000	0.490561	0.421575
RYR2	protein coding	0.000000	0.000000	0.000000	0.008388	0.008209
ZP4	protein coding	0.000000	0.000000	0.000000	1.022630	0.827079
CHRM3	protein coding	0.000000	0.000000	0.000000	0.000000	0.009643
RGS7	protein coding	0.000000	0.000000	0.000000	0.051113	0.050884
AKT3	protein coding	0.000000	0.000000	0.000000	0.006754	0.006614
AL591885.1	lincRNA	-1.000000	-1.000000	0.000000	0.088996	0.087750
EFCAB2	protein coding	0.000000	0.000000	0.000000	0.017333	0.016512
KIF26B	protein coding	0.000000	0.000000	0.000000	0.055299	0.053928
SMYD3	protein coding	0.000000	0.000000	0.000000	0.041860	0.041690
AC113174.1	pseudogene	-1.000000	-1.000000	17.307692	-1.000000	17.307692
OR2G6	protein coding	0.000000	0.000000	0.000000	0.428659	0.290698
OR2T27	protein coding	0.000000	0.000000	0.000000	0.477056	0.369069
LYPD8	protein coding	0.000000	0.000000	0.000000	0.382308	0.156376
DIP2C	protein coding	0.000000	0.000000	0.000000	0.842600	0.825074
PRR26	protein coding	0.000000	0.000000	0.000000	0.288990	0.152804
IDI1	protein coding	0.000000	0.000000	0.000000	3.938766	2.465562
ADARB2	protein coding	0.000000	0.000000	0.000000	0.239355	0.235648
AL713851.1	lincRNA	-1.000000	-1.000000	0.000000	0.249992	0.245967
PFKP	protein coding	0.000000	0.000000	0.000000	1.591397	1.486432
UCN3	protein coding	0.000000	3.506311	2.085071	0.000000	0.258184
NET1	protein coding	0.000000	0.000000	0.000000	0.116012	0.106726
PFKFB3	protein coding	0.000000	0.000000	0.000000	0.250067	0.236988
LINC00707	lincRNA	-1.000000	-1.000000	0.000000	0.310471	0.295381
KIN	protein coding	0.000000	3.349468	2.725697	0.000000	0.467328
CELF2	protein coding	0.000000	0.000000	0.000000	0.047368	0.046444
USP6NL	protein coding	0.000000	0.000000	0.000000	0.019370	0.017743
CDC123	protein coding	0.000000	0.000000	0.000000	0.184707	0.179408
CAMK1D	protein coding	0.000000	0.000000	0.000000	0.091324	0.089700
SLC39A12	protein coding	0.000000	0.000000	0.000000	0.063190	0.061234
MLLT10	protein coding	0.000000	0.000000	0.000000	0.026304	0.025576
ARMC3	protein coding	0.000000	0.000000	0.000000	0.020691	0.019910
C10orf67	protein coding	0.000000	0.000000	0.000000	0.138285	0.132233
KIAA1217	protein coding	0.000000	0.000000	0.000000	0.016256	0.016059
GPR158	protein coding	0.000000	0.000000	0.000000	0.005474	0.005384
APBB1IP	protein coding	0.000000	0.000000	0.000000	0.025402	0.024691
LRRC37A6P	pseudogene	-1.000000	-1.000000	0.000000	2.166644	1.236169
SVIL	protein coding	0.000000	0.000000	0.000000	0.036697	0.035428
JCAD	protein coding	0.000000	0.000000	0.000000	0.181556	0.066216
CCNY	protein coding	0.000000	0.000000	0.000000	0.008123	0.007984
AL117337.1	lincRNA	-1.000000	-1.000000	0.000000	0.783152	0.760772
AL137026.1	lincRNA	-1.000000	-1.000000	0.000000	1.543739	1.335435
C10orf142	protein coding	0.000000	0.000000	0.000000	39.452055	6.923077
RASSF4	protein coding	0.000000	0.000000	0.000000	0.351020	0.306984
DEPP1	protein coding	0.000000	0.000000	0.000000	0.000000	1.430579
WASHC2C	protein coding	0.000000	0.000000	0.000000	0.119682	0.111008
ANTXRLP1	pseudogene	-1.000000	-1.000000	0.000000	0.843514	0.804094
AL356056.1	lincRNA	-1.000000	-1.000000	0.181554	0.139470	0.154538
FAM35BP	pseudogene	-1.000000	-1.000000	3.679019	0.981897	1.229814
AC245041.2	lincRNA	-1.000000	-1.000000	0.000000	0.039355	0.038193
WDFY4	protein coding	0.000000	0.000000	0.000000	0.100101	0.096618
WASHC2A	protein coding	0.000000	0.000000	0.000000	0.059508	0.054863
SLC9A3P1	pseudogene	-1.000000	-1.000000	41.983373	-1.000000	41.983373
ASAH2	protein coding	0.000000	0.000000	0.000000	0.049255	0.044052
PRKG1	protein coding	0.000000	0.000000	0.000000	0.002238	0.002218
PCDH15	protein coding	0.000000	0.000000	0.000000	0.002596	0.002575
BICC1	protein coding	0.000000	0.000000	0.000000	0.024003	0.023563
CCDC6	protein coding	0.000000	0.000000	0.000000	0.127602	0.121296
AC022387.1	lincRNA	-1.000000	-1.000000	0.000000	0.184555	0.184103
SLC25A16	protein coding	0.000000	0.000000	0.000000	0.368651	0.319353
STOX1	protein coding	2.673797	0.000000	2.177812	0.000000	0.125201
SAR1A	protein coding	0.000000	0.000000	0.000000	0.198365	0.142033
PPA1	protein coding	0.000000	0.000000	0.000000	0.160656	0.151218
CDH23	protein coding	0.000000	0.000000	0.000000	0.012461	0.011933
ASCC1	protein coding	0.000000	0.000000	0.000000	0.178552	0.173408
CFAP70	protein coding	0.000000	0.000000	0.000000	0.024686	0.023787
ADK	protein coding	0.000000	0.000000	0.000000	0.014397	0.014334
KAT6B	protein coding	0.000000	0.000000	0.000000	0.022155	0.021252
ZNF503-AS1	lincRNA	-1.000000	-1.000000	0.000000	0.055785	0.054012
LRMDA	protein coding	0.000000	0.000000	0.000000	0.008632	0.008594
KCNMA1	protein coding	0.000000	0.000000	0.000000	0.003220	0.003122
AC012560.1	lincRNA	-1.000000	-1.000000	0.000000	0.007279	0.007259
ZMIZ1	protein coding	0.000000	0.000000	0.000000	0.011687	0.011313
NUTM2E	protein coding	1.719777	0.000000	0.938190	0.000000	0.357143
FAM213A	protein coding	0.000000	0.000000	0.000000	0.263701	0.204876
NRG3	protein coding	0.000000	0.000000	0.000000	0.006231	0.006206
GRID1	protein coding	0.000000	0.000000	0.000000	0.069903	0.069367
NUTM2A	protein coding	9.342302	0.000000	4.920291	0.000000	2.181501
PCGF5	protein coding	0.000000	0.000000	0.000000	0.252558	0.237391
BTAF1	protein coding	0.000000	0.000000	0.000000	0.076600	0.071324
AL359385.1	pseudogene	-1.000000	-1.000000	0.000000	6.588149	5.802269
BLOC1S2	protein coding	0.000000	0.000000	0.000000	0.553435	0.431805
PKD2L1	protein coding	0.000000	0.000000	0.000000	0.361691	0.335444
KCNIP2	protein coding	0.000000	0.000000	0.000000	0.252878	0.211746
WBP1L	protein coding	0.000000	0.000000	0.000000	0.186740	0.175664
SH3PXD2A	protein coding	0.000000	0.000000	0.000000	0.013199	0.012619
SORCS3	protein coding	0.000000	0.000000	0.000000	0.036874	0.036531
MXI1	protein coding	0.000000	0.000000	0.000000	0.636605	0.603059
SHOC2	protein coding	0.000000	0.729594	0.405885	0.000000	0.017000
ACSL5	protein coding	0.000000	0.000000	0.000000	0.333102	0.309039
VTI1A	protein coding	0.000000	0.000000	0.000000	0.031943	0.031473
VWA2	protein coding	0.000000	0.000000	0.000000	0.310356	0.291283
PDZD8	protein coding	0.000000	0.000000	0.000000	0.091539	0.082491
AL354863.1	other	-1.000000	-1.000000	0.000000	0.296783	0.286851
GRK5	protein coding	0.000000	2.613636	0.866943	0.053394	0.061074
BAG3	protein coding	0.000000	0.000000	0.000000	0.324991	0.291126
FGFR2	protein coding	0.000000	0.000000	0.000000	0.078570	0.074090
TACC2	protein coding	0.000000	0.000000	0.000000	0.035090	0.033538
DMBT1P1	pseudogene	-1.000000	-1.000000	0.000000	0.105361	0.096471
LHPP	protein coding	0.000000	0.000000	0.000000	0.319635	0.308227
CTBP2	protein coding	0.000000	0.000000	0.000000	0.075471	0.071246
LINC00601	lincRNA	-1.000000	-1.000000	0.000000	2.106187	1.797753
DOCK1	protein coding	0.000000	0.000000	0.000000	0.019995	0.019740
MGMT	protein coding	0.000000	0.000000	0.000000	0.108341	0.107705
EBF3	protein coding	0.000000	0.000000	0.000000	0.063759	0.061451
C10orf143	protein coding	0.000000	0.000000	0.000000	0.000000	0.290775
PPP2R2D	protein coding	0.000000	0.000000	0.000000	0.076726	0.069268
JAKMIP3	protein coding	0.512821	0.000000	0.196226	1.457797	1.353914
STK32C	protein coding	0.000000	0.000000	0.000000	0.105018	0.102127
LRRC27	protein coding	0.000000	0.000000	0.000000	0.136551	0.115149
AL451069.2	lincRNA	-1.000000	-1.000000	0.000000	4.071247	3.422460
INPP5A	protein coding	0.000000	0.000000	0.000000	0.230862	0.227957
CFAP46	protein coding	0.000000	0.000000	0.000000	0.293708	0.273003
ADGRA1	protein coding	0.000000	0.000000	0.000000	0.142040	0.126757
KNDC1	protein coding	0.000000	0.000000	0.000000	0.515859	0.459334
ADAM8	protein coding	0.000000	0.000000	0.000000	0.849625	0.642931
TUBGCP2	protein coding	0.000000	0.000000	0.000000	2.332524	1.738511
ZNF511-PRAP1	protein coding	0.000000	0.000000	0.000000	2.857686	2.787634
CALY	protein coding	0.000000	0.000000	0.000000	0.262176	0.202130
ECHS1	protein coding	0.000000	0.000000	0.000000	2.192296	1.873495
LINC01001	lincRNA	-1.000000	-1.000000	2.380952	0.198459	0.878466
BET1L	protein coding	0.000000	0.000000	0.000000	0.249660	0.227020
IFITM2	protein coding	0.000000	0.000000	0.000000	1.991008	1.622824
B4GALNT4	protein coding	0.000000	0.000000	0.000000	0.532216	0.381494
PKP3	protein coding	0.000000	0.000000	0.000000	26.439965	19.415975
SIGIRR	protein coding	0.000000	0.000000	0.000000	3.051817	2.453361
ANO9	protein coding	0.000000	0.000000	0.000000	2.570524	2.259324
LMNTD2	protein coding	0.000000	0.000000	0.000000	0.644438	0.388251
DEAF1	protein coding	0.000000	0.000000	0.000000	0.688835	0.537755
EPS8L2	protein coding	0.000000	0.000000	0.000000	0.847399	0.741987
TALDO1	protein coding	0.000000	0.000000	0.000000	0.550930	0.508618
TSPAN4	protein coding	0.000000	0.000000	0.000000	0.717781	0.633536
MUC2	protein coding	0.000000	-1.000000	0.000000	0.000000	3.807947
MUC5B	protein coding	0.000000	0.000000	0.000000	0.336493	0.181558
TOLLIP	protein coding	0.000000	0.000000	0.000000	0.579323	0.515829
BRSK2	protein coding	0.000000	0.000000	0.000000	1.020408	0.935568
LSP1	protein coding	0.000000	0.000000	0.000000	0.397821	0.351172
MRPL23	protein coding	0.638298	16.923077	7.673716	6.378074	6.433251
C11orf21	protein coding	0.000000	0.000000	0.000000	4.870805	2.215019
TSPAN32	protein coding	0.000000	0.000000	0.000000	1.840114	1.666358
CD81	protein coding	0.000000	0.000000	0.000000	0.298507	0.254213
KCNQ1	protein coding	0.000000	0.000000	0.000000	0.085513	0.084564
OSBPL5	protein coding	0.000000	0.000000	0.000000	0.204839	0.187132
RRM1	protein coding	0.000000	0.000000	0.000000	0.172113	0.158482
SSU72P6	pseudogene	-1.000000	-1.000000	6.570842	-1.000000	6.570842
ST5	protein coding	0.000000	0.263902	0.158820	0.010541	0.016544
RRAS2	protein coding	0.000000	0.000000	0.000000	0.152435	0.146685
SOX6	protein coding	0.000000	0.000000	0.000000	0.000000	0.036475
PLEKHA7	protein coding	0.000000	0.000000	0.000000	0.079811	0.077174
PIK3C2A	protein coding	0.000000	0.000000	0.000000	0.069093	0.059883
NAV2	protein coding	0.000000	0.000000	0.000000	0.003163	0.003113
NELL1	protein coding	0.000000	0.000000	0.000000	0.009637	0.009601
ANO3	protein coding	0.000000	0.000000	0.000000	0.039581	0.038735
ABTB2	protein coding	0.000000	0.000000	0.000000	0.094019	0.091779
LRRC4C	protein coding	0.000000	0.000000	0.000000	0.010295	0.010256
TSPAN18	protein coding	0.000000	0.000000	0.000000	0.011433	0.011167
MDK	protein coding	0.000000	0.000000	0.000000	2.418745	1.038624
OR9Q1	protein coding	0.000000	0.000000	0.000000	0.134627	0.132501
AP004247.2	lincRNA	-1.000000	-1.000000	0.000000	1.478808	1.303968
BAD	protein coding	0.000000	0.000000	0.000000	0.187942	0.168079
GPR137	protein coding	0.000000	0.000000	0.000000	0.157828	0.128614
CCDC88B	protein coding	0.000000	0.000000	0.000000	0.569260	0.398590
AP005273.1	lincRNA	-1.000000	-1.000000	0.000000	1.447106	1.279506
NRXN2	protein coding	0.000000	0.000000	0.000000	0.031956	0.029911
FRMD8	protein coding	0.000000	0.000000	0.000000	0.379333	0.323108
MRPL11	protein coding	0.000000	0.000000	0.000000	0.000000	0.344250
RAD9A	protein coding	0.000000	0.000000	0.000000	0.000000	0.038491
AP003716.1	lincRNA	-1.000000	-1.000000	0.000000	0.496668	0.397524
TESMIN	protein coding	0.000000	0.000000	0.000000	0.059035	0.052126
SHANK2	protein coding	0.000000	0.000000	0.000000	0.025944	0.024595
AP001189.4	lincRNA	-1.000000	-1.000000	0.000000	0.122917	0.120928
B3GNT6	protein coding	0.000000	0.000000	0.000000	3.902143	2.547855
RSF1	protein coding	0.000000	0.000000	0.000000	0.099728	0.091913
TENM4	protein coding	0.000000	0.000000	0.000000	0.035157	0.034513
TRIM53BP	pseudogene	-1.000000	-1.000000	0.000000	0.662434	0.534938
TRIM64	protein coding	0.000000	0.000000	0.000000	0.596125	0.356824
TRIM51EP	pseudogene	-1.000000	-1.000000	0.000000	0.819051	0.665188
CNTN5	protein coding	0.000000	0.000000	0.000000	0.015563	0.015472
MMP20	protein coding	0.000000	0.000000	0.000000	0.275127	0.263934
EXPH5	protein coding	0.000000	0.000000	0.000000	0.120082	0.105314
SIK3	protein coding	0.000000	0.000000	0.000000	0.101183	0.098026
DSCAML1	protein coding	0.000000	0.000000	0.000000	0.008101	0.007954
BCL9L	protein coding	0.000000	0.000000	0.000000	0.479188	0.321432
CCDC15	protein coding	0.000000	0.000000	0.000000	0.079124	0.075543
KIRREL3	protein coding	0.000000	0.000000	0.000000	0.041181	0.040683
OPCML	protein coding	0.000000	0.000000	0.000000	0.021255	0.021118
IQSEC3	protein coding	0.000000	0.000000	0.000000	0.032645	0.030440
RAD52	protein coding	0.000000	0.000000	0.000000	0.070071	0.066687
ERC1	protein coding	0.000000	0.000000	0.000000	0.108904	0.106643
LINC00940	lincRNA	-1.000000	-1.000000	5.491699	0.000000	1.749864
CACNA1C	protein coding	0.000000	0.000000	0.000000	0.003809	0.003713
SCNN1A	protein coding	0.000000	0.000000	0.000000	0.239476	0.207207
CHD4	protein coding	0.000000	1.592568	0.321673	0.243435	0.321768
AC092865.2	pseudogene	-1.000000	-1.000000	100.000000	-1.000000	100.000000
OR7E140P	pseudogene	-1.000000	-1.000000	82.926829	-1.000000	82.926829
OR7E148P	pseudogene	-1.000000	-1.000000	100.000000	-1.000000	100.000000
OR7E149P	pseudogene	-1.000000	-1.000000	89.921722	-1.000000	89.921722
CLEC6A	protein coding	0.000000	0.000000	0.000000	0.135181	0.124978
A2ML1	protein coding	0.000000	0.000000	0.000000	1.892071	1.414868
AC009533.1	pseudogene	-1.000000	-1.000000	0.000000	0.762358	0.694329
AC009533.2	pseudogene	-1.000000	-1.000000	2.735043	2.971138	2.936194
AC141557.1	pseudogene	-1.000000	-1.000000	0.000000	1.808464	1.764064
AC092821.3	other	-1.000000	-1.000000	0.000000	0.649822	0.638753
ETV6	protein coding	0.000000	0.000000	0.000000	0.035545	0.034616
BORCS5	protein coding	0.000000	0.000000	0.000000	0.049198	0.047063
SLC15A5	protein coding	0.000000	0.000000	0.000000	0.024344	0.023543
RERGL	protein coding	0.000000	0.000000	0.000000	0.000000	0.031768
ST8SIA1	protein coding	0.000000	0.000000	0.000000	0.000000	0.023576
SSPN	protein coding	0.000000	0.000000	0.000000	0.024628	0.017485
CCDC91	protein coding	0.000000	0.000000	0.000000	0.012427	0.012270
DENND5B	protein coding	0.000000	0.000000	0.000000	0.087392	0.082825
PKP2	protein coding	0.000000	0.000000	0.000000	0.125794	0.118761
CPNE8	protein coding	0.000000	0.000000	0.000000	0.027102	0.026093
CNTN1	protein coding	0.000000	0.000000	0.000000	0.088024	0.086321
PDZRN4	protein coding	0.000000	0.000000	0.000000	0.073862	0.073030
PCBP2	protein coding	0.000000	2.492629	1.795020	0.000000	0.320028
ATP5MC2	protein coding	0.000000	0.000000	0.000000	0.000000	0.071617
DPY19L2	protein coding	0.000000	0.000000	0.000000	0.025627	0.024540
AC012158.1	pseudogene	-1.000000	-1.000000	0.000000	0.075907	0.074974
C12orf56	protein coding	0.000000	0.000000	0.000000	0.107828	0.103615
RASSF3	protein coding	0.000000	0.000000	0.000000	0.077731	0.076089
GNS	protein coding	0.000000	0.000000	0.000000	0.189941	0.167384
GRIP1	protein coding	0.000000	0.000000	0.000000	0.010480	0.010392
AC084032.1	lincRNA	-1.000000	-1.000000	0.000000	0.227650	0.221545
NAV3	protein coding	0.000000	0.000000	0.000000	0.005822	0.005741
PAWR	protein coding	0.000000	0.000000	0.000000	0.049021	0.040476
OTOGL	protein coding	0.000000	0.000000	0.000000	0.010367	0.009952
ACSS3	protein coding	0.000000	0.000000	0.000000	0.045880	0.044336
EEA1	protein coding	0.000000	0.000000	0.000000	0.083381	0.078138
PGAM1P5	pseudogene	-1.000000	-1.000000	0.000000	0.147450	0.144588
NTN4	protein coding	0.000000	0.000000	0.000000	0.020850	0.020248
CCDC38	protein coding	0.000000	0.000000	0.000000	0.275281	0.258146
AMDHD1	protein coding	0.000000	0.000000	0.000000	0.808294	0.723754
ANKS1B	protein coding	0.000000	0.000000	0.000000	0.002497	0.002464
TTC41P	pseudogene	-1.000000	-1.000000	0.000000	0.168906	0.156138
WASHC4	protein coding	0.000000	0.000000	0.000000	0.070297	0.063097
CASC18	lincRNA	-1.000000	-1.000000	0.000000	0.056349	0.052686
CKAP4	protein coding	0.000000	0.000000	0.000000	0.189620	0.179211
TCP11L2	protein coding	0.000000	0.000000	0.000000	0.307947	0.263940
SSH1	protein coding	0.000000	0.000000	0.000000	0.499328	0.411849
CUX2	protein coding	0.000000	0.000000	0.000000	0.013904	0.013585
RPH3A	protein coding	0.000000	0.000000	0.000000	0.079998	0.078539
MED13L	protein coding	0.000000	0.000000	0.000000	0.029867	0.028442
RFC5	protein coding	0.000000	0.000000	0.000000	0.311177	0.255859
CCDC60	protein coding	0.000000	0.000000	0.000000	0.143037	0.141033
AC002070.1	lincRNA	-1.000000	-1.000000	0.000000	0.104274	0.103894
AL021546.1	protein coding	0.000000	0.000000	0.000000	0.098828	0.096295
SPPL3	protein coding	0.000000	0.000000	0.000000	0.166375	0.160721
KDM2B	protein coding	0.000000	0.000000	0.000000	0.426751	0.404824
SETD1B	protein coding	2.406372	0.000000	1.708168	0.000000	0.499930
WDR66	protein coding	0.000000	0.000000	0.000000	0.029619	0.027886
MLXIP	protein coding	0.000000	0.000000	0.000000	0.433516	0.359927
HIP1R	protein coding	0.000000	0.000000	0.000000	1.460713	1.175150
DNAH10	protein coding	0.000000	0.000000	0.000000	0.739217	0.675218
NCOR2	protein coding	0.000000	0.000000	0.000000	0.516443	0.495119
TMEM132B	protein coding	0.000000	0.000000	0.000000	0.000000	0.033646
LINC02405	lincRNA	-1.000000	-1.000000	0.000000	0.028528	0.028237
GLT1D1	protein coding	0.000000	0.000000	0.000000	0.145695	0.142161
TMEM132D	protein coding	0.000000	0.000000	0.000000	0.016852	0.016708
RIMBP2	protein coding	0.000000	0.000000	0.000000	0.169501	0.165551
LINC01257	lincRNA	-1.000000	-1.000000	0.000000	0.167589	0.158598
MMP17	protein coding	0.000000	0.000000	0.000000	2.497388	2.146216
ULK1	protein coding	0.000000	0.000000	0.000000	0.129573	0.105204
EP400P1	pseudogene	-1.000000	-1.000000	0.000000	0.150707	0.109807
GALNT9	protein coding	0.000000	0.000000	0.000000	0.524119	0.509863
AC079031.1	lincRNA	-1.000000	-1.000000	0.000000	18.490153	11.801676
FBRSL1	protein coding	0.000000	0.000000	0.000000	0.388274	0.353420
P2RX2	protein coding	0.000000	0.000000	0.000000	6.728395	3.019391
ANKLE2	protein coding	0.000000	0.000000	0.000000	0.910086	0.731070
AL356585.3	pseudogene	-1.000000	-1.000000	1.673228	0.665259	0.732161
PSPC1P1	pseudogene	-1.000000	-1.000000	0.000000	0.095530	0.093041
PARP4P2	pseudogene	-1.000000	-1.000000	0.000000	0.041471	0.039099
TPTE2	protein coding	0.000000	0.000000	0.000000	0.026862	0.026342
IL17D	protein coding	0.000000	0.000000	0.000000	0.820725	0.700968
FGF9	protein coding	0.000000	0.000000	0.000000	0.121141	0.105692
FLT1	protein coding	0.000000	0.000000	0.000000	0.015371	0.014374
SLC7A1	protein coding	0.000000	0.000000	0.000000	1.066744	0.974756
UBL3	protein coding	0.000000	0.000000	0.000000	0.030517	0.028964
LINC01058	lincRNA	-1.000000	-1.000000	0.000000	5.288673	4.415011
FRY	protein coding	0.000000	0.000000	0.000000	0.008006	0.007736
DCLK1	protein coding	0.000000	0.000000	0.000000	0.015580	0.015166
DGKH	protein coding	0.000000	0.000000	0.000000	0.052026	0.044333
LINC02341	lincRNA	-1.000000	-1.000000	0.000000	0.024158	0.023847
EPSTI1	protein coding	0.000000	0.000000	0.000000	0.178495	0.172832
FNDC3A	protein coding	0.000000	0.000000	0.000000	0.202022	0.195410
TRIM13	protein coding	0.000000	0.000000	0.000000	0.617200	0.370024
DLEU1	other	-1.000000	-1.000000	2.152625	0.863241	0.887118
LINC00393	lincRNA	-1.000000	-1.000000	0.000000	0.053817	0.053667
NDFIP2	protein coding	0.000000	0.000000	0.000000	0.182116	0.170778
LINC01049	lincRNA	-1.000000	-1.000000	0.000000	0.565275	0.555117
GPC5	protein coding	0.000000	0.000000	0.000000	0.013318	0.013287
UGGT2	protein coding	0.000000	0.000000	0.000000	0.124060	0.120682
SLC15A1	protein coding	0.000000	0.000000	0.000000	0.056313	0.053738
FGF14	protein coding	0.000000	0.000000	0.000000	0.012096	0.011856
FAM155A	protein coding	0.000000	0.000000	0.000000	0.018569	0.018344
LIG4	protein coding	0.000000	0.000000	0.000000	8.306563	4.968433
COL4A1	protein coding	0.000000	0.000000	0.000000	0.067847	0.064481
COL4A2	protein coding	0.000000	0.000000	0.000000	0.081046	0.078180
ANKRD10	protein coding	0.000000	0.000000	0.000000	0.676942	0.613211
AL359649.1	lincRNA	-1.000000	-1.000000	0.000000	0.220002	0.214437
ATP11A	protein coding	0.000000	0.000000	0.000000	0.334201	0.317010
MCF2L	protein coding	0.000000	0.000000	0.000000	0.163210	0.153875
F7	protein coding	0.000000	0.000000	0.000000	3.353191	2.645538
F10	protein coding	0.000000	0.000000	0.000000	0.488464	0.460415
PROZ	protein coding	0.000000	0.000000	0.000000	0.279605	0.247651
LAMP1	protein coding	0.000000	5.193906	2.779837	0.000000	0.283758
GRTP1	protein coding	0.000000	0.000000	0.000000	0.400286	0.377651
TMCO3	protein coding	0.000000	0.000000	0.000000	0.816441	0.687161
GRK1	protein coding	0.000000	0.000000	0.000000	0.099588	0.093511
TMEM255B	protein coding	0.000000	0.000000	0.000000	0.655693	0.583499
GAS6	protein coding	0.000000	0.000000	0.000000	1.561280	1.470656
RASA3	protein coding	0.000000	0.000000	0.000000	2.781688	2.705583
CFAP97D2	protein coding	0.000000	0.000000	0.000000	2.315936	2.237071
NF1P7	pseudogene	-1.000000	-1.000000	0.000000	0.635541	0.534375
MED15P1	pseudogene	-1.000000	-1.000000	5.644482	16.603487	13.187386
AL929601.1	lincRNA	-1.000000	-1.000000	0.000000	0.328470	0.307824
POTEM	protein coding	0.000000	0.000000	0.000000	0.074242	0.069669
POTEG	protein coding	0.000000	0.000000	0.000000	0.276728	0.257416
AL512310.11	other	-1.000000	-1.000000	0.000000	0.096317	0.095967
OR6J1	protein coding	0.000000	0.000000	0.000000	1.717619	1.184534
AL110292.1	lincRNA	-1.000000	-1.000000	0.000000	0.011154	0.011122
HEATR5A	protein coding	0.000000	0.000000	0.000000	0.191054	0.178584
EGLN3	protein coding	0.000000	0.000000	0.000000	0.125194	0.068147
MIPOL1	protein coding	0.000000	0.000000	0.000000	0.469446	0.458459
LINC00871	lincRNA	-1.000000	-1.000000	0.000000	0.029669	0.029596
NEMF	protein coding	0.000000	0.000000	0.000000	0.368091	0.334646
LINC01588	lincRNA	-1.000000	-1.000000	0.000000	0.047253	0.043012
KCNH5	protein coding	0.000000	0.000000	0.000000	0.014339	0.013910
PPP2R5E	protein coding	0.000000	0.000000	0.000000	0.412790	0.396472
RAD51B	protein coding	0.000000	0.000000	0.000000	0.016119	0.016036
SMOC1	protein coding	0.000000	0.000000	0.000000	0.064322	0.053861
AC004816.2	lincRNA	-1.000000	-1.000000	0.000000	1.592920	1.363636
ESRRB	protein coding	0.000000	0.000000	0.000000	0.172810	0.167430
AC008050.1	lincRNA	-1.000000	-1.000000	0.000000	0.065883	0.065702
ANGEL1	protein coding	0.000000	0.000000	0.000000	0.263435	0.137267
LRRC74A	protein coding	0.000000	0.000000	0.000000	0.608432	0.580469
TMEM63C	protein coding	0.000000	0.000000	0.000000	1.058422	1.012405
NRXN3	protein coding	0.000000	0.000000	0.000000	0.021085	0.020908
SPATA7	protein coding	0.000000	0.000000	0.000000	0.054733	0.052677
FOXN3	protein coding	0.000000	0.000000	0.000000	0.033390	0.032775
NRDE2	protein coding	0.000000	0.000000	0.000000	0.087972	0.068449
TTC7B	protein coding	0.000000	0.000000	0.000000	0.043375	0.040423
DGLUCY	protein coding	0.000000	0.000000	0.000000	0.034476	0.033273
CATSPERB	protein coding	0.000000	0.000000	0.000000	0.013785	0.013499
ITPK1	protein coding	0.000000	0.000000	0.000000	0.114490	0.110364
DICER1	protein coding	0.000000	0.000000	0.000000	0.251860	0.211752
AL355102.2	protein coding	0.000000	0.000000	0.000000	0.049590	0.049082
CCNK	protein coding	8.224617	0.000000	3.284258	0.000000	0.269142
CCDC85C	protein coding	0.000000	0.889298	0.831041	0.000000	0.139630
HHIPL1	protein coding	0.000000	0.000000	0.000000	1.329421	1.034998
CYP46A1	protein coding	0.000000	0.000000	0.000000	0.197775	0.186059
EML1	protein coding	0.000000	0.000000	0.000000	0.019741	0.019083
WDR25	protein coding	0.000000	0.000000	0.000000	0.083973	0.081879
BEGAIN	protein coding	0.000000	0.000000	0.000000	0.088660	0.081566
MEG8	lincRNA	-1.000000	-1.000000	0.227480	0.008272	0.025679
LINC02320	lincRNA	-1.000000	-1.000000	0.000000	0.219342	0.218304
PPP2R5C	protein coding	0.000000	0.000000	0.000000	0.854880	0.811115
CDC42BPB	protein coding	0.000000	0.000000	0.000000	0.481938	0.454898
EXOC3L4	protein coding	0.000000	0.000000	0.000000	5.619542	4.263082
TNFAIP2	protein coding	0.000000	0.000000	0.000000	0.383016	0.250054
KIF26A	protein coding	0.000000	0.000000	0.000000	0.199345	0.165991
AL590079.1	lincRNA	-1.000000	-1.000000	0.000000	0.138086	0.134915
TMEM179	protein coding	0.000000	0.115301	0.114040	0.000000	0.105368
INF2	protein coding	7.241173	0.000000	1.400625	0.000000	0.367457
ADSSL1	protein coding	0.000000	0.373134	0.119000	0.131214	0.133973
CEP170B	protein coding	0.000000	0.000000	0.000000	0.707116	0.552556
JAG2	protein coding	0.000000	0.000000	0.000000	3.274284	2.582337
BRF1	protein coding	0.000000	0.000000	0.000000	0.213943	0.197549
PACS2	protein coding	0.000000	0.000000	0.000000	0.562159	0.519552
CRIP2	protein coding	0.000000	0.000000	0.000000	2.842215	1.886792
IGHJ3	other	-1.000000	-1.000000	10.416667	-1.000000	10.416667
IGHJ2P	pseudogene	-1.000000	-1.000000	100.000000	-1.000000	100.000000
IGHJ2	other	-1.000000	-1.000000	100.000000	-1.000000	100.000000
IGHJ1	other	-1.000000	-1.000000	100.000000	-1.000000	100.000000
IGHD7-27	other	-1.000000	-1.000000	100.000000	-1.000000	100.000000
IGHJ1P	pseudogene	-1.000000	-1.000000	100.000000	-1.000000	100.000000
IGHD1-26	other	-1.000000	-1.000000	15.789474	-1.000000	15.789474
IGHD6-25	other	-1.000000	-1.000000	47.058824	-1.000000	47.058824
AC126603.1	pseudogene	-1.000000	-1.000000	0.000000	0.159662	0.151382
AC012414.5	lincRNA	-1.000000	-1.000000	0.000000	0.704707	0.661976
POTEB2	protein coding	0.000000	0.000000	0.000000	0.236010	0.222998
LINC01193	lincRNA	-1.000000	-1.000000	0.345423	0.247951	0.257259
AC126335.1	lincRNA	-1.000000	-1.000000	0.000000	1.537646	1.209846
AC068446.2	lincRNA	-1.000000	-1.000000	0.000000	0.120763	0.111078
LINC02203	protein coding	0.000000	0.000000	0.000000	0.074616	0.052746
POTEB	protein coding	0.000000	0.000000	0.000000	1.408836	1.361000
NF1P2	pseudogene	-1.000000	-1.000000	0.000000	0.212766	0.184366
AC134980.3	protein coding	5.257624	0.000000	2.158895	1.348728	1.371800
HERC2P2	pseudogene	-1.000000	-1.000000	0.000000	0.139442	0.129141
GOLGA8EP	pseudogene	-1.000000	-1.000000	0.000000	0.434459	0.262271
GOLGA6L2	protein coding	1.847229	0.000000	1.221525	0.000000	0.478283
SNRPN	protein coding	0.000000	0.000000	0.000000	0.017127	0.016765
GABRB3	protein coding	0.000000	0.000000	0.000000	0.054521	0.053536
AC091304.1	pseudogene	-1.000000	-1.000000	0.935786	0.000000	0.321187
GOLGA8T	protein coding	0.000000	-1.000000	0.000000	0.306351	0.249568
AC135731.2	pseudogene	-1.000000	-1.000000	0.000000	1.710773	1.092896
CHRFAM7A	protein coding	0.000000	0.000000	0.000000	0.705085	0.576449
AC019322.3	pseudogene	-1.000000	-1.000000	5.450734	8.209960	7.201309
GOLGA8R	protein coding	0.000000	-1.000000	0.000000	0.612413	0.498945
AC127502.1	pseudogene	-1.000000	-1.000000	0.000000	0.504964	0.477690
CHRNA7	protein coding	0.000000	0.000000	0.000000	0.024448	0.023640
AC139426.2	lincRNA	-1.000000	-1.000000	0.000000	1.488989	1.443124
AC135983.4	pseudogene	-1.000000	-1.000000	0.000000	8.650190	3.924105
AC135983.3	pseudogene	-1.000000	-1.000000	0.000000	0.508806	0.409901
AC135983.2	pseudogene	-1.000000	-1.000000	0.000000	1.439299	1.212086
LINC02256	lincRNA	-1.000000	-1.000000	0.000000	0.053307	0.052360
GOLGA8N	protein coding	0.000000	0.000000	0.000000	0.492848	0.295943
NUTM1	protein coding	0.000000	0.000000	0.000000	0.323118	0.228817
GOLGA8A	protein coding	0.000000	0.000000	0.000000	0.000000	0.294531
AC025678.2	pseudogene	-1.000000	-1.000000	9.597523	-1.000000	9.597523
GOLGA8B	protein coding	0.000000	0.000000	0.000000	0.663538	0.189585
AC027139.1	pseudogene	-1.000000	-1.000000	8.315789	-1.000000	8.315789
FAM98B	protein coding	5.865522	0.000000	1.243743	0.000000	0.244171
C15orf53	protein coding	0.000000	0.000000	0.000000	0.000000	0.005430
SRP14-AS1	lincRNA	-1.000000	-1.000000	0.000000	0.096085	0.085779
RTF1	protein coding	0.000000	0.000000	0.000000	0.088031	0.071852
MGA	protein coding	0.000000	0.000000	0.000000	0.052276	0.046755
TGM7	protein coding	0.000000	0.000000	0.000000	0.867211	0.789220
STRCP1	pseudogene	-1.000000	-1.000000	0.657030	0.338015	0.427899
AC090527.2	protein coding	0.000000	0.000000	0.000000	0.290122	0.286636
GNB5	protein coding	0.000000	1.089168	0.944669	0.000000	0.119322
AC023906.3	lincRNA	-1.000000	-1.000000	0.000000	1.943614	1.637574
MYO5C	protein coding	0.000000	0.000000	0.000000	0.035260	0.032858
DNAAF4	protein coding	0.000000	0.000000	0.000000	0.078346	0.070618
RFX7	protein coding	0.000000	0.000000	0.000000	0.150643	0.140397
GCNT3	protein coding	0.000000	0.000000	0.000000	1.460437	0.564324
RORA	protein coding	0.000000	0.000000	0.000000	0.033344	0.032792
TLN2	protein coding	0.000000	0.000000	0.000000	0.050335	0.029949
APH1B	protein coding	0.000000	0.000000	0.000000	0.365027	0.317144
ZNF609	protein coding	0.000000	0.000000	0.000000	0.036521	0.034617
TIPIN	protein coding	0.000000	0.000000	0.000000	0.274561	0.263158
LINC01169	lincRNA	-1.000000	-1.000000	0.000000	0.182943	0.181460
PIAS1	protein coding	0.000000	0.000000	0.000000	0.338045	0.306043
ITGA11	protein coding	0.000000	0.000000	0.000000	0.027915	0.025806
CORO2B	protein coding	0.000000	0.000000	0.000000	0.062839	0.061141
ANP32A	protein coding	0.000000	0.000000	0.000000	0.075194	0.070818
DRAIC	lincRNA	-1.000000	-1.000000	0.000000	0.056976	0.054197
THSD4	protein coding	0.000000	0.000000	0.000000	0.026887	0.026514
GOLGA6B	protein coding	0.000000	0.000000	0.000000	0.252924	0.205903
BBS4	protein coding	0.000000	0.000000	0.000000	0.272447	0.258141
GOLGA6D	protein coding	0.000000	0.000000	0.000000	0.411219	0.300648
PTPN9	protein coding	0.000000	0.000000	0.000000	0.315881	0.293869
LINGO1	protein coding	0.000000	0.000000	0.000000	0.049208	0.048106
ADAMTS7P3	pseudogene	-1.000000	-1.000000	0.000000	0.393046	0.305613
TBC1D2B	protein coding	0.000000	0.000000	0.000000	0.028754	0.026684
ADAMTS7	protein coding	0.000000	0.000000	0.000000	0.295548	0.264226
CTSH	protein coding	0.000000	0.000000	0.000000	0.543582	0.497966
KIAA1024	protein coding	0.000000	0.000000	0.000000	2.527469	2.099361
FAH	protein coding	0.000000	5.904405	2.707349	0.607458	0.751683
CFAP161	protein coding	0.000000	0.000000	0.000000	0.040672	0.040101
ADAMTS7P1	pseudogene	-1.000000	-1.000000	0.000000	0.401387	0.346683
CPEB1	protein coding	0.000000	0.000000	0.000000	0.022441	0.020822
CSPG4P11	pseudogene	-1.000000	-1.000000	0.814830	0.000000	0.376223
GOLGA2P7	pseudogene	-1.000000	-1.000000	0.000000	0.525117	0.441200
GOLGA6L4	protein coding	2.608696	2.150159	2.323542	0.000000	1.104742
UBE2Q2P11	pseudogene	-1.000000	-1.000000	0.000000	0.609618	0.595763
CSPG4P12	pseudogene	-1.000000	-1.000000	1.052723	0.000000	0.538568
AC044860.1	pseudogene	-1.000000	-1.000000	2.188450	0.303315	0.412196
GOLGA6L3	pseudogene	-1.000000	-1.000000	0.000000	2.557954	1.911018
ADAMTS7P4	pseudogene	-1.000000	-1.000000	0.000000	0.324151	0.300140
AGBL1	protein coding	0.000000	0.000000	0.000000	0.015378	0.015173
ISG20	protein coding	0.000000	0.000000	0.000000	0.539262	0.482046
TICRR	protein coding	0.000000	0.000000	0.000000	0.000000	0.152949
KIF7	protein coding	0.000000	0.000000	0.000000	0.371374	0.182161
CHD2	protein coding	0.000000	0.000000	0.000000	0.105499	0.093103
MCTP2	protein coding	0.000000	0.000000	0.000000	0.013132	0.012678
LINC00923	lincRNA	-1.000000	-1.000000	0.000000	0.014445	0.014221
ADAMTS17	protein coding	0.000000	0.000000	0.000000	0.034123	0.033476
CERS3	protein coding	0.000000	0.000000	0.000000	0.017146	0.016598
PCSK6	protein coding	0.000000	0.000000	0.000000	0.000000	0.026747
Z84723.1	other	-1.000000	-1.000000	0.000000	0.171567	0.164018
NPRL3	protein coding	0.000000	0.655903	0.363535	0.062771	0.084266
HBM	protein coding	0.000000	0.000000	0.000000	0.000000	2.951227
HBA2	protein coding	0.000000	11.398964	3.102962	0.000000	2.637890
Z69706.1	lincRNA	-1.000000	-1.000000	28.021978	-1.000000	28.021978
PDIA2	protein coding	0.000000	0.000000	0.000000	7.843137	4.528673
NME4	protein coding	0.000000	1.062046	0.904331	3.126628	0.586424
RAB11FIP3	protein coding	0.000000	0.000000	0.000000	0.252204	0.238213
CAPN15	protein coding	0.000000	0.000000	0.000000	0.809493	0.653813
RAB40C	protein coding	0.000000	0.000000	0.000000	0.148576	0.135287
MCRIP2	protein coding	0.000000	0.000000	0.000000	0.000000	1.321095
MSLN	protein coding	0.000000	0.000000	0.000000	10.867199	7.392324
LMF1	protein coding	0.000000	0.000000	0.000000	0.273125	0.266282
SSTR5-AS1	other	-1.000000	-1.000000	0.000000	2.903743	2.104113
AL031713.1	pseudogene	-1.000000	-1.000000	0.000000	5.721168	4.522733
CACNA1H	protein coding	0.000000	0.000000	0.000000	0.266813	0.234520
TPSD1	protein coding	0.000000	17.082294	8.948400	0.000000	4.661449
BAIAP3	protein coding	0.000000	0.000000	0.000000	1.235146	0.833333
UNKL	protein coding	0.000000	0.000000	0.000000	2.558635	2.234897
IFT140	protein coding	0.000000	0.000000	0.000000	0.167664	0.157352
MAPK8IP3	protein coding	0.000000	0.000000	0.000000	0.073619	0.067047
RPL3L	protein coding	0.000000	0.000000	0.000000	1.391632	1.137031
NTHL1	protein coding	0.000000	0.000000	0.000000	0.301205	0.260837
PKD1	protein coding	0.000000	0.000000	0.000000	2.272383	1.587268
TRAF7	protein coding	0.000000	0.000000	0.000000	0.388975	0.312068
PRSS33	protein coding	0.000000	0.000000	0.000000	9.445037	4.430538
ZNF200	protein coding	0.000000	0.000000	0.000000	4.360902	3.130397
CREBBP	protein coding	0.000000	0.000000	0.000000	0.017994	0.016702
C16orf96	protein coding	0.000000	14.609572	1.517530	0.000000	0.131151
SEC14L5	protein coding	0.000000	0.000000	0.000000	0.230054	0.205454
RBFOX1	protein coding	0.000000	0.000000	0.000000	0.017975	0.017910
GRIN2A	protein coding	0.000000	0.000000	0.000000	0.015692	0.015139
LINC01290	lincRNA	-1.000000	-1.000000	0.000000	2.302248	2.215569
AC099489.1	protein coding	0.000000	0.000000	0.000000	0.429995	0.400628
LITAF	protein coding	0.000000	0.000000	0.000000	0.099248	0.093617
NPIPB2	protein coding	0.000000	0.000000	0.000000	0.164211	0.154252
SNX29	protein coding	0.000000	0.000000	0.000000	0.021941	0.021588
SHISA9	protein coding	0.000000	0.000000	0.000000	0.019155	0.018595
PLA2G10	protein coding	0.000000	0.000000	0.000000	0.350395	0.334478
NPIPA3	protein coding	0.000000	0.000000	0.000000	0.779580	0.712890
NPIPA2	protein coding	0.000000	-1.000000	0.000000	0.264085	0.242117
NPIPA1	protein coding	0.000000	0.000000	0.000000	0.000000	0.762185
PDXDC1	protein coding	0.000000	0.000000	0.000000	0.430945	0.413966
PKD1P6	pseudogene	-1.000000	-1.000000	0.000000	2.476567	1.964395
ABCC6	protein coding	0.000000	0.000000	0.000000	0.038091	0.034855
NOMO3	protein coding	0.000000	0.000000	0.000000	0.327103	0.303278
AC138969.1	protein coding	0.000000	0.000000	0.000000	0.416667	1.825258
AC138969.2	pseudogene	-1.000000	-1.000000	0.000000	1.532058	0.812855
NPIPA7	protein coding	0.000000	0.000000	0.000000	0.192835	0.174508
AC010601.1	lincRNA	-1.000000	-1.000000	0.000000	0.014242	0.014194
NPIPA8	protein coding	0.000000	0.000000	0.000000	0.139787	0.127700
AC126755.2	protein coding	0.000000	0.000000	0.000000	0.376604	0.301247
NOMO2	protein coding	0.000000	0.000000	0.000000	0.187158	0.179451
KNOP1	protein coding	0.000000	0.000000	0.000000	0.717703	0.386479
IQCK	protein coding	0.000000	0.000000	0.000000	0.078724	0.076755
GPR139	protein coding	0.000000	0.000000	0.000000	0.142094	0.136689
NPIPB3	protein coding	0.000000	0.000000	0.000000	0.595103	0.451112
NPIPB4	protein coding	0.000000	0.000000	0.000000	0.286347	0.162134
NPIPB5	protein coding	0.000000	0.000000	0.000000	0.102664	0.071429
COG7	protein coding	0.000000	0.000000	0.000000	0.429788	0.406573
GGA2	protein coding	0.000000	0.000000	0.000000	0.247791	0.220690
GSG1L	protein coding	0.000000	0.000000	0.000000	0.368414	0.361628
NPIPB6	protein coding	0.000000	3.037975	1.124649	0.989099	1.007016
EIF3CL	protein coding	2.003643	0.000000	1.779935	0.000000	0.226337
AC138894.1	protein coding	0.000000	-1.000000	0.000000	0.153312	0.106362
NPIPB8	protein coding	0.000000	0.000000	0.000000	0.390813	0.347156
AC145285.4	pseudogene	-1.000000	-1.000000	0.000000	0.327052	0.325584
EIF3C	protein coding	0.000000	0.000000	0.000000	0.083060	0.076316
NPIPB9	protein coding	0.000000	0.000000	0.000000	1.387418	1.246432
AC133555.3	protein coding	2.214022	0.000000	1.650165	0.000000	1.046755
AC133555.1	pseudogene	-1.000000	-1.000000	0.000000	1.825029	1.697198
SMG1P2	pseudogene	-1.000000	-1.000000	0.000000	0.177434	0.166177
AC106782.3	pseudogene	-1.000000	-1.000000	0.000000	0.666473	0.619946
SMG1P5	pseudogene	-1.000000	-1.000000	0.000000	0.046049	0.042760
SRCAP	protein coding	0.000000	0.000000	0.000000	0.100180	0.069444
ITGAM	protein coding	0.000000	0.000000	0.000000	0.129675	0.120710
HERC2P4	pseudogene	-1.000000	-1.000000	0.000000	0.128239	0.119017
AC138907.7	lincRNA	-1.000000	-1.000000	0.000000	0.788870	0.745106
HERC2P5	pseudogene	-1.000000	-1.000000	0.000000	0.184329	0.151941
AC145350.2	lincRNA	-1.000000	-1.000000	0.000000	0.502932	0.488210
AC141257.2	lincRNA	-1.000000	-1.000000	0.000000	0.641982	0.639168
AC141257.1	lincRNA	-1.000000	-1.000000	7.551385	0.000000	6.920557
AC136944.4	lincRNA	-1.000000	-1.000000	0.000000	0.624082	0.556374
AC136944.3	pseudogene	-1.000000	-1.000000	4.147982	0.000000	0.446536
AC142384.1	pseudogene	-1.000000	-1.000000	0.000000	0.133404	0.128760
AC136428.3	pseudogene	-1.000000	-1.000000	4.474610	-1.000000	4.474610
FP325313.1	pseudogene	-1.000000	-1.000000	0.000000	0.386635	0.371335
CCNYL3	pseudogene	-1.000000	-1.000000	0.000000	0.693157	0.677252
ZNF423	protein coding	0.000000	0.000000	0.000000	0.060879	0.059396
LINC02128	lincRNA	-1.000000	-1.000000	0.000000	0.136741	0.127772
CES1	protein coding	0.000000	0.000000	0.000000	0.297093	0.275536
AMFR	protein coding	0.000000	0.000000	0.000000	0.059768	0.056175
NLRC5	protein coding	0.000000	0.000000	0.000000	0.137385	0.126534
ADGRG3	protein coding	0.000000	0.000000	0.000000	0.325344	0.283139
CNOT1	protein coding	0.000000	0.000000	0.000000	0.172629	0.158275
AC012322.1	lincRNA	-1.000000	-1.000000	0.000000	0.064720	0.064165
CDH5	protein coding	0.000000	0.000000	0.000000	0.366858	0.309192
BEAN1	protein coding	0.000000	0.000000	0.000000	0.090630	0.083041
CMTM4	protein coding	0.000000	0.000000	0.000000	0.030709	0.029284
CDH3	protein coding	0.000000	0.000000	0.000000	0.029038	0.024298
AC009022.1	other	-1.000000	-1.000000	1.961639	0.000000	0.100389
SMG1P7	pseudogene	-1.000000	-1.000000	0.473827	0.000000	0.077674
ZFHX3	protein coding	0.000000	0.000000	0.000000	0.055942	0.055005
NPIPB15	protein coding	0.000000	13.684211	0.911002	0.000000	0.091536
WWOX	protein coding	0.000000	0.000000	0.000000	0.005675	0.005659
LINC01227	lincRNA	-1.000000	-1.000000	0.000000	7.479296	4.805454
AC092718.8	protein coding	0.000000	0.000000	0.000000	0.077392	0.074356
CMIP	protein coding	0.000000	0.000000	0.000000	0.213634	0.207058
PLCG2	protein coding	0.000000	0.000000	0.000000	0.072079	0.068874
CDH13	protein coding	0.000000	0.000000	0.000000	0.012284	0.012182
GSE1	protein coding	0.000000	0.000000	0.000000	0.490550	0.480186
C16orf95	protein coding	0.000000	0.000000	0.000000	0.000000	0.022236
AC136285.1	lincRNA	-1.000000	-1.000000	0.000000	0.404417	0.363433
AC092720.1	lincRNA	-1.000000	-1.000000	0.000000	0.414536	0.389948
KLHDC4	protein coding	0.000000	0.000000	0.000000	0.177802	0.156819
BANP	protein coding	0.000000	0.000000	0.000000	0.097509	0.093696
AC138512.1	lincRNA	-1.000000	-1.000000	0.000000	0.211036	0.209668
ZFPM1	protein coding	0.000000	0.000000	0.000000	0.084870	0.078854
CTU2	protein coding	0.000000	0.000000	0.000000	2.545857	1.804326
PIEZO1	protein coding	0.000000	0.000000	0.000000	0.388485	0.342005
CBFA2T3	protein coding	0.000000	0.000000	0.000000	0.557321	0.529576
ACSF3	protein coding	0.000000	0.000000	0.000000	0.169197	0.157105
CDH15	protein coding	0.000000	0.000000	0.000000	1.040618	0.914647
ANKRD11	protein coding	0.000000	0.000000	0.000000	0.029307	0.027361
AC137932.2	other	-1.000000	-1.000000	0.000000	2.335375	1.533819
CPNE7	protein coding	0.000000	0.000000	0.000000	2.700241	2.346587
DPEP1	protein coding	0.000000	0.000000	0.000000	3.955362	3.650390
VPS9D1	protein coding	0.000000	0.000000	0.000000	0.953086	0.743575
SPIRE2	protein coding	0.000000	0.000000	0.000000	0.552399	0.395183
DEF8	protein coding	0.000000	0.000000	0.000000	1.298439	0.958530
FAM157C	lincRNA	-1.000000	-1.000000	0.000000	0.062925	0.059154
AC133919.2	lincRNA	-1.000000	-1.000000	0.000000	0.079373	0.078056
AC240565.2	lincRNA	-1.000000	-1.000000	89.737470	35.015004	44.019738
AC240565.1	lincRNA	-1.000000	-1.000000	19.241983	17.869777	17.930988
SCGB1C2	protein coding	0.000000	0.000000	0.000000	8.113208	5.580792
DOC2B	protein coding	0.000000	0.000000	0.000000	0.610054	0.514840
RPH3AL	protein coding	0.000000	0.000000	0.000000	0.333986	0.324965
VPS53	protein coding	0.000000	0.000000	0.000000	0.045215	0.042244
NXN	protein coding	0.000000	0.000000	0.000000	0.523758	0.514250
ABR	protein coding	0.000000	0.000000	0.000000	0.016992	0.016408
TRARG1	protein coding	0.000000	0.000000	0.000000	1.534556	1.275558
MYO1C	protein coding	0.000000	0.000000	0.000000	0.771139	0.597359
SCARF1	protein coding	0.000000	0.000000	0.000000	2.101389	1.488771
DPH1	protein coding	0.000000	0.000000	0.000000	3.507729	2.657658
SGSM2	protein coding	0.000000	0.000000	0.000000	0.680662	0.599174
RAP1GAP2	protein coding	0.000000	0.000000	0.000000	0.093847	0.091478
CTNS	protein coding	0.000000	0.000000	0.000000	1.292846	1.120683
ANKFY1	protein coding	0.000000	0.000000	0.000000	0.061870	0.056960
MINK1	protein coding	0.000000	0.000000	0.000000	0.536392	0.491704
AC007846.2	protein coding	0.000000	0.000000	0.000000	0.027678	0.027609
PITPNM3	protein coding	0.000000	0.000000	0.000000	0.112585	0.104533
ASGR2	protein coding	0.000000	0.000000	0.000000	0.382923	0.326888
DLG4	protein coding	0.000000	0.000000	0.000000	0.742355	0.617201
ACADVL	protein coding	0.000000	0.000000	0.000000	2.367079	1.595484
PHF23	protein coding	0.000000	4.458001	3.587613	5.528134	4.452493
NAA38	protein coding	0.000000	0.000000	0.000000	0.192244	0.182117
PIK3R5	protein coding	0.000000	0.000000	0.000000	0.165417	0.155528
GAS7	protein coding	0.000000	0.000000	0.000000	0.044563	0.043064
AC015908.7	other	-1.000000	-1.000000	0.000000	0.175207	0.174036
AC015908.3	lincRNA	-1.000000	-1.000000	0.000000	0.981160	0.947782
DNAH9	protein coding	0.000000	0.000000	0.000000	0.012918	0.012388
ADORA2B	protein coding	0.000000	0.000000	0.000000	0.484653	0.457362
KRT16P1	pseudogene	-1.000000	-1.000000	0.000000	0.529995	0.433419
AC007952.3	lincRNA	-1.000000	-1.000000	0.000000	0.287265	0.267247
GRAPL	protein coding	0.000000	0.000000	0.000000	0.077337	0.072539
AC007952.8	lincRNA	-1.000000	-1.000000	0.000000	0.776778	0.743131
SNORD3C	snRNA	-1.000000	-1.000000	8.275862	-1.000000	8.275862
EPN2	protein coding	0.000000	0.000000	0.000000	0.062002	0.058629
AC015818.6	pseudogene	-1.000000	-1.000000	30.331754	-1.000000	30.331754
AC015818.3	pseudogene	-1.000000	-1.000000	0.000000	4.192589	3.491777
NCOR1P2	pseudogene	-1.000000	-1.000000	0.000000	0.893504	0.862773
AC209154.2	lincRNA	-1.000000	-1.000000	0.157895	2.345144	1.268608
ATAD5	protein coding	0.000000	0.000000	0.000000	0.036851	0.032864
AC090616.2	pseudogene	-1.000000	-1.000000	0.000000	0.343900	0.331269
GGNBP2	protein coding	0.000000	0.000000	0.000000	0.113373	0.100089
TBC1D3L	protein coding	0.000000	7.537688	2.002670	0.000000	0.406284
TBC1D3D	protein coding	0.000000	9.892473	2.174941	0.239044	0.613216
TBC1D3C	protein coding	0.000000	11.893204	2.376334	0.783112	1.082668
AC233968.1	pseudogene	-1.000000	-1.000000	0.000000	0.163757	0.159112
TBC1D3E	protein coding	3.636364	0.000000	2.891566	0.295119	0.806526
TBC1D3	protein coding	5.757576	0.000000	4.607177	2.285649	2.738467
AC244154.1	pseudogene	-1.000000	-1.000000	0.000000	0.521425	0.508044
WIPF2	protein coding	0.000000	0.000000	0.000000	0.829199	0.729578
KRTAP4-16	protein coding	20.650636	-1.000000	20.650636	-1.000000	20.650636
KRT42P	pseudogene	-1.000000	-1.000000	0.000000	2.923791	1.996828
LINC00854	protein coding	0.000000	0.000000	0.000000	12.341277	11.504025
DCAKD	protein coding	0.000000	0.000000	0.000000	0.874156	0.815484
NMT1	protein coding	0.000000	0.000000	0.000000	0.590604	0.536529
KANSL1	protein coding	0.000000	0.000000	0.000000	0.016946	0.016371
ARL17B	protein coding	0.000000	0.000000	0.000000	0.373735	0.363164
LRRC37A	protein coding	1.595524	0.000000	1.183705	0.303675	0.430528
NSFP1	pseudogene	-1.000000	-1.000000	0.000000	0.592241	0.584499
AC138645.1	pseudogene	-1.000000	-1.000000	0.000000	0.508337	0.463564
ARL17A	protein coding	0.000000	0.000000	0.000000	0.419667	0.385837
NSF	protein coding	0.000000	0.000000	0.000000	0.087071	0.084535
GIP	protein coding	0.000000	0.000000	0.000000	3.906837	3.624776
IGF2BP1	protein coding	0.000000	0.000000	0.000000	0.090114	0.077269
B4GALNT2	protein coding	0.000000	0.000000	0.000000	0.808001	0.644434
SGCA	protein coding	0.000000	0.000000	0.000000	0.861154	0.623026
CA10	protein coding	0.000000	0.000000	0.000000	0.011796	0.011705
AC025048.3	pseudogene	-1.000000	-1.000000	0.000000	0.775071	0.710763
CA4	protein coding	0.000000	0.000000	0.000000	0.000000	0.782331
CYB561	protein coding	0.000000	3.791070	3.028943	0.000000	0.959216
PLEKHM1P1	pseudogene	-1.000000	-1.000000	0.000000	0.064792	0.055272
CACNG4	protein coding	0.000000	0.000000	0.000000	0.116738	0.110968
PITPNC1	protein coding	0.000000	0.000000	0.000000	0.046044	0.045003
NOL11	protein coding	0.000000	0.000000	0.000000	0.697409	0.618024
LINC01483	lincRNA	-1.000000	-1.000000	0.000000	0.119107	0.117575
SLC39A11	protein coding	0.000000	0.000000	0.000000	0.015142	0.014997
SDK2	protein coding	0.000000	0.000000	0.000000	0.026431	0.025508
LINC00469	lincRNA	-1.000000	-1.000000	0.000000	0.044205	0.043484
LLGL2	protein coding	0.000000	0.000000	0.000000	0.254526	0.229413
ST6GALNAC2	protein coding	0.000000	0.000000	0.000000	0.878044	0.755434
MGAT5B	protein coding	0.000000	0.000000	0.000000	0.088354	0.082991
SEPT9	protein coding	0.000000	0.000000	0.000000	0.012916	0.012271
DNAH17	protein coding	0.000000	0.000000	0.000000	0.366198	0.333123
LINC02081	lincRNA	-1.000000	-1.000000	0.000000	0.769346	0.702209
CANT1	protein coding	0.000000	0.000000	0.000000	1.493488	1.162534
RBFOX3	protein coding	0.000000	0.000000	0.000000	0.151066	0.149483
CCDC40	protein coding	0.000000	0.000000	0.000000	0.179718	0.160985
CARD14	protein coding	0.000000	0.000000	0.000000	0.326350	0.284705
RNF213	protein coding	0.000000	0.000000	0.000000	0.580028	0.479263
RPTOR	protein coding	0.000000	0.000000	0.000000	0.076378	0.074961
PVALEF	protein coding	0.000000	0.000000	0.000000	1.211750	1.121368
CEP131	protein coding	0.000000	0.000000	0.000000	0.385174	0.341256
LINC00482	lincRNA	-1.000000	-1.000000	0.000000	2.534351	1.515428
AC110285.1	lincRNA	-1.000000	-1.000000	0.000000	2.634759	2.329309
BAHCC1	protein coding	0.000000	0.000000	0.000000	0.493333	0.417743
CCDC57	protein coding	0.000000	0.000000	0.000000	0.297662	0.280147
FOXK2	protein coding	0.000000	0.000000	0.000000	0.000000	0.030412
WDR45B	protein coding	0.000000	0.000000	0.000000	0.121139	0.111794
AC124283.5	other	-1.000000	-1.000000	1.493363	-1.000000	1.493363
FN3K	protein coding	0.000000	66.600398	23.377530	0.000000	2.144412
TBCD	protein coding	0.000000	0.000000	0.000000	0.046794	0.044362
AC139099.2	lincRNA	-1.000000	-1.000000	0.000000	0.167519	0.164297
AC139099.1	lincRNA	-1.000000	-1.000000	0.000000	0.700832	0.444815
LINC02564	lincRNA	-1.000000	-1.000000	0.000000	1.730467	1.367876
ROCK1P1	pseudogene	-1.000000	-1.000000	0.000000	0.457143	0.364908
LINC01925	lincRNA	-1.000000	-1.000000	10.821643	3.856661	4.385965
AC008109.1	lincRNA	-1.000000	-1.000000	0.000000	0.053252	0.052932
AP005230.1	lincRNA	-1.000000	-1.000000	0.000000	0.018768	0.018650
DLGAP1	protein coding	0.000000	0.000000	0.000000	0.009247	0.009173
PTPRM	protein coding	0.000000	0.000000	0.000000	0.002520	0.002500
NPIPB1P	pseudogene	-1.000000	-1.000000	0.000000	0.588112	0.554730
ANKRD62	protein coding	0.000000	0.000000	0.000000	1.464260	1.270337
PRELID3A	protein coding	0.000000	0.000000	0.000000	0.486685	0.435461
LDLRAD4	protein coding	0.000000	0.000000	0.000000	0.084152	0.081791
GREB1L	protein coding	0.000000	0.000000	0.000000	0.033959	0.032842
LAMA3	protein coding	0.000000	0.000000	0.000000	0.013042	0.012424
TTC39C	protein coding	0.000000	0.000000	0.000000	0.105600	0.100814
TAF4B	protein coding	0.000000	0.000000	0.000000	0.194457	0.188236
CCDC178	protein coding	0.000000	0.000000	0.000000	0.005403	0.005360
GALNT1	protein coding	0.000000	0.000000	0.000000	0.000000	0.034426
LINC00907	lincRNA	-1.000000	-1.000000	0.000000	0.004212	0.004134
SETBP1	protein coding	0.000000	0.000000	0.000000	0.009618	0.009270
SLC14A2	protein coding	0.000000	0.000000	0.000000	0.050256	0.049714
PSTPIP2	protein coding	0.000000	0.000000	0.000000	0.098020	0.094663
DYM	protein coding	0.000000	0.000000	0.000000	0.005798	0.005716
LIPG	protein coding	0.000000	0.000000	0.000000	0.672023	0.465140
DCC	protein coding	0.000000	0.000000	0.000000	0.032252	0.031947
RAB27B	protein coding	0.000000	0.000000	0.000000	0.019388	0.018575
ATP8B1	protein coding	0.000000	0.000000	0.000000	0.028405	0.015957
NEDD4L	protein coding	0.000000	0.000000	0.000000	0.015335	0.014839
ZNF532	protein coding	0.000000	0.000000	0.000000	0.077757	0.072651
CDH20	protein coding	0.000000	0.000000	0.000000	0.064631	0.063459
AC105094.2	lincRNA	-1.000000	-1.000000	0.000000	0.026402	0.026205
ZCCHC2	protein coding	0.000000	0.000000	0.000000	0.000000	0.211740
CD226	protein coding	0.000000	0.000000	0.000000	0.213150	0.155383
ZNF516	protein coding	0.000000	0.000000	0.000000	1.583443	1.488321
MBP	protein coding	0.000000	0.000000	0.000000	0.187030	0.166606
NFATC1	protein coding	0.000000	0.000000	0.000000	0.541064	0.510231
AC068473.3	other	-1.000000	-1.000000	0.000000	2.287823	1.235060
CTDP1	protein coding	0.000000	0.000000	0.000000	0.280005	0.257739
KCNG2	protein coding	0.000000	-1.000000	0.000000	0.158292	0.150619
PQLC1	protein coding	0.000000	0.000000	0.000000	1.832500	1.734221
AC008993.1	pseudogene	-1.000000	-1.000000	0.825516	0.000000	0.206089
LINC01002	other	-1.000000	-1.000000	1.489796	0.696263	0.765009
PLPP2	protein coding	0.000000	1.614639	0.844119	0.000000	0.143349
SHC2	protein coding	0.000000	0.000000	0.000000	0.176628	0.166618
MADCAM1	protein coding	0.000000	0.000000	0.000000	6.824574	5.703328
TPGS1	protein coding	0.000000	0.000000	0.000000	1.892773	1.719174
GZMM	protein coding	0.000000	0.000000	0.000000	1.903605	1.595925
HCN2	protein coding	0.000000	0.000000	0.000000	0.717131	0.627155
POLRMT	protein coding	0.000000	0.000000	0.000000	0.839664	0.641026
MED16	protein coding	0.000000	0.000000	0.000000	0.555273	0.468970
R3HDM4	protein coding	0.000000	0.000000	0.000000	3.182523	2.819257
WDR18	protein coding	0.000000	0.000000	0.000000	2.138131	1.870544
CNN2	protein coding	0.000000	0.000000	0.000000	2.552276	1.994074
ABCA7	protein coding	0.000000	0.000000	0.000000	2.139560	1.546857
SBNO2	protein coding	0.000000	0.000000	0.000000	2.427503	2.220655
CBARP	protein coding	0.000000	0.000000	0.000000	2.955940	1.632444
MUM1	protein coding	0.000000	0.000000	0.000000	0.577610	0.463744
DAZAP1	protein coding	0.000000	0.000000	0.000000	0.162778	0.149371
PLK5	protein coding	0.000000	0.000000	0.000000	1.777331	1.328099
TCF3	protein coding	0.000000	0.000000	0.000000	0.182658	0.156989
ATP8B3	protein coding	0.000000	0.000000	0.000000	2.451580	1.923777
CSNK1G2	protein coding	0.000000	0.000000	0.000000	0.840773	0.763891
BTBD2	protein coding	0.000000	0.000000	0.000000	0.693196	0.647210
AP3D1	protein coding	0.000000	0.000000	0.000000	0.292408	0.267801
GNG7	protein coding	0.000000	0.000000	0.000000	0.140969	0.137866
SGTA	protein coding	0.000000	0.000000	0.000000	0.343750	0.307080
TLE2	protein coding	0.000000	0.000000	0.000000	0.837852	0.788047
S1PR4	protein coding	0.000000	0.000000	0.000000	-1.000000	5.171550
CELF5	protein coding	0.000000	0.000000	0.000000	0.236525	0.221077
HMG20B	protein coding	0.000000	0.000000	0.000000	2.527498	1.711298
DAPK3	protein coding	0.000000	0.000000	0.000000	0.408831	0.315706
MAP2K2	protein coding	0.000000	0.000000	0.000000	0.976447	0.925816
SH3GL1	protein coding	0.000000	0.000000	0.000000	0.562121	0.510242
UBXN6	protein coding	0.000000	0.000000	0.000000	1.163115	0.974811
HDGFL2	protein coding	0.000000	0.000000	0.000000	0.101351	0.090229
KDM4B	protein coding	0.000000	0.000000	0.000000	0.123478	0.117627
PTPRS	protein coding	0.306801	0.000000	0.259067	0.078890	0.044979
ALKBH7	protein coding	0.000000	0.000000	0.000000	3.618907	1.738822
TNFSF9	protein coding	0.000000	0.000000	0.000000	12.818154	8.480422
C3	protein coding	0.000000	0.000000	0.000000	0.561726	0.499451
ZNF557	protein coding	0.000000	0.000000	0.000000	0.216121	0.145757
CAMSAP3	protein coding	0.000000	0.000000	0.000000	0.186936	0.151772
PRR36	protein coding	1.691625	0.000000	1.369248	0.000000	1.077739
AC010336.3	lincRNA	-1.000000	-1.000000	1.051051	0.000000	0.952381
SNAPC2	protein coding	0.000000	0.000000	0.000000	11.411665	4.601227
FBN3	protein coding	0.000000	0.000000	0.000000	0.076445	0.067500
HNRNPM	protein coding	0.000000	0.000000	0.000000	0.704361	0.658444
MYO1F	protein coding	0.000000	0.000000	0.000000	0.049625	0.045785
ZNF558	protein coding	0.000000	0.000000	0.000000	0.929054	0.672834
ZNF846	protein coding	0.000000	0.000000	0.000000	1.107866	1.022167
COL5A3	protein coding	0.000000	0.000000	0.000000	0.100886	0.088391
RGL3	protein coding	0.000000	0.000000	0.000000	0.150303	0.097140
ZNF627	protein coding	0.000000	0.000000	0.000000	0.188337	0.177373
CACNA1A	protein coding	0.000000	0.000000	0.000000	0.012741	0.012424
CC2D1A	protein coding	0.000000	0.000000	0.000000	0.703522	0.599724
PODNL1	protein coding	0.000000	0.000000	0.000000	0.419321	0.346769
ADGRE5	protein coding	0.000000	0.000000	0.000000	0.848166	0.719246
TECR	protein coding	0.000000	0.000000	0.000000	0.907146	0.650373
BRD4	protein coding	2.692750	0.000000	1.090096	0.000000	0.120586
WIZ	protein coding	0.000000	0.000000	0.000000	0.782693	0.537186
CYP4F12	protein coding	0.000000	0.000000	0.000000	7.579109	6.876357
CYP4F11	protein coding	0.000000	0.000000	0.000000	1.414481	1.160000
AP1M1	protein coding	0.000000	0.000000	0.000000	0.193301	0.138633
NWD1	protein coding	0.000000	0.000000	0.000000	0.062102	0.057150
CPAMD8	protein coding	0.000000	0.000000	0.000000	0.104983	0.099352
JAK3	protein coding	0.000000	0.000000	0.000000	0.263883	0.197501
FKBP8	protein coding	0.000000	0.559354	0.325969	1.110762	0.941100
KLHL26	protein coding	0.000000	0.000000	0.000000	0.322516	0.279145
ZNF91	protein coding	0.000000	0.000000	0.000000	0.000000	0.099372
AC139769.1	pseudogene	-1.000000	-1.000000	0.000000	0.031288	0.029842
AC139769.2	lincRNA	-1.000000	-1.000000	0.000000	0.509068	0.488599
C19orf12	protein coding	0.000000	0.000000	0.000000	0.864819	0.609359
ZNF536	protein coding	0.000000	0.000000	0.000000	0.032290	0.031736
ZNF507	protein coding	0.000000	0.000000	0.000000	0.209815	0.171131
TDRD12	protein coding	0.000000	0.000000	0.000000	0.529836	0.496235
CHST8	protein coding	0.000000	0.000000	0.000000	0.425841	0.417673
ZNF30	protein coding	0.000000	0.000000	0.000000	0.276937	0.235397
LGI4	protein coding	0.000000	0.000000	0.000000	0.000000	0.496153
MAG	protein coding	0.000000	0.000000	0.000000	0.662597	0.585820
UPK1A	protein coding	0.000000	0.000000	0.000000	1.775930	1.570987
HKR1	protein coding	0.000000	0.000000	0.000000	0.049294	0.044226
ZNF573	protein coding	0.000000	0.000000	0.000000	0.173215	0.162029
RYR1	protein coding	0.000000	0.000000	0.000000	0.223848	0.200825
CAPN12	protein coding	0.000000	0.000000	0.000000	1.259778	1.155676
FCGBP	protein coding	0.198177	0.000000	0.195526	0.000000	0.035062
SHKBP1	protein coding	0.000000	0.000000	0.000000	0.935663	0.776739
CYP2A7	protein coding	0.000000	0.000000	0.000000	0.599161	0.410228
ARHGEF1	protein coding	0.000000	0.000000	0.000000	2.165665	1.955777
AC010616.1	protein coding	0.000000	0.000000	0.000000	2.713095	2.441017
CD177	protein coding	0.000000	0.000000	0.000000	0.993980	0.746347
CEACAM22P	pseudogene	-1.000000	-1.000000	0.000000	0.043436	0.041785
NOVA2	protein coding	0.000000	0.739130	0.626767	0.000000	0.128102
INAFM1	protein coding	0.000000	16.727273	11.004785	-1.000000	11.004785
C5AR1	protein coding	0.000000	0.000000	0.000000	0.197327	0.137315
KPTN	protein coding	0.000000	0.000000	0.000000	1.645979	1.337133
BICRA	protein coding	3.590511	0.000000	2.734820	0.000000	0.176691
PLA2G4C	protein coding	0.000000	0.000000	0.000000	0.252550	0.241369
ZNF114	protein coding	0.000000	0.000000	0.000000	0.360324	0.302753
LMTK3	protein coding	0.000000	0.000000	0.000000	0.589633	0.479977
SEC1P	pseudogene	-1.000000	-1.000000	0.000000	0.115571	0.108661
BCAT2	protein coding	0.000000	0.000000	0.000000	1.179852	0.977015
TEAD2	protein coding	0.000000	0.000000	0.000000	0.167093	0.146373
NOSIP	protein coding	0.000000	0.000000	0.000000	0.510925	0.492026
MYH14	protein coding	0.000000	0.000000	0.000000	0.382143	0.359601
KCNC3	protein coding	4.681818	2.502453	3.266412	0.346632	1.200297
NR1H2	protein coding	0.000000	0.000000	0.000000	0.092772	0.088132
MYBPC2	protein coding	0.000000	0.000000	0.000000	0.527341	0.469807
LRRC4B	protein coding	0.000000	0.000000	0.000000	0.060383	0.056693
SHANK1	protein coding	0.572720	0.000000	0.553936	0.380558	0.400882
KLK6	protein coding	0.000000	0.000000	0.000000	1.214798	0.996196
ZNF534	protein coding	0.000000	0.000000	0.000000	0.524194	0.449671
AC010487.3	protein coding	0.000000	0.000000	0.000000	0.335721	0.327629
ZNF665	protein coding	0.000000	0.000000	0.000000	0.933846	0.731572
PRKCG	protein coding	0.000000	0.000000	0.000000	0.475164	0.418101
CACNG7	protein coding	0.000000	1.131687	0.785995	0.000000	0.063573
PPP1R12C	protein coding	0.000000	0.000000	0.000000	1.176872	1.035803
TNNT1	protein coding	0.000000	0.000000	0.000000	0.714723	0.634058
BRSK1	protein coding	0.000000	0.000000	0.000000	0.320740	0.282328
FAM71E2	protein coding	0.000000	0.000000	0.000000	3.033839	1.867816
TMEM238	protein coding	0.000000	0.000000	0.000000	1.585478	1.288997
RPL28	protein coding	0.000000	0.000000	0.000000	0.246653	0.156381
SSC5D	protein coding	0.000000	12.529551	1.016104	0.000000	0.172672
SBK2	protein coding	0.000000	0.000000	0.000000	4.537466	3.860794
NLRP9	protein coding	0.000000	0.000000	0.000000	0.796843	0.700701
ZNF444	protein coding	0.000000	0.000000	0.000000	0.860053	0.766947
AC003005.2	lincRNA	-1.000000	-1.000000	0.000000	3.098291	2.711801
ZSCAN18	protein coding	0.000000	0.000000	0.000000	0.695033	0.592674
ZBTB45	protein coding	0.000000	0.000000	0.000000	0.409911	0.354596
AC079779.2	other	-1.000000	-1.000000	0.000000	1.319497	1.271860
AC079779.3	lincRNA	-1.000000	-1.000000	1.268499	0.000000	0.453760
AC079779.4	lincRNA	-1.000000	-1.000000	0.000000	3.523490	2.412407
LINC01115	lincRNA	-1.000000	-1.000000	0.000000	0.137833	0.135462
SNTG2	protein coding	0.000000	0.000000	0.000000	0.258181	0.256992
TPO	protein coding	0.000000	0.000000	0.000000	0.030700	0.022420
PXDN	protein coding	0.000000	0.000000	0.000000	0.988856	0.920639
MYT1L	protein coding	0.000000	0.000000	0.000000	0.014585	0.014385
LINC01250	lincRNA	-1.000000	-1.000000	0.000000	0.052051	0.051520
EIPR1	protein coding	0.000000	0.000000	0.000000	0.110314	0.108490
TRAPPC12	protein coding	0.000000	0.000000	0.000000	0.313795	0.304499
COLEC11	protein coding	0.000000	0.000000	0.000000	0.171468	0.162611
DCDC2C	protein coding	0.000000	0.000000	0.000000	0.262794	0.260049
ID2	protein coding	0.000000	0.000000	0.000000	2.601908	1.604850
MBOAT2	protein coding	0.000000	0.000000	0.000000	0.024429	0.023160
ASAP2	protein coding	0.000000	0.000000	0.000000	0.100965	0.098030
ADAM17	protein coding	0.000000	0.000000	0.000000	0.049949	0.046058
ROCK2	protein coding	0.000000	0.000000	0.000000	0.096803	0.089578
GREB1	protein coding	0.000000	0.000000	0.000000	0.219924	0.203806
MIR3681HG	lincRNA	-1.000000	-1.000000	0.000000	0.029759	0.029600
FAM49A	protein coding	0.000000	0.000000	0.000000	0.018796	0.017968
KCNS3	protein coding	0.000000	0.000000	0.000000	0.000000	0.008062
ATAD2B	protein coding	0.000000	0.000000	0.000000	0.013542	0.012889
ADCY3	protein coding	0.000000	0.000000	0.000000	0.076574	0.072514
DNMT3A	protein coding	0.000000	0.000000	0.000000	0.072150	0.065368
OTOF	protein coding	0.000000	0.000000	0.000000	0.205827	0.190157
BABAM2	protein coding	0.000000	0.000000	0.000000	0.013888	0.013810
PLB1	protein coding	0.000000	0.000000	0.000000	0.052475	0.050364
ALK	protein coding	0.000000	0.000000	0.000000	0.066364	0.065725
SRD5A2	protein coding	0.000000	0.000000	0.000000	0.057480	0.052913
BIRC6	protein coding	0.000000	0.000000	0.000000	0.155677	0.146255
LINC00486	lincRNA	-1.000000	-1.000000	0.000000	0.890696	0.872099
AC068599.1	lincRNA	-1.000000	-1.000000	0.000000	0.020719	0.020672
VIT	protein coding	0.000000	0.000000	0.000000	0.108429	0.104994
ARHGEF33	protein coding	0.000000	0.000000	0.000000	0.105300	0.099290
TMEM178A	protein coding	0.000000	0.000000	0.000000	0.000000	0.094373
MTA3	protein coding	0.000000	0.000000	0.000000	0.017640	0.017151
CAMKMT	protein coding	0.000000	0.000000	0.000000	0.028202	0.028005
SRBD1	protein coding	0.000000	0.000000	0.000000	0.062591	0.061302
AC009975.1	lincRNA	-1.000000	-1.000000	0.000000	0.046131	0.045926
AC009975.2	lincRNA	-1.000000	-1.000000	0.000000	0.113059	0.112103
NRXN1	protein coding	0.000000	0.000000	0.000000	0.008651	0.007268
EML6	protein coding	0.000000	0.000000	0.000000	0.074871	0.072025
AC007100.1	lincRNA	-1.000000	-1.000000	0.000000	0.004540	0.004538
BCL11A	protein coding	0.000000	0.000000	0.000000	0.030904	0.024849
SPRED2	protein coding	0.000000	0.000000	0.000000	0.041893	0.040235
C2orf78	protein coding	0.000000	0.000000	0.000000	0.170512	0.154742
CTNNA2	protein coding	0.000000	0.000000	0.000000	0.006037	0.006012
DNAH6	protein coding	0.000000	0.000000	0.000000	0.064441	0.061689
RNF103-CHMP3	protein coding	0.000000	0.000000	0.000000	0.037862	0.037595
RGPD1	protein coding	0.000000	0.000000	0.000000	0.089852	0.083944
RGPD2	protein coding	0.000000	0.000000	0.000000	0.138119	0.124291
TRIM43B	protein coding	0.000000	14.723926	2.879424	0.000000	0.618238
AC009237.13	pseudogene	-1.000000	-1.000000	10.909091	0.000000	0.315159
ANKRD36C	protein coding	0.000000	0.000000	0.000000	0.050384	0.048415
FAM178B	protein coding	0.000000	0.000000	0.000000	0.308138	0.299883
ANKRD36	protein coding	0.000000	0.000000	0.000000	0.059091	0.056282
AC092683.1	lincRNA	-1.000000	-1.000000	0.000000	0.472128	0.328303
ANKRD36B	protein coding	0.000000	0.000000	0.000000	0.135392	0.126411
MAP4K4	protein coding	0.000000	0.000000	0.000000	0.162498	0.155682
TMEM182	protein coding	0.000000	0.000000	0.000000	0.032734	0.032156
LINC01796	lincRNA	-1.000000	-1.000000	0.000000	0.419955	0.406559
RGPD4	protein coding	0.000000	0.000000	0.000000	0.042810	0.039121
LINC01123	lincRNA	-1.000000	-1.000000	0.000000	1.782932	1.134736
AC013268.3	pseudogene	-1.000000	-1.000000	2.496771	0.000000	1.866152
AC013268.2	pseudogene	-1.000000	-1.000000	22.321429	-1.000000	22.321429
AC013268.4	pseudogene	-1.000000	-1.000000	1.596477	3.162600	2.951081
SMIM37	protein coding	0.000000	0.000000	0.000000	0.348782	0.327521
AC140479.4	pseudogene	-1.000000	-1.000000	0.000000	1.087765	1.035561
AC140479.7	pseudogene	-1.000000	-1.000000	1.158398	0.905689	0.940484
ANAPC1	protein coding	0.000000	0.000000	0.000000	0.000000	0.034060
FBLN7	protein coding	0.000000	0.000000	0.000000	0.168851	0.160543
AC012442.2	other	-1.000000	-1.000000	0.000000	0.240336	0.236304
AL078621.2	pseudogene	-1.000000	-1.000000	17.216643	0.000000	10.498688
HTR5BP	pseudogene	-1.000000	-1.000000	0.000000	0.077845	0.075482
GLI2	protein coding	0.000000	0.000000	0.000000	0.109000	0.105824
LIMS2	protein coding	0.000000	0.031008	0.023354	0.314667	0.287985
GPR17	protein coding	0.000000	0.000000	0.000000	1.219810	0.738007
UGGT1	protein coding	0.000000	0.000000	0.000000	0.052330	0.046900
POTEF	protein coding	0.000000	0.000000	0.000000	0.141315	0.130454
POTEI	protein coding	2.060009	2.276049	2.207348	6.251014	5.682022
CFC1B	protein coding	9.523810	9.638554	9.592326	12.183627	11.597138
PRSS40B	protein coding	14.000000	15.640599	15.193705	6.419807	7.758621
ANKRD30BL	protein coding	0.000000	0.000000	0.000000	0.000000	0.034427
RAB3GAP1	protein coding	0.000000	0.000000	0.000000	0.093955	0.088617
THSD7B	protein coding	0.000000	0.000000	0.000000	0.005298	0.005262
LRP1B	protein coding	0.000000	0.000000	0.000000	0.015238	0.015103
GTDC1	protein coding	0.000000	0.000000	0.000000	0.062628	0.060837
MBD5	protein coding	0.000000	0.000000	0.000000	0.010759	0.010485
AC023469.1	lincRNA	-1.000000	-1.000000	0.000000	0.316496	0.313328
NEB	protein coding	0.000000	0.000000	0.000000	0.023373	0.020871
ACVR1	protein coding	0.000000	0.000000	0.000000	0.093726	0.091093
CERS6	protein coding	0.000000	0.000000	0.000000	0.040383	0.039464
LRP2	protein coding	0.000000	0.000000	0.000000	0.013219	0.012310
KLHL23	protein coding	0.000000	0.000000	0.000000	0.285666	0.267876
RAPGEF4	protein coding	0.000000	0.000000	0.000000	0.025018	0.024558
TTN	protein coding	0.000000	0.000000	0.000000	0.032779	0.020012
UBE2E3	protein coding	0.000000	0.000000	0.000000	0.055518	0.047559
ITGA4	protein coding	0.000000	0.000000	0.000000	0.217979	0.205102
CERKL	protein coding	0.000000	0.000000	0.000000	0.180157	0.146539
CALCRL	protein coding	0.000000	0.000000	0.000000	0.033973	0.032279
MFSD6	protein coding	0.000000	0.000000	0.000000	0.037169	0.032722
MAIP1	protein coding	0.000000	0.000000	0.000000	0.048461	0.046972
TRAK2	protein coding	0.000000	0.000000	0.000000	0.042929	0.038993
STRADB	protein coding	0.000000	0.000000	0.000000	0.032069	0.031187
PARD3B	protein coding	0.000000	0.000000	0.000000	0.006192	0.006143
METTL21A	protein coding	0.000000	2.304075	2.187826	0.000000	0.324525
ERBB4	protein coding	0.000000	0.000000	0.000000	0.015033	0.014874
SPAG16	protein coding	0.000000	0.000000	0.000000	0.005172	0.005150
RPL37A	protein coding	0.000000	0.000000	0.000000	0.155659	0.146930
DNPEP	protein coding	0.000000	1.101322	0.639795	0.621491	0.626533
STK11IP	protein coding	0.000000	0.000000	0.000000	2.236400	1.753537
AC019211.1	lincRNA	-1.000000	-1.000000	0.000000	0.052561	0.052445
SGPP2	protein coding	0.000000	0.000000	0.000000	0.163801	0.159788
ACSL3	protein coding	0.000000	0.000000	0.000000	0.279322	0.259244
DIS3L2	protein coding	0.000000	0.000000	0.000000	0.015939	0.015662
NGEF	protein coding	0.000000	0.000000	0.000000	0.075802	0.073559
INPP5D	protein coding	0.000000	0.000000	0.000000	0.078537	0.075708
MROH2A	protein coding	0.000000	0.000000	0.000000	0.329761	0.297866
AGAP1	protein coding	0.000000	0.000000	0.000000	0.006405	0.006272
MLPH	protein coding	0.000000	0.000000	0.000000	2.928128	2.738589
RAB17	protein coding	0.000000	0.000000	0.000000	0.000000	0.260149
TRAF3IP1	protein coding	0.000000	0.000000	0.000000	0.291534	0.275917
TWIST2	protein coding	0.000000	0.000000	0.000000	0.225961	0.219161
HDAC4	protein coding	0.000000	0.000000	0.000000	0.097573	0.094770
NDUFA10	protein coding	0.000000	0.000000	0.000000	0.162670	0.154943
GPC1	protein coding	0.000000	0.000000	0.000000	1.007359	0.870182
AC110619.1	other	-1.000000	-1.000000	0.000000	5.358161	3.811326
ANKMY1	protein coding	0.000000	0.000000	0.000000	0.095025	0.087986
KIF1A	protein coding	0.000000	0.000000	0.000000	0.259705	0.235583
CROCC2	protein coding	0.000000	0.000000	0.000000	2.005200	1.879721
SNED1	protein coding	0.000000	0.000000	0.000000	0.284871	0.256384
ANO7	protein coding	0.000000	0.000000	0.000000	0.543191	0.474666
D2HGDH	protein coding	0.000000	0.000000	0.000000	4.812540	4.349096
RTP5	protein coding	0.000000	48.873484	12.282230	0.000000	6.677717
C20orf96	protein coding	0.000000	0.000000	0.000000	0.721127	0.657796
RBCK1	protein coding	0.000000	0.000000	0.000000	0.824299	0.703085
MACROD2	protein coding	0.000000	0.000000	0.000000	0.004483	0.004471
KIF16B	protein coding	0.000000	0.000000	0.000000	0.046328	0.045133
SLC24A3	protein coding	0.000000	0.000000	0.000000	0.011060	0.010974
RIN2	protein coding	0.000000	0.000000	0.000000	0.175927	0.169059
CFAP61	protein coding	0.000000	0.000000	0.000000	0.050545	0.049645
RALGAPA2	protein coding	0.000000	0.000000	0.000000	0.021181	0.020437
XRN2	protein coding	0.000000	0.000000	0.000000	0.284238	0.272760
CST13P	pseudogene	-1.000000	-1.000000	0.000000	0.138185	0.131165
CST3	protein coding	0.000000	0.000000	0.000000	3.955363	2.710971
CST7	protein coding	0.000000	0.000000	0.000000	1.106217	1.009534
FAM182B	protein coding	0.000000	0.000000	0.000000	0.226809	0.189005
FAM182A	other	-1.000000	-1.000000	0.000000	0.192758	0.158081
TM9SF4	protein coding	0.000000	0.000000	0.000000	0.041155	0.038094
KIF3B	protein coding	0.000000	0.000000	0.000000	0.447012	0.399323
NOL4L	protein coding	0.000000	0.000000	0.000000	0.154908	0.145055
FO393400.1	protein coding	0.000000	0.000000	0.000000	0.059013	0.057459
BPIFB4	protein coding	0.000000	0.000000	0.000000	0.431588	0.376865
BPIFB1	protein coding	0.000000	0.000000	0.000000	0.455535	0.431342
ZNF341	protein coding	0.000000	0.000000	0.000000	0.260092	0.244176
ASIP	protein coding	0.000000	0.000000	0.000000	0.478430	0.473420
SOGA1	protein coding	0.000000	0.000000	0.000000	0.046125	0.038264
RPN2	protein coding	0.000000	0.000000	0.000000	0.115779	0.110737
PTPRT	protein coding	0.000000	0.000000	0.000000	0.004256	0.004207
JPH2	protein coding	0.000000	0.000000	0.000000	0.510518	0.470461
ELMO2	protein coding	0.000000	0.000000	0.000000	0.000000	0.097108
NCOA3	protein coding	0.000000	0.000000	0.000000	0.020415	0.019358
SLC9A8	protein coding	0.000000	0.000000	0.000000	0.065583	0.060355
RIPOR3	protein coding	0.000000	0.000000	0.000000	0.049657	0.047429
NFATC2	protein coding	0.000000	0.000000	0.000000	0.106512	0.101777
ATP9A	protein coding	0.000000	0.000000	0.000000	0.025616	0.024402
AL157414.1	lincRNA	-1.000000	-1.000000	0.000000	9.728295	8.680507
AL035250.1	lincRNA	-1.000000	-1.000000	0.000000	5.997994	5.359383
PHACTR3	protein coding	0.000000	0.000000	0.000000	0.267279	0.237970
CDH4	protein coding	0.000000	0.000000	0.000000	0.060663	0.060012
TAF4	protein coding	0.000000	0.000000	0.000000	0.216168	0.206514
SS18L1	protein coding	0.000000	0.000000	0.000000	0.224999	0.196438
LAMA5	protein coding	0.000000	0.000000	0.000000	3.043628	2.378826
SLCO4A1	protein coding	0.000000	0.000000	0.000000	0.414002	0.258422
NTSR1	protein coding	0.000000	0.000000	0.000000	0.088359	0.081581
COL9A3	protein coding	0.000000	0.000000	0.000000	0.489077	0.421433
AL096828.1	lincRNA	-1.000000	-1.000000	0.000000	0.516110	0.496243
COL20A1	protein coding	0.000000	0.000000	0.000000	0.282189	0.225609
CHRNA4	protein coding	0.000000	0.000000	0.000000	4.448198	1.998408
PTK6	protein coding	0.000000	0.000000	0.000000	6.288032	4.301420
FNDC11	protein coding	0.000000	0.000000	0.000000	2.331856	1.372349
STMN3	protein coding	0.000000	0.000000	0.000000	0.723279	0.600768
ZBTB46	protein coding	0.000000	0.000000	0.000000	0.283376	0.266049
PRPF6	protein coding	0.000000	0.000000	0.000000	0.098196	0.092370
OPRL1	protein coding	0.000000	0.000000	0.000000	10.910704	9.013190
MYT1	protein coding	0.000000	0.000000	0.000000	0.213779	0.204492
FP565260.3	protein coding	0.000000	0.000000	0.000000	0.952510	0.775876
GATD3B	protein coding	0.000000	0.000000	0.000000	2.692030	2.580855
CU633967.1	lincRNA	-1.000000	-1.000000	8.315248	0.819422	1.892461
LINC01669	lincRNA	-1.000000	-1.000000	0.000000	2.207583	1.973066
CU633906.1	lincRNA	-1.000000	-1.000000	6.360792	2.777464	3.048160
CU633906.3	pseudogene	-1.000000	-1.000000	11.756757	2.173197	4.066543
CU633906.2	lincRNA	-1.000000	-1.000000	0.000000	0.700153	0.643148
CBSL	protein coding	0.000000	0.000000	0.000000	0.552783	0.487679
FP236240.1	lincRNA	-1.000000	-1.000000	0.000000	7.019991	4.709919
CU638689.4	lincRNA	-1.000000	-1.000000	0.614070	0.324144	0.377657
CU638689.3	pseudogene	-1.000000	-1.000000	4.951456	5.588020	5.417548
CU638689.5	lincRNA	-1.000000	-1.000000	16.779825	3.810330	7.771563
FP475955.1	lincRNA	-1.000000	-1.000000	0.000000	0.799099	0.787625
CU634019.1	lincRNA	-1.000000	-1.000000	9.061171	2.707607	3.218739
CU633904.2	pseudogene	-1.000000	-1.000000	2.961276	0.000000	0.695001
CU633904.1	lincRNA	-1.000000	-1.000000	12.551683	3.370529	4.190571
FP236241.1	lincRNA	-1.000000	-1.000000	12.871287	15.293602	13.770757
SMIM11B	protein coding	0.000000	0.000000	0.000000	0.676772	0.595908
FP671120.1	lincRNA	-1.000000	-1.000000	0.000000	0.348875	0.319723
FP236383.1	lincRNA	-1.000000	-1.000000	0.000000	2.522660	2.311541
ANKRD30BP2	pseudogene	-1.000000	-1.000000	0.000000	0.327477	0.294393
FEM1AP1	pseudogene	-1.000000	-1.000000	5.265797	-1.000000	5.265797
AF130359.1	lincRNA	-1.000000	-1.000000	0.000000	0.079041	0.078471
CXADR	protein coding	0.000000	0.000000	0.000000	0.072481	0.066505
NCAM2	protein coding	0.000000	0.000000	0.000000	0.007451	0.007339
APP	protein coding	0.000000	0.000000	0.000000	0.169210	0.166565
KRTAP21-4P	pseudogene	-1.000000	-1.000000	8.711656	-1.000000	8.711656
TIAM1	protein coding	0.000000	0.000000	0.000000	0.013173	0.012909
URB1	protein coding	0.000000	0.000000	0.000000	0.080168	0.069505
EVA1C	protein coding	0.000000	0.000000	0.000000	0.140098	0.136376
SMIM11A	protein coding	0.000000	0.000000	0.000000	5.137244	5.070092
KCNE1	protein coding	0.000000	4.405766	3.983280	0.247122	0.478753
DOPEY2	protein coding	0.000000	0.000000	0.000000	0.055568	0.052367
KCNJ6	protein coding	0.000000	0.000000	0.000000	0.090082	0.086581
KCNJ15	protein coding	0.000000	0.000000	0.000000	0.285974	0.264808
ERG	protein coding	0.000000	0.000000	0.000000	0.037997	0.037267
ETS2	protein coding	0.000000	0.000000	0.000000	0.618762	0.473331
AP001043.1	lincRNA	-1.000000	-1.000000	0.000000	0.030621	0.028020
BRWD1	protein coding	0.000000	0.000000	0.000000	0.140355	0.113551
DSCAM	protein coding	0.000000	0.000000	0.000000	0.048097	0.047600
TMPRSS2	protein coding	0.000000	0.000000	0.000000	2.090214	1.968001
PRDM15	protein coding	0.000000	0.000000	0.000000	1.009799	0.913152
UMODL1	protein coding	0.000000	0.000000	0.000000	0.131588	0.121748
ABCG1	protein coding	0.000000	0.000000	0.000000	0.327019	0.311619
AP001628.2	lincRNA	-1.000000	-1.000000	0.000000	7.837838	2.510823
PKNOX1	protein coding	0.000000	0.000000	0.000000	0.055504	0.050487
CBS	protein coding	0.000000	2.461743	1.113452	1.294816	1.271472
SIK1	protein coding	0.000000	15.841979	8.172087	4.539642	5.918464
LINC00313	lincRNA	-1.000000	-1.000000	0.000000	5.807647	5.034404
AP001048.1	lincRNA	-1.000000	-1.000000	0.000000	17.505855	15.032680
HSF2BP	protein coding	0.000000	0.000000	0.000000	0.092695	0.091327
PDXK	protein coding	0.000000	0.483418	0.426969	0.815365	0.726633
TRAPPC10	protein coding	0.000000	7.059717	3.589348	0.000000	0.296075
PWP2	protein coding	0.000000	0.000000	0.000000	1.999514	1.720313
GATD3A	protein coding	0.000000	0.000000	0.000000	3.261517	3.003568
LINC01678	lincRNA	-1.000000	-1.000000	16.050808	0.000000	10.404192
ICOSLG	protein coding	0.000000	2.199224	1.820128	0.280822	0.880929
DNMT3L	protein coding	0.000000	18.853974	5.489774	0.000000	0.642439
PFKL	protein coding	0.000000	0.000000	0.000000	0.102771	0.091491
TRPM2	protein coding	0.000000	0.000000	0.000000	0.143658	0.133451
TSPEAR	protein coding	0.000000	0.000000	0.000000	0.124979	0.122609
PICSAR	lincRNA	-1.000000	-1.000000	0.000000	2.737722	2.373618
SSR4P1	pseudogene	-1.000000	-1.000000	1.480076	0.000000	1.213819
ADARB1	protein coding	0.000000	0.000000	0.000000	0.000000	0.025539
LINC00334	lincRNA	-1.000000	-1.000000	0.000000	0.601329	0.566075
POFUT2	protein coding	0.000000	0.000000	0.000000	2.761457	2.156863
COL18A1	protein coding	0.000000	0.000000	0.000000	0.451469	0.422718
SLC19A1	protein coding	0.000000	0.000000	0.000000	0.159693	0.135723
PCBP3	protein coding	0.000000	0.000000	0.000000	0.091193	0.090374
COL6A2	protein coding	0.000000	0.000000	0.000000	0.244204	0.210060
FTCD	protein coding	0.000000	0.000000	0.000000	0.267956	0.238280
PCNT	protein coding	0.000000	0.000000	0.000000	0.063966	0.058366
RF00002	rRNA	-1.000000	-1.000000	45.333333	-1.000000	45.333333
DUXAP8	other	-1.000000	-1.000000	0.000000	0.068419	0.059967
AP000547.2	lincRNA	-1.000000	-1.000000	0.000000	0.834240	0.744578
LINC01660	lincRNA	-1.000000	-1.000000	0.000000	0.531332	0.447374
FAM230A	protein coding	5.761317	0.000000	3.851444	0.378688	0.348437
TMEM191B	protein coding	0.361664	0.000000	0.311526	7.306273	3.753158
PI4KAP1	pseudogene	-1.000000	-1.000000	0.000000	0.103847	0.092505
CA15P2	pseudogene	-1.000000	-1.000000	6.602641	0.000000	2.806122
GGT3P	pseudogene	-1.000000	-1.000000	0.000000	0.059742	0.057361
AC008132.1	pseudogene	-1.000000	-1.000000	0.000000	0.765228	0.351173
BCRP7	pseudogene	-1.000000	-1.000000	0.000000	2.024291	1.656178
AC007326.4	protein coding	0.000000	0.000000	0.000000	8.599558	8.251795
PRODH	protein coding	10.912698	5.386876	8.685353	11.152486	10.889132
RANBP1	protein coding	0.000000	0.000000	0.000000	3.817307	2.986251
CCDC188	protein coding	0.000000	0.000000	0.000000	8.101045	3.525398
RTN4R	protein coding	0.000000	0.000000	0.000000	0.162641	0.227104
BCRP2	pseudogene	-1.000000	-1.000000	0.000000	3.208492	2.792049
AP000550.1	lincRNA	-1.000000	-1.000000	1.966060	8.816473	5.465258
AP000550.4	pseudogene	-1.000000	-1.000000	0.000000	1.096054	1.058201
BCRP6	pseudogene	-1.000000	-1.000000	0.000000	11.170380	9.304757
AP000552.1	lincRNA	-1.000000	-1.000000	0.000000	0.350342	0.257775
PPP1R26P5	pseudogene	-1.000000	-1.000000	3.931204	-1.000000	3.931204
AP000552.2	pseudogene	-1.000000	-1.000000	25.581395	2.021904	10.685805
RIMBP3B	protein coding	13.760163	4.729730	12.008519	-1.000000	12.008519
RF00492	other	-1.000000	-1.000000	11.971831	-1.000000	11.971831
HIC2	protein coding	0.000000	0.000000	0.000000	1.457052	1.148008
PI4KAP2	pseudogene	-1.000000	-1.000000	7.766600	4.861839	5.023241
RIMBP3C	protein coding	20.865566	0.000000	16.349934	-1.000000	16.349934
UBE2L3	protein coding	0.000000	0.000000	0.000000	0.098111	0.093850
IGLV10-54	other	-1.000000	0.000000	0.000000	0.126098	0.125689
AC245060.5	lincRNA	-1.000000	-1.000000	4.404617	-1.000000	4.404617
PRAME	protein coding	0.000000	0.000000	0.000000	8.533525	6.123499
AC253536.2	pseudogene	-1.000000	-1.000000	16.600791	0.000000	7.070707
DDTL	protein coding	0.000000	0.000000	0.000000	0.563311	0.408453
CABIN1	protein coding	0.000000	0.000000	0.000000	0.015678	0.014931
MYO18B	protein coding	0.000000	0.000000	0.000000	0.129212	0.125304
SEZ6L	protein coding	0.000000	0.000000	0.000000	0.031346	0.030356
PES1	protein coding	0.000000	0.000000	0.000000	0.138343	0.124762
Z82190.2	protein coding	0.000000	0.000000	0.000000	0.167009	0.165389
SLC5A1	protein coding	0.000000	0.000000	0.000000	0.126676	0.117148
SYN3	protein coding	0.000000	0.000000	0.000000	0.062524	0.062108
LARGE1	protein coding	0.000000	0.000000	0.000000	0.009324	0.009203
TEX33	protein coding	0.000000	0.000000	0.000000	0.925688	0.861193
RAC2	protein coding	0.000000	0.000000	0.000000	0.309002	0.276229
CYTH4	protein coding	0.000000	0.000000	0.000000	0.350806	0.312144
ELFN2	protein coding	0.000000	0.000000	0.000000	0.261995	0.225172
CARD10	protein coding	0.000000	0.000000	0.000000	0.167443	0.140507
APOBEC3H	protein coding	0.000000	0.000000	0.000000	2.758742	2.294315
CACNA1I	protein coding	0.000000	0.000000	0.000000	0.328108	0.298359
MKL1	protein coding	0.000000	0.000000	0.000000	0.049069	0.047699
TTLL12	protein coding	0.000000	0.288351	0.142572	0.000000	0.024377
SCUBE1	protein coding	0.000000	0.000000	0.000000	0.017049	0.015742
MPPED1	protein coding	0.000000	0.000000	0.000000	0.060602	0.057940
SULT4A1	protein coding	0.000000	0.000000	0.000000	0.346333	0.323735
PARVB	protein coding	0.000000	0.000000	0.000000	0.029255	0.028203
PARVG	protein coding	0.000000	4.179179	3.471933	0.000000	0.358546
PRR5-ARHGAP8	protein coding	0.000000	0.000000	0.000000	0.042413	0.041752
KIAA0930	protein coding	0.000000	0.000000	0.000000	0.275389	0.226051
FBLN1	protein coding	0.000000	0.000000	0.000000	0.039813	0.037413
BX324167.1	lincRNA	-1.000000	-1.000000	0.000000	0.658075	0.612818
CELSR1	protein coding	0.000000	0.000000	0.000000	0.308974	0.288653
GRAMD4	protein coding	0.000000	0.000000	0.000000	0.044511	0.042398
TBC1D22A	protein coding	0.000000	0.000000	0.000000	0.090262	0.089329
AL117329.1	lincRNA	-1.000000	-1.000000	0.000000	0.019378	0.019203
FAM19A5	protein coding	0.000000	0.000000	0.000000	0.127558	0.126434
LINC01310	lincRNA	-1.000000	-1.000000	0.000000	0.724900	0.632591
CRELD2	protein coding	0.000000	0.000000	0.000000	5.898016	4.726342
TTLL8	protein coding	0.000000	-1.000000	0.000000	0.140751	0.131541
DENND6B	protein coding	0.000000	0.000000	0.000000	1.865293	1.325568
PPP6R2	protein coding	0.000000	0.000000	0.000000	2.812429	2.688975
LMF2	protein coding	0.000000	0.000000	0.000000	4.536585	1.961198
SYCE3	protein coding	0.000000	0.000000	0.000000	4.798939	4.604426
SHANK3	protein coding	0.000000	0.000000	0.000000	0.221764	0.195303
ACR	protein coding	9.552239	0.000000	8.158062	0.000000	1.793219
SUMF1	protein coding	0.000000	0.000000	0.000000	0.000000	0.098765
LRRN1	protein coding	0.000000	0.000000	0.000000	0.711039	0.654705
ITPR1	protein coding	0.000000	0.000000	0.000000	0.067126	0.065164
BHLHE40	protein coding	0.000000	1.119570	0.720046	0.000000	0.402771
GRM7	protein coding	0.000000	0.000000	0.000000	0.002896	0.002882
ATG7	protein coding	0.000000	0.000000	0.000000	0.124529	0.121602
VGLL4	protein coding	0.000000	0.000000	0.000000	0.072302	0.070141
PPARG	protein coding	0.000000	0.000000	0.000000	0.027907	0.027213
PLCL2	protein coding	0.000000	0.000000	0.000000	0.044298	0.030909
SGO1-AS1	other	-1.000000	-1.000000	0.000000	0.025282	0.025110
AC092422.1	lincRNA	-1.000000	-1.000000	0.000000	0.024290	0.024261
VILL	protein coding	0.000000	0.000000	0.000000	0.497889	0.412986
ULK4	protein coding	0.000000	0.000000	0.000000	0.021528	0.021374
TRAK1	protein coding	0.000000	0.000000	0.000000	0.014905	0.014145
AC092042.3	protein coding	0.000000	0.000000	0.000000	0.213973	0.082378
TGM4	protein coding	0.000000	0.000000	0.000000	1.049613	0.960824
LIMD1	protein coding	0.000000	0.000000	0.000000	0.000000	0.103098
SCAP	protein coding	0.000000	0.000000	0.000000	0.380228	0.349981
SMARCC1	protein coding	0.000000	0.000000	0.000000	0.041532	0.040135
CELSR3	protein coding	0.000000	0.000000	0.000000	3.244817	1.769644
ARIH2	protein coding	0.000000	0.000000	0.000000	0.313898	0.288628
AC135506.1	pseudogene	-1.000000	-1.000000	0.000000	0.665224	0.606790
CACNA2D2	protein coding	0.000000	0.000000	0.000000	0.439977	0.422072
DOCK3	protein coding	0.000000	0.000000	0.000000	0.005428	0.005360
PRKCD	protein coding	0.000000	0.000000	0.000000	0.077954	0.070829
WNT5A	protein coding	0.000000	0.000000	0.000000	0.676559	0.479375
ERC2	protein coding	0.000000	0.000000	0.000000	0.010486	0.010416
DENND6A	protein coding	0.000000	0.000000	0.000000	0.170198	0.158209
FHIT	protein coding	0.000000	0.000000	0.000000	0.005599	0.005592
SLC25A26	protein coding	0.000000	0.000000	0.000000	0.009488	0.009037
SUCLG2	protein coding	0.000000	0.000000	0.000000	0.041918	0.041475
SUCLG2-AS1	lincRNA	-1.000000	-1.000000	0.000000	0.041039	0.040612
FAM19A1	protein coding	0.000000	0.000000	0.000000	0.005937	0.005911
FOXP1	protein coding	0.000000	0.000000	0.000000	0.013066	0.012833
ROBO2	protein coding	0.000000	0.000000	0.000000	0.017024	0.016922
AC129807.1	lincRNA	-1.000000	-1.000000	0.000000	0.324294	0.321938
ABBA01000935.2	pseudogene	-1.000000	-1.000000	0.000000	0.022352	0.022216
ARL13B	protein coding	0.000000	0.000000	0.000000	0.037744	0.035748
LINC00882	lincRNA	-1.000000	-1.000000	0.000000	0.018003	0.017829
LINC02042	lincRNA	-1.000000	-1.000000	0.000000	0.304344	0.256370
DRD3	protein coding	0.000000	0.000000	0.000000	0.039336	0.038160
ZBTB20	protein coding	0.000000	0.000000	0.000000	0.002984	0.002882
LSAMP	protein coding	0.000000	0.000000	0.000000	0.003918	0.003889
GPR156	protein coding	0.000000	0.000000	0.000000	0.397728	0.380244
HCLS1	protein coding	0.000000	0.000000	0.000000	0.280132	0.260769
ROPN1	protein coding	0.000000	0.000000	0.000000	0.170349	0.143721
AC092902.5	other	-1.000000	-1.000000	0.000000	0.142372	0.135385
UROC1	protein coding	0.000000	0.000000	0.000000	2.563096	2.326537
CHCHD6	protein coding	0.000000	0.000000	0.000000	0.048277	0.048012
RUVBL1	protein coding	0.000000	0.000000	0.000000	0.148559	0.143601
ISY1-RAB43	protein coding	0.000000	1.007492	0.801315	0.048126	0.098011
COL6A6	protein coding	0.000000	0.000000	0.000000	0.098977	0.090816
CPNE4	protein coding	0.000000	0.000000	0.000000	0.021051	0.020882
BFSP2	protein coding	0.000000	0.000000	0.000000	0.111369	0.109003
TF	protein coding	0.000000	0.196798	0.179603	0.000000	0.073001
SLCO2A1	protein coding	0.000000	0.000000	0.000000	0.085900	0.066952
STAG1	protein coding	0.000000	0.000000	0.000000	0.018559	0.018262
AC092978.1	pseudogene	-1.000000	-1.000000	0.000000	0.291744	0.286050
SLC9A9	protein coding	0.000000	0.000000	0.000000	0.005176	0.005143
PLSCR4	protein coding	0.000000	0.000000	0.000000	0.372120	0.346703
CPB1	protein coding	0.000000	0.000000	0.000000	0.460155	0.445828
GPR149	protein coding	0.000000	0.000000	0.000000	0.341080	0.332453
VN2R1P	pseudogene	-1.000000	-1.000000	0.000000	0.843025	0.761069
KCNAB1	protein coding	0.000000	0.000000	0.000000	0.030255	0.029914
MLF1	protein coding	0.000000	0.000000	0.000000	0.504569	0.454432
IQCJ-SCHIP1	protein coding	0.000000	0.000000	0.000000	0.010804	0.014436
ACTRT3	protein coding	0.000000	0.000000	0.000000	12.500000	4.068594
PLD1	protein coding	0.000000	0.000000	0.000000	0.017433	0.016624
FNDC3B	protein coding	0.000000	0.000000	0.000000	0.028310	0.027621
NAALADL2	protein coding	0.000000	0.000000	0.000000	0.004781	0.004738
AC092920.1	lincRNA	-1.000000	-1.000000	0.000000	0.031808	0.031711
LINC00578	lincRNA	-1.000000	-1.000000	0.000000	0.011969	0.011921
ZMAT3	protein coding	0.000000	0.000000	0.000000	0.085905	0.070837
MCF2L2	protein coding	0.000000	0.000000	0.000000	0.011065	0.010768
CHRD	protein coding	0.000000	0.000000	0.000000	0.000000	0.487668
LINC02054	lincRNA	-1.000000	-1.000000	0.000000	0.064781	0.060240
MAP3K13	protein coding	0.000000	0.000000	0.000000	0.074190	0.069850
SENP2	protein coding	0.000000	1.198502	0.794965	0.000000	0.094016
KNG1	protein coding	0.000000	0.000000	0.000000	1.072867	0.902926
LPP	protein coding	0.000000	0.000000	0.000000	0.043167	0.041769
P3H2	protein coding	0.000000	0.000000	0.000000	0.033391	0.032587
CPN2	protein coding	0.000000	0.000000	0.000000	1.827982	1.349131
LSG1	protein coding	0.000000	0.000000	0.000000	0.772462	0.684780
MUC4	protein coding	0.000000	0.000000	0.000000	0.059973	0.044267
TNK2	protein coding	0.000000	0.000000	0.000000	0.121117	0.098804
ZDHHC19	protein coding	0.000000	0.000000	0.000000	2.209551	1.994567
SLC51A	protein coding	0.000000	0.000000	0.000000	0.165637	0.151463
PCYT1A	protein coding	0.000000	0.229764	0.215886	0.000000	0.065098
UBXN7	protein coding	0.000000	0.000000	0.000000	0.103911	0.090789
IQCG	protein coding	0.000000	0.000000	0.000000	0.091128	0.087242
FAM157A	pseudogene	-1.000000	-1.000000	5.740480	0.000000	0.587929
MYL5	protein coding	0.000000	0.000000	0.000000	2.555715	1.478765
PCGF3	protein coding	0.000000	0.000000	0.000000	0.193888	0.174135
CPLX1	protein coding	0.000000	0.051493	0.042863	0.000000	0.002425
FGFRL1	protein coding	0.000000	0.000000	0.000000	2.812280	2.122516
RNF212	protein coding	0.000000	0.000000	0.000000	3.623300	2.463707
SPON2	protein coding	0.000000	0.590372	0.406504	0.664811	0.647157
MAEA	protein coding	0.000000	0.000000	0.000000	1.911526	1.803324
AC147067.1	lincRNA	-1.000000	-1.000000	0.000000	1.942613	1.760620
FAM53A	protein coding	0.000000	0.000000	0.000000	1.077360	1.018272
NELFA	protein coding	0.000000	0.000000	0.000000	0.052707	0.048996
ZFYVE28	protein coding	0.000000	0.000000	0.000000	0.355073	0.335388
SH3BP2	protein coding	0.000000	0.000000	0.000000	0.285768	0.222569
MFSD10	protein coding	0.000000	0.000000	0.000000	8.846761	3.908795
RGS12	protein coding	0.000000	0.000000	0.000000	0.756596	0.609320
DOK7	protein coding	0.000000	0.000000	0.000000	0.559718	0.503118
C4orf50	protein coding	0.000000	0.000000	0.000000	0.063594	0.059438
PPP2R2C	protein coding	0.000000	0.000000	0.000000	0.262582	0.257178
TBC1D14	protein coding	0.000000	0.000000	0.000000	0.096755	0.092028
SORCS2	protein coding	0.000000	0.000000	0.000000	0.296127	0.292750
AFAP1	protein coding	0.000000	0.000000	0.000000	0.029479	0.028144
ABLIM2	protein coding	0.000000	0.000000	0.000000	0.111453	0.108515
SH3TC1	protein coding	0.000000	0.000000	0.000000	0.425729	0.385060
FAM86KP	pseudogene	-1.000000	-1.000000	0.000000	1.972210	1.809955
FAM90A26	protein coding	0.931900	0.000000	0.521879	0.890519	0.759374
USP17L15	protein coding	1.786778	-1.000000	1.786778	10.820896	3.027193
USP17L23	protein coding	9.454545	-1.000000	9.454545	-1.000000	9.454545
LDB2	protein coding	0.000000	2.764737	1.797829	0.026122	0.039268
AC106894.1	lincRNA	-1.000000	-1.000000	0.000000	0.048915	0.048694
FAM184B	protein coding	0.000000	0.000000	0.000000	0.017863	0.017082
RBPJ	protein coding	0.000000	0.000000	0.000000	0.094769	0.092021
PCDH7	protein coding	0.000000	0.000000	0.000000	0.023640	0.022984
ARAP2	protein coding	0.000000	0.000000	0.000000	0.012899	0.007425
LIMCH1	protein coding	0.000000	0.000000	0.000000	0.050257	0.048761
GABRA2	protein coding	0.000000	0.080370	0.070684	0.007426	0.011023
FRYL	protein coding	0.000000	0.000000	0.000000	0.017016	0.016257
AC119751.3	pseudogene	-1.000000	-1.000000	4.932735	0.000000	1.255708
DCUN1D4	protein coding	0.482625	0.000000	0.111707	0.204974	0.200442
AC058822.1	protein coding	0.000000	-1.000000	0.000000	0.006012	0.005995
ADGRL3	protein coding	0.000000	0.000000	0.000000	0.027547	0.027136
NUP54	protein coding	0.000000	0.000000	0.000000	0.137468	0.127009
FRAS1	protein coding	0.000000	0.000000	0.000000	0.039830	0.038422
CFAP299	protein coding	0.000000	0.000000	0.000000	0.011003	0.010987
COPS4	protein coding	0.000000	0.000000	0.000000	0.064568	0.060429
HPSE	protein coding	0.000000	0.000000	0.000000	0.337304	0.299822
ARHGAP24	protein coding	0.000000	0.000000	0.000000	0.030891	0.030518
ABCG2	protein coding	0.000000	0.000000	0.000000	0.027945	0.026939
HERC6	protein coding	0.000000	0.000000	0.000000	0.104322	0.097869
HERC5	protein coding	0.000000	0.000000	0.000000	0.129936	0.120295
GRID2	protein coding	0.000000	0.000000	0.000000	0.001737	0.001726
PDLIM5	protein coding	0.000000	0.000000	0.000000	0.062790	0.060082
BMPR1B	protein coding	0.000000	0.000000	0.000000	0.005328	0.005244
STPG2	protein coding	0.000000	0.000000	0.000000	0.005767	0.005734
ADH4	protein coding	0.000000	0.000000	0.000000	0.000000	0.878863
BANK1	protein coding	0.000000	0.000000	0.000000	0.018592	0.018236
DKK2	protein coding	0.000000	0.000000	0.000000	0.065081	0.064364
ENPEP	protein coding	0.000000	0.000000	0.000000	0.000000	0.010524
GTF2IP12	pseudogene	-1.000000	-1.000000	0.000000	0.068113	0.059994
AC096773.1	lincRNA	-1.000000	-1.000000	0.000000	0.151421	0.148549
NOCT	protein coding	0.000000	0.000000	0.000000	0.375980	0.351575
TBC1D9	protein coding	0.000000	0.000000	0.000000	0.031536	0.030291
AC139713.2	other	-1.000000	-1.000000	0.000000	0.018503	0.018127
GYPE	protein coding	0.000000	0.000000	0.000000	0.347519	0.328568
DCLK2	protein coding	0.000000	0.000000	0.000000	0.354648	0.346015
LRBA	protein coding	0.000000	0.000000	0.000000	0.024885	0.024494
TDO2	protein coding	0.000000	0.000000	0.000000	0.313809	0.304562
LINC02233	lincRNA	-1.000000	-1.000000	0.000000	0.023440	0.023364
SMIM31	protein coding	0.000000	0.000000	0.000000	0.124629	0.116627
SPOCK3	protein coding	0.000000	0.000000	0.000000	0.005026	0.004986
GALNTL6	protein coding	0.000000	0.000000	0.000000	0.015207	0.015131
ASB5	protein coding	0.000000	0.000000	0.000000	0.091391	0.086075
PRIMPOL	protein coding	0.000000	0.000000	0.000000	0.839047	0.796031
CCDC110	protein coding	0.000000	0.000000	0.000000	0.686430	0.602024
FAM149A	protein coding	0.000000	0.000000	0.000000	0.207440	0.194878
AC018709.1	protein coding	0.000000	0.000000	0.000000	0.360709	0.358746
AC097652.1	lincRNA	-1.000000	-1.000000	0.000000	0.660920	0.410788
AF146191.1	pseudogene	-1.000000	-1.000000	0.000000	4.496517	2.866371
AGGF1P1	pseudogene	-1.000000	-1.000000	6.225869	-1.000000	6.225869
CLUHP4	pseudogene	-1.000000	-1.000000	6.780924	7.301417	7.172252
DBET	lincRNA	-1.000000	-1.000000	24.301011	-1.000000	24.301011
DUX4	protein coding	-1.000000	0.000000	0.000000	0.000000	5.498028
PLEKHG4B	protein coding	0.000000	0.000000	0.000000	0.954443	0.829065
AHRR	protein coding	0.000000	0.000000	0.000000	0.342022	0.325094
SLC9A3	protein coding	0.000000	0.000000	0.000000	1.826182	1.640866
TPPP	protein coding	0.000000	0.000000	0.000000	2.526721	2.072585
ZDHHC11B	protein coding	0.000000	0.000000	0.000000	0.610198	0.565451
ZDHHC11	protein coding	0.000000	0.000000	0.000000	0.240506	0.223908
SLC12A7	protein coding	0.000000	0.000000	0.000000	1.116892	1.020127
SLC6A19	protein coding	0.000000	0.000000	0.000000	1.042178	0.812006
LPCAT1	protein coding	0.000000	0.000000	0.000000	0.356881	0.309643
AC026412.3	lincRNA	-1.000000	-1.000000	0.000000	1.739474	1.567603
AC026412.1	pseudogene	-1.000000	-1.000000	0.000000	0.832545	0.752458
IRX4	protein coding	0.000000	0.000000	0.000000	1.193150	0.865316
AC106799.2	lincRNA	-1.000000	-1.000000	0.000000	0.008221	0.008207
AC122710.1	lincRNA	-1.000000	-1.000000	0.000000	0.141467	0.137152
ADCY2	protein coding	0.000000	0.000000	0.000000	0.014514	0.014290
C5orf49	protein coding	0.000000	0.000000	0.000000	0.437941	0.388405
SEMA5A	protein coding	0.000000	0.000000	0.000000	0.055895	0.054594
ROPN1L	protein coding	0.000000	0.000000	0.000000	1.050772	0.760531
CTNND2	protein coding	0.000000	0.000000	0.000000	0.027209	0.027033
LINC02220	lincRNA	-1.000000	-1.000000	0.000000	0.186427	0.185999
DNAH5	protein coding	0.000000	0.000000	0.000000	0.055783	0.052319
BASP1	protein coding	0.000000	0.000000	0.000000	0.083246	0.082369
AC233724.8	pseudogene	-1.000000	-1.000000	20.171674	-1.000000	20.171674
AC233724.3	pseudogene	-1.000000	-1.000000	12.598425	-1.000000	12.598425
AC093274.1	lincRNA	-1.000000	-1.000000	0.000000	1.203819	0.828477
CDH12	protein coding	0.000000	0.000000	0.000000	0.003369	0.003355
PDZD2	protein coding	0.000000	0.000000	0.000000	0.007832	0.007635
OSMR	protein coding	0.000000	0.000000	0.000000	0.070879	0.059155
ITGA1	protein coding	0.000000	0.000000	0.000000	0.022430	0.021014
PLPP1	protein coding	0.000000	0.000000	0.000000	0.069187	0.068061
IL31RA	protein coding	0.000000	0.000000	0.000000	0.233320	0.218261
GPBP1	protein coding	0.000000	0.000000	0.000000	0.180228	0.170835
ELOVL7	protein coding	0.000000	0.000000	0.000000	0.163491	0.155511
ADAMTS6	protein coding	0.000000	0.000000	0.000000	0.014425	0.014106
ERBIN	protein coding	0.000000	0.000000	0.000000	0.054338	0.051258
MAST4	protein coding	0.000000	0.000000	0.000000	0.019822	0.019364
LINC02198	lincRNA	-1.000000	-1.000000	0.000000	0.075508	0.073983
AC138866.1	pseudogene	-1.000000	-1.000000	0.000000	0.449234	0.443453
GTF2H2B	pseudogene	-1.000000	-1.000000	0.000000	0.268770	0.235741
AC146944.3	pseudogene	-1.000000	-1.000000	6.216216	0.571008	0.947786
AC146944.1	pseudogene	-1.000000	-1.000000	0.000000	0.109216	0.108027
AC146949.1	pseudogene	-1.000000	-1.000000	0.000000	0.059812	0.059153
AP3B1	protein coding	0.000000	0.000000	0.000000	0.049600	0.048601
SCAMP1	protein coding	0.000000	0.000000	0.000000	0.182344	0.174701
ARSB	protein coding	0.000000	0.000000	0.000000	0.025002	0.023937
TENT2	protein coding	0.000000	0.417246	0.249169	0.000000	0.049646
SERINC5	protein coding	0.000000	0.000000	0.000000	0.034829	0.033235
SSBP2	protein coding	0.000000	0.000000	0.000000	0.075011	0.072910
ATG10	protein coding	0.000000	0.000000	0.000000	0.026475	0.024276
FAM172A	protein coding	0.000000	0.000000	0.000000	0.021258	0.021068
PAM	protein coding	0.000000	0.000000	0.000000	0.036143	0.035363
FER	protein coding	0.000000	0.000000	0.000000	0.045575	0.044319
CAMK4	protein coding	0.000000	0.000000	0.000000	0.124375	0.118717
CCDC112	protein coding	0.000000	3.563084	1.998035	0.000000	0.205782
P4HA2	protein coding	0.000000	0.000000	0.000000	0.078082	0.074413
SPOCK1	protein coding	0.000000	0.000000	0.000000	0.000000	0.264974
KLHL3	protein coding	0.000000	0.000000	0.000000	0.033431	0.031200
CXXC5	protein coding	0.000000	0.000000	0.000000	0.815691	0.729847
ANKHD1-EIF4EBP3	protein coding	0.000000	0.000000	0.000000	0.088302	0.083299
MARCOL	protein coding	0.000000	0.000000	0.000000	0.298361	0.278158
LARP1	protein coding	0.000000	0.000000	0.000000	0.085973	0.079270
GEMIN5	protein coding	0.000000	0.000000	0.000000	0.187460	0.167346
EBF1	protein coding	0.000000	0.000000	0.000000	0.056957	0.056210
TENM2	protein coding	0.000000	0.000000	0.000000	0.002166	0.002144
SLIT3	protein coding	0.000000	0.000000	0.000000	0.046856	0.046137
LCP2	protein coding	0.000000	0.000000	0.000000	0.382914	0.346220
KCNIP1	protein coding	0.000000	0.000000	0.000000	0.029989	0.029754
CREBRF	protein coding	0.000000	0.000000	0.000000	0.175871	0.156755
LINC01484	lincRNA	-1.000000	-1.000000	0.000000	0.229198	0.212452
THOC3	protein coding	0.000000	0.000000	0.000000	0.445687	0.434049
SIMC1	protein coding	0.000000	0.000000	0.000000	0.112908	0.108712
UNC5A	protein coding	0.000000	0.000000	0.000000	0.058727	0.055381
AC140125.1	lincRNA	-1.000000	-1.000000	0.000000	10.721649	7.289720
AC106795.1	pseudogene	-1.000000	-1.000000	0.000000	6.461078	6.294711
FAM153C	protein coding	0.000000	0.000000	0.000000	0.127246	0.103756
COL23A1	protein coding	0.000000	0.000000	0.000000	0.095534	0.094634
ADAMTS2	protein coding	0.000000	0.000000	0.000000	0.445615	0.429280
GFPT2	protein coding	0.000000	0.000000	0.000000	0.308522	0.286544
FLT4	protein coding	0.000000	0.000000	0.000000	0.310440	0.270169
AC138035.2	lincRNA	-1.000000	-1.000000	0.000000	0.179709	0.169596
GMDS	protein coding	0.000000	0.000000	0.000000	0.026933	0.026854
RIPK1	protein coding	0.000000	0.000000	0.000000	0.596496	0.496133
SLC22A23	protein coding	0.000000	0.000000	0.000000	0.073939	0.070722
PRPF4B	protein coding	0.000000	0.000000	0.000000	0.246271	0.203587
FAM217A	protein coding	0.000000	0.000000	0.000000	0.000000	0.234767
AL359643.3	lincRNA	-1.000000	-1.000000	0.000000	1.843972	1.639831
AL359643.2	lincRNA	-1.000000	-1.000000	0.000000	1.139586	0.974986
AL591485.1	other	-1.000000	-1.000000	0.000000	0.027283	0.025741
AL137220.1	lincRNA	-1.000000	-1.000000	0.000000	0.496043	0.487272
PHACTR1	protein coding	0.000000	0.000000	0.000000	0.008343	0.008193
JARID2	protein coding	0.000000	0.000000	0.000000	0.041879	0.040980
CDKAL1	protein coding	0.000000	0.000000	0.000000	0.008365	0.008310
DCDC2	protein coding	0.000000	0.000000	0.000000	0.035856	0.034891
RIPOR2	protein coding	0.000000	0.000000	0.000000	0.027489	0.026483
CMAHP	pseudogene	-1.000000	-1.000000	0.000000	0.040537	0.039679
CARMIL1	protein coding	0.000000	0.000000	0.000000	0.046237	0.045394
OR5V1	protein coding	0.000000	0.000000	0.000000	0.311046	0.299164
OR12D2	protein coding	0.000000	0.000000	0.000000	14.518318	4.501472
HLA-DRB5	protein coding	0.000000	6.986900	2.541700	10.098501	9.355686
RPS10-NUDT3	protein coding	0.000000	0.000000	0.000000	0.024276	0.023374
ANKS1A	protein coding	0.000000	0.000000	0.000000	0.138438	0.134060
TCP11	protein coding	0.000000	0.000000	0.000000	0.323566	0.294705
LINC02520	lincRNA	-1.000000	-1.000000	0.000000	0.843973	0.827791
ZFAND3	protein coding	0.000000	0.000000	0.000000	0.011762	0.011637
DAAM2	protein coding	0.000000	0.000000	0.000000	0.065362	0.061290
MOCS1	protein coding	0.000000	0.000000	0.000000	0.696217	0.514683
TREML2	protein coding	0.000000	0.000000	0.000000	3.101998	2.161766
CCND3	protein coding	0.000000	0.000000	0.000000	0.164917	0.158546
CYP39A1	protein coding	0.000000	0.000000	0.000000	0.120058	0.117191
ELOVL5	protein coding	0.000000	0.000000	0.000000	0.175015	0.167521
HMGCLL1	protein coding	0.000000	0.000000	0.000000	0.044907	0.043495
PHF3	protein coding	0.000000	0.000000	0.000000	0.017925	0.016723
EYS	protein coding	0.000000	0.000000	0.000000	0.012726	0.012631
AL365217.1	pseudogene	-1.000000	-1.000000	1.971253	-1.000000	1.971253
ADGRB3	protein coding	0.000000	0.000000	0.000000	0.005217	0.005171
COL19A1	protein coding	0.000000	0.000000	0.000000	0.027641	0.027082
CD109	protein coding	0.000000	0.000000	0.000000	0.104052	0.096581
COX7A2	protein coding	0.000000	0.000000	0.000000	1.109364	1.004111
TENT5A	protein coding	0.000000	0.000000	0.000000	0.032122	0.031377
AL139806.1	pseudogene	-1.000000	-1.000000	0.000000	0.243880	0.223473
RNGTT	protein coding	0.000000	0.000000	0.000000	0.071948	0.071014
UBE2J1	protein coding	0.000000	0.000000	0.000000	0.684307	0.572017
AL589740.1	lincRNA	-1.000000	-1.000000	0.000000	0.003062	0.003045
BVES	protein coding	0.000000	0.000000	0.000000	0.611116	0.522898
AL591518.1	lincRNA	-1.000000	-1.000000	0.000000	0.040893	0.040718
CRYBG1	protein coding	0.000000	0.000000	0.000000	0.133296	0.126912
SEC63	protein coding	0.000000	0.000000	0.000000	0.463857	0.430153
SESN1	protein coding	0.000000	0.000000	0.000000	0.094813	0.091344
CCDC162P	pseudogene	-1.000000	-1.000000	0.000000	0.047870	0.045447
FYN	protein coding	0.000000	0.000000	0.000000	0.046753	0.045514
DSE	protein coding	0.000000	0.000000	0.000000	0.026351	0.024648
CEP85L	protein coding	0.000000	0.000000	0.000000	0.047309	0.045727
TBC1D32	protein coding	0.000000	0.000000	0.000000	0.052435	0.051322
NKAIN2	protein coding	0.000000	0.000000	0.000000	0.050309	0.050122
RSPO3	protein coding	0.000000	1.500234	1.054018	0.000000	0.040424
LAMA2	protein coding	0.000000	0.000000	0.000000	0.008503	0.008367
ARHGAP18	protein coding	0.000000	0.000000	0.000000	0.211413	0.204336
MOXD1	protein coding	0.000000	0.000000	0.000000	0.048882	0.046450
PDE7B	protein coding	0.000000	0.000000	0.000000	0.041432	0.040712
MAP3K5	protein coding	0.000000	0.000000	0.000000	0.033881	0.033125
AL135902.1	lincRNA	-1.000000	-1.000000	0.000000	5.067463	4.444846
HIVEP2	protein coding	0.000000	0.000000	0.000000	0.029268	0.026312
UST	protein coding	0.000000	0.000000	0.000000	0.124750	0.123156
IYD	protein coding	0.000000	0.000000	0.000000	0.186630	0.134854
OPRM1	protein coding	0.000000	0.000000	0.000000	0.054369	0.052883
ARID1B	protein coding	0.000000	0.000000	0.000000	0.006368	0.005999
ZDHHC14	protein coding	0.000000	0.000000	0.000000	0.028313	0.027608
FNDC1	protein coding	0.000000	0.000000	0.000000	0.065545	0.061337
PNLDC1	protein coding	0.000000	0.000000	0.000000	0.211050	0.190662
AGPAT4	protein coding	0.000000	0.000000	0.000000	0.032488	0.030538
PRKN	protein coding	0.000000	0.000000	0.000000	0.017740	0.017677
AL137005.1	lincRNA	-1.000000	-1.000000	0.000000	0.206458	0.203801
PDE10A	protein coding	0.000000	0.000000	0.000000	0.000000	0.057332
RPS6KA2	protein coding	0.000000	0.000000	0.000000	0.138108	0.135992
KIF25-AS1	lincRNA	-1.000000	-1.000000	4.340784	0.000000	3.149236
KIF25	protein coding	0.000000	0.000000	0.000000	0.000000	0.507697
FRMD1	protein coding	0.000000	0.000000	0.000000	0.512612	0.442652
DACT2	protein coding	0.000000	0.000000	0.000000	4.200088	3.539593
SMOC2	protein coding	0.000000	0.000000	0.000000	0.000000	0.194581
AL109910.2	lincRNA	-1.000000	-1.000000	7.428279	0.000000	1.436639
RPL23AP47	pseudogene	-1.000000	-1.000000	5.882353	-1.000000	5.882353
AC215522.3	lincRNA	-1.000000	-1.000000	0.000000	2.349851	2.278045
AC215522.2	other	-1.000000	-1.000000	0.000000	1.939077	1.754599
FAM20C	protein coding	0.000000	0.000000	0.000000	0.258430	0.247875
AC226118.1	lincRNA	-1.000000	-1.000000	0.000000	10.548173	3.787653
PDGFA	protein coding	0.688705	0.000000	0.178571	1.275838	1.145933
PRKAR1B	protein coding	0.000000	0.000000	0.000000	0.425325	0.416916
DNAAF5	protein coding	0.000000	0.000000	0.000000	0.255359	0.237561
SUN1	protein coding	0.000000	0.000000	0.000000	0.000000	0.635179
COX19	protein coding	0.000000	0.000000	0.000000	0.000000	0.964580
C7orf50	protein coding	0.000000	0.000000	0.000000	0.583550	0.574062
MICALL2	protein coding	0.000000	0.000000	0.000000	1.241812	0.879595
MAD1L1	protein coding	0.000000	0.000000	0.000000	0.318096	0.314289
SNX8	protein coding	0.000000	1.083210	0.807784	0.000000	0.042907
CHST12	protein coding	0.000000	0.000000	0.000000	0.139000	0.089041
IQCE	protein coding	0.000000	0.000000	0.000000	0.290534	0.249274
CARD11	protein coding	0.000000	0.000000	0.000000	0.165007	0.159647
SDK1	protein coding	0.000000	0.000000	0.000000	0.068876	0.068110
RADIL	protein coding	0.000000	0.000000	0.000000	0.054459	0.050771
SLC29A4	protein coding	0.000000	0.450557	0.327022	0.663692	0.606135
RSPH10B	protein coding	1.470588	0.000000	0.517039	0.783546	0.759976
PMS2	protein coding	0.000000	0.000000	0.000000	0.296934	0.273087
ZNF12	protein coding	0.000000	0.000000	0.000000	1.747151	1.260141
RSPH10B2	protein coding	0.000000	0.000000	0.000000	0.141250	0.128160
SCIN	protein coding	0.000000	0.000000	0.000000	0.031558	0.027901
AC011287.1	lincRNA	-1.000000	-1.000000	0.000000	0.012839	0.012771
DGKB	protein coding	0.000000	0.000000	0.000000	0.012659	0.012534
RAPGEF5	protein coding	0.000000	0.000000	0.000000	0.027407	0.026370
OSBPL3	protein coding	0.000000	0.000000	0.000000	0.015176	0.014587
AVL9	protein coding	0.000000	0.000000	0.000000	0.040597	0.037515
BBS9	protein coding	0.000000	0.000000	0.000000	0.004452	0.004404
BMPER	protein coding	0.000000	0.000000	0.000000	0.009353	0.009165
SEPT7	protein coding	0.000000	0.000000	0.000000	0.020678	0.019779
KIAA0895	protein coding	0.000000	0.000000	0.000000	0.278152	0.250364
ELMO1	protein coding	0.000000	0.000000	0.000000	0.014265	0.014120
HECW1	protein coding	0.000000	0.000000	0.000000	0.034029	0.033304
CAMK2B	protein coding	0.000000	0.000000	0.000000	0.949940	0.836264
AC004847.1	other	-1.000000	-1.000000	0.575916	-1.000000	0.575916
AC023669.2	lincRNA	-1.000000	-1.000000	0.000000	0.133298	0.132527
TNS3	protein coding	0.000000	0.000000	0.000000	0.042478	0.040988
ABCA13	protein coding	0.000000	0.000000	0.000000	0.078914	0.076044
GRB10	protein coding	0.000000	0.000000	0.000000	0.026904	0.026057
AC079763.1	lincRNA	-1.000000	-1.000000	0.000000	0.337850	0.328781
VSTM2A	protein coding	0.000000	0.000000	0.000000	0.615625	0.493827
AC092647.5	protein coding	0.000000	0.000000	0.000000	0.119305	0.116241
TNRC18P3	pseudogene	-1.000000	-1.000000	0.000000	0.240533	0.202769
SLC29A4P1	pseudogene	-1.000000	-1.000000	0.000000	1.237525	1.035404
AC073188.2	lincRNA	-1.000000	-1.000000	0.000000	1.749419	1.705712
AC073188.6	other	-1.000000	-1.000000	17.360807	0.000000	13.612925
GTF2IP14	pseudogene	-1.000000	-1.000000	8.034188	0.000000	0.291401
AC068533.4	protein coding	0.000000	-1.000000	0.000000	0.114829	0.113150
CALN1	protein coding	0.000000	0.000000	0.000000	0.003498	0.003445
AC211476.3	pseudogene	-1.000000	-1.000000	0.000000	0.466326	0.437895
SPDYE11	pseudogene	-1.000000	-1.000000	0.000000	2.647887	1.907468
MLXIPL	protein coding	0.000000	0.000000	0.000000	0.627858	0.551852
GTF2I	protein coding	0.000000	0.000000	0.000000	0.243813	0.231983
NCF1	protein coding	5.014970	0.000000	4.300385	0.072627	0.508044
GTF2IRD2	protein coding	0.000000	16.553067	4.034172	0.426122	0.702077
CASTOR2	protein coding	0.000000	0.000000	0.000000	0.252095	0.246749
GTF2IP1	pseudogene	-1.000000	-1.000000	0.000000	0.077091	0.070731
SPDYE13P	pseudogene	-1.000000	-1.000000	0.000000	0.971837	0.837464
AC211486.3	pseudogene	-1.000000	-1.000000	0.000000	0.919830	0.870530
TRIM73	protein coding	0.000000	0.000000	0.000000	0.792710	0.671562
TMEM120A	protein coding	0.000000	0.000000	0.000000	8.360337	6.596778
SRRM3	protein coding	0.000000	0.000000	0.000000	0.190681	0.176840
RSBN1L	protein coding	0.000000	0.000000	0.000000	0.152886	0.140912
MAGI2	protein coding	0.000000	0.000000	0.000000	0.002179	0.002158
SEMA3A	protein coding	0.000000	0.000000	0.000000	0.039011	0.038365
TMEM243	protein coding	0.000000	0.000000	0.000000	0.435241	0.405289
ZNF804B	protein coding	0.000000	0.000000	0.000000	0.005585	0.005539
STEAP2-AS1	other	-1.000000	-1.000000	0.000000	0.007607	0.007592
CDK14	protein coding	0.000000	0.000000	0.000000	0.068028	0.067458
BAIAP2L1	protein coding	0.000000	0.000000	0.000000	0.229744	0.222086
SMURF1	protein coding	0.000000	0.000000	0.000000	0.028858	0.027430
ZCWPW1	protein coding	0.000000	0.000000	0.000000	0.730532	0.656820
ZAN	protein coding	0.000000	0.000000	0.000000	0.310817	0.268034
MUC12	protein coding	0.322463	0.000000	0.316437	0.282651	0.293963
VGF	protein coding	3.733766	0.000000	2.552719	0.000000	2.237354
PRKRIP1	protein coding	0.000000	0.000000	0.000000	0.401133	0.378957
RASA4DP	pseudogene	-1.000000	-1.000000	14.023372	3.720178	5.189390
RELN	protein coding	0.000000	0.000000	0.000000	0.022139	0.021633
LHFPL3	protein coding	0.000000	0.000000	0.000000	0.024624	0.024543
AC018464.1	lincRNA	-1.000000	-1.000000	0.000000	0.180117	0.175661
ST7	protein coding	0.000000	0.000000	0.000000	0.028409	0.027811
ANKRD7	protein coding	0.000000	0.000000	0.000000	0.000000	0.028064
GRM8	protein coding	0.000000	0.000000	0.000000	0.060387	0.060022
IMPDH1	protein coding	0.000000	0.000000	0.000000	0.180409	0.150209
AC018638.3	pseudogene	-1.000000	-1.000000	0.000000	3.273810	2.732919
LRGUK	protein coding	0.000000	0.000000	0.000000	0.098838	0.095417
DGKI	protein coding	0.000000	0.000000	0.000000	0.004865	0.004720
SVOPL	protein coding	0.000000	0.000000	0.000000	0.284759	0.279264
TBXAS1	protein coding	0.000000	0.000000	0.000000	0.058285	0.057137
DENND2A	protein coding	0.000000	0.000000	0.000000	0.042558	0.041138
TCAF2	protein coding	0.000000	0.000000	0.000000	0.634773	0.597495
TCAF2C	protein coding	0.000000	0.000000	0.000000	6.655232	4.610266
AC099548.2	pseudogene	-1.000000	-1.000000	0.000000	0.889473	0.847717
TCAF2P1	pseudogene	-1.000000	-1.000000	1.652893	3.484838	3.224871
TCAF1	protein coding	1.231884	0.000000	0.538913	0.000000	0.066899
CNTNAP2	protein coding	0.000000	0.000000	0.000000	0.029809	0.029675
ZNF767P	pseudogene	-1.000000	-1.000000	0.000000	0.033901	0.032217
ZNF467	protein coding	0.000000	0.000000	0.000000	3.965833	2.796601
SSPO	protein coding	0.000000	0.000000	0.000000	0.092586	0.067314
NOS3	protein coding	0.000000	0.000000	0.000000	3.201194	2.454118
SMARCD3	protein coding	0.000000	0.000000	0.000000	0.115837	0.107329
PRKAG2	protein coding	0.000000	0.000000	0.000000	0.008860	0.008722
ACTR3B	protein coding	0.000000	0.000000	0.000000	0.025698	0.025097
DPP6	protein coding	0.000000	0.000000	0.000000	0.052886	0.052522
AC008060.3	lincRNA	-1.000000	-1.000000	0.000000	0.132934	0.130945
RBM33	protein coding	1.716376	0.000000	0.527271	0.000000	0.044515
PTPRN2	protein coding	0.000000	0.000000	0.000000	0.321788	0.320292
WDR60	protein coding	0.000000	0.000000	0.000000	0.128283	0.109814
VIPR2	protein coding	0.000000	0.000000	0.000000	0.041243	0.039390
TDRP	protein coding	0.000000	0.000000	0.000000	0.175539	0.164318
ERICH1	protein coding	0.000000	0.000000	0.000000	0.187404	0.169423
DLGAP2	protein coding	0.000000	0.000000	0.000000	0.253987	0.251113
AC110288.1	lincRNA	-1.000000	-1.000000	0.000000	4.599212	3.551497
MYOM2	protein coding	0.000000	0.000000	0.000000	0.276930	0.219065
CSMD1	protein coding	0.000000	0.000000	0.000000	0.001125	0.001117
MCPH1	protein coding	0.000000	0.000000	0.000000	0.021046	0.020255
AF233439.1	lincRNA	-1.000000	-1.000000	0.000000	0.223686	0.217208
AF228730.5	pseudogene	-1.000000	-1.000000	0.000000	0.063330	0.061977
FAM90A3P	pseudogene	-1.000000	-1.000000	13.271162	0.000000	6.146179
FAM90A4P	pseudogene	-1.000000	-1.000000	3.873745	2.422360	3.122924
FAM90A5P	pseudogene	-1.000000	-1.000000	2.152080	0.000000	0.996678
FAM90A6P	pseudogene	-1.000000	-1.000000	44.077531	23.913043	33.266866
FAM90A7P	pseudogene	-1.000000	-1.000000	10.043042	31.389578	21.547145
FAM90A21P	pseudogene	-1.000000	-1.000000	14.408602	20.136731	17.508306
FAM90A22P	pseudogene	-1.000000	-1.000000	8.106169	0.000000	3.752906
FAM90A23P	pseudogene	-1.000000	-1.000000	1.219512	13.424487	7.776670
FAM90A18P	pseudogene	-1.000000	-1.000000	18.077475	0.000000	8.372093
FAM90A8P	pseudogene	-1.000000	-1.000000	0.215208	7.147296	3.954802
FAM90A19P	pseudogene	-1.000000	-1.000000	19.081779	0.000000	8.837209
SPAG11A	protein coding	0.000000	0.000000	0.000000	0.847857	0.771759
ZNF705B	protein coding	6.201550	0.000000	4.643449	0.752273	0.931891
FAM66E	lincRNA	-1.000000	-1.000000	15.563380	17.737466	17.621555
AC130365.1	pseudogene	-1.000000	-1.000000	25.000000	-1.000000	25.000000
USP17L8	protein coding	43.090452	-1.000000	43.090452	-1.000000	43.090452
USP17L3	protein coding	6.846734	-1.000000	6.846734	-1.000000	6.846734
DEFB109C	pseudogene	-1.000000	-1.000000	0.000000	30.638795	29.510273
FAM90A11P	pseudogene	-1.000000	-1.000000	12.990528	16.011984	14.725569
AC105233.5	other	-1.000000	-1.000000	0.451066	5.965416	5.678022
AC105233.3	pseudogene	-1.000000	-1.000000	61.238223	-1.000000	61.238223
MIR548I3	miRNA	-1.000000	-1.000000	100.000000	-1.000000	100.000000
RP1L1	protein coding	0.000000	0.000000	0.000000	0.000000	0.052911
C8orf74	protein coding	0.000000	0.000000	0.000000	0.225706	0.200315
FAM167A	protein coding	0.000000	0.000000	0.000000	0.181704	0.140840
DEFB108D	pseudogene	-1.000000	-1.000000	0.000000	2.441383	2.316514
AC068587.4	other	-1.000000	-1.000000	5.409871	0.433842	0.784760
DLC1	protein coding	0.000000	0.323821	0.165068	0.003519	0.006715
SGCZ	protein coding	0.000000	0.000000	0.000000	0.034723	0.034655
MSR1	protein coding	0.000000	0.000000	0.000000	0.028697	0.028285
AC068992.1	lincRNA	-1.000000	-1.000000	0.000000	0.017276	0.017217
ZDHHC2	protein coding	0.000000	0.417574	0.348116	0.000000	0.033445
PSD3	protein coding	0.000000	0.000000	0.000000	0.127389	0.124321
AC100849.1	lincRNA	-1.000000	-1.000000	0.000000	0.047398	0.046998
CSGALNACT1	protein coding	0.000000	0.000000	0.000000	0.037817	0.037302
GFRA2	protein coding	0.000000	0.000000	0.000000	0.136212	0.130377
AC055854.1	other	-1.000000	-1.000000	0.000000	0.020697	0.020283
PEBP4	protein coding	0.000000	0.000000	0.000000	0.007705	0.007672
LOXL2	protein coding	0.000000	0.000000	0.000000	0.020974	0.020290
CDCA2	protein coding	0.000000	0.000000	0.000000	0.126431	0.116510
EBF2	protein coding	0.000000	0.000000	0.000000	0.048438	0.047136
ADRA1A	protein coding	0.000000	0.754841	0.472570	0.000000	0.019308
RBPMS	protein coding	0.000000	0.000000	0.000000	0.046505	0.045265
NRG1	protein coding	0.000000	0.000000	0.000000	0.008399	0.008329
ZMAT4	protein coding	0.000000	0.000000	0.000000	0.062517	0.062084
NKX6-3	protein coding	0.000000	0.000000	0.000000	1.366298	0.764888
HGSNAT	protein coding	0.000000	0.000000	0.000000	0.171691	0.155449
PXDNL	protein coding	0.000000	0.000000	0.000000	0.023504	0.023272
XKR4	protein coding	0.000000	0.000000	0.000000	0.013817	0.013192
TMEM68	protein coding	0.000000	0.000000	0.000000	0.480626	0.167569
SDR16C5	protein coding	0.000000	0.000000	0.000000	0.698180	0.587499
SGK3	protein coding	0.000000	0.000000	0.000000	0.030671	0.029831
ZFHX4	protein coding	0.000000	0.000000	0.000000	0.015150	0.013974
REXO1L9P	pseudogene	-1.000000	-1.000000	8.875178	0.000000	4.649428
WWP1	protein coding	0.000000	0.000000	0.000000	0.021457	0.020636
CNBD1	protein coding	0.000000	0.000000	0.000000	0.005358	0.005342
C8orf37-AS1	lincRNA	-1.000000	-1.000000	0.000000	0.003641	0.003632
NCALD	protein coding	0.000000	0.000000	0.000000	0.019422	0.019162
TRPS1	protein coding	0.000000	0.000000	0.000000	0.035890	0.034897
SAMD12	protein coding	0.000000	0.000000	0.000000	0.021562	0.021039
DEPTOR	protein coding	0.000000	0.000000	0.000000	0.199299	0.196393
CCDC26	lincRNA	-1.000000	-1.000000	0.000000	0.041014	0.039829
LINC02055	lincRNA	-1.000000	-1.000000	0.000000	0.011298	0.011230
TRAPPC9	protein coding	0.000000	0.000000	0.000000	0.100361	0.099693
PTK2	protein coding	0.000000	0.000000	0.000000	0.037161	0.036013
PTP4A3	protein coding	0.000000	0.000000	0.000000	0.191617	0.177949
TSNARE1	protein coding	0.000000	0.000000	0.000000	0.344626	0.338460
ADGRB1	protein coding	0.000000	0.000000	0.000000	0.044803	0.041850
GML	protein coding	0.000000	0.000000	0.000000	0.029517	0.029176
LY6E-DT	lincRNA	-1.000000	-1.000000	0.000000	0.164449	0.147143
AC138696.1	protein coding	0.000000	0.000000	0.000000	0.143988	0.129724
RHPN1	protein coding	0.000000	0.000000	0.000000	4.981502	3.776169
ZC3H3	protein coding	0.000000	0.000000	0.000000	0.101955	0.098268
MROH6	protein coding	0.000000	0.000000	0.000000	8.585691	3.803066
ZNF623	protein coding	0.000000	0.000000	0.000000	0.520519	0.338152
SPATC1	protein coding	0.000000	0.000000	0.000000	2.017944	1.900724
CYC1	protein coding	0.000000	0.000000	0.000000	2.165196	1.080865
MROH1	protein coding	0.000000	0.000000	0.000000	0.561428	0.531056
HSF1	protein coding	0.000000	0.000000	0.000000	0.773964	0.696036
PPP1R16A	protein coding	0.000000	0.000000	0.000000	0.000000	0.695595
WASHC1	protein coding	0.000000	0.000000	0.000000	0.068362	0.065719
GLIS3	protein coding	0.000000	0.000000	0.000000	0.000000	0.042154
KDM4C	protein coding	0.000000	0.000000	0.000000	0.062584	0.061568
PTPRD	protein coding	0.000000	0.000000	0.000000	0.017442	0.017359
CLCN3P1	pseudogene	-1.000000	-1.000000	0.000000	0.060151	0.059083
CCDC171	protein coding	0.000000	0.000000	0.000000	0.012875	0.010421
CNTLN	protein coding	0.000000	0.000000	0.000000	0.038930	0.037946
ADAMTSL1	protein coding	0.000000	0.000000	0.000000	0.029610	0.029272
DENND4C	protein coding	0.000000	0.000000	0.000000	0.101601	0.095731
FOCAD	protein coding	0.000000	0.000000	0.000000	0.038652	0.037910
AL391117.1	lincRNA	-1.000000	-1.000000	0.000000	0.003542	0.003537
LINGO2	protein coding	0.000000	0.000000	0.000000	0.010569	0.010523
UBAP2	protein coding	0.000000	0.000000	0.000000	0.040799	0.039291
UBAP1	protein coding	0.000000	0.000000	0.000000	0.366166	0.352295
DNAJB5-DT	lincRNA	-1.000000	-1.000000	0.000000	2.951227	2.393550
RNF38	protein coding	0.000000	0.000000	0.000000	0.000000	0.028448
ZCCHC7	protein coding	0.000000	0.000000	0.000000	0.191647	0.188965
AL845311.1	lincRNA	-1.000000	-1.000000	0.000000	0.051048	0.050095
CNTNAP3	protein coding	0.000000	0.000000	0.000000	10.215557	9.878542
RN7SL640P	other	-1.000000	-1.000000	18.461538	-1.000000	18.461538
BX005214.3	pseudogene	-1.000000	-1.000000	17.041647	4.533970	7.368421
BX005214.1	lincRNA	-1.000000	-1.000000	0.000000	0.393701	0.384634
FKBP4P2	pseudogene	-1.000000	-1.000000	18.686131	-1.000000	18.686131
FGF7P3	pseudogene	-1.000000	-1.000000	0.000000	1.129654	1.122987
AL773545.1	lincRNA	-1.000000	-1.000000	0.000000	0.118852	0.116980
AL773545.4	pseudogene	-1.000000	-1.000000	1.618123	8.729282	8.178816
ANKRD20A2	protein coding	0.000000	0.000000	0.000000	1.792133	1.642425
CNN2P2	pseudogene	-1.000000	-1.000000	10.352423	-1.000000	10.352423
AMYH02020865.1	pseudogene	-1.000000	-1.000000	0.000000	26.561304	25.162123
BMS1P14	lincRNA	-1.000000	-1.000000	25.785124	26.566570	26.557932
AL353626.1	lincRNA	-1.000000	-1.000000	0.000000	0.079031	0.077975
FOXD4L6	protein coding	0.318979	10.269576	4.131825	-1.000000	4.131825
CBWD6	protein coding	0.000000	0.000000	0.000000	0.847096	0.799058
AL591926.2	lincRNA	-1.000000	-1.000000	0.000000	1.322265	1.286143
AL162731.1	other	-1.000000	-1.000000	3.542857	9.133416	7.952043
CNTNAP3B	protein coding	0.000000	0.000000	0.000000	0.065481	0.062710
BX088651.4	lincRNA	-1.000000	-1.000000	1.745539	0.000000	1.682872
SPATA31A5	protein coding	4.549951	0.000000	4.324324	0.000000	2.931804
FAM74A6	pseudogene	-1.000000	-1.000000	0.000000	1.260912	0.932301
AL590491.2	lincRNA	-1.000000	-1.000000	0.000000	1.522843	1.451567
BX088645.1	protein coding	0.000000	0.000000	0.000000	1.871112	1.844448
AL391987.1	pseudogene	-1.000000	-1.000000	0.000000	46.588694	33.473389
FAM27E4	pseudogene	-1.000000	-1.000000	70.087977	-1.000000	70.087977
AL391987.4	lincRNA	-1.000000	-1.000000	0.000000	24.675325	15.702479
AL391987.2	lincRNA	-1.000000	-1.000000	1.018330	5.463502	5.344010
AL391987.3	lincRNA	-1.000000	-1.000000	0.000000	4.058072	3.797986
CR769775.3	pseudogene	-1.000000	-1.000000	58.256881	18.713450	28.318584
CR769775.4	other	-1.000000	-1.000000	2.706622	-1.000000	2.706622
CR769775.2	lincRNA	-1.000000	-1.000000	0.000000	1.888197	1.852972
ATP5F1AP7	pseudogene	-1.000000	-1.000000	5.320814	-1.000000	5.320814
CNTNAP3P1	pseudogene	-1.000000	-1.000000	0.000000	1.072445	0.974833
BMS1P9	pseudogene	-1.000000	-1.000000	1.923077	0.000000	0.475391
AL591379.1	pseudogene	-1.000000	-1.000000	6.184341	3.625742	4.436731
AQP7P4	pseudogene	-1.000000	-1.000000	15.850144	10.014010	10.397706
AQP7P1	pseudogene	-1.000000	-1.000000	0.000000	0.200428	0.187219
AL845321.1	pseudogene	-1.000000	-1.000000	0.000000	0.297141	0.277486
ANKRD20A4	protein coding	0.000000	0.000000	0.000000	0.409909	0.370303
AQP7P2	pseudogene	-1.000000	-1.000000	20.673077	8.648324	9.434669
AL445665.1	pseudogene	-1.000000	-1.000000	0.000000	6.268682	5.132214
BMS1P11	pseudogene	-1.000000	-1.000000	0.000000	14.014163	10.511602
AL359955.1	pseudogene	-1.000000	-1.000000	0.000000	0.289683	0.238211
BMS1P12	pseudogene	-1.000000	-1.000000	0.000000	1.860786	1.493776
AL512605.1	pseudogene	-1.000000	-1.000000	9.746434	0.354019	1.443811
IGKV1OR9-1	pseudogene	-1.000000	-1.000000	43.816254	-1.000000	43.816254
FOXD4L5	protein coding	0.000000	12.116317	7.239382	-1.000000	7.239382
CBWD4P	pseudogene	-1.000000	-1.000000	0.000000	6.494148	6.370189
AC129778.1	pseudogene	-1.000000	-1.000000	0.000000	1.192290	1.100629
AQP7P3	pseudogene	-1.000000	-1.000000	11.442308	11.875501	11.850974
GXYLT1P4	pseudogene	-1.000000	-1.000000	2.914390	0.735294	1.700277
AL669942.1	other	-1.000000	-1.000000	0.000000	3.866566	1.931330
ANKRD20A3	protein coding	1.820388	0.000000	1.135217	0.184432	0.360535
AL513478.2	lincRNA	-1.000000	-1.000000	0.000000	1.356988	1.252824
CNTNAP3P2	pseudogene	-1.000000	-1.000000	0.000000	0.183042	0.179985
BX664730.1	lincRNA	-1.000000	-1.000000	0.000000	1.798280	1.369455
CBWD3	protein coding	0.000000	0.000000	0.000000	0.575370	0.466094
AL358113.1	protein coding	0.000000	0.000000	0.000000	0.101698	0.099345
C9orf135	protein coding	0.000000	0.000000	0.000000	0.037925	0.037454
TRPM3	protein coding	0.000000	0.000000	0.000000	0.018305	0.017977
ALDH1A1	protein coding	0.000000	0.000000	0.000000	0.054119	0.053399
CYP1D1P	pseudogene	-1.000000	-1.000000	0.000000	0.777895	0.696510
AL591368.1	lincRNA	-1.000000	-1.000000	0.000000	0.029310	0.028674
SEMA4D	protein coding	0.000000	0.000000	0.000000	0.044527	0.041502
AL606807.1	lincRNA	-1.000000	-1.000000	0.000000	0.277398	0.268935
FGD3	protein coding	0.000000	0.000000	0.000000	0.113249	0.108126
WNK2	protein coding	0.000000	0.000000	0.000000	0.110969	0.103939
FANCC	protein coding	0.000000	0.000000	0.000000	0.053584	0.034783
MFSD14C	protein coding	0.000000	0.000000	0.000000	0.000000	0.034828
GRIN3A	protein coding	0.000000	0.000000	0.000000	0.183967	0.175504
LINC01505	lincRNA	-1.000000	-1.000000	0.000000	0.005431	0.005351
PALM2-AKAP2	protein coding	0.000000	0.000000	0.000000	0.067191	0.065782
KIAA1958	protein coding	0.000000	0.000000	0.000000	0.077911	0.072309
FKBP15	protein coding	0.000000	0.000000	0.000000	0.425192	0.352912
DEC1	protein coding	0.000000	0.000000	0.000000	0.047776	0.047541
ASTN2	protein coding	0.000000	0.000000	0.000000	0.012837	0.012729
ZBTB34	protein coding	0.000000	0.000000	0.000000	0.236483	0.174513
RALGPS1	protein coding	0.000000	0.000000	0.000000	0.021358	0.020753
FAM129B	protein coding	0.000000	0.000000	0.000000	0.081904	0.077393
STXBP1	protein coding	0.000000	0.000000	0.000000	0.076822	0.072006
FPGS	protein coding	0.000000	0.000000	0.000000	0.000000	0.192600
ODF2	protein coding	0.000000	0.000000	0.000000	0.136592	0.121459
DOLPP1	protein coding	0.000000	0.000000	0.000000	0.867740	0.663954
TOR1A	protein coding	0.000000	0.000000	0.000000	0.373339	0.303843
NCS1	protein coding	0.000000	0.000000	0.000000	0.191468	0.176127
HMCN2	protein coding	0.000000	0.000000	0.000000	0.191633	0.172966
CFAP77	protein coding	0.000000	0.000000	0.000000	0.037241	0.036748
AL162417.1	protein coding	0.000000	0.000000	0.000000	0.106374	0.100315
ADAMTS13	protein coding	0.000000	0.000000	0.000000	0.246644	0.175384
SARDH	protein coding	0.000000	0.000000	0.000000	0.211434	0.197657
VAV2	protein coding	0.000000	0.000000	0.000000	0.518796	0.507130
RXRA	protein coding	0.000000	0.000000	0.000000	0.293803	0.434054
COL5A1	protein coding	0.000000	0.000000	0.000000	0.471713	0.451571
LCN1	protein coding	0.000000	0.000000	0.000000	2.766155	2.336082
LINC01502	lincRNA	-1.000000	-1.000000	0.000000	0.392781	0.303852
PAEPP1	pseudogene	-1.000000	-1.000000	18.095238	7.412791	8.834634
KCNT1	protein coding	0.000000	0.000000	0.000000	0.656742	0.602210
CAMSAP1	protein coding	0.000000	0.000000	0.000000	0.112119	0.103301
CCDC187	protein coding	0.000000	0.000000	0.000000	0.214965	0.173898
SNAPC4	protein coding	0.000000	0.000000	0.000000	0.338444	0.268391
ENTR1	protein coding	0.000000	0.000000	0.000000	0.761716	0.529527
INPP5E	protein coding	0.000000	0.000000	0.000000	6.917351	4.810782
SEC16A	protein coding	0.000000	0.000000	0.000000	0.147554	0.114513
ABCA2	protein coding	0.120482	0.000000	0.107540	2.616059	1.640931
GRIN1	protein coding	0.000000	0.000000	0.000000	0.175152	0.144870
EXD3	protein coding	0.000000	0.000000	0.000000	0.500049	0.480381
NOXA1	protein coding	0.000000	0.000000	0.000000	0.812574	0.687410
ENTPD8	protein coding	0.000000	0.000000	0.000000	27.259596	17.726785
NSMF	protein coding	0.000000	0.000000	0.000000	4.431407	3.018451
PNPLA7	protein coding	0.000000	0.000000	0.000000	0.534373	0.505625
DPH7	protein coding	0.000000	0.000000	0.000000	0.884317	0.815613
EHMT1	protein coding	0.000000	0.000000	0.000000	0.013174	0.603060
CACNA1B	protein coding	0.000000	0.000000	0.000000	0.040955	0.039298
FAM157B	pseudogene	-1.000000	-1.000000	0.000000	0.146821	0.138316
PLCXD1	protein coding	0.000000	1.287966	1.085196	2.048944	1.834727
GTPBP6	protein coding	0.000000	0.000000	0.000000	0.279951	0.237929
PPP2R3B	protein coding	0.000000	0.000000	0.000000	1.482281	1.400211
CSF2RA	protein coding	0.000000	0.000000	0.000000	0.126753	0.117842
IL3RA	protein coding	0.000000	0.000000	0.000000	2.203329	2.120548
ASMTL	protein coding	0.000000	0.000000	0.000000	0.487926	0.466191
P2RY8	protein coding	0.000000	0.000000	0.000000	0.593667	0.558127
ASMT	protein coding	0.000000	0.000000	0.000000	7.849983	7.446581
AL683807.1	lincRNA	-1.000000	-1.000000	0.000000	0.975692	0.943581
DHRSX	protein coding	0.000000	0.000000	0.000000	1.394065	1.435283
GYG2	protein coding	0.000000	0.000000	0.000000	0.641711	0.599645
ARSD	protein coding	0.000000	0.000000	0.000000	2.143034	1.706001
PRKX	protein coding	0.000000	0.000000	0.000000	0.623110	0.588623
BX890604.1	lincRNA	-1.000000	-1.000000	0.000000	0.730868	0.645676
FAM239B	lincRNA	-1.000000	-1.000000	0.000000	1.042928	0.911014
AC110995.1	lincRNA	-1.000000	-1.000000	0.000000	0.134904	0.133088
NLGN4X	protein coding	0.000000	0.000000	0.000000	0.068134	0.058214
VCX3B	protein coding	0.000000	0.692841	0.255537	0.000000	0.178571
FAM9A	protein coding	0.000000	0.000000	0.000000	6.146309	5.213449
WWC3	protein coding	0.000000	0.000000	0.000000	0.056453	0.053523
MID1	protein coding	0.000000	0.000000	0.000000	0.030323	0.029613
AC073529.1	lincRNA	-1.000000	-1.000000	0.000000	0.008456	0.008357
ARHGAP6	protein coding	0.000000	0.000000	0.000000	0.004216	0.004165
FRMPD4	protein coding	0.000000	0.000000	0.000000	0.101983	0.100502
LINC02154	lincRNA	-1.000000	-1.000000	0.000000	0.159022	0.152390
GPM6B	protein coding	0.000000	0.000000	0.000000	0.148569	0.143789
REPS2	protein coding	0.000000	0.000000	0.000000	0.042295	0.040660
SCML2	protein coding	0.000000	0.000000	0.000000	0.071953	0.069316
CDKL5	protein coding	0.878992	0.000000	0.199031	0.004697	0.017979
MAP3K15	protein coding	0.126839	0.000000	0.124626	0.627844	0.612738
SH3KBP1	protein coding	0.000000	0.000000	0.000000	0.085925	0.084553
AL807740.1	lincRNA	-1.000000	-1.000000	0.000000	0.152732	0.150950
APOO	protein coding	0.000000	0.000000	0.000000	0.162121	0.158217
POLA1	protein coding	0.000000	0.000000	0.000000	0.011764	0.011549
DCAF8L2	protein coding	2.109705	0.000000	1.635323	0.000000	0.025246
MAGEB10	protein coding	0.000000	0.000000	0.000000	2.265075	1.970181
IL1RAPL1	protein coding	0.000000	0.000000	0.000000	0.013913	0.013875
DMD	protein coding	0.000000	0.000000	0.000000	0.003449	0.003390
CFAP47	protein coding	0.000000	0.000000	0.000000	0.011879	0.011598
AF241726.2	protein coding	0.000000	0.000000	0.000000	0.051295	0.051257
RPGR	protein coding	7.723148	0.000000	5.431073	0.000000	0.626702
CXorf38	protein coding	0.000000	0.000000	0.000000	0.589728	0.416808
EFHC2	protein coding	0.000000	0.000000	0.000000	0.041555	0.040860
FUNDC1	protein coding	0.000000	0.000000	0.000000	0.209263	0.196261
KDM6A	protein coding	0.000000	0.000000	0.000000	0.126430	0.123212
CXorf36	protein coding	0.000000	0.000000	0.000000	0.291793	0.255107
SYN1	protein coding	0.000000	0.000000	0.000000	0.193406	0.178999
TIMP1	protein coding	0.000000	0.000000	0.000000	2.939166	1.921358
ZNF630	protein coding	0.000000	0.000000	0.000000	0.000000	0.852755
SPACA5	protein coding	10.625000	0.000000	6.976744	5.049420	5.321713
AC245047.6	pseudogene	-1.000000	-1.000000	0.000000	4.979966	3.672436
SSX4	protein coding	0.000000	0.000000	0.000000	1.723736	1.505442
SSX4B	protein coding	4.409171	0.000000	2.030869	0.850122	1.006916
PIM2	protein coding	0.000000	0.000000	0.000000	1.610542	0.941458
GAGE12J	protein coding	0.000000	0.000000	0.000000	0.767075	0.709704
GAGE12C	protein coding	0.000000	0.000000	0.000000	1.560430	1.446704
GAGE12D	protein coding	0.000000	0.000000	0.000000	1.913735	1.774260
GAGE12F	protein coding	0.000000	0.000000	0.000000	1.819076	1.747344
GAGE12G	protein coding	0.000000	0.000000	0.000000	1.061008	0.983607
GAGE12H	protein coding	0.000000	0.000000	0.000000	1.223467	1.134190
GAGE1	protein coding	0.000000	0.000000	0.000000	0.388131	0.325630
AKAP4	protein coding	0.000000	0.000000	0.000000	2.233010	1.571498
SHROOM4	protein coding	0.000000	0.000000	0.000000	0.062604	0.059734
MAGED4B	protein coding	0.000000	0.000000	0.000000	0.464429	0.296456
MAGED4	protein coding	0.000000	0.000000	0.000000	1.899937	1.208865
XAGE1A	protein coding	0.000000	0.000000	0.000000	1.310820	1.148754
XAGE1B	protein coding	0.000000	0.000000	0.000000	0.675507	0.618840
SSX2B	protein coding	5.654762	0.000000	1.762523	1.605449	1.615909
FAM156A	protein coding	0.000000	0.000000	0.000000	0.239458	0.152020
IQSEC2	protein coding	0.000000	1.584614	1.074035	0.000000	0.137141
FAM120C	protein coding	0.000000	0.000000	0.000000	0.062920	0.058283
FAM104B	protein coding	0.000000	0.000000	0.000000	0.233822	0.203207
ZC3H12B	protein coding	0.000000	0.000000	0.000000	0.000000	0.103364
EDA2R	protein coding	0.000000	0.495994	0.363331	0.386852	0.387073
AR	protein coding	0.000000	1.537718	1.265621	0.000000	0.085215
OPHN1	protein coding	0.000000	0.000000	0.000000	0.169737	0.166254
STARD8	protein coding	0.000000	0.000000	0.000000	0.150640	0.140708
DLG3	protein coding	0.000000	0.000000	0.000000	0.085577	0.075871
TEX11	protein coding	0.000000	0.000000	0.000000	0.017802	0.017641
NLGN3	protein coding	0.000000	0.000000	0.000000	1.332022	1.130072
ZMYM3	protein coding	0.000000	0.000000	0.000000	3.558719	2.061590
GCNA	protein coding	0.000000	0.000000	0.000000	0.292241	0.264415
CXCR3	protein coding	0.000000	0.000000	0.000000	6.557377	1.845444
BX276092.5	pseudogene	-1.000000	-1.000000	10.644461	0.000000	6.360883
HDAC8	protein coding	0.000000	0.000000	0.000000	0.039845	0.039000
DMRTC1B	protein coding	0.000000	0.000000	0.000000	1.811589	1.863691
DMRTC1	protein coding	0.000000	0.000000	0.000000	1.220991	1.278747
PABPC1L2A	protein coding	0.000000	7.899571	5.769231	-1.000000	5.769231
XIST	lincRNA	-1.000000	-1.000000	0.976954	0.000000	0.607439
ZDHHC15	protein coding	0.000000	0.000000	0.000000	0.042279	0.040626
ATRX	protein coding	0.000000	0.000000	0.000000	0.146209	0.138953
TENT5D	protein coding	0.000000	0.000000	0.000000	0.048783	0.047356
APOOL	protein coding	0.000000	0.853807	0.748434	0.000000	0.054755
DACH2	protein coding	0.000000	0.000000	0.000000	0.021704	0.021487
PCDH11X	protein coding	0.000000	0.000000	0.000000	0.051197	0.047277
DIAPH2	protein coding	0.000000	0.000000	0.000000	0.003514	0.003477
AL157778.1	lincRNA	-1.000000	-1.000000	0.000000	0.037880	0.037784
ARL13A	protein coding	0.000000	0.000000	0.000000	1.036503	0.980067
TCP11X1	protein coding	3.313453	-1.000000	3.313453	3.443795	2.817792
NXF2	protein coding	0.000000	0.000000	0.000000	1.154564	1.119938
RAB40A	protein coding	0.000000	0.000000	0.000000	0.238707	0.191561
TMSB15B	protein coding	0.000000	0.000000	0.000000	0.165233	0.152669
FRMPD3	protein coding	0.000000	1.970181	0.506156	0.000000	0.044685
TMEM164	protein coding	0.000000	0.000000	0.000000	0.045451	0.042753
PAK3	protein coding	0.000000	0.000000	0.000000	0.041314	0.039919
HTR2C	protein coding	0.000000	0.000000	0.000000	0.040171	0.039573
KLHL13	protein coding	0.000000	1.017915	0.716127	0.035290	0.057396
DOCK11	protein coding	0.000000	0.000000	0.000000	0.018535	0.017870
RBBP8P1	pseudogene	-1.000000	-1.000000	1.844818	-1.000000	1.844818
SLC25A43	protein coding	0.000000	0.000000	0.000000	0.066505	0.063156
SEPT6	protein coding	0.000000	0.000000	0.000000	0.038938	0.036061
AKAP14	protein coding	0.000000	0.000000	0.000000	0.230850	0.221070
NKAPP1	pseudogene	-1.000000	-1.000000	0.000000	0.122236	0.119053
TMEM255A	protein coding	0.000000	0.000000	0.000000	0.178626	0.166333
AC008162.2	protein coding	40.800000	0.000000	17.586207	0.000000	3.571429
CT47A12	protein coding	0.000000	0.000000	0.000000	28.022599	12.091663
CT47A11	protein coding	1.614764	0.000000	1.082753	23.057892	14.496685
AL670379.4	pseudogene	-1.000000	-1.000000	72.332016	-1.000000	72.332016
CT47A10	protein coding	0.000000	0.000000	0.000000	26.571004	16.164961
AL670379.10	pseudogene	-1.000000	-1.000000	79.365079	-1.000000	79.365079
CT47A9	protein coding	0.000000	0.000000	0.000000	32.706581	19.897652
AL670379.9	pseudogene	-1.000000	-1.000000	71.825397	-1.000000	71.825397
CT47A8	protein coding	0.000000	0.000000	0.000000	28.500742	17.338952
AL670379.2	pseudogene	-1.000000	-1.000000	85.657371	-1.000000	85.657371
CT47A7	protein coding	0.000000	0.000000	0.000000	15.536863	9.480676
CT47A6	protein coding	19.146482	0.000000	12.798766	6.580901	9.030704
CT47A5	protein coding	0.000000	0.000000	0.000000	2.424542	1.475015
THOC2	protein coding	0.000000	0.000000	0.000000	0.115224	0.107929
STAG2	protein coding	0.000000	0.000000	0.000000	0.000000	0.009947
TENM1	protein coding	0.000000	0.000000	0.000000	0.004522	0.004422
XPNPEP2	protein coding	0.000000	0.000000	0.000000	0.407031	0.359901
ZDHHC9	protein coding	0.000000	0.000000	0.000000	0.097564	0.086162
BCORL1	protein coding	0.000000	0.000000	0.000000	0.164962	0.148098
AIFM1	protein coding	0.000000	0.000000	0.000000	0.234657	0.213552
RAP2C	protein coding	0.000000	1.259929	1.117318	0.364993	0.552990
FAM122B	protein coding	0.000000	6.307308	5.155576	0.000000	0.820502
FAM122C	protein coding	0.000000	0.780768	0.641350	0.434410	0.456879
AC234771.3	pseudogene	-1.000000	-1.000000	19.001610	-1.000000	19.001610
CT45A1	protein coding	0.000000	0.000000	0.000000	2.284670	1.982947
MGAT2P2	pseudogene	-1.000000	-1.000000	13.065327	0.000000	7.103825
CT45A3	protein coding	0.000000	15.462185	7.896996	3.792526	4.361893
CT45A5	protein coding	11.754386	0.000000	5.775862	10.185714	9.549461
CT45A6	protein coding	12.456140	0.000000	7.759563	19.610075	18.226415
CT45A2	protein coding	70.350877	67.333333	68.636364	34.179019	39.657239
CT45A7	protein coding	14.561404	0.000000	8.324975	11.459521	11.058472
CT45A8	protein coding	70.350877	43.735763	58.771060	38.507548	41.074761
CT45A9	protein coding	70.350877	36.054422	55.390702	35.314237	37.867098
CT45A10	protein coding	16.315789	26.757370	20.870425	18.175328	18.521750
MMGT1	protein coding	0.000000	0.748279	0.668986	0.000000	0.208455
SLC9A6	protein coding	0.000000	0.000000	0.000000	0.718419	0.657787
FHL1	protein coding	0.000000	0.785458	0.642202	0.392110	0.416042
CD40LG	protein coding	0.000000	7.864078	4.460352	0.000000	0.664098
FGF13	protein coding	0.000000	0.365167	0.348162	0.033541	0.044405
ATP11C	protein coding	0.000000	0.000000	0.000000	0.018553	0.016900
LINC00632	lincRNA	-1.000000	-1.000000	0.000000	0.036732	0.034969
MAGEC3	protein coding	0.000000	0.000000	0.000000	0.186837	0.178103
SLITRK4	protein coding	0.000000	1.125176	0.807809	6.833825	2.702703
FMR1	protein coding	0.000000	0.000000	0.000000	0.251572	0.209323
FMR1NB	protein coding	0.000000	0.000000	0.000000	0.225693	0.220566
CXorf40A	protein coding	0.000000	2.209493	1.974165	0.000000	0.797637
MAGEA9B	protein coding	0.000000	0.000000	0.000000	8.496901	5.672414
MAGEA11	protein coding	0.000000	0.000000	0.000000	0.204286	0.189407
TMEM185AP1	pseudogene	-1.000000	-1.000000	32.477064	4.682622	10.886281
MAGEA9	protein coding	0.000000	0.000000	0.000000	17.803410	12.226623
CXorf40B	protein coding	0.000000	0.000000	0.000000	0.704329	0.517019
MTM1	protein coding	0.000000	0.000000	0.000000	0.143446	0.138487
CD99L2	protein coding	0.000000	0.000000	0.000000	0.166183	0.160780
PASD1	protein coding	0.000000	0.000000	0.000000	0.098249	0.095476
MAGEA4	protein coding	0.000000	30.338664	20.941558	31.969871	29.302583
GABRE	protein coding	0.000000	0.000000	0.000000	0.163150	0.139172
MAGEA10	protein coding	0.000000	0.000000	0.000000	6.598985	2.961276
CSAG2	protein coding	4.427083	0.000000	2.014218	73.717949	2.115140
PNMA5	protein coding	0.000000	0.000000	0.000000	3.119957	1.093721
PNMA3	protein coding	0.000000	0.000000	0.000000	19.626168	1.552489
AC152010.1	pseudogene	-1.000000	-1.000000	0.249377	8.031647	5.503399
MAGEA1	protein coding	0.000000	6.418485	2.925688	0.000000	1.088139
PNMA6F	protein coding	0.000000	0.000000	0.000000	21.464646	4.105289
PNMA6E	protein coding	0.000000	0.000000	0.000000	1.421801	0.570934
HAUS7	protein coding	0.000000	0.000000	0.000000	0.062054	0.058516
BGN	protein coding	0.000000	0.000000	0.000000	0.798420	0.663702
ATP2B3	protein coding	0.000000	0.000000	0.000000	0.150124	0.133307
CCNQ	protein coding	0.000000	4.922644	2.423823	0.674663	0.890648
PNCK	protein coding	0.000000	0.000000	0.000000	0.197503	0.160788
PLXNB3	protein coding	0.000000	0.000000	0.000000	3.916942	2.191419
U52112.1	other	-1.000000	-1.000000	0.000000	0.361533	0.300553
TEX28P2	pseudogene	-1.000000	-1.000000	0.000000	14.478691	13.435734
OPN1MW	protein coding	0.000000	0.000000	0.000000	0.791320	0.716449
TEX28P1	pseudogene	-1.000000	-1.000000	0.000000	1.114488	1.034321
OPN1MW2	protein coding	15.068493	0.000000	13.095238	7.030995	7.597931
AC244097.1	pseudogene	-1.000000	-1.000000	0.000000	0.674608	0.628077
OPN1MW3	protein coding	21.917808	0.000000	12.018027	6.525285	7.303568
TEX28	protein coding	0.000000	0.000000	0.000000	9.864768	8.959655
GDI1	protein coding	0.000000	2.992958	1.340694	0.000000	0.518767
CTAG1A	protein coding	0.000000	0.000000	0.000000	85.861561	34.743743
CTAG1B	protein coding	0.000000	0.000000	0.000000	85.608309	34.488942
IKBKGP1	pseudogene	-1.000000	-1.000000	0.000000	0.624047	0.542365
CTAG2	protein coding	0.000000	0.000000	0.000000	7.504078	2.862477
F8	protein coding	0.000000	0.000000	0.000000	0.092019	0.086842
MTCP1	protein coding	0.000000	0.000000	0.000000	0.043028	0.040549
BX293995.1	pseudogene	-1.000000	-1.000000	0.000000	0.187930	0.180487
F8A3	protein coding	0.000000	22.741433	8.304892	-1.000000	8.304892
TMLHE	protein coding	0.000000	0.000000	0.000000	0.331364	0.220765
PCDH11Y	protein coding	0.000000	0.000000	0.000000	0.037929	0.037332
FAM197Y9	pseudogene	-1.000000	-1.000000	0.000000	1.228070	0.819672
AC006335.1	pseudogene	-1.000000	-1.000000	0.000000	2.036199	1.437700
TTTY2B	lincRNA	-1.000000	-1.000000	0.000000	1.059639	0.871460
RBMY2HP	pseudogene	-1.000000	-1.000000	0.000000	2.729319	2.265826
TSPY7P	pseudogene	-1.000000	-1.000000	3.953279	0.000000	1.600582
FAM197Y5	lincRNA	-1.000000	-1.000000	0.178891	2.618474	2.255128
FAM197Y3	pseudogene	-1.000000	-1.000000	5.051857	3.775088	4.203039
TSPY6P	pseudogene	-1.000000	-1.000000	3.675676	0.000000	1.318340
TTTY22	lincRNA	-1.000000	-1.000000	0.000000	0.874936	0.843533
XGY1	pseudogene	-1.000000	-1.000000	0.000000	0.215363	0.213894
PUDPP1	pseudogene	-1.000000	-1.000000	0.000000	0.022448	0.022344
FAM224B	lincRNA	-1.000000	-1.000000	0.000000	0.883002	0.816205
OFD1P1Y	pseudogene	-1.000000	-1.000000	1.552288	0.000000	0.122407
USP9YP6	pseudogene	-1.000000	-1.000000	0.000000	0.780669	0.705408
XKRY2	pseudogene	-1.000000	-1.000000	0.000000	1.814826	1.401592
PRYP2	pseudogene	-1.000000	-1.000000	0.000000	0.991589	0.959122
FAM224A	lincRNA	-1.000000	-1.000000	10.147783	1.284161	1.951256
USP9YP28	pseudogene	-1.000000	-1.000000	9.863946	1.014873	1.853906
RBMY1A1	protein coding	0.000000	0.000000	0.000000	0.765242	0.719292
AC010141.2	pseudogene	-1.000000	-1.000000	0.000000	11.357341	7.550645
USP9YP3	pseudogene	-1.000000	-1.000000	0.000000	1.067236	0.910445
RBMY1D	protein coding	2.883970	0.000000	2.239583	0.000000	0.297578
PRY2	protein coding	0.000000	0.000000	0.000000	0.608537	0.577296
AC007359.1	lincRNA	-1.000000	-1.000000	0.000000	0.427940	0.398543
RBMY1J	protein coding	0.000000	28.607595	5.991516	0.071977	0.908460
AC008175.1	lincRNA	-1.000000	-1.000000	0.000000	0.315334	0.293664
BPY2	protein coding	0.000000	0.000000	0.000000	0.470261	0.448714
DAZ1	protein coding	0.000000	0.000000	0.000000	0.106144	0.098940
USP9YP29	pseudogene	-1.000000	-1.000000	0.000000	2.063086	1.880342
CICP2	pseudogene	-1.000000	-1.000000	6.059304	0.000000	5.030325
LINC00266-2P	pseudogene	-1.000000	-1.000000	0.000000	1.154980	1.113304
TTTY4B	lincRNA	-1.000000	-1.000000	0.000000	0.084574	0.081471
DAZ3	protein coding	2.277904	0.000000	0.853485	0.172811	0.222121
LINC00266-4P	lincRNA	-1.000000	-1.000000	0.000000	1.937984	1.796699
AC006328.2	pseudogene	-1.000000	-1.000000	0.000000	1.573521	1.508060
AC007562.1	pseudogene	-1.000000	-1.000000	0.000000	0.768768	0.742654
OFD1P13Y	pseudogene	-1.000000	-1.000000	0.000000	0.161635	0.152562
USP9YP19	pseudogene	-1.000000	-1.000000	0.000000	10.142349	7.080745
PPP1R12BP1	pseudogene	-1.000000	-1.000000	0.000000	0.211227	0.206549
ANKRD36P1	pseudogene	-1.000000	-1.000000	0.000000	2.546250	2.388060
