# Supplementary material for: Systematic analysis of dark and camouflaged genes reveals disease-relevant genes hiding in plain sight
Source: Genome Biol. 2019 May 20;20:97. doi: 10.1186/s13059-019-1707-2 (PMC6526621; doi:10.1186/s13059-019-1707-2)
Supplement: Supplementary file 22 — IlluminaRL250 dark-by-depth gene annotations in hg38. (TXT 354 kb) [file 13059_2019_1707_MOESM22_ESM.txt]

# This table shows the intersection of dark by depth regions by a gene annotation gff3, showing where dark by depth regions fall within gene body elements
# chrom : Chromosome of dark by depth region
# region_start : start position of dark by depth region within gene-body element
# region_end : end position of dark by depth region within gene-body element
# gene_body_id : ID of gene body element that contains this dark by depth region
# region_type : genebody element type (e.g. exon, intron, UTR, etc.)
# biotype : GENCODE biotype of gene that contains this dark by depth reigon
# gene_body_chrom : Chromosome of the genebody element
# gene_body_start : start position of the genebody element
# gene_body_end : end position of the genebody element
#chrom	start	end	gene_body_id	region_type	biotype	gene_body_chrom	gene_body_start	gene_body_end
chr1	26975	27052	WASH7P_intron_10	intron	unprocessed_pseudogene	chr1	24892	29532
chr1	153647	153704	AL627309.5_intron_2	intron	processed_transcript	chr1	149708	155765
chr1	161463	161506	AL627309.5_intron_3	intron	processed_transcript	chr1	155832	164261
chr1	168934	168984	AL627309.5_intron_7	intron	processed_transcript	chr1	168768	169047
chr1	170500	170662	AL627309.5_intron_8	intron	processed_transcript	chr1	169265	172555
chr1	171510	171553	AL627309.5_intron_8	intron	processed_transcript	chr1	169265	172555
chr1	171780	171875	AL627309.5_intron_8	intron	processed_transcript	chr1	169265	172555
chr1	172566	172608	AL627309.5_9	exon	processed_transcript	chr1	172556	172688
chr1	161463	161506	AL627309.4_2	exon	lincRNA	chr1	161313	161525
chr1	297893	297968	AP006222.1_intron_6	intron	transcribed_processed_pseudogene	chr1	297503	356683
chr1	347968	348008	AP006222.1_intron_6	intron	transcribed_processed_pseudogene	chr1	297503	356683
chr1	488608	488663	CICP7_1	exon	processed_pseudogene	chr1	487101	489387
chr1	488971	489083	CICP7_1	exon	processed_pseudogene	chr1	487101	489387
chr1	875871	875991	FAM41C_intron_4	intron	lincRNA	chr1	875156	876744
chr1	876079	876208	FAM41C_intron_4	intron	lincRNA	chr1	875156	876744
chr1	905075	905109	AL645608.7_intron_1	intron	lincRNA	chr1	904958	915748
chr1	908513	908807	AL645608.7_intron_1	intron	lincRNA	chr1	904958	915748
chr1	909429	909481	AL645608.7_intron_1	intron	lincRNA	chr1	904958	915748
chr1	934074	934864	SAMD11_intron_6	intron	protein_coding	chr1	931090	935770
chr1	964660	964779	KLHL17_intron_11	intron	protein_coding	chr1	964531	964961
chr1	976777	976875	PERM1_intron_2	intron	protein_coding	chr1	976625	978879
chr1	977047	977216	PERM1_intron_2	intron	protein_coding	chr1	976625	978879
chr1	977263	977288	PERM1_intron_2	intron	protein_coding	chr1	976625	978879
chr1	977330	977877	PERM1_intron_2	intron	protein_coding	chr1	976625	978879
chr1	977917	978087	PERM1_intron_2	intron	protein_coding	chr1	976625	978879
chr1	1033632	1033722	AGRN_intron_2	intron	protein_coding	chr1	1022463	1034104
chr1	1049087	1049165	AGRN_intron_25	intron	protein_coding	chr1	1049060	1049234
chr1	1064904	1065284	AL390719.1_intron_7	intron	transcribed_unprocessed_pseudogene	chr1	1064590	1065350
chr1	1088150	1088365	C1orf159_intron_6	intron	protein_coding	chr1	1087598	1090351
chr1	1139820	1140045	LINC01342_intron_1	intron	lincRNA	chr1	1137111	1140823
chr1	1141117	1141569	LINC01342_intron_2	intron	lincRNA	chr1	1141033	1142737
chr1	1244776	1245272	C1QTNF12_intron_7	intron	protein_coding	chr1	1244498	1246512
chr1	1284064	1284090	SCNN1D_2	CDS	protein_coding	chr1	1284024	1284090
chr1	1284124	1284162	SCNN1D_intron_4	intron	protein_coding	chr1	1284091	1285569
chr1	1284189	1284369	SCNN1D_intron_4	intron	protein_coding	chr1	1284091	1285569
chr1	1288794	1288820	SCNN1D_intron_10	intron	protein_coding	chr1	1288038	1290269
chr1	1288925	1288953	SCNN1D_intron_10	intron	protein_coding	chr1	1288038	1290269
chr1	1289031	1289124	SCNN1D_intron_10	intron	protein_coding	chr1	1288038	1290269
chr1	1289834	1289860	SCNN1D_intron_10	intron	protein_coding	chr1	1288038	1290269
chr1	1315711	1315846	INTS11_intron_13	intron	protein_coding	chr1	1315619	1318677
chr1	1322533	1322752	INTS11_intron_17	intron	protein_coding	chr1	1321985	1322890
chr1	1323891	1324134	INTS11_intron_18	intron	protein_coding	chr1	1323288	1324579
chr1	1629851	1629898	MIB2_intron_22	intron	protein_coding	chr1	1629705	1630290
chr1	1924058	1924280	CFAP74_intron_5	intron	protein_coding	chr1	1923930	1924389
chr1	1969223	1969299	CFAP74_intron_29	intron	protein_coding	chr1	1968834	1970657
chr1	2121909	2121933	PRKCZ_intron_14	intron	protein_coding	chr1	2116311	2133636
chr1	2122161	2122265	PRKCZ_intron_14	intron	protein_coding	chr1	2116311	2133636
chr1	2122292	2122499	PRKCZ_intron_14	intron	protein_coding	chr1	2116311	2133636
chr1	2122571	2123027	PRKCZ_intron_14	intron	protein_coding	chr1	2116311	2133636
chr1	2123170	2123254	PRKCZ_intron_14	intron	protein_coding	chr1	2116311	2133636
chr1	2123366	2123709	PRKCZ_intron_14	intron	protein_coding	chr1	2116311	2133636
chr1	2123798	2123923	PRKCZ_intron_14	intron	protein_coding	chr1	2116311	2133636
chr1	2123990	2124249	PRKCZ_intron_14	intron	protein_coding	chr1	2116311	2133636
chr1	2169721	2169791	PRKCZ_intron_24	intron	protein_coding	chr1	2169605	2172053
chr1	2281493	2281560	SKI_intron_1	intron	protein_coding	chr1	2229736	2302976
chr1	2289552	2289577	SKI_intron_1	intron	protein_coding	chr1	2229736	2302976
chr1	2309690	2309813	SKI_UTR_2	three_prime_UTR	protein_coding	chr1	2306765	2310119
chr1	2450571	2450730	PLCH2_intron_2	intron	protein_coding	chr1	2430630	2467457
chr1	2462182	2462218	PLCH2_intron_2	intron	protein_coding	chr1	2430630	2467457
chr1	2500787	2500857	PLCH2_intron_23	intron	protein_coding	chr1	2499721	2502110
chr1	2592397	2592548	MMEL1_intron_3	intron	protein_coding	chr1	2592028	2592653
chr1	2641114	2641168	TTC34_UTR_1	three_prime_UTR	protein_coding	chr1	2635976	2641367
chr1	3150898	3150985	PRDM16_intron_1	intron	protein_coding	chr1	3069297	3186123
chr1	3168133	3168213	PRDM16_intron_1	intron	protein_coding	chr1	3069297	3186123
chr1	3475180	3475341	ARHGEF16_intron_10	intron	protein_coding	chr1	3474783	3475968
chr1	3477264	3477292	ARHGEF16_intron_11	intron	protein_coding	chr1	3476063	3477873
chr1	3588116	3588217	MEGF6_intron_35	intron	protein_coding	chr1	3579930	3595336
chr1	3588239	3588277	MEGF6_intron_35	intron	protein_coding	chr1	3579930	3595336
chr1	3588320	3588431	MEGF6_intron_35	intron	protein_coding	chr1	3579930	3595336
chr1	3588500	3588523	MEGF6_intron_35	intron	protein_coding	chr1	3579930	3595336
chr1	4016927	4017058	AL805961.2_intron_1	intron	lincRNA	chr1	4016707	4018476
chr1	6005204	6005322	KCNAB2_intron_2	intron	protein_coding	chr1	5992789	6018633
chr1	6006193	6006236	KCNAB2_intron_2	intron	protein_coding	chr1	5992789	6018633
chr1	6006472	6006516	KCNAB2_intron_2	intron	protein_coding	chr1	5992789	6018633
chr1	6012355	6012378	KCNAB2_intron_2	intron	protein_coding	chr1	5992789	6018633
chr1	7229474	7229587	CAMTA1_intron_7	intron	protein_coding	chr1	7091372	7249489
chr1	9768684	9768735	CLSTN1_intron_17	intron	protein_coding	chr1	9756511	9773270
chr1	9810100	9810152	CLSTN1_intron_18	intron	protein_coding	chr1	9773395	9823641
chr1	11966452	11966523	PLOD1_intron_17	intron	protein_coding	chr1	11966317	11966985
chr1	11970973	11971256	PLOD1_intron_19	intron	protein_coding	chr1	11970817	11972870
chr1	15036277	15036321	KAZN_intron_9	intron	protein_coding	chr1	15034886	15043987
chr1	15524555	15524581	CASP9_intron_9	intron	protein_coding	chr1	15524446	15524581
chr1	16659554	16659645	AL137798.2_intron_1	intron	lincRNA	chr1	16656975	16665389
chr1	16662287	16662311	AL137798.2_intron_1	intron	lincRNA	chr1	16656975	16665389
chr1	17556128	17556208	ARHGEF10L_intron_1	intron	protein_coding	chr1	17539951	17580551
chr1	17556244	17556272	ARHGEF10L_intron_1	intron	protein_coding	chr1	17539951	17580551
chr1	20343567	20343868	VWA5B1_intron_17	intron	protein_coding	chr1	20343394	20345454
chr1	20989048	20989098	EIF4G3_intron_32	intron	protein_coding	chr1	20982409	20997599
chr1	21332617	21332781	ECE1_intron_22	intron	protein_coding	chr1	21299000	21345374
chr1	24804518	24804549	CLIC4_intron_2	intron	protein_coding	chr1	24797852	24814092
chr1	24832298	24832478	CLIC4_intron_4	intron	protein_coding	chr1	24827117	24839858
chr1	24834866	24835018	CLIC4_intron_4	intron	protein_coding	chr1	24827117	24839858
chr1	26183840	26183980	CNKSR1_intron_9	intron	protein_coding	chr1	26183831	26184069
chr1	30718608	30718635	MATN1_intron_5	intron	protein_coding	chr1	30716916	30718733
chr1	30894452	30894492	SDC3_intron_3	intron	protein_coding	chr1	30878741	30908447
chr1	30972264	30972442	PUM1_intron_12	intron	protein_coding	chr1	30968493	30974649
chr1	32266660	32266705	LCK_intron_1	intron	protein_coding	chr1	32251372	32274109
chr1	33307538	33308032	A3GALT2_intron_1	intron	protein_coding	chr1	33307454	33312050
chr1	37282329	37282358	AL353604.1_intron_3	intron	lincRNA	chr1	37276260	37324988
chr1	42183273	42183382	FOXJ3_intron_2	intron	protein_coding	chr1	42182025	42188735
chr1	46400921	46401137	FAAH_intron_1	intron	protein_coding	chr1	46394544	46402089
chr1	46896437	46896483	CYP4Z2P_intron_10	intron	transcribed_unprocessed_pseudogene	chr1	46887296	46898841
chr1	47909821	47909854	TRABD2B_intron_5	intron	protein_coding	chr1	47801620	47994032
chr1	47965157	47965191	TRABD2B_intron_5	intron	protein_coding	chr1	47801620	47994032
chr1	48384350	48384400	SPATA6_intron_4	intron	protein_coding	chr1	48359771	48385307
chr1	51990085	51990265	RAB3B_intron_4	intron	protein_coding	chr1	51977118	51990550
chr1	55935620	55935744	AL603840.1_intron_11	intron	lincRNA	chr1	55868249	55961881
chr1	55935766	55935912	AL603840.1_intron_11	intron	lincRNA	chr1	55868249	55961881
chr1	55983501	55983557	AL603840.1_intron_14	intron	lincRNA	chr1	55978579	56017722
chr1	55935620	55935744	LINC01753_intron_2	intron	lincRNA	chr1	55921412	55944914
chr1	55935766	55935912	LINC01753_intron_2	intron	lincRNA	chr1	55921412	55944914
chr1	61924930	61925019	PATJ_intron_27	intron	protein_coding	chr1	61918077	61927728
chr1	62686282	62686487	DOCK7_intron_52	intron	protein_coding	chr1	62663131	62688225
chr1	64505600	64505624	CACHD1_intron_1	intron	protein_coding	chr1	64470943	64550592
chr1	64505704	64505775	CACHD1_intron_1	intron	protein_coding	chr1	64470943	64550592
chr1	71275864	71275946	ZRANB2-AS2_intron_19	intron	processed_transcript	chr1	71268479	71280524
chr1	74289486	74289605	FPGT-TNNI3K_intron_8	intron	protein_coding	chr1	74271709	74331448
chr1	75546226	75546510	SLC44A5_intron_24	intron	protein_coding	chr1	75541517	75611038
chr1	76119809	76119842	ST6GALNAC3_intron_1	intron	protein_coding	chr1	76074885	76313798
chr1	84058409	84058512	AC104454.2_intron_1	intron	lincRNA	chr1	84038630	84064690
chr1	84058600	84058810	AC104454.2_intron_1	intron	lincRNA	chr1	84038630	84064690
chr1	94708259	94708317	SLC44A3-AS1_intron_10	intron	transcribed_processed_pseudogene	chr1	94705558	94731741
chr1	95225122	95225249	TMEM56-RWDD3_intron_6	intron	protein_coding	chr1	95173890	95230900
chr1	96746855	96746921	PTBP2_intron_2	intron	protein_coding	chr1	96723595	96751423
chr1	103621091	103621210	AMY2A_intron_6	intron	protein_coding	chr1	103620685	103621575
chr1	108391489	108391552	NBPF5P_intron_9	intron	transcribed_unprocessed_pseudogene	chr1	108385961	108410502
chr1	108392067	108392129	NBPF5P_intron_9	intron	transcribed_unprocessed_pseudogene	chr1	108385961	108410502
chr1	108391489	108391552	SLC25A24P2_intron_1	intron	unprocessed_pseudogene	chr1	108383895	108410026
chr1	108392067	108392129	SLC25A24P2_intron_1	intron	unprocessed_pseudogene	chr1	108383895	108410026
chr1	108425849	108425951	AL390038.1_intron_1	intron	lincRNA	chr1	108421575	108431588
chr1	112292483	112293167	AL445426.1_intron_1	intron	lincRNA	chr1	112177614	112360360
chr1	112294152	112294188	AL445426.1_intron_1	intron	lincRNA	chr1	112177614	112360360
chr1	112294238	112294413	AL445426.1_intron_1	intron	lincRNA	chr1	112177614	112360360
chr1	112294901	112295019	AL445426.1_intron_1	intron	lincRNA	chr1	112177614	112360360
chr1	117431177	117431212	MAN1A2_intron_5	intron	protein_coding	chr1	117420650	117442229
chr1	119991270	119991326	NOTCH2_intron_30	intron	protein_coding	chr1	119987083	119992779
chr1	120019764	120019816	NOTCH2_intron_33	intron	protein_coding	chr1	120005589	120029904
chr1	120320895	120321026	AC244669.1_intron_1	intron	transcribed_unprocessed_pseudogene	chr1	120267839	120336867
chr1	120439756	120439840	NBPF8_intron_3	intron	unprocessed_pseudogene	chr1	120439691	120440740
chr1	120447705	120447751	NBPF8_10	exon	unprocessed_pseudogene	chr1	120447629	120447841
chr1	120621211	120621313	AC241952.1_intron_40	intron	transcribed_unprocessed_pseudogene	chr1	120620466	120641606
chr1	120779210	120779263	NBPF26_intron_2	intron	protein_coding	chr1	120763710	120784972
chr1	120826719	120826813	NBPF26_intron_21	intron	protein_coding	chr1	120824918	120829762
chr1	120828275	120828334	NBPF26_intron_21	intron	protein_coding	chr1	120824918	120829762
chr1	120829036	120829354	NBPF26_intron_21	intron	protein_coding	chr1	120824918	120829762
chr1	120834450	120834493	NBPF26_intron_27	intron	protein_coding	chr1	120833776	120834493
chr1	120834494	120834546	NBPF26_UTR_11	three_prime_UTR	protein_coding	chr1	120834494	120834546
chr1	120834547	120834599	NBPF26_intron_28	intron	protein_coding	chr1	120834547	120834628
chr1	120835923	120836055	NBPF26_intron_29	intron	protein_coding	chr1	120834803	120836515
chr1	143497295	143497346	AC239859.5_intron_9	intron	unprocessed_pseudogene	chr1	143479552	143498742
chr1	143812979	143813006	AC239798.1_2	exon	unprocessed_pseudogene	chr1	143812871	143813006
chr1	143813007	143813030	AC239798.1_intron_2	intron	unprocessed_pseudogene	chr1	143813007	143814333
chr1	144183084	144183166	AC244015.2_intron_1	intron	unprocessed_pseudogene	chr1	144180206	144193188
chr1	144184541	144184597	AC244015.2_intron_1	intron	unprocessed_pseudogene	chr1	144180206	144193188
chr1	144194038	144194085	AC244015.2_intron_3	intron	unprocessed_pseudogene	chr1	144193657	144196323
chr1	144643016	144643061	FP700111.1_intron_2	intron	lincRNA	chr1	144641794	144917168
chr1	144747357	144747442	FP700111.1_intron_2	intron	lincRNA	chr1	144641794	144917168
chr1	144783174	144783226	FP700111.1_intron_2	intron	lincRNA	chr1	144641794	144917168
chr1	144859237	144859319	FP700111.1_intron_2	intron	lincRNA	chr1	144641794	144917168
chr1	144859765	144859808	FP700111.1_intron_2	intron	lincRNA	chr1	144641794	144917168
chr1	144882718	144882824	FP700111.1_intron_2	intron	lincRNA	chr1	144641794	144917168
chr1	144883751	144883845	FP700111.1_intron_2	intron	lincRNA	chr1	144641794	144917168
chr1	144883871	144883942	FP700111.1_intron_2	intron	lincRNA	chr1	144641794	144917168
chr1	144883968	144884074	FP700111.1_intron_2	intron	lincRNA	chr1	144641794	144917168
chr1	144883665	144883713	FP700111.1_intron_2	intron	lincRNA	chr1	144641794	144917168
chr1	144783174	144783226	FP700111.2_intron_4	intron	unprocessed_pseudogene	chr1	144773208	144786185
chr1	145391984	145392034	NBPF20_intron_127	intron	protein_coding	chr1	145391703	145392301
chr1	146520582	146520629	AC245407.2_intron_1	intron	lincRNA	chr1	146516447	146524726
chr1	148222106	148222158	AC239809.3_intron_17	intron	lincRNA	chr1	148218889	148225074
chr1	148615768	148615821	NBPF14_UTR_15	five_prime_UTR	protein_coding	chr1	148615690	148615950
chr1	148809488	148809528	PDE4DIP_intron_1	intron	protein_coding	chr1	148808738	148844380
chr1	149545843	149545882	NBPF19_intron_88	intron	protein_coding	chr1	149545211	149545928
chr1	149653662	149653724	LINC00869_intron_5	intron	transcribed_unprocessed_pseudogene	chr1	149648389	149655697
chr1	150718975	150719093	HORMAD1_intron_13	intron	protein_coding	chr1	150717283	150719471
chr1	152217360	152217650	HRNR_1	CDS	protein_coding	chr1	152213075	152221490
chr1	152948607	152948749	SPRR5_1	CDS	protein_coding	chr1	152948554	152948881
chr1	155002630	155002733	ZBTB7B_UTR_1	five_prime_UTR	protein_coding	chr1	155002630	155002943
chr1	156161155	156161270	SEMA4A_intron_12	intron	protein_coding	chr1	156161030	156161344
chr1	156556931	156557250	IQGAP3_intron_27	intron	protein_coding	chr1	156556694	156560932
chr1	160098709	160098797	IGSF8_intron_7	intron	protein_coding	chr1	160098690	160098797
chr1	160098798	160098828	IGSF8_UTR_4	five_prime_UTR	protein_coding	chr1	160098798	160098828
chr1	160098833	160098943	IGSF8_UTR_5	five_prime_UTR	protein_coding	chr1	160098833	160098943
chr1	161051976	161052017	ARHGAP30_intron_3	intron	protein_coding	chr1	161051716	161052284
chr1	161444392	161444418	AL592295.3_intron_4	intron	lincRNA	chr1	161428020	161470468
chr1	161581970	161582012	FCGR2C_intron_1	intron	polymorphic_pseudogene	chr1	161581550	161583088
chr1	162082966	162083052	NOS1AP_intron_1	intron	protein_coding	chr1	162070283	162154403
chr1	162083107	162083139	NOS1AP_intron_1	intron	protein_coding	chr1	162070283	162154403
chr1	165762008	165762252	TMCO1_intron_6	intron	protein_coding	chr1	165759585	165768190
chr1	167632686	167632714	RCSD1_intron_1	intron	protein_coding	chr1	167630430	167683898
chr1	167897543	167897663	ADCY10_intron_27	intron	protein_coding	chr1	167896692	167899421
chr1	167897926	167897993	ADCY10_intron_27	intron	protein_coding	chr1	167896692	167899421
chr1	170631785	170631898	AL023495.1_intron_1	intron	lincRNA	chr1	170599016	170639107
chr1	172571773	172571967	SUCO_intron_10	intron	protein_coding	chr1	172570731	172573889
chr1	176509096	176509637	PAPPA2_intron_1	intron	protein_coding	chr1	176463419	176555405
chr1	180323869	180324178	ACBD6_intron_8	intron	protein_coding	chr1	180314723	180397514
chr1	187497045	187497281	ERVMER61-1_intron_19	intron	lincRNA	chr1	187487249	187571131
chr1	187599458	187599593	ERVMER61-1_intron_20	intron	lincRNA	chr1	187571197	187641224
chr1	197532213	197532256	DENND1B_intron_3	intron	protein_coding	chr1	197512954	197539962
chr1	197534103	197534141	DENND1B_intron_3	intron	protein_coding	chr1	197512954	197539962
chr1	205203494	205203581	DSTYK_intron_13	intron	protein_coding	chr1	205187807	205211269
chr1	206235235	206235285	SRGAP2_intron_3	intron	protein_coding	chr1	206214841	206303279
chr1	206480198	206480305	IKBKE_intron_13	intron	protein_coding	chr1	206480114	206480445
chr1	206907047	206907077	FCMR_intron_1	intron	protein_coding	chr1	206905148	206909460
chr1	207563241	207563329	CR1_intron_21	intron	protein_coding	chr1	207561138	207563862
chr1	207818252	207818378	MIR29B2CHG_intron_2	intron	lincRNA	chr1	207817415	207818960
chr1	210121995	210122121	SYT14_intron_9	intron	protein_coding	chr1	210100462	210155719
chr1	216912190	216912227	ESRRG_intron_14	intron	protein_coding	chr1	216865179	216936660
chr1	222486864	222486888	AL513314.2_intron_4	intron	lincRNA	chr1	222486208	222489584
chr1	223702043	223702080	CAPN2_intron_1	intron	protein_coding	chr1	223701832	223712330
chr1	223817291	223817343	TP53BP2_intron_16	intron	protein_coding	chr1	223814354	223818204
chr1	225068953	225069079	DNAH14_intron_20	intron	protein_coding	chr1	225051796	225079205
chr1	225276992	225277089	DNAH14_intron_57	intron	protein_coding	chr1	225276082	225277408
chr1	225819189	225819242	EPHX1_intron_1	intron	protein_coding	chr1	225810616	225825352
chr1	227836558	227836654	PRSS38_intron_3	intron	protein_coding	chr1	227817481	227845468
chr1	228174239	228174374	IBA57_intron_1	intron	protein_coding	chr1	228166158	228174690
chr1	228378459	228378530	OBSCN_intron_118	intron	protein_coding	chr1	228378421	228378616
chr1	229028216	229028245	AL137793.2_intron_1	intron	lincRNA	chr1	229022952	229037279
chr1	230335368	230335399	PGBD5_intron_3	intron	protein_coding	chr1	230333042	230337106
chr1	230396229	230396297	PGBD5_intron_7	intron	protein_coding	chr1	230377646	230425596
chr1	231983502	231983657	DISC1_intron_14	intron	protein_coding	chr1	231959504	232008783
chr1	234397253	234397747	TARBP1_intron_4	intron	protein_coding	chr1	234393838	234398380
chr1	236385803	236386304	EDARADD_intron_3	intron	protein_coding	chr1	236350840	236394276
chr1	236386364	236386515	EDARADD_intron_3	intron	protein_coding	chr1	236350840	236394276
chr1	237591158	237591184	RYR2_intron_31	intron	protein_coding	chr1	237590993	237591737
chr1	237670300	237670339	RYR2_intron_58	intron	protein_coding	chr1	237667959	237674094
chr1	237883616	237883724	ZP4_intron_3	intron	protein_coding	chr1	237882847	237884767
chr1	241197264	241197533	RGS7_intron_17	intron	protein_coding	chr1	241098763	241355697
chr1	241327014	241327041	RGS7_intron_17	intron	protein_coding	chr1	241098763	241355697
chr1	243795533	243795557	AKT3_intron_13	intron	protein_coding	chr1	243695717	243843123
chr1	243933914	243933943	AL591885.1_intron_1	intron	lincRNA	chr1	243917527	243978408
chr1	243934004	243934089	AL591885.1_intron_1	intron	lincRNA	chr1	243917527	243978408
chr1	244970637	244970663	EFCAB2_intron_1	intron	protein_coding	chr1	244970444	245002119
chr1	245330481	245330780	KIF26B_intron_2	intron	protein_coding	chr1	245156684	245366832
chr1	245975912	245975959	SMYD3_intron_7	intron	protein_coding	chr1	245929938	246186741
chr1	245992638	245992764	SMYD3_intron_7	intron	protein_coding	chr1	245929938	246186741
chr1	246325070	246325213	SMYD3_intron_9	intron	protein_coding	chr1	246193728	246325811
chr1	248519209	248519265	OR2G6_intron_2	intron	protein_coding	chr1	248509649	248521609
chr1	248747129	248747187	LYPD8_intron_2	intron	protein_coding	chr1	248745280	248748287
chr10	321926	322304	DIP2C_intron_7	intron	protein_coding	chr10	311567	324637
chr10	322526	322631	DIP2C_intron_7	intron	protein_coding	chr10	311567	324637
chr10	322656	322682	DIP2C_intron_7	intron	protein_coding	chr10	311567	324637
chr10	358577	358840	DIP2C_intron_17	intron	protein_coding	chr10	357938	362488
chr10	402689	402734	DIP2C_intron_31	intron	protein_coding	chr10	399220	408924
chr10	403034	403390	DIP2C_intron_31	intron	protein_coding	chr10	399220	408924
chr10	429243	429510	DIP2C_intron_36	intron	protein_coding	chr10	423034	440869
chr10	477293	477345	DIP2C_intron_38	intron	protein_coding	chr10	472550	484779
chr10	477429	477632	DIP2C_intron_38	intron	protein_coding	chr10	472550	484779
chr10	478089	478404	DIP2C_intron_38	intron	protein_coding	chr10	472550	484779
chr10	516322	516855	DIP2C_intron_40	intron	protein_coding	chr10	486559	689492
chr10	557650	557907	DIP2C_intron_40	intron	protein_coding	chr10	486559	689492
chr10	608155	608263	DIP2C_intron_40	intron	protein_coding	chr10	486559	689492
chr10	608337	608381	DIP2C_intron_40	intron	protein_coding	chr10	486559	689492
chr10	608633	608696	DIP2C_intron_40	intron	protein_coding	chr10	486559	689492
chr10	622339	622374	DIP2C_intron_40	intron	protein_coding	chr10	486559	689492
chr10	657440	657470	DIP2C_intron_40	intron	protein_coding	chr10	486559	689492
chr10	678663	678759	DIP2C_intron_40	intron	protein_coding	chr10	486559	689492
chr10	678909	679070	DIP2C_intron_40	intron	protein_coding	chr10	486559	689492
chr10	679212	679245	DIP2C_intron_40	intron	protein_coding	chr10	486559	689492
chr10	679302	679360	DIP2C_intron_40	intron	protein_coding	chr10	486559	689492
chr10	657440	657470	PRR26_intron_2	intron	protein_coding	chr10	652656	662024
chr10	1046971	1047218	IDI1_intron_4	intron	protein_coding	chr10	1044172	1048262
chr10	1235711	1235952	ADARB2_intron_5	intron	protein_coding	chr10	1233846	1242129
chr10	1236388	1236536	ADARB2_intron_5	intron	protein_coding	chr10	1233846	1242129
chr10	1237062	1237256	ADARB2_intron_5	intron	protein_coding	chr10	1233846	1242129
chr10	1238671	1238718	ADARB2_intron_5	intron	protein_coding	chr10	1233846	1242129
chr10	1238877	1238971	ADARB2_intron_5	intron	protein_coding	chr10	1233846	1242129
chr10	1699693	1699883	ADARB2_intron_9	intron	protein_coding	chr10	1379161	1737049
chr10	1700273	1700346	ADARB2_intron_9	intron	protein_coding	chr10	1379161	1737049
chr10	1701084	1701305	ADARB2_intron_9	intron	protein_coding	chr10	1379161	1737049
chr10	1701540	1701630	ADARB2_intron_9	intron	protein_coding	chr10	1379161	1737049
chr10	2521750	2521779	AL713851.1_intron_1	intron	lincRNA	chr10	2501990	2537491
chr10	2522286	2522418	AL713851.1_intron_1	intron	lincRNA	chr10	2501990	2537491
chr10	3084973	3085210	PFKP_intron_6	intron	protein_coding	chr10	3082462	3099273
chr10	3085286	3085526	PFKP_intron_6	intron	protein_coding	chr10	3082462	3099273
chr10	3085570	3085812	PFKP_intron_6	intron	protein_coding	chr10	3082462	3099273
chr10	3106620	3106962	PFKP_intron_12	intron	protein_coding	chr10	3105502	3107212
chr10	5374209	5374234	UCN3_UTR_3	three_prime_UTR	protein_coding	chr10	5374206	5374692
chr10	5412964	5413013	NET1_intron_1	intron	protein_coding	chr10	5412821	5426653
chr10	6210623	6210883	PFKFB3_intron_4	intron	protein_coding	chr10	6203337	6213621
chr10	6795148	6795335	LINC00707_intron_2	intron	lincRNA	chr10	6781487	6833641
chr10	7751867	7752040	KIN_UTR_1	three_prime_UTR	protein_coding	chr10	7750962	7756079
chr10	11107959	11108050	CELF2_intron_6	intron	protein_coding	chr10	11018865	11165028
chr10	11301369	11301528	CELF2_intron_15	intron	protein_coding	chr10	11288553	11314137
chr10	11483663	11483691	USP6NL_intron_2	intron	protein_coding	chr10	11481923	11484969
chr10	12247153	12247251	CDC123_intron_11	intron	protein_coding	chr10	12246278	12249579
chr10	12520854	12520974	CAMK1D_intron_1	intron	protein_coding	chr10	12349911	12553223
chr10	12568140	12568164	CAMK1D_intron_2	intron	protein_coding	chr10	12553357	12666734
chr10	12568196	12568331	CAMK1D_intron_2	intron	protein_coding	chr10	12553357	12666734
chr10	12568369	12568420	CAMK1D_intron_2	intron	protein_coding	chr10	12553357	12666734
chr10	12623157	12623263	CAMK1D_intron_2	intron	protein_coding	chr10	12553357	12666734
chr10	17971253	17971309	SLC39A12_intron_4	intron	protein_coding	chr10	17965691	17977900
chr10	21717542	21717598	MLLT10_intron_18	intron	protein_coding	chr10	21713951	21726242
chr10	23286395	23286530	C10orf67_intron_9	intron	protein_coding	chr10	23282079	23289898
chr10	23331296	23331350	C10orf67_intron_15	intron	protein_coding	chr10	23322538	23333060
chr10	24194299	24194372	KIAA1217_intron_3	intron	protein_coding	chr10	24042496	24208789
chr10	24250613	24250677	KIAA1217_intron_6	intron	protein_coding	chr10	24239338	24367117
chr10	25454270	25454293	GPR158_intron_4	intron	protein_coding	chr10	25412474	25466649
chr10	26479166	26479198	APBB1IP_intron_2	intron	protein_coding	chr10	26438854	26492325
chr10	27256715	27256877	LRRC37A6P_intron_1	intron	transcribed_processed_pseudogene	chr10	27251796	27257868
chr10	29695839	29695938	SVIL_intron_41	intron	protein_coding	chr10	29686652	29735749
chr10	30025510	30025578	JCAD_intron_1	intron	protein_coding	chr10	30017918	30026101
chr10	35431326	35431352	CCNY_intron_8	intron	protein_coding	chr10	35394879	35434111
chr10	37983072	37983191	AL117337.1_intron_2	intron	lincRNA	chr10	37980411	37992325
chr10	44292988	44293132	AL137026.1_intron_2	intron	lincRNA	chr10	44292735	44293270
chr10	44292988	44293132	C10orf142_intron_1	intron	protein_coding	chr10	44292934	44293299
chr10	44975448	44975560	RASSF4_intron_3	intron	protein_coding	chr10	44971849	44982519
chr10	45760281	45760354	WASHC2C_intron_17	intron	protein_coding	chr10	45759402	45763386
chr10	46271506	46271825	ANTXRLP1_intron_13	intron	unprocessed_pseudogene	chr10	46270989	46273482
chr10	46614522	46614728	FAM35BP_intron_1	intron	transcribed_unprocessed_pseudogene	chr10	46611450	46614728
chr10	46614729	46614845	FAM35BP_2	exon	transcribed_unprocessed_pseudogene	chr10	46614729	46614845
chr10	46614846	46615011	FAM35BP_intron_2	intron	transcribed_unprocessed_pseudogene	chr10	46614846	46621604
chr10	47933489	47933521	AC245041.2_intron_1	intron	lincRNA	chr10	47908187	47934343
chr10	48709126	48709414	WDFY4_intron_1	intron	protein_coding	chr10	48685002	48709714
chr10	50108139	50108175	WASHC2A_intron_20	intron	protein_coding	chr10	50106466	50110099
chr10	50150603	50151310	SLC9A3P1_1	exon	processed_pseudogene	chr10	50150603	50152287
chr10	50192335	50192364	ASAH2_intron_2	intron	protein_coding	chr10	50189588	50192651
chr10	52248990	52249019	PRKG1_intron_10	intron	protein_coding	chr10	52161964	52251568
chr10	54198519	54198566	PCDH15_intron_33	intron	protein_coding	chr10	54195890	54213934
chr10	58667444	58667519	BICC1_intron_2	intron	protein_coding	chr10	58620902	58702072
chr10	59882164	59882307	CCDC6_intron_8	intron	protein_coding	chr10	59852703	59906120
chr10	63811213	63811813	AC022387.1_intron_2	intron	lincRNA	chr10	63685307	63990267
chr10	68502770	68502928	SLC25A16_intron_5	intron	protein_coding	chr10	68493571	68503630
chr10	68827930	68828015	STOX1_1	CDS	protein_coding	chr10	68827623	68828269
chr10	70162456	70162489	SAR1A_intron_7	intron	protein_coding	chr10	70161932	70162688
chr10	70206851	70206898	PPA1_intron_3	intron	protein_coding	chr10	70206334	70209203
chr10	71661789	71661839	CDH23_intron_16	intron	protein_coding	chr10	71647909	71675110
chr10	72198039	72198086	ASCC1_intron_8	intron	protein_coding	chr10	72196990	72203425
chr10	72198145	72198308	ASCC1_intron_8	intron	protein_coding	chr10	72196990	72203425
chr10	73270538	73270563	CFAP70_intron_3	intron	protein_coding	chr10	73269716	73272926
chr10	74595672	74595731	ADK_intron_9	intron	protein_coding	chr10	74589318	74600377
chr10	74827005	74827049	KAT6B_intron_2	intron	protein_coding	chr10	74826786	74838681
chr10	75333725	75333781	ZNF503-AS1_intron_6	intron	lincRNA	chr10	75299075	75338310
chr10	75672526	75672623	LRMDA_intron_2	intron	protein_coding	chr10	75438495	75782759
chr10	77041380	77041404	KCNMA1_intron_24	intron	protein_coding	chr10	77039638	77063672
chr10	78637939	78637975	AC012560.1_intron_8	intron	lincRNA	chr10	78550858	78674687
chr10	79208100	79208128	ZMIZ1_intron_5	intron	protein_coding	chr10	79201693	79208334
chr10	79844350	79844384	NUTM2E_2	CDS	protein_coding	chr10	79844172	79844872
chr10	80429580	80429640	FAM213A_intron_7	intron	protein_coding	chr10	80427497	80431984
chr10	82641080	82641149	NRG3_intron_5	intron	protein_coding	chr10	82358869	82738574
chr10	85744891	85744944	GRID1_intron_8	intron	protein_coding	chr10	85729615	85854494
chr10	85987413	85987524	GRID1_intron_12	intron	protein_coding	chr10	85916240	86138817
chr10	86080423	86080464	GRID1_intron_12	intron	protein_coding	chr10	85916240	86138817
chr10	86226346	86226578	GRID1_intron_14	intron	protein_coding	chr10	86206649	86363939
chr10	86300478	86300573	GRID1_intron_14	intron	protein_coding	chr10	86206649	86363939
chr10	87225953	87226203	NUTM2A_1	CDS	protein_coding	chr10	87225830	87226212
chr10	91209474	91209762	PCGF5_intron_1	intron	protein_coding	chr10	91163082	91220149
chr10	92012114	92012164	BTAF1_intron_31	intron	protein_coding	chr10	92011416	92013665
chr10	92012270	92012296	BTAF1_intron_31	intron	protein_coding	chr10	92011416	92013665
chr10	97275116	97275158	AL359385.1_intron_1	intron	processed_pseudogene	chr10	97275108	97277637
chr10	97276595	97276732	AL359385.1_intron_1	intron	processed_pseudogene	chr10	97275108	97277637
chr10	100276404	100276462	BLOC1S2_intron_1	intron	protein_coding	chr10	100275494	100280039
chr10	100321750	100321892	PKD2L1_intron_14	intron	protein_coding	chr10	100299719	100329209
chr10	101829728	101829766	KCNIP2_intron_7	intron	protein_coding	chr10	101829200	101829842
chr10	102801936	102802063	WBP1L_intron_3	intron	protein_coding	chr10	102798096	102809891
chr10	103810919	103810952	SH3PXD2A_intron_14	intron	protein_coding	chr10	103801363	103855193
chr10	104817373	104817562	SORCS3_intron_1	intron	protein_coding	chr10	104641955	104822095
chr10	104817593	104817632	SORCS3_intron_1	intron	protein_coding	chr10	104641955	104822095
chr10	110226526	110226689	MXI1_intron_3	intron	protein_coding	chr10	110226284	110227539
chr10	110226864	110227075	MXI1_intron_3	intron	protein_coding	chr10	110226284	110227539
chr10	110227193	110227300	MXI1_intron_3	intron	protein_coding	chr10	110226284	110227539
chr10	112398196	112398364	ACSL5_intron_4	intron	protein_coding	chr10	112395103	112398899
chr10	112455223	112455247	VTI1A_intron_1	intron	protein_coding	chr10	112447468	112460522
chr10	112455300	112455364	VTI1A_intron_1	intron	protein_coding	chr10	112447468	112460522
chr10	112455417	112455446	VTI1A_intron_1	intron	protein_coding	chr10	112447468	112460522
chr10	114253177	114253329	VWA2_intron_2	intron	protein_coding	chr10	114248766	114253649
chr10	117329973	117330054	PDZD8_intron_3	intron	protein_coding	chr10	117318975	117340978
chr10	118248331	118248406	AL354863.1_intron_5	intron	processed_transcript	chr10	118247874	118267416
chr10	119207651	119207674	GRK5_UTR_1	five_prime_UTR	protein_coding	chr10	119207589	119207917
chr10	119450980	119451111	GRK5_intron_13	intron	protein_coding	chr10	119448261	119452669
chr10	119675809	119675886	BAG3_intron_5	intron	protein_coding	chr10	119672657	119676462
chr10	121584465	121584554	FGFR2_intron_25	intron	protein_coding	chr10	121565705	121593707
chr10	122028798	122028887	TACC2_intron_2	intron	protein_coding	chr10	122022015	122033092
chr10	122800146	122800213	DMBT1P1_intron_36	intron	transcribed_unprocessed_pseudogene	chr10	122799181	122802334
chr10	122800267	122800294	DMBT1P1_intron_36	intron	transcribed_unprocessed_pseudogene	chr10	122799181	122802334
chr10	124506738	124506793	LHPP_intron_6	intron	protein_coding	chr10	124498515	124517178
chr10	124506840	124507036	LHPP_intron_6	intron	protein_coding	chr10	124498515	124517178
chr10	124507181	124507255	LHPP_intron_6	intron	protein_coding	chr10	124498515	124517178
chr10	124507476	124507529	LHPP_intron_6	intron	protein_coding	chr10	124498515	124517178
chr10	124507608	124507711	LHPP_intron_6	intron	protein_coding	chr10	124498515	124517178
chr10	125160591	125160717	CTBP2_intron_16	intron	protein_coding	chr10	125160514	125160825
chr10	126418052	126418196	LINC00601_intron_3	intron	lincRNA	chr10	126417809	126421785
chr10	127352201	127352309	DOCK1_intron_31	intron	protein_coding	chr10	127343747	127354667
chr10	129518495	129518522	MGMT_intron_1	intron	protein_coding	chr10	129467297	129536239
chr10	129564176	129564473	MGMT_intron_2	intron	protein_coding	chr10	129536378	129707893
chr10	129945117	129945196	EBF3_intron_11	intron	protein_coding	chr10	129877850	129957256
chr10	131952661	131952702	PPP2R2D_intron_8	intron	protein_coding	chr10	131947792	131955682
chr10	132149511	132149919	JAKMIP3_intron_14	intron	protein_coding	chr10	132149511	132149980
chr10	132159963	132160000	JAKMIP3_intron_18	intron	protein_coding	chr10	132153991	132163207
chr10	132160053	132160118	JAKMIP3_intron_18	intron	protein_coding	chr10	132153991	132163207
chr10	132160215	132160250	JAKMIP3_intron_18	intron	protein_coding	chr10	132153991	132163207
chr10	132160578	132160681	JAKMIP3_intron_18	intron	protein_coding	chr10	132153991	132163207
chr10	132160762	132160977	JAKMIP3_intron_18	intron	protein_coding	chr10	132153991	132163207
chr10	132161184	132161210	JAKMIP3_intron_18	intron	protein_coding	chr10	132153991	132163207
chr10	132161273	132161412	JAKMIP3_intron_18	intron	protein_coding	chr10	132153991	132163207
chr10	132161749	132161792	JAKMIP3_intron_18	intron	protein_coding	chr10	132153991	132163207
chr10	132284291	132284418	STK32C_intron_11	intron	protein_coding	chr10	132245956	132306920
chr10	132358823	132358878	LRRC27_intron_13	intron	protein_coding	chr10	132355887	132361455
chr10	132419508	132419572	AL451069.2_intron_1	intron	lincRNA	chr10	132419184	132420756
chr10	132670192	132670339	INPP5A_intron_4	intron	protein_coding	chr10	132650506	132690390
chr10	132670370	132670398	INPP5A_intron_4	intron	protein_coding	chr10	132650506	132690390
chr10	132752482	132752675	INPP5A_intron_11	intron	protein_coding	chr10	132749846	132765771
chr10	132772064	132772195	INPP5A_intron_12	intron	protein_coding	chr10	132765847	132777669
chr10	132775043	132775068	INPP5A_intron_12	intron	protein_coding	chr10	132765847	132777669
chr10	132775183	132775219	INPP5A_intron_12	intron	protein_coding	chr10	132765847	132777669
chr10	132835870	132836069	CFAP46_intron_14	intron	protein_coding	chr10	132835435	132836140
chr10	132888457	132888556	CFAP46_intron_35	intron	protein_coding	chr10	132885960	132892331
chr10	132888775	132888822	CFAP46_intron_35	intron	protein_coding	chr10	132885960	132892331
chr10	133078621	133078674	ADGRA1_intron_3	intron	protein_coding	chr10	133073198	133080285
chr10	133127837	133127861	ADGRA1_intron_17	intron	protein_coding	chr10	133127332	133128327
chr10	133185824	133185941	KNDC1_intron_5	intron	protein_coding	chr10	133183990	133185972
chr10	133188699	133188758	KNDC1_intron_7	intron	protein_coding	chr10	133188654	133189596
chr10	133222705	133222804	KNDC1_intron_28	intron	protein_coding	chr10	133220113	133224657
chr10	133222860	133222888	KNDC1_intron_28	intron	protein_coding	chr10	133220113	133224657
chr10	133274413	133274506	ADAM8_intron_21	intron	protein_coding	chr10	133274236	133274794
chr10	133291404	133291736	TUBGCP2_intron_10	intron	protein_coding	chr10	133291035	133292497
chr10	133292023	133292096	TUBGCP2_intron_10	intron	protein_coding	chr10	133291035	133292497
chr10	133292147	133292328	TUBGCP2_intron_10	intron	protein_coding	chr10	133291035	133292497
chr10	133316779	133316857	ZNF511-PRAP1_intron_4	intron	protein_coding	chr10	133311842	133350093
chr10	133317372	133318470	ZNF511-PRAP1_intron_4	intron	protein_coding	chr10	133311842	133350093
chr10	133334175	133334201	ZNF511-PRAP1_intron_4	intron	protein_coding	chr10	133311842	133350093
chr10	133334175	133334201	CALY_intron_5	intron	protein_coding	chr10	133329010	133336832
chr10	133372887	133373097	ECHS1_intron_7	intron	protein_coding	chr10	133370758	133373244
chr11	129571	129662	LINC01001_3	exon	lincRNA	chr11	129571	131373
chr11	196186	196276	BET1L_intron_3	intron	protein_coding	chr11	180405	202922
chr11	310699	310823	IFITM2_intron_3	intron	protein_coding	chr11	309396	314920
chr11	375015	375062	B4GALNT4_intron_8	intron	protein_coding	chr11	373829	375459
chr11	399258	399585	PKP3_intron_8	intron	protein_coding	chr11	399197	399965
chr11	400810	400934	PKP3_intron_11	intron	protein_coding	chr11	400706	403076
chr11	400970	401367	PKP3_intron_11	intron	protein_coding	chr11	400706	403076
chr11	401402	401463	PKP3_intron_11	intron	protein_coding	chr11	400706	403076
chr11	401495	401657	PKP3_intron_11	intron	protein_coding	chr11	400706	403076
chr11	401712	403028	PKP3_intron_11	intron	protein_coding	chr11	400706	403076
chr11	407271	407398	SIGIRR_intron_3	intron	protein_coding	chr11	407165	407423
chr11	411440	411489	SIGIRR_intron_9	intron	protein_coding	chr11	410028	414821
chr11	411844	411880	SIGIRR_intron_9	intron	protein_coding	chr11	410028	414821
chr11	412276	412326	SIGIRR_intron_9	intron	protein_coding	chr11	410028	414821
chr11	412576	412602	SIGIRR_intron_9	intron	protein_coding	chr11	410028	414821
chr11	430453	430648	ANO9_intron_16	intron	protein_coding	chr11	430404	431692
chr11	436699	437048	ANO9_intron_22	intron	protein_coding	chr11	434099	441919
chr11	555201	555224	LMNTD2_intron_1	intron	protein_coding	chr11	555112	555303
chr11	675985	676126	DEAF1_intron_3	intron	protein_coding	chr11	674784	678692
chr11	676215	676278	DEAF1_intron_3	intron	protein_coding	chr11	674784	678692
chr11	690243	690375	DEAF1_intron_10	intron	protein_coding	chr11	688461	691499
chr11	708936	709036	EPS8L2_intron_5	intron	protein_coding	chr11	708644	709328
chr11	722872	723019	EPS8L2_intron_16	intron	protein_coding	chr11	722806	723239
chr11	763208	763298	TALDO1_intron_4	intron	protein_coding	chr11	760254	763342
chr11	859318	859472	TSPAN4_intron_8	intron	protein_coding	chr11	850368	862548
chr11	1256467	1256538	MUC5B_intron_38	intron	protein_coding	chr11	1256226	1256669
chr11	1287517	1287563	TOLLIP_intron_2	intron	protein_coding	chr11	1286093	1288622
chr11	1287673	1287809	TOLLIP_intron_2	intron	protein_coding	chr11	1286093	1288622
chr11	1435352	1435535	BRSK2_intron_5	intron	protein_coding	chr11	1411634	1436038
chr11	1441149	1441499	BRSK2_intron_8	intron	protein_coding	chr11	1440929	1442488
chr11	1441670	1441797	BRSK2_intron_8	intron	protein_coding	chr11	1440929	1442488
chr11	1874166	1874304	LSP1_intron_10	intron	protein_coding	chr11	1871413	1876475
chr11	1950516	1950819	MRPL23_intron_1	intron	protein_coding	chr11	1947380	1950897
chr11	1954460	1954701	MRPL23_intron_4	intron	protein_coding	chr11	1952856	1956254
chr11	1955690	1955825	MRPL23_intron_4	intron	protein_coding	chr11	1952856	1956254
chr11	1957057	1957283	MRPL23_intron_5	intron	protein_coding	chr11	1956610	1962237
chr11	1958705	1958859	MRPL23_intron_5	intron	protein_coding	chr11	1956610	1962237
chr11	1959399	1959609	MRPL23_intron_5	intron	protein_coding	chr11	1956610	1962237
chr11	1960353	1960481	MRPL23_intron_5	intron	protein_coding	chr11	1956610	1962237
chr11	1961005	1961185	MRPL23_intron_5	intron	protein_coding	chr11	1956610	1962237
chr11	1962433	1962554	MRPL23_UTR_3	three_prime_UTR	protein_coding	chr11	1962433	1962838
chr11	1966514	1966544	MRPL23_intron_6	intron	protein_coding	chr11	1962839	1972557
chr11	1966890	1966995	MRPL23_intron_6	intron	protein_coding	chr11	1962839	1972557
chr11	1969996	1970150	MRPL23_intron_6	intron	protein_coding	chr11	1962839	1972557
chr11	1972876	1973088	MRPL23_intron_7	intron	protein_coding	chr11	1972794	1984436
chr11	1977082	1977273	MRPL23_intron_7	intron	protein_coding	chr11	1972794	1984436
chr11	2300156	2300320	C11orf21_intron_2	intron	protein_coding	chr11	2299708	2300518
chr11	2308414	2308684	TSPAN32_intron_3	intron	protein_coding	chr11	2304205	2308734
chr11	2384399	2384453	CD81_intron_5	intron	protein_coding	chr11	2382551	2384648
chr11	2444886	2444914	KCNQ1_intron_1	intron	protein_coding	chr11	2444709	2444989
chr11	2560218	2560532	KCNQ1_intron_6	intron	protein_coding	chr11	2528019	2570626
chr11	3143057	3143206	OSBPL5_intron_21	intron	protein_coding	chr11	3129330	3160916
chr11	4137789	4137859	RRM1_intron_19	intron	protein_coding	chr11	4135271	4138193
chr11	4279160	4279192	SSU72P6_1	exon	processed_pseudogene	chr11	4278705	4279192
chr11	14326933	14327060	RRAS2_intron_5	intron	protein_coding	chr11	14295860	14336999
chr11	16974646	16974795	PLEKHA7_intron_29	intron	protein_coding	chr11	16881359	17013987
chr11	16975011	16975045	PLEKHA7_intron_29	intron	protein_coding	chr11	16881359	17013987
chr11	17174469	17174547	PIK3C2A_intron_32	intron	protein_coding	chr11	17169807	17194387
chr11	19954950	19954974	NAV2_intron_12	intron	protein_coding	chr11	19949081	19984123
chr11	20774049	20774136	NELL1_intron_3	intron	protein_coding	chr11	20678061	20783678
chr11	26600325	26600462	ANO3_intron_19	intron	protein_coding	chr11	26599715	26624460
chr11	34160669	34160726	ABTB2_intron_6	intron	protein_coding	chr11	34160354	34160901
chr11	34209638	34209730	ABTB2_intron_16	intron	protein_coding	chr11	34204691	34356699
chr11	34209804	34209845	ABTB2_intron_16	intron	protein_coding	chr11	34204691	34356699
chr11	40985502	40985640	LRRC4C_intron_7	intron	protein_coding	chr11	40933724	41459429
chr11	44861453	44861476	TSPAN18_intron_6	intron	protein_coding	chr11	44860470	44897750
chr11	46381594	46381626	MDK_intron_1	intron	protein_coding	chr11	46381329	46381653
chr11	58051173	58051244	OR9Q1_intron_1	intron	protein_coding	chr11	58024105	58055868
chr11	58051455	58051531	OR9Q1_intron_1	intron	protein_coding	chr11	58024105	58055868
chr11	58052161	58052223	OR9Q1_intron_1	intron	protein_coding	chr11	58024105	58055868
chr11	58051173	58051244	AP004247.2_intron_2	intron	lincRNA	chr11	58047548	58057681
chr11	58051455	58051531	AP004247.2_intron_2	intron	lincRNA	chr11	58047548	58057681
chr11	58052161	58052223	AP004247.2_intron_2	intron	lincRNA	chr11	58047548	58057681
chr11	64271088	64271113	BAD_intron_1	intron	protein_coding	chr11	64270338	64271611
chr11	64271088	64271113	GPR137_intron_1	intron	protein_coding	chr11	64270662	64275686
chr11	64354700	64354769	CCDC88B_intron_25	intron	protein_coding	chr11	64354171	64355192
chr11	64500969	64501027	AP005273.1_intron_1	intron	lincRNA	chr11	64500915	64502436
chr11	64722917	64722952	NRXN2_intron_24	intron	protein_coding	chr11	64713944	64722969
chr11	65401319	65401406	FRMD8_intron_9	intron	protein_coding	chr11	65400868	65404862
chr11	67895036	67895115	AP003716.1_intron_3	intron	lincRNA	chr11	67894094	67906008
chr11	68751158	68751181	TESMIN_intron_9	intron	protein_coding	chr11	68750700	68751418
chr11	70573240	70573319	SHANK2_intron_8	intron	protein_coding	chr11	70502932	70659826
chr11	71085852	71085912	SHANK2_intron_20	intron	protein_coding	chr11	71075276	71092420
chr11	71150299	71150353	SHANK2_intron_26	intron	protein_coding	chr11	71147339	71224695
chr11	76692750	76692784	AP001189.4_intron_2	intron	lincRNA	chr11	76687878	76702970
chr11	77037936	77038129	B3GNT6_intron_2	intron	protein_coding	chr11	77037299	77039550
chr11	77778117	77778265	RSF1_intron_15	intron	protein_coding	chr11	77764690	77820526
chr11	79190847	79191119	TENM4_intron_32	intron	protein_coding	chr11	79148807	79215806
chr11	89847164	89847212	TRIM53BP_intron_3	intron	unprocessed_pseudogene	chr11	89845560	89848864
chr11	89969098	89969122	TRIM64_intron_1	intron	protein_coding	chr11	89968912	89969448
chr11	89984319	89984373	TRIM51EP_intron_1	intron	unprocessed_pseudogene	chr11	89982117	89984930
chr11	99405607	99405814	CNTN5_intron_2	intron	protein_coding	chr11	99325485	99556137
chr11	102601150	102601278	MMP20_intron_4	intron	protein_coding	chr11	102594758	102606533
chr11	108586489	108586542	EXPH5_intron_8	intron	protein_coding	chr11	108568127	108593416
chr11	108586578	108586618	EXPH5_intron_8	intron	protein_coding	chr11	108568127	108593416
chr11	116938302	116938552	SIK3_intron_22	intron	protein_coding	chr11	116927381	116954042
chr11	117481563	117481594	DSCAML1_intron_21	intron	protein_coding	chr11	117481271	117481961
chr11	118919049	118919151	BCL9L_intron_9	intron	protein_coding	chr11	118918880	118925236
chr11	124960255	124960321	CCDC15_intron_4	intron	protein_coding	chr11	124960004	124975094
chr11	126472953	126473189	KIRREL3_intron_12	intron	protein_coding	chr11	126463308	126473307
chr11	132558372	132558481	OPCML_intron_6	intron	protein_coding	chr11	132529187	132657085
chr11	133082440	133082511	OPCML_intron_9	intron	protein_coding	chr11	132943769	133532262
chr11	133140983	133141039	OPCML_intron_9	intron	protein_coding	chr11	132943769	133532262
chr12	103846	103880	IQSEC3_intron_3	intron	protein_coding	chr12	99215	125631
chr12	952948	952973	RAD52_intron_14	intron	protein_coding	chr12	949723	989807
chr12	953020	953047	RAD52_intron_14	intron	protein_coding	chr12	949723	989807
chr12	1087406	1087447	ERC1_intron_7	intron	protein_coding	chr12	1083581	1104748
chr12	1088070	1088161	ERC1_intron_7	intron	protein_coding	chr12	1083581	1104748
chr12	1089435	1089842	ERC1_intron_7	intron	protein_coding	chr12	1083581	1104748
chr12	1929913	1930042	LINC00940_1	exon	lincRNA	chr12	1929202	1931430
chr12	2071107	2071134	CACNA1C_intron_2	intron	protein_coding	chr12	2053612	2115222
chr12	6371517	6371581	SCNN1A_intron_11	intron	protein_coding	chr12	6364148	6374366
chr12	6607558	6607582	CHD4_UTR_3	five_prime_UTR	protein_coding	chr12	6607299	6607582
chr12	6607583	6607658	CHD4_intron_39	intron	protein_coding	chr12	6607583	6608418
chr12	8406833	8407195	AC092865.2_1	exon	processed_pseudogene	chr12	8406833	8407195
chr12	8414780	8415630	OR7E140P_1	exon	unprocessed_pseudogene	chr12	8414780	8415805
chr12	8427640	8428610	OR7E148P_1	exon	unprocessed_pseudogene	chr12	8427640	8428610
chr12	8438334	8438404	OR7E149P_1	exon	unprocessed_pseudogene	chr12	8437403	8438425
chr12	8437403	8438252	OR7E149P_1	exon	unprocessed_pseudogene	chr12	8437403	8438425
chr12	8473013	8473041	CLEC6A_intron_4	intron	protein_coding	chr12	8465630	8476123
chr12	8864358	8865271	A2ML1_intron_30	intron	protein_coding	chr12	8864009	8867840
chr12	9285852	9285997	AC009533.1_intron_2	intron	unprocessed_pseudogene	chr12	9283775	9288200
chr12	9298036	9298141	AC009533.1_intron_7	intron	unprocessed_pseudogene	chr12	9297827	9298419
chr12	9315295	9315330	AC009533.2_intron_2	intron	processed_pseudogene	chr12	9314738	9315330
chr12	9403635	9403890	AC141557.1_intron_3	intron	unprocessed_pseudogene	chr12	9402557	9414801
chr12	9413596	9413632	AC141557.1_intron_3	intron	unprocessed_pseudogene	chr12	9402557	9414801
chr12	9468048	9468092	AC092821.3_intron_2	intron	processed_transcript	chr12	9461435	9584104
chr12	9569420	9570718	AC092821.3_intron_2	intron	processed_transcript	chr12	9461435	9584104
chr12	11874522	11874607	ETV6_intron_6	intron	protein_coding	chr12	11869970	11884443
chr12	12415533	12415586	BORCS5_intron_3	intron	protein_coding	chr12	12361350	12435626
chr12	26218288	26218319	SSPN_intron_3	intron	protein_coding	chr12	26195952	26224291
chr12	28447729	28447784	CCDC91_intron_16	intron	protein_coding	chr12	28391412	28450159
chr12	31497769	31497942	DENND5B_intron_20	intron	protein_coding	chr12	31495920	31499604
chr12	32810701	32810827	PKP2_intron_4	intron	protein_coding	chr12	32802557	32821354
chr12	38764492	38764560	CPNE8_intron_13	intron	protein_coding	chr12	38762217	38767633
chr12	40767994	40768017	CNTN1_intron_3	intron	protein_coding	chr12	40763199	40828057
chr12	40789394	40789699	CNTN1_intron_3	intron	protein_coding	chr12	40763199	40828057
chr12	41266029	41266311	PDZRN4_intron_3	intron	protein_coding	chr12	41194189	41437681
chr12	53452149	53452242	PCBP2_UTR_1	five_prime_UTR	protein_coding	chr12	53452102	53452376
chr12	63592046	63592073	DPY19L2_intron_6	intron	protein_coding	chr12	63583837	63594085
chr12	64287594	64287725	AC012158.1_intron_2	intron	transcribed_processed_pseudogene	chr12	64227986	64352315
chr12	64287594	64287725	C12orf56_intron_7	intron	protein_coding	chr12	64286061	64303633
chr12	64543405	64543550	RASSF3_intron_3	intron	protein_coding	chr12	64541706	64610511
chr12	64741083	64741160	GNS_intron_8	intron	protein_coding	chr12	64740689	64743139
chr12	66723228	66723271	GRIP1_intron_29	intron	protein_coding	chr12	66679146	66803930
chr12	66946753	66946785	GRIP1_intron_30	intron	protein_coding	chr12	66804187	67069048
chr12	70201095	70201143	AC084032.1_intron_2	intron	lincRNA	chr12	70199820	70201713
chr12	77778148	77778199	NAV3_intron_2	intron	protein_coding	chr12	77572267	77830903
chr12	79681122	79681169	PAWR_intron_6	intron	protein_coding	chr12	79621208	79689727
chr12	80135260	80135288	OTOGL_intron_5	intron	protein_coding	chr12	80133623	80189342
chr12	81213593	81213737	ACSS3_intron_11	intron	protein_coding	chr12	81199445	81216899
chr12	92886499	92886623	EEA1_intron_28	intron	protein_coding	chr12	92864988	92891627
chr12	95644227	95644377	PGAM1P5_intron_1	intron	transcribed_processed_pseudogene	chr12	95551801	95649253
chr12	95670827	95670854	PGAM1P5_intron_4	intron	transcribed_processed_pseudogene	chr12	95670549	95671018
chr12	95670827	95670854	NTN4_intron_3	intron	protein_coding	chr12	95670147	95682705
chr12	95908461	95908657	CCDC38_intron_12	intron	protein_coding	chr12	95906452	95917125
chr12	95946577	95946761	AMDHD1_intron_1	intron	protein_coding	chr12	95943536	95947054
chr12	99139360	99139391	ANKS1B_intron_17	intron	protein_coding	chr12	99085024	99154287
chr12	103907192	103907327	TTC41P_intron_16	intron	transcribed_unitary_pseudogene	chr12	103906353	103911316
chr12	105155474	105155513	WASHC4_intron_28	intron	protein_coding	chr12	105155209	105156505
chr12	106302320	106302439	CKAP4_intron_4	intron	protein_coding	chr12	106276550	106304010
chr12	106302320	106302439	TCP11L2_intron_1	intron	protein_coding	chr12	106301994	106302801
chr12	108849921	108850100	SSH1_intron_15	intron	protein_coding	chr12	108827552	108852636
chr12	108850125	108850273	SSH1_intron_15	intron	protein_coding	chr12	108827552	108852636
chr12	111326162	111326205	CUX2_intron_20	intron	protein_coding	chr12	111322581	111334439
chr12	112573940	112574163	RPH3A_intron_1	intron	protein_coding	chr12	112570545	112575025
chr12	112574961	112574996	RPH3A_intron_1	intron	protein_coding	chr12	112570545	112575025
chr12	116246816	116246887	MED13L_intron_30	intron	protein_coding	chr12	116237706	116276428
chr12	118023423	118023473	RFC5_intron_7	intron	protein_coding	chr12	118022360	118024849
chr12	119397770	119397796	CCDC60_intron_1	intron	protein_coding	chr12	119335267	119428681
chr12	119397862	119398127	CCDC60_intron_1	intron	protein_coding	chr12	119335267	119428681
chr12	119397770	119397796	AC002070.1_intron_1	intron	lincRNA	chr12	119388329	119402313
chr12	119397862	119398127	AC002070.1_intron_1	intron	lincRNA	chr12	119388329	119402313
chr12	120830324	120830552	SPPL3_intron_11	intron	protein_coding	chr12	120811443	120835437
chr12	121514824	121515439	KDM2B_intron_14	intron	protein_coding	chr12	121513403	121516345
chr12	121814254	121814396	SETD1B_6	CDS	protein_coding	chr12	121814105	121814930
chr12	121966265	121966289	WDR66_intron_15	intron	protein_coding	chr12	121962163	121966953
chr12	122124170	122124417	MLXIP_intron_1	intron	protein_coding	chr12	122079267	122127254
chr12	122850526	122850742	HIP1R_intron_5	intron	protein_coding	chr12	122849956	122850833
chr12	122853337	122853456	HIP1R_intron_7	intron	protein_coding	chr12	122851298	122854041
chr12	123911299	123912474	DNAH10_intron_60	intron	protein_coding	chr12	123910673	123913096
chr12	124467934	124468005	NCOR2_intron_45	intron	protein_coding	chr12	124466287	124472950
chr12	124468677	124468723	NCOR2_intron_45	intron	protein_coding	chr12	124466287	124472950
chr12	124540480	124541112	NCOR2_intron_51	intron	protein_coding	chr12	124535612	124567306
chr12	124541142	124541284	NCOR2_intron_51	intron	protein_coding	chr12	124535612	124567306
chr12	124541602	124541915	NCOR2_intron_51	intron	protein_coding	chr12	124535612	124567306
chr12	127008446	127008487	LINC02405_intron_5	intron	lincRNA	chr12	127000651	127030526
chr12	128959412	128959491	GLT1D1_intron_13	intron	protein_coding	chr12	128957644	128982927
chr12	128971667	128971746	GLT1D1_intron_13	intron	protein_coding	chr12	128957644	128982927
chr12	128971790	128971819	GLT1D1_intron_13	intron	protein_coding	chr12	128957644	128982927
chr12	129356222	129356246	TMEM132D_intron_6	intron	protein_coding	chr12	129337818	129531057
chr12	129698608	129698642	TMEM132D_intron_7	intron	protein_coding	chr12	129531206	129699808
chr12	129698672	129698727	TMEM132D_intron_7	intron	protein_coding	chr12	129531206	129699808
chr12	129799389	129799415	TMEM132D_intron_8	intron	protein_coding	chr12	129700699	129903259
chr12	130505486	130505837	RIMBP2_intron_20	intron	protein_coding	chr12	130479017	130506646
chr12	130574984	130575163	RIMBP2_intron_22	intron	protein_coding	chr12	130517918	130628320
chr12	131201947	131202023	LINC01257_intron_1	intron	lincRNA	chr12	131165231	131202769
chr12	131831844	131832346	MMP17_intron_1	intron	protein_coding	chr12	131828654	131838054
chr12	131917189	131917219	ULK1_intron_21	intron	protein_coding	chr12	131917063	131917409
chr12	132094785	132094837	EP400P1_intron_6	intron	transcribed_unprocessed_pseudogene	chr12	132091517	132103995
chr12	132224362	132224443	GALNT9_intron_7	intron	protein_coding	chr12	132206160	132240505
chr12	132244310	132244760	GALNT9_intron_8	intron	protein_coding	chr12	132240729	132247908
chr12	132256570	132256682	GALNT9_intron_9	intron	protein_coding	chr12	132248028	132257687
chr12	132257492	132257527	GALNT9_intron_9	intron	protein_coding	chr12	132248028	132257687
chr12	132457548	132457618	AC079031.1_intron_1	intron	lincRNA	chr12	132457404	132459232
chr12	132457761	132457802	AC079031.1_intron_1	intron	lincRNA	chr12	132457404	132459232
chr12	132457915	132458142	AC079031.1_intron_1	intron	lincRNA	chr12	132457404	132459232
chr12	132502752	132502879	FBRSL1_intron_1	intron	protein_coding	chr12	132490862	132507028
chr12	132563048	132563198	FBRSL1_intron_8	intron	protein_coding	chr12	132548033	132567479
chr12	132563286	132563347	FBRSL1_intron_8	intron	protein_coding	chr12	132548033	132567479
chr12	132619117	132619226	P2RX2_intron_1	intron	protein_coding	chr12	132618990	132619437
chr12	132729387	132729653	ANKLE2_intron_2	intron	protein_coding	chr12	132728164	132729677
chr13	18335538	18335575	AL356585.3_intron_2	intron	unprocessed_pseudogene	chr13	18334936	18339181
chr13	18339138	18339181	AL356585.3_intron_2	intron	unprocessed_pseudogene	chr13	18334936	18339181
chr13	18347445	18347469	AL356585.3_intron_7	intron	unprocessed_pseudogene	chr13	18347118	18348382
chr13	19210279	19210303	PSPC1P1_intron_3	intron	unprocessed_pseudogene	chr13	19208541	19219708
chr13	19385334	19385357	PARP4P2_intron_13	intron	unprocessed_pseudogene	chr13	19381689	19385972
chr13	19502095	19502125	TPTE2_intron_19	intron	protein_coding	chr13	19493502	19503222
chr13	20704405	20704552	IL17D_intron_3	intron	protein_coding	chr13	20704292	20721634
chr13	21675004	21675039	FGF9_intron_1	intron	protein_coding	chr13	21672190	21681040
chr13	28452992	28453020	FLT1_intron_34	intron	protein_coding	chr13	28438346	28466901
chr13	29557838	29558125	SLC7A1_intron_12	intron	protein_coding	chr13	29553861	29586723
chr13	29558274	29558330	SLC7A1_intron_12	intron	protein_coding	chr13	29553861	29586723
chr13	29558426	29558587	SLC7A1_intron_12	intron	protein_coding	chr13	29553861	29586723
chr13	29558718	29558837	SLC7A1_intron_12	intron	protein_coding	chr13	29553861	29586723
chr13	29558871	29559089	SLC7A1_intron_12	intron	protein_coding	chr13	29553861	29586723
chr13	29788873	29788898	UBL3_intron_4	intron	protein_coding	chr13	29777264	29849510
chr13	30421916	30422036	LINC01058_intron_1	intron	lincRNA	chr13	30419946	30422215
chr13	31999465	31999500	FRY_intron_3	intron	protein_coding	chr13	31991932	32031298
chr13	35864473	35864528	DCLK1_intron_15	intron	protein_coding	chr13	35855862	35871222
chr13	42049101	42049197	DGKH_intron_2	intron	protein_coding	chr13	42048966	42066089
chr13	42372207	42372242	LINC02341_intron_2	intron	lincRNA	chr13	42342603	42384255
chr13	42965673	42965856	EPSTI1_intron_10	intron	protein_coding	chr13	42964140	42969092
chr13	49061417	49061802	FNDC3A_intron_3	intron	protein_coding	chr13	49006290	49075287
chr13	49154652	49154724	FNDC3A_intron_10	intron	protein_coding	chr13	49146848	49167242
chr13	49996915	49997006	TRIM13_intron_2	intron	protein_coding	chr13	49996851	49997017
chr13	50345867	50345903	DLEU1_intron_16	intron	processed_transcript	chr13	50338835	50389085
chr13	50495214	50495469	DLEU1_31	exon	processed_transcript	chr13	50495175	50495469
chr13	50498725	50499875	DLEU1_intron_31	intron	processed_transcript	chr13	50495470	50502810
chr13	50499918	50500942	DLEU1_intron_31	intron	processed_transcript	chr13	50495470	50502810
chr13	50495470	50498691	DLEU1_intron_31	intron	processed_transcript	chr13	50495470	50502810
chr13	73500997	73501101	LINC00393_intron_1	intron	lincRNA	chr13	73413637	73546386
chr13	79507291	79507419	NDFIP2_intron_1	intron	protein_coding	chr13	79481525	79520808
chr13	90507799	90508031	LINC01049_intron_2	intron	lincRNA	chr13	90498266	90513486
chr13	91627133	91627329	GPC5_intron_2	intron	protein_coding	chr13	91448923	91693184
chr13	95981182	95981486	UGGT2_intron_29	intron	protein_coding	chr13	95972672	95983522
chr13	98730243	98730280	SLC15A1_intron_22	intron	protein_coding	chr13	98726860	98752593
chr13	102138345	102138427	FGF14_intron_5	intron	protein_coding	chr13	101916646	102401469
chr13	107364945	107365011	FAM155A_intron_2	intron	protein_coding	chr13	107210756	107865680
chr13	107612017	107612080	FAM155A_intron_2	intron	protein_coding	chr13	107210756	107865680
chr13	108214867	108215410	LIG4_intron_2	intron	protein_coding	chr13	108214808	108215482
chr13	110255605	110255707	COL4A1_intron_52	intron	protein_coding	chr13	110242735	110298603
chr13	110313592	110313754	COL4A2_intron_4	intron	protein_coding	chr13	110308124	110357470
chr13	110907081	110907305	ANKRD10_intron_5	intron	protein_coding	chr13	110906125	110910616
chr13	111669499	111669680	AL359649.1_intron_3	intron	lincRNA	chr13	111645200	111672396
chr13	112723267	112723317	ATP11A_intron_1	intron	protein_coding	chr13	112690456	112785133
chr13	112724114	112724177	ATP11A_intron_1	intron	protein_coding	chr13	112690456	112785133
chr13	112766959	112767001	ATP11A_intron_1	intron	protein_coding	chr13	112690456	112785133
chr13	112767107	112767263	ATP11A_intron_1	intron	protein_coding	chr13	112690456	112785133
chr13	112804045	112804358	ATP11A_intron_2	intron	protein_coding	chr13	112785258	112804955
chr13	113050636	113050711	MCF2L_intron_16	intron	protein_coding	chr13	113046856	113052505
chr13	113050760	113050823	MCF2L_intron_16	intron	protein_coding	chr13	113046856	113052505
chr13	113061691	113061869	MCF2L_intron_18	intron	protein_coding	chr13	113060713	113064302
chr13	113106347	113106661	F7_intron_1	intron	protein_coding	chr13	113105906	113106843
chr13	113108075	113108155	F7_intron_2	intron	protein_coding	chr13	113106911	113110688
chr13	113136669	113136792	F10_intron_2	intron	protein_coding	chr13	113129613	113138455
chr13	113161994	113162028	PROZ_intron_4	intron	protein_coding	chr13	113160973	113163007
chr13	113322734	113322809	LAMP1_UTR_2	three_prime_UTR	protein_coding	chr13	113322421	113323672
chr13	113330769	113330844	GRTP1_intron_3	intron	protein_coding	chr13	113326092	113344861
chr13	113336755	113336790	GRTP1_intron_3	intron	protein_coding	chr13	113326092	113344861
chr13	113346813	113346854	GRTP1_intron_4	intron	protein_coding	chr13	113344960	113350847
chr13	113543087	113543524	TMCO3_intron_10	intron	protein_coding	chr13	113539508	113547298
chr13	113725508	113725574	GRK1_intron_4	intron	protein_coding	chr13	113723158	113731217
chr13	113788095	113788348	TMEM255B_intron_3	intron	protein_coding	chr13	113769161	113795146
chr13	113800161	113800245	TMEM255B_intron_5	intron	protein_coding	chr13	113799661	113800825
chr13	113836211	113836281	GAS6_intron_9	intron	protein_coding	chr13	113835636	113838067
chr13	113836302	113836389	GAS6_intron_9	intron	protein_coding	chr13	113835636	113838067
chr13	113836411	113836894	GAS6_intron_9	intron	protein_coding	chr13	113835636	113838067
chr13	113984902	113985138	RASA3_intron_2	intron	protein_coding	chr13	113981859	113992483
chr13	113986236	113987164	RASA3_intron_2	intron	protein_coding	chr13	113981859	113992483
chr13	113987213	113987265	RASA3_intron_2	intron	protein_coding	chr13	113981859	113992483
chr13	113995749	113995818	RASA3_intron_3	intron	protein_coding	chr13	113992589	113996529
chr13	113995914	113995965	RASA3_intron_3	intron	protein_coding	chr13	113992589	113996529
chr13	113999763	114000147	RASA3_intron_5	intron	protein_coding	chr13	113999668	114000824
chr13	114006122	114006176	RASA3_intron_6	intron	protein_coding	chr13	114000933	114007531
chr13	114006573	114006637	RASA3_intron_6	intron	protein_coding	chr13	114000933	114007531
chr13	114006750	114006915	RASA3_intron_6	intron	protein_coding	chr13	114000933	114007531
chr13	114006966	114007108	RASA3_intron_6	intron	protein_coding	chr13	114000933	114007531
chr13	114010696	114010763	RASA3_intron_8	intron	protein_coding	chr13	114009465	114011169
chr13	114043843	114044416	RASA3_intron_21	intron	protein_coding	chr13	114041095	114052050
chr13	114044445	114044513	RASA3_intron_21	intron	protein_coding	chr13	114041095	114052050
chr13	114069542	114070219	RASA3_intron_22	intron	protein_coding	chr13	114052156	114073718
chr13	114099611	114099948	RASA3_intron_23	intron	protein_coding	chr13	114073838	114132433
chr13	114103602	114103737	RASA3_intron_23	intron	protein_coding	chr13	114073838	114132433
chr13	114104045	114104177	RASA3_intron_23	intron	protein_coding	chr13	114073838	114132433
chr13	114120304	114120359	RASA3_intron_23	intron	protein_coding	chr13	114073838	114132433
chr13	114154901	114156396	CFAP97D2_intron_1	intron	protein_coding	chr13	114154785	114176358
chr13	114198940	114198975	CFAP97D2_intron_6	intron	protein_coding	chr13	114196477	114200323
chr14	18901999	18902051	NF1P7_intron_2	intron	unprocessed_pseudogene	chr14	18901410	18902166
chr14	18913005	18913256	MED15P1_intron_1	intron	transcribed_unprocessed_pseudogene	chr14	18912937	18913641
chr14	18913722	18913909	MED15P1_intron_2	intron	transcribed_unprocessed_pseudogene	chr14	18913722	18914090
chr14	18914469	18914521	MED15P1_4	exon	transcribed_unprocessed_pseudogene	chr14	18914425	18914579
chr14	18921838	18921881	AL929601.1_intron_2	intron	lincRNA	chr14	18921777	18929579
chr14	19410585	19410667	POTEG_intron_2	intron	protein_coding	chr14	19404736	19413352
chr14	19511682	19511713	AL512310.11_intron_1	intron	processed_transcript	chr14	19499791	19618004
chr14	19646422	19646517	AL512310.11_intron_3	intron	processed_transcript	chr14	19619481	19653095
chr14	19650426	19650471	AL512310.11_intron_3	intron	processed_transcript	chr14	19619481	19653095
chr14	22636246	22636405	OR6J1_intron_1	intron	protein_coding	chr14	22634839	22644096
chr14	26900009	26900045	AL110292.1_intron_2	intron	lincRNA	chr14	26843657	26933495
chr14	31344672	31344844	HEATR5A_intron_17	intron	protein_coding	chr14	31344066	31345085
chr14	31408950	31409008	HEATR5A_intron_36	intron	protein_coding	chr14	31403050	31420150
chr14	34027204	34027571	EGLN3_intron_5	intron	protein_coding	chr14	33951082	34092319
chr14	37300397	37302022	MIPOL1_intron_11	intron	protein_coding	chr14	37285448	37308054
chr14	46108790	46108813	LINC00871_intron_2	intron	lincRNA	chr14	46064217	46210822
chr14	46108872	46109015	LINC00871_intron_2	intron	lincRNA	chr14	46064217	46210822
chr14	49821001	49821091	NEMF_intron_17	intron	protein_coding	chr14	49814858	49825865
chr14	49821188	49821236	NEMF_intron_17	intron	protein_coding	chr14	49814858	49825865
chr14	49821402	49821502	NEMF_intron_17	intron	protein_coding	chr14	49814858	49825865
chr14	50074302	50074373	LINC01588_intron_23	intron	lincRNA	chr14	50052905	50083649
chr14	63047163	63047219	KCNH5_intron_12	intron	protein_coding	chr14	63045456	63101798
chr14	63395617	63395693	PPP2R5E_intron_8	intron	protein_coding	chr14	63395286	63396584
chr14	63395715	63396321	PPP2R5E_intron_8	intron	protein_coding	chr14	63395286	63396584
chr14	68037082	68037136	RAD51B_intron_8	intron	protein_coding	chr14	67887327	68291882
chr14	68136542	68136575	RAD51B_intron_8	intron	protein_coding	chr14	67887327	68291882
chr14	68528677	68528736	RAD51B_intron_13	intron	protein_coding	chr14	68478100	68594483
chr14	69924801	69924826	SMOC1_intron_1	intron	protein_coding	chr14	69879778	69952136
chr14	69925060	69925131	SMOC1_intron_1	intron	protein_coding	chr14	69879778	69952136
chr14	70822455	70822482	AC004816.2_intron_1	intron	lincRNA	chr14	70822123	70823818
chr14	76413865	76414185	ESRRB_intron_5	intron	protein_coding	chr14	76407597	76439339
chr14	76538919	76539007	AC008050.1_intron_2	intron	lincRNA	chr14	76502261	76601475
chr14	76539108	76539172	AC008050.1_intron_2	intron	lincRNA	chr14	76502261	76601475
chr14	76793372	76793427	ANGEL1_intron_3	intron	protein_coding	chr14	76791367	76803369
chr14	76866999	76867072	LRRC74A_intron_12	intron	protein_coding	chr14	76866076	76867354
chr14	76867105	76867287	LRRC74A_intron_12	intron	protein_coding	chr14	76866076	76867354
chr14	77220911	77221373	TMEM63C_intron_9	intron	protein_coding	chr14	77220088	77225422
chr14	77221496	77221554	TMEM63C_intron_9	intron	protein_coding	chr14	77220088	77225422
chr14	77235462	77236389	TMEM63C_intron_12	intron	protein_coding	chr14	77233501	77236622
chr14	78361902	78361984	NRXN3_intron_5	intron	protein_coding	chr14	78300692	78403729
chr14	78556917	78556955	NRXN3_intron_6	intron	protein_coding	chr14	78403879	78602418
chr14	79020160	79020312	NRXN3_intron_22	intron	protein_coding	chr14	78988300	79279337
chr14	79187599	79187682	NRXN3_intron_22	intron	protein_coding	chr14	78988300	79279337
chr14	88423787	88423832	SPATA7_intron_7	intron	protein_coding	chr14	88416845	88426230
chr14	89361131	89361171	FOXN3_intron_8	intron	protein_coding	chr14	89350809	89401568
chr14	89362516	89362551	FOXN3_intron_8	intron	protein_coding	chr14	89350809	89401568
chr14	89362575	89362620	FOXN3_intron_8	intron	protein_coding	chr14	89350809	89401568
chr14	90300856	90300900	NRDE2_intron_7	intron	protein_coding	chr14	90298381	90301237
chr14	90758340	90758458	TTC7B_intron_21	intron	protein_coding	chr14	90744923	90780736
chr14	91184604	91184659	DGLUCY_intron_18	intron	protein_coding	chr14	91181390	91188908
chr14	91645182	91645209	CATSPERB_intron_12	intron	protein_coding	chr14	91639251	91659835
chr14	93058805	93058967	ITPK1_intron_8	intron	protein_coding	chr14	93016802	93076593
chr14	93059057	93059093	ITPK1_intron_8	intron	protein_coding	chr14	93016802	93076593
chr14	95125604	95125756	DICER1_intron_20	intron	protein_coding	chr14	95124669	95126578
chr14	96216722	96216751	AL355102.2_intron_1	intron	protein_coding	chr14	96204960	96237072
chr14	99510465	99510610	CCNK_10	CDS	protein_coding	chr14	99510156	99510782
chr14	99510465	99510610	CCDC85C_UTR_1	three_prime_UTR	protein_coding	chr14	99500180	99515245
chr14	99656839	99656876	HHIPL1_intron_2	intron	protein_coding	chr14	99652871	99656998
chr14	99673564	99673894	HHIPL1_intron_9	intron	protein_coding	chr14	99672400	99675089
chr14	99685058	99685138	CYP46A1_intron_2	intron	protein_coding	chr14	99684782	99691079
chr14	99753221	99753260	EML1_intron_1	intron	protein_coding	chr14	99737861	99772947
chr14	100378828	100378954	WDR25_intron_1	intron	protein_coding	chr14	100376705	100380908
chr14	100546394	100546435	BEGAIN_intron_4	intron	protein_coding	chr14	100545067	100546499
chr14	100897707	100897732	MEG8_2	exon	lincRNA	chr14	100897592	100897732
chr14	101711988	101712049	LINC02320_intron_2	intron	lincRNA	chr14	101635489	101731052
chr14	101718931	101719001	LINC02320_intron_2	intron	lincRNA	chr14	101635489	101731052
chr14	101719109	101719189	LINC02320_intron_2	intron	lincRNA	chr14	101635489	101731052
chr14	101782120	101782970	PPP2R5C_intron_3	intron	protein_coding	chr14	101767050	101786016
chr14	101782999	101783139	PPP2R5C_intron_3	intron	protein_coding	chr14	101767050	101786016
chr14	101783160	101783231	PPP2R5C_intron_3	intron	protein_coding	chr14	101767050	101786016
chr14	101918380	101918667	PPP2R5C_intron_21	intron	protein_coding	chr14	101917948	101921091
chr14	102948142	102948711	CDC42BPB_intron_11	intron	protein_coding	chr14	102947803	102949763
chr14	103109208	103109652	EXOC3L4_intron_10	intron	protein_coding	chr14	103108518	103110029
chr14	103132008	103132043	TNFAIP2_intron_9	intron	protein_coding	chr14	103131763	103132746
chr14	104150120	104150190	KIF26A_intron_1	intron	protein_coding	chr14	104139289	104152013
chr14	104242662	104242712	AL590079.1_intron_1	intron	lincRNA	chr14	104223817	104243095
chr14	104276746	104276783	AL590079.1_intron_3	intron	lincRNA	chr14	104275630	104287484
chr14	104548689	104548827	TMEM179_UTR_1	three_prime_UTR	protein_coding	chr14	104474678	104591629
chr14	104707547	104707668	INF2_7	CDS	protein_coding	chr14	104707252	104707863
chr14	104729705	104729732	ADSSL1_intron_1	intron	protein_coding	chr14	104724463	104729732
chr14	104884740	104884914	CEP170B_intron_9	intron	protein_coding	chr14	104884550	104885367
chr14	105149854	105150085	JAG2_intron_14	intron	protein_coding	chr14	105149321	105150602
chr14	105159725	105160213	JAG2_intron_24	intron	protein_coding	chr14	105157764	105167755
chr14	105236689	105236899	BRF1_intron_12	intron	protein_coding	chr14	105228914	105241263
chr14	105346478	105346985	PACS2_intron_3	intron	protein_coding	chr14	105336659	105348491
chr14	105477772	105477908	CRIP2_intron_2	intron	protein_coding	chr14	105474906	105478264
chr14	105864793	105864852	IGHJ2P_1	exon	IG_J_pseudogene	chr14	105864793	105864852
chr14	105865199	105865250	IGHJ2_1	exon	IG_J_gene	chr14	105865199	105865250
chr14	105865407	105865458	IGHJ1_1	exon	IG_J_gene	chr14	105865407	105865458
chr14	105865624	105865678	IGHJ1P_1	exon	IG_J_pseudogene	chr14	105865624	105865678
chr15	20247866	20247900	AC126603.1_intron_5	intron	unprocessed_pseudogene	chr15	20245094	20248658
chr15	20247935	20247975	AC126603.1_intron_5	intron	unprocessed_pseudogene	chr15	20245094	20248658
chr15	20748015	20748190	AC012414.5_intron_1	intron	lincRNA	chr15	20731095	20755928
chr15	20841921	20841961	POTEB2_intron_2	intron	protein_coding	chr15	20837368	20845831
chr15	20864200	20864229	POTEB2_intron_10	intron	protein_coding	chr15	20861490	20865870
chr15	20941482	20941571	LINC01193_intron_1	intron	lincRNA	chr15	20940767	20942373
chr15	20981981	20982013	LINC01193_intron_5	intron	lincRNA	chr15	20981981	20983098
chr15	21128592	21128621	AC126335.1_intron_1	intron	lincRNA	chr15	21127992	21129878
chr15	21308744	21308774	AC068446.2_intron_1	intron	lincRNA	chr15	21300144	21324986
chr15	21593343	21593396	LINC02203_intron_1	intron	protein_coding	chr15	21580011	21595604
chr15	21853242	21853305	POTEB_intron_2	intron	protein_coding	chr15	21848323	21856790
chr15	21861466	21861491	POTEB_intron_5	intron	protein_coding	chr15	21859523	21865014
chr15	21863541	21863607	POTEB_intron_5	intron	protein_coding	chr15	21859523	21865014
chr15	21866907	21866947	POTEB_intron_6	intron	protein_coding	chr15	21865087	21867595
chr15	21870792	21870921	POTEB_intron_8	intron	protein_coding	chr15	21869179	21872005
chr15	21873629	21873671	POTEB_intron_10	intron	protein_coding	chr15	21872455	21876835
chr15	21876051	21876098	POTEB_intron_10	intron	protein_coding	chr15	21872455	21876835
chr15	21927911	21927946	NF1P2_intron_1	intron	unprocessed_pseudogene	chr15	21927763	21931396
chr15	22020324	22020359	AC134980.3_intron_1	intron	protein_coding	chr15	22015332	22030924
chr15	22020614	22020872	AC134980.3_intron_1	intron	protein_coding	chr15	22015332	22030924
chr15	22034402	22034461	AC134980.3_intron_2	intron	protein_coding	chr15	22031021	22044435
chr15	22038563	22038605	AC134980.3_intron_2	intron	protein_coding	chr15	22031021	22044435
chr15	22043229	22043535	AC134980.3_intron_2	intron	protein_coding	chr15	22031021	22044435
chr15	22043626	22043732	AC134980.3_intron_2	intron	protein_coding	chr15	22031021	22044435
chr15	22043906	22044008	AC134980.3_intron_2	intron	protein_coding	chr15	22031021	22044435
chr15	22044365	22044402	AC134980.3_intron_2	intron	protein_coding	chr15	22031021	22044435
chr15	22046894	22047005	AC134980.3_intron_3	intron	protein_coding	chr15	22044826	22058719
chr15	22094765	22094815	AC134980.3_1	CDS	protein_coding	chr15	22094521	22095472
chr15	22515038	22515161	HERC2P2_intron_1	intron	transcribed_unprocessed_pseudogene	chr15	22495673	22516874
chr15	23158084	23158119	GOLGA8EP_intron_1	intron	transcribed_unprocessed_pseudogene	chr15	23157512	23159209
chr15	23440165	23440202	GOLGA6L2_1	CDS	protein_coding	chr15	23439744	23441655
chr15	24881555	24881581	SNRPN_intron_3	intron	protein_coding	chr15	24856717	24886514
chr15	26776349	26776561	GABRB3_intron_16	intron	protein_coding	chr15	26774004	26816365
chr15	28358051	28358080	AC091304.1_9	exon	transcribed_unprocessed_pseudogene	chr15	28357867	28358080
chr15	30139017	30139043	GOLGA8T_intron_4	intron	protein_coding	chr15	30138203	30139056
chr15	30286563	30286627	AC135731.2_intron_7	intron	processed_pseudogene	chr15	30286311	30286899
chr15	30391848	30391885	CHRFAM7A_intron_10	intron	protein_coding	chr15	30386988	30393250
chr15	30392113	30392284	CHRFAM7A_intron_10	intron	protein_coding	chr15	30386988	30393250
chr15	30395299	30395325	AC019322.3_1	exon	unprocessed_pseudogene	chr15	30395146	30395325
chr15	30395326	30395387	AC019322.3_intron_1	intron	unprocessed_pseudogene	chr15	30395326	30396069
chr15	30409453	30409505	GOLGA8R_intron_11	intron	protein_coding	chr15	30408489	30409539
chr15	30472785	30472961	AC127502.1_intron_1	intron	transcribed_unprocessed_pseudogene	chr15	30471427	30474354
chr15	31999090	31999149	CHRNA7_intron_3	intron	protein_coding	chr15	31978195	32029932
chr15	32365390	32365509	AC139426.2_intron_1	intron	lincRNA	chr15	32359659	32367573
chr15	32489643	32489699	AC135983.4_intron_1	intron	unprocessed_pseudogene	chr15	32489465	32489888
chr15	32491218	32491253	AC135983.4_intron_3	intron	unprocessed_pseudogene	chr15	32491197	32491525
chr15	32495503	32495529	AC135983.3_intron_2	intron	unprocessed_pseudogene	chr15	32495071	32498493
chr15	32529483	32529690	AC135983.2_intron_5	intron	transcribed_processed_pseudogene	chr15	32528702	32529781
chr15	32550595	32550622	LINC02256_intron_2	intron	lincRNA	chr15	32537007	32575569
chr15	32597098	32597139	GOLGA8N_intron_5	intron	protein_coding	chr15	32596600	32597449
chr15	34346660	34346693	NUTM1_intron_2	intron	protein_coding	chr15	34346036	34347967
chr15	34410311	34410404	AC025678.2_1	exon	unprocessed_pseudogene	chr15	34409625	34410594
chr15	34530476	34530517	GOLGA8B_intron_9	intron	protein_coding	chr15	34530269	34531267
chr15	34555876	34555955	AC027139.1_1	exon	unprocessed_pseudogene	chr15	34555870	34556820
chr15	38484418	38484464	FAM98B_8	CDS	protein_coding	chr15	38484254	38484659
chr15	38484500	38484536	FAM98B_8	CDS	protein_coding	chr15	38484254	38484659
chr15	40050565	40050589	SRP14-AS1_intron_2	intron	lincRNA	chr15	40046070	40056451
chr15	41426728	41426782	RTF1_intron_1	intron	protein_coding	chr15	41417314	41438319
chr15	41651692	41651729	MGA_intron_1	intron	protein_coding	chr15	41621590	41660410
chr15	41651772	41651806	MGA_intron_1	intron	protein_coding	chr15	41621590	41660410
chr15	43293720	43293925	TGM7_intron_12	intron	protein_coding	chr15	43293632	43302239
chr15	43716386	43716431	STRCP1_intron_26	intron	unprocessed_pseudogene	chr15	43716153	43716918
chr15	43717396	43717431	STRCP1_28	exon	unprocessed_pseudogene	chr15	43717032	43717818
chr15	45666788	45666826	AC090527.2_intron_3	intron	protein_coding	chr15	45662126	45669926
chr15	45666850	45667067	AC090527.2_intron_3	intron	protein_coding	chr15	45662126	45669926
chr15	52119367	52119458	GNB5_UTR_1	three_prime_UTR	protein_coding	chr15	52115105	52122756
chr15	52119367	52119458	AC023906.3_intron_1	intron	lincRNA	chr15	52116969	52121651
chr15	52233184	52233218	MYO5C_intron_18	intron	protein_coding	chr15	52232686	52235668
chr15	55447784	55447853	DNAAF4_intron_5	intron	protein_coding	chr15	55439582	55450220
chr15	56110680	56110899	RFX7_intron_5	intron	protein_coding	chr15	56103671	56142776
chr15	59610851	59610942	GCNT3_intron_2	intron	protein_coding	chr15	59609869	59611782
chr15	59611061	59611226	GCNT3_intron_2	intron	protein_coding	chr15	59609869	59611782
chr15	61071416	61071659	RORA_intron_16	intron	protein_coding	chr15	60678687	61176066
chr15	62655585	62655721	TLN2_intron_7	intron	protein_coding	chr15	62653315	62655942
chr15	63277415	63277520	APH1B_intron_1	intron	protein_coding	chr15	63276161	63277552
chr15	64460946	64461024	ZNF609_intron_1	intron	protein_coding	chr15	64460839	64499290
chr15	66341639	66341772	TIPIN_intron_2	intron	protein_coding	chr15	66341357	66349058
chr15	66586978	66587097	LINC01169_intron_1	intron	lincRNA	chr15	66582249	66664360
chr15	66671132	66671201	LINC01169_intron_3	intron	lincRNA	chr15	66668455	66683997
chr15	68133730	68134011	PIAS1_intron_4	intron	protein_coding	chr15	68086751	68141944
chr15	68136428	68136589	PIAS1_intron_4	intron	protein_coding	chr15	68086751	68141944
chr15	68397262	68397297	ITGA11_intron_28	intron	protein_coding	chr15	68369285	68402916
chr15	68691532	68691623	CORO2B_intron_4	intron	protein_coding	chr15	68645361	68695138
chr15	68800678	68800708	ANP32A_intron_6	intron	protein_coding	chr15	68787920	68820696
chr15	69727946	69728003	DRAIC_intron_30	intron	lincRNA	chr15	69715780	69752376
chr15	69813050	69813075	DRAIC_intron_34	intron	lincRNA	chr15	69796734	69835232
chr15	69832412	69832536	DRAIC_intron_34	intron	lincRNA	chr15	69796734	69835232
chr15	71724965	71725147	THSD4_intron_10	intron	protein_coding	chr15	71660735	71728547
chr15	72656902	72656926	GOLGA6B_intron_2	intron	protein_coding	chr15	72656632	72658556
chr15	72725768	72725903	BBS4_intron_9	intron	protein_coding	chr15	72724656	72727938
chr15	75285418	75285457	GOLGA6D_intron_2	intron	protein_coding	chr15	75284770	75286691
chr15	75481380	75481674	PTPN9_intron_5	intron	protein_coding	chr15	75479915	75490206
chr15	75574990	75575037	PTPN9_intron_13	intron	protein_coding	chr15	75527262	75578712
chr15	77618793	77618893	LINGO1_intron_1	intron	protein_coding	chr15	77615901	77632308
chr15	77982607	77982634	ADAMTS7P3_intron_7	intron	transcribed_unprocessed_pseudogene	chr15	77982050	77984470
chr15	77992736	77992761	ADAMTS7P3_intron_14	intron	transcribed_unprocessed_pseudogene	chr15	77990172	77992901
chr15	77992736	77992761	TBC1D2B_intron_1	intron	protein_coding	chr15	77984517	77994983
chr15	78768052	78768105	ADAMTS7_intron_7	intron	protein_coding	chr15	78767593	78768131
chr15	78770488	78770514	ADAMTS7_intron_8	intron	protein_coding	chr15	78768260	78771160
chr15	78770568	78770627	ADAMTS7_intron_8	intron	protein_coding	chr15	78768260	78771160
chr15	78945571	78945713	CTSH_intron_12	intron	protein_coding	chr15	78945092	78949466
chr15	79437978	79438077	KIAA1024_intron_1	intron	protein_coding	chr15	79432541	79456096
chr15	79438140	79438256	KIAA1024_intron_1	intron	protein_coding	chr15	79432541	79456096
chr15	79438310	79438402	KIAA1024_intron_1	intron	protein_coding	chr15	79432541	79456096
chr15	79438621	79439149	KIAA1024_intron_1	intron	protein_coding	chr15	79432541	79456096
chr15	80152583	80152778	FAH_intron_1	intron	protein_coding	chr15	80152546	80152778
chr15	80152779	80152842	FAH_UTR_2	five_prime_UTR	protein_coding	chr15	80152779	80153054
chr15	81105106	81105130	CFAP161_intron_2	intron	protein_coding	chr15	81099522	81127588
chr15	81105170	81105203	CFAP161_intron_2	intron	protein_coding	chr15	81099522	81127588
chr15	82323306	82323431	ADAMTS7P1_intron_13	intron	transcribed_unprocessed_pseudogene	chr15	82322752	82325694
chr15	84189896	84189936	CSPG4P11_2	exon	unprocessed_pseudogene	chr15	84188656	84192178
chr15	84215913	84215991	GOLGA2P7_intron_6	intron	transcribed_unprocessed_pseudogene	chr15	84205320	84229850
chr15	84217241	84217299	GOLGA2P7_intron_6	intron	transcribed_unprocessed_pseudogene	chr15	84205320	84229850
chr15	84235773	84235834	GOLGA6L4_UTR_1	five_prime_UTR	protein_coding	chr15	84235773	84235834
chr15	84235834	84235879	GOLGA6L4_1	CDS	protein_coding	chr15	84235834	84235918
chr15	84414441	84414495	UBE2Q2P11_intron_1	intron	transcribed_unprocessed_pseudogene	chr15	84412876	84421734
chr15	85208893	85209014	CSPG4P12_11	exon	transcribed_unprocessed_pseudogene	chr15	85207701	85213905
chr15	85208893	85208929	AC044860.1_4	exon	transcribed_unprocessed_pseudogene	chr15	85208774	85208929
chr15	85208930	85209014	AC044860.1_intron_4	intron	transcribed_unprocessed_pseudogene	chr15	85208930	85209023
chr15	85240569	85240697	GOLGA6L3_intron_1	intron	unprocessed_pseudogene	chr15	85240556	85242218
chr15	85266554	85266779	ADAMTS7P4_intron_8	intron	transcribed_unprocessed_pseudogene	chr15	85264313	85267275
chr15	86385961	86386053	AGBL1_intron_17	intron	protein_coding	chr15	86295409	86397364
chr15	86386177	86386229	AGBL1_intron_17	intron	protein_coding	chr15	86295409	86397364
chr15	88652503	88652601	ISG20_intron_5	intron	protein_coding	chr15	88652311	88655413
chr15	89629251	89629336	KIF7_intron_2	intron	protein_coding	chr15	89629123	89629373
chr15	92972731	92972850	CHD2_intron_20	intron	protein_coding	chr15	92972418	92974877
chr15	94348431	94348463	MCTP2_intron_8	intron	protein_coding	chr15	94345165	94355972
chr15	97683800	97683843	LINC00923_intron_9	intron	lincRNA	chr15	97673258	97691147
chr15	100253391	100253515	ADAMTS17_intron_16	intron	protein_coding	chr15	100199424	100254134
chr15	100511708	100511732	CERS3_intron_11	intron	protein_coding	chr15	100503849	100521665
chr16	19658	19687	Z84723.1_intron_2	intron	processed_transcript	chr16	18059	31797
chr16	138513	138545	NPRL3_intron_16	intron	protein_coding	chr16	138513	138640
chr16	186141	186294	Z69706.1_1	exon	lincRNA	chr16	185748	186294
chr16	286084	286268	PDIA2_intron_7	intron	protein_coding	chr16	285704	286351
chr16	397650	397688	NME4_intron_2	intron	protein_coding	chr16	397314	397740
chr16	503991	504093	RAB11FIP3_intron_10	intron	protein_coding	chr16	503098	505522
chr16	504370	504430	RAB11FIP3_intron_10	intron	protein_coding	chr16	503098	505522
chr16	504781	504851	RAB11FIP3_intron_10	intron	protein_coding	chr16	503098	505522
chr16	544773	544799	CAPN15_intron_4	intron	protein_coding	chr16	540372	546815
chr16	553069	553219	CAPN15_intron_14	intron	protein_coding	chr16	553042	553337
chr16	620667	620721	RAB40C_intron_5	intron	protein_coding	chr16	618261	625430
chr16	767524	768123	MSLN_intron_16	intron	protein_coding	chr16	767471	768377
chr16	886647	886801	LMF1_intron_6	intron	protein_coding	chr16	879738	893005
chr16	911537	911690	LMF1_intron_8	intron	protein_coding	chr16	911080	934188
chr16	953546	953579	LMF1_intron_10	intron	protein_coding	chr16	947645	954351
chr16	1075916	1075967	SSTR5-AS1_intron_4	intron	processed_transcript	chr16	1073604	1077622
chr16	1075994	1076083	SSTR5-AS1_intron_4	intron	processed_transcript	chr16	1073604	1077622
chr16	1076122	1076290	SSTR5-AS1_intron_4	intron	processed_transcript	chr16	1073604	1077622
chr16	1102672	1102732	AL031713.1_intron_1	intron	unprocessed_pseudogene	chr16	1101474	1103278
chr16	1102766	1102896	AL031713.1_intron_1	intron	unprocessed_pseudogene	chr16	1101474	1103278
chr16	1178092	1178143	CACNA1H_intron_2	intron	protein_coding	chr16	1154037	1194969
chr16	1195211	1195321	CACNA1H_intron_3	intron	protein_coding	chr16	1195084	1195430
chr16	1258675	1258812	TPSD1_UTR_3	three_prime_UTR	protein_coding	chr16	1258376	1258998
chr16	1345514	1345646	BAIAP3_intron_24	intron	protein_coding	chr16	1345373	1345745
chr16	1367483	1367526	UNKL_intron_2	intron	protein_coding	chr16	1367350	1367654
chr16	1367554	1367583	UNKL_intron_2	intron	protein_coding	chr16	1367350	1367654
chr16	1372974	1374054	UNKL_intron_5	intron	protein_coding	chr16	1371612	1378912
chr16	1512119	1512223	IFT140_intron_1	intron	protein_coding	chr16	1511151	1518100
chr16	1581707	1581763	IFT140_intron_20	intron	protein_coding	chr16	1580851	1583312
chr16	1706800	1706843	MAPK8IP3_intron_1	intron	protein_coding	chr16	1706658	1724555
chr16	1949826	1949913	RPL3L_intron_6	intron	protein_coding	chr16	1947381	1950842
chr16	1950017	1950085	RPL3L_intron_6	intron	protein_coding	chr16	1947381	1950842
chr16	2103954	2104267	PKD1_intron_24	intron	protein_coding	chr16	2103896	2104496
chr16	2104349	2104419	PKD1_intron_24	intron	protein_coding	chr16	2103896	2104496
chr16	2104921	2105046	PKD1_intron_25	intron	protein_coding	chr16	2104643	2105320
chr16	2127993	2128234	PKD1_intron_45	intron	protein_coding	chr16	2119379	2135473
chr16	2160501	2160571	TRAF7_intron_1	intron	protein_coding	chr16	2155859	2163540
chr16	2786879	2786923	PRSS33_intron_5	intron	protein_coding	chr16	2786842	2787862
chr16	2787103	2787163	PRSS33_intron_5	intron	protein_coding	chr16	2786842	2787862
chr16	2787185	2787222	PRSS33_intron_5	intron	protein_coding	chr16	2786842	2787862
chr16	2787247	2787283	PRSS33_intron_5	intron	protein_coding	chr16	2786842	2787862
chr16	3235520	3235955	ZNF200_intron_5	intron	protein_coding	chr16	3235458	3235966
chr16	3849490	3849516	CREBBP_intron_30	intron	protein_coding	chr16	3810780	3850295
chr16	4600451	4600509	C16orf96_UTR_1	three_prime_UTR	protein_coding	chr16	4600317	4600714
chr16	4978279	4978404	SEC14L5_intron_2	intron	protein_coding	chr16	4959387	4987555
chr16	5298454	5298508	RBFOX1_intron_1	intron	protein_coding	chr16	5240106	5467214
chr16	5298621	5298703	RBFOX1_intron_1	intron	protein_coding	chr16	5240106	5467214
chr16	5984071	5984145	RBFOX1_intron_4	intron	protein_coding	chr16	5867336	6019092
chr16	6549201	6549252	RBFOX1_intron_8	intron	protein_coding	chr16	6483915	6654601
chr16	6549278	6549460	RBFOX1_intron_8	intron	protein_coding	chr16	6483915	6654601
chr16	9807312	9807349	GRIN2A_intron_3	intron	protein_coding	chr16	9798465	9822262
chr16	10165709	10165737	GRIN2A_intron_11	intron	protein_coding	chr16	9938559	10179996
chr16	10519415	10519711	LINC01290_intron_1	intron	lincRNA	chr16	10515233	10528090
chr16	11486756	11486892	AC099489.1_intron_52	intron	protein_coding	chr16	11485074	11487260
chr16	11493851	11494157	AC099489.1_intron_56	intron	protein_coding	chr16	11493797	11494573
chr16	11499091	11499305	AC099489.1_intron_57	intron	protein_coding	chr16	11494761	11500802
chr16	11596655	11596738	LITAF_intron_11	intron	protein_coding	chr16	11587564	11598386
chr16	11929665	11929716	NPIPB2_intron_2	intron	protein_coding	chr16	11929446	11930448
chr16	11941333	11941358	NPIPB2_intron_7	intron	protein_coding	chr16	11941298	11941836
chr16	12380359	12380459	SNX29_intron_17	intron	protein_coding	chr16	12356280	12398444
chr16	12381657	12381686	SNX29_intron_17	intron	protein_coding	chr16	12356280	12398444
chr16	13140126	13140189	SHISA9_intron_3	intron	protein_coding	chr16	12916816	13203392
chr16	14693624	14693698	PLA2G10_intron_3	intron	protein_coding	chr16	14690646	14694131
chr16	14719231	14719355	NPIPA3_intron_3	intron	protein_coding	chr16	14716197	14719825
chr16	14751449	14751491	NPIPA2_intron_2	intron	protein_coding	chr16	14750876	14755190
chr16	15122784	15122890	PDXDC1_intron_25	intron	protein_coding	chr16	15038333	15138877
chr16	15131765	15131874	PDXDC1_intron_25	intron	protein_coding	chr16	15038333	15138877
chr16	15131964	15132431	PDXDC1_intron_25	intron	protein_coding	chr16	15038333	15138877
chr16	15131765	15131874	PKD1P6_intron_11	intron	transcribed_unprocessed_pseudogene	chr16	15131708	15132718
chr16	15131964	15132431	PKD1P6_intron_11	intron	transcribed_unprocessed_pseudogene	chr16	15131708	15132718
chr16	16190898	16190924	ABCC6_intron_20	intron	protein_coding	chr16	16190368	16192828
chr16	16270978	16271031	NOMO3_intron_18	intron	protein_coding	chr16	16270829	16273687
chr16	16285864	16285935	NOMO3_intron_28	intron	protein_coding	chr16	16285507	16287741
chr16	16293820	16293885	NOMO3_intron_30	intron	protein_coding	chr16	16293745	16293958
chr16	16333015	16333060	AC138969.1_intron_1	intron	protein_coding	chr16	16331981	16333645
chr16	16341909	16341933	AC138969.1_intron_4	intron	protein_coding	chr16	16340435	16344043
chr16	16361674	16361697	AC138969.2_intron_10	intron	unprocessed_pseudogene	chr16	16361437	16362334
chr16	16370586	16370736	AC138969.2_intron_20	intron	unprocessed_pseudogene	chr16	16370299	16371036
chr16	16379909	16379935	NPIPA7_intron_1	intron	protein_coding	chr16	16379308	16383662
chr16	18095729	18095760	AC010601.1_intron_4	intron	lincRNA	chr16	17972543	18151450
chr16	18331973	18331997	NPIPA8_intron_8	intron	protein_coding	chr16	18328243	18332598
chr16	18372087	18372151	AC126755.2_intron_8	intron	protein_coding	chr16	18368387	18372721
chr16	18436448	18436486	NOMO2_intron_9	intron	protein_coding	chr16	18434768	18499923
chr16	18486486	18486514	NOMO2_intron_9	intron	protein_coding	chr16	18434768	18499923
chr16	18488979	18489025	NOMO2_intron_9	intron	protein_coding	chr16	18434768	18499923
chr16	18492002	18492086	NOMO2_intron_9	intron	protein_coding	chr16	18434768	18499923
chr16	18496562	18496597	NOMO2_intron_9	intron	protein_coding	chr16	18434768	18499923
chr16	18546326	18546355	NOMO2_intron_34	intron	protein_coding	chr16	18543770	18547226
chr16	19707855	19707896	KNOP1_intron_1	intron	protein_coding	chr16	19707222	19710507
chr16	19788577	19788686	IQCK_intron_7	intron	protein_coding	chr16	19764113	19788836
chr16	20041149	20041207	GPR139_intron_1	intron	protein_coding	chr16	20032670	20073488
chr16	21404369	21404515	NPIPB3_intron_1	intron	protein_coding	chr16	21402982	21404721
chr16	21418970	21419012	NPIPB3_intron_8	intron	protein_coding	chr16	21418938	21419488
chr16	21851233	21851308	NPIPB4_intron_9	intron	protein_coding	chr16	21851208	21851913
chr16	22519887	22519928	NPIPB5_intron_7	intron	protein_coding	chr16	22513922	22519965
chr16	23408154	23408417	COG7_intron_6	intron	protein_coding	chr16	23406263	23410293
chr16	23517248	23517377	GGA2_intron_17	intron	protein_coding	chr16	23510495	23519585
chr16	27804769	27805767	GSG1L_intron_1	intron	protein_coding	chr16	27791468	27807485
chr16	28356630	28356654	NPIPB6_UTR_2	five_prime_UTR	protein_coding	chr16	28356601	28356654
chr16	28356655	28356841	NPIPB6_intron_7	intron	protein_coding	chr16	28356655	28362701
chr16	28392005	28392060	EIF3CL_13	CDS	protein_coding	chr16	28391979	28392142
chr16	28470511	28470549	AC138894.1_intron_6	intron	protein_coding	chr16	28466903	28482103
chr16	28644471	28644544	NPIPB8_intron_1	intron	protein_coding	chr16	28638481	28648133
chr16	28674587	28674706	AC145285.4_intron_2	intron	unprocessed_pseudogene	chr16	28663388	28740677
chr16	28683415	28683524	AC145285.4_intron_2	intron	unprocessed_pseudogene	chr16	28663388	28740677
chr16	28709424	28709460	AC145285.4_intron_2	intron	unprocessed_pseudogene	chr16	28663388	28740677
chr16	28709424	28709460	EIF3C_intron_1	intron	protein_coding	chr16	28688829	28711361
chr16	28755418	28755502	NPIPB9_intron_1	intron	protein_coding	chr16	28752593	28757996
chr16	28758495	28758673	NPIPB9_intron_2	intron	protein_coding	chr16	28758084	28762249
chr16	29466740	29466770	AC133555.3_4	CDS	protein_coding	chr16	29466575	29467551
chr16	29479751	29479814	AC133555.1_intron_1	intron	unprocessed_pseudogene	chr16	29479031	29482483
chr16	29534491	29534523	SMG1P2_intron_6	intron	unprocessed_pseudogene	chr16	29533538	29536026
chr16	29540647	29540680	SMG1P2_intron_14	intron	unprocessed_pseudogene	chr16	29540564	29541267
chr16	29544811	29544858	SMG1P2_intron_16	intron	unprocessed_pseudogene	chr16	29541711	29545177
chr16	30220976	30220999	AC106782.3_intron_1	intron	unprocessed_pseudogene	chr16	30218372	30221823
chr16	30268134	30268163	SMG1P5_intron_1	intron	transcribed_unprocessed_pseudogene	chr16	30267673	30268400
chr16	30702554	30702584	SRCAP_intron_4	intron	protein_coding	chr16	30700879	30704062
chr16	31316109	31316197	ITGAM_intron_14	intron	protein_coding	chr16	31297955	31321239
chr16	32177299	32177378	HERC2P4_intron_23	intron	transcribed_unprocessed_pseudogene	chr16	32176189	32179365
chr16	32660765	32660875	AC138907.7_intron_4	intron	lincRNA	chr16	32650402	32663579
chr16	32774700	32774753	HERC2P5_intron_25	intron	transcribed_unprocessed_pseudogene	chr16	32774639	32774835
chr16	33058926	33059155	AC145350.2_intron_2	intron	lincRNA	chr16	33046758	33060274
chr16	33059372	33059396	AC145350.2_intron_2	intron	lincRNA	chr16	33046758	33060274
chr16	33210420	33210489	AC141257.2_intron_1	intron	lincRNA	chr16	33206807	33330081
chr16	33214527	33214595	AC141257.2_intron_1	intron	lincRNA	chr16	33206807	33330081
chr16	33264595	33264645	AC141257.2_intron_1	intron	lincRNA	chr16	33206807	33330081
chr16	33278218	33278284	AC141257.2_intron_1	intron	lincRNA	chr16	33206807	33330081
chr16	33279079	33279132	AC141257.2_intron_1	intron	lincRNA	chr16	33206807	33330081
chr16	33281394	33281461	AC141257.2_intron_1	intron	lincRNA	chr16	33206807	33330081
chr16	33291372	33291440	AC141257.2_intron_1	intron	lincRNA	chr16	33206807	33330081
chr16	33291670	33291891	AC141257.2_intron_1	intron	lincRNA	chr16	33206807	33330081
chr16	33309243	33309303	AC141257.2_intron_1	intron	lincRNA	chr16	33206807	33330081
chr16	33320500	33320570	AC141257.2_intron_1	intron	lincRNA	chr16	33206807	33330081
chr16	33371518	33371687	AC141257.1_2	exon	lincRNA	chr16	33371312	33372915
chr16	33551820	33551854	AC136944.4_intron_2	intron	lincRNA	chr16	33549589	33554176
chr16	33562716	33562753	AC136944.3_1	exon	transcribed_unprocessed_pseudogene	chr16	33562649	33563118
chr16	33602964	33603022	AC142384.1_intron_7	intron	unprocessed_pseudogene	chr16	33602307	33606025
chr16	33809191	33809280	AC136428.3_1	exon	processed_pseudogene	chr16	33808778	33810767
chr16	34353902	34353969	FP325313.1_intron_1	intron	unprocessed_pseudogene	chr16	34353685	34355565
chr16	35045889	35045982	CCNYL3_intron_1	intron	unprocessed_pseudogene	chr16	35040265	35046410
chr16	35058845	35059051	CCNYL3_intron_5	intron	unprocessed_pseudogene	chr16	35056262	35066122
chr16	49677296	49677415	ZNF423_intron_7	intron	protein_coding	chr16	49664226	49730574
chr16	49842305	49842406	ZNF423_intron_12	intron	protein_coding	chr16	49827011	49855733
chr16	50884344	50884422	LINC02128_intron_5	intron	lincRNA	chr16	50884323	50884480
chr16	55806525	55806609	CES1_intron_3	intron	protein_coding	chr16	55806465	55810515
chr16	56406138	56406174	AMFR_intron_11	intron	protein_coding	chr16	56405245	56407962
chr16	57020477	57020596	NLRC5_intron_4	intron	protein_coding	chr16	57017189	57020699
chr16	57680043	57680103	ADGRG3_intron_6	intron	protein_coding	chr16	57679856	57680263
chr16	58586256	58586332	CNOT1_intron_42	intron	protein_coding	chr16	58585507	58586543
chr16	58586372	58586470	CNOT1_intron_42	intron	protein_coding	chr16	58585507	58586543
chr16	64255079	64255144	AC012322.1_intron_2	intron	lincRNA	chr16	64245778	64294078
chr16	66402420	66402538	CDH5_intron_14	intron	protein_coding	chr16	66401017	66402650
chr16	66474570	66474625	BEAN1_intron_3	intron	protein_coding	chr16	66469866	66477558
chr16	66630325	66630349	CMTM4_intron_3	intron	protein_coding	chr16	66623503	66636403
chr16	69990068	69990158	AC009022.1_8	exon	processed_transcript	chr16	69989955	69990208
chr16	72928162	72928252	ZFHX3_intron_7	intron	protein_coding	chr16	72889963	72950467
chr16	73349672	73349722	ZFHX3_intron_16	intron	protein_coding	chr16	73318337	73456001
chr16	73719796	73719820	ZFHX3_intron_18	intron	protein_coding	chr16	73680241	73891649
chr16	73872822	73873268	ZFHX3_intron_18	intron	protein_coding	chr16	73680241	73891649
chr16	78604920	78604957	WWOX_intron_9	intron	protein_coding	chr16	78432753	78691240
chr16	79102028	79102054	WWOX_intron_12	intron	protein_coding	chr16	78780450	79211606
chr16	80570581	80570870	LINC01227_intron_5	intron	lincRNA	chr16	80569688	80572632
chr16	81085874	81085907	AC092718.8_intron_3	intron	protein_coding	chr16	81084595	81087599
chr16	81594057	81594095	CMIP_intron_2	intron	protein_coding	chr16	81495495	81606946
chr16	81647929	81647999	CMIP_intron_7	intron	protein_coding	chr16	81645599	81651189
chr16	81704203	81704647	CMIP_intron_23	intron	protein_coding	chr16	81704086	81705497
chr16	81754300	81754454	PLCG2_intron_1	intron	protein_coding	chr16	81739386	81755868
chr16	83500295	83500403	CDH13_intron_10	intron	protein_coding	chr16	83486656	83602452
chr16	83500452	83500487	CDH13_intron_10	intron	protein_coding	chr16	83486656	83602452
chr16	85246281	85246435	GSE1_intron_1	intron	protein_coding	chr16	85171808	85357461
chr16	85404396	85404424	GSE1_intron_2	intron	protein_coding	chr16	85357644	85555965
chr16	85405151	85405248	GSE1_intron_2	intron	protein_coding	chr16	85357644	85555965
chr16	85405411	85405436	GSE1_intron_2	intron	protein_coding	chr16	85357644	85555965
chr16	85405551	85405732	GSE1_intron_2	intron	protein_coding	chr16	85357644	85555965
chr16	85405802	85406007	GSE1_intron_2	intron	protein_coding	chr16	85357644	85555965
chr16	85406081	85406480	GSE1_intron_2	intron	protein_coding	chr16	85357644	85555965
chr16	85406533	85406579	GSE1_intron_2	intron	protein_coding	chr16	85357644	85555965
chr16	85406653	85406824	GSE1_intron_2	intron	protein_coding	chr16	85357644	85555965
chr16	85407471	85407863	GSE1_intron_2	intron	protein_coding	chr16	85357644	85555965
chr16	85407917	85408125	GSE1_intron_2	intron	protein_coding	chr16	85357644	85555965
chr16	85408204	85408234	GSE1_intron_2	intron	protein_coding	chr16	85357644	85555965
chr16	85408917	85408964	GSE1_intron_2	intron	protein_coding	chr16	85357644	85555965
chr16	85409038	85409144	GSE1_intron_2	intron	protein_coding	chr16	85357644	85555965
chr16	85409479	85409612	GSE1_intron_2	intron	protein_coding	chr16	85357644	85555965
chr16	85651007	85651113	GSE1_intron_7	intron	protein_coding	chr16	85648752	85654276
chr16	85653152	85653181	GSE1_intron_7	intron	protein_coding	chr16	85648752	85654276
chr16	85653256	85653332	GSE1_intron_7	intron	protein_coding	chr16	85648752	85654276
chr16	87218254	87218306	AC136285.1_intron_2	intron	lincRNA	chr16	87213166	87225353
chr16	87495763	87495853	AC092720.1_intron_4	intron	lincRNA	chr16	87495714	87496988
chr16	87718360	87718391	KLHDC4_intron_6	intron	protein_coding	chr16	87714574	87726763
chr16	87726296	87726374	KLHDC4_intron_6	intron	protein_coding	chr16	87714574	87726763
chr16	88019575	88019695	BANP_intron_14	intron	protein_coding	chr16	88018668	88027481
chr16	88237246	88237388	AC138512.1_intron_1	intron	lincRNA	chr16	88234904	88276472
chr16	88468081	88468107	ZFPM1_intron_1	intron	protein_coding	chr16	88453679	88485937
chr16	88479844	88479884	ZFPM1_intron_1	intron	protein_coding	chr16	88453679	88485937
chr16	88713035	88713196	CTU2_intron_6	intron	protein_coding	chr16	88712906	88713310
chr16	88753089	88753328	PIEZO1_intron_52	intron	protein_coding	chr16	88749480	88784899
chr16	88888491	88888558	CBFA2T3_intron_8	intron	protein_coding	chr16	88886143	88891880
chr16	88889331	88889362	CBFA2T3_intron_8	intron	protein_coding	chr16	88886143	88891880
chr16	88905703	88905776	CBFA2T3_intron_13	intron	protein_coding	chr16	88902516	88941018
chr16	88915399	88915742	CBFA2T3_intron_13	intron	protein_coding	chr16	88902516	88941018
chr16	88930781	88930809	CBFA2T3_intron_13	intron	protein_coding	chr16	88902516	88941018
chr16	89088703	89088809	ACSF3_intron_1	intron	protein_coding	chr16	89088479	89093807
chr16	89182120	89182260	CDH15_intron_3	intron	protein_coding	chr16	89180356	89183546
chr16	89192769	89192817	CDH15_intron_11	intron	protein_coding	chr16	89192445	89193468
chr16	89193003	89193032	CDH15_intron_11	intron	protein_coding	chr16	89192445	89193468
chr16	89323459	89323520	ANKRD11_intron_15	intron	protein_coding	chr16	89320357	89328941
chr16	89323459	89323520	AC137932.2_intron_2	intron	processed_transcript	chr16	89323334	89323764
chr16	89585943	89585981	CPNE7_intron_9	intron	protein_coding	chr16	89585786	89586668
chr16	89587134	89587338	CPNE7_intron_11	intron	protein_coding	chr16	89587103	89587554
chr16	89587953	89588085	CPNE7_intron_12	intron	protein_coding	chr16	89587583	89588673
chr16	89590786	89590916	CPNE7_intron_14	intron	protein_coding	chr16	89589952	89591005
chr16	89619011	89619095	DPEP1_intron_2	intron	protein_coding	chr16	89616915	89620590
chr16	89619130	89619315	DPEP1_intron_2	intron	protein_coding	chr16	89616915	89620590
chr16	89619353	89619843	DPEP1_intron_2	intron	protein_coding	chr16	89616915	89620590
chr16	89630587	89630746	DPEP1_intron_4	intron	protein_coding	chr16	89630515	89635906
chr16	89716975	89717053	VPS9D1_intron_13	intron	protein_coding	chr16	89716823	89719025
chr16	89717082	89717107	VPS9D1_intron_13	intron	protein_coding	chr16	89716823	89719025
chr16	89852145	89852175	SPIRE2_intron_4	intron	protein_coding	chr16	89850661	89854284
chr16	89852223	89852368	SPIRE2_intron_4	intron	protein_coding	chr16	89850661	89854284
chr16	89852418	89852453	SPIRE2_intron_4	intron	protein_coding	chr16	89850661	89854284
chr16	89948881	89949074	DEF8_intron_1	intron	protein_coding	chr16	89948815	89949415
chr16	90135492	90135537	FAM157C_intron_8	intron	lincRNA	chr16	90134385	90136540
chr16	90135492	90135537	AC133919.2_intron_3	intron	lincRNA	chr16	90126089	90167989
chr17	64099	64889	AC240565.2_1	exon	lincRNA	chr17	64099	65736
chr17	64915	65736	AC240565.2_1	exon	lincRNA	chr17	64099	65736
chr17	65737	65828	AC240565.2_intron_1	intron	lincRNA	chr17	65737	65828
chr17	65829	65887	AC240565.2_2	exon	lincRNA	chr17	65829	65887
chr17	66173	66813	AC240565.2_intron_2	intron	lincRNA	chr17	65888	71364
chr17	67419	68292	AC240565.2_intron_2	intron	lincRNA	chr17	65888	71364
chr17	68724	69021	AC240565.2_intron_2	intron	lincRNA	chr17	65888	71364
chr17	69480	69630	AC240565.2_intron_2	intron	lincRNA	chr17	65888	71364
chr17	70030	70351	AC240565.2_intron_2	intron	lincRNA	chr17	65888	71364
chr17	70836	70994	AC240565.2_intron_2	intron	lincRNA	chr17	65888	71364
chr17	71224	71364	AC240565.2_intron_2	intron	lincRNA	chr17	65888	71364
chr17	65888	66113	AC240565.2_intron_2	intron	lincRNA	chr17	65888	71364
chr17	71365	71511	AC240565.2_3	exon	lincRNA	chr17	71365	71556
chr17	72364	72446	AC240565.2_intron_3	intron	lincRNA	chr17	71557	75812
chr17	73249	73310	AC240565.2_intron_3	intron	lincRNA	chr17	71557	75812
chr17	74172	74380	AC240565.2_intron_3	intron	lincRNA	chr17	71557	75812
chr17	75698	75812	AC240565.2_intron_3	intron	lincRNA	chr17	71557	75812
chr17	75813	75878	AC240565.2_4	exon	lincRNA	chr17	75813	75878
chr17	75879	76154	AC240565.2_intron_4	intron	lincRNA	chr17	75879	76721
chr17	76224	76269	AC240565.2_intron_4	intron	lincRNA	chr17	75879	76721
chr17	76636	76690	AC240565.2_intron_4	intron	lincRNA	chr17	75879	76721
chr17	88641	88705	AC240565.1_1	exon	lincRNA	chr17	88641	88705
chr17	88706	88775	AC240565.1_intron_1	intron	lincRNA	chr17	88706	97267
chr17	90014	90217	AC240565.1_intron_1	intron	lincRNA	chr17	88706	97267
chr17	90506	90819	AC240565.1_intron_1	intron	lincRNA	chr17	88706	97267
chr17	92528	92565	AC240565.1_intron_1	intron	lincRNA	chr17	88706	97267
chr17	92983	93022	AC240565.1_intron_1	intron	lincRNA	chr17	88706	97267
chr17	94381	94520	AC240565.1_intron_1	intron	lincRNA	chr17	88706	97267
chr17	95602	95638	AC240565.1_intron_1	intron	lincRNA	chr17	88706	97267
chr17	95843	95919	AC240565.1_intron_1	intron	lincRNA	chr17	88706	97267
chr17	96757	96825	AC240565.1_intron_1	intron	lincRNA	chr17	88706	97267
chr17	97398	97477	AC240565.1_2	exon	lincRNA	chr17	97268	97797
chr17	99672	100459	AC240565.1_intron_3	intron	lincRNA	chr17	98952	101107
chr17	101521	101641	AC240565.1_intron_4	intron	lincRNA	chr17	101175	102056
chr17	101805	101877	AC240565.1_intron_4	intron	lincRNA	chr17	101175	102056
chr17	102152	102273	AC240565.1_5	exon	lincRNA	chr17	102057	102273
chr17	102274	102605	AC240565.1_intron_5	intron	lincRNA	chr17	102274	105558
chr17	102868	103107	AC240565.1_intron_5	intron	lincRNA	chr17	102274	105558
chr17	103357	103452	AC240565.1_intron_5	intron	lincRNA	chr17	102274	105558
chr17	103699	104001	AC240565.1_intron_5	intron	lincRNA	chr17	102274	105558
chr17	104857	105056	AC240565.1_intron_5	intron	lincRNA	chr17	102274	105558
chr17	106985	107117	AC240565.1_intron_7	intron	lincRNA	chr17	106865	118381
chr17	108734	109165	AC240565.1_intron_7	intron	lincRNA	chr17	106865	118381
chr17	109725	109845	AC240565.1_intron_7	intron	lincRNA	chr17	106865	118381
chr17	110507	110667	AC240565.1_intron_7	intron	lincRNA	chr17	106865	118381
chr17	111526	111797	AC240565.1_intron_7	intron	lincRNA	chr17	106865	118381
chr17	112404	112898	AC240565.1_intron_7	intron	lincRNA	chr17	106865	118381
chr17	113356	113421	AC240565.1_intron_7	intron	lincRNA	chr17	106865	118381
chr17	115172	115455	AC240565.1_intron_7	intron	lincRNA	chr17	106865	118381
chr17	138051	138137	SCGB1C2_intron_1	intron	protein_coding	chr17	137646	138201
chr17	170968	171004	DOC2B_intron_7	intron	protein_coding	chr17	164205	172535
chr17	171170	171290	DOC2B_intron_7	intron	protein_coding	chr17	164205	172535
chr17	171716	171760	DOC2B_intron_7	intron	protein_coding	chr17	164205	172535
chr17	287664	287929	RPH3AL_intron_6	intron	protein_coding	chr17	281855	319418
chr17	319957	320189	RPH3AL_intron_7	intron	protein_coding	chr17	319550	321270
chr17	360860	360928	RPH3AL_intron_16	intron	protein_coding	chr17	353098	386195
chr17	553042	553132	VPS53_intron_6	intron	protein_coding	chr17	551951	553378
chr17	820954	821144	NXN_intron_4	intron	protein_coding	chr17	819546	822355
chr17	878448	878492	NXN_intron_8	intron	protein_coding	chr17	864112	979317
chr17	948957	949509	NXN_intron_8	intron	protein_coding	chr17	864112	979317
chr17	949545	949568	NXN_intron_8	intron	protein_coding	chr17	864112	979317
chr17	949640	949673	NXN_intron_8	intron	protein_coding	chr17	864112	979317
chr17	979125	979211	NXN_intron_8	intron	protein_coding	chr17	864112	979317
chr17	1035516	1035553	ABR_intron_8	intron	protein_coding	chr17	1031839	1050048
chr17	1288902	1289130	TRARG1_intron_1	intron	protein_coding	chr17	1280389	1295489
chr17	1289237	1289281	TRARG1_intron_1	intron	protein_coding	chr17	1280389	1295489
chr17	1467678	1467784	MYO1C_intron_3	intron	protein_coding	chr17	1467578	1467838
chr17	1482704	1482769	MYO1C_intron_28	intron	protein_coding	chr17	1482559	1482859
chr17	1643175	1643352	SCARF1_intron_7	intron	protein_coding	chr17	1640667	1643440
chr17	2034503	2034857	DPH1_intron_3	intron	protein_coding	chr17	2033843	2035968
chr17	2356429	2356690	SGSM2_intron_2	intron	protein_coding	chr17	2343621	2361635
chr17	2830979	2831070	RAP1GAP2_intron_5	intron	protein_coding	chr17	2800551	2905282
chr17	2964217	2964384	RAP1GAP2_intron_10	intron	protein_coding	chr17	2964069	2965538
chr17	3656118	3656399	CTNS_intron_8	intron	protein_coding	chr17	3655353	3656485
chr17	4196048	4196105	ANKFY1_intron_18	intron	protein_coding	chr17	4195472	4197371
chr17	4852784	4852821	MINK1_intron_1	intron	protein_coding	chr17	4833641	4878315
chr17	4852877	4853123	MINK1_intron_1	intron	protein_coding	chr17	4833641	4878315
chr17	4853167	4853202	MINK1_intron_1	intron	protein_coding	chr17	4833641	4878315
chr17	5774610	5774658	AC007846.2_intron_1	intron	protein_coding	chr17	5773028	5837179
chr17	5883465	5883502	AC007846.2_intron_2	intron	protein_coding	chr17	5837250	5888755
chr17	6491015	6491125	PITPNM3_intron_17	intron	protein_coding	chr17	6484293	6503525
chr17	7112048	7112095	ASGR2_intron_7	intron	protein_coding	chr17	7108889	7114115
chr17	7205744	7205798	DLG4_intron_19	intron	protein_coding	chr17	7205169	7208073
chr17	7217450	7217580	DLG4_intron_22	intron	protein_coding	chr17	7217348	7218239
chr17	7217450	7217580	ACADVL_intron_1	intron	protein_coding	chr17	7217174	7217714
chr17	7238399	7238453	PHF23_intron_6	intron	protein_coding	chr17	7238259	7238453
chr17	7238454	7238524	PHF23_UTR_8	five_prime_UTR	protein_coding	chr17	7238454	7238577
chr17	7238615	7238673	PHF23_intron_7	intron	protein_coding	chr17	7238578	7238673
chr17	7238674	7238699	PHF23_UTR_9	five_prime_UTR	protein_coding	chr17	7238674	7238715
chr17	7884723	7884775	NAA38_intron_5	intron	protein_coding	chr17	7883336	7885163
chr17	8923892	8924027	PIK3R5_intron_18	intron	protein_coding	chr17	8912518	8965594
chr17	10076235	10076359	GAS7_intron_19	intron	protein_coding	chr17	10061380	10114440
chr17	10759189	10759276	AC015908.7_intron_3	intron	processed_transcript	chr17	10754363	10847890
chr17	10759315	10759491	AC015908.7_intron_3	intron	processed_transcript	chr17	10754363	10847890
chr17	10759189	10759276	AC015908.3_intron_1	intron	lincRNA	chr17	10741724	10768171
chr17	10759315	10759491	AC015908.3_intron_1	intron	lincRNA	chr17	10741724	10768171
chr17	11662805	11662851	DNAH9_intron_14	intron	protein_coding	chr17	11653003	11664831
chr17	15960412	15960553	ADORA2B_intron_1	intron	protein_coding	chr17	15945584	15974677
chr17	18437937	18437984	KRT16P1_intron_1	intron	transcribed_unprocessed_pseudogene	chr17	18432145	18439712
chr17	19078213	19078240	AC007952.3_intron_1	intron	lincRNA	chr17	19077914	19079986
chr17	19131034	19131057	GRAPL_intron_1	intron	protein_coding	chr17	19127698	19132051
chr17	19174028	19174104	AC007952.8_intron_2	intron	lincRNA	chr17	19172092	19174296
chr17	19190107	19190155	SNORD3C_1	exon	snoRNA	chr17	19189665	19190245
chr17	19224785	19224856	EPN2_intron_1	intron	protein_coding	chr17	19215810	19237074
chr17	20532605	20532797	AC015818.6_1	exon	processed_pseudogene	chr17	20532248	20532881
chr17	20556768	20556923	AC015818.3_intron_2	intron	transcribed_processed_pseudogene	chr17	20556220	20559346
chr17	22065315	22065389	NCOR1P2_intron_1	intron	unprocessed_pseudogene	chr17	22062151	22070433
chr17	22407391	22407483	AC209154.2_intron_1	intron	lincRNA	chr17	22406170	22410093
chr17	32084466	32084512	AC090616.2_intron_1	intron	transcribed_processed_pseudogene	chr17	32083323	32095060
chr17	36576288	36576333	GGNBP2_intron_6	intron	protein_coding	chr17	36567777	36577981
chr17	37988957	37989002	TBC1D3L_UTR_3	five_prime_UTR	protein_coding	chr17	37988949	37989048
chr17	38004079	38004125	TBC1D3D_UTR_1	five_prime_UTR	protein_coding	chr17	38003976	38004131
chr17	38060872	38060914	TBC1D3C_intron_4	intron	protein_coding	chr17	38060710	38061093
chr17	38063610	38063637	TBC1D3C_intron_7	intron	protein_coding	chr17	38062616	38063869
chr17	38068499	38068548	TBC1D3C_UTR_3	five_prime_UTR	protein_coding	chr17	38068495	38068592
chr17	38099068	38099142	AC233968.1_intron_1	intron	unprocessed_pseudogene	chr17	38078347	38101401
chr17	38132144	38132199	TBC1D3E_5	CDS	protein_coding	chr17	38132144	38132252
chr17	38184996	38185058	TBC1D3_intron_4	intron	protein_coding	chr17	38184676	38185058
chr17	38185059	38185154	TBC1D3_5	CDS	protein_coding	chr17	38185059	38185154
chr17	38185155	38185225	TBC1D3_intron_5	intron	protein_coding	chr17	38185155	38185866
chr17	38186027	38186055	TBC1D3_intron_6	intron	protein_coding	chr17	38185989	38186530
chr17	38191270	38191311	TBC1D3_intron_13	intron	protein_coding	chr17	38191031	38192443
chr17	38204792	38204939	AC244154.1_intron_7	intron	unprocessed_pseudogene	chr17	38202982	38205633
chr17	38229343	38229486	AC244154.1_intron_10	intron	unprocessed_pseudogene	chr17	38219124	38242199
chr17	40219590	40219641	WIPF2_intron_1	intron	protein_coding	chr17	40219518	40219788
chr17	40221671	40222093	WIPF2_intron_3	intron	protein_coding	chr17	40220539	40256389
chr17	41101551	41101697	KRTAP4-16_1	CDS	protein_coding	chr17	41101502	41102209
chr17	41633279	41633556	KRT42P_intron_6	intron	transcribed_unprocessed_pseudogene	chr17	41630631	41633814
chr17	43230268	43230341	LINC00854_intron_6	intron	protein_coding	chr17	43230263	43303150
chr17	43232905	43233052	LINC00854_intron_6	intron	protein_coding	chr17	43230263	43303150
chr17	43233619	43233705	LINC00854_intron_6	intron	protein_coding	chr17	43230263	43303150
chr17	43236966	43237118	LINC00854_intron_6	intron	protein_coding	chr17	43230263	43303150
chr17	43237731	43238053	LINC00854_intron_6	intron	protein_coding	chr17	43230263	43303150
chr17	43238682	43238773	LINC00854_intron_6	intron	protein_coding	chr17	43230263	43303150
chr17	43239443	43239501	LINC00854_intron_6	intron	protein_coding	chr17	43230263	43303150
chr17	43240171	43240439	LINC00854_intron_6	intron	protein_coding	chr17	43230263	43303150
chr17	43241573	43241720	LINC00854_intron_6	intron	protein_coding	chr17	43230263	43303150
chr17	43243672	43243820	LINC00854_intron_6	intron	protein_coding	chr17	43230263	43303150
chr17	43244263	43244431	LINC00854_intron_6	intron	protein_coding	chr17	43230263	43303150
chr17	43247592	43247899	LINC00854_intron_6	intron	protein_coding	chr17	43230263	43303150
chr17	43249355	43249807	LINC00854_intron_6	intron	protein_coding	chr17	43230263	43303150
chr17	43250053	43250079	LINC00854_intron_6	intron	protein_coding	chr17	43230263	43303150
chr17	43252456	43252661	LINC00854_intron_6	intron	protein_coding	chr17	43230263	43303150
chr17	43255539	43255785	LINC00854_intron_6	intron	protein_coding	chr17	43230263	43303150
chr17	43257120	43257570	LINC00854_intron_6	intron	protein_coding	chr17	43230263	43303150
chr17	43259094	43259144	LINC00854_intron_6	intron	protein_coding	chr17	43230263	43303150
chr17	43259831	43260076	LINC00854_intron_6	intron	protein_coding	chr17	43230263	43303150
chr17	43261356	43261965	LINC00854_intron_6	intron	protein_coding	chr17	43230263	43303150
chr17	43262213	43262556	LINC00854_intron_6	intron	protein_coding	chr17	43230263	43303150
chr17	43263680	43264110	LINC00854_intron_6	intron	protein_coding	chr17	43230263	43303150
chr17	43264735	43264798	LINC00854_intron_6	intron	protein_coding	chr17	43230263	43303150
chr17	43266346	43266515	LINC00854_intron_6	intron	protein_coding	chr17	43230263	43303150
chr17	43267145	43267368	LINC00854_intron_6	intron	protein_coding	chr17	43230263	43303150
chr17	43268700	43268927	LINC00854_intron_6	intron	protein_coding	chr17	43230263	43303150
chr17	43271122	43271162	LINC00854_intron_6	intron	protein_coding	chr17	43230263	43303150
chr17	43271702	43272044	LINC00854_intron_6	intron	protein_coding	chr17	43230263	43303150
chr17	43272648	43272692	LINC00854_intron_6	intron	protein_coding	chr17	43230263	43303150
chr17	43273274	43273467	LINC00854_intron_6	intron	protein_coding	chr17	43230263	43303150
chr17	43275630	43275870	LINC00854_intron_6	intron	protein_coding	chr17	43230263	43303150
chr17	43276812	43276842	LINC00854_intron_6	intron	protein_coding	chr17	43230263	43303150
chr17	43277110	43277226	LINC00854_intron_6	intron	protein_coding	chr17	43230263	43303150
chr17	43277510	43277554	LINC00854_intron_6	intron	protein_coding	chr17	43230263	43303150
chr17	43285110	43285201	LINC00854_intron_6	intron	protein_coding	chr17	43230263	43303150
chr17	43287886	43287970	LINC00854_intron_6	intron	protein_coding	chr17	43230263	43303150
chr17	43290917	43291909	LINC00854_intron_6	intron	protein_coding	chr17	43230263	43303150
chr17	43294104	43294370	LINC00854_intron_6	intron	protein_coding	chr17	43230263	43303150
chr17	43296021	43296072	LINC00854_intron_6	intron	protein_coding	chr17	43230263	43303150
chr17	43296850	43297319	LINC00854_intron_6	intron	protein_coding	chr17	43230263	43303150
chr17	43297833	43298004	LINC00854_intron_6	intron	protein_coding	chr17	43230263	43303150
chr17	43299109	43299377	LINC00854_intron_6	intron	protein_coding	chr17	43230263	43303150
chr17	43301528	43301633	LINC00854_intron_6	intron	protein_coding	chr17	43230263	43303150
chr17	43269726	43270651	LINC00854_intron_6	intron	protein_coding	chr17	43230263	43303150
chr17	45051748	45052056	DCAKD_intron_5	intron	protein_coding	chr17	45051620	45060886
chr17	45051748	45052056	NMT1_intron_1	intron	protein_coding	chr17	45051694	45061281
chr17	46146767	46146799	KANSL1_intron_13	intron	protein_coding	chr17	46094702	46170853
chr17	46295198	46295275	ARL17B_intron_1	intron	protein_coding	chr17	46275419	46299132
chr17	46298232	46298281	ARL17B_intron_1	intron	protein_coding	chr17	46275419	46299132
chr17	46335454	46335522	ARL17B_intron_7	intron	protein_coding	chr17	46334838	46339395
chr17	46351185	46351271	ARL17B_intron_8	intron	protein_coding	chr17	46339775	46352818
chr17	46357444	46357480	ARL17B_intron_9	intron	protein_coding	chr17	46352931	46358248
chr17	46295198	46295275	LRRC37A_1	CDS	protein_coding	chr17	46295133	46297742
chr17	46298232	46298281	LRRC37A_intron_2	intron	protein_coding	chr17	46297743	46299792
chr17	46335454	46335522	LRRC37A_intron_11	intron	protein_coding	chr17	46332657	46335543
chr17	46380590	46381119	NSFP1_intron_1	intron	unprocessed_pseudogene	chr17	46372867	46406662
chr17	46431848	46431987	NSFP1_intron_8	intron	unprocessed_pseudogene	chr17	46425683	46456705
chr17	46506673	46506698	AC138645.1_intron_2	intron	unprocessed_pseudogene	chr17	46504631	46507242
chr17	46566770	46566794	ARL17A_intron_7	intron	protein_coding	chr17	46557631	46570757
chr17	46569774	46569908	ARL17A_intron_7	intron	protein_coding	chr17	46557631	46570757
chr17	46570989	46571019	ARL17A_intron_8	intron	protein_coding	chr17	46570870	46576173
chr17	46576981	46577015	ARL17A_intron_9	intron	protein_coding	chr17	46576340	46579599
chr17	46600799	46600842	NSF_intron_2	intron	protein_coding	chr17	46591248	46602440
chr17	46618904	46618935	NSF_intron_3	intron	protein_coding	chr17	46602524	46624034
chr17	46632106	46632140	NSF_intron_6	intron	protein_coding	chr17	46630451	46637374
chr17	46646698	46646731	NSF_intron_10	intron	protein_coding	chr17	46643260	46674412
chr17	48959871	48960054	GIP_intron_1	intron	protein_coding	chr17	48958717	48960884
chr17	48960100	48960281	GIP_intron_1	intron	protein_coding	chr17	48958717	48960884
chr17	49016788	49016833	IGF2BP1_intron_2	intron	protein_coding	chr17	48999170	49025616
chr17	49151091	49151377	B4GALNT2_intron_5	intron	protein_coding	chr17	49142173	49152798
chr17	50166833	50166906	SGCA_intron_1	intron	protein_coding	chr17	50166078	50167366
chr17	51663208	51663270	CA10_intron_6	intron	protein_coding	chr17	51661847	51747631
chr17	60115276	60115325	AC025048.3_intron_1	intron	unprocessed_pseudogene	chr17	60113893	60115798
chr17	63437705	63437782	CYB561_UTR_4	five_prime_UTR	protein_coding	chr17	63437547	63437949
chr17	63437810	63437868	CYB561_UTR_4	five_prime_UTR	protein_coding	chr17	63437547	63437949
chr17	64817140	64817172	PLEKHM1P1_intron_14	intron	transcribed_unprocessed_pseudogene	chr17	64815246	64819794
chr17	66968513	66968589	CACNG4_intron_1	intron	protein_coding	chr17	66965132	67018187
chr17	67524924	67525068	PITPNC1_intron_4	intron	protein_coding	chr17	67459793	67532800
chr17	67731305	67731408	NOL11_intron_8	intron	protein_coding	chr17	67726649	67734361
chr17	67731452	67731514	NOL11_intron_8	intron	protein_coding	chr17	67726649	67734361
chr17	69765425	69765808	LINC01483_intron_6	intron	lincRNA	chr17	69763983	69845438
chr17	73038752	73038819	SLC39A11_intron_11	intron	protein_coding	chr17	73031715	73084806
chr17	73614637	73614716	SDK2_intron_44	intron	protein_coding	chr17	73507598	73644023
chr17	73757819	73757853	LINC00469_intron_1	intron	lincRNA	chr17	73750735	73760933
chr17	75546655	75546770	LLGL2_intron_9	intron	protein_coding	chr17	75546324	75556044
chr17	76569031	76569134	ST6GALNAC2_intron_3	intron	protein_coding	chr17	76568797	76570563
chr17	76569168	76569228	ST6GALNAC2_intron_3	intron	protein_coding	chr17	76568797	76570563
chr17	76925211	76925279	MGAT5B_intron_9	intron	protein_coding	chr17	76925098	76926595
chr17	77356688	77356715	SEPT9_intron_7	intron	protein_coding	chr17	77322949	77373188
chr17	78540509	78540539	DNAH17_intron_64	intron	protein_coding	chr17	78539881	78543855
chr17	78540718	78540849	DNAH17_intron_64	intron	protein_coding	chr17	78539881	78543855
chr17	78540982	78541333	DNAH17_intron_64	intron	protein_coding	chr17	78539881	78543855
chr17	78631710	78631813	LINC02081_intron_5	intron	lincRNA	chr17	78630431	78631947
chr17	79004130	79004159	CANT1_intron_5	intron	protein_coding	chr17	79000271	79005370
chr17	79004647	79004672	CANT1_intron_5	intron	protein_coding	chr17	79000271	79005370
chr17	79004883	79004983	CANT1_intron_5	intron	protein_coding	chr17	79000271	79005370
chr17	79005007	79005064	CANT1_intron_5	intron	protein_coding	chr17	79000271	79005370
chr17	79149931	79150082	RBFOX3_intron_12	intron	protein_coding	chr17	79115749	79183262
chr17	79151533	79151569	RBFOX3_intron_12	intron	protein_coding	chr17	79115749	79183262
chr17	79151612	79151746	RBFOX3_intron_12	intron	protein_coding	chr17	79115749	79183262
chr17	79151769	79151824	RBFOX3_intron_12	intron	protein_coding	chr17	79115749	79183262
chr17	79484524	79484549	RBFOX3_intron_17	intron	protein_coding	chr17	79482599	79508769
chr17	79491032	79491101	RBFOX3_intron_17	intron	protein_coding	chr17	79482599	79508769
chr17	79495463	79495631	RBFOX3_intron_17	intron	protein_coding	chr17	79482599	79508769
chr17	80065068	80065171	CCDC40_intron_10	intron	protein_coding	chr17	80058981	80065483
chr17	80170757	80170869	CARD14_intron_1	intron	protein_coding	chr17	80170057	80172904
chr17	80274614	80274850	RNF213_intron_3	intron	protein_coding	chr17	80273405	80278762
chr17	80314418	80314472	RNF213_intron_16	intron	protein_coding	chr17	80313168	80317186
chr17	80314686	80314751	RNF213_intron_16	intron	protein_coding	chr17	80313168	80317186
chr17	80314925	80315153	RNF213_intron_16	intron	protein_coding	chr17	80313168	80317186
chr17	80315403	80315481	RNF213_intron_16	intron	protein_coding	chr17	80313168	80317186
chr17	80591141	80591272	RPTOR_intron_1	intron	protein_coding	chr17	80545792	80625689
chr17	80887311	80887358	RPTOR_intron_17	intron	protein_coding	chr17	80885149	80891718
chr17	80898638	80898738	RPTOR_intron_20	intron	protein_coding	chr17	80893866	80908809
chr17	80963625	80963663	RPTOR_intron_33	intron	protein_coding	chr17	80963058	80964260
chr17	81166330	81166528	PVALEF_intron_1	intron	protein_coding	chr17	81165748	81166675
chr17	81205400	81205514	CEP131_intron_20	intron	protein_coding	chr17	81203608	81206742
chr17	81307401	81307441	LINC00482_intron_2	intron	lincRNA	chr17	81305992	81307628
chr17	81307469	81307512	LINC00482_intron_2	intron	lincRNA	chr17	81305992	81307628
chr17	81379957	81380175	AC110285.1_intron_2	intron	lincRNA	chr17	81379924	81380483
chr17	81432589	81432885	BAHCC1_intron_3	intron	protein_coding	chr17	81426980	81438368
chr17	82119094	82119127	CCDC57_intron_3	intron	protein_coding	chr17	82113766	82127690
chr17	82187547	82187826	CCDC57_intron_15	intron	protein_coding	chr17	82183933	82188217
chr17	82638161	82638199	WDR45B_intron_8	intron	protein_coding	chr17	82631023	82643947
chr17	82648849	82648876	AC124283.5_1	exon	TEC	chr17	82648849	82650657
chr17	82750817	82751152	FN3K_UTR_2	three_prime_UTR	protein_coding	chr17	82750755	82751197
chr17	82886635	82886721	TBCD_intron_19	intron	protein_coding	chr17	82886285	82889666
chr17	83173035	83173090	AC139099.2_intron_2	intron	lincRNA	chr17	83145260	83177487
chr17	83224933	83224965	AC139099.1_intron_1	intron	lincRNA	chr17	83222957	83226408
chr18	11794	11860	LINC02564_intron_1	intron	lincRNA	chr18	11596	13150
chr18	112021	112069	ROCK1P1_intron_1	intron	transcribed_unprocessed_pseudogene	chr18	109454	112365
chr18	514701	514755	LINC01925_2	exon	lincRNA	chr18	514695	514755
chr18	514756	514996	LINC01925_intron_2	intron	lincRNA	chr18	514756	515093
chr18	1542604	1542677	AC008109.1_intron_1	intron	lincRNA	chr18	1509224	1566450
chr18	2472725	2472838	AP005230.1_intron_14	intron	lincRNA	chr18	2335156	2489157
chr18	3551675	3551763	DLGAP1_intron_4	intron	protein_coding	chr18	3534616	3567488
chr18	11633368	11633480	NPIPB1P_intron_6	intron	transcribed_unprocessed_pseudogene	chr18	11629775	11639340
chr18	12094354	12094810	ANKRD62_intron_1	intron	protein_coding	chr18	12094236	12095169
chr18	12420713	12420819	PRELID3A_intron_3	intron	protein_coding	chr18	12420494	12421284
chr18	13395474	13395744	LDLRAD4_intron_5	intron	protein_coding	chr18	13387763	13438242
chr18	13625722	13625808	LDLRAD4_intron_11	intron	protein_coding	chr18	13621272	13641756
chr18	21429213	21429306	GREB1L_intron_8	intron	protein_coding	chr18	21403995	21434945
chr18	23756921	23756954	LAMA3_intron_6	intron	protein_coding	chr18	23753813	23758394
chr18	24098446	24098590	TTC39C_intron_9	intron	protein_coding	chr18	24083082	24113351
chr18	26248227	26248539	TAF4B_intron_1	intron	protein_coding	chr18	26227277	26265168
chr18	33440304	33440331	CCDC178_intron_25	intron	protein_coding	chr18	33440082	33440651
chr18	44895195	44895231	SETBP1_intron_6	intron	protein_coding	chr18	44877415	44949879
chr18	45537020	45537056	SLC14A2_intron_2	intron	protein_coding	chr18	45483323	45614799
chr18	45681165	45681363	SLC14A2_intron_21	intron	protein_coding	chr18	45679025	45682317
chr18	45997603	45997631	PSTPIP2_intron_6	intron	protein_coding	chr18	45993704	45997747
chr18	45997674	45997730	PSTPIP2_intron_6	intron	protein_coding	chr18	45993704	45997747
chr18	49060695	49060719	DYM_intron_1	intron	protein_coding	chr18	49044205	49093215
chr18	49579033	49579212	LIPG_intron_6	intron	protein_coding	chr18	49575591	49581413
chr18	53086159	53086233	DCC_intron_11	intron	protein_coding	chr18	53066167	53157354
chr18	53399622	53399930	DCC_intron_22	intron	protein_coding	chr18	53397447	53402784
chr18	54887027	54887060	RAB27B_intron_6	intron	protein_coding	chr18	54884437	54887993
chr18	57730815	57730840	ATP8B1_intron_26	intron	protein_coding	chr18	57706588	57731625
chr18	58209211	58209264	NEDD4L_intron_7	intron	protein_coding	chr18	58195734	58221533
chr18	58935282	58935372	ZNF532_intron_9	intron	protein_coding	chr18	58934615	58939443
chr18	61496061	61496154	CDH20_intron_3	intron	protein_coding	chr18	61490800	61499184
chr18	61496199	61496247	CDH20_intron_3	intron	protein_coding	chr18	61490800	61499184
chr18	61616751	61616792	AC105094.2_intron_2	intron	lincRNA	chr18	61612155	61628034
chr18	69894385	69894539	CD226_intron_3	intron	protein_coding	chr18	69873247	69895699
chr18	69894574	69894623	CD226_intron_3	intron	protein_coding	chr18	69873247	69895699
chr18	76392843	76394810	ZNF516_intron_4	intron	protein_coding	chr18	76380304	76441243
chr18	76491315	76491387	ZNF516_intron_7	intron	protein_coding	chr18	76490780	76495142
chr18	77057844	77057973	MBP_intron_6	intron	protein_coding	chr18	77017779	77066296
chr18	77117922	77117973	MBP_intron_8	intron	protein_coding	chr18	77105287	77127288
chr18	77118042	77118120	MBP_intron_8	intron	protein_coding	chr18	77105287	77127288
chr18	79400842	79400967	NFATC1_intron_2	intron	protein_coding	chr18	79400480	79410401
chr18	79520620	79520807	NFATC1_intron_10	intron	protein_coding	chr18	79486938	79527526
chr18	79521754	79521866	NFATC1_intron_10	intron	protein_coding	chr18	79486938	79527526
chr18	79521973	79522020	NFATC1_intron_10	intron	protein_coding	chr18	79486938	79527526
chr18	79522053	79522214	NFATC1_intron_10	intron	protein_coding	chr18	79486938	79527526
chr18	79522370	79522419	NFATC1_intron_10	intron	protein_coding	chr18	79486938	79527526
chr18	79585729	79585884	AC068473.3_intron_3	intron	processed_transcript	chr18	79585291	79586638
chr18	79739921	79740058	CTDP1_intron_14	intron	protein_coding	chr18	79736522	79753650
chr18	79745960	79746021	CTDP1_intron_14	intron	protein_coding	chr18	79736522	79753650
chr18	79886684	79886739	KCNG2_intron_1	intron	protein_coding	chr18	79864292	79899038
chr18	79919777	79919900	PQLC1_intron_2	intron	protein_coding	chr18	79919401	79933967
chr18	79919983	79920087	PQLC1_intron_2	intron	protein_coding	chr18	79919401	79933967
chr18	79920150	79920259	PQLC1_intron_2	intron	protein_coding	chr18	79919401	79933967
chr18	79920502	79920611	PQLC1_intron_2	intron	protein_coding	chr18	79919401	79933967
chr18	79920825	79921040	PQLC1_intron_2	intron	protein_coding	chr18	79919401	79933967
chr18	79921404	79921598	PQLC1_intron_2	intron	protein_coding	chr18	79919401	79933967
chr19	205984	206043	LINC01002_intron_10	intron	processed_transcript	chr19	205947	208325
chr19	209260	209333	LINC01002_13	exon	processed_transcript	chr19	209218	209432
chr19	212032	212097	LINC01002_intron_15	intron	processed_transcript	chr19	211886	218833
chr19	212735	212802	LINC01002_intron_15	intron	processed_transcript	chr19	211886	218833
chr19	217147	217173	LINC01002_intron_15	intron	processed_transcript	chr19	211886	218833
chr19	231920	231945	LINC01002_intron_21	intron	processed_transcript	chr19	231316	233475
chr19	423263	423337	SHC2_intron_3	intron	protein_coding	chr19	422457	425095
chr19	491938	491990	MADCAM1_intron_1	intron	protein_coding	chr19	490040	496452
chr19	492076	492128	MADCAM1_intron_1	intron	protein_coding	chr19	490040	496452
chr19	496617	497435	MADCAM1_intron_2	intron	protein_coding	chr19	496552	497831
chr19	517428	517637	TPGS1_intron_1	intron	protein_coding	chr19	507845	518887
chr19	548758	548852	GZMM_intron_3	intron	protein_coding	chr19	548678	548920
chr19	604755	604869	HCN2_intron_2	intron	protein_coding	chr19	603968	605059
chr19	613611	613668	HCN2_intron_6	intron	protein_coding	chr19	613489	613850
chr19	620839	620944	POLRMT_intron_11	intron	protein_coding	chr19	620488	621056
chr19	871860	871908	MED16_intron_4	intron	protein_coding	chr19	871663	871924
chr19	873015	873087	MED16_intron_5	intron	protein_coding	chr19	872119	873447
chr19	912111	912365	R3HDM4_intron_8	intron	protein_coding	chr19	902628	913085
chr19	912474	912692	R3HDM4_intron_8	intron	protein_coding	chr19	902628	913085
chr19	989095	989129	WDR18_intron_2	intron	protein_coding	chr19	985976	989760
chr19	991506	991539	WDR18_intron_7	intron	protein_coding	chr19	991352	991953
chr19	991623	991650	WDR18_intron_7	intron	protein_coding	chr19	991352	991953
chr19	991677	991848	WDR18_intron_7	intron	protein_coding	chr19	991352	991953
chr19	1034469	1034568	CNN2_intron_5	intron	protein_coding	chr19	1032697	1036065
chr19	1034730	1034880	CNN2_intron_5	intron	protein_coding	chr19	1032697	1036065
chr19	1049474	1049553	ABCA7_intron_18	intron	protein_coding	chr19	1049438	1050919
chr19	1049576	1049678	ABCA7_intron_18	intron	protein_coding	chr19	1049438	1050919
chr19	1052407	1052479	ABCA7_intron_23	intron	protein_coding	chr19	1052287	1053327
chr19	1052519	1052660	ABCA7_intron_23	intron	protein_coding	chr19	1052287	1053327
chr19	1137350	1138023	SBNO2_intron_29	intron	protein_coding	chr19	1132222	1147307
chr19	1138125	1138162	SBNO2_intron_29	intron	protein_coding	chr19	1132222	1147307
chr19	1159477	1159807	SBNO2_intron_33	intron	protein_coding	chr19	1155137	1168692
chr19	1161137	1161577	SBNO2_intron_33	intron	protein_coding	chr19	1155137	1168692
chr19	1231429	1231588	CBARP_intron_1	intron	protein_coding	chr19	1231276	1233424
chr19	1355480	1355590	MUM1_intron_1	intron	protein_coding	chr19	1355136	1356312
chr19	1424371	1424413	DAZAP1_intron_6	intron	protein_coding	chr19	1422397	1425876
chr19	1528514	1528673	PLK5_intron_8	intron	protein_coding	chr19	1528429	1528896
chr19	1628436	1628470	TCF3_intron_13	intron	protein_coding	chr19	1627427	1631949
chr19	1628673	1628707	TCF3_intron_13	intron	protein_coding	chr19	1627427	1631949
chr19	1789159	1789299	ATP8B3_intron_6	intron	protein_coding	chr19	1789121	1789359
chr19	1790132	1790573	ATP8B3_intron_8	intron	protein_coding	chr19	1789990	1790755
chr19	1958591	1958898	CSNK1G2_intron_3	intron	protein_coding	chr19	1954716	1959236
chr19	2015777	2016097	BTBD2_intron_10	intron	protein_coding	chr19	2015725	2017043
chr19	2128677	2128723	AP3D1_intron_24	intron	protein_coding	chr19	2127202	2129088
chr19	2128748	2128783	AP3D1_intron_24	intron	protein_coding	chr19	2127202	2129088
chr19	2128867	2128956	AP3D1_intron_24	intron	protein_coding	chr19	2127202	2129088
chr19	2620212	2620294	GNG7_intron_3	intron	protein_coding	chr19	2555189	2646222
chr19	2638521	2638550	GNG7_intron_3	intron	protein_coding	chr19	2555189	2646222
chr19	2639775	2639819	GNG7_intron_3	intron	protein_coding	chr19	2555189	2646222
chr19	2651294	2651403	GNG7_intron_4	intron	protein_coding	chr19	2646281	2702644
chr19	2769940	2770028	SGTA_intron_11	intron	protein_coding	chr19	2769092	2770167
chr19	3042263	3042418	TLE2_intron_21	intron	protein_coding	chr19	3029615	3045724
chr19	3046916	3047155	TLE2_intron_22	intron	protein_coding	chr19	3045800	3047561
chr19	3225119	3225228	CELF5_intron_1	intron	protein_coding	chr19	3224999	3250983
chr19	3285648	3285699	CELF5_intron_9	intron	protein_coding	chr19	3284965	3285940
chr19	3577564	3577672	HMG20B_intron_8	intron	protein_coding	chr19	3577108	3577979
chr19	3964460	3964500	DAPK3_intron_5	intron	protein_coding	chr19	3964374	3964629
chr19	4121546	4121859	MAP2K2_intron_10	intron	protein_coding	chr19	4117630	4123782
chr19	4381118	4381150	SH3GL1_intron_10	intron	protein_coding	chr19	4380293	4390050
chr19	4381434	4381607	SH3GL1_intron_10	intron	protein_coding	chr19	4380293	4390050
chr19	4457316	4457441	UBXN6_intron_12	intron	protein_coding	chr19	4455439	4457613
chr19	4491288	4491315	HDGFL2_intron_4	intron	protein_coding	chr19	4488877	4491564
chr19	5090431	5090584	KDM4B_intron_9	intron	protein_coding	chr19	5082505	5110620
chr19	5131561	5131625	KDM4B_intron_15	intron	protein_coding	chr19	5131546	5131885
chr19	5231616	5231679	PTPRS_intron_25	intron	protein_coding	chr19	5231616	5238917
chr19	6373295	6373344	ALKBH7_intron_1	intron	protein_coding	chr19	6373025	6373469
chr19	6533421	6533801	TNFSF9_intron_2	intron	protein_coding	chr19	6532817	6534598
chr19	6534425	6534463	TNFSF9_intron_2	intron	protein_coding	chr19	6532817	6534598
chr19	6713662	6713926	C3_intron_33	intron	protein_coding	chr19	6713510	6713990
chr19	7074800	7074827	ZNF557_intron_2	intron	protein_coding	chr19	7070654	7074994
chr19	7600296	7600330	CAMSAP3_intron_1	intron	protein_coding	chr19	7596151	7605224
chr19	7870507	7870568	PRR36_3	CDS	protein_coding	chr19	7869714	7872756
chr19	7920705	7920840	SNAPC2_intron_1	intron	protein_coding	chr19	7920550	7921013
chr19	8086066	8086123	FBN3_intron_9	intron	protein_coding	chr19	8085570	8086198
chr19	8449541	8449833	HNRNPM_intron_1	intron	protein_coding	chr19	8445112	8455403
chr19	8536730	8536756	MYO1F_intron_11	intron	protein_coding	chr19	8536598	8536947
chr19	8823383	8823559	ZNF558_intron_6	intron	protein_coding	chr19	8822890	8824080
chr19	9785626	9785709	ZNF846_intron_7	intron	protein_coding	chr19	9768735	9785924
chr19	9791862	9792170	ZNF846_intron_8	intron	protein_coding	chr19	9786090	9792932
chr19	9792653	9792683	ZNF846_intron_8	intron	protein_coding	chr19	9786090	9792932
chr19	9970094	9970139	COL5A3_intron_13	intron	protein_coding	chr19	9969923	9970620
chr19	11418260	11418294	RGL3_intron_17	intron	protein_coding	chr19	11417060	11418505
chr19	11587555	11587661	ZNF627_intron_3	intron	protein_coding	chr19	11575354	11597418
chr19	13429963	13430016	CACNA1A_intron_46	intron	protein_coding	chr19	13371780	13452874
chr19	13929777	13929925	CC2D1A_intron_26	intron	protein_coding	chr19	13929661	13930076
chr19	13936810	13936840	PODNL1_intron_6	intron	protein_coding	chr19	13936461	13937783
chr19	13936994	13937041	PODNL1_intron_6	intron	protein_coding	chr19	13936461	13937783
chr19	14389183	14389386	ADGRE5_intron_3	intron	protein_coding	chr19	14388819	14390922
chr19	14537148	14537288	TECR_intron_1	intron	protein_coding	chr19	14529712	14562354
chr19	14564350	14564399	TECR_intron_7	intron	protein_coding	chr19	14564288	14564784
chr19	14564431	14564560	TECR_intron_7	intron	protein_coding	chr19	14564288	14564784
chr19	15243094	15243211	BRD4_7	CDS	protein_coding	chr19	15242899	15243487
chr19	15425774	15425935	WIZ_intron_4	intron	protein_coding	chr19	15425769	15426980
chr19	15674077	15674109	CYP4F12_intron_2	intron	protein_coding	chr19	15673728	15678259
chr19	15674172	15674309	CYP4F12_intron_2	intron	protein_coding	chr19	15673728	15678259
chr19	15676408	15677918	CYP4F12_intron_2	intron	protein_coding	chr19	15673728	15678259
chr19	15933424	15933470	CYP4F11_intron_11	intron	protein_coding	chr19	15929602	15934209
chr19	15933533	15933748	CYP4F11_intron_11	intron	protein_coding	chr19	15929602	15934209
chr19	16215168	16215191	AP1M1_intron_8	intron	protein_coding	chr19	16210396	16226419
chr19	16215238	16215282	AP1M1_intron_8	intron	protein_coding	chr19	16210396	16226419
chr19	16777303	16777359	NWD1_intron_11	intron	protein_coding	chr19	16773324	16779341
chr19	16897033	16897166	CPAMD8_intron_3	intron	protein_coding	chr19	16896666	16897689
chr19	17830853	17830899	JAK3_intron_3	intron	protein_coding	chr19	17830621	17831226
chr19	18542973	18543079	FKBP8_intron_9	intron	protein_coding	chr19	18542973	18543179
chr19	18653597	18653628	KLHL26_intron_1	intron	protein_coding	chr19	18637138	18664259
chr19	18653681	18653747	KLHL26_intron_1	intron	protein_coding	chr19	18637138	18664259
chr19	23872831	23873110	AC139769.2_intron_3	intron	lincRNA	chr19	23827183	23874550
chr19	29714688	29714791	C19orf12_intron_2	intron	protein_coding	chr19	29708641	29714905
chr19	30383961	30383996	ZNF536_intron_4	intron	protein_coding	chr19	30372557	30443559
chr19	30384188	30384283	ZNF536_intron_4	intron	protein_coding	chr19	30372557	30443559
chr19	30384344	30384368	ZNF536_intron_4	intron	protein_coding	chr19	30372557	30443559
chr19	32351467	32351539	ZNF507_intron_2	intron	protein_coding	chr19	32347339	32352827
chr19	32720155	32720700	TDRD12_intron_1	intron	protein_coding	chr19	32720097	32731723
chr19	33753423	33754056	CHST8_intron_4	intron	protein_coding	chr19	33689392	33771411
chr19	34939137	34939180	ZNF30_intron_4	intron	protein_coding	chr19	34933724	34942592
chr19	35299884	35300011	MAG_intron_5	intron	protein_coding	chr19	35299851	35300145
chr19	35670406	35670594	UPK1A_intron_3	intron	protein_coding	chr19	35668655	35673230
chr19	37354250	37354275	HKR1_intron_11	intron	protein_coding	chr19	37347873	37357960
chr19	37747202	37747334	ZNF573_intron_1	intron	protein_coding	chr19	37740195	37758474
chr19	38507357	38507396	RYR1_intron_57	intron	protein_coding	chr19	38506953	38507710
chr19	38584460	38584644	RYR1_intron_103	intron	protein_coding	chr19	38580505	38584941
chr19	38584286	38584372	RYR1_intron_103	intron	protein_coding	chr19	38580505	38584941
chr19	38735682	38736050	CAPN12_intron_9	intron	protein_coding	chr19	38735545	38736108
chr19	38736960	38737051	CAPN12_intron_11	intron	protein_coding	chr19	38736564	38737154
chr19	39906208	39906233	FCGBP_22	CDS	protein_coding	chr19	39905730	39906323
chr19	40589440	40589553	SHKBP1_intron_15	intron	protein_coding	chr19	40589179	40590242
chr19	40880763	40880793	CYP2A7_intron_7	intron	protein_coding	chr19	40880629	40881587
chr19	41893710	41893774	ARHGEF1_intron_9	intron	protein_coding	chr19	41893304	41894205
chr19	41893817	41893851	ARHGEF1_intron_9	intron	protein_coding	chr19	41893304	41894205
chr19	41896829	41897142	ARHGEF1_intron_14	intron	protein_coding	chr19	41896483	41897313
chr19	41914814	41914888	ARHGEF1_intron_32	intron	protein_coding	chr19	41907455	41923090
chr19	41915013	41915162	ARHGEF1_intron_32	intron	protein_coding	chr19	41907455	41923090
chr19	41923726	41924011	ARHGEF1_intron_33	intron	protein_coding	chr19	41923234	41928829
chr19	41914814	41914888	AC010616.1_intron_5	intron	protein_coding	chr19	41912933	41928038
chr19	41915013	41915162	AC010616.1_intron_5	intron	protein_coding	chr19	41912933	41928038
chr19	41923726	41924011	AC010616.1_intron_5	intron	protein_coding	chr19	41912933	41928038
chr19	43358275	43358346	CD177_intron_5	intron	protein_coding	chr19	43356109	43360263
chr19	44546855	44546890	CEACAM22P_intron_5	intron	transcribed_unprocessed_pseudogene	chr19	44543933	44547177
chr19	45973492	45973543	NOVA2_UTR_5	five_prime_UTR	protein_coding	chr19	45973351	45973546
chr19	47274643	47274781	INAFM1_UTR_1	five_prime_UTR	protein_coding	chr19	47274453	47274919
chr19	47301136	47301180	C5AR1_intron_1	intron	protein_coding	chr19	47297193	47307367
chr19	47480053	47480175	KPTN_intron_5	intron	protein_coding	chr19	47479941	47480296
chr19	47694227	47694395	BICRA_6	CDS	protein_coding	chr19	47694114	47694726
chr19	48105796	48105948	PLA2G4C_intron_17	intron	protein_coding	chr19	48105445	48106520
chr19	48279502	48279555	ZNF114_intron_4	intron	protein_coding	chr19	48271829	48279729
chr19	48501978	48502112	LMTK3_intron_8	intron	protein_coding	chr19	48501563	48502431
chr19	48646849	48646897	SEC1P_intron_1	intron	transcribed_unitary_pseudogene	chr19	48638147	48663195
chr19	48805755	48805911	BCAT2_intron_8	intron	protein_coding	chr19	48800298	48806515
chr19	49360999	49361031	TEAD2_intron_12	intron	protein_coding	chr19	49360439	49361394
chr19	49556107	49556277	NOSIP_intron_1	intron	protein_coding	chr19	49555823	49556315
chr19	50261007	50261447	MYH14_intron_22	intron	protein_coding	chr19	50260716	50261473
chr19	50315592	50315642	KCNC3_UTR_2	three_prime_UTR	protein_coding	chr19	50315507	50316091
chr19	50315669	50315698	KCNC3_UTR_2	three_prime_UTR	protein_coding	chr19	50315507	50316091
chr19	50320168	50320221	KCNC3_intron_2	intron	protein_coding	chr19	50316092	50320221
chr19	50320222	50320245	KCNC3_UTR_3	three_prime_UTR	protein_coding	chr19	50320222	50320245
chr19	50320245	50320348	KCNC3_1	CDS	protein_coding	chr19	50320245	50320349
chr19	50376972	50377019	NR1H2_intron_3	intron	protein_coding	chr19	50376827	50377243
chr19	50459463	50459620	MYBPC2_intron_23	intron	protein_coding	chr19	50459307	50460038
chr19	50567807	50567836	LRRC4B_intron_3	intron	protein_coding	chr19	50551043	50567942
chr19	50668932	50668970	SHANK1_2	CDS	protein_coding	chr19	50666191	50669285
chr19	50678801	50678994	SHANK1_intron_3	intron	protein_coding	chr19	50672115	50686235
chr19	50959674	50959733	KLK6_intron_1	intron	protein_coding	chr19	50959317	50961742
chr19	50960086	50960137	KLK6_intron_1	intron	protein_coding	chr19	50959317	50961742
chr19	52445718	52445822	ZNF534_intron_5	intron	protein_coding	chr19	52439447	52451185
chr19	52918972	52919241	AC010487.3_intron_7	intron	protein_coding	chr19	52895436	52962725
chr19	53188448	53188698	ZNF665_intron_3	intron	protein_coding	chr19	53182944	53193310
chr19	53906004	53906123	PRKCG_intron_18	intron	protein_coding	chr19	53904743	53906315
chr19	55093527	55093782	PPP1R12C_intron_9	intron	protein_coding	chr19	55093234	55094343
chr19	55134740	55134845	TNNT1_intron_4	intron	protein_coding	chr19	55134205	55137101
chr19	55308759	55308845	BRSK1_intron_21	intron	protein_coding	chr19	55308729	55311909
chr19	55355158	55355193	FAM71E2_intron_1	intron	protein_coding	chr19	55355096	55355258
chr19	55361640	55361761	FAM71E2_intron_8	intron	protein_coding	chr19	55361435	55362243
chr19	55380312	55380381	TMEM238_intron_1	intron	protein_coding	chr19	55379368	55383720
chr19	55396591	55396619	RPL28_intron_4	intron	protein_coding	chr19	55392086	55402941
chr19	55488404	55488457	SSC5D_UTR_1	five_prime_UTR	protein_coding	chr19	55488404	55488589
chr19	55530496	55530780	SBK2_intron_1	intron	protein_coding	chr19	55530324	55531141
chr19	55712803	55712867	NLRP9_intron_4	intron	protein_coding	chr19	55712591	55715053
chr19	55712891	55712960	NLRP9_intron_4	intron	protein_coding	chr19	55712591	55715053
chr19	55713698	55713775	NLRP9_intron_4	intron	protein_coding	chr19	55712591	55715053
chr19	56141465	56141682	ZNF444_intron_3	intron	protein_coding	chr19	56141358	56141725
chr19	57482442	57482587	AC003005.2_intron_2	intron	lincRNA	chr19	57482006	57482894
chr19	58097731	58097812	ZSCAN18_intron_8	intron	protein_coding	chr19	58093399	58097928
chr19	58106579	58106703	ZSCAN18_intron_9	intron	protein_coding	chr19	58098364	58107614
chr19	58523842	58523932	ZBTB45_intron_4	intron	protein_coding	chr19	58520223	58538699
chr2	288856	289048	AC079779.2_intron_2	intron	processed_transcript	chr2	287115	290676
chr2	308136	308178	AC079779.3_7	exon	lincRNA	chr2	308126	308267
chr2	308136	308178	AC079779.4_intron_1	intron	lincRNA	chr2	307745	308937
chr2	860957	861077	LINC01115_intron_3	intron	lincRNA	chr2	854216	868116
chr2	956075	956252	SNTG2_intron_1	intron	protein_coding	chr2	951069	1083516
chr2	1150545	1151133	SNTG2_intron_6	intron	protein_coding	chr2	1137810	1165546
chr2	1221589	1221703	SNTG2_intron_9	intron	protein_coding	chr2	1209231	1237886
chr2	1354321	1354513	SNTG2_intron_16	intron	protein_coding	chr2	1316376	1367341
chr2	1525643	1525681	TPO_intron_16	intron	protein_coding	chr2	1516983	1540592
chr2	1703051	1703112	PXDN_intron_23	intron	protein_coding	chr2	1693135	1744254
chr2	1703199	1703340	PXDN_intron_23	intron	protein_coding	chr2	1693135	1744254
chr2	1703497	1703567	PXDN_intron_23	intron	protein_coding	chr2	1693135	1744254
chr2	1704457	1704486	PXDN_intron_23	intron	protein_coding	chr2	1693135	1744254
chr2	1704596	1704640	PXDN_intron_23	intron	protein_coding	chr2	1693135	1744254
chr2	1743736	1743761	PXDN_intron_23	intron	protein_coding	chr2	1693135	1744254
chr2	1703603	1704273	PXDN_intron_23	intron	protein_coding	chr2	1693135	1744254
chr2	1797928	1797976	MYT1L_intron_2	intron	protein_coding	chr2	1792465	1801688
chr2	1798101	1798131	MYT1L_intron_2	intron	protein_coding	chr2	1792465	1801688
chr2	2906772	2906891	LINC01250_intron_2	intron	lincRNA	chr2	2897305	2965812
chr2	3246909	3247053	EIPR1_intron_6	intron	protein_coding	chr2	3214249	3257297
chr2	3304549	3304610	EIPR1_intron_8	intron	protein_coding	chr2	3274420	3318855
chr2	3416551	3416872	TRAPPC12_intron_4	intron	protein_coding	chr2	3401894	3421698
chr2	3605347	3605393	COLEC11_intron_4	intron	protein_coding	chr2	3604471	3605699
chr2	3605417	3605452	COLEC11_intron_4	intron	protein_coding	chr2	3604471	3605699
chr2	3704375	3704749	DCDC2C_intron_1	intron	protein_coding	chr2	3704039	3708547
chr2	8681710	8681800	ID2_intron_2	intron	protein_coding	chr2	8681566	8681852
chr2	8893048	8893083	MBOAT2_intron_9	intron	protein_coding	chr2	8888074	8908619
chr2	9400226	9400421	ASAP2_intron_26	intron	protein_coding	chr2	9400073	9400740
chr2	9537937	9537968	ADAM17_intron_18	intron	protein_coding	chr2	9536829	9543151
chr2	11330775	11330926	ROCK2_intron_33	intron	protein_coding	chr2	11287738	11343994
chr2	11538776	11538804	GREB1_intron_2	intron	protein_coding	chr2	11534255	11539841
chr2	11538880	11539027	GREB1_intron_2	intron	protein_coding	chr2	11534255	11539841
chr2	11596444	11596596	GREB1_intron_18	intron	protein_coding	chr2	11596240	11597779
chr2	11875002	11875218	MIR3681HG_intron_2	intron	lincRNA	chr2	11866285	12007114
chr2	23877577	23877600	ATAD2B_intron_22	intron	protein_coding	chr2	23875905	23880637
chr2	24831924	24831997	ADCY3_intron_12	intron	protein_coding	chr2	24831750	24834483
chr2	25280296	25280371	DNMT3A_intron_21	intron	protein_coding	chr2	25275544	25281450
chr2	26476536	26476729	OTOF_intron_25	intron	protein_coding	chr2	26476318	26476889
chr2	28112148	28112210	BABAM2_intron_8	intron	protein_coding	chr2	28045800	28129269
chr2	28458822	28458916	PLB1_intron_1	intron	protein_coding	chr2	28457198	28496069
chr2	29446028	29446057	ALK_intron_26	intron	protein_coding	chr2	29383860	29531913
chr2	29776361	29776412	ALK_intron_29	intron	protein_coding	chr2	29717701	29919991
chr2	29831019	29831061	ALK_intron_29	intron	protein_coding	chr2	29717701	29919991
chr2	29831102	29831205	ALK_intron_29	intron	protein_coding	chr2	29717701	29919991
chr2	29802319	29802573	ALK_intron_29	intron	protein_coding	chr2	29717701	29919991
chr2	31576987	31577018	SRD5A2_intron_4	intron	protein_coding	chr2	31533767	31580618
chr2	32447783	32447898	BIRC6_intron_21	intron	protein_coding	chr2	32445669	32448793
chr2	32448057	32448168	BIRC6_intron_21	intron	protein_coding	chr2	32445669	32448793
chr2	32461063	32461220	BIRC6_intron_23	intron	protein_coding	chr2	32453943	32463192
chr2	32868130	32868200	LINC00486_intron_2	intron	lincRNA	chr2	32841234	32882697
chr2	32916163	32916198	LINC00486_intron_7	intron	lincRNA	chr2	32902124	32925351
chr2	32917625	32918403	LINC00486_intron_7	intron	lincRNA	chr2	32902124	32925351
chr2	34603996	34604048	AC068599.1_intron_2	intron	lincRNA	chr2	34384570	34635247
chr2	36728688	36728812	VIT_intron_2	intron	protein_coding	chr2	36716423	36729424
chr2	38934543	38934628	ARHGEF33_intron_7	intron	protein_coding	chr2	38931252	38935773
chr2	42605477	42605522	MTA3_intron_7	intron	protein_coding	chr2	42579201	42609456
chr2	44588466	44588492	CAMKMT_intron_6	intron	protein_coding	chr2	44549786	44631489
chr2	44588926	44589015	CAMKMT_intron_6	intron	protein_coding	chr2	44549786	44631489
chr2	45415655	45415792	SRBD1_intron_3	intron	protein_coding	chr2	45413294	45418363
chr2	49385786	49386066	AC009975.1_intron_2	intron	lincRNA	chr2	48946406	49408200
chr2	49385786	49386066	AC009975.2_intron_7	intron	lincRNA	chr2	49339575	49426530
chr2	50424200	50424295	NRXN1_intron_11	intron	protein_coding	chr2	50347797	50465440
chr2	54945086	54945265	EML6_intron_27	intron	protein_coding	chr2	54928752	54948880
chr2	60064417	60064457	AC007100.1_intron_3	intron	lincRNA	chr2	59827272	60100089
chr2	60507215	60507241	BCL11A_intron_3	intron	protein_coding	chr2	60468834	60522079
chr2	65369655	65369704	SPRED2_intron_7	intron	protein_coding	chr2	65366651	65377611
chr2	73787686	73787737	C2orf78_intron_1	intron	protein_coding	chr2	73784407	73813475
chr2	79916509	79916558	CTNNA2_intron_17	intron	protein_coding	chr2	79909798	80305103
chr2	80126596	80126635	CTNNA2_intron_17	intron	protein_coding	chr2	79909798	80305103
chr2	84531422	84531609	DNAH6_intron_4	intron	protein_coding	chr2	84529167	84544231
chr2	86637255	86637336	RNF103-CHMP3_intron_7	intron	protein_coding	chr2	86623029	86688230
chr2	86978620	86978648	RGPD1_intron_20	intron	protein_coding	chr2	86977932	86981081
chr2	86979954	86980015	RGPD1_intron_20	intron	protein_coding	chr2	86977932	86981081
chr2	87812417	87812461	RGPD2_intron_20	intron	protein_coding	chr2	87812207	87816267
chr2	87820613	87820656	RGPD2_intron_23	intron	protein_coding	chr2	87818624	87825656
chr2	95477033	95477081	TRIM43B_UTR_1	three_prime_UTR	protein_coding	chr2	95476967	95477163
chr2	95616502	95616532	AC009237.13_2	exon	unprocessed_pseudogene	chr2	95616400	95616592
chr2	95991247	95991322	ANKRD36C_intron_70	intron	protein_coding	chr2	95987207	95991510
chr2	96894562	96894894	FAM178B_intron_4	intron	protein_coding	chr2	96894052	96897912
chr2	97114125	97114210	ANKRD36_intron_1	intron	protein_coding	chr2	97113937	97118062
chr2	97416634	97416691	AC092683.1_intron_1	intron	lincRNA	chr2	97416406	97422163
chr2	97589225	97589348	ANKRD36B_intron_47	intron	protein_coding	chr2	97585399	97589523
chr2	101759485	101759793	MAP4K4_intron_3	intron	protein_coding	chr2	101698539	101790718
chr2	102886966	102887015	TMEM182_intron_8	intron	protein_coding	chr2	102817667	102932883
chr2	102887055	102887097	TMEM182_intron_8	intron	protein_coding	chr2	102817667	102932883
chr2	102886966	102887015	LINC01796_intron_1	intron	lincRNA	chr2	102873581	102891261
chr2	102887055	102887097	LINC01796_intron_1	intron	lincRNA	chr2	102873581	102891261
chr2	107850399	107850424	RGPD4_intron_7	intron	protein_coding	chr2	107848537	107854554
chr2	109992235	109992338	LINC01123_intron_2	intron	lincRNA	chr2	109988803	109993633
chr2	110008797	110008855	AC013268.3_1	exon	processed_pseudogene	chr2	110007675	110009250
chr2	110012319	110012394	AC013268.2_1	exon	processed_pseudogene	chr2	110012265	110012601
chr2	110032502	110032736	AC013268.4_intron_11	intron	unprocessed_pseudogene	chr2	110031038	110033851
chr2	110032768	110032882	AC013268.4_intron_11	intron	unprocessed_pseudogene	chr2	110031038	110033851
chr2	110032905	110032969	AC013268.4_intron_11	intron	unprocessed_pseudogene	chr2	110031038	110033851
chr2	110035801	110035859	AC013268.4_14	exon	unprocessed_pseudogene	chr2	110035772	110035912
chr2	110040643	110040719	AC013268.4_intron_17	intron	unprocessed_pseudogene	chr2	110040407	110040755
chr2	110042536	110042805	AC013268.4_intron_20	intron	unprocessed_pseudogene	chr2	110042293	110043134
chr2	110235412	110235523	SMIM37_intron_8	intron	protein_coding	chr2	110222940	110244986
chr2	110235412	110235523	AC140479.4_intron_3	intron	transcribed_unprocessed_pseudogene	chr2	110234889	110245310
chr2	110246371	110246463	AC140479.4_intron_4	intron	transcribed_unprocessed_pseudogene	chr2	110245794	110261430
chr2	110253821	110253900	AC140479.4_intron_4	intron	transcribed_unprocessed_pseudogene	chr2	110245794	110261430
chr2	110257327	110257400	AC140479.4_intron_4	intron	transcribed_unprocessed_pseudogene	chr2	110245794	110261430
chr2	110258633	110258702	AC140479.4_intron_4	intron	transcribed_unprocessed_pseudogene	chr2	110245794	110261430
chr2	110321502	110321544	AC140479.7_intron_1	intron	unprocessed_pseudogene	chr2	110321460	110322956
chr2	110322459	110322572	AC140479.7_intron_1	intron	unprocessed_pseudogene	chr2	110321460	110322956
chr2	110340301	110340359	AC140479.7_intron_15	intron	unprocessed_pseudogene	chr2	110338683	110340395
chr2	110347103	110347149	AC140479.7_24	exon	unprocessed_pseudogene	chr2	110347102	110347230
chr2	112138838	112138863	FBLN7_intron_1	intron	protein_coding	chr2	112138731	112159674
chr2	112139586	112139641	FBLN7_intron_1	intron	protein_coding	chr2	112138731	112159674
chr2	112607264	112607324	AC012442.2_intron_1	intron	3prime_overlapping_ncRNA	chr2	112589246	112614211
chr2	113667626	113667746	AL078621.2_1	exon	processed_pseudogene	chr2	113667478	113668033
chr2	117870995	117871025	HTR5BP_intron_2	intron	transcribed_unprocessed_pseudogene	chr2	117860446	117903001
chr2	117871056	117871083	HTR5BP_intron_2	intron	transcribed_unprocessed_pseudogene	chr2	117860446	117903001
chr2	120857408	120857432	GLI2_intron_3	intron	protein_coding	chr2	120797469	120927359
chr2	120881579	120881804	GLI2_intron_3	intron	protein_coding	chr2	120797469	120927359
chr2	120923292	120923315	GLI2_intron_3	intron	protein_coding	chr2	120797469	120927359
chr2	127649020	127649070	LIMS2_intron_9	intron	protein_coding	chr2	127648254	127650421
chr2	127675287	127675360	LIMS2_intron_17	intron	protein_coding	chr2	127675287	127681318
chr2	127649020	127649070	GPR17_intron_2	intron	protein_coding	chr2	127648287	127649937
chr2	128113934	128113983	UGGT1_intron_6	intron	protein_coding	chr2	128113259	128115122
chr2	130081985	130082036	POTEF_intron_2	intron	protein_coding	chr2	130077202	130085812
chr2	130462947	130462993	POTEI_1	CDS	protein_coding	chr2	130462815	130463798
chr2	130470380	130470683	POTEI_intron_2	intron	protein_coding	chr2	130465773	130474376
chr2	130470948	130471381	POTEI_intron_2	intron	protein_coding	chr2	130465773	130474376
chr2	130473583	130473630	POTEI_intron_2	intron	protein_coding	chr2	130465773	130474376
chr2	130481164	130481890	POTEI_intron_5	intron	protein_coding	chr2	130476702	130482001
chr2	130485754	130485788	POTEI_intron_6	intron	protein_coding	chr2	130482074	130488030
chr2	130487322	130487372	POTEI_intron_6	intron	protein_coding	chr2	130482074	130488030
chr2	130488998	130489091	POTEI_intron_7	intron	protein_coding	chr2	130488202	130489233
chr2	130489485	130489927	POTEI_intron_8	intron	protein_coding	chr2	130489280	130490668
chr2	130493621	130493758	POTEI_intron_9	intron	protein_coding	chr2	130490741	130496550
chr2	130501063	130501127	POTEI_intron_12	intron	protein_coding	chr2	130500643	130503444
chr2	130501574	130501622	POTEI_intron_12	intron	protein_coding	chr2	130500643	130503444
chr2	130502394	130502446	POTEI_intron_12	intron	protein_coding	chr2	130500643	130503444
chr2	130502803	130502843	POTEI_intron_12	intron	protein_coding	chr2	130500643	130503444
chr2	130507937	130508166	POTEI_intron_14	intron	protein_coding	chr2	130503895	130508713
chr2	130509425	130509534	POTEI_UTR_9	five_prime_UTR	protein_coding	chr2	130509235	130509666
chr2	130522066	130522130	CFC1B_3	CDS	protein_coding	chr2	130521956	130522130
chr2	130522131	130522277	CFC1B_intron_3	intron	protein_coding	chr2	130522131	130522788
chr2	130523793	130523881	CFC1B_intron_5	intron	protein_coding	chr2	130523279	130527694
chr2	130525020	130525045	CFC1B_intron_5	intron	protein_coding	chr2	130523279	130527694
chr2	130525407	130525491	CFC1B_intron_5	intron	protein_coding	chr2	130523279	130527694
chr2	130525860	130525941	CFC1B_intron_5	intron	protein_coding	chr2	130523279	130527694
chr2	130526532	130526627	CFC1B_intron_5	intron	protein_coding	chr2	130523279	130527694
chr2	130527274	130527453	CFC1B_intron_5	intron	protein_coding	chr2	130523279	130527694
chr2	130528389	130528485	CFC1B_UTR_2	three_prime_UTR	protein_coding	chr2	130527895	130528604
chr2	130539095	130539283	PRSS40B_UTR_1	three_prime_UTR	protein_coding	chr2	130539095	130540101
chr2	130543415	130543769	PRSS40B_intron_2	intron	protein_coding	chr2	130542495	130543881
chr2	130545770	130545941	PRSS40B_intron_3	intron	protein_coding	chr2	130544059	130546191
chr2	130546273	130546336	PRSS40B_4	CDS	protein_coding	chr2	130546192	130546391
chr2	130547834	130547895	PRSS40B_intron_4	intron	protein_coding	chr2	130546468	130549762
chr2	135078654	135078715	RAB3GAP1_intron_3	intron	protein_coding	chr2	135059067	135089853
chr2	135105231	135105280	RAB3GAP1_intron_6	intron	protein_coding	chr2	135093694	135113149
chr2	137671477	137671503	THSD7B_intron_28	intron	protein_coding	chr2	137667862	137676522
chr2	141593434	141593721	LRP1B_intron_90	intron	protein_coding	chr2	141480534	141810277
chr2	144262668	144262908	GTDC1_intron_14	intron	protein_coding	chr2	144237342	144294363
chr2	148289895	148289922	MBD5_intron_4	intron	protein_coding	chr2	148233396	148342212
chr2	148330063	148330088	MBD5_intron_4	intron	protein_coding	chr2	148233396	148342212
chr2	151046575	151046724	AC023469.1_intron_3	intron	lincRNA	chr2	151043874	151047677
chr2	151584807	151584859	NEB_intron_83	intron	protein_coding	chr2	151583767	151585505
chr2	157862757	157862884	ACVR1_intron_15	intron	protein_coding	chr2	157860180	157874862
chr2	168538985	168539111	CERS6_intron_1	intron	protein_coding	chr2	168456619	168547594
chr2	169326183	169326212	LRP2_intron_78	intron	protein_coding	chr2	169320885	169362319
chr2	169722567	169722610	KLHL23_intron_4	intron	protein_coding	chr2	169697983	169733844
chr2	169738835	169738957	KLHL23_intron_6	intron	protein_coding	chr2	169736228	169741383
chr2	169739005	169739061	KLHL23_intron_6	intron	protein_coding	chr2	169736228	169741383
chr2	172925974	172926052	RAPGEF4_intron_8	intron	protein_coding	chr2	172922301	172928203
chr2	178656425	178656486	TTN_intron_174	intron	protein_coding	chr2	178654996	178657496
chr2	181061137	181061189	UBE2E3_intron_10	intron	protein_coding	chr2	181060813	181062789
chr2	181491256	181491418	ITGA4_intron_11	intron	protein_coding	chr2	181485993	181493323
chr2	181606253	181606360	CERKL_intron_13	intron	protein_coding	chr2	181604080	181656767
chr2	181606460	181606564	CERKL_intron_13	intron	protein_coding	chr2	181604080	181656767
chr2	187351250	187351284	CALCRL_intron_1	intron	protein_coding	chr2	187346400	187351918
chr2	190420173	190420206	MFSD6_intron_2	intron	protein_coding	chr2	190415414	190433325
chr2	199970885	199970910	MAIP1_intron_6	intron	protein_coding	chr2	199964126	200005741
chr2	201417051	201417080	TRAK2_intron_14	intron	protein_coding	chr2	201407598	201420415
chr2	201417051	201417080	STRADB_intron_1	intron	protein_coding	chr2	201388076	201451667
chr2	205299547	205299591	PARD3B_intron_16	intron	protein_coding	chr2	205245823	205300528
chr2	207609771	207609876	METTL21A_UTR_3	three_prime_UTR	protein_coding	chr2	207609114	207613431
chr2	207610925	207610967	METTL21A_UTR_3	three_prime_UTR	protein_coding	chr2	207609114	207613431
chr2	211686644	211686817	ERBB4_intron_17	intron	protein_coding	chr2	211679185	211701965
chr2	213387489	213387514	SPAG16_intron_10	intron	protein_coding	chr2	213375220	213422136
chr2	213913606	213913639	SPAG16_intron_13	intron	protein_coding	chr2	213862629	213929958
chr2	216560094	216560213	RPL37A_intron_7	intron	protein_coding	chr2	216529588	216578919
chr2	219388016	219388161	DNPEP_intron_16	intron	protein_coding	chr2	219388016	219388700
chr2	219613259	219613585	STK11IP_intron_21	intron	protein_coding	chr2	219613226	219613750
chr2	220446549	220446730	AC019211.1_intron_2	intron	lincRNA	chr2	220322222	220450297
chr2	222556588	222556806	SGPP2_intron_4	intron	protein_coding	chr2	222525034	222558345
chr2	222897736	222897953	ACSL3_intron_3	intron	protein_coding	chr2	222887889	222900672
chr2	232333205	232333265	DIS3L2_intron_16	intron	protein_coding	chr2	232330777	232333838
chr2	232896589	232896623	NGEF_intron_11	intron	protein_coding	chr2	232894917	232901360
chr2	232896718	232896783	NGEF_intron_11	intron	protein_coding	chr2	232894917	232901360
chr2	233176494	233176606	INPP5D_intron_17	intron	protein_coding	chr2	233171153	233177263
chr2	233790502	233790674	MROH2A_intron_6	intron	protein_coding	chr2	233790015	233792794
chr2	235764928	235764968	AGAP1_intron_8	intron	protein_coding	chr2	235750489	235797757
chr2	237542803	237542903	MLPH_intron_15	intron	protein_coding	chr2	237542660	237546604
chr2	237542970	237543041	MLPH_intron_15	intron	protein_coding	chr2	237542660	237546604
chr2	237543108	237543438	MLPH_intron_15	intron	protein_coding	chr2	237542660	237546604
chr2	237543469	237543806	MLPH_intron_15	intron	protein_coding	chr2	237542660	237546604
chr2	237543841	237544090	MLPH_intron_15	intron	protein_coding	chr2	237542660	237546604
chr2	237544148	237544231	MLPH_intron_15	intron	protein_coding	chr2	237542660	237546604
chr2	237544260	237544296	MLPH_intron_15	intron	protein_coding	chr2	237542660	237546604
chr2	237544341	237544484	MLPH_intron_15	intron	protein_coding	chr2	237542660	237546604
chr2	237544513	237544723	MLPH_intron_15	intron	protein_coding	chr2	237542660	237546604
chr2	237544808	237545163	MLPH_intron_15	intron	protein_coding	chr2	237542660	237546604
chr2	238398003	238398225	TRAF3IP1_intron_16	intron	protein_coding	chr2	238397680	238398752
chr2	238870970	238871107	TWIST2_intron_1	intron	protein_coding	chr2	238848734	238886777
chr2	239096384	239096719	HDAC4_intron_11	intron	protein_coding	chr2	239095057	239102774
chr2	239899219	239899298	NDUFA10_intron_2	intron	protein_coding	chr2	239895315	239957370
chr2	239905802	239905858	NDUFA10_intron_2	intron	protein_coding	chr2	239895315	239957370
chr2	240019692	240019763	NDUFA10_intron_14	intron	protein_coding	chr2	240018640	240021195
chr2	240453281	240453563	GPC1_intron_2	intron	protein_coding	chr2	240453095	240454836
chr2	240453281	240453563	AC110619.1_intron_1	intron	processed_transcript	chr2	240451332	240456595
chr2	240510159	240510238	ANKMY1_intron_7	intron	protein_coding	chr2	240509456	240511859
chr2	240731929	240732156	KIF1A_intron_12	intron	protein_coding	chr2	240728413	240734717
chr2	240781015	240781039	KIF1A_intron_43	intron	protein_coding	chr2	240775927	240782588
chr2	240916361	240916528	CROCC2_intron_1	intron	protein_coding	chr2	240906592	240918724
chr2	240923488	240923576	CROCC2_intron_4	intron	protein_coding	chr2	240922646	240925722
chr2	240923600	240923906	CROCC2_intron_4	intron	protein_coding	chr2	240922646	240925722
chr2	240923929	240924978	CROCC2_intron_4	intron	protein_coding	chr2	240922646	240925722
chr2	240978754	240978779	CROCC2_intron_27	intron	protein_coding	chr2	240968263	240982878
chr2	241035854	241036102	SNED1_intron_4	intron	protein_coding	chr2	241034731	241036788
chr2	241217954	241218129	ANO7_intron_20	intron	protein_coding	chr2	241217892	241218237
chr2	241765465	241765505	D2HGDH_intron_11	intron	protein_coding	chr2	241756015	241767708
chr2	241765644	241765744	D2HGDH_intron_11	intron	protein_coding	chr2	241756015	241767708
chr2	241765893	241766821	D2HGDH_intron_11	intron	protein_coding	chr2	241756015	241767708
chr2	241766930	241767351	D2HGDH_intron_11	intron	protein_coding	chr2	241756015	241767708
chr2	241873378	241873660	RTP5_UTR_2	three_prime_UTR	protein_coding	chr2	241873274	241873823
chr20	278972	279103	C20orf96_intron_6	intron	protein_coding	chr20	278430	279170
chr20	420613	420778	RBCK1_intron_9	intron	protein_coding	chr20	419732	420869
chr20	14548623	14548715	MACROD2_intron_4	intron	protein_coding	chr20	14493509	14684841
chr20	16395224	16395360	KIF16B_intron_11	intron	protein_coding	chr20	16382131	16404811
chr20	19336669	19336725	SLC24A3_intron_2	intron	protein_coding	chr20	19281088	19355136
chr20	19924205	19924305	RIN2_intron_2	intron	protein_coding	chr20	19889659	19935097
chr20	19924595	19924691	RIN2_intron_2	intron	protein_coding	chr20	19889659	19935097
chr20	20254007	20254160	CFAP61_intron_23	intron	protein_coding	chr20	20251764	20262954
chr20	20642108	20642174	RALGAPA2_intron_35	intron	protein_coding	chr20	20640879	20643504
chr20	21305489	21305553	XRN2_intron_1	intron	protein_coding	chr20	21303474	21326277
chr20	21305576	21305748	XRN2_intron_1	intron	protein_coding	chr20	21303474	21326277
chr20	23532504	23532534	CST13P_intron_2	intron	transcribed_unprocessed_pseudogene	chr20	23521109	23534196
chr20	23638057	23638376	CST3_intron_4	intron	protein_coding	chr20	23638027	23638410
chr20	24957000	24957108	CST7_intron_1	intron	protein_coding	chr20	24949576	24957285
chr20	25781774	25781835	FAM182B_intron_1	intron	protein_coding	chr20	25775337	25848703
chr20	25790883	25790975	FAM182B_intron_1	intron	protein_coding	chr20	25775337	25848703
chr20	25823714	25823759	FAM182B_intron_1	intron	protein_coding	chr20	25775337	25848703
chr20	26062711	26062762	FAM182A_intron_2	intron	processed_transcript	chr20	26057603	26065645
chr20	32311436	32311536	KIF3B_intron_2	intron	protein_coding	chr20	32311182	32316216
chr20	32311571	32311700	KIF3B_intron_2	intron	protein_coding	chr20	32311182	32316216
chr20	32483704	32483843	NOL4L_intron_9	intron	protein_coding	chr20	32483583	32485535
chr20	32563068	32563135	NOL4L_intron_18	intron	protein_coding	chr20	32536398	32584568
chr20	32723096	32723160	FO393400.1_intron_7	intron	protein_coding	chr20	32706761	32727891
chr20	33083157	33083278	BPIFB4_intron_2	intron	protein_coding	chr20	33083001	33083365
chr20	33277138	33277192	BPIFB1_intron_1	intron	protein_coding	chr20	33273655	33283133
chr20	33277216	33277319	BPIFB1_intron_1	intron	protein_coding	chr20	33273655	33283133
chr20	33784153	33784301	ZNF341_intron_12	intron	protein_coding	chr20	33783865	33788861
chr20	34229735	34229991	ASIP_intron_1	intron	protein_coding	chr20	34194761	34260363
chr20	34230478	34230548	ASIP_intron_1	intron	protein_coding	chr20	34194761	34260363
chr20	34231391	34231419	ASIP_intron_1	intron	protein_coding	chr20	34194761	34260363
chr20	36826378	36826411	SOGA1_intron_12	intron	protein_coding	chr20	36817470	36829052
chr20	37187388	37187458	RPN2_intron_3	intron	protein_coding	chr20	37184374	37198395
chr20	42958311	42958358	PTPRT_intron_32	intron	protein_coding	chr20	42885933	43189644
chr20	44132671	44133028	JPH2_intron_4	intron	protein_coding	chr20	44118624	44159616
chr20	47541317	47541347	NCOA3_intron_1	intron	protein_coding	chr20	47502020	47583181
chr20	49884241	49884289	SLC9A8_intron_14	intron	protein_coding	chr20	49884067	49886750
chr20	50610110	50610160	RIPOR3_intron_16	intron	protein_coding	chr20	50609723	50610851
chr20	51412956	51412983	NFATC2_intron_2	intron	protein_coding	chr20	51398731	51432065
chr20	51500681	51500833	NFATC2_intron_8	intron	protein_coding	chr20	51475661	51516782
chr20	51668108	51668150	ATP9A_intron_15	intron	protein_coding	chr20	51657151	51669995
chr20	57117691	57118314	AL157414.1_intron_2	intron	lincRNA	chr20	57117196	57121601
chr20	59355559	59355858	AL035250.1_intron_1	intron	lincRNA	chr20	59352322	59357307
chr20	59674566	59674639	PHACTR3_intron_4	intron	protein_coding	chr20	59628817	59676659
chr20	59674690	59675042	PHACTR3_intron_4	intron	protein_coding	chr20	59628817	59676659
chr20	59822037	59822255	PHACTR3_intron_13	intron	protein_coding	chr20	59806195	59836503
chr20	61353605	61353629	CDH4_intron_2	intron	protein_coding	chr20	61254938	61570133
chr20	61475459	61475590	CDH4_intron_2	intron	protein_coding	chr20	61254938	61570133
chr20	61594118	61594239	CDH4_intron_3	intron	protein_coding	chr20	61570744	61599759
chr20	61936318	61936433	CDH4_intron_17	intron	protein_coding	chr20	61934221	61936735
chr20	61967618	61967757	TAF4_intron_1	intron	protein_coding	chr20	61953829	61974796
chr20	61984948	61985041	TAF4_intron_2	intron	protein_coding	chr20	61976336	61997548
chr20	62160296	62160372	SS18L1_intron_4	intron	protein_coding	chr20	62159962	62161416
chr20	62309593	62309642	LAMA5_intron_1	intron	protein_coding	chr20	62309476	62309714
chr20	62313961	62313995	LAMA5_intron_18	intron	protein_coding	chr20	62313803	62314302
chr20	62314081	62314104	LAMA5_intron_18	intron	protein_coding	chr20	62313803	62314302
chr20	62317934	62318367	LAMA5_intron_27	intron	protein_coding	chr20	62317779	62318452
chr20	62321284	62321535	LAMA5_intron_32	intron	protein_coding	chr20	62320891	62322017
chr20	62321557	62321598	LAMA5_intron_32	intron	protein_coding	chr20	62320891	62322017
chr20	62321651	62321755	LAMA5_intron_32	intron	protein_coding	chr20	62320891	62322017
chr20	62331206	62331306	LAMA5_intron_52	intron	protein_coding	chr20	62331130	62332370
chr20	62349736	62349805	LAMA5_intron_74	intron	protein_coding	chr20	62347029	62350986
chr20	62360326	62360634	LAMA5_intron_79	intron	protein_coding	chr20	62353252	62362398
chr20	62666037	62666096	SLCO4A1_intron_6	intron	protein_coding	chr20	62665089	62666378
chr20	62666117	62666170	SLCO4A1_intron_6	intron	protein_coding	chr20	62665089	62666378
chr20	62755392	62755436	NTSR1_intron_2	intron	protein_coding	chr20	62754887	62758264
chr20	62830657	62830762	COL9A3_intron_25	intron	protein_coding	chr20	62830589	62832152
chr20	63167450	63167479	AL096828.1_intron_1	intron	lincRNA	chr20	63167151	63180714
chr20	63167523	63167564	AL096828.1_intron_1	intron	lincRNA	chr20	63167151	63180714
chr20	63294102	63294196	COL20A1_intron_1	intron	protein_coding	chr20	63293276	63295038
chr20	63353497	63354003	CHRNA4_intron_2	intron	protein_coding	chr20	63351028	63355494
chr20	63356176	63356223	CHRNA4_intron_4	intron	protein_coding	chr20	63356085	63356369
chr20	63535773	63536176	PTK6_intron_7	intron	protein_coding	chr20	63535060	63537083
chr20	63549170	63549291	FNDC11_intron_1	intron	protein_coding	chr20	63548440	63553018
chr20	63641982	63642015	STMN3_intron_1	intron	protein_coding	chr20	63641398	63642106
chr20	63653521	63653596	STMN3_intron_7	intron	protein_coding	chr20	63653428	63657348
chr20	63747371	63747546	ZBTB46_intron_1	intron	protein_coding	chr20	63747302	63752684
chr20	63758068	63758096	ZBTB46_intron_2	intron	protein_coding	chr20	63752862	63775676
chr20	63824909	63824939	ZBTB46_intron_4	intron	protein_coding	chr20	63790924	63831095
chr20	64007381	64007429	PRPF6_intron_9	intron	protein_coding	chr20	64001240	64010198
chr20	64093500	64095345	OPRL1_intron_5	intron	protein_coding	chr20	64092954	64097800
chr20	64105600	64105674	MYT1_intron_1	intron	protein_coding	chr20	64102556	64151789
chr20	64233225	64233437	MYT1_intron_21	intron	protein_coding	chr20	64232386	64236553
chr21	5037941	5038082	FP565260.3_intron_7	intron	protein_coding	chr21	5036772	5040583
chr21	5080282	5080447	GATD3B_intron_2	intron	protein_coding	chr21	5079735	5116339
chr21	5096250	5096291	GATD3B_intron_2	intron	protein_coding	chr21	5079735	5116339
chr21	5100058	5100400	GATD3B_intron_2	intron	protein_coding	chr21	5079735	5116339
chr21	5101432	5101680	GATD3B_intron_2	intron	protein_coding	chr21	5079735	5116339
chr21	5102416	5102465	GATD3B_intron_2	intron	protein_coding	chr21	5079735	5116339
chr21	5105527	5105607	GATD3B_intron_2	intron	protein_coding	chr21	5079735	5116339
chr21	5107907	5108036	GATD3B_intron_2	intron	protein_coding	chr21	5079735	5116339
chr21	5114189	5114403	GATD3B_intron_2	intron	protein_coding	chr21	5079735	5116339
chr21	5553651	5553838	CU633967.1_1	exon	lincRNA	chr21	5553637	5553838
chr21	5553839	5553945	CU633967.1_intron_1	intron	lincRNA	chr21	5553839	5565961
chr21	5583567	5584108	CU633967.1_4	exon	lincRNA	chr21	5582227	5586369
chr21	5586528	5586646	CU633967.1_intron_5	intron	lincRNA	chr21	5586500	5588135
chr21	5601110	5601136	CU633967.1_intron_6	intron	lincRNA	chr21	5592005	5614750
chr21	5604051	5604106	CU633967.1_intron_6	intron	lincRNA	chr21	5592005	5614750
chr21	5606615	5606740	CU633967.1_intron_6	intron	lincRNA	chr21	5592005	5614750
chr21	6070558	6070703	LINC01669_intron_4	intron	lincRNA	chr21	6068129	6073290
chr21	6074552	6074722	LINC01669_intron_6	intron	lincRNA	chr21	6073674	6074774
chr21	6234369	6234560	CU633906.1_intron_2	intron	lincRNA	chr21	6232834	6234981
chr21	6236813	6237442	CU633906.1_intron_4	intron	lincRNA	chr21	6236161	6254789
chr21	6244558	6244603	CU633906.1_intron_4	intron	lincRNA	chr21	6236161	6254789
chr21	6267013	6267133	CU633906.1_intron_5	intron	lincRNA	chr21	6254850	6267133
chr21	6267134	6267317	CU633906.1_6	exon	lincRNA	chr21	6267134	6267317
chr21	6312769	6312835	CU633906.3_intron_5	intron	unprocessed_pseudogene	chr21	6311848	6312835
chr21	6312836	6312868	CU633906.3_6	exon	unprocessed_pseudogene	chr21	6312836	6312948
chr21	6312893	6312948	CU633906.3_6	exon	unprocessed_pseudogene	chr21	6312836	6312948
chr21	6352239	6352509	CU633906.2_intron_5	intron	lincRNA	chr21	6329608	6354262
chr21	6447431	6447474	CBSL_intron_1	intron	protein_coding	chr21	6445662	6447734
chr21	6451658	6451696	CBSL_intron_6	intron	protein_coding	chr21	6450982	6452117
chr21	6467685	6467717	CBSL_intron_18	intron	protein_coding	chr21	6467533	6467901
chr21	6551622	6551681	FP236240.1_intron_1	intron	lincRNA	chr21	6551451	6552765
chr21	6552044	6552136	FP236240.1_intron_1	intron	lincRNA	chr21	6551451	6552765
chr21	6630182	6630206	CU638689.4_1	exon	lincRNA	chr21	6630182	6632437
chr21	6668990	6669097	CU638689.4_intron_6	intron	lincRNA	chr21	6668255	6670520
chr21	6676248	6676299	CU638689.3_1	exon	unprocessed_pseudogene	chr21	6676178	6676299
chr21	6676300	6676371	CU638689.3_intron_1	intron	unprocessed_pseudogene	chr21	6676300	6676375
chr21	6676460	6676542	CU638689.3_intron_2	intron	unprocessed_pseudogene	chr21	6676455	6677309
chr21	6721818	6721991	CU638689.5_1	exon	lincRNA	chr21	6721812	6721991
chr21	6721992	6722082	CU638689.5_intron_1	intron	lincRNA	chr21	6721992	6724257
chr21	6867967	6868104	FP475955.1_intron_2	intron	lincRNA	chr21	6859217	6896993
chr21	6868433	6868507	FP475955.1_intron_2	intron	lincRNA	chr21	6859217	6896993
chr21	6887518	6887612	FP475955.1_intron_2	intron	lincRNA	chr21	6859217	6896993
chr21	7048891	7049060	CU634019.1_1	exon	lincRNA	chr21	7048891	7049060
chr21	7049061	7049163	CU634019.1_intron_1	intron	lincRNA	chr21	7049061	7061345
chr21	7078121	7078188	CU634019.1_intron_2	intron	lincRNA	chr21	7061406	7080034
chr21	7078782	7079289	CU634019.1_intron_2	intron	lincRNA	chr21	7061406	7080034
chr21	7081003	7081111	CU634019.1_4	exon	lincRNA	chr21	7081003	7081213
chr21	7081663	7081934	CU634019.1_intron_4	intron	lincRNA	chr21	7081214	7083361
chr21	7385067	7385093	CU633904.2_1	exon	unprocessed_pseudogene	chr21	7385058	7385142
chr21	7430659	7430838	CU633904.1_1	exon	lincRNA	chr21	7430659	7430838
chr21	7430839	7430923	CU633904.1_intron_1	intron	lincRNA	chr21	7430839	7443123
chr21	7455725	7455788	CU633904.1_intron_2	intron	lincRNA	chr21	7443184	7461812
chr21	7459903	7459938	CU633904.1_intron_2	intron	lincRNA	chr21	7443184	7461812
chr21	7460603	7461127	CU633904.1_intron_2	intron	lincRNA	chr21	7443184	7461812
chr21	7462611	7462780	CU633904.1_intron_3	intron	lincRNA	chr21	7462068	7462780
chr21	7462781	7462991	CU633904.1_4	exon	lincRNA	chr21	7462781	7462991
chr21	7462992	7463082	CU633904.1_intron_4	intron	lincRNA	chr21	7462992	7463447
chr21	7463467	7463503	CU633904.1_5	exon	lincRNA	chr21	7463448	7463503
chr21	7463504	7463717	CU633904.1_intron_5	intron	lincRNA	chr21	7463504	7465139
chr21	7674638	7675014	FP236241.1_intron_1	intron	lincRNA	chr21	7673265	7675412
chr21	7675413	7675769	FP236241.1_2	exon	lincRNA	chr21	7675413	7679177
chr21	7677239	7677850	FP236241.1_2	exon	lincRNA	chr21	7675413	7679177
chr21	7678471	7678505	FP236241.1_2	exon	lincRNA	chr21	7675413	7679177
chr21	7679505	7679631	FP236241.1_intron_2	intron	lincRNA	chr21	7679178	7681595
chr21	7680912	7681092	FP236241.1_intron_2	intron	lincRNA	chr21	7679178	7681595
chr21	7767316	7767512	SMIM11B_intron_4	intron	protein_coding	chr21	7758630	7769185
chr21	8209227	8209277	FP671120.1_intron_2	intron	lincRNA	chr21	8201053	8222959
chr21	8213600	8213625	FP671120.1_intron_2	intron	lincRNA	chr21	8201053	8222959
chr21	8391657	8391902	FP236383.1_intron_2	intron	lincRNA	chr21	8384099	8405958
chr21	8392015	8392058	FP236383.1_intron_2	intron	lincRNA	chr21	8384099	8405958
chr21	8392093	8392312	FP236383.1_intron_2	intron	lincRNA	chr21	8384099	8405958
chr21	8396332	8396394	FP236383.1_intron_2	intron	lincRNA	chr21	8384099	8405958
chr21	8397692	8397728	FP236383.1_intron_2	intron	lincRNA	chr21	8384099	8405958
chr21	8397974	8398026	FP236383.1_intron_2	intron	lincRNA	chr21	8384099	8405958
chr21	8402415	8402451	FP236383.1_intron_2	intron	lincRNA	chr21	8384099	8405958
chr21	13048293	13048378	ANKRD30BP2_intron_4	intron	transcribed_unprocessed_pseudogene	chr21	13046422	13048963
chr21	13763532	13763615	FEM1AP1_1	exon	processed_pseudogene	chr21	13762338	13764332
chr21	16772152	16772200	AF130359.1_intron_2	intron	lincRNA	chr21	16755799	16815620
chr21	17581808	17581835	CXADR_intron_7	intron	protein_coding	chr21	17570101	17593150
chr21	17582126	17582153	CXADR_intron_7	intron	protein_coding	chr21	17570101	17593150
chr21	21221361	21221401	NCAM2_intron_1	intron	protein_coding	chr21	20998619	21280574
chr21	25919027	25919322	APP_intron_5	intron	protein_coding	chr21	25911963	25945522
chr21	25921918	25921944	APP_intron_5	intron	protein_coding	chr21	25911963	25945522
chr21	25924175	25924245	APP_intron_5	intron	protein_coding	chr21	25911963	25945522
chr21	25969895	25969920	APP_intron_8	intron	protein_coding	chr21	25955756	25975068
chr21	26019655	26019723	APP_intron_13	intron	protein_coding	chr21	26000183	26021838
chr21	30742325	30742396	KRTAP21-4P_1	exon	unprocessed_pseudogene	chr21	30741780	30742595
chr21	31503572	31503629	TIAM1_intron_30	intron	protein_coding	chr21	31464036	31558925
chr21	32342652	32342709	URB1_intron_15	intron	protein_coding	chr21	32341525	32344568
chr21	32477751	32477892	EVA1C_intron_5	intron	protein_coding	chr21	32467849	32495025
chr21	34378656	34378689	SMIM11A_intron_2	intron	protein_coding	chr21	34375897	34379426
chr21	34382567	34382728	SMIM11A_intron_3	intron	protein_coding	chr21	34379517	34385476
chr21	34383964	34384034	SMIM11A_intron_3	intron	protein_coding	chr21	34379517	34385476
chr21	34384675	34384805	SMIM11A_intron_3	intron	protein_coding	chr21	34379517	34385476
chr21	34386831	34386953	SMIM11A_intron_4	intron	protein_coding	chr21	34385645	34388627
chr21	34387411	34387551	SMIM11A_intron_4	intron	protein_coding	chr21	34385645	34388627
chr21	34389734	34389992	SMIM11A_intron_5	intron	protein_coding	chr21	34389155	34399709
chr21	34392305	34392478	SMIM11A_intron_5	intron	protein_coding	chr21	34389155	34399709
chr21	34397831	34398041	SMIM11A_intron_5	intron	protein_coding	chr21	34389155	34399709
chr21	34447617	34447779	KCNE1_UTR_1	three_prime_UTR	protein_coding	chr21	34446688	34449244
chr21	34453285	34453437	KCNE1_intron_1	intron	protein_coding	chr21	34449685	34455384
chr21	36216058	36216130	DOPEY2_intron_10	intron	protein_coding	chr21	36214557	36219370
chr21	37756985	37757081	KCNJ6_intron_2	intron	protein_coding	chr21	37715132	37840656
chr21	37757147	37757313	KCNJ6_intron_2	intron	protein_coding	chr21	37715132	37840656
chr21	38064063	38064168	KCNJ6_intron_4	intron	protein_coding	chr21	37916447	38120305
chr21	38109431	38109509	KCNJ6_intron_4	intron	protein_coding	chr21	37916447	38120305
chr21	38207586	38207675	KCNJ15_intron_2	intron	protein_coding	chr21	38169269	38256696
chr21	38207760	38207904	KCNJ15_intron_2	intron	protein_coding	chr21	38169269	38256696
chr21	38216014	38216095	KCNJ15_intron_2	intron	protein_coding	chr21	38169269	38256696
chr21	38218862	38218950	KCNJ15_intron_2	intron	protein_coding	chr21	38169269	38256696
chr21	38528483	38528588	ERG_intron_11	intron	protein_coding	chr21	38498484	38575660
chr21	38815951	38816044	ETS2_intron_8	intron	protein_coding	chr21	38814982	38817006
chr21	38905717	38905743	AP001043.1_intron_3	intron	lincRNA	chr21	38901966	38908154
chr21	39203959	39204115	BRWD1_intron_5	intron	protein_coding	chr21	39202546	39206106
chr21	40034744	40035085	DSCAM_intron_1	intron	protein_coding	chr21	40013387	40042369
chr21	40682660	40682717	DSCAM_intron_30	intron	protein_coding	chr21	40369271	40692808
chr21	41473985	41475082	TMPRSS2_intron_6	intron	protein_coding	chr21	41473497	41476575
chr21	41475272	41475307	TMPRSS2_intron_6	intron	protein_coding	chr21	41473497	41476575
chr21	41475427	41475451	TMPRSS2_intron_6	intron	protein_coding	chr21	41473497	41476575
chr21	41475513	41475596	TMPRSS2_intron_6	intron	protein_coding	chr21	41473497	41476575
chr21	41475629	41475700	TMPRSS2_intron_6	intron	protein_coding	chr21	41473497	41476575
chr21	41844493	41844665	PRDM15_intron_19	intron	protein_coding	chr21	41839854	41847088
chr21	41844688	41845258	PRDM15_intron_19	intron	protein_coding	chr21	41839854	41847088
chr21	42100746	42100844	UMODL1_intron_8	intron	protein_coding	chr21	42099181	42102164
chr21	42283843	42284147	ABCG1_intron_13	intron	protein_coding	chr21	42282420	42284558
chr21	42781990	42782019	AP001628.2_intron_1	intron	lincRNA	chr21	42781779	42782149
chr21	43018480	43018510	PKNOX1_intron_7	intron	protein_coding	chr21	43018231	43021301
chr21	43056578	43056704	CBS_intron_3	intron	protein_coding	chr21	43056100	43056801
chr21	43075908	43075945	CBS_UTR_5	five_prime_UTR	protein_coding	chr21	43075769	43075945
chr21	43075946	43076084	CBS_intron_19	intron	protein_coding	chr21	43075946	43076223
chr21	43415294	43415691	SIK1_UTR_1	three_prime_UTR	protein_coding	chr21	43414483	43416741
chr21	43417126	43417275	SIK1_intron_1	intron	protein_coding	chr21	43417118	43417541
chr21	43419638	43419844	SIK1_intron_5	intron	protein_coding	chr21	43419479	43419857
chr21	43466137	43466436	LINC00313_intron_5	intron	lincRNA	chr21	43464974	43470431
chr21	43468170	43468571	LINC00313_intron_5	intron	lincRNA	chr21	43464974	43470431
chr21	43469328	43469506	LINC00313_intron_5	intron	lincRNA	chr21	43464974	43470431
chr21	43466137	43466436	AP001048.1_intron_1	intron	lincRNA	chr21	43465348	43467056
chr21	43532293	43532357	HSF2BP_intron_1	intron	protein_coding	chr21	43529963	43592223
chr21	43532379	43532434	HSF2BP_intron_1	intron	protein_coding	chr21	43529963	43592223
chr21	43741148	43741418	PDXK_intron_5	intron	protein_coding	chr21	43738862	43741418
chr21	43741419	43741462	PDXK_UTR_6	five_prime_UTR	protein_coding	chr21	43741419	43741550
chr21	44105929	44106208	TRAPPC10_UTR_3	three_prime_UTR	protein_coding	chr21	44103531	44106552
chr21	44116486	44116718	PWP2_intron_7	intron	protein_coding	chr21	44115921	44117818
chr21	44123151	44123330	PWP2_intron_14	intron	protein_coding	chr21	44122358	44124578
chr21	44147640	44147723	GATD3A_intron_8	intron	protein_coding	chr21	44145724	44193622
chr21	44154600	44154708	GATD3A_intron_8	intron	protein_coding	chr21	44145724	44193622
chr21	44156408	44156460	GATD3A_intron_8	intron	protein_coding	chr21	44145724	44193622
chr21	44158580	44158606	GATD3A_intron_8	intron	protein_coding	chr21	44145724	44193622
chr21	44159908	44160047	GATD3A_intron_8	intron	protein_coding	chr21	44145724	44193622
chr21	44160077	44160535	GATD3A_intron_8	intron	protein_coding	chr21	44145724	44193622
chr21	44161494	44162020	GATD3A_intron_8	intron	protein_coding	chr21	44145724	44193622
chr21	44165009	44165107	GATD3A_intron_8	intron	protein_coding	chr21	44145724	44193622
chr21	44171300	44172108	GATD3A_intron_8	intron	protein_coding	chr21	44145724	44193622
chr21	44159908	44160047	LINC01678_2	exon	lincRNA	chr21	44159824	44160076
chr21	44225503	44225673	ICOSLG_UTR_2	three_prime_UTR	protein_coding	chr21	44222990	44229529
chr21	44232287	44232328	ICOSLG_intron_3	intron	protein_coding	chr21	44231445	44235270
chr21	44262114	44262216	DNMT3L_UTR_3	five_prime_UTR	protein_coding	chr21	44261739	44262216
chr21	44304724	44304749	PFKL_intron_2	intron	protein_coding	chr21	44304319	44306679
chr21	44350586	44350671	TRPM2_intron_2	intron	protein_coding	chr21	44350355	44353254
chr21	44396392	44396431	TRPM2_intron_14	intron	protein_coding	chr21	44395552	44397745
chr21	44534182	44534444	TSPEAR_intron_10	intron	protein_coding	chr21	44533924	44567783
chr21	45002169	45002300	PICSAR_intron_1	intron	lincRNA	chr21	44999657	45004442
chr21	45074006	45074045	SSR4P1_2	exon	transcribed_processed_pseudogene	chr21	45073789	45074165
chr21	45245573	45245714	LINC00334_intron_2	intron	lincRNA	chr21	45243627	45256909
chr21	45254032	45254062	LINC00334_intron_2	intron	lincRNA	chr21	45243627	45256909
chr21	45283206	45283341	POFUT2_intron_7	intron	protein_coding	chr21	45282939	45283350
chr21	45287164	45287546	POFUT2_intron_10	intron	protein_coding	chr21	45285929	45287739
chr21	45435246	45435316	COL18A1_intron_2	intron	protein_coding	chr21	45405474	45455487
chr21	45489828	45490148	COL18A1_intron_20	intron	protein_coding	chr21	45489522	45490273
chr21	45510951	45511020	COL18A1_intron_41	intron	protein_coding	chr21	45510262	45511109
chr21	45510951	45511020	SLC19A1_intron_2	intron	protein_coding	chr21	45498613	45513774
chr21	45816517	45816544	PCBP3_intron_2	intron	protein_coding	chr21	45735430	45848161
chr21	45909937	45910159	PCBP3_intron_10	intron	protein_coding	chr21	45909487	45910900
chr21	46111699	46111772	COL6A2_intron_3	intron	protein_coding	chr21	46111592	46111977
chr21	46144535	46144581	FTCD_intron_5	intron	protein_coding	chr21	46138924	46145415
chr21	46423740	46423811	PCNT_intron_32	intron	protein_coding	chr21	46422125	46425829
chr22	11249811	11249879	RF00002_1	exon	rRNA	chr22	11249809	11249959
chr22	15789345	15789372	DUXAP8_intron_4	intron	processed_transcript	chr22	15788932	15790659
chr22	16521985	16522031	AP000547.2_intron_1	intron	lincRNA	chr22	16521290	16525945
chr22	18379852	18379983	LINC01660_intron_6	intron	lincRNA	chr22	18375550	18380454
chr22	18425007	18425035	FAM230A_1	CDS	protein_coding	chr22	18424976	18425035
chr22	18427745	18427838	FAM230A_intron_2	intron	protein_coding	chr22	18425529	18428473
chr22	18433450	18433513	FAM230A_intron_3	intron	protein_coding	chr22	18428562	18487124
chr22	18483513	18483586	FAM230A_intron_3	intron	protein_coding	chr22	18428562	18487124
chr22	18528918	18529017	TMEM191B_intron_3	intron	protein_coding	chr22	18528868	18529017
chr22	18576135	18576176	PI4KAP1_intron_15	intron	transcribed_unprocessed_pseudogene	chr22	18574701	18577771
chr22	18636749	18636804	CA15P2_1	exon	unprocessed_pseudogene	chr22	18636445	18636805
chr22	18821157	18821197	GGT3P_intron_17	intron	transcribed_unprocessed_pseudogene	chr22	18805480	18824926
chr22	18856165	18856215	AC008132.1_intron_7	intron	transcribed_processed_pseudogene	chr22	18855919	18856573
chr22	18856165	18856215	BCRP7_intron_1	intron	unprocessed_pseudogene	chr22	18855784	18856258
chr22	18910727	18910825	AC007326.4_intron_3	intron	protein_coding	chr22	18910273	18910886
chr22	18911271	18911537	AC007326.4_intron_4	intron	protein_coding	chr22	18911029	18939671
chr22	18911932	18912403	AC007326.4_intron_4	intron	protein_coding	chr22	18911029	18939671
chr22	18913119	18913192	AC007326.4_intron_4	intron	protein_coding	chr22	18911029	18939671
chr22	18913304	18913795	AC007326.4_intron_4	intron	protein_coding	chr22	18911029	18939671
chr22	18915159	18915361	AC007326.4_intron_4	intron	protein_coding	chr22	18911029	18939671
chr22	18916328	18916450	AC007326.4_intron_4	intron	protein_coding	chr22	18911029	18939671
chr22	18916477	18916858	AC007326.4_intron_4	intron	protein_coding	chr22	18911029	18939671
chr22	18917023	18917841	AC007326.4_intron_4	intron	protein_coding	chr22	18911029	18939671
chr22	18918963	18919073	AC007326.4_intron_4	intron	protein_coding	chr22	18911029	18939671
chr22	18920744	18920867	AC007326.4_intron_4	intron	protein_coding	chr22	18911029	18939671
chr22	18921748	18921943	AC007326.4_intron_4	intron	protein_coding	chr22	18911029	18939671
chr22	18925287	18925361	AC007326.4_intron_4	intron	protein_coding	chr22	18911029	18939671
chr22	18913119	18913174	PRODH_UTR_1	three_prime_UTR	protein_coding	chr22	18912777	18913174
chr22	18913304	18913362	PRODH_1	CDS	protein_coding	chr22	18913174	18913362
chr22	18913363	18913436	PRODH_intron_1	intron	protein_coding	chr22	18913363	18913436
chr22	18913437	18913526	PRODH_2	CDS	protein_coding	chr22	18913437	18913526
chr22	18913527	18913795	PRODH_intron_2	intron	protein_coding	chr22	18913527	18916888
chr22	18915159	18915361	PRODH_intron_2	intron	protein_coding	chr22	18913527	18916888
chr22	18916328	18916450	PRODH_intron_2	intron	protein_coding	chr22	18913527	18916888
chr22	18916477	18916858	PRODH_intron_2	intron	protein_coding	chr22	18913527	18916888
chr22	18917023	18917841	PRODH_intron_3	intron	protein_coding	chr22	18916989	18918314
chr22	18918963	18919073	PRODH_intron_4	intron	protein_coding	chr22	18918492	18919449
chr22	18920744	18920867	PRODH_intron_6	intron	protein_coding	chr22	18919799	18921340
chr22	18921748	18921943	PRODH_intron_7	intron	protein_coding	chr22	18921424	18922323
chr22	18925287	18925361	PRODH_intron_11	intron	protein_coding	chr22	18925201	18925686
chr22	20122763	20122842	RANBP1_intron_5	intron	protein_coding	chr22	20122422	20125306
chr22	20122969	20123067	RANBP1_intron_5	intron	protein_coding	chr22	20122422	20125306
chr22	20123300	20123464	RANBP1_intron_5	intron	protein_coding	chr22	20122422	20125306
chr22	20150339	20150432	CCDC188_intron_8	intron	protein_coding	chr22	20150251	20150466
chr22	20251909	20251949	RTN4R_intron_2	intron	protein_coding	chr22	20243685	20267607
chr22	21117915	21118039	BCRP2_intron_3	intron	transcribed_unprocessed_pseudogene	chr22	21117259	21118039
chr22	21118529	21118667	BCRP2_intron_4	intron	transcribed_unprocessed_pseudogene	chr22	21118310	21118785
chr22	21119069	21119158	BCRP2_intron_5	intron	transcribed_unprocessed_pseudogene	chr22	21118950	21119667
chr22	21119541	21119643	BCRP2_intron_5	intron	transcribed_unprocessed_pseudogene	chr22	21118950	21119667
chr22	21120282	21120367	BCRP2_intron_6	intron	transcribed_unprocessed_pseudogene	chr22	21119759	21120802
chr22	21117915	21117994	AP000550.1_2	exon	lincRNA	chr22	21117079	21117994
chr22	21117995	21118039	AP000550.1_intron_2	intron	lincRNA	chr22	21117995	21118650
chr22	21118529	21118650	AP000550.1_intron_2	intron	lincRNA	chr22	21117995	21118650
chr22	21119069	21119158	AP000550.1_intron_3	intron	lincRNA	chr22	21118781	21120812
chr22	21119541	21119643	AP000550.1_intron_3	intron	lincRNA	chr22	21118781	21120812
chr22	21120282	21120367	AP000550.1_intron_3	intron	lincRNA	chr22	21118781	21120812
chr22	21202087	21202197	AP000550.4_intron_1	intron	transcribed_unprocessed_pseudogene	chr22	21193416	21203452
chr22	21290854	21290954	BCRP6_intron_1	intron	unprocessed_pseudogene	chr22	21290847	21291564
chr22	21291327	21291473	BCRP6_intron_1	intron	unprocessed_pseudogene	chr22	21290847	21291564
chr22	21291835	21291945	BCRP6_intron_2	intron	unprocessed_pseudogene	chr22	21291729	21292204
chr22	21323514	21323576	AP000552.1_intron_10	intron	lincRNA	chr22	21322985	21324829
chr22	21344673	21344817	PPP1R26P5_1	exon	processed_pseudogene	chr22	21341595	21345258
chr22	21370144	21370274	AP000552.2_1	exon	processed_pseudogene	chr22	21370064	21370274
chr22	21370275	21370299	AP000552.2_intron_1	intron	processed_pseudogene	chr22	21370275	21370514
chr22	21371899	21371945	AP000552.2_4	exon	processed_pseudogene	chr22	21371776	21371945
chr22	21383538	21383594	RIMBP3B_UTR_1	five_prime_UTR	protein_coding	chr22	21383374	21383858
chr22	21385607	21385645	RIMBP3B_1	CDS	protein_coding	chr22	21383858	21388778
chr22	21386475	21386769	RIMBP3B_1	CDS	protein_coding	chr22	21383858	21388778
chr22	21386802	21387111	RIMBP3B_1	CDS	protein_coding	chr22	21383858	21388778
chr22	21387286	21387322	RIMBP3B_1	CDS	protein_coding	chr22	21383858	21388778
chr22	21418319	21418374	HIC2_intron_1	intron	protein_coding	chr22	21417561	21420634
chr22	21419684	21419795	HIC2_intron_1	intron	protein_coding	chr22	21417561	21420634
chr22	21433518	21433565	HIC2_intron_2	intron	protein_coding	chr22	21420758	21442458
chr22	21434439	21434547	HIC2_intron_2	intron	protein_coding	chr22	21420758	21442458
chr22	21440323	21440393	HIC2_intron_2	intron	protein_coding	chr22	21420758	21442458
chr22	21475747	21475990	PI4KAP2_intron_3	intron	transcribed_unitary_pseudogene	chr22	21475301	21475990
chr22	21475991	21476160	PI4KAP2_4	exon	transcribed_unitary_pseudogene	chr22	21475991	21476160
chr22	21476161	21476308	PI4KAP2_intron_4	intron	transcribed_unitary_pseudogene	chr22	21476161	21476642
chr22	21492517	21492683	PI4KAP2_intron_17	intron	transcribed_unitary_pseudogene	chr22	21492095	21517323
chr22	21493011	21493197	PI4KAP2_intron_17	intron	transcribed_unitary_pseudogene	chr22	21492095	21517323
chr22	21496627	21496719	PI4KAP2_intron_17	intron	transcribed_unitary_pseudogene	chr22	21492095	21517323
chr22	21499536	21499587	PI4KAP2_intron_17	intron	transcribed_unitary_pseudogene	chr22	21492095	21517323
chr22	21502201	21502234	PI4KAP2_intron_17	intron	transcribed_unitary_pseudogene	chr22	21492095	21517323
chr22	21504935	21505005	PI4KAP2_intron_17	intron	transcribed_unitary_pseudogene	chr22	21492095	21517323
chr22	21508865	21508900	PI4KAP2_intron_17	intron	transcribed_unitary_pseudogene	chr22	21492095	21517323
chr22	21512690	21512827	PI4KAP2_intron_17	intron	transcribed_unitary_pseudogene	chr22	21492095	21517323
chr22	21512987	21513530	PI4KAP2_intron_17	intron	transcribed_unitary_pseudogene	chr22	21492095	21517323
chr22	21515681	21515772	PI4KAP2_intron_17	intron	transcribed_unitary_pseudogene	chr22	21492095	21517323
chr22	21516717	21516914	PI4KAP2_intron_17	intron	transcribed_unitary_pseudogene	chr22	21492095	21517323
chr22	21517273	21517323	PI4KAP2_intron_17	intron	transcribed_unitary_pseudogene	chr22	21492095	21517323
chr22	21517324	21517348	PI4KAP2_18	exon	transcribed_unitary_pseudogene	chr22	21517324	21517533
chr22	21546272	21546355	RIMBP3C_1	CDS	protein_coding	chr22	21546056	21550694
chr22	21547454	21548369	RIMBP3C_1	CDS	protein_coding	chr22	21546056	21550694
chr22	21553979	21554049	UBE2L3_intron_1	intron	protein_coding	chr22	21549651	21567545
chr22	22124741	22124776	IGLV10-54_intron_3	intron	IG_V_gene	chr22	22086875	22214792
chr22	22124811	22124998	IGLV10-54_intron_3	intron	IG_V_gene	chr22	22086875	22214792
chr22	22285910	22286055	AC245060.5_1	exon	lincRNA	chr22	22283928	22287220
chr22	22557851	22558565	PRAME_intron_5	intron	protein_coding	chr22	22557755	22558969
chr22	23963804	23963846	AC253536.2_1	exon	processed_pseudogene	chr22	23963780	23963918
chr22	23968736	23968759	DDTL_intron_2	intron	protein_coding	chr22	23967562	23971284
chr22	24147285	24147310	CABIN1_intron_30	intron	protein_coding	chr22	24134416	24155836
chr22	25945711	25946073	MYO18B_intron_34	intron	protein_coding	chr22	25921410	25946135
chr22	26348800	26348865	SEZ6L_intron_11	intron	protein_coding	chr22	26347914	26351050
chr22	30606690	30606728	PES1_intron_17	intron	protein_coding	chr22	30605518	30606807
chr22	31903199	31903365	Z82190.2_intron_20	intron	protein_coding	chr22	31819226	31956137
chr22	31903407	31903438	Z82190.2_intron_20	intron	protein_coding	chr22	31819226	31956137
chr22	31903538	31903674	Z82190.2_intron_20	intron	protein_coding	chr22	31819226	31956137
chr22	32070190	32070223	SLC5A1_intron_6	intron	protein_coding	chr22	32068601	32081864
chr22	32070246	32070295	SLC5A1_intron_6	intron	protein_coding	chr22	32068601	32081864
chr22	32759758	32759798	SYN3_intron_9	intron	protein_coding	chr22	32596737	32864913
chr22	32759871	32759894	SYN3_intron_9	intron	protein_coding	chr22	32596737	32864913
chr22	32899786	32899910	SYN3_intron_11	intron	protein_coding	chr22	32869126	32931388
chr22	32899938	32900090	SYN3_intron_11	intron	protein_coding	chr22	32869126	32931388
chr22	33556531	33556601	LARGE1_intron_10	intron	protein_coding	chr22	33432266	33564846
chr22	36999498	36999642	TEX33_intron_2	intron	protein_coding	chr22	36991592	36999838
chr22	37227167	37227220	RAC2_intron_2	intron	protein_coding	chr22	37226804	37231229
chr22	37294166	37294270	CYTH4_intron_3	intron	protein_coding	chr22	37292704	37294658
chr22	37384558	37384692	ELFN2_intron_1	intron	protein_coding	chr22	37375997	37417767
chr22	37491530	37491571	CARD10_intron_1	intron	protein_coding	chr22	37491394	37491753
chr22	39101563	39101720	APOBEC3H_intron_3	intron	protein_coding	chr22	39101505	39101916
chr22	39596161	39596516	CACNA1I_intron_1	intron	protein_coding	chr22	39570989	39598149
chr22	40562653	40562761	MKL1_intron_16	intron	protein_coding	chr22	40552368	40594672
chr22	43339921	43339944	SCUBE1_intron_22	intron	protein_coding	chr22	43339236	43343172
chr22	43496301	43496327	MPPED1_intron_7	intron	protein_coding	chr22	43474962	43498233
chr22	43496555	43496585	MPPED1_intron_7	intron	protein_coding	chr22	43474962	43498233
chr22	43834475	43834558	SULT4A1_intron_3	intron	protein_coding	chr22	43833735	43838865
chr22	43834709	43834749	SULT4A1_intron_3	intron	protein_coding	chr22	43833735	43838865
chr22	44056960	44057009	PARVB_intron_6	intron	protein_coding	chr22	44039958	44069059
chr22	44207280	44207447	PARVG_UTR_10	three_prime_UTR	protein_coding	chr22	44206426	44208469
chr22	44803670	44803737	PRR5-ARHGAP8_intron_9	intron	protein_coding	chr22	44802165	44808305
chr22	45228938	45228978	KIAA0930_intron_12	intron	protein_coding	chr22	45226904	45236168
chr22	45229167	45229217	KIAA0930_intron_12	intron	protein_coding	chr22	45226904	45236168
chr22	45229261	45229285	KIAA0930_intron_12	intron	protein_coding	chr22	45226904	45236168
chr22	45539099	45539136	FBLN1_intron_11	intron	protein_coding	chr22	45535338	45541227
chr22	45879473	45879545	BX324167.1_intron_2	intron	lincRNA	chr22	45879250	45887644
chr22	46365848	46366258	CELSR1_intron_5	intron	protein_coding	chr22	46365690	46366384
chr22	46487634	46487733	CELSR1_intron_35	intron	protein_coding	chr22	46464346	46533625
chr22	46615194	46615238	GRAMD4_intron_2	intron	protein_coding	chr22	46577291	46620400
chr22	47127946	47128315	TBC1D22A_intron_14	intron	protein_coding	chr22	47111604	47173496
chr22	47702245	47702288	AL117329.1_intron_7	intron	lincRNA	chr22	47690848	47704587
chr22	48497594	48497833	FAM19A5_intron_1	intron	protein_coding	chr22	48489705	48576304
chr22	48529413	48529562	FAM19A5_intron_1	intron	protein_coding	chr22	48489705	48576304
chr22	48620722	48620746	FAM19A5_intron_2	intron	protein_coding	chr22	48576572	48646595
chr22	48694789	48694834	FAM19A5_intron_4	intron	protein_coding	chr22	48693382	48707715
chr22	48896312	48896512	LINC01310_intron_6	intron	lincRNA	chr22	48896144	48896796
chr22	49922770	49922927	CRELD2_intron_8	intron	protein_coding	chr22	49922708	49923232
chr22	49926623	49926909	CRELD2_intron_11	intron	protein_coding	chr22	49925558	49927253
chr22	50028823	50028878	TTLL8_intron_2	intron	protein_coding	chr22	50016563	50030428
chr22	50316893	50317132	DENND6B_intron_16	intron	protein_coding	chr22	50316713	50317291
chr22	50343689	50346426	PPP6R2_intron_1	intron	protein_coding	chr22	50343551	50372018
chr22	50504103	50504196	LMF2_intron_2	intron	protein_coding	chr22	50503905	50504338
chr22	50562125	50562668	SYCE3_intron_2	intron	protein_coding	chr22	50556433	50562856
chr22	50683765	50683857	SHANK3_intron_8	intron	protein_coding	chr22	50683418	50684583
chr22	50744936	50745064	ACR_6	CDS	protein_coding	chr22	50744652	50745207
chr3	3831533	3831849	LRRN1_intron_1	intron	protein_coding	chr3	3799920	3844362
chr3	4619588	4619790	ITPR1_intron_4	intron	protein_coding	chr3	4521095	4627761
chr3	4807118	4807147	ITPR1_intron_55	intron	protein_coding	chr3	4806268	4811263
chr3	4979373	4979398	BHLHE40_UTR_1	five_prime_UTR	protein_coding	chr3	4979116	4979718
chr3	7366866	7366894	GRM7_intron_6	intron	protein_coding	chr3	7306653	7403048
chr3	11292650	11292757	ATG7_intron_4	intron	protein_coding	chr3	11282439	11298684
chr3	11487661	11487722	ATG7_intron_23	intron	protein_coding	chr3	11477308	11510183
chr3	11487803	11487961	ATG7_intron_23	intron	protein_coding	chr3	11477308	11510183
chr3	11605108	11605259	VGLL4_intron_7	intron	protein_coding	chr3	11604582	11610254
chr3	12310527	12310567	PPARG_intron_6	intron	protein_coding	chr3	12305960	12312378
chr3	16929064	16929153	PLCL2_intron_1	intron	protein_coding	chr3	16885367	16933088
chr3	20301193	20301376	SGO1-AS1_intron_8	intron	processed_transcript	chr3	20289424	20342466
chr3	20301426	20301487	SGO1-AS1_intron_8	intron	processed_transcript	chr3	20289424	20342466
chr3	24778067	24778185	AC092422.1_intron_2	intron	lincRNA	chr3	24762295	24833087
chr3	37999069	37999148	VILL_intron_12	intron	protein_coding	chr3	37999051	37999337
chr3	41890786	41890878	ULK4_intron_22	intron	protein_coding	chr3	41883953	41895516
chr3	41891185	41891224	ULK4_intron_22	intron	protein_coding	chr3	41883953	41895516
chr3	42093655	42093685	TRAK1_intron_3	intron	protein_coding	chr3	42091561	42125418
chr3	42989648	42989795	AC092042.3_intron_4	intron	protein_coding	chr3	42942072	43032265
chr3	42989817	42989873	AC092042.3_intron_4	intron	protein_coding	chr3	42942072	43032265
chr3	44893963	44894351	TGM4_intron_5	intron	protein_coding	chr3	44893696	44896707
chr3	47417848	47418070	SCAP_intron_7	intron	protein_coding	chr3	47417827	47418132
chr3	47663119	47663198	SMARCC1_intron_9	intron	protein_coding	chr3	47662593	47670656
chr3	48647215	48647683	CELSR3_intron_15	intron	protein_coding	chr3	48646929	48647839
chr3	48920801	48920885	ARIH2_intron_1	intron	protein_coding	chr3	48918999	48921478
chr3	48920907	48921018	ARIH2_intron_1	intron	protein_coding	chr3	48918999	48921478
chr3	49160354	49160480	AC135506.1_intron_13	intron	unprocessed_pseudogene	chr3	49159028	49160817
chr3	50373523	50373636	CACNA2D2_intron_17	intron	protein_coding	chr3	50373086	50374735
chr3	50373878	50373980	CACNA2D2_intron_17	intron	protein_coding	chr3	50373086	50374735
chr3	50374015	50374397	CACNA2D2_intron_17	intron	protein_coding	chr3	50373086	50374735
chr3	50839722	50839760	DOCK3_intron_2	intron	protein_coding	chr3	50778759	50841673
chr3	53161877	53161903	PRKCD_intron_4	intron	protein_coding	chr3	53161576	53165102
chr3	55474757	55474876	WNT5A_intron_2	intron	protein_coding	chr3	55474630	55479312
chr3	55720021	55720121	ERC2_intron_4	intron	protein_coding	chr3	55699513	55734769
chr3	57644721	57644828	DENND6A_intron_9	intron	protein_coding	chr3	57641748	57645659
chr3	60551473	60551557	FHIT_intron_6	intron	protein_coding	chr3	60536980	60765522
chr3	66147125	66147148	SLC25A26_intron_1	intron	protein_coding	chr3	66133985	66220740
chr3	67444552	67444674	SUCLG2_intron_4	intron	protein_coding	chr3	67409035	67495796
chr3	67903520	67903639	SUCLG2-AS1_intron_10	intron	lincRNA	chr3	67889110	67947139
chr3	68539679	68539711	FAM19A1_intron_5	intron	protein_coding	chr3	68538881	68544484
chr3	71435437	71435518	FOXP1_intron_28	intron	protein_coding	chr3	71359245	71493424
chr3	77317623	77317918	ROBO2_intron_4	intron	protein_coding	chr3	77098341	77477408
chr3	81858356	81858621	AC129807.1_intron_1	intron	lincRNA	chr3	81840910	81919564
chr3	91438797	91438828	ABBA01000935.2_intron_4	intron	unprocessed_pseudogene	chr3	91421912	91483766
chr3	94043655	94043682	ARL13B_intron_7	intron	protein_coding	chr3	94043241	94049404
chr3	107094870	107094942	LINC00882_intron_6	intron	lincRNA	chr3	107040117	107109788
chr3	112748832	112748865	LINC02042_intron_4	intron	lincRNA	chr3	112741916	112749229
chr3	114135473	114135500	DRD3_intron_2	intron	protein_coding	chr3	114131401	114139498
chr3	114747637	114747661	ZBTB20_intron_14	intron	protein_coding	chr3	114743780	114758894
chr3	116556437	116556489	LSAMP_intron_9	intron	protein_coding	chr3	116445532	117009228
chr3	120175138	120175596	GPR156_intron_2	intron	protein_coding	chr3	120173471	120181123
chr3	121640775	121640852	HCLS1_intron_8	intron	protein_coding	chr3	121637257	121642925
chr3	123991540	123991574	ROPN1_intron_7	intron	protein_coding	chr3	123991353	123991920
chr3	125770728	125770845	AC092902.5_intron_1	intron	processed_transcript	chr3	125766819	125840309
chr3	126515643	126515962	UROC1_intron_20	intron	protein_coding	chr3	126510795	126517592
chr3	126516070	126516600	UROC1_intron_20	intron	protein_coding	chr3	126510795	126517592
chr3	126862797	126862835	CHCHD6_intron_5	intron	protein_coding	chr3	126852731	126914678
chr3	126862878	126862963	CHCHD6_intron_5	intron	protein_coding	chr3	126852731	126914678
chr3	128152873	128152978	RUVBL1_intron_12	intron	protein_coding	chr3	128123825	128153201
chr3	128153008	128153031	RUVBL1_intron_12	intron	protein_coding	chr3	128123825	128153201
chr3	129088663	129088702	ISY1-RAB43_UTR_1	three_prime_UTR	protein_coding	chr3	129087575	129091346
chr3	129122100	129122133	ISY1-RAB43_intron_2	intron	protein_coding	chr3	129095170	129130086
chr3	130636949	130637056	COL6A6_intron_28	intron	protein_coding	chr3	130635762	130641650
chr3	132044579	132044623	CPNE4_intron_21	intron	protein_coding	chr3	132040322	132284041
chr3	132044714	132044794	CPNE4_intron_21	intron	protein_coding	chr3	132040322	132284041
chr3	132044837	132044870	CPNE4_intron_21	intron	protein_coding	chr3	132040322	132284041
chr3	133425925	133426007	BFSP2_intron_1	intron	protein_coding	chr3	133400573	133447315
chr3	133785599	133785636	TF_UTR_5	three_prime_UTR	protein_coding	chr3	133778620	133796640
chr3	133967839	133967919	SLCO2A1_intron_11	intron	protein_coding	chr3	133955194	133973661
chr3	136565004	136565080	STAG1_intron_30	intron	protein_coding	chr3	136542196	136568763
chr3	141665877	141666011	AC092978.1_intron_2	intron	transcribed_unitary_pseudogene	chr3	141663272	141666778
chr3	141666112	141666175	AC092978.1_intron_2	intron	transcribed_unitary_pseudogene	chr3	141663272	141666778
chr3	143449155	143449185	SLC9A9_intron_4	intron	protein_coding	chr3	143382115	143467035
chr3	146214143	146214347	PLSCR4_intron_6	intron	protein_coding	chr3	146206762	146220813
chr3	148849015	148849323	CPB1_intron_12	intron	protein_coding	chr3	148845627	148857455
chr3	154378958	154379264	GPR149_intron_1	intron	protein_coding	chr3	154338272	154421037
chr3	156035671	156035808	VN2R1P_intron_4	intron	unitary_pseudogene	chr3	156033704	156036666
chr3	156052084	156052234	KCNAB1_intron_1	intron	protein_coding	chr3	156037746	156118209
chr3	158571852	158572016	MLF1_intron_1	intron	protein_coding	chr3	158571392	158573296
chr3	159229711	159229756	IQCJ-SCHIP1_intron_3	intron	protein_coding	chr3	159070078	159245841
chr3	159229780	159229824	IQCJ-SCHIP1_intron_3	intron	protein_coding	chr3	159070078	159245841
chr3	169769190	169769311	ACTRT3_intron_1	intron	protein_coding	chr3	169768351	169769319
chr3	171763520	171763555	PLD1_intron_27	intron	protein_coding	chr3	171738083	171771193
chr3	172193196	172193296	FNDC3B_intron_7	intron	protein_coding	chr3	172187299	172226869
chr3	174953291	174953356	NAALADL2_intron_4	intron	protein_coding	chr3	174859451	175096788
chr3	176788308	176788379	AC092920.1_intron_3	intron	lincRNA	chr3	176656732	176853707
chr3	177645355	177645392	LINC00578_intron_4	intron	lincRNA	chr3	177629556	177676708
chr3	179032032	179032071	ZMAT3_intron_4	intron	protein_coding	chr3	179031000	179067481
chr3	183212918	183212945	MCF2L2_intron_7	intron	protein_coding	chr3	183207824	183215967
chr3	184439081	184439116	LINC02054_intron_6	intron	lincRNA	chr3	184427016	184439242
chr3	185365824	185365968	MAP3K13_intron_6	intron	protein_coding	chr3	185363369	185428495
chr3	185631528	185631576	SENP2_UTR_3	three_prime_UTR	protein_coding	chr3	185629844	185633551
chr3	186717942	186718034	KNG1_intron_1	intron	protein_coding	chr3	186717738	186720103
chr3	186718153	186718306	KNG1_intron_1	intron	protein_coding	chr3	186717738	186720103
chr3	188250925	188250991	LPP_intron_7	intron	protein_coding	chr3	188240163	188312833
chr3	188587061	188587096	LPP_intron_12	intron	protein_coding	chr3	188524788	188609159
chr3	188587243	188587357	LPP_intron_12	intron	protein_coding	chr3	188524788	188609159
chr3	188784957	188785050	LPP_intron_16	intron	protein_coding	chr3	188760283	188866198
chr3	190119122	190119176	P3H2_intron_15	intron	protein_coding	chr3	190116649	190120250
chr3	194347849	194347962	CPN2_intron_1	intron	protein_coding	chr3	194342706	194351240
chr3	194348175	194348218	CPN2_intron_1	intron	protein_coding	chr3	194342706	194351240
chr3	194663472	194663689	LSG1_intron_9	intron	protein_coding	chr3	194660134	194665555
chr3	195767685	195767714	MUC4_intron_18	intron	protein_coding	chr3	195766752	195769020
chr3	195874711	195874759	TNK2_intron_7	intron	protein_coding	chr3	195872471	195876442
chr3	196207562	196207841	ZDHHC19_intron_4	intron	protein_coding	chr3	196207504	196208386
chr3	196224715	196224763	SLC51A_intron_5	intron	protein_coding	chr3	196217937	196226963
chr3	196224715	196224763	PCYT1A_UTR_1	three_prime_UTR	protein_coding	chr3	196214222	196230013
chr3	196374839	196374863	UBXN7_intron_6	intron	protein_coding	chr3	196372043	196391811
chr3	196374931	196374984	UBXN7_intron_6	intron	protein_coding	chr3	196372043	196391811
chr3	197941403	197941465	IQCG_intron_8	intron	protein_coding	chr3	197938781	197943776
chr3	198219499	198219817	FAM157A_18	exon	transcribed_unprocessed_pseudogene	chr3	198218474	198222513
chr3	198221482	198221571	FAM157A_18	exon	transcribed_unprocessed_pseudogene	chr3	198218474	198222513
chr4	681599	681724	MYL5_intron_8	intron	protein_coding	chr4	681141	681891
chr4	746085	746198	PCGF3_intron_10	intron	protein_coding	chr4	744689	761277
chr4	1020725	1021085	FGFRL1_intron_4	intron	protein_coding	chr4	1012565	1022201
chr4	1086619	1087497	RNF212_intron_6	intron	protein_coding	chr4	1085955	1090780
chr4	1112734	1113268	RNF212_intron_10	intron	protein_coding	chr4	1108405	1113354
chr4	1193626	1193872	SPON2_intron_8	intron	protein_coding	chr4	1179542	1194988
chr4	1295674	1295837	MAEA_intron_1	intron	protein_coding	chr4	1289983	1309441
chr4	1295981	1296307	MAEA_intron_1	intron	protein_coding	chr4	1289983	1309441
chr4	1315717	1315897	MAEA_intron_5	intron	protein_coding	chr4	1315601	1322379
chr4	1333701	1333939	MAEA_intron_9	intron	protein_coding	chr4	1332866	1336859
chr4	1578801	1578910	AC147067.1_intron_1	intron	lincRNA	chr4	1574545	1580156
chr4	1628151	1628827	FAM53A_intron_1	intron	protein_coding	chr4	1618112	1639879
chr4	2008584	2008613	NELFA_intron_13	intron	protein_coding	chr4	2008047	2008748
chr4	2333219	2333263	ZFYVE28_intron_11	intron	protein_coding	chr4	2331049	2335703
chr4	2334746	2334860	ZFYVE28_intron_11	intron	protein_coding	chr4	2331049	2335703
chr4	2396318	2396660	ZFYVE28_intron_17	intron	protein_coding	chr4	2364878	2406541
chr4	2808864	2808971	SH3BP2_intron_3	intron	protein_coding	chr4	2799306	2809777
chr4	2934476	2934644	MFSD10_intron_11	intron	protein_coding	chr4	2934459	2934767
chr4	3341261	3341769	RGS12_intron_2	intron	protein_coding	chr4	3318052	3342935
chr4	3358976	3359035	RGS12_intron_3	intron	protein_coding	chr4	3343054	3369877
chr4	3359067	3359137	RGS12_intron_3	intron	protein_coding	chr4	3343054	3369877
chr4	3359227	3359377	RGS12_intron_3	intron	protein_coding	chr4	3343054	3369877
chr4	3368652	3368719	RGS12_intron_3	intron	protein_coding	chr4	3343054	3369877
chr4	3425882	3425923	RGS12_intron_16	intron	protein_coding	chr4	3425561	3428088
chr4	3483146	3483191	DOK7_intron_4	intron	protein_coding	chr4	3476543	3484542
chr4	3490187	3490227	DOK7_intron_7	intron	protein_coding	chr4	3489797	3492757
chr4	3490779	3490854	DOK7_intron_7	intron	protein_coding	chr4	3489797	3492757
chr4	3491060	3491092	DOK7_intron_7	intron	protein_coding	chr4	3489797	3492757
chr4	6004473	6004545	C4orf50_intron_10	intron	protein_coding	chr4	5994477	6007994
chr4	6353308	6353933	PPP2R2C_intron_4	intron	protein_coding	chr4	6348011	6372521
chr4	6933221	6933335	TBC1D14_intron_4	intron	protein_coding	chr4	6924112	6954218
chr4	7294734	7294761	SORCS2_intron_1	intron	protein_coding	chr4	7193127	7396276
chr4	7294859	7295116	SORCS2_intron_1	intron	protein_coding	chr4	7193127	7396276
chr4	7441758	7442509	SORCS2_intron_2	intron	protein_coding	chr4	7396356	7531528
chr4	7448776	7448879	SORCS2_intron_2	intron	protein_coding	chr4	7396356	7531528
chr4	7448939	7449042	SORCS2_intron_2	intron	protein_coding	chr4	7396356	7531528
chr4	7449135	7449183	SORCS2_intron_2	intron	protein_coding	chr4	7396356	7531528
chr4	7477377	7477400	SORCS2_intron_2	intron	protein_coding	chr4	7396356	7531528
chr4	7496439	7496467	SORCS2_intron_2	intron	protein_coding	chr4	7396356	7531528
chr4	7522817	7522932	SORCS2_intron_2	intron	protein_coding	chr4	7396356	7531528
chr4	7540051	7540207	SORCS2_intron_3	intron	protein_coding	chr4	7531630	7638326
chr4	7867088	7867139	AFAP1_intron_15	intron	protein_coding	chr4	7855575	7868620
chr4	8076822	8076925	ABLIM2_intron_17	intron	protein_coding	chr4	8071987	8077626
chr4	8087991	8088098	ABLIM2_intron_19	intron	protein_coding	chr4	8080803	8088167
chr4	8211257	8211402	SH3TC1_intron_6	intron	protein_coding	chr4	8209823	8212699
chr4	8229429	8229514	SH3TC1_intron_15	intron	protein_coding	chr4	8228645	8231974
chr4	9162316	9162359	FAM86KP_intron_7	intron	unprocessed_pseudogene	chr4	9161953	9165354
chr4	9163001	9163079	FAM86KP_intron_7	intron	unprocessed_pseudogene	chr4	9161953	9165354
chr4	9163195	9163227	FAM86KP_intron_7	intron	unprocessed_pseudogene	chr4	9161953	9165354
chr4	9164545	9164612	FAM86KP_intron_7	intron	unprocessed_pseudogene	chr4	9161953	9165354
chr4	9173296	9173330	FAM90A26_intron_4	intron	protein_coding	chr4	9173296	9173788
chr4	9235288	9235318	USP17L15_1	CDS	protein_coding	chr4	9234385	9236002
chr4	9236044	9236073	USP17L15_intron_1	intron	protein_coding	chr4	9236003	9236271
chr4	9272862	9272914	USP17L23_1	CDS	protein_coding	chr4	9272364	9272914
chr4	16690449	16690552	LDB2_intron_7	intron	protein_coding	chr4	16595876	16759156
chr4	16898745	16898798	LDB2_UTR_4	five_prime_UTR	protein_coding	chr4	16898485	16898809
chr4	17069824	17069873	AC106894.1_intron_2	intron	lincRNA	chr4	17060806	17073847
chr4	17653917	17653943	FAM184B_intron_8	intron	protein_coding	chr4	17652984	17658348
chr4	26287570	26287654	RBPJ_intron_2	intron	protein_coding	chr4	26272762	26319660
chr4	26384814	26384980	RBPJ_intron_12	intron	protein_coding	chr4	26384609	26386351
chr4	31084687	31084785	PCDH7_intron_5	intron	protein_coding	chr4	30950216	31142471
chr4	41468271	41468328	LIMCH1_intron_4	intron	protein_coding	chr4	41386007	41494534
chr4	41574225	41574334	LIMCH1_intron_7	intron	protein_coding	chr4	41538351	41598918
chr4	48659410	48659456	FRYL_intron_62	intron	protein_coding	chr4	48634491	48680928
chr4	49486926	49486959	AC119751.3_1	exon	unprocessed_pseudogene	chr4	49486926	49487096
chr4	51843743	51843885	DCUN1D4_intron_2	intron	protein_coding	chr4	51843743	51863435
chr4	54157191	54157218	AC058822.1_intron_12	intron	protein_coding	chr4	53425966	54274923
chr4	54169924	54169952	AC058822.1_intron_12	intron	protein_coding	chr4	53425966	54274923
chr4	61633459	61633697	ADGRL3_intron_6	intron	protein_coding	chr4	61587441	61676824
chr4	76125694	76125737	NUP54_intron_4	intron	protein_coding	chr4	76124757	76130654
chr4	78217848	78218014	FRAS1_intron_2	intron	protein_coding	chr4	78066017	78237508
chr4	80471550	80471619	CFAP299_intron_2	intron	protein_coding	chr4	80362885	80583091
chr4	83036179	83036204	COPS4_intron_1	intron	protein_coding	chr4	83035299	83045624
chr4	83300686	83300814	HPSE_intron_1	intron	protein_coding	chr4	83295504	83300958
chr4	85475674	85475705	ARHGAP24_intron_1	intron	protein_coding	chr4	85475560	85570520
chr4	85739794	85739924	ARHGAP24_intron_5	intron	protein_coding	chr4	85721973	85778704
chr4	88116814	88116852	ABCG2_intron_9	intron	protein_coding	chr4	88115059	88118107
chr4	88391998	88392061	HERC6_intron_4	intron	protein_coding	chr4	88390880	88393486
chr4	88477479	88477516	HERC5_intron_13	intron	protein_coding	chr4	88476031	88479351
chr4	92649011	92649037	GRID2_intron_2	intron	protein_coding	chr4	92590287	93084984
chr4	94577846	94577976	PDLIM5_intron_8	intron	protein_coding	chr4	94576035	94579519
chr4	97212318	97212373	STPG2_intron_1	intron	protein_coding	chr4	97187834	97558874
chr4	101749501	101749622	BANK1_intron_5	intron	protein_coding	chr4	101721434	101790605
chr4	107073377	107073499	DKK2_intron_4	intron	protein_coding	chr4	107036298	107127940
chr4	107206671	107206748	DKK2_intron_6	intron	protein_coding	chr4	107188526	107283631
chr4	107210523	107210557	DKK2_intron_6	intron	protein_coding	chr4	107188526	107283631
chr4	119417872	119417900	GTF2IP12_intron_4	intron	transcribed_unprocessed_pseudogene	chr4	119413408	119418938
chr4	127063622	127063673	AC096773.1_intron_1	intron	lincRNA	chr4	127043935	127073774
chr4	139027019	139027125	NOCT_intron_1	intron	protein_coding	chr4	139016172	139043072
chr4	140689578	140689619	TBC1D9_intron_19	intron	protein_coding	chr4	140686463	140701502
chr4	143886937	143887051	AC139713.2_intron_15	intron	processed_transcript	chr4	143866077	143912329
chr4	143886937	143887051	GYPE_intron_4	intron	protein_coding	chr4	143880510	143905469
chr4	150250907	150251155	DCLK2_intron_16	intron	protein_coding	chr4	150249685	150254424
chr4	150251184	150251246	DCLK2_intron_16	intron	protein_coding	chr4	150249685	150254424
chr4	150251279	150251501	DCLK2_intron_16	intron	protein_coding	chr4	150249685	150254424
chr4	150251574	150251609	DCLK2_intron_16	intron	protein_coding	chr4	150249685	150254424
chr4	150251652	150251705	DCLK2_intron_16	intron	protein_coding	chr4	150249685	150254424
chr4	150658768	150658881	LRBA_intron_21	intron	protein_coding	chr4	150599132	150683549
chr4	150659614	150659685	LRBA_intron_21	intron	protein_coding	chr4	150599132	150683549
chr4	155894993	155895193	TDO2_intron_3	intron	protein_coding	chr4	155858899	155903693
chr4	159749150	159749176	LINC02233_intron_2	intron	lincRNA	chr4	159745809	159777668
chr4	164755526	164755584	SMIM31_intron_1	intron	protein_coding	chr4	164754412	164770417
chr4	166756515	166756540	SPOCK3_intron_4	intron	protein_coding	chr4	166754730	166792168
chr4	172504021	172504159	GALNTL6_intron_6	intron	protein_coding	chr4	172348690	172809358
chr4	172504186	172504234	GALNTL6_intron_6	intron	protein_coding	chr4	172348690	172809358
chr4	176251460	176251515	ASB5_intron_7	intron	protein_coding	chr4	176241677	176268911
chr4	184676455	184676713	PRIMPOL_intron_7	intron	protein_coding	chr4	184672461	184678230
chr4	184676819	184676901	PRIMPOL_intron_7	intron	protein_coding	chr4	184672461	184678230
chr4	185471118	185471278	CCDC110_intron_9	intron	protein_coding	chr4	185471105	185471672
chr4	186115711	186115765	FAM149A_intron_2	intron	protein_coding	chr4	186105643	186144064
chr4	186115989	186116068	FAM149A_intron_2	intron	protein_coding	chr4	186105643	186144064
chr4	186434322	186434429	AC018709.1_intron_1	intron	protein_coding	chr4	186427099	186555180
chr4	186434497	186434623	AC018709.1_intron_1	intron	protein_coding	chr4	186427099	186555180
chr4	186434820	186434947	AC018709.1_intron_1	intron	protein_coding	chr4	186427099	186555180
chr4	186435544	186435646	AC018709.1_intron_1	intron	protein_coding	chr4	186427099	186555180
chr4	187304591	187304614	AC097652.1_intron_1	intron	lincRNA	chr4	187304468	187304636
chr4	189980755	189980826	AF146191.1_intron_3	intron	processed_pseudogene	chr4	189980609	189981232
chr4	190042733	190042862	AGGF1P1_1	exon	processed_pseudogene	chr4	190041342	190043414
chr4	190060590	190060613	CLUHP4_7	exon	unprocessed_pseudogene	chr4	190060471	190060613
chr4	190060614	190060727	CLUHP4_intron_7	intron	unprocessed_pseudogene	chr4	190060614	190060928
chr4	190061382	190061450	CLUHP4_10	exon	unprocessed_pseudogene	chr4	190061339	190061450
chr4	190061451	190061611	CLUHP4_intron_10	intron	unprocessed_pseudogene	chr4	190061451	190061638
chr4	190065649	190066173	DBET_1	exon	lincRNA	chr4	190064502	190067864
chr4	190066291	190066584	DBET_1	exon	lincRNA	chr4	190064502	190067864
chr5	92299	92547	PLEKHG4B_intron_1	intron	protein_coding	chr5	92277	113249
chr5	140800	141233	PLEKHG4B_intron_3	intron	protein_coding	chr5	140717	143045
chr5	166025	166122	PLEKHG4B_intron_13	intron	protein_coding	chr5	163549	169338
chr5	174277	174310	PLEKHG4B_intron_18	intron	protein_coding	chr5	174099	181512
chr5	317797	317848	AHRR_intron_1	intron	protein_coding	chr5	304222	321757
chr5	317932	318317	AHRR_intron_1	intron	protein_coding	chr5	304222	321757
chr5	484200	484325	SLC9A3_intron_12	intron	protein_coding	chr5	483483	484518
chr5	492149	492390	SLC9A3_intron_16	intron	protein_coding	chr5	492072	524110
chr5	505226	505268	SLC9A3_intron_16	intron	protein_coding	chr5	492072	524110
chr5	505332	505775	SLC9A3_intron_16	intron	protein_coding	chr5	492072	524110
chr5	515884	515917	SLC9A3_intron_16	intron	protein_coding	chr5	492072	524110
chr5	675335	675365	TPPP_intron_2	intron	protein_coding	chr5	666124	677748
chr5	691577	691959	TPPP_intron_3	intron	protein_coding	chr5	678065	693276
chr5	692008	692238	TPPP_intron_3	intron	protein_coding	chr5	678065	693276
chr5	692326	692379	TPPP_intron_3	intron	protein_coding	chr5	678065	693276
chr5	751275	751595	ZDHHC11B_intron_8	intron	protein_coding	chr5	751258	754996
chr5	843803	843869	ZDHHC11_intron_10	intron	protein_coding	chr5	843725	847512
chr5	843926	843984	ZDHHC11_intron_10	intron	protein_coding	chr5	843725	847512
chr5	1061207	1061355	SLC12A7_intron_5	intron	protein_coding	chr5	1060452	1063842
chr5	1070673	1070721	SLC12A7_intron_8	intron	protein_coding	chr5	1065479	1073631
chr5	1070826	1070849	SLC12A7_intron_8	intron	protein_coding	chr5	1065479	1073631
chr5	1071080	1071150	SLC12A7_intron_8	intron	protein_coding	chr5	1065479	1073631
chr5	1071204	1071395	SLC12A7_intron_8	intron	protein_coding	chr5	1065479	1073631
chr5	1071520	1071560	SLC12A7_intron_8	intron	protein_coding	chr5	1065479	1073631
chr5	1072667	1072753	SLC12A7_intron_8	intron	protein_coding	chr5	1065479	1073631
chr5	1072815	1072838	SLC12A7_intron_8	intron	protein_coding	chr5	1065479	1073631
chr5	1213205	1213396	SLC6A19_intron_4	intron	protein_coding	chr5	1212485	1213461
chr5	1482482	1482691	LPCAT1_intron_8	intron	protein_coding	chr5	1480977	1483426
chr5	1606805	1607069	AC026412.3_intron_1	intron	lincRNA	chr5	1595248	1610326
chr5	1606805	1607069	AC026412.1_intron_2	intron	transcribed_unprocessed_pseudogene	chr5	1602736	1626784
chr5	1881268	1881353	IRX4_intron_4	intron	protein_coding	chr5	1880835	1881806
chr5	4459335	4459369	AC106799.2_intron_1	intron	lincRNA	chr5	4452055	4481690
chr5	6868740	6868765	AC122710.1_intron_1	intron	lincRNA	chr5	6868634	6870741
chr5	7605737	7605773	ADCY2_intron_3	intron	protein_coding	chr5	7520900	7611107
chr5	7758725	7758751	ADCY2_intron_17	intron	protein_coding	chr5	7757587	7766685
chr5	7850570	7850652	C5orf49_intron_2	intron	protein_coding	chr5	7835499	7850873
chr5	9411662	9411941	SEMA5A_intron_22	intron	protein_coding	chr5	9380202	9437754
chr5	10458542	10458607	ROPN1L_intron_3	intron	protein_coding	chr5	10450114	10461182
chr5	10458667	10458694	ROPN1L_intron_3	intron	protein_coding	chr5	10450114	10461182
chr5	10458770	10458910	ROPN1L_intron_3	intron	protein_coding	chr5	10450114	10461182
chr5	10994265	10994481	CTNND2_intron_4	intron	protein_coding	chr5	10992678	11017972
chr5	11443343	11443379	CTNND2_intron_19	intron	protein_coding	chr5	11412070	11564942
chr5	13029131	13029352	LINC02220_intron_1	intron	lincRNA	chr5	12914172	13032009
chr5	13895137	13895270	DNAH5_intron_64	intron	protein_coding	chr5	13894822	13900204
chr5	17217279	17217453	BASP1_intron_4	intron	protein_coding	chr5	17216898	17217558
chr5	17587290	17587337	AC233724.8_1	exon	processed_pseudogene	chr5	17587290	17587523
chr5	21338138	21338283	AC093274.1_intron_2	intron	lincRNA	chr5	21329631	21341183
chr5	22436238	22436275	CDH12_intron_14	intron	protein_coding	chr5	22405352	22505268
chr5	31677334	31677370	PDZD2_intron_1	intron	protein_coding	chr5	31639438	31712037
chr5	38863169	38863228	OSMR_intron_1	intron	protein_coding	chr5	38846388	38869030
chr5	52935993	52936029	ITGA1_intron_23	intron	protein_coding	chr5	52933997	52937399
chr5	55503826	55503901	PLPP1_intron_6	intron	protein_coding	chr5	55491115	55534570
chr5	55896583	55896739	IL31RA_intron_10	intron	protein_coding	chr5	55896430	55899914
chr5	57249781	57249936	GPBP1_intron_11	intron	protein_coding	chr5	57249577	57250952
chr5	60819001	60819145	ELOVL7_intron_11	intron	protein_coding	chr5	60802666	60843420
chr5	65319695	65319742	ADAMTS6_intron_16	intron	protein_coding	chr5	65300132	65329376
chr5	66050294	66050374	ERBIN_intron_19	intron	protein_coding	chr5	66048782	66050781
chr5	67090346	67090457	MAST4_intron_16	intron	protein_coding	chr5	67090232	67094155
chr5	69021980	69022024	LINC02198_intron_1	intron	lincRNA	chr5	68971078	69026753
chr5	70248442	70248531	AC138866.1_intron_3	intron	unprocessed_pseudogene	chr5	70225796	70258880
chr5	70253100	70253139	AC138866.1_intron_3	intron	unprocessed_pseudogene	chr5	70225796	70258880
chr5	70254984	70255029	AC138866.1_intron_3	intron	unprocessed_pseudogene	chr5	70225796	70258880
chr5	70428283	70428338	GTF2H2B_intron_11	intron	transcribed_unprocessed_pseudogene	chr5	70427992	70433868
chr5	70497098	70497121	AC146944.3_2	exon	unprocessed_pseudogene	chr5	70497036	70497121
chr5	70497122	70497153	AC146944.3_intron_2	intron	unprocessed_pseudogene	chr5	70497122	70500715
chr5	70531549	70531591	AC146944.1_intron_3	intron	unprocessed_pseudogene	chr5	70522189	70555216
chr5	71249218	71249241	AC146949.1_intron_3	intron	unprocessed_pseudogene	chr5	71226155	71259188
chr5	78151870	78152013	AP3B1_intron_13	intron	protein_coding	chr5	78141320	78156256
chr5	78447873	78448057	SCAMP1_intron_8	intron	protein_coding	chr5	78421961	78449931
chr5	78448078	78448101	SCAMP1_intron_8	intron	protein_coding	chr5	78421961	78449931
chr5	78936034	78936084	ARSB_intron_5	intron	protein_coding	chr5	78885828	78955293
chr5	80228218	80228266	SERINC5_intron_13	intron	protein_coding	chr5	80203054	80255894
chr5	81712362	81712609	SSBP2_intron_17	intron	protein_coding	chr5	81710769	81750979
chr5	82138830	82138904	ATG10_intron_5	intron	protein_coding	chr5	82058603	82147188
chr5	93922575	93922679	FAM172A_intron_5	intron	protein_coding	chr5	93881689	93958775
chr5	102827707	102827805	PAM_intron_2	intron	protein_coding	chr5	102755470	102864535
chr5	108930346	108930545	FER_intron_12	intron	protein_coding	chr5	108924790	108946128
chr5	111359244	111359566	CAMK4_intron_4	intron	protein_coding	chr5	111344103	111374848
chr5	115296770	115296831	CCDC112_UTR_6	five_prime_UTR	protein_coding	chr5	115296426	115296831
chr5	132208344	132208385	P4HA2_intron_9	intron	protein_coding	chr5	132207885	132209136
chr5	132208443	132208479	P4HA2_intron_9	intron	protein_coding	chr5	132207885	132209136
chr5	137687311	137687348	KLHL3_intron_10	intron	protein_coding	chr5	137677655	137692283
chr5	139676197	139676464	CXXC5_intron_8	intron	protein_coding	chr5	139675539	139679681
chr5	140419891	140420014	ANKHD1-EIF4EBP3_intron_1	intron	protein_coding	chr5	140402274	140436102
chr5	148232678	148232739	MARCOL_intron_2	intron	protein_coding	chr5	148228992	148238570
chr5	154757790	154757873	LARP1_intron_4	intron	protein_coding	chr5	154757291	154786475
chr5	154936357	154936442	GEMIN5_intron_26	intron	protein_coding	chr5	154936023	154937023
chr5	158851853	158852080	EBF1_intron_10	intron	protein_coding	chr5	158840124	159073394
chr5	168726410	168726433	SLIT3_intron_16	intron	protein_coding	chr5	168724485	168748300
chr5	168967457	168967547	SLIT3_intron_32	intron	protein_coding	chr5	168883339	169193477
chr5	169079647	169079829	SLIT3_intron_32	intron	protein_coding	chr5	168883339	169193477
chr5	170278331	170278511	LCP2_intron_18	intron	protein_coding	chr5	170275861	170287968
chr5	170633642	170633707	KCNIP1_intron_2	intron	protein_coding	chr5	170504634	170669497
chr5	170633766	170633815	KCNIP1_intron_2	intron	protein_coding	chr5	170504634	170669497
chr5	173117574	173117597	CREBRF_intron_8	intron	protein_coding	chr5	173112380	173123078
chr5	173132497	173132604	CREBRF_intron_9	intron	protein_coding	chr5	173123203	173133628
chr5	173741675	173741757	LINC01484_intron_3	intron	lincRNA	chr5	173719693	173746018
chr5	176030660	176031111	THOC3_intron_8	intron	protein_coding	chr5	175968316	176034564
chr5	175996923	175996979	THOC3_intron_8	intron	protein_coding	chr5	175968316	176034564
chr5	176239313	176239374	SIMC1_intron_1	intron	protein_coding	chr5	176238638	176261026
chr5	176305321	176305377	SIMC1_intron_6	intron	protein_coding	chr5	176296321	176313078
chr5	176863774	176863813	UNC5A_intron_2	intron	protein_coding	chr5	176862846	176868128
chr5	177802515	177802671	AC140125.1_intron_1	intron	lincRNA	chr5	177801784	177803239
chr5	177812580	177812704	AC106795.1_intron_1	intron	transcribed_unprocessed_pseudogene	chr5	177809522	177832700
chr5	177812795	177812852	AC106795.1_intron_1	intron	transcribed_unprocessed_pseudogene	chr5	177809522	177832700
chr5	177812943	177812978	AC106795.1_intron_1	intron	transcribed_unprocessed_pseudogene	chr5	177809522	177832700
chr5	177814070	177814151	AC106795.1_intron_1	intron	transcribed_unprocessed_pseudogene	chr5	177809522	177832700
chr5	177818968	177819011	AC106795.1_intron_1	intron	transcribed_unprocessed_pseudogene	chr5	177809522	177832700
chr5	177902577	177902909	AC106795.1_intron_11	intron	transcribed_unprocessed_pseudogene	chr5	177885347	177917083
chr5	177903359	177903438	AC106795.1_intron_11	intron	transcribed_unprocessed_pseudogene	chr5	177885347	177917083
chr5	177904314	177905241	AC106795.1_intron_11	intron	transcribed_unprocessed_pseudogene	chr5	177885347	177917083
chr5	177905655	177905771	AC106795.1_intron_11	intron	transcribed_unprocessed_pseudogene	chr5	177885347	177917083
chr5	177905851	177905950	AC106795.1_intron_11	intron	transcribed_unprocessed_pseudogene	chr5	177885347	177917083
chr5	177907275	177907644	AC106795.1_intron_11	intron	transcribed_unprocessed_pseudogene	chr5	177885347	177917083
chr5	177908675	177908901	AC106795.1_intron_11	intron	transcribed_unprocessed_pseudogene	chr5	177885347	177917083
chr5	177909022	177909294	AC106795.1_intron_11	intron	transcribed_unprocessed_pseudogene	chr5	177885347	177917083
chr5	177910007	177910051	AC106795.1_intron_11	intron	transcribed_unprocessed_pseudogene	chr5	177885347	177917083
chr5	177910405	177913346	AC106795.1_intron_11	intron	transcribed_unprocessed_pseudogene	chr5	177885347	177917083
chr5	177913370	177913485	AC106795.1_intron_11	intron	transcribed_unprocessed_pseudogene	chr5	177885347	177917083
chr5	177914829	177914860	AC106795.1_intron_11	intron	transcribed_unprocessed_pseudogene	chr5	177885347	177917083
chr5	177914942	177915321	AC106795.1_intron_11	intron	transcribed_unprocessed_pseudogene	chr5	177885347	177917083
chr5	177915380	177915589	AC106795.1_intron_11	intron	transcribed_unprocessed_pseudogene	chr5	177885347	177917083
chr5	177915834	177916068	AC106795.1_intron_11	intron	transcribed_unprocessed_pseudogene	chr5	177885347	177917083
chr5	177916326	177916508	AC106795.1_intron_11	intron	transcribed_unprocessed_pseudogene	chr5	177885347	177917083
chr5	177916568	177916857	AC106795.1_intron_11	intron	transcribed_unprocessed_pseudogene	chr5	177885347	177917083
chr5	177917830	177919306	AC106795.1_intron_12	intron	transcribed_unprocessed_pseudogene	chr5	177917268	177921060
chr5	177919607	177919732	AC106795.1_intron_12	intron	transcribed_unprocessed_pseudogene	chr5	177917268	177921060
chr5	177920039	177920062	AC106795.1_intron_12	intron	transcribed_unprocessed_pseudogene	chr5	177917268	177921060
chr5	177920371	177920438	AC106795.1_intron_12	intron	transcribed_unprocessed_pseudogene	chr5	177917268	177921060
chr5	178046284	178046335	FAM153C_intron_12	intron	protein_coding	chr5	178042226	178046412
chr5	178362940	178362969	COL23A1_intron_28	intron	protein_coding	chr5	178306935	178560680
chr5	178420408	178420586	COL23A1_intron_28	intron	protein_coding	chr5	178306935	178560680
chr5	178547756	178547852	COL23A1_intron_28	intron	protein_coding	chr5	178306935	178560680
chr5	178547897	178547928	COL23A1_intron_28	intron	protein_coding	chr5	178306935	178560680
chr5	179277324	179278142	ADAMTS2_intron_21	intron	protein_coding	chr5	179273065	179343765
chr5	179331406	179331595	ADAMTS2_intron_21	intron	protein_coding	chr5	179273065	179343765
chr5	180312031	180312182	GFPT2_intron_4	intron	protein_coding	chr5	180307304	180312428
chr5	180617261	180617363	FLT4_intron_10	intron	protein_coding	chr5	180616995	180618768
chr5	180635489	180635517	FLT4_intron_30	intron	protein_coding	chr5	180631779	180649486
chr6	1682588	1682755	GMDS_intron_2	intron	protein_coding	chr6	1624541	1726414
chr6	3093254	3093508	RIPK1_intron_7	intron	protein_coding	chr6	3089658	3104223
chr6	3356023	3356156	SLC22A23_intron_8	intron	protein_coding	chr6	3324003	3410186
chr6	4050078	4050167	PRPF4B_intron_9	intron	protein_coding	chr6	4049880	4051955
chr6	5035561	5035595	AL359643.3_intron_2	intron	lincRNA	chr6	5031126	5042504
chr6	5035698	5035740	AL359643.3_intron_2	intron	lincRNA	chr6	5031126	5042504
chr6	5038807	5038952	AL359643.3_intron_2	intron	lincRNA	chr6	5031126	5042504
chr6	5035561	5035595	AL359643.2_intron_1	intron	lincRNA	chr6	5034683	5054076
chr6	5035698	5035740	AL359643.2_intron_1	intron	lincRNA	chr6	5034683	5054076
chr6	5038807	5038952	AL359643.2_intron_1	intron	lincRNA	chr6	5034683	5054076
chr6	8772282	8772320	AL591485.1_intron_19	intron	bidirectional_promoter_lncRNA	chr6	8760496	8776034
chr6	9146338	9146521	AL591485.1_intron_70	intron	bidirectional_promoter_lncRNA	chr6	9096692	9188864
chr6	9146338	9146521	AL137220.1_intron_2	intron	lincRNA	chr6	9141141	9161721
chr6	13133232	13133279	PHACTR1_intron_8	intron	protein_coding	chr6	13053530	13160202
chr6	15366467	15366496	JARID2_intron_2	intron	protein_coding	chr6	15248965	15374115
chr6	15469339	15469423	JARID2_intron_6	intron	protein_coding	chr6	15468719	15487305
chr6	20864226	20864262	CDKAL1_intron_11	intron	protein_coding	chr6	20846179	20955417
chr6	24238137	24238202	DCDC2_intron_3	intron	protein_coding	chr6	24205304	24278047
chr6	24927024	24927062	RIPOR2_intron_27	intron	protein_coding	chr6	24911171	24929280
chr6	24927110	24927135	RIPOR2_intron_27	intron	protein_coding	chr6	24911171	24929280
chr6	25450868	25451023	CMAHP_intron_38	intron	transcribed_unitary_pseudogene	chr6	25433227	25452035
chr6	25450868	25451023	CARMIL1_intron_9	intron	protein_coding	chr6	25450712	25452042
chr6	29364670	29364797	OR5V1_intron_1	intron	protein_coding	chr6	29356278	29368630
chr6	29396156	29396263	OR5V1_intron_2	intron	protein_coding	chr6	29368866	29422605
chr6	29396156	29396263	OR12D2_intron_1	intron	protein_coding	chr6	29395816	29396553
chr6	32517397	32517429	HLA-DRB5_UTR_1	three_prime_UTR	protein_coding	chr6	32517343	32517738
chr6	32522544	32522580	HLA-DRB5_intron_5	intron	protein_coding	chr6	32522175	32530123
chr6	32522610	32522698	HLA-DRB5_intron_5	intron	protein_coding	chr6	32522175	32530123
chr6	32524971	32525006	HLA-DRB5_intron_5	intron	protein_coding	chr6	32522175	32530123
chr6	32525186	32525333	HLA-DRB5_intron_5	intron	protein_coding	chr6	32522175	32530123
chr6	32526375	32526399	HLA-DRB5_intron_5	intron	protein_coding	chr6	32522175	32530123
chr6	32526536	32526818	HLA-DRB5_intron_5	intron	protein_coding	chr6	32522175	32530123
chr6	32527057	32527100	HLA-DRB5_intron_5	intron	protein_coding	chr6	32522175	32530123
chr6	32527226	32527392	HLA-DRB5_intron_5	intron	protein_coding	chr6	32522175	32530123
chr6	32527701	32527892	HLA-DRB5_intron_5	intron	protein_coding	chr6	32522175	32530123
chr6	32528621	32528742	HLA-DRB5_intron_5	intron	protein_coding	chr6	32522175	32530123
chr6	32528769	32528815	HLA-DRB5_intron_5	intron	protein_coding	chr6	32522175	32530123
chr6	34366472	34366505	RPS10-NUDT3_intron_4	intron	protein_coding	chr6	34341973	34418367
chr6	34973934	34974013	ANKS1A_intron_3	intron	protein_coding	chr6	34970167	34981688
chr6	34974068	34974260	ANKS1A_intron_3	intron	protein_coding	chr6	34970167	34981688
chr6	35136952	35137042	TCP11_intron_8	intron	protein_coding	chr6	35136219	35140018
chr6	37507724	37507958	LINC02520_intron_1	intron	lincRNA	chr6	37507705	37534274
chr6	38041784	38041823	ZFAND3_intron_3	intron	protein_coding	chr6	38003784	38061591
chr6	39831814	39831883	DAAM2_intron_2	intron	protein_coding	chr6	39793144	39848564
chr6	39909188	39909292	MOCS1_intron_2	intron	protein_coding	chr6	39909103	39909833
chr6	39926707	39926783	MOCS1_intron_9	intron	protein_coding	chr6	39925846	39927327
chr6	41193828	41194027	TREML2_intron_2	intron	protein_coding	chr6	41192902	41194423
chr6	41194180	41194217	TREML2_intron_2	intron	protein_coding	chr6	41192902	41194423
chr6	41985627	41985810	CCND3_intron_5	intron	protein_coding	chr6	41941849	42030007
chr6	46616122	46616243	CYP39A1_intron_5	intron	protein_coding	chr6	46596121	46625416
chr6	53306215	53306352	ELOVL5_intron_9	intron	protein_coding	chr6	53295708	53348815
chr6	55539972	55540035	HMGCLL1_intron_6	intron	protein_coding	chr6	55516604	55541727
chr6	63688289	63688313	PHF3_intron_6	intron	protein_coding	chr6	63686325	63691735
chr6	64295388	64295412	EYS_intron_15	intron	protein_coding	chr6	64230825	64306968
chr6	64374179	64374204	EYS_intron_16	intron	protein_coding	chr6	64307083	64388688
chr6	65304682	65304730	EYS_intron_34	intron	protein_coding	chr6	65296120	65329270
chr6	65550194	65550235	EYS_intron_44	intron	protein_coding	chr6	65495994	65639776
chr6	65550263	65550290	EYS_intron_44	intron	protein_coding	chr6	65495994	65639776
chr6	65565156	65565242	EYS_intron_44	intron	protein_coding	chr6	65495994	65639776
chr6	65304682	65304730	AL365217.1_1	exon	processed_pseudogene	chr6	65302522	65304957
chr6	69122431	69122470	ADGRB3_intron_17	intron	protein_coding	chr6	69076039	69232404
chr6	70187500	70187593	COL19A1_intron_48	intron	protein_coding	chr6	70184916	70188073
chr6	73711551	73711679	CD109_intron_2	intron	protein_coding	chr6	73697573	73723249
chr6	75248107	75248234	COX7A2_intron_5	intron	protein_coding	chr6	75244010	75250054
chr6	81682842	81682924	TENT5A_intron_2	intron	protein_coding	chr6	81495114	81745728
chr6	85165111	85165138	AL139806.1_intron_4	intron	unprocessed_pseudogene	chr6	85161801	85167177
chr6	88947587	88947760	RNGTT_intron_15	intron	protein_coding	chr6	88941181	88963344
chr6	88948009	88948087	RNGTT_intron_15	intron	protein_coding	chr6	88941181	88963344
chr6	89339491	89339641	UBE2J1_intron_5	intron	protein_coding	chr6	89338544	89342322
chr6	97653378	97653412	AL589740.1_intron_13	intron	lincRNA	chr6	97618232	97702281
chr6	105119978	105120189	BVES_intron_3	intron	protein_coding	chr6	105116869	105124545
chr6	105831086	105831173	AL591518.1_intron_2	intron	lincRNA	chr6	105830194	105864232
chr6	106535798	106536066	CRYBG1_intron_8	intron	protein_coding	chr6	106530316	106539401
chr6	107934800	107934895	SEC63_intron_20	intron	protein_coding	chr6	107929515	107957220
chr6	107944917	107945211	SEC63_intron_20	intron	protein_coding	chr6	107929515	107957220
chr6	109064576	109064675	SESN1_intron_11	intron	protein_coding	chr6	109009556	109093793
chr6	109221521	109221607	CCDC162P_intron_11	intron	transcribed_unitary_pseudogene	chr6	109217387	109226564
chr6	111773499	111773596	FYN_intron_16	intron	protein_coding	chr6	111759918	111780564
chr6	116429853	116429900	DSE_intron_9	intron	protein_coding	chr6	116426828	116430952
chr6	118519470	118519584	CEP85L_intron_9	intron	protein_coding	chr6	118511416	118523800
chr6	121164432	121164563	TBC1D32_intron_10	intron	protein_coding	chr6	121161057	121170403
chr6	124177801	124178084	NKAIN2_intron_2	intron	protein_coding	chr6	124121942	124283002
chr6	124379178	124379224	NKAIN2_intron_5	intron	protein_coding	chr6	124355348	124490384
chr6	124477704	124477762	NKAIN2_intron_5	intron	protein_coding	chr6	124355348	124490384
chr6	124515710	124515835	NKAIN2_intron_6	intron	protein_coding	chr6	124490393	124658184
chr6	127118604	127118636	RSPO3_UTR_1	five_prime_UTR	protein_coding	chr6	127118604	127119192
chr6	129446516	129446569	LAMA2_intron_46	intron	protein_coding	chr6	129445822	129452986
chr6	129619276	129619452	ARHGAP18_intron_10	intron	protein_coding	chr6	129618853	129629351
chr6	129619484	129619582	ARHGAP18_intron_10	intron	protein_coding	chr6	129618853	129629351
chr6	132376566	132376615	MOXD1_intron_11	intron	protein_coding	chr6	132375066	132390420
chr6	135914515	135914655	PDE7B_intron_1	intron	protein_coding	chr6	135852020	135947462
chr6	136769765	136769843	MAP3K5_intron_29	intron	protein_coding	chr6	136720590	136791708
chr6	136992557	136993049	AL135902.1_intron_2	intron	lincRNA	chr6	136990361	136993172
chr6	142840329	142840383	HIVEP2_intron_9	intron	protein_coding	chr6	142837048	142944799
chr6	148877001	148877370	UST_intron_1	intron	protein_coding	chr6	148747678	148886984
chr6	148877410	148877447	UST_intron_1	intron	protein_coding	chr6	148747678	148886984
chr6	150372506	150372556	IYD_intron_2	intron	protein_coding	chr6	150370013	150389350
chr6	154125823	154125948	OPRM1_intron_11	intron	protein_coding	chr6	154119460	154246691
chr6	157147226	157147252	ARID1B_intron_16	intron	protein_coding	chr6	157141278	157148622
chr6	157522823	157522905	ZDHHC14_intron_1	intron	protein_coding	chr6	157382267	157542583
chr6	159245808	159245871	FNDC1_intron_14	intron	protein_coding	chr6	159239958	159246899
chr6	159816111	159816150	PNLDC1_intron_13	intron	protein_coding	chr6	159816034	159816541
chr6	161183684	161183728	AGPAT4_intron_8	intron	protein_coding	chr6	161166418	161232034
chr6	161435992	161436061	PRKN_intron_3	intron	protein_coding	chr6	161386878	161545110
chr6	161436203	161436229	PRKN_intron_3	intron	protein_coding	chr6	161386878	161545110
chr6	162376800	162376826	PRKN_intron_25	intron	protein_coding	chr6	162275387	162443308
chr6	162584789	162584912	PRKN_intron_26	intron	protein_coding	chr6	162443474	162727660
chr6	163713399	163713513	AL137005.1_intron_1	intron	lincRNA	chr6	163704006	163759223
chr6	166748766	166749055	RPS6KA2_intron_25	intron	protein_coding	chr6	166627973	166757525
chr6	166749132	166749203	RPS6KA2_intron_25	intron	protein_coding	chr6	166627973	166757525
chr6	166749324	166749399	RPS6KA2_intron_25	intron	protein_coding	chr6	166627973	166757525
chr6	166749458	166749567	RPS6KA2_intron_25	intron	protein_coding	chr6	166627973	166757525
chr6	166749603	166749688	RPS6KA2_intron_25	intron	protein_coding	chr6	166627973	166757525
chr6	166839674	166839721	RPS6KA2_intron_27	intron	protein_coding	chr6	166770914	166858198
chr6	167996724	167996858	KIF25-AS1_4	exon	lincRNA	chr6	167996205	167997077
chr6	168060075	168060196	FRMD1_intron_2	intron	protein_coding	chr6	168059189	168060759
chr6	168094235	168094328	FRMD1_intron_15	intron	protein_coding	chr6	168093013	168101423
chr6	168316784	168317737	DACT2_intron_6	intron	protein_coding	chr6	168311285	168319386
chr6	170267140	170267285	AL109910.2_1	exon	lincRNA	chr6	170266669	170268285
chr6	170745950	170745977	RPL23AP47_1	exon	processed_pseudogene	chr6	170745518	170745977
chr7	16137	16361	AC215522.3_intron_1	intron	lincRNA	chr7	12823	24312
chr7	16649	16734	AC215522.3_intron_1	intron	lincRNA	chr7	12823	24312
chr7	28075	28317	AC215522.2_intron_4	intron	processed_transcript	chr7	26403	31058
chr7	33360	33386	AC215522.2_intron_5	intron	processed_transcript	chr7	31607	33679
chr7	224931	225022	FAM20C_intron_3	intron	protein_coding	chr7	208977	246413
chr7	225207	225261	FAM20C_intron_3	intron	protein_coding	chr7	208977	246413
chr7	243363	243386	FAM20C_intron_3	intron	protein_coding	chr7	208977	246413
chr7	380546	380673	AC226118.1_intron_2	intron	lincRNA	chr7	380515	380847
chr7	510549	510807	PDGFA_intron_3	intron	protein_coding	chr7	501243	510807
chr7	566776	567340	PRKAR1B_intron_2	intron	protein_coding	chr7	551471	579254
chr7	588896	588971	PRKAR1B_intron_4	intron	protein_coding	chr7	584569	596144
chr7	727433	727538	PRKAR1B_intron_15	intron	protein_coding	chr7	727342	727588
chr7	727433	727538	DNAAF5_intron_1	intron	protein_coding	chr7	727316	729661
chr7	727690	727727	DNAAF5_intron_1	intron	protein_coding	chr7	727316	729661
chr7	1059783	1059883	C7orf50_intron_5	intron	protein_coding	chr7	1055307	1127255
chr7	1059910	1059973	C7orf50_intron_5	intron	protein_coding	chr7	1055307	1127255
chr7	1073725	1074214	C7orf50_intron_5	intron	protein_coding	chr7	1055307	1127255
chr7	1128782	1128941	C7orf50_intron_6	intron	protein_coding	chr7	1127387	1137313
chr7	1446144	1446217	MICALL2_intron_12	intron	protein_coding	chr7	1445429	1446711
chr7	1446362	1446562	MICALL2_intron_12	intron	protein_coding	chr7	1445429	1446711
chr7	1929815	1929946	MAD1L1_intron_2	intron	protein_coding	chr7	1898391	1936685
chr7	1929974	1930203	MAD1L1_intron_2	intron	protein_coding	chr7	1898391	1936685
chr7	1930244	1930499	MAD1L1_intron_2	intron	protein_coding	chr7	1898391	1936685
chr7	1991299	1991996	MAD1L1_intron_7	intron	protein_coding	chr7	1980792	2002063
chr7	2252659	2252703	SNX8_UTR_1	three_prime_UTR	protein_coding	chr7	2251770	2255055
chr7	2406444	2406484	CHST12_intron_2	intron	protein_coding	chr7	2404207	2432561
chr7	2583807	2583946	IQCE_intron_14	intron	protein_coding	chr7	2583710	2584234
chr7	2909392	2909612	CARD11_intron_1	intron	protein_coding	chr7	2906843	2910048
chr7	3954266	3954527	SDK1_intron_8	intron	protein_coding	chr7	3951921	3958038
chr7	4262752	4263150	SDK1_intron_46	intron	protein_coding	chr7	4245806	4265122
chr7	4808900	4808944	RADIL_intron_6	intron	protein_coding	chr7	4805717	4815276
chr7	5282726	5282759	SLC29A4_intron_1	intron	protein_coding	chr7	5274492	5282928
chr7	5282781	5282818	SLC29A4_intron_1	intron	protein_coding	chr7	5274492	5282928
chr7	5296531	5296637	SLC29A4_intron_7	intron	protein_coding	chr7	5294935	5296934
chr7	5939342	5939494	RSPH10B_intron_6	intron	protein_coding	chr7	5938830	5943224
chr7	5960542	5960689	RSPH10B_intron_15	intron	protein_coding	chr7	5959084	5960689
chr7	5974352	5974450	PMS2_intron_1	intron	protein_coding	chr7	5973543	5977586
chr7	6702615	6702848	ZNF12_intron_4	intron	protein_coding	chr7	6700915	6705157
chr7	6756637	6756695	RSPH10B2_intron_1	intron	protein_coding	chr7	6754510	6757355
chr7	12588832	12588857	SCIN_intron_4	intron	protein_coding	chr7	12581222	12588926
chr7	13623568	13623699	AC011287.1_intron_8	intron	lincRNA	chr7	13310324	13636644
chr7	14870809	14870913	DGKB_intron_25	intron	protein_coding	chr7	14841451	14902590
chr7	22163158	22163221	RAPGEF5_intron_14	intron	protein_coding	chr7	22162542	22167068
chr7	24962400	24962427	OSBPL3_intron_23	intron	protein_coding	chr7	24918094	24979884
chr7	32566540	32566575	AVL9_intron_11	intron	protein_coding	chr7	32559959	32570018
chr7	33905424	33905447	BMPER_intron_1	intron	protein_coding	chr7	33905145	33905472
chr7	36343386	36343551	KIAA0895_intron_5	intron	protein_coding	chr7	36336298	36355194
chr7	37291934	37292018	ELMO1_intron_21	intron	protein_coding	chr7	37271883	37314848
chr7	43385179	43385330	HECW1_intron_6	intron	protein_coding	chr7	43360981	43396812
chr7	44226834	44227789	CAMK2B_intron_6	intron	protein_coding	chr7	44226645	44228794
chr7	44285830	44285857	CAMK2B_intron_25	intron	protein_coding	chr7	44284226	44323809
chr7	46326976	46327031	AC023669.2_intron_1	intron	lincRNA	chr7	46302169	46343430
chr7	47457084	47457210	TNS3_intron_28	intron	protein_coding	chr7	47453232	47481101
chr7	48193960	48194224	ABCA13_intron_2	intron	protein_coding	chr7	48193053	48198235
chr7	48358184	48358282	ABCA13_intron_31	intron	protein_coding	chr7	48352488	48367792
chr7	50773432	50773485	GRB10_intron_21	intron	protein_coding	chr7	50756065	50780625
chr7	52189432	52189523	AC079763.1_intron_3	intron	lincRNA	chr7	52178622	52192607
chr7	54545585	54545623	VSTM2A_intron_2	intron	protein_coding	chr7	54544789	54546945
chr7	54545887	54545991	VSTM2A_intron_2	intron	protein_coding	chr7	54544789	54546945
chr7	55887718	55887797	AC092647.5_intron_1	intron	protein_coding	chr7	55887681	55906251
chr7	56999181	56999216	TNRC18P3_intron_5	intron	unprocessed_pseudogene	chr7	56996871	57001101
chr7	57014724	57014786	SLC29A4P1_intron_1	intron	unprocessed_pseudogene	chr7	57014425	57016548
chr7	63398793	63399189	AC073188.2_intron_1	intron	lincRNA	chr7	63393868	63401940
chr7	63399686	63399750	AC073188.2_intron_1	intron	lincRNA	chr7	63393868	63401940
chr7	63398793	63399189	AC073188.6_2	exon	processed_transcript	chr7	63397099	63399209
chr7	65084156	65084203	GTF2IP14_1	exon	unprocessed_pseudogene	chr7	65084103	65084257
chr7	66099168	66099241	AC068533.4_intron_7	intron	protein_coding	chr7	66092664	66127702
chr7	72105831	72105854	CALN1_intron_3	intron	protein_coding	chr7	72023770	72106149
chr7	73046696	73046727	AC211476.3_intron_5	intron	unprocessed_pseudogene	chr7	73044561	73049148
chr7	73049948	73050011	SPDYE11_intron_1	intron	transcribed_unprocessed_pseudogene	chr7	73049344	73050195
chr7	73052230	73052355	SPDYE11_intron_3	intron	transcribed_unprocessed_pseudogene	chr7	73050668	73052367
chr7	73600494	73600641	MLXIPL_intron_9	intron	protein_coding	chr7	73599696	73605686
chr7	73621794	73621820	MLXIPL_intron_15	intron	protein_coding	chr7	73616178	73624198
chr7	74741068	74741263	GTF2I_intron_20	intron	protein_coding	chr7	74738104	74743447
chr7	74755044	74755088	GTF2I_intron_31	intron	protein_coding	chr7	74754030	74755507
chr7	74780159	74780226	NCF1_6	CDS	protein_coding	chr7	74780156	74780226
chr7	74850491	74850632	GTF2IRD2_intron_17	intron	protein_coding	chr7	74836384	74851365
chr7	74851070	74851115	GTF2IRD2_intron_17	intron	protein_coding	chr7	74836384	74851365
chr7	74851333	74851365	GTF2IRD2_intron_17	intron	protein_coding	chr7	74836384	74851365
chr7	74851366	74851536	GTF2IRD2_UTR_5	five_prime_UTR	protein_coding	chr7	74851366	74851551
chr7	74966752	74966807	CASTOR2_intron_1	intron	protein_coding	chr7	74965099	75007992
chr7	74981050	74981143	CASTOR2_intron_1	intron	protein_coding	chr7	74965099	75007992
chr7	75225085	75225122	GTF2IP1_intron_26	intron	transcribed_unprocessed_pseudogene	chr7	75217265	75237291
chr7	75286952	75287001	SPDYE13P_intron_6	intron	unprocessed_pseudogene	chr7	75286940	75287060
chr7	75326289	75326391	AC211486.3_intron_4	intron	unprocessed_pseudogene	chr7	75325730	75327622
chr7	75397855	75397962	TRIM73_intron_2	intron	protein_coding	chr7	75395811	75398140
chr7	75988637	75989153	TMEM120A_intron_6	intron	protein_coding	chr7	75988517	75989163
chr7	76223908	76224059	SRRM3_intron_1	intron	protein_coding	chr7	76202068	76235026
chr7	77767725	77767753	RSBN1L_intron_6	intron	protein_coding	chr7	77765633	77768659
chr7	77767788	77767882	RSBN1L_intron_6	intron	protein_coding	chr7	77765633	77768659
chr7	78503599	78503630	MAGI2_intron_23	intron	protein_coding	chr7	78501788	78521428
chr7	84080590	84080713	SEMA3A_intron_13	intron	protein_coding	chr7	84060559	84110468
chr7	84121697	84121780	SEMA3A_intron_14	intron	protein_coding	chr7	84110590	84129121
chr7	87207534	87207607	TMEM243_intron_3	intron	protein_coding	chr7	87199058	87219424
chr7	87209992	87210018	TMEM243_intron_3	intron	protein_coding	chr7	87199058	87219424
chr7	89277506	89277538	ZNF804B_intron_2	intron	protein_coding	chr7	89218296	89327342
chr7	89969625	89969650	STEAP2-AS1_intron_1	intron	processed_transcript	chr7	89882556	90209849
chr7	90895391	90895525	CDK14_intron_15	intron	protein_coding	chr7	90863270	90899289
chr7	90954642	90954747	CDK14_intron_17	intron	protein_coding	chr7	90917725	90955695
chr7	91027758	91027932	CDK14_intron_19	intron	protein_coding	chr7	90984242	91045895
chr7	91186165	91186254	CDK14_intron_23	intron	protein_coding	chr7	91118209	91207163
chr7	98400293	98400536	BAIAP2L1_intron_13	intron	protein_coding	chr7	98362433	98400800
chr7	99142657	99142689	SMURF1_intron_18	intron	protein_coding	chr7	99061838	99143724
chr7	100426873	100426915	ZCWPW1_intron_17	intron	protein_coding	chr7	100425137	100428566
chr7	100426939	100427082	ZCWPW1_intron_17	intron	protein_coding	chr7	100425137	100428566
chr7	100738895	100738963	ZAN_intron_7	intron	protein_coding	chr7	100738614	100746536
chr7	100742806	100742910	ZAN_intron_7	intron	protein_coding	chr7	100738614	100746536
chr7	101004199	101004252	MUC12_5	CDS	protein_coding	chr7	100990584	101005519
chr7	101018073	101018165	MUC12_intron_14	intron	protein_coding	chr7	101017664	101018593
chr7	101163291	101163360	VGF_1	CDS	protein_coding	chr7	101162995	101164843
chr7	102369213	102369428	PRKRIP1_intron_2	intron	protein_coding	chr7	102366077	102375821
chr7	102378864	102378887	PRKRIP1_intron_4	intron	protein_coding	chr7	102376323	102395975
chr7	102681924	102681953	RASA4DP_1	exon	unprocessed_pseudogene	chr7	102681836	102681953
chr7	102681954	102682063	RASA4DP_intron_1	intron	unprocessed_pseudogene	chr7	102681954	102682063
chr7	102682064	102682129	RASA4DP_2	exon	unprocessed_pseudogene	chr7	102682064	102682129
chr7	102682130	102682185	RASA4DP_intron_2	intron	unprocessed_pseudogene	chr7	102682130	102683277
chr7	102684346	102684384	RASA4DP_intron_3	intron	unprocessed_pseudogene	chr7	102683400	102686712
chr7	102688638	102688689	RASA4DP_intron_5	intron	unprocessed_pseudogene	chr7	102688365	102688902
chr7	102690078	102690152	RASA4DP_8	exon	unprocessed_pseudogene	chr7	102689959	102690152
chr7	102690153	102690176	RASA4DP_intron_8	intron	unprocessed_pseudogene	chr7	102690153	102690355
chr7	103822829	103822941	RELN_intron_63	intron	protein_coding	chr7	103776628	103833535
chr7	104833756	104833898	LHFPL3_intron_2	intron	protein_coding	chr7	104736912	104845380
chr7	112980583	112980655	AC018464.1_intron_5	intron	lincRNA	chr7	112980165	112980902
chr7	117202029	117202106	ST7_intron_19	intron	protein_coding	chr7	117190937	117209785
chr7	127039784	127040097	GRM8_intron_8	intron	protein_coding	chr7	126904684	127075963
chr7	127091438	127091515	GRM8_intron_9	intron	protein_coding	chr7	127076237	127106494
chr7	127091800	127091899	GRM8_intron_9	intron	protein_coding	chr7	127076237	127106494
chr7	128406324	128406351	IMPDH1_intron_14	intron	protein_coding	chr7	128405949	128409287
chr7	134129341	134129472	LRGUK_intron_1	intron	protein_coding	chr7	134127665	134137021
chr7	138611890	138611936	SVOPL_intron_2	intron	protein_coding	chr7	138596531	138621044
chr7	138664832	138665085	SVOPL_intron_13	intron	protein_coding	chr7	138664225	138672017
chr7	140009647	140009723	TBXAS1_intron_16	intron	protein_coding	chr7	140007183	140015721
chr7	140009903	140009966	TBXAS1_intron_16	intron	protein_coding	chr7	140007183	140015721
chr7	140591950	140592014	DENND2A_intron_17	intron	protein_coding	chr7	140587781	140601401
chr7	143638933	143639068	TCAF2_intron_1	intron	protein_coding	chr7	143621021	143702979
chr7	143642427	143642534	TCAF2_intron_1	intron	protein_coding	chr7	143621021	143702979
chr7	143644907	143644965	TCAF2_intron_1	intron	protein_coding	chr7	143621021	143702979
chr7	143646352	143646575	TCAF2_intron_1	intron	protein_coding	chr7	143621021	143702979
chr7	143650758	143650804	TCAF2_intron_1	intron	protein_coding	chr7	143621021	143702979
chr7	143700804	143700889	TCAF2_intron_1	intron	protein_coding	chr7	143621021	143702979
chr7	143642427	143642534	TCAF2C_intron_1	intron	protein_coding	chr7	143639925	143642638
chr7	143644907	143644965	TCAF2C_intron_4	intron	protein_coding	chr7	143644680	143645949
chr7	143646352	143646575	TCAF2C_intron_5	intron	protein_coding	chr7	143646049	143646653
chr7	143795728	143795778	AC099548.2_intron_2	intron	transcribed_unprocessed_pseudogene	chr7	143762158	143809581
chr7	143804320	143804765	AC099548.2_intron_2	intron	transcribed_unprocessed_pseudogene	chr7	143762158	143809581
chr7	143810045	143810084	AC099548.2_intron_4	intron	transcribed_unprocessed_pseudogene	chr7	143810045	143811388
chr7	143814561	143814632	AC099548.2_intron_6	intron	transcribed_unprocessed_pseudogene	chr7	143813780	143833243
chr7	143829068	143829099	AC099548.2_intron_6	intron	transcribed_unprocessed_pseudogene	chr7	143813780	143833243
chr7	143804320	143804765	TCAF2P1_intron_1	intron	unprocessed_pseudogene	chr7	143800869	143806577
chr7	143810044	143810084	TCAF2P1_3	exon	unprocessed_pseudogene	chr7	143809989	143810981
chr7	143814561	143814632	TCAF2P1_intron_6	intron	unprocessed_pseudogene	chr7	143813757	143814664
chr7	143863495	143863529	TCAF1_6	CDS	protein_coding	chr7	143862801	143863796
chr7	146285693	146285762	CNTNAP2_intron_2	intron	protein_coding	chr7	146116974	146774269
chr7	146285805	146285840	CNTNAP2_intron_2	intron	protein_coding	chr7	146116974	146774269
chr7	146285944	146286015	CNTNAP2_intron_2	intron	protein_coding	chr7	146116974	146774269
chr7	146681433	146681592	CNTNAP2_intron_2	intron	protein_coding	chr7	146116974	146774269
chr7	147025292	147025409	CNTNAP2_intron_4	intron	protein_coding	chr7	146839905	147043905
chr7	147025484	147025529	CNTNAP2_intron_4	intron	protein_coding	chr7	146839905	147043905
chr7	148135989	148136023	CNTNAP2_intron_18	intron	protein_coding	chr7	148133862	148147489
chr7	148375924	148375956	CNTNAP2_intron_24	intron	protein_coding	chr7	148339634	148383647
chr7	148379062	148379184	CNTNAP2_intron_24	intron	protein_coding	chr7	148339634	148383647
chr7	149553436	149553461	ZNF767P_intron_4	intron	transcribed_unprocessed_pseudogene	chr7	149553017	149558606
chr7	149772159	149772382	ZNF467_intron_4	intron	protein_coding	chr7	149771075	149773106
chr7	149772834	149772871	ZNF467_intron_4	intron	protein_coding	chr7	149771075	149773106
chr7	149800829	149800868	SSPO_intron_48	intron	protein_coding	chr7	149800431	149801735
chr7	150995597	150995958	NOS3_intron_3	intron	protein_coding	chr7	150995315	150996402
chr7	150996011	150996229	NOS3_intron_3	intron	protein_coding	chr7	150995315	150996402
chr7	151276626	151276668	SMARCD3_intron_14	intron	protein_coding	chr7	151275252	151276703
chr7	151855394	151855422	PRKAG2_intron_18	intron	protein_coding	chr7	151814841	151876505
chr7	152785352	152785376	ACTR3B_intron_2	intron	protein_coding	chr7	152783243	152800529
chr7	154656249	154656367	DPP6_intron_9	intron	protein_coding	chr7	154637874	154669358
chr7	154657131	154657542	DPP6_intron_9	intron	protein_coding	chr7	154637874	154669358
chr7	155446861	155446908	AC008060.3_intron_1	intron	lincRNA	chr7	155421474	155451165
chr7	155739802	155739863	RBM33_13	CDS	protein_coding	chr7	155739714	155740026
chr7	157659314	157659469	PTPRN2_intron_10	intron	protein_coding	chr7	157656552	157682723
chr7	157776615	157776699	PTPRN2_intron_11	intron	protein_coding	chr7	157682938	157898671
chr7	157858250	157858505	PTPRN2_intron_11	intron	protein_coding	chr7	157682938	157898671
chr7	157859100	157859378	PTPRN2_intron_11	intron	protein_coding	chr7	157682938	157898671
chr7	157887474	157887511	PTPRN2_intron_11	intron	protein_coding	chr7	157682938	157898671
chr7	157887639	157887670	PTPRN2_intron_11	intron	protein_coding	chr7	157682938	157898671
chr7	157984380	157984440	PTPRN2_intron_12	intron	protein_coding	chr7	157898738	158081296
chr7	157997895	157998076	PTPRN2_intron_12	intron	protein_coding	chr7	157898738	158081296
chr7	158000851	158000906	PTPRN2_intron_12	intron	protein_coding	chr7	157898738	158081296
chr7	158000965	158001084	PTPRN2_intron_12	intron	protein_coding	chr7	157898738	158081296
chr7	158071861	158071964	PTPRN2_intron_12	intron	protein_coding	chr7	157898738	158081296
chr7	158088855	158088926	PTPRN2_intron_13	intron	protein_coding	chr7	158081378	158110823
chr7	158099104	158099247	PTPRN2_intron_13	intron	protein_coding	chr7	158081378	158110823
chr7	158099722	158099749	PTPRN2_intron_13	intron	protein_coding	chr7	158081378	158110823
chr7	158236790	158236967	PTPRN2_intron_20	intron	protein_coding	chr7	158205278	158316817
chr7	158237733	158237756	PTPRN2_intron_20	intron	protein_coding	chr7	158205278	158316817
chr7	158254141	158254202	PTPRN2_intron_20	intron	protein_coding	chr7	158205278	158316817
chr7	158270807	158270905	PTPRN2_intron_20	intron	protein_coding	chr7	158205278	158316817
chr7	158276358	158276397	PTPRN2_intron_20	intron	protein_coding	chr7	158205278	158316817
chr7	158335894	158335942	PTPRN2_intron_21	intron	protein_coding	chr7	158316933	158489733
chr7	158337859	158337917	PTPRN2_intron_21	intron	protein_coding	chr7	158316933	158489733
chr7	158361125	158361197	PTPRN2_intron_21	intron	protein_coding	chr7	158316933	158489733
chr7	158361229	158361349	PTPRN2_intron_21	intron	protein_coding	chr7	158316933	158489733
chr7	158485431	158485490	PTPRN2_intron_21	intron	protein_coding	chr7	158316933	158489733
chr7	158496292	158497183	PTPRN2_intron_22	intron	protein_coding	chr7	158489786	158587556
chr7	158587254	158587347	PTPRN2_intron_22	intron	protein_coding	chr7	158489786	158587556
chr7	158858848	158858958	WDR60_intron_1	intron	protein_coding	chr7	158856751	158869444
chr7	159063830	159063876	VIPR2_intron_9	intron	protein_coding	chr7	159058579	159096833
chr8	545233	545325	TDRP_intron_3	intron	protein_coding	chr8	544999	545612
chr8	675597	675707	ERICH1_intron_4	intron	protein_coding	chr8	674048	692476
chr8	675990	676089	ERICH1_intron_4	intron	protein_coding	chr8	674048	692476
chr8	894790	894835	DLGAP2_intron_2	intron	protein_coding	chr8	822194	907910
chr8	902662	903018	DLGAP2_intron_2	intron	protein_coding	chr8	822194	907910
chr8	929321	929389	DLGAP2_intron_3	intron	protein_coding	chr8	907967	1258849
chr8	929523	929554	DLGAP2_intron_3	intron	protein_coding	chr8	907967	1258849
chr8	939516	939615	DLGAP2_intron_3	intron	protein_coding	chr8	907967	1258849
chr8	1014063	1014139	DLGAP2_intron_3	intron	protein_coding	chr8	907967	1258849
chr8	1015632	1015678	DLGAP2_intron_3	intron	protein_coding	chr8	907967	1258849
chr8	1015900	1015966	DLGAP2_intron_3	intron	protein_coding	chr8	907967	1258849
chr8	1016018	1016072	DLGAP2_intron_3	intron	protein_coding	chr8	907967	1258849
chr8	1016395	1016428	DLGAP2_intron_3	intron	protein_coding	chr8	907967	1258849
chr8	1247863	1247933	DLGAP2_intron_3	intron	protein_coding	chr8	907967	1258849
chr8	1395410	1395560	DLGAP2_intron_4	intron	protein_coding	chr8	1258884	1501364
chr8	1395972	1396108	DLGAP2_intron_4	intron	protein_coding	chr8	1258884	1501364
chr8	1396674	1396745	DLGAP2_intron_4	intron	protein_coding	chr8	1258884	1501364
chr8	1397108	1397222	DLGAP2_intron_4	intron	protein_coding	chr8	1258884	1501364
chr8	1397655	1397831	DLGAP2_intron_4	intron	protein_coding	chr8	1258884	1501364
chr8	1399012	1399073	DLGAP2_intron_4	intron	protein_coding	chr8	1258884	1501364
chr8	1401359	1401383	DLGAP2_intron_4	intron	protein_coding	chr8	1258884	1501364
chr8	1401529	1401553	DLGAP2_intron_4	intron	protein_coding	chr8	1258884	1501364
chr8	1402342	1402365	DLGAP2_intron_4	intron	protein_coding	chr8	1258884	1501364
chr8	1403092	1403325	DLGAP2_intron_4	intron	protein_coding	chr8	1258884	1501364
chr8	1405534	1405702	DLGAP2_intron_4	intron	protein_coding	chr8	1258884	1501364
chr8	1406288	1406357	DLGAP2_intron_4	intron	protein_coding	chr8	1258884	1501364
chr8	1450129	1450197	DLGAP2_intron_4	intron	protein_coding	chr8	1258884	1501364
chr8	1508322	1508499	DLGAP2_intron_5	intron	protein_coding	chr8	1501432	1548624
chr8	1247863	1247933	AC110288.1_intron_2	intron	lincRNA	chr8	1247104	1248481
chr8	2085733	2085852	MYOM2_intron_14	intron	protein_coding	chr8	2085391	2090006
chr8	2085883	2085907	MYOM2_intron_14	intron	protein_coding	chr8	2085391	2090006
chr8	2085955	2086076	MYOM2_intron_14	intron	protein_coding	chr8	2085391	2090006
chr8	4174761	4174784	CSMD1_intron_70	intron	protein_coding	chr8	4032101	4419951
chr8	6406863	6406912	MCPH1_intron_1	intron	protein_coding	chr8	6406690	6409277
chr8	6863452	6863560	AF233439.1_intron_4	intron	lincRNA	chr8	6844930	6885120
chr8	7163997	7164056	AF228730.5_intron_6	intron	transcribed_unprocessed_pseudogene	chr8	7154791	7186282
chr8	7266616	7266801	FAM90A3P_4	exon	unprocessed_pseudogene	chr8	7266573	7267536
chr8	7272910	7272964	FAM90A4P_2	exon	unprocessed_pseudogene	chr8	7272764	7272964
chr8	7272965	7273004	FAM90A4P_intron_2	intron	unprocessed_pseudogene	chr8	7272965	7273421
chr8	7289506	7289536	FAM90A5P_4	exon	unprocessed_pseudogene	chr8	7289439	7290402
chr8	7549355	7549860	FAM90A6P_1	exon	unprocessed_pseudogene	chr8	7549053	7550014
chr8	7550587	7550678	FAM90A6P_intron_1	intron	unprocessed_pseudogene	chr8	7550015	7550678
chr8	7550679	7550788	FAM90A6P_2	exon	unprocessed_pseudogene	chr8	7550679	7550788
chr8	7550789	7550853	FAM90A6P_intron_2	intron	unprocessed_pseudogene	chr8	7550789	7551244
chr8	7551128	7551219	FAM90A6P_intron_2	intron	unprocessed_pseudogene	chr8	7550789	7551244
chr8	7551546	7551685	FAM90A6P_intron_3	intron	unprocessed_pseudogene	chr8	7551446	7551938
chr8	7558235	7558326	FAM90A7P_intron_1	intron	unprocessed_pseudogene	chr8	7557663	7558326
chr8	7558327	7558436	FAM90A7P_2	exon	unprocessed_pseudogene	chr8	7558327	7558436
chr8	7558437	7558462	FAM90A7P_intron_2	intron	unprocessed_pseudogene	chr8	7558437	7558893
chr8	7559198	7559588	FAM90A7P_intron_3	intron	unprocessed_pseudogene	chr8	7559095	7559588
chr8	7559589	7559620	FAM90A7P_4	exon	unprocessed_pseudogene	chr8	7559589	7559712
chr8	7566455	7566541	FAM90A21P_intron_2	intron	unprocessed_pseudogene	chr8	7566087	7566541
chr8	7566542	7566743	FAM90A21P_3	exon	unprocessed_pseudogene	chr8	7566542	7566743
chr8	7566744	7566982	FAM90A21P_intron_3	intron	unprocessed_pseudogene	chr8	7566744	7567236
chr8	7572663	7572776	FAM90A22P_1	exon	unprocessed_pseudogene	chr8	7571995	7572957
chr8	7582313	7582529	FAM90A23P_intron_3	intron	unprocessed_pseudogene	chr8	7582038	7582529
chr8	7725553	7725805	FAM90A18P_4	exon	unprocessed_pseudogene	chr8	7725138	7726101
chr8	7739544	7739659	FAM90A8P_intron_2	intron	unprocessed_pseudogene	chr8	7739204	7739659
chr8	7756131	7756397	FAM90A19P_4	exon	unprocessed_pseudogene	chr8	7755729	7756692
chr8	7865974	7866115	SPAG11A_intron_7	intron	protein_coding	chr8	7863798	7868517
chr8	7946097	7946167	ZNF705B_intron_2	intron	protein_coding	chr8	7930437	7947349
chr8	7950257	7950374	ZNF705B_intron_5	intron	protein_coding	chr8	7950129	7950663
chr8	7952300	7952356	ZNF705B_5	CDS	protein_coding	chr8	7951806	7952391
chr8	7955379	7955558	FAM66E_1	exon	lincRNA	chr8	7955014	7955558
chr8	7955559	7955779	FAM66E_intron_1	intron	lincRNA	chr8	7955559	7960491
chr8	7960911	7960986	FAM66E_2	exon	lincRNA	chr8	7960492	7960986
chr8	7960987	7961099	FAM66E_intron_2	intron	lincRNA	chr8	7960987	7961231
chr8	7961264	7961406	FAM66E_3	exon	lincRNA	chr8	7961232	7961406
chr8	7961407	7961572	FAM66E_intron_3	intron	lincRNA	chr8	7961407	7984263
chr8	7961787	7962029	FAM66E_intron_3	intron	lincRNA	chr8	7961407	7984263
chr8	7962304	7962489	FAM66E_intron_3	intron	lincRNA	chr8	7961407	7984263
chr8	7966625	7966986	FAM66E_intron_3	intron	lincRNA	chr8	7961407	7984263
chr8	7968067	7968367	FAM66E_intron_3	intron	lincRNA	chr8	7961407	7984263
chr8	7968647	7969009	FAM66E_intron_3	intron	lincRNA	chr8	7961407	7984263
chr8	7969380	7969795	FAM66E_intron_3	intron	lincRNA	chr8	7961407	7984263
chr8	7970317	7970434	FAM66E_intron_3	intron	lincRNA	chr8	7961407	7984263
chr8	7971265	7971508	FAM66E_intron_3	intron	lincRNA	chr8	7961407	7984263
chr8	7972385	7972617	FAM66E_intron_3	intron	lincRNA	chr8	7961407	7984263
chr8	7972799	7973769	FAM66E_intron_3	intron	lincRNA	chr8	7961407	7984263
chr8	7973931	7974479	FAM66E_intron_3	intron	lincRNA	chr8	7961407	7984263
chr8	7975760	7976020	FAM66E_intron_3	intron	lincRNA	chr8	7961407	7984263
chr8	7977876	7978142	FAM66E_intron_3	intron	lincRNA	chr8	7961407	7984263
chr8	7979907	7980033	FAM66E_intron_3	intron	lincRNA	chr8	7961407	7984263
chr8	7980666	7980768	FAM66E_intron_3	intron	lincRNA	chr8	7961407	7984263
chr8	7987345	7987460	FAM66E_intron_9	intron	lincRNA	chr8	7987271	7990522
chr8	7987837	7987941	FAM66E_intron_9	intron	lincRNA	chr8	7987271	7990522
chr8	7988277	7988574	FAM66E_intron_9	intron	lincRNA	chr8	7987271	7990522
chr8	7990620	7990666	FAM66E_10	exon	lincRNA	chr8	7990523	7990697
chr8	7990997	7991615	FAM66E_intron_10	intron	lincRNA	chr8	7990698	8008193
chr8	7992919	7993158	FAM66E_intron_10	intron	lincRNA	chr8	7990698	8008193
chr8	7993537	7993724	FAM66E_intron_10	intron	lincRNA	chr8	7990698	8008193
chr8	7994547	7995039	FAM66E_intron_10	intron	lincRNA	chr8	7990698	8008193
chr8	7996646	7997161	FAM66E_intron_10	intron	lincRNA	chr8	7990698	8008193
chr8	7997825	7998082	FAM66E_intron_10	intron	lincRNA	chr8	7990698	8008193
chr8	7999597	7999778	FAM66E_intron_10	intron	lincRNA	chr8	7990698	8008193
chr8	8000664	8000920	FAM66E_intron_10	intron	lincRNA	chr8	7990698	8008193
chr8	8002538	8002668	FAM66E_intron_10	intron	lincRNA	chr8	7990698	8008193
chr8	8004776	8004975	FAM66E_intron_10	intron	lincRNA	chr8	7990698	8008193
chr8	8005410	8005550	FAM66E_intron_10	intron	lincRNA	chr8	7990698	8008193
chr8	8007471	8007540	FAM66E_intron_10	intron	lincRNA	chr8	7990698	8008193
chr8	7968067	7968367	AC130365.1_1	exon	unprocessed_pseudogene	chr8	7967344	7968544
chr8	7972385	7972617	USP17L8_1	CDS	protein_coding	chr8	7971661	7973253
chr8	7972799	7973253	USP17L8_1	CDS	protein_coding	chr8	7971661	7973253
chr8	7977876	7977985	USP17L3_1	CDS	protein_coding	chr8	7976393	7977985
chr8	7990621	7990666	DEFB109C_intron_1	intron	unprocessed_pseudogene	chr8	7990621	7997462
chr8	7990997	7991615	DEFB109C_intron_1	intron	unprocessed_pseudogene	chr8	7990621	7997462
chr8	7992919	7993158	DEFB109C_intron_1	intron	unprocessed_pseudogene	chr8	7990621	7997462
chr8	7993537	7993724	DEFB109C_intron_1	intron	unprocessed_pseudogene	chr8	7990621	7997462
chr8	7994547	7995039	DEFB109C_intron_1	intron	unprocessed_pseudogene	chr8	7990621	7997462
chr8	7996646	7997161	DEFB109C_intron_1	intron	unprocessed_pseudogene	chr8	7990621	7997462
chr8	8012150	8012264	FAM90A11P_1	exon	unprocessed_pseudogene	chr8	8011782	8013304
chr8	8012637	8012707	FAM90A11P_1	exon	unprocessed_pseudogene	chr8	8011782	8013304
chr8	8014308	8014449	FAM90A11P_intron_2	intron	unprocessed_pseudogene	chr8	8014078	8014534
chr8	8015157	8015228	FAM90A11P_intron_3	intron	unprocessed_pseudogene	chr8	8014736	8015228
chr8	8015229	8015333	FAM90A11P_4	exon	unprocessed_pseudogene	chr8	8015229	8015408
chr8	8015551	8015820	FAM90A11P_intron_4	intron	unprocessed_pseudogene	chr8	8015409	8016803
chr8	8061801	8061878	AC105233.5_intron_1	intron	processed_transcript	chr8	8059675	8065644
chr8	8064287	8064412	AC105233.5_intron_1	intron	processed_transcript	chr8	8059675	8065644
chr8	8068551	8068712	AC105233.5_intron_2	intron	processed_transcript	chr8	8065817	8086005
chr8	8068754	8068933	AC105233.5_intron_2	intron	processed_transcript	chr8	8065817	8086005
chr8	8070307	8070712	AC105233.5_intron_2	intron	processed_transcript	chr8	8065817	8086005
chr8	8071202	8071496	AC105233.5_intron_2	intron	processed_transcript	chr8	8065817	8086005
chr8	8072783	8072893	AC105233.5_intron_2	intron	processed_transcript	chr8	8065817	8086005
chr8	8078001	8078226	AC105233.5_intron_2	intron	processed_transcript	chr8	8065817	8086005
chr8	8078617	8078767	AC105233.5_intron_2	intron	processed_transcript	chr8	8065817	8086005
chr8	8081545	8081649	AC105233.5_intron_2	intron	processed_transcript	chr8	8065817	8086005
chr8	8084615	8085299	AC105233.5_intron_2	intron	processed_transcript	chr8	8065817	8086005
chr8	8085613	8085821	AC105233.5_intron_2	intron	processed_transcript	chr8	8065817	8086005
chr8	8086190	8086223	AC105233.5_3	exon	processed_transcript	chr8	8086006	8086223
chr8	8086224	8086645	AC105233.5_intron_3	intron	processed_transcript	chr8	8086224	8146707
chr8	8087179	8087262	AC105233.5_intron_3	intron	processed_transcript	chr8	8086224	8146707
chr8	8087361	8089247	AC105233.5_intron_3	intron	processed_transcript	chr8	8086224	8146707
chr8	8089629	8090530	AC105233.5_intron_3	intron	processed_transcript	chr8	8086224	8146707
chr8	8109567	8109661	AC105233.5_intron_3	intron	processed_transcript	chr8	8086224	8146707
chr8	8119439	8119544	AC105233.5_intron_3	intron	processed_transcript	chr8	8086224	8146707
chr8	8122365	8122582	AC105233.5_intron_3	intron	processed_transcript	chr8	8086224	8146707
chr8	8123887	8124145	AC105233.5_intron_3	intron	processed_transcript	chr8	8086224	8146707
chr8	8124684	8125352	AC105233.5_intron_3	intron	processed_transcript	chr8	8086224	8146707
chr8	8127038	8127310	AC105233.5_intron_3	intron	processed_transcript	chr8	8086224	8146707
chr8	8132495	8132784	AC105233.5_intron_3	intron	processed_transcript	chr8	8086224	8146707
chr8	8086190	8086645	AC105233.3_1	exon	processed_pseudogene	chr8	8086022	8086765
chr8	8088941	8089089	MIR548I3_1	exon	miRNA	chr8	8088941	8089089
chr8	10674424	10674480	C8orf74_intron_1	intron	protein_coding	chr8	10672714	10674644
chr8	11457029	11457104	FAM167A_intron_5	intron	protein_coding	chr8	11446622	11466624
chr8	12095840	12095941	DEFB108D_intron_1	intron	unprocessed_pseudogene	chr8	12095340	12099477
chr8	12468375	12468671	AC068587.4_1	exon	processed_transcript	chr8	12467693	12471178
chr8	12470612	12470739	AC068587.4_1	exon	processed_transcript	chr8	12467693	12471178
chr8	12470850	12471178	AC068587.4_1	exon	processed_transcript	chr8	12467693	12471178
chr8	12471179	12471249	AC068587.4_intron_1	intron	processed_transcript	chr8	12471179	12475415
chr8	12477891	12477979	AC068587.4_intron_2	intron	processed_transcript	chr8	12475538	12504999
chr8	12493243	12493273	AC068587.4_intron_2	intron	processed_transcript	chr8	12475538	12504999
chr8	12495073	12495110	AC068587.4_intron_2	intron	processed_transcript	chr8	12475538	12504999
chr8	12496223	12496254	AC068587.4_intron_2	intron	processed_transcript	chr8	12475538	12504999
chr8	12517426	12517466	AC068587.4_intron_4	intron	processed_transcript	chr8	12511258	12518770
chr8	12535029	12535075	AC068587.4_intron_5	intron	processed_transcript	chr8	12518956	12537077
chr8	12598888	12599011	AC068587.4_intron_10	intron	processed_transcript	chr8	12596215	12601156
chr8	12604552	12604755	AC068587.4_intron_12	intron	processed_transcript	chr8	12601855	12604929
chr8	12605260	12605390	AC068587.4_intron_13	intron	processed_transcript	chr8	12605108	12605390
chr8	15008651	15008709	SGCZ_intron_7	intron	protein_coding	chr8	14554927	15237583
chr8	15008761	15008794	SGCZ_intron_7	intron	protein_coding	chr8	14554927	15237583
chr8	15143770	15144077	SGCZ_intron_7	intron	protein_coding	chr8	14554927	15237583
chr8	16554617	16554747	MSR1_intron_18	intron	protein_coding	chr8	16511911	16567248
chr8	16689254	16689295	AC068992.1_intron_2	intron	lincRNA	chr8	16687041	16690795
chr8	17222732	17222755	ZDHHC2_UTR_6	three_prime_UTR	protein_coding	chr8	17220255	17224799
chr8	18569633	18570251	PSD3_intron_3	intron	protein_coding	chr8	18557491	18572526
chr8	18597110	18597149	PSD3_intron_5	intron	protein_coding	chr8	18575286	18600362
chr8	18678982	18679018	PSD3_intron_8	intron	protein_coding	chr8	18655686	18683772
chr8	19172650	19172732	AC100849.1_intron_2	intron	lincRNA	chr8	19086922	19183672
chr8	19450127	19450259	CSGALNACT1_intron_5	intron	protein_coding	chr8	19439932	19458424
chr8	21696103	21696142	GFRA2_intron_2	intron	protein_coding	chr8	21694518	21702803
chr8	21736910	21736938	GFRA2_intron_5	intron	protein_coding	chr8	21706042	21750586
chr8	21738152	21738244	GFRA2_intron_5	intron	protein_coding	chr8	21706042	21750586
chr8	23332673	23332699	LOXL2_intron_9	intron	protein_coding	chr8	23328587	23333399
chr8	25469705	25469762	CDCA2_intron_5	intron	protein_coding	chr8	25468414	25469894
chr8	26002859	26002955	EBF2_intron_11	intron	protein_coding	chr8	25908556	26033083
chr8	26865476	26865499	ADRA1A_UTR_6	five_prime_UTR	protein_coding	chr8	26864969	26865655
chr8	30534774	30534859	RBPMS_intron_9	intron	protein_coding	chr8	30504437	30544492
chr8	31652975	31653044	NRG1_intron_3	intron	protein_coding	chr8	31641770	32221040
chr8	32081773	32081798	NRG1_intron_3	intron	protein_coding	chr8	31641770	32221040
chr8	40792605	40792747	ZMAT4_intron_5	intron	protein_coding	chr8	40767731	40825573
chr8	40891208	40891247	ZMAT4_intron_7	intron	protein_coding	chr8	40888546	40897681
chr8	40891270	40891317	ZMAT4_intron_7	intron	protein_coding	chr8	40888546	40897681
chr8	41646871	41646913	NKX6-3_intron_1	intron	protein_coding	chr8	41646695	41647192
chr8	43181110	43181207	HGSNAT_intron_11	intron	protein_coding	chr8	43180739	43182143
chr8	51534524	51534638	PXDNL_intron_19	intron	protein_coding	chr8	51499771	51556838
chr8	55488798	55488856	XKR4_intron_3	intron	protein_coding	chr8	55357878	55523279
chr8	55763719	55763848	TMEM68_intron_8	intron	protein_coding	chr8	55763702	55763934
chr8	56310158	56310280	SDR16C5_intron_5	intron	protein_coding	chr8	56309028	56312155
chr8	66682062	66682120	SGK3_intron_2	intron	protein_coding	chr8	66680025	66690703
chr8	76694666	76694692	ZFHX4_intron_4	intron	protein_coding	chr8	76693507	76703596
chr8	85764156	85764343	REXO1L9P_1	exon	processed_pseudogene	chr8	85762909	85764423
chr8	86423952	86423980	WWP1_intron_9	intron	protein_coding	chr8	86411875	86425221
chr8	87030874	87030914	CNBD1_intron_4	intron	protein_coding	chr8	86939755	87205991
chr8	101929458	101929542	NCALD_intron_13	intron	protein_coding	chr8	101915859	101950256
chr8	115476043	115476111	TRPS1_intron_2	intron	protein_coding	chr8	115418453	115492186
chr8	115768351	115768423	TRPS1_intron_14	intron	protein_coding	chr8	115701073	115809631
chr8	118434976	118435067	SAMD12_intron_2	intron	protein_coding	chr8	118379701	118439830
chr8	119887183	119887409	DEPTOR_intron_1	intron	protein_coding	chr8	119873969	119928398
chr8	119889575	119889697	DEPTOR_intron_1	intron	protein_coding	chr8	119873969	119928398
chr8	128826032	128826450	CCDC26_intron_2	intron	lincRNA	chr8	128808170	128904430
chr8	136955743	136955794	LINC02055_intron_12	intron	lincRNA	chr8	136897602	136961738
chr8	140110274	140110922	TRAPPC9_intron_6	intron	protein_coding	chr8	140024080	140221457
chr8	140183882	140183960	TRAPPC9_intron_6	intron	protein_coding	chr8	140024080	140221457
chr8	140747505	140747629	PTK2_intron_19	intron	protein_coding	chr8	140746861	140752230
chr8	141415697	141415769	PTP4A3_intron_1	intron	protein_coding	chr8	141392085	141421386
chr8	142212936	142213140	TSNARE1_intron_1	intron	protein_coding	chr8	142212314	142229471
chr8	142296058	142296401	TSNARE1_intron_5	intron	protein_coding	chr8	142284486	142300484
chr8	142343745	142343779	TSNARE1_intron_11	intron	protein_coding	chr8	142331832	142343964
chr8	142350091	142350157	TSNARE1_intron_13	intron	protein_coding	chr8	142345893	142354635
chr8	142500336	142500376	ADGRB1_intron_17	intron	protein_coding	chr8	142490816	142510930
chr8	142856966	142856990	GML_intron_5	intron	protein_coding	chr8	142846847	142913961
chr8	142985145	142985199	LY6E-DT_intron_1	intron	lincRNA	chr8	142982502	142994874
chr8	143261888	143261926	AC138696.1_intron_2	intron	protein_coding	chr8	143251341	143274702
chr8	143372912	143373071	RHPN1_intron_1	intron	protein_coding	chr8	143369048	143375551
chr8	143373095	143373321	RHPN1_intron_1	intron	protein_coding	chr8	143369048	143375551
chr8	143373417	143373557	RHPN1_intron_1	intron	protein_coding	chr8	143369048	143375551
chr8	143373583	143373637	RHPN1_intron_1	intron	protein_coding	chr8	143369048	143375551
chr8	143498811	143498913	ZC3H3_intron_9	intron	protein_coding	chr8	143484948	143507744
chr8	143569083	143569341	MROH6_intron_5	intron	protein_coding	chr8	143568888	143569439
chr8	143641526	143641595	ZNF623_intron_2	intron	protein_coding	chr8	143636416	143649658
chr8	144021767	144021937	SPATC1_intron_1	intron	protein_coding	chr8	144012727	144039907
chr8	144021989	144022345	SPATC1_intron_1	intron	protein_coding	chr8	144012727	144039907
chr8	144023669	144023712	SPATC1_intron_1	intron	protein_coding	chr8	144012727	144039907
chr8	144023736	144023826	SPATC1_intron_1	intron	protein_coding	chr8	144012727	144039907
chr8	144096762	144096789	CYC1_intron_5	intron	protein_coding	chr8	144096745	144097032
chr8	144185633	144185786	MROH1_intron_8	intron	protein_coding	chr8	144180524	144190782
chr8	144185816	144185875	MROH1_intron_8	intron	protein_coding	chr8	144180524	144190782
chr8	144202964	144203078	MROH1_intron_13	intron	protein_coding	chr8	144200542	144212992
chr8	144203121	144203147	MROH1_intron_13	intron	protein_coding	chr8	144200542	144212992
chr8	144203174	144203257	MROH1_intron_13	intron	protein_coding	chr8	144200542	144212992
chr8	144218653	144218823	MROH1_intron_14	intron	protein_coding	chr8	144213468	144220598
chr8	144313634	144313795	HSF1_intron_12	intron	protein_coding	chr8	144313617	144313844
chr9	29197	29236	WASHC1_intron_10	intron	protein_coding	chr9	25005	29600
chr9	6999384	6999664	KDM4C_intron_14	intron	protein_coding	chr9	6990525	7011696
chr9	10323222	10323302	PTPRD_intron_50	intron	protein_coding	chr9	10033791	10340961
chr9	10404914	10405088	PTPRD_intron_51	intron	protein_coding	chr9	10341018	10612396
chr9	10498905	10499050	PTPRD_intron_51	intron	protein_coding	chr9	10341018	10612396
chr9	15050085	15050179	CLCN3P1_intron_10	intron	transcribed_unprocessed_pseudogene	chr9	15048062	15065926
chr9	15767821	15767845	CCDC171_intron_18	intron	protein_coding	chr9	15745632	15777598
chr9	15882995	15883024	CCDC171_intron_24	intron	protein_coding	chr9	15876084	15883072
chr9	17294808	17294948	CNTLN_intron_6	intron	protein_coding	chr9	17273867	17298188
chr9	18751844	18752117	ADAMTSL1_intron_18	intron	protein_coding	chr9	18723918	18753296
chr9	19238433	19238570	DENND4C_intron_1	intron	protein_coding	chr9	19230834	19276156
chr9	20721904	20722032	FOCAD_intron_6	intron	protein_coding	chr9	20720535	20740234
chr9	22999504	22999530	AL391117.1_intron_7	intron	lincRNA	chr9	22874320	23006078
chr9	28584937	28585013	LINGO2_intron_6	intron	protein_coding	chr9	28476026	28670198
chr9	33939909	33939934	UBAP2_intron_14	intron	protein_coding	chr9	33935879	33941647
chr9	34016354	34016379	UBAP2_intron_28	intron	protein_coding	chr9	33998865	34017048
chr9	34219762	34220021	UBAP1_intron_1	intron	protein_coding	chr9	34179241	34220437
chr9	34987996	34988091	DNAJB5-DT_intron_1	intron	lincRNA	chr9	34985938	34989157
chr9	37188519	37188933	ZCCHC7_intron_4	intron	protein_coding	chr9	37187055	37302186
chr9	37286808	37286843	ZCCHC7_intron_4	intron	protein_coding	chr9	37187055	37302186
chr9	38848374	38848398	AL845311.1_intron_1	intron	lincRNA	chr9	38804109	38848563
chr9	39183403	39183500	CNTNAP3_intron_19	intron	protein_coding	chr9	39178361	39193126
chr9	39188537	39188702	CNTNAP3_intron_19	intron	protein_coding	chr9	39178361	39193126
chr9	39191041	39191148	CNTNAP3_intron_19	intron	protein_coding	chr9	39178361	39193126
chr9	39194806	39194847	CNTNAP3_intron_20	intron	protein_coding	chr9	39193276	39238991
chr9	39197992	39198087	CNTNAP3_intron_20	intron	protein_coding	chr9	39193276	39238991
chr9	39200499	39200528	CNTNAP3_intron_20	intron	protein_coding	chr9	39193276	39238991
chr9	39201412	39201515	CNTNAP3_intron_20	intron	protein_coding	chr9	39193276	39238991
chr9	39203115	39203210	CNTNAP3_intron_20	intron	protein_coding	chr9	39193276	39238991
chr9	39205386	39205526	CNTNAP3_intron_20	intron	protein_coding	chr9	39193276	39238991
chr9	39205798	39205932	CNTNAP3_intron_20	intron	protein_coding	chr9	39193276	39238991
chr9	39206482	39206685	CNTNAP3_intron_20	intron	protein_coding	chr9	39193276	39238991
chr9	39207552	39207652	CNTNAP3_intron_20	intron	protein_coding	chr9	39193276	39238991
chr9	39209690	39209771	CNTNAP3_intron_20	intron	protein_coding	chr9	39193276	39238991
chr9	39210497	39210642	CNTNAP3_intron_20	intron	protein_coding	chr9	39193276	39238991
chr9	39211008	39211477	CNTNAP3_intron_20	intron	protein_coding	chr9	39193276	39238991
chr9	39211762	39212024	CNTNAP3_intron_20	intron	protein_coding	chr9	39193276	39238991
chr9	39212065	39212605	CNTNAP3_intron_20	intron	protein_coding	chr9	39193276	39238991
chr9	39212738	39213291	CNTNAP3_intron_20	intron	protein_coding	chr9	39193276	39238991
chr9	39214628	39215297	CNTNAP3_intron_20	intron	protein_coding	chr9	39193276	39238991
chr9	39215869	39215976	CNTNAP3_intron_20	intron	protein_coding	chr9	39193276	39238991
chr9	39216525	39216680	CNTNAP3_intron_20	intron	protein_coding	chr9	39193276	39238991
chr9	39218109	39218908	CNTNAP3_intron_20	intron	protein_coding	chr9	39193276	39238991
chr9	39219236	39219374	CNTNAP3_intron_20	intron	protein_coding	chr9	39193276	39238991
chr9	39220382	39220536	CNTNAP3_intron_20	intron	protein_coding	chr9	39193276	39238991
chr9	39220828	39221006	CNTNAP3_intron_20	intron	protein_coding	chr9	39193276	39238991
chr9	39221579	39222073	CNTNAP3_intron_20	intron	protein_coding	chr9	39193276	39238991
chr9	39222507	39222583	CNTNAP3_intron_20	intron	protein_coding	chr9	39193276	39238991
chr9	39226925	39226957	CNTNAP3_intron_20	intron	protein_coding	chr9	39193276	39238991
chr9	39228530	39228632	CNTNAP3_intron_20	intron	protein_coding	chr9	39193276	39238991
chr9	39231904	39232070	CNTNAP3_intron_20	intron	protein_coding	chr9	39193276	39238991
chr9	39232764	39232930	CNTNAP3_intron_20	intron	protein_coding	chr9	39193276	39238991
chr9	39233617	39233847	CNTNAP3_intron_20	intron	protein_coding	chr9	39193276	39238991
chr9	39233936	39234499	CNTNAP3_intron_20	intron	protein_coding	chr9	39193276	39238991
chr9	39235033	39235115	CNTNAP3_intron_20	intron	protein_coding	chr9	39193276	39238991
chr9	39236381	39236595	CNTNAP3_intron_20	intron	protein_coding	chr9	39193276	39238991
chr9	39238400	39238525	CNTNAP3_intron_20	intron	protein_coding	chr9	39193276	39238991
chr9	39238573	39238979	CNTNAP3_intron_20	intron	protein_coding	chr9	39193276	39238991
chr9	39240024	39240184	CNTNAP3_intron_21	intron	protein_coding	chr9	39239187	39266894
chr9	39240506	39240661	CNTNAP3_intron_21	intron	protein_coding	chr9	39239187	39266894
chr9	39241267	39241959	CNTNAP3_intron_21	intron	protein_coding	chr9	39239187	39266894
chr9	39242160	39242349	CNTNAP3_intron_21	intron	protein_coding	chr9	39239187	39266894
chr9	39243320	39243412	CNTNAP3_intron_21	intron	protein_coding	chr9	39239187	39266894
chr9	39245112	39245229	CNTNAP3_intron_21	intron	protein_coding	chr9	39239187	39266894
chr9	39245813	39246295	CNTNAP3_intron_21	intron	protein_coding	chr9	39239187	39266894
chr9	39246379	39246657	CNTNAP3_intron_21	intron	protein_coding	chr9	39239187	39266894
chr9	39246890	39247070	CNTNAP3_intron_21	intron	protein_coding	chr9	39239187	39266894
chr9	39247478	39247992	CNTNAP3_intron_21	intron	protein_coding	chr9	39239187	39266894
chr9	39248272	39248446	CNTNAP3_intron_21	intron	protein_coding	chr9	39239187	39266894
chr9	39248625	39248950	CNTNAP3_intron_21	intron	protein_coding	chr9	39239187	39266894
chr9	39249405	39252037	CNTNAP3_intron_21	intron	protein_coding	chr9	39239187	39266894
chr9	39252823	39254103	CNTNAP3_intron_21	intron	protein_coding	chr9	39239187	39266894
chr9	39254189	39255177	CNTNAP3_intron_21	intron	protein_coding	chr9	39239187	39266894
chr9	39256720	39256914	CNTNAP3_intron_21	intron	protein_coding	chr9	39239187	39266894
chr9	39257500	39257618	CNTNAP3_intron_21	intron	protein_coding	chr9	39239187	39266894
chr9	39258383	39258500	CNTNAP3_intron_21	intron	protein_coding	chr9	39239187	39266894
chr9	39259014	39259265	CNTNAP3_intron_21	intron	protein_coding	chr9	39239187	39266894
chr9	39260216	39260720	CNTNAP3_intron_21	intron	protein_coding	chr9	39239187	39266894
chr9	39260768	39260795	CNTNAP3_intron_21	intron	protein_coding	chr9	39239187	39266894
chr9	39265565	39265609	CNTNAP3_intron_21	intron	protein_coding	chr9	39239187	39266894
chr9	39266724	39266880	CNTNAP3_intron_21	intron	protein_coding	chr9	39239187	39266894
chr9	39256044	39256608	CNTNAP3_intron_21	intron	protein_coding	chr9	39239187	39266894
chr9	39268954	39269382	CNTNAP3_intron_22	intron	protein_coding	chr9	39267007	39287978
chr9	39270312	39270484	CNTNAP3_intron_22	intron	protein_coding	chr9	39267007	39287978
chr9	39270616	39270803	CNTNAP3_intron_22	intron	protein_coding	chr9	39267007	39287978
chr9	39271640	39271921	CNTNAP3_intron_22	intron	protein_coding	chr9	39267007	39287978
chr9	39271943	39272157	CNTNAP3_intron_22	intron	protein_coding	chr9	39267007	39287978
chr9	39272181	39272393	CNTNAP3_intron_22	intron	protein_coding	chr9	39267007	39287978
chr9	39272708	39272859	CNTNAP3_intron_22	intron	protein_coding	chr9	39267007	39287978
chr9	39274229	39274375	CNTNAP3_intron_22	intron	protein_coding	chr9	39267007	39287978
chr9	39274951	39275032	CNTNAP3_intron_22	intron	protein_coding	chr9	39267007	39287978
chr9	39275380	39275428	CNTNAP3_intron_22	intron	protein_coding	chr9	39267007	39287978
chr9	39275949	39276084	CNTNAP3_intron_22	intron	protein_coding	chr9	39267007	39287978
chr9	39277808	39277959	CNTNAP3_intron_22	intron	protein_coding	chr9	39267007	39287978
chr9	39278467	39278745	CNTNAP3_intron_22	intron	protein_coding	chr9	39267007	39287978
chr9	39279473	39279595	CNTNAP3_intron_22	intron	protein_coding	chr9	39267007	39287978
chr9	39283791	39283883	CNTNAP3_intron_22	intron	protein_coding	chr9	39267007	39287978
chr9	39286071	39286218	CNTNAP3_intron_22	intron	protein_coding	chr9	39267007	39287978
chr9	39191100	39191148	RN7SL640P_1	exon	misc_RNA	chr9	39191100	39191360
chr9	39363959	39364244	BX005214.3_intron_1	intron	transcribed_processed_pseudogene	chr9	39361251	39368375
chr9	39365562	39365600	BX005214.3_intron_1	intron	transcribed_processed_pseudogene	chr9	39361251	39368375
chr9	39368518	39368607	BX005214.3_2	exon	transcribed_processed_pseudogene	chr9	39368376	39369105
chr9	39368628	39368895	BX005214.3_2	exon	transcribed_processed_pseudogene	chr9	39368376	39369105
chr9	39389337	39389396	BX005214.1_intron_2	intron	lincRNA	chr9	39385519	39405036
chr9	39631300	39631556	FKBP4P2_1	exon	processed_pseudogene	chr9	39631046	39632416
chr9	39877927	39877968	FGF7P3_intron_2	intron	transcribed_unprocessed_pseudogene	chr9	39818925	39887448
chr9	39886005	39886060	FGF7P3_intron_2	intron	transcribed_unprocessed_pseudogene	chr9	39818925	39887448
chr9	39895719	39895819	FGF7P3_intron_3	intron	transcribed_unprocessed_pseudogene	chr9	39887561	40106356
chr9	39904574	39904935	FGF7P3_intron_3	intron	transcribed_unprocessed_pseudogene	chr9	39887561	40106356
chr9	39905187	39905369	FGF7P3_intron_3	intron	transcribed_unprocessed_pseudogene	chr9	39887561	40106356
chr9	39909515	39909541	FGF7P3_intron_3	intron	transcribed_unprocessed_pseudogene	chr9	39887561	40106356
chr9	39911744	39911836	FGF7P3_intron_3	intron	transcribed_unprocessed_pseudogene	chr9	39887561	40106356
chr9	39923813	39923849	FGF7P3_intron_3	intron	transcribed_unprocessed_pseudogene	chr9	39887561	40106356
chr9	39924137	39924203	FGF7P3_intron_3	intron	transcribed_unprocessed_pseudogene	chr9	39887561	40106356
chr9	39933171	39933195	FGF7P3_intron_3	intron	transcribed_unprocessed_pseudogene	chr9	39887561	40106356
chr9	39942343	39942382	FGF7P3_intron_3	intron	transcribed_unprocessed_pseudogene	chr9	39887561	40106356
chr9	39942683	39942715	FGF7P3_intron_3	intron	transcribed_unprocessed_pseudogene	chr9	39887561	40106356
chr9	39967600	39967659	FGF7P3_intron_3	intron	transcribed_unprocessed_pseudogene	chr9	39887561	40106356
chr9	39977018	39977055	FGF7P3_intron_3	intron	transcribed_unprocessed_pseudogene	chr9	39887561	40106356
chr9	39983900	39983964	FGF7P3_intron_3	intron	transcribed_unprocessed_pseudogene	chr9	39887561	40106356
chr9	39989231	39989326	FGF7P3_intron_3	intron	transcribed_unprocessed_pseudogene	chr9	39887561	40106356
chr9	39992165	39992225	FGF7P3_intron_3	intron	transcribed_unprocessed_pseudogene	chr9	39887561	40106356
chr9	39995415	39995456	FGF7P3_intron_3	intron	transcribed_unprocessed_pseudogene	chr9	39887561	40106356
chr9	39996489	39996587	FGF7P3_intron_3	intron	transcribed_unprocessed_pseudogene	chr9	39887561	40106356
chr9	40033432	40033488	FGF7P3_intron_3	intron	transcribed_unprocessed_pseudogene	chr9	39887561	40106356
chr9	40048495	40048759	FGF7P3_intron_3	intron	transcribed_unprocessed_pseudogene	chr9	39887561	40106356
chr9	40049163	40049197	FGF7P3_intron_3	intron	transcribed_unprocessed_pseudogene	chr9	39887561	40106356
chr9	40053337	40053411	FGF7P3_intron_3	intron	transcribed_unprocessed_pseudogene	chr9	39887561	40106356
chr9	40061292	40061451	FGF7P3_intron_3	intron	transcribed_unprocessed_pseudogene	chr9	39887561	40106356
chr9	40071853	40072117	FGF7P3_intron_3	intron	transcribed_unprocessed_pseudogene	chr9	39887561	40106356
chr9	40072150	40072800	FGF7P3_intron_3	intron	transcribed_unprocessed_pseudogene	chr9	39887561	40106356
chr9	40073430	40073543	FGF7P3_intron_3	intron	transcribed_unprocessed_pseudogene	chr9	39887561	40106356
chr9	40075920	40075972	FGF7P3_intron_3	intron	transcribed_unprocessed_pseudogene	chr9	39887561	40106356
chr9	40076267	40076291	FGF7P3_intron_3	intron	transcribed_unprocessed_pseudogene	chr9	39887561	40106356
chr9	40082810	40082841	FGF7P3_intron_3	intron	transcribed_unprocessed_pseudogene	chr9	39887561	40106356
chr9	40086280	40086309	FGF7P3_intron_3	intron	transcribed_unprocessed_pseudogene	chr9	39887561	40106356
chr9	40149738	40149764	AL773545.1_intron_1	intron	lincRNA	chr9	40131044	40152694
chr9	40167435	40167688	AL773545.4_intron_1	intron	unprocessed_pseudogene	chr9	40167435	40168652
chr9	40168035	40168098	AL773545.4_intron_1	intron	unprocessed_pseudogene	chr9	40167435	40168652
chr9	40230510	40230569	ANKRD20A2_intron_3	intron	protein_coding	chr9	40227421	40231241
chr9	40235221	40235262	ANKRD20A2_intron_6	intron	protein_coding	chr9	40235189	40241727
chr9	40236359	40236404	ANKRD20A2_intron_6	intron	protein_coding	chr9	40235189	40241727
chr9	40246464	40246494	ANKRD20A2_intron_8	intron	protein_coding	chr9	40244516	40248462
chr9	40250073	40250109	ANKRD20A2_intron_9	intron	protein_coding	chr9	40248549	40251255
chr9	40251610	40251645	ANKRD20A2_intron_11	intron	protein_coding	chr9	40251450	40257418
chr9	40252234	40252291	ANKRD20A2_intron_11	intron	protein_coding	chr9	40251450	40257418
chr9	40252652	40252731	ANKRD20A2_intron_11	intron	protein_coding	chr9	40251450	40257418
chr9	40253611	40253638	ANKRD20A2_intron_11	intron	protein_coding	chr9	40251450	40257418
chr9	40255132	40255279	ANKRD20A2_intron_11	intron	protein_coding	chr9	40251450	40257418
chr9	40256022	40256056	ANKRD20A2_intron_11	intron	protein_coding	chr9	40251450	40257418
chr9	40259903	40259982	ANKRD20A2_intron_12	intron	protein_coding	chr9	40257491	40261547
chr9	40262052	40262091	ANKRD20A2_intron_13	intron	protein_coding	chr9	40261713	40263138
chr9	40346233	40346327	CNN2P2_1	exon	processed_pseudogene	chr9	40346144	40347052
chr9	40500880	40500966	AMYH02020865.1_intron_5	intron	transcribed_unprocessed_pseudogene	chr9	40500759	40503129
chr9	40501915	40503004	AMYH02020865.1_intron_5	intron	transcribed_unprocessed_pseudogene	chr9	40500759	40503129
chr9	40505469	40505625	AMYH02020865.1_intron_6	intron	transcribed_unprocessed_pseudogene	chr9	40503284	40507902
chr9	40506723	40506786	AMYH02020865.1_intron_6	intron	transcribed_unprocessed_pseudogene	chr9	40503284	40507902
chr9	40510060	40510210	AMYH02020865.1_intron_7	intron	transcribed_unprocessed_pseudogene	chr9	40508194	40510884
chr9	40510605	40510640	AMYH02020865.1_intron_7	intron	transcribed_unprocessed_pseudogene	chr9	40508194	40510884
chr9	40513386	40513567	AMYH02020865.1_intron_8	intron	transcribed_unprocessed_pseudogene	chr9	40512576	40566332
chr9	40517395	40517519	AMYH02020865.1_intron_8	intron	transcribed_unprocessed_pseudogene	chr9	40512576	40566332
chr9	40518092	40518185	AMYH02020865.1_intron_8	intron	transcribed_unprocessed_pseudogene	chr9	40512576	40566332
chr9	40518684	40518960	AMYH02020865.1_intron_8	intron	transcribed_unprocessed_pseudogene	chr9	40512576	40566332
chr9	40519962	40520241	AMYH02020865.1_intron_8	intron	transcribed_unprocessed_pseudogene	chr9	40512576	40566332
chr9	40523351	40523580	AMYH02020865.1_intron_8	intron	transcribed_unprocessed_pseudogene	chr9	40512576	40566332
chr9	40524047	40524298	AMYH02020865.1_intron_8	intron	transcribed_unprocessed_pseudogene	chr9	40512576	40566332
chr9	40524922	40525097	AMYH02020865.1_intron_8	intron	transcribed_unprocessed_pseudogene	chr9	40512576	40566332
chr9	40525254	40526390	AMYH02020865.1_intron_8	intron	transcribed_unprocessed_pseudogene	chr9	40512576	40566332
chr9	40526771	40526854	AMYH02020865.1_intron_8	intron	transcribed_unprocessed_pseudogene	chr9	40512576	40566332
chr9	40527184	40527425	AMYH02020865.1_intron_8	intron	transcribed_unprocessed_pseudogene	chr9	40512576	40566332
chr9	40527646	40527887	AMYH02020865.1_intron_8	intron	transcribed_unprocessed_pseudogene	chr9	40512576	40566332
chr9	40529001	40530101	AMYH02020865.1_intron_8	intron	transcribed_unprocessed_pseudogene	chr9	40512576	40566332
chr9	40531326	40531406	AMYH02020865.1_intron_8	intron	transcribed_unprocessed_pseudogene	chr9	40512576	40566332
chr9	40532526	40532549	AMYH02020865.1_intron_8	intron	transcribed_unprocessed_pseudogene	chr9	40512576	40566332
chr9	40533250	40533686	AMYH02020865.1_intron_8	intron	transcribed_unprocessed_pseudogene	chr9	40512576	40566332
chr9	40535254	40535675	AMYH02020865.1_intron_8	intron	transcribed_unprocessed_pseudogene	chr9	40512576	40566332
chr9	40535947	40536099	AMYH02020865.1_intron_8	intron	transcribed_unprocessed_pseudogene	chr9	40512576	40566332
chr9	40536307	40537052	AMYH02020865.1_intron_8	intron	transcribed_unprocessed_pseudogene	chr9	40512576	40566332
chr9	40537134	40537296	AMYH02020865.1_intron_8	intron	transcribed_unprocessed_pseudogene	chr9	40512576	40566332
chr9	40537690	40538398	AMYH02020865.1_intron_8	intron	transcribed_unprocessed_pseudogene	chr9	40512576	40566332
chr9	40539473	40539595	AMYH02020865.1_intron_8	intron	transcribed_unprocessed_pseudogene	chr9	40512576	40566332
chr9	40539761	40540010	AMYH02020865.1_intron_8	intron	transcribed_unprocessed_pseudogene	chr9	40512576	40566332
chr9	40540254	40540426	AMYH02020865.1_intron_8	intron	transcribed_unprocessed_pseudogene	chr9	40512576	40566332
chr9	40541746	40542085	AMYH02020865.1_intron_8	intron	transcribed_unprocessed_pseudogene	chr9	40512576	40566332
chr9	40542543	40542606	AMYH02020865.1_intron_8	intron	transcribed_unprocessed_pseudogene	chr9	40512576	40566332
chr9	40543701	40543775	AMYH02020865.1_intron_8	intron	transcribed_unprocessed_pseudogene	chr9	40512576	40566332
chr9	40543865	40544637	AMYH02020865.1_intron_8	intron	transcribed_unprocessed_pseudogene	chr9	40512576	40566332
chr9	40544928	40545592	AMYH02020865.1_intron_8	intron	transcribed_unprocessed_pseudogene	chr9	40512576	40566332
chr9	40545902	40546017	AMYH02020865.1_intron_8	intron	transcribed_unprocessed_pseudogene	chr9	40512576	40566332
chr9	40546334	40546574	AMYH02020865.1_intron_8	intron	transcribed_unprocessed_pseudogene	chr9	40512576	40566332
chr9	40546862	40546965	AMYH02020865.1_intron_8	intron	transcribed_unprocessed_pseudogene	chr9	40512576	40566332
chr9	40547287	40548050	AMYH02020865.1_intron_8	intron	transcribed_unprocessed_pseudogene	chr9	40512576	40566332
chr9	40548422	40548490	AMYH02020865.1_intron_8	intron	transcribed_unprocessed_pseudogene	chr9	40512576	40566332
chr9	40551708	40551919	AMYH02020865.1_intron_8	intron	transcribed_unprocessed_pseudogene	chr9	40512576	40566332
chr9	40552308	40552616	AMYH02020865.1_intron_8	intron	transcribed_unprocessed_pseudogene	chr9	40512576	40566332
chr9	40553055	40553205	AMYH02020865.1_intron_8	intron	transcribed_unprocessed_pseudogene	chr9	40512576	40566332
chr9	40553253	40554722	AMYH02020865.1_intron_8	intron	transcribed_unprocessed_pseudogene	chr9	40512576	40566332
chr9	40554820	40554894	AMYH02020865.1_intron_8	intron	transcribed_unprocessed_pseudogene	chr9	40512576	40566332
chr9	40555379	40555600	AMYH02020865.1_intron_8	intron	transcribed_unprocessed_pseudogene	chr9	40512576	40566332
chr9	40555843	40556210	AMYH02020865.1_intron_8	intron	transcribed_unprocessed_pseudogene	chr9	40512576	40566332
chr9	40556449	40556569	AMYH02020865.1_intron_8	intron	transcribed_unprocessed_pseudogene	chr9	40512576	40566332
chr9	40557182	40557397	AMYH02020865.1_intron_8	intron	transcribed_unprocessed_pseudogene	chr9	40512576	40566332
chr9	40558960	40559162	AMYH02020865.1_intron_8	intron	transcribed_unprocessed_pseudogene	chr9	40512576	40566332
chr9	40559692	40559883	AMYH02020865.1_intron_8	intron	transcribed_unprocessed_pseudogene	chr9	40512576	40566332
chr9	40559925	40559976	AMYH02020865.1_intron_8	intron	transcribed_unprocessed_pseudogene	chr9	40512576	40566332
chr9	40561274	40561938	AMYH02020865.1_intron_8	intron	transcribed_unprocessed_pseudogene	chr9	40512576	40566332
chr9	40533968	40534610	AMYH02020865.1_intron_8	intron	transcribed_unprocessed_pseudogene	chr9	40512576	40566332
chr9	40505469	40505625	BMS1P14_1	exon	lincRNA	chr9	40505399	40505820
chr9	40506723	40506786	BMS1P14_intron_1	intron	lincRNA	chr9	40505821	40566096
chr9	40510060	40510210	BMS1P14_intron_1	intron	lincRNA	chr9	40505821	40566096
chr9	40510605	40510640	BMS1P14_intron_1	intron	lincRNA	chr9	40505821	40566096
chr9	40513386	40513567	BMS1P14_intron_1	intron	lincRNA	chr9	40505821	40566096
chr9	40517395	40517519	BMS1P14_intron_1	intron	lincRNA	chr9	40505821	40566096
chr9	40518092	40518185	BMS1P14_intron_1	intron	lincRNA	chr9	40505821	40566096
chr9	40518684	40518960	BMS1P14_intron_1	intron	lincRNA	chr9	40505821	40566096
chr9	40519962	40520241	BMS1P14_intron_1	intron	lincRNA	chr9	40505821	40566096
chr9	40523351	40523580	BMS1P14_intron_1	intron	lincRNA	chr9	40505821	40566096
chr9	40524047	40524298	BMS1P14_intron_1	intron	lincRNA	chr9	40505821	40566096
chr9	40524922	40525097	BMS1P14_intron_1	intron	lincRNA	chr9	40505821	40566096
chr9	40525254	40526390	BMS1P14_intron_1	intron	lincRNA	chr9	40505821	40566096
chr9	40526771	40526854	BMS1P14_intron_1	intron	lincRNA	chr9	40505821	40566096
chr9	40527184	40527425	BMS1P14_intron_1	intron	lincRNA	chr9	40505821	40566096
chr9	40527646	40527887	BMS1P14_intron_1	intron	lincRNA	chr9	40505821	40566096
chr9	40529001	40530101	BMS1P14_intron_1	intron	lincRNA	chr9	40505821	40566096
chr9	40531326	40531406	BMS1P14_intron_1	intron	lincRNA	chr9	40505821	40566096
chr9	40532526	40532549	BMS1P14_intron_1	intron	lincRNA	chr9	40505821	40566096
chr9	40533250	40533686	BMS1P14_intron_1	intron	lincRNA	chr9	40505821	40566096
chr9	40535254	40535675	BMS1P14_intron_1	intron	lincRNA	chr9	40505821	40566096
chr9	40535947	40536099	BMS1P14_intron_1	intron	lincRNA	chr9	40505821	40566096
chr9	40536307	40537052	BMS1P14_intron_1	intron	lincRNA	chr9	40505821	40566096
chr9	40537134	40537296	BMS1P14_intron_1	intron	lincRNA	chr9	40505821	40566096
chr9	40537690	40538398	BMS1P14_intron_1	intron	lincRNA	chr9	40505821	40566096
chr9	40539473	40539595	BMS1P14_intron_1	intron	lincRNA	chr9	40505821	40566096
chr9	40539761	40540010	BMS1P14_intron_1	intron	lincRNA	chr9	40505821	40566096
chr9	40540254	40540426	BMS1P14_intron_1	intron	lincRNA	chr9	40505821	40566096
chr9	40541746	40542085	BMS1P14_intron_1	intron	lincRNA	chr9	40505821	40566096
chr9	40542543	40542606	BMS1P14_intron_1	intron	lincRNA	chr9	40505821	40566096
chr9	40543701	40543775	BMS1P14_intron_1	intron	lincRNA	chr9	40505821	40566096
chr9	40543865	40544637	BMS1P14_intron_1	intron	lincRNA	chr9	40505821	40566096
chr9	40544928	40545592	BMS1P14_intron_1	intron	lincRNA	chr9	40505821	40566096
chr9	40545902	40546017	BMS1P14_intron_1	intron	lincRNA	chr9	40505821	40566096
chr9	40546334	40546574	BMS1P14_intron_1	intron	lincRNA	chr9	40505821	40566096
chr9	40546862	40546965	BMS1P14_intron_1	intron	lincRNA	chr9	40505821	40566096
chr9	40547287	40548050	BMS1P14_intron_1	intron	lincRNA	chr9	40505821	40566096
chr9	40548422	40548490	BMS1P14_intron_1	intron	lincRNA	chr9	40505821	40566096
chr9	40551708	40551919	BMS1P14_intron_1	intron	lincRNA	chr9	40505821	40566096
chr9	40552308	40552616	BMS1P14_intron_1	intron	lincRNA	chr9	40505821	40566096
chr9	40553055	40553205	BMS1P14_intron_1	intron	lincRNA	chr9	40505821	40566096
chr9	40553253	40554722	BMS1P14_intron_1	intron	lincRNA	chr9	40505821	40566096
chr9	40554820	40554894	BMS1P14_intron_1	intron	lincRNA	chr9	40505821	40566096
chr9	40555379	40555600	BMS1P14_intron_1	intron	lincRNA	chr9	40505821	40566096
chr9	40555843	40556210	BMS1P14_intron_1	intron	lincRNA	chr9	40505821	40566096
chr9	40556449	40556569	BMS1P14_intron_1	intron	lincRNA	chr9	40505821	40566096
chr9	40557182	40557397	BMS1P14_intron_1	intron	lincRNA	chr9	40505821	40566096
chr9	40558960	40559162	BMS1P14_intron_1	intron	lincRNA	chr9	40505821	40566096
chr9	40559692	40559883	BMS1P14_intron_1	intron	lincRNA	chr9	40505821	40566096
chr9	40559925	40559976	BMS1P14_intron_1	intron	lincRNA	chr9	40505821	40566096
chr9	40561274	40561938	BMS1P14_intron_1	intron	lincRNA	chr9	40505821	40566096
chr9	40533968	40534610	BMS1P14_intron_1	intron	lincRNA	chr9	40505821	40566096
chr9	40769380	40769410	AL353626.1_intron_1	intron	lincRNA	chr9	40767950	40776324
chr9	41128383	41128463	FOXD4L6_UTR_2	five_prime_UTR	protein_coding	chr9	41128383	41128463
chr9	41140343	41140377	CBWD6_intron_4	intron	protein_coding	chr9	41133743	41145279
chr9	41168360	41168430	CBWD6_intron_9	intron	protein_coding	chr9	41166831	41171918
chr9	41170520	41170892	CBWD6_intron_9	intron	protein_coding	chr9	41166831	41171918
chr9	41682588	41682851	AL591926.2_intron_1	intron	lincRNA	chr9	41657985	41687109
chr9	41684205	41684339	AL591926.2_intron_1	intron	lincRNA	chr9	41657985	41687109
chr9	41686005	41686078	AL591926.2_intron_1	intron	lincRNA	chr9	41657985	41687109
chr9	41686678	41686740	AL591926.2_intron_1	intron	lincRNA	chr9	41657985	41687109
chr9	41760487	41760518	AL162731.1_1	exon	processed_transcript	chr9	41760088	41760518
chr9	41760519	41760717	AL162731.1_intron_1	intron	processed_transcript	chr9	41760519	41763639
chr9	41762958	41763031	AL162731.1_intron_1	intron	processed_transcript	chr9	41760519	41763639
chr9	42047599	42047711	CNTNAP3B_intron_23	intron	protein_coding	chr9	42013526	42076867
chr9	42102521	42102559	CNTNAP3B_intron_24	intron	protein_coding	chr9	42077063	42104627
chr9	42567689	42567734	BX088651.4_1	exon	lincRNA	chr9	42566679	42568932
chr9	60918330	60918514	SPATA31A5_4	CDS	protein_coding	chr9	60916764	60920500
chr9	60932013	60932078	FAM74A6_intron_1	intron	transcribed_processed_pseudogene	chr9	60930408	60935237
chr9	60952373	60952478	AL590491.2_intron_2	intron	lincRNA	chr9	60944324	60955250
chr9	60958383	60958476	AL590491.2_intron_4	intron	lincRNA	chr9	60956487	60963840
chr9	60959590	60959648	AL590491.2_intron_4	intron	lincRNA	chr9	60956487	60963840
chr9	60960619	60960666	AL590491.2_intron_4	intron	lincRNA	chr9	60956487	60963840
chr9	61409354	61409400	BX088645.1_intron_3	intron	protein_coding	chr9	61380069	61425700
chr9	61434684	61435064	BX088645.1_intron_4	intron	protein_coding	chr9	61425850	61440603
chr9	61438122	61438369	BX088645.1_intron_4	intron	protein_coding	chr9	61425850	61440603
chr9	61440300	61440457	BX088645.1_intron_4	intron	protein_coding	chr9	61425850	61440603
chr9	61439620	61440143	BX088645.1_intron_4	intron	protein_coding	chr9	61425850	61440603
chr9	61443179	61443359	BX088645.1_intron_7	intron	protein_coding	chr9	61443017	61447336
chr9	61443802	61443857	BX088645.1_intron_7	intron	protein_coding	chr9	61443017	61447336
chr9	61444246	61444420	BX088645.1_intron_7	intron	protein_coding	chr9	61443017	61447336
chr9	61448526	61448549	BX088645.1_intron_8	intron	protein_coding	chr9	61447600	61452885
chr9	61450611	61450967	BX088645.1_intron_8	intron	protein_coding	chr9	61447600	61452885
chr9	61452330	61452445	BX088645.1_intron_8	intron	protein_coding	chr9	61447600	61452885
chr9	61862043	61862282	AL391987.1_intron_1	intron	processed_pseudogene	chr9	61861977	61862490
chr9	61862043	61862282	FAM27E4_1	exon	processed_pseudogene	chr9	61861995	61862336
chr9	61866485	61866675	AL391987.4_intron_1	intron	lincRNA	chr9	61866078	61866848
chr9	61874585	61874677	AL391987.2_intron_1	intron	lincRNA	chr9	61868775	61886639
chr9	61877812	61877951	AL391987.2_intron_1	intron	lincRNA	chr9	61868775	61886639
chr9	61880788	61880900	AL391987.2_intron_1	intron	lincRNA	chr9	61868775	61886639
chr9	61881626	61881710	AL391987.2_intron_1	intron	lincRNA	chr9	61868775	61886639
chr9	61882824	61882957	AL391987.2_intron_1	intron	lincRNA	chr9	61868775	61886639
chr9	61882984	61883230	AL391987.2_intron_1	intron	lincRNA	chr9	61868775	61886639
chr9	61885482	61885576	AL391987.2_intron_1	intron	lincRNA	chr9	61868775	61886639
chr9	61886369	61886445	AL391987.2_intron_1	intron	lincRNA	chr9	61868775	61886639
chr9	61900531	61900624	AL391987.3_intron_2	intron	lincRNA	chr9	61899819	61906372
chr9	61901050	61901105	AL391987.3_intron_2	intron	lincRNA	chr9	61899819	61906372
chr9	61901375	61901691	AL391987.3_intron_2	intron	lincRNA	chr9	61899819	61906372
chr9	61944880	61945008	CR769775.3_intron_1	intron	unprocessed_pseudogene	chr9	61944324	61945008
chr9	61945009	61945136	CR769775.3_2	exon	unprocessed_pseudogene	chr9	61945009	61945136
chr9	61986481	61986593	CR769775.4_1	exon	TEC	chr9	61982796	61986934
chr9	62028993	62029057	CR769775.2_intron_1	intron	lincRNA	chr9	62028528	62072998
chr9	62030938	62031059	CR769775.2_intron_1	intron	lincRNA	chr9	62028528	62072998
chr9	62031902	62032098	CR769775.2_intron_1	intron	lincRNA	chr9	62028528	62072998
chr9	62050596	62050806	CR769775.2_intron_1	intron	lincRNA	chr9	62028528	62072998
chr9	62057431	62057646	CR769775.2_intron_1	intron	lincRNA	chr9	62028528	62072998
chr9	62069568	62069650	CR769775.2_intron_1	intron	lincRNA	chr9	62028528	62072998
chr9	62687641	62687709	ATP5F1AP7_1	exon	processed_pseudogene	chr9	62686912	62688190
chr9	62930047	62930145	CNTNAP3P1_intron_2	intron	unprocessed_pseudogene	chr9	62929129	62931110
chr9	63115438	63115575	AL591379.1_intron_1	intron	transcribed_unprocessed_pseudogene	chr9	63114093	63116962
chr9	63120730	63120850	AL591379.1_intron_2	intron	transcribed_unprocessed_pseudogene	chr9	63117072	63121689
chr9	63121070	63121204	AL591379.1_intron_2	intron	transcribed_unprocessed_pseudogene	chr9	63117072	63121689
chr9	63126460	63126772	AL591379.1_9	exon	transcribed_unprocessed_pseudogene	chr9	63126460	63127100
chr9	63127758	63127809	AQP7P4_intron_1	intron	unprocessed_pseudogene	chr9	63127384	63133594
chr9	63132119	63132325	AQP7P4_intron_1	intron	unprocessed_pseudogene	chr9	63127384	63133594
chr9	63132349	63132721	AQP7P4_intron_1	intron	unprocessed_pseudogene	chr9	63127384	63133594
chr9	63134215	63134340	AQP7P4_intron_2	intron	unprocessed_pseudogene	chr9	63133728	63141312
chr9	63134902	63135094	AQP7P4_intron_2	intron	unprocessed_pseudogene	chr9	63133728	63141312
chr9	63138371	63138529	AQP7P4_intron_2	intron	unprocessed_pseudogene	chr9	63133728	63141312
chr9	63141246	63141312	AQP7P4_intron_2	intron	unprocessed_pseudogene	chr9	63133728	63141312
chr9	63141313	63141437	AQP7P4_3	exon	unprocessed_pseudogene	chr9	63141313	63141437
chr9	63141438	63141769	AQP7P4_intron_3	intron	unprocessed_pseudogene	chr9	63141438	63141863
chr9	63143360	63143401	AQP7P4_7	exon	unprocessed_pseudogene	chr9	63143115	63143401
chr9	63322698	63322728	AQP7P1_intron_5	intron	unprocessed_pseudogene	chr9	63319159	63326728
chr9	63340463	63340500	AL845321.1_intron_5	intron	transcribed_unprocessed_pseudogene	chr9	63338756	63343374
chr9	64384661	64384783	ANKRD20A4_intron_6	intron	protein_coding	chr9	64381460	64388002
chr9	64386680	64386720	ANKRD20A4_intron_6	intron	protein_coding	chr9	64381460	64388002
chr9	64621560	64621715	AQP7P2_1	exon	unprocessed_pseudogene	chr9	64621560	64621844
chr9	64622571	64622630	AQP7P2_intron_2	intron	unprocessed_pseudogene	chr9	64622422	64622630
chr9	64623259	64623369	AQP7P2_intron_4	intron	unprocessed_pseudogene	chr9	64623097	64623522
chr9	64623599	64623647	AQP7P2_5	exon	unprocessed_pseudogene	chr9	64623523	64623647
chr9	64623648	64623909	AQP7P2_intron_5	intron	unprocessed_pseudogene	chr9	64623648	64631228
chr9	64625877	64626074	AQP7P2_intron_5	intron	unprocessed_pseudogene	chr9	64623648	64631228
chr9	64628865	64628995	AQP7P2_intron_5	intron	unprocessed_pseudogene	chr9	64623648	64631228
chr9	64632252	64632473	AQP7P2_intron_6	intron	unprocessed_pseudogene	chr9	64631360	64637559
chr9	64634305	64634447	AQP7P2_intron_6	intron	unprocessed_pseudogene	chr9	64631360	64637559
chr9	64635009	64635071	AQP7P2_intron_6	intron	unprocessed_pseudogene	chr9	64631360	64637559
chr9	64636048	64636161	AQP7P2_intron_6	intron	unprocessed_pseudogene	chr9	64631360	64637559
chr9	64641191	64641635	AL445665.1_intron_2	intron	transcribed_unprocessed_pseudogene	chr9	64640762	64643098
chr9	64646624	64646794	AL445665.1_intron_3	intron	transcribed_unprocessed_pseudogene	chr9	64643301	64650865
chr9	64649971	64650112	AL445665.1_intron_3	intron	transcribed_unprocessed_pseudogene	chr9	64643301	64650865
chr9	64706004	64706126	BMS1P11_intron_1	intron	unprocessed_pseudogene	chr9	64705910	64706250
chr9	64708002	64708256	BMS1P11_intron_3	intron	unprocessed_pseudogene	chr9	64707437	64708542
chr9	64818843	64818887	AL359955.1_intron_2	intron	unprocessed_pseudogene	chr9	64818581	64822209
chr9	65192536	65192590	BMS1P12_intron_3	intron	unprocessed_pseudogene	chr9	65191698	65193148
chr9	65223040	65223163	AL512605.1_3	exon	transcribed_processed_pseudogene	chr9	65222858	65223262
chr9	65228350	65228384	AL512605.1_intron_4	intron	transcribed_processed_pseudogene	chr9	65223666	65230778
chr9	65250702	65250826	IGKV1OR9-1_1	exon	IG_V_pseudogene	chr9	65250543	65250826
chr9	65282101	65282267	FOXD4L5_UTR_1	three_prime_UTR	protein_coding	chr9	65282101	65283126
chr9	65284597	65284656	FOXD4L5_UTR_2	five_prime_UTR	protein_coding	chr9	65284377	65285209
chr9	65297128	65297323	CBWD4P_intron_4	intron	unprocessed_pseudogene	chr9	65289896	65301423
chr9	65297913	65297969	CBWD4P_intron_4	intron	unprocessed_pseudogene	chr9	65289896	65301423
chr9	65299359	65299938	CBWD4P_intron_4	intron	unprocessed_pseudogene	chr9	65289896	65301423
chr9	65300409	65300517	CBWD4P_intron_4	intron	unprocessed_pseudogene	chr9	65289896	65301423
chr9	65300770	65300878	CBWD4P_intron_4	intron	unprocessed_pseudogene	chr9	65289896	65301423
chr9	65306693	65307013	CBWD4P_intron_5	intron	unprocessed_pseudogene	chr9	65301477	65312569
chr9	65307913	65307969	CBWD4P_intron_5	intron	unprocessed_pseudogene	chr9	65301477	65312569
chr9	65308476	65308654	CBWD4P_intron_5	intron	unprocessed_pseudogene	chr9	65301477	65312569
chr9	65309071	65309130	CBWD4P_intron_5	intron	unprocessed_pseudogene	chr9	65301477	65312569
chr9	65309430	65309467	CBWD4P_intron_5	intron	unprocessed_pseudogene	chr9	65301477	65312569
chr9	65310896	65310975	CBWD4P_intron_5	intron	unprocessed_pseudogene	chr9	65301477	65312569
chr9	65319232	65319491	CBWD4P_intron_7	intron	unprocessed_pseudogene	chr9	65318561	65321191
chr9	65319887	65320089	CBWD4P_intron_7	intron	unprocessed_pseudogene	chr9	65318561	65321191
chr9	65870637	65870739	AC129778.1_intron_2	intron	transcribed_unprocessed_pseudogene	chr9	65868479	65873096
chr9	65874999	65875030	AC129778.1_intron_3	intron	transcribed_unprocessed_pseudogene	chr9	65873251	65875590
chr9	65879457	65879550	AQP7P3_intron_1	intron	unprocessed_pseudogene	chr9	65878792	65884989
chr9	65880476	65880741	AQP7P3_intron_1	intron	unprocessed_pseudogene	chr9	65878792	65884989
chr9	65882189	65882309	AQP7P3_intron_1	intron	unprocessed_pseudogene	chr9	65878792	65884989
chr9	65883521	65883868	AQP7P3_intron_1	intron	unprocessed_pseudogene	chr9	65878792	65884989
chr9	65885149	65885467	AQP7P3_intron_2	intron	unprocessed_pseudogene	chr9	65885121	65892701
chr9	65886048	65886148	AQP7P3_intron_2	intron	unprocessed_pseudogene	chr9	65885121	65892701
chr9	65888219	65888293	AQP7P3_intron_2	intron	unprocessed_pseudogene	chr9	65885121	65892701
chr9	65888334	65888482	AQP7P3_intron_2	intron	unprocessed_pseudogene	chr9	65885121	65892701
chr9	65892266	65892453	AQP7P3_intron_2	intron	unprocessed_pseudogene	chr9	65885121	65892701
chr9	65893514	65893598	AQP7P3_intron_4	intron	unprocessed_pseudogene	chr9	65893392	65893598
chr9	65893599	65893718	AQP7P3_5	exon	unprocessed_pseudogene	chr9	65893599	65893718
chr9	65893719	65893761	AQP7P3_intron_5	intron	unprocessed_pseudogene	chr9	65893719	65893927
chr9	66023025	66023062	GXYLT1P4_1	exon	transcribed_processed_pseudogene	chr9	66022661	66023062
chr9	66027051	66027078	GXYLT1P4_4	exon	transcribed_processed_pseudogene	chr9	66026163	66027719
chr9	66050326	66050413	AL669942.1_intron_2	intron	processed_transcript	chr9	66049990	66050575
chr9	66050941	66051007	AL669942.1_intron_3	intron	processed_transcript	chr9	66050858	66051211
chr9	66111476	66111521	ANKRD20A3_1	CDS	protein_coding	chr9	66110773	66111748
chr9	66122112	66122159	ANKRD20A3_intron_4	intron	protein_coding	chr9	66118820	66124793
chr9	66132171	66132197	ANKRD20A3_intron_8	intron	protein_coding	chr9	66131798	66134482
chr9	66178415	66178659	AL513478.2_intron_6	intron	lincRNA	chr9	66171431	66179284
chr9	67116649	67116755	CNTNAP3P2_intron_3	intron	unprocessed_pseudogene	chr9	67110591	67173858
chr9	67117213	67117293	CNTNAP3P2_intron_3	intron	unprocessed_pseudogene	chr9	67110591	67173858
chr9	67129158	67129213	CNTNAP3P2_intron_3	intron	unprocessed_pseudogene	chr9	67110591	67173858
chr9	67148324	67148393	CNTNAP3P2_intron_3	intron	unprocessed_pseudogene	chr9	67110591	67173858
chr9	67189991	67190081	CNTNAP3P2_intron_6	intron	unprocessed_pseudogene	chr9	67189823	67191030
chr9	67515129	67515175	BX664730.1_intron_1	intron	lincRNA	chr9	67512712	67515270
chr9	68273042	68273359	CBWD3_intron_9	intron	protein_coding	chr9	68268979	68274880
chr9	69050423	69050641	AL358113.1_intron_2	intron	protein_coding	chr9	69046483	69053138
chr9	69843559	69843591	C9orf135_intron_1	intron	protein_coding	chr9	69821032	69844515
chr9	70719726	70719891	TRPM3_intron_18	intron	protein_coding	chr9	70681579	70760686
chr9	73054614	73054710	ALDH1A1_intron_14	intron	protein_coding	chr9	73038723	73080365
chr9	73054614	73054710	CYP1D1P_intron_5	intron	unprocessed_pseudogene	chr9	73053316	73056226
chr9	81709530	81709555	AL591368.1_intron_1	intron	lincRNA	chr9	81689960	81747941
chr9	89372081	89372105	SEMA4D_intron_3	intron	protein_coding	chr9	89364652	89376384
chr9	89372298	89372331	SEMA4D_intron_3	intron	protein_coding	chr9	89364652	89376384
chr9	89673919	89673986	AL606807.1_intron_3	intron	lincRNA	chr9	89673488	89698031
chr9	89674047	89674074	AL606807.1_intron_3	intron	lincRNA	chr9	89673488	89698031
chr9	89681438	89681559	AL606807.1_intron_3	intron	lincRNA	chr9	89673488	89698031
chr9	92978680	92978776	FGD3_intron_5	intron	protein_coding	chr9	92976710	93002923
chr9	93263747	93263888	WNK2_intron_14	intron	protein_coding	chr9	93263735	93263915
chr9	95155227	95155341	FANCC_intron_10	intron	protein_coding	chr9	95150088	95171077
chr9	101681697	101681790	GRIN3A_intron_7	intron	protein_coding	chr9	101671108	101686594
chr9	101681858	101681931	GRIN3A_intron_7	intron	protein_coding	chr9	101671108	101686594
chr9	101682314	101682445	GRIN3A_intron_7	intron	protein_coding	chr9	101671108	101686594
chr9	106262036	106262076	LINC01505_intron_1	intron	lincRNA	chr9	105993869	106278390
chr9	109841574	109841832	PALM2-AKAP2_intron_1	intron	protein_coding	chr9	109780534	109867489
chr9	112502365	112502455	KIAA1958_intron_1	intron	protein_coding	chr9	112487119	112574055
chr9	112517130	112517172	KIAA1958_intron_1	intron	protein_coding	chr9	112487119	112574055
chr9	113174817	113175030	FKBP15_intron_7	intron	protein_coding	chr9	113174584	113176535
chr9	115232039	115232063	DEC1_intron_1	intron	protein_coding	chr9	115141869	115233174
chr9	115347608	115347708	DEC1_intron_4	intron	protein_coding	chr9	115305997	115376640
chr9	116714953	116715079	ASTN2_intron_11	intron	protein_coding	chr9	116687235	116725769
chr9	126876156	126876200	ZBTB34_intron_1	intron	protein_coding	chr9	126860740	126879346
chr9	126960178	126960242	RALGPS1_intron_1	intron	protein_coding	chr9	126915013	126962223
chr9	127569144	127569201	FAM129B_intron_14	intron	protein_coding	chr9	127569089	127578920
chr9	127612813	127612897	STXBP1_intron_3	intron	protein_coding	chr9	127612441	127613264
chr9	128464805	128464861	ODF2_intron_9	intron	protein_coding	chr9	128461068	128469181
chr9	129088118	129088180	DOLPP1_intron_7	intron	protein_coding	chr9	129086799	129088969
chr9	129823683	129823717	TOR1A_intron_4	intron	protein_coding	chr9	129822847	129823906
chr9	130178810	130178924	NCS1_intron_1	intron	protein_coding	chr9	130172728	130200430
chr9	130312507	130312575	HMCN2_intron_15	intron	protein_coding	chr9	130310062	130319493
chr9	130315153	130315180	HMCN2_intron_15	intron	protein_coding	chr9	130310062	130319493
chr9	130315323	130315358	HMCN2_intron_15	intron	protein_coding	chr9	130310062	130319493
chr9	130378372	130378533	HMCN2_intron_53	intron	protein_coding	chr9	130377800	130379247
chr9	132421626	132421686	CFAP77_intron_1	intron	protein_coding	chr9	132410467	132482308
chr9	133105830	133105896	AL162417.1_intron_9	intron	protein_coding	chr9	133104332	133105930
chr9	133429152	133429231	ADAMTS13_intron_7	intron	protein_coding	chr9	133428772	133429698
chr9	133668397	133668451	SARDH_intron_2	intron	protein_coding	chr9	133666937	133670582
chr9	133668610	133668653	SARDH_intron_2	intron	protein_coding	chr9	133666937	133670582
chr9	133668810	133668864	SARDH_intron_2	intron	protein_coding	chr9	133666937	133670582
chr9	133827869	133828090	VAV2_intron_26	intron	protein_coding	chr9	133812217	133834270
chr9	133891382	133891810	VAV2_intron_28	intron	protein_coding	chr9	133861433	133939101
chr9	133914646	133914811	VAV2_intron_28	intron	protein_coding	chr9	133861433	133939101
chr9	133955448	133955804	VAV2_intron_29	intron	protein_coding	chr9	133939220	133992073
chr9	134368991	134369075	RXRA_intron_1	intron	protein_coding	chr9	134326660	134401630
chr9	134369117	134369325	RXRA_intron_1	intron	protein_coding	chr9	134326660	134401630
chr9	134394184	134394211	RXRA_intron_1	intron	protein_coding	chr9	134326660	134401630
chr9	134644248	134644353	COL5A1_intron_1	intron	protein_coding	chr9	134642297	134690910
chr9	134657131	134657169	COL5A1_intron_1	intron	protein_coding	chr9	134642297	134690910
chr9	134657431	134657520	COL5A1_intron_1	intron	protein_coding	chr9	134642297	134690910
chr9	134679529	134679605	COL5A1_intron_1	intron	protein_coding	chr9	134642297	134690910
chr9	134712002	134712413	COL5A1_intron_4	intron	protein_coding	chr9	134701334	134727264
chr9	134712465	134712663	COL5A1_intron_4	intron	protein_coding	chr9	134701334	134727264
chr9	135526032	135526151	LCN1_intron_6	intron	protein_coding	chr9	135525159	135526342
chr9	135584203	135584240	LINC01502_intron_6	intron	lincRNA	chr9	135583861	135585047
chr9	135588002	135588097	PAEPP1_1	exon	transcribed_unprocessed_pseudogene	chr9	135588002	135588097
chr9	135588098	135588353	PAEPP1_intron_1	intron	transcribed_unprocessed_pseudogene	chr9	135588098	135588591
chr9	135733209	135733592	KCNT1_intron_2	intron	protein_coding	chr9	135714721	135736515
chr9	135768217	135768396	KCNT1_intron_15	intron	protein_coding	chr9	135765761	135768608
chr9	135847847	135847949	CAMSAP1_intron_10	intron	protein_coding	chr9	135827585	135850135
chr9	136277432	136277501	CCDC187_intron_16	intron	protein_coding	chr9	136276728	136280940
chr9	136285450	136285480	CCDC187_intron_17	intron	protein_coding	chr9	136281664	136285511
chr9	136397634	136397700	SNAPC4_intron_22	intron	protein_coding	chr9	136397024	136398297
chr9	136403111	136403157	ENTR1_intron_1	intron	protein_coding	chr9	136402888	136404053
chr9	136431221	136431760	INPP5E_intron_3	intron	protein_coding	chr9	136431118	136431822
chr9	136483291	136483319	SEC16A_intron_31	intron	protein_coding	chr9	136477690	136483508
chr9	137010871	137010971	ABCA2_intron_10	intron	protein_coding	chr9	137010738	137010971
chr9	137018544	137018690	ABCA2_intron_36	intron	protein_coding	chr9	137018352	137018717
chr9	137022101	137022201	ABCA2_intron_43	intron	protein_coding	chr9	137022002	137022349
chr9	137144844	137144888	GRIN1_intron_2	intron	protein_coding	chr9	137142148	137145724
chr9	137348600	137348759	EXD3_intron_6	intron	protein_coding	chr9	137348239	137349108
chr9	137380317	137380675	EXD3_intron_20	intron	protein_coding	chr9	137373600	137383311
chr9	137411679	137411721	EXD3_intron_23	intron	protein_coding	chr9	137395405	137423112
chr9	137428705	137428781	NOXA1_intron_3	intron	protein_coding	chr9	137428142	137428880
chr9	137439907	137441228	ENTPD8_intron_9	intron	protein_coding	chr9	137438306	137441284
chr9	137450449	137450481	NSMF_intron_4	intron	protein_coding	chr9	137450256	137452363
chr9	137450687	137450845	NSMF_intron_4	intron	protein_coding	chr9	137450256	137452363
chr9	137451365	137451424	NSMF_intron_4	intron	protein_coding	chr9	137450256	137452363
chr9	137451655	137451687	NSMF_intron_4	intron	protein_coding	chr9	137450256	137452363
chr9	137451799	137451825	NSMF_intron_4	intron	protein_coding	chr9	137450256	137452363
chr9	137451957	137451983	NSMF_intron_4	intron	protein_coding	chr9	137450256	137452363
chr9	137502662	137502769	PNPLA7_intron_21	intron	protein_coding	chr9	137501728	137505612
chr9	137515755	137516106	PNPLA7_intron_24	intron	protein_coding	chr9	137515520	137519915
chr9	137565669	137565723	DPH7_intron_4	intron	protein_coding	chr9	137565155	137574206
chr9	137566578	137566633	DPH7_intron_4	intron	protein_coding	chr9	137565155	137574206
chr9	137566660	137566747	DPH7_intron_4	intron	protein_coding	chr9	137565155	137574206
chr9	137721351	137721378	EHMT1_intron_10	intron	protein_coding	chr9	137717183	137728347
chr9	138118286	138118330	CACNA1B_intron_44	intron	protein_coding	chr9	138118082	138118650
chr9	138118382	138118435	CACNA1B_intron_44	intron	protein_coding	chr9	138118082	138118650
chr9	138226591	138226614	FAM157B_intron_3	intron	transcribed_unprocessed_pseudogene	chr9	138221329	138230906
chr9	138235698	138235725	FAM157B_intron_5	intron	transcribed_unprocessed_pseudogene	chr9	138233827	138243618
chrX	280491	280717	PLCXD1_intron_1	intron	protein_coding	chrX	276395	281053
chrX	280887	281053	PLCXD1_intron_1	intron	protein_coding	chrX	276395	281053
chrX	281054	281121	PLCXD1_UTR_2	five_prime_UTR	protein_coding	chrX	281054	281121
chrX	281122	281157	PLCXD1_intron_2	intron	protein_coding	chrX	281122	281190
chrX	317725	317759	GTPBP6_intron_9	intron	protein_coding	chrX	317052	318437
chrX	339457	340199	PPP2R3B_intron_3	intron	protein_coding	chrX	338897	340763
chrX	1298623	1298672	CSF2RA_intron_11	intron	protein_coding	chrX	1295457	1300489
chrX	1354829	1355459	IL3RA_intron_6	intron	protein_coding	chrX	1352507	1356219
chrX	1365894	1365974	IL3RA_intron_9	intron	protein_coding	chrX	1365253	1378657
chrX	1366698	1366754	IL3RA_intron_9	intron	protein_coding	chrX	1365253	1378657
chrX	1380472	1380683	IL3RA_intron_10	intron	protein_coding	chrX	1378765	1381021
chrX	1408799	1409035	ASMTL_intron_1	intron	protein_coding	chrX	1403490	1412730
chrX	1468775	1469074	P2RY8_intron_1	intron	protein_coding	chrX	1466583	1494091
chrX	1493300	1493417	P2RY8_intron_1	intron	protein_coding	chrX	1466583	1494091
chrX	1637277	1637410	ASMT_intron_8	intron	protein_coding	chrX	1636561	1642801
chrX	1638705	1639334	ASMT_intron_8	intron	protein_coding	chrX	1636561	1642801
chrX	1639726	1640001	ASMT_intron_8	intron	protein_coding	chrX	1636561	1642801
chrX	1637619	1638651	ASMT_intron_8	intron	protein_coding	chrX	1636561	1642801
chrX	1735183	1735250	AL683807.1_intron_2	intron	lincRNA	chrX	1734197	1741929
chrX	1735303	1735404	AL683807.1_intron_2	intron	lincRNA	chrX	1734197	1741929
chrX	1735538	1735621	AL683807.1_intron_2	intron	lincRNA	chrX	1734197	1741929
chrX	1735664	1735702	AL683807.1_intron_2	intron	lincRNA	chrX	1734197	1741929
chrX	2227715	2227755	DHRSX_intron_1	intron	protein_coding	chrX	2221230	2243021
chrX	2277767	2278084	DHRSX_intron_3	intron	protein_coding	chrX	2266948	2291500
chrX	2278118	2278647	DHRSX_intron_3	intron	protein_coding	chrX	2266948	2291500
chrX	2278901	2280153	DHRSX_intron_3	intron	protein_coding	chrX	2266948	2291500
chrX	2280390	2280704	DHRSX_intron_3	intron	protein_coding	chrX	2266948	2291500
chrX	2280737	2281971	DHRSX_intron_3	intron	protein_coding	chrX	2266948	2291500
chrX	2282006	2282203	DHRSX_intron_3	intron	protein_coding	chrX	2266948	2291500
chrX	2829087	2829187	GYG2_intron_1	intron	protein_coding	chrX	2828976	2829270
chrX	2829356	2829580	GYG2_intron_2	intron	protein_coding	chrX	2829355	2830059
chrX	2928324	2928757	ARSD_intron_9	intron	protein_coding	chrX	2925766	2929230
chrX	3639166	3639558	PRKX_intron_5	intron	protein_coding	chrX	3626515	3641850
chrX	3649537	3649695	PRKX_intron_6	intron	protein_coding	chrX	3641972	3655147
chrX	3649716	3649742	PRKX_intron_6	intron	protein_coding	chrX	3641972	3655147
chrX	3649774	3649841	PRKX_intron_6	intron	protein_coding	chrX	3641972	3655147
chrX	3836009	3836179	BX890604.1_intron_8	intron	lincRNA	chrX	3829393	3843339
chrX	3913260	3913527	FAM239B_intron_4	intron	lincRNA	chrX	3906233	3920192
chrX	5674514	5674563	AC110995.1_intron_3	intron	lincRNA	chrX	5671200	5725928
chrX	5674601	5674649	AC110995.1_intron_3	intron	lincRNA	chrX	5671200	5725928
chrX	5912976	5913013	NLGN4X_intron_3	intron	protein_coding	chrX	5909240	6029278
chrX	6049150	6049339	NLGN4X_intron_5	intron	protein_coding	chrX	6032751	6150993
chrX	8799573	8799863	FAM9A_intron_8	intron	protein_coding	chrX	8799095	8800079
chrX	8800701	8800963	FAM9A_intron_9	intron	protein_coding	chrX	8800210	8801238
chrX	10115980	10116049	WWC3_intron_9	intron	protein_coding	chrX	10110021	10116416
chrX	10787497	10787612	MID1_intron_15	intron	protein_coding	chrX	10677740	10833552
chrX	12622448	12622724	FRMPD4_intron_4	intron	protein_coding	chrX	12614882	12674861
chrX	12622985	12623074	FRMPD4_intron_4	intron	protein_coding	chrX	12614882	12674861
chrX	12623096	12623320	FRMPD4_intron_4	intron	protein_coding	chrX	12614882	12674861
chrX	13291186	13291243	LINC02154_intron_2	intron	lincRNA	chrX	13287565	13303318
chrX	13882474	13882715	GPM6B_intron_9	intron	protein_coding	chrX	13817347	13888979
chrX	16999940	16999999	REPS2_intron_1	intron	protein_coding	chrX	16947135	17006219
chrX	17096591	17096616	REPS2_intron_13	intron	protein_coding	chrX	17077408	17103716
chrX	18257894	18257974	SCML2_intron_5	intron	protein_coding	chrX	18257031	18258042
chrX	18626773	18626803	CDKL5_17	CDS	protein_coding	chrX	18626773	18626923
chrX	19373113	19373299	MAP3K15_intron_8	intron	protein_coding	chrX	19372828	19373534
chrX	19447758	19447855	MAP3K15_intron_23	intron	protein_coding	chrX	19431609	19456911
chrX	19477762	19477972	MAP3K15_intron_26	intron	protein_coding	chrX	19464407	19486480
chrX	19478161	19478228	MAP3K15_intron_26	intron	protein_coding	chrX	19464407	19486480
chrX	19514514	19514899	MAP3K15_intron_28	intron	protein_coding	chrX	19488968	19514899
chrX	19874290	19874589	SH3KBP1_intron_23	intron	protein_coding	chrX	19836283	19887305
chrX	20482966	20483040	AL807740.1_intron_3	intron	lincRNA	chrX	20474232	20492267
chrX	23862826	23862944	APOO_intron_4	intron	protein_coding	chrX	23858734	23868591
chrX	24905382	24905417	POLA1_intron_35	intron	protein_coding	chrX	24888123	24930451
chrX	27747328	27747368	DCAF8L2_1	CDS	protein_coding	chrX	27746895	27748791
chrX	27809284	27809469	MAGEB10_intron_1	intron	protein_coding	chrX	27808037	27817552
chrX	27809574	27809685	MAGEB10_intron_1	intron	protein_coding	chrX	27808037	27817552
chrX	29335263	29335385	IL1RAPL1_intron_3	intron	protein_coding	chrX	29283218	29396256
chrX	29507294	29507362	IL1RAPL1_intron_5	intron	protein_coding	chrX	29399309	29668428
chrX	31190547	31190583	DMD_intron_12	intron	protein_coding	chrX	31182905	31203959
chrX	31190633	31190673	DMD_intron_12	intron	protein_coding	chrX	31182905	31203959
chrX	36337918	36337972	CFAP47_intron_58	intron	protein_coding	chrX	36319308	36348127
chrX	37492929	37492977	AF241726.2_intron_3	intron	protein_coding	chrX	37426001	38666119
chrX	38286079	38286354	AF241726.2_intron_3	intron	protein_coding	chrX	37426001	38666119
chrX	38286401	38286492	AF241726.2_intron_3	intron	protein_coding	chrX	37426001	38666119
chrX	38485361	38485633	AF241726.2_intron_3	intron	protein_coding	chrX	37426001	38666119
chrX	38286079	38286354	RPGR_5	CDS	protein_coding	chrX	38285539	38288041
chrX	38286401	38286492	RPGR_5	CDS	protein_coding	chrX	38285539	38288041
chrX	40646111	40646197	CXorf38_intron_4	intron	protein_coding	chrX	40640321	40647005
chrX	44282532	44282612	EFHC2_intron_13	intron	protein_coding	chrX	44272837	44312566
chrX	44531285	44531323	FUNDC1_intron_2	intron	protein_coding	chrX	44527366	44538465
chrX	45005896	45005948	KDM6A_intron_4	intron	protein_coding	chrX	44974716	45010959
chrX	45006012	45006117	KDM6A_intron_4	intron	protein_coding	chrX	44974716	45010959
chrX	45042186	45042324	KDM6A_intron_8	intron	protein_coding	chrX	45037690	45051707
chrX	45157933	45158067	CXorf36_intron_3	intron	protein_coding	chrX	45157889	45162308
chrX	47582926	47583012	SYN1_intron_8	intron	protein_coding	chrX	47577502	47589953
chrX	47582926	47583012	TIMP1_intron_2	intron	protein_coding	chrX	47582591	47583406
chrX	48006948	48007098	SPACA5_intron_1	intron	protein_coding	chrX	48004418	48007715
chrX	48008483	48008534	SPACA5_2	CDS	protein_coding	chrX	48008375	48008534
chrX	48008535	48008620	SPACA5_intron_3	intron	protein_coding	chrX	48008535	48009364
chrX	48280702	48280759	AC245047.6_intron_1	intron	processed_pseudogene	chrX	48279637	48281006
chrX	48280912	48280942	AC245047.6_intron_1	intron	processed_pseudogene	chrX	48279637	48281006
chrX	48392589	48392737	SSX4_intron_7	intron	protein_coding	chrX	48391974	48392754
chrX	48410839	48410864	SSX4B_5	CDS	protein_coding	chrX	48410749	48410864
chrX	48410865	48410938	SSX4B_intron_6	intron	protein_coding	chrX	48410865	48411302
chrX	48918313	48918368	PIM2_intron_4	intron	protein_coding	chrX	48917832	48918534
chrX	49325849	49325901	GAGE12J_intron_3	intron	protein_coding	chrX	49323864	49326688
chrX	49532666	49532713	GAGE12C_intron_1	intron	protein_coding	chrX	49532285	49533322
chrX	49539310	49539369	GAGE12C_intron_4	intron	protein_coding	chrX	49536950	49539423
chrX	49547385	49547463	GAGE12D_intron_4	intron	protein_coding	chrX	49546506	49548979
chrX	49547973	49548025	GAGE12D_intron_4	intron	protein_coding	chrX	49546506	49548979
chrX	49551446	49551525	GAGE12F_intron_1	intron	protein_coding	chrX	49551397	49560874
chrX	49553047	49553198	GAGE12F_intron_1	intron	protein_coding	chrX	49551397	49560874
chrX	49567069	49567135	GAGE12F_intron_5	intron	protein_coding	chrX	49565621	49568090
chrX	49576066	49576138	GAGE12G_intron_4	intron	protein_coding	chrX	49575174	49577639
chrX	49585604	49585687	GAGE12H_intron_4	intron	protein_coding	chrX	49584722	49587186
chrX	49591714	49591776	GAGE1_intron_1	intron	protein_coding	chrX	49589604	49599060
chrX	50199733	50199894	AKAP4_intron_5	intron	protein_coding	chrX	50198753	50200228
chrX	50660557	50660585	SHROOM4_intron_8	intron	protein_coding	chrX	50643684	50695784
chrX	50660617	50660647	SHROOM4_intron_8	intron	protein_coding	chrX	50643684	50695784
chrX	50723271	50723309	SHROOM4_intron_9	intron	protein_coding	chrX	50695938	50813900
chrX	50723349	50723386	SHROOM4_intron_9	intron	protein_coding	chrX	50695938	50813900
chrX	52185741	52185831	MAGED4_intron_1	intron	protein_coding	chrX	52184966	52185869
chrX	52500542	52500601	XAGE1A_intron_3	intron	protein_coding	chrX	52498112	52500700
chrX	52513657	52513711	XAGE1B_intron_1	intron	protein_coding	chrX	52512188	52514776
chrX	52760255	52760342	SSX2B_intron_7	intron	protein_coding	chrX	52759647	52760342
chrX	52760343	52760381	SSX2B_7	CDS	protein_coding	chrX	52760343	52760403
chrX	52765107	52765216	SSX2B_intron_9	intron	protein_coding	chrX	52761537	52789694
chrX	52771289	52771413	SSX2B_intron_9	intron	protein_coding	chrX	52761537	52789694
chrX	52773170	52773276	SSX2B_intron_9	intron	protein_coding	chrX	52761537	52789694
chrX	52781178	52781262	SSX2B_intron_9	intron	protein_coding	chrX	52761537	52789694
chrX	52786041	52786125	SSX2B_intron_9	intron	protein_coding	chrX	52761537	52789694
chrX	52951509	52951614	FAM156A_intron_1	intron	protein_coding	chrX	52948706	52955152
chrX	53234299	53234430	IQSEC2_UTR_3	three_prime_UTR	protein_coding	chrX	53232873	53235170
chrX	54130050	54130117	FAM120C_intron_7	intron	protein_coding	chrX	54116795	54132690
chrX	55151955	55151992	FAM104B_intron_2	intron	protein_coding	chrX	55146312	55159120
chrX	66639065	66639199	EDA2R_intron_8	intron	protein_coding	chrX	66639042	66639199
chrX	67544319	67544440	AR_UTR_1	five_prime_UTR	protein_coding	chrX	67544032	67545716
chrX	67544465	67544503	AR_UTR_1	five_prime_UTR	protein_coding	chrX	67544032	67545716
chrX	68258407	68258433	OPHN1_intron_20	intron	protein_coding	chrX	68234589	68274736
chrX	68325648	68325974	OPHN1_intron_23	intron	protein_coding	chrX	68299097	68432865
chrX	68326584	68326837	OPHN1_intron_23	intron	protein_coding	chrX	68299097	68432865
chrX	68327092	68327138	OPHN1_intron_23	intron	protein_coding	chrX	68299097	68432865
chrX	68650414	68650524	STARD8_intron_1	intron	protein_coding	chrX	68647928	68665497
chrX	70445876	70445922	DLG3_intron_1	intron	protein_coding	chrX	70445559	70448578
chrX	70861135	70861202	TEX11_intron_27	intron	protein_coding	chrX	70860937	70873221
chrX	71145282	71145409	NLGN3_intron_1	intron	protein_coding	chrX	71144965	71147548
chrX	71145935	71146106	NLGN3_intron_1	intron	protein_coding	chrX	71144965	71147548
chrX	71253537	71253857	ZMYM3_intron_24	intron	protein_coding	chrX	71253275	71254027
chrX	71578910	71578959	GCNA_intron_1	intron	protein_coding	chrX	71578523	71580283
chrX	71579290	71579334	GCNA_intron_1	intron	protein_coding	chrX	71578523	71580283
chrX	71617935	71617983	CXCR3_intron_1	intron	protein_coding	chrX	71617704	71618436
chrX	71762101	71762248	BX276092.5_4	exon	transcribed_unprocessed_pseudogene	chrX	71761967	71763075
chrX	72559069	72559164	HDAC8_intron_9	intron	protein_coding	chrX	72495269	72567580
chrX	72777507	72777539	DMRTC1B_intron_1	intron	protein_coding	chrX	72777249	72842781
chrX	72780881	72781057	DMRTC1B_intron_1	intron	protein_coding	chrX	72777249	72842781
chrX	72796655	72796783	DMRTC1B_intron_1	intron	protein_coding	chrX	72777249	72842781
chrX	72809068	72809227	DMRTC1B_intron_1	intron	protein_coding	chrX	72777249	72842781
chrX	72814908	72814938	DMRTC1B_intron_1	intron	protein_coding	chrX	72777249	72842781
chrX	72838843	72838934	DMRTC1B_intron_1	intron	protein_coding	chrX	72777249	72842781
chrX	72840942	72841180	DMRTC1B_intron_1	intron	protein_coding	chrX	72777249	72842781
chrX	72843786	72843939	DMRTC1B_intron_3	intron	protein_coding	chrX	72843109	72844854
chrX	72846069	72846221	DMRTC1B_intron_6	intron	protein_coding	chrX	72846006	72846883
chrX	72848148	72848258	DMRTC1B_intron_8	intron	protein_coding	chrX	72847278	72848261
chrX	72880609	72880776	DMRTC1_intron_7	intron	protein_coding	chrX	72877865	72943573
chrX	72888131	72888282	DMRTC1_intron_7	intron	protein_coding	chrX	72877865	72943573
chrX	72900266	72900327	DMRTC1_intron_7	intron	protein_coding	chrX	72877865	72943573
chrX	72926336	72926437	DMRTC1_intron_7	intron	protein_coding	chrX	72877865	72943573
chrX	72928181	72928382	DMRTC1_intron_7	intron	protein_coding	chrX	72877865	72943573
chrX	72930156	72930331	DMRTC1_intron_7	intron	protein_coding	chrX	72877865	72943573
chrX	73078481	73078610	PABPC1L2A_UTR_1	three_prime_UTR	protein_coding	chrX	73077276	73078783
chrX	73850627	73850706	XIST_8	exon	lincRNA	chrX	73841381	73852753
chrX	73850773	73850889	XIST_8	exon	lincRNA	chrX	73841381	73852753
chrX	75379902	75379965	ZDHHC15_intron_2	intron	protein_coding	chrX	75379199	75417085
chrX	77556230	77556267	ATRX_intron_5	intron	protein_coding	chrX	77523402	77557449
chrX	77556292	77556419	ATRX_intron_5	intron	protein_coding	chrX	77523402	77557449
chrX	77785613	77785840	ATRX_intron_35	intron	protein_coding	chrX	77717244	77785843
chrX	80384414	80384466	TENT5D_intron_3	intron	protein_coding	chrX	80342565	80420464
chrX	85088817	85088866	APOOL_UTR_2	three_prime_UTR	protein_coding	chrX	85087678	85093316
chrX	86282776	86282923	DACH2_intron_2	intron	protein_coding	chrX	86263012	86376822
chrX	92355298	92355368	PCDH11X_intron_5	intron	protein_coding	chrX	92288003	92387733
chrX	92411885	92412105	PCDH11X_intron_6	intron	protein_coding	chrX	92387934	92468297
chrX	92475081	92475163	PCDH11X_intron_7	intron	protein_coding	chrX	92468323	92618262
chrX	92477544	92477571	PCDH11X_intron_7	intron	protein_coding	chrX	92468323	92618262
chrX	96751725	96751757	DIAPH2_intron_3	intron	protein_coding	chrX	96738763	96758152
chrX	98625258	98625368	AL157778.1_intron_2	intron	lincRNA	chrX	98579075	98644526
chrX	100972809	100973016	ARL13A_intron_1	intron	protein_coding	chrX	100969810	100973674
chrX	102223549	102223763	TCP11X1_intron_5	intron	protein_coding	chrX	102223519	102223763
chrX	102226259	102226363	TCP11X1_intron_8	intron	protein_coding	chrX	102225191	102226363
chrX	102226364	102226403	TCP11X1_9	CDS	protein_coding	chrX	102226364	102226597
chrX	102289171	102289270	NXF2_intron_2	intron	protein_coding	chrX	102248559	102307020
chrX	102300825	102301091	NXF2_intron_2	intron	protein_coding	chrX	102248559	102307020
chrX	102305708	102306010	NXF2_intron_2	intron	protein_coding	chrX	102248559	102307020
chrX	102309982	102310127	NXF2_intron_3	intron	protein_coding	chrX	102307122	102316961
chrX	102318357	102318410	NXF2_intron_8	intron	protein_coding	chrX	102318329	102318513
chrX	102318476	102318502	NXF2_intron_8	intron	protein_coding	chrX	102318329	102318513
chrX	103509447	103509486	RAB40A_intron_1	intron	protein_coding	chrX	103502876	103517372
chrX	103926411	103926484	TMSB15B_intron_1	intron	protein_coding	chrX	103919293	103962019
chrX	107604237	107604274	FRMPD3_UTR_1	three_prime_UTR	protein_coding	chrX	107603373	107605251
chrX	110017478	110017555	TMEM164_intron_3	intron	protein_coding	chrX	110004165	110067345
chrX	111096772	111096885	PAK3_intron_3	intron	protein_coding	chrX	111096416	111097385
chrX	114602178	114602307	HTR2C_intron_1	intron	protein_coding	chrX	114584660	114613813
chrX	118098892	118098937	KLHL13_intron_10	intron	protein_coding	chrX	118028498	118116506
chrX	118116815	118116865	KLHL13_UTR_6	five_prime_UTR	protein_coding	chrX	118116507	118116865
chrX	118116866	118116896	KLHL13_intron_11	intron	protein_coding	chrX	118116866	118117275
chrX	118632923	118632957	DOCK11_intron_36	intron	protein_coding	chrX	118630491	118636344
chrX	118632923	118632957	RBBP8P1_1	exon	processed_pseudogene	chrX	118632375	118634218
chrX	119437099	119437134	SLC25A43_intron_3	intron	protein_coding	chrX	119410363	119452007
chrX	119621504	119621532	SEPT6_intron_2	intron	protein_coding	chrX	119620052	119625333
chrX	119896415	119896470	AKAP14_intron_2	intron	protein_coding	chrX	119896268	119903212
chrX	120157725	120157873	NKAPP1_intron_4	intron	transcribed_processed_pseudogene	chrX	120137190	120178486
chrX	120310682	120310770	TMEM255A_intron_10	intron	protein_coding	chrX	120304492	120311250
chrX	120878814	120878865	AC008162.2_1	CDS	protein_coding	chrX	120878799	120878924
chrX	120930762	120931010	CT47A12_intron_1	intron	protein_coding	chrX	120930414	120931299
chrX	120935275	120935741	CT47A11_intron_2	intron	protein_coding	chrX	120935275	120936160
chrX	120937823	120938006	AL670379.4_1	exon	processed_pseudogene	chrX	120937762	120938015
chrX	120939469	120939828	CT47A10_intron_1	intron	protein_coding	chrX	120938842	120939978
chrX	120940477	120940655	CT47A10_intron_2	intron	protein_coding	chrX	120940136	120941021
chrX	120942675	120942875	AL670379.10_1	exon	processed_pseudogene	chrX	120942623	120942875
chrX	120944320	120944740	CT47A9_intron_1	intron	protein_coding	chrX	120943702	120944838
chrX	120945271	120945512	CT47A9_intron_2	intron	protein_coding	chrX	120944996	120945881
chrX	120947515	120947696	AL670379.9_1	exon	processed_pseudogene	chrX	120947483	120947735
chrX	120949253	120949585	CT47A8_intron_1	intron	protein_coding	chrX	120948563	120949699
chrX	120950148	120950392	CT47A8_intron_2	intron	protein_coding	chrX	120949857	120950742
chrX	120952380	120952595	AL670379.2_1	exon	processed_pseudogene	chrX	120952344	120952595
chrX	120954249	120954431	CT47A7_intron_1	intron	protein_coding	chrX	120953423	120954559
chrX	120955063	120955195	CT47A7_intron_2	intron	protein_coding	chrX	120954717	120955602
chrX	120958334	120958373	CT47A6_intron_1	intron	protein_coding	chrX	120958306	120959442
chrX	120959474	120959547	CT47A6_1	CDS	protein_coding	chrX	120959474	120959599
chrX	120960391	120960485	CT47A6_intron_2	intron	protein_coding	chrX	120959600	120960485
chrX	120960486	120960579	CT47A6_2	CDS	protein_coding	chrX	120960486	120961228
chrX	120963189	120963238	CT47A5_intron_1	intron	protein_coding	chrX	120963167	120964303
chrX	123700446	123700534	THOC2_intron_37	intron	protein_coding	chrX	123697752	123703452
chrX	123700566	123700621	THOC2_intron_37	intron	protein_coding	chrX	123697752	123703452
chrX	124443044	124443070	TENM1_intron_9	intron	protein_coding	chrX	124422639	124453335
chrX	129742193	129742303	XPNPEP2_intron_2	intron	protein_coding	chrX	129742182	129743959
chrX	129827253	129827288	ZDHHC9_intron_7	intron	protein_coding	chrX	129823838	129828979
chrX	129981854	129981926	BCORL1_intron_2	intron	protein_coding	chrX	129981784	129982608
chrX	129984136	129984178	BCORL1_intron_3	intron	protein_coding	chrX	129982763	130005186
chrX	130150385	130150463	AIFM1_intron_14	intron	protein_coding	chrX	130149569	130155154
chrX	132218045	132218091	RAP2C_UTR_5	five_prime_UTR	protein_coding	chrX	132217915	132218124
chrX	132218137	132218182	RAP2C_intron_4	intron	protein_coding	chrX	132218125	132218230
chrX	134796320	134796344	FAM122B_UTR_2	five_prime_UTR	protein_coding	chrX	134796205	134797232
chrX	134796422	134796625	FAM122B_UTR_2	five_prime_UTR	protein_coding	chrX	134796205	134797232
chrX	134796422	134796460	FAM122C_UTR_1	five_prime_UTR	protein_coding	chrX	134796395	134796460
chrX	134796461	134796625	FAM122C_intron_1	intron	protein_coding	chrX	134796461	134796787
chrX	134838697	134838739	FAM122C_intron_9	intron	protein_coding	chrX	134829283	134845203
chrX	135135617	135135735	AC234771.3_1	exon	processed_pseudogene	chrX	135135149	135135770
chrX	135720422	135720530	CT45A1_intron_2	intron	protein_coding	chrX	135719110	135721026
chrX	135721854	135721904	CT45A1_intron_4	intron	protein_coding	chrX	135721752	135722974
chrX	135722877	135722919	CT45A1_intron_4	intron	protein_coding	chrX	135721752	135722974
chrX	135752479	135752583	MGAT2P2_2	exon	processed_pseudogene	chrX	135752192	135752583
chrX	135759846	135759938	CT45A3_UTR_1	three_prime_UTR	protein_coding	chrX	135759846	135760351
chrX	135764032	135764143	CT45A3_intron_3	intron	protein_coding	chrX	135762357	135764274
chrX	135767534	135767695	CT45A3_intron_4	intron	protein_coding	chrX	135764451	135768106
chrX	135779528	135779595	CT45A5_3	CDS	protein_coding	chrX	135779392	135779641
chrX	135780633	135780686	CT45A5_intron_3	intron	protein_coding	chrX	135779642	135781559
chrX	135781270	135781448	CT45A5_intron_3	intron	protein_coding	chrX	135779642	135781559
chrX	135782676	135782827	CT45A5_intron_4	intron	protein_coding	chrX	135781736	135785218
chrX	135784506	135784837	CT45A5_intron_4	intron	protein_coding	chrX	135781736	135785218
chrX	135796794	135796865	CT45A6_3	CDS	protein_coding	chrX	135796654	135796903
chrX	135797825	135798698	CT45A6_intron_3	intron	protein_coding	chrX	135796904	135798823
chrX	135799971	135800019	CT45A6_intron_4	intron	protein_coding	chrX	135799002	135802509
chrX	135801257	135801714	CT45A6_intron_4	intron	protein_coding	chrX	135799002	135802509
chrX	135811668	135812173	CT45A2_UTR_1	three_prime_UTR	protein_coding	chrX	135811668	135812173
chrX	135812173	135812231	CT45A2_1	CDS	protein_coding	chrX	135812173	135812231
chrX	135812232	135812728	CT45A2_intron_1	intron	protein_coding	chrX	135812232	135813452
chrX	135813015	135813452	CT45A2_intron_1	intron	protein_coding	chrX	135812232	135813452
chrX	135813453	135813547	CT45A2_2	CDS	protein_coding	chrX	135813453	135813547
chrX	135813548	135813926	CT45A2_intron_2	intron	protein_coding	chrX	135813548	135813926
chrX	135813927	135814176	CT45A2_3	CDS	protein_coding	chrX	135813927	135814176
chrX	135814177	135814429	CT45A2_intron_3	intron	protein_coding	chrX	135814177	135816095
chrX	135814663	135814925	CT45A2_intron_3	intron	protein_coding	chrX	135814177	135816095
chrX	135815881	135815937	CT45A2_intron_3	intron	protein_coding	chrX	135814177	135816095
chrX	135817223	135817342	CT45A2_intron_4	intron	protein_coding	chrX	135816272	135819772
chrX	135819014	135819412	CT45A2_intron_4	intron	protein_coding	chrX	135816272	135819772
chrX	135831323	135831406	CT45A7_3	CDS	protein_coding	chrX	135831196	135831445
chrX	135832445	135832495	CT45A7_intron_3	intron	protein_coding	chrX	135831446	135833363
chrX	135833119	135833237	CT45A7_intron_3	intron	protein_coding	chrX	135831446	135833363
chrX	135834326	135834603	CT45A7_intron_4	intron	protein_coding	chrX	135833542	135837040
chrX	135836306	135836665	CT45A7_intron_4	intron	protein_coding	chrX	135833542	135837040
chrX	135846499	135846691	CT45A8_UTR_1	three_prime_UTR	protein_coding	chrX	135846499	135846691
chrX	135846691	135846749	CT45A8_1	CDS	protein_coding	chrX	135846691	135846749
chrX	135846750	135847225	CT45A8_intron_1	intron	protein_coding	chrX	135846750	135847970
chrX	135847521	135847970	CT45A8_intron_1	intron	protein_coding	chrX	135846750	135847970
chrX	135847971	135848065	CT45A8_2	CDS	protein_coding	chrX	135847971	135848065
chrX	135848066	135848444	CT45A8_intron_2	intron	protein_coding	chrX	135848066	135848444
chrX	135848445	135848694	CT45A8_3	CDS	protein_coding	chrX	135848445	135848694
chrX	135848695	135848940	CT45A8_intron_3	intron	protein_coding	chrX	135848695	135850613
chrX	135849181	135849453	CT45A8_intron_3	intron	protein_coding	chrX	135848695	135850613
chrX	135849942	135850510	CT45A8_intron_3	intron	protein_coding	chrX	135848695	135850613
chrX	135852590	135852635	CT45A8_intron_4	intron	protein_coding	chrX	135850792	135854298
chrX	135853230	135853502	CT45A8_intron_4	intron	protein_coding	chrX	135850792	135854298
chrX	135863811	135863970	CT45A9_UTR_1	three_prime_UTR	protein_coding	chrX	135863776	135863970
chrX	135863970	135864028	CT45A9_1	CDS	protein_coding	chrX	135863970	135864028
chrX	135864029	135864514	CT45A9_intron_1	intron	protein_coding	chrX	135864029	135865249
chrX	135864815	135865249	CT45A9_intron_1	intron	protein_coding	chrX	135864029	135865249
chrX	135865250	135865344	CT45A9_2	CDS	protein_coding	chrX	135865250	135865344
chrX	135865345	135865723	CT45A9_intron_2	intron	protein_coding	chrX	135865345	135865723
chrX	135865724	135865973	CT45A9_3	CDS	protein_coding	chrX	135865724	135865973
chrX	135865974	135866225	CT45A9_intron_3	intron	protein_coding	chrX	135865974	135867891
chrX	135866460	135867221	CT45A9_intron_3	intron	protein_coding	chrX	135865974	135867891
chrX	135871139	135871308	CT45A9_intron_4	intron	protein_coding	chrX	135868070	135871572
chrX	135881376	135881806	CT45A10_intron_1	intron	protein_coding	chrX	135881316	135882534
chrX	135882178	135882245	CT45A10_intron_1	intron	protein_coding	chrX	135881316	135882534
chrX	135884888	135885105	CT45A10_intron_3	intron	protein_coding	chrX	135883257	135885174
chrX	135885251	135885344	CT45A10_4	CDS	protein_coding	chrX	135885175	135885344
chrX	135885353	135885432	CT45A10_intron_4	intron	protein_coding	chrX	135885353	135888846
chrX	135886082	135886331	CT45A10_intron_4	intron	protein_coding	chrX	135885353	135888846
chrX	135887090	135887206	CT45A10_intron_4	intron	protein_coding	chrX	135885353	135888846
chrX	135888731	135888846	CT45A10_intron_4	intron	protein_coding	chrX	135885353	135888846
chrX	135888847	135888957	CT45A10_UTR_3	five_prime_UTR	protein_coding	chrX	135888847	135889086
chrX	135974038	135974063	MMGT1_UTR_2	five_prime_UTR	protein_coding	chrX	135973675	135974063
chrX	135974038	135974521	SLC9A6_intron_1	intron	protein_coding	chrX	135974033	135974634
chrX	136147984	136148059	FHL1_intron_3	intron	protein_coding	chrX	136147879	136148081
chrX	136148159	136148227	FHL1_intron_4	intron	protein_coding	chrX	136148147	136148227
chrX	136148228	136148263	FHL1_UTR_5	five_prime_UTR	protein_coding	chrX	136148228	136148263
chrX	136148264	136148353	FHL1_intron_5	intron	protein_coding	chrX	136148264	136148438
chrX	136659999	136660051	CD40LG_UTR_2	three_prime_UTR	protein_coding	chrX	136659415	136660390
chrX	136660080	136660109	CD40LG_UTR_2	three_prime_UTR	protein_coding	chrX	136659415	136660390
chrX	138711353	138711405	FGF13_UTR_2	five_prime_UTR	protein_coding	chrX	138711003	138711665
chrX	138984591	138984617	FGF13_intron_8	intron	protein_coding	chrX	138864651	138985016
chrX	139075853	139076013	FGF13_intron_10	intron	protein_coding	chrX	138990618	139203414
chrX	139860019	139860056	ATP11C_intron_31	intron	protein_coding	chrX	139832289	139932014
chrX	141895008	141895114	MAGEC3_intron_6	intron	protein_coding	chrX	141894815	141895267
chrX	143635132	143635204	SLITRK4_UTR_4	five_prime_UTR	protein_coding	chrX	143634878	143635204
chrX	143635205	143635483	SLITRK4_intron_3	intron	protein_coding	chrX	143635205	143635733
chrX	147940032	147940114	FMR1_intron_14	intron	protein_coding	chrX	147938162	147940574
chrX	147992417	147992517	FMR1NB_intron_1	intron	protein_coding	chrX	147981680	148003199
chrX	149540355	149540436	CXorf40A_UTR_1	five_prime_UTR	protein_coding	chrX	149540355	149540455
chrX	149584680	149584828	MAGEA9B_intron_3	intron	protein_coding	chrX	149583634	149586801
chrX	149586919	149587100	MAGEA9B_intron_4	intron	protein_coding	chrX	149586884	149587360
chrX	149711905	149711960	MAGEA11_intron_2	intron	protein_coding	chrX	149688985	149712076
chrX	149769698	149769822	TMEM185AP1_2	exon	unprocessed_pseudogene	chrX	149769698	149769822
chrX	149769823	149769907	TMEM185AP1_intron_2	intron	unprocessed_pseudogene	chrX	149769823	149771122
chrX	149771281	149771334	TMEM185AP1_3	exon	unprocessed_pseudogene	chrX	149771123	149771368
chrX	149782308	149782504	MAGEA9_intron_1	intron	protein_coding	chrX	149781996	149785755
chrX	149782929	149783135	MAGEA9_intron_1	intron	protein_coding	chrX	149781996	149785755
chrX	149783415	149783620	MAGEA9_intron_1	intron	protein_coding	chrX	149781996	149785755
chrX	149785652	149785734	MAGEA9_intron_1	intron	protein_coding	chrX	149781996	149785755
chrX	149935528	149935576	CXorf40B_intron_5	intron	protein_coding	chrX	149934574	149937412
chrX	150606869	150606926	MTM1_intron_4	intron	protein_coding	chrX	150598687	150614587
chrX	150606959	150607047	MTM1_intron_4	intron	protein_coding	chrX	150598687	150614587
chrX	150798075	150798288	CD99L2_intron_8	intron	protein_coding	chrX	150795487	150814860
chrX	151572999	151573107	PASD1_intron_1	intron	protein_coding	chrX	151563840	151601525
chrX	151912660	151912800	MAGEA4_intron_1	intron	protein_coding	chrX	151912543	151912800
chrX	151912801	151912827	MAGEA4_UTR_2	five_prime_UTR	protein_coding	chrX	151912801	151912969
chrX	151913888	151914150	MAGEA4_intron_3	intron	protein_coding	chrX	151913589	151914150
chrX	151914151	151914259	MAGEA4_UTR_4	five_prime_UTR	protein_coding	chrX	151914151	151914276
chrX	151914448	151914828	MAGEA4_intron_4	intron	protein_coding	chrX	151914277	151914828
chrX	151914829	151914913	MAGEA4_UTR_5	five_prime_UTR	protein_coding	chrX	151914829	151914958
chrX	151915188	151915506	MAGEA4_intron_5	intron	protein_coding	chrX	151914959	151915506
chrX	151915507	151915551	MAGEA4_UTR_6	five_prime_UTR	protein_coding	chrX	151915507	151915637
chrX	151915870	151916193	MAGEA4_intron_6	intron	protein_coding	chrX	151915638	151916193
chrX	151916194	151916320	MAGEA4_UTR_7	five_prime_UTR	protein_coding	chrX	151916194	151916320
chrX	151916321	151916481	MAGEA4_intron_7	intron	protein_coding	chrX	151916321	151916872
chrX	151916506	151916872	MAGEA4_intron_7	intron	protein_coding	chrX	151916321	151916872
chrX	151916873	151917000	MAGEA4_UTR_8	five_prime_UTR	protein_coding	chrX	151916873	151917002
chrX	151917283	151917536	MAGEA4_intron_8	intron	protein_coding	chrX	151917003	151917550
chrX	151917990	151918225	MAGEA4_intron_9	intron	protein_coding	chrX	151917682	151918225
chrX	151918226	151918356	MAGEA4_UTR_10	five_prime_UTR	protein_coding	chrX	151918226	151918356
chrX	151918357	151918862	MAGEA4_intron_10	intron	protein_coding	chrX	151918357	151918900
chrX	151919310	151919391	MAGEA4_intron_11	intron	protein_coding	chrX	151919038	151923451
chrX	151919511	151919544	MAGEA4_intron_11	intron	protein_coding	chrX	151919038	151923451
chrX	151971914	151971944	GABRE_intron_8	intron	protein_coding	chrX	151970403	151974568
chrX	152137353	152137413	MAGEA10_intron_3	intron	protein_coding	chrX	152136970	152138473
chrX	152137448	152137544	MAGEA10_intron_3	intron	protein_coding	chrX	152136970	152138473
chrX	152708641	152708756	CSAG2_intron_1	intron	protein_coding	chrX	152708641	152708797
chrX	152992949	152993007	PNMA5_intron_3	intron	protein_coding	chrX	152992787	152994031
chrX	153056802	153056865	PNMA3_intron_1	intron	protein_coding	chrX	153056639	153056948
chrX	153126471	153126550	AC152010.1_intron_1	intron	unprocessed_pseudogene	chrX	153123608	153127779
chrX	153127036	153127190	AC152010.1_intron_1	intron	unprocessed_pseudogene	chrX	153123608	153127779
chrX	153127604	153127706	AC152010.1_intron_1	intron	unprocessed_pseudogene	chrX	153123608	153127779
chrX	153179285	153179335	MAGEA1_UTR_1	five_prime_UTR	protein_coding	chrX	153179285	153179365
chrX	153321267	153321437	PNMA6F_intron_1	intron	protein_coding	chrX	153320758	153321550
chrX	153400858	153400891	PNMA6E_intron_1	intron	protein_coding	chrX	153398921	153401242
chrX	153472420	153472448	HAUS7_intron_12	intron	protein_coding	chrX	153471146	153495372
chrX	153496940	153497037	BGN_intron_1	intron	protein_coding	chrX	153495114	153504619
chrX	153549149	153549236	ATP2B3_intron_10	intron	protein_coding	chrX	153548855	153549495
chrX	153599151	153599186	CCNQ_UTR_3	five_prime_UTR	protein_coding	chrX	153599073	153599186
chrX	153599187	153599259	CCNQ_intron_5	intron	protein_coding	chrX	153599187	153599905
chrX	153684819	153684850	PNCK_intron_16	intron	protein_coding	chrX	153674912	153686499
chrX	153776482	153776814	PLXNB3_intron_29	intron	protein_coding	chrX	153776460	153776885
chrX	153886228	153886253	U52112.1_intron_5	intron	processed_transcript	chrX	153885978	153886961
chrX	154161614	154161894	TEX28P2_intron_2	intron	unprocessed_pseudogene	chrX	154160469	154175620
chrX	154164197	154164365	TEX28P2_intron_2	intron	unprocessed_pseudogene	chrX	154160469	154175620
chrX	154165238	154165653	TEX28P2_intron_2	intron	unprocessed_pseudogene	chrX	154160469	154175620
chrX	154165776	154165967	TEX28P2_intron_2	intron	unprocessed_pseudogene	chrX	154160469	154175620
chrX	154170229	154170299	TEX28P2_intron_2	intron	unprocessed_pseudogene	chrX	154160469	154175620
chrX	154171155	154171592	TEX28P2_intron_2	intron	unprocessed_pseudogene	chrX	154160469	154175620
chrX	154171634	154171713	TEX28P2_intron_2	intron	unprocessed_pseudogene	chrX	154160469	154175620
chrX	154172918	154173040	TEX28P2_intron_2	intron	unprocessed_pseudogene	chrX	154160469	154175620
chrX	154173692	154174213	TEX28P2_intron_2	intron	unprocessed_pseudogene	chrX	154160469	154175620
chrX	154185416	154185513	OPN1MW_intron_1	intron	protein_coding	chrX	154182790	154187768
chrX	154202909	154203085	TEX28P1_intron_2	intron	unprocessed_pseudogene	chrX	154197583	154212758
chrX	154223602	154223986	OPN1MW2_intron_1	intron	protein_coding	chrX	154219928	154224906
chrX	154222568	154222654	OPN1MW2_intron_1	intron	protein_coding	chrX	154219928	154224906
chrX	154229961	154230267	OPN1MW2_intron_4	intron	protein_coding	chrX	154228994	154230546
chrX	154230597	154230675	OPN1MW2_5	CDS	protein_coding	chrX	154230547	154230787
chrX	154230700	154230787	OPN1MW2_5	CDS	protein_coding	chrX	154230547	154230787
chrX	154230788	154230830	OPN1MW2_intron_5	intron	protein_coding	chrX	154230788	154233068
chrX	154230925	154230969	OPN1MW2_intron_5	intron	protein_coding	chrX	154230788	154233068
chrX	154248987	154249098	AC244097.1_intron_2	intron	unprocessed_pseudogene	chrX	154234723	154250560
chrX	154261447	154261725	OPN1MW3_intron_1	intron	protein_coding	chrX	154257732	154262710
chrX	154267824	154268081	OPN1MW3_intron_4	intron	protein_coding	chrX	154266798	154268350
chrX	154268255	154268350	OPN1MW3_intron_4	intron	protein_coding	chrX	154266798	154268350
chrX	154268351	154268591	OPN1MW3_5	CDS	protein_coding	chrX	154268351	154268591
chrX	154268592	154268762	OPN1MW3_intron_5	intron	protein_coding	chrX	154268592	154270872
chrX	154273711	154273922	TEX28_intron_2	intron	protein_coding	chrX	154272527	154287678
chrX	154276302	154276375	TEX28_intron_2	intron	protein_coding	chrX	154272527	154287678
chrX	154277271	154277706	TEX28_intron_2	intron	protein_coding	chrX	154272527	154287678
chrX	154277835	154278026	TEX28_intron_2	intron	protein_coding	chrX	154272527	154287678
chrX	154283174	154283802	TEX28_intron_2	intron	protein_coding	chrX	154272527	154287678
chrX	154284972	154285152	TEX28_intron_2	intron	protein_coding	chrX	154272527	154287678
chrX	154285785	154286270	TEX28_intron_2	intron	protein_coding	chrX	154272527	154287678
chrX	154436913	154436947	GDI1_UTR_1	five_prime_UTR	protein_coding	chrX	154436913	154437254
chrX	154585478	154586061	CTAG1A_intron_1	intron	protein_coding	chrX	154585476	154586150
chrX	154618363	154618940	CTAG1B_intron_1	intron	protein_coding	chrX	154618274	154618948
chrX	154645310	154645355	IKBKGP1_intron_6	intron	unprocessed_pseudogene	chrX	154644032	154645786
chrX	154653081	154653127	CTAG2_intron_1	intron	protein_coding	chrX	154652632	154653245
chrX	154885897	154886063	F8_intron_6	intron	protein_coding	chrX	154884440	154886132
chrX	155137239	155137274	MTCP1_intron_5	intron	protein_coding	chrX	155071227	155147658
chrX	155137239	155137274	BX293995.1_intron_1	intron	unprocessed_pseudogene	chrX	155137175	155139217
chrX	155457088	155457234	F8A3_UTR_1	three_prime_UTR	protein_coding	chrX	155456914	155457484
chrX	155494024	155494127	TMLHE_intron_3	intron	protein_coding	chrX	155492701	155506896
chrX	155494636	155494694	TMLHE_intron_3	intron	protein_coding	chrX	155492701	155506896
chrX	155499176	155499309	TMLHE_intron_3	intron	protein_coding	chrX	155492701	155506896
chrX	155499607	155499710	TMLHE_intron_3	intron	protein_coding	chrX	155492701	155506896
chrY	5372998	5373170	PCDH11Y_intron_8	intron	protein_coding	chrY	5105460	5501055
chrY	5525179	5525284	PCDH11Y_intron_9	intron	protein_coding	chrY	5501256	5581773
chrY	6263075	6263138	FAM197Y9_intron_2	intron	transcribed_unprocessed_pseudogene	chrY	6262103	6263600
chrY	6306435	6306462	AC006335.1_intron_1	intron	unprocessed_pseudogene	chrY	6306372	6307421
chrY	6414688	6414844	TTTY2B_intron_5	intron	lincRNA	chrY	6412372	6419763
chrY	7673391	7673488	RBMY2HP_intron_3	intron	unprocessed_pseudogene	chrY	7672739	7675364
chrY	9378519	9378563	TSPY7P_1	exon	unprocessed_pseudogene	chrY	9378122	9378606
chrY	9463771	9463815	FAM197Y5_intron_2	intron	lincRNA	chrY	9462517	9463850
chrY	9464814	9464868	FAM197Y5_intron_7	intron	lincRNA	chrY	9464814	9465023
chrY	9465073	9465138	FAM197Y5_intron_8	intron	lincRNA	chrY	9465057	9465240
chrY	9505088	9505143	FAM197Y3_intron_5	intron	transcribed_unprocessed_pseudogene	chrY	9504950	9505143
chrY	9505144	9505221	FAM197Y3_6	exon	transcribed_unprocessed_pseudogene	chrY	9505144	9505221
chrY	9505222	9505404	FAM197Y3_intron_6	intron	transcribed_unprocessed_pseudogene	chrY	9505222	9506271
chrY	9506337	9506411	FAM197Y3_7	exon	transcribed_unprocessed_pseudogene	chrY	9506272	9506566
chrY	9507875	9507909	TSPY6P_2	exon	unprocessed_pseudogene	chrY	9507832	9508098
chrY	9801468	9801570	TTTY22_intron_1	intron	lincRNA	chrY	9801308	9804772
chrY	12498672	12498748	XGY1_intron_7	intron	unprocessed_pseudogene	chrY	12488470	12507307
chrY	12498789	12498857	XGY1_intron_7	intron	unprocessed_pseudogene	chrY	12488470	12507307
chrY	15363142	15363166	PUDPP1_intron_1	intron	unprocessed_pseudogene	chrY	15348867	15381591
chrY	17566541	17566761	FAM224B_intron_3	intron	lincRNA	chrY	17556011	17576701
chrY	17913495	17913558	USP9YP6_intron_1	intron	unprocessed_pseudogene	chrY	17912824	17914952
chrY	18132427	18132545	XKRY2_intron_1	intron	transcribed_unprocessed_pseudogene	chrY	18128945	18135447
chrY	18169744	18169889	PRYP2_intron_2	intron	unprocessed_pseudogene	chrY	18164094	18176211
chrY	18326279	18326485	FAM224A_1	exon	lincRNA	chrY	18326253	18326690
chrY	18346247	18346567	FAM224A_intron_2	intron	lincRNA	chrY	18329309	18349998
chrY	18833414	18833472	USP9YP28_intron_1	intron	unprocessed_pseudogene	chrY	18833098	18833472
chrY	18833473	18833531	USP9YP28_2	exon	unprocessed_pseudogene	chrY	18833473	18833648
chrY	21511913	21512022	RBMY1A1_intron_1	intron	protein_coding	chrY	21511486	21513345
chrY	21532916	21533080	RBMY1A1_intron_3	intron	protein_coding	chrY	21514038	21534877
chrY	21532916	21533080	AC010141.2_intron_4	intron	unprocessed_pseudogene	chrY	21532629	21533613
chrY	21670885	21670995	USP9YP3_intron_4	intron	unprocessed_pseudogene	chrY	21670211	21672568
chrY	21880594	21880637	RBMY1D_1	CDS	protein_coding	chrY	21880353	21880652
chrY	22095509	22095649	PRY2_intron_3	intron	protein_coding	chrY	22084892	22095730
chrY	22132069	22132255	AC007359.1_intron_11	intron	lincRNA	chrY	22129982	22139948
chrY	22403469	22403582	RBMY1J_UTR_1	five_prime_UTR	protein_coding	chrY	22403469	22403582
chrY	22479136	22479273	AC008175.1_intron_8	intron	lincRNA	chrY	22478855	22480319
chrY	22996656	22996798	BPY2_intron_7	intron	protein_coding	chrY	22994599	22997450
chrY	23182747	23182816	DAZ1_intron_25	intron	protein_coding	chrY	23181351	23188867
chrY	23744443	23744564	USP9YP29_intron_4	intron	unprocessed_pseudogene	chrY	23741434	23746564
chrY	24280462	24280603	CICP2_3	exon	processed_pseudogene	chrY	24279361	24281140
chrY	24280462	24280603	LINC00266-2P_intron_1	intron	unprocessed_pseudogene	chrY	24278888	24283060
chrY	24574018	24574048	TTTY4B_intron_1	intron	lincRNA	chrY	24570363	24597367
chrY	24804874	24804955	DAZ3_intron_14	intron	protein_coding	chrY	24804868	24804955
chrY	24804956	24804986	DAZ3_14	CDS	protein_coding	chrY	24804956	24805020
chrY	25382752	25382844	LINC00266-4P_intron_1	intron	lincRNA	chrY	25378879	25386915
chrY	25393759	25393962	LINC00266-4P_intron_3	intron	lincRNA	chrY	25391611	25394624
chrY	25470312	25470457	AC006328.2_intron_2	intron	unprocessed_pseudogene	chrY	25465662	25473458
chrY	25523847	25523962	AC007562.1_intron_3	intron	unprocessed_pseudogene	chrY	25519738	25524019
chrY	25691873	25691907	OFD1P13Y_intron_7	intron	unprocessed_pseudogene	chrY	25685852	25693327
chrY	25749236	25749350	USP9YP19_intron_1	intron	unprocessed_pseudogene	chrY	25748863	25749987
chrY	26305613	26305771	PPP1R12BP1_intron_5	intron	unprocessed_pseudogene	chrY	26291138	26328944
chrY	26410089	26410345	ANKRD36P1_intron_1	intron	unprocessed_pseudogene	chrY	26409946	26414046
