# Supplementary material for: Systematic analysis of dark and camouflaged genes reveals disease-relevant genes hiding in plain sight
Source: Genome Biol. 2019 May 20;20:97. doi: 10.1186/s13059-019-1707-2 (PMC6526621; doi:10.1186/s13059-019-1707-2)
Supplement: Supplementary file 23 — IlluminaRL250 percent dark-by-MAPQ genes in hg38. (TXT 188 kb) [file 13059_2019_1707_MOESM23_ESM.txt]

# This table shows what percentage of genes are dark by MAPQ, stratefied by genebody element
# gene_name : Ensembl gene name
# biotype : GENCODE biotype of gene
# biotype : percent of CDS bases that are dark by MAPQ within gene (non protein-coding genes will have value of -1)
# perc_UTR : percent of UTR bases that are dark by MAPQ within gene (non protein-coding genes will have value of -1(
# perc_exon : percent of exonic bases that are dark by MAPQ
# perc_intron : percent of intronic bases that are dark by MAPQ
# perc_total : percent of total gene that is dark by MAPQ
gene_name	biotype	perc_CDS	perc_UTR	perc_exon	perc_intron	perc_total
DDX11L1	pseudogene	-1.000000	-1.000000	25.144175	47.875000	32.322835
WASH7P	pseudogene	-1.000000	-1.000000	10.888889	52.638446	48.872478
MIR1302-2HG	lincRNA	-1.000000	-1.000000	53.431373	42.372881	49.646302
FAM138A	lincRNA	-1.000000	-1.000000	100.000000	100.000000	100.000000
OR4F5	protein coding	0.952381	20.873206	13.679786	4.033850	8.173857
AL627309.1	lincRNA	-1.000000	-1.000000	4.026846	8.564547	8.186279
CICP27	pseudogene	-1.000000	-1.000000	13.854631	-1.000000	13.854631
AL627309.6	pseudogene	-1.000000	-1.000000	3.183024	-1.000000	3.183024
AL627309.5	other	-1.000000	-1.000000	96.867937	76.169010	80.128443
AL627309.4	lincRNA	-1.000000	-1.000000	90.570175	100.000000	96.014829
FO538757.1	pseudogene	-1.000000	-1.000000	17.550143	26.412301	25.171670
AP006222.1	pseudogene	-1.000000	-1.000000	27.654141	14.008635	15.114372
AL732372.1	lincRNA	-1.000000	-1.000000	100.000000	82.384779	85.072967
WBP1LP7	pseudogene	-1.000000	-1.000000	100.000000	-1.000000	100.000000
OR4F29	protein coding	100.000000	100.000000	100.000000	-1.000000	100.000000
CICP7	pseudogene	-1.000000	-1.000000	93.012924	100.000000	93.832442
AC114498.1	lincRNA	-1.000000	-1.000000	15.772871	3.260034	4.384368
OR4F16	protein coding	100.000000	100.000000	100.000000	-1.000000	100.000000
CICP3	pseudogene	-1.000000	-1.000000	4.726976	76.901408	13.874066
LINC01342	lincRNA	-1.000000	-1.000000	0.000000	3.618907	2.784486
SCNN1D	protein coding	0.000000	0.000000	0.000000	2.400849	1.561287
MMP23B	protein coding	42.020906	0.000000	36.194478	26.840317	26.609848
CDK11B	protein coding	0.000000	0.000000	0.000000	2.128816	1.812066
MMP23A	pseudogene	-1.000000	-1.000000	36.909449	39.655172	38.152174
CDK11A	protein coding	1.733853	0.000000	1.233426	3.347349	3.028619
SKI	protein coding	0.000000	0.000000	0.000000	0.062005	0.057723
AL139246.2	other	-1.000000	-1.000000	0.000000	9.274564	5.807936
TTC34	protein coding	0.000000	0.000000	0.000000	32.918451	31.164890
ARHGEF16	protein coding	0.000000	0.000000	0.000000	1.120731	0.955521
WRAP73	protein coding	0.000000	0.000000	0.000000	2.049119	1.855051
C1orf174	protein coding	0.000000	0.000000	0.000000	3.899252	3.313037
CAMTA1	protein coding	0.000000	0.000000	0.000000	0.049217	0.048762
CASZ1	protein coding	0.000000	0.000000	0.000000	0.050913	0.048111
PRAMEF10	protein coding	0.000000	0.000000	0.000000	7.154006	5.117231
PRAMEF7	protein coding	39.649123	41.452991	39.903556	31.671953	35.201446
PRAMEF29P	pseudogene	-1.000000	-1.000000	49.121265	44.269190	46.915352
PRAMEF6	protein coding	35.429769	6.250000	29.669097	56.375564	51.130874
PRAMEF27	protein coding	0.000000	0.000000	0.000000	21.099670	15.481112
HNRNPCL3	protein coding	17.913832	36.226415	22.144725	38.862559	24.779412
PRAMEF25	protein coding	100.000000	72.500000	93.114241	54.586652	62.615401
PRAMEF34P	pseudogene	-1.000000	-1.000000	100.000000	100.000000	100.000000
PRAMEF36P	pseudogene	-1.000000	-1.000000	100.000000	100.000000	100.000000
AC245056.1	lincRNA	-1.000000	-1.000000	100.000000	100.000000	100.000000
PRAMEF26	protein coding	100.000000	82.588235	96.025779	77.274480	82.227891
HNRNPCL4	protein coding	100.000000	-1.000000	100.000000	-1.000000	100.000000
PRAMEF9	protein coding	54.766875	60.941176	56.176155	62.050185	60.465116
PRAMEF13	protein coding	48.971722	47.913863	48.629839	53.932179	51.584958
PRAMEF18	protein coding	23.333333	19.169329	22.071636	31.404959	25.727727
PRAMEF31P	pseudogene	-1.000000	-1.000000	37.080292	35.901060	36.464683
PRAMEF5	protein coding	77.917540	42.013889	71.902269	87.705029	84.706658
PRAMEF32P	pseudogene	-1.000000	-1.000000	100.000000	100.000000	100.000000
RNU6-771P	snRNA	-1.000000	-1.000000	100.000000	-1.000000	100.000000
PRAMEF8	protein coding	79.508772	100.000000	84.917355	97.405553	91.543851
PRAMEF33	protein coding	60.842105	78.260870	61.898484	52.847854	55.421013
CROCCP3	pseudogene	-1.000000	-1.000000	0.000000	0.772201	0.634801
NBPF1	protein coding	11.929825	61.927519	33.097285	5.101702	8.346506
CROCCP2	pseudogene	-1.000000	-1.000000	0.000000	0.605988	0.518228
AL137798.2	lincRNA	-1.000000	-1.000000	88.357843	47.277354	50.436825
RNU1-3	snRNA	-1.000000	-1.000000	100.000000	-1.000000	100.000000
ESPNP	pseudogene	-1.000000	-1.000000	0.000000	6.442246	5.813883
AL021920.1	lincRNA	-1.000000	-1.000000	0.000000	9.178346	8.250988
AL021920.3	lincRNA	-1.000000	-1.000000	88.264059	40.441551	44.127312
CROCC	protein coding	0.000000	0.000000	0.000000	0.000000	2.657430
MST1L	pseudogene	-1.000000	-1.000000	0.000000	1.957295	1.291838
BX284668.1	lincRNA	-1.000000	-1.000000	47.966507	43.093385	45.299145
MFAP2	protein coding	0.000000	18.811881	10.563940	0.000000	2.100111
CELA3B	protein coding	0.000000	0.000000	0.000000	0.825009	0.767772
CDC42	protein coding	0.000000	0.000000	0.000000	0.151836	0.138892
CLIC4	protein coding	0.000000	0.000000	0.000000	1.516721	1.449978
RSRP1	protein coding	0.000000	0.000000	0.000000	4.523894	4.382346
RHD	protein coding	0.000000	0.000000	0.000000	7.015819	6.638875
RHCE	protein coding	0.000000	0.000000	0.000000	5.312372	5.142546
BMP8A	protein coding	0.000000	0.000000	0.000000	0.684343	0.650354
BMP8B	protein coding	0.000000	0.000000	0.000000	2.044997	1.733009
CYP4Z2P	pseudogene	-1.000000	-1.000000	2.817783	3.601744	3.582017
CYP4Z1	protein coding	2.964427	0.000000	2.362205	3.140847	3.114241
SKINT1L	pseudogene	-1.000000	-1.000000	0.000000	0.077099	0.075287
LRP8	protein coding	0.000000	0.000000	0.000000	0.428120	0.388538
FYB2	protein coding	0.000000	0.000000	0.000000	0.041070	0.039646
DOCK7	protein coding	0.000000	0.000000	0.000000	0.052822	0.050412
LEPR	protein coding	0.000000	0.000000	0.000000	0.182949	0.173829
AL033530.1	lincRNA	-1.000000	-1.000000	0.000000	0.290714	0.287606
ZRANB2-AS2	other	-1.000000	-1.000000	0.000000	0.052351	0.051388
NEGR1	protein coding	0.000000	0.000000	0.000000	0.085032	0.083785
SLC44A5	protein coding	0.000000	0.000000	0.000000	0.120160	0.118342
AC104454.2	lincRNA	-1.000000	-1.000000	0.000000	14.167306	13.931024
COL24A1	protein coding	0.000000	0.000000	0.000000	0.228181	0.224451
BCAR3	protein coding	0.000000	0.000000	0.000000	0.028444	0.028034
AMY2A	protein coding	26.888021	9.826590	23.751328	20.447149	21.150630
AMY1A	protein coding	83.984375	72.763158	80.270035	65.145407	68.911917
AMY1B	protein coding	85.481771	95.000000	88.632404	89.261552	89.087965
AMYP1	pseudogene	-1.000000	-1.000000	28.375734	24.325381	25.016265
AMY1C	protein coding	78.190104	33.684211	75.597793	69.585531	70.787059
NBPF4	protein coding	53.343313	0.000000	41.353965	51.343448	50.110897
AL359258.1	lincRNA	-1.000000	-1.000000	100.000000	41.184697	52.869607
SLC25A24P1	pseudogene	-1.000000	-1.000000	26.049973	44.048242	43.521799
NBPF5P	pseudogene	-1.000000	-1.000000	51.900312	87.656283	85.998971
SLC25A24P2	pseudogene	-1.000000	-1.000000	68.958743	82.699887	82.512846
AL390038.1	lincRNA	-1.000000	-1.000000	100.000000	54.059722	63.185274
NBPF6	protein coding	51.746507	0.000000	40.116054	48.743441	47.678571
GSTM2	protein coding	0.000000	7.638515	6.761905	1.632576	2.150305
MAGI3	protein coding	0.000000	0.000000	0.000000	0.770317	0.752099
NOTCH2	protein coding	0.000000	8.062403	4.212033	4.269066	4.263220
RNU6-465P	snRNA	-1.000000	-1.000000	100.000000	-1.000000	100.000000
SEC22B	protein coding	0.000000	0.000000	0.000000	2.853868	1.846430
AC244669.2	pseudogene	-1.000000	-1.000000	27.582160	36.217788	36.158081
AC244669.1	pseudogene	-1.000000	-1.000000	39.240506	51.240108	51.060547
NBPF8	pseudogene	-1.000000	-1.000000	18.183524	35.622285	32.638756
AC241952.1	pseudogene	-1.000000	-1.000000	2.271468	23.798438	22.872454
NBPF26	protein coding	6.567164	15.129812	11.324822	11.786397	11.761003
LINC00623	lincRNA	-1.000000	-1.000000	0.000000	4.038113	3.950383
AC241377.2	pseudogene	-1.000000	-1.000000	0.000000	0.887183	0.869500
AC244453.1	lincRNA	-1.000000	-1.000000	0.000000	0.712741	0.700348
FAM72B	protein coding	0.000000	0.000000	0.000000	1.185486	1.011569
SRGAP2C	protein coding	7.987471	13.010462	12.119950	4.278080	4.550218
EMBP1	pseudogene	-1.000000	-1.000000	0.000000	1.183102	1.085638
AC242852.1	pseudogene	-1.000000	-1.000000	100.000000	-1.000000	100.000000
AC242852.2	pseudogene	-1.000000	-1.000000	8.582503	28.176777	27.070872
AC239859.5	pseudogene	-1.000000	-1.000000	43.135662	20.370830	21.128749
NKAIN1P1	pseudogene	-1.000000	-1.000000	37.349398	-1.000000	37.349398
AC239859.3	lincRNA	-1.000000	-1.000000	18.918919	26.148796	24.000000
AC239800.3	lincRNA	-1.000000	-1.000000	51.430752	0.916936	38.236123
AC239798.1	pseudogene	-1.000000	-1.000000	0.000000	6.672685	6.126537
FCGR1CP	pseudogene	-1.000000	-1.000000	0.000000	5.859273	5.101344
FAM72C	protein coding	32.439024	46.553552	44.033101	17.029163	20.775857
SRGAP2D	pseudogene	-1.000000	-1.000000	25.294118	15.710553	15.816562
IGKV1OR1-1	pseudogene	-1.000000	-1.000000	100.000000	100.000000	100.000000
AC244015.1	pseudogene	-1.000000	-1.000000	100.000000	-1.000000	100.000000
AC244015.2	pseudogene	-1.000000	-1.000000	100.000000	88.523936	89.196294
AC245595.1	lincRNA	-1.000000	-1.000000	100.000000	97.238333	97.338550
RNA5SP529	rRNA	-1.000000	-1.000000	100.000000	-1.000000	100.000000
AC245595.2	pseudogene	-1.000000	-1.000000	98.237288	96.014559	96.131865
PPIAL4E	protein coding	100.000000	100.000000	100.000000	-1.000000	100.000000
AC246785.1	pseudogene	-1.000000	-1.000000	0.000000	26.432161	23.325942
PPIAL4F	protein coding	100.000000	100.000000	100.000000	-1.000000	100.000000
LINC01632	lincRNA	-1.000000	-1.000000	100.000000	97.456079	97.615283
FP700111.1	lincRNA	-1.000000	-1.000000	40.143942	78.510202	78.165088
RNA5SP59	rRNA	-1.000000	-1.000000	100.000000	-1.000000	100.000000
FP700111.2	pseudogene	-1.000000	-1.000000	100.000000	88.551518	89.230193
SRGAP2B	protein coding	17.149569	47.801540	42.305532	10.346902	11.440822
FAM72D	protein coding	21.111111	30.781089	28.964942	15.482020	17.417345
AC241585.4	pseudogene	-1.000000	-1.000000	0.000000	7.744283	7.104542
AC241585.2	pseudogene	-1.000000	-1.000000	26.040555	3.761645	5.373468
NBPF20	protein coding	80.016046	14.837751	66.162999	69.894833	69.296156
AC239860.2	pseudogene	-1.000000	-1.000000	57.620818	91.816143	83.834910
AC239860.1	pseudogene	-1.000000	-1.000000	0.000000	1.237576	1.099853
AC239799.2	lincRNA	-1.000000	-1.000000	25.337331	-1.000000	25.337331
RNU6-1071P	snRNA	-1.000000	-1.000000	100.000000	-1.000000	100.000000
NUDT4P2	pseudogene	-1.000000	-1.000000	100.000000	-1.000000	100.000000
AC245407.3	pseudogene	-1.000000	-1.000000	0.000000	9.703779	7.883817
AC245407.2	lincRNA	-1.000000	-1.000000	50.532125	75.927044	69.966722
HYDIN2	pseudogene	-1.000000	-1.000000	1.420455	1.067943	1.082232
NBPF12	protein coding	3.218187	2.111226	2.626874	1.153301	1.343590
PDE4DIPP1	pseudogene	-1.000000	-1.000000	23.780488	14.296774	15.476101
NBPF11	protein coding	0.000000	3.358869	1.942078	0.272793	0.469409
AC239809.3	lincRNA	-1.000000	-1.000000	28.550697	18.234502	19.351977
AC239803.1	lincRNA	-1.000000	-1.000000	0.000000	2.969697	2.624639
NBPF14	protein coding	30.115256	14.186851	24.795708	31.466800	30.927571
RNU6-1171P	snRNA	-1.000000	-1.000000	100.000000	-1.000000	100.000000
NUDT4B	protein coding	100.000000	100.000000	100.000000	-1.000000	100.000000
AC245389.2	pseudogene	-1.000000	-1.000000	100.000000	100.000000	100.000000
AC245389.1	pseudogene	-1.000000	-1.000000	100.000000	-1.000000	100.000000
PDE4DIP	protein coding	5.767102	6.306715	6.063628	15.615931	13.821870
RN7SKP88	other	-1.000000	-1.000000	100.000000	-1.000000	100.000000
NBPF9	protein coding	0.000000	0.049116	0.031148	0.174204	0.157468
AC239804.2	pseudogene	-1.000000	-1.000000	0.000000	1.046129	0.994130
AC245297.3	lincRNA	-1.000000	-1.000000	0.000000	11.174322	10.974650
AC245297.1	pseudogene	-1.000000	-1.000000	41.309013	24.892505	25.016163
AC245297.2	lincRNA	-1.000000	-1.000000	7.978723	-1.000000	7.978723
RF00100	other	-1.000000	-1.000000	100.000000	-1.000000	100.000000
AC242843.1	pseudogene	-1.000000	-1.000000	100.000000	100.000000	100.000000
NBPF19	protein coding	62.826558	25.336015	40.997658	28.739540	30.169303
LINC00869	pseudogene	-1.000000	-1.000000	0.000000	0.192102	0.169424
AC243772.3	pseudogene	-1.000000	-1.000000	0.000000	6.231695	5.936562
FCGR1A	protein coding	0.000000	0.000000	0.000000	5.406467	4.194171
HIST2H2BF	protein coding	0.000000	0.000000	0.000000	1.521571	1.391322
HIST2H4A	protein coding	100.000000	100.000000	100.000000	-1.000000	81.893641
HIST2H3C	protein coding	100.000000	100.000000	100.000000	-1.000000	100.000000
HIST2H2AA3	protein coding	100.000000	100.000000	100.000000	-1.000000	100.000000
HIST2H2BD	pseudogene	-1.000000	-1.000000	12.195122	-1.000000	12.195122
HIST2H2BC	pseudogene	-1.000000	-1.000000	5.699482	-1.000000	5.699482
HIST2H2AA4	protein coding	100.000000	100.000000	100.000000	-1.000000	100.000000
HIST2H3A	protein coding	100.000000	100.000000	100.000000	-1.000000	100.000000
HIST2H4B	protein coding	100.000000	100.000000	100.000000	-1.000000	79.302163
HORMAD1	protein coding	0.000000	0.000000	0.000000	0.956755	0.876117
CTSS	protein coding	0.000000	0.000000	0.000000	0.524636	0.464193
HRNR	protein coding	3.764761	0.000000	3.346498	0.000000	2.658740
MTX1	protein coding	26.504298	53.389831	30.392157	3.535499	12.136585
GBAP1	pseudogene	-1.000000	-1.000000	26.041261	1.354176	6.051026
MTX1P1	pseudogene	-1.000000	-1.000000	44.205496	5.037985	14.895522
GBA	protein coding	7.576792	51.866029	26.015936	1.685029	7.660779
CLK2	protein coding	0.000000	0.000000	0.000000	0.000000	0.275235
IQGAP3	protein coding	0.000000	0.000000	0.000000	0.951940	0.828407
COPA	protein coding	0.000000	0.000000	0.000000	0.067008	0.060968
AL592295.3	lincRNA	-1.000000	-1.000000	6.264501	30.013284	29.706172
FCGR2C	pseudogene	-1.000000	14.692654	7.431663	10.406543	9.982321
FCGR2B	protein coding	11.575563	7.866109	9.492481	14.470632	13.787322
AL022100.1	pseudogene	-1.000000	-1.000000	0.000000	0.072795	0.070732
COP1	protein coding	0.000000	0.000000	0.000000	0.031984	0.031600
RASAL2	protein coding	0.000000	0.000000	0.000000	0.046173	0.044358
RALGPS2	protein coding	0.000000	0.000000	0.000000	0.107603	0.103206
XPR1	protein coding	0.000000	0.000000	0.000000	0.335541	0.324496
ERVMER61-1	lincRNA	-1.000000	-1.000000	0.000000	0.196291	0.193044
AL390957.1	lincRNA	-1.000000	-1.000000	0.000000	0.002821	0.002785
AL357793.1	lincRNA	-1.000000	-1.000000	0.000000	0.653581	0.648096
BX248415.1	protein coding	0.000000	0.000000	0.000000	0.549073	0.544940
DENND1B	protein coding	0.000000	0.000000	0.000000	0.399024	0.384945
LINC01221	lincRNA	-1.000000	-1.000000	0.000000	0.430452	0.425729
INAVA	protein coding	0.000000	8.110848	4.941322	0.000000	0.972172
PPP1R12B	protein coding	0.000000	0.000000	0.000000	0.059375	0.055326
PIK3C2B	protein coding	0.000000	0.000000	0.000000	0.381728	0.335664
DSTYK	protein coding	0.000000	0.000000	0.000000	0.075786	0.066608
FAM72A	protein coding	0.000000	8.678370	7.239569	3.745187	4.370716
SRGAP2	protein coding	3.219697	0.000000	1.124463	1.964068	1.935289
CR1	protein coding	24.839486	0.000000	18.659566	21.484208	21.292697
SLC30A10	protein coding	0.000000	0.000000	0.000000	0.468425	0.019764
CAPN8	protein coding	0.000000	0.000000	0.000000	0.223531	0.216086
TUBB8P10	pseudogene	-1.000000	-1.000000	0.000000	8.323281	3.265499
AL670729.3	lincRNA	-1.000000	-1.000000	0.000000	14.984709	5.432373
RNA5S1	rRNA	-1.000000	-1.000000	100.000000	-1.000000	100.000000
RNA5S2	rRNA	-1.000000	-1.000000	100.000000	-1.000000	100.000000
RNA5S3	rRNA	-1.000000	-1.000000	100.000000	-1.000000	100.000000
RNA5S4	rRNA	-1.000000	-1.000000	100.000000	-1.000000	100.000000
RNA5S5	rRNA	-1.000000	-1.000000	100.000000	-1.000000	100.000000
RNA5S6	rRNA	-1.000000	-1.000000	75.423729	-1.000000	75.423729
RNA5S7	rRNA	-1.000000	-1.000000	100.000000	-1.000000	100.000000
RNA5S8	rRNA	-1.000000	-1.000000	100.000000	-1.000000	100.000000
RNA5S10	rRNA	-1.000000	-1.000000	100.000000	-1.000000	100.000000
RNA5S11	rRNA	-1.000000	-1.000000	75.423729	-1.000000	75.423729
RNA5S12	rRNA	-1.000000	-1.000000	95.762712	-1.000000	95.762712
RNA5S13	rRNA	-1.000000	-1.000000	100.000000	-1.000000	100.000000
RNA5S14	rRNA	-1.000000	-1.000000	100.000000	-1.000000	100.000000
RNA5S15	rRNA	-1.000000	-1.000000	100.000000	-1.000000	100.000000
RNA5S16	rRNA	-1.000000	-1.000000	100.000000	-1.000000	100.000000
RNA5S17	rRNA	-1.000000	-1.000000	100.000000	-1.000000	100.000000
PGBD5	protein coding	0.000000	0.000000	0.000000	0.053589	0.048262
ACTN2	protein coding	0.000000	0.000000	0.000000	1.562586	1.459509
RYR2	protein coding	0.000000	0.000000	0.000000	0.016130	0.015787
CHRM3	protein coding	0.000000	0.000000	0.000000	0.000000	0.057857
SEPT14P21	pseudogene	-1.000000	-1.000000	7.128310	12.611129	12.260334
LINC01347	pseudogene	-1.000000	-1.000000	4.322917	8.120203	7.802012
CEP170	protein coding	12.833028	9.257143	11.346085	0.885180	1.558203
KIF26B	protein coding	0.000000	0.000000	0.000000	0.003884	0.003788
SMYD3	protein coding	0.000000	0.000000	0.000000	0.151544	0.150929
AC113174.1	pseudogene	-1.000000	-1.000000	82.692308	-1.000000	82.692308
ZNF124	protein coding	2.788104	0.060735	0.732433	3.477728	3.239344
OR2T2	protein coding	0.000000	27.995301	20.260697	8.939802	12.846372
AC138089.1	lincRNA	-1.000000	-1.000000	4.865424	0.000000	3.793382
OR2T5	protein coding	-1.000000	79.397781	79.397781	-1.000000	79.397781
OR2G6	protein coding	0.000000	8.941849	7.569400	73.293019	52.154277
OR2T29	protein coding	63.502110	12.440758	30.804249	37.150838	34.283276
OR2T35	protein coding	0.000000	63.659274	42.726658	28.672032	33.322125
OR2T27	protein coding	0.000000	0.000000	0.000000	9.745570	7.539543
LYPD8	protein coding	0.000000	0.000000	0.000000	3.796717	1.552979
AC215217.1	lincRNA	-1.000000	-1.000000	55.012853	13.492823	19.975836
AL713922.1	pseudogene	-1.000000	-1.000000	13.941019	3.389831	7.090239
DIP2C	protein coding	0.000000	0.000000	0.000000	0.080622	0.078945
IDI1	protein coding	0.000000	0.000000	0.000000	4.369319	2.735077
AKR1E2	protein coding	0.000000	0.000000	0.000000	0.233535	0.226263
AL355303.1	lincRNA	-1.000000	-1.000000	0.000000	6.193380	6.048193
LINC00707	lincRNA	-1.000000	-1.000000	0.000000	0.337036	0.320655
CAMK1D	protein coding	0.000000	0.000000	0.000000	0.160237	0.157387
MALRD1	protein coding	0.000000	0.000000	0.000000	0.004276	0.003910
ANKRD30A	protein coding	12.137805	0.000000	10.894942	4.667346	4.791288
IGKV1OR10-1	pseudogene	-1.000000	-1.000000	22.865854	0.000000	16.592920
AL031601.2	pseudogene	-1.000000	-1.000000	0.000000	0.542425	0.533396
PABPC1P8	pseudogene	-1.000000	-1.000000	23.980815	-1.000000	23.980815
WASHC2C	protein coding	0.000000	0.000000	0.000000	1.273875	1.181551
PARGP1	pseudogene	-1.000000	-1.000000	0.000000	1.504021	1.467038
AGAP7P	pseudogene	-1.000000	-1.000000	0.000000	3.244838	2.935088
AGAP14P	pseudogene	-1.000000	-1.000000	0.000000	1.508987	1.363425
ANXA8L1	protein coding	15.209472	0.000000	7.674632	30.030804	27.009965
NPY4R	protein coding	13.209220	12.333736	12.838875	29.188806	22.480134
SYT15	protein coding	9.255663	25.303490	21.666422	12.583580	16.457759
AL356056.1	lincRNA	-1.000000	-1.000000	28.612927	8.324616	12.243608
FAM35BP	pseudogene	-1.000000	-1.000000	14.449480	14.447914	14.444899
RN7SL248P	other	-1.000000	-1.000000	9.146341	-1.000000	9.146341
CTSLP2	pseudogene	-1.000000	-1.000000	0.000000	5.634409	4.270579
AGAP13P	pseudogene	-1.000000	-1.000000	0.000000	1.853515	1.810777
PTPN20	protein coding	37.209302	3.108808	13.313162	13.306392	13.285470
ANXA8	protein coding	22.659668	0.000000	6.514085	15.693139	14.177363
FAM25G	protein coding	0.000000	0.000000	0.000000	4.701890	4.336165
AGAP9	protein coding	0.000000	0.000000	0.000000	6.324804	5.627984
RNA5SP312	rRNA	-1.000000	-1.000000	100.000000	-1.000000	100.000000
FAM35DP	pseudogene	-1.000000	-1.000000	0.000000	7.436059	6.938545
FO681492.1	protein coding	9.681787	38.092885	30.497738	13.743219	21.008799
AC245041.2	lincRNA	-1.000000	-1.000000	4.947283	11.657566	11.460148
NPY4R2	protein coding	0.000000	59.250302	25.063939	34.819533	30.825496
AGAP12P	pseudogene	-1.000000	-1.000000	0.000000	6.282939	5.586438
RNA5SP315	rRNA	-1.000000	-1.000000	100.000000	-1.000000	100.000000
BMS1P7	pseudogene	-1.000000	-1.000000	17.982873	4.924461	6.348880
PTPN20CP	pseudogene	-1.000000	-1.000000	39.717084	16.188948	16.582951
PARG	protein coding	0.000000	0.000000	0.000000	1.445799	1.404650
AGAP6	protein coding	0.000000	0.000000	0.000000	1.460406	1.296408
WASHC2A	protein coding	0.000000	0.000000	0.000000	1.634819	1.507208
ASAH2	protein coding	6.683480	0.000000	2.299349	4.506004	4.276036
ASAH2B	protein coding	0.621118	0.000000	0.052020	8.306235	1.527657
PCDH15	protein coding	0.000000	0.000000	0.000000	0.003314	0.003287
AGAP5	protein coding	0.000000	0.000000	0.000000	0.711575	0.628299
KCNMA1	protein coding	0.000000	0.000000	0.000000	0.005635	0.005463
NUTM2B	protein coding	0.000000	35.599078	18.251624	2.845465	9.673477
NUTM2E	protein coding	11.482044	20.400729	15.535320	7.254502	10.399160
NRG3	protein coding	0.000000	0.000000	0.000000	0.002438	0.002428
WAPL	protein coding	0.000000	0.000000	0.000000	0.071080	0.065851
NUTM2A	protein coding	8.183857	24.116424	15.725251	36.794973	27.434555
PCGF5	protein coding	0.000000	0.000000	0.000000	0.025431	0.023904
HECTD2	protein coding	0.000000	0.000000	0.000000	3.263086	3.046926
KIF11	protein coding	0.000000	0.000000	0.000000	0.075164	0.069233
AL359385.1	pseudogene	-1.000000	-1.000000	0.000000	25.874126	22.787682
HPSE2	protein coding	0.000000	0.000000	0.000000	0.321176	0.319344
ABCC2	protein coding	0.000000	0.000000	0.000000	0.268469	0.244745
SORCS3	protein coding	0.000000	0.000000	0.000000	0.008895	0.008812
GPAM	protein coding	0.000000	0.000000	0.000000	0.000000	0.184696
ACSL5	protein coding	0.000000	0.000000	0.000000	0.103103	0.095655
DMBT1	protein coding	23.712151	0.000000	22.410803	21.479790	21.568297
C10orf143	protein coding	0.000000	0.000000	0.000000	0.000000	0.058375
PPP2R2D	protein coding	0.000000	0.000000	0.000000	0.129124	0.116574
INPP5A	protein coding	0.000000	0.000000	0.000000	0.136044	0.134332
CFAP46	protein coding	0.000000	0.000000	0.000000	0.296109	0.275234
DUX4L28	pseudogene	-1.000000	-1.000000	66.912851	-1.000000	66.912851
DUX4L25	pseudogene	-1.000000	-1.000000	100.000000	-1.000000	100.000000
DUX4L24	pseudogene	-1.000000	-1.000000	100.000000	-1.000000	100.000000
DUX4L23	pseudogene	-1.000000	-1.000000	100.000000	-1.000000	100.000000
DUX4L22	pseudogene	-1.000000	-1.000000	100.000000	-1.000000	100.000000
DUX4L21	pseudogene	-1.000000	-1.000000	100.000000	-1.000000	100.000000
DUX4L20	pseudogene	-1.000000	-1.000000	100.000000	-1.000000	100.000000
DUX4L29	pseudogene	-1.000000	-1.000000	100.000000	-1.000000	100.000000
DUX4L10	pseudogene	-1.000000	-1.000000	100.000000	-1.000000	100.000000
DUX4L11	pseudogene	-1.000000	-1.000000	100.000000	-1.000000	100.000000
DUX4L12	pseudogene	-1.000000	-1.000000	100.000000	-1.000000	100.000000
DUX4L13	pseudogene	-1.000000	-1.000000	100.000000	-1.000000	100.000000
DUX4L14	pseudogene	-1.000000	-1.000000	100.000000	-1.000000	100.000000
DUX4L15	pseudogene	-1.000000	-1.000000	100.000000	-1.000000	100.000000
RPL23AP60	pseudogene	-1.000000	-1.000000	100.000000	-1.000000	100.000000
BX322534.1	pseudogene	-1.000000	-1.000000	100.000000	-1.000000	100.000000
WBP1LP10	pseudogene	-1.000000	-1.000000	100.000000	-1.000000	100.000000
OR4F2P	pseudogene	-1.000000	-1.000000	3.735326	-1.000000	3.735326
AC069287.1	lincRNA	-1.000000	-1.000000	0.000000	18.263571	17.237654
LINC01001	lincRNA	-1.000000	-1.000000	0.889587	16.460425	11.645712
BET1L	protein coding	0.000000	0.000000	0.000000	6.613221	6.013520
IFITM2	protein coding	0.000000	0.000000	0.000000	3.580604	2.918466
LRRC56	protein coding	0.000000	0.000000	0.000000	0.623501	0.523319
PHRF1	protein coding	0.000000	0.000000	0.000000	1.351889	1.141706
DEAF1	protein coding	0.000000	0.000000	0.000000	0.893846	0.697801
AP2A2	protein coding	0.000000	0.000000	0.000000	0.892104	0.823116
MUC2	protein coding	0.000000	-1.000000	0.000000	0.000000	2.107419
MUC5B	protein coding	0.000000	0.000000	0.000000	0.308057	0.166215
BRSK2	protein coding	0.000000	0.000000	0.000000	4.292907	3.935980
MRPL23	protein coding	37.978723	39.860140	38.791541	32.056219	32.359575
LINC01219	lincRNA	-1.000000	-1.000000	17.678959	0.667476	6.798757
H19	other	-1.000000	-1.000000	96.334089	100.000000	98.458850
RF01972	other	-1.000000	-1.000000	100.000000	-1.000000	100.000000
RF01973	other	-1.000000	-1.000000	100.000000	-1.000000	100.000000
AC109309.2	pseudogene	-1.000000	-1.000000	18.731118	-1.000000	18.731118
SSU72P6	pseudogene	-1.000000	-1.000000	93.429158	-1.000000	93.429158
TEAD1	protein coding	0.000000	0.000000	0.000000	0.020338	0.019637
SPON1	protein coding	0.000000	0.000000	0.000000	0.016648	0.016383
SOX6	protein coding	0.000000	0.000000	0.000000	0.000000	0.003363
DCDC1	protein coding	0.000000	0.000000	0.000000	0.043968	0.040598
CCDC73	protein coding	0.000000	0.000000	0.000000	0.057972	0.055610
RAG1	protein coding	0.000000	0.000000	0.000000	0.000000	2.163814
LRRC4C	protein coding	0.000000	0.000000	0.000000	0.008803	0.008770
PRDM11	protein coding	0.000000	0.550602	0.511497	0.000000	0.237610
FNBP4	protein coding	0.000000	0.000000	0.000000	0.102606	0.094254
AC027369.6	pseudogene	-1.000000	-1.000000	70.322581	89.002863	85.602809
AC027369.3	pseudogene	-1.000000	-1.000000	50.350783	67.557069	64.444227
AC027369.4	pseudogene	-1.000000	-1.000000	100.000000	100.000000	100.000000
AC136759.1	pseudogene	-1.000000	-1.000000	0.000000	0.143891	0.142532
AC024405.2	pseudogene	-1.000000	-1.000000	16.591928	22.247645	22.082369
OR9Q1	protein coding	0.000000	0.000000	0.000000	0.538507	0.530003
AP004247.2	lincRNA	-1.000000	-1.000000	0.000000	5.915234	5.215872
MS4A13	protein coding	0.000000	0.000000	0.000000	0.388312	0.369855
PGA3	protein coding	50.221566	22.168285	34.008728	44.480370	40.721070
PGA5	protein coding	39.955687	21.706399	33.193863	51.644617	47.828176
DDB1	protein coding	0.000000	0.000000	0.000000	0.000000	0.447329
TKFC	protein coding	0.000000	0.000000	0.000000	1.332873	0.960916
FADS3	protein coding	0.000000	0.000000	0.000000	0.244798	0.215843
KDM2A	protein coding	0.000000	0.000000	0.000000	0.132880	0.125344
MRPL21	protein coding	0.000000	1.201923	0.457457	2.334120	2.173740
TENM4	protein coding	0.000000	0.000000	0.000000	0.386598	0.379512
MIR4300HG	lincRNA	-1.000000	-1.000000	0.000000	0.033717	0.033642
DLG2	protein coding	0.000000	0.000000	0.000000	0.064798	0.064430
TMEM135	protein coding	0.000000	0.000000	0.000000	0.069962	0.068902
TRIM64DP	pseudogene	-1.000000	-1.000000	22.296793	18.952310	19.810971
TRIM49	protein coding	0.000000	0.000000	0.000000	4.059927	3.250916
AP004833.1	pseudogene	-1.000000	-1.000000	9.377526	18.487395	16.842105
TRIM53BP	pseudogene	-1.000000	-1.000000	23.909250	39.125035	36.208626
TRIM51BP	pseudogene	-1.000000	-1.000000	54.270987	25.380402	30.352645
TRIM64B	protein coding	0.000000	10.313901	5.133929	0.000000	2.048998
AP005435.4	pseudogene	-1.000000	-1.000000	0.000000	12.443778	10.892388
AP005435.2	pseudogene	-1.000000	-1.000000	28.862479	3.448276	9.142857
AP005435.3	pseudogene	-1.000000	-1.000000	0.093838	99.793246	31.225806
TRIM49D1	protein coding	63.208241	0.497512	39.898289	76.506664	69.069069
TRIM49D2	protein coding	63.208241	1.374570	52.303030	90.227613	83.264807
AP004607.3	pseudogene	-1.000000	-1.000000	8.891160	100.000000	33.556922
AP004607.9	pseudogene	-1.000000	-1.000000	48.253968	-1.000000	48.253968
AP004607.8	pseudogene	-1.000000	-1.000000	0.000000	22.976964	19.266964
TRIM64	protein coding	0.000000	25.970149	12.936803	33.383010	25.156111
AP004607.7	pseudogene	-1.000000	-1.000000	21.420048	48.081264	27.015559
TRIM51EP	pseudogene	-1.000000	-1.000000	45.940594	46.124678	46.095097
TRIM53AP	pseudogene	-1.000000	-1.000000	13.026572	35.640585	29.991942
AP004607.6	pseudogene	-1.000000	-1.000000	3.746878	17.308030	14.956522
TRIM49C	protein coding	0.000000	0.000000	0.000000	4.380647	3.507647
TRIM64EP	pseudogene	-1.000000	-1.000000	25.191424	17.426471	19.354839
DEUP1	protein coding	0.000000	0.000000	0.000000	3.318125	3.196764
LINC02553	lincRNA	-1.000000	-1.000000	0.000000	0.101076	0.099081
CNTN5	protein coding	0.000000	0.000000	0.000000	0.058868	0.058523
TRPC6	protein coding	0.000000	0.000000	0.000000	0.000000	0.190500
CWF19L2	protein coding	0.000000	0.000000	0.000000	0.523450	0.510270
SIK2	protein coding	0.000000	0.000000	0.000000	0.037893	0.035030
FAM118B	protein coding	0.000000	0.000000	0.000000	0.216450	0.205538
AP001993.1	lincRNA	-1.000000	-1.000000	0.000000	0.115116	0.110219
AP002856.2	lincRNA	-1.000000	-1.000000	0.000000	0.153688	0.151803
OPCML	protein coding	0.000000	0.000000	0.000000	0.003963	0.003937
AP001999.1	lincRNA	-1.000000	-1.000000	0.000000	0.554446	0.482030
AC215219.1	pseudogene	-1.000000	-1.000000	29.350220	55.349045	52.615332
FAM138D	lincRNA	-1.000000	-1.000000	100.000000	100.000000	100.000000
IQSEC3	protein coding	2.000564	6.784363	4.524887	1.236666	1.458436
CCDC77	protein coding	0.000000	0.000000	0.000000	0.073092	0.069325
ERC1	protein coding	0.000000	0.000000	0.000000	0.554218	0.542713
CACNA1C	protein coding	0.000000	0.000000	0.000000	0.025818	0.025166
PRMT8	protein coding	0.000000	0.000000	0.000000	1.400937	1.384604
LINC00937	lincRNA	-1.000000	-1.000000	0.000000	0.391048	0.368985
AC092490.1	lincRNA	-1.000000	-1.000000	7.023705	0.000000	2.124270
AC009533.1	pseudogene	-1.000000	-1.000000	0.000000	1.664989	1.516414
AC141557.1	pseudogene	-1.000000	-1.000000	0.000000	0.944627	0.921435
DDX12P	pseudogene	-1.000000	-1.000000	0.000000	1.227502	1.102991
AC092821.3	other	-1.000000	-1.000000	0.000000	0.092970	0.091386
PRH1	protein coding	0.000000	0.000000	0.000000	0.144787	0.257899
PRB2	protein coding	0.000000	0.000000	0.000000	22.115014	0.523283
ST8SIA1	protein coding	0.000000	0.000000	0.000000	0.000000	1.890331
SOX5	protein coding	0.000000	0.000000	0.000000	0.022153	0.021974
SSPN	protein coding	0.000000	0.000000	0.000000	0.021450	0.015229
ITPR2	protein coding	0.000000	0.000000	0.000000	0.025974	0.025368
STK38L	protein coding	0.000000	0.000000	0.000000	0.183356	0.170750
AC024940.2	pseudogene	-1.000000	-1.000000	0.780806	1.410672	1.360749
TMEM117	protein coding	0.000000	0.000000	0.000000	0.078782	0.078368
CCNT1	protein coding	0.000000	0.000000	0.000000	0.181954	0.136650
KRT86	protein coding	0.000000	0.000000	0.000000	1.112310	1.067437
KRT81	protein coding	16.600791	0.000000	13.070539	5.928746	8.414873
AC026120.1	pseudogene	-1.000000	-1.000000	0.000000	1.466737	1.179196
AC012158.1	pseudogene	-1.000000	-1.000000	0.000000	0.039982	0.039490
C12orf56	protein coding	0.000000	0.000000	0.000000	0.056795	0.054576
AC084032.1	lincRNA	-1.000000	-1.000000	0.000000	0.754091	0.733869
LGR5	protein coding	0.000000	0.000000	0.000000	0.200147	0.193804
PAWR	protein coding	0.000000	0.000000	0.000000	0.054236	0.044782
PTPRQ	protein coding	0.000000	0.000000	0.000000	0.237624	0.225105
LINC02391	lincRNA	-1.000000	-1.000000	0.000000	0.277612	0.275681
PLEKHG7	protein coding	0.000000	0.000000	0.000000	0.059672	0.054909
MRPL42	protein coding	0.000000	0.000000	0.000000	3.540418	2.376603
AMDHD1	protein coding	0.000000	2.490170	1.438849	0.285539	0.409078
AC007656.1	lincRNA	-1.000000	-1.000000	0.000000	0.150969	0.150535
AC007424.1	pseudogene	-1.000000	-1.000000	0.000000	2.642861	2.086817
UTP20	protein coding	0.000000	0.000000	0.000000	0.058545	0.053518
CUX2	protein coding	0.000000	0.000000	0.000000	0.007437	0.007266
TMEM120B	protein coding	0.000000	0.000000	0.000000	0.608621	0.535239
HPD	protein coding	0.000000	0.000000	0.000000	0.224326	0.207736
SCARB1	protein coding	0.000000	0.000000	0.000000	0.113211	0.088837
TMEM132B	protein coding	0.000000	0.000000	0.000000	0.031726	0.030281
AC007368.1	other	-1.000000	-1.000000	0.000000	1.479836	1.447284
GLT1D1	protein coding	0.000000	0.000000	0.000000	0.035840	0.034970
TMEM132D	protein coding	0.000000	0.000000	0.000000	0.067527	0.066952
LINC01257	lincRNA	-1.000000	-1.000000	0.000000	1.706763	1.615192
RNA5SP376	rRNA	-1.000000	-1.000000	100.000000	-1.000000	100.000000
NOC4L	protein coding	0.000000	0.000000	0.000000	12.395612	9.433022
GALNT9	protein coding	0.000000	0.000000	0.000000	0.306122	0.297796
AL356585.3	pseudogene	-1.000000	-1.000000	18.405512	5.897780	6.667467
ANKRD20A9P	pseudogene	-1.000000	-1.000000	0.000000	0.122521	0.115839
CENPIP1	pseudogene	-1.000000	-1.000000	0.000000	2.105862	1.960339
PAN3	protein coding	0.000000	0.000000	0.000000	0.036384	0.035070
SLC7A1	protein coding	0.000000	0.000000	0.000000	0.043126	0.039407
B3GLCT	protein coding	0.000000	0.000000	0.000000	0.925355	0.895421
FRY	protein coding	0.000000	0.000000	0.000000	0.005719	0.005526
AL139383.1	lincRNA	-1.000000	-1.000000	0.000000	0.009062	0.009018
LINC02343	lincRNA	-1.000000	-1.000000	0.000000	0.123141	0.122874
LINC00457	lincRNA	-1.000000	-1.000000	0.000000	0.159913	0.159330
LINC02341	lincRNA	-1.000000	-1.000000	0.000000	0.113196	0.111741
RB1	protein coding	0.000000	0.000000	0.000000	0.167282	0.164350
LPAR6	protein coding	0.000000	0.000000	0.000000	1.238845	0.687379
AL158066.1	other	-1.000000	-1.000000	0.000000	0.491622	0.476390
TPTE2P3	pseudogene	-1.000000	-1.000000	0.000000	1.343165	1.317796
PRR20C	protein coding	100.000000	100.000000	100.000000	86.799546	88.486761
PRR20D	protein coding	100.000000	100.000000	100.000000	100.000000	100.000000
PRR20E	protein coding	100.000000	100.000000	100.000000	100.000000	100.000000
AL445989.1	lincRNA	-1.000000	-1.000000	18.544024	5.815972	11.799954
OR7E104P	pseudogene	-1.000000	-1.000000	6.679512	1.565742	3.133791
DACH1	protein coding	0.000000	0.000000	0.000000	0.047190	0.046595
LINC00393	lincRNA	-1.000000	-1.000000	0.000000	0.011959	0.011926
SLAIN1	protein coding	0.000000	0.000000	0.000000	0.568821	0.533229
GPC5	protein coding	0.000000	0.000000	0.000000	0.042334	0.042235
RAB20	protein coding	0.000000	0.000000	0.000000	0.239582	0.230170
ARHGEF7	protein coding	0.000000	0.000000	0.000000	0.137871	0.130245
TEX29	protein coding	0.000000	0.000000	0.000000	0.848607	0.691252
AL359649.1	lincRNA	-1.000000	-1.000000	0.000000	1.767308	1.722606
SPACA7	protein coding	0.000000	0.000000	0.000000	0.625426	0.613329
MCF2L	protein coding	0.000000	0.000000	0.000000	0.014978	0.014121
PROZ	protein coding	0.000000	0.000000	0.000000	0.411184	0.364193
TMCO3	protein coding	0.000000	0.000000	0.000000	0.412891	0.347512
GRK1	protein coding	0.000000	0.000000	0.000000	0.292729	0.274865
RASA3	protein coding	0.000000	0.000000	0.000000	2.627630	2.555739
CR383658.1	pseudogene	-1.000000	-1.000000	23.738063	7.589286	9.061847
CR383658.2	pseudogene	-1.000000	-1.000000	0.000000	0.999338	0.907561
CR383656.13	pseudogene	-1.000000	-1.000000	0.000000	2.403229	2.234732
CR383656.5	pseudogene	-1.000000	-1.000000	0.000000	7.429227	7.278578
NF1P7	pseudogene	-1.000000	-1.000000	21.582734	23.527255	23.235022
MED15P1	pseudogene	-1.000000	-1.000000	63.858467	18.802123	32.812093
AL929601.1	lincRNA	-1.000000	-1.000000	11.264368	9.128409	9.270528
AL929601.2	lincRNA	-1.000000	-1.000000	0.000000	66.666667	39.574468
POTEM	protein coding	7.531107	0.346021	6.387665	27.708973	26.714801
AL589182.1	lincRNA	-1.000000	-1.000000	14.213836	19.739074	19.595690
DUXAP9	pseudogene	-1.000000	-1.000000	45.882353	10.057202	12.577886
AL589743.5	lincRNA	-1.000000	-1.000000	24.948931	18.352008	19.306823
AL589743.3	pseudogene	-1.000000	-1.000000	3.826955	1.986497	2.061598
AL589743.2	lincRNA	-1.000000	-1.000000	74.990778	-1.000000	74.990778
AL589743.1	pseudogene	-1.000000	-1.000000	25.665602	8.329823	11.711287
BMS1P17	pseudogene	-1.000000	-1.000000	36.226749	17.402118	18.816568
LINC01297	lincRNA	-1.000000	-1.000000	10.944935	10.467600	10.522632
POTEG	protein coding	7.727570	0.147929	5.401725	29.225162	27.565531
AL512310.11	other	-1.000000	-1.000000	22.992126	5.415711	5.480229
AL512310.8	pseudogene	-1.000000	-1.000000	100.000000	-1.000000	100.000000
OR11H2	protein coding	0.000000	0.000000	0.000000	8.771930	2.100840
DHRS4L2	protein coding	0.000000	0.000000	0.000000	0.648132	0.604916
SCFD1	protein coding	0.000000	0.000000	0.000000	0.308239	0.300792
NUBPL	protein coding	0.000000	0.000000	0.000000	0.055218	0.054677
EGLN3	protein coding	0.000000	0.000000	0.000000	0.033431	0.018197
AL445363.3	other	-1.000000	-1.000000	82.985075	-1.000000	82.985075
AL445363.1	lincRNA	-1.000000	-1.000000	100.000000	59.141104	70.974068
RNU1-27P	snRNA	-1.000000	-1.000000	100.000000	-1.000000	100.000000
RNU1-28P	snRNA	-1.000000	-1.000000	100.000000	-1.000000	100.000000
SNX6	protein coding	0.000000	28.179741	20.081411	0.000000	1.071082
TMEM260	protein coding	0.000000	0.000000	0.000000	0.022303	0.021571
LINC01500	lincRNA	-1.000000	-1.000000	0.000000	0.029795	0.029615
SLC8A3	protein coding	0.000000	0.000000	0.000000	0.027051	0.025543
NRXN3	protein coding	0.000000	0.000000	0.000000	0.037121	0.036810
LINC02296	lincRNA	-1.000000	-1.000000	0.000000	0.114860	0.114570
CATSPERB	protein coding	0.000000	0.000000	0.000000	0.394652	0.386479
PRIMA1	protein coding	0.000000	0.000000	0.000000	0.119188	0.112563
BRF1	protein coding	0.000000	0.000000	0.000000	10.382347	9.586747
ELK2BP	pseudogene	-1.000000	-1.000000	30.907604	0.000000	12.256809
IGHA2	other	-1.000000	0.000000	8.817355	7.840099	8.147513
IGHE	other	-1.000000	0.000000	10.204082	17.344398	14.515730
IGHG4	other	-1.000000	5.259740	2.957284	15.510494	9.298561
ELK2AP	pseudogene	-1.000000	-1.000000	38.866799	-1.000000	38.866799
IGHA1	other	-1.000000	0.000000	0.000000	6.788028	4.710921
IGHG1	other	-1.000000	30.521571	17.167693	7.884761	11.682521
IGHG3	other	-1.000000	0.000000	0.000000	12.071124	6.983483
IGHV3-30	other	-1.000000	100.000000	29.302326	39.393939	31.261770
IGHV3-33	other	-1.000000	100.000000	29.302326	57.575758	34.651601
IGHVII-43-1	pseudogene	-1.000000	-1.000000	100.000000	-1.000000	100.000000
IGHVIII-44	pseudogene	-1.000000	-1.000000	89.236111	77.319588	86.046512
AC244452.3	pseudogene	-1.000000	-1.000000	100.000000	-1.000000	100.000000
LINC00221	lincRNA	-1.000000	-1.000000	0.000000	3.379576	3.108661
IGHV1-69	other	-1.000000	0.000000	60.827251	100.000000	67.605634
IGHV2-70D	other	-1.000000	100.000000	28.175520	1.190476	23.892100
IGHV1-69D	other	-1.000000	0.000000	58.536585	100.000000	65.725806
IGHV2-70	other	-1.000000	-1.000000	0.280112	0.000000	0.225734
FAM30B	pseudogene	-1.000000	-1.000000	25.000000	12.652296	16.019087
BCAR1P1	pseudogene	-1.000000	-1.000000	4.409449	-1.000000	4.409449
AC087386.1	lincRNA	-1.000000	-1.000000	0.000000	21.947292	21.288005
AC087386.2	other	-1.000000	-1.000000	12.942192	-1.000000	12.942192
BMS1P15	pseudogene	-1.000000	-1.000000	4.824561	11.554123	10.439716
HERC2P3	pseudogene	-1.000000	-1.000000	10.085451	13.761265	13.506729
AC023310.1	pseudogene	-1.000000	-1.000000	20.844687	15.295736	16.228571
GOLGA6L6	protein coding	4.000000	5.606968	4.735793	29.192022	19.308126
AC023310.3	pseudogene	-1.000000	-1.000000	30.194320	25.430630	26.292658
GOLGA8CP	pseudogene	-1.000000	-1.000000	22.116119	37.697180	31.574206
SPATA31E2P	pseudogene	-1.000000	-1.000000	58.742949	13.506139	52.885459
AC023310.2	pseudogene	-1.000000	-1.000000	63.186813	-1.000000	63.186813
IGHV1OR15-6	pseudogene	-1.000000	-1.000000	19.883041	100.000000	35.680751
NBEAP1	pseudogene	-1.000000	-1.000000	0.000000	1.776479	1.719207
AC012414.5	lincRNA	-1.000000	-1.000000	0.000000	19.437845	18.259192
RNU6-498P	snRNA	-1.000000	-1.000000	100.000000	-1.000000	100.000000
AC012414.3	lincRNA	-1.000000	-1.000000	20.214190	58.259807	56.423174
AC012414.4	lincRNA	-1.000000	-1.000000	66.542404	99.859551	79.798545
AC012414.1	pseudogene	-1.000000	-1.000000	72.284644	-1.000000	72.284644
AC012414.7	pseudogene	-1.000000	-1.000000	24.435591	47.608470	46.078172
GRAMD4P5	pseudogene	-1.000000	-1.000000	5.394737	16.089385	11.211573
AC012414.2	pseudogene	-1.000000	-1.000000	100.000000	-1.000000	100.000000
POTEB2	protein coding	54.495413	35.294118	53.914591	50.988507	51.160235
AC037471.2	pseudogene	-1.000000	-1.000000	59.631491	-1.000000	59.631491
NF1P1	pseudogene	-1.000000	-1.000000	14.863843	22.846097	21.732026
LINC01193	lincRNA	-1.000000	-1.000000	15.766099	18.784836	18.556701
OR11J5P	pseudogene	-1.000000	-1.000000	60.128617	-1.000000	60.128617
IGHD3OR15-3B	other	-1.000000	-1.000000	100.000000	-1.000000	100.000000
FAM30C	pseudogene	-1.000000	-1.000000	48.166259	18.476190	26.862611
BCAR1P2	pseudogene	-1.000000	-1.000000	39.055118	-1.000000	39.055118
AC126335.1	lincRNA	-1.000000	-1.000000	43.418468	47.985154	47.017105
AC126335.2	other	-1.000000	-1.000000	15.530630	-1.000000	15.530630
BMS1P16	pseudogene	-1.000000	-1.000000	0.000000	9.708079	8.111174
AC068446.3	pseudogene	-1.000000	-1.000000	0.000000	7.534961	7.243905
AC068446.1	pseudogene	-1.000000	-1.000000	85.852713	-1.000000	85.852713
AC068446.2	lincRNA	-1.000000	-1.000000	82.855823	67.840754	69.042506
RNU6-1235P	snRNA	-1.000000	-1.000000	100.000000	-1.000000	100.000000
AC060814.5	lincRNA	-1.000000	-1.000000	38.215712	91.286954	88.716857
AC060814.4	lincRNA	-1.000000	-1.000000	100.000000	100.000000	100.000000
AC060814.1	pseudogene	-1.000000	-1.000000	100.000000	-1.000000	100.000000
AC060814.3	lincRNA	-1.000000	-1.000000	61.979648	-1.000000	61.979648
CXADRP2	pseudogene	-1.000000	-1.000000	67.003676	-1.000000	67.003676
AC060814.2	pseudogene	-1.000000	-1.000000	100.000000	-1.000000	100.000000
GRAMD4P6	pseudogene	-1.000000	-1.000000	19.753086	-1.000000	19.753086
MIR3118-3	miRNA	-1.000000	-1.000000	100.000000	-1.000000	100.000000
POTEB3	protein coding	60.824742	59.701493	60.783232	69.087243	69.519995
NF1P9	pseudogene	-1.000000	-1.000000	72.869148	83.863347	82.400210
MIR5701-2	miRNA	-1.000000	-1.000000	100.000000	-1.000000	100.000000
AC183088.1	pseudogene	-1.000000	-1.000000	68.762279	-1.000000	68.762279
LINC02203	protein coding	70.347003	58.454810	63.323289	67.391243	68.045700
AC135068.5	pseudogene	-1.000000	-1.000000	62.729124	-1.000000	62.729124
OR11K1P	pseudogene	-1.000000	-1.000000	49.524941	-1.000000	49.524941
AC135068.4	pseudogene	-1.000000	-1.000000	100.000000	-1.000000	100.000000
AC135068.7	lincRNA	-1.000000	-1.000000	100.000000	100.000000	100.000000
AC135068.6	pseudogene	-1.000000	-1.000000	100.000000	-1.000000	100.000000
AC135068.8	other	-1.000000	-1.000000	100.000000	100.000000	100.000000
AC135068.9	pseudogene	-1.000000	-1.000000	100.000000	100.000000	100.000000
AC134981.1	pseudogene	-1.000000	-1.000000	17.291066	0.000000	13.888889
POTEB	protein coding	69.357798	100.000000	70.615836	48.242375	49.878881
ZNF519P3	pseudogene	-1.000000	-1.000000	34.238603	-1.000000	34.238603
NF1P2	pseudogene	-1.000000	-1.000000	47.923323	25.902736	28.834808
OR11J7P	pseudogene	-1.000000	-1.000000	100.000000	-1.000000	100.000000
OR11J6P	pseudogene	-1.000000	-1.000000	94.628099	-1.000000	94.628099
OR11H3P	pseudogene	-1.000000	-1.000000	20.875764	-1.000000	20.875764
AC134980.3	protein coding	22.607781	17.728938	19.732297	23.664044	23.550060
AC010760.1	lincRNA	-1.000000	-1.000000	100.000000	97.013211	97.726279
RPS8P10	pseudogene	-1.000000	-1.000000	100.000000	-1.000000	100.000000
IGHV1OR15-1	other	-1.000000	-1.000000	100.000000	100.000000	100.000000
IGHV1OR15-3	pseudogene	-1.000000	-1.000000	100.000000	100.000000	100.000000
IGHV4OR15-8	other	-1.000000	-1.000000	13.068182	45.679012	19.310345
IGHV1OR15-4	pseudogene	-1.000000	-1.000000	53.890490	0.000000	43.287037
AC100757.2	pseudogene	-1.000000	-1.000000	100.000000	-1.000000	100.000000
AC100757.1	pseudogene	-1.000000	-1.000000	49.345692	-1.000000	49.345692
SPATA31E3P	pseudogene	-1.000000	-1.000000	95.276525	85.893210	92.782427
GOLGA8DP	pseudogene	-1.000000	-1.000000	94.675599	85.158303	87.664549
AC100757.3	pseudogene	-1.000000	-1.000000	61.138790	87.066246	77.820025
GOLGA6L22	protein coding	33.606238	77.759652	52.043597	70.882004	62.864336
HERC2P7	pseudogene	-1.000000	-1.000000	100.000000	72.807259	77.527835
HERC2P2	pseudogene	-1.000000	-1.000000	59.190121	65.839087	65.361961
GOLGA8IP	pseudogene	-1.000000	-1.000000	36.195610	27.905766	30.046539
AC011767.1	pseudogene	-1.000000	-1.000000	4.641638	0.000000	1.198027
GOLGA6L1	protein coding	54.210264	96.078431	63.993891	59.013347	60.568155
AC116165.1	pseudogene	-1.000000	-1.000000	39.730135	74.325173	68.307852
GOLGA8EP	pseudogene	-1.000000	-1.000000	51.455756	50.955809	51.120270
MIR4509-1	miRNA	-1.000000	-1.000000	100.000000	-1.000000	100.000000
AC242376.1	pseudogene	-1.000000	-1.000000	100.000000	33.746215	44.844180
AC242376.2	pseudogene	-1.000000	-1.000000	12.244898	0.000000	2.943581
AC100756.3	pseudogene	-1.000000	-1.000000	59.944904	41.702551	45.902681
AC100756.1	pseudogene	-1.000000	-1.000000	38.913363	51.857683	49.572871
GOLGA8S	protein coding	4.632588	-1.000000	4.632588	0.680597	1.930626
AC100756.2	pseudogene	-1.000000	-1.000000	75.374150	21.090308	30.299566
HERC2	protein coding	0.000000	0.000000	0.000000	0.556260	0.515366
AC091304.3	pseudogene	-1.000000	-1.000000	68.251748	32.593810	38.472095
AC091304.5	pseudogene	-1.000000	-1.000000	100.000000	-1.000000	100.000000
AC091304.1	pseudogene	-1.000000	-1.000000	83.155857	64.846128	71.115295
AC091304.4	pseudogene	-1.000000	-1.000000	23.747981	48.442907	43.236797
GOLGA8F	protein coding	60.479505	69.320487	67.137674	74.777338	71.859372
ABCB10P3	pseudogene	-1.000000	-1.000000	49.237875	-1.000000	49.237875
AC091304.9	pseudogene	-1.000000	-1.000000	31.111111	-1.000000	31.111111
AC091304.6	pseudogene	-1.000000	-1.000000	90.547264	-1.000000	90.547264
MIR4509-2	miRNA	-1.000000	-1.000000	100.000000	-1.000000	100.000000
AC091304.10	pseudogene	-1.000000	-1.000000	100.000000	-1.000000	100.000000
AC138749.4	pseudogene	-1.000000	-1.000000	100.000000	-1.000000	100.000000
MIR4509-3	miRNA	-1.000000	-1.000000	100.000000	-1.000000	100.000000
ABCB10P4	pseudogene	-1.000000	-1.000000	49.060925	-1.000000	49.060925
GOLGA8G	protein coding	53.723677	0.000000	52.065704	56.990663	50.309632
AC138749.3	pseudogene	-1.000000	-1.000000	23.188406	22.853613	22.949547
AC138749.1	pseudogene	-1.000000	-1.000000	76.487252	43.340944	53.959437
HERC2P11	pseudogene	-1.000000	-1.000000	51.381215	48.835935	49.280986
HERC2P9	pseudogene	-1.000000	-1.000000	47.756896	58.854402	57.659859
AC055876.2	pseudogene	-1.000000	-1.000000	26.972477	40.513490	37.934668
GOLGA8M	protein coding	29.926238	-1.000000	29.926238	27.077653	11.062311
WHAMMP2	pseudogene	-1.000000	-1.000000	6.224406	21.090323	16.890986
PDCD6IPP2	pseudogene	-1.000000	-1.000000	0.000000	0.043702	0.040379
FAM189A1	protein coding	0.000000	0.000000	0.000000	0.005387	0.005328
GOLGA8J	protein coding	66.016860	-1.000000	66.016860	62.817199	63.421405
DNM1P28	pseudogene	-1.000000	-1.000000	100.000000	100.000000	100.000000
ULK4P3	pseudogene	-1.000000	-1.000000	75.773890	65.823882	66.358740
GOLGA8T	protein coding	73.614776	-1.000000	73.614776	66.478143	67.796122
DNM1P30	pseudogene	-1.000000	-1.000000	100.000000	78.338136	82.223098
AC120045.1	lincRNA	-1.000000	-1.000000	100.000000	79.716347	82.313433
LINC02249	lincRNA	-1.000000	-1.000000	64.198688	63.589095	63.732166
AC135731.1	pseudogene	-1.000000	-1.000000	27.012171	-1.000000	27.012171
RNU6-17P	snRNA	-1.000000	-1.000000	25.471698	-1.000000	25.471698
AC135731.2	pseudogene	-1.000000	-1.000000	85.407725	58.754344	68.323087
AC019322.4	other	-1.000000	-1.000000	30.160346	-1.000000	30.160346
RF00019	other	-1.000000	-1.000000	74.038462	-1.000000	74.038462
CHRFAM7A	protein coding	81.469979	86.648794	85.886298	58.562712	63.534074
AC019322.3	pseudogene	-1.000000	-1.000000	94.549266	91.790040	92.798691
GOLGA8R	protein coding	36.253298	-1.000000	36.253298	29.325168	30.598733
AC019322.2	pseudogene	-1.000000	-1.000000	6.164384	-1.000000	6.164384
AC127502.1	pseudogene	-1.000000	-1.000000	20.091093	19.971883	19.978830
AC026150.2	pseudogene	-1.000000	-1.000000	58.701299	12.400636	42.337808
AC026150.1	lincRNA	-1.000000	-1.000000	8.142857	23.743233	21.868618
GOLGA8Q	protein coding	2.265543	-1.000000	2.265543	3.852044	3.549842
DNM1P50	pseudogene	-1.000000	-1.000000	86.982249	47.968070	54.055709
ULK4P2	pseudogene	-1.000000	-1.000000	43.918054	37.357129	37.719015
GOLGA8H	protein coding	50.263435	-1.000000	50.263435	41.630396	43.191184
AC091057.6	protein coding	29.353234	0.000000	11.557297	3.515564	4.010940
GOLGA8UP	pseudogene	-1.000000	-1.000000	0.000000	2.295198	1.895781
HERC2P10	pseudogene	-1.000000	-1.000000	0.000000	0.748299	0.685548
OTUD7A	protein coding	0.000000	1.014683	0.761785	2.109374	2.070862
CHRNA7	protein coding	64.334975	72.298516	71.315661	3.834233	6.062184
RF00019	other	-1.000000	-1.000000	100.000000	-1.000000	100.000000
AC068448.1	other	-1.000000	-1.000000	35.040775	-1.000000	35.040775
AC139426.3	pseudogene	-1.000000	-1.000000	78.765792	62.983720	68.555727
RNU6-18P	snRNA	-1.000000	-1.000000	100.000000	-1.000000	100.000000
AC139426.2	lincRNA	-1.000000	-1.000000	52.000000	39.401902	39.801116
GOLGA8K	protein coding	5.285412	0.000000	5.282620	16.595945	14.386299
DNM1P32	pseudogene	-1.000000	-1.000000	0.000000	31.836584	26.531863
GOLGA8O	protein coding	50.550603	0.000000	44.526559	34.786787	36.797112
AC135983.5	pseudogene	-1.000000	-1.000000	100.000000	-1.000000	100.000000
AC135983.4	pseudogene	-1.000000	-1.000000	100.000000	91.730038	96.248383
AC135983.3	pseudogene	-1.000000	-1.000000	100.000000	84.324853	87.371906
AC135983.2	pseudogene	-1.000000	-1.000000	53.392990	55.805868	55.422181
LINC02256	lincRNA	-1.000000	-1.000000	49.118943	69.303060	68.940775
GOLGA8N	protein coding	85.901468	47.701310	60.960524	79.781224	72.325682
AC123768.2	lincRNA	-1.000000	-1.000000	24.213406	20.373250	22.423803
ARHGAP11A	protein coding	0.000000	5.890487	3.395505	3.295872	3.321911
GOLGA8A	protein coding	45.833333	5.207575	22.640333	61.173854	20.894551
AC025678.1	pseudogene	-1.000000	-1.000000	100.000000	-1.000000	100.000000
AC025678.2	pseudogene	-1.000000	-1.000000	8.255934	-1.000000	8.255934
GOLGA8B	protein coding	53.961353	3.885805	26.459059	72.697848	19.372472
AC027139.1	pseudogene	-1.000000	-1.000000	7.157895	-1.000000	7.157895
C15orf53	protein coding	0.000000	0.000000	0.000000	0.000000	0.012489
AC013652.1	lincRNA	-1.000000	-1.000000	0.000000	0.012436	0.012280
PPIP5K1	protein coding	55.352261	31.889764	48.966784	28.427974	30.841154
CKMT1B	protein coding	55.482456	57.369062	56.190041	37.430572	23.550266
CATSPER2	protein coding	0.000000	7.673267	4.908392	12.657832	11.790988
CKMT1A	protein coding	55.482456	59.954233	57.225691	37.825233	44.696970
STRCP1	pseudogene	-1.000000	-1.000000	45.203679	20.679036	27.674369
SORD2P	pseudogene	-1.000000	-1.000000	18.560058	4.399850	5.067264
AC122108.1	lincRNA	-1.000000	-1.000000	53.664303	34.883721	49.277978
SORD	protein coding	0.000000	17.588832	13.813036	0.195735	1.458923
GALK2	protein coding	0.000000	0.000000	0.000000	0.027721	0.026860
DMXL2	protein coding	0.000000	0.000000	0.000000	0.160683	0.150752
NEDD4	protein coding	0.000000	0.000000	0.000000	0.181704	0.173236
FAM81A	protein coding	0.000000	0.000000	0.000000	0.216770	0.210134
RORA	protein coding	0.000000	0.000000	0.000000	0.017564	0.017273
TIPIN	protein coding	0.000000	0.000000	0.000000	0.315848	0.302731
MAP2K1	protein coding	0.000000	0.000000	0.000000	0.781572	0.755486
UACA	protein coding	0.000000	0.000000	0.000000	3.169645	2.950321
THSD4	protein coding	0.000000	0.000000	0.000000	0.080365	0.079251
LINC02259	lincRNA	-1.000000	-1.000000	0.000000	2.327670	2.278641
AC100827.1	pseudogene	-1.000000	-1.000000	61.417323	20.546448	32.592025
GOLGA6B	protein coding	26.141278	0.000000	25.503985	20.054800	21.087852
GOLGA6A	protein coding	35.398655	23.330284	31.244094	36.682834	35.334436
AC010931.1	pseudogene	-1.000000	-1.000000	72.467532	52.240437	58.180428
ISLR2	protein coding	0.000000	0.000000	0.000000	0.000000	1.608726
GOLGA6C	protein coding	23.450264	-1.000000	23.450264	36.594623	34.189655
GOLGA6D	protein coding	31.027858	0.000000	18.702953	52.825812	43.678693
EFL1	protein coding	0.000000	0.000000	0.000000	0.575814	0.557597
ADAMTS7P1	pseudogene	-1.000000	-1.000000	28.764875	17.722047	19.236743
GOLGA6L10	protein coding	18.801785	41.744873	33.648223	45.304088	39.822729
RPL9P9	pseudogene	-1.000000	-1.000000	38.407821	-1.000000	38.407821
GOLGA6L9	protein coding	18.475751	0.000000	14.035088	52.322105	38.642583
UBE2Q2P6	pseudogene	-1.000000	-1.000000	85.307018	69.542620	70.322439
CSPG4P10	pseudogene	-1.000000	-1.000000	62.351958	77.964660	71.646239
GOLGA2P10	pseudogene	-1.000000	-1.000000	33.978372	48.780052	48.133408
GOLGA6L17P	pseudogene	-1.000000	-1.000000	33.548387	68.295930	60.392847
HOMER2	protein coding	0.000000	0.000000	0.000000	1.661592	1.152091
SH3GL3	protein coding	0.000000	0.000000	0.000000	0.524309	0.517156
EFL1P1	pseudogene	-1.000000	-1.000000	0.000000	1.651985	1.587131
DNM1P41	other	-1.000000	-1.000000	67.781427	-1.000000	67.781427
AC136698.1	lincRNA	-1.000000	-1.000000	53.027523	9.053778	20.982143
UBE2Q2L	protein coding	0.000000	0.000000	0.000000	32.417226	30.747126
CSPG4P11	pseudogene	-1.000000	-1.000000	67.854960	66.153038	66.939428
GOLGA2P7	pseudogene	-1.000000	-1.000000	82.621083	71.103131	72.950527
GOLGA6L4	protein coding	31.072464	10.116320	18.040333	67.052023	43.741532
UBE2Q2P8	pseudogene	-1.000000	-1.000000	30.693069	-1.000000	30.693069
DNM1P51	pseudogene	-1.000000	-1.000000	13.132462	17.495637	14.635786
UBE2Q2P11	pseudogene	-1.000000	-1.000000	0.000000	30.051930	29.368932
AC243562.3	lincRNA	-1.000000	-1.000000	28.901734	24.767953	26.317402
RF00017	other	-1.000000	-1.000000	100.000000	-1.000000	100.000000
UBE2Q2P12	pseudogene	-1.000000	-1.000000	0.000000	42.797846	41.835728
AC048382.4	lincRNA	-1.000000	-1.000000	15.963303	0.000000	4.343485
CSPG4P12	pseudogene	-1.000000	-1.000000	50.182704	61.152196	55.508079
AC044860.1	pseudogene	-1.000000	-1.000000	60.729483	37.903517	39.202862
GOLGA6L3	pseudogene	-1.000000	-1.000000	0.000000	18.225420	13.616005
ADAMTS7P4	pseudogene	-1.000000	-1.000000	5.965549	1.688469	2.006270
AC020687.1	lincRNA	-1.000000	-1.000000	0.000000	0.406874	0.406190
ACAN	protein coding	8.005582	0.000000	5.853975	0.000000	0.877461
AC087762.1	lincRNA	-1.000000	-1.000000	0.000000	0.691744	0.687763
PCSK6	protein coding	0.000000	0.000000	0.000000	0.018629	0.014908
DNM1P47	pseudogene	-1.000000	-1.000000	8.952880	0.000000	3.161544
OR4G2P	pseudogene	-1.000000	-1.000000	0.000000	2.968289	2.240468
AC140725.1	lincRNA	-1.000000	-1.000000	31.277533	52.160494	40.000000
WASH3P	pseudogene	-1.000000	-1.000000	4.085106	1.408787	1.834003
DDX11L9	pseudogene	-1.000000	-1.000000	27.659574	50.379747	34.792899
Z84723.1	other	-1.000000	-1.000000	0.000000	1.786665	1.708048
HBM	protein coding	0.000000	0.000000	0.000000	0.000000	2.221187
RAB11FIP3	protein coding	0.000000	0.000000	0.000000	0.048919	0.046205
RAB40C	protein coding	0.000000	0.000000	0.000000	0.434723	0.395841
LMF1	protein coding	0.000000	0.000000	0.000000	0.781620	0.762038
TPSB2	protein coding	10.836278	0.000000	6.690909	26.824034	7.520604
PKD1	protein coding	0.000000	0.000000	0.000000	0.145627	0.101721
PDPK1	protein coding	37.789905	2.034212	8.623507	27.722357	25.397093
AC141586.1	pseudogene	-1.000000	-1.000000	55.745455	30.691324	33.226496
AC141586.2	lincRNA	-1.000000	-1.000000	27.320490	0.000000	13.805310
KCTD5	protein coding	0.000000	0.000000	0.000000	3.740027	3.389192
CORO7-PAM16	protein coding	0.000000	0.000000	0.000000	0.035620	0.032402
SEC14L5	protein coding	0.000000	0.000000	0.000000	0.062575	0.055883
RBFOX1	protein coding	0.000000	0.000000	0.000000	0.000974	0.000970
AC007221.2	lincRNA	-1.000000	-1.000000	0.000000	1.659387	1.637634
NPIPB2	protein coding	46.666667	8.844689	16.503544	0.231191	1.213720
PLA2G10	protein coding	63.253012	87.824351	75.575576	23.992613	26.333394
NPIPA3	protein coding	100.000000	100.000000	100.000000	93.757073	94.291135
AC136443.1	pseudogene	-1.000000	-1.000000	100.000000	78.868057	80.115416
NPIPA2	protein coding	71.198318	-1.000000	71.198318	79.231640	78.584193
AC136443.2	pseudogene	-1.000000	-1.000000	18.677043	32.718219	31.717942
NOMO1	protein coding	0.091603	0.000000	0.068902	0.663050	0.622609
MIR3670-1	miRNA	-1.000000	-1.000000	100.000000	-1.000000	100.000000
AC138932.2	lincRNA	-1.000000	-1.000000	64.128944	-1.000000	64.128944
MIR3180-1	miRNA	-1.000000	-1.000000	100.000000	-1.000000	100.000000
NPIPA1	protein coding	50.275482	0.000000	48.862115	45.352564	27.465992
AC138932.4	pseudogene	-1.000000	-1.000000	100.000000	-1.000000	100.000000
PDXDC1	protein coding	3.829621	9.350850	7.157274	2.221703	2.414597
PKD1P6	pseudogene	-1.000000	-1.000000	1.163951	2.992519	2.619194
AC137803.1	pseudogene	-1.000000	-1.000000	100.000000	82.430070	83.685065
NPIPA5	protein coding	55.488215	0.000000	54.246215	34.407655	36.176319
ABCC6	protein coding	8.015267	4.816034	6.297189	3.391544	3.705392
NOMO3	protein coding	71.491591	79.882353	73.084655	58.148148	59.240360
MIR3179-2	miRNA	-1.000000	-1.000000	100.000000	-1.000000	100.000000
MIR3670-2	miRNA	-1.000000	-1.000000	100.000000	-1.000000	100.000000
AC138969.3	lincRNA	-1.000000	-1.000000	100.000000	-1.000000	100.000000
MIR3180-2	miRNA	-1.000000	-1.000000	100.000000	-1.000000	100.000000
RF00019	other	-1.000000	-1.000000	100.000000	-1.000000	100.000000
AC138969.1	protein coding	100.000000	99.546999	99.812734	93.236715	90.167743
AC138969.4	pseudogene	-1.000000	-1.000000	100.000000	-1.000000	100.000000
AC138969.2	pseudogene	-1.000000	-1.000000	76.296445	89.195891	83.174365
NPIPA7	protein coding	100.000000	100.000000	100.000000	90.365646	91.281294
AC136619.1	pseudogene	-1.000000	-1.000000	100.000000	100.000000	100.000000
AC092326.1	lincRNA	-1.000000	-1.000000	24.219911	47.390556	44.735951
AC010601.1	lincRNA	-1.000000	-1.000000	0.000000	1.721041	1.715154
AC126755.5	pseudogene	-1.000000	-1.000000	0.000000	53.915839	50.000000
NPIPA8	protein coding	69.331017	100.000000	78.006231	74.547149	74.837714
AC126755.6	pseudogene	-1.000000	-1.000000	92.727273	-1.000000	92.727273
AC126755.2	protein coding	100.000000	63.066955	80.333525	67.923973	66.203813
AC126755.4	lincRNA	-1.000000	-1.000000	100.000000	-1.000000	100.000000
MIR3180-3	miRNA	-1.000000	-1.000000	100.000000	-1.000000	100.000000
MIR3670-3	miRNA	-1.000000	-1.000000	100.000000	-1.000000	100.000000
AC126755.3	lincRNA	-1.000000	-1.000000	100.000000	-1.000000	100.000000
MIR3179-3	miRNA	-1.000000	-1.000000	100.000000	-1.000000	100.000000
NOMO2	protein coding	54.382702	64.398236	57.082201	34.635042	35.555540
SMG1	protein coding	0.000000	0.000000	0.000000	2.170429	1.826465
SYT17	protein coding	0.000000	0.000000	0.000000	0.052673	0.048823
IQCK	protein coding	0.000000	0.000000	0.000000	2.094483	2.042095
AC141273.1	lincRNA	-1.000000	-1.000000	21.684867	69.363236	63.924836
SNX29P1	pseudogene	-1.000000	-1.000000	3.081511	10.304617	9.536958
NPIPB3	protein coding	57.626354	99.196429	71.582734	78.898064	79.203540
OTOA	protein coding	9.828571	0.000000	8.359660	4.358252	5.098812
RRN3P1	pseudogene	-1.000000	-1.000000	0.000000	3.343497	2.616853
NPIPB4	protein coding	55.058573	52.801358	54.336411	42.467166	43.685417
CDR2	protein coding	0.000000	0.000000	0.000000	0.000000	0.655493
NPIPB5	protein coding	47.117999	92.091736	65.442243	84.815705	78.726481
AC106788.1	pseudogene	-1.000000	-1.000000	12.932331	13.355095	13.324991
TNRC6A	protein coding	0.000000	0.000000	0.000000	0.000000	0.021157
NPIPB6	protein coding	21.354167	32.784810	25.585754	5.902685	7.932038
EIF3CL	protein coding	88.779599	100.000000	90.032362	51.724138	56.654321
CDC37P2	pseudogene	-1.000000	-1.000000	2.821012	0.000000	2.205323
AC138894.4	pseudogene	-1.000000	-1.000000	58.823529	23.936324	26.346983
AC138894.2	lincRNA	-1.000000	-1.000000	92.702703	-1.000000	92.702703
AC138894.1	protein coding	7.733813	-1.000000	7.733813	3.715807	2.997733
AC020765.3	pseudogene	-1.000000	-1.000000	47.631935	60.791557	57.121212
SULT1A1	protein coding	0.000000	0.000000	0.000000	11.013664	9.403657
NPIPB8	protein coding	78.353254	15.042118	55.840822	17.538412	21.823283
AC145285.4	pseudogene	-1.000000	-1.000000	0.000000	40.310452	40.129494
EIF3C	protein coding	89.973414	71.205551	84.257792	43.435928	46.745951
NPIPB9	protein coding	67.895247	44.087993	55.655042	26.879898	29.800190
AC145285.7	pseudogene	-1.000000	-1.000000	59.448819	15.662999	18.679245
AC145285.2	lincRNA	-1.000000	-1.000000	0.000000	10.075452	8.763673
NPIPB10P	pseudogene	-1.000000	-1.000000	13.525499	5.179471	5.991045
AC009093.3	pseudogene	-1.000000	-1.000000	0.000000	1.040449	0.998602
NPIPB11	protein coding	18.285563	65.023847	24.971572	4.309495	8.330761
BOLA2	protein coding	100.000000	100.000000	100.000000	100.000000	55.676856
SULT1A4	protein coding	80.353201	56.087824	71.712864	70.076378	70.572046
AC133555.3	protein coding	97.785978	44.924406	84.323432	100.000000	90.055827
AC133555.5	other	-1.000000	-1.000000	100.000000	-1.000000	100.000000
AC133555.1	pseudogene	-1.000000	-1.000000	58.527132	34.327926	36.018319
NPIPB12	protein coding	32.246377	13.474026	28.821090	54.578365	50.257190
SMG1P2	pseudogene	-1.000000	-1.000000	46.777251	18.804854	20.580729
CORO1A	protein coding	6.831882	10.294118	8.291360	0.000000	3.424548
BOLA2B	protein coding	100.000000	100.000000	100.000000	100.000000	100.000000
SULT1A3	protein coding	65.231788	26.355140	50.798057	68.479161	63.518300
AC106782.1	protein coding	41.317365	6.507592	32.387312	70.593779	47.865405
AC106782.7	other	-1.000000	-1.000000	83.932854	-1.000000	83.932854
AC106782.4	pseudogene	-1.000000	-1.000000	100.000000	100.000000	100.000000
AC106782.3	pseudogene	-1.000000	-1.000000	58.754864	26.456100	28.706199
NPIPB13	protein coding	75.135281	46.389497	69.436009	48.368900	51.452190
SMG1P5	pseudogene	-1.000000	-1.000000	35.052192	13.731997	15.251913
AC142381.4	pseudogene	-1.000000	-1.000000	0.000000	10.109878	10.014801
HERC2P4	pseudogene	-1.000000	-1.000000	20.694789	15.353166	15.738493
AC133485.6	other	-1.000000	-1.000000	40.465793	-1.000000	40.465793
AC133485.5	lincRNA	-1.000000	-1.000000	32.832370	0.000000	5.464691
ABHD17AP8	pseudogene	-1.000000	-1.000000	29.842932	25.864277	26.643836
TP53TG3D	protein coding	0.000000	9.751434	8.079208	0.000000	6.369029
AC133485.2	lincRNA	-1.000000	-1.000000	4.873137	0.000000	4.503163
AC140878.1	pseudogene	-1.000000	-1.000000	100.000000	-1.000000	100.000000
AC133548.2	pseudogene	-1.000000	-1.000000	12.826421	45.499511	41.450876
AC133548.1	pseudogene	-1.000000	-1.000000	100.000000	79.486783	80.235329
ACTR3BP3	pseudogene	-1.000000	-1.000000	19.734151	-1.000000	19.734151
AC138915.2	pseudogene	-1.000000	-1.000000	25.288184	5.625683	6.197857
PABPC1P13	pseudogene	-1.000000	-1.000000	97.743468	100.000000	98.181818
AC137800.1	pseudogene	-1.000000	-1.000000	15.125324	8.650519	9.139505
AC138907.7	lincRNA	-1.000000	-1.000000	46.362515	45.238095	45.282124
TP53TG3	protein coding	100.000000	87.613149	89.731438	100.000000	91.885144
AC138907.6	pseudogene	-1.000000	-1.000000	100.000000	-1.000000	100.000000
ABHD17AP7	pseudogene	-1.000000	-1.000000	77.946128	70.567986	72.073922
AC138907.2	lincRNA	-1.000000	-1.000000	90.173410	48.540991	55.486982
HERC2P5	pseudogene	-1.000000	-1.000000	83.709067	79.487358	80.216157
AC138907.8	other	-1.000000	-1.000000	100.000000	-1.000000	100.000000
AC138907.9	other	-1.000000	-1.000000	47.309645	-1.000000	47.309645
AC138907.10	other	-1.000000	-1.000000	76.476578	-1.000000	76.476578
AC137761.1	lincRNA	-1.000000	-1.000000	31.000000	10.695298	11.511697
AC137761.2	pseudogene	-1.000000	-1.000000	0.450450	-1.000000	0.450450
IGHV2OR16-5	other	-1.000000	-1.000000	3.921569	0.000000	3.160271
BCAP31P2	pseudogene	-1.000000	-1.000000	59.045226	61.153706	60.865415
AC142086.1	lincRNA	-1.000000	-1.000000	16.454026	19.628837	17.690217
AC142086.6	pseudogene	-1.000000	-1.000000	10.941043	4.803446	5.180502
AC142086.5	pseudogene	-1.000000	-1.000000	0.000000	15.381144	15.238546
IGHV1OR16-2	pseudogene	-1.000000	-1.000000	10.057471	0.000000	8.139535
IGHV3OR16-10	other	-1.000000	-1.000000	44.985673	0.000000	34.354486
AC142086.4	lincRNA	-1.000000	-1.000000	19.876733	29.482759	24.493106
AC145350.2	lincRNA	-1.000000	-1.000000	19.335548	36.437730	35.936475
AC145350.4	lincRNA	-1.000000	-1.000000	90.289017	54.263207	60.273973
ABHD17AP9	pseudogene	-1.000000	-1.000000	99.817185	72.370618	77.468612
AC138869.1	pseudogene	-1.000000	-1.000000	100.000000	-1.000000	100.000000
TP53TG3C	protein coding	100.000000	100.000000	100.000000	100.000000	100.000000
AC141257.2	lincRNA	-1.000000	-1.000000	100.000000	58.832112	59.012517
TP53TG3E	protein coding	100.000000	100.000000	100.000000	100.000000	100.000000
AC141257.3	pseudogene	-1.000000	-1.000000	100.000000	-1.000000	100.000000
TP53TG3B	protein coding	100.000000	100.000000	100.000000	100.000000	100.000000
AC141257.1	lincRNA	-1.000000	-1.000000	92.448615	100.000000	93.079443
AC141257.4	pseudogene	-1.000000	-1.000000	100.000000	-1.000000	100.000000
TP53TG3F	protein coding	100.000000	100.000000	100.000000	100.000000	100.000000
AC136944.6	pseudogene	-1.000000	-1.000000	100.000000	-1.000000	100.000000
AC136944.5	pseudogene	-1.000000	-1.000000	91.333333	-1.000000	91.333333
AC136944.1	lincRNA	-1.000000	-1.000000	37.924866	76.460768	57.844828
AC136944.2	lincRNA	-1.000000	-1.000000	89.345088	-1.000000	89.345088
AC136944.4	lincRNA	-1.000000	-1.000000	100.000000	70.172540	73.408607
AC136944.3	pseudogene	-1.000000	-1.000000	75.784753	72.759274	73.111272
AC142384.1	pseudogene	-1.000000	-1.000000	49.224806	43.864572	44.053724
AC136428.4	pseudogene	-1.000000	-1.000000	0.000000	0.693400	0.672984
IGHV3OR16-12	other	-1.000000	-1.000000	17.897727	0.000000	13.907285
AC136428.3	pseudogene	-1.000000	-1.000000	46.254399	-1.000000	46.254399
AC140658.2	pseudogene	-1.000000	-1.000000	12.391931	0.000000	10.023310
ARHGAP23P1	pseudogene	-1.000000	-1.000000	9.283309	4.677834	5.008740
AC140658.4	pseudogene	-1.000000	-1.000000	43.874644	100.000000	54.816514
AC133561.2	lincRNA	-1.000000	-1.000000	19.447236	5.006954	13.395457
AC133561.1	pseudogene	-1.000000	-1.000000	2.402651	9.716909	8.187387
FP325313.1	pseudogene	-1.000000	-1.000000	100.000000	92.665474	92.955717
LINC02184	lincRNA	-1.000000	-1.000000	100.000000	100.000000	100.000000
AC135776.1	lincRNA	-1.000000	-1.000000	100.000000	-1.000000	100.000000
AC135776.2	lincRNA	-1.000000	-1.000000	100.000000	100.000000	100.000000
CCNYL3	pseudogene	-1.000000	-1.000000	67.803410	69.433884	69.401345
FTO	protein coding	0.000000	0.000000	0.000000	0.091387	0.087124
CES1P1	pseudogene	-1.000000	-1.000000	11.615529	15.437131	15.071570
CES1	protein coding	22.788518	41.004184	26.773455	18.094362	18.720068
CDH8	protein coding	0.000000	0.000000	0.000000	0.152930	0.148284
TERF2	protein coding	0.000000	0.000000	0.000000	0.126257	0.113186
CLEC18A	protein coding	51.009317	0.000000	23.405771	29.730730	28.238888
CLEC18C	protein coding	55.190058	0.000000	26.260870	31.003535	29.838308
HYDIN	protein coding	1.354314	0.000000	1.055223	0.585465	0.607780
ZFHX3	protein coding	0.000000	0.000000	0.000000	0.013022	0.012804
LINC01568	lincRNA	-1.000000	-1.000000	0.000000	0.023260	0.022006
CTRB2	protein coding	0.000000	0.000000	0.000000	9.040075	6.280350
AC092718.8	protein coding	0.000000	0.000000	0.000000	0.199811	0.191975
CDH13	protein coding	0.000000	0.000000	0.000000	0.282097	0.279766
ATP2C2	protein coding	0.000000	0.000000	0.000000	0.631682	0.608405
GSE1	protein coding	0.000000	0.000000	0.000000	0.033873	0.033157
AC092723.4	lincRNA	-1.000000	-1.000000	0.000000	5.553972	5.299665
KLHDC4	protein coding	0.000000	0.000000	0.000000	0.063617	0.056109
GALNS	protein coding	0.000000	0.000000	0.000000	0.070407	0.064761
CBFA2T3	protein coding	0.000000	0.000000	0.000000	0.163494	0.155355
ANKRD11	protein coding	0.000000	0.000000	0.000000	0.072547	0.067731
TCF25	protein coding	0.000000	0.000000	0.000000	0.273801	0.229673
FAM157C	lincRNA	-1.000000	-1.000000	24.187486	36.812372	36.061415
AC133919.2	lincRNA	-1.000000	-1.000000	58.149317	44.807211	45.027840
AC240565.2	lincRNA	-1.000000	-1.000000	8.114558	55.823331	47.967416
AC240565.1	lincRNA	-1.000000	-1.000000	66.472303	70.025568	69.866720
SCGB1C2	protein coding	6.250000	0.000000	3.773585	41.320755	29.656067
DOC2B	protein coding	0.000000	0.000000	0.000000	6.112738	5.158700
RPH3AL	protein coding	0.000000	0.000000	0.000000	3.256507	3.168550
VPS53	protein coding	0.000000	0.710634	0.587645	0.000000	0.038489
NXN	protein coding	0.000000	0.000000	0.000000	0.234788	0.230526
ABR	protein coding	0.000000	0.000000	0.000000	0.444077	0.428819
OR1D4	pseudogene	-1.000000	-1.000000	0.000000	3.760927	3.129758
ZZEF1	protein coding	0.000000	0.000000	0.000000	0.094697	0.086596
SPNS3	protein coding	0.000000	0.000000	0.000000	0.143223	0.137564
CFAP52	protein coding	0.000000	0.000000	0.000000	0.142749	0.137659
AC015908.7	other	-1.000000	-1.000000	0.000000	0.023983	0.023822
AC015908.3	lincRNA	-1.000000	-1.000000	0.000000	0.134303	0.129734
COX10-AS1	other	-1.000000	-1.000000	0.000000	0.049911	0.048879
KRT17P2	pseudogene	-1.000000	-1.000000	5.539359	15.408226	11.991177
KRT16P1	pseudogene	-1.000000	-1.000000	5.175292	52.988272	44.199557
KRT16P4	pseudogene	-1.000000	-1.000000	0.000000	1.412520	1.370930
NOS2P2	pseudogene	-1.000000	-1.000000	3.902686	5.018664	4.784118
CCDC144B	pseudogene	-1.000000	-1.000000	3.367434	0.000000	0.359839
PRPSAP2	protein coding	0.000000	0.000000	0.000000	0.139027	0.133769
GRAP	protein coding	31.162791	17.397323	20.554765	48.927181	45.961282
AC003957.1	other	-1.000000	-1.000000	23.353293	-1.000000	23.353293
AC007952.3	lincRNA	-1.000000	-1.000000	75.931232	49.611661	51.450064
AC007952.7	lincRNA	-1.000000	-1.000000	100.000000	-1.000000	100.000000
AC007952.2	other	-1.000000	-1.000000	19.188446	86.262312	51.954440
GRAPL	protein coding	74.715909	94.150591	90.658499	61.889711	63.667329
AC007952.5	lincRNA	-1.000000	-1.000000	100.000000	-1.000000	100.000000
AC007952.8	lincRNA	-1.000000	-1.000000	100.000000	89.769011	90.212183
SNORD3C	snRNA	-1.000000	-1.000000	66.551724	-1.000000	66.551724
AC106017.1	lincRNA	-1.000000	-1.000000	100.000000	81.242119	82.534247
EPN2	protein coding	0.000000	4.111912	2.959573	13.716347	13.131296
NOS2P3	pseudogene	-1.000000	-1.000000	0.000000	6.516947	4.334677
LGALS9B	protein coding	0.000000	0.000000	0.000000	1.481075	1.339286
KRT16P3	pseudogene	-1.000000	-1.000000	5.934343	46.770111	40.068241
KRT17P6	pseudogene	-1.000000	-1.000000	6.056701	13.778706	11.323440
AC209154.2	lincRNA	-1.000000	-1.000000	3.236842	17.843487	10.666667
SSH2	protein coding	0.000000	0.000000	0.000000	0.088802	0.085760
AC005562.1	other	-1.000000	-1.000000	0.000000	9.401795	8.810797
AC005562.2	pseudogene	-1.000000	-1.000000	100.000000	-1.000000	100.000000
LRRC37B	protein coding	0.000000	0.000000	0.000000	0.639261	0.585116
AC090616.2	pseudogene	-1.000000	-1.000000	0.000000	2.257775	2.174852
AC090616.5	pseudogene	-1.000000	-1.000000	0.000000	4.081002	3.897830
TBC1D3B	protein coding	14.795918	36.005435	21.571181	30.075362	28.297581
AC243829.6	pseudogene	-1.000000	-1.000000	52.380952	-1.000000	52.380952
TBC1D3I	protein coding	87.907869	25.220884	53.782247	77.527322	72.650266
AC233699.1	pseudogene	-1.000000	-1.000000	78.320480	82.731519	82.614980
TBC1D3G	protein coding	96.909091	100.000000	97.529070	93.306773	94.114943
TBC1D3H	protein coding	100.000000	76.086957	95.203488	94.399000	94.555637
RNU6-1192P	snRNA	-1.000000	-1.000000	100.000000	-1.000000	100.000000
TBC1D3F	protein coding	80.174731	71.019108	77.457467	84.908017	83.485568
TBC1D3J	pseudogene	-1.000000	-1.000000	22.736842	22.594213	22.601164
SYNRG	protein coding	0.000000	0.000000	0.000000	0.030221	0.027455
YWHAEP7	pseudogene	-1.000000	-1.000000	0.000000	0.136640	0.129345
RNU6-489P	snRNA	-1.000000	-1.000000	100.000000	-1.000000	100.000000
TBC1D3K	protein coding	61.878788	66.666667	62.931442	64.820070	64.429224
TBC1D3L	protein coding	65.272727	43.718593	59.546061	92.014086	85.427952
TBC1D3D	protein coding	95.030303	23.655914	79.338061	99.385316	95.506132
TBC1D3C	protein coding	97.030303	79.126214	93.452958	93.281126	93.311313
AC233968.1	pseudogene	-1.000000	-1.000000	61.123941	69.771405	69.517072
TBC1D3E	protein coding	96.363636	95.058824	96.096386	99.353008	98.716891
RNA5SP526	rRNA	-1.000000	-1.000000	100.000000	-1.000000	100.000000
TBC1D3	protein coding	94.242424	100.000000	95.392823	92.142370	92.758684
AC244154.1	pseudogene	-1.000000	-1.000000	80.244530	81.950665	81.905816
MRPL45	protein coding	19.326819	0.000000	10.446009	1.384974	1.981294
KRTAP2-1	protein coding	10.077519	0.000000	5.032258	-1.000000	5.032258
KRTAP2-2	protein coding	18.548387	0.000000	9.426230	-1.000000	9.426230
KRTAP2-4	protein coding	11.111111	0.000000	5.635649	-1.000000	5.635649
KRTAP9-2	protein coding	0.761905	98.747390	47.509960	-1.000000	47.509960
KRTAP9-8	protein coding	0.000000	93.945720	46.923879	-1.000000	46.923879
LINC00854	protein coding	30.808950	26.877040	28.400000	63.130192	59.337976
LRRC37A4P	pseudogene	-1.000000	-1.000000	52.766142	53.529428	53.420195
AC091132.4	other	-1.000000	-1.000000	80.229987	-1.000000	80.229987
AC091132.1	lincRNA	-1.000000	-1.000000	61.904762	0.000000	45.247657
AC091132.5	lincRNA	-1.000000	-1.000000	58.014932	69.326815	67.858373
MAPK8IP1P2	pseudogene	-1.000000	-1.000000	19.170632	-1.000000	19.170632
LINC02210-CRHR1	protein coding	0.000000	6.798579	4.974016	0.834743	0.887313
KANSL1	protein coding	0.000000	11.019787	5.482357	0.868497	1.025717
MAPK8IP1P1	pseudogene	-1.000000	-1.000000	19.958275	-1.000000	19.958275
ARL17B	protein coding	51.773050	24.451411	33.920524	33.260006	33.281234
LRRC37A	protein coding	47.451305	6.670637	36.925442	35.527409	35.722687
NSFP1	pseudogene	-1.000000	-1.000000	42.176871	44.999645	44.961763
AC138645.1	pseudogene	-1.000000	-1.000000	100.000000	96.014640	96.365659
LRRC37A2	protein coding	68.606702	50.796460	66.831334	61.433811	62.130995
ARL17A	protein coding	82.879377	70.708955	72.563748	68.051742	68.412194
NSF	protein coding	42.470694	24.141921	32.591977	46.091666	45.701010
AC068152.1	other	-1.000000	-1.000000	0.000000	0.685803	0.667366
DHX40	protein coding	2.564103	0.000000	1.639792	4.232372	4.009809
AC005702.4	pseudogene	-1.000000	-1.000000	43.333333	85.987261	72.800587
AC005702.3	pseudogene	-1.000000	-1.000000	81.927711	36.532438	40.392879
AC025048.3	pseudogene	-1.000000	-1.000000	73.239437	56.121481	57.528285
AC025048.5	pseudogene	-1.000000	-1.000000	43.571429	76.751592	66.495601
LRRC37A3	protein coding	0.575448	8.613445	3.280543	7.324172	6.892954
PRKCA	protein coding	0.000000	0.000000	0.000000	0.389273	0.382400
PITPNC1	protein coding	0.000000	0.000000	0.000000	0.055956	0.054691
CYBC1	protein coding	0.000000	0.000000	0.000000	5.028869	3.276699
TBCD	protein coding	0.000000	0.000000	0.000000	0.027206	0.025792
B3GNTL1	protein coding	0.000000	0.000000	0.000000	0.322237	0.311887
AC139099.3	lincRNA	-1.000000	-1.000000	0.000000	20.141810	18.229280
AC139099.1	lincRNA	-1.000000	-1.000000	3.849085	32.698204	22.171254
RPL23AP87	pseudogene	-1.000000	-1.000000	0.000000	12.914305	10.814698
LINC02564	lincRNA	-1.000000	-1.000000	51.439921	17.226009	24.393782
AP005530.1	lincRNA	-1.000000	-1.000000	7.060755	43.014354	34.887162
AP001005.1	pseudogene	-1.000000	-1.000000	5.380577	1.224490	4.442251
THOC1	protein coding	0.000000	0.000000	0.000000	0.152791	0.145713
AC019183.1	lincRNA	-1.000000	-1.000000	0.000000	0.079665	0.079341
L3MBTL4	protein coding	0.000000	0.000000	0.000000	0.055810	0.054937
PTPRM	protein coding	0.000000	0.000000	0.000000	0.019080	0.018927
RAB31	protein coding	0.000000	0.000000	0.000000	0.223523	0.217636
GNAL	protein coding	0.000000	0.000000	0.000000	0.109734	0.105221
ANKRD30B	protein coding	1.483609	0.000000	1.422345	3.075782	2.517957
SLC14A2	protein coding	0.000000	0.000000	0.000000	0.024913	0.024645
KATNAL2	protein coding	0.000000	0.000000	0.000000	5.548769	5.408902
ELOA3D	protein coding	41.646341	-1.000000	41.646341	-1.000000	41.646341
ELOA3C	protein coding	15.447823	-1.000000	15.447823	-1.000000	15.447823
ELOA3B	protein coding	58.475610	-1.000000	58.475610	-1.000000	58.475610
ELOA3	protein coding	-1.000000	58.582090	58.582090	-1.000000	58.582090
NEDD4L	protein coding	0.000000	0.000000	0.000000	0.217004	0.209982
AC021506.1	lincRNA	-1.000000	-1.000000	0.000000	3.730916	3.635272
CTDP1	protein coding	0.000000	0.000000	0.000000	0.477988	0.439978
KCNG2	protein coding	0.000000	-1.000000	0.000000	1.487941	1.415818
AC008993.1	pseudogene	-1.000000	-1.000000	46.454034	50.793451	49.985948
AC008993.3	other	-1.000000	-1.000000	86.708075	-1.000000	86.708075
AC008993.4	lincRNA	-1.000000	-1.000000	78.730159	84.740260	80.638298
FAM138F	lincRNA	-1.000000	-1.000000	100.000000	100.000000	100.000000
OR4F17	protein coding	0.000000	58.285714	38.230885	0.000000	24.694939
WBP1LP11	pseudogene	-1.000000	-1.000000	100.000000	-1.000000	100.000000
OR4F8P	pseudogene	-1.000000	-1.000000	100.000000	-1.000000	100.000000
AC092192.1	lincRNA	-1.000000	-1.000000	54.178958	-1.000000	54.178958
SEPT14P19	pseudogene	-1.000000	-1.000000	80.252765	83.997237	83.739140
CICP19	pseudogene	-1.000000	-1.000000	100.000000	-1.000000	100.000000
AC092299.1	pseudogene	-1.000000	-1.000000	100.000000	-1.000000	100.000000
AC010507.1	pseudogene	-1.000000	-1.000000	68.720379	31.069298	39.552239
LINC01002	other	-1.000000	-1.000000	42.959184	46.010876	43.989217
SHC2	protein coding	0.000000	0.000000	0.000000	0.591942	0.558395
MADCAM1	protein coding	0.000000	0.000000	0.000000	0.244264	0.204132
CDC34	protein coding	0.000000	0.000000	0.000000	1.392945	1.194605
SBNO2	protein coding	0.000000	0.000000	0.000000	0.948038	0.867256
STK11	protein coding	0.000000	0.000000	0.000000	5.417908	4.719225
TCF3	protein coding	0.000000	0.000000	0.000000	1.337703	1.149717
AP3D1	protein coding	0.000000	0.000000	0.000000	0.278647	0.255198
PIP5K1C	protein coding	0.000000	0.000000	0.000000	0.810662	0.735461
MBD3L2B	protein coding	40.813008	21.721311	35.389988	36.913580	36.436921
MBD3L5	protein coding	0.000000	0.000000	0.000000	41.777509	28.401151
MBD3L4	protein coding	43.062201	0.000000	34.883721	77.643505	64.006582
MBD3L2	protein coding	33.492823	31.515152	33.080808	10.617284	18.061309
MBD3L3	protein coding	0.000000	0.000000	0.000000	69.305136	47.182230
INSR	protein coding	0.000000	0.000000	0.000000	0.031319	0.029706
AC012616.1	pseudogene	-1.000000	-1.000000	100.000000	-1.000000	100.000000
CACNA1A	protein coding	0.000000	0.000000	0.000000	0.041830	0.040789
PODNL1	protein coding	0.000000	0.000000	0.000000	0.517345	0.427832
CYP4F11	protein coding	0.000000	0.000000	0.000000	2.357468	1.933333
AC008798.1	pseudogene	-1.000000	-1.000000	71.676301	-1.000000	71.676301
URI1	protein coding	0.000000	0.000000	0.000000	0.072559	0.068844
AC012617.1	lincRNA	-1.000000	-1.000000	4.863449	47.384957	33.333333
ZNF573	protein coding	0.000000	0.000000	0.000000	0.212582	0.198854
AC016582.1	pseudogene	-1.000000	-1.000000	0.000000	3.511024	2.953037
LGALS7	protein coding	0.000000	47.563353	30.730479	16.618245	21.063070
LGALS7B	protein coding	21.654501	0.000000	18.464730	17.170732	17.454689
FCGBP	protein coding	3.012287	0.000000	2.972001	4.738039	4.420571
LYPD4	protein coding	0.000000	0.000000	0.000000	0.752432	0.537846
CEACAMP5	pseudogene	-1.000000	-1.000000	0.000000	1.646534	1.539392
PSG11	protein coding	0.000000	0.000000	0.000000	0.230456	0.206831
CD177	protein coding	0.000000	0.000000	0.000000	45.149097	33.900978
CD177P1	pseudogene	-1.000000	-1.000000	0.000000	44.601802	38.003448
CEACAM22P	pseudogene	-1.000000	-1.000000	0.000000	0.074462	0.071631
CBLC	protein coding	0.000000	0.000000	0.000000	0.217319	0.202065
ZNF665	protein coding	0.000000	0.000000	0.000000	4.138807	3.242326
RPS9	protein coding	0.000000	0.000000	0.000000	0.000000	0.518017
LILRB3	protein coding	2.215509	0.000000	1.468135	3.665794	2.753182
LAIR1	protein coding	0.000000	0.000000	0.000000	0.782131	0.542401
CDC42EP5	protein coding	0.000000	0.000000	0.000000	1.112468	0.995387
LAIR2	protein coding	10.736842	0.000000	4.735376	5.136081	5.113991
LILRA2	protein coding	0.000000	0.000000	0.000000	6.832764	4.721598
LILRP2	pseudogene	-1.000000	-1.000000	0.000000	12.238894	7.513094
KIR2DL3	protein coding	0.000000	0.000000	0.000000	2.752435	2.448923
NLRP7	protein coding	0.000000	1.001252	0.204447	1.404827	1.296638
NLRP2	protein coding	0.000000	0.000000	0.000000	1.268311	1.155961
ZSCAN5A	protein coding	0.000000	0.000000	0.000000	0.080757	0.078003
ZSCAN22	protein coding	0.000000	0.000000	0.000000	0.814530	0.568145
CENPBD1P1	pseudogene	-1.000000	-1.000000	0.000000	0.820980	0.665450
AC079779.3	lincRNA	-1.000000	-1.000000	0.000000	0.455850	0.291703
AC079779.4	lincRNA	-1.000000	-1.000000	0.000000	2.265101	1.550833
TMEM18	protein coding	0.000000	0.000000	0.000000	2.384106	1.603325
LINC01115	lincRNA	-1.000000	-1.000000	0.000000	0.274517	0.269794
SNTG2	protein coding	0.000000	0.000000	0.000000	1.186039	1.180578
TPO	protein coding	0.000000	0.000000	0.000000	0.837783	0.611843
MYT1L	protein coding	0.000000	0.000000	0.000000	0.067504	0.066576
EIPR1	protein coding	0.000000	0.000000	0.000000	0.226009	0.222273
DCDC2C	protein coding	0.000000	0.000000	0.000000	0.099777	0.098735
FAM49A	protein coding	0.000000	0.000000	0.000000	1.085672	1.037888
KCNS3	protein coding	0.000000	0.000000	0.000000	0.000000	0.098187
ATAD2B	protein coding	0.000000	0.000000	0.000000	0.389769	0.370972
C2orf16	protein coding	0.000000	0.000000	0.000000	1.386296	0.884526
LINC00486	lincRNA	-1.000000	-1.000000	0.000000	0.091793	0.089877
AC068599.1	lincRNA	-1.000000	-1.000000	0.000000	0.353810	0.353009
DHX57	protein coding	0.000000	0.000000	0.000000	0.176804	0.164951
PLEKHH2	protein coding	0.000000	0.000000	0.000000	0.509396	0.481968
AC009975.1	lincRNA	-1.000000	-1.000000	0.000000	0.004284	0.004265
AC009975.2	lincRNA	-1.000000	-1.000000	0.000000	0.010498	0.010410
NRXN1	protein coding	0.000000	0.000000	0.000000	0.005919	0.004973
BCL11A	protein coding	0.000000	0.000000	0.000000	0.095090	0.076457
PNO1	protein coding	0.000000	0.000000	0.000000	0.198795	0.173970
ZNF638	protein coding	0.000000	0.000000	0.000000	0.517972	0.490196
C2orf78	protein coding	0.000000	0.000000	0.000000	60.153795	54.590691
CTNNA2	protein coding	0.000000	0.000000	0.000000	0.003362	0.003348
TCF7L1	protein coding	0.000000	0.000000	0.000000	0.028816	0.028252
RNF103-CHMP3	protein coding	0.000000	0.000000	0.000000	0.126673	0.125781
RMND5A	protein coding	0.000000	0.000000	0.000000	7.194677	6.409415
RGPD1	protein coding	58.926273	12.955466	49.082503	37.028026	37.826698
PLGLB1	protein coding	41.237113	27.981030	30.164120	28.753282	28.880941
AC125232.1	pseudogene	-1.000000	-1.000000	35.891969	26.183633	26.827891
AC092651.2	pseudogene	-1.000000	-1.000000	0.000000	11.065818	10.910695
AC092651.1	pseudogene	-1.000000	-1.000000	4.823151	63.068982	55.600981
AC083899.1	pseudogene	-1.000000	-1.000000	7.986294	13.174601	12.892162
PLGLB2	protein coding	46.735395	32.690125	36.177474	10.217495	13.160844
RGPD2	protein coding	64.133509	2.772755	49.511635	49.491181	49.507836
AC108479.2	pseudogene	-1.000000	-1.000000	0.000000	2.652566	2.519763
RPIA	protein coding	0.000000	0.000000	0.000000	3.007244	2.912752
IGKV1-37	other	-1.000000	100.000000	25.692695	86.065574	39.923225
IGKV1-39	other	-1.000000	0.000000	33.753149	0.000000	25.719770
IGKV2-40	other	-1.000000	-1.000000	100.000000	-1.000000	100.000000
AC006453.4	pseudogene	-1.000000	-1.000000	13.669065	29.859466	28.403132
AC006453.2	pseudogene	-1.000000	-1.000000	18.524658	23.410999	23.134782
IGKV1D-39	other	-1.000000	0.000000	50.933333	0.000000	38.276553
IGKV1D-37	other	-1.000000	-1.000000	15.340909	79.508197	31.932773
IGKV3D-7	other	-1.000000	0.000000	37.336815	0.000000	25.627240
AC233263.1	pseudogene	-1.000000	-1.000000	84.753363	-1.000000	84.753363
AC233263.6	lincRNA	-1.000000	-1.000000	23.394495	-1.000000	23.394495
AC116050.2	pseudogene	-1.000000	-1.000000	9.448819	16.764540	16.356062
AC116050.1	pseudogene	-1.000000	-1.000000	20.353403	18.064922	18.226198
AC027612.2	pseudogene	-1.000000	-1.000000	0.000000	0.269472	0.254862
AC027612.4	pseudogene	-1.000000	-1.000000	51.546392	-1.000000	51.546392
IGKV1OR2-1	pseudogene	-1.000000	-1.000000	100.000000	100.000000	100.000000
IGKV1OR2-2	pseudogene	-1.000000	-1.000000	100.000000	100.000000	100.000000
AC009238.1	pseudogene	-1.000000	-1.000000	51.773050	-1.000000	51.773050
UBTFL5	pseudogene	-1.000000	-1.000000	100.000000	-1.000000	100.000000
AC133104.1	pseudogene	-1.000000	-1.000000	100.000000	100.000000	100.000000
TRIM43B	protein coding	44.966443	45.398773	45.050990	33.212818	35.767646
AC009237.1	pseudogene	-1.000000	-1.000000	51.413190	27.500000	35.770843
AC009237.16	pseudogene	-1.000000	-1.000000	80.990099	62.981575	71.195652
TRIM43	protein coding	17.897092	0.000000	14.277216	33.294874	29.188144
AC009237.13	pseudogene	-1.000000	-1.000000	89.090909	72.040684	72.539132
UBTFL3	pseudogene	-1.000000	-1.000000	100.000000	-1.000000	100.000000
AC009237.17	pseudogene	-1.000000	-1.000000	100.000000	100.000000	100.000000
AC009237.6	pseudogene	-1.000000	-1.000000	39.007092	-1.000000	39.007092
GPAT2P1	pseudogene	-1.000000	-1.000000	37.141148	25.252040	38.042237
ANKRD36C	protein coding	2.889022	0.000000	2.451809	2.030123	2.047614
GPAT2	protein coding	25.586265	64.304462	34.952381	30.431973	45.055698
ANKRD36	protein coding	4.352423	7.916355	5.032792	6.566699	6.491640
AC159540.2	lincRNA	-1.000000	-1.000000	92.139596	29.109086	48.724180
AC159540.1	lincRNA	-1.000000	-1.000000	89.711191	37.352626	49.380677
IGKV1OR2-9	pseudogene	-1.000000	-1.000000	100.000000	-1.000000	100.000000
IGKV2OR2-10	pseudogene	-1.000000	-1.000000	100.000000	-1.000000	100.000000
IGKV2OR2-7D	pseudogene	-1.000000	-1.000000	100.000000	-1.000000	100.000000
IGKV2OR2-7	pseudogene	-1.000000	-1.000000	100.000000	-1.000000	100.000000
IGKV2OR2-8	pseudogene	-1.000000	-1.000000	100.000000	-1.000000	100.000000
IGKV1OR2-11	pseudogene	-1.000000	-1.000000	100.000000	-1.000000	100.000000
AC092683.1	lincRNA	-1.000000	-1.000000	85.427326	45.208316	57.447299
AC092683.2	lincRNA	-1.000000	-1.000000	73.493045	69.235087	69.634040
ANKRD36B	protein coding	8.130339	52.250000	30.325421	10.147831	11.463279
AFF3	protein coding	0.000000	0.000000	0.000000	0.041281	0.040514
MRPS9	protein coding	0.000000	0.000000	0.000000	1.060240	1.034255
UXS1	protein coding	0.000000	0.000000	0.000000	0.842892	0.817530
RGPD3	protein coding	1.506024	0.000000	1.375279	2.348960	2.276678
RGPD4	protein coding	4.244836	0.000000	4.100311	4.772505	4.714885
RGPD5	protein coding	99.015967	86.581014	94.760625	98.511385	98.036559
ZBTB45P1	pseudogene	-1.000000	-1.000000	90.515464	-1.000000	90.515464
LINC01123	lincRNA	-1.000000	-1.000000	40.285367	77.531591	64.007932
AC013268.3	pseudogene	-1.000000	-1.000000	48.299613	0.000000	36.100386
AC013268.2	pseudogene	-1.000000	-1.000000	61.607143	-1.000000	61.607143
AC013268.4	pseudogene	-1.000000	-1.000000	35.177539	24.983289	26.342470
MALL	protein coding	40.909091	70.207852	65.784314	19.723253	24.039638
SMIM37	protein coding	0.000000	25.928144	21.121951	25.545954	25.269246
AC140479.4	pseudogene	-1.000000	-1.000000	29.048843	35.893686	35.560766
AC140479.7	pseudogene	-1.000000	-1.000000	28.028204	23.297049	23.991430
AC140479.2	pseudogene	-1.000000	-1.000000	16.554810	-1.000000	16.554810
LINC01106	lincRNA	-1.000000	-1.000000	18.860440	58.835249	46.915305
ZBTB45P2	pseudogene	-1.000000	-1.000000	88.627451	-1.000000	88.627451
AC108938.1	pseudogene	-1.000000	-1.000000	100.000000	-1.000000	100.000000
RGPD6	protein coding	98.682525	95.550936	97.725540	99.298404	99.102141
AC017002.5	lincRNA	-1.000000	-1.000000	0.000000	0.904418	0.899756
ANAPC1	protein coding	0.000000	0.000000	0.000000	0.162799	0.065189
FBLN7	protein coding	0.000000	0.000000	0.000000	0.059098	0.056190
RGPD8	protein coding	25.566283	0.000000	21.877979	25.794950	25.423939
TTL	protein coding	0.000000	0.000000	0.000000	1.202958	0.914660
IL1A	protein coding	0.000000	0.000000	0.000000	3.372365	2.697892
PGM5P4	pseudogene	-1.000000	-1.000000	0.000000	4.044944	3.960489
CFAP221	protein coding	0.000000	0.000000	0.000000	0.042726	0.039892
POTEF	protein coding	7.327586	0.000000	5.655894	9.780177	9.466952
POTEI	protein coding	18.137035	3.424515	8.103105	12.566901	11.951564
CFC1B	protein coding	90.476190	77.409639	82.673861	70.692966	73.417038
PRSS40B	protein coding	86.000000	27.537438	43.462470	73.247152	68.705970
PRSS40A	protein coding	15.522876	14.352392	14.660361	46.239584	37.293729
CFC1	protein coding	26.339286	28.915663	27.877698	8.744982	13.095720
POTEJ	protein coding	9.752968	0.000000	8.988764	2.268519	2.765501
FAR2P3	pseudogene	-1.000000	-1.000000	0.000000	3.745874	3.519409
ARHGEF4	protein coding	0.000000	0.000000	0.000000	1.834758	1.763277
PLEKHB2	protein coding	0.000000	0.000000	0.000000	3.094675	3.015326
C2orf27A	pseudogene	-1.000000	-1.000000	27.953216	2.322733	3.784228
C2orf27B	lincRNA	-1.000000	-1.000000	53.927492	29.058079	33.970149
MGAT5	protein coding	0.000000	0.000000	0.000000	0.389694	0.379813
TMEM163	protein coding	0.000000	0.000000	0.000000	0.227294	0.225649
AC114763.1	lincRNA	-1.000000	-1.000000	0.000000	0.060909	0.059942
LRP1B	protein coding	0.000000	0.000000	0.000000	0.001593	0.001579
MBD5	protein coding	0.000000	0.000000	0.000000	0.040554	0.039519
AC023469.1	lincRNA	-1.000000	-1.000000	0.000000	0.257020	0.254448
NEB	protein coding	7.775571	0.000000	7.590558	6.110267	6.267284
ACVR1	protein coding	0.000000	0.000000	0.000000	0.076014	0.073879
BAZ2B	protein coding	0.000000	0.000000	0.000000	0.016260	0.015787
AC016766.1	lincRNA	-1.000000	-1.000000	0.000000	0.050837	0.050776
XIRP2	protein coding	0.000000	0.000000	0.000000	0.429634	0.414528
LRP2	protein coding	0.000000	0.000000	0.000000	0.639544	0.595562
PDE11A	protein coding	0.000000	0.000000	0.000000	0.134245	0.133258
TTN	protein coding	0.000000	0.000000	0.000000	1.036024	0.632519
AC009478.1	lincRNA	-1.000000	-1.000000	0.000000	0.025796	0.025675
PGAP1	protein coding	0.000000	0.000000	0.000000	0.933283	0.816525
CYP20A1	protein coding	0.000000	0.000000	0.000000	0.055805	0.053996
INO80D	protein coding	0.000000	0.000000	0.000000	0.084412	0.071288
METTL21A	protein coding	0.000000	18.793103	17.844917	0.000000	2.646974
KANSL1L	protein coding	0.000000	0.000000	0.000000	0.018731	0.018005
ERBB4	protein coding	0.000000	0.000000	0.000000	0.009385	0.009285
SPAG16	protein coding	0.000000	0.000000	0.000000	0.057603	0.057365
DNER	protein coding	0.000000	0.000000	0.000000	0.013290	0.013168
SP100	protein coding	0.000000	0.000000	0.000000	0.046027	0.043699
DIS3L2	protein coding	0.000000	0.000000	0.000000	0.587076	0.576865
SH3BP4	protein coding	0.000000	0.000000	0.000000	0.062241	0.058800
AGAP1	protein coding	0.000000	0.000000	0.000000	0.007525	0.007370
IQCA1	protein coding	0.000000	0.000000	0.000000	0.136109	0.133591
MLPH	protein coding	0.000000	0.000000	0.000000	0.107089	0.100157
AC012485.2	lincRNA	-1.000000	-1.000000	0.000000	8.983730	7.287682
HDAC4	protein coding	0.000000	0.000000	0.000000	0.051845	0.050356
AQP12B	protein coding	0.000000	0.000000	0.000000	27.958993	23.119605
AQP12A	protein coding	7.683983	0.000000	6.344951	25.081610	21.919253
CROCC2	protein coding	0.000000	0.000000	0.000000	0.322549	0.302365
BOK	protein coding	0.000000	0.000000	0.000000	1.003685	0.563529
D2HGDH	protein coding	0.000000	0.000000	0.000000	0.530058	0.479014
LINC01880	lincRNA	-1.000000	-1.000000	0.000000	0.075257	0.074088
LINC01881	pseudogene	-1.000000	-1.000000	0.000000	1.050065	1.023490
RPL23AP88	pseudogene	-1.000000	-1.000000	47.240618	-1.000000	47.240618
CSNK2A1	protein coding	0.000000	0.000000	0.000000	0.084069	0.064483
PLCB1	protein coding	0.000000	0.000000	0.000000	0.074057	0.066097
FAM182B	protein coding	0.000000	0.000000	0.000000	60.870810	54.203457
AL450124.1	pseudogene	-1.000000	-1.000000	100.000000	100.000000	100.000000
FAM182A	other	-1.000000	-1.000000	50.017283	59.713508	57.975327
KIF3B	protein coding	0.000000	0.000000	0.000000	0.134689	0.120320
FO393400.1	protein coding	0.000000	0.000000	0.000000	0.236051	0.229836
ASIP	protein coding	0.000000	0.000000	0.000000	2.412423	2.387161
PTPRT	protein coding	0.000000	0.000000	0.000000	0.011410	0.011278
TOX2	protein coding	0.000000	0.000000	0.000000	0.052065	0.051049
MIR646HG	lincRNA	-1.000000	-1.000000	0.000000	0.016573	0.016378
CDH4	protein coding	0.000000	0.000000	0.000000	0.022033	0.021796
TAF4	protein coding	0.000000	0.000000	0.000000	0.327979	0.313332
SLC17A9	protein coding	0.000000	0.000000	0.000000	0.396765	0.307002
ZBTB46	protein coding	0.000000	0.000000	0.000000	0.064459	0.060517
UCKL1	protein coding	0.000000	0.000000	0.000000	0.799309	0.669239
PRPF6	protein coding	0.000000	0.000000	0.000000	0.920584	0.865967
OPRL1	protein coding	0.000000	0.000000	0.000000	1.164991	0.962384
MYT1	protein coding	0.000000	0.000000	0.000000	1.757323	1.680979
PCMTD2	protein coding	0.000000	0.000000	0.000000	1.366150	1.176617
LINC00266-1	lincRNA	-1.000000	-1.000000	0.000000	5.806966	5.438080
FP565260.4	protein coding	100.000000	100.000000	100.000000	100.000000	100.000000
FP565260.3	protein coding	77.470776	19.668737	35.876043	54.975343	51.449953
GATD3B	protein coding	16.779825	0.000000	8.611249	19.357989	18.920844
FP565260.6	protein coding	100.000000	60.211850	66.914396	73.437157	75.804673
LINC01670	lincRNA	-1.000000	-1.000000	100.000000	100.000000	100.000000
CU633967.1	lincRNA	-1.000000	-1.000000	82.490006	99.308255	96.902503
FP236315.2	other	-1.000000	-1.000000	100.000000	-1.000000	100.000000
FP236315.3	lincRNA	-1.000000	-1.000000	100.000000	100.000000	100.000000
FP236315.1	lincRNA	-1.000000	-1.000000	100.000000	100.000000	100.000000
H2BFS	protein coding	100.000000	100.000000	100.000000	-1.000000	100.000000
CU639417.2	pseudogene	-1.000000	-1.000000	100.000000	-1.000000	100.000000
CU639417.1	other	-1.000000	-1.000000	100.000000	-1.000000	100.000000
LINC01669	lincRNA	-1.000000	-1.000000	95.952381	73.053473	75.477607
CU639417.3	lincRNA	-1.000000	-1.000000	94.736842	100.000000	98.204023
CU639417.4	lincRNA	-1.000000	-1.000000	75.050352	100.000000	85.929291
SIK1B	protein coding	59.183673	0.595238	29.889456	68.063492	53.804046
RF00019	other	-1.000000	-1.000000	100.000000	-1.000000	100.000000
CU633906.1	lincRNA	-1.000000	-1.000000	93.639208	96.918001	96.670230
CU633906.4	pseudogene	-1.000000	-1.000000	100.000000	100.000000	100.000000
CU633906.3	pseudogene	-1.000000	-1.000000	92.567568	98.518275	97.359387
CU633906.2	lincRNA	-1.000000	-1.000000	100.000000	99.299847	99.356852
CBSL	protein coding	63.898704	91.457286	74.080951	58.751590	60.541194
U2AF1L5	protein coding	29.365079	29.377289	29.373997	49.552871	46.946304
FP236240.3	pseudogene	-1.000000	-1.000000	100.000000	-1.000000	100.000000
FP236240.2	other	-1.000000	-1.000000	100.000000	-1.000000	100.000000
FP236240.1	lincRNA	-1.000000	-1.000000	79.923882	44.397954	56.051154
CRYAA2	protein coding	63.133641	40.675991	50.364480	67.936227	60.874172
CU638689.4	lincRNA	-1.000000	-1.000000	99.385930	99.675856	99.622343
CU638689.3	pseudogene	-1.000000	-1.000000	100.000000	95.507670	96.749471
CU638689.2	pseudogene	-1.000000	-1.000000	100.000000	100.000000	100.000000
CU638689.5	lincRNA	-1.000000	-1.000000	83.220175	96.189670	92.228437
FP475955.3	lincRNA	-1.000000	-1.000000	35.878336	34.921764	34.983484
FP475955.1	lincRNA	-1.000000	-1.000000	0.000000	64.127017	63.206280
FP475955.2	lincRNA	-1.000000	-1.000000	99.124726	74.870274	81.028761
CU634019.6	lincRNA	-1.000000	-1.000000	100.000000	100.000000	100.000000
CU634019.5	pseudogene	-1.000000	-1.000000	100.000000	100.000000	100.000000
CU634019.2	lincRNA	-1.000000	-1.000000	100.000000	100.000000	100.000000
CU634019.1	lincRNA	-1.000000	-1.000000	92.803402	97.476681	97.102092
RF00019	other	-1.000000	-1.000000	100.000000	-1.000000	100.000000
CU634019.7	pseudogene	-1.000000	-1.000000	100.000000	-1.000000	100.000000
CU634019.3	other	-1.000000	-1.000000	100.000000	-1.000000	100.000000
CU633904.2	pseudogene	-1.000000	-1.000000	100.000000	100.000000	100.000000
CU633904.3	pseudogene	-1.000000	-1.000000	100.000000	100.000000	100.000000
CU633904.1	lincRNA	-1.000000	-1.000000	87.448317	96.738197	95.908522
RF00019	other	-1.000000	-1.000000	100.000000	-1.000000	100.000000
FP236241.2	pseudogene	-1.000000	-1.000000	100.000000	-1.000000	100.000000
RF00019	other	-1.000000	-1.000000	100.000000	-1.000000	100.000000
FP236241.1	lincRNA	-1.000000	-1.000000	87.218722	84.837862	86.334548
SMIM11B	protein coding	100.000000	90.297507	90.736950	70.449915	72.874038
CU633980.1	protein coding	100.000000	100.000000	100.000000	-1.000000	100.000000
SMIM34B	protein coding	100.000000	100.000000	100.000000	100.000000	100.000000
KCNE1B	protein coding	0.000000	19.981584	17.845395	47.774883	39.559279
FP671120.2	other	-1.000000	-1.000000	100.000000	-1.000000	100.000000
FP671120.1	lincRNA	-1.000000	-1.000000	100.000000	79.270996	81.003131
FP671120.3	lincRNA	-1.000000	-1.000000	100.000000	-1.000000	100.000000
MIR6724-2	miRNA	-1.000000	-1.000000	100.000000	-1.000000	100.000000
RF01518	other	-1.000000	-1.000000	100.000000	-1.000000	100.000000
FP671120.4	lincRNA	-1.000000	-1.000000	83.080260	-1.000000	83.080260
RNA5-8SN4	rRNA	-1.000000	-1.000000	100.000000	-1.000000	100.000000
FP236383.1	lincRNA	-1.000000	-1.000000	87.785342	88.911944	88.819213
FP236383.2	lincRNA	-1.000000	-1.000000	100.000000	-1.000000	100.000000
MIR6724-4	miRNA	-1.000000	-1.000000	100.000000	-1.000000	100.000000
RF01518	other	-1.000000	-1.000000	100.000000	-1.000000	100.000000
FP236383.3	lincRNA	-1.000000	-1.000000	100.000000	-1.000000	100.000000
RNA5-8SN4	rRNA	-1.000000	-1.000000	100.000000	-1.000000	100.000000
SNX18P10	pseudogene	-1.000000	-1.000000	52.702703	-1.000000	52.702703
CR381670.1	pseudogene	-1.000000	-1.000000	11.761229	18.025264	17.587283
MIR3648-2	miRNA	-1.000000	-1.000000	48.603352	-1.000000	48.603352
MIR3687-2	miRNA	-1.000000	-1.000000	100.000000	-1.000000	100.000000
CR392039.5	pseudogene	-1.000000	-1.000000	31.630648	56.458448	54.311216
TEKT4P2	pseudogene	-1.000000	-1.000000	5.589255	0.286096	0.487042
CR381653.1	lincRNA	-1.000000	-1.000000	5.215540	11.897198	11.608245
CR381653.2	pseudogene	-1.000000	-1.000000	0.000000	6.072567	5.434783
LINC01667	lincRNA	-1.000000	-1.000000	0.000000	1.933151	1.782431
CR382287.1	pseudogene	-1.000000	-1.000000	0.170940	-1.000000	0.170940
POTED	protein coding	16.281690	21.395349	17.950664	13.747076	14.101554
AL050303.4	other	-1.000000	-1.000000	39.390642	-1.000000	39.390642
AL050303.2	pseudogene	-1.000000	-1.000000	56.390977	-1.000000	56.390977
FEM1AP1	pseudogene	-1.000000	-1.000000	30.842528	-1.000000	30.842528
AL050303.1	lincRNA	-1.000000	-1.000000	61.487965	19.792439	30.365044
BACH1	protein coding	0.000000	0.000000	0.000000	0.010706	0.010534
TIAM1	protein coding	0.000000	0.000000	0.000000	0.018951	0.018570
AP000311.1	protein coding	0.000000	0.000000	0.000000	0.012723	0.012683
ITSN1	protein coding	0.000000	0.000000	0.000000	0.018510	0.017090
SMIM11A	protein coding	100.000000	100.000000	100.000000	92.525845	93.108133
C21orf140	protein coding	100.000000	-1.000000	100.000000	-1.000000	100.000000
AP000322.2	lincRNA	-1.000000	-1.000000	100.000000	-1.000000	100.000000
SMIM34A	protein coding	100.000000	100.000000	100.000000	100.000000	100.000000
AP000322.1	lincRNA	-1.000000	-1.000000	100.000000	-1.000000	100.000000
KCNE1	protein coding	0.000000	29.398967	26.579789	65.072836	62.686203
KCNJ15	protein coding	0.000000	0.000000	0.000000	0.172154	0.159412
DSCAM	protein coding	0.000000	0.000000	0.000000	0.114441	0.113259
CBS	protein coding	51.263736	66.200931	58.019862	55.902693	56.180532
U2AF1	protein coding	29.365079	20.305677	22.736954	45.882076	42.895222
MRPL51P2	pseudogene	-1.000000	-1.000000	100.000000	-1.000000	100.000000
AP001631.1	lincRNA	-1.000000	-1.000000	58.610847	16.326531	30.177515
CRYAA	protein coding	56.378601	50.000000	52.826748	71.548507	63.392152
SIK1	protein coding	88.222789	33.439745	59.962948	80.396419	72.587754
LINC00319	lincRNA	-1.000000	-1.000000	77.896233	99.804241	87.109161
LINC00313	lincRNA	-1.000000	-1.000000	88.488271	79.580632	80.756881
AP001048.1	lincRNA	-1.000000	-1.000000	82.078853	82.494145	82.453494
HSF2BP	protein coding	20.611440	62.821948	40.377556	31.710262	31.833984
RPL31P1	pseudogene	-1.000000	-1.000000	100.000000	-1.000000	100.000000
H2BFS	protein coding	100.000000	100.000000	100.000000	-1.000000	100.000000
TRAPPC10	protein coding	16.016750	48.886640	32.728676	6.379753	8.555389
PWP2	protein coding	36.739130	0.000000	30.764563	23.123328	24.193211
GATD3A	protein coding	17.832957	37.191489	32.924200	26.324903	26.845208
AP001056.2	lincRNA	-1.000000	-1.000000	66.056338	45.214681	48.540755
AP001057.1	other	-1.000000	-1.000000	58.551691	55.472424	56.464691
ICOSLG	protein coding	54.968944	34.695990	38.190578	80.849315	64.211757
AP001059.3	lincRNA	-1.000000	-1.000000	100.000000	-1.000000	100.000000
AP001059.2	lincRNA	-1.000000	-1.000000	100.000000	-1.000000	100.000000
DNMT3L	protein coding	47.380410	10.536044	36.652314	42.951054	42.205706
SPATC1L	protein coding	0.000000	0.000000	0.000000	0.547932	0.492970
LSS	protein coding	0.000000	0.000000	0.000000	0.221145	0.191726
RPL23AP4	pseudogene	-1.000000	-1.000000	91.774892	-1.000000	91.774892
ACTR3BP6	pseudogene	-1.000000	-1.000000	100.000000	100.000000	100.000000
AP000542.3	lincRNA	-1.000000	-1.000000	23.932603	-1.000000	23.932603
AP000542.1	pseudogene	-1.000000	-1.000000	8.108108	22.163934	21.364619
AP000542.2	lincRNA	-1.000000	-1.000000	25.833603	-1.000000	25.833603
ZNF72P	pseudogene	-1.000000	-1.000000	0.000000	3.115698	2.766032
AP000534.2	pseudogene	-1.000000	-1.000000	0.000000	8.547935	8.414001
AP000533.2	pseudogene	-1.000000	-1.000000	3.231518	-1.000000	3.231518
AP000533.3	pseudogene	-1.000000	-1.000000	100.000000	-1.000000	100.000000
AP000532.2	lincRNA	-1.000000	-1.000000	13.591671	27.130745	21.238047
MED15P7	pseudogene	-1.000000	-1.000000	23.386114	5.037874	6.699454
POTEH	protein coding	17.643468	0.000000	14.194499	9.983417	10.261035
AP000527.1	lincRNA	-1.000000	-1.000000	0.000000	2.132771	2.074715
DUXAP8	other	-1.000000	-1.000000	2.272727	10.531384	9.512493
BMS1P22	pseudogene	-1.000000	-1.000000	0.000000	13.032332	11.714999
NBEAP3	pseudogene	-1.000000	-1.000000	85.790885	25.139410	27.356417
AP000522.1	pseudogene	-1.000000	-1.000000	54.166667	-1.000000	54.166667
AC137499.2	pseudogene	-1.000000	-1.000000	100.000000	-1.000000	100.000000
CHEK2P4	pseudogene	-1.000000	-1.000000	100.000000	84.397163	85.026738
AP000547.2	lincRNA	-1.000000	-1.000000	34.848485	17.301415	19.180965
USP18	protein coding	0.000000	7.333994	3.477444	0.000000	0.269110
GGTLC5P	pseudogene	-1.000000	-1.000000	47.943831	27.839831	31.404241
LINC01660	lincRNA	-1.000000	-1.000000	18.740499	30.066924	28.276757
AC011718.1	lincRNA	-1.000000	-1.000000	55.882353	0.000000	13.202780
PPP1R26P3	pseudogene	-1.000000	-1.000000	67.412477	-1.000000	67.412477
FAM230A	protein coding	30.246914	75.103734	45.116919	12.530846	15.746011
AC023490.1	lincRNA	-1.000000	-1.000000	0.000000	5.843335	4.354991
AC023490.3	lincRNA	-1.000000	-1.000000	0.000000	1.514850	1.462523
GGTLC3	protein coding	27.138643	0.000000	19.027921	29.047619	23.665382
PI4KAP1	pseudogene	-1.000000	-1.000000	5.736853	22.846432	20.980551
RIMBP3	protein coding	12.581301	82.601351	26.163172	-1.000000	26.163172
SUSD2P2	pseudogene	-1.000000	-1.000000	21.664465	47.262005	37.282051
PPP1R26P2	pseudogene	-1.000000	-1.000000	25.709516	-1.000000	25.709516
PPP1R26P4	pseudogene	-1.000000	-1.000000	64.974475	-1.000000	64.974475
LINC01662	lincRNA	-1.000000	-1.000000	29.407829	8.000191	10.678560
GGT3P	pseudogene	-1.000000	-1.000000	37.404302	43.290270	43.056472
E2F6P1	pseudogene	-1.000000	-1.000000	100.000000	-1.000000	100.000000
AC008132.1	pseudogene	-1.000000	-1.000000	18.457336	9.672482	14.426183
LINC01663	lincRNA	-1.000000	-1.000000	19.475655	9.209490	9.480445
AC007326.4	protein coding	42.357274	12.088889	21.942446	35.269741	34.730322
PRODH	protein coding	48.809524	57.786484	52.427951	54.579307	54.353129
POM121L4P	pseudogene	-1.000000	-1.000000	5.026455	1.293770	2.086802
BCRP2	pseudogene	-1.000000	-1.000000	51.307847	11.867844	16.383829
AP000550.1	lincRNA	-1.000000	-1.000000	23.820364	40.023990	32.070297
POM121L7P	pseudogene	-1.000000	-1.000000	8.739076	-1.000000	8.739076
E2F6P2	pseudogene	-1.000000	-1.000000	7.095047	-1.000000	7.095047
FAM230B	other	-1.000000	-1.000000	9.913506	12.769549	12.070662
AP000550.4	pseudogene	-1.000000	-1.000000	56.302521	11.129932	12.688793
GGT2	protein coding	1.345029	26.524390	8.326289	11.696584	11.289666
AP000550.3	pseudogene	-1.000000	-1.000000	29.365079	-1.000000	29.365079
BCRP6	pseudogene	-1.000000	-1.000000	61.014263	32.883590	37.584945
AP000552.1	lincRNA	-1.000000	-1.000000	9.692186	28.304232	23.399302
AP000552.3	lincRNA	-1.000000	-1.000000	0.000000	33.940397	20.665323
PPP1R26P5	pseudogene	-1.000000	-1.000000	4.231504	-1.000000	4.231504
AP000552.2	pseudogene	-1.000000	-1.000000	42.732558	44.566133	43.912812
RIMBP3B	protein coding	66.991870	43.158784	62.368938	-1.000000	62.368938
RF00492	other	-1.000000	-1.000000	88.028169	-1.000000	88.028169
HIC2	protein coding	0.000000	0.000000	0.000000	38.822433	30.588097
TMEM191C	protein coding	1.195499	17.148014	5.668016	7.651007	9.966983
PI4KAP2	pseudogene	-1.000000	-1.000000	25.513078	35.350167	34.830351
RIMBP3C	protein coding	74.806607	27.100681	64.482307	-1.000000	64.482307
UBE2L3	protein coding	30.180180	0.077973	6.282885	2.328026	2.500436
AP000344.1	pseudogene	-1.000000	-1.000000	0.000000	1.175858	1.109940
LINC01658	lincRNA	-1.000000	-1.000000	0.000000	0.528010	0.494095
AP000350.1	pseudogene	-1.000000	-1.000000	4.519774	25.165563	21.250000
AP000350.3	pseudogene	-1.000000	-1.000000	0.000000	13.622129	12.657614
GSTT2B	protein coding	88.027211	100.000000	91.985428	41.747937	56.442206
AC253536.2	pseudogene	-1.000000	-1.000000	83.399209	100.000000	92.929293
DDTL	protein coding	70.123457	1.141352	19.235751	43.546412	36.902859
DDT	protein coding	82.367150	72.849162	75.859435	84.671720	83.402900
GSTT2	pseudogene	-1.000000	100.000000	92.561285	34.883721	52.657506
AC253536.1	pseudogene	-1.000000	-1.000000	25.159236	18.318795	18.873446
GSTT4	protein coding	0.964187	0.000000	0.761697	9.143233	7.997731
TTC28	protein coding	0.000000	0.000000	0.000000	0.358848	0.352639
AP1B1	protein coding	0.000000	0.000000	0.000000	0.041847	0.039791
SYN3	protein coding	0.000000	0.000000	0.000000	0.006455	0.006412
Z95114.3	other	-1.000000	-1.000000	15.520833	-1.000000	15.520833
APOBEC3A	protein coding	3.414634	0.000000	1.109937	0.112790	0.162350
NDUFA6-DT	other	-1.000000	-1.000000	58.902334	3.819782	9.286279
AC254562.2	lincRNA	-1.000000	-1.000000	34.684685	41.820113	40.440756
SERHL	pseudogene	-1.000000	-1.000000	16.196137	10.683640	11.301227
SERHL2	protein coding	44.464286	0.723888	16.764898	7.650671	8.336143
RRP7BP	pseudogene	-1.000000	-1.000000	10.646238	5.477243	6.455342
GRAMD4	protein coding	0.000000	0.000000	0.000000	0.249868	0.238008
TBC1D22A	protein coding	0.000000	0.000000	0.000000	0.051613	0.051079
DENND6B	protein coding	0.000000	0.000000	0.000000	0.561929	0.399334
ARSA	protein coding	0.000000	0.000000	0.000000	0.000000	0.590515
CHL1	protein coding	0.000000	0.000000	0.000000	0.092462	0.088807
SUMF1	protein coding	0.000000	0.000000	0.000000	0.000000	0.307645
AC069277.1	lincRNA	-1.000000	-1.000000	0.000000	0.054409	0.053735
GRM7-AS3	lincRNA	-1.000000	-1.000000	0.000000	0.077302	0.075967
GRM7	protein coding	0.000000	0.000000	0.000000	0.004137	0.004117
LSM3	protein coding	0.000000	0.000000	0.000000	0.184784	0.153772
HACL1	protein coding	0.000000	0.000000	0.000000	0.141680	0.133664
SGO1-AS1	other	-1.000000	-1.000000	0.000000	0.017822	0.017701
ZNF385D	protein coding	0.000000	0.000000	0.000000	0.304474	0.300801
THRB	protein coding	0.000000	0.000000	0.000000	0.022218	0.021659
CLASP2	protein coding	0.000000	0.000000	0.000000	0.065239	0.062581
SCN11A	protein coding	0.000000	0.000000	0.000000	0.046373	0.042942
MYRIP	protein coding	0.000000	0.000000	0.000000	0.006727	0.006646
EIF1B-AS1	other	-1.000000	-1.000000	0.000000	0.022839	0.021969
ULK4	protein coding	0.000000	0.000000	0.000000	0.006473	0.006426
PRSS50	protein coding	0.000000	0.000000	0.000000	0.290316	0.281707
CACNA2D3	protein coding	0.000000	0.000000	0.000000	0.088921	0.088549
ROBO1	protein coding	0.000000	0.000000	0.000000	0.082923	0.082353
LINC02027	lincRNA	-1.000000	-1.000000	0.000000	0.655255	0.651411
AC129807.1	lincRNA	-1.000000	-1.000000	0.000000	0.047726	0.047380
CADM2	protein coding	0.000000	0.000000	0.000000	0.004883	0.004841
EPHA3	protein coding	0.000000	0.000000	0.000000	0.471046	0.462614
ABBA01000935.2	pseudogene	-1.000000	-1.000000	0.000000	0.161511	0.160529
CD47	protein coding	0.000000	0.950276	0.788268	0.000000	0.088173
DPPA4	protein coding	0.000000	0.000000	0.000000	0.530035	0.393666
PHLDB2	protein coding	0.000000	0.000000	0.000000	0.125553	0.119662
SLC9C1	protein coding	0.000000	0.000000	0.000000	0.174999	0.170176
LINC02042	lincRNA	-1.000000	-1.000000	0.000000	2.563866	2.159727
DRD3	protein coding	0.000000	0.000000	0.000000	0.203966	0.197866
ZBTB20	protein coding	0.000000	0.000000	0.000000	0.035312	0.034103
LSAMP	protein coding	0.000000	0.000000	0.000000	0.106546	0.105757
HACD2	protein coding	0.000000	0.000000	0.000000	0.123797	0.116569
ITGB5	protein coding	0.000000	0.000000	0.000000	0.383045	0.369972
ISY1-RAB43	protein coding	0.000000	7.569104	6.020136	0.000000	0.398851
COL6A6	protein coding	0.000000	0.000000	0.000000	2.315320	2.124409
STAG1	protein coding	0.000000	0.000000	0.000000	0.162876	0.160271
PLCH1	protein coding	0.000000	0.000000	0.000000	0.348877	0.342096
IQCJ-SCHIP1	protein coding	0.000000	0.000000	0.000000	0.152353	0.134206
LINC01192	lincRNA	-1.000000	-1.000000	0.000000	0.220364	0.217429
NAALADL2	protein coding	0.000000	0.000000	0.000000	0.008754	0.008674
MCF2L2	protein coding	0.000000	0.000000	0.000000	0.444230	0.432329
EHHADH	protein coding	0.000000	0.000000	0.000000	0.813270	0.525360
LPP	protein coding	0.000000	0.000000	0.000000	0.007989	0.007730
MUC20P1	pseudogene	-1.000000	-1.000000	20.131030	0.443828	6.715853
AC233280.19	pseudogene	-1.000000	-1.000000	49.629630	62.500000	60.916442
AC233280.2	pseudogene	-1.000000	-1.000000	23.386342	0.000000	18.853695
AC233280.1	lincRNA	-1.000000	-1.000000	9.387998	0.000000	6.689246
MUC20	protein coding	35.925282	15.180723	28.643924	1.846301	6.541179
MUC4	protein coding	4.926412	0.000000	4.675902	1.991521	2.691110
AC124944.3	pseudogene	-1.000000	-1.000000	8.315098	1.589953	2.482672
SDHAP1	pseudogene	-1.000000	-1.000000	7.874271	2.270656	2.845927
PAK2	protein coding	0.000000	0.000000	0.000000	0.056567	0.052807
BDH1	protein coding	0.000000	0.000000	0.000000	0.052267	0.048788
AC024560.2	pseudogene	-1.000000	-1.000000	6.483957	-1.000000	6.483957
AC024560.1	lincRNA	-1.000000	-1.000000	11.632653	0.000000	3.293529
LRCH3	protein coding	0.000000	0.000000	0.000000	0.106867	0.095669
LMLN	protein coding	0.000000	0.000000	0.000000	0.343224	0.313697
FAM157A	pseudogene	-1.000000	-1.000000	63.004231	74.049145	72.914801
CICP6	pseudogene	-1.000000	-1.000000	100.000000	100.000000	100.000000
SEPT14P3	pseudogene	-1.000000	-1.000000	100.000000	-1.000000	100.000000
BNIP3P41	pseudogene	-1.000000	-1.000000	23.832685	-1.000000	23.832685
ZNF595	protein coding	0.000000	0.000000	0.000000	6.019715	5.402852
PDE6B	protein coding	0.000000	0.000000	0.000000	0.277042	0.252224
PCGF3	protein coding	0.000000	0.000000	0.000000	1.161614	1.043272
HTT	protein coding	0.000000	0.000000	0.000000	0.127268	0.116967
LRPAP1	protein coding	0.000000	2.046263	1.765157	0.000000	0.527060
SORCS2	protein coding	0.000000	0.000000	0.000000	0.043564	0.043068
USP17L11	protein coding	35.973794	-1.000000	35.973794	0.000000	30.958483
USP17L12	protein coding	100.000000	-1.000000	100.000000	-1.000000	100.000000
USP17L13	protein coding	73.853484	-1.000000	73.853484	100.000000	77.498719
USP17L14P	pseudogene	-1.000000	-1.000000	17.713568	-1.000000	17.713568
USP17L15	protein coding	86.539607	-1.000000	86.539607	5.970149	75.423294
USP17L16P	pseudogene	-1.000000	-1.000000	1.758794	-1.000000	1.758794
USP17L17	protein coding	12.983919	-1.000000	12.983919	100.000000	25.115325
USP17L18	protein coding	54.615843	-1.000000	54.615843	100.000000	60.943106
USP17L19	protein coding	96.307326	-1.000000	96.307326	94.814815	96.053306
USP17L20	protein coding	55.866587	-1.000000	55.866587	100.000000	62.019477
USP17L21	protein coding	95.711733	-1.000000	95.711733	85.555556	94.259354
USP17L22	protein coding	44.312091	-1.000000	44.312091	100.000000	52.075859
USP17L23	protein coding	84.181818	-1.000000	84.181818	-1.000000	84.181818
USP17L24	protein coding	100.000000	-1.000000	100.000000	100.000000	100.000000
USP17L25	protein coding	100.000000	-1.000000	100.000000	100.000000	100.000000
USP17L26	protein coding	98.034544	-1.000000	98.034544	100.000000	98.308560
USP17L5	protein coding	78.454774	-1.000000	78.454774	-1.000000	78.454774
USP17L27	protein coding	100.000000	-1.000000	100.000000	-1.000000	100.000000
USP17L28	protein coding	100.000000	-1.000000	100.000000	-1.000000	100.000000
USP17L29	protein coding	96.670854	-1.000000	96.670854	-1.000000	96.670854
USP17L9P	pseudogene	-1.000000	-1.000000	67.085427	-1.000000	67.085427
USP17L30	protein coding	100.000000	-1.000000	100.000000	-1.000000	100.000000
USP17L6P	pseudogene	-1.000000	-1.000000	31.270903	-1.000000	31.270903
LINC00504	lincRNA	-1.000000	-1.000000	0.000000	0.052110	0.051472
CD38	protein coding	0.000000	0.000000	0.000000	1.888236	1.745047
KCNIP4	protein coding	0.000000	0.000000	0.000000	0.215197	0.214558
AC108467.1	lincRNA	-1.000000	-1.000000	0.000000	0.535831	0.527166
GABRG1	protein coding	0.000000	0.000000	0.000000	1.510207	1.393922
FRYL	protein coding	0.000000	0.000000	0.000000	0.033292	0.031807
AC058822.1	protein coding	0.000000	-1.000000	0.000000	0.007105	0.007085
NMU	protein coding	0.000000	0.000000	0.000000	1.024010	0.993513
ADGRL3	protein coding	0.000000	0.000000	0.000000	0.048034	0.047316
FTLP10	pseudogene	-1.000000	-1.000000	0.000000	17.597824	16.720790
TMPRSS11BNL	pseudogene	-1.000000	-1.000000	0.000000	17.021994	14.841613
UGT2B15	protein coding	1.067169	0.000000	0.818882	1.985214	1.887657
FRAS1	protein coding	0.000000	0.000000	0.000000	0.597669	0.576537
ANTXR2	protein coding	0.000000	0.000000	0.000000	3.607458	2.635251
CFAP299	protein coding	0.000000	0.000000	0.000000	0.017542	0.017515
RASGEF1B	protein coding	0.000000	0.000000	0.000000	0.017260	0.016994
ARHGAP24	protein coding	0.000000	0.000000	0.000000	0.040868	0.040375
HSD17B11	protein coding	0.000000	0.000000	0.000000	6.805976	6.570396
ABCG2	protein coding	0.000000	0.000000	0.000000	0.037505	0.036155
CCSER1	protein coding	0.000000	0.000000	0.000000	0.381574	0.379482
GRID2	protein coding	0.000000	0.000000	0.000000	0.077031	0.076533
PDLIM5	protein coding	0.000000	0.000000	0.000000	0.073899	0.070712
BMPR1B	protein coding	0.000000	0.000000	0.000000	0.007104	0.006992
TSPAN5	protein coding	0.000000	0.000000	0.000000	0.208218	0.203971
BANK1	protein coding	0.000000	0.000000	0.000000	0.047172	0.046268
SLC9B1	protein coding	0.000000	0.000000	0.000000	0.319922	0.313310
LINC02428	lincRNA	-1.000000	-1.000000	0.000000	0.026455	0.026329
DKK2	protein coding	0.000000	0.000000	0.000000	0.764495	0.756069
AC004704.1	lincRNA	-1.000000	-1.000000	0.000000	0.389021	0.388094
ANK2	protein coding	0.000000	0.000000	0.000000	0.018927	0.018387
AC110079.1	pseudogene	-1.000000	-1.000000	0.000000	0.703681	0.629231
GTF2IP12	pseudogene	-1.000000	-1.000000	0.000000	1.620123	1.427010
AC097173.1	pseudogene	-1.000000	-1.000000	0.000000	0.682059	0.660567
LARP1B	protein coding	0.000000	0.000000	0.000000	0.000000	0.429907
AC107463.1	lincRNA	-1.000000	-1.000000	0.000000	0.368638	0.354971
AC018680.1	lincRNA	-1.000000	-1.000000	0.000000	1.601139	1.593231
NOCT	protein coding	0.000000	0.000000	0.000000	0.290852	0.271973
LRBA	protein coding	0.000000	0.000000	0.000000	0.007574	0.007455
FAM160A1	protein coding	0.000000	0.000000	0.000000	0.077770	0.076253
SPOCK3	protein coding	0.000000	0.000000	0.000000	0.697995	0.692445
NEK1	protein coding	0.000000	0.000000	0.000000	0.171663	0.166536
AC097652.1	lincRNA	-1.000000	-1.000000	13.629910	0.000000	5.143776
LINC01060	lincRNA	-1.000000	-1.000000	0.000000	1.231703	1.217559
FRG1-DT	lincRNA	-1.000000	-1.000000	0.000000	0.255681	0.251977
DUX4L9	pseudogene	-1.000000	-1.000000	50.953895	-1.000000	50.953895
FRG2	protein coding	38.214286	27.971474	32.064700	54.260652	38.231246
RARRES2P4	pseudogene	-1.000000	-1.000000	90.890269	-1.000000	90.890269
DBET	lincRNA	-1.000000	-1.000000	2.409280	-1.000000	2.409280
DUX4L7	pseudogene	-1.000000	-1.000000	100.000000	-1.000000	100.000000
DUX4L6	pseudogene	-1.000000	-1.000000	100.000000	-1.000000	100.000000
DUX4L5	pseudogene	-1.000000	-1.000000	100.000000	-1.000000	100.000000
DUX4L4	pseudogene	-1.000000	-1.000000	48.028391	-1.000000	48.028391
DUX4L1	pseudogene	-1.000000	-1.000000	100.000000	-1.000000	100.000000
DUX4L3	pseudogene	-1.000000	-1.000000	100.000000	-1.000000	100.000000
DUX4L2	pseudogene	-1.000000	-1.000000	100.000000	-1.000000	100.000000
DUX4	protein coding	-1.000000	25.746050	25.746050	0.000000	13.872452
RPL23AP84	pseudogene	-1.000000	-1.000000	100.000000	-1.000000	100.000000
AC215524.1	pseudogene	-1.000000	-1.000000	100.000000	-1.000000	100.000000
CCDC127	protein coding	0.000000	0.000000	0.000000	2.345361	1.279048
AHRR	protein coding	0.000000	0.000000	0.000000	1.020576	0.970063
SLC9A3	protein coding	0.000000	0.000000	0.000000	1.125870	1.011620
TPPP	protein coding	0.000000	0.000000	0.000000	5.882353	4.825098
ZDHHC11B	protein coding	0.000000	0.000000	0.000000	1.596049	1.479008
BRD9P2	pseudogene	-1.000000	-1.000000	0.000000	62.232416	52.583979
ZDHHC11	protein coding	0.000000	0.000000	0.000000	0.996935	0.928133
TRIP13	protein coding	0.000000	0.000000	0.000000	9.105326	7.737516
NKD2	protein coding	0.000000	0.000000	0.000000	0.518713	0.478183
SLC12A7	protein coding	0.000000	0.000000	0.000000	4.400092	4.018878
TERT	protein coding	0.000000	0.000000	0.000000	0.396626	0.357807
AC126768.3	lincRNA	-1.000000	-1.000000	16.636852	0.000000	10.119695
LINC01019	lincRNA	-1.000000	-1.000000	0.000000	0.022465	0.021859
ADCY2	protein coding	0.000000	0.000000	0.000000	0.091998	0.090580
CTNND2	protein coding	0.000000	0.000000	0.000000	0.046103	0.045805
DNAH5	protein coding	0.000000	0.000000	0.000000	0.056622	0.053105
FBXL7	protein coding	0.000000	0.000000	0.000000	0.374708	0.370565
BASP1	protein coding	0.000000	0.000000	0.000000	0.075113	0.074321
AC106774.9	protein coding	44.463087	-1.000000	44.463087	-1.000000	44.463087
AC106774.7	protein coding	40.604027	-1.000000	40.604027	-1.000000	40.604027
AC106774.6	protein coding	59.563758	-1.000000	59.563758	-1.000000	59.563758
AC106774.5	protein coding	82.885906	-1.000000	82.885906	-1.000000	82.885906
AC233724.8	pseudogene	-1.000000	-1.000000	79.828326	-1.000000	79.828326
AC233724.17	protein coding	9.731544	-1.000000	9.731544	-1.000000	9.731544
AC233724.18	protein coding	47.315436	-1.000000	47.315436	-1.000000	47.315436
AC233724.19	protein coding	100.000000	-1.000000	100.000000	-1.000000	100.000000
AC233724.3	pseudogene	-1.000000	-1.000000	87.401575	-1.000000	87.401575
LINC02241	lincRNA	-1.000000	-1.000000	0.000000	0.083051	0.082553
LINC02211	lincRNA	-1.000000	-1.000000	0.000000	0.015939	0.015375
LINC02109	lincRNA	-1.000000	-1.000000	0.000000	0.042397	0.040754
WDR70	protein coding	0.000000	0.000000	0.000000	0.011322	0.011223
HCN1	protein coding	0.000000	0.000000	0.000000	0.099299	0.096252
ITGA1	protein coding	0.000000	0.000000	0.000000	0.042990	0.040277
AC091862.1	pseudogene	-1.000000	-1.000000	0.000000	7.410242	7.310330
OCLN	protein coding	28.762542	32.851771	31.918143	23.648854	24.474260
GTF2H2C	protein coding	67.763158	77.325312	73.882144	68.630182	67.364914
AC139495.1	pseudogene	-1.000000	-1.000000	67.537313	76.672968	76.106195
GUSBP3	pseudogene	-1.000000	-1.000000	39.459459	90.438713	88.776382
AC139495.2	pseudogene	-1.000000	-1.000000	100.000000	-1.000000	100.000000
AC131392.1	pseudogene	-1.000000	-1.000000	96.835443	94.955067	94.979823
AC131392.2	pseudogene	-1.000000	-1.000000	93.234819	-1.000000	93.234819
CDH12P2	pseudogene	-1.000000	-1.000000	100.000000	-1.000000	100.000000
SERF1B	protein coding	67.287785	97.292724	92.202318	83.643147	85.005038
SMN2	protein coding	94.620253	82.736573	89.248555	90.030499	89.643722
AC140134.1	pseudogene	-1.000000	-1.000000	100.000000	86.580602	87.997039
CDH12P3	pseudogene	-1.000000	-1.000000	83.333333	-1.000000	83.333333
AC138866.2	pseudogene	-1.000000	-1.000000	100.000000	96.899303	97.073403
AC138866.1	pseudogene	-1.000000	-1.000000	52.620968	95.715399	95.163027
GTF2H2B	pseudogene	-1.000000	-1.000000	44.947210	45.073126	45.057098
AC146944.4	lincRNA	-1.000000	-1.000000	25.383543	-1.000000	25.383543
AC146944.2	pseudogene	-1.000000	-1.000000	100.000000	70.044136	72.005185
AC146944.3	pseudogene	-1.000000	-1.000000	9.459459	67.157856	63.449940
AC146944.1	pseudogene	-1.000000	-1.000000	68.824940	75.314645	75.243705
AC139272.1	pseudogene	-1.000000	-1.000000	100.000000	87.936393	88.110888
CDH12P1	pseudogene	-1.000000	-1.000000	100.000000	-1.000000	100.000000
SERF1A	protein coding	92.016807	100.000000	98.798989	91.360882	92.678421
SMN1	protein coding	94.551282	71.122995	81.778426	92.577884	92.041367
NAIP	protein coding	84.590542	86.566558	85.306663	68.410378	70.450813
GTF2H2	protein coding	44.528620	30.738409	34.237505	36.480772	36.257460
AC044797.1	pseudogene	-1.000000	-1.000000	65.191740	75.330927	74.968368
AC145138.1	pseudogene	-1.000000	-1.000000	62.526316	67.179956	66.667956
CDH12P4	pseudogene	-1.000000	-1.000000	100.000000	-1.000000	100.000000
GUSBP9	pseudogene	-1.000000	-1.000000	47.341338	68.630622	67.436093
AC146949.1	pseudogene	-1.000000	-1.000000	100.000000	93.735372	93.804331
LINC02197	lincRNA	-1.000000	-1.000000	4.049168	2.019211	2.079651
TNPO1	protein coding	0.000000	0.000000	0.000000	0.056189	0.049790
ANKDD1B	protein coding	0.000000	0.000000	0.000000	0.539858	0.516667
TBCA	protein coding	0.000000	0.000000	0.000000	0.016586	0.016328
CMYA5	protein coding	0.000000	0.000000	0.000000	0.855604	0.755688
SSBP2	protein coding	0.000000	0.000000	0.000000	0.034317	0.033355
ATG10	protein coding	0.000000	0.000000	0.000000	0.066903	0.061345
AC114316.2	lincRNA	-1.000000	-1.000000	0.000000	0.035336	0.035028
MCTP1	protein coding	0.000000	0.000000	0.000000	0.006653	0.006542
TTC37	protein coding	0.000000	0.000000	0.000000	0.062157	0.058170
CAST	protein coding	0.000000	0.061082	0.060058	0.000000	0.032635
AC114324.2	pseudogene	-1.000000	-1.000000	23.269514	0.000000	1.610930
AC099520.1	lincRNA	-1.000000	-1.000000	0.000000	0.328919	0.328126
AC008467.1	lincRNA	-1.000000	-1.000000	0.000000	3.115562	2.924403
YTHDC2	protein coding	0.000000	0.000000	0.000000	0.245759	0.225485
LINC02208	lincRNA	-1.000000	-1.000000	0.000000	0.088344	0.085142
LINC02240	lincRNA	-1.000000	-1.000000	0.000000	0.063630	0.063032
SLC27A6	protein coding	0.000000	0.000000	0.000000	0.010160	0.010088
ADAMTS19	protein coding	0.000000	0.000000	0.000000	0.018672	0.018318
AC008695.1	protein coding	0.000000	0.000000	0.000000	0.016729	0.016438
AC116366.3	protein coding	0.000000	0.000000	0.000000	0.066170	0.063763
HSPA4	protein coding	0.000000	1.640927	1.051330	0.000000	0.093600
FSTL4	protein coding	0.000000	0.000000	0.000000	0.086282	0.085074
PPP2R2B	protein coding	0.000000	0.000000	0.000000	0.115334	0.111787
SPINK5	protein coding	0.000000	0.000000	0.000000	0.075302	0.072577
LINC01933	lincRNA	-1.000000	-1.000000	0.000000	0.847637	0.837704
LINC01470	lincRNA	-1.000000	-1.000000	0.000000	0.290780	0.289127
SGCD	protein coding	0.000000	0.000000	0.000000	0.120187	0.118782
EBF1	protein coding	0.000000	0.000000	0.000000	0.011793	0.011638
RNF145	protein coding	0.000000	0.000000	0.000000	0.374928	0.343819
ATP10B	protein coding	0.000000	0.000000	0.000000	0.031738	0.030786
CREBRF	protein coding	0.000000	0.000000	0.000000	0.033821	0.030145
THOC3	protein coding	0.000000	0.000000	0.000000	6.658931	6.485057
SIMC1	protein coding	0.000000	0.000000	0.000000	0.346445	0.333569
UNC5A	protein coding	0.000000	0.000000	0.000000	0.033128	0.031241
UIMC1	protein coding	0.000000	0.000000	0.000000	0.205228	0.199782
FAM153A	protein coding	2.351834	0.000000	0.741620	8.655930	6.897649
AC106795.1	pseudogene	-1.000000	-1.000000	0.000000	8.276077	8.062975
FAM153C	protein coding	0.000000	0.000000	0.000000	0.000000	0.445539
COL23A1	protein coding	0.000000	0.000000	0.000000	0.448779	0.444555
AC138035.1	lincRNA	-1.000000	-1.000000	40.119760	55.401764	53.863499
AC138035.3	pseudogene	-1.000000	-1.000000	78.817204	-1.000000	78.817204
AC138035.2	lincRNA	-1.000000	-1.000000	100.000000	94.992648	95.274437
OR4F3	protein coding	100.000000	100.000000	100.000000	-1.000000	100.000000
WBP1LP4	pseudogene	-1.000000	-1.000000	100.000000	-1.000000	100.000000
RPL23AP45	pseudogene	-1.000000	-1.000000	90.792291	-1.000000	90.792291
WBP1LP12	pseudogene	-1.000000	-1.000000	14.242424	-1.000000	14.242424
CICP18	pseudogene	-1.000000	-1.000000	0.000000	16.801924	12.730585
EXOC2	protein coding	0.000000	0.000000	0.000000	1.007329	0.984720
GMDS-DT	lincRNA	-1.000000	-1.000000	0.000000	0.976393	0.921811
RIPK1	protein coding	0.000000	0.000000	0.000000	4.539477	3.775686
F13A1	protein coding	0.000000	0.000000	0.000000	0.233284	0.227211
AL591485.1	other	-1.000000	-1.000000	0.000000	0.277524	0.261832
RIPOR2	protein coding	0.000000	0.000000	0.000000	1.618794	1.559551
AL513548.1	lincRNA	-1.000000	-1.000000	100.000000	-1.000000	100.000000
AL645937.2	lincRNA	-1.000000	-1.000000	6.701031	0.000000	0.553427
HLA-H	pseudogene	-1.000000	-1.000000	6.301370	0.000000	2.527473
HSPA1A	protein coding	68.899273	0.000000	53.464948	-1.000000	53.464948
HSPA1B	protein coding	68.016615	0.000000	51.984127	-1.000000	51.984127
C4A	protein coding	91.327603	100.000000	91.683459	96.070909	94.892772
CYP21A1P	pseudogene	-1.000000	-1.000000	9.790682	6.353135	7.957371
TNXA	pseudogene	-1.000000	-1.000000	56.504664	38.452977	48.055988
STK19B	pseudogene	-1.000000	-1.000000	21.904762	36.633663	30.560928
C4B	protein coding	75.873926	100.000000	76.863894	91.631938	87.688807
TNXB	protein coding	8.905783	10.140127	9.229331	1.043781	2.709625
HLA-DRB1	protein coding	0.000000	0.000000	0.000000	0.934864	0.830400
DNAH8	protein coding	0.000000	0.000000	0.000000	0.045341	0.043149
KIF6	protein coding	0.000000	0.000000	0.000000	0.048494	0.047292
CCND3	protein coding	0.000000	0.000000	0.000000	0.032443	0.031189
ENPP4	protein coding	0.000000	0.000000	0.000000	0.273859	0.197534
PKHD1	protein coding	0.000000	0.000000	0.000000	0.415844	0.400360
DST	protein coding	0.000000	0.000000	0.000000	0.060782	0.056580
KIAA1586	protein coding	3.553299	0.000000	2.834965	7.737888	6.087056
ZNF451	protein coding	0.000000	0.780524	0.553360	0.605155	0.597870
KHDRBS2	protein coding	0.000000	0.000000	0.000000	0.005795	0.005773
EYS	protein coding	0.000000	0.000000	0.000000	0.035287	0.035023
COL19A1	protein coding	0.000000	0.000000	0.000000	0.802789	0.786535
KCNQ5	protein coding	0.000000	0.000000	0.000000	0.027219	0.026860
AL357507.1	lincRNA	-1.000000	-1.000000	0.000000	0.105220	0.105106
MEI4	protein coding	0.000000	0.000000	0.000000	0.146861	0.143875
ME1	protein coding	0.000000	0.000000	0.000000	0.336883	0.331699
RNGTT	protein coding	0.000000	0.000000	0.000000	0.011466	0.011317
BVES	protein coding	0.000000	0.000000	0.000000	0.214325	0.183386
WASF1	protein coding	0.000000	0.000000	0.000000	0.836107	0.801896
TBC1D32	protein coding	0.000000	0.000000	0.000000	0.617610	0.604503
NKAIN2	protein coding	0.000000	0.000000	0.000000	0.004422	0.004405
LAMA2	protein coding	0.000000	0.000000	0.000000	0.471177	0.463668
ENPP3	protein coding	0.000000	0.000000	0.000000	0.531648	0.516070
OR2A4	protein coding	0.000000	47.815534	22.424587	-1.000000	22.424587
MYCT1	protein coding	0.000000	0.000000	0.000000	5.008248	4.439112
SERAC1	protein coding	0.000000	0.000000	0.000000	0.332763	0.297796
LPA	protein coding	25.979112	0.000000	24.805235	16.668250	17.067090
PRKN	protein coding	0.000000	0.000000	0.000000	0.008652	0.008621
RPS6KA2	protein coding	0.000000	0.000000	0.000000	0.035957	0.035406
KIF25	protein coding	0.000000	0.000000	0.000000	0.000000	0.128972
AL606970.3	lincRNA	-1.000000	-1.000000	0.000000	0.658359	0.570178
DACT2	protein coding	0.000000	0.000000	0.000000	0.118995	0.100282
SMOC2	protein coding	0.000000	0.000000	0.000000	0.340534	0.327172
FAM120B	protein coding	0.000000	0.000000	0.000000	0.260207	0.247503
WBP1LP8	pseudogene	-1.000000	-1.000000	100.000000	-1.000000	100.000000
AL731661.2	lincRNA	-1.000000	-1.000000	33.664596	30.193237	31.887599
AL731661.1	lincRNA	-1.000000	-1.000000	0.000000	25.394945	19.538134
RPL23AP47	pseudogene	-1.000000	-1.000000	94.117647	-1.000000	94.117647
AC215522.3	lincRNA	-1.000000	-1.000000	100.000000	84.914099	85.375086
AC215522.2	other	-1.000000	-1.000000	44.180064	78.294418	75.059195
AC215522.1	pseudogene	-1.000000	-1.000000	0.224719	-1.000000	0.224719
FAM20C	protein coding	0.000000	0.000000	0.000000	0.810669	0.777561
ZFAND2A	protein coding	0.000000	0.000000	0.000000	0.748525	0.598527
MAD1L1	protein coding	0.000000	0.000000	0.000000	0.321733	0.317882
SDK1	protein coding	0.000000	0.000000	0.000000	0.012124	0.011989
RSPH10B	protein coding	39.037433	10.547300	20.564042	27.666503	26.995768
PMS2	protein coding	0.000000	0.000000	0.000000	3.629863	3.338349
PMS2CL	pseudogene	-1.000000	-1.000000	4.770500	0.454454	0.836877
RSPH10B2	protein coding	16.877153	16.012725	16.647919	23.971068	23.073184
CCZ1B	protein coding	0.000000	3.406421	3.015598	0.725576	2.898640
COL28A1	protein coding	0.000000	0.000000	0.000000	0.147080	0.142499
AC013470.2	protein coding	0.000000	0.000000	0.000000	0.658672	0.506880
DGKB	protein coding	0.000000	0.000000	0.000000	0.002678	0.002651
AGMO	protein coding	0.000000	0.000000	0.000000	0.040989	0.040642
HDAC9	protein coding	0.000000	0.000000	0.000000	0.006544	0.006445
AC005165.1	lincRNA	-1.000000	-1.000000	0.000000	0.168102	0.164930
TAX1BP1	protein coding	0.000000	0.000000	0.000000	0.066802	0.061768
NOD1	protein coding	0.000000	0.000000	0.000000	4.963979	4.521076
DPY19L1P1	pseudogene	-1.000000	-1.000000	0.000000	0.170031	0.167553
NPSR1-AS1	other	-1.000000	-1.000000	0.000000	0.430558	0.424896
NPSR1	protein coding	0.000000	0.000000	0.000000	1.026238	1.013662
AC004987.3	pseudogene	-1.000000	-1.000000	0.000000	0.214512	0.211277
NACAD	protein coding	6.333973	0.000000	6.214689	0.000000	3.504011
AC118758.1	pseudogene	-1.000000	-1.000000	0.000000	1.449039	1.316373
AC069152.1	pseudogene	-1.000000	-1.000000	4.972376	5.399942	5.358923
MIR4283-1	miRNA	-1.000000	-1.000000	100.000000	-1.000000	100.000000
TNRC18P3	pseudogene	-1.000000	-1.000000	5.278810	3.312487	3.626673
SLC29A4P1	pseudogene	-1.000000	-1.000000	47.835052	25.588822	29.225117
AC122133.1	pseudogene	-1.000000	-1.000000	0.000000	13.981481	13.494191
AC064862.6	pseudogene	-1.000000	-1.000000	0.000000	23.547049	22.088570
AC064862.7	pseudogene	-1.000000	-1.000000	76.558891	-1.000000	76.558891
AC023141.7	pseudogene	-1.000000	-1.000000	0.000000	33.642384	32.059667
AC023141.13	pseudogene	-1.000000	-1.000000	46.709130	-1.000000	46.709130
SEPT14P1	pseudogene	-1.000000	-1.000000	0.000000	0.190342	0.187001
ZNF733P	pseudogene	-1.000000	-1.000000	0.000000	27.956298	24.286170
AC006455.1	lincRNA	-1.000000	-1.000000	100.000000	79.861418	80.240127
ARAFP3	pseudogene	-1.000000	-1.000000	11.451943	-1.000000	11.451943
AC006455.6	pseudogene	-1.000000	-1.000000	100.000000	-1.000000	100.000000
AC006455.5	other	-1.000000	-1.000000	65.967671	100.000000	71.884655
AC006455.3	pseudogene	-1.000000	-1.000000	100.000000	-1.000000	100.000000
AC006455.4	lincRNA	-1.000000	-1.000000	98.481973	100.000000	99.835018
AC073188.3	lincRNA	-1.000000	-1.000000	16.863905	38.049368	36.708623
AC073188.4	lincRNA	-1.000000	-1.000000	100.000000	100.000000	100.000000
AC073188.1	pseudogene	-1.000000	-1.000000	100.000000	-1.000000	100.000000
AC073188.2	lincRNA	-1.000000	-1.000000	100.000000	83.032085	83.456012
AC073188.6	other	-1.000000	-1.000000	82.639193	100.000000	86.387075
VN1R33P	pseudogene	-1.000000	-1.000000	100.000000	-1.000000	100.000000
ARAFP2	pseudogene	-1.000000	-1.000000	6.093190	-1.000000	6.093190
ZNF734P	pseudogene	-1.000000	-1.000000	0.000000	28.006003	21.738497
SEPT7P5	pseudogene	-1.000000	-1.000000	0.000000	10.824261	10.331008
SLC29A4P2	pseudogene	-1.000000	-1.000000	35.294118	12.586841	16.727880
TNRC18P2	pseudogene	-1.000000	-1.000000	4.939182	5.397630	5.331179
CCT6P3	pseudogene	-1.000000	-1.000000	12.907166	0.000000	0.871861
INTS4P1	pseudogene	-1.000000	-1.000000	4.482582	5.314643	5.279876
AC114501.2	pseudogene	-1.000000	-1.000000	44.756554	60.675416	60.381247
AC073107.1	pseudogene	-1.000000	-1.000000	21.978582	16.590191	16.678514
INTS4P2	pseudogene	-1.000000	-1.000000	20.664024	28.842326	28.609328
TPST1	protein coding	0.000000	0.000000	0.000000	1.144834	0.813118
AUTS2	protein coding	0.000000	0.000000	0.000000	0.246542	0.243307
POM121	protein coding	0.000000	7.418983	4.592200	0.000000	0.625737
NSUN5P2	pseudogene	-1.000000	-1.000000	4.077670	22.205373	15.702594
TRIM74	protein coding	29.216467	0.000000	14.965986	52.405599	46.869051
STAG3L3	pseudogene	-1.000000	-1.000000	38.814164	20.192219	22.072545
PMS2P7	pseudogene	-1.000000	-1.000000	17.752809	55.321843	52.075569
SPDYE8P	pseudogene	-1.000000	-1.000000	100.000000	95.977011	96.955876
AC211476.3	pseudogene	-1.000000	-1.000000	100.000000	82.629361	83.688421
SPDYE11	pseudogene	-1.000000	-1.000000	100.000000	89.943662	92.755682
AC211476.4	pseudogene	-1.000000	-1.000000	100.000000	92.290392	92.752030
SPDYE9P	pseudogene	-1.000000	-1.000000	91.482864	84.519676	86.599818
PMS2P6	pseudogene	-1.000000	-1.000000	58.110014	65.059475	64.626662
SPDYE10P	pseudogene	-1.000000	-1.000000	19.428316	65.223881	50.439545
GTF2IP4	pseudogene	-1.000000	-1.000000	42.849224	24.456265	25.719744
NCF1B	pseudogene	-1.000000	-1.000000	12.887954	28.421131	26.493049
GTF2IRD2P1	pseudogene	-1.000000	-1.000000	1.745478	3.753595	3.575252
GTF2I	protein coding	21.285809	59.947644	36.319218	9.129211	10.430478
AC211433.1	other	-1.000000	-1.000000	11.282051	0.000000	0.661475
PHBP15	pseudogene	-1.000000	-1.000000	100.000000	-1.000000	100.000000
NCF1	protein coding	9.805389	31.081081	12.836970	21.759024	20.842832
GTF2IRD2	protein coding	5.710700	0.000000	4.318937	19.369026	18.223329
PMS2P5	pseudogene	-1.000000	-1.000000	0.000000	9.568480	8.228018
SPDYE12P	pseudogene	-1.000000	-1.000000	28.441558	14.199552	15.874221
CASTOR2	protein coding	2.828283	0.000000	2.229299	3.640049	3.611204
GTF2IRD2B	protein coding	1.862321	0.000000	1.323564	12.643939	11.803857
NCF1C	pseudogene	-1.000000	-1.000000	21.598878	27.473315	26.926323
GTF2IP1	pseudogene	-1.000000	-1.000000	70.780442	42.875300	45.170232
PHBP6	pseudogene	-1.000000	-1.000000	70.955414	-1.000000	70.955414
SPDYE13P	pseudogene	-1.000000	-1.000000	83.186951	97.619992	95.624680
PMS2P10	pseudogene	-1.000000	-1.000000	78.068740	97.883502	96.822270
SPDYE14P	pseudogene	-1.000000	-1.000000	100.000000	100.000000	100.000000
AC211486.3	pseudogene	-1.000000	-1.000000	100.000000	84.705564	85.525305
SPDYE15P	pseudogene	-1.000000	-1.000000	100.000000	100.000000	100.000000
PMS2P2	pseudogene	-1.000000	-1.000000	31.322094	75.361211	72.140328
AC211486.1	pseudogene	-1.000000	-1.000000	28.010705	3.489362	11.411325
TRIM73	protein coding	15.141956	11.484594	12.443158	33.908727	30.640808
POM121C	protein coding	0.000000	0.000000	0.000000	0.821512	0.742617
HIP1	protein coding	0.000000	0.000000	0.000000	0.038501	0.036954
ZP3	protein coding	0.000000	0.000000	0.000000	0.116675	0.109981
DTX2	protein coding	4.825737	9.878127	7.126168	2.924334	3.255940
UPK3B	protein coding	0.000000	0.000000	0.000000	19.137542	11.143936
AC004980.3	pseudogene	-1.000000	-1.000000	0.000000	6.390063	6.102483
SPDYE16	protein coding	51.592357	11.628833	23.795014	20.174900	21.489152
AC004980.1	pseudogene	-1.000000	-1.000000	4.117079	6.339977	6.253975
POMZP3	protein coding	8.524590	15.675676	12.119565	12.984484	12.874096
SPDYE17	pseudogene	-1.000000	-1.000000	81.713555	16.407939	25.165788
STEAP2-AS1	other	-1.000000	-1.000000	0.000000	0.098280	0.098092
CDK14	protein coding	0.000000	0.000000	0.000000	0.009486	0.009407
GNGT1	protein coding	0.000000	0.000000	0.000000	0.239501	0.237729
MUC12	protein coding	5.804332	0.000000	5.695862	0.000000	1.934071
SPDYE6	protein coding	32.754342	96.881497	51.005917	32.705070	36.046763
SPDYE2	protein coding	64.878893	73.661202	68.759054	42.874625	47.724810
SPDYE2B	protein coding	75.951557	94.316940	84.065669	38.170487	46.798519
RASA4DP	pseudogene	-1.000000	-1.000000	22.871452	45.545222	42.372292
DPY19L2P2	pseudogene	-1.000000	-1.000000	0.000000	0.108322	0.103536
RELN	protein coding	0.000000	0.000000	0.000000	0.038743	0.037857
LHFPL3	protein coding	0.000000	0.000000	0.000000	0.011098	0.011062
PNPLA8	protein coding	0.000000	0.000000	0.000000	0.403594	0.213615
IMMP2L	protein coding	0.000000	0.000000	0.000000	0.352849	0.351764
DOCK4	protein coding	0.000000	0.000000	0.000000	0.129673	0.127212
ZNF277	protein coding	0.000000	0.000000	0.000000	0.027175	0.026372
AC018464.1	lincRNA	-1.000000	-1.000000	0.000000	0.715465	0.697765
CFTR	protein coding	0.000000	0.000000	0.000000	0.410704	0.377318
AC018638.3	pseudogene	-1.000000	-1.000000	0.000000	40.178571	33.540373
MGAM	protein coding	0.000000	0.000000	0.000000	1.066877	1.014909
AC073264.1	pseudogene	-1.000000	-1.000000	78.313253	-1.000000	78.313253
PAICSP5	pseudogene	-1.000000	-1.000000	15.131579	71.903323	27.307941
CTAGE15	protein coding	33.761782	93.650794	39.597834	-1.000000	39.597834
TCAF1P1	pseudogene	-1.000000	-1.000000	39.919355	34.108867	36.058824
TCAF2	protein coding	13.661581	3.320091	7.974407	22.848907	21.979407
TCAF2C	protein coding	56.761816	43.507973	54.503106	46.415094	48.906844
CTAGE6	protein coding	40.959726	71.428571	44.150364	-1.000000	44.150364
AC099548.2	pseudogene	-1.000000	-1.000000	16.942605	29.703649	29.087207
PAICSP6	pseudogene	-1.000000	-1.000000	31.665364	0.000000	25.046382
AC099548.1	pseudogene	-1.000000	-1.000000	14.352941	-1.000000	14.352941
TCAF2P1	pseudogene	-1.000000	-1.000000	30.702479	28.702641	28.977438
TCAF1	protein coding	33.731884	7.805015	19.147250	10.284995	11.386577
CTAGE4	protein coding	44.687232	14.624506	41.747198	-1.000000	41.747198
ARHGEF35	protein coding	0.000000	10.051282	4.032922	37.913165	29.314668
OR2A42	protein coding	27.116827	8.474576	11.991911	3.321896	7.094446
OR2A7	protein coding	0.000000	16.091954	9.112041	5.707395	6.733062
OR2A9P	pseudogene	-1.000000	-1.000000	66.396882	25.529865	46.653238
OR2A1	protein coding	0.000000	8.112493	6.478082	6.928738	6.722854
ARHGEF5	protein coding	20.067883	0.000000	16.262678	15.908508	15.988005
TPK1	protein coding	0.000000	0.000000	0.000000	0.009433	0.009364
CNTNAP2	protein coding	0.000000	0.000000	0.000000	0.015210	0.015141
AC092681.1	pseudogene	-1.000000	-1.000000	0.000000	1.130688	1.112732
AC092666.1	lincRNA	-1.000000	-1.000000	0.290065	0.874996	0.855150
ACTR3C	protein coding	0.000000	0.000000	0.000000	0.458178	0.421005
ACTR3B	protein coding	0.000000	0.000000	0.000000	0.537519	0.524945
DPP6	protein coding	0.000000	0.000000	0.000000	0.098374	0.097698
PTPRN2	protein coding	0.000000	0.000000	0.000000	0.483783	0.481534
VIPR2	protein coding	0.000000	0.000000	0.000000	0.297670	0.284290
AC144568.1	pseudogene	-1.000000	-1.000000	38.235294	52.747253	44.104803
AC144568.2	lincRNA	-1.000000	-1.000000	4.222451	13.739719	12.447728
WBP1LP3	pseudogene	-1.000000	-1.000000	12.560386	-1.000000	12.560386
ERICH1	protein coding	0.000000	0.000000	0.000000	0.065457	0.059176
DLGAP2	protein coding	0.000000	0.000000	0.000000	1.621016	1.602673
KBTBD11	protein coding	0.000000	0.000000	0.000000	0.660417	0.526348
DEFA1	protein coding	100.000000	66.000000	85.979381	67.353244	71.081859
DEFT1P	pseudogene	-1.000000	-1.000000	87.272727	91.193738	90.405033
DEFA1B	protein coding	100.000000	64.390244	85.102041	66.666667	70.399341
DEFT1P2	pseudogene	-1.000000	-1.000000	100.000000	100.000000	100.000000
AF228730.5	pseudogene	-1.000000	-1.000000	0.000000	0.371392	0.363457
AF228730.3	pseudogene	-1.000000	-1.000000	26.666667	-1.000000	26.666667
OR7E125P	pseudogene	-1.000000	-1.000000	100.000000	-1.000000	100.000000
FAM90A15P	pseudogene	-1.000000	-1.000000	80.344333	75.341615	77.641196
FAM90A3P	pseudogene	-1.000000	-1.000000	86.513630	100.000000	93.754153
FAM90A4P	pseudogene	-1.000000	-1.000000	48.421808	88.074534	69.667774
FAM90A13P	pseudogene	-1.000000	-1.000000	85.652798	60.372671	72.093023
FAM90A5P	pseudogene	-1.000000	-1.000000	66.571019	57.267081	61.561462
FAM66B	lincRNA	-1.000000	-1.000000	1.947274	11.155212	10.583704
DEFB109B	pseudogene	-1.000000	-1.000000	0.000000	15.453216	14.876847
AC130360.1	pseudogene	-1.000000	-1.000000	17.562724	-1.000000	17.562724
ZNF705G	protein coding	0.000000	5.474453	4.117486	19.794588	17.892214
DEFB108C	pseudogene	-1.000000	-1.000000	100.000000	48.632954	51.595987
DEFB4B	protein coding	100.000000	100.000000	100.000000	28.622754	40.489266
DEFB103B	protein coding	100.000000	100.000000	100.000000	100.000000	100.000000
SPAG11B	protein coding	70.058140	51.694915	58.458244	66.309013	65.602668
DEFB104B	protein coding	73.515982	77.049180	74.285714	44.701692	46.439045
DEFB106B	protein coding	44.444444	20.512821	35.555556	57.250629	55.492813
DEFB105B	protein coding	100.000000	100.000000	100.000000	100.000000	100.000000
DEFB107B	protein coding	100.000000	100.000000	100.000000	45.499044	47.077609
PRR23D1	protein coding	100.000000	100.000000	100.000000	100.000000	100.000000
FAM90A6P	pseudogene	-1.000000	-1.000000	55.922469	76.086957	66.733134
FAM90A7P	pseudogene	-1.000000	-1.000000	89.956958	68.610422	78.452855
FAM90A21P	pseudogene	-1.000000	-1.000000	82.365591	66.065879	73.588040
FAM90A22P	pseudogene	-1.000000	-1.000000	30.559541	86.033520	60.312189
FAM90A23P	pseudogene	-1.000000	-1.000000	48.063128	52.827843	50.648056
OR7E157P	pseudogene	-1.000000	-1.000000	100.000000	-1.000000	100.000000
AC134684.1	pseudogene	-1.000000	-1.000000	100.000000	-1.000000	100.000000
AC084121.2	pseudogene	-1.000000	-1.000000	9.505703	-1.000000	9.505703
OR7E154P	pseudogene	-1.000000	-1.000000	100.000000	-1.000000	100.000000
FAM90A14P	pseudogene	-1.000000	-1.000000	90.028694	71.677019	80.166113
FAM90A18P	pseudogene	-1.000000	-1.000000	81.922525	100.000000	91.627907
FAM90A16P	pseudogene	-1.000000	-1.000000	100.000000	100.000000	100.000000
FAM90A8P	pseudogene	-1.000000	-1.000000	66.714491	41.143567	52.974410
FAM90A17P	pseudogene	-1.000000	-1.000000	100.000000	100.000000	100.000000
FAM90A19P	pseudogene	-1.000000	-1.000000	80.918221	100.000000	91.162791
FAM90A9P	pseudogene	-1.000000	-1.000000	32.855093	100.000000	68.903654
PRR23D2	protein coding	90.595238	100.000000	95.018916	75.203252	86.286322
AC084121.1	pseudogene	-1.000000	-1.000000	79.376499	4.261796	33.426184
DEFB107A	protein coding	48.826291	0.000000	26.804124	14.725458	15.915916
DEFB105A	protein coding	29.535865	55.434783	36.778116	50.566038	48.153926
DEFB106A	protein coding	0.000000	0.000000	0.000000	16.885658	15.562999
SPAG11A	protein coding	67.005814	51.101695	56.959315	42.005548	43.347149
DEFB103A	protein coding	100.000000	87.220447	92.263056	100.000000	97.260274
DEFB4A	protein coding	70.256410	54.891304	62.796834	1.587302	12.776177
ZNF705B	protein coding	58.361019	27.722772	50.663350	16.055193	17.663752
FAM66E	lincRNA	-1.000000	-1.000000	39.577465	38.894676	38.931170
AC130365.1	pseudogene	-1.000000	-1.000000	43.000000	-1.000000	43.000000
DEFB109C	pseudogene	-1.000000	-1.000000	77.946768	54.948107	55.783845
FAM90A11P	pseudogene	-1.000000	-1.000000	20.658548	46.271638	35.456110
FAM90A24P	pseudogene	-1.000000	-1.000000	0.000000	9.876543	5.360904
FAM90A12P	pseudogene	-1.000000	-1.000000	8.677338	26.617440	18.458301
OR7E96P	pseudogene	-1.000000	-1.000000	28.307692	-1.000000	28.307692
AC105233.2	pseudogene	-1.000000	-1.000000	10.632184	-1.000000	10.632184
AC105233.5	other	-1.000000	-1.000000	0.000000	7.544320	7.150234
TNKS	protein coding	0.000000	0.000000	0.000000	0.167835	0.158546
MSRA	protein coding	0.000000	0.000000	0.000000	0.006462	0.006406
DEFB130B	protein coding	75.732218	-1.000000	75.732218	25.600674	27.235662
RNA5SP253	rRNA	-1.000000	-1.000000	100.000000	-1.000000	100.000000
DEFB108D	pseudogene	-1.000000	-1.000000	0.000000	28.402224	26.949541
ZNF705D	protein coding	25.138427	25.758188	25.592417	15.036817	18.279860
FAM90A2P	pseudogene	-1.000000	-1.000000	2.223816	22.111801	12.890365
FAM86B1	protein coding	10.762332	0.000000	2.567760	8.125494	6.588020
DEFB131D	pseudogene	-1.000000	-1.000000	0.000000	6.414585	6.220331
DEFB130A	protein coding	75.732218	-1.000000	75.732218	23.323492	25.033995
DEFB108E	pseudogene	-1.000000	-1.000000	0.000000	14.918472	14.091954
ZNF705CP	pseudogene	-1.000000	-1.000000	16.441441	25.116476	22.795699
FAM66A	lincRNA	-1.000000	-1.000000	0.000000	6.356304	6.058530
DEFB109A	pseudogene	-1.000000	-1.000000	0.000000	23.320273	22.453542
AC087203.3	lincRNA	-1.000000	-1.000000	54.786546	-1.000000	54.786546
FAM90A25P	pseudogene	-1.000000	-1.000000	0.000000	30.745342	16.445183
FAM86B2	protein coding	4.201681	51.127820	22.490842	6.737968	8.751981
AC068587.4	other	-1.000000	-1.000000	12.867304	5.263730	5.799540
AC068992.1	lincRNA	-1.000000	-1.000000	0.000000	0.017276	0.017217
PSD3	protein coding	0.000000	0.000000	0.000000	0.187132	0.182624
DOCK5	protein coding	0.000000	0.000000	0.000000	0.034093	0.031711
RBPMS	protein coding	0.000000	0.000000	0.000000	6.860782	6.677956
NRG1	protein coding	0.000000	0.000000	0.000000	0.006970	0.006911
SNTG1	protein coding	0.000000	0.000000	0.000000	0.008655	0.008569
LINC01606	lincRNA	-1.000000	-1.000000	7.374911	5.227414	5.321231
TOX	protein coding	0.000000	0.000000	0.000000	0.406273	0.400905
DNAJC5B	protein coding	0.000000	0.000000	0.000000	0.389356	0.382443
KCNB2	protein coding	0.000000	0.000000	0.000000	1.286197	1.274697
AC090735.1	lincRNA	-1.000000	-1.000000	0.000000	79.984351	74.276995
HNF4G	protein coding	0.000000	0.000000	0.000000	0.042118	0.040899
LINC01111	lincRNA	-1.000000	-1.000000	0.000000	0.269758	0.265926
REXO1L8P	pseudogene	-1.000000	-1.000000	34.018987	0.000000	18.179256
REXO1L1P	pseudogene	-1.000000	-1.000000	15.761871	-1.000000	15.761871
REXO1L12P	pseudogene	-1.000000	-1.000000	100.000000	-1.000000	100.000000
REXO1L11P	pseudogene	-1.000000	-1.000000	93.925234	42.257897	68.074631
REXO1L10P	pseudogene	-1.000000	-1.000000	100.000000	100.000000	100.000000
REXO1L9P	pseudogene	-1.000000	-1.000000	87.755102	100.000000	93.585281
REXO1L2P	pseudogene	-1.000000	-1.000000	100.000000	93.103448	96.686747
AC232323.1	pseudogene	-1.000000	-1.000000	92.135367	100.000000	95.892457
REXO1L4P	pseudogene	-1.000000	-1.000000	97.675620	9.880395	53.923854
REXO1L5P	pseudogene	-1.000000	-1.000000	90.796376	100.000000	95.194223
REXO1L6P	pseudogene	-1.000000	-1.000000	100.000000	-1.000000	100.000000
PIP4P2	protein coding	0.000000	0.000000	0.000000	0.067870	0.063468
AC103409.1	lincRNA	-1.000000	-1.000000	0.000000	0.212449	0.211958
ZFPM2	protein coding	0.000000	0.000000	0.000000	0.023925	0.016312
LINC01609	lincRNA	-1.000000	-1.000000	0.000000	0.053545	0.053191
EXT1	protein coding	0.000000	0.000000	0.000000	0.013591	0.013234
WDYHV1	protein coding	0.000000	0.000000	0.000000	0.168046	0.079200
CASC19	other	-1.000000	-1.000000	0.000000	0.031524	0.027769
LINC00824	other	-1.000000	-1.000000	0.000000	2.623075	2.556301
CCDC26	lincRNA	-1.000000	-1.000000	0.000000	0.017564	0.017056
AGO2	protein coding	0.000000	0.000000	0.000000	0.306691	0.267618
MROH5	pseudogene	-1.000000	0.000000	0.000000	0.438916	0.410076
ZNF707	protein coding	0.000000	0.000000	0.000000	0.000000	0.506011
EPPK1	protein coding	17.423644	0.000000	16.542716	0.000000	12.521287
ARHGAP39	protein coding	0.000000	0.000000	0.000000	0.146183	0.137010
WASHC1	protein coding	10.515021	0.000000	6.478625	11.805641	11.600162
DOCK8	protein coding	0.000000	0.000000	0.000000	0.951999	0.919710
GLIS3	protein coding	0.000000	0.000000	0.000000	0.000000	0.014496
RLN2	protein coding	2.542373	0.000000	0.704777	22.486911	17.035875
RLN1	protein coding	0.000000	0.000000	0.000000	21.544715	17.292007
RIC1	protein coding	0.000000	0.000000	0.000000	0.022845	0.021690
PTPRD	protein coding	0.000000	0.000000	0.000000	0.036590	0.036415
BNC2	protein coding	0.000000	0.000000	0.000000	0.117083	0.113365
AL391117.1	lincRNA	-1.000000	-1.000000	0.000000	0.039374	0.039310
LINGO2	protein coding	0.000000	0.000000	0.000000	0.117092	0.116587
UBAP1	protein coding	0.000000	0.000000	0.000000	1.194633	1.149378
KIF24	protein coding	0.000000	0.000000	0.000000	2.114009	1.893541
UNC13B	protein coding	0.000000	0.000000	0.000000	0.186715	0.173005
RNF38	protein coding	0.000000	0.000000	0.000000	0.123496	0.048296
AL845311.1	lincRNA	-1.000000	-1.000000	0.000000	3.994470	3.919932
CNTNAP3	protein coding	19.936119	1.697999	11.410347	32.229403	31.543786
RN7SL640P	other	-1.000000	-1.000000	81.538462	-1.000000	81.538462
BX005214.3	pseudogene	-1.000000	-1.000000	0.000000	15.103874	11.676614
FAM74A1	lincRNA	-1.000000	-1.000000	1.257862	35.603299	31.857802
BX005214.1	lincRNA	-1.000000	-1.000000	21.052632	30.078740	29.871628
ZNF658B	pseudogene	-1.000000	-1.000000	20.328542	2.945985	3.986476
ATP5F1AP8	pseudogene	-1.000000	-1.000000	30.310078	-1.000000	30.310078
RBPJP5	pseudogene	-1.000000	-1.000000	31.258645	-1.000000	31.258645
GLIDR	lincRNA	-1.000000	-1.000000	0.000000	24.257961	22.587402
FGF7P3	pseudogene	-1.000000	-1.000000	6.506448	43.609899	43.391505
AL773545.1	lincRNA	-1.000000	-1.000000	64.739884	38.256537	38.675425
AL773545.4	pseudogene	-1.000000	-1.000000	98.381877	90.580110	91.186182
MEP1AP1	pseudogene	-1.000000	-1.000000	0.000000	0.457529	0.375265
ANKRD20A2	protein coding	26.228209	64.346997	37.419535	57.492533	55.830840
BX664727.2	pseudogene	-1.000000	-1.000000	14.537445	-1.000000	14.537445
BX664727.1	pseudogene	-1.000000	-1.000000	100.000000	-1.000000	100.000000
CNN2P2	pseudogene	-1.000000	-1.000000	13.215859	-1.000000	13.215859
GXYLT1P3	pseudogene	-1.000000	-1.000000	15.687919	-1.000000	15.687919
AQP7P5	pseudogene	-1.000000	-1.000000	31.488550	40.089488	39.522265
AMYH02020865.1	pseudogene	-1.000000	-1.000000	42.789925	25.411192	26.329992
BMS1P14	lincRNA	-1.000000	-1.000000	40.165289	23.712982	23.877336
FP325318.1	lincRNA	-1.000000	-1.000000	39.302694	63.843040	60.983216
IGKV1OR9-2	pseudogene	-1.000000	-1.000000	54.347826	-1.000000	54.347826
AL353626.3	pseudogene	-1.000000	-1.000000	44.054878	4.787324	6.881617
AL353626.1	lincRNA	-1.000000	-1.000000	0.000000	7.033720	6.939752
BX255923.2	lincRNA	-1.000000	-1.000000	9.696376	0.000000	5.464581
FOXD4L6	protein coding	37.400319	0.000000	23.069356	-1.000000	23.069356
CBWD6	protein coding	15.890411	47.348952	29.275971	10.837842	11.604738
RN7SL565P	other	-1.000000	-1.000000	39.575972	-1.000000	39.575972
AL591926.2	lincRNA	-1.000000	-1.000000	0.000000	8.306408	8.079489
AL162731.1	other	-1.000000	-1.000000	50.857143	66.832918	63.420602
CNTNAP3B	protein coding	14.951456	60.561250	41.902492	12.069410	13.326310
RBM17P3	pseudogene	-1.000000	-1.000000	14.357683	0.000000	12.162162
RBPJP6	pseudogene	-1.000000	-1.000000	29.090909	-1.000000	29.090909
BX088651.2	lincRNA	-1.000000	-1.000000	62.856352	63.516985	63.188202
FGF7P5	pseudogene	-1.000000	-1.000000	100.000000	100.000000	100.000000
FGF7P4	pseudogene	-1.000000	-1.000000	100.000000	100.000000	100.000000
SPATA31A5	protein coding	87.636004	100.000000	88.249119	19.156328	65.997451
AL590491.1	pseudogene	-1.000000	-1.000000	65.323741	37.461560	43.761498
FAM74A6	pseudogene	-1.000000	-1.000000	42.857143	23.588749	28.614458
AL590491.2	lincRNA	-1.000000	-1.000000	24.458204	54.435342	53.027690
BX005040.4	pseudogene	-1.000000	-1.000000	100.000000	100.000000	100.000000
SPATA31A7	protein coding	46.711177	73.459716	48.037603	16.220238	37.788753
FAM74A4	pseudogene	-1.000000	-1.000000	39.437340	22.692009	27.294448
BX088645.1	protein coding	73.595125	0.000000	62.941517	29.022974	29.507084
AL935212.1	lincRNA	-1.000000	-1.000000	76.506024	100.000000	92.086574
RN7SL722P	other	-1.000000	-1.000000	100.000000	-1.000000	100.000000
FAM27C	lincRNA	-1.000000	-1.000000	65.203252	16.666667	42.258340
AL391987.6	pseudogene	-1.000000	-1.000000	100.000000	-1.000000	100.000000
AL391987.1	pseudogene	-1.000000	-1.000000	61.809045	18.323587	30.532213
FAM27E4	pseudogene	-1.000000	-1.000000	22.287390	-1.000000	22.287390
AL391987.4	lincRNA	-1.000000	-1.000000	100.000000	61.818182	75.702479
AL391987.2	lincRNA	-1.000000	-1.000000	11.812627	54.942902	53.794193
RF00019	other	-1.000000	-1.000000	100.000000	-1.000000	100.000000
AL391987.3	lincRNA	-1.000000	-1.000000	51.351351	53.148504	53.040845
CR769775.1	other	-1.000000	-1.000000	13.098464	21.968946	19.637681
CR769775.2	lincRNA	-1.000000	-1.000000	11.348315	23.211210	22.991048
AL590399.4	pseudogene	-1.000000	-1.000000	7.166667	-1.000000	7.166667
AL590399.3	lincRNA	-1.000000	-1.000000	100.000000	100.000000	100.000000
RN7SL544P	other	-1.000000	-1.000000	100.000000	-1.000000	100.000000
AL590399.1	lincRNA	-1.000000	-1.000000	100.000000	100.000000	92.872969
FGF7P6	pseudogene	-1.000000	-1.000000	100.000000	64.782376	66.558827
AL590399.5	lincRNA	-1.000000	-1.000000	33.363418	31.298146	32.328406
FGF7P7	pseudogene	-1.000000	-1.000000	100.000000	100.000000	100.000000
LINC01189	lincRNA	-1.000000	-1.000000	67.650602	51.384528	59.293980
CNTNAP3P5	pseudogene	-1.000000	-1.000000	43.742954	25.678770	27.294398
RBPJP7	pseudogene	-1.000000	-1.000000	1.867220	-1.000000	1.867220
BX005266.3	pseudogene	-1.000000	-1.000000	7.541899	-1.000000	7.541899
FKBP4P7	pseudogene	-1.000000	-1.000000	28.267254	-1.000000	28.267254
AL512625.3	lincRNA	-1.000000	-1.000000	0.000000	6.386445	5.724299
CNTNAP3P1	pseudogene	-1.000000	-1.000000	51.933702	36.889910	38.267184
AL591379.2	pseudogene	-1.000000	-1.000000	100.000000	-1.000000	100.000000
BMS1P9	pseudogene	-1.000000	-1.000000	35.067873	27.367636	29.278523
AL591379.1	pseudogene	-1.000000	-1.000000	61.783944	58.512611	59.558220
AQP7P4	pseudogene	-1.000000	-1.000000	55.427474	74.161051	72.927316
AQP7P1	pseudogene	-1.000000	-1.000000	6.992337	6.714324	6.727409
AL845321.1	pseudogene	-1.000000	-1.000000	0.000000	5.155798	4.814759
BMS1P10	pseudogene	-1.000000	-1.000000	0.000000	2.716049	2.289123
ANKRD20A4	protein coding	1.188590	0.000000	0.714456	14.539106	13.205175
AQP7P2	pseudogene	-1.000000	-1.000000	9.807692	47.529050	45.058031
AL445665.1	pseudogene	-1.000000	-1.000000	67.531003	71.562604	70.844946
BMS1P11	pseudogene	-1.000000	-1.000000	52.828054	48.863213	49.874196
AL359955.2	pseudogene	-1.000000	-1.000000	100.000000	-1.000000	100.000000
IGKV1OR-2	pseudogene	-1.000000	-1.000000	60.744986	100.000000	71.517672
AL359955.1	pseudogene	-1.000000	-1.000000	13.072694	3.357693	5.094472
AC125634.1	pseudogene	-1.000000	-1.000000	23.823110	14.724134	15.993381
BMS1P12	pseudogene	-1.000000	-1.000000	83.120567	95.348036	92.946058
AL512605.1	pseudogene	-1.000000	-1.000000	18.858954	38.629738	36.334376
IGKV1OR9-1	pseudogene	-1.000000	-1.000000	56.183746	-1.000000	56.183746
FOXD4L5	protein coding	0.000000	5.061928	3.024453	-1.000000	3.024453
CBWD4P	pseudogene	-1.000000	-1.000000	0.000000	14.123900	13.854306
FRG1KP	pseudogene	-1.000000	-1.000000	0.000000	6.578210	6.178691
CBWD5	protein coding	0.000000	1.161724	0.998424	1.146953	1.074560
BX284632.2	pseudogene	-1.000000	-1.000000	100.000000	-1.000000	100.000000
BX284632.1	pseudogene	-1.000000	-1.000000	87.222222	-1.000000	87.222222
BMS1P13	pseudogene	-1.000000	-1.000000	89.479638	69.537658	74.496644
AC129778.1	pseudogene	-1.000000	-1.000000	69.532100	57.023756	57.977491
AQP7P3	pseudogene	-1.000000	-1.000000	35.384615	21.660433	22.566151
AL136317.2	lincRNA	-1.000000	-1.000000	20.062139	50.545094	39.628040
GXYLT1P4	pseudogene	-1.000000	-1.000000	49.635701	44.187675	46.540134
AL669942.2	pseudogene	-1.000000	-1.000000	72.270115	-1.000000	72.270115
AL669942.1	other	-1.000000	-1.000000	78.431373	80.667172	69.755112
SNX18P4	pseudogene	-1.000000	-1.000000	28.673835	-1.000000	28.673835
AL513478.1	pseudogene	-1.000000	-1.000000	100.000000	-1.000000	100.000000
ANKRD20A3	protein coding	60.760518	92.493298	72.704339	40.117733	45.233161
AL513478.2	lincRNA	-1.000000	-1.000000	2.427512	4.454702	4.302732
AL513478.4	pseudogene	-1.000000	-1.000000	86.084142	69.226519	70.586741
RBPJP2	pseudogene	-1.000000	-1.000000	43.035343	-1.000000	43.035343
FKBP4P8	pseudogene	-1.000000	-1.000000	33.991228	-1.000000	33.991228
ZNF658	protein coding	0.000000	0.000000	0.000000	4.840045	3.860530
AL353770.3	lincRNA	-1.000000	-1.000000	0.000000	3.819636	2.997511
SPATA31A3	protein coding	13.526212	0.000000	12.855464	12.041625	12.597547
CNTNAP3P2	pseudogene	-1.000000	-1.000000	61.891192	37.408370	37.817432
AL162233.1	pseudogene	-1.000000	-1.000000	0.000000	2.035550	1.600180
BX005195.1	pseudogene	-1.000000	-1.000000	100.000000	-1.000000	100.000000
BX664730.1	lincRNA	-1.000000	-1.000000	15.269086	38.780297	33.194403
RF00019	other	-1.000000	-1.000000	61.261261	-1.000000	61.261261
AL627230.3	pseudogene	-1.000000	-1.000000	98.429319	-1.000000	98.429319
AL627230.1	pseudogene	-1.000000	-1.000000	100.000000	-1.000000	100.000000
AL627230.7	pseudogene	-1.000000	-1.000000	100.000000	-1.000000	100.000000
FAM27B	pseudogene	-1.000000	-1.000000	100.000000	-1.000000	100.000000
AL627230.2	pseudogene	-1.000000	-1.000000	2.599388	-1.000000	2.599388
ANKRD20A1	protein coding	4.692557	69.205298	21.995263	11.608204	12.422288
CBWD3	protein coding	17.309417	46.756639	37.133646	7.984391	19.792096
PGM5	protein coding	0.000000	0.000000	0.000000	0.000000	0.038470
APBA1	protein coding	0.000000	0.000000	0.000000	2.290329	2.228977
TRPM3	protein coding	0.000000	0.000000	0.000000	3.867377	3.798152
ALDH1A1	protein coding	0.000000	0.000000	0.000000	0.095836	0.094560
CYP1D1P	pseudogene	-1.000000	-1.000000	0.000000	1.377522	1.233403
PCSK5	protein coding	0.000000	0.000000	0.000000	0.329691	0.320758
AL591368.1	lincRNA	-1.000000	-1.000000	0.000000	0.051586	0.050466
SPATA31D4	protein coding	71.558300	4.230202	42.958629	89.098660	54.771526
AL158154.2	lincRNA	-1.000000	-1.000000	52.152243	26.818670	28.013571
SPATA31D3	protein coding	63.530694	1.821763	37.332776	63.778580	44.156851
GKAP1	protein coding	0.000000	0.000000	0.000000	0.000000	0.303013
SPATA31C1	pseudogene	-1.000000	-1.000000	14.561856	14.917127	14.780293
C9orf129	protein coding	13.197970	4.092527	8.759757	0.347453	0.698210
NUTM2F	protein coding	0.000000	40.484429	4.570312	0.000000	1.119832
AL691447.2	lincRNA	-1.000000	-1.000000	0.000000	1.121375	1.036106
AL354861.2	lincRNA	-1.000000	-1.000000	0.000000	2.356685	2.338173
MFSD14C	protein coding	0.000000	0.000000	0.000000	0.000000	0.457514
NUTM2G	protein coding	1.721854	24.390244	11.241997	1.707378	4.839655
NR4A3	protein coding	0.000000	0.000000	0.000000	1.493270	1.283418
PLPPR1	protein coding	0.000000	0.000000	0.000000	0.499361	0.494559
GRIN3A	protein coding	0.000000	0.000000	0.000000	0.157332	0.150094
SVEP1	protein coding	0.000000	0.000000	0.000000	0.589503	0.554445
MUSK	protein coding	0.000000	0.000000	0.000000	0.636544	0.619500
SNX30	protein coding	0.000000	0.000000	0.000000	2.204879	1.962808
AL449105.1	pseudogene	-1.000000	-1.000000	100.000000	-1.000000	100.000000
AL449105.3	pseudogene	-1.000000	-1.000000	100.000000	-1.000000	100.000000
AL449105.4	pseudogene	-1.000000	-1.000000	100.000000	-1.000000	100.000000
AL449105.2	pseudogene	-1.000000	-1.000000	100.000000	-1.000000	100.000000
AL449105.5	pseudogene	-1.000000	-1.000000	100.000000	-1.000000	100.000000
FAM225B	lincRNA	-1.000000	-1.000000	64.623278	100.000000	67.900025
FAM225A	lincRNA	-1.000000	-1.000000	78.603050	100.000000	80.962801
DENND1A	protein coding	0.000000	0.000000	0.000000	0.043706	0.043052
MVB12B	protein coding	0.000000	0.000000	0.000000	0.114877	0.110438
ODF2	protein coding	0.000000	0.000000	0.000000	0.309771	0.275452
CFAP77	protein coding	0.000000	0.000000	0.000000	0.561093	0.553671
AK8	protein coding	0.000000	0.000000	0.000000	0.091328	0.090079
SARDH	protein coding	0.000000	0.000000	0.000000	0.228237	0.213365
GPSM1	protein coding	0.000000	0.000000	0.000000	0.841988	0.706527
NSMF	protein coding	0.000000	0.000000	0.000000	0.574210	0.391123
DPH7	protein coding	0.000000	0.000000	0.000000	0.744450	0.686613
EHMT1	protein coding	0.000000	0.000000	0.000000	0.067822	0.519412
CACNA1B	protein coding	0.000000	0.000000	0.000000	0.534105	0.512488
FAM157B	pseudogene	-1.000000	-1.000000	41.119691	56.429306	55.550638
RNU6-785P	snRNA	-1.000000	-1.000000	100.000000	-1.000000	100.000000
FO082796.1	pseudogene	-1.000000	-1.000000	100.000000	-1.000000	100.000000
PPP2R3B	protein coding	0.000000	0.000000	0.000000	1.863838	1.760643
IL3RA	protein coding	0.000000	0.000000	0.000000	4.149565	3.993662
ASMTL	protein coding	0.000000	0.000000	0.000000	1.246692	1.191158
DHRSX	protein coding	0.000000	0.000000	0.000000	0.219360	0.215681
GYG2	protein coding	0.000000	0.000000	0.000000	0.194098	0.181374
BX890604.1	lincRNA	-1.000000	-1.000000	0.000000	26.779880	23.658324
FAM239A	lincRNA	-1.000000	-1.000000	38.310502	56.644058	53.901798
FAM239B	lincRNA	-1.000000	-1.000000	40.254123	70.251162	66.459670
FAM239C	lincRNA	-1.000000	-1.000000	21.492678	19.498892	20.022539
ARHGAP6	protein coding	0.000000	0.000000	0.000000	0.010348	0.010224
AC004554.2	lincRNA	-1.000000	-1.000000	0.000000	3.206397	3.138260
FRMPD4	protein coding	0.000000	0.000000	0.000000	0.045191	0.044535
GPM6B	protein coding	0.000000	0.000000	0.000000	0.723119	0.699851
PDHA1	protein coding	0.000000	0.000000	0.000000	0.229522	0.179654
MAP3K15	protein coding	0.000000	0.000000	0.000000	0.034548	0.033504
SH3KBP1	protein coding	0.000000	0.000000	0.000000	0.009483	0.009332
PTCHD1-AS	lincRNA	-1.000000	-1.000000	0.000000	0.071788	0.071709
POLA1	protein coding	0.000000	0.000000	0.000000	0.009075	0.008909
AC107419.1	lincRNA	-1.000000	-1.000000	0.000000	0.107123	0.105767
DMD	protein coding	0.000000	0.000000	0.000000	0.037347	0.036712
BCOR	protein coding	0.000000	0.000000	0.000000	0.054634	0.050975
CXorf38	protein coding	0.000000	0.000000	0.000000	1.206885	0.853002
ZNF630	protein coding	0.000000	0.000000	0.000000	0.000000	5.571788
SPACA5	protein coding	89.375000	67.729084	81.942544	55.779974	59.354719
SPACA5B	protein coding	66.875000	96.491228	72.558923	46.386431	54.396728
AL606490.7	pseudogene	-1.000000	-1.000000	100.000000	-1.000000	100.000000
SSX4	protein coding	75.837743	100.000000	88.870837	89.785698	89.655172
SSX4B	protein coding	95.590829	46.837349	69.293258	92.546873	89.625712
AL606490.5	pseudogene	-1.000000	-1.000000	69.565217	76.229138	74.547284
AL606490.4	pseudogene	-1.000000	-1.000000	100.000000	-1.000000	100.000000
GAGE12J	protein coding	1.129944	48.924731	17.592593	16.079068	16.173059
GAGE13	protein coding	38.700565	53.714286	43.667297	22.915135	24.413850
GAGE2E	protein coding	9.063444	11.267606	9.452736	2.915317	3.488372
GAGE12B	protein coding	-1.000000	100.000000	100.000000	-1.000000	100.000000
GAGE12C	protein coding	65.819209	100.000000	76.996198	70.999558	71.434421
GAGE12D	protein coding	65.819209	100.000000	76.996198	91.594288	90.528183
GAGE12F	protein coding	100.000000	100.000000	100.000000	88.692232	89.138135
GAGE12G	protein coding	65.819209	100.000000	76.996198	72.679045	72.991803
GAGE12H	protein coding	65.819209	100.000000	76.996198	86.704009	85.993441
GAGE1	protein coding	57.909605	2.740741	9.135560	51.308376	44.543067
CLCN5	protein coding	0.000000	0.000000	0.000000	1.009126	0.947231
LINC01284	lincRNA	-1.000000	-1.000000	0.000000	0.235260	0.232940
CENPVL2	protein coding	100.000000	100.000000	100.000000	-1.000000	100.000000
CENPVL1	protein coding	-1.000000	100.000000	100.000000	-1.000000	100.000000
AC239585.1	lincRNA	-1.000000	-1.000000	100.000000	100.000000	100.000000
AC239585.2	lincRNA	-1.000000	-1.000000	100.000000	100.000000	100.000000
MAGED4B	protein coding	100.000000	100.000000	100.000000	99.535571	99.703544
MAGED4	protein coding	100.000000	100.000000	100.000000	98.290057	98.912021
AC245177.1	lincRNA	-1.000000	-1.000000	100.000000	100.000000	100.000000
BX510359.1	pseudogene	-1.000000	-1.000000	55.508475	0.296526	0.651404
BX510359.8	pseudogene	-1.000000	-1.000000	100.000000	-1.000000	100.000000
BX510359.7	pseudogene	-1.000000	-1.000000	100.000000	100.000000	100.000000
RBM22P6	pseudogene	-1.000000	-1.000000	100.000000	-1.000000	100.000000
XAGE1A	protein coding	100.000000	100.000000	100.000000	77.804932	80.549065
XAGE1B	protein coding	100.000000	78.599222	84.806630	91.918939	91.324777
BX510359.6	pseudogene	-1.000000	-1.000000	100.000000	-1.000000	100.000000
SSXP5	pseudogene	-1.000000	-1.000000	47.552448	73.682909	71.936303
AL450023.3	pseudogene	-1.000000	-1.000000	100.000000	-1.000000	100.000000
SSX2	protein coding	91.071429	94.117647	92.693111	91.979638	92.072282
AC244505.2	pseudogene	-1.000000	-1.000000	100.000000	100.000000	100.000000
AC244505.3	pseudogene	-1.000000	-1.000000	100.000000	-1.000000	100.000000
AC244505.5	pseudogene	-1.000000	-1.000000	100.000000	-1.000000	100.000000
SSX2B	protein coding	94.345238	58.894879	69.944341	77.783183	77.356853
AC244505.4	pseudogene	-1.000000	-1.000000	65.034965	79.327399	78.380249
AC244505.6	pseudogene	-1.000000	-1.000000	100.000000	-1.000000	100.000000
FAM156B	protein coding	100.000000	100.000000	100.000000	86.420139	89.932769
FAM156A	protein coding	100.000000	95.508338	96.169725	45.323725	51.046764
FAM120C	protein coding	0.000000	0.000000	0.000000	1.693196	1.568413
PFKFB1	protein coding	0.000000	0.000000	0.000000	0.549710	0.532231
PAGE2B	protein coding	5.059524	65.294118	25.296443	15.276110	16.588664
PAGE2	protein coding	5.059524	34.259259	19.393939	21.080910	20.761607
NBDY	protein coding	0.000000	0.000000	0.000000	14.234733	13.961341
FAAH2	protein coding	0.000000	0.000000	0.000000	0.122202	0.120994
ZC3H12B	protein coding	0.000000	0.000000	0.000000	0.000000	0.027611
HEPH	protein coding	0.000000	0.000000	0.000000	0.398354	0.372468
TAF1	protein coding	0.000000	0.000000	0.000000	0.467086	1.218888
BX276092.4	pseudogene	-1.000000	-1.000000	100.000000	-1.000000	100.000000
LINC00891	lincRNA	-1.000000	-1.000000	88.642996	86.661482	87.547251
CXorf49	protein coding	100.000000	100.000000	100.000000	100.000000	100.000000
BX276092.2	pseudogene	-1.000000	-1.000000	42.016807	81.206497	65.964419
BX276092.6	pseudogene	-1.000000	-1.000000	100.000000	-1.000000	100.000000
BX276092.8	pseudogene	-1.000000	-1.000000	100.000000	-1.000000	100.000000
BX276092.5	pseudogene	-1.000000	-1.000000	89.355539	100.000000	93.639117
CXorf49B	protein coding	100.000000	100.000000	100.000000	100.000000	100.000000
BX276092.1	pseudogene	-1.000000	-1.000000	100.000000	-1.000000	100.000000
DMRTC1B	protein coding	82.901554	100.000000	93.773585	78.680638	78.963130
FAM236B	protein coding	100.000000	100.000000	100.000000	100.000000	100.000000
DMRTC1	protein coding	79.447323	72.439282	75.098296	77.716918	77.627492
FAM236A	protein coding	100.000000	100.000000	100.000000	100.000000	100.000000
PABPC1L2B	protein coding	42.122720	0.000000	11.566485	-1.000000	11.566485
PABPC1L2A	protein coding	45.439469	12.369871	21.288014	-1.000000	21.288014
ZDHHC15	protein coding	0.000000	0.000000	0.000000	0.165760	0.159278
PGK1	protein coding	0.000000	0.000000	0.000000	0.012643	0.012354
DACH2	protein coding	0.000000	0.000000	0.000000	0.340478	0.337063
DIAPH2	protein coding	0.000000	0.000000	0.000000	0.110351	0.109199
ARMCX7P	pseudogene	-1.000000	-1.000000	61.843239	-1.000000	61.843239
ARMCX6	protein coding	13.399779	58.001940	37.176836	0.000000	24.973985
TCP11X1	protein coding	76.010603	-1.000000	76.010603	78.568334	76.579299
NXF2	protein coding	100.000000	56.832972	91.502989	80.636759	80.963574
LINC00630	lincRNA	-1.000000	-1.000000	0.000000	0.053498	0.051615
TMSB15B	protein coding	100.000000	88.528389	89.084895	16.118153	21.666388
DPPA3P1	pseudogene	-1.000000	-1.000000	100.000000	-1.000000	100.000000
TMSB15B	protein coding	100.000000	71.464556	74.084967	100.000000	93.574265
DCX	protein coding	0.000000	0.000000	0.000000	0.325550	0.297514
ALG13	protein coding	0.000000	0.000000	0.000000	0.092832	0.070647
XACT	lincRNA	-1.000000	-1.000000	0.000000	0.075291	0.075174
SLC25A43	protein coding	0.000000	0.000000	0.000000	5.726989	5.438666
RHOXF2B	protein coding	31.718570	56.312625	48.864827	12.247839	27.157685
NKAPP1	pseudogene	-1.000000	-1.000000	2.142192	22.384929	21.859163
RHOXF2	protein coding	21.337947	55.413386	45.222491	9.846302	24.345735
AC008162.1	pseudogene	-1.000000	-1.000000	100.000000	-1.000000	100.000000
AC008162.2	protein coding	75.200000	100.000000	89.310345	100.000000	97.829132
CT47A12	protein coding	100.000000	100.000000	100.000000	75.367232	89.371039
AL670379.6	pseudogene	-1.000000	-1.000000	100.000000	-1.000000	100.000000
CT47A11	protein coding	88.696655	100.000000	92.420727	47.154874	64.828210
AL670379.4	pseudogene	-1.000000	-1.000000	27.667984	-1.000000	27.667984
CT47A10	protein coding	100.000000	100.000000	100.000000	73.428996	83.835039
AL670379.10	pseudogene	-1.000000	-1.000000	20.634921	-1.000000	20.634921
CT47A9	protein coding	100.000000	100.000000	100.000000	67.293419	80.102348
AL670379.9	pseudogene	-1.000000	-1.000000	28.174603	-1.000000	28.174603
CT47A8	protein coding	100.000000	100.000000	100.000000	71.499258	82.661048
AL670379.2	pseudogene	-1.000000	-1.000000	14.342629	-1.000000	14.342629
CT47A7	protein coding	100.000000	100.000000	100.000000	77.585354	86.322464
AL670379.12	pseudogene	-1.000000	-1.000000	100.000000	-1.000000	100.000000
CT47A6	protein coding	64.821223	100.000000	76.484194	88.767937	83.955449
AL670379.11	pseudogene	-1.000000	-1.000000	100.000000	-1.000000	100.000000
CT47A5	protein coding	100.000000	100.000000	100.000000	97.674419	98.585190
AL670379.7	pseudogene	-1.000000	-1.000000	100.000000	-1.000000	100.000000
CT47A4	protein coding	100.000000	100.000000	100.000000	100.000000	100.000000
AL670379.8	pseudogene	-1.000000	-1.000000	100.000000	-1.000000	100.000000
CT47A3	protein coding	100.000000	100.000000	100.000000	100.000000	100.000000
AL670379.5	pseudogene	-1.000000	-1.000000	100.000000	-1.000000	100.000000
CT47A2	protein coding	100.000000	100.000000	100.000000	100.000000	100.000000
AL670379.3	pseudogene	-1.000000	-1.000000	100.000000	-1.000000	100.000000
CT47A1	protein coding	85.582468	92.619048	87.878788	73.181593	78.864734
AL670379.1	pseudogene	-1.000000	-1.000000	29.880478	-1.000000	29.880478
AL121601.1	lincRNA	-1.000000	-1.000000	0.000000	2.638967	2.229602
STAG2	protein coding	0.000000	1.429440	0.662438	0.000000	0.010163
Z82195.2	pseudogene	-1.000000	-1.000000	0.000000	2.643313	1.976709
PLAC1	protein coding	0.000000	0.000000	0.000000	0.049174	0.022672
AL672032.1	lincRNA	-1.000000	-1.000000	0.000000	0.768705	0.662057
SMIM10L2B-AS1	lincRNA	-1.000000	-1.000000	8.178439	2.483184	2.579862
AC234771.3	pseudogene	-1.000000	-1.000000	80.998390	-1.000000	80.998390
CT55	protein coding	26.337449	77.345309	55.863663	1.706927	8.020455
AC234771.2	pseudogene	-1.000000	-1.000000	32.214765	1.566013	2.925709
AC234771.5	pseudogene	-1.000000	-1.000000	17.933723	-1.000000	17.933723
ZNF75D	protein coding	0.000000	0.000000	0.000000	0.000000	2.051131
CT45A1	protein coding	60.175439	0.000000	25.906344	20.002285	20.801110
MGAT2P1	pseudogene	-1.000000	-1.000000	51.005025	82.132132	65.163934
MGAT2P2	pseudogene	-1.000000	-1.000000	86.934673	100.000000	92.896175
CT45A3	protein coding	85.087719	15.126050	49.356223	56.832125	55.805872
CT45A5	protein coding	78.070175	14.406780	45.689655	88.828571	82.700784
CT45A6	protein coding	87.543860	100.000000	92.240437	70.570656	73.094340
CT45A2	protein coding	29.649123	32.666667	31.363636	65.307868	59.911314
CT45A7	protein coding	85.438596	100.000000	91.675025	76.183010	78.132402
CT45A8	protein coding	29.649123	48.291572	37.760159	61.492452	58.489862
CT45A9	protein coding	0.000000	62.131519	27.101879	49.052302	46.254355
CT45A10	protein coding	23.508772	43.990930	32.443126	24.857224	25.813287
ATP11C	protein coding	0.000000	0.000000	0.000000	0.017551	0.015987
SPANXA1	protein coding	100.000000	54.040404	73.623188	100.000000	86.387435
SPANXA2	protein coding	100.000000	48.737374	70.579710	100.000000	84.816754
CXorf51B	protein coding	100.000000	100.000000	100.000000	100.000000	100.000000
CXorf51A	protein coding	100.000000	100.000000	100.000000	100.000000	100.000000
AFF2	protein coding	0.000000	0.000000	0.000000	0.147326	0.143187
MAGEA9B	protein coding	67.510549	16.152263	41.510417	35.872934	37.724138
HSFX2	protein coding	67.452830	82.608696	68.475073	100.000000	80.463426
TMEM185A	protein coding	0.000000	0.000000	0.000000	0.456139	0.415771
TMEM185AP1	pseudogene	-1.000000	-1.000000	0.000000	20.447451	15.904492
HSFX1	protein coding	60.298742	51.884058	57.339450	100.000000	70.096463
MAGEA9	protein coding	73.206751	33.063584	54.054054	39.067202	43.809196
CD99L2	protein coding	0.000000	0.000000	0.000000	0.023406	0.022645
MAGEA4	protein coding	0.000000	4.186265	2.889610	7.678627	6.523971
AC244102.2	pseudogene	-1.000000	-1.000000	100.000000	100.000000	100.000000
MAGEA3	protein coding	0.000000	9.144893	4.308898	38.303769	21.390821
CSAG2	protein coding	0.000000	0.000000	0.000000	0.000000	52.671756
MAGEA2B	protein coding	100.000000	100.000000	100.000000	100.000000	100.000000
MAGEA2	protein coding	100.000000	100.000000	100.000000	100.000000	100.000000
CSAG3	protein coding	0.000000	0.000000	0.000000	0.000000	49.833360
MAGEA6	protein coding	0.000000	16.684842	8.216971	44.176707	25.643866
PNMA6A	protein coding	3.416667	25.000000	13.269928	100.000000	24.487382
PNMA6B	pseudogene	-1.000000	-1.000000	18.765638	-1.000000	18.765638
AC152010.1	pseudogene	-1.000000	-1.000000	67.930175	41.812515	50.291356
AC236972.4	pseudogene	-1.000000	-1.000000	84.407484	-1.000000	84.407484
OPN1LW	protein coding	25.570776	64.242424	30.634921	40.537746	39.688006
TEX28P2	pseudogene	-1.000000	-1.000000	100.000000	86.529680	87.500000
OPN1MW	protein coding	49.497717	100.000000	56.490952	59.634524	59.332299
TEX28P1	pseudogene	-1.000000	-1.000000	100.000000	71.529889	73.577809
OPN1MW2	protein coding	86.940639	100.000000	88.650794	93.539967	93.082040
AC244097.1	pseudogene	-1.000000	-1.000000	100.000000	46.870062	50.534714
OPN1MW3	protein coding	78.082192	100.000000	87.981973	93.491028	92.710451
TEX28	protein coding	100.000000	63.881402	91.645885	76.468744	75.459574
RPL10	protein coding	0.000000	0.000000	0.000000	0.000000	7.854057
IKBKG	protein coding	51.420839	27.756098	37.670068	21.561283	23.961085
FAM223A	lincRNA	-1.000000	-1.000000	100.000000	-1.000000	100.000000
ATF4P2	pseudogene	-1.000000	-1.000000	75.279851	-1.000000	75.279851
CTAG1A	protein coding	100.000000	100.000000	100.000000	15.611193	65.852205
CTAG1B	protein coding	100.000000	94.285714	97.191575	14.391691	63.837418
AC244107.2	pseudogene	-1.000000	-1.000000	100.000000	-1.000000	100.000000
ATF4P1	pseudogene	-1.000000	-1.000000	76.772388	-1.000000	76.772388
FAM223B	lincRNA	-1.000000	-1.000000	100.000000	-1.000000	100.000000
IKBKGP1	pseudogene	-1.000000	-1.000000	49.906716	81.112190	77.051946
F8	protein coding	0.000000	28.738660	9.180144	1.253347	1.698125
F8A1	protein coding	49.820789	0.000000	32.476636	-1.000000	32.476636
BX293995.1	pseudogene	-1.000000	-1.000000	0.000000	0.714132	0.685850
AC234781.5	pseudogene	-1.000000	-1.000000	54.524362	63.355049	59.694365
H2AFB2	protein coding	100.000000	-1.000000	100.000000	-1.000000	100.000000
F8A2	protein coding	100.000000	-1.000000	100.000000	-1.000000	100.000000
MIR1184-2	miRNA	-1.000000	-1.000000	100.000000	-1.000000	100.000000
F8A3	protein coding	100.000000	72.118380	89.817975	-1.000000	89.817975
MIR1184-3	miRNA	-1.000000	-1.000000	100.000000	-1.000000	100.000000
H2AFB3	protein coding	100.000000	100.000000	100.000000	-1.000000	100.000000
TMLHE	protein coding	19.614836	67.774295	45.245245	8.567875	6.464475
IL9R	protein coding	0.000000	12.423447	6.236276	0.000000	1.072832
PCDH11Y	protein coding	0.000000	0.000000	0.000000	0.015199	0.014960
TTTY23B	pseudogene	-1.000000	-1.000000	63.593932	60.081054	61.191399
TSPY2	protein coding	9.039548	10.489510	9.393681	40.087011	27.110157
FAM197Y9	pseudogene	-1.000000	-1.000000	0.000000	15.847953	10.577674
TSPY19P	pseudogene	-1.000000	-1.000000	42.716535	2.306425	20.769919
AC006335.1	pseudogene	-1.000000	-1.000000	76.923077	100.000000	93.290735
RBMY2GP	pseudogene	-1.000000	-1.000000	52.081317	25.558836	27.378692
LINC00280	lincRNA	-1.000000	-1.000000	0.000000	50.200374	44.802098
TTTY1B	lincRNA	-1.000000	-1.000000	100.000000	76.760981	77.769365
TTTY2B	lincRNA	-1.000000	-1.000000	100.000000	82.054069	85.241048
TTTY21B	lincRNA	-1.000000	-1.000000	100.000000	48.755622	53.088114
TTTY7	lincRNA	-1.000000	-1.000000	83.208191	96.983192	94.584025
TTTY8B	lincRNA	-1.000000	-1.000000	80.763791	91.464552	88.799440
AC010154.1	pseudogene	-1.000000	-1.000000	0.000000	7.148960	6.638455
TSPY4	protein coding	45.395450	10.489510	37.138131	62.758621	51.702128
FAM197Y8	pseudogene	-1.000000	-1.000000	39.482879	46.571295	44.394281
TSPY8	protein coding	22.033898	10.489510	19.214347	37.151703	29.514632
FAM197Y7	pseudogene	-1.000000	-1.000000	23.765635	66.196053	52.276887
TSPY7P	pseudogene	-1.000000	-1.000000	56.513926	68.142681	63.514005
FAM197Y6	pseudogene	-1.000000	-1.000000	54.274484	61.120897	58.866466
TSPY3	protein coding	55.480226	100.000000	66.353544	55.046440	59.778729
FAM197Y5	lincRNA	-1.000000	-1.000000	27.549195	48.835341	45.591632
TSPY1	protein coding	0.000000	6.666667	1.623932	43.955363	26.100967
FAM197Y4	pseudogene	-1.000000	-1.000000	54.479419	46.093258	47.063735
TSPY9P	pseudogene	-1.000000	-1.000000	42.478814	57.626076	52.131783
FAM197Y3	pseudogene	-1.000000	-1.000000	44.998327	54.491876	51.374070
TSPY6P	pseudogene	-1.000000	-1.000000	63.351351	67.174178	65.800698
FAM197Y2	pseudogene	-1.000000	-1.000000	28.650768	62.899855	51.624005
TSPY10	protein coding	91.186441	26.223776	75.320239	54.179567	62.955032
AC017019.1	pseudogene	-1.000000	-1.000000	0.000000	5.257175	4.892885
TTTY8	lincRNA	-1.000000	-1.000000	80.905233	98.134328	93.839692
TTTY7B	lincRNA	-1.000000	-1.000000	83.276451	98.822008	96.112823
TTTY21	lincRNA	-1.000000	-1.000000	100.000000	60.449775	63.793577
TTTY2	lincRNA	-1.000000	-1.000000	100.000000	80.710936	84.138162
TTTY1	lincRNA	-1.000000	-1.000000	100.000000	76.370202	77.395543
TTTY22	lincRNA	-1.000000	-1.000000	36.150235	6.287528	7.343698
AC010891.1	lincRNA	-1.000000	-1.000000	0.000000	50.547104	45.116722
RBMY2NP	pseudogene	-1.000000	-1.000000	52.482960	24.699768	26.593795
AC006986.1	pseudogene	-1.000000	-1.000000	44.166667	-1.000000	44.166667
TSPY18P	pseudogene	-1.000000	-1.000000	43.503937	0.000000	19.785139
TTTY23	lincRNA	-1.000000	-1.000000	100.000000	100.000000	100.000000
VCY	protein coding	100.000000	100.000000	100.000000	100.000000	100.000000
VCY1B	protein coding	100.000000	100.000000	100.000000	100.000000	100.000000
RNU6-109P	snRNA	-1.000000	-1.000000	100.000000	-1.000000	100.000000
RNU6-184P	snRNA	-1.000000	-1.000000	100.000000	-1.000000	100.000000
ELOCP35	pseudogene	-1.000000	-1.000000	100.000000	-1.000000	100.000000
FAM41AY1	lincRNA	-1.000000	-1.000000	87.955801	85.520810	85.668563
TUBB1P2	pseudogene	-1.000000	-1.000000	96.551724	100.000000	97.956403
FAM224B	lincRNA	-1.000000	-1.000000	78.385032	92.309854	91.259182
RNA5SP520	rRNA	-1.000000	-1.000000	100.000000	-1.000000	100.000000
CLUHP1	pseudogene	-1.000000	-1.000000	100.000000	100.000000	100.000000
TAF9P1	pseudogene	-1.000000	-1.000000	66.731518	15.817694	45.331834
AC007742.2	pseudogene	-1.000000	-1.000000	52.896725	93.014301	85.791610
CDY5P	pseudogene	-1.000000	-1.000000	100.000000	-1.000000	100.000000
AC007742.1	pseudogene	-1.000000	-1.000000	100.000000	-1.000000	100.000000
PRYP1	pseudogene	-1.000000	-1.000000	100.000000	79.767442	80.368994
ACTG1P2	pseudogene	-1.000000	-1.000000	100.000000	-1.000000	100.000000
XKRY	pseudogene	-1.000000	-1.000000	100.000000	85.591266	88.871734
USP9YP23	pseudogene	-1.000000	-1.000000	100.000000	100.000000	100.000000
USP9YP27	pseudogene	-1.000000	-1.000000	100.000000	100.000000	100.000000
TRAPPC2P3	pseudogene	-1.000000	-1.000000	100.000000	100.000000	100.000000
OFD1P1Y	pseudogene	-1.000000	-1.000000	98.447712	94.649111	94.955547
ELOCP6	pseudogene	-1.000000	-1.000000	100.000000	-1.000000	100.000000
CDY2B	protein coding	97.233667	53.737659	84.426910	100.000000	86.654804
CDY6P	pseudogene	-1.000000	-1.000000	100.000000	100.000000	100.000000
USP9YP7	pseudogene	-1.000000	-1.000000	100.000000	100.000000	100.000000
USP9YP6	pseudogene	-1.000000	-1.000000	100.000000	87.521685	88.724667
USP9YP34	pseudogene	-1.000000	-1.000000	100.000000	86.314229	87.565930
USP9YP32	pseudogene	-1.000000	-1.000000	100.000000	100.000000	100.000000
CDY8P	pseudogene	-1.000000	-1.000000	100.000000	100.000000	100.000000
CDY2A	protein coding	85.991760	53.418803	76.468138	100.000000	79.893238
ELOCP12	pseudogene	-1.000000	-1.000000	100.000000	-1.000000	100.000000
OFD1P2Y	pseudogene	-1.000000	-1.000000	75.087108	91.222571	90.019973
TRAPPC2P8	pseudogene	-1.000000	-1.000000	100.000000	100.000000	100.000000
USP9YP15	pseudogene	-1.000000	-1.000000	100.000000	100.000000	100.000000
USP9YP16	pseudogene	-1.000000	-1.000000	100.000000	100.000000	100.000000
XKRY2	pseudogene	-1.000000	-1.000000	100.000000	98.185174	98.598408
ACTG1P11	pseudogene	-1.000000	-1.000000	100.000000	-1.000000	100.000000
PRYP2	pseudogene	-1.000000	-1.000000	84.114053	80.715311	80.824183
ELOCP26	pseudogene	-1.000000	-1.000000	100.000000	-1.000000	100.000000
CDY9P	pseudogene	-1.000000	-1.000000	100.000000	-1.000000	100.000000
TAF9P2	pseudogene	-1.000000	-1.000000	95.719844	31.989247	68.918919
CLUHP2	pseudogene	-1.000000	-1.000000	100.000000	100.000000	100.000000
FAM224A	lincRNA	-1.000000	-1.000000	89.852217	92.551868	92.350781
RNA5SP522	rRNA	-1.000000	-1.000000	100.000000	-1.000000	100.000000
RNA5SP523	rRNA	-1.000000	-1.000000	100.000000	-1.000000	100.000000
TUBB1P1	pseudogene	-1.000000	-1.000000	97.382602	100.000000	98.438218
AC007241.1	pseudogene	-1.000000	-1.000000	86.018809	85.863874	85.872119
ELOCP13	pseudogene	-1.000000	-1.000000	100.000000	-1.000000	100.000000
OFD1P4Y	pseudogene	-1.000000	-1.000000	90.407470	90.870763	90.846369
USP9YP14	pseudogene	-1.000000	-1.000000	51.601423	82.489121	79.708538
USP9YP5	pseudogene	-1.000000	-1.000000	65.341812	87.103825	82.958580
ELOCP7	pseudogene	-1.000000	-1.000000	100.000000	-1.000000	100.000000
HSFY1	protein coding	100.000000	100.000000	100.000000	90.035336	90.664901
OFD1P5Y	pseudogene	-1.000000	-1.000000	95.056006	87.665278	88.075892
OFD1P6Y	pseudogene	-1.000000	-1.000000	87.325667	81.878656	82.217175
HSFY2	protein coding	90.814196	94.046661	92.313433	88.544954	82.437103
ELOCP14	pseudogene	-1.000000	-1.000000	100.000000	-1.000000	100.000000
USP9YP10	pseudogene	-1.000000	-1.000000	65.231260	90.644339	85.828402
USP9YP28	pseudogene	-1.000000	-1.000000	90.136054	93.193351	92.901283
OFD1P7Y	pseudogene	-1.000000	-1.000000	87.781629	94.305571	93.910391
TXLNGY	pseudogene	-1.000000	-1.000000	0.000000	1.100467	0.852134
RBMY1HP	pseudogene	-1.000000	-1.000000	87.247839	71.972171	74.529530
AC010141.3	pseudogene	-1.000000	-1.000000	58.938547	100.000000	86.457854
RBMY1A1	protein coding	62.617371	69.835466	64.371390	87.966363	86.560046
AC010141.2	pseudogene	-1.000000	-1.000000	51.388889	83.933518	73.158379
AC010141.1	pseudogene	-1.000000	-1.000000	100.000000	100.000000	100.000000
AC007322.2	pseudogene	-1.000000	-1.000000	100.000000	100.000000	100.000000
RBMY1D	protein coding	97.116030	100.000000	97.760417	94.683403	95.100346
AC007322.4	pseudogene	-1.000000	-1.000000	67.036011	100.000000	89.006928
RBMY1E	protein coding	62.105969	35.431235	56.145833	89.493883	85.037027
AC007322.1	pseudogene	-1.000000	-1.000000	100.000000	100.000000	100.000000
RBMY2AP	pseudogene	-1.000000	-1.000000	42.128028	41.612484	41.676187
AC007322.3	pseudogene	-1.000000	-1.000000	100.000000	100.000000	100.000000
OFD1P8Y	pseudogene	-1.000000	-1.000000	94.692737	66.446119	67.683739
HSFY5P	pseudogene	-1.000000	-1.000000	100.000000	100.000000	100.000000
USP9YP17	pseudogene	-1.000000	-1.000000	100.000000	100.000000	100.000000
CDY12P	pseudogene	-1.000000	-1.000000	86.587771	-1.000000	86.587771
ELOCP15	pseudogene	-1.000000	-1.000000	93.655589	-1.000000	93.655589
PRY2	protein coding	100.000000	20.428752	48.989491	72.863601	71.650654
AC007359.1	lincRNA	-1.000000	-1.000000	97.578616	89.980214	90.501393
RBMY1F	protein coding	82.562039	64.568765	78.541667	84.797568	83.947368
TSPY23P	pseudogene	-1.000000	-1.000000	82.384824	52.631579	62.782128
RBMY2UP	pseudogene	-1.000000	-1.000000	100.000000	100.000000	100.000000
TSPY21P	pseudogene	-1.000000	-1.000000	88.356164	59.565522	69.330254
RBMY1J	protein coding	79.275654	70.379747	77.412513	77.911068	77.787795
AC008175.1	lincRNA	-1.000000	-1.000000	100.000000	92.671362	93.174998
TTTY6	lincRNA	-1.000000	-1.000000	100.000000	100.000000	100.000000
PRY	protein coding	100.000000	12.988651	44.219887	81.395956	79.492574
ELOCP8	pseudogene	-1.000000	-1.000000	90.936556	-1.000000	90.936556
CDY13P	pseudogene	-1.000000	-1.000000	86.883629	-1.000000	86.883629
USP9YP24	pseudogene	-1.000000	-1.000000	100.000000	100.000000	100.000000
HSFY7P	pseudogene	-1.000000	-1.000000	100.000000	100.000000	100.000000
OFD1P9Y	pseudogene	-1.000000	-1.000000	89.127517	76.546571	77.115315
AC008175.2	pseudogene	-1.000000	-1.000000	100.000000	-1.000000	100.000000
RBMY2BP	pseudogene	-1.000000	-1.000000	100.000000	100.000000	100.000000
AC016694.1	pseudogene	-1.000000	-1.000000	100.000000	100.000000	100.000000
RBMY2WP	pseudogene	-1.000000	-1.000000	92.945129	47.405934	53.330450
TTTY17A	lincRNA	-1.000000	-1.000000	100.000000	51.659751	58.797524
AC016911.1	pseudogene	-1.000000	-1.000000	100.000000	100.000000	100.000000
ZNF736P11Y	pseudogene	-1.000000	-1.000000	100.000000	-1.000000	100.000000
TTTY4	lincRNA	-1.000000	-1.000000	100.000000	64.583686	65.882864
BPY2	protein coding	100.000000	96.663661	97.412587	85.766327	86.298426
TRIM60P8Y	pseudogene	-1.000000	-1.000000	100.000000	100.000000	100.000000
ZNF736P3Y	pseudogene	-1.000000	-1.000000	100.000000	100.000000	100.000000
TRIM60P9Y	pseudogene	-1.000000	-1.000000	100.000000	100.000000	100.000000
DAZ1	protein coding	97.103781	100.000000	98.458574	79.797249	81.062246
DAZ2	protein coding	92.671756	100.000000	96.540956	80.384019	81.328384
PPP1R12BP2	pseudogene	-1.000000	-1.000000	87.147335	64.534097	65.647468
RF00156	snRNA	-1.000000	-1.000000	100.000000	-1.000000	100.000000
REREP1Y	pseudogene	-1.000000	-1.000000	35.532995	82.820300	81.864493
AC009947.1	pseudogene	-1.000000	-1.000000	100.000000	100.000000	100.000000
RBMY2CP	pseudogene	-1.000000	-1.000000	100.000000	90.560019	91.706456
AC009947.2	pseudogene	-1.000000	-1.000000	100.000000	100.000000	100.000000
OFD1P10Y	pseudogene	-1.000000	-1.000000	75.349162	85.169478	84.732940
HSFY6P	pseudogene	-1.000000	-1.000000	60.199005	53.997540	56.029532
USP9YP18	pseudogene	-1.000000	-1.000000	100.000000	84.152077	85.483485
CDY14P	pseudogene	-1.000000	-1.000000	100.000000	-1.000000	100.000000
ELOCP16	pseudogene	-1.000000	-1.000000	100.000000	-1.000000	100.000000
PRYP3	pseudogene	-1.000000	-1.000000	100.000000	95.336702	95.715047
XKRYP3	pseudogene	-1.000000	-1.000000	49.775785	77.479783	74.637149
USP9YP25	pseudogene	-1.000000	-1.000000	100.000000	57.506203	66.682879
USP9YP29	pseudogene	-1.000000	-1.000000	100.000000	97.936914	98.119658
RAB9AP1	pseudogene	-1.000000	-1.000000	100.000000	-1.000000	100.000000
TRAPPC2P9	pseudogene	-1.000000	-1.000000	92.982456	100.000000	99.125683
OFD1P11Y	pseudogene	-1.000000	-1.000000	67.942177	78.753596	78.271045
ELOCP9	pseudogene	-1.000000	-1.000000	100.000000	-1.000000	100.000000
CDY15P	pseudogene	-1.000000	-1.000000	100.000000	-1.000000	100.000000
XKRYP4	pseudogene	-1.000000	-1.000000	100.000000	-1.000000	100.000000
USP9YP13	pseudogene	-1.000000	-1.000000	87.682672	17.615658	38.566978
USP9YP11	pseudogene	-1.000000	-1.000000	100.000000	80.343425	83.100233
TTTY3B	lincRNA	-1.000000	-1.000000	100.000000	80.870712	82.226762
USP9YP12	pseudogene	-1.000000	-1.000000	0.000000	82.127439	74.709394
RAB9AP5	pseudogene	-1.000000	-1.000000	38.087248	90.232711	81.693615
TRAPPC2P10	pseudogene	-1.000000	-1.000000	100.000000	100.000000	100.000000
OFD1P12Y	pseudogene	-1.000000	-1.000000	84.328358	68.322657	69.212143
ELOCP10	pseudogene	-1.000000	-1.000000	100.000000	-1.000000	100.000000
CDY1B	protein coding	100.000000	100.000000	100.000000	100.000000	100.000000
CDY17P	pseudogene	-1.000000	-1.000000	100.000000	100.000000	100.000000
USP9YP35	pseudogene	-1.000000	-1.000000	100.000000	100.000000	100.000000
USP9YP31	pseudogene	-1.000000	-1.000000	100.000000	98.761929	98.889146
CDY18P	pseudogene	-1.000000	-1.000000	100.000000	100.000000	100.000000
AC023274.2	pseudogene	-1.000000	-1.000000	81.923077	82.881979	82.847917
GOLGA6L11P	pseudogene	-1.000000	-1.000000	46.491904	82.098518	74.774061
AC023274.1	pseudogene	-1.000000	-1.000000	29.797980	-1.000000	29.797980
CSPG4P3Y	pseudogene	-1.000000	-1.000000	80.392157	100.000000	86.383137
AC012005.2	pseudogene	-1.000000	-1.000000	78.535354	67.690471	68.140212
GOLGA2P2Y	pseudogene	-1.000000	-1.000000	92.425249	84.593088	86.564682
UBE2Q2P4Y	pseudogene	-1.000000	-1.000000	49.514563	91.344538	89.931796
LINC00265-2P	pseudogene	-1.000000	-1.000000	31.754161	-1.000000	31.754161
CICP2	pseudogene	-1.000000	-1.000000	70.863773	100.000000	75.811630
LINC00266-2P	pseudogene	-1.000000	-1.000000	100.000000	71.649738	72.672720
RBMY2XP	pseudogene	-1.000000	-1.000000	56.040268	79.960120	76.841953
TTTY17B	lincRNA	-1.000000	-1.000000	64.242424	62.863071	63.041556
TRIM60P5Y	pseudogene	-1.000000	-1.000000	100.000000	100.000000	100.000000
ZNF736P12Y	pseudogene	-1.000000	-1.000000	100.000000	-1.000000	100.000000
TTTY4B	lincRNA	-1.000000	-1.000000	88.104089	71.653699	72.256470
BPY2B	protein coding	66.978193	100.000000	92.587413	93.313905	93.278984
AC010153.1	pseudogene	-1.000000	-1.000000	100.000000	-1.000000	100.000000
TRIM60P10Y	pseudogene	-1.000000	-1.000000	100.000000	100.000000	100.000000
ZNF736P2Y	pseudogene	-1.000000	-1.000000	100.000000	-1.000000	100.000000
TRIM60P11Y	pseudogene	-1.000000	-1.000000	100.000000	100.000000	100.000000
DAZ3	protein coding	75.398633	100.000000	90.782361	83.382403	83.896238
DAZ4	protein coding	88.812155	86.988506	87.899701	71.892898	72.854079
AC006338.2	pseudogene	-1.000000	-1.000000	100.000000	100.000000	100.000000
ZNF736P1Y	pseudogene	-1.000000	-1.000000	53.490196	-1.000000	53.490196
AC006338.1	pseudogene	-1.000000	-1.000000	100.000000	100.000000	100.000000
ZNF736P5Y	pseudogene	-1.000000	-1.000000	100.000000	-1.000000	100.000000
BPY2C	protein coding	75.700935	96.302976	91.678322	94.545816	94.413373
TTTY4C	lincRNA	-1.000000	-1.000000	68.550186	74.609397	74.383982
ZNF736P4Y	pseudogene	-1.000000	-1.000000	1.207729	-1.000000	1.207729
AC006386.1	pseudogene	-1.000000	-1.000000	0.000000	32.558140	13.668061
TTTY17C	lincRNA	-1.000000	-1.000000	63.636364	29.491173	34.513274
RBMY2YP	pseudogene	-1.000000	-1.000000	100.000000	76.236309	79.386786
LINC00266-4P	lincRNA	-1.000000	-1.000000	100.000000	78.268296	79.852610
CICP1	pseudogene	-1.000000	-1.000000	56.454961	100.000000	62.788223
UBE2Q2P5Y	pseudogene	-1.000000	-1.000000	49.029126	91.211561	89.787303
GOLGA2P3Y	pseudogene	-1.000000	-1.000000	91.767554	80.244634	83.430378
AC006328.2	pseudogene	-1.000000	-1.000000	88.636364	77.775366	78.231929
CSPG4P4Y	pseudogene	-1.000000	-1.000000	79.693795	100.000000	85.898153
GOLGA6L16P	pseudogene	-1.000000	-1.000000	54.468413	80.152213	74.869193
AC007562.1	pseudogene	-1.000000	-1.000000	100.000000	89.417742	89.777204
CDY19P	pseudogene	-1.000000	-1.000000	100.000000	100.000000	100.000000
USP9YP36	pseudogene	-1.000000	-1.000000	100.000000	98.055769	98.243587
USP9YP33	pseudogene	-1.000000	-1.000000	100.000000	100.000000	100.000000
CDY20P	pseudogene	-1.000000	-1.000000	100.000000	100.000000	100.000000
CDY1	protein coding	100.000000	100.000000	100.000000	100.000000	100.000000
ELOCP34	pseudogene	-1.000000	-1.000000	100.000000	-1.000000	100.000000
OFD1P13Y	pseudogene	-1.000000	-1.000000	77.660439	66.845733	67.450417
TRAPPC2P5	pseudogene	-1.000000	-1.000000	100.000000	100.000000	100.000000
RAB9AP2	pseudogene	-1.000000	-1.000000	39.261745	90.593248	82.186901
USP9YP30	pseudogene	-1.000000	-1.000000	42.731278	33.426966	37.094017
TTTY3	lincRNA	-1.000000	-1.000000	100.000000	84.025489	85.157207
USP9YP9	pseudogene	-1.000000	-1.000000	100.000000	83.585459	85.880754
USP9YP19	pseudogene	-1.000000	-1.000000	100.000000	89.857651	92.919255
XKRYP5	pseudogene	-1.000000	-1.000000	100.000000	-1.000000	100.000000
CDY22P	pseudogene	-1.000000	-1.000000	100.000000	-1.000000	100.000000
ELOCP17	pseudogene	-1.000000	-1.000000	92.615385	-1.000000	92.615385
OFD1P18Y	pseudogene	-1.000000	-1.000000	73.799582	78.570874	78.392336
TRAPPC2P4	pseudogene	-1.000000	-1.000000	100.000000	100.000000	100.000000
RAB9AP3	pseudogene	-1.000000	-1.000000	100.000000	-1.000000	100.000000
USP9YP20	pseudogene	-1.000000	-1.000000	100.000000	84.266985	85.647717
USP9YP21	pseudogene	-1.000000	-1.000000	100.000000	47.739938	58.789062
XKRYP6	pseudogene	-1.000000	-1.000000	51.390135	77.577557	74.889746
PRYP4	pseudogene	-1.000000	-1.000000	100.000000	94.425578	94.624601
ELOCP11	pseudogene	-1.000000	-1.000000	100.000000	-1.000000	100.000000
CDY23P	pseudogene	-1.000000	-1.000000	100.000000	-1.000000	100.000000
USP9YP26	pseudogene	-1.000000	-1.000000	100.000000	84.282345	85.867919
HSFY8P	pseudogene	-1.000000	-1.000000	50.157729	70.186335	62.219451
OFD1P15Y	pseudogene	-1.000000	-1.000000	65.348670	73.244115	72.895396
RBMY2DP	pseudogene	-1.000000	-1.000000	100.000000	100.000000	100.000000
REREP2Y	pseudogene	-1.000000	-1.000000	100.000000	89.215890	89.436691
AC024067.1	pseudogene	-1.000000	-1.000000	21.621622	-1.000000	21.621622
RF00156	snRNA	-1.000000	-1.000000	100.000000	-1.000000	100.000000
PPP1R12BP1	pseudogene	-1.000000	-1.000000	35.329341	33.563722	33.602196
