# Supplementary material for: Systematic analysis of dark and camouflaged genes reveals disease-relevant genes hiding in plain sight
Source: Genome Biol. 2019 May 20;20:97. doi: 10.1186/s13059-019-1707-2 (PMC6526621; doi:10.1186/s13059-019-1707-2)
Supplement: Supplementary file 25 — ONT percent camouflaged genes in hg38. (TXT 13 kb) [file 13059_2019_1707_MOESM25_ESM.txt]

# This table shows what percentage of genes are camo, stratefied by genebody element
# gene_name : Ensembl gene name
# biotype : GENCODE biotype of gene
# biotype : percent of CDS bases that are camo within gene (non protein-coding genes will have value of -1)
# perc_UTR : percent of UTR bases that are camo within gene (non protein-coding genes will have value of -1(
# perc_exon : percent of exonic bases that are camo
# perc_intron : percent of intronic bases that are camo
# perc_total : percent of total gene that is camo
gene_name	biotype	perc_CDS	perc_UTR	perc_exon	perc_intron	perc_total
CICP7	pseudogene	-1.000000	-1.000000	2.584814	0.000000	2.281640
AC244669.2	pseudogene	-1.000000	-1.000000	0.000000	14.259897	14.159631
AC244669.1	pseudogene	-1.000000	-1.000000	0.000000	23.643099	23.289105
AC245595.1	lincRNA	-1.000000	-1.000000	100.000000	100.000000	100.000000
RNA5SP529	rRNA	-1.000000	-1.000000	100.000000	-1.000000	100.000000
AC245595.2	pseudogene	-1.000000	-1.000000	76.881356	71.201147	71.494285
FP700111.1	lincRNA	-1.000000	-1.000000	0.000000	25.579660	25.349423
RNA5SP59	rRNA	-1.000000	-1.000000	100.000000	-1.000000	100.000000
POTEB2	protein coding	0.000000	0.000000	0.000000	0.218908	0.206839
LINC02203	protein coding	0.000000	6.924198	4.089539	6.587357	4.752142
OR11K1P	pseudogene	-1.000000	-1.000000	100.000000	-1.000000	100.000000
AC135068.4	pseudogene	-1.000000	-1.000000	4.220779	-1.000000	4.220779
POTEB	protein coding	0.000000	0.000000	0.000000	0.119683	0.111557
AC126755.4	lincRNA	-1.000000	-1.000000	100.000000	-1.000000	100.000000
MIR3180-3	miRNA	-1.000000	-1.000000	100.000000	-1.000000	100.000000
RGPD5	protein coding	55.402896	65.881513	58.988764	41.591266	43.751636
ZBTB45P1	pseudogene	-1.000000	-1.000000	100.000000	-1.000000	100.000000
LINC01123	lincRNA	-1.000000	-1.000000	41.560413	6.370088	19.158312
RGPD6	protein coding	56.230558	76.756757	62.503177	43.024619	45.418396
CU633967.1	lincRNA	-1.000000	-1.000000	93.649343	28.100465	37.475303
RF00019	other	-1.000000	-1.000000	100.000000	-1.000000	100.000000
CU633906.1	lincRNA	-1.000000	-1.000000	93.639208	96.252538	96.047039
CU633906.4	pseudogene	-1.000000	-1.000000	0.000000	1.578791	1.205367
CU638689.4	lincRNA	-1.000000	-1.000000	0.000000	0.817934	0.666453
CU638689.3	pseudogene	-1.000000	-1.000000	80.291262	90.650110	87.790698
CU638689.2	pseudogene	-1.000000	-1.000000	99.632803	99.625085	99.628154
CU638689.5	lincRNA	-1.000000	-1.000000	95.150339	98.221846	97.232853
FP475955.1	lincRNA	-1.000000	-1.000000	0.000000	0.060260	0.059395
CU634019.6	lincRNA	-1.000000	-1.000000	0.000000	2.195839	1.847106
CU634019.5	pseudogene	-1.000000	-1.000000	79.306609	90.476190	87.705352
CU634019.1	lincRNA	-1.000000	-1.000000	92.541708	69.782541	71.594762
RF00019	other	-1.000000	-1.000000	100.000000	-1.000000	100.000000
CU633904.3	pseudogene	-1.000000	-1.000000	95.914397	82.065055	85.353650
CU633904.1	lincRNA	-1.000000	-1.000000	100.000000	99.590844	99.616668
RF00019	other	-1.000000	-1.000000	100.000000	-1.000000	100.000000
GGT3P	pseudogene	-1.000000	-1.000000	0.000000	0.374879	0.359939
E2F6P1	pseudogene	-1.000000	-1.000000	31.854839	-1.000000	31.854839
USP17L24	protein coding	3.454437	-1.000000	3.454437	0.000000	2.972834
USP17L25	protein coding	4.883859	-1.000000	4.883859	0.000000	4.202973
KCNIP4	protein coding	0.000000	0.000000	0.000000	0.328714	0.327738
KCNB2	protein coding	0.000000	0.000000	0.000000	0.766786	0.759930
AC090735.1	lincRNA	-1.000000	-1.000000	0.000000	47.683881	44.281354
FGF7P3	pseudogene	-1.000000	-1.000000	0.000000	2.702084	2.686139
RF00156	snRNA	-1.000000	-1.000000	100.000000	-1.000000	100.000000
CR769767.1	pseudogene	-1.000000	-1.000000	100.000000	-1.000000	100.000000
AMYH02020865.1	pseudogene	-1.000000	-1.000000	3.099917	1.341542	1.433359
BMS1P14	lincRNA	-1.000000	-1.000000	0.000000	1.639154	1.622811
TTTY2	lincRNA	-1.000000	-1.000000	10.546258	12.526337	12.195395
TTTY1	lincRNA	-1.000000	-1.000000	28.272827	7.078552	7.992240
FAM224B	lincRNA	-1.000000	-1.000000	99.950763	99.911700	99.884989
RNA5SP520	rRNA	-1.000000	-1.000000	100.000000	-1.000000	100.000000
RNA5SP521	rRNA	-1.000000	-1.000000	100.000000	-1.000000	100.000000
CLUHP1	pseudogene	-1.000000	-1.000000	99.074853	99.881165	99.584518
TAF9P1	pseudogene	-1.000000	-1.000000	99.805447	100.000000	99.662542
CDY5P	pseudogene	-1.000000	-1.000000	99.936669	-1.000000	99.936669
AC007742.1	pseudogene	-1.000000	-1.000000	99.695122	-1.000000	99.695122
PRYP1	pseudogene	-1.000000	-1.000000	100.000000	99.514364	99.502256
ACTG1P2	pseudogene	-1.000000	-1.000000	99.911032	-1.000000	99.911032
XKRY	pseudogene	-1.000000	-1.000000	99.947781	100.000000	99.964371
USP9YP23	pseudogene	-1.000000	-1.000000	99.753695	99.954442	99.808061
USP9YP27	pseudogene	-1.000000	-1.000000	92.448513	100.000000	96.834902
TRAPPC2P3	pseudogene	-1.000000	-1.000000	99.375000	99.916283	99.815702
OFD1P1Y	pseudogene	-1.000000	-1.000000	97.303922	99.992996	99.684319
ELOCP6	pseudogene	-1.000000	-1.000000	99.694190	-1.000000	99.694190
CDY2B	protein coding	98.351972	99.858956	98.795681	99.246231	98.754448
CDY6P	pseudogene	-1.000000	-1.000000	94.782609	37.134503	82.473586
CDY8P	pseudogene	-1.000000	-1.000000	16.431925	25.227964	18.210068
CDY2A	protein coding	98.351972	99.857550	98.792170	97.530864	98.469751
ELOCP12	pseudogene	-1.000000	-1.000000	99.694190	-1.000000	99.694190
OFD1P2Y	pseudogene	-1.000000	-1.000000	97.212544	99.972135	99.671413
TRAPPC2P8	pseudogene	-1.000000	-1.000000	80.253165	99.958141	97.130560
USP9YP15	pseudogene	-1.000000	-1.000000	92.874109	99.865047	97.003425
USP9YP16	pseudogene	-1.000000	-1.000000	99.753695	100.000000	99.846390
XKRY2	pseudogene	-1.000000	-1.000000	99.947781	100.000000	99.964366
ACTG1P11	pseudogene	-1.000000	-1.000000	99.911032	-1.000000	99.911032
PRYP2	pseudogene	-1.000000	-1.000000	90.427699	99.678589	99.351766
ELOCP26	pseudogene	-1.000000	-1.000000	99.695122	-1.000000	99.695122
CDY9P	pseudogene	-1.000000	-1.000000	99.936669	-1.000000	99.936669
TAF9P2	pseudogene	-1.000000	-1.000000	99.805447	100.000000	99.662162
CLUHP2	pseudogene	-1.000000	-1.000000	98.540707	99.754977	99.323587
FAM224A	lincRNA	-1.000000	-1.000000	99.950739	99.911714	99.885002
RNA5SP522	rRNA	-1.000000	-1.000000	100.000000	-1.000000	100.000000
RNA5SP523	rRNA	-1.000000	-1.000000	100.000000	-1.000000	100.000000
ELOCP7	pseudogene	-1.000000	-1.000000	99.696970	-1.000000	99.696970
HSFY1	protein coding	91.579680	73.186634	83.108108	47.339727	49.586210
OFD1P5Y	pseudogene	-1.000000	-1.000000	0.000000	0.085595	0.080827
HSFY2	protein coding	91.579680	73.451327	83.171642	47.484031	21.977536
ELOCP14	pseudogene	-1.000000	-1.000000	99.696970	-1.000000	99.696970
HSFY5P	pseudogene	-1.000000	-1.000000	62.987013	27.536232	41.235813
USP9YP17	pseudogene	-1.000000	-1.000000	52.374101	79.555846	77.255324
PRY2	protein coding	40.990991	28.499369	32.983023	74.206729	72.079502
AC007359.1	lincRNA	-1.000000	-1.000000	62.389937	39.800755	41.317763
AC008175.1	lincRNA	-1.000000	-1.000000	71.320755	54.364038	55.491726
TTTY6	lincRNA	-1.000000	-1.000000	100.000000	100.000000	100.000000
PRY	protein coding	15.540541	28.499369	23.848019	56.560122	54.872112
CDY13P	pseudogene	-1.000000	-1.000000	100.000000	-1.000000	100.000000
USP9YP24	pseudogene	-1.000000	-1.000000	99.712644	100.000000	99.940177
HSFY7P	pseudogene	-1.000000	-1.000000	100.000000	100.000000	99.750623
OFD1P9Y	pseudogene	-1.000000	-1.000000	0.000000	0.205787	0.196422
BPY2	protein coding	94.080997	77.006312	80.839161	76.526692	76.673197
AC006366.1	pseudogene	-1.000000	-1.000000	100.000000	-1.000000	100.000000
TRIM60P8Y	pseudogene	-1.000000	-1.000000	100.000000	100.000000	100.000000
ZNF736P3Y	pseudogene	-1.000000	-1.000000	87.295082	0.000000	65.605749
TRIM60P9Y	pseudogene	-1.000000	-1.000000	98.159509	100.000000	98.529412
REREP1Y	pseudogene	-1.000000	-1.000000	99.492386	97.306572	97.330616
RBMY2CP	pseudogene	-1.000000	-1.000000	10.207612	2.445652	3.373469
HSFY6P	pseudogene	-1.000000	-1.000000	99.751244	61.008610	73.666940
USP9YP18	pseudogene	-1.000000	-1.000000	99.855908	99.986935	99.940163
CDY14P	pseudogene	-1.000000	-1.000000	99.901283	-1.000000	99.901283
ELOCP16	pseudogene	-1.000000	-1.000000	99.697885	-1.000000	99.697885
PRYP3	pseudogene	-1.000000	-1.000000	46.704331	100.000000	95.661770
XKRYP3	pseudogene	-1.000000	-1.000000	99.910314	100.000000	99.972442
USP9YP25	pseudogene	-1.000000	-1.000000	97.963801	100.000000	99.513619
USP9YP29	pseudogene	-1.000000	-1.000000	99.288256	99.948849	99.875680
RAB9AP1	pseudogene	-1.000000	-1.000000	99.825175	-1.000000	99.825175
TRAPPC2P9	pseudogene	-1.000000	-1.000000	94.152047	99.958316	99.125683
OFD1P11Y	pseudogene	-1.000000	-1.000000	91.496599	99.591789	99.204993
ELOCP9	pseudogene	-1.000000	-1.000000	100.000000	-1.000000	100.000000
CDY15P	pseudogene	-1.000000	-1.000000	98.980242	-1.000000	98.980242
XKRYP4	pseudogene	-1.000000	-1.000000	99.792531	-1.000000	99.792531
USP9YP13	pseudogene	-1.000000	-1.000000	99.791232	99.911032	99.875389
USP9YP11	pseudogene	-1.000000	-1.000000	99.860335	100.000000	99.961150
TTTY3B	lincRNA	-1.000000	-1.000000	99.708455	100.000000	99.959142
USP9YP12	pseudogene	-1.000000	-1.000000	75.922671	12.588499	18.300346
RAB9AP5	pseudogene	-1.000000	-1.000000	99.664430	99.967224	99.917786
TRAPPC2P10	pseudogene	-1.000000	-1.000000	93.788820	99.893010	99.233227
OFD1P12Y	pseudogene	-1.000000	-1.000000	99.668325	99.876631	99.811668
ELOCP10	pseudogene	-1.000000	-1.000000	99.693252	-1.000000	99.693252
CDY1B	protein coding	100.000000	99.693252	99.887809	100.000000	99.820789
CDY17P	pseudogene	-1.000000	-1.000000	99.921936	100.000000	99.875699
GOLGA6L11P	pseudogene	-1.000000	-1.000000	9.252120	0.000000	1.902648
CSPG4P3Y	pseudogene	-1.000000	-1.000000	99.973140	100.000000	99.944040
AC012005.2	pseudogene	-1.000000	-1.000000	99.747475	99.761233	99.719160
GOLGA2P2Y	pseudogene	-1.000000	-1.000000	99.667774	99.464883	99.251746
UBE2Q2P4Y	pseudogene	-1.000000	-1.000000	99.514563	100.000000	99.951283
LINC00265-2P	pseudogene	-1.000000	-1.000000	100.000000	-1.000000	100.000000
CICP2	pseudogene	-1.000000	-1.000000	100.000000	100.000000	100.000000
LINC00266-2P	pseudogene	-1.000000	-1.000000	100.000000	100.000000	99.976313
AC012005.1	pseudogene	-1.000000	-1.000000	98.648649	-1.000000	98.648649
RBMY2XP	pseudogene	-1.000000	-1.000000	100.000000	100.000000	99.855533
TRIM60P5Y	pseudogene	-1.000000	-1.000000	45.898778	38.795987	43.478261
ZNF736P12Y	pseudogene	-1.000000	-1.000000	99.919485	-1.000000	99.919485
BPY2B	protein coding	94.080997	79.711452	82.937063	76.686426	76.920403
AC010153.1	pseudogene	-1.000000	-1.000000	100.000000	-1.000000	100.000000
TRIM60P10Y	pseudogene	-1.000000	-1.000000	100.000000	100.000000	100.000000
ZNF736P2Y	pseudogene	-1.000000	-1.000000	100.000000	-1.000000	100.000000
TRIM60P11Y	pseudogene	-1.000000	-1.000000	100.000000	100.000000	99.824715
ZNF736P1Y	pseudogene	-1.000000	-1.000000	2.588235	-1.000000	2.588235
AC006338.1	pseudogene	-1.000000	-1.000000	99.866310	100.000000	99.906455
ZNF736P5Y	pseudogene	-1.000000	-1.000000	94.402985	-1.000000	94.402985
BPY2C	protein coding	94.080997	70.604148	75.874126	55.167732	56.068506
ZNF736P4Y	pseudogene	-1.000000	-1.000000	99.919485	-1.000000	99.919485
AC006386.1	pseudogene	-1.000000	-1.000000	72.222222	61.129568	67.642957
RBMY2YP	pseudogene	-1.000000	-1.000000	98.133919	100.000000	99.611343
AC006386.2	pseudogene	-1.000000	-1.000000	98.648649	-1.000000	98.648649
LINC00266-4P	lincRNA	-1.000000	-1.000000	50.125945	100.000000	96.357878
CICP1	pseudogene	-1.000000	-1.000000	100.000000	100.000000	100.000000
UBE2Q2P5Y	pseudogene	-1.000000	-1.000000	99.514563	100.000000	99.951291
GOLGA2P3Y	pseudogene	-1.000000	-1.000000	99.818402	99.884607	99.600732
AC006328.2	pseudogene	-1.000000	-1.000000	99.747475	99.750407	99.708788
CSPG4P4Y	pseudogene	-1.000000	-1.000000	99.973140	100.000000	99.944040
AC006328.1	pseudogene	-1.000000	-1.000000	7.142857	-1.000000	7.142857
CDY20P	pseudogene	-1.000000	-1.000000	100.000000	100.000000	99.937850
CDY1	protein coding	100.000000	99.892241	99.961890	100.000000	99.890511
ELOCP34	pseudogene	-1.000000	-1.000000	99.693252	-1.000000	99.693252
OFD1P13Y	pseudogene	-1.000000	-1.000000	99.675061	99.881150	99.816028
TRAPPC2P5	pseudogene	-1.000000	-1.000000	98.697068	100.000000	99.839280
RAB9AP2	pseudogene	-1.000000	-1.000000	99.664430	99.967224	99.917786
USP9YP30	pseudogene	-1.000000	-1.000000	99.118943	99.859551	99.572650
TTTY3	lincRNA	-1.000000	-1.000000	100.000000	100.000000	99.979584
USP9YP9	pseudogene	-1.000000	-1.000000	100.000000	99.977422	99.961158
USP9YP19	pseudogene	-1.000000	-1.000000	98.553719	99.911032	99.503106
XKRYP5	pseudogene	-1.000000	-1.000000	99.792531	-1.000000	99.792531
CDY22P	pseudogene	-1.000000	-1.000000	100.000000	-1.000000	100.000000
ELOCP17	pseudogene	-1.000000	-1.000000	73.230769	-1.000000	73.230769
OFD1P18Y	pseudogene	-1.000000	-1.000000	99.686848	99.968932	99.928898
TRAPPC2P4	pseudogene	-1.000000	-1.000000	97.575758	100.000000	99.597365
RAB9AP3	pseudogene	-1.000000	-1.000000	99.825175	-1.000000	99.825175
USP9YP20	pseudogene	-1.000000	-1.000000	93.716338	99.931892	99.378689
USP9YP21	pseudogene	-1.000000	-1.000000	100.000000	99.938080	99.902344
XKRYP6	pseudogene	-1.000000	-1.000000	99.910314	100.000000	99.972437
PRYP4	pseudogene	-1.000000	-1.000000	100.000000	100.000000	99.968051
ELOCP11	pseudogene	-1.000000	-1.000000	99.697885	-1.000000	99.697885
CDY23P	pseudogene	-1.000000	-1.000000	100.000000	-1.000000	100.000000
USP9YP26	pseudogene	-1.000000	-1.000000	99.696970	99.983154	99.924265
HSFY8P	pseudogene	-1.000000	-1.000000	96.214511	100.000000	98.254364
RBMY2DP	pseudogene	-1.000000	-1.000000	10.207612	2.445652	3.373469
REREP2Y	pseudogene	-1.000000	-1.000000	98.492462	97.795341	97.789549
