# Supplementary material for: Systematic analysis of dark and camouflaged genes reveals disease-relevant genes hiding in plain sight
Source: Genome Biol. 2019 May 20;20:97. doi: 10.1186/s13059-019-1707-2 (PMC6526621; doi:10.1186/s13059-019-1707-2)
Supplement: Supplementary file 26 — ONT camouflaged gene annotations in hg38. (TXT 122 kb) [file 13059_2019_1707_MOESM26_ESM.txt]

# This table shows the intersection of camo regions by a gene annotation gff3, showing where camo regions fall within gene body elements
# chrom : Chromosome of camo region
# region_start : start position of camo region within gene-body element
# region_end : end position of camo region within gene-body element
# gene_body_id : ID of gene body element that contains this camo region
# region_type : genebody element type (e.g. exon, intron, UTR, etc.)
# biotype : GENCODE biotype of gene that contains this camo reigon
# gene_body_chrom : Chromosome of the genebody element
# gene_body_start : start position of the genebody element
# gene_body_end : end position of the genebody element
#chrom	start	end	gene_body_id	region_type	biotype	gene_body_chrom	gene_body_start	gene_body_end
chr1	488887	488951	CICP7_1	exon	processed_pseudogene	chr1	487101	489387
chr1	120282123	120282173	AC244669.2_intron_4	intron	unprocessed_pseudogene	chr1	120278037	120319189
chr1	120282199	120282241	AC244669.2_intron_4	intron	unprocessed_pseudogene	chr1	120278037	120319189
chr1	120282399	120282449	AC244669.2_intron_4	intron	unprocessed_pseudogene	chr1	120278037	120319189
chr1	120282491	120282555	AC244669.2_intron_4	intron	unprocessed_pseudogene	chr1	120278037	120319189
chr1	120282670	120282732	AC244669.2_intron_4	intron	unprocessed_pseudogene	chr1	120278037	120319189
chr1	120282769	120282869	AC244669.2_intron_4	intron	unprocessed_pseudogene	chr1	120278037	120319189
chr1	120297663	120297720	AC244669.2_intron_4	intron	unprocessed_pseudogene	chr1	120278037	120319189
chr1	120297749	120297795	AC244669.2_intron_4	intron	unprocessed_pseudogene	chr1	120278037	120319189
chr1	120297848	120297900	AC244669.2_intron_4	intron	unprocessed_pseudogene	chr1	120278037	120319189
chr1	120297992	120298073	AC244669.2_intron_4	intron	unprocessed_pseudogene	chr1	120278037	120319189
chr1	120298255	120298835	AC244669.2_intron_4	intron	unprocessed_pseudogene	chr1	120278037	120319189
chr1	120298858	120299033	AC244669.2_intron_4	intron	unprocessed_pseudogene	chr1	120278037	120319189
chr1	120299175	120299209	AC244669.2_intron_4	intron	unprocessed_pseudogene	chr1	120278037	120319189
chr1	120299305	120299413	AC244669.2_intron_4	intron	unprocessed_pseudogene	chr1	120278037	120319189
chr1	120300326	120300377	AC244669.2_intron_4	intron	unprocessed_pseudogene	chr1	120278037	120319189
chr1	120300728	120300767	AC244669.2_intron_4	intron	unprocessed_pseudogene	chr1	120278037	120319189
chr1	120300904	120300952	AC244669.2_intron_4	intron	unprocessed_pseudogene	chr1	120278037	120319189
chr1	120300983	120301211	AC244669.2_intron_4	intron	unprocessed_pseudogene	chr1	120278037	120319189
chr1	120301305	120301579	AC244669.2_intron_4	intron	unprocessed_pseudogene	chr1	120278037	120319189
chr1	120301641	120301691	AC244669.2_intron_4	intron	unprocessed_pseudogene	chr1	120278037	120319189
chr1	120301795	120301861	AC244669.2_intron_4	intron	unprocessed_pseudogene	chr1	120278037	120319189
chr1	120301911	120301952	AC244669.2_intron_4	intron	unprocessed_pseudogene	chr1	120278037	120319189
chr1	120302028	120302073	AC244669.2_intron_4	intron	unprocessed_pseudogene	chr1	120278037	120319189
chr1	120302240	120302300	AC244669.2_intron_4	intron	unprocessed_pseudogene	chr1	120278037	120319189
chr1	120302352	120302434	AC244669.2_intron_4	intron	unprocessed_pseudogene	chr1	120278037	120319189
chr1	120308530	120308563	AC244669.2_intron_4	intron	unprocessed_pseudogene	chr1	120278037	120319189
chr1	120308671	120308715	AC244669.2_intron_4	intron	unprocessed_pseudogene	chr1	120278037	120319189
chr1	120309016	120309048	AC244669.2_intron_4	intron	unprocessed_pseudogene	chr1	120278037	120319189
chr1	120309295	120309333	AC244669.2_intron_4	intron	unprocessed_pseudogene	chr1	120278037	120319189
chr1	120309857	120309935	AC244669.2_intron_4	intron	unprocessed_pseudogene	chr1	120278037	120319189
chr1	120310384	120310414	AC244669.2_intron_4	intron	unprocessed_pseudogene	chr1	120278037	120319189
chr1	120283014	120297633	AC244669.2_intron_4	intron	unprocessed_pseudogene	chr1	120278037	120319189
chr1	120282123	120282173	AC244669.1_intron_1	intron	transcribed_unprocessed_pseudogene	chr1	120267839	120336867
chr1	120282199	120282241	AC244669.1_intron_1	intron	transcribed_unprocessed_pseudogene	chr1	120267839	120336867
chr1	120282399	120282449	AC244669.1_intron_1	intron	transcribed_unprocessed_pseudogene	chr1	120267839	120336867
chr1	120282491	120282555	AC244669.1_intron_1	intron	transcribed_unprocessed_pseudogene	chr1	120267839	120336867
chr1	120282670	120282732	AC244669.1_intron_1	intron	transcribed_unprocessed_pseudogene	chr1	120267839	120336867
chr1	120282769	120282869	AC244669.1_intron_1	intron	transcribed_unprocessed_pseudogene	chr1	120267839	120336867
chr1	120297663	120297720	AC244669.1_intron_1	intron	transcribed_unprocessed_pseudogene	chr1	120267839	120336867
chr1	120297749	120297795	AC244669.1_intron_1	intron	transcribed_unprocessed_pseudogene	chr1	120267839	120336867
chr1	120297848	120297900	AC244669.1_intron_1	intron	transcribed_unprocessed_pseudogene	chr1	120267839	120336867
chr1	120297992	120298073	AC244669.1_intron_1	intron	transcribed_unprocessed_pseudogene	chr1	120267839	120336867
chr1	120298255	120298835	AC244669.1_intron_1	intron	transcribed_unprocessed_pseudogene	chr1	120267839	120336867
chr1	120298858	120299033	AC244669.1_intron_1	intron	transcribed_unprocessed_pseudogene	chr1	120267839	120336867
chr1	120299175	120299209	AC244669.1_intron_1	intron	transcribed_unprocessed_pseudogene	chr1	120267839	120336867
chr1	120299305	120299413	AC244669.1_intron_1	intron	transcribed_unprocessed_pseudogene	chr1	120267839	120336867
chr1	120300326	120300377	AC244669.1_intron_1	intron	transcribed_unprocessed_pseudogene	chr1	120267839	120336867
chr1	120300728	120300767	AC244669.1_intron_1	intron	transcribed_unprocessed_pseudogene	chr1	120267839	120336867
chr1	120300904	120300952	AC244669.1_intron_1	intron	transcribed_unprocessed_pseudogene	chr1	120267839	120336867
chr1	120300983	120301211	AC244669.1_intron_1	intron	transcribed_unprocessed_pseudogene	chr1	120267839	120336867
chr1	120301305	120301579	AC244669.1_intron_1	intron	transcribed_unprocessed_pseudogene	chr1	120267839	120336867
chr1	120301641	120301691	AC244669.1_intron_1	intron	transcribed_unprocessed_pseudogene	chr1	120267839	120336867
chr1	120301795	120301861	AC244669.1_intron_1	intron	transcribed_unprocessed_pseudogene	chr1	120267839	120336867
chr1	120301911	120301952	AC244669.1_intron_1	intron	transcribed_unprocessed_pseudogene	chr1	120267839	120336867
chr1	120302028	120302073	AC244669.1_intron_1	intron	transcribed_unprocessed_pseudogene	chr1	120267839	120336867
chr1	120302240	120302300	AC244669.1_intron_1	intron	transcribed_unprocessed_pseudogene	chr1	120267839	120336867
chr1	120302352	120302434	AC244669.1_intron_1	intron	transcribed_unprocessed_pseudogene	chr1	120267839	120336867
chr1	120308530	120308563	AC244669.1_intron_1	intron	transcribed_unprocessed_pseudogene	chr1	120267839	120336867
chr1	120308671	120308715	AC244669.1_intron_1	intron	transcribed_unprocessed_pseudogene	chr1	120267839	120336867
chr1	120309016	120309048	AC244669.1_intron_1	intron	transcribed_unprocessed_pseudogene	chr1	120267839	120336867
chr1	120309295	120309333	AC244669.1_intron_1	intron	transcribed_unprocessed_pseudogene	chr1	120267839	120336867
chr1	120309857	120309935	AC244669.1_intron_1	intron	transcribed_unprocessed_pseudogene	chr1	120267839	120336867
chr1	120310384	120310414	AC244669.1_intron_1	intron	transcribed_unprocessed_pseudogene	chr1	120267839	120336867
chr1	120283014	120297633	AC244669.1_intron_1	intron	transcribed_unprocessed_pseudogene	chr1	120267839	120336867
chr1	144227030	144227379	AC245595.1_1	exon	lincRNA	chr1	144227030	144227379
chr1	144227380	144245025	AC245595.1_intron_1	intron	lincRNA	chr1	144227380	144245025
chr1	144245026	144245315	AC245595.1_2	exon	lincRNA	chr1	144245026	144245315
chr1	144245316	144245684	AC245595.1_intron_2	intron	lincRNA	chr1	144245316	144245684
chr1	144245685	144245821	AC245595.1_3	exon	lincRNA	chr1	144245685	144245821
chr1	144245822	144250223	AC245595.1_intron_3	intron	lincRNA	chr1	144245822	144250223
chr1	144250224	144250288	AC245595.1_4	exon	lincRNA	chr1	144250224	144250288
chr1	144265217	144265326	RNA5SP529_1	exon	rRNA	chr1	144265217	144265326
chr1	144276484	144276584	AC245595.2_1	exon	transcribed_unprocessed_pseudogene	chr1	144276484	144276584
chr1	144276585	144286845	AC245595.2_intron_1	intron	transcribed_unprocessed_pseudogene	chr1	144276585	144286845
chr1	144286846	144287075	AC245595.2_2	exon	transcribed_unprocessed_pseudogene	chr1	144286846	144287075
chr1	144287076	144288341	AC245595.2_intron_2	intron	transcribed_unprocessed_pseudogene	chr1	144287076	144288341
chr1	144288342	144288407	AC245595.2_3	exon	transcribed_unprocessed_pseudogene	chr1	144288342	144288407
chr1	144288408	144288914	AC245595.2_intron_3	intron	transcribed_unprocessed_pseudogene	chr1	144288408	144288914
chr1	144288915	144289025	AC245595.2_4	exon	transcribed_unprocessed_pseudogene	chr1	144288915	144289025
chr1	144289026	144290005	AC245595.2_intron_4	intron	transcribed_unprocessed_pseudogene	chr1	144289026	144290005
chr1	144290006	144290133	AC245595.2_5	exon	transcribed_unprocessed_pseudogene	chr1	144290006	144290133
chr1	144290134	144290365	AC245595.2_intron_5	intron	transcribed_unprocessed_pseudogene	chr1	144290134	144290365
chr1	144290366	144290531	AC245595.2_6	exon	transcribed_unprocessed_pseudogene	chr1	144290366	144290531
chr1	144290532	144290785	AC245595.2_intron_6	intron	transcribed_unprocessed_pseudogene	chr1	144290532	144290785
chr1	144290786	144290968	AC245595.2_7	exon	transcribed_unprocessed_pseudogene	chr1	144290786	144290968
chr1	144290969	144296242	AC245595.2_intron_7	intron	transcribed_unprocessed_pseudogene	chr1	144290969	144296242
chr1	144296243	144296348	AC245595.2_8	exon	transcribed_unprocessed_pseudogene	chr1	144296243	144296348
chr1	144296349	144296469	AC245595.2_intron_8	intron	transcribed_unprocessed_pseudogene	chr1	144296349	144296539
chr1	144296540	144296591	AC245595.2_9	exon	transcribed_unprocessed_pseudogene	chr1	144296540	144296642
chr1	144296661	144296814	AC245595.2_intron_9	intron	transcribed_unprocessed_pseudogene	chr1	144296643	144302173
chr1	144296864	144296894	AC245595.2_intron_9	intron	transcribed_unprocessed_pseudogene	chr1	144296643	144302173
chr1	144296951	144297001	AC245595.2_intron_9	intron	transcribed_unprocessed_pseudogene	chr1	144296643	144302173
chr1	144297078	144297196	AC245595.2_intron_9	intron	transcribed_unprocessed_pseudogene	chr1	144296643	144302173
chr1	144297254	144297369	AC245595.2_intron_9	intron	transcribed_unprocessed_pseudogene	chr1	144296643	144302173
chr1	144668494	144668520	FP700111.1_intron_2	intron	lincRNA	chr1	144641794	144917168
chr1	144669008	144669123	FP700111.1_intron_2	intron	lincRNA	chr1	144641794	144917168
chr1	144669181	144669299	FP700111.1_intron_2	intron	lincRNA	chr1	144641794	144917168
chr1	144669376	144669426	FP700111.1_intron_2	intron	lincRNA	chr1	144641794	144917168
chr1	144669483	144669513	FP700111.1_intron_2	intron	lincRNA	chr1	144641794	144917168
chr1	144669563	144669716	FP700111.1_intron_2	intron	lincRNA	chr1	144641794	144917168
chr1	144669786	144669837	FP700111.1_intron_2	intron	lincRNA	chr1	144641794	144917168
chr1	144669908	144739894	FP700111.1_intron_2	intron	lincRNA	chr1	144641794	144917168
chr1	144701050	144701159	RNA5SP59_1	exon	rRNA	chr1	144701050	144701159
chr15	20865319	20865348	POTEB2_intron_10	intron	protein_coding	chr15	20861490	20865870
chr15	20865412	20865447	POTEB2_intron_10	intron	protein_coding	chr15	20861490	20865870
chr15	21595605	21595700	LINC02203_UTR_2	five_prime_UTR	protein_coding	chr15	21595605	21595700
chr15	21595701	21600380	LINC02203_intron_2	intron	protein_coding	chr15	21595701	21609078
chr15	21595684	21596526	OR11K1P_1	exon	unprocessed_pseudogene	chr15	21595684	21596526
chr15	21683331	21683370	AC135068.4_1	exon	unprocessed_pseudogene	chr15	21683038	21683962
chr15	21876377	21876412	POTEB_intron_10	intron	protein_coding	chr15	21872455	21876835
chr16	18402146	18403604	AC126755.4_1	exon	lincRNA	chr16	18402146	18403604
chr16	18402178	18402271	MIR3180-3_1	exon	miRNA	chr16	18402178	18402271
chr2	109826629	109826666	RGPD5_intron_16	intron	protein_coding	chr2	109826439	109826699
chr2	109827065	109827095	RGPD5_intron_17	intron	protein_coding	chr2	109826848	109827790
chr2	109827240	109827290	RGPD5_intron_17	intron	protein_coding	chr2	109826848	109827790
chr2	109827447	109827492	RGPD5_intron_17	intron	protein_coding	chr2	109826848	109827790
chr2	109827590	109827751	RGPD5_intron_17	intron	protein_coding	chr2	109826848	109827790
chr2	109827875	109827914	RGPD5_16	CDS	protein_coding	chr2	109827791	109827971
chr2	109828013	109828063	RGPD5_intron_18	intron	protein_coding	chr2	109827972	109828063
chr2	109828157	109828194	RGPD5_intron_19	intron	protein_coding	chr2	109828149	109831315
chr2	109828348	109828396	RGPD5_intron_19	intron	protein_coding	chr2	109828149	109831315
chr2	109828427	109828477	RGPD5_intron_19	intron	protein_coding	chr2	109828149	109831315
chr2	109829171	109829289	RGPD5_intron_19	intron	protein_coding	chr2	109828149	109831315
chr2	109829338	109829400	RGPD5_intron_19	intron	protein_coding	chr2	109828149	109831315
chr2	109829578	109829614	RGPD5_intron_19	intron	protein_coding	chr2	109828149	109831315
chr2	109829869	109829938	RGPD5_intron_19	intron	protein_coding	chr2	109828149	109831315
chr2	109829967	109830007	RGPD5_intron_19	intron	protein_coding	chr2	109828149	109831315
chr2	109830038	109831315	RGPD5_intron_19	intron	protein_coding	chr2	109828149	109831315
chr2	109831316	109831452	RGPD5_18	CDS	protein_coding	chr2	109831316	109831452
chr2	109831453	109831803	RGPD5_intron_20	intron	protein_coding	chr2	109831453	109832849
chr2	109831835	109831865	RGPD5_intron_20	intron	protein_coding	chr2	109831453	109832849
chr2	109831888	109832849	RGPD5_intron_20	intron	protein_coding	chr2	109831453	109832849
chr2	109832850	109832963	RGPD5_19	CDS	protein_coding	chr2	109832850	109832963
chr2	109832963	109833019	RGPD5_UTR_5	three_prime_UTR	protein_coding	chr2	109832963	109833019
chr2	109833020	109834995	RGPD5_intron_21	intron	protein_coding	chr2	109833020	109834995
chr2	109834996	109835091	RGPD5_20	CDS	protein_coding	chr2	109834996	109835091
chr2	109835092	109835817	RGPD5_intron_22	intron	protein_coding	chr2	109835092	109835817
chr2	109835818	109838042	RGPD5_21	CDS	protein_coding	chr2	109835818	109838042
chr2	109838933	109838993	RGPD5_intron_23	intron	protein_coding	chr2	109838043	109845101
chr2	109838994	109845101	RGPD5_intron_23	intron	protein_coding	chr2	109838043	109845101
chr2	109838043	109838932	RGPD5_intron_23	intron	protein_coding	chr2	109838043	109845101
chr2	109845102	109845242	RGPD5_22	CDS	protein_coding	chr2	109845102	109845242
chr2	109845243	109847808	RGPD5_intron_24	intron	protein_coding	chr2	109845243	109847808
chr2	109847809	109848011	RGPD5_23	CDS	protein_coding	chr2	109847809	109848011
chr2	109848012	109851188	RGPD5_intron_25	intron	protein_coding	chr2	109848012	109855860
chr2	109851227	109855860	RGPD5_intron_25	intron	protein_coding	chr2	109848012	109855860
chr2	109855861	109855896	RGPD5_24	CDS	protein_coding	chr2	109855861	109855896
chr2	109855896	109857686	RGPD5_UTR_6	three_prime_UTR	protein_coding	chr2	109855896	109857693
chr2	109986939	109988394	ZBTB45P1_1	exon	processed_pseudogene	chr2	109986939	109988394
chr2	109987063	109987190	LINC01123_1	exon	lincRNA	chr2	109987063	109987190
chr2	109987191	109987559	LINC01123_intron_1	intron	lincRNA	chr2	109987191	109987559
chr2	109987560	109988802	LINC01123_2	exon	lincRNA	chr2	109987560	109988802
chr2	110513820	110515610	RGPD6_UTR_1	three_prime_UTR	protein_coding	chr2	110513820	110515610
chr2	110515610	110515645	RGPD6_1	CDS	protein_coding	chr2	110515610	110515645
chr2	110515646	110520279	RGPD6_intron_1	intron	protein_coding	chr2	110515646	110523494
chr2	110520318	110523494	RGPD6_intron_1	intron	protein_coding	chr2	110515646	110523494
chr2	110523495	110523697	RGPD6_2	CDS	protein_coding	chr2	110523495	110523697
chr2	110523698	110526263	RGPD6_intron_2	intron	protein_coding	chr2	110523698	110526263
chr2	110526264	110526404	RGPD6_3	CDS	protein_coding	chr2	110526264	110526404
chr2	110526405	110532512	RGPD6_intron_3	intron	protein_coding	chr2	110526405	110532512
chr2	110532513	110532573	RGPD6_4	CDS	protein_coding	chr2	110532513	110532573
chr2	110532574	110533463	RGPD6_intron_4	intron	protein_coding	chr2	110532574	110533463
chr2	110533464	110535688	RGPD6_5	CDS	protein_coding	chr2	110533464	110535688
chr2	110535689	110536414	RGPD6_intron_5	intron	protein_coding	chr2	110535689	110536414
chr2	110536415	110536510	RGPD6_6	CDS	protein_coding	chr2	110536415	110536510
chr2	110536511	110538486	RGPD6_intron_6	intron	protein_coding	chr2	110536511	110538486
chr2	110538487	110538543	RGPD6_UTR_2	three_prime_UTR	protein_coding	chr2	110538487	110538543
chr2	110538543	110538656	RGPD6_7	CDS	protein_coding	chr2	110538543	110538656
chr2	110539641	110539671	RGPD6_intron_7	intron	protein_coding	chr2	110538657	110540053
chr2	110539703	110540053	RGPD6_intron_7	intron	protein_coding	chr2	110538657	110540053
chr2	110538657	110539618	RGPD6_intron_7	intron	protein_coding	chr2	110538657	110540053
chr2	110540054	110540190	RGPD6_8	CDS	protein_coding	chr2	110540054	110540190
chr2	110540191	110541468	RGPD6_intron_8	intron	protein_coding	chr2	110540191	110543357
chr2	110541499	110541539	RGPD6_intron_8	intron	protein_coding	chr2	110540191	110543357
chr2	110541568	110541637	RGPD6_intron_8	intron	protein_coding	chr2	110540191	110543357
chr2	110541662	110541687	RGPD6_intron_8	intron	protein_coding	chr2	110540191	110543357
chr2	110541892	110541928	RGPD6_intron_8	intron	protein_coding	chr2	110540191	110543357
chr2	110542106	110542168	RGPD6_intron_8	intron	protein_coding	chr2	110540191	110543357
chr2	110542217	110542335	RGPD6_intron_8	intron	protein_coding	chr2	110540191	110543357
chr2	110542651	110542675	RGPD6_intron_8	intron	protein_coding	chr2	110540191	110543357
chr2	110542699	110542738	RGPD6_intron_8	intron	protein_coding	chr2	110540191	110543357
chr2	110542872	110542903	RGPD6_intron_8	intron	protein_coding	chr2	110540191	110543357
chr2	110543029	110543079	RGPD6_intron_8	intron	protein_coding	chr2	110540191	110543357
chr2	110543110	110543158	RGPD6_intron_8	intron	protein_coding	chr2	110540191	110543357
chr2	110543213	110543242	RGPD6_intron_8	intron	protein_coding	chr2	110540191	110543357
chr2	110543312	110543349	RGPD6_intron_8	intron	protein_coding	chr2	110540191	110543357
chr2	110543443	110543493	RGPD6_intron_9	intron	protein_coding	chr2	110543443	110543534
chr2	110543592	110543631	RGPD6_10	CDS	protein_coding	chr2	110543535	110543715
chr2	110543755	110543916	RGPD6_intron_10	intron	protein_coding	chr2	110543716	110544658
chr2	110544014	110544059	RGPD6_intron_10	intron	protein_coding	chr2	110543716	110544658
chr2	110544128	110544156	RGPD6_intron_10	intron	protein_coding	chr2	110543716	110544658
chr2	110544216	110544266	RGPD6_intron_10	intron	protein_coding	chr2	110543716	110544658
chr2	110544411	110544441	RGPD6_intron_10	intron	protein_coding	chr2	110543716	110544658
chr2	110544465	110544493	RGPD6_intron_10	intron	protein_coding	chr2	110543716	110544658
chr2	110544840	110544877	RGPD6_intron_11	intron	protein_coding	chr2	110544807	110545067
chr2	110545636	110545660	RGPD6_intron_13	intron	protein_coding	chr2	110545632	110546552
chr2	110545828	110545859	RGPD6_intron_13	intron	protein_coding	chr2	110545632	110546552
chr2	110546815	110546843	RGPD6_intron_14	intron	protein_coding	chr2	110546678	110546843
chr2	110546844	110546873	RGPD6_15	CDS	protein_coding	chr2	110546844	110547020
chr2	110547323	110547348	RGPD6_intron_16	intron	protein_coding	chr2	110547286	110549391
chr21	5569148	5579668	CU633967.1_intron_2	intron	lincRNA	chr21	5566184	5579668
chr21	5579669	5579808	CU633967.1_3	exon	lincRNA	chr21	5579669	5579808
chr21	5579809	5582226	CU633967.1_intron_3	intron	lincRNA	chr21	5579809	5582226
chr21	5584809	5585776	CU633967.1_4	exon	lincRNA	chr21	5582227	5586369
chr21	5585777	5585987	CU633967.1_4	exon	lincRNA	chr21	5582227	5586369
chr21	5582227	5584808	CU633967.1_4	exon	lincRNA	chr21	5582227	5586369
chr21	5585988	5586369	CU633967.1_4	exon	lincRNA	chr21	5582227	5586369
chr21	5586370	5586443	CU633967.1_intron_4	intron	lincRNA	chr21	5586370	5586443
chr21	5586444	5586499	CU633967.1_5	exon	lincRNA	chr21	5586444	5586499
chr21	5586500	5588135	CU633967.1_intron_5	intron	lincRNA	chr21	5586500	5588135
chr21	5588136	5590017	CU633967.1_6	exon	lincRNA	chr21	5588136	5592004
chr21	5590018	5592003	CU633967.1_6	exon	lincRNA	chr21	5588136	5592004
chr21	5597389	5597490	CU633967.1_intron_6	intron	lincRNA	chr21	5592005	5614750
chr21	6223480	6223580	RF00019_1	exon	misc_RNA	chr21	6223480	6223580
chr21	6228966	6230951	CU633906.1_1	exon	lincRNA	chr21	6228966	6230951
chr21	6230952	6232564	CU633906.1_intron_1	intron	lincRNA	chr21	6230952	6232564
chr21	6232565	6232833	CU633906.1_2	exon	lincRNA	chr21	6232565	6232833
chr21	6232834	6234981	CU633906.1_intron_2	intron	lincRNA	chr21	6232834	6234981
chr21	6234982	6235192	CU633906.1_3	exon	lincRNA	chr21	6234982	6235192
chr21	6235193	6235987	CU633906.1_intron_3	intron	lincRNA	chr21	6235193	6235987
chr21	6235988	6236160	CU633906.1_4	exon	lincRNA	chr21	6235988	6236160
chr21	6236161	6238048	CU633906.1_intron_4	intron	lincRNA	chr21	6236161	6254789
chr21	6242720	6254789	CU633906.1_intron_4	intron	lincRNA	chr21	6236161	6254789
chr21	6238078	6242699	CU633906.1_intron_4	intron	lincRNA	chr21	6236161	6254789
chr21	6254790	6254849	CU633906.1_5	exon	lincRNA	chr21	6254790	6254849
chr21	6265605	6265677	CU633906.1_intron_5	intron	lincRNA	chr21	6254850	6267133
chr21	6265779	6265923	CU633906.1_intron_5	intron	lincRNA	chr21	6254850	6267133
chr21	6266032	6266107	CU633906.1_intron_5	intron	lincRNA	chr21	6254850	6267133
chr21	6266355	6266381	CU633906.1_intron_5	intron	lincRNA	chr21	6254850	6267133
chr21	6266830	6266871	CU633906.1_intron_5	intron	lincRNA	chr21	6254850	6267133
chr21	6254850	6265497	CU633906.1_intron_5	intron	lincRNA	chr21	6254850	6267133
chr21	6273065	6273091	CU633906.4_intron_3	intron	unprocessed_pseudogene	chr21	6273027	6273920
chr21	6275048	6275075	CU633906.4_intron_6	intron	unprocessed_pseudogene	chr21	6275042	6275271
chr21	6634154	6634220	CU638689.4_intron_1	intron	lincRNA	chr21	6632438	6634356
chr21	6667980	6668013	CU638689.4_intron_5	intron	lincRNA	chr21	6667963	6668150
chr21	6669614	6669669	CU638689.4_intron_6	intron	lincRNA	chr21	6668255	6670520
chr21	6670046	6670076	CU638689.4_intron_6	intron	lincRNA	chr21	6668255	6670520
chr21	6670215	6670248	CU638689.4_intron_6	intron	lincRNA	chr21	6668255	6670520
chr21	6670325	6670378	CU638689.4_intron_6	intron	lincRNA	chr21	6668255	6670520
chr21	6676630	6677309	CU638689.3_intron_2	intron	unprocessed_pseudogene	chr21	6676455	6677309
chr21	6677310	6677445	CU638689.3_3	exon	unprocessed_pseudogene	chr21	6677310	6677445
chr21	6677446	6677568	CU638689.3_intron_3	intron	unprocessed_pseudogene	chr21	6677446	6677569
chr21	6677570	6677660	CU638689.3_4	exon	unprocessed_pseudogene	chr21	6677570	6677661
chr21	6677662	6678339	CU638689.3_intron_4	intron	unprocessed_pseudogene	chr21	6677662	6678346
chr21	6678347	6678450	CU638689.3_5	exon	unprocessed_pseudogene	chr21	6678347	6678450
chr21	6678453	6678654	CU638689.3_intron_5	intron	unprocessed_pseudogene	chr21	6678451	6678658
chr21	6678659	6678788	CU638689.3_6	exon	unprocessed_pseudogene	chr21	6678659	6678789
chr21	6678790	6679279	CU638689.3_intron_6	intron	unprocessed_pseudogene	chr21	6678790	6679279
chr21	6679280	6679308	CU638689.3_7	exon	unprocessed_pseudogene	chr21	6679280	6679410
chr21	6679309	6679410	CU638689.3_7	exon	unprocessed_pseudogene	chr21	6679280	6679410
chr21	6679425	6679539	CU638689.3_intron_7	intron	unprocessed_pseudogene	chr21	6679411	6679543
chr21	6679544	6679631	CU638689.3_8	exon	unprocessed_pseudogene	chr21	6679544	6679635
chr21	6679636	6679810	CU638689.3_intron_8	intron	unprocessed_pseudogene	chr21	6679636	6679810
chr21	6679811	6679962	CU638689.3_9	exon	unprocessed_pseudogene	chr21	6679811	6679962
chr21	6712596	6712737	CU638689.2_1	exon	unprocessed_pseudogene	chr21	6712596	6712737
chr21	6712750	6712921	CU638689.2_intron_1	intron	unprocessed_pseudogene	chr21	6712738	6712924
chr21	6712925	6713031	CU638689.2_2	exon	unprocessed_pseudogene	chr21	6712925	6713031
chr21	6713040	6713111	CU638689.2_intron_2	intron	unprocessed_pseudogene	chr21	6713032	6713137
chr21	6713112	6713137	CU638689.2_intron_2	intron	unprocessed_pseudogene	chr21	6713032	6713137
chr21	6713138	6713250	CU638689.2_3	exon	unprocessed_pseudogene	chr21	6713138	6713250
chr21	6713260	6713753	CU638689.2_intron_3	intron	unprocessed_pseudogene	chr21	6713251	6713755
chr21	6713756	6713850	CU638689.2_4	exon	unprocessed_pseudogene	chr21	6713756	6713850
chr21	6713854	6714083	CU638689.2_intron_4	intron	unprocessed_pseudogene	chr21	6713851	6714088
chr21	6714089	6714183	CU638689.2_5	exon	unprocessed_pseudogene	chr21	6714089	6714183
chr21	6714190	6714869	CU638689.2_intron_5	intron	unprocessed_pseudogene	chr21	6714184	6714877
chr21	6714878	6714969	CU638689.2_6	exon	unprocessed_pseudogene	chr21	6714878	6714969
chr21	6714970	6716095	CU638689.2_intron_6	intron	unprocessed_pseudogene	chr21	6714970	6716095
chr21	6716099	6716157	CU638689.2_7	exon	unprocessed_pseudogene	chr21	6716096	6716157
chr21	6716160	6716242	CU638689.2_intron_7	intron	unprocessed_pseudogene	chr21	6716158	6716242
chr21	6716245	6716344	CU638689.2_8	exon	unprocessed_pseudogene	chr21	6716243	6716361
chr21	6721812	6721991	CU638689.5_1	exon	lincRNA	chr21	6721812	6721991
chr21	6723325	6724257	CU638689.5_intron_1	intron	lincRNA	chr21	6721992	6724257
chr21	6721992	6723296	CU638689.5_intron_1	intron	lincRNA	chr21	6721992	6724257
chr21	6724307	6724391	CU638689.5_intron_2	intron	lincRNA	chr21	6724294	6724391
chr21	6724392	6724797	CU638689.5_3	exon	lincRNA	chr21	6724392	6725209
chr21	6724828	6725209	CU638689.5_3	exon	lincRNA	chr21	6724392	6725209
chr21	6862559	6862582	FP475955.1_intron_2	intron	lincRNA	chr21	6859217	6896993
chr21	6992450	6992476	CU634019.6_intron_2	intron	lincRNA	chr21	6992323	6993155
chr21	6995991	6996015	CU634019.6_intron_5	intron	lincRNA	chr21	6995325	6997590
chr21	6996684	6996739	CU634019.6_intron_5	intron	lincRNA	chr21	6995325	6997590
chr21	6997116	6997146	CU634019.6_intron_5	intron	lincRNA	chr21	6995325	6997590
chr21	6997395	6997448	CU634019.6_intron_5	intron	lincRNA	chr21	6995325	6997590
chr21	7003700	7004379	CU634019.5_intron_2	intron	unprocessed_pseudogene	chr21	7003510	7004461
chr21	7004380	7004461	CU634019.5_intron_2	intron	unprocessed_pseudogene	chr21	7003510	7004461
chr21	7004462	7004515	CU634019.5_3	exon	unprocessed_pseudogene	chr21	7004462	7004517
chr21	7004518	7004638	CU634019.5_intron_3	intron	unprocessed_pseudogene	chr21	7004518	7004638
chr21	7004640	7004730	CU634019.5_4	exon	unprocessed_pseudogene	chr21	7004639	7004730
chr21	7004732	7005409	CU634019.5_intron_4	intron	unprocessed_pseudogene	chr21	7004731	7005409
chr21	7005417	7005520	CU634019.5_5	exon	unprocessed_pseudogene	chr21	7005410	7005522
chr21	7005523	7005724	CU634019.5_intron_5	intron	unprocessed_pseudogene	chr21	7005523	7005724
chr21	7005729	7005858	CU634019.5_6	exon	unprocessed_pseudogene	chr21	7005725	7005858
chr21	7005860	7006349	CU634019.5_intron_6	intron	unprocessed_pseudogene	chr21	7005859	7006378
chr21	7006350	7006378	CU634019.5_intron_6	intron	unprocessed_pseudogene	chr21	7005859	7006378
chr21	7006379	7006480	CU634019.5_7	exon	unprocessed_pseudogene	chr21	7006379	7006494
chr21	7006495	7006609	CU634019.5_intron_7	intron	unprocessed_pseudogene	chr21	7006495	7006609
chr21	7006614	7006701	CU634019.5_8	exon	unprocessed_pseudogene	chr21	7006610	7006701
chr21	7006706	7006879	CU634019.5_intron_8	intron	unprocessed_pseudogene	chr21	7006702	7006879
chr21	7006880	7007022	CU634019.5_9	exon	unprocessed_pseudogene	chr21	7006880	7007022
chr21	7049200	7049315	CU634019.1_intron_1	intron	lincRNA	chr21	7049061	7061345
chr21	7049341	7049378	CU634019.1_intron_1	intron	lincRNA	chr21	7049061	7061345
chr21	7049718	7050841	CU634019.1_intron_1	intron	lincRNA	chr21	7049061	7061345
chr21	7050865	7050894	CU634019.1_intron_1	intron	lincRNA	chr21	7049061	7061345
chr21	7051434	7051472	CU634019.1_intron_1	intron	lincRNA	chr21	7049061	7061345
chr21	7051568	7051601	CU634019.1_intron_1	intron	lincRNA	chr21	7049061	7061345
chr21	7051754	7051789	CU634019.1_intron_1	intron	lincRNA	chr21	7049061	7061345
chr21	7052048	7052080	CU634019.1_intron_1	intron	lincRNA	chr21	7049061	7061345
chr21	7052109	7053960	CU634019.1_intron_1	intron	lincRNA	chr21	7049061	7061345
chr21	7054162	7054219	CU634019.1_intron_1	intron	lincRNA	chr21	7049061	7061345
chr21	7054462	7054498	CU634019.1_intron_1	intron	lincRNA	chr21	7049061	7061345
chr21	7054883	7054912	CU634019.1_intron_1	intron	lincRNA	chr21	7049061	7061345
chr21	7055158	7055186	CU634019.1_intron_1	intron	lincRNA	chr21	7049061	7061345
chr21	7055782	7055814	CU634019.1_intron_1	intron	lincRNA	chr21	7049061	7061345
chr21	7060722	7060756	CU634019.1_intron_1	intron	lincRNA	chr21	7049061	7061345
chr21	7060865	7060919	CU634019.1_intron_1	intron	lincRNA	chr21	7049061	7061345
chr21	7061084	7061154	CU634019.1_intron_1	intron	lincRNA	chr21	7049061	7061345
chr21	7061406	7061462	CU634019.1_intron_2	intron	lincRNA	chr21	7061406	7080034
chr21	7061593	7061630	CU634019.1_intron_2	intron	lincRNA	chr21	7061406	7080034
chr21	7062580	7062603	CU634019.1_intron_2	intron	lincRNA	chr21	7061406	7080034
chr21	7063073	7063097	CU634019.1_intron_2	intron	lincRNA	chr21	7061406	7080034
chr21	7063424	7063457	CU634019.1_intron_2	intron	lincRNA	chr21	7061406	7080034
chr21	7063651	7080034	CU634019.1_intron_2	intron	lincRNA	chr21	7061406	7080034
chr21	7080035	7080289	CU634019.1_3	exon	lincRNA	chr21	7080035	7080289
chr21	7080290	7081002	CU634019.1_intron_3	intron	lincRNA	chr21	7080290	7081002
chr21	7081003	7081213	CU634019.1_4	exon	lincRNA	chr21	7081003	7081213
chr21	7081214	7083361	CU634019.1_intron_4	intron	lincRNA	chr21	7081214	7083361
chr21	7083362	7083742	CU634019.1_5	exon	lincRNA	chr21	7083362	7083742
chr21	7083743	7085243	CU634019.1_intron_5	intron	lincRNA	chr21	7083743	7085243
chr21	7085244	7087229	CU634019.1_6	exon	lincRNA	chr21	7085244	7087229
chr21	7092616	7092716	RF00019_1	exon	misc_RNA	chr21	7092616	7092716
chr21	7421444	7421597	CU633904.3_1	exon	unprocessed_pseudogene	chr21	7421442	7421597
chr21	7421598	7421769	CU633904.3_intron_1	intron	unprocessed_pseudogene	chr21	7421598	7421769
chr21	7421773	7421879	CU633904.3_2	exon	unprocessed_pseudogene	chr21	7421770	7421887
chr21	7421888	7421959	CU633904.3_intron_2	intron	unprocessed_pseudogene	chr21	7421888	7421959
chr21	7421986	7422098	CU633904.3_3	exon	unprocessed_pseudogene	chr21	7421960	7422107
chr21	7421960	7421985	CU633904.3_3	exon	unprocessed_pseudogene	chr21	7421960	7422107
chr21	7422108	7422601	CU633904.3_intron_3	intron	unprocessed_pseudogene	chr21	7422108	7422601
chr21	7422604	7422698	CU633904.3_4	exon	unprocessed_pseudogene	chr21	7422602	7422701
chr21	7422702	7422931	CU633904.3_intron_4	intron	unprocessed_pseudogene	chr21	7422702	7422931
chr21	7422937	7423031	CU633904.3_5	exon	unprocessed_pseudogene	chr21	7422932	7423037
chr21	7423038	7423717	CU633904.3_intron_5	intron	unprocessed_pseudogene	chr21	7423038	7423717
chr21	7423726	7423823	CU633904.3_6	exon	unprocessed_pseudogene	chr21	7423718	7423823
chr21	7423824	7423940	CU633904.3_intron_6	intron	unprocessed_pseudogene	chr21	7423824	7423940
chr21	7423941	7424052	CU633904.3_7	exon	unprocessed_pseudogene	chr21	7423941	7424052
chr21	7424053	7424943	CU633904.3_intron_7	intron	unprocessed_pseudogene	chr21	7424053	7424946
chr21	7424947	7425005	CU633904.3_8	exon	unprocessed_pseudogene	chr21	7424947	7425007
chr21	7425008	7425090	CU633904.3_intron_8	intron	unprocessed_pseudogene	chr21	7425008	7425092
chr21	7425093	7425192	CU633904.3_9	exon	unprocessed_pseudogene	chr21	7425093	7425192
chr21	7430659	7430838	CU633904.1_1	exon	lincRNA	chr21	7430659	7430838
chr21	7430839	7443123	CU633904.1_intron_1	intron	lincRNA	chr21	7430839	7443123
chr21	7443124	7443183	CU633904.1_2	exon	lincRNA	chr21	7443124	7443183
chr21	7455271	7457752	CU633904.1_intron_2	intron	lincRNA	chr21	7443184	7461812
chr21	7457833	7459912	CU633904.1_intron_2	intron	lincRNA	chr21	7443184	7461812
chr21	7459946	7461812	CU633904.1_intron_2	intron	lincRNA	chr21	7443184	7461812
chr21	7443184	7455243	CU633904.1_intron_2	intron	lincRNA	chr21	7443184	7461812
chr21	7461813	7462067	CU633904.1_3	exon	lincRNA	chr21	7461813	7462067
chr21	7462068	7462780	CU633904.1_intron_3	intron	lincRNA	chr21	7462068	7462780
chr21	7462781	7462991	CU633904.1_4	exon	lincRNA	chr21	7462781	7462991
chr21	7462992	7463447	CU633904.1_intron_4	intron	lincRNA	chr21	7462992	7463447
chr21	7463448	7463503	CU633904.1_5	exon	lincRNA	chr21	7463448	7463503
chr21	7463504	7465139	CU633904.1_intron_5	intron	lincRNA	chr21	7463504	7465139
chr21	7465140	7465784	CU633904.1_6	exon	lincRNA	chr21	7465140	7465784
chr21	7465785	7467021	CU633904.1_intron_6	intron	lincRNA	chr21	7465785	7467021
chr21	7467022	7469007	CU633904.1_7	exon	lincRNA	chr21	7467022	7469007
chr21	7474394	7474494	RF00019_1	exon	misc_RNA	chr21	7474394	7474494
chr22	18833935	18834066	GGT3P_intron_18	intron	transcribed_unprocessed_pseudogene	chr22	18825002	18843291
chr22	18834332	18834452	GGT3P_intron_18	intron	transcribed_unprocessed_pseudogene	chr22	18825002	18843291
chr22	18833935	18834066	E2F6P1_1	exon	processed_pseudogene	chr22	18833694	18834438
chr22	18834332	18834438	E2F6P1_1	exon	processed_pseudogene	chr22	18833694	18834438
chr4	9325983	9326041	USP17L24_1	CDS	protein_coding	chr4	9325165	9326782
chr4	9330729	9330787	USP17L25_1	CDS	protein_coding	chr4	9329911	9331528
chr4	21160044	21164043	KCNIP4_intron_9	intron	protein_coding	chr4	20984042	21303805
chr8	72877890	72880937	KCNB2_intron_2	intron	protein_coding	chr8	72568314	72935933
chr8	72877890	72880937	AC090735.1_intron_1	intron	lincRNA	chr8	72875204	72881493
chr9	39890992	39898785	FGF7P3_intron_3	intron	transcribed_unprocessed_pseudogene	chr9	39887561	40106356
chr9	39892446	39892540	RF00156_1	exon	snoRNA	chr9	39892446	39892540
chr9	39892550	39892895	CR769767.1_1	exon	processed_pseudogene	chr9	39892550	39892895
chr9	40505864	40505958	AMYH02020865.1_intron_6	intron	transcribed_unprocessed_pseudogene	chr9	40503284	40507902
chr9	40506194	40506250	AMYH02020865.1_intron_6	intron	transcribed_unprocessed_pseudogene	chr9	40503284	40507902
chr9	40506324	40506371	AMYH02020865.1_intron_6	intron	transcribed_unprocessed_pseudogene	chr9	40503284	40507902
chr9	40508518	40509165	AMYH02020865.1_intron_7	intron	transcribed_unprocessed_pseudogene	chr9	40508194	40510884
chr9	40510738	40510770	AMYH02020865.1_intron_7	intron	transcribed_unprocessed_pseudogene	chr9	40508194	40510884
chr9	40511059	40511102	AMYH02020865.1_8	exon	transcribed_unprocessed_pseudogene	chr9	40510885	40512575
chr9	40511132	40511201	AMYH02020865.1_8	exon	transcribed_unprocessed_pseudogene	chr9	40510885	40512575
chr9	40505864	40505958	BMS1P14_intron_1	intron	lincRNA	chr9	40505821	40566096
chr9	40506194	40506250	BMS1P14_intron_1	intron	lincRNA	chr9	40505821	40566096
chr9	40506324	40506371	BMS1P14_intron_1	intron	lincRNA	chr9	40505821	40566096
chr9	40508518	40509165	BMS1P14_intron_1	intron	lincRNA	chr9	40505821	40566096
chr9	40510738	40510770	BMS1P14_intron_1	intron	lincRNA	chr9	40505821	40566096
chr9	40511059	40511102	BMS1P14_intron_1	intron	lincRNA	chr9	40505821	40566096
chr9	40511132	40511201	BMS1P14_intron_1	intron	lincRNA	chr9	40505821	40566096
chrY	9752663	9753188	TTTY2_intron_3	intron	lincRNA	chrY	9752498	9753188
chrY	9753189	9753346	TTTY2_4	exon	lincRNA	chrY	9753189	9753346
chrY	9753347	9753927	TTTY2_intron_4	intron	lincRNA	chrY	9753347	9756175
chrY	9753954	9754018	TTTY2_intron_4	intron	lincRNA	chrY	9753347	9756175
chrY	9754052	9754148	TTTY2_intron_4	intron	lincRNA	chrY	9753347	9756175
chrY	9754169	9754236	TTTY2_intron_4	intron	lincRNA	chrY	9753347	9756175
chrY	9755002	9755043	TTTY2_intron_4	intron	lincRNA	chrY	9753347	9756175
chrY	9755128	9755162	TTTY2_intron_4	intron	lincRNA	chrY	9753347	9756175
chrY	9755192	9755292	TTTY2_intron_4	intron	lincRNA	chrY	9753347	9756175
chrY	9755332	9755392	TTTY2_intron_4	intron	lincRNA	chrY	9753347	9756175
chrY	9755789	9755870	TTTY2_intron_4	intron	lincRNA	chrY	9753347	9756175
chrY	9756093	9756132	TTTY2_intron_4	intron	lincRNA	chrY	9753347	9756175
chrY	9756176	9756255	TTTY2_5	exon	lincRNA	chrY	9756176	9756255
chrY	9756508	9756573	TTTY2_6	exon	lincRNA	chrY	9756375	9756573
chrY	9756683	9756733	TTTY2_intron_6	intron	lincRNA	chrY	9756574	9757795
chrY	9756817	9756884	TTTY2_intron_6	intron	lincRNA	chrY	9756574	9757795
chrY	9757940	9757973	TTTY2_7	exon	lincRNA	chrY	9757796	9758476
chrY	9753156	9753413	TTTY1_1	exon	lincRNA	chrY	9753156	9753413
chrY	9753414	9753927	TTTY1_intron_1	intron	lincRNA	chrY	9753414	9760993
chrY	9753954	9754018	TTTY1_intron_1	intron	lincRNA	chrY	9753414	9760993
chrY	9754052	9754148	TTTY1_intron_1	intron	lincRNA	chrY	9753414	9760993
chrY	9754169	9754236	TTTY1_intron_1	intron	lincRNA	chrY	9753414	9760993
chrY	9755002	9755043	TTTY1_intron_1	intron	lincRNA	chrY	9753414	9760993
chrY	9755128	9755162	TTTY1_intron_1	intron	lincRNA	chrY	9753414	9760993
chrY	9755192	9755292	TTTY1_intron_1	intron	lincRNA	chrY	9753414	9760993
chrY	9755332	9755392	TTTY1_intron_1	intron	lincRNA	chrY	9753414	9760993
chrY	9755789	9755870	TTTY1_intron_1	intron	lincRNA	chrY	9753414	9760993
chrY	9756093	9756132	TTTY1_intron_1	intron	lincRNA	chrY	9753414	9760993
chrY	9756153	9756264	TTTY1_intron_1	intron	lincRNA	chrY	9753414	9760993
chrY	9756508	9756583	TTTY1_intron_1	intron	lincRNA	chrY	9753414	9760993
chrY	9756683	9756733	TTTY1_intron_1	intron	lincRNA	chrY	9753414	9760993
chrY	9756817	9756884	TTTY1_intron_1	intron	lincRNA	chrY	9753414	9760993
chrY	9757940	9757973	TTTY1_intron_1	intron	lincRNA	chrY	9753414	9760993
chrY	17552800	17553954	FAM224B_1	exon	lincRNA	chrY	17552800	17553954
chrY	17553955	17554040	FAM224B_intron_1	intron	lincRNA	chrY	17553955	17554040
chrY	17554041	17554126	FAM224B_2	exon	lincRNA	chrY	17554041	17554126
chrY	17554127	17555774	FAM224B_intron_2	intron	lincRNA	chrY	17554127	17555774
chrY	17555775	17556010	FAM224B_3	exon	lincRNA	chrY	17555775	17556010
chrY	17556011	17556902	FAM224B_intron_3	intron	lincRNA	chrY	17556011	17576701
chrY	17556924	17576701	FAM224B_intron_3	intron	lincRNA	chrY	17556011	17576701
chrY	17576702	17576820	FAM224B_4	exon	lincRNA	chrY	17576702	17576820
chrY	17576821	17579314	FAM224B_intron_4	intron	lincRNA	chrY	17576821	17579314
chrY	17579315	17579753	FAM224B_5	exon	lincRNA	chrY	17579315	17579754
chrY	17557864	17557976	RNA5SP520_1	exon	rRNA	chrY	17557864	17557976
chrY	17559774	17559889	RNA5SP521_1	exon	rRNA	chrY	17559774	17559889
chrY	17621259	17621374	CLUHP1_1	exon	unprocessed_pseudogene	chrY	17621259	17621382
chrY	17621383	17621452	CLUHP1_intron_1	intron	unprocessed_pseudogene	chrY	17621383	17621458
chrY	17621459	17621537	CLUHP1_2	exon	unprocessed_pseudogene	chrY	17621459	17621539
chrY	17621540	17622015	CLUHP1_intron_2	intron	unprocessed_pseudogene	chrY	17621540	17622015
chrY	17622017	17622115	CLUHP1_3	exon	unprocessed_pseudogene	chrY	17622016	17622115
chrY	17622117	17622803	CLUHP1_intron_3	intron	unprocessed_pseudogene	chrY	17622116	17622803
chrY	17622804	17622841	CLUHP1_4	exon	unprocessed_pseudogene	chrY	17622804	17622896
chrY	17622842	17622896	CLUHP1_4	exon	unprocessed_pseudogene	chrY	17622804	17622896
chrY	17622897	17623145	CLUHP1_intron_4	intron	unprocessed_pseudogene	chrY	17622897	17623145
chrY	17623146	17623218	CLUHP1_5	exon	unprocessed_pseudogene	chrY	17623146	17623219
chrY	17623220	17623861	CLUHP1_intron_5	intron	unprocessed_pseudogene	chrY	17623220	17623862
chrY	17623863	17623970	CLUHP1_6	exon	unprocessed_pseudogene	chrY	17623863	17623988
chrY	17623989	17624090	CLUHP1_intron_6	intron	unprocessed_pseudogene	chrY	17623989	17624090
chrY	17624099	17624245	CLUHP1_7	exon	unprocessed_pseudogene	chrY	17624091	17624245
chrY	17624246	17624321	CLUHP1_intron_7	intron	unprocessed_pseudogene	chrY	17624246	17624321
chrY	17624322	17624438	CLUHP1_8	exon	unprocessed_pseudogene	chrY	17624322	17624438
chrY	17624439	17624619	CLUHP1_intron_8	intron	unprocessed_pseudogene	chrY	17624439	17624619
chrY	17624620	17624761	CLUHP1_9	exon	unprocessed_pseudogene	chrY	17624620	17624761
chrY	17624763	17625645	CLUHP1_intron_9	intron	unprocessed_pseudogene	chrY	17624762	17625645
chrY	17625658	17625829	CLUHP1_10	exon	unprocessed_pseudogene	chrY	17625646	17625832
chrY	17628513	17628985	TAF9P1_1	exon	processed_pseudogene	chrY	17628513	17628985
chrY	17628986	17629359	TAF9P1_intron_1	intron	processed_pseudogene	chrY	17628986	17629359
chrY	17629360	17629401	TAF9P1_2	exon	processed_pseudogene	chrY	17629360	17629402
chrY	17721598	17723176	CDY5P_1	exon	unprocessed_pseudogene	chrY	17721598	17723177
chrY	17726752	17727079	AC007742.1_1	exon	processed_pseudogene	chrY	17726752	17727080
chrY	17729528	17729799	PRYP1_1	exon	unprocessed_pseudogene	chrY	17729528	17729799
chrY	17729800	17735760	PRYP1_intron_1	intron	unprocessed_pseudogene	chrY	17729800	17741914
chrY	17735782	17741865	PRYP1_intron_1	intron	unprocessed_pseudogene	chrY	17729800	17741914
chrY	17741915	17742031	PRYP1_2	exon	unprocessed_pseudogene	chrY	17741915	17742031
chrY	17742032	17744538	PRYP1_intron_2	intron	unprocessed_pseudogene	chrY	17742032	17744538
chrY	17744539	17744596	PRYP1_3	exon	unprocessed_pseudogene	chrY	17744539	17744596
chrY	17757001	17758124	ACTG1P2_1	exon	processed_pseudogene	chrY	17757001	17758125
chrY	17768980	17770560	XKRY_1	exon	transcribed_unprocessed_pseudogene	chrY	17768980	17770560
chrY	17770561	17777064	XKRY_intron_1	intron	transcribed_unprocessed_pseudogene	chrY	17770561	17777064
chrY	17777065	17777399	XKRY_2	exon	transcribed_unprocessed_pseudogene	chrY	17777065	17777400
chrY	17782210	17782335	USP9YP23_1	exon	unprocessed_pseudogene	chrY	17782210	17782335
chrY	17782337	17782908	USP9YP23_intron_1	intron	unprocessed_pseudogene	chrY	17782336	17782908
chrY	17782909	17783001	USP9YP23_2	exon	unprocessed_pseudogene	chrY	17782909	17783001
chrY	17783002	17784625	USP9YP23_intron_2	intron	unprocessed_pseudogene	chrY	17783002	17784625
chrY	17784626	17784814	USP9YP23_3	exon	unprocessed_pseudogene	chrY	17784626	17784815
chrY	17788315	17788410	USP9YP27_1	exon	unprocessed_pseudogene	chrY	17788315	17788410
chrY	17788411	17788789	USP9YP27_intron_1	intron	unprocessed_pseudogene	chrY	17788411	17788789
chrY	17788790	17788949	USP9YP27_2	exon	unprocessed_pseudogene	chrY	17788790	17788961
chrY	17788962	17789160	USP9YP27_intron_2	intron	unprocessed_pseudogene	chrY	17788962	17789160
chrY	17789191	17789341	USP9YP27_intron_3	intron	unprocessed_pseudogene	chrY	17789191	17789341
chrY	17789345	17789482	USP9YP27_4	exon	unprocessed_pseudogene	chrY	17789342	17789484
chrY	17797983	17798063	TRAPPC2P3_1	exon	unprocessed_pseudogene	chrY	17797983	17798068
chrY	17798069	17798506	TRAPPC2P3_intron_1	intron	unprocessed_pseudogene	chrY	17798069	17798508
chrY	17798509	17798651	TRAPPC2P3_2	exon	unprocessed_pseudogene	chrY	17798509	17798651
chrY	17798655	17800602	TRAPPC2P3_intron_2	intron	unprocessed_pseudogene	chrY	17798652	17800602
chrY	17800603	17800695	TRAPPC2P3_3	exon	unprocessed_pseudogene	chrY	17800603	17800696
chrY	17809807	17809905	OFD1P1Y_1	exon	unprocessed_pseudogene	chrY	17809807	17809906
chrY	17809907	17811125	OFD1P1Y_intron_1	intron	unprocessed_pseudogene	chrY	17809907	17811125
chrY	17811126	17811327	OFD1P1Y_2	exon	unprocessed_pseudogene	chrY	17811126	17811327
chrY	17811328	17813520	OFD1P1Y_intron_2	intron	unprocessed_pseudogene	chrY	17811328	17813520
chrY	17813521	17813589	OFD1P1Y_3	exon	unprocessed_pseudogene	chrY	17813521	17813589
chrY	17813590	17813673	OFD1P1Y_intron_3	intron	unprocessed_pseudogene	chrY	17813590	17813673
chrY	17813706	17815226	OFD1P1Y_intron_4	intron	unprocessed_pseudogene	chrY	17813706	17815226
chrY	17815227	17815364	OFD1P1Y_5	exon	unprocessed_pseudogene	chrY	17815227	17815364
chrY	17815365	17815687	OFD1P1Y_intron_5	intron	unprocessed_pseudogene	chrY	17815365	17815687
chrY	17815688	17815835	OFD1P1Y_6	exon	unprocessed_pseudogene	chrY	17815688	17815835
chrY	17815836	17818923	OFD1P1Y_intron_6	intron	unprocessed_pseudogene	chrY	17815836	17818923
chrY	17818924	17819030	OFD1P1Y_7	exon	unprocessed_pseudogene	chrY	17818924	17819030
chrY	17819031	17820332	OFD1P1Y_intron_7	intron	unprocessed_pseudogene	chrY	17819031	17820332
chrY	17820333	17820453	OFD1P1Y_8	exon	unprocessed_pseudogene	chrY	17820333	17820453
chrY	17820454	17822289	OFD1P1Y_intron_8	intron	unprocessed_pseudogene	chrY	17820454	17822289
chrY	17822290	17822364	OFD1P1Y_9	exon	unprocessed_pseudogene	chrY	17822290	17822364
chrY	17822365	17823467	OFD1P1Y_intron_9	intron	unprocessed_pseudogene	chrY	17822365	17823467
chrY	17823468	17823559	OFD1P1Y_10	exon	unprocessed_pseudogene	chrY	17823468	17823560
chrY	17823561	17825178	OFD1P1Y_intron_10	intron	unprocessed_pseudogene	chrY	17823561	17825179
chrY	17825180	17825329	OFD1P1Y_11	exon	unprocessed_pseudogene	chrY	17825180	17825329
chrY	17837201	17837527	ELOCP6_1	exon	processed_pseudogene	chrY	17837201	17837528
chrY	17877410	17877784	CDY2B_UTR_1	three_prime_UTR	protein_coding	chrY	17877410	17877784
chrY	17877784	17877829	CDY2B_1	CDS	protein_coding	chrY	17877784	17877829
chrY	17877863	17878258	CDY2B_intron_2	intron	protein_coding	chrY	17877863	17878258
chrY	17878266	17879892	CDY2B_3	CDS	protein_coding	chrY	17878266	17879892
chrY	17879892	17880220	CDY2B_UTR_3	five_prime_UTR	protein_coding	chrY	17879892	17880220
chrY	17882099	17883298	CDY6P_1	exon	unprocessed_pseudogene	chrY	17882099	17883298
chrY	17883299	17883404	CDY6P_intron_1	intron	unprocessed_pseudogene	chrY	17883299	17883641
chrY	18022337	18022364	CDY8P_1	exon	unprocessed_pseudogene	chrY	18022299	18022364
chrY	18022518	18022566	CDY8P_intron_1	intron	unprocessed_pseudogene	chrY	18022365	18022694
chrY	18022593	18022624	CDY8P_intron_1	intron	unprocessed_pseudogene	chrY	18022365	18022694
chrY	18022742	18022779	CDY8P_2	exon	unprocessed_pseudogene	chrY	18022695	18023908
chrY	18022869	18022927	CDY8P_2	exon	unprocessed_pseudogene	chrY	18022695	18023908
chrY	18023856	18023908	CDY8P_2	exon	unprocessed_pseudogene	chrY	18022695	18023908
chrY	18025787	18026114	CDY2A_UTR_1	five_prime_UTR	protein_coding	chrY	18025787	18026114
chrY	18026114	18027740	CDY2A_1	CDS	protein_coding	chrY	18026114	18027740
chrY	18027748	18028143	CDY2A_intron_1	intron	protein_coding	chrY	18027741	18028143
chrY	18028177	18028222	CDY2A_3	CDS	protein_coding	chrY	18028177	18028222
chrY	18028222	18028596	CDY2A_UTR_2	three_prime_UTR	protein_coding	chrY	18028222	18028597
chrY	18068483	18068809	ELOCP12_1	exon	processed_pseudogene	chrY	18068483	18068810
chrY	18080681	18080829	OFD1P2Y_1	exon	unprocessed_pseudogene	chrY	18080681	18080830
chrY	18080831	18082447	OFD1P2Y_intron_1	intron	unprocessed_pseudogene	chrY	18080831	18082448
chrY	18082449	18082540	OFD1P2Y_2	exon	unprocessed_pseudogene	chrY	18082449	18082540
chrY	18082541	18083643	OFD1P2Y_intron_2	intron	unprocessed_pseudogene	chrY	18082541	18085554
chrY	18083644	18083718	OFD1P2Y_intron_2	intron	unprocessed_pseudogene	chrY	18082541	18085554
chrY	18083719	18085554	OFD1P2Y_intron_2	intron	unprocessed_pseudogene	chrY	18082541	18085554
chrY	18085555	18085675	OFD1P2Y_3	exon	unprocessed_pseudogene	chrY	18085555	18085675
chrY	18085676	18086977	OFD1P2Y_intron_3	intron	unprocessed_pseudogene	chrY	18085676	18086977
chrY	18086978	18087084	OFD1P2Y_4	exon	unprocessed_pseudogene	chrY	18086978	18087084
chrY	18087085	18090172	OFD1P2Y_intron_4	intron	unprocessed_pseudogene	chrY	18087085	18090172
chrY	18090173	18090320	OFD1P2Y_5	exon	unprocessed_pseudogene	chrY	18090173	18090320
chrY	18090321	18090643	OFD1P2Y_intron_5	intron	unprocessed_pseudogene	chrY	18090321	18090643
chrY	18090644	18090781	OFD1P2Y_6	exon	unprocessed_pseudogene	chrY	18090644	18090781
chrY	18090782	18092303	OFD1P2Y_intron_6	intron	unprocessed_pseudogene	chrY	18090782	18092303
chrY	18092336	18092419	OFD1P2Y_intron_7	intron	unprocessed_pseudogene	chrY	18092336	18092419
chrY	18092420	18092488	OFD1P2Y_8	exon	unprocessed_pseudogene	chrY	18092420	18092488
chrY	18092489	18094681	OFD1P2Y_intron_8	intron	unprocessed_pseudogene	chrY	18092489	18094681
chrY	18094682	18094883	OFD1P2Y_9	exon	unprocessed_pseudogene	chrY	18094682	18094883
chrY	18094884	18096102	OFD1P2Y_intron_9	intron	unprocessed_pseudogene	chrY	18094884	18096103
chrY	18096104	18096202	OFD1P2Y_10	exon	unprocessed_pseudogene	chrY	18096104	18096202
chrY	18105314	18105406	TRAPPC2P8_1	exon	unprocessed_pseudogene	chrY	18105314	18105406
chrY	18105407	18107354	TRAPPC2P8_intron_1	intron	unprocessed_pseudogene	chrY	18105407	18107354
chrY	18107358	18107500	TRAPPC2P8_2	exon	unprocessed_pseudogene	chrY	18107355	18107502
chrY	18107503	18107940	TRAPPC2P8_intron_2	intron	unprocessed_pseudogene	chrY	18107503	18107945
chrY	18107946	18108026	TRAPPC2P8_3	exon	unprocessed_pseudogene	chrY	18107946	18108102
chrY	18116527	18116664	USP9YP15_1	exon	unprocessed_pseudogene	chrY	18116527	18116664
chrY	18116665	18116818	USP9YP15_intron_1	intron	unprocessed_pseudogene	chrY	18116665	18116818
chrY	18116849	18117047	USP9YP15_intron_2	intron	unprocessed_pseudogene	chrY	18116849	18117059
chrY	18117060	18117219	USP9YP15_3	exon	unprocessed_pseudogene	chrY	18117060	18117219
chrY	18117220	18117598	USP9YP15_intron_3	intron	unprocessed_pseudogene	chrY	18117220	18117598
chrY	18117599	18117694	USP9YP15_4	exon	unprocessed_pseudogene	chrY	18117599	18117695
chrY	18121195	18121383	USP9YP16_1	exon	unprocessed_pseudogene	chrY	18121195	18121383
chrY	18121384	18123007	USP9YP16_intron_1	intron	unprocessed_pseudogene	chrY	18121384	18123007
chrY	18123008	18123100	USP9YP16_2	exon	unprocessed_pseudogene	chrY	18123008	18123100
chrY	18123101	18123672	USP9YP16_intron_2	intron	unprocessed_pseudogene	chrY	18123101	18123672
chrY	18123674	18123799	USP9YP16_3	exon	unprocessed_pseudogene	chrY	18123673	18123799
chrY	18128610	18128944	XKRY2_1	exon	transcribed_unprocessed_pseudogene	chrY	18128610	18128944
chrY	18128945	18135447	XKRY2_intron_1	intron	transcribed_unprocessed_pseudogene	chrY	18128945	18135447
chrY	18135448	18137028	XKRY2_2	exon	transcribed_unprocessed_pseudogene	chrY	18135448	18137029
chrY	18147884	18149007	ACTG1P11_1	exon	processed_pseudogene	chrY	18147884	18149008
chrY	18161412	18161469	PRYP2_1	exon	unprocessed_pseudogene	chrY	18161366	18161469
chrY	18161470	18163976	PRYP2_intron_1	intron	unprocessed_pseudogene	chrY	18161470	18163976
chrY	18163977	18164093	PRYP2_2	exon	unprocessed_pseudogene	chrY	18163977	18164093
chrY	18164094	18164121	PRYP2_intron_2	intron	unprocessed_pseudogene	chrY	18164094	18176211
chrY	18170249	18176211	PRYP2_intron_2	intron	unprocessed_pseudogene	chrY	18164094	18176211
chrY	18164144	18170225	PRYP2_intron_2	intron	unprocessed_pseudogene	chrY	18164094	18176211
chrY	18176212	18176483	PRYP2_3	exon	unprocessed_pseudogene	chrY	18176212	18176484
chrY	18178932	18179259	ELOCP26_1	exon	processed_pseudogene	chrY	18178932	18179260
chrY	18182835	18184413	CDY9P_1	exon	unprocessed_pseudogene	chrY	18182835	18184414
chrY	18276607	18276648	TAF9P2_1	exon	processed_pseudogene	chrY	18276607	18276648
chrY	18276649	18277021	TAF9P2_intron_1	intron	processed_pseudogene	chrY	18276649	18277021
chrY	18277022	18277494	TAF9P2_2	exon	processed_pseudogene	chrY	18277022	18277495
chrY	18280178	18280349	CLUHP2_1	exon	unprocessed_pseudogene	chrY	18280178	18280349
chrY	18280362	18281244	CLUHP2_intron_1	intron	unprocessed_pseudogene	chrY	18280350	18281244
chrY	18281246	18281387	CLUHP2_2	exon	unprocessed_pseudogene	chrY	18281245	18281685
chrY	18281388	18281568	CLUHP2_2	exon	unprocessed_pseudogene	chrY	18281245	18281685
chrY	18281569	18281685	CLUHP2_2	exon	unprocessed_pseudogene	chrY	18281245	18281685
chrY	18281686	18281761	CLUHP2_intron_2	intron	unprocessed_pseudogene	chrY	18281686	18281761
chrY	18281762	18281908	CLUHP2_3	exon	unprocessed_pseudogene	chrY	18281762	18281908
chrY	18281917	18282018	CLUHP2_intron_3	intron	unprocessed_pseudogene	chrY	18281909	18282036
chrY	18282037	18282144	CLUHP2_4	exon	unprocessed_pseudogene	chrY	18282037	18282145
chrY	18282146	18282787	CLUHP2_intron_4	intron	unprocessed_pseudogene	chrY	18282146	18282788
chrY	18282789	18282861	CLUHP2_5	exon	unprocessed_pseudogene	chrY	18282789	18282861
chrY	18282862	18283110	CLUHP2_intron_5	intron	unprocessed_pseudogene	chrY	18282862	18283110
chrY	18283111	18283165	CLUHP2_6	exon	unprocessed_pseudogene	chrY	18283111	18283165
chrY	18283166	18283203	CLUHP2_intron_6	intron	unprocessed_pseudogene	chrY	18283166	18283890
chrY	18283204	18283890	CLUHP2_intron_6	intron	unprocessed_pseudogene	chrY	18283166	18283890
chrY	18283892	18283990	CLUHP2_7	exon	unprocessed_pseudogene	chrY	18283891	18283990
chrY	18283992	18284467	CLUHP2_intron_7	intron	unprocessed_pseudogene	chrY	18283991	18284469
chrY	18284470	18284548	CLUHP2_8	exon	unprocessed_pseudogene	chrY	18284470	18284554
chrY	18284555	18284624	CLUHP2_intron_8	intron	unprocessed_pseudogene	chrY	18284555	18284632
chrY	18284633	18284748	CLUHP2_9	exon	unprocessed_pseudogene	chrY	18284633	18284761
chrY	18326253	18326690	FAM224A_1	exon	lincRNA	chrY	18326253	18326690
chrY	18326691	18329189	FAM224A_intron_1	intron	lincRNA	chrY	18326691	18329189
chrY	18329190	18329308	FAM224A_2	exon	lincRNA	chrY	18329190	18329308
chrY	18335708	18349998	FAM224A_intron_2	intron	lincRNA	chrY	18329309	18349998
chrY	18329309	18335686	FAM224A_intron_2	intron	lincRNA	chrY	18329309	18349998
chrY	18349999	18350234	FAM224A_3	exon	lincRNA	chrY	18349999	18350234
chrY	18350235	18351882	FAM224A_intron_3	intron	lincRNA	chrY	18350235	18351882
chrY	18351883	18351968	FAM224A_4	exon	lincRNA	chrY	18351883	18351968
chrY	18351969	18352054	FAM224A_intron_4	intron	lincRNA	chrY	18351969	18352054
chrY	18352055	18353209	FAM224A_5	exon	lincRNA	chrY	18352055	18353210
chrY	18346123	18346238	RNA5SP522_1	exon	rRNA	chrY	18346123	18346238
chrY	18348035	18348147	RNA5SP523_1	exon	rRNA	chrY	18348035	18348147
chrY	18532326	18532655	ELOCP7_1	exon	processed_pseudogene	chrY	18532326	18532656
chrY	18546671	18546787	HSFY1_UTR_1	five_prime_UTR	protein_coding	chrY	18546671	18546787
chrY	18546787	18547300	HSFY1_1	CDS	protein_coding	chrY	18546787	18547300
chrY	18547301	18547777	HSFY1_intron_1	intron	protein_coding	chrY	18547301	18547777
chrY	18547778	18548471	HSFY1_2	CDS	protein_coding	chrY	18547778	18548471
chrY	18548471	18548592	HSFY1_UTR_2	three_prime_UTR	protein_coding	chrY	18548471	18548592
chrY	18548593	18550112	HSFY1_intron_2	intron	protein_coding	chrY	18548593	18550112
chrY	18550113	18550223	HSFY1_3	CDS	protein_coding	chrY	18550113	18550223
chrY	18550224	18550781	HSFY1_intron_3	intron	protein_coding	chrY	18550224	18550781
chrY	18550804	18551465	HSFY1_UTR_3	three_prime_UTR	protein_coding	chrY	18550804	18551465
chrY	18551482	18555153	HSFY1_intron_4	intron	protein_coding	chrY	18551466	18588534
chrY	18555193	18562102	HSFY1_intron_4	intron	protein_coding	chrY	18551466	18588534
chrY	18562126	18562163	HSFY1_intron_4	intron	protein_coding	chrY	18551466	18588534
chrY	18562295	18562332	HSFY1_intron_4	intron	protein_coding	chrY	18551466	18588534
chrY	18562642	18562699	HSFY1_intron_4	intron	protein_coding	chrY	18551466	18588534
chrY	18562741	18562868	HSFY1_intron_4	intron	protein_coding	chrY	18551466	18588534
chrY	18563000	18563039	HSFY1_intron_4	intron	protein_coding	chrY	18551466	18588534
chrY	18563153	18567866	HSFY1_intron_4	intron	protein_coding	chrY	18551466	18588534
chrY	18567896	18567941	HSFY1_intron_4	intron	protein_coding	chrY	18551466	18588534
chrY	18568069	18568141	HSFY1_intron_4	intron	protein_coding	chrY	18551466	18588534
chrY	18568200	18568309	HSFY1_intron_4	intron	protein_coding	chrY	18551466	18588534
chrY	18569821	18569860	HSFY1_intron_4	intron	protein_coding	chrY	18551466	18588534
chrY	18572763	18572809	HSFY1_intron_4	intron	protein_coding	chrY	18551466	18588534
chrY	18574174	18574267	HSFY1_intron_4	intron	protein_coding	chrY	18551466	18588534
chrY	18574293	18574393	HSFY1_intron_4	intron	protein_coding	chrY	18551466	18588534
chrY	18574656	18574686	HSFY1_intron_4	intron	protein_coding	chrY	18551466	18588534
chrY	18584131	18584169	HSFY1_intron_4	intron	protein_coding	chrY	18551466	18588534
chrY	18584131	18584169	OFD1P5Y_intron_3	intron	unprocessed_pseudogene	chrY	18584061	18587410
chrY	18745716	18745746	HSFY2_intron_1	intron	protein_coding	chrY	18731868	18768919
chrY	18746009	18746109	HSFY2_intron_1	intron	protein_coding	chrY	18731868	18768919
chrY	18746135	18746228	HSFY2_intron_1	intron	protein_coding	chrY	18731868	18768919
chrY	18747593	18747639	HSFY2_intron_1	intron	protein_coding	chrY	18731868	18768919
chrY	18749973	18749998	HSFY2_intron_1	intron	protein_coding	chrY	18731868	18768919
chrY	18750542	18750581	HSFY2_intron_1	intron	protein_coding	chrY	18731868	18768919
chrY	18752093	18752202	HSFY2_intron_1	intron	protein_coding	chrY	18731868	18768919
chrY	18752261	18752333	HSFY2_intron_1	intron	protein_coding	chrY	18731868	18768919
chrY	18752461	18752506	HSFY2_intron_1	intron	protein_coding	chrY	18731868	18768919
chrY	18752536	18757249	HSFY2_intron_1	intron	protein_coding	chrY	18731868	18768919
chrY	18757274	18757298	HSFY2_intron_1	intron	protein_coding	chrY	18731868	18768919
chrY	18757363	18757402	HSFY2_intron_1	intron	protein_coding	chrY	18731868	18768919
chrY	18757534	18757661	HSFY2_intron_1	intron	protein_coding	chrY	18731868	18768919
chrY	18757703	18757760	HSFY2_intron_1	intron	protein_coding	chrY	18731868	18768919
chrY	18758070	18758107	HSFY2_intron_1	intron	protein_coding	chrY	18731868	18768919
chrY	18758133	18758161	HSFY2_intron_1	intron	protein_coding	chrY	18731868	18768919
chrY	18758239	18758276	HSFY2_intron_1	intron	protein_coding	chrY	18731868	18768919
chrY	18765248	18768919	HSFY2_intron_1	intron	protein_coding	chrY	18731868	18768919
chrY	18758300	18765208	HSFY2_intron_1	intron	protein_coding	chrY	18731868	18768919
chrY	18768936	18769597	HSFY2_UTR_2	three_prime_UTR	protein_coding	chrY	18768920	18769597
chrY	18769620	18770181	HSFY2_intron_2	intron	protein_coding	chrY	18769620	18770181
chrY	18770182	18770292	HSFY2_3	CDS	protein_coding	chrY	18770182	18770292
chrY	18770293	18771812	HSFY2_intron_3	intron	protein_coding	chrY	18770293	18771812
chrY	18771813	18771934	HSFY2_UTR_3	three_prime_UTR	protein_coding	chrY	18771813	18771934
chrY	18771934	18772627	HSFY2_4	CDS	protein_coding	chrY	18771934	18772627
chrY	18772628	18773104	HSFY2_intron_4	intron	protein_coding	chrY	18772628	18773104
chrY	18773105	18773618	HSFY2_5	CDS	protein_coding	chrY	18773105	18773618
chrY	18773618	18773734	HSFY2_UTR_4	five_prime_UTR	protein_coding	chrY	18773618	18773735
chrY	18787750	18788079	ELOCP14_1	exon	processed_pseudogene	chrY	18787750	18788080
chrY	22048591	22048703	HSFY5P_1	exon	unprocessed_pseudogene	chrY	22048554	22048703
chrY	22048704	22048762	HSFY5P_intron_1	intron	unprocessed_pseudogene	chrY	22048704	22049187
chrY	22048844	22048869	HSFY5P_intron_1	intron	unprocessed_pseudogene	chrY	22048704	22049187
chrY	22049137	22049187	HSFY5P_intron_1	intron	unprocessed_pseudogene	chrY	22048704	22049187
chrY	22049188	22049225	HSFY5P_2	exon	unprocessed_pseudogene	chrY	22049188	22049347
chrY	22049251	22049280	HSFY5P_2	exon	unprocessed_pseudogene	chrY	22049188	22049347
chrY	22049755	22049782	USP9YP17_1	exon	unprocessed_pseudogene	chrY	22049755	22049793
chrY	22049813	22049847	USP9YP17_intron_1	intron	unprocessed_pseudogene	chrY	22049794	22051508
chrY	22049882	22049987	USP9YP17_intron_1	intron	unprocessed_pseudogene	chrY	22049794	22051508
chrY	22050013	22050038	USP9YP17_intron_1	intron	unprocessed_pseudogene	chrY	22049794	22051508
chrY	22050060	22050279	USP9YP17_intron_1	intron	unprocessed_pseudogene	chrY	22049794	22051508
chrY	22050308	22050334	USP9YP17_intron_1	intron	unprocessed_pseudogene	chrY	22049794	22051508
chrY	22050355	22050380	USP9YP17_intron_1	intron	unprocessed_pseudogene	chrY	22049794	22051508
chrY	22050403	22051406	USP9YP17_intron_1	intron	unprocessed_pseudogene	chrY	22049794	22051508
chrY	22051472	22051508	USP9YP17_intron_1	intron	unprocessed_pseudogene	chrY	22049794	22051508
chrY	22051509	22051577	USP9YP17_2	exon	unprocessed_pseudogene	chrY	22051509	22051638
chrY	22051600	22051638	USP9YP17_2	exon	unprocessed_pseudogene	chrY	22051509	22051638
chrY	22051675	22051778	USP9YP17_intron_2	intron	unprocessed_pseudogene	chrY	22051639	22053995
chrY	22051802	22051993	USP9YP17_intron_2	intron	unprocessed_pseudogene	chrY	22051639	22053995
chrY	22052024	22052054	USP9YP17_intron_2	intron	unprocessed_pseudogene	chrY	22051639	22053995
chrY	22052078	22053995	USP9YP17_intron_2	intron	unprocessed_pseudogene	chrY	22051639	22053995
chrY	22053996	22054185	USP9YP17_3	exon	unprocessed_pseudogene	chrY	22053996	22054185
chrY	22055795	22055879	USP9YP17_intron_3	intron	unprocessed_pseudogene	chrY	22054186	22055970
chrY	22054186	22055713	USP9YP17_intron_3	intron	unprocessed_pseudogene	chrY	22054186	22055970
chrY	22056016	22056058	USP9YP17_4	exon	unprocessed_pseudogene	chrY	22055971	22056089
chrY	22056112	22056299	USP9YP17_intron_4	intron	unprocessed_pseudogene	chrY	22056090	22057891
chrY	22056320	22056374	USP9YP17_intron_4	intron	unprocessed_pseudogene	chrY	22056090	22057891
chrY	22056403	22056444	USP9YP17_intron_4	intron	unprocessed_pseudogene	chrY	22056090	22057891
chrY	22056470	22056495	USP9YP17_intron_4	intron	unprocessed_pseudogene	chrY	22056090	22057891
chrY	22056516	22056559	USP9YP17_intron_4	intron	unprocessed_pseudogene	chrY	22056090	22057891
chrY	22056655	22056743	USP9YP17_intron_4	intron	unprocessed_pseudogene	chrY	22056090	22057891
chrY	22056764	22056864	USP9YP17_intron_4	intron	unprocessed_pseudogene	chrY	22056090	22057891
chrY	22056932	22056982	USP9YP17_intron_4	intron	unprocessed_pseudogene	chrY	22056090	22057891
chrY	22057166	22057219	USP9YP17_intron_4	intron	unprocessed_pseudogene	chrY	22056090	22057891
chrY	22057399	22057446	USP9YP17_intron_4	intron	unprocessed_pseudogene	chrY	22056090	22057891
chrY	22078021	22078050	PRY2_intron_1	intron	protein_coding	chrY	22072582	22082078
chrY	22078141	22078205	PRY2_intron_1	intron	protein_coding	chrY	22072582	22082078
chrY	22078229	22078512	PRY2_intron_1	intron	protein_coding	chrY	22072582	22082078
chrY	22078538	22078603	PRY2_intron_1	intron	protein_coding	chrY	22072582	22082078
chrY	22078627	22078834	PRY2_intron_1	intron	protein_coding	chrY	22072582	22082078
chrY	22078855	22078962	PRY2_intron_1	intron	protein_coding	chrY	22072582	22082078
chrY	22078983	22079025	PRY2_intron_1	intron	protein_coding	chrY	22072582	22082078
chrY	22079051	22079115	PRY2_intron_1	intron	protein_coding	chrY	22072582	22082078
chrY	22079141	22079184	PRY2_intron_1	intron	protein_coding	chrY	22072582	22082078
chrY	22079219	22079325	PRY2_intron_1	intron	protein_coding	chrY	22072582	22082078
chrY	22079352	22079621	PRY2_intron_1	intron	protein_coding	chrY	22072582	22082078
chrY	22079642	22079811	PRY2_intron_1	intron	protein_coding	chrY	22072582	22082078
chrY	22079832	22080043	PRY2_intron_1	intron	protein_coding	chrY	22072582	22082078
chrY	22080065	22080263	PRY2_intron_1	intron	protein_coding	chrY	22072582	22082078
chrY	22080289	22080472	PRY2_intron_1	intron	protein_coding	chrY	22072582	22082078
chrY	22080501	22080870	PRY2_intron_1	intron	protein_coding	chrY	22072582	22082078
chrY	22080901	22081873	PRY2_intron_1	intron	protein_coding	chrY	22072582	22082078
chrY	22081894	22082054	PRY2_intron_1	intron	protein_coding	chrY	22072582	22082078
chrY	22082082	22082195	PRY2_2	CDS	protein_coding	chrY	22082079	22082195
chrY	22082196	22084769	PRY2_intron_2	intron	protein_coding	chrY	22082196	22084769
chrY	22084770	22084839	PRY2_3	CDS	protein_coding	chrY	22084770	22084839
chrY	22084839	22084891	PRY2_UTR_2	five_prime_UTR	protein_coding	chrY	22084839	22084891
chrY	22084892	22095730	PRY2_intron_3	intron	protein_coding	chrY	22084892	22095730
chrY	22095731	22095818	PRY2_UTR_3	five_prime_UTR	protein_coding	chrY	22095731	22095818
chrY	22095819	22095918	PRY2_intron_4	intron	protein_coding	chrY	22095819	22095918
chrY	22095919	22096006	PRY2_UTR_4	five_prime_UTR	protein_coding	chrY	22095919	22096007
chrY	22100814	22101055	AC007359.1_1	exon	lincRNA	chrY	22100814	22101055
chrY	22101056	22101690	AC007359.1_intron_1	intron	lincRNA	chrY	22101056	22101690
chrY	22101691	22102369	AC007359.1_2	exon	lincRNA	chrY	22101691	22102369
chrY	22102370	22102883	AC007359.1_intron_2	intron	lincRNA	chrY	22102370	22102883
chrY	22102884	22103002	AC007359.1_3	exon	lincRNA	chrY	22102884	22103002
chrY	22103003	22103545	AC007359.1_intron_3	intron	lincRNA	chrY	22103003	22103545
chrY	22103546	22103743	AC007359.1_4	exon	lincRNA	chrY	22103546	22103743
chrY	22103744	22103862	AC007359.1_intron_4	intron	lincRNA	chrY	22103744	22103862
chrY	22103863	22103949	AC007359.1_5	exon	lincRNA	chrY	22103863	22103949
chrY	22103950	22105748	AC007359.1_intron_5	intron	lincRNA	chrY	22103950	22105748
chrY	22105749	22106085	AC007359.1_6	exon	lincRNA	chrY	22105749	22106085
chrY	22106086	22107550	AC007359.1_intron_6	intron	lincRNA	chrY	22106086	22107550
chrY	22107551	22107641	AC007359.1_7	exon	lincRNA	chrY	22107551	22107641
chrY	22107642	22117862	AC007359.1_intron_7	intron	lincRNA	chrY	22107642	22121282
chrY	22119094	22119124	AC007359.1_intron_7	intron	lincRNA	chrY	22107642	22121282
chrY	22119261	22119285	AC007359.1_intron_7	intron	lincRNA	chrY	22107642	22121282
chrY	22119321	22119353	AC007359.1_intron_7	intron	lincRNA	chrY	22107642	22121282
chrY	22119487	22119525	AC007359.1_intron_7	intron	lincRNA	chrY	22107642	22121282
chrY	22119552	22119581	AC007359.1_intron_7	intron	lincRNA	chrY	22107642	22121282
chrY	22119652	22119712	AC007359.1_intron_7	intron	lincRNA	chrY	22107642	22121282
chrY	22119747	22119813	AC007359.1_intron_7	intron	lincRNA	chrY	22107642	22121282
chrY	22119841	22119965	AC007359.1_intron_7	intron	lincRNA	chrY	22107642	22121282
chrY	22119996	22120050	AC007359.1_intron_7	intron	lincRNA	chrY	22107642	22121282
chrY	22120137	22120205	AC007359.1_intron_7	intron	lincRNA	chrY	22107642	22121282
chrY	22120269	22120311	AC007359.1_intron_7	intron	lincRNA	chrY	22107642	22121282
chrY	22120338	22120464	AC007359.1_intron_7	intron	lincRNA	chrY	22107642	22121282
chrY	22120561	22120597	AC007359.1_intron_7	intron	lincRNA	chrY	22107642	22121282
chrY	22120623	22120646	AC007359.1_intron_7	intron	lincRNA	chrY	22107642	22121282
chrY	22120722	22120745	AC007359.1_intron_7	intron	lincRNA	chrY	22107642	22121282
chrY	22120807	22120839	AC007359.1_intron_7	intron	lincRNA	chrY	22107642	22121282
chrY	22121131	22121172	AC007359.1_intron_7	intron	lincRNA	chrY	22107642	22121282
chrY	22121347	22121426	AC007359.1_8	exon	lincRNA	chrY	22121283	22121637
chrY	22121450	22121521	AC007359.1_8	exon	lincRNA	chrY	22121283	22121637
chrY	22121611	22121637	AC007359.1_8	exon	lincRNA	chrY	22121283	22121637
chrY	22121676	22121720	AC007359.1_intron_8	intron	lincRNA	chrY	22121638	22122066
chrY	22121808	22121832	AC007359.1_intron_8	intron	lincRNA	chrY	22121638	22122066
chrY	22121950	22122041	AC007359.1_intron_8	intron	lincRNA	chrY	22121638	22122066
chrY	22122081	22122143	AC007359.1_9	exon	lincRNA	chrY	22122067	22122186
chrY	22122354	22122386	AC007359.1_intron_9	intron	lincRNA	chrY	22122187	22129363
chrY	22122453	22122532	AC007359.1_intron_9	intron	lincRNA	chrY	22122187	22129363
chrY	22122580	22122613	AC007359.1_intron_9	intron	lincRNA	chrY	22122187	22129363
chrY	22122679	22122735	AC007359.1_intron_9	intron	lincRNA	chrY	22122187	22129363
chrY	22122820	22122882	AC007359.1_intron_9	intron	lincRNA	chrY	22122187	22129363
chrY	22122903	22122967	AC007359.1_intron_9	intron	lincRNA	chrY	22122187	22129363
chrY	22123064	22123113	AC007359.1_intron_9	intron	lincRNA	chrY	22122187	22129363
chrY	22123216	22123247	AC007359.1_intron_9	intron	lincRNA	chrY	22122187	22129363
chrY	22123698	22123736	AC007359.1_intron_9	intron	lincRNA	chrY	22122187	22129363
chrY	22123999	22124032	AC007359.1_intron_9	intron	lincRNA	chrY	22122187	22129363
chrY	22124135	22124201	AC007359.1_intron_9	intron	lincRNA	chrY	22122187	22129363
chrY	22124287	22124392	AC007359.1_intron_9	intron	lincRNA	chrY	22122187	22129363
chrY	22124530	22124584	AC007359.1_intron_9	intron	lincRNA	chrY	22122187	22129363
chrY	22124713	22124843	AC007359.1_intron_9	intron	lincRNA	chrY	22122187	22129363
chrY	22126169	22126249	AC007359.1_intron_9	intron	lincRNA	chrY	22122187	22129363
chrY	22126469	22126495	AC007359.1_intron_9	intron	lincRNA	chrY	22122187	22129363
chrY	22439474	22439784	AC008175.1_2	exon	lincRNA	chrY	22439474	22439784
chrY	22439785	22446330	AC008175.1_intron_2	intron	lincRNA	chrY	22439785	22446330
chrY	22460166	22460246	AC008175.1_intron_5	intron	lincRNA	chrY	22457052	22464228
chrY	22461572	22461702	AC008175.1_intron_5	intron	lincRNA	chrY	22457052	22464228
chrY	22461831	22461885	AC008175.1_intron_5	intron	lincRNA	chrY	22457052	22464228
chrY	22462023	22462128	AC008175.1_intron_5	intron	lincRNA	chrY	22457052	22464228
chrY	22462214	22462280	AC008175.1_intron_5	intron	lincRNA	chrY	22457052	22464228
chrY	22462383	22462416	AC008175.1_intron_5	intron	lincRNA	chrY	22457052	22464228
chrY	22462679	22462717	AC008175.1_intron_5	intron	lincRNA	chrY	22457052	22464228
chrY	22463168	22463199	AC008175.1_intron_5	intron	lincRNA	chrY	22457052	22464228
chrY	22463302	22463351	AC008175.1_intron_5	intron	lincRNA	chrY	22457052	22464228
chrY	22463448	22463512	AC008175.1_intron_5	intron	lincRNA	chrY	22457052	22464228
chrY	22463533	22463595	AC008175.1_intron_5	intron	lincRNA	chrY	22457052	22464228
chrY	22463680	22463736	AC008175.1_intron_5	intron	lincRNA	chrY	22457052	22464228
chrY	22463802	22463835	AC008175.1_intron_5	intron	lincRNA	chrY	22457052	22464228
chrY	22463883	22463962	AC008175.1_intron_5	intron	lincRNA	chrY	22457052	22464228
chrY	22464029	22464061	AC008175.1_intron_5	intron	lincRNA	chrY	22457052	22464228
chrY	22464272	22464334	AC008175.1_6	exon	lincRNA	chrY	22464229	22464348
chrY	22464374	22464465	AC008175.1_intron_6	intron	lincRNA	chrY	22464349	22464777
chrY	22464695	22464739	AC008175.1_intron_6	intron	lincRNA	chrY	22464349	22464777
chrY	22464894	22464965	AC008175.1_7	exon	lincRNA	chrY	22464778	22465132
chrY	22464989	22465068	AC008175.1_7	exon	lincRNA	chrY	22464778	22465132
chrY	22465243	22465284	AC008175.1_intron_7	intron	lincRNA	chrY	22465133	22478763
chrY	22465576	22465608	AC008175.1_intron_7	intron	lincRNA	chrY	22465133	22478763
chrY	22465818	22465854	AC008175.1_intron_7	intron	lincRNA	chrY	22465133	22478763
chrY	22465951	22466077	AC008175.1_intron_7	intron	lincRNA	chrY	22465133	22478763
chrY	22466104	22466146	AC008175.1_intron_7	intron	lincRNA	chrY	22465133	22478763
chrY	22466210	22466278	AC008175.1_intron_7	intron	lincRNA	chrY	22465133	22478763
chrY	22466365	22466419	AC008175.1_intron_7	intron	lincRNA	chrY	22465133	22478763
chrY	22466450	22466574	AC008175.1_intron_7	intron	lincRNA	chrY	22465133	22478763
chrY	22466602	22466668	AC008175.1_intron_7	intron	lincRNA	chrY	22465133	22478763
chrY	22466703	22466763	AC008175.1_intron_7	intron	lincRNA	chrY	22465133	22478763
chrY	22466890	22466928	AC008175.1_intron_7	intron	lincRNA	chrY	22465133	22478763
chrY	22467062	22467094	AC008175.1_intron_7	intron	lincRNA	chrY	22465133	22478763
chrY	22467291	22467321	AC008175.1_intron_7	intron	lincRNA	chrY	22465133	22478763
chrY	22468554	22478763	AC008175.1_intron_7	intron	lincRNA	chrY	22465133	22478763
chrY	22478764	22478854	AC008175.1_8	exon	lincRNA	chrY	22478764	22478854
chrY	22478855	22480319	AC008175.1_intron_8	intron	lincRNA	chrY	22478855	22480319
chrY	22480320	22480656	AC008175.1_9	exon	lincRNA	chrY	22480320	22480656
chrY	22480657	22482455	AC008175.1_intron_9	intron	lincRNA	chrY	22480657	22482455
chrY	22482456	22482542	AC008175.1_10	exon	lincRNA	chrY	22482456	22482542
chrY	22482543	22482661	AC008175.1_intron_10	intron	lincRNA	chrY	22482543	22482661
chrY	22482662	22482859	AC008175.1_11	exon	lincRNA	chrY	22482662	22482859
chrY	22482860	22483402	AC008175.1_intron_11	intron	lincRNA	chrY	22482860	22483402
chrY	22483403	22483521	AC008175.1_12	exon	lincRNA	chrY	22483403	22483521
chrY	22483522	22484035	AC008175.1_intron_12	intron	lincRNA	chrY	22483522	22484035
chrY	22484036	22484714	AC008175.1_13	exon	lincRNA	chrY	22484036	22484714
chrY	22484715	22485349	AC008175.1_intron_13	intron	lincRNA	chrY	22484715	22485349
chrY	22485350	22485591	AC008175.1_14	exon	lincRNA	chrY	22485350	22485592
chrY	22439593	22439831	TTTY6_1	exon	lincRNA	chrY	22439593	22439831
chrY	22439832	22440987	TTTY6_intron_1	intron	lincRNA	chrY	22439832	22440987
chrY	22440988	22441126	TTTY6_2	exon	lincRNA	chrY	22440988	22441126
chrY	22441127	22441343	TTTY6_intron_2	intron	lincRNA	chrY	22441127	22441343
chrY	22441344	22441458	TTTY6_3	exon	lincRNA	chrY	22441344	22441458
chrY	22490397	22490484	PRY_UTR_1	five_prime_UTR	protein_coding	chrY	22490397	22490484
chrY	22490485	22490584	PRY_intron_1	intron	protein_coding	chrY	22490485	22490584
chrY	22490585	22490672	PRY_UTR_2	five_prime_UTR	protein_coding	chrY	22490585	22490672
chrY	22490673	22501511	PRY_intron_2	intron	protein_coding	chrY	22490673	22501511
chrY	22501512	22501564	PRY_UTR_3	five_prime_UTR	protein_coding	chrY	22501512	22501564
chrY	22501564	22501633	PRY_1	CDS	protein_coding	chrY	22501564	22501633
chrY	22503217	22503509	PRY_intron_3	intron	protein_coding	chrY	22501634	22504207
chrY	22503536	22503587	PRY_intron_3	intron	protein_coding	chrY	22501634	22504207
chrY	22503655	22503704	PRY_intron_3	intron	protein_coding	chrY	22501634	22504207
chrY	22504115	22504165	PRY_intron_3	intron	protein_coding	chrY	22501634	22504207
chrY	22501634	22503193	PRY_intron_3	intron	protein_coding	chrY	22501634	22504207
chrY	22504359	22504406	PRY_intron_4	intron	protein_coding	chrY	22504325	22513810
chrY	22520681	22521695	CDY13P_1	exon	unprocessed_pseudogene	chrY	22520681	22521695
chrY	22528281	22528501	USP9YP24_1	exon	unprocessed_pseudogene	chrY	22528281	22528501
chrY	22528502	22530302	USP9YP24_intron_1	intron	unprocessed_pseudogene	chrY	22528502	22530302
chrY	22530303	22530421	USP9YP24_2	exon	unprocessed_pseudogene	chrY	22530303	22530422
chrY	22530423	22532207	USP9YP24_intron_2	intron	unprocessed_pseudogene	chrY	22530423	22532207
chrY	22532208	22532397	USP9YP24_3	exon	unprocessed_pseudogene	chrY	22532208	22532397
chrY	22532398	22534754	USP9YP24_intron_3	intron	unprocessed_pseudogene	chrY	22532398	22534754
chrY	22534755	22534884	USP9YP24_4	exon	unprocessed_pseudogene	chrY	22534755	22534884
chrY	22534885	22536599	USP9YP24_intron_4	intron	unprocessed_pseudogene	chrY	22534885	22536599
chrY	22536600	22536638	USP9YP24_5	exon	unprocessed_pseudogene	chrY	22536600	22536639
chrY	22537047	22537205	HSFY7P_1	exon	unprocessed_pseudogene	chrY	22537047	22537205
chrY	22537206	22537689	HSFY7P_intron_1	intron	unprocessed_pseudogene	chrY	22537206	22537689
chrY	22537690	22537849	HSFY7P_2	exon	unprocessed_pseudogene	chrY	22537690	22537849
chrY	22587118	22587183	OFD1P9Y_intron_3	intron	unprocessed_pseudogene	chrY	22582799	22589430
chrY	22979856	22979925	BPY2_intron_1	intron	protein_coding	chrY	22973975	22984146
chrY	22980106	22980166	BPY2_intron_1	intron	protein_coding	chrY	22973975	22984146
chrY	22980257	22980360	BPY2_intron_1	intron	protein_coding	chrY	22973975	22984146
chrY	22980425	22980516	BPY2_intron_1	intron	protein_coding	chrY	22973975	22984146
chrY	22980594	22980666	BPY2_intron_1	intron	protein_coding	chrY	22973975	22984146
chrY	22980699	22982922	BPY2_intron_1	intron	protein_coding	chrY	22973975	22984146
chrY	22982948	22983146	BPY2_intron_1	intron	protein_coding	chrY	22973975	22984146
chrY	22983172	22983286	BPY2_intron_1	intron	protein_coding	chrY	22973975	22984146
chrY	22983372	22983456	BPY2_intron_1	intron	protein_coding	chrY	22973975	22984146
chrY	22983531	22983564	BPY2_intron_1	intron	protein_coding	chrY	22973975	22984146
chrY	22983606	22983790	BPY2_intron_1	intron	protein_coding	chrY	22973975	22984146
chrY	22983811	22984013	BPY2_intron_1	intron	protein_coding	chrY	22973975	22984146
chrY	22984047	22984143	BPY2_intron_1	intron	protein_coding	chrY	22973975	22984146
chrY	22984217	22984261	BPY2_intron_2	intron	protein_coding	chrY	22984217	22984261
chrY	22984301	22984341	BPY2_intron_3	intron	protein_coding	chrY	22984294	22984567
chrY	22984366	22984393	BPY2_intron_3	intron	protein_coding	chrY	22984294	22984567
chrY	22984421	22984492	BPY2_intron_3	intron	protein_coding	chrY	22984294	22984567
chrY	22984521	22984567	BPY2_intron_3	intron	protein_coding	chrY	22984294	22984567
chrY	22984568	22984691	BPY2_UTR_4	five_prime_UTR	protein_coding	chrY	22984568	22984691
chrY	22984692	22984812	BPY2_intron_4	intron	protein_coding	chrY	22984692	22987755
chrY	22984833	22984970	BPY2_intron_4	intron	protein_coding	chrY	22984692	22987755
chrY	22985022	22985062	BPY2_intron_4	intron	protein_coding	chrY	22984692	22987755
chrY	22985113	22985192	BPY2_intron_4	intron	protein_coding	chrY	22984692	22987755
chrY	22985241	22985373	BPY2_intron_4	intron	protein_coding	chrY	22984692	22987755
chrY	22985418	22985452	BPY2_intron_4	intron	protein_coding	chrY	22984692	22987755
chrY	22985478	22985519	BPY2_intron_4	intron	protein_coding	chrY	22984692	22987755
chrY	22985544	22985728	BPY2_intron_4	intron	protein_coding	chrY	22984692	22987755
chrY	22985749	22985810	BPY2_intron_4	intron	protein_coding	chrY	22984692	22987755
chrY	22985831	22985865	BPY2_intron_4	intron	protein_coding	chrY	22984692	22987755
chrY	22985901	22986149	BPY2_intron_4	intron	protein_coding	chrY	22984692	22987755
chrY	22986224	22987755	BPY2_intron_4	intron	protein_coding	chrY	22984692	22987755
chrY	22987756	22987893	BPY2_UTR_5	five_prime_UTR	protein_coding	chrY	22987756	22987893
chrY	22987894	22992301	BPY2_intron_5	intron	protein_coding	chrY	22987894	22992301
chrY	22992302	22992343	BPY2_UTR_6	five_prime_UTR	protein_coding	chrY	22992302	22992343
chrY	22992343	22992421	BPY2_1	CDS	protein_coding	chrY	22992343	22992421
chrY	22992422	22994479	BPY2_intron_6	intron	protein_coding	chrY	22992422	22994479
chrY	22994480	22994598	BPY2_2	CDS	protein_coding	chrY	22994480	22994598
chrY	22994599	22997450	BPY2_intron_7	intron	protein_coding	chrY	22994599	22997450
chrY	22997451	22997557	BPY2_3	CDS	protein_coding	chrY	22997451	22997557
chrY	22997558	22998248	BPY2_intron_8	intron	protein_coding	chrY	22997558	22998248
chrY	22998268	22998374	BPY2_UTR_7	three_prime_UTR	protein_coding	chrY	22998268	22998374
chrY	22998375	23004923	BPY2_intron_9	intron	protein_coding	chrY	22998375	23004923
chrY	23004924	23005049	BPY2_UTR_8	three_prime_UTR	protein_coding	chrY	23004924	23005049
chrY	23005050	23005142	BPY2_intron_10	intron	protein_coding	chrY	23005050	23005142
chrY	23005143	23005465	BPY2_UTR_9	three_prime_UTR	protein_coding	chrY	23005143	23005465
chrY	23017063	23017821	AC006366.1_1	exon	processed_pseudogene	chrY	23017063	23017821
chrY	23025594	23025844	TRIM60P8Y_1	exon	processed_pseudogene	chrY	23025594	23025844
chrY	23025845	23026151	TRIM60P8Y_intron_1	intron	processed_pseudogene	chrY	23025845	23026151
chrY	23026152	23026663	TRIM60P8Y_2	exon	processed_pseudogene	chrY	23026152	23026663
chrY	23049917	23051195	ZNF736P3Y_3	exon	processed_pseudogene	chrY	23049901	23051195
chrY	23058045	23058329	TRIM60P9Y_1	exon	processed_pseudogene	chrY	23058030	23058329
chrY	23058330	23058669	TRIM60P9Y_intron_1	intron	processed_pseudogene	chrY	23058330	23058669
chrY	23058670	23059186	TRIM60P9Y_2	exon	processed_pseudogene	chrY	23058670	23059186
chrY	23462465	23462535	REREP1Y_1	exon	unprocessed_pseudogene	chrY	23462465	23462535
chrY	23462536	23470372	REREP1Y_intron_1	intron	unprocessed_pseudogene	chrY	23462536	23472152
chrY	23470631	23472152	REREP1Y_intron_1	intron	unprocessed_pseudogene	chrY	23462536	23472152
chrY	23472153	23472279	REREP1Y_2	exon	unprocessed_pseudogene	chrY	23472153	23472280
chrY	23537442	23537505	RBMY2CP_1	exon	transcribed_processed_pseudogene	chrY	23537308	23537606
chrY	23538245	23538300	RBMY2CP_3	exon	transcribed_processed_pseudogene	chrY	23538200	23538311
chrY	23538453	23538537	RBMY2CP_intron_3	intron	transcribed_processed_pseudogene	chrY	23538312	23539179
chrY	23538807	23538930	RBMY2CP_intron_3	intron	transcribed_processed_pseudogene	chrY	23538312	23539179
chrY	23657839	23657997	HSFY6P_1	exon	unprocessed_pseudogene	chrY	23657839	23657997
chrY	23657998	23658481	HSFY6P_intron_1	intron	unprocessed_pseudogene	chrY	23657998	23658481
chrY	23658482	23658641	HSFY6P_2	exon	unprocessed_pseudogene	chrY	23658482	23658642
chrY	23658974	23659058	HSFY6P_3	exon	unprocessed_pseudogene	chrY	23658974	23659058
chrY	23659466	23659504	USP9YP18_1	exon	unprocessed_pseudogene	chrY	23659466	23659504
chrY	23659505	23661218	USP9YP18_intron_1	intron	unprocessed_pseudogene	chrY	23659505	23661218
chrY	23661219	23661349	USP9YP18_2	exon	unprocessed_pseudogene	chrY	23661219	23661349
chrY	23661350	23663706	USP9YP18_intron_2	intron	unprocessed_pseudogene	chrY	23661350	23663706
chrY	23663707	23663896	USP9YP18_3	exon	unprocessed_pseudogene	chrY	23663707	23663896
chrY	23663897	23665681	USP9YP18_intron_3	intron	unprocessed_pseudogene	chrY	23663897	23665681
chrY	23665682	23665798	USP9YP18_4	exon	unprocessed_pseudogene	chrY	23665682	23665798
chrY	23665802	23667600	USP9YP18_intron_4	intron	unprocessed_pseudogene	chrY	23665799	23667600
chrY	23667601	23667821	USP9YP18_5	exon	unprocessed_pseudogene	chrY	23667601	23667822
chrY	23674379	23675391	CDY14P_1	exon	unprocessed_pseudogene	chrY	23674379	23675392
chrY	23678504	23678834	ELOCP16_1	exon	unprocessed_pseudogene	chrY	23678504	23678835
chrY	23682006	23682265	PRYP3_1	exon	transcribed_unprocessed_pseudogene	chrY	23681440	23682265
chrY	23682266	23691755	PRYP3_intron_1	intron	transcribed_unprocessed_pseudogene	chrY	23682266	23691755
chrY	23691756	23691872	PRYP3_2	exon	transcribed_unprocessed_pseudogene	chrY	23691756	23691872
chrY	23691873	23694457	PRYP3_intron_2	intron	transcribed_unprocessed_pseudogene	chrY	23691873	23694457
chrY	23694458	23694579	PRYP3_3	exon	transcribed_unprocessed_pseudogene	chrY	23694458	23694579
chrY	23715922	23716701	XKRYP3_1	exon	unprocessed_pseudogene	chrY	23715922	23716701
chrY	23716702	23726471	XKRYP3_intron_1	intron	unprocessed_pseudogene	chrY	23716702	23726471
chrY	23726472	23726807	XKRYP3_2	exon	unprocessed_pseudogene	chrY	23726472	23726808
chrY	23734194	23734443	USP9YP25_1	exon	unprocessed_pseudogene	chrY	23734193	23734443
chrY	23734444	23736056	USP9YP25_intron_1	intron	unprocessed_pseudogene	chrY	23734444	23736056
chrY	23736060	23736242	USP9YP25_2	exon	unprocessed_pseudogene	chrY	23736057	23736249
chrY	23740258	23740350	USP9YP29_1	exon	unprocessed_pseudogene	chrY	23740258	23740353
chrY	23740354	23740731	USP9YP29_intron_1	intron	unprocessed_pseudogene	chrY	23740354	23740734
chrY	23740735	23740890	USP9YP29_2	exon	unprocessed_pseudogene	chrY	23740735	23740894
chrY	23740895	23741103	USP9YP29_intron_2	intron	unprocessed_pseudogene	chrY	23740895	23741103
chrY	23741104	23741134	USP9YP29_3	exon	unprocessed_pseudogene	chrY	23741104	23741134
chrY	23741142	23741282	USP9YP29_intron_3	intron	unprocessed_pseudogene	chrY	23741135	23741282
chrY	23741284	23741422	USP9YP29_4	exon	unprocessed_pseudogene	chrY	23741283	23741433
chrY	23741434	23746562	USP9YP29_intron_4	intron	unprocessed_pseudogene	chrY	23741434	23746564
chrY	23746565	23746693	USP9YP29_5	exon	unprocessed_pseudogene	chrY	23746565	23746693
chrY	23751188	23751759	RAB9AP1_1	exon	unprocessed_pseudogene	chrY	23751188	23751760
chrY	23762838	23762923	TRAPPC2P9_1	exon	unprocessed_pseudogene	chrY	23762838	23762923
chrY	23762925	23763371	TRAPPC2P9_intron_1	intron	unprocessed_pseudogene	chrY	23762924	23763371
chrY	23763372	23763517	TRAPPC2P9_2	exon	unprocessed_pseudogene	chrY	23763372	23763517
chrY	23763518	23765470	TRAPPC2P9_intron_2	intron	unprocessed_pseudogene	chrY	23763518	23765470
chrY	23765471	23765563	TRAPPC2P9_3	exon	unprocessed_pseudogene	chrY	23765471	23765583
chrY	23771431	23771530	OFD1P11Y_intron_1	intron	unprocessed_pseudogene	chrY	23771330	23772746
chrY	23771531	23772746	OFD1P11Y_intron_1	intron	unprocessed_pseudogene	chrY	23771330	23772746
chrY	23772748	23772949	OFD1P11Y_2	exon	unprocessed_pseudogene	chrY	23772747	23772949
chrY	23772955	23783638	OFD1P11Y_intron_2	intron	unprocessed_pseudogene	chrY	23772950	23783638
chrY	23783639	23783708	OFD1P11Y_3	exon	unprocessed_pseudogene	chrY	23783639	23783708
chrY	23783709	23783791	OFD1P11Y_intron_3	intron	unprocessed_pseudogene	chrY	23783709	23783791
chrY	23783792	23783823	OFD1P11Y_4	exon	unprocessed_pseudogene	chrY	23783792	23783823
chrY	23783824	23784612	OFD1P11Y_intron_4	intron	unprocessed_pseudogene	chrY	23783824	23784612
chrY	23784613	23784737	OFD1P11Y_5	exon	unprocessed_pseudogene	chrY	23784613	23784737
chrY	23784738	23788570	OFD1P11Y_intron_5	intron	unprocessed_pseudogene	chrY	23784738	23788570
chrY	23788571	23788706	OFD1P11Y_6	exon	unprocessed_pseudogene	chrY	23788571	23788706
chrY	23788707	23789049	OFD1P11Y_intron_6	intron	unprocessed_pseudogene	chrY	23788707	23789049
chrY	23789050	23789196	OFD1P11Y_7	exon	unprocessed_pseudogene	chrY	23789050	23789196
chrY	23789199	23792241	OFD1P11Y_intron_7	intron	unprocessed_pseudogene	chrY	23789197	23792241
chrY	23792244	23792349	OFD1P11Y_8	exon	unprocessed_pseudogene	chrY	23792242	23792349
chrY	23792351	23794996	OFD1P11Y_intron_8	intron	unprocessed_pseudogene	chrY	23792350	23794996
chrY	23794997	23795116	OFD1P11Y_9	exon	unprocessed_pseudogene	chrY	23794997	23795116
chrY	23795117	23796901	OFD1P11Y_intron_9	intron	unprocessed_pseudogene	chrY	23795117	23796901
chrY	23796902	23796976	OFD1P11Y_10	exon	unprocessed_pseudogene	chrY	23796902	23796976
chrY	23796977	23798077	OFD1P11Y_intron_10	intron	unprocessed_pseudogene	chrY	23796977	23798077
chrY	23798078	23798149	OFD1P11Y_11	exon	unprocessed_pseudogene	chrY	23798078	23798150
chrY	23808821	23809059	ELOCP9_1	exon	processed_pseudogene	chrY	23808821	23809059
chrY	23855537	23857090	CDY15P_1	exon	unprocessed_pseudogene	chrY	23855522	23857091
chrY	23917241	23917722	XKRYP4_1	exon	unprocessed_pseudogene	chrY	23917241	23917723
chrY	23919905	23920122	USP9YP13_1	exon	unprocessed_pseudogene	chrY	23919905	23920124
chrY	23920125	23921248	USP9YP13_intron_1	intron	unprocessed_pseudogene	chrY	23920125	23921249
chrY	23921250	23921510	USP9YP13_2	exon	unprocessed_pseudogene	chrY	23921250	23921510
chrY	23934954	23934991	USP9YP11_1	exon	unprocessed_pseudogene	chrY	23934953	23934991
chrY	23934992	23936664	USP9YP11_intron_1	intron	unprocessed_pseudogene	chrY	23934992	23936664
chrY	23936665	23936889	USP9YP11_2	exon	unprocessed_pseudogene	chrY	23936665	23936889
chrY	23936890	23938011	USP9YP11_intron_2	intron	unprocessed_pseudogene	chrY	23936890	23938011
chrY	23938012	23938275	USP9YP11_3	exon	unprocessed_pseudogene	chrY	23938012	23938275
chrY	23938276	23939909	USP9YP11_intron_3	intron	unprocessed_pseudogene	chrY	23938276	23939909
chrY	23939910	23940101	USP9YP11_4	exon	unprocessed_pseudogene	chrY	23939910	23940101
chrY	23936727	23936831	TTTY3B_1	exon	lincRNA	chrY	23936727	23936831
chrY	23936832	23939184	TTTY3B_intron_1	intron	lincRNA	chrY	23936832	23939184
chrY	23939185	23939320	TTTY3B_2	exon	lincRNA	chrY	23939185	23939320
chrY	23939321	23941517	TTTY3B_intron_2	intron	lincRNA	chrY	23939321	23941517
chrY	23941518	23941621	TTTY3B_3	exon	lincRNA	chrY	23941518	23941622
chrY	23945927	23946021	USP9YP12_1	exon	unprocessed_pseudogene	chrY	23945927	23946022
chrY	23946023	23946401	USP9YP12_intron_1	intron	unprocessed_pseudogene	chrY	23946023	23946402
chrY	23946403	23946591	USP9YP12_2	exon	unprocessed_pseudogene	chrY	23946403	23946591
chrY	23946597	23946930	USP9YP12_intron_2	intron	unprocessed_pseudogene	chrY	23946592	23946945
chrY	23946946	23947096	USP9YP12_3	exon	unprocessed_pseudogene	chrY	23946946	23947100
chrY	23956569	23956796	RAB9AP5_1	exon	unprocessed_pseudogene	chrY	23956569	23956796
chrY	23956803	23959848	RAB9AP5_intron_1	intron	unprocessed_pseudogene	chrY	23956797	23959848
chrY	23959855	23960217	RAB9AP5_2	exon	unprocessed_pseudogene	chrY	23959849	23960218
chrY	23967564	23967642	TRAPPC2P10_1	exon	unprocessed_pseudogene	chrY	23967564	23967642
chrY	23967644	23968083	TRAPPC2P10_intron_1	intron	unprocessed_pseudogene	chrY	23967643	23968085
chrY	23968086	23968218	TRAPPC2P10_2	exon	unprocessed_pseudogene	chrY	23968086	23968218
chrY	23968220	23970581	TRAPPC2P10_intron_2	intron	unprocessed_pseudogene	chrY	23968219	23970581
chrY	23970582	23970674	TRAPPC2P10_3	exon	unprocessed_pseudogene	chrY	23970582	23970694
chrY	23972780	23972877	OFD1P12Y_1	exon	unprocessed_pseudogene	chrY	23972780	23972878
chrY	23972879	23974192	OFD1P12Y_intron_1	intron	unprocessed_pseudogene	chrY	23972879	23974192
chrY	23974193	23974392	OFD1P12Y_2	exon	unprocessed_pseudogene	chrY	23974193	23974393
chrY	23974394	23976598	OFD1P12Y_intron_2	intron	unprocessed_pseudogene	chrY	23974394	23976599
chrY	23976600	23976668	OFD1P12Y_3	exon	unprocessed_pseudogene	chrY	23976600	23976668
chrY	23976669	23976752	OFD1P12Y_intron_3	intron	unprocessed_pseudogene	chrY	23976669	23976752
chrY	23976753	23976786	OFD1P12Y_4	exon	unprocessed_pseudogene	chrY	23976753	23976786
chrY	23976787	23976812	OFD1P12Y_intron_4	intron	unprocessed_pseudogene	chrY	23976787	23984290
chrY	23976813	23978280	OFD1P12Y_intron_4	intron	unprocessed_pseudogene	chrY	23976787	23984290
chrY	23978303	23984290	OFD1P12Y_intron_4	intron	unprocessed_pseudogene	chrY	23976787	23984290
chrY	23984291	23984424	OFD1P12Y_5	exon	unprocessed_pseudogene	chrY	23984291	23984425
chrY	23984426	23984762	OFD1P12Y_intron_5	intron	unprocessed_pseudogene	chrY	23984426	23984762
chrY	23984763	23984899	OFD1P12Y_6	exon	unprocessed_pseudogene	chrY	23984763	23984899
chrY	23984900	23987942	OFD1P12Y_intron_6	intron	unprocessed_pseudogene	chrY	23984900	23987942
chrY	23987943	23988049	OFD1P12Y_7	exon	unprocessed_pseudogene	chrY	23987943	23988052
chrY	23988053	23990153	OFD1P12Y_intron_7	intron	unprocessed_pseudogene	chrY	23988053	23990157
chrY	23990158	23990271	OFD1P12Y_8	exon	unprocessed_pseudogene	chrY	23990158	23990271
chrY	23990272	23992046	OFD1P12Y_intron_8	intron	unprocessed_pseudogene	chrY	23990272	23992046
chrY	23992047	23992121	OFD1P12Y_9	exon	unprocessed_pseudogene	chrY	23992047	23992121
chrY	23992122	23993224	OFD1P12Y_intron_9	intron	unprocessed_pseudogene	chrY	23992122	23993224
chrY	23993225	23993317	OFD1P12Y_10	exon	unprocessed_pseudogene	chrY	23993225	23993317
chrY	23993318	23994931	OFD1P12Y_intron_10	intron	unprocessed_pseudogene	chrY	23993318	23994931
chrY	23994932	23995081	OFD1P12Y_11	exon	unprocessed_pseudogene	chrY	23994932	23995081
chrY	24006911	24007236	ELOCP10_1	exon	processed_pseudogene	chrY	24006911	24007237
chrY	24045229	24045603	CDY1B_UTR_1	three_prime_UTR	protein_coding	chrY	24045229	24045603
chrY	24045603	24045676	CDY1B_1	CDS	protein_coding	chrY	24045603	24045676
chrY	24045677	24045791	CDY1B_intron_1	intron	protein_coding	chrY	24045677	24045791
chrY	24045792	24046065	CDY1B_UTR_2	three_prime_UTR	protein_coding	chrY	24045792	24046065
chrY	24046065	24047688	CDY1B_2	CDS	protein_coding	chrY	24046065	24047688
chrY	24047688	24048016	CDY1B_UTR_3	five_prime_UTR	protein_coding	chrY	24047688	24048019
chrY	24049878	24051093	CDY17P_1	exon	unprocessed_pseudogene	chrY	24049878	24051093
chrY	24051094	24051420	CDY17P_intron_1	intron	unprocessed_pseudogene	chrY	24051094	24051420
chrY	24051421	24051486	CDY17P_2	exon	unprocessed_pseudogene	chrY	24051421	24051487
chrY	24169913	24170033	GOLGA6L11P_2	exon	unprocessed_pseudogene	chrY	24169913	24170033
chrY	24186509	24190068	CSPG4P3Y_1	exon	unprocessed_pseudogene	chrY	24186509	24190068
chrY	24190069	24191705	CSPG4P3Y_intron_1	intron	unprocessed_pseudogene	chrY	24190069	24191705
chrY	24191706	24191869	CSPG4P3Y_2	exon	unprocessed_pseudogene	chrY	24191706	24191870
chrY	24196518	24196679	AC012005.2_1	exon	unprocessed_pseudogene	chrY	24196518	24196679
chrY	24196680	24198275	AC012005.2_intron_1	intron	unprocessed_pseudogene	chrY	24196680	24204475
chrY	24198297	24204475	AC012005.2_intron_1	intron	unprocessed_pseudogene	chrY	24196680	24204475
chrY	24204476	24204626	AC012005.2_2	exon	unprocessed_pseudogene	chrY	24204476	24204626
chrY	24204627	24206046	AC012005.2_intron_2	intron	unprocessed_pseudogene	chrY	24204627	24206046
chrY	24206047	24206131	AC012005.2_3	exon	unprocessed_pseudogene	chrY	24206047	24206132
chrY	24209569	24209623	GOLGA2P2Y_1	exon	transcribed_unprocessed_pseudogene	chrY	24209567	24209623
chrY	24209632	24209720	GOLGA2P2Y_intron_1	intron	transcribed_unprocessed_pseudogene	chrY	24209624	24209723
chrY	24209724	24209871	GOLGA2P2Y_2	exon	transcribed_unprocessed_pseudogene	chrY	24209724	24209871
chrY	24209878	24209953	GOLGA2P2Y_intron_2	intron	transcribed_unprocessed_pseudogene	chrY	24209872	24209953
chrY	24209959	24210050	GOLGA2P2Y_3	exon	transcribed_unprocessed_pseudogene	chrY	24209954	24210050
chrY	24210051	24210131	GOLGA2P2Y_intron_3	intron	transcribed_unprocessed_pseudogene	chrY	24210051	24210131
chrY	24210132	24210225	GOLGA2P2Y_4	exon	transcribed_unprocessed_pseudogene	chrY	24210132	24210225
chrY	24210226	24210313	GOLGA2P2Y_intron_4	intron	transcribed_unprocessed_pseudogene	chrY	24210226	24210313
chrY	24210314	24210503	GOLGA2P2Y_5	exon	transcribed_unprocessed_pseudogene	chrY	24210314	24210503
chrY	24210504	24210757	GOLGA2P2Y_intron_5	intron	transcribed_unprocessed_pseudogene	chrY	24210504	24210757
chrY	24210758	24210847	GOLGA2P2Y_6	exon	transcribed_unprocessed_pseudogene	chrY	24210758	24210847
chrY	24210848	24211266	GOLGA2P2Y_intron_6	intron	transcribed_unprocessed_pseudogene	chrY	24210848	24211266
chrY	24211267	24211342	GOLGA2P2Y_7	exon	transcribed_unprocessed_pseudogene	chrY	24211267	24211342
chrY	24211343	24211417	GOLGA2P2Y_intron_7	intron	transcribed_unprocessed_pseudogene	chrY	24211343	24212697
chrY	24211418	24211579	GOLGA2P2Y_intron_7	intron	transcribed_unprocessed_pseudogene	chrY	24211343	24212697
chrY	24211598	24211668	GOLGA2P2Y_intron_7	intron	transcribed_unprocessed_pseudogene	chrY	24211343	24212697
chrY	24211669	24212697	GOLGA2P2Y_intron_7	intron	transcribed_unprocessed_pseudogene	chrY	24211343	24212697
chrY	24212698	24212756	GOLGA2P2Y_8	exon	transcribed_unprocessed_pseudogene	chrY	24212698	24212756
chrY	24212757	24213053	GOLGA2P2Y_intron_8	intron	transcribed_unprocessed_pseudogene	chrY	24212757	24213053
chrY	24213054	24213404	GOLGA2P2Y_9	exon	transcribed_unprocessed_pseudogene	chrY	24213054	24213405
chrY	24213406	24213791	GOLGA2P2Y_intron_9	intron	transcribed_unprocessed_pseudogene	chrY	24213406	24213791
chrY	24213792	24213882	GOLGA2P2Y_10	exon	transcribed_unprocessed_pseudogene	chrY	24213792	24213882
chrY	24213883	24214522	GOLGA2P2Y_intron_10	intron	transcribed_unprocessed_pseudogene	chrY	24213883	24214522
chrY	24214523	24214602	GOLGA2P2Y_11	exon	transcribed_unprocessed_pseudogene	chrY	24214523	24214604
chrY	24214605	24214787	GOLGA2P2Y_intron_11	intron	transcribed_unprocessed_pseudogene	chrY	24214605	24214787
chrY	24214788	24214848	GOLGA2P2Y_12	exon	transcribed_unprocessed_pseudogene	chrY	24214788	24214848
chrY	24214849	24215460	GOLGA2P2Y_intron_12	intron	transcribed_unprocessed_pseudogene	chrY	24214849	24215460
chrY	24215461	24215581	GOLGA2P2Y_13	exon	transcribed_unprocessed_pseudogene	chrY	24215461	24215581
chrY	24232826	24232930	UBE2Q2P4Y_1	exon	unprocessed_pseudogene	chrY	24232826	24232930
chrY	24232931	24238881	UBE2Q2P4Y_intron_1	intron	unprocessed_pseudogene	chrY	24232931	24238881
chrY	24238882	24238983	UBE2Q2P4Y_2	exon	unprocessed_pseudogene	chrY	24238882	24238984
chrY	24276245	24277026	LINC00265-2P_1	exon	processed_pseudogene	chrY	24276245	24277026
chrY	24278337	24278463	CICP2_1	exon	processed_pseudogene	chrY	24278337	24278463
chrY	24278464	24278872	CICP2_intron_1	intron	processed_pseudogene	chrY	24278464	24278872
chrY	24278873	24279295	CICP2_2	exon	processed_pseudogene	chrY	24278873	24279295
chrY	24279296	24279360	CICP2_intron_2	intron	processed_pseudogene	chrY	24279296	24279360
chrY	24279361	24281140	CICP2_3	exon	processed_pseudogene	chrY	24279361	24281140
chrY	24278681	24278887	LINC00266-2P_1	exon	unprocessed_pseudogene	chrY	24278681	24278887
chrY	24278888	24283060	LINC00266-2P_intron_1	intron	unprocessed_pseudogene	chrY	24278888	24283060
chrY	24283061	24283230	LINC00266-2P_2	exon	unprocessed_pseudogene	chrY	24283061	24283230
chrY	24283231	24291267	LINC00266-2P_intron_2	intron	unprocessed_pseudogene	chrY	24283231	24291267
chrY	24291268	24291346	LINC00266-2P_3	exon	unprocessed_pseudogene	chrY	24291268	24291346
chrY	24362335	24362408	AC012005.1_1	exon	processed_pseudogene	chrY	24362335	24362409
chrY	24396604	24396905	RBMY2XP_1	exon	unprocessed_pseudogene	chrY	24396604	24396905
chrY	24396906	24397317	RBMY2XP_intron_1	intron	unprocessed_pseudogene	chrY	24396906	24397317
chrY	24397318	24397407	RBMY2XP_2	exon	unprocessed_pseudogene	chrY	24397318	24397407
chrY	24397408	24397487	RBMY2XP_intron_2	intron	unprocessed_pseudogene	chrY	24397408	24397487
chrY	24397488	24397599	RBMY2XP_3	exon	unprocessed_pseudogene	chrY	24397488	24397599
chrY	24397600	24400334	RBMY2XP_intron_3	intron	unprocessed_pseudogene	chrY	24397600	24400334
chrY	24400335	24400517	RBMY2XP_4	exon	unprocessed_pseudogene	chrY	24400335	24400517
chrY	24400518	24402904	RBMY2XP_intron_4	intron	unprocessed_pseudogene	chrY	24400518	24402904
chrY	24402905	24403007	RBMY2XP_5	exon	unprocessed_pseudogene	chrY	24402905	24403007
chrY	24403008	24403416	RBMY2XP_intron_5	intron	unprocessed_pseudogene	chrY	24403008	24403416
chrY	24403417	24403526	RBMY2XP_6	exon	unprocessed_pseudogene	chrY	24403417	24403526
chrY	24494865	24494905	TRIM60P5Y_1	exon	processed_pseudogene	chrY	24494709	24495006
chrY	24494929	24495006	TRIM60P5Y_1	exon	processed_pseudogene	chrY	24494709	24495006
chrY	24495124	24495240	TRIM60P5Y_intron_1	intron	processed_pseudogene	chrY	24495007	24495306
chrY	24495402	24495470	TRIM60P5Y_2	exon	processed_pseudogene	chrY	24495307	24495583
chrY	24495500	24495578	TRIM60P5Y_2	exon	processed_pseudogene	chrY	24495307	24495583
chrY	24500263	24501504	ZNF736P12Y_1	exon	processed_pseudogene	chrY	24500263	24501505
chrY	24613597	24613666	BPY2B_intron_1	intron	protein_coding	chrY	24607716	24617887
chrY	24613801	24613837	BPY2B_intron_1	intron	protein_coding	chrY	24607716	24617887
chrY	24613847	24613920	BPY2B_intron_1	intron	protein_coding	chrY	24607716	24617887
chrY	24613998	24614116	BPY2B_intron_1	intron	protein_coding	chrY	24607716	24617887
chrY	24614166	24614257	BPY2B_intron_1	intron	protein_coding	chrY	24607716	24617887
chrY	24614335	24614407	BPY2B_intron_1	intron	protein_coding	chrY	24607716	24617887
chrY	24614440	24616663	BPY2B_intron_1	intron	protein_coding	chrY	24607716	24617887
chrY	24616669	24617057	BPY2B_intron_1	intron	protein_coding	chrY	24607716	24617887
chrY	24617113	24617197	BPY2B_intron_1	intron	protein_coding	chrY	24607716	24617887
chrY	24617272	24617305	BPY2B_intron_1	intron	protein_coding	chrY	24607716	24617887
chrY	24617347	24617531	BPY2B_intron_1	intron	protein_coding	chrY	24607716	24617887
chrY	24617552	24617754	BPY2B_intron_1	intron	protein_coding	chrY	24607716	24617887
chrY	24617788	24617884	BPY2B_intron_1	intron	protein_coding	chrY	24607716	24617887
chrY	24617958	24618002	BPY2B_intron_2	intron	protein_coding	chrY	24617958	24618002
chrY	24618004	24618034	BPY2B_UTR_3	five_prime_UTR	protein_coding	chrY	24618003	24618034
chrY	24618042	24618082	BPY2B_intron_3	intron	protein_coding	chrY	24618035	24618308
chrY	24618162	24618233	BPY2B_intron_3	intron	protein_coding	chrY	24618035	24618308
chrY	24618262	24618308	BPY2B_intron_3	intron	protein_coding	chrY	24618035	24618308
chrY	24618309	24618432	BPY2B_UTR_4	five_prime_UTR	protein_coding	chrY	24618309	24618432
chrY	24618433	24618553	BPY2B_intron_4	intron	protein_coding	chrY	24618433	24621496
chrY	24618574	24618711	BPY2B_intron_4	intron	protein_coding	chrY	24618433	24621496
chrY	24618763	24618803	BPY2B_intron_4	intron	protein_coding	chrY	24618433	24621496
chrY	24618854	24618933	BPY2B_intron_4	intron	protein_coding	chrY	24618433	24621496
chrY	24618982	24619114	BPY2B_intron_4	intron	protein_coding	chrY	24618433	24621496
chrY	24619159	24619193	BPY2B_intron_4	intron	protein_coding	chrY	24618433	24621496
chrY	24619219	24619260	BPY2B_intron_4	intron	protein_coding	chrY	24618433	24621496
chrY	24619285	24619469	BPY2B_intron_4	intron	protein_coding	chrY	24618433	24621496
chrY	24619490	24619551	BPY2B_intron_4	intron	protein_coding	chrY	24618433	24621496
chrY	24619572	24619606	BPY2B_intron_4	intron	protein_coding	chrY	24618433	24621496
chrY	24619642	24619890	BPY2B_intron_4	intron	protein_coding	chrY	24618433	24621496
chrY	24619965	24621496	BPY2B_intron_4	intron	protein_coding	chrY	24618433	24621496
chrY	24621497	24621634	BPY2B_UTR_5	five_prime_UTR	protein_coding	chrY	24621497	24621634
chrY	24621635	24626042	BPY2B_intron_5	intron	protein_coding	chrY	24621635	24626042
chrY	24626043	24626084	BPY2B_UTR_6	five_prime_UTR	protein_coding	chrY	24626043	24626084
chrY	24626084	24626162	BPY2B_1	CDS	protein_coding	chrY	24626084	24626162
chrY	24626163	24628220	BPY2B_intron_6	intron	protein_coding	chrY	24626163	24628220
chrY	24628221	24628339	BPY2B_2	CDS	protein_coding	chrY	24628221	24628339
chrY	24628340	24631192	BPY2B_intron_7	intron	protein_coding	chrY	24628340	24631192
chrY	24631193	24631299	BPY2B_3	CDS	protein_coding	chrY	24631193	24631299
chrY	24631300	24631990	BPY2B_intron_8	intron	protein_coding	chrY	24631300	24631990
chrY	24632010	24632116	BPY2B_UTR_7	three_prime_UTR	protein_coding	chrY	24632010	24632116
chrY	24632117	24638665	BPY2B_intron_9	intron	protein_coding	chrY	24632117	24638665
chrY	24638666	24638791	BPY2B_UTR_8	three_prime_UTR	protein_coding	chrY	24638666	24638791
chrY	24638792	24638884	BPY2B_intron_10	intron	protein_coding	chrY	24638792	24638884
chrY	24638885	24639207	BPY2B_UTR_9	three_prime_UTR	protein_coding	chrY	24638885	24639207
chrY	24650808	24651534	AC010153.1_1	exon	processed_pseudogene	chrY	24650808	24651534
chrY	24659337	24659567	TRIM60P10Y_1	exon	processed_pseudogene	chrY	24659337	24659567
chrY	24659568	24659885	TRIM60P10Y_intron_1	intron	processed_pseudogene	chrY	24659568	24659885
chrY	24659886	24660406	TRIM60P10Y_2	exon	processed_pseudogene	chrY	24659886	24660406
chrY	24683657	24684935	ZNF736P2Y_1	exon	processed_pseudogene	chrY	24683657	24684935
chrY	24691791	24692075	TRIM60P11Y_1	exon	processed_pseudogene	chrY	24691791	24692075
chrY	24692076	24692415	TRIM60P11Y_intron_1	intron	processed_pseudogene	chrY	24692076	24692415
chrY	24692416	24692932	TRIM60P11Y_2	exon	processed_pseudogene	chrY	24692416	24692932
chrY	24985795	24985828	ZNF736P1Y_1	exon	processed_pseudogene	chrY	24985201	24986476
chrY	25009700	25010221	AC006338.1_1	exon	unprocessed_pseudogene	chrY	25009700	25010221
chrY	25010222	25010541	AC006338.1_intron_1	intron	unprocessed_pseudogene	chrY	25010222	25010541
chrY	25010542	25010768	AC006338.1_2	exon	unprocessed_pseudogene	chrY	25010542	25010769
chrY	25018543	25019302	ZNF736P5Y_1	exon	processed_pseudogene	chrY	25018499	25019303
chrY	25030901	25031222	BPY2C_UTR_1	three_prime_UTR	protein_coding	chrY	25030901	25031222
chrY	25031223	25031315	BPY2C_intron_1	intron	protein_coding	chrY	25031223	25031315
chrY	25031316	25031441	BPY2C_UTR_2	three_prime_UTR	protein_coding	chrY	25031316	25031441
chrY	25031442	25037990	BPY2C_intron_2	intron	protein_coding	chrY	25031442	25037990
chrY	25037991	25038097	BPY2C_UTR_3	three_prime_UTR	protein_coding	chrY	25037991	25038097
chrY	25038117	25038807	BPY2C_intron_3	intron	protein_coding	chrY	25038117	25038807
chrY	25038808	25038914	BPY2C_2	CDS	protein_coding	chrY	25038808	25038914
chrY	25038915	25041767	BPY2C_intron_4	intron	protein_coding	chrY	25038915	25041767
chrY	25041768	25041886	BPY2C_3	CDS	protein_coding	chrY	25041768	25041886
chrY	25041887	25043944	BPY2C_intron_5	intron	protein_coding	chrY	25041887	25043944
chrY	25043945	25044023	BPY2C_4	CDS	protein_coding	chrY	25043945	25044023
chrY	25044023	25044064	BPY2C_UTR_4	five_prime_UTR	protein_coding	chrY	25044023	25044064
chrY	25044768	25044886	BPY2C_intron_6	intron	protein_coding	chrY	25044065	25048472
chrY	25044907	25044964	BPY2C_intron_6	intron	protein_coding	chrY	25044065	25048472
chrY	25045031	25045113	BPY2C_intron_6	intron	protein_coding	chrY	25044065	25048472
chrY	25045240	25045321	BPY2C_intron_6	intron	protein_coding	chrY	25044065	25048472
chrY	25045347	25045474	BPY2C_intron_6	intron	protein_coding	chrY	25044065	25048472
chrY	25045509	25045560	BPY2C_intron_6	intron	protein_coding	chrY	25044065	25048472
chrY	25045695	25045755	BPY2C_intron_6	intron	protein_coding	chrY	25044065	25048472
chrY	25045848	25046103	BPY2C_intron_6	intron	protein_coding	chrY	25044065	25048472
chrY	25046168	25046226	BPY2C_intron_6	intron	protein_coding	chrY	25044065	25048472
chrY	25046370	25046414	BPY2C_intron_6	intron	protein_coding	chrY	25044065	25048472
chrY	25046448	25046507	BPY2C_intron_6	intron	protein_coding	chrY	25044065	25048472
chrY	25046533	25046575	BPY2C_intron_6	intron	protein_coding	chrY	25044065	25048472
chrY	25046610	25046699	BPY2C_intron_6	intron	protein_coding	chrY	25044065	25048472
chrY	25046753	25046777	BPY2C_intron_6	intron	protein_coding	chrY	25044065	25048472
chrY	25046811	25046864	BPY2C_intron_6	intron	protein_coding	chrY	25044065	25048472
chrY	25046894	25046939	BPY2C_intron_6	intron	protein_coding	chrY	25044065	25048472
chrY	25046976	25047024	BPY2C_intron_6	intron	protein_coding	chrY	25044065	25048472
chrY	25047102	25047179	BPY2C_intron_6	intron	protein_coding	chrY	25044065	25048472
chrY	25047201	25047245	BPY2C_intron_6	intron	protein_coding	chrY	25044065	25048472
chrY	25047270	25047315	BPY2C_intron_6	intron	protein_coding	chrY	25044065	25048472
chrY	25047343	25047468	BPY2C_intron_6	intron	protein_coding	chrY	25044065	25048472
chrY	25047506	25047537	BPY2C_intron_6	intron	protein_coding	chrY	25044065	25048472
chrY	25047560	25047701	BPY2C_intron_6	intron	protein_coding	chrY	25044065	25048472
chrY	25047756	25047779	BPY2C_intron_6	intron	protein_coding	chrY	25044065	25048472
chrY	25047852	25047911	BPY2C_intron_6	intron	protein_coding	chrY	25044065	25048472
chrY	25048028	25048059	BPY2C_intron_6	intron	protein_coding	chrY	25044065	25048472
chrY	25048081	25048115	BPY2C_intron_6	intron	protein_coding	chrY	25044065	25048472
chrY	25048138	25048258	BPY2C_intron_6	intron	protein_coding	chrY	25044065	25048472
chrY	25048285	25048317	BPY2C_intron_6	intron	protein_coding	chrY	25044065	25048472
chrY	25048383	25048472	BPY2C_intron_6	intron	protein_coding	chrY	25044065	25048472
chrY	25044065	25044745	BPY2C_intron_6	intron	protein_coding	chrY	25044065	25048472
chrY	25048473	25048610	BPY2C_UTR_5	five_prime_UTR	protein_coding	chrY	25048473	25048610
chrY	25048611	25048675	BPY2C_intron_7	intron	protein_coding	chrY	25048611	25051674
chrY	25048741	25048767	BPY2C_intron_7	intron	protein_coding	chrY	25048611	25051674
chrY	25048796	25049374	BPY2C_intron_7	intron	protein_coding	chrY	25048611	25051674
chrY	25050719	25050772	BPY2C_intron_7	intron	protein_coding	chrY	25048611	25051674
chrY	25051981	25052004	BPY2C_intron_8	intron	protein_coding	chrY	25051799	25052072
chrY	25052073	25052103	BPY2C_UTR_7	five_prime_UTR	protein_coding	chrY	25052073	25052104
chrY	25052188	25052211	BPY2C_UTR_8	five_prime_UTR	protein_coding	chrY	25052150	25052219
chrY	25052247	25052281	BPY2C_intron_10	intron	protein_coding	chrY	25052220	25062391
chrY	25052331	25052356	BPY2C_intron_10	intron	protein_coding	chrY	25052220	25062391
chrY	25052631	25052670	BPY2C_intron_10	intron	protein_coding	chrY	25052220	25062391
chrY	25053050	25053080	BPY2C_intron_10	intron	protein_coding	chrY	25052220	25062391
chrY	25053162	25053242	BPY2C_intron_10	intron	protein_coding	chrY	25052220	25062391
chrY	25053275	25053312	BPY2C_intron_10	intron	protein_coding	chrY	25052220	25062391
chrY	25053342	25053370	BPY2C_intron_10	intron	protein_coding	chrY	25052220	25062391
chrY	25053393	25053438	BPY2C_intron_10	intron	protein_coding	chrY	25052220	25062391
chrY	25053660	25053765	BPY2C_intron_10	intron	protein_coding	chrY	25052220	25062391
chrY	25053882	25053932	BPY2C_intron_10	intron	protein_coding	chrY	25052220	25062391
chrY	25054048	25054083	BPY2C_intron_10	intron	protein_coding	chrY	25052220	25062391
chrY	25054666	25054699	BPY2C_intron_10	intron	protein_coding	chrY	25052220	25062391
chrY	25054877	25054906	BPY2C_intron_10	intron	protein_coding	chrY	25052220	25062391
chrY	25055991	25056035	BPY2C_intron_10	intron	protein_coding	chrY	25052220	25062391
chrY	25056059	25056095	BPY2C_intron_10	intron	protein_coding	chrY	25052220	25062391
chrY	25056141	25056166	BPY2C_intron_10	intron	protein_coding	chrY	25052220	25062391
chrY	25056187	25056224	BPY2C_intron_10	intron	protein_coding	chrY	25052220	25062391
chrY	25056270	25056306	BPY2C_intron_10	intron	protein_coding	chrY	25052220	25062391
chrY	25168599	25169840	ZNF736P4Y_1	exon	processed_pseudogene	chrY	25168599	25169841
chrY	25174524	25174602	AC006386.1_1	exon	processed_pseudogene	chrY	25174520	25174792
chrY	25174632	25174700	AC006386.1_1	exon	processed_pseudogene	chrY	25174520	25174792
chrY	25174756	25174792	AC006386.1_1	exon	processed_pseudogene	chrY	25174520	25174792
chrY	25174796	25174837	AC006386.1_intron_1	intron	processed_pseudogene	chrY	25174793	25175094
chrY	25174862	25174978	AC006386.1_intron_1	intron	processed_pseudogene	chrY	25174793	25175094
chrY	25175069	25175094	AC006386.1_intron_1	intron	processed_pseudogene	chrY	25174793	25175094
chrY	25175096	25175173	AC006386.1_2	exon	processed_pseudogene	chrY	25175095	25175237
chrY	25175197	25175237	AC006386.1_2	exon	processed_pseudogene	chrY	25175095	25175237
chrY	25266587	25266696	RBMY2YP_1	exon	unprocessed_pseudogene	chrY	25266584	25266696
chrY	25266697	25267105	RBMY2YP_intron_1	intron	unprocessed_pseudogene	chrY	25266697	25267105
chrY	25267106	25267208	RBMY2YP_2	exon	unprocessed_pseudogene	chrY	25267106	25267208
chrY	25267209	25269595	RBMY2YP_intron_2	intron	unprocessed_pseudogene	chrY	25267209	25269595
chrY	25269596	25269778	RBMY2YP_3	exon	unprocessed_pseudogene	chrY	25269596	25269778
chrY	25269779	25272521	RBMY2YP_intron_3	intron	unprocessed_pseudogene	chrY	25269779	25272521
chrY	25272522	25272633	RBMY2YP_4	exon	unprocessed_pseudogene	chrY	25272522	25272633
chrY	25272634	25272713	RBMY2YP_intron_4	intron	unprocessed_pseudogene	chrY	25272634	25272713
chrY	25272714	25272803	RBMY2YP_5	exon	unprocessed_pseudogene	chrY	25272714	25272803
chrY	25272804	25273215	RBMY2YP_intron_5	intron	unprocessed_pseudogene	chrY	25272804	25273215
chrY	25273216	25273517	RBMY2YP_6	exon	unprocessed_pseudogene	chrY	25273216	25273531
chrY	25307729	25307802	AC006386.2_1	exon	processed_pseudogene	chrY	25307729	25307803
chrY	25378800	25378878	LINC00266-4P_1	exon	lincRNA	chrY	25378300	25378878
chrY	25378879	25386915	LINC00266-4P_intron_1	intron	lincRNA	chrY	25378879	25386915
chrY	25386916	25387085	LINC00266-4P_2	exon	lincRNA	chrY	25386916	25387085
chrY	25387086	25391259	LINC00266-4P_intron_2	intron	lincRNA	chrY	25387086	25391259
chrY	25391260	25391610	LINC00266-4P_3	exon	lincRNA	chrY	25391260	25391610
chrY	25391611	25394624	LINC00266-4P_intron_3	intron	lincRNA	chrY	25391611	25394624
chrY	25388992	25391274	CICP1_1	exon	processed_pseudogene	chrY	25388992	25391274
chrY	25391275	25391683	CICP1_intron_1	intron	processed_pseudogene	chrY	25391275	25391683
chrY	25391684	25391811	CICP1_2	exon	processed_pseudogene	chrY	25391684	25391811
chrY	25431156	25431257	UBE2Q2P5Y_1	exon	unprocessed_pseudogene	chrY	25431156	25431257
chrY	25431258	25437209	UBE2Q2P5Y_intron_1	intron	unprocessed_pseudogene	chrY	25431258	25437209
chrY	25437210	25437314	UBE2Q2P5Y_2	exon	unprocessed_pseudogene	chrY	25437210	25437315
chrY	25454561	25454680	GOLGA2P3Y_1	exon	unprocessed_pseudogene	chrY	25454561	25454680
chrY	25454681	25455292	GOLGA2P3Y_intron_1	intron	unprocessed_pseudogene	chrY	25454681	25455292
chrY	25455293	25455353	GOLGA2P3Y_2	exon	unprocessed_pseudogene	chrY	25455293	25455353
chrY	25455354	25455536	GOLGA2P3Y_intron_2	intron	unprocessed_pseudogene	chrY	25455354	25455538
chrY	25455539	25455618	GOLGA2P3Y_3	exon	unprocessed_pseudogene	chrY	25455539	25455618
chrY	25455619	25456258	GOLGA2P3Y_intron_3	intron	unprocessed_pseudogene	chrY	25455619	25456736
chrY	25456259	25456349	GOLGA2P3Y_intron_3	intron	unprocessed_pseudogene	chrY	25455619	25456736
chrY	25456350	25456735	GOLGA2P3Y_intron_3	intron	unprocessed_pseudogene	chrY	25455619	25456736
chrY	25456737	25457087	GOLGA2P3Y_4	exon	unprocessed_pseudogene	chrY	25456737	25457087
chrY	25457088	25457384	GOLGA2P3Y_intron_4	intron	unprocessed_pseudogene	chrY	25457088	25457384
chrY	25457385	25457443	GOLGA2P3Y_5	exon	unprocessed_pseudogene	chrY	25457385	25457443
chrY	25457444	25458472	GOLGA2P3Y_intron_5	intron	unprocessed_pseudogene	chrY	25457444	25458472
chrY	25458473	25458543	GOLGA2P3Y_6	exon	unprocessed_pseudogene	chrY	25458473	25458543
chrY	25458562	25458723	GOLGA2P3Y_7	exon	unprocessed_pseudogene	chrY	25458562	25458723
chrY	25458724	25458798	GOLGA2P3Y_intron_7	intron	unprocessed_pseudogene	chrY	25458724	25458798
chrY	25458799	25458874	GOLGA2P3Y_8	exon	unprocessed_pseudogene	chrY	25458799	25458874
chrY	25458875	25459293	GOLGA2P3Y_intron_8	intron	unprocessed_pseudogene	chrY	25458875	25459293
chrY	25459294	25459383	GOLGA2P3Y_9	exon	unprocessed_pseudogene	chrY	25459294	25459383
chrY	25459384	25459637	GOLGA2P3Y_intron_9	intron	unprocessed_pseudogene	chrY	25459384	25459637
chrY	25459638	25459827	GOLGA2P3Y_10	exon	unprocessed_pseudogene	chrY	25459638	25459827
chrY	25459828	25459915	GOLGA2P3Y_intron_10	intron	unprocessed_pseudogene	chrY	25459828	25459915
chrY	25459916	25460009	GOLGA2P3Y_11	exon	unprocessed_pseudogene	chrY	25459916	25460009
chrY	25460010	25460090	GOLGA2P3Y_intron_11	intron	unprocessed_pseudogene	chrY	25460010	25460090
chrY	25460091	25460182	GOLGA2P3Y_12	exon	unprocessed_pseudogene	chrY	25460091	25460182
chrY	25460188	25460263	GOLGA2P3Y_intron_12	intron	unprocessed_pseudogene	chrY	25460183	25460263
chrY	25460270	25460417	GOLGA2P3Y_13	exon	unprocessed_pseudogene	chrY	25460264	25460420
chrY	25460421	25460509	GOLGA2P3Y_intron_13	intron	unprocessed_pseudogene	chrY	25460421	25460509
chrY	25460518	25460572	GOLGA2P3Y_14	exon	unprocessed_pseudogene	chrY	25460510	25460572
chrY	25464006	25464090	AC006328.2_1	exon	unprocessed_pseudogene	chrY	25464006	25464090
chrY	25464091	25465510	AC006328.2_intron_1	intron	unprocessed_pseudogene	chrY	25464091	25465510
chrY	25465511	25465661	AC006328.2_2	exon	unprocessed_pseudogene	chrY	25465511	25465661
chrY	25471863	25473458	AC006328.2_intron_2	intron	unprocessed_pseudogene	chrY	25465662	25473458
chrY	25465662	25471840	AC006328.2_intron_2	intron	unprocessed_pseudogene	chrY	25465662	25473458
chrY	25473459	25473620	AC006328.2_3	exon	unprocessed_pseudogene	chrY	25473459	25473621
chrY	25478269	25478432	CSPG4P4Y_1	exon	unprocessed_pseudogene	chrY	25478269	25478432
chrY	25478433	25480069	CSPG4P4Y_intron_1	intron	unprocessed_pseudogene	chrY	25478433	25480069
chrY	25480070	25483629	CSPG4P4Y_2	exon	unprocessed_pseudogene	chrY	25480070	25483630
chrY	25487520	25487547	AC006328.1_1	exon	processed_pseudogene	chrY	25487284	25487662
chrY	25618644	25618709	CDY20P_1	exon	unprocessed_pseudogene	chrY	25618644	25618709
chrY	25618710	25619039	CDY20P_intron_1	intron	unprocessed_pseudogene	chrY	25618710	25619039
chrY	25619040	25620253	CDY20P_2	exon	unprocessed_pseudogene	chrY	25619040	25620253
chrY	25622162	25622442	CDY1_UTR_1	five_prime_UTR	protein_coding	chrY	25622162	25622442
chrY	25622442	25624065	CDY1_1	CDS	protein_coding	chrY	25622442	25624065
chrY	25624065	25624338	CDY1_UTR_2	three_prime_UTR	protein_coding	chrY	25624065	25624338
chrY	25624339	25624453	CDY1_intron_1	intron	protein_coding	chrY	25624339	25624453
chrY	25624454	25624527	CDY1_2	CDS	protein_coding	chrY	25624454	25624527
chrY	25624527	25624901	CDY1_UTR_3	three_prime_UTR	protein_coding	chrY	25624527	25624902
chrY	25662900	25663225	ELOCP34_1	exon	processed_pseudogene	chrY	25662900	25663226
chrY	25675060	25675208	OFD1P13Y_1	exon	unprocessed_pseudogene	chrY	25675060	25675208
chrY	25675209	25676821	OFD1P13Y_intron_1	intron	unprocessed_pseudogene	chrY	25675209	25676821
chrY	25676822	25676914	OFD1P13Y_2	exon	unprocessed_pseudogene	chrY	25676822	25676914
chrY	25676915	25678018	OFD1P13Y_intron_2	intron	unprocessed_pseudogene	chrY	25676915	25678018
chrY	25678019	25678093	OFD1P13Y_3	exon	unprocessed_pseudogene	chrY	25678019	25678093
chrY	25678094	25679868	OFD1P13Y_intron_3	intron	unprocessed_pseudogene	chrY	25678094	25679868
chrY	25679869	25679982	OFD1P13Y_4	exon	unprocessed_pseudogene	chrY	25679869	25679986
chrY	25679987	25682088	OFD1P13Y_intron_4	intron	unprocessed_pseudogene	chrY	25679987	25682091
chrY	25682092	25682198	OFD1P13Y_5	exon	unprocessed_pseudogene	chrY	25682092	25682198
chrY	25682199	25685242	OFD1P13Y_intron_5	intron	unprocessed_pseudogene	chrY	25682199	25685242
chrY	25685243	25685379	OFD1P13Y_6	exon	unprocessed_pseudogene	chrY	25685243	25685379
chrY	25685380	25685716	OFD1P13Y_intron_6	intron	unprocessed_pseudogene	chrY	25685380	25685717
chrY	25685718	25685851	OFD1P13Y_7	exon	unprocessed_pseudogene	chrY	25685718	25685851
chrY	25691860	25693327	OFD1P13Y_intron_7	intron	unprocessed_pseudogene	chrY	25685852	25693327
chrY	25685852	25691839	OFD1P13Y_intron_7	intron	unprocessed_pseudogene	chrY	25685852	25693327
chrY	25693328	25693353	OFD1P13Y_8	exon	unprocessed_pseudogene	chrY	25693328	25693387
chrY	25693354	25693387	OFD1P13Y_8	exon	unprocessed_pseudogene	chrY	25693328	25693387
chrY	25693388	25693471	OFD1P13Y_intron_8	intron	unprocessed_pseudogene	chrY	25693388	25693471
chrY	25693472	25693540	OFD1P13Y_9	exon	unprocessed_pseudogene	chrY	25693472	25693541
chrY	25693542	25695747	OFD1P13Y_intron_9	intron	unprocessed_pseudogene	chrY	25693542	25695748
chrY	25695749	25695948	OFD1P13Y_10	exon	unprocessed_pseudogene	chrY	25695749	25695948
chrY	25695949	25697246	OFD1P13Y_intron_10	intron	unprocessed_pseudogene	chrY	25695949	25697247
chrY	25697248	25697345	OFD1P13Y_11	exon	unprocessed_pseudogene	chrY	25697248	25697346
chrY	25699451	25699543	TRAPPC2P5_1	exon	unprocessed_pseudogene	chrY	25699451	25699543
chrY	25699544	25701905	TRAPPC2P5_intron_1	intron	unprocessed_pseudogene	chrY	25699544	25701905
chrY	25701907	25702039	TRAPPC2P5_2	exon	unprocessed_pseudogene	chrY	25701906	25702041
chrY	25702042	25702481	TRAPPC2P5_intron_2	intron	unprocessed_pseudogene	chrY	25702042	25702481
chrY	25702483	25702561	TRAPPC2P5_3	exon	unprocessed_pseudogene	chrY	25702482	25702562
chrY	25709908	25710270	RAB9AP2_1	exon	unprocessed_pseudogene	chrY	25709908	25710270
chrY	25710277	25713322	RAB9AP2_intron_1	intron	unprocessed_pseudogene	chrY	25710271	25713322
chrY	25713329	25713556	RAB9AP2_2	exon	unprocessed_pseudogene	chrY	25713323	25713557
chrY	25723016	25723166	USP9YP30_1	exon	unprocessed_pseudogene	chrY	25723016	25723181
chrY	25723182	25723515	USP9YP30_intron_1	intron	unprocessed_pseudogene	chrY	25723182	25723515
chrY	25723521	25723709	USP9YP30_2	exon	unprocessed_pseudogene	chrY	25723516	25723710
chrY	25723711	25724089	USP9YP30_intron_2	intron	unprocessed_pseudogene	chrY	25723711	25724090
chrY	25724091	25724185	USP9YP30_3	exon	unprocessed_pseudogene	chrY	25724091	25724186
chrY	25728490	25728593	TTTY3_1	exon	lincRNA	chrY	25728490	25728593
chrY	25728594	25730790	TTTY3_intron_1	intron	lincRNA	chrY	25728594	25730790
chrY	25730791	25730926	TTTY3_2	exon	lincRNA	chrY	25730791	25730926
chrY	25730927	25733282	TTTY3_intron_2	intron	lincRNA	chrY	25730927	25733282
chrY	25733283	25733388	TTTY3_3	exon	lincRNA	chrY	25733283	25733388
chrY	25730011	25730203	USP9YP9_1	exon	unprocessed_pseudogene	chrY	25730011	25730203
chrY	25730204	25731838	USP9YP9_intron_1	intron	unprocessed_pseudogene	chrY	25730204	25731838
chrY	25731839	25732102	USP9YP9_2	exon	unprocessed_pseudogene	chrY	25731839	25732102
chrY	25732103	25733225	USP9YP9_intron_2	intron	unprocessed_pseudogene	chrY	25732103	25733225
chrY	25733226	25733448	USP9YP9_3	exon	unprocessed_pseudogene	chrY	25733226	25733448
chrY	25733450	25735122	USP9YP9_intron_3	intron	unprocessed_pseudogene	chrY	25733449	25735122
chrY	25735123	25735160	USP9YP9_4	exon	unprocessed_pseudogene	chrY	25735123	25735160
chrY	25748601	25748861	USP9YP19_1	exon	unprocessed_pseudogene	chrY	25748596	25748862
chrY	25748863	25749985	USP9YP19_intron_1	intron	unprocessed_pseudogene	chrY	25748863	25749987
chrY	25749988	25750205	USP9YP19_2	exon	unprocessed_pseudogene	chrY	25749988	25750206
chrY	25752388	25752869	XKRYP5_1	exon	unprocessed_pseudogene	chrY	25752388	25752870
chrY	25813013	25814566	CDY22P_1	exon	unprocessed_pseudogene	chrY	25813013	25814566
chrY	25861029	25861267	ELOCP17_1	exon	processed_pseudogene	chrY	25860943	25861268
chrY	25871931	25872002	OFD1P18Y_1	exon	unprocessed_pseudogene	chrY	25871931	25872002
chrY	25872003	25873103	OFD1P18Y_intron_1	intron	unprocessed_pseudogene	chrY	25872003	25873103
chrY	25873104	25873178	OFD1P18Y_2	exon	unprocessed_pseudogene	chrY	25873104	25873178
chrY	25873179	25874963	OFD1P18Y_intron_2	intron	unprocessed_pseudogene	chrY	25873179	25874963
chrY	25874964	25875083	OFD1P18Y_3	exon	unprocessed_pseudogene	chrY	25874964	25875083
chrY	25875084	25877729	OFD1P18Y_intron_3	intron	unprocessed_pseudogene	chrY	25875084	25877729
chrY	25877731	25877836	OFD1P18Y_4	exon	unprocessed_pseudogene	chrY	25877730	25877836
chrY	25877839	25880881	OFD1P18Y_intron_4	intron	unprocessed_pseudogene	chrY	25877837	25880881
chrY	25880884	25881030	OFD1P18Y_5	exon	unprocessed_pseudogene	chrY	25880882	25881030
chrY	25881031	25881373	OFD1P18Y_intron_5	intron	unprocessed_pseudogene	chrY	25881031	25881373
chrY	25881374	25881509	OFD1P18Y_6	exon	unprocessed_pseudogene	chrY	25881374	25881509
chrY	25881510	25885346	OFD1P18Y_intron_6	intron	unprocessed_pseudogene	chrY	25881510	25897129
chrY	25885347	25885471	OFD1P18Y_intron_6	intron	unprocessed_pseudogene	chrY	25881510	25897129
chrY	25885472	25886260	OFD1P18Y_intron_6	intron	unprocessed_pseudogene	chrY	25881510	25897129
chrY	25886261	25886292	OFD1P18Y_intron_6	intron	unprocessed_pseudogene	chrY	25881510	25897129
chrY	25886293	25886375	OFD1P18Y_intron_6	intron	unprocessed_pseudogene	chrY	25881510	25897129
chrY	25886376	25886445	OFD1P18Y_intron_6	intron	unprocessed_pseudogene	chrY	25881510	25897129
chrY	25886446	25897129	OFD1P18Y_intron_6	intron	unprocessed_pseudogene	chrY	25881510	25897129
chrY	25897135	25897336	OFD1P18Y_7	exon	unprocessed_pseudogene	chrY	25897130	25897336
chrY	25897338	25898553	OFD1P18Y_intron_7	intron	unprocessed_pseudogene	chrY	25897337	25898553
chrY	25898554	25898653	OFD1P18Y_8	exon	unprocessed_pseudogene	chrY	25898554	25898653
chrY	25904518	25904610	TRAPPC2P4_1	exon	unprocessed_pseudogene	chrY	25904518	25904610
chrY	25904611	25906563	TRAPPC2P4_intron_1	intron	unprocessed_pseudogene	chrY	25904611	25906563
chrY	25906564	25906709	TRAPPC2P4_2	exon	unprocessed_pseudogene	chrY	25906564	25906709
chrY	25906710	25907156	TRAPPC2P4_intron_2	intron	unprocessed_pseudogene	chrY	25906710	25907156
chrY	25907158	25907243	TRAPPC2P4_3	exon	unprocessed_pseudogene	chrY	25907157	25907250
chrY	25918323	25918894	RAB9AP3_1	exon	processed_pseudogene	chrY	25918323	25918895
chrY	25923389	25923517	USP9YP20_1	exon	unprocessed_pseudogene	chrY	25923388	25923519
chrY	25923520	25928649	USP9YP20_intron_1	intron	unprocessed_pseudogene	chrY	25923520	25928660
chrY	25928661	25928799	USP9YP20_2	exon	unprocessed_pseudogene	chrY	25928661	25928799
chrY	25928801	25928941	USP9YP20_intron_2	intron	unprocessed_pseudogene	chrY	25928800	25928941
chrY	25928980	25929188	USP9YP20_intron_3	intron	unprocessed_pseudogene	chrY	25928980	25929192
chrY	25929193	25929348	USP9YP20_4	exon	unprocessed_pseudogene	chrY	25929193	25929351
chrY	25929352	25929729	USP9YP20_intron_4	intron	unprocessed_pseudogene	chrY	25929352	25929732
chrY	25929733	25929825	USP9YP20_5	exon	unprocessed_pseudogene	chrY	25929733	25929826
chrY	25933833	25934015	USP9YP21_1	exon	unprocessed_pseudogene	chrY	25933833	25934015
chrY	25934019	25935631	USP9YP21_intron_1	intron	unprocessed_pseudogene	chrY	25934016	25935631
chrY	25935632	25935881	USP9YP21_2	exon	unprocessed_pseudogene	chrY	25935632	25935881
chrY	25943268	25943603	XKRYP6_1	exon	unprocessed_pseudogene	chrY	25943268	25943603
chrY	25943604	25953371	XKRYP6_intron_1	intron	unprocessed_pseudogene	chrY	25943604	25953371
chrY	25953372	25954151	XKRYP6_2	exon	unprocessed_pseudogene	chrY	25953372	25954152
chrY	25975549	25975617	PRYP4_1	exon	unprocessed_pseudogene	chrY	25975549	25975617
chrY	25975618	25978202	PRYP4_intron_1	intron	unprocessed_pseudogene	chrY	25975618	25978202
chrY	25978203	25978319	PRYP4_2	exon	unprocessed_pseudogene	chrY	25978203	25978319
chrY	25978320	25987809	PRYP4_intron_2	intron	unprocessed_pseudogene	chrY	25978320	25987809
chrY	25987810	25988069	PRYP4_3	exon	unprocessed_pseudogene	chrY	25987810	25988069
chrY	25991241	25991571	ELOCP11_1	exon	processed_pseudogene	chrY	25991241	25991572
chrY	25994684	25995697	CDY23P_1	exon	unprocessed_pseudogene	chrY	25994684	25995697
chrY	26002254	26002474	USP9YP26_1	exon	unprocessed_pseudogene	chrY	26002254	26002476
chrY	26002477	26004273	USP9YP26_intron_1	intron	unprocessed_pseudogene	chrY	26002477	26004273
chrY	26004274	26004393	USP9YP26_2	exon	unprocessed_pseudogene	chrY	26004274	26004393
chrY	26004394	26006178	USP9YP26_intron_2	intron	unprocessed_pseudogene	chrY	26004394	26006178
chrY	26006179	26006368	USP9YP26_3	exon	unprocessed_pseudogene	chrY	26006179	26006369
chrY	26006370	26008725	USP9YP26_intron_3	intron	unprocessed_pseudogene	chrY	26006370	26008726
chrY	26008727	26008856	USP9YP26_4	exon	unprocessed_pseudogene	chrY	26008727	26008856
chrY	26011447	26011593	HSFY8P_1	exon	unprocessed_pseudogene	chrY	26011435	26011593
chrY	26011594	26012077	HSFY8P_intron_1	intron	unprocessed_pseudogene	chrY	26011594	26012077
chrY	26012078	26012237	HSFY8P_2	exon	unprocessed_pseudogene	chrY	26012078	26012237
chrY	26131685	26131808	RBMY2DP_intron_5	intron	transcribed_processed_pseudogene	chrY	26131436	26132303
chrY	26132078	26132162	RBMY2DP_intron_5	intron	transcribed_processed_pseudogene	chrY	26131436	26132303
chrY	26132315	26132370	RBMY2DP_6	exon	transcribed_processed_pseudogene	chrY	26132304	26132415
chrY	26133110	26133173	RBMY2DP_8	exon	transcribed_processed_pseudogene	chrY	26133009	26133308
chrY	26198331	26198457	REREP2Y_1	exon	unprocessed_pseudogene	chrY	26198331	26198457
chrY	26200140	26200166	REREP2Y_intron_1	intron	unprocessed_pseudogene	chrY	26198458	26208074
chrY	26198458	26199979	REREP2Y_intron_1	intron	unprocessed_pseudogene	chrY	26198458	26208074
chrY	26200238	26208074	REREP2Y_intron_1	intron	unprocessed_pseudogene	chrY	26198458	26208074
chrY	26208075	26208145	REREP2Y_2	exon	unprocessed_pseudogene	chrY	26208075	26208148
