# Supplementary material for: Systematic analysis of dark and camouflaged genes reveals disease-relevant genes hiding in plain sight
Source: Genome Biol. 2019 May 20;20:97. doi: 10.1186/s13059-019-1707-2 (PMC6526621; doi:10.1186/s13059-019-1707-2)
Supplement: Supplementary file 27 — ONT percent dark-by-depth genes in hg38. (TXT 278 kb) [file 13059_2019_1707_MOESM27_ESM.txt]

# This table shows what percentage of genes are dark by depth, stratefied by genebody element
# gene_name : Ensembl gene name
# biotype : GENCODE biotype of gene
# biotype : percent of CDS bases that are dark by depth within gene (non protein-coding genes will have value of -1)
# perc_UTR : percent of UTR bases that are dark by depth within gene (non protein-coding genes will have value of -1(
# perc_exon : percent of exonic bases that are dark by depth
# perc_intron : percent of intronic bases that are dark by depth
# perc_total : percent of total gene that is dark by depth
gene_name	biotype	perc_CDS	perc_UTR	perc_exon	perc_intron	perc_total
AL627309.1	lincRNA	-1.000000	-1.000000	6.469799	0.000000	0.542451
AL627309.5	other	-1.000000	-1.000000	81.562803	66.010850	68.969989
AL627309.4	lincRNA	-1.000000	-1.000000	100.000000	100.000000	100.000000
AP006222.1	pseudogene	-1.000000	-1.000000	0.000000	2.369147	2.177436
CICP7	pseudogene	-1.000000	-1.000000	92.285945	85.626911	91.515152
AL645608.7	lincRNA	-1.000000	-1.000000	0.000000	0.750695	0.726979
SAMD11	protein coding	0.000000	0.000000	0.000000	4.471785	3.660485
ISG15	protein coding	0.000000	0.000000	0.000000	0.200706	0.186525
ATAD3C	protein coding	0.000000	0.839054	0.570244	0.000000	0.107480
SSU72	protein coding	0.000000	0.000000	0.000000	0.078644	0.066273
SLC35E2B	protein coding	0.000000	0.000000	0.000000	0.682425	0.539173
CDK11A	protein coding	0.000000	0.000000	0.000000	0.131054	0.111142
NADK	protein coding	0.000000	0.000000	0.000000	0.093462	0.078700
CFAP74	protein coding	0.000000	0.000000	0.000000	0.546849	0.509245
PRDM16	protein coding	0.000000	0.000000	0.000000	0.006381	0.006225
TP73	protein coding	0.000000	0.000000	0.000000	0.094754	0.088431
KCNAB2	protein coding	0.000000	0.000000	0.000000	0.494399	0.459322
NOL9	protein coding	0.000000	0.000000	0.000000	0.079191	0.063276
CAMTA1	protein coding	0.000000	0.000000	0.000000	0.002256	0.002235
AL034417.2	lincRNA	-1.000000	-1.000000	0.000000	0.040461	0.039598
RERE	protein coding	0.000000	0.000000	0.000000	0.016669	0.016335
SLC2A7	protein coding	0.000000	-1.000000	0.000000	0.125669	0.117162
TMEM201	protein coding	0.000000	0.000000	0.000000	0.210797	0.157990
PIK3CD	protein coding	0.000000	0.000000	0.000000	0.065586	0.060738
UBE4B	protein coding	0.000000	0.000000	0.000000	0.016942	0.016172
KIF1B	protein coding	0.000000	0.000000	0.000000	0.027227	0.024590
PEX14	protein coding	0.000000	0.000000	0.000000	0.039686	0.038493
PRAMEF6	protein coding	0.000000	0.000000	0.000000	0.396337	0.318401
KAZN	protein coding	0.000000	0.000000	0.000000	0.020088	0.019914
TMEM51	protein coding	0.000000	0.000000	0.000000	0.031963	0.030906
C1orf195	lincRNA	-1.000000	-1.000000	0.000000	0.327562	0.301162
FHAD1	protein coding	0.000000	0.000000	0.000000	0.015313	0.014378
SPEN	protein coding	0.000000	0.000000	0.000000	0.027694	0.023759
FBXO42	protein coding	0.000000	0.000000	0.000000	0.021195	0.019884
PADI4	protein coding	0.000000	0.000000	0.000000	3.343012	3.176907
ARHGEF10L	protein coding	0.000000	0.000000	0.000000	0.013700	0.013288
AL136529.1	lincRNA	-1.000000	-1.000000	0.000000	0.066296	0.065034
ACTL8	protein coding	0.000000	0.000000	0.000000	0.032912	0.032056
IGSF21	protein coding	0.000000	0.000000	0.000000	0.030137	0.029918
UBR4	protein coding	0.000000	0.000000	0.000000	0.025896	0.022096
CAPZB	protein coding	0.000000	0.000000	0.000000	0.019447	0.019078
EIF4G3	protein coding	0.000000	0.000000	0.000000	0.012657	0.012412
USP48	protein coding	0.000000	0.000000	0.000000	0.025443	0.023740
CDC42	protein coding	0.000000	0.000000	0.000000	0.222331	0.203378
ASAP3	protein coding	0.000000	0.000000	0.000000	0.042502	0.039282
E2F2	protein coding	0.000000	0.000000	0.000000	0.122524	0.096813
NCMAP	protein coding	0.000000	0.000000	0.000000	0.048725	0.045098
CLIC4	protein coding	0.000000	0.000000	0.000000	3.110599	2.973719
RSRP1	protein coding	0.000000	0.000000	0.000000	0.054855	0.053138
RHD	protein coding	0.000000	0.000000	0.000000	0.092840	0.087852
FAM110D	protein coding	0.000000	1.077903	0.770039	0.000000	0.445164
AL355877.1	pseudogene	-1.000000	-1.000000	0.000000	0.159848	0.134335
LIN28A	protein coding	0.000000	0.000000	0.000000	0.254504	0.200591
RPS6KA1	protein coding	0.000000	0.000000	0.000000	0.060226	0.055225
RF01210	snRNA	-1.000000	-1.000000	100.000000	-1.000000	100.000000
ARID1A	protein coding	0.000000	0.737416	0.233029	0.032927	0.055134
ZDHHC18	protein coding	0.000000	0.000000	0.000000	0.081436	0.067979
NUDC	protein coding	0.000000	0.000000	0.000000	0.058965	0.055765
WDTC1	protein coding	0.000000	0.000000	0.000000	0.034648	0.032381
WASF2	protein coding	0.000000	0.000000	0.000000	0.026171	0.024438
PHACTR4	protein coding	0.000000	0.000000	0.000000	0.016902	0.016057
RCC1	protein coding	0.000000	0.000000	0.000000	0.091056	0.080943
YTHDF2	protein coding	0.000000	0.000000	0.000000	0.083101	0.075406
EPB41	protein coding	0.000000	0.000000	0.000000	0.010855	0.010302
PUM1	protein coding	0.000000	0.000000	0.000000	0.032680	0.031230
NKAIN1	protein coding	0.000000	0.000000	0.000000	0.040279	0.038456
PTP4A2	protein coding	0.000000	0.752075	0.683640	0.000000	0.075452
KPNA6	protein coding	0.000000	0.000000	0.000000	0.045806	0.040858
ZBTB8OS	protein coding	0.000000	0.000000	0.000000	0.043313	0.041395
RBBP4	protein coding	0.000000	0.000000	0.000000	0.207149	0.156834
ZMYM4	protein coding	0.000000	0.000000	0.000000	0.030851	0.029394
THRAP3	protein coding	0.000000	0.000000	0.000000	0.055046	0.051890
GRIK3	protein coding	0.000000	0.000000	0.000000	0.123527	0.118608
EPHA10	protein coding	0.000000	0.000000	0.000000	0.075333	0.062435
SF3A3	protein coding	0.000000	0.000000	0.000000	0.155413	0.138455
AKIRIN1	protein coding	0.000000	0.000000	0.000000	0.181999	0.148288
TRIT1	protein coding	0.000000	0.000000	0.000000	0.059518	0.056485
TMCO2	protein coding	0.000000	0.000000	0.000000	0.000000	0.417827
AL031289.1	lincRNA	-1.000000	-1.000000	0.000000	0.177571	0.172982
SCMH1	protein coding	0.000000	0.000000	0.000000	0.010424	0.010235
FOXJ3	protein coding	0.000000	0.000000	0.000000	0.206671	0.197693
SZT2	protein coding	0.000000	0.000000	0.000000	0.066725	0.051270
PTPRF	protein coding	0.000000	0.000000	0.000000	0.782548	0.674255
KLF18	protein coding	1.171628	-1.000000	1.171628	0.000000	0.971129
EIF2B3	protein coding	0.000000	0.000000	0.000000	0.038059	0.037445
ZSWIM5	protein coding	0.000000	0.000000	0.000000	0.014106	0.008971
TESK2	protein coding	0.000000	0.000000	0.000000	0.014564	0.014258
IPP	protein coding	0.000000	0.000000	0.000000	0.088674	0.083443
MAST2	protein coding	0.000000	0.000000	0.000000	0.151065	0.137274
AL358075.4	protein coding	0.000000	0.000000	0.000000	0.018285	0.018069
RAD54L	protein coding	0.000000	0.000000	0.000000	0.076090	0.068215
LRRC41	protein coding	0.000000	0.000000	0.000000	0.055451	0.049514
FAAHP1	pseudogene	-1.000000	-1.000000	0.000000	0.048062	0.045668
MKNK1	protein coding	0.000000	0.000000	0.000000	0.071230	0.067300
CYP4B1	protein coding	0.000000	0.000000	0.000000	0.000000	0.037353
AL356289.1	lincRNA	-1.000000	-1.000000	0.000000	0.060626	0.058427
AL356289.2	lincRNA	-1.000000	-1.000000	0.000000	0.770218	0.704019
AGBL4	protein coding	0.000000	0.000000	0.000000	0.013747	0.013682
FAF1	protein coding	0.000000	0.000000	0.000000	0.004067	0.004013
NRDC	protein coding	0.000000	0.000000	0.000000	0.025702	0.024514
RAB3B	protein coding	0.000000	0.000000	0.000000	0.032877	0.027775
ZFYVE9	protein coding	0.000000	0.000000	0.000000	0.012038	0.011731
SHISAL2A	protein coding	0.000000	0.000000	0.000000	0.091424	0.057789
ZYG11B	protein coding	0.000000	0.000000	0.000000	0.031301	0.028748
SCP2	protein coding	0.000000	0.000000	0.000000	0.018646	0.017674
GLIS1	protein coding	0.000000	0.000000	0.000000	0.009181	0.009057
SSBP3	protein coding	0.000000	0.000000	0.000000	0.011387	0.011167
ACOT11	protein coding	0.000000	0.000000	0.000000	0.067315	0.057771
FAM151A	protein coding	0.000000	0.000000	0.000000	0.186144	0.160011
AL603840.1	lincRNA	-1.000000	-1.000000	0.000000	0.056740	0.056258
LINC01753	lincRNA	-1.000000	-1.000000	0.000000	1.086351	1.062417
FYB2	protein coding	0.000000	0.000000	0.000000	0.334719	0.323118
DAB1	protein coding	0.000000	0.000000	0.000000	0.000000	0.059989
LINC01135	lincRNA	-1.000000	-1.000000	0.000000	0.032618	0.032333
AC105277.1	lincRNA	-1.000000	-1.000000	0.000000	0.193515	0.177212
LINC01358	lincRNA	-1.000000	-1.000000	0.000000	0.026655	0.026066
FGGY	protein coding	0.000000	0.000000	0.000000	0.004962	0.004475
AC097066.1	lincRNA	-1.000000	-1.000000	0.000000	0.067413	0.066084
NFIA	protein coding	0.000000	0.000000	0.000000	0.006306	0.006192
PATJ	protein coding	0.000000	0.000000	0.000000	0.018776	0.018337
DOCK7	protein coding	0.000000	0.000000	0.000000	0.188907	0.180288
AC096543.1	lincRNA	-1.000000	-1.000000	0.000000	0.095333	0.092039
LINC00466	other	-1.000000	-1.000000	0.000000	1.807519	1.757414
ROR1	protein coding	0.000000	0.000000	0.000000	0.018460	0.018161
UBE2U	protein coding	0.000000	0.000000	0.000000	0.050035	0.048634
AK4	protein coding	0.000000	0.000000	0.000000	0.029755	0.027188
SGIP1	protein coding	0.000000	0.000000	0.000000	0.154385	0.147965
WDR78	protein coding	0.000000	0.000000	0.000000	0.023448	0.022321
IL12RB2	protein coding	0.000000	0.000000	0.000000	0.029298	0.027922
WLS	protein coding	0.000000	0.000000	0.000000	0.016035	0.015596
SRSF11	protein coding	0.000000	0.000000	0.000000	0.122169	0.109774
ANKRD13C	protein coding	0.000000	0.000000	0.000000	0.024433	0.023368
ZRANB2-AS2	other	-1.000000	-1.000000	0.000000	0.074040	0.072678
NEGR1	protein coding	0.000000	0.000000	0.000000	0.010529	0.010374
RPL31P12	pseudogene	-1.000000	-1.000000	100.000000	-1.000000	100.000000
AL583808.1	lincRNA	-1.000000	-1.000000	0.000000	0.025382	0.025296
LINC02238	lincRNA	-1.000000	-1.000000	0.000000	0.031576	0.031251
LRRIQ3	protein coding	0.000000	0.000000	0.000000	0.016055	0.015682
FPGT-TNNI3K	protein coding	0.000000	0.000000	0.000000	0.048460	0.047144
LRRC53	protein coding	0.000000	0.000000	0.000000	0.110625	0.100618
SLC44A5	protein coding	0.000000	0.000000	0.000000	0.077955	0.076775
ACADM	protein coding	0.000000	0.000000	0.000000	0.060150	0.080660
AC092813.1	lincRNA	-1.000000	-1.000000	0.000000	0.027991	0.027625
ST6GALNAC3	protein coding	0.000000	0.000000	0.000000	0.026582	0.026256
AK5	protein coding	0.000000	0.000000	0.000000	0.021215	0.020869
NEXN	protein coding	0.000000	0.000000	0.000000	0.042335	0.039724
GIPC2	protein coding	0.000000	0.000000	0.000000	0.025933	0.014474
ADGRL4	protein coding	0.000000	0.000000	0.000000	0.269841	0.261641
AC099671.1	lincRNA	-1.000000	-1.000000	0.000000	0.036114	0.035855
ADGRL2	protein coding	0.000000	0.000000	0.000000	0.006769	0.006703
AC104454.2	lincRNA	-1.000000	-1.000000	0.000000	0.138143	0.135839
DDAH1	protein coding	0.000000	0.000000	0.000000	0.012143	0.011928
COL24A1	protein coding	0.000000	0.000000	0.000000	0.012835	0.012625
AL136382.1	lincRNA	-1.000000	-1.000000	0.000000	0.075568	0.068735
HS2ST1	protein coding	0.000000	0.000000	0.000000	0.012240	0.011774
GBP1P1	pseudogene	-1.000000	-1.000000	0.000000	0.135844	0.118509
LRRC8B	protein coding	0.000000	0.000000	0.000000	0.032408	0.028756
AL590094.1	other	-1.000000	-1.000000	0.000000	0.032821	0.032035
TGFBR3	protein coding	0.000000	0.000000	0.000000	0.014623	0.014160
BRDT	protein coding	0.000000	0.000000	0.000000	0.042760	0.039966
BTBD8	protein coding	0.000000	0.000000	0.000000	0.054938	0.051714
BCAR3	protein coding	0.000000	0.000000	0.000000	0.013511	0.013316
ARHGAP29	protein coding	0.000000	0.000000	0.000000	0.000000	0.023001
AC097059.1	lincRNA	-1.000000	-1.000000	0.000000	0.033723	0.033340
TMEM56-RWDD3	protein coding	0.000000	0.000000	0.000000	0.245826	0.242069
PTBP2	protein coding	0.000000	0.000000	0.000000	0.026696	0.023513
DPYD	protein coding	0.000000	0.000000	0.000000	0.010864	0.009921
SNX7	protein coding	0.000000	0.000000	0.000000	0.026841	0.026316
LINC01708	lincRNA	-1.000000	-1.000000	0.000000	0.024294	0.024094
PALMD	protein coding	0.000000	0.000000	0.000000	0.074123	0.069962
LRRC39	protein coding	0.000000	0.000000	0.000000	0.082692	0.077119
DBT	protein coding	0.000000	0.282628	0.247744	0.048456	0.084241
RTCA	protein coding	0.000000	0.000000	0.000000	0.092976	0.082825
SLC30A7	protein coding	0.000000	0.000000	0.000000	0.027175	0.024511
LINC01307	lincRNA	-1.000000	-1.000000	0.000000	0.036520	0.035839
AMY2A	protein coding	0.000000	0.000000	0.000000	1.117872	0.880812
AMY1B	protein coding	0.000000	0.000000	0.000000	0.331078	0.248246
AL355306.2	lincRNA	-1.000000	-1.000000	0.000000	0.030153	0.028594
VAV3	protein coding	0.000000	0.000000	0.000000	0.005409	0.005330
FAM102B	protein coding	0.000000	0.000000	0.000000	0.032918	0.030656
WDR47	protein coding	0.000000	0.000000	0.000000	2.888279	2.709356
TAF13	protein coding	0.000000	0.000000	0.000000	1.104672	0.902634
KIAA1324	protein coding	0.000000	0.000000	0.000000	0.097958	0.090224
SARS	protein coding	0.000000	0.000000	0.000000	0.157212	0.144324
GSTM2	protein coding	0.000000	0.000000	0.000000	15.025601	13.496593
KCNA2	protein coding	0.000000	0.000000	0.000000	0.000000	0.102117
INKA2-AS1	other	-1.000000	-1.000000	0.000000	0.583891	0.427297
AL445426.1	lincRNA	-1.000000	-1.000000	0.000000	1.399210	1.395027
LINC01356	lincRNA	-1.000000	-1.000000	0.000000	0.097769	0.091885
AL357055.3	lincRNA	-1.000000	-1.000000	0.000000	0.084809	0.081409
MAGI3	protein coding	0.000000	0.000000	0.000000	0.020125	0.019649
SLC22A15	protein coding	0.000000	0.000000	0.000000	0.023727	0.022446
HSD3B1	protein coding	0.000000	0.000000	0.000000	0.410105	0.318228
NBPF7	pseudogene	-1.000000	-1.000000	0.000000	0.264964	0.228121
NOTCH2	protein coding	0.000000	0.000000	0.000000	0.014796	0.013285
AC244669.2	pseudogene	-1.000000	-1.000000	26.525822	2.302580	2.473184
AC244669.1	pseudogene	-1.000000	-1.000000	0.000000	8.741368	8.610489
AC241952.1	pseudogene	-1.000000	-1.000000	0.000000	0.230822	0.220878
NBPF26	protein coding	6.455224	0.179051	2.967999	3.082748	3.077630
AC244453.1	lincRNA	-1.000000	-1.000000	0.000000	0.131201	0.128920
SRGAP2C	protein coding	0.000000	0.000000	0.000000	0.094128	0.090860
EMBP1	pseudogene	-1.000000	-1.000000	0.000000	0.072266	0.066313
AC242852.2	pseudogene	-1.000000	-1.000000	0.000000	0.092971	0.087689
FCGR1CP	pseudogene	-1.000000	-1.000000	0.000000	0.379283	0.330221
SRGAP2D	pseudogene	-1.000000	-1.000000	0.000000	0.083486	0.082562
AC244015.2	pseudogene	-1.000000	-1.000000	0.000000	0.099734	0.093891
FP700111.1	lincRNA	-1.000000	-1.000000	0.000000	0.212663	0.210749
FP700111.2	pseudogene	-1.000000	-1.000000	0.000000	0.073005	0.068677
SRGAP2B	protein coding	0.000000	0.000000	0.000000	0.017402	0.016806
PDZK1	protein coding	0.000000	0.000000	0.000000	0.068876	0.064350
HYDIN2	pseudogene	-1.000000	-1.000000	0.000000	0.025001	0.023983
NBPF11	protein coding	0.000000	0.000000	0.000000	0.133015	0.117352
NBPF14	protein coding	0.000000	0.000000	0.000000	0.019104	0.017524
PDE4DIP	protein coding	0.000000	0.000000	0.000000	0.052765	0.044980
OTUD7B	protein coding	0.000000	0.000000	0.000000	0.070344	0.061759
ANP32E	protein coding	0.000000	0.000000	0.000000	0.169960	0.135295
RPRD2	protein coding	0.000000	0.000000	0.000000	0.163105	0.148931
TARS2	protein coding	0.000000	0.000000	0.000000	0.126270	0.108669
ENSA	protein coding	0.000000	0.000000	0.000000	0.094348	0.076492
HORMAD1	protein coding	0.000000	0.000000	0.000000	1.559510	1.428071
CTSK	protein coding	0.000000	0.000000	0.000000	0.225005	0.189847
PIP5K1A	protein coding	0.000000	0.000000	0.000000	0.046309	0.042646
SNX27	protein coding	0.000000	0.000000	0.000000	0.077971	0.071195
INTS3	protein coding	0.000000	0.000000	0.000000	0.053643	0.047068
GATAD2B	protein coding	0.000000	0.000000	0.000000	0.016732	0.015633
TPM3	protein coding	0.000000	0.000000	0.000000	0.099375	0.086417
ATP8B2	protein coding	0.000000	0.000000	0.000000	0.128959	0.097072
ADAR	protein coding	0.000000	0.000000	0.000000	0.053656	0.045715
KCNN3	protein coding	0.000000	0.000000	0.000000	0.015703	0.014465
AL691442.1	protein coding	0.000000	0.000000	0.000000	0.095411	0.091071
SCAMP3	protein coding	0.000000	0.000000	0.000000	0.518780	0.387537
ASH1L	protein coding	0.000000	0.000000	0.000000	0.016715	0.015821
GON4L	protein coding	0.000000	0.000000	0.000000	0.026685	0.024604
AL139412.1	lincRNA	-1.000000	-1.000000	0.000000	0.370855	0.334481
IQGAP3	protein coding	0.000000	0.000000	0.000000	5.390271	4.690777
PRCC	protein coding	0.000000	0.000000	0.000000	0.070733	0.043819
NTRK1	protein coding	0.000000	0.000000	0.000000	0.033262	0.031717
INSRR	protein coding	0.000000	0.000000	0.000000	0.152031	0.110789
ARHGEF11	protein coding	0.000000	0.000000	0.000000	0.025106	0.023523
SPTA1	protein coding	0.000000	0.000000	0.000000	0.461026	0.411793
OR6K5P	pseudogene	-1.000000	-1.000000	0.000000	95.665635	24.349882
IFI16	protein coding	0.000000	0.000000	0.000000	0.062394	0.057985
ATP1A4	protein coding	0.000000	0.000000	0.000000	0.089118	0.079080
PCP4L1	protein coding	0.000000	0.000000	0.000000	0.213472	0.202073
SDHC	protein coding	0.000000	0.000000	0.000000	0.096826	0.075307
AL592295.4	lincRNA	-1.000000	-1.000000	0.000000	0.095381	0.091245
AL592295.3	lincRNA	-1.000000	-1.000000	0.000000	0.031701	0.031290
ATF6	protein coding	0.000000	0.000000	0.000000	0.025230	0.024270
NOS1AP	protein coding	0.000000	0.000000	0.000000	0.105482	0.102760
DDR2	protein coding	0.000000	0.000000	0.000000	0.016522	0.015382
PBX1	protein coding	0.000000	0.000000	0.000000	0.009487	0.007855
TMCO1	protein coding	0.000000	0.000000	0.000000	0.271711	0.257099
UCK2	protein coding	0.000000	0.000000	0.000000	0.033192	0.030920
FAM78B	protein coding	0.000000	0.000000	0.000000	0.089146	0.077595
FMO11P	pseudogene	-1.000000	-1.000000	0.000000	0.078443	0.074746
POU2F1	protein coding	0.000000	0.000000	0.000000	0.019249	0.017916
ADCY10	protein coding	0.000000	0.000000	0.000000	0.030327	0.028619
LINC00626	lincRNA	-1.000000	-1.000000	0.000000	0.481058	0.403565
ATP1B1	protein coding	0.000000	0.000000	0.000000	0.099792	0.088807
NME7	protein coding	0.000000	0.000000	0.000000	0.008983	0.008920
C1orf112	protein coding	0.000000	0.000000	0.000000	0.040402	0.040610
MROH9	protein coding	0.000000	0.000000	0.000000	0.027109	0.026297
FMO4	protein coding	0.000000	0.000000	0.000000	0.132911	0.121969
PRRC2C	protein coding	0.000000	0.000000	0.000000	0.022630	0.020378
DNM3	protein coding	0.000000	0.000000	0.000000	0.004240	0.004160
AL031599.1	lincRNA	-1.000000	-1.000000	0.000000	0.008354	0.008330
DARS2	protein coding	0.000000	0.000000	0.000000	0.088507	0.079311
RC3H1	protein coding	0.000000	0.000000	0.000000	0.027575	0.024154
RABGAP1L	protein coding	0.000000	0.000000	0.000000	0.013130	0.012920
TNN	protein coding	0.000000	0.000000	0.000000	0.097120	0.091013
TNR	protein coding	0.000000	0.000000	0.000000	0.006497	0.006300
PAPPA2	protein coding	0.000000	0.000000	0.000000	0.147879	0.143816
AL122019.1	lincRNA	-1.000000	-1.000000	0.000000	0.013269	0.013208
ABL2	protein coding	0.000000	0.257098	0.181847	0.018694	0.034521
SOAT1	protein coding	0.000000	0.000000	0.000000	0.086311	0.076963
AXDND1	protein coding	0.000000	0.000000	0.000000	0.023758	0.023279
HNRNPA1P54	pseudogene	-1.000000	-1.000000	0.216205	-1.000000	0.216205
ACBD6	protein coding	0.000000	0.000000	0.000000	0.136766	0.133733
XPR1	protein coding	0.000000	0.000000	0.000000	0.008409	0.008132
MR1	protein coding	0.000000	0.000000	0.000000	0.135646	0.098201
LINC01732	lincRNA	-1.000000	-1.000000	0.000000	0.297788	0.271880
CACNA1E	protein coding	0.000000	0.233218	0.132580	0.000000	0.004690
LAMC1	protein coding	0.000000	0.000000	0.000000	0.021032	0.019651
SMG7	protein coding	0.000000	0.000000	0.000000	0.000000	0.022217
NCF2	protein coding	0.000000	0.000000	0.000000	0.085376	0.079291
RGL1	protein coding	0.000000	0.000000	0.000000	0.007663	0.007523
FAM129A	protein coding	0.000000	0.000000	0.000000	0.173305	0.166462
RNF2	protein coding	0.000000	0.000000	0.000000	0.046795	0.043673
HMCN1	protein coding	0.000000	0.000000	0.000000	0.012329	0.011832
PLA2G4A	protein coding	0.000000	0.000000	0.000000	0.017821	0.017497
ERVMER61-1	lincRNA	-1.000000	-1.000000	0.000000	0.005943	0.005845
LINC01035	lincRNA	-1.000000	-1.000000	0.000000	0.018350	0.018241
AL359976.1	pseudogene	-1.000000	-1.000000	1.190814	-1.000000	1.190814
BRINP3	protein coding	0.000000	0.000000	0.000000	0.013016	0.012870
AL390957.1	lincRNA	-1.000000	-1.000000	0.000000	0.019234	0.018989
RGS13	protein coding	0.000000	0.000000	0.000000	0.278773	0.260675
KCNT2	protein coding	0.000000	0.000000	0.000000	0.018058	0.017734
BX248415.1	protein coding	0.000000	0.000000	0.000000	0.015894	0.015775
CRB1	protein coding	0.000000	0.000000	0.000000	0.012074	0.011415
DENND1B	protein coding	0.000000	0.000000	0.000000	1.052458	1.015324
LINC00862	lincRNA	-1.000000	-1.000000	0.000000	0.021513	0.021047
AC104461.1	lincRNA	-1.000000	-1.000000	0.000000	0.021781	0.021365
AL359834.1	lincRNA	-1.000000	-1.000000	0.000000	0.606673	0.537249
NAV1	protein coding	0.000000	0.000000	0.000000	0.011059	0.010290
ATP2B4	protein coding	0.000000	0.000000	0.000000	0.020382	0.018720
ZC3H11A	protein coding	0.000000	0.000000	0.000000	0.048658	0.038756
GOLT1A	protein coding	0.000000	0.000000	0.000000	0.279218	0.263620
NFASC	protein coding	0.000000	0.000000	0.000000	0.013681	0.012875
RBBP5	protein coding	0.000000	0.000000	0.000000	0.076326	0.066903
DSTYK	protein coding	0.000000	0.000000	0.000000	0.199351	0.175207
MFSD4A	protein coding	0.000000	0.000000	0.000000	0.074302	0.064643
RAB7B	protein coding	0.000000	0.000000	0.000000	0.091209	0.078590
RHEX	protein coding	0.000000	0.000000	0.000000	0.047979	0.046244
IKBKE	protein coding	0.000000	0.000000	0.000000	0.091787	0.079506
RASSF5	protein coding	0.000000	0.000000	0.000000	0.029178	0.026856
CD55	protein coding	0.000000	0.000000	0.000000	7.475428	5.393715
CR1	protein coding	0.000000	0.000000	0.000000	0.019178	0.017855
CR1L	protein coding	0.000000	0.000000	0.000000	0.000000	0.036440
SYT14	protein coding	0.000000	0.000000	0.000000	0.151869	0.142787
HHAT	protein coding	0.000000	0.000000	0.000000	0.007323	0.007183
KCNH1	protein coding	0.000000	0.000000	0.000000	0.005796	0.005685
RCOR3	protein coding	0.000000	0.000000	0.000000	0.039769	0.036202
INTS7	protein coding	0.000000	0.000000	0.000000	0.024259	0.023123
DTL	protein coding	0.000000	0.000000	0.000000	0.037020	0.033404
FLVCR1	protein coding	0.000000	0.538642	0.387336	0.000000	0.055950
RPS6KC1	protein coding	0.000000	0.000000	0.000000	0.010560	0.010289
AL592287.1	lincRNA	-1.000000	-1.000000	0.000000	0.044610	0.043931
USH2A	protein coding	0.000000	0.000000	0.000000	0.013202	0.012867
ESRRG	protein coding	0.000000	0.000000	0.000000	0.011324	0.011190
GPATCH2	protein coding	0.000000	0.000000	0.000000	0.010703	0.010290
SPATA17	protein coding	0.000000	0.000000	0.000000	0.137719	0.134375
RRP15	protein coding	0.000000	0.332322	0.296010	0.000000	0.043647
TGFB2	protein coding	0.000000	0.000000	0.000000	0.026790	0.025411
SLC30A10	protein coding	0.000000	0.000000	0.000000	0.216863	0.120782
EPRS	protein coding	0.000000	0.000000	0.000000	0.035636	0.033309
CNIH3	protein coding	0.000000	0.000000	0.000000	0.018079	0.007192
DNAH14	protein coding	0.000000	0.000000	0.000000	0.053409	0.051687
ENAH	protein coding	0.000000	0.000000	0.000000	0.212876	0.194820
SRP9	protein coding	0.000000	0.000000	0.000000	0.219820	0.189678
EPHX1	protein coding	0.000000	0.000000	0.000000	0.512821	0.479265
LIN9	protein coding	0.000000	0.000000	0.000000	0.039058	0.036839
CDC42BPA	protein coding	0.000000	0.000000	0.000000	0.024972	0.024041
SNAP47	protein coding	0.000000	0.000000	0.000000	0.092705	0.085402
AL670729.3	lincRNA	-1.000000	-1.000000	0.000000	6.727829	2.439024
EGLN1	protein coding	0.000000	0.000000	0.000000	0.095960	0.084838
AL353052.1	lincRNA	-1.000000	-1.000000	0.000000	0.141523	0.136976
PCNX2	protein coding	0.000000	0.000000	0.000000	0.022239	0.021455
TARBP1	protein coding	0.000000	0.000000	0.000000	0.365604	0.344003
TBCE	protein coding	0.000000	0.000000	0.000000	0.040514	0.039042
B3GALNT2	protein coding	0.000000	0.000000	0.000000	0.040653	0.038491
GNG4	protein coding	0.000000	0.000000	0.000000	0.053248	0.050453
LYST	protein coding	0.000000	0.000000	0.000000	0.030708	0.026505
EDARADD	protein coding	0.000000	0.000000	0.000000	0.036867	0.031683
ACTN2	protein coding	0.000000	0.000000	0.000000	0.145166	0.135590
MTR	protein coding	0.000000	0.000000	0.000000	0.021411	0.019319
RYR2	protein coding	0.000000	0.000000	0.000000	0.018066	0.017682
FMN2	protein coding	0.000000	0.000000	0.000000	0.030805	0.030162
RGS7	protein coding	0.000000	0.000000	0.000000	0.109479	0.108988
SDCCAG8	protein coding	0.000000	0.000000	0.000000	0.008757	0.008605
AKT3	protein coding	0.000000	0.000000	0.000000	0.015478	0.015158
CATSPERE	protein coding	0.000000	0.000000	0.000000	0.034139	0.032120
DESI2	protein coding	0.000000	0.000000	0.000000	0.044568	0.041000
KIF26B	protein coding	0.000000	0.000000	0.000000	0.025338	0.024709
SMYD3	protein coding	0.000000	0.000000	0.000000	0.176315	0.175601
AL356583.1	pseudogene	-1.000000	-1.000000	0.000000	0.501727	0.450052
AC113174.1	pseudogene	-1.000000	-1.000000	100.000000	-1.000000	100.000000
AHCTF1	protein coding	0.000000	0.000000	0.000000	0.040672	0.036606
ZNF124	protein coding	0.000000	0.000000	0.000000	0.045990	0.041966
OR2G6	protein coding	0.000000	0.000000	0.000000	44.404470	30.113164
SH3BP5L	protein coding	0.000000	0.000000	0.000000	0.235581	0.179156
DIP2C	protein coding	0.000000	0.000000	0.000000	0.345348	0.338165
LARP4B	protein coding	0.000000	0.000000	0.000000	0.019891	0.018431
ADARB2	protein coding	0.000000	0.000000	0.000000	0.103358	0.101757
AL441943.3	lincRNA	-1.000000	-1.000000	0.000000	0.182371	0.177043
AKR1E2	protein coding	0.000000	0.000000	0.000000	0.399866	0.387414
GDI2	protein coding	0.000000	0.000000	0.000000	0.028358	0.027305
IL2RA	protein coding	0.000000	0.000000	0.000000	0.999030	0.936514
RBM17	protein coding	0.000000	0.000000	0.000000	0.094841	0.080787
PFKFB3	protein coding	0.000000	0.000000	0.000000	0.039434	0.037371
AL137145.2	lincRNA	-1.000000	-1.000000	0.000000	0.041668	0.039454
LINC00707	lincRNA	-1.000000	-1.000000	0.000000	0.860022	0.818222
ITIH2	protein coding	0.000000	0.000000	0.000000	0.099956	0.092971
KIN	protein coding	0.000000	4.007744	3.261383	0.000000	0.559172
AL583859.2	lincRNA	-1.000000	-1.000000	0.000000	0.739935	0.717725
ECHDC3	protein coding	0.000000	0.000000	0.000000	0.141307	0.129008
UPF2	protein coding	0.000000	0.000000	0.000000	0.043516	0.041414
CAMK1D	protein coding	0.000000	0.000000	0.000000	0.569730	0.559598
CCDC3	protein coding	0.000000	0.000000	0.000000	0.015050	0.014776
OPTN	protein coding	0.000000	0.000000	0.000000	0.105143	0.092643
BTBD7P1	pseudogene	-1.000000	-1.000000	1.446281	-1.000000	1.446281
MCM10	protein coding	0.000000	0.000000	0.000000	0.098057	0.088799
FRMD4A	protein coding	0.000000	0.000000	0.000000	0.018813	0.018572
NMT2	protein coding	0.000000	0.000000	0.000000	0.044941	0.039329
FAM171A1	protein coding	0.000000	0.000000	0.000000	0.016082	0.015682
ITGA8	protein coding	0.000000	0.000000	0.000000	0.025080	0.024251
RSU1	protein coding	0.000000	0.000000	0.000000	0.009873	0.009695
TRDMT1	protein coding	0.000000	0.000000	0.000000	0.047219	0.040134
CACNB2	protein coding	0.000000	0.000000	0.000000	0.035429	0.034750
MALRD1	protein coding	0.000000	0.000000	0.000000	0.003096	0.002832
PLXDC2	protein coding	0.000000	0.000000	0.000000	0.055083	0.053630
NEBL	protein coding	0.000000	0.000000	0.000000	0.013552	0.013191
MLLT10	protein coding	0.000000	0.000000	0.000000	0.010803	0.010504
PIP4K2A	protein coding	0.000000	0.000000	0.000000	0.030171	0.029493
ARMC3	protein coding	0.000000	0.000000	0.000000	0.019751	0.019005
KIAA1217	protein coding	0.000000	0.000000	0.000000	0.006170	0.006095
ARHGAP21	protein coding	0.000000	0.000000	0.000000	0.022747	0.021420
GPR158	protein coding	0.000000	0.000000	0.000000	0.005950	0.005853
LINC00836	lincRNA	-1.000000	-1.000000	0.000000	0.064019	0.061559
APBB1IP	protein coding	0.000000	0.000000	0.000000	0.242905	0.236111
FAM238C	pseudogene	-1.000000	-1.000000	3.661616	2.860502	3.209204
YME1L1	protein coding	0.000000	0.000000	0.000000	0.063320	0.053151
MPP7	protein coding	0.000000	0.000000	0.000000	0.008270	0.008113
WAC	protein coding	0.000000	0.322392	0.302780	0.034805	0.056280
LINC01517	other	-1.000000	-1.000000	0.000000	0.017773	0.017137
SVIL-AS1	pseudogene	-1.000000	-1.000000	0.000000	0.038183	0.035740
SVIL	protein coding	0.000000	0.000000	0.000000	0.007784	0.007515
ZNF438	protein coding	0.000000	0.000000	0.000000	0.032684	0.028338
ZEB1	protein coding	0.000000	0.000000	0.000000	0.012736	0.012304
ARHGAP12	protein coding	0.000000	0.000000	0.000000	0.023661	0.022677
EPC1	protein coding	0.000000	0.000000	0.000000	0.046911	0.045026
CCDC7	protein coding	0.000000	0.000000	0.000000	0.004937	0.004808
NRP1	protein coding	0.000000	0.000000	0.000000	0.014266	0.013227
PARD3	protein coding	0.000000	0.000000	0.000000	0.010296	0.010202
ANKRD30A	protein coding	0.000000	0.000000	0.000000	0.010262	0.010065
AL117337.1	lincRNA	-1.000000	-1.000000	0.000000	1.059559	1.029280
ZNF33A	protein coding	0.000000	0.000000	0.000000	0.046585	0.040413
BX322639.1	pseudogene	-1.000000	-1.000000	0.000000	0.085979	0.069237
ZNF487	protein coding	0.000000	0.000000	0.000000	0.052377	0.049635
ANTXRLP1	pseudogene	-1.000000	-1.000000	0.000000	1.115871	1.063723
AGAP12P	pseudogene	-1.000000	-1.000000	0.000000	0.129172	0.114853
MAPK8	protein coding	0.000000	0.000000	0.000000	0.036434	0.034659
WDFY4	protein coding	0.000000	0.000000	0.000000	0.106010	0.102322
VSTM4	protein coding	0.000000	0.000000	0.000000	0.325219	0.299218
SLC9A3P1	pseudogene	-1.000000	-1.000000	41.983373	-1.000000	41.983373
A1CF	protein coding	0.000000	0.000000	0.000000	0.027376	0.024343
PRKG1	protein coding	0.000000	0.000000	0.000000	0.039737	0.039389
PCDH15	protein coding	0.000000	0.000000	0.000000	0.011931	0.011835
BICC1	protein coding	0.000000	0.000000	0.000000	0.023363	0.022935
AC026391.1	lincRNA	-1.000000	-1.000000	0.000000	0.441069	0.420156
SLC16A9	protein coding	0.000000	0.000000	0.000000	0.103731	0.098544
RHOBTB1	protein coding	0.000000	0.000000	0.000000	0.017273	0.016666
ARID5B	protein coding	0.000000	0.000000	0.000000	0.143485	0.136984
ZNF365	protein coding	0.000000	0.000000	0.000000	0.009311	0.009066
AC022387.1	lincRNA	-1.000000	-1.000000	0.000000	0.018763	0.018717
CTNNA3	protein coding	0.000000	0.000000	0.000000	0.002708	0.002691
DNAJC12	protein coding	0.000000	0.000000	0.000000	0.058203	0.055420
PBLD	protein coding	0.000000	0.000000	0.000000	0.057150	0.053583
TET1	protein coding	0.000000	0.000000	0.000000	0.046580	0.043340
STOX1	protein coding	1.226801	0.000000	0.999231	0.000000	0.057445
DDX50	protein coding	0.000000	0.000000	0.000000	0.055810	0.052667
HKDC1	protein coding	0.000000	0.000000	0.000000	0.048238	0.044439
AL450311.1	lincRNA	-1.000000	-1.000000	0.000000	0.387263	0.357474
COL13A1	protein coding	0.000000	0.000000	0.000000	0.014290	0.013546
ADAMTS14	protein coding	0.000000	0.000000	0.000000	0.115027	0.108213
AC073176.3	lincRNA	-1.000000	-1.000000	0.000000	0.016829	0.016583
CDH23	protein coding	0.000000	0.000000	0.000000	0.029907	0.028639
MICU1	protein coding	0.000000	0.000000	0.000000	0.008606	0.008499
P4HA1	protein coding	0.000000	0.000000	0.000000	0.051842	0.050135
FAM149B1	protein coding	0.000000	0.000000	0.000000	0.049455	0.045849
DNAJC9	protein coding	0.000000	0.000000	0.000000	0.000000	0.053435
AP3M1	protein coding	0.000000	0.000000	0.000000	0.090051	0.074656
ADK	protein coding	0.000000	0.000000	0.000000	0.004859	0.004838
KAT6B	protein coding	0.000000	0.000000	0.000000	0.011078	0.010626
ZNF503-AS1	lincRNA	-1.000000	-1.000000	0.000000	0.021915	0.021219
LRMDA	protein coding	0.000000	0.000000	0.000000	0.496833	0.494634
KCNMA1	protein coding	0.000000	0.000000	0.000000	0.052463	0.050861
ZCCHC24	protein coding	0.000000	0.000000	0.000000	0.393174	0.361758
NUTM2B	protein coding	0.000000	14.976959	7.678677	0.000000	3.404924
NRG3	protein coding	0.000000	0.000000	0.000000	0.049125	0.048927
CCSER2	protein coding	0.000000	0.000000	0.000000	0.014307	0.013687
GRID1	protein coding	0.000000	0.000000	0.000000	0.005913	0.005867
WAPL	protein coding	0.000000	0.000000	0.000000	0.042399	0.039280
BMPR1A	protein coding	0.000000	0.000000	0.000000	0.232399	0.217321
AL138767.3	lincRNA	-1.000000	-1.000000	0.000000	0.063000	0.062385
PAPSS2	protein coding	0.000000	0.000000	0.000000	0.034481	0.032920
PTEN	protein coding	0.000000	0.000000	0.000000	0.027113	0.024812
LIPN	protein coding	0.000000	-1.000000	0.000000	0.217614	0.201948
LIPA	protein coding	0.000000	0.000000	0.000000	0.013662	0.013434
HTR7	protein coding	0.000000	0.000000	0.000000	0.022859	0.022246
PCGF5	protein coding	0.000000	0.000000	0.000000	0.287636	0.270362
HECTD2	protein coding	0.000000	0.000000	0.000000	2.472681	2.308880
CPEB3	protein coding	0.000000	0.000000	0.000000	0.011419	0.011048
MARCH5	protein coding	0.000000	0.000000	0.000000	0.035674	0.033439
IDE	protein coding	0.000000	0.000000	0.000000	0.021493	0.020426
KIF11	protein coding	0.000000	0.000000	0.000000	0.038456	0.035422
EXOC6	protein coding	0.000000	0.000000	0.000000	0.019196	0.018685
LGI1	protein coding	0.000000	0.000000	0.000000	2.305064	2.032478
PLCE1	protein coding	0.000000	0.369198	0.163056	0.008648	0.015231
OPALIN	protein coding	0.000000	0.000000	0.000000	0.203965	0.154808
TLL2	protein coding	0.000000	0.000000	0.000000	0.050523	0.048221
PIK3AP1	protein coding	0.000000	0.000000	0.000000	0.020504	0.019654
LCOR	protein coding	0.000000	0.000000	0.000000	0.054355	0.045822
AL359385.1	pseudogene	-1.000000	-1.000000	0.549451	92.786161	81.815235
CRTAC1	protein coding	0.000000	0.000000	0.000000	0.014159	0.013870
HPSE2	protein coding	0.000000	0.000000	0.000000	0.010461	0.010401
SLF2	protein coding	0.000000	0.000000	0.000000	0.054831	0.045656
BTRC	protein coding	0.000000	0.000000	0.000000	0.036545	0.035418
ARMH3	protein coding	0.000000	0.000000	0.000000	0.010183	0.009972
PPRC1	protein coding	0.000000	0.000000	0.000000	0.226131	0.155736
ARL3	protein coding	0.000000	0.000000	0.000000	0.059745	0.054086
WBP1L	protein coding	0.000000	0.000000	0.000000	0.476408	0.448151
NT5C2	protein coding	0.000000	0.000000	0.000000	0.020667	0.019945
SH3PXD2A	protein coding	0.000000	0.000000	0.000000	0.045596	0.043592
STN1	protein coding	0.000000	0.000000	0.000000	0.064297	0.061689
GSTO2	protein coding	0.000000	0.000000	0.000000	0.110436	0.088711
SORCS3	protein coding	0.000000	0.000000	0.000000	0.005337	0.005287
LINC01435	lincRNA	-1.000000	-1.000000	0.000000	0.004832	0.004773
AL356476.1	lincRNA	-1.000000	-1.000000	0.000000	0.025709	0.025612
ADD3	protein coding	0.000000	0.000000	0.000000	0.018408	0.016523
MXI1	protein coding	0.000000	0.000000	0.000000	0.033088	0.031344
RBM20	protein coding	0.000000	0.000000	0.000000	0.013843	0.013328
SHOC2	protein coding	0.000000	0.000000	0.000000	0.028837	0.027624
ACSL5	protein coding	0.000000	0.000000	0.000000	0.638446	0.592326
ZDHHC6	protein coding	0.000000	0.000000	0.000000	0.153018	0.128952
VTI1A	protein coding	0.000000	0.000000	0.000000	0.005733	0.005649
TCF7L2	protein coding	0.000000	0.000000	0.000000	0.010858	0.010578
CCDC186	protein coding	0.000000	0.000000	0.000000	0.068999	0.058098
GFRA1	protein coding	0.000000	0.000000	0.000000	0.027063	0.025861
PNLIPRP3	protein coding	0.000000	0.000000	0.000000	0.058682	0.055899
SHTN1	protein coding	0.000000	0.000000	0.000000	0.017282	0.016728
PDZD8	protein coding	0.000000	0.433178	0.278408	0.041814	0.065178
AL354863.1	other	-1.000000	-1.000000	0.000000	0.197855	0.191234
EIF3A	protein coding	0.000000	0.000000	0.000000	0.054392	0.046657
GRK5	protein coding	0.000000	0.000000	0.000000	0.019157	0.018639
MCMBP	protein coding	0.000000	0.000000	0.000000	0.058745	0.036420
PLPP4	protein coding	0.000000	0.000000	0.000000	1.596607	1.577866
AC010998.1	lincRNA	-1.000000	-1.000000	0.000000	0.051652	0.050768
ATE1	protein coding	0.000000	0.000000	0.000000	0.014767	0.014333
HTRA1	protein coding	0.000000	0.000000	0.000000	0.040977	0.039338
OAT	protein coding	0.000000	0.000000	0.000000	0.138009	0.124579
CTBP2	protein coding	0.000000	0.000000	0.000000	0.013178	0.012440
DHX32	protein coding	0.000000	0.000000	0.000000	0.078389	0.073213
FANK1	protein coding	0.000000	0.000000	0.000000	0.040467	0.039804
ADAM12	protein coding	0.000000	0.000000	0.000000	0.214324	0.209267
LINC00601	lincRNA	-1.000000	-1.000000	0.000000	4.402516	3.757803
DOCK1	protein coding	0.000000	0.000000	0.000000	0.013145	0.012977
FAM196A	protein coding	0.000000	0.000000	0.000000	0.049719	0.046104
PTPRE	protein coding	0.000000	0.000000	0.000000	0.014599	0.013983
TCERG1L	protein coding	0.000000	0.000000	0.000000	0.115833	0.114439
JAKMIP3	protein coding	0.000000	0.000000	0.000000	0.107531	0.098580
DPYSL4	protein coding	0.000000	0.000000	0.000000	1.860811	1.589320
ADGRA1	protein coding	0.000000	0.000000	0.000000	0.051651	0.046094
KNDC1	protein coding	0.000000	0.000000	0.000000	0.108960	0.097021
ECHS1	protein coding	0.000000	0.000000	0.000000	0.511536	0.437149
SCART1	protein coding	0.000000	0.000000	0.000000	0.000000	0.064627
DUX4L29	pseudogene	-1.000000	-1.000000	0.294985	-1.000000	0.294985
BET1L	protein coding	0.000000	0.000000	0.000000	0.083220	0.075673
ANO9	protein coding	0.000000	0.000000	0.000000	0.642631	0.564831
DEAF1	protein coding	0.000000	0.000000	0.000000	0.869244	0.678595
BRSK2	protein coding	0.000000	0.000000	0.000000	2.225119	2.040115
KRTAP5-1	protein coding	2.747909	0.000000	2.444208	-1.000000	2.444208
TNNT3	protein coding	0.000000	0.000000	0.000000	0.148682	0.135813
MRPL23	protein coding	0.000000	0.000000	0.000000	0.264230	0.252390
TSPAN32	protein coding	0.000000	0.000000	0.000000	0.340762	0.308585
AC109309.2	pseudogene	-1.000000	-1.000000	100.000000	-1.000000	100.000000
FAM86GP	pseudogene	-1.000000	-1.000000	0.000000	0.197133	0.181159
AC127526.1	lincRNA	-1.000000	-1.000000	0.000000	0.081227	0.080633
AC127526.2	other	-1.000000	-1.000000	0.000000	0.075277	0.074229
NUP98	protein coding	0.000000	0.000000	0.000000	0.018601	0.017363
STIM1	protein coding	0.000000	0.000000	0.000000	0.009025	0.008798
RRM1	protein coding	0.000000	0.000000	0.000000	0.051634	0.047545
MMP26	protein coding	0.000000	0.000000	0.000000	0.041972	0.032695
OR51I2	protein coding	0.000000	0.000000	0.000000	0.719424	0.389159
TRIM6-TRIM34	protein coding	0.000000	0.000000	0.000000	0.047450	0.044050
TRIM22	protein coding	0.000000	0.000000	0.000000	0.056164	0.050633
SMPD1	protein coding	0.000000	0.000000	0.000000	1.017935	0.459820
HPX	protein coding	0.000000	0.000000	0.000000	0.299545	0.216113
OR10A2	protein coding	0.000000	0.513737	0.426795	0.000000	0.197256
SYT9	protein coding	0.000000	0.000000	0.000000	0.046451	0.042994
PPFIBP2	protein coding	0.000000	0.000000	0.000000	0.021449	0.020163
STK33	protein coding	0.000000	0.000000	0.000000	0.012615	0.012350
ST5	protein coding	0.000000	0.000000	0.000000	0.028748	0.027574
SCUBE2	protein coding	0.000000	0.000000	0.000000	0.035863	0.020387
DENND5A	protein coding	0.000000	0.000000	0.000000	0.020588	0.019753
IPO7	protein coding	0.000000	0.000000	0.000000	0.036743	0.033069
ZNF143	protein coding	0.000000	0.000000	0.000000	0.032700	0.030790
SWAP70	protein coding	0.000000	0.000000	0.000000	0.025122	0.023618
SBF2	protein coding	0.000000	0.000000	0.000000	0.229648	0.226171
USP47	protein coding	0.000000	0.000000	0.000000	0.020946	0.019508
MICAL2	protein coding	0.000000	0.000000	0.000000	0.122593	0.116921
TEAD1	protein coding	0.000000	0.000000	0.000000	0.013431	0.012968
SPON1	protein coding	0.000000	0.000000	0.000000	0.034962	0.034404
RRAS2	protein coding	0.000000	0.000000	0.000000	0.361284	0.347655
AC073172.1	lincRNA	-1.000000	-1.000000	0.000000	0.058315	0.057330
SOX6	protein coding	0.000000	0.000000	0.000000	0.016400	0.067905
PLEKHA7	protein coding	0.000000	0.000000	0.000000	0.181865	0.175856
PIK3C2A	protein coding	0.000000	0.000000	0.000000	0.020373	0.017658
NCR3LG1	protein coding	0.000000	0.000000	0.000000	0.271257	0.203006
LDHC	protein coding	0.000000	0.000000	0.000000	0.058444	0.055345
NAV2	protein coding	0.000000	0.000000	0.000000	0.007644	0.007524
PRMT3	protein coding	0.000000	0.000000	0.000000	0.017641	0.017246
NELL1	protein coding	0.000000	0.000000	0.000000	0.002769	0.002759
GAS2	protein coding	0.000000	0.000000	0.000000	0.017896	0.017608
LUZP2	protein coding	0.000000	0.000000	0.000000	0.004308	0.004269
ANO3	protein coding	0.000000	0.000000	0.000000	0.045070	0.044107
AC107973.1	lincRNA	-1.000000	-1.000000	0.000000	0.025116	0.025029
DCDC1	protein coding	0.000000	0.000000	0.000000	0.060431	0.055799
AL035078.4	protein coding	0.000000	0.000000	0.000000	0.017184	0.017107
THEM7P	pseudogene	-1.000000	-1.000000	0.000000	0.012600	0.012535
CCDC73	protein coding	0.000000	0.000000	0.000000	0.011378	0.010914
KIAA1549L	protein coding	0.000000	0.000000	0.000000	0.144070	0.137752
CAPRIN1	protein coding	0.000000	0.000000	0.000000	0.055166	0.048511
LRRC4C	protein coding	0.000000	0.000000	0.000000	0.035884	0.035747
AC021006.2	lincRNA	-1.000000	-1.000000	0.000000	0.012853	0.012784
LINC01499	lincRNA	-1.000000	-1.000000	0.000000	0.019909	0.019692
HNRNPKP3	pseudogene	-1.000000	-1.000000	0.000000	0.016426	0.016147
ALKBH3	protein coding	0.000000	0.000000	0.000000	0.731208	0.696997
AC104241.1	lincRNA	-1.000000	-1.000000	0.000000	0.191973	0.184971
TSPAN18	protein coding	0.000000	0.000000	0.000000	0.012427	0.012139
PRDM11	protein coding	0.000000	0.316056	0.293609	0.000000	0.136392
LARGE2	protein coding	0.000000	0.000000	0.000000	0.477575	0.307692
AMBRA1	protein coding	0.000000	0.000000	0.000000	0.027084	0.026301
ATG13	protein coding	0.000000	0.000000	0.000000	0.049906	0.045382
C11orf49	protein coding	0.000000	0.000000	0.000000	0.043515	0.043040
ARFGAP2	protein coding	0.000000	0.000000	0.000000	0.300300	0.226103
SPI1	protein coding	0.000000	0.000000	0.000000	0.097043	0.088548
CELF1	protein coding	0.000000	0.000000	0.000000	0.123667	0.111406
FNBP4	protein coding	0.000000	0.000000	0.000000	0.106881	0.098182
NUP160	protein coding	0.000000	0.000000	0.000000	0.047237	0.042573
PTPRJ	protein coding	0.000000	0.000000	0.000000	0.180517	0.171849
OR4A45P	pseudogene	-1.000000	-1.000000	100.000000	-1.000000	100.000000
AC027369.5	pseudogene	-1.000000	-1.000000	0.000000	28.610856	16.874661
TRIM49B	protein coding	0.000000	0.000000	0.000000	0.273504	0.219178
AC136759.1	pseudogene	-1.000000	-1.000000	0.000000	1.692225	1.676242
AC024405.2	pseudogene	-1.000000	-1.000000	0.000000	0.040041	0.038871
UBE2L6	protein coding	0.000000	0.000000	0.000000	0.186130	0.162377
OR9Q1	protein coding	0.000000	0.000000	0.000000	0.041225	0.040574
AP004247.2	lincRNA	-1.000000	-1.000000	0.000000	0.268874	0.237085
MS4A3	protein coding	0.000000	0.000000	0.000000	0.179393	0.158173
DDB1	protein coding	0.000000	0.000000	0.000000	0.108180	0.829760
TKFC	protein coding	0.000000	0.000000	0.000000	2.258287	1.628081
FADS2	protein coding	0.000000	0.000000	0.000000	0.035493	0.032269
ASRGL1	protein coding	0.000000	0.000000	0.000000	0.057501	0.053606
SLC3A2	protein coding	0.000000	0.000000	0.000000	0.070898	0.064077
SLC22A24	protein coding	0.000000	0.000000	0.000000	0.320534	0.308023
SLC22A10	protein coding	0.000000	0.000000	0.000000	0.000000	0.021566
SLC22A25	protein coding	0.000000	0.000000	0.000000	0.040518	0.039468
MARK2	protein coding	0.000000	0.000000	0.000000	0.036289	0.033291
AP005273.1	lincRNA	-1.000000	-1.000000	0.000000	1.447106	1.279506
EHD1	protein coding	0.000000	0.000000	0.000000	0.066807	0.057293
MAJIN	protein coding	0.000000	0.000000	0.000000	0.066554	0.063643
NAALADL1	protein coding	0.000000	0.000000	0.000000	0.236220	0.174787
CDC42EP2	protein coding	0.000000	0.000000	0.000000	0.501486	0.354750
AP001266.2	lincRNA	-1.000000	-1.000000	0.000000	0.094522	0.092822
CFL1	protein coding	0.000000	0.000000	0.000000	0.000000	0.112809
MRPL11	protein coding	0.000000	0.000000	0.000000	0.000000	1.004327
PC	protein coding	0.000000	0.000000	0.000000	1.592925	1.522566
KDM2A	protein coding	0.000000	0.000000	0.000000	0.035893	0.033857
RAD9A	protein coding	0.000000	0.000000	0.000000	0.000000	0.045940
AP003716.1	lincRNA	-1.000000	-1.000000	0.000000	0.540676	0.432748
LRP5	protein coding	0.000000	0.000000	0.000000	0.218504	0.210001
PPP6R3	protein coding	0.000000	0.000000	0.000000	0.022176	0.021345
AP003555.3	lincRNA	-1.000000	-1.000000	0.000000	0.074561	0.073483
SHANK2	protein coding	0.000000	0.000000	0.000000	0.003495	0.003313
AP002495.2	protein coding	0.000000	0.000000	0.000000	0.048057	0.045926
LRTOMT	protein coding	0.000000	0.000000	0.000000	0.085505	0.068963
FCHSD2	protein coding	0.000000	0.000000	0.000000	0.007659	0.007528
ARHGEF17	protein coding	0.000000	0.000000	0.000000	0.057341	0.049101
FAM168A	protein coding	0.000000	0.000000	0.000000	0.011030	0.010622
RAB6A	protein coding	0.000000	0.000000	0.000000	0.029290	0.028071
PAAF1	protein coding	0.000000	0.000000	0.000000	0.047575	0.042260
AP001972.3	lincRNA	-1.000000	-1.000000	0.000000	0.099231	0.096621
ARRB1	protein coding	0.000000	0.000000	0.000000	0.026191	0.025136
CLNS1A	protein coding	0.000000	0.000000	0.000000	0.000000	0.017905
RSF1	protein coding	0.000000	0.000000	0.000000	0.033692	0.031052
NARS2	protein coding	0.000000	0.000000	0.000000	0.016181	0.015837
TENM4	protein coding	0.000000	0.000000	0.000000	0.003231	0.003172
PRCP	protein coding	0.000000	0.000000	0.000000	0.098822	0.095865
DDIAS	protein coding	0.000000	0.000000	0.000000	0.049041	0.044595
ANKRD42	protein coding	0.000000	0.000000	0.000000	0.047999	0.040326
DLG2	protein coding	0.000000	0.000000	0.000000	0.008100	0.008054
CREBZF	protein coding	0.000000	0.000000	0.000000	0.126249	0.099138
PICALM	protein coding	0.000000	0.000000	0.000000	0.019419	0.018717
HIKESHI	protein coding	0.000000	0.000000	0.000000	0.071894	0.068618
PRSS23	protein coding	0.000000	0.000000	0.000000	0.014122	0.013593
TMEM135	protein coding	0.000000	0.000000	0.000000	0.033383	0.032877
GRM5	protein coding	0.000000	0.000000	0.000000	0.004523	0.004453
NAALAD2	protein coding	0.000000	0.000000	0.000000	0.042359	0.039101
FAT3	protein coding	0.000000	0.000000	0.000000	0.005522	0.005327
TAF1D	protein coding	0.000000	0.000000	0.000000	0.047368	0.040409
AMOTL1	protein coding	0.000000	0.000000	0.000000	0.018019	0.017027
AP003066.1	lincRNA	-1.000000	-1.000000	0.000000	0.026261	0.025910
LINC02553	lincRNA	-1.000000	-1.000000	0.000000	0.060099	0.058913
CNTN5	protein coding	0.000000	0.000000	0.000000	0.031126	0.030943
ARHGAP42	protein coding	0.000000	0.000000	0.000000	0.008712	0.008489
PGR	protein coding	0.000000	0.000000	0.000000	0.034468	0.029732
PGR-AS1	other	-1.000000	-1.000000	0.000000	0.033034	0.032293
TRPC6	protein coding	0.000000	0.000000	0.000000	0.017224	0.005226
ANGPTL5	protein coding	0.000000	0.000000	0.000000	0.157682	0.143145
WTAPP1	pseudogene	-1.000000	-1.000000	0.000000	0.031232	0.030067
DYNC2H1	protein coding	0.000000	0.000000	0.000000	0.039265	0.037794
PDGFD	protein coding	0.000000	0.000000	0.000000	0.011071	0.010887
AP003181.1	lincRNA	-1.000000	-1.000000	0.000000	0.007768	0.007759
GUCY1A2	protein coding	0.000000	0.000000	0.000000	0.101483	0.096658
SLC35F2	protein coding	0.000000	0.000000	0.000000	0.019454	0.018936
CUL5	protein coding	0.000000	0.000000	0.000000	0.028060	0.026251
C11orf65	protein coding	0.000000	0.000000	0.000000	0.013490	0.013207
EXPH5	protein coding	0.000000	0.000000	0.000000	0.036154	0.031708
DDX10	protein coding	0.000000	0.000000	0.000000	0.010060	0.009786
AP003123.1	lincRNA	-1.000000	-1.000000	0.000000	0.082461	0.081686
AP002444.1	lincRNA	-1.000000	-1.000000	0.000000	0.033436	0.033147
RDX	protein coding	0.000000	0.000000	0.000000	0.000000	0.017344
ZC3H12C	protein coding	0.000000	0.000000	0.000000	0.109091	0.095566
POU2AF1	protein coding	0.000000	0.000000	0.000000	0.022279	0.020314
SIK2	protein coding	0.000000	0.000000	0.000000	0.017683	0.016347
DLAT	protein coding	0.000000	0.000000	0.000000	0.082638	0.073277
DRD2	protein coding	0.000000	0.000000	0.000000	0.036901	0.034808
NXPE1	protein coding	0.000000	0.000000	0.000000	0.082786	0.075817
CADM1	protein coding	0.000000	0.261813	0.227741	0.020522	0.026211
AP000462.1	lincRNA	-1.000000	-1.000000	0.000000	0.170585	0.160817
ZPR1	protein coding	0.000000	0.405014	0.319878	0.000000	0.147358
PAFAH1B2	protein coding	0.000000	0.000000	0.000000	0.098901	0.079689
CD3G	protein coding	0.000000	0.000000	0.000000	0.308034	0.231118
HYOU1	protein coding	0.000000	0.000000	0.000000	0.324473	0.199800
NLRX1	protein coding	0.000000	0.000000	0.000000	0.211528	0.137552
CBL	protein coding	0.000000	0.000000	0.000000	0.023989	0.021366
POU2F3	protein coding	0.000000	0.000000	0.000000	0.034914	0.033612
GRIK4	protein coding	0.000000	0.000000	0.000000	0.010403	0.010268
CRTAM	protein coding	0.000000	0.000000	0.000000	0.082561	0.076159
JHY	protein coding	0.000000	0.000000	0.000000	0.032740	0.031060
OR8G1	protein coding	7.799145	18.892666	16.838148	0.000000	6.413445
OR8A1	protein coding	0.000000	0.000000	0.000000	0.000000	0.214961
CCDC15	protein coding	0.000000	0.000000	0.000000	0.116289	0.111025
PKNOX2	protein coding	0.000000	0.000000	0.000000	0.007941	0.007815
EI24	protein coding	0.000000	0.921457	0.752688	0.000000	0.135738
CDON	protein coding	0.000000	0.000000	0.000000	0.028655	0.026037
FAM118B	protein coding	0.000000	0.000000	0.000000	0.046966	0.044598
DCPS	protein coding	0.000000	0.000000	0.000000	0.051840	0.050004
ETS1	protein coding	0.000000	0.000000	0.000000	0.023610	0.022516
NTM	protein coding	0.000000	0.000000	0.000000	0.013828	0.013763
OPCML	protein coding	0.000000	0.000000	0.000000	0.013059	0.012975
AP004608.1	other	-1.000000	-1.000000	0.000000	0.320264	0.297739
AP001999.1	lincRNA	-1.000000	-1.000000	7.113766	0.228301	1.127100
B4GALNT3	protein coding	0.000000	0.000000	0.000000	0.028624	0.027146
RAD52	protein coding	0.000000	0.000000	0.000000	1.034901	0.984918
ERC1	protein coding	0.000000	0.000000	0.000000	0.352776	0.345453
TULP3	protein coding	0.000000	0.000000	0.000000	0.067871	0.050065
TEAD4	protein coding	0.000000	0.000000	0.000000	0.034157	0.033193
TSPAN9	protein coding	0.000000	0.000000	0.000000	0.025079	0.024378
PRMT8	protein coding	0.000000	0.000000	0.000000	0.052345	0.051735
AC006206.2	lincRNA	-1.000000	-1.000000	0.000000	0.026212	0.025759
NTF3	protein coding	0.000000	0.000000	0.000000	0.033988	0.023484
LPAR5	protein coding	0.000000	0.000000	0.000000	0.201767	0.164660
CD163L1	protein coding	0.000000	0.000000	0.000000	0.017195	0.016515
SLC2A14	protein coding	0.000000	0.000000	0.000000	0.443103	0.414568
C3AR1	protein coding	0.000000	0.000000	0.000000	0.381870	0.281552
LINC00937	lincRNA	-1.000000	-1.000000	0.000000	0.036792	0.034716
AC092745.2	pseudogene	-1.000000	-1.000000	0.000000	0.072086	0.071176
AC092865.2	pseudogene	-1.000000	-1.000000	100.000000	-1.000000	100.000000
OR7E140P	pseudogene	-1.000000	-1.000000	82.926829	-1.000000	82.926829
OR7E148P	pseudogene	-1.000000	-1.000000	100.000000	-1.000000	100.000000
OR7E149P	pseudogene	-1.000000	-1.000000	100.000000	-1.000000	100.000000
CLEC6A	protein coding	0.000000	0.000000	0.000000	1.453194	1.343510
A2ML1	protein coding	0.000000	0.000000	0.000000	2.142828	1.602380
KLRG1	protein coding	0.000000	0.000000	0.000000	0.041033	0.039528
LINC02367	lincRNA	-1.000000	-1.000000	0.000000	0.124224	0.106125
AC141557.1	pseudogene	-1.000000	-1.000000	0.000000	13.436082	13.106208
AC092821.3	other	-1.000000	-1.000000	0.000000	0.398512	0.391724
CLEC1A	protein coding	0.000000	0.000000	0.000000	0.089732	0.083189
AC068775.1	protein coding	0.000000	0.000000	0.000000	0.092593	0.088649
KLRA1P	pseudogene	-1.000000	-1.000000	3.501629	0.000000	0.740996
STYK1	protein coding	0.000000	0.000000	0.000000	0.367803	0.344896
PRH1	protein coding	0.000000	0.000000	0.000000	0.000000	2.933523
ETV6	protein coding	0.000000	0.000000	0.000000	0.018400	0.017919
BCL2L14	protein coding	0.000000	0.000000	0.000000	0.000000	0.197222
BORCS5	protein coding	0.000000	0.000000	0.000000	1.528850	1.462505
CREBL2	protein coding	0.000000	0.000000	0.000000	0.074685	0.066104
APOLD1	protein coding	0.000000	0.000000	0.000000	0.036232	0.021142
RERG	protein coding	0.000000	0.000000	0.000000	0.009275	0.009133
PTPRO	protein coding	0.000000	0.000000	0.000000	0.007831	0.007636
SLC15A5	protein coding	0.000000	0.000000	0.000000	0.024344	0.023543
RERGL	protein coding	0.000000	0.000000	0.000000	0.000000	0.017556
PDE3A	protein coding	0.000000	0.000000	0.000000	0.019510	0.019039
SLCO1C1	protein coding	0.000000	0.000000	0.000000	0.101055	0.094777
AC011604.2	protein coding	0.000000	0.000000	0.000000	0.008495	0.008377
ABCC9	protein coding	0.000000	0.000000	0.000000	0.053213	0.048922
ST8SIA1	protein coding	0.000000	0.000000	0.000000	0.000000	0.015271
SOX5	protein coding	0.000000	0.000000	0.000000	0.039231	0.038914
BCAT1	protein coding	0.000000	0.000000	0.000000	0.017018	0.015778
ITPR2	protein coding	0.000000	0.000000	0.000000	0.077302	0.075501
STK38L	protein coding	0.000000	0.000000	0.000000	0.031433	0.029272
CCDC91	protein coding	0.000000	0.000000	0.000000	0.004745	0.004685
OVCH1	protein coding	0.000000	0.000000	0.000000	0.000000	0.389616
TMTC1	protein coding	0.000000	0.000000	0.000000	0.021884	0.021133
AC024940.2	pseudogene	-1.000000	-1.000000	0.000000	0.202564	0.186419
DENND5B	protein coding	0.000000	0.000000	0.000000	0.026268	0.024895
BICD1	protein coding	0.000000	0.000000	0.000000	0.007939	0.007587
AC140847.2	lincRNA	-1.000000	-1.000000	0.000000	0.096054	0.094292
KIF21A	protein coding	0.000000	0.000000	0.000000	0.020945	0.019978
AC121334.1	pseudogene	-1.000000	-1.000000	10.986267	0.000000	9.745293
C12orf40	protein coding	0.000000	0.000000	0.000000	0.000000	0.007443
SLC2A13	protein coding	0.000000	0.000000	0.000000	0.006139	0.005982
MUC19	protein coding	0.000000	-1.000000	0.000000	0.000000	0.014090
CNTN1	protein coding	0.000000	0.000000	0.000000	0.168266	0.165010
PDZRN4	protein coding	0.000000	0.000000	0.000000	0.111841	0.110581
PPHLN1	protein coding	0.000000	0.000000	0.000000	0.030158	0.029376
PRICKLE1	protein coding	0.000000	0.000000	0.000000	0.045243	0.042665
AC012038.1	lincRNA	-1.000000	-1.000000	0.000000	0.131918	0.127669
ADAMTS20	protein coding	0.000000	0.000000	0.000000	0.012583	0.012118
PLEKHA8P1	pseudogene	-1.000000	-1.000000	0.000000	0.051658	0.048863
ANO6	protein coding	0.000000	0.000000	0.000000	0.011049	0.010694
AC079950.1	lincRNA	-1.000000	-1.000000	0.000000	5.351011	5.325867
RAPGEF3	protein coding	0.000000	0.000000	0.000000	0.090695	0.068170
SLC48A1	protein coding	0.000000	0.000000	0.000000	0.100462	0.086694
HDAC7	protein coding	0.000000	0.000000	0.000000	0.046381	0.041658
SENP1	protein coding	0.000000	0.000000	0.000000	0.056658	0.052042
AC024257.1	lincRNA	-1.000000	-1.000000	0.000000	0.043775	0.043305
CCNT1	protein coding	0.000000	0.000000	0.000000	0.130634	0.098108
RND1	protein coding	0.000000	0.000000	0.000000	0.410474	0.331315
TUBA1C	protein coding	0.000000	0.000000	0.000000	0.131920	0.066382
SPATS2	protein coding	0.000000	0.000000	0.000000	0.018018	0.017409
RACGAP1	protein coding	0.000000	0.000000	0.000000	0.107593	0.099621
DIP2B	protein coding	0.000000	0.000000	0.000000	0.042572	0.041037
TMPRSS12	protein coding	0.000000	0.000000	0.000000	0.050453	0.046704
BIN2	protein coding	0.000000	0.000000	0.000000	0.080109	0.075636
SCN8A	protein coding	0.000000	0.000000	0.000000	0.023903	0.022462
ACVR1B	protein coding	0.000000	0.000000	0.000000	0.057935	0.050649
EIF4B	protein coding	0.000000	0.000000	0.000000	0.395468	0.349505
SOAT2	protein coding	0.000000	0.000000	0.000000	0.110824	0.099905
AC023794.1	lincRNA	-1.000000	-1.000000	0.000000	0.049969	0.046890
COPZ1	protein coding	0.000000	0.000000	0.000000	0.052794	0.049361
ZNF385A	protein coding	0.000000	0.000000	0.000000	0.119549	0.103767
AC023055.1	protein coding	0.000000	0.000000	0.000000	0.068678	0.066884
TIMELESS	protein coding	0.000000	0.000000	0.000000	0.078995	0.066606
RBMS2	protein coding	0.000000	0.000000	0.000000	0.036498	0.032316
PTGES3	protein coding	0.000000	0.000000	0.000000	0.091412	0.083775
STAT6	protein coding	0.000000	0.929368	0.501605	0.028396	0.095287
AC020637.1	lincRNA	-1.000000	-1.000000	0.000000	0.017590	0.017476
LINC02388	lincRNA	-1.000000	-1.000000	0.000000	0.022024	0.021781
SLC16A7	protein coding	0.000000	0.000000	0.000000	0.021015	0.019609
FAM19A2	protein coding	0.000000	0.000000	0.000000	0.049558	0.047470
AC026116.1	lincRNA	-1.000000	-1.000000	0.000000	0.044818	0.044502
AC012158.1	pseudogene	-1.000000	-1.000000	0.000000	0.012168	0.012019
C12orf56	protein coding	0.000000	0.000000	0.000000	0.017285	0.016610
AC025419.1	lincRNA	-1.000000	-1.000000	0.000000	0.030952	0.030190
HMGA2	protein coding	0.000000	0.000000	0.000000	0.036686	0.033060
GRIP1	protein coding	0.000000	0.000000	0.000000	0.023615	0.023416
IL26	protein coding	0.000000	0.000000	0.000000	0.132547	0.126686
AC127894.1	lincRNA	-1.000000	-1.000000	0.000000	0.213087	0.198036
PTPRR	protein coding	0.000000	0.000000	0.000000	0.034102	0.033596
TSPAN8	protein coding	0.000000	0.000000	0.000000	0.007619	0.007575
TRHDE	protein coding	0.000000	0.000000	0.000000	0.000000	0.008569
KCNC2	protein coding	0.000000	0.000000	0.000000	0.029322	0.028270
OSBPL8	protein coding	0.000000	0.000000	0.000000	0.010512	0.010096
NAV3	protein coding	0.000000	0.000000	0.000000	0.036189	0.035683
SYT1	protein coding	0.000000	0.000000	0.000000	0.012032	0.011904
PPP1R12A	protein coding	0.000000	0.000000	0.000000	0.041742	0.040149
ACSS3	protein coding	0.000000	0.000000	0.000000	0.009240	0.008929
PPFIA2	protein coding	0.000000	0.000000	0.000000	0.954068	0.940631
TMTC2	protein coding	0.000000	0.000000	0.000000	0.013177	0.012947
AC090679.1	lincRNA	-1.000000	-1.000000	0.000000	0.020137	0.019982
MGAT4C	protein coding	0.000000	0.000000	0.000000	0.006190	0.006001
ATP2B1	protein coding	0.000000	0.000000	0.000000	0.019348	0.018144
EEA1	protein coding	0.000000	0.000000	0.000000	0.019500	0.018274
SOCS2-AS1	other	-1.000000	-1.000000	0.000000	0.125098	0.109196
CRADD	protein coding	0.000000	0.000000	0.000000	0.013971	0.013795
PLXNC1	protein coding	0.000000	0.000000	0.000000	0.017228	0.016357
NDUFA12	protein coding	0.000000	0.000000	0.000000	0.000000	0.279248
FGD6	protein coding	0.000000	0.000000	0.000000	0.016792	0.015632
AC084879.1	pseudogene	-1.000000	-1.000000	0.000000	0.034331	0.033544
PGAM1P5	pseudogene	-1.000000	-1.000000	0.000000	0.085804	0.084139
NTN4	protein coding	0.000000	0.000000	0.000000	0.035523	0.034497
CFAP54	protein coding	0.000000	0.000000	0.000000	0.006151	0.005959
AC007656.1	lincRNA	-1.000000	-1.000000	0.000000	0.186078	0.185544
IKBIP	protein coding	0.000000	0.000000	0.000000	0.181554	0.157689
ANKS1B	protein coding	0.000000	0.000000	0.000000	0.009503	0.009378
UHRF1BP1L	protein coding	0.000000	0.000000	0.000000	0.021192	0.020106
DEPDC4	protein coding	0.000000	0.000000	0.000000	0.166566	0.034695
SCYL2	protein coding	0.000000	0.000000	0.000000	0.035029	0.032178
ANO4	protein coding	0.000000	0.000000	0.000000	0.015744	0.015567
SLC5A8	protein coding	0.000000	0.000000	0.000000	0.067049	0.061915
UTP20	protein coding	0.000000	0.000000	0.000000	0.045193	0.041312
DRAM1	protein coding	0.000000	0.000000	0.000000	0.016039	0.015581
IGF1	protein coding	0.000000	0.000000	0.000000	0.039856	0.036101
PAH	protein coding	0.000000	0.000000	0.000000	0.038613	0.037029
C12orf42	protein coding	0.000000	0.000000	0.000000	0.000000	0.008900
TTC41P	pseudogene	-1.000000	-1.000000	0.000000	0.028777	0.026601
C12orf73	protein coding	0.000000	0.000000	0.000000	0.216537	0.174126
TXNRD1	protein coding	0.000000	0.000000	0.000000	0.016261	0.015610
C12orf45	protein coding	0.000000	0.000000	0.000000	0.000000	0.031859
ALDH1L2	protein coding	0.000000	0.000000	0.000000	0.049173	0.043215
WASHC4	protein coding	0.000000	0.000000	0.000000	0.043260	0.038829
C12orf75	protein coding	0.000000	0.000000	0.000000	0.491999	0.194643
CASC18	lincRNA	-1.000000	-1.000000	0.000000	0.072448	0.067739
RFX4	protein coding	0.000000	0.000000	0.000000	0.015422	0.015009
RIC8B	protein coding	0.000000	0.000000	0.000000	0.021027	0.020049
PWP1	protein coding	0.000000	0.000000	0.000000	0.085058	0.076545
PRDM4	protein coding	0.000000	0.000000	0.000000	0.092108	0.077448
ACACB	protein coding	0.000000	0.000000	0.000000	0.036684	0.034294
FAM222A	protein coding	0.000000	0.000000	0.000000	0.052984	0.049752
C12orf76	protein coding	0.000000	0.000000	0.000000	0.060626	0.051438
ATP2A2	protein coding	0.000000	0.000000	0.000000	0.034075	0.031278
CUX2	protein coding	0.000000	0.000000	0.000000	0.007760	0.007582
ATXN2	protein coding	0.000000	0.000000	0.000000	0.016628	0.014726
NAA25	protein coding	0.000000	0.000000	0.000000	0.047196	0.043725
RPL6	protein coding	0.000000	0.000000	0.000000	0.217505	0.183177
RPH3A	protein coding	0.000000	0.000000	0.000000	0.075347	0.073972
OAS3	protein coding	0.000000	0.000000	0.000000	0.081442	0.063043
RITA1	protein coding	0.000000	0.000000	0.000000	0.640459	0.423853
SLC8B1	protein coding	0.000000	0.000000	0.000000	0.048327	0.044456
TBX5	protein coding	0.000000	0.000000	0.000000	0.047862	0.044028
AC026765.2	lincRNA	-1.000000	-1.000000	0.000000	0.039766	0.038784
AC009387.1	lincRNA	-1.000000	-1.000000	0.000000	0.063305	0.062676
MAP1LC3B2	protein coding	0.000000	0.000000	0.000000	0.286481	0.165826
RNFT2	protein coding	0.000000	0.000000	0.000000	0.020078	0.019055
TESC-AS1	lincRNA	-1.000000	-1.000000	0.000000	0.069789	0.068059
CCDC60	protein coding	0.000000	0.000000	0.000000	0.012780	0.012601
AC002070.1	lincRNA	-1.000000	-1.000000	0.000000	0.026516	0.026420
TMEM233	protein coding	0.000000	0.000000	0.000000	0.053737	0.050396
CIT	protein coding	0.000000	0.000000	0.000000	0.027375	0.026110
DYNLL1	protein coding	0.000000	0.000000	0.000000	0.108008	0.097755
COQ5	protein coding	0.000000	0.000000	0.000000	0.071741	0.067394
RNF10	protein coding	0.000000	0.000000	0.000000	0.120370	0.108809
HNF1A-AS1	other	-1.000000	-1.000000	0.000000	0.057550	0.053521
ANAPC5	protein coding	0.000000	0.000000	0.000000	0.031859	0.030551
KDM2B	protein coding	0.000000	0.000000	0.000000	0.018042	0.017114
HPD	protein coding	0.000000	0.000000	0.000000	1.502984	1.391832
WDR66	protein coding	0.000000	0.000000	0.000000	0.055535	0.052286
CLIP1	protein coding	0.000000	0.000000	0.000000	0.070352	0.066138
ZCCHC8	protein coding	0.000000	0.000000	0.000000	0.132567	0.101788
RSRC2	protein coding	0.000000	0.000000	0.000000	1.617004	1.350777
KNTC1	protein coding	0.000000	0.000000	0.000000	0.051944	0.047403
AC026333.3	lincRNA	-1.000000	-1.000000	0.000000	0.078472	0.072780
PITPNM2	protein coding	0.000000	0.000000	0.000000	0.014530	0.013811
C12orf65	protein coding	0.000000	0.000000	0.000000	0.383867	0.291499
RILPL1	protein coding	0.000000	0.000000	0.000000	0.140866	0.131943
DNAH10	protein coding	0.000000	0.000000	0.000000	0.016357	0.014941
CCDC92	protein coding	0.000000	0.000000	0.000000	0.000000	0.047996
RFLNA	protein coding	0.000000	0.000000	0.000000	0.012954	0.012836
NCOR2	protein coding	0.000000	0.000000	0.000000	0.083643	0.080189
TMEM132B	protein coding	0.000000	0.000000	0.000000	0.008009	0.014720
AC007368.1	other	-1.000000	-1.000000	0.000000	2.596654	2.539535
LINC00943	lincRNA	-1.000000	-1.000000	0.000000	0.211443	0.170153
AC061709.1	lincRNA	-1.000000	-1.000000	0.000000	1.165254	0.955137
TMEM132C	protein coding	0.000000	0.000000	0.000000	0.014464	0.014302
GLT1D1	protein coding	0.000000	0.000000	0.000000	0.017141	0.016725
TMEM132D	protein coding	0.000000	0.000000	0.000000	0.012002	0.011900
PIWIL1	protein coding	0.000000	1.468354	0.635825	0.000000	0.083453
RIMBP2	protein coding	0.000000	0.000000	0.000000	0.008635	0.008434
ADGRD1	protein coding	0.000000	0.000000	0.000000	0.061003	0.059180
LINC02370	lincRNA	-1.000000	-1.000000	0.000000	0.149394	0.134429
GALNT9	protein coding	0.000000	0.000000	0.000000	0.456092	0.443686
FBRSL1	protein coding	0.000000	0.000000	0.000000	0.119469	0.108745
P2RX2	protein coding	0.000000	0.000000	0.000000	1.358025	0.609418
CHFR	protein coding	0.000000	0.000000	0.000000	0.000000	0.019386
AC026786.1	protein coding	0.000000	0.000000	0.000000	0.214310	0.210128
FO681491.1	pseudogene	-1.000000	-1.000000	8.357516	5.894214	6.267819
TUBA3C	protein coding	0.000000	0.000000	0.000000	0.337216	0.272210
PARP4P2	pseudogene	-1.000000	-1.000000	0.000000	0.037865	0.035699
TPTE2	protein coding	0.000000	0.000000	0.000000	0.033129	0.032489
PSPC1	protein coding	0.000000	0.000000	0.000000	0.057696	0.041564
CRYL1	protein coding	0.000000	0.000000	0.000000	0.063469	0.062190
IFT88	protein coding	0.000000	0.000000	0.000000	0.017565	0.016885
LATS2	protein coding	0.000000	0.000000	0.000000	0.036148	0.033893
SKA3	protein coding	0.000000	0.000000	0.000000	1.539381	1.343070
RNF17	protein coding	0.000000	0.000000	0.000000	0.034482	0.032824
ATP8A2	protein coding	0.000000	0.000000	0.000000	0.005279	0.005201
USP12	protein coding	0.000000	0.000000	0.000000	0.021881	0.020803
LINC02340	lincRNA	-1.000000	-1.000000	0.000000	0.029202	0.028757
PAN3	protein coding	0.000000	0.000000	0.000000	0.214997	0.207232
MTUS2	protein coding	0.000000	0.000000	0.000000	0.116247	0.114936
UBL3	protein coding	0.000000	0.000000	0.000000	0.030517	0.028964
LINC00544	lincRNA	-1.000000	-1.000000	0.000000	0.198929	0.178290
HMGB1	protein coding	0.000000	0.000000	0.000000	0.180422	0.172164
ALOX5AP	protein coding	0.000000	0.000000	0.000000	0.048318	0.047107
TEX26	protein coding	0.000000	0.000000	0.000000	0.060518	0.058413
FRY	protein coding	0.000000	0.000000	0.000000	0.039803	0.038461
BRCA2	protein coding	0.000000	0.000000	0.000000	0.031613	0.027125
PDS5B	protein coding	0.000000	0.000000	0.000000	0.016845	0.016180
AL139383.1	lincRNA	-1.000000	-1.000000	0.000000	0.020312	0.020214
DCLK1	protein coding	0.000000	0.000000	0.000000	0.008498	0.008272
SMAD9	protein coding	0.000000	0.000000	0.000000	0.034365	0.031606
AL354809.1	lincRNA	-1.000000	-1.000000	0.000000	0.026230	0.026058
LHFPL6	protein coding	0.000000	0.000000	0.000000	0.120079	0.118940
MTRF1	protein coding	0.000000	0.000000	0.000000	0.072623	0.067785
NAA16	protein coding	0.000000	0.000000	0.000000	0.040852	0.037979
DGKH	protein coding	0.000000	0.000000	0.000000	0.109471	0.093284
CHCHD2P11	pseudogene	-1.000000	-1.000000	12.061404	-1.000000	12.061404
LINC02341	lincRNA	-1.000000	-1.000000	0.000000	0.214659	0.211899
EPSTI1	protein coding	0.000000	0.000000	0.000000	1.631813	1.580046
ENOX1	protein coding	0.000000	0.000000	0.000000	0.030506	0.030346
TPT1-AS1	other	-1.000000	-1.000000	0.000000	0.078620	0.071061
SLC25A30-AS1	lincRNA	-1.000000	-1.000000	0.000000	1.857996	1.267542
LCP1	protein coding	0.000000	0.000000	0.000000	0.025739	0.024433
SUCLA2	protein coding	0.000000	0.000000	0.000000	0.022724	0.007528
CDADC1	protein coding	0.000000	0.000000	0.000000	0.121120	0.111940
CAB39L	protein coding	0.000000	0.000000	0.000000	0.074850	0.072338
KPNA3	protein coding	0.000000	0.000000	0.000000	0.026933	0.025637
DLEU1	other	-1.000000	-1.000000	2.152625	0.876433	0.900065
NEK5	protein coding	0.000000	0.000000	0.000000	0.065186	0.041899
TDRD3	protein coding	0.000000	0.000000	0.000000	0.013202	0.012964
LINC00448	lincRNA	-1.000000	-1.000000	0.000000	0.037088	0.036622
AL354810.1	lincRNA	-1.000000	-1.000000	0.000000	0.088471	0.087573
PCDH9	protein coding	0.000000	0.000000	0.000000	0.008697	0.008409
LINC00383	lincRNA	-1.000000	-1.000000	0.000000	0.036239	0.035813
KLHL1	protein coding	0.000000	0.000000	0.000000	0.018329	0.018142
DACH1	protein coding	0.000000	0.000000	0.000000	0.016045	0.015842
PIBF1	protein coding	0.000000	0.000000	0.000000	0.009539	0.009386
LINC00393	lincRNA	-1.000000	-1.000000	0.000000	0.137532	0.137150
AL355390.2	lincRNA	-1.000000	-1.000000	0.000000	0.024982	0.024798
TBC1D4	protein coding	0.000000	0.000000	0.000000	0.023555	0.022791
RBM26	protein coding	0.000000	0.000000	0.000000	0.063994	0.058107
LINC00351	lincRNA	-1.000000	-1.000000	0.000000	0.012219	0.012157
AL354994.1	lincRNA	-1.000000	-1.000000	0.000000	0.021842	0.021803
FO624990.1	pseudogene	-1.000000	-1.000000	100.000000	-1.000000	100.000000
MIR4500HG	lincRNA	-1.000000	-1.000000	0.000000	0.011630	0.011473
SLITRK5	protein coding	0.000000	0.137174	0.118472	0.000000	0.105677
AL354896.1	lincRNA	-1.000000	-1.000000	0.000000	0.051810	0.051494
LINC00440	lincRNA	-1.000000	-1.000000	0.000000	0.841003	0.753162
LINC01049	lincRNA	-1.000000	-1.000000	0.000000	0.652990	0.641256
LINC00379	lincRNA	-1.000000	-1.000000	0.000000	0.646950	0.553506
GPC5	protein coding	0.000000	0.000000	0.000000	0.029627	0.029558
GPC6	protein coding	0.000000	0.000000	0.000000	0.002129	0.002118
DCT	protein coding	0.000000	0.000000	0.000000	0.071654	0.062975
ABCC4	protein coding	0.000000	0.000000	0.000000	0.021441	0.020948
UGGT2	protein coding	0.000000	0.000000	0.000000	0.134262	0.130606
HS6ST3	protein coding	0.000000	0.000000	0.000000	0.012957	0.012822
IPO5	protein coding	0.000000	0.000000	0.000000	0.072987	0.065120
FARP1	protein coding	0.000000	0.000000	0.000000	0.018732	0.017274
SLC15A1	protein coding	0.000000	0.000000	0.000000	0.111104	0.106023
DOCK9	protein coding	0.000000	0.000000	0.000000	0.008493	0.008186
UBAC2	protein coding	0.000000	0.000000	0.000000	0.015384	0.015081
CLYBL	protein coding	0.000000	0.000000	0.000000	0.016242	0.015837
NALCN	protein coding	0.000000	0.000000	0.000000	0.007319	0.007168
FGF14	protein coding	0.000000	0.000000	0.000000	0.038355	0.037591
TPP2	protein coding	0.000000	0.000000	0.000000	0.027121	0.025315
FAM155A	protein coding	0.000000	0.000000	0.000000	0.044910	0.044367
MYO16	protein coding	0.000000	0.000000	0.000000	0.010437	0.010297
IRS2	protein coding	0.000000	0.000000	0.000000	3.365590	2.556835
COL4A2	protein coding	0.000000	0.000000	0.000000	0.075043	0.072389
CARS2	protein coding	0.000000	0.000000	0.000000	0.140411	0.120514
ANKRD10	protein coding	0.000000	0.000000	0.000000	0.673920	0.610474
SPACA7	protein coding	0.000000	0.000000	0.000000	0.045422	0.044543
F10	protein coding	0.000000	0.000000	0.000000	0.091339	0.086094
CUL4A	protein coding	0.000000	0.000000	0.000000	0.040530	0.035645
LAMP1	protein coding	0.000000	0.000000	0.000000	0.122275	0.109720
GRTP1	protein coding	0.000000	0.000000	0.000000	0.145800	0.137555
GRK1	protein coding	0.000000	0.000000	0.000000	0.698625	0.655993
LINC00452	lincRNA	-1.000000	-1.000000	0.000000	2.249359	2.019542
RASA3	protein coding	0.000000	0.000000	0.000000	2.011395	1.956364
RF00002	rRNA	-1.000000	-1.000000	100.000000	-1.000000	100.000000
NF1P7	pseudogene	-1.000000	-1.000000	0.000000	0.256661	0.215805
AL589743.1	pseudogene	-1.000000	-1.000000	0.000000	0.056172	0.045217
AL512310.11	other	-1.000000	-1.000000	0.000000	0.884313	0.881102
OR11H2	protein coding	0.000000	0.000000	0.000000	97.076023	23.249300
PARP2	protein coding	0.000000	0.000000	0.000000	0.179460	0.153599
TEP1	protein coding	0.000000	0.000000	0.000000	0.065009	0.050249
NDRG2	protein coding	0.000000	0.000000	0.000000	0.695756	0.626513
RPGRIP1	protein coding	0.000000	0.000000	0.000000	0.091377	0.085225
TOX4	protein coding	0.000000	0.000000	0.000000	0.146918	0.115156
AL160314.2	other	-1.000000	-1.000000	0.000000	0.219917	0.215790
C14orf93	protein coding	0.000000	0.000000	0.000000	0.108465	0.090692
AL110292.1	lincRNA	-1.000000	-1.000000	0.000000	0.011154	0.011122
AL390334.1	pseudogene	-1.000000	-1.000000	0.000000	0.009233	0.009206
PRKD1	protein coding	0.000000	0.000000	0.000000	0.008181	0.008125
SCFD1	protein coding	0.000000	0.000000	0.000000	0.018927	0.018470
HEATR5A	protein coding	0.000000	0.000000	0.000000	0.174440	0.163055
ARHGAP5	protein coding	0.000000	0.000000	0.000000	0.040918	0.035879
NPAS3	protein coding	0.000000	0.000000	0.000000	0.005370	0.005292
EGLN3	protein coding	0.000000	0.000000	0.000000	0.018080	0.013741
BAZ1A	protein coding	0.000000	0.000000	0.000000	0.276373	0.261968
SRP54-AS1	pseudogene	-1.000000	-1.000000	0.000000	0.562153	0.548043
RALGAPA1	protein coding	0.000000	0.000000	0.000000	0.008801	0.008489
BRMS1L	protein coding	0.000000	0.000000	0.000000	0.020442	0.019810
SLC25A21	protein coding	0.000000	0.000000	0.000000	0.004882	0.004854
MIPOL1	protein coding	0.000000	0.000000	0.000000	0.469446	0.458459
TTC6	protein coding	0.000000	0.000000	0.000000	0.085320	0.046006
MIA2	protein coding	0.000000	0.000000	0.000000	0.026261	0.024640
LINC00871	lincRNA	-1.000000	-1.000000	0.000000	0.063448	0.063293
MDGA2	protein coding	0.000000	0.000000	0.000000	0.010006	0.009942
LRR1	protein coding	0.000000	0.000000	0.000000	0.147627	0.131455
POLE2	protein coding	0.000000	0.000000	0.000000	0.330955	0.314262
KLHDC1	protein coding	0.000000	0.000000	0.000000	0.041861	0.039969
NEMF	protein coding	0.000000	0.000000	0.000000	0.805778	0.732565
LINC01588	lincRNA	-1.000000	-1.000000	0.000000	0.013976	0.012722
L2HGDH	protein coding	0.000000	0.000000	0.000000	0.035177	0.032006
CDKL1	protein coding	0.000000	0.000000	0.000000	0.044619	0.033312
MAP4K5	protein coding	0.000000	0.000000	0.000000	0.040591	0.039264
ATL1	protein coding	0.000000	0.000000	0.000000	0.031140	0.029833
NIN	protein coding	0.000000	0.000000	0.000000	0.022023	0.019756
GNG2	protein coding	0.000000	0.000000	0.000000	0.031809	0.030689
GPR137C	protein coding	0.000000	0.000000	0.000000	0.037245	0.035476
ERO1A	protein coding	0.000000	0.000000	0.000000	0.051951	0.046442
AL365295.1	other	-1.000000	-1.000000	0.000000	0.005038	0.005017
SAMD4A	protein coding	0.000000	0.000000	0.000000	0.024677	0.023871
WDHD1	protein coding	0.000000	0.000000	0.000000	0.041534	0.038568
ATG14	protein coding	0.000000	0.000000	0.000000	0.061414	0.054986
OTX2-AS1	lincRNA	-1.000000	-1.000000	0.000000	0.007741	0.007670
AL391152.1	lincRNA	-1.000000	-1.000000	0.000000	0.058012	0.056034
SLC35F4	protein coding	0.000000	0.000000	0.000000	0.008000	0.005738
ARID4A	protein coding	0.000000	0.000000	0.000000	0.091688	0.083441
LRRC9	protein coding	0.000000	0.000000	0.000000	0.020177	0.019465
SYT16	protein coding	0.000000	0.000000	0.000000	0.007356	0.006987
KCNH5	protein coding	0.000000	0.000000	0.000000	0.005377	0.005216
PPP2R5E	protein coding	0.000000	0.000000	0.000000	0.017553	0.016859
WDR89	protein coding	0.000000	0.000000	0.000000	0.108152	0.100397
SYNE2	protein coding	0.000000	0.000000	0.000000	0.013716	0.012853
MTHFD1	protein coding	0.000000	0.000000	0.000000	0.042770	0.038448
ZBTB25	protein coding	0.000000	0.000000	0.000000	0.056993	0.044558
PPP1R36	protein coding	0.000000	0.000000	0.000000	0.055389	0.053194
SPTB	protein coding	0.000000	0.000000	0.000000	0.020335	0.018709
CHURC1-FNTB	protein coding	0.000000	0.000000	0.000000	0.036457	0.035977
MAX	protein coding	0.000000	0.000000	0.000000	0.091986	0.088064
FUT8	protein coding	0.000000	0.000000	0.000000	0.020462	0.020088
GPHN	protein coding	0.000000	0.000000	0.000000	0.003584	0.003559
MPP5	protein coding	0.000000	0.000000	0.000000	0.061141	0.057016
ATP6V1D	protein coding	0.000000	0.000000	0.000000	0.000000	0.036422
TMEM229B	protein coding	0.000000	0.000000	0.000000	0.039084	0.053084
ZFYVE26	protein coding	0.000000	0.000000	0.000000	0.000000	0.026901
RAD51B	protein coding	0.000000	0.000000	0.000000	0.096823	0.096327
EXD2	protein coding	0.000000	0.000000	0.000000	0.046683	0.041898
SYNJ2BP-COX16	protein coding	0.000000	0.000000	0.000000	0.078914	0.078013
MAP3K9	protein coding	0.000000	0.000000	0.000000	0.028002	0.024136
PCNX1	protein coding	0.000000	0.000000	0.000000	0.263764	0.247143
SIPA1L1	protein coding	0.000000	0.000000	0.000000	0.013630	0.013309
AC005993.1	lincRNA	-1.000000	-1.000000	0.000000	0.075724	0.075221
RGS6	protein coding	0.000000	0.000000	0.000000	0.007977	0.007885
DCAF4	protein coding	0.000000	0.000000	0.000000	0.075536	0.065926
PSEN1	protein coding	0.000000	0.000000	0.000000	0.034603	0.030937
NUMB	protein coding	0.000000	0.000000	0.000000	0.014094	0.013623
HEATR4	protein coding	0.000000	0.000000	0.000000	0.034080	0.032313
ELMSAN1	protein coding	0.000000	0.554281	0.346476	0.000000	0.038583
LINC02274	lincRNA	-1.000000	-1.000000	0.000000	0.406187	0.343189
VRTN	protein coding	0.000000	0.000000	0.000000	0.109027	0.101863
MLH3	protein coding	0.000000	0.000000	0.000000	0.070798	0.055603
NEK9	protein coding	0.000000	0.000000	0.000000	0.065965	0.054177
TMED10	protein coding	0.000000	0.000000	0.000000	0.087747	0.079715
AC008050.1	lincRNA	-1.000000	-1.000000	0.000000	0.010403	0.010374
ANGEL1	protein coding	0.000000	0.000000	0.000000	0.105374	0.054907
TMEM63C	protein coding	0.000000	0.000000	0.000000	0.338666	0.323942
NGB	protein coding	0.000000	0.000000	0.000000	1.522843	1.029336
ISM2	protein coding	0.000000	0.000000	0.000000	0.097806	0.085868
NRXN3	protein coding	0.000000	0.000000	0.000000	0.035399	0.035102
AF123462.1	lincRNA	-1.000000	-1.000000	0.000000	0.027282	0.027131
TSHR	protein coding	0.000000	0.000000	0.000000	0.034630	0.032930
LINC02296	lincRNA	-1.000000	-1.000000	0.000000	0.145399	0.145032
KCNK10	protein coding	0.000000	0.000000	0.000000	0.034650	0.032697
SPATA7	protein coding	0.000000	0.000000	0.000000	0.188525	0.181444
AL137785.1	lincRNA	-1.000000	-1.000000	0.000000	0.251467	0.241526
FOXN3	protein coding	0.000000	0.000000	0.000000	0.004534	0.004451
TTC7B	protein coding	0.000000	0.000000	0.000000	0.008822	0.008222
RPS6KA5	protein coding	0.000000	0.000000	0.000000	0.015106	0.013160
CATSPERB	protein coding	0.000000	0.000000	0.000000	0.039312	0.038498
TRIP11	protein coding	0.000000	0.000000	0.000000	0.064764	0.056071
SLC24A4	protein coding	0.000000	0.000000	0.000000	0.017197	0.016210
RIN3	protein coding	0.000000	0.000000	0.000000	0.013672	0.013126
ITPK1	protein coding	0.000000	0.000000	0.000000	0.012721	0.012263
UNC79	protein coding	0.000000	0.000000	0.000000	0.034283	0.033364
PRIMA1	protein coding	0.000000	0.000000	0.000000	0.042244	0.039896
PPP4R4	protein coding	0.000000	0.000000	0.000000	0.016333	0.015718
LINC01550	lincRNA	-1.000000	-1.000000	0.068388	0.036439	0.041894
BCL11B	protein coding	0.000000	0.000000	0.000000	0.048741	0.044993
CYP46A1	protein coding	0.000000	0.000000	0.000000	0.051916	0.048841
YY1	protein coding	0.000000	0.000000	0.000000	0.056308	0.047197
WDR25	protein coding	0.000000	0.000000	0.000000	0.211931	0.206648
MEG8	lincRNA	-1.000000	-1.000000	0.000000	0.018800	0.017350
PPP2R5C	protein coding	0.000000	0.000000	0.000000	0.074200	0.070401
WDR20	protein coding	0.000000	0.000000	0.000000	0.038132	0.035152
CDC42BPB	protein coding	0.000000	0.000000	0.000000	0.035574	0.033578
TNFAIP2	protein coding	0.000000	0.000000	0.000000	0.393959	0.257198
AL132712.1	lincRNA	-1.000000	-1.000000	0.000000	0.151045	0.147601
TDRD9	protein coding	0.000000	0.000000	0.000000	0.041892	0.040256
AL590079.1	lincRNA	-1.000000	-1.000000	0.000000	0.034918	0.034116
AHNAK2	protein coding	11.415072	0.000000	10.683481	0.000000	4.760052
TEX22	protein coding	0.000000	0.000000	0.000000	0.000000	0.091214
LINC00221	lincRNA	-1.000000	-1.000000	0.000000	0.070349	0.064710
IGHV3-69-1	pseudogene	-1.000000	-1.000000	6.876791	0.000000	5.309735
IGHV1-69-2	other	-1.000000	-1.000000	100.000000	100.000000	100.000000
AC126603.1	pseudogene	-1.000000	-1.000000	0.000000	0.047467	0.045005
HERC2P3	pseudogene	-1.000000	-1.000000	0.000000	0.044169	0.041047
AC012414.5	lincRNA	-1.000000	-1.000000	82.760775	6.849756	11.450295
AC012414.7	pseudogene	-1.000000	-1.000000	6.905710	27.946876	26.552850
AC012414.2	pseudogene	-1.000000	-1.000000	100.000000	-1.000000	100.000000
MIR3118-2	miRNA	-1.000000	-1.000000	100.000000	-1.000000	100.000000
POTEB2	protein coding	81.039755	68.627451	80.664294	94.434943	93.688191
AC012414.6	pseudogene	-1.000000	-1.000000	100.000000	-1.000000	100.000000
AC037471.2	pseudogene	-1.000000	-1.000000	100.000000	-1.000000	100.000000
BMS1P16	pseudogene	-1.000000	-1.000000	0.000000	0.356415	0.297788
POTEB3	protein coding	0.000000	0.000000	0.000000	0.246044	0.223547
LINC02203	protein coding	0.000000	70.845481	41.842445	49.601577	54.393368
AC135068.5	pseudogene	-1.000000	-1.000000	100.000000	-1.000000	100.000000
OR11K1P	pseudogene	-1.000000	-1.000000	69.596200	-1.000000	69.596200
NF1P2	pseudogene	-1.000000	-1.000000	1.397764	0.425532	0.553097
AC010760.1	lincRNA	-1.000000	-1.000000	0.000000	12.693854	9.663314
RPS8P10	pseudogene	-1.000000	-1.000000	29.790660	-1.000000	29.790660
HERC2P2	pseudogene	-1.000000	-1.000000	0.000000	0.027208	0.025198
ELMO2P1	pseudogene	-1.000000	-1.000000	0.000000	0.064513	0.062778
PWRN1	lincRNA	-1.000000	-1.000000	0.000000	0.013626	0.013208
SNRPN	protein coding	0.000000	0.000000	0.000000	0.077072	0.075442
UBE3A	protein coding	0.000000	0.000000	0.000000	0.044218	0.038926
ATP10A	protein coding	0.000000	0.000000	0.000000	0.028243	0.027142
GABRB3	protein coding	0.000000	0.000000	0.000000	0.093611	0.091921
GABRG3	protein coding	0.000000	0.000000	0.000000	0.003759	0.003680
HERC2	protein coding	0.000000	0.000000	0.000000	0.015338	0.014210
HERC2P9	pseudogene	-1.000000	-1.000000	0.000000	0.026016	0.024015
TJP1	protein coding	0.000000	0.000000	0.000000	0.019275	0.018553
FAN1	protein coding	0.000000	0.000000	0.000000	0.093012	0.078969
CHRNA7	protein coding	0.000000	0.000000	0.000000	0.130943	0.126613
FMN1	protein coding	0.000000	0.000000	0.000000	0.018557	0.017708
RYR3	protein coding	0.000000	0.000000	0.000000	0.005007	0.004863
AVEN	protein coding	0.000000	0.000000	0.000000	0.027432	0.027176
KATNBL1	protein coding	0.000000	0.000000	0.000000	0.032178	0.030250
GOLGA8A	protein coding	0.000000	0.000000	0.000000	0.000000	0.058221
ANP32AP1	pseudogene	-1.000000	-1.000000	0.000000	0.041574	0.040782
AC021351.1	lincRNA	-1.000000	-1.000000	0.000000	0.031753	0.031620
MEIS2	protein coding	0.000000	0.000000	0.000000	0.017070	0.016502
LINC02345	lincRNA	-1.000000	-1.000000	0.000000	0.033285	0.032227
C15orf53	protein coding	0.000000	0.000000	0.000000	0.000000	0.201631
AC013652.1	lincRNA	-1.000000	-1.000000	0.000000	0.205463	0.202893
SRP14	protein coding	0.000000	0.000000	0.000000	3.765903	2.145549
KNL1	protein coding	0.000000	0.000000	0.000000	0.041188	0.035551
RAD51	protein coding	0.000000	0.000000	0.000000	0.063776	0.058565
EXD1	protein coding	0.000000	0.000000	0.000000	0.053626	0.049981
CHP1	protein coding	0.000000	0.000000	0.000000	0.044483	0.041135
STARD9	protein coding	0.000000	0.000000	0.000000	0.040879	0.036471
ZSCAN29	protein coding	0.000000	0.000000	0.000000	0.323276	0.163386
SERF2	protein coding	0.000000	0.000000	0.000000	0.121796	0.094110
FRMD5	protein coding	0.000000	0.000000	0.000000	0.009109	0.008937
CASC4	protein coding	0.000000	0.000000	0.000000	0.018692	0.018106
CTDSPL2	protein coding	0.000000	0.000000	0.000000	0.022187	0.020628
SHF	protein coding	0.000000	0.000000	0.000000	0.078579	0.067725
AC090527.2	protein coding	0.000000	0.000000	0.000000	0.026168	0.025853
AC068722.1	lincRNA	-1.000000	-1.000000	0.000000	0.025366	0.025222
SEMA6D	protein coding	0.000000	0.000000	0.000000	0.008768	0.008642
DUT	protein coding	0.000000	1.103347	0.875146	0.000000	0.242679
GALK2	protein coding	0.000000	0.000000	0.000000	0.017994	0.017435
ATP8B4	protein coding	0.000000	0.000000	0.000000	0.024544	0.024031
TRPM7	protein coding	0.000000	0.000000	0.000000	0.022001	0.020098
DMXL2	protein coding	0.000000	0.000000	0.000000	0.015216	0.014276
SCG3	protein coding	0.000000	0.000000	0.000000	0.077046	0.070568
MAPK6	protein coding	0.000000	0.000000	0.000000	0.000000	0.028629
AC090970.2	lincRNA	-1.000000	-1.000000	0.000000	0.456432	0.407609
GNB5	protein coding	0.000000	0.000000	0.000000	0.073566	0.064250
CERNA1	lincRNA	-1.000000	-1.000000	0.000000	0.105556	0.096971
AC084759.3	other	-1.000000	-1.000000	4.996196	-1.000000	4.996196
DNAAF4	protein coding	0.000000	0.000000	0.000000	0.048824	0.044008
PYGO1	protein coding	0.000000	0.000000	0.000000	0.077226	0.063927
NEDD4	protein coding	0.000000	0.000000	0.000000	0.020748	0.019781
RFX7	protein coding	0.000000	0.000000	0.000000	0.152019	0.141679
TCF12	protein coding	0.000000	0.000000	0.000000	0.018997	0.018652
CGNL1	protein coding	0.000000	0.000000	0.000000	0.014973	0.014305
GCOM1	protein coding	0.000000	0.000000	0.000000	0.020778	0.020352
ADAM10	protein coding	0.000000	0.334884	0.271760	0.000000	0.022337
MINDY2	protein coding	0.000000	0.000000	0.000000	0.047951	0.042995
FAM81A	protein coding	0.000000	0.000000	0.000000	0.216086	0.209471
ANXA2	protein coding	0.000000	0.000000	0.000000	0.454692	0.428707
RORA	protein coding	0.000000	0.160385	0.130890	0.009605	0.011605
AC104574.2	lincRNA	-1.000000	-1.000000	0.000000	0.013147	0.013070
AC018618.1	lincRNA	-1.000000	-1.000000	0.000000	0.030510	0.030334
TLN2	protein coding	0.000000	0.000000	0.000000	0.059587	0.035454
CA12	protein coding	0.000000	0.000000	0.000000	0.038638	0.034549
DAPK2	protein coding	0.000000	0.000000	0.000000	0.029095	0.027273
ZNF609	protein coding	0.000000	0.000000	0.000000	0.011706	0.011095
HACD3	protein coding	0.000000	0.000000	0.000000	0.063729	0.058414
DENND4A	protein coding	0.000000	0.000000	0.000000	0.016810	0.015643
RAB11A	protein coding	0.000000	0.000000	0.000000	0.000000	0.012655
MEGF11	protein coding	0.000000	0.000000	0.000000	0.023911	0.023420
TIPIN	protein coding	0.000000	0.000000	0.000000	0.639954	0.613376
LINC01169	lincRNA	-1.000000	-1.000000	0.000000	0.023354	0.023165
SMAD3	protein coding	0.000000	0.000000	0.000000	0.019466	0.018260
AAGAB	protein coding	0.000000	0.000000	0.000000	0.045133	0.042465
MAP2K5	protein coding	0.000000	0.000000	0.000000	0.029132	0.028743
PIAS1	protein coding	0.000000	0.000000	0.000000	2.224058	2.013516
ITGA11	protein coding	0.000000	0.000000	0.000000	0.047057	0.043501
CORO2B	protein coding	0.000000	0.000000	0.000000	0.232022	0.225750
ANP32A	protein coding	0.000000	0.000000	0.000000	0.065168	0.061376
PAQR5	protein coding	0.000000	0.000000	0.000000	0.065977	0.062481
THSD4	protein coding	0.000000	0.000000	0.000000	0.098240	0.096878
MYO9A	protein coding	0.000000	0.000000	0.000000	0.766500	0.727333
PKM	protein coding	0.000000	0.000000	0.000000	0.072599	0.064038
TMEM202-AS1	lincRNA	-1.000000	-1.000000	0.000000	0.054119	0.051936
ARIH1	protein coding	0.000000	0.000000	0.000000	0.045815	0.038085
BBS4	protein coding	0.000000	0.000000	0.000000	0.094852	0.089871
AC012435.1	pseudogene	-1.000000	-1.000000	0.000000	0.237826	0.171906
SCAMP5	protein coding	0.000000	0.000000	0.000000	0.000000	0.090234
SIN3A	protein coding	0.000000	0.000000	0.000000	0.042552	0.037010
TMEM266	protein coding	0.000000	0.000000	0.000000	0.039274	0.033081
SCAPER	protein coding	0.000000	0.000000	0.000000	0.004713	0.004663
TSPAN3	protein coding	0.000000	0.000000	0.000000	0.058395	0.049319
LINGO1	protein coding	0.000000	0.000000	0.000000	0.179609	0.175588
AC104758.5	lincRNA	-1.000000	-1.000000	0.000000	0.299767	0.281867
ADAMTS7P3	pseudogene	-1.000000	-1.000000	0.000000	0.204082	0.158684
TBC1D2B	protein coding	0.000000	0.000000	0.000000	0.055209	0.051234
ACSBG1	protein coding	0.000000	0.000000	0.000000	0.035209	0.031961
CHRNB4	protein coding	0.000000	0.000000	0.000000	0.227680	0.066580
AC022748.2	pseudogene	-1.000000	-1.000000	0.000000	0.049090	0.047344
RASGRF1	protein coding	0.000000	0.000000	0.000000	0.017000	0.016052
TMED3	protein coding	0.000000	0.000000	0.000000	0.024717	0.020624
ABHD17C	protein coding	0.000000	0.000000	0.000000	0.035381	0.034239
CEMIP	protein coding	0.000000	0.000000	0.000000	0.029130	0.027837
MESD	protein coding	0.000000	0.000000	0.000000	0.071487	0.059648
AC060809.1	lincRNA	-1.000000	-1.000000	0.000000	0.007335	0.007322
CPEB1	protein coding	0.000000	0.000000	0.000000	0.021420	0.019875
SH3GL3	protein coding	0.000000	0.000000	0.000000	0.014778	0.014576
ADAMTSL3	protein coding	0.000000	0.000000	0.000000	0.005815	0.005703
EFL1P1	pseudogene	-1.000000	-1.000000	0.000000	0.078452	0.075373
SEC11A	protein coding	0.000000	0.000000	0.000000	0.084115	0.080546
AKAP13	protein coding	0.000000	0.000000	0.000000	0.006556	0.006237
AGBL1	protein coding	0.000000	0.000000	0.000000	0.024135	0.023813
AC020687.1	lincRNA	-1.000000	-1.000000	0.000000	0.010688	0.010670
NTRK3	protein coding	0.000000	0.000000	0.000000	0.005925	0.005541
ISG20	protein coding	0.000000	0.000000	0.000000	0.176085	0.157403
FANCI	protein coding	0.000000	0.000000	0.000000	0.033850	0.031373
POLG	protein coding	0.000000	0.000000	0.000000	0.499481	0.421400
IQGAP1	protein coding	0.000000	0.000000	0.000000	0.021789	0.020171
CRTC3	protein coding	0.000000	0.000000	0.000000	0.315327	0.298042
AC104035.1	lincRNA	-1.000000	-1.000000	0.000000	0.963973	0.951131
ST8SIA2	protein coding	0.000000	0.000000	0.000000	0.030354	0.028037
FAM174B	protein coding	0.000000	0.000000	0.000000	0.011666	0.011432
AC091078.1	lincRNA	-1.000000	-1.000000	0.000000	0.008293	0.008174
LINC01579	lincRNA	-1.000000	-1.000000	0.000000	0.007816	0.007664
LINC01580	lincRNA	-1.000000	-1.000000	0.000000	0.032761	0.032355
MCTP2	protein coding	0.000000	0.000000	0.000000	0.017236	0.016639
AC087477.2	lincRNA	-1.000000	-1.000000	0.000000	0.054225	0.048420
AC022523.1	lincRNA	-1.000000	-1.000000	0.000000	0.008532	0.008519
IGF1R	protein coding	0.000000	0.000000	0.000000	0.022069	0.021232
LRRC28	protein coding	0.000000	0.000000	0.000000	0.017295	0.016503
MEF2A	protein coding	0.000000	0.000000	0.000000	0.014535	0.013903
DNM1P46	pseudogene	-1.000000	-1.000000	0.000000	0.219041	0.166955
ADAMTS17	protein coding	0.000000	0.000000	0.000000	0.044580	0.043735
CERS3	protein coding	0.000000	0.000000	0.000000	0.258618	0.250346
ALDH1A3	protein coding	0.000000	0.000000	0.000000	0.960701	0.822368
LRRK1	protein coding	0.000000	0.000000	0.000000	0.030837	0.027666
DNM1P47	pseudogene	-1.000000	-1.000000	0.000000	1.082916	0.700254
POLR3K	protein coding	0.000000	0.000000	0.000000	0.463440	0.373909
NPRL3	protein coding	0.000000	0.000000	0.000000	0.043155	0.040301
TMEM8A	protein coding	0.000000	0.000000	0.000000	0.174000	0.128519
Z97634.1	pseudogene	-1.000000	-1.000000	0.917031	0.000000	0.193317
RAB11FIP3	protein coding	0.000000	0.000000	0.000000	0.030438	0.028750
RAB40C	protein coding	0.000000	0.000000	0.000000	0.068785	0.062633
CACNA1H	protein coding	0.000000	0.000000	0.000000	0.041431	0.036416
UNKL	protein coding	0.000000	0.000000	0.000000	2.376510	2.075816
IFT140	protein coding	0.000000	0.000000	0.000000	0.023054	0.021636
HAGH	protein coding	0.000000	0.000000	0.000000	0.113689	0.101349
MEIOB	protein coding	0.000000	0.000000	0.000000	0.049898	0.047707
ABCA3	protein coding	0.000000	0.000000	0.000000	0.041381	0.037000
ABCA17P	pseudogene	-1.000000	-1.000000	0.000000	0.059908	0.055969
CCNF	protein coding	0.000000	0.000000	0.000000	0.652191	0.556687
NLRC3	protein coding	0.000000	0.000000	0.000000	0.072173	0.059947
TRAP1	protein coding	0.000000	0.000000	0.000000	0.038982	0.033355
CREBBP	protein coding	0.000000	0.000000	0.000000	0.031836	0.029549
PPL	protein coding	0.000000	0.000000	0.000000	0.030651	0.028121
RBFOX1	protein coding	0.000000	0.000000	0.000000	0.023290	0.023206
AC018767.3	lincRNA	-1.000000	-1.000000	0.000000	0.056948	0.056370
ABAT	protein coding	0.000000	0.000000	0.000000	0.023127	0.021816
CARHSP1	protein coding	0.000000	0.000000	0.000000	0.235472	0.174238
LINC02177	lincRNA	-1.000000	-1.000000	0.000000	0.046606	0.041901
AC007221.2	lincRNA	-1.000000	-1.000000	0.000000	0.037555	0.037063
GRIN2A	protein coding	0.000000	0.000000	0.000000	0.013037	0.012577
ATF7IP2	protein coding	0.000000	0.000000	0.000000	0.033146	0.034986
EMP2	protein coding	0.000000	0.000000	0.000000	0.051163	0.045910
TVP23A	protein coding	0.000000	0.000000	0.000000	0.041310	0.038013
CLEC16A	protein coding	0.000000	0.000000	0.000000	0.010467	0.010097
GSPT1	protein coding	0.000000	0.000000	0.000000	0.123311	0.104267
SNX29	protein coding	0.000000	0.000000	0.000000	0.007314	0.007196
SHISA9	protein coding	0.000000	0.000000	0.000000	0.006385	0.006198
U91319.1	lincRNA	-1.000000	-1.000000	0.000000	0.007601	0.007580
PDXDC1	protein coding	0.000000	0.000000	0.000000	0.020220	0.019424
C16orf45	protein coding	0.000000	0.000000	0.000000	0.011182	0.011010
NDE1	protein coding	0.000000	0.000000	0.000000	0.032066	0.030089
MYH11	protein coding	0.000000	0.000000	0.000000	0.018384	0.017548
ABCC1	protein coding	0.000000	0.000000	0.000000	0.044958	0.043412
XYLT1	protein coding	0.000000	0.000000	0.000000	0.006960	0.006773
AC010601.1	lincRNA	-1.000000	-1.000000	0.000000	0.011945	0.011904
AC126755.2	protein coding	7.749077	44.384449	27.257044	21.707662	30.901389
RF00019	other	-1.000000	-1.000000	100.000000	-1.000000	100.000000
AC126755.4	lincRNA	-1.000000	-1.000000	1.577503	-1.000000	1.577503
NOMO2	protein coding	17.670309	0.000000	12.907609	11.418802	11.482131
SMG1	protein coding	0.000000	0.000000	0.000000	0.031271	0.026316
SYT17	protein coding	0.000000	0.000000	0.000000	0.364410	0.337774
TMC5	protein coding	0.000000	0.000000	0.000000	0.138371	0.128643
DNAH3	protein coding	0.000000	0.000000	0.000000	0.024788	0.023417
NPIPB3	protein coding	0.000000	0.000000	0.000000	0.074032	0.056119
NPIPB4	protein coding	0.000000	0.000000	0.000000	0.122175	0.069177
VWA3A	protein coding	0.000000	0.000000	0.000000	0.045317	0.041907
SDR42E2	protein coding	0.000000	0.000000	0.000000	0.089286	0.080241
POLR3E	protein coding	0.000000	0.000000	0.000000	0.071223	0.063613
NPIPB5	protein coding	0.000000	0.000000	0.000000	0.162760	0.113240
GGA2	protein coding	0.000000	0.000000	0.000000	0.572416	0.509811
PLK1	protein coding	0.000000	0.000000	0.000000	0.350916	0.251750
PRKCB	protein coding	0.000000	0.000000	0.000000	0.006917	0.006759
AC008938.1	lincRNA	-1.000000	-1.000000	0.000000	0.270986	0.192144
TNRC6A	protein coding	0.000000	0.000000	0.000000	0.040316	0.030356
LCMT1-AS1	other	-1.000000	-1.000000	0.000000	0.084718	0.080884
HS3ST4	protein coding	0.000000	0.000000	0.000000	0.011979	0.011892
AC009035.1	lincRNA	-1.000000	-1.000000	0.000000	0.887665	0.799779
NSMCE1	protein coding	0.000000	0.000000	0.000000	0.049696	0.047942
KIAA0556	protein coding	0.000000	0.000000	0.000000	0.010299	0.009990
SBK1	protein coding	0.000000	0.000000	0.000000	0.091140	0.076604
AC138894.4	pseudogene	-1.000000	-1.000000	0.000000	0.723589	0.673491
SULT1A1	protein coding	0.000000	0.000000	0.000000	0.146171	0.124803
NPIPB8	protein coding	0.000000	0.000000	0.000000	0.112426	0.099867
AC145285.4	pseudogene	-1.000000	-1.000000	0.000000	0.058225	0.057964
NPIPB9	protein coding	0.000000	0.000000	0.000000	0.111205	0.099905
AC009093.3	pseudogene	-1.000000	-1.000000	0.000000	0.047903	0.045976
SEZ6L2	protein coding	0.000000	0.000000	0.000000	0.175403	0.151472
ZNF48	protein coding	0.000000	0.000000	0.000000	0.137718	0.113626
SEPT1	protein coding	0.000000	0.000000	0.000000	0.000000	0.139993
ITGAL	protein coding	0.000000	0.000000	0.000000	0.055488	0.049478
BCL7C	protein coding	0.000000	0.000000	0.000000	0.038609	0.035869
ITGAM	protein coding	0.000000	0.000000	0.000000	0.333029	0.310005
AC142381.4	pseudogene	-1.000000	-1.000000	0.000000	0.027767	0.027506
AC141257.2	lincRNA	-1.000000	-1.000000	0.000000	3.758673	3.742202
FP325313.1	pseudogene	-1.000000	-1.000000	0.000000	0.121184	0.116389
ANKRD26P1	pseudogene	-1.000000	-1.000000	0.000000	0.024649	0.023056
MYLK3	protein coding	0.000000	0.000000	0.000000	0.000000	0.029872
ITFG1	protein coding	0.000000	0.000000	0.000000	0.007571	0.007425
N4BP1	protein coding	0.000000	0.000000	0.000000	0.032654	0.051583
TENT4B	protein coding	0.000000	0.000000	0.000000	0.049828	0.044907
AC007493.1	lincRNA	-1.000000	-1.000000	0.000000	0.039324	0.038217
CASC16	lincRNA	-1.000000	-1.000000	0.000000	0.024378	0.023996
CRNDE	lincRNA	-1.000000	-1.000000	0.000000	0.037122	0.034524
CES5A	protein coding	0.000000	0.000000	0.000000	0.022472	0.021843
AMFR	protein coding	0.000000	1.206802	0.575766	0.000000	0.034329
NLRC5	protein coding	0.000000	0.000000	0.000000	0.095823	0.088255
RSPRY1	protein coding	0.000000	0.000000	0.000000	0.046038	0.042328
RPL23AP91	pseudogene	-1.000000	-1.000000	0.000000	7.443366	3.006536
KIFC3	protein coding	0.000000	0.000000	0.000000	0.021291	0.020031
CFAP20	protein coding	0.000000	0.000000	0.000000	0.151735	0.138696
CCDC113	protein coding	0.000000	0.000000	0.000000	0.044626	0.039864
LINC02137	lincRNA	-1.000000	-1.000000	0.000000	0.063518	0.060762
AC092378.1	lincRNA	-1.000000	-1.000000	0.000000	0.032225	0.031995
LINC02141	lincRNA	-1.000000	-1.000000	0.000000	0.025517	0.024670
CDH8	protein coding	0.000000	0.000000	0.000000	0.093928	0.091074
AC138305.1	lincRNA	-1.000000	-1.000000	0.000000	0.086149	0.085917
AC012322.1	lincRNA	-1.000000	-1.000000	0.000000	0.035845	0.035538
LINC00922	lincRNA	-1.000000	-1.000000	0.000000	0.008975	0.008910
CDH5	protein coding	0.000000	0.000000	0.000000	0.096378	0.081228
BEAN1	protein coding	0.000000	0.000000	0.000000	0.047787	0.043785
TERB1	protein coding	0.000000	0.000000	0.000000	0.133235	0.115771
PDP2	protein coding	0.000000	0.413081	0.324324	0.000000	0.139819
LRRC36	protein coding	0.000000	0.000000	0.000000	0.044849	0.042805
CTCF	protein coding	0.000000	0.000000	0.000000	0.044810	0.041679
CENPT	protein coding	0.000000	0.000000	0.000000	0.130789	0.111937
NFATC3	protein coding	0.000000	0.000000	0.000000	0.018297	0.017300
ZFP90	protein coding	0.000000	0.000000	0.000000	0.062189	0.054369
CDH3	protein coding	0.000000	0.000000	0.000000	0.078817	0.065952
TERF2	protein coding	0.000000	0.000000	0.000000	0.132570	0.118846
NOB1	protein coding	0.000000	0.000000	0.000000	0.220770	0.191234
AARS	protein coding	0.000000	0.000000	0.000000	0.065406	0.059064
AC012184.2	protein coding	0.000000	0.000000	0.000000	0.029673	0.028615
ST3GAL2	protein coding	0.000000	0.000000	0.000000	0.059164	0.050586
HYDIN	protein coding	0.000000	0.000000	0.000000	0.021326	0.020314
CALB2	protein coding	0.000000	0.000000	0.000000	0.076066	0.072498
PKD1L3	protein coding	0.000000	-1.000000	0.000000	0.092047	0.085179
DHODH	protein coding	0.000000	0.000000	0.000000	0.165682	0.120570
LINC01572	lincRNA	-1.000000	-1.000000	0.000000	0.011143	0.011003
ZFHX3	protein coding	0.000000	0.000000	0.000000	0.018342	0.018034
AC138627.1	lincRNA	-1.000000	-1.000000	0.000000	0.029048	0.028557
GLG1	protein coding	0.000000	0.000000	0.000000	0.015993	0.015027
FA2H	protein coding	0.000000	0.000000	0.000000	0.062615	0.059797
WDR59	protein coding	0.000000	0.000000	0.000000	0.021480	0.017856
AC099508.2	lincRNA	-1.000000	-1.000000	0.000000	0.087047	0.085220
CTRB2	protein coding	0.000000	0.000000	0.000000	1.584343	1.100680
CFDP1	protein coding	0.000000	0.000000	0.000000	0.015224	0.015023
CNTNAP4	protein coding	0.000000	0.000000	0.000000	1.766264	1.733934
WWOX	protein coding	0.000000	0.000000	0.000000	0.012971	0.012935
AC092376.1	lincRNA	-1.000000	-1.000000	0.000000	0.152383	0.149325
LINC01229	lincRNA	-1.000000	-1.000000	0.000000	0.016231	0.015932
AC092718.8	protein coding	0.000000	0.000000	0.000000	0.488272	0.469122
PKD1L2	pseudogene	-1.000000	0.000000	0.000000	0.460997	0.415080
BCO1	protein coding	0.000000	0.000000	0.000000	0.058297	0.055035
GAN	protein coding	0.000000	0.000000	0.000000	0.041207	0.032924
CMIP	protein coding	0.000000	0.000000	0.000000	0.008514	0.008252
PLCG2	protein coding	0.000000	0.000000	0.000000	0.013105	0.012523
AC138304.1	lincRNA	-1.000000	-1.000000	0.000000	0.550964	0.508444
CDH13	protein coding	0.000000	0.000000	0.000000	0.013572	0.013460
TLDC1	protein coding	0.000000	0.000000	0.000000	0.034720	0.032212
GSE1	protein coding	0.000000	0.000000	0.000000	0.004637	0.004539
AC135012.1	lincRNA	-1.000000	-1.000000	0.376901	0.000000	0.344955
LINC01081	lincRNA	-1.000000	-1.000000	0.000000	0.393124	0.389578
C16orf95	protein coding	0.000000	0.000000	0.000000	0.000000	0.010263
ZCCHC14	protein coding	0.000000	0.000000	0.000000	0.058547	0.053614
KLHDC4	protein coding	0.000000	0.000000	0.000000	0.039149	0.034529
SLC7A5	protein coding	0.000000	0.000000	0.000000	0.080324	0.070949
BANP	protein coding	0.000000	0.000000	0.000000	0.140575	0.135078
AC138512.1	lincRNA	-1.000000	-1.000000	0.000000	0.274942	0.273159
CBFA2T3	protein coding	0.000000	0.000000	0.000000	0.560406	0.532507
ANKRD11	protein coding	0.000000	0.000000	0.000000	0.300756	0.280791
SPG7	protein coding	0.000000	0.000000	0.000000	0.048007	0.043252
CPNE7	protein coding	0.000000	0.000000	0.000000	2.105545	1.829779
FANCA	protein coding	0.000000	0.000000	0.000000	0.028959	0.026546
AC240565.2	lincRNA	-1.000000	-1.000000	81.957041	30.945236	39.327955
AC240565.1	lincRNA	-1.000000	-1.000000	1.166181	1.267907	1.265992
DOC2B	protein coding	0.000000	0.000000	0.000000	4.795022	4.046645
RPH3AL	protein coding	0.000000	0.000000	0.000000	0.862451	0.839157
VPS53	protein coding	0.000000	0.000000	0.000000	0.155741	0.145506
MRM3	protein coding	0.000000	0.000000	0.000000	1.567736	1.279797
NXN	protein coding	0.000000	0.000000	0.000000	0.982611	0.964773
ABR	protein coding	0.000000	0.000000	0.000000	0.070262	0.067848
YWHAE	protein coding	0.000000	0.000000	0.000000	0.061336	0.058817
CRK	protein coding	0.000000	0.000000	0.000000	0.097835	0.072988
SMG6	protein coding	0.000000	0.000000	0.000000	0.045678	0.044275
METTL16	protein coding	0.000000	0.000000	0.000000	0.025532	0.067714
PAFAH1B1	protein coding	0.000000	0.000000	0.000000	0.026508	0.024890
RAP1GAP2	protein coding	0.000000	0.000000	0.000000	0.010185	0.009928
CTNS	protein coding	0.000000	0.000000	0.000000	0.202438	0.175481
SPNS3	protein coding	0.000000	0.000000	0.000000	0.043922	0.042186
SMTNL2	protein coding	0.000000	0.000000	0.000000	0.155152	0.139803
AC007846.2	protein coding	0.000000	0.000000	0.000000	0.188212	0.187744
ALOX12P2	pseudogene	-1.000000	-1.000000	0.000000	0.054889	0.051872
TNFSF12-TNFSF13	protein coding	0.000000	0.000000	0.000000	0.262492	0.223964
ATP1B2	protein coding	0.000000	0.000000	0.000000	0.267584	0.188493
CTC1	protein coding	0.000000	0.000000	0.000000	0.142336	0.098823
NDEL1	protein coding	0.000000	0.000000	0.000000	0.061347	0.058230
MYH10	protein coding	0.000000	0.000000	0.000000	0.049786	0.047267
NTN1	protein coding	0.000000	0.000000	0.000000	0.020365	0.019779
GLP2R	protein coding	0.000000	0.000000	0.000000	0.035271	0.032906
GAS7	protein coding	0.000000	0.000000	0.000000	0.007547	0.007293
MYH13	protein coding	0.000000	0.000000	0.000000	0.075682	0.069190
MYH3	protein coding	0.000000	0.000000	0.000000	0.092650	0.072960
SHISA6	protein coding	0.000000	0.000000	0.000000	0.190604	0.185564
DNAH9	protein coding	0.000000	0.000000	0.000000	0.056164	0.053862
COX10-AS1	other	-1.000000	-1.000000	0.000000	0.089057	0.087216
PMP22	protein coding	0.000000	0.000000	0.000000	0.063027	0.059022
TVP23C-CDRT4	protein coding	0.000000	0.000000	0.000000	0.039296	0.038419
AC015922.1	pseudogene	-1.000000	-1.000000	0.000000	0.033419	0.032802
ADORA2B	protein coding	0.000000	0.000000	0.000000	1.017427	0.960135
PIGL	protein coding	0.000000	0.000000	0.000000	0.017766	0.017087
MPRIP	protein coding	0.000000	0.000000	0.000000	0.021373	0.019414
NT5M	protein coding	0.000000	0.000000	0.000000	0.168681	0.162426
ATPAF2	protein coding	0.000000	0.000000	0.000000	0.117178	0.040453
DRG2	protein coding	0.000000	0.000000	0.000000	0.122039	0.109534
TOP3A	protein coding	0.000000	0.000000	0.000000	0.319855	0.275362
SHMT1	protein coding	0.000000	0.000000	0.000000	0.074182	0.067221
KRT16P4	pseudogene	-1.000000	-1.000000	100.000000	100.000000	100.000000
AL353997.4	pseudogene	-1.000000	-1.000000	100.000000	-1.000000	100.000000
LGALS9C	protein coding	100.000000	100.000000	100.000000	100.000000	100.000000
NOS2P2	pseudogene	-1.000000	-1.000000	78.611252	89.133140	86.884357
CCDC144B	pseudogene	-1.000000	-1.000000	0.000000	0.051032	0.045549
TRIM16L	protein coding	0.000000	0.000000	0.000000	2.624585	0.828961
SLC47A1	protein coding	0.000000	0.000000	0.000000	0.000000	0.033473
SLC47A1P1	pseudogene	-1.000000	-1.000000	0.000000	0.156526	0.142724
ALDH3A2	protein coding	0.000000	0.000000	0.000000	0.088099	0.074672
SPECC1	protein coding	0.000000	0.000000	0.000000	0.007076	0.006781
USP22	protein coding	0.000000	0.000000	0.000000	0.067288	0.058867
LINC01563	lincRNA	-1.000000	-1.000000	0.000000	0.202684	0.192576
C17orf51	protein coding	0.000000	0.000000	0.000000	0.000000	0.046307
AC005726.1	protein coding	0.000000	0.000000	0.000000	0.000000	0.082679
FOXN1	protein coding	0.000000	0.000000	0.000000	0.451709	0.401188
NEK8	protein coding	0.000000	0.000000	0.000000	0.188995	0.148081
FAM222B	protein coding	0.000000	0.000000	0.000000	0.031950	0.030225
NUFIP2	protein coding	0.000000	0.239699	0.193566	0.000000	0.054856
TAOK1	protein coding	0.000000	0.000000	0.000000	0.014106	0.013008
SSH2	protein coding	0.000000	0.000000	0.000000	0.007485	0.007229
EFCAB5	protein coding	0.000000	0.000000	0.000000	0.017276	0.016736
NSRP1	protein coding	0.000000	0.000000	0.000000	0.036157	0.033825
AC005562.1	other	-1.000000	-1.000000	0.000000	0.046527	0.043602
CRLF3	protein coding	0.000000	0.000000	0.000000	0.042620	0.037914
ATAD5	protein coding	0.000000	0.000000	0.000000	0.050889	0.045384
NF1	protein coding	0.000000	0.000000	0.000000	0.137382	0.128139
SUZ12	protein coding	0.000000	0.000000	0.000000	0.085704	0.079654
PSMD11	protein coding	0.000000	0.000000	0.000000	0.064020	0.056328
MYO1D	protein coding	0.000000	0.000000	0.000000	0.019048	0.018718
ASIC2	protein coding	0.000000	0.000000	0.000000	0.020888	0.020484
TBC1D3I	protein coding	0.000000	0.000000	0.000000	0.421220	0.333423
AC233699.1	pseudogene	-1.000000	-1.000000	0.000000	2.528283	2.465700
GGNBP2	protein coding	0.000000	0.000000	0.000000	0.052907	0.046708
AATF	protein coding	0.000000	0.000000	0.000000	0.175034	0.171303
HNF1B	protein coding	0.000000	0.000000	0.000000	0.041202	0.039106
ARHGAP23	protein coding	0.000000	0.000000	0.000000	0.048053	0.039737
SRCIN1	protein coding	0.000000	0.428878	0.236360	0.000000	0.031615
C17orf98	protein coding	0.000000	0.000000	0.000000	0.453594	0.408356
FBXL20	protein coding	0.000000	0.000000	0.000000	0.015854	0.014679
MED1	protein coding	0.000000	0.000000	0.000000	0.077307	0.065956
CDK12	protein coding	0.000000	0.000000	0.000000	0.517406	0.323997
NEUROD2	protein coding	0.000000	0.448430	0.195982	0.000000	0.448646
PGAP3	protein coding	0.000000	0.000000	0.000000	0.229773	0.202532
ERBB2	protein coding	0.000000	0.000000	0.000000	0.080766	0.065864
CASC3	protein coding	0.000000	0.000000	0.000000	0.080427	0.069041
RAPGEFL1	protein coding	0.000000	0.000000	0.000000	0.174660	0.128714
WIPF2	protein coding	0.000000	0.000000	0.000000	0.823940	0.724951
KRT25	protein coding	0.000000	0.000000	0.000000	0.479744	0.369307
KRT31	protein coding	0.000000	0.000000	0.000000	1.194162	0.698035
ACLY	protein coding	0.000000	0.000000	0.000000	0.037279	0.034573
TTC25	protein coding	0.000000	0.000000	0.000000	0.067239	0.062828
AC099811.2	protein coding	0.000000	0.000000	0.000000	0.105045	0.102151
CAVIN1	protein coding	0.000000	0.000000	0.000000	0.133442	0.109186
PSMC3IP	protein coding	0.000000	0.000000	0.000000	0.580515	0.416969
RETREG3	protein coding	0.000000	0.000000	0.000000	0.196909	0.170363
CNTD1	protein coding	0.000000	0.000000	0.000000	0.222576	0.164127
LINC00854	protein coding	0.000000	0.000000	0.000000	47.530168	44.305643
PYY	protein coding	0.000000	0.000000	0.000000	0.116737	0.114052
ARHGAP27	protein coding	0.000000	0.000000	0.000000	0.078655	0.066635
LRRC37A4P	pseudogene	-1.000000	-1.000000	0.000000	0.079129	0.066523
AC091132.5	lincRNA	-1.000000	-1.000000	0.000000	0.145339	0.126248
KANSL1	protein coding	0.000000	0.000000	0.000000	0.024890	0.024044
ARL17B	protein coding	100.000000	52.601881	69.029086	75.956808	75.765690
LRRC37A	protein coding	100.000000	100.000000	100.000000	100.000000	100.000000
NSFP1	pseudogene	-1.000000	-1.000000	0.748299	7.954465	7.860980
NSF	protein coding	0.000000	0.000000	0.000000	0.051255	0.049762
AC068152.1	other	-1.000000	-1.000000	0.000000	0.019443	0.018920
CDC27	protein coding	0.000000	0.000000	0.000000	0.031959	0.029281
MRPL45P2	pseudogene	-1.000000	-1.000000	0.000000	0.118052	0.112108
KPNB1	protein coding	0.000000	0.000000	0.000000	0.082415	0.066613
SKAP1	protein coding	0.000000	0.000000	0.000000	0.008487	0.008422
SUMO2P17	pseudogene	-1.000000	-1.000000	0.000000	0.063213	0.061542
GIP	protein coding	0.000000	0.000000	0.000000	3.198454	2.967536
B4GALNT2	protein coding	0.000000	0.000000	0.000000	0.898407	0.716539
ITGA3	protein coding	0.000000	0.000000	0.000000	0.078144	0.066642
TOB1-AS1	other	-1.000000	-1.000000	0.000000	0.055991	0.053416
SMIM36	protein coding	0.000000	0.000000	0.000000	0.036536	0.034915
MSI2	protein coding	0.000000	0.000000	0.000000	0.504816	0.495297
AC015845.2	lincRNA	-1.000000	-1.000000	0.000000	0.064321	0.063691
EPX	protein coding	0.000000	0.000000	0.000000	0.236967	0.184932
TRIM37	protein coding	0.000000	0.000000	0.000000	0.017612	0.016897
PRR11	protein coding	0.000000	0.000000	0.000000	0.046319	0.042678
GDPD1	protein coding	0.000000	0.000000	0.000000	0.043709	0.041441
YPEL2	protein coding	0.000000	0.000000	0.000000	0.034024	0.031411
VMP1	protein coding	0.000000	0.000000	0.000000	0.022277	0.021471
TUBD1	protein coding	0.000000	0.000000	0.000000	0.071438	0.065744
RPS6KB1	protein coding	0.000000	0.000000	0.000000	0.093298	0.083452
BCAS3	protein coding	0.000000	0.000000	0.000000	0.016041	0.015935
BRIP1	protein coding	0.000000	0.000000	0.000000	0.025203	0.024142
INTS2	protein coding	0.000000	0.000000	0.000000	0.052818	0.046290
EFCAB3	protein coding	0.000000	0.000000	0.000000	0.000000	0.045493
MRC2	protein coding	0.000000	0.000000	0.000000	0.035242	0.031724
TANC2	protein coding	0.000000	0.000000	0.000000	0.005669	0.005501
DCAF7	protein coding	0.000000	0.000000	0.000000	0.061409	0.052505
AC127029.2	lincRNA	-1.000000	-1.000000	0.000000	0.137526	0.133317
SMURF2	protein coding	0.000000	0.000000	0.000000	0.020220	0.019203
GNA13	protein coding	0.000000	0.000000	0.000000	0.068271	0.060706
CEP112	protein coding	0.000000	0.000000	0.000000	0.020852	0.020663
CACNG5	protein coding	0.000000	0.000000	0.000000	0.046892	0.045663
PSMD12	protein coding	0.000000	0.000000	0.000000	0.086470	0.073143
PITPNC1	protein coding	0.000000	0.000000	0.000000	0.115749	0.113132
NOL11	protein coding	0.000000	0.000000	0.000000	1.213069	1.074987
WIPI1	protein coding	0.000000	0.000000	0.000000	0.073230	0.068371
ABCA8	protein coding	0.000000	0.000000	0.000000	0.037926	0.035187
ABCA6	protein coding	0.000000	0.000000	0.000000	0.523404	0.471623
LINC01483	lincRNA	-1.000000	-1.000000	0.000000	0.009019	0.008903
KCNJ2	protein coding	0.000000	0.489282	0.376614	0.000000	0.184615
AC005144.1	lincRNA	-1.000000	-1.000000	0.000000	0.757833	0.744986
SOX9-AS1	other	-1.000000	-1.000000	0.000000	0.053415	0.051207
LINC02097	lincRNA	-1.000000	-1.000000	0.000000	0.408891	0.368829
SLC39A11	protein coding	0.000000	0.000000	0.000000	0.019888	0.019697
COG1	protein coding	0.000000	0.000000	0.000000	0.820388	0.592126
DNAI2	protein coding	0.000000	0.000000	0.000000	0.354908	0.332210
JPT1	protein coding	0.000000	0.000000	0.000000	0.076682	0.069627
NUP85	protein coding	0.000000	0.000000	0.000000	0.171335	0.152829
MIF4GD	protein coding	0.000000	0.000000	0.000000	0.727651	0.420084
SLC25A19	protein coding	0.000000	0.000000	0.000000	0.155925	0.127049
GRB2	protein coding	0.000000	0.000000	0.000000	0.028758	0.027387
TMEM94	protein coding	0.000000	0.000000	0.000000	0.043377	0.039029
LLGL2	protein coding	0.000000	0.000000	0.000000	0.247886	0.223428
UNK	protein coding	0.000000	0.000000	0.000000	0.140260	0.126743
ACOX1	protein coding	0.000000	0.000000	0.000000	0.080434	0.063398
UBE2O	protein coding	0.000000	0.000000	0.000000	0.039463	0.036076
AANAT	protein coding	0.000000	0.000000	0.000000	0.171010	0.149111
MXRA7	protein coding	0.000000	0.000000	0.000000	0.171250	0.129988
MFSD11	protein coding	0.000000	0.000000	0.000000	0.056849	0.050456
SEC14L1	protein coding	0.000000	8.138686	5.878476	0.000000	0.342064
AC068594.1	lincRNA	-1.000000	-1.000000	0.000000	0.105231	0.099338
C17orf99	protein coding	0.000000	0.000000	0.000000	0.159507	0.151332
DNAH17	protein coding	0.000000	0.000000	0.000000	0.161642	0.147043
CYTH1	protein coding	0.000000	0.000000	0.000000	0.020270	0.019400
TIMP2	protein coding	0.000000	0.000000	0.000000	0.032199	0.030383
RBFOX3	protein coding	0.000000	0.000000	0.000000	0.017048	0.016870
CARD14	protein coding	0.000000	0.000000	0.000000	0.061191	0.053382
RPTOR	protein coding	0.000000	0.000000	0.000000	0.012810	0.012573
CEP131	protein coding	0.000000	0.000000	0.000000	0.391932	0.347243
BAHCC1	protein coding	0.000000	0.000000	0.000000	0.048333	0.040928
FAAP100	protein coding	0.000000	0.000000	0.000000	0.420400	0.269963
NPLOC4	protein coding	0.000000	0.324124	0.244101	0.430071	0.359257
ASPSCR1	protein coding	0.000000	0.000000	0.000000	0.065032	0.059115
FASN	protein coding	0.000000	0.000000	0.000000	0.294013	0.165008
FOXK2	protein coding	0.000000	0.000000	0.000000	0.000000	0.062425
TBCD	protein coding	0.000000	0.000000	0.000000	0.034823	0.033014
CLUL1	protein coding	0.000000	0.000000	0.000000	0.046040	0.043115
YES1	protein coding	0.000000	0.000000	0.000000	0.029039	0.027485
AC008109.1	lincRNA	-1.000000	-1.000000	0.000000	0.017508	0.017402
AP005230.1	lincRNA	-1.000000	-1.000000	0.000000	0.018934	0.018815
NDC80	protein coding	0.000000	0.000000	0.000000	0.050415	0.046538
SMCHD1	protein coding	0.000000	0.000000	0.000000	0.017905	0.016747
MYOM1	protein coding	0.000000	0.000000	0.000000	0.021034	0.020222
TGIF1	protein coding	0.000000	0.000000	0.000000	0.071148	0.059955
DLGAP1	protein coding	0.000000	0.000000	0.000000	0.055585	0.055144
LAMA1	protein coding	0.000000	0.000000	0.000000	0.045157	0.042597
RAB12	protein coding	0.000000	2.212705	1.451311	0.000000	0.103554
VAPA	protein coding	0.000000	0.000000	0.000000	0.069128	0.058671
GNAL	protein coding	0.000000	0.000000	0.000000	0.013253	0.012708
TUBB6	protein coding	0.000000	0.000000	0.000000	0.084467	0.076396
AFG3L2	protein coding	0.000000	0.000000	0.000000	0.062095	0.057887
PTPN2	protein coding	0.000000	0.000000	0.000000	0.234310	0.226130
SEH1L	protein coding	0.000000	0.000000	0.000000	0.074311	0.066827
CEP192	protein coding	0.000000	0.000000	0.000000	0.019106	0.017952
RNMT	protein coding	0.000000	0.000000	0.000000	0.118154	0.097630
ANKRD30B	protein coding	0.000000	0.000000	0.000000	0.355669	0.285218
ROCK1	protein coding	0.000000	0.000000	0.000000	0.014828	0.013944
MIB1	protein coding	0.000000	0.000000	0.000000	0.022496	0.057229
RBBP8	protein coding	0.000000	0.000000	0.000000	0.012071	0.011830
LAMA3	protein coding	0.000000	0.000000	0.000000	0.008695	0.008282
TTC39C	protein coding	0.000000	0.477120	0.341774	0.017600	0.032205
ZNF521	protein coding	0.000000	0.000000	0.000000	0.008423	0.008268
SS18	protein coding	0.000000	0.000000	0.000000	0.032551	0.030681
TAF4B	protein coding	0.000000	0.000000	0.000000	0.217517	0.210559
LINC01908	lincRNA	-1.000000	-1.000000	0.000000	0.105344	0.102583
RNF125	protein coding	0.000000	0.000000	0.000000	0.045071	0.040116
CCDC178	protein coding	0.000000	0.000000	0.000000	0.017610	0.017471
NOL4	protein coding	0.000000	0.000000	0.000000	0.089664	0.088270
MOCOS	protein coding	0.000000	0.000000	0.000000	0.029318	0.027175
FHOD3	protein coding	0.000000	0.000000	0.000000	0.010071	0.009951
AC016205.1	lincRNA	-1.000000	-1.000000	0.000000	0.058076	0.057803
SETBP1	protein coding	0.000000	0.000000	0.000000	0.021106	0.020343
SLC14A2	protein coding	0.000000	0.000000	0.000000	0.074954	0.074146
ST8SIA5	protein coding	0.000000	0.000000	0.000000	0.000000	0.356534
AC090241.2	other	-1.000000	-1.000000	0.000000	11.638700	4.115642
KATNAL2	protein coding	0.000000	0.000000	0.000000	0.014437	0.014073
CTIF	protein coding	0.000000	0.000000	0.000000	0.023299	0.022827
DYM	protein coding	0.000000	0.000000	0.000000	0.006040	0.005954
LIPG	protein coding	0.000000	0.000000	0.000000	0.897282	0.621053
MYO5B	protein coding	0.000000	0.000000	0.000000	0.022896	0.022295
ME2	protein coding	0.000000	0.330999	0.271569	0.000000	0.034427
LINC01630	lincRNA	-1.000000	-1.000000	0.000000	0.033772	0.032248
DCC	protein coding	0.000000	0.000000	0.000000	0.035967	0.035627
RAB27B	protein coding	0.000000	0.000000	0.000000	0.012338	0.011821
ATP8B1	protein coding	0.000000	0.000000	0.000000	0.095440	0.053614
NEDD4L	protein coding	0.000000	0.000000	0.000000	0.111106	0.107511
CPLX4	protein coding	0.000000	0.000000	0.000000	0.060086	0.055181
LMAN1	protein coding	0.000000	0.000000	0.000000	0.094003	0.077787
CCBE1	protein coding	0.000000	0.000000	0.000000	0.148787	0.145248
AC113137.1	lincRNA	-1.000000	-1.000000	0.000000	0.009559	0.009539
CDH20	protein coding	0.000000	0.000000	0.000000	0.014210	0.013952
AC105094.2	lincRNA	-1.000000	-1.000000	0.000000	0.143600	0.142531
PIGN	protein coding	0.000000	0.000000	0.000000	0.007874	0.007450
KDSR	protein coding	0.000000	0.000000	0.000000	0.081585	0.070380
LINC01924	lincRNA	-1.000000	-1.000000	0.000000	0.015105	0.015023
CDH7	protein coding	0.000000	0.000000	0.000000	0.284401	0.256266
AC114689.3	lincRNA	-1.000000	-1.000000	0.000000	0.049727	0.049338
DOK6	protein coding	0.000000	0.000000	0.000000	0.012526	0.012276
RTTN	protein coding	0.000000	0.000000	0.000000	0.013877	0.013306
C18orf63	protein coding	0.000000	0.000000	0.000000	0.060175	0.053027
SMIM21	protein coding	0.000000	0.000000	0.000000	0.168859	0.131673
ZNF516	protein coding	0.000000	0.000000	0.000000	0.052807	0.049635
LINC00908	lincRNA	-1.000000	-1.000000	0.000000	0.041632	0.040091
MBP	protein coding	0.000000	0.000000	0.000000	0.025372	0.022602
GALR1	protein coding	0.000000	0.000000	0.000000	0.329480	0.208432
AC124254.1	lincRNA	-1.000000	-1.000000	0.000000	0.838511	0.835106
AC123786.1	lincRNA	-1.000000	-1.000000	0.000000	2.075327	1.375446
ATP9B	protein coding	0.000000	0.000000	0.000000	0.030030	0.029450
CTDP1	protein coding	0.000000	0.000000	0.000000	0.465261	0.428263
KCNG2	protein coding	0.000000	-1.000000	0.000000	2.057791	1.958046
GZMM	protein coding	0.000000	0.000000	0.000000	0.587282	0.492360
RNF126	protein coding	0.000000	0.000000	0.000000	0.192280	0.171418
ARID3A	protein coding	0.000000	0.553018	0.387140	0.000000	0.045860
STK11	protein coding	0.000000	0.000000	0.000000	1.936095	1.686420
PLK5	protein coding	0.000000	0.000000	0.000000	1.866756	1.394921
ATP8B3	protein coding	0.000000	0.000000	0.000000	0.101270	0.079468
CSNK1G2	protein coding	0.000000	0.000000	0.000000	0.405324	0.368260
AP3D1	protein coding	0.000000	0.000000	0.000000	0.440332	0.403277
ZNF57	protein coding	0.000000	0.000000	0.000000	6.163035	5.341905
TLE6	protein coding	0.000000	0.000000	0.000000	0.156118	0.135303
GNA11	protein coding	0.000000	0.000000	0.000000	0.083119	0.070960
AC005262.1	pseudogene	-1.000000	-1.000000	0.000000	6.603774	3.083700
S1PR4	protein coding	0.000000	0.000000	0.000000	-1.000000	8.026546
NFIC	protein coding	0.000000	0.000000	0.000000	0.047896	0.045216
TJP3	protein coding	0.000000	0.000000	0.000000	0.793651	0.725927
ZFR2	protein coding	0.000000	0.000000	0.000000	0.103121	0.093835
ATCAY	protein coding	0.000000	0.000000	0.000000	0.048880	0.043555
DAPK3	protein coding	0.000000	0.000000	0.000000	0.296402	0.228887
MYDGF	protein coding	0.000000	0.000000	0.000000	0.076511	0.072424
PTPRS	protein coding	0.000000	0.000000	0.000000	0.035062	0.015359
TINCR	protein coding	0.000000	0.000000	0.000000	0.000000	0.104053
CATSPERD	protein coding	0.000000	0.000000	0.000000	0.169369	0.161910
RFX2	protein coding	0.000000	0.000000	0.000000	0.010916	0.010659
ACSBG2	protein coding	0.000000	0.000000	0.000000	0.040133	0.038031
GTF2F1	protein coding	0.000000	0.000000	0.000000	0.184130	0.145712
SLC25A23	protein coding	0.000000	0.000000	0.000000	0.124884	0.106441
TUBB4A	protein coding	0.000000	0.000000	0.000000	0.379061	0.246219
C3	protein coding	0.000000	0.000000	0.000000	0.223414	0.198645
VAV1	protein coding	0.000000	0.000000	0.000000	0.034336	0.033077
ADGRE4P	pseudogene	-1.000000	-1.000000	0.000000	0.782958	0.733933
INSR	protein coding	0.000000	0.000000	0.000000	0.023779	0.022555
CLEC4GP1	pseudogene	-1.000000	-1.000000	0.000000	1.371742	0.976562
MARCH2	protein coding	0.000000	0.000000	0.000000	0.089187	0.081563
HNRNPM	protein coding	0.000000	0.000000	0.000000	0.714010	0.667463
MBD3L1	protein coding	0.000000	0.000000	0.000000	0.210400	0.191921
ZNF121	protein coding	0.000000	0.394932	0.331034	0.000000	0.099256
ZNF562	protein coding	0.000000	0.000000	0.000000	0.187543	0.114190
COL5A3	protein coding	0.000000	0.000000	0.000000	0.078467	0.068749
DNMT1	protein coding	0.000000	0.000000	0.000000	0.061020	0.057177
ICAM1	protein coding	0.000000	0.000000	0.000000	0.247663	0.196451
PDE4A	protein coding	0.000000	0.000000	0.000000	0.046878	0.041621
ATG4D	protein coding	0.000000	0.000000	0.000000	0.433663	0.336029
QTRT1	protein coding	0.000000	0.000000	0.000000	0.228702	0.199883
SMARCA4	protein coding	0.000000	0.000000	0.000000	0.020393	0.018550
LDLR	protein coding	0.000000	0.000000	0.000000	0.056751	0.049489
RGL3	protein coding	0.000000	0.000000	0.000000	0.132620	0.085712
AC008543.1	lincRNA	-1.000000	-1.000000	0.000000	0.048395	0.044879
ZNF433-AS1	other	-1.000000	-1.000000	0.000000	0.098464	0.093764
AC008758.1	protein coding	0.000000	0.000000	0.000000	0.028101	0.026692
ZNF791	protein coding	0.000000	0.000000	0.000000	0.158112	0.113428
BEST2	protein coding	0.000000	0.000000	0.000000	0.513071	0.310835
CACNA1A	protein coding	0.000000	0.000000	0.000000	0.030772	0.030006
ZSWIM4	protein coding	0.000000	0.000000	0.000000	0.084291	0.073429
RFX1	protein coding	0.000000	0.000000	0.000000	0.054826	0.048351
GIPC1	protein coding	0.000000	0.000000	0.000000	0.143222	0.125075
DNAJB1	protein coding	0.000000	0.000000	0.000000	0.180490	0.140000
TECR	protein coding	0.000000	0.000000	0.000000	0.213950	0.196339
NOTCH3	protein coding	0.000000	0.000000	0.000000	0.145094	0.114441
EPHX3	protein coding	0.000000	0.000000	0.000000	0.492501	0.337630
BRD4	protein coding	0.000000	0.000000	0.000000	0.026669	0.023705
PGLYRP2	protein coding	0.000000	0.000000	0.000000	0.095891	0.085777
AP1M1	protein coding	0.000000	0.210220	0.190616	0.000000	0.053798
TMEM38A	protein coding	0.000000	0.000000	0.000000	0.087639	0.079579
HAUS8	protein coding	0.000000	0.000000	0.000000	0.129280	0.111986
MYO9B	protein coding	0.000000	0.000000	0.000000	0.023706	0.022341
CCDC194	protein coding	0.000000	-1.000000	0.000000	0.714529	0.575500
SLC27A1	protein coding	0.000000	0.000000	0.000000	0.069198	0.058825
AC010618.3	lincRNA	-1.000000	-1.000000	0.000000	0.105663	0.096074
UNC13A	protein coding	0.000000	0.000000	0.000000	0.070231	0.062043
FCHO1	protein coding	0.000000	0.000000	0.000000	0.057369	0.051408
JAK3	protein coding	0.000000	0.000000	0.000000	0.166361	0.124512
IL12RB1	protein coding	0.000000	0.000000	0.000000	0.064010	0.057573
MAST3	protein coding	0.000000	0.000000	0.000000	0.045879	0.040817
ELL	protein coding	0.000000	0.000000	0.000000	0.038516	0.036495
CRTC1	protein coding	0.000000	0.000000	0.000000	0.032729	0.030409
SUGP2	protein coding	0.000000	0.000000	0.000000	0.059024	0.048684
AC011477.1	pseudogene	-1.000000	-1.000000	0.000000	0.038396	0.036993
ZNF506	protein coding	0.000000	0.000000	0.000000	0.071473	0.061261
ZNF626	protein coding	2.996942	0.000000	0.730036	0.000000	0.117973
AC010329.5	pseudogene	-1.000000	-1.000000	0.000000	0.118368	0.106432
ZNF66	protein coding	0.000000	0.000000	0.000000	0.082137	0.074150
ZNF430	protein coding	0.000000	0.000000	0.000000	0.067260	0.055795
ZNF714	protein coding	0.000000	0.000000	0.000000	0.058471	0.048711
ZNF100	protein coding	0.000000	0.000000	0.000000	0.077684	0.066872
AC092364.1	lincRNA	-1.000000	-1.000000	0.000000	0.111736	0.107621
ZNF208	protein coding	0.545500	0.000000	0.320419	0.000000	0.028208
ZNF730	protein coding	0.000000	0.000000	0.000000	0.087325	0.083323
AC139769.1	pseudogene	-1.000000	-1.000000	0.000000	0.511033	0.487424
AC005580.1	lincRNA	-1.000000	-1.000000	0.000000	0.038051	0.037411
AC005394.2	other	-1.000000	-1.000000	0.000000	0.007262	0.007185
UQCRFS1	protein coding	0.000000	0.000000	0.000000	0.442664	0.255474
AC008798.1	pseudogene	-1.000000	-1.000000	100.000000	-1.000000	100.000000
URI1	protein coding	0.000000	0.000000	0.000000	0.041948	0.039800
ZNF536	protein coding	0.000000	0.000000	0.000000	0.010903	0.010716
NUDT19	protein coding	0.000000	0.000000	0.000000	0.127220	0.109915
TDRD12	protein coding	0.000000	0.000000	0.000000	0.020416	0.019121
RHPN2	protein coding	0.000000	0.000000	0.000000	0.026580	0.025494
LSM14A	protein coding	0.000000	0.000000	0.000000	0.039417	0.036835
KIAA0355	protein coding	0.000000	0.000000	0.000000	0.031811	0.029689
GPI	protein coding	0.000000	0.746965	0.480000	0.000000	0.055901
UBA2	protein coding	0.000000	0.000000	0.000000	0.059851	0.053614
ZNF302	protein coding	0.000000	1.124819	0.943109	0.000000	0.353962
ZBTB32	protein coding	0.000000	0.000000	0.000000	0.201304	0.167852
ZNF529	protein coding	0.000000	0.000000	0.000000	0.502931	0.462398
ZNF850	protein coding	0.000000	0.000000	0.000000	0.049424	0.042777
ZNF568	protein coding	0.000000	0.000000	0.000000	0.809733	0.722342
ZFP30	protein coding	0.000000	0.000000	0.000000	0.037736	0.034356
ZNF573	protein coding	0.000000	0.000000	0.000000	0.206021	0.192716
SPINT2	protein coding	0.000000	0.000000	0.000000	0.106471	0.100867
RYR1	protein coding	0.000000	0.000000	0.000000	0.016662	0.014948
FBXO27	protein coding	0.000000	0.000000	0.000000	0.063469	0.059423
PAK4	protein coding	0.000000	0.000000	0.000000	0.063641	0.056095
MAP3K10	protein coding	0.000000	0.000000	0.000000	0.137403	0.117494
AKT2	protein coding	0.000000	0.000000	0.000000	0.061760	0.052518
C19orf47	protein coding	0.000000	0.000000	0.000000	0.100414	0.086234
PLD3	protein coding	0.000000	0.000000	0.000000	0.077135	0.065660
PRX	protein coding	0.000000	0.000000	0.000000	0.212993	0.153077
BLVRB	protein coding	0.000000	0.000000	0.000000	0.135000	0.127248
SPTBN4	protein coding	0.000000	0.000000	0.000000	0.021796	0.019960
AC011462.1	protein coding	0.000000	0.000000	0.000000	0.056196	0.250850
B9D2	protein coding	0.000000	0.000000	0.000000	1.834862	1.640689
LYPD4	protein coding	0.000000	0.000000	0.000000	0.440448	0.314837
RPS19	protein coding	0.000000	0.000000	0.000000	0.203114	0.161439
GRIK5	protein coding	0.000000	0.000000	0.000000	0.036049	0.033719
CEACAMP5	pseudogene	-1.000000	-1.000000	0.000000	2.804142	2.621672
PSG8	protein coding	0.000000	0.000000	0.000000	0.023827	0.023300
PSG8-AS1	lincRNA	-1.000000	-1.000000	0.000000	0.765062	0.478564
ZNF221	protein coding	0.000000	0.000000	0.000000	0.247129	0.206236
ZNF235	protein coding	0.000000	0.000000	0.000000	0.037120	0.031448
CEACAM22P	pseudogene	-1.000000	-1.000000	0.000000	0.800467	0.770030
CBLC	protein coding	0.000000	0.000000	0.000000	0.118108	0.109818
NECTIN2	protein coding	0.000000	0.000000	0.000000	0.053165	0.048777
TOMM40	protein coding	0.000000	0.000000	0.000000	0.242233	0.175305
APOC1P1	pseudogene	-1.000000	-1.000000	0.000000	0.631695	0.501964
MARK4	protein coding	0.000000	0.000000	0.000000	0.019498	0.019027
EXOC3L2	protein coding	0.000000	0.000000	0.000000	0.073764	0.067053
CKM	protein coding	0.000000	0.000000	0.000000	0.147720	0.132826
PPP1R13L	protein coding	0.000000	0.000000	0.000000	0.089909	0.078608
ERCC1	protein coding	0.000000	0.000000	0.000000	0.031489	0.029373
OPA3	protein coding	0.000000	0.000000	0.000000	0.233093	0.201912
PPP5C	protein coding	0.000000	0.000000	0.000000	0.131812	0.119599
PPP5D1	protein coding	0.000000	0.000000	0.000000	0.035689	0.034883
AP2S1	protein coding	0.000000	0.000000	0.000000	0.181944	0.163348
NPAS1	protein coding	0.000000	0.000000	0.000000	0.114611	0.104026
C5AR1	protein coding	0.000000	0.000000	0.000000	0.094179	0.065537
C5AR2	protein coding	0.000000	0.000000	0.000000	0.274627	0.151515
PLA2G4C	protein coding	0.000000	0.000000	0.000000	0.036553	0.034935
CARD8	protein coding	0.000000	0.000000	0.000000	0.050182	0.027934
TMEM143	protein coding	0.000000	0.000000	0.000000	0.144018	0.131740
SULT2B1	protein coding	0.000000	0.000000	0.000000	0.050391	0.048574
RUVBL2	protein coding	0.000000	0.000000	0.000000	0.102881	0.093139
TRPM4	protein coding	0.000000	0.000000	0.000000	0.043700	0.038821
SLC6A16	protein coding	0.000000	0.000000	0.000000	0.102996	0.092730
RCN3	protein coding	0.000000	0.000000	0.000000	0.133442	0.118900
VRK3	protein coding	0.000000	0.000000	0.000000	0.064767	0.058611
LRRC4B	protein coding	0.000000	0.000000	0.000000	0.070794	0.066467
SYT3	protein coding	0.000000	0.000000	0.000000	0.411072	0.323974
AC011473.1	lincRNA	-1.000000	-1.000000	0.000000	0.293855	0.278080
ZNF480	protein coding	0.000000	0.000000	0.000000	0.087866	0.073056
ZNF534	protein coding	0.000000	0.000000	0.000000	0.650202	0.557765
ZNF83	protein coding	0.000000	0.000000	0.000000	0.053419	0.049774
AC010487.3	protein coding	0.000000	0.000000	0.000000	0.062402	0.060898
AC010328.1	lincRNA	-1.000000	-1.000000	0.566642	0.000000	0.405787
ZNF665	protein coding	0.000000	0.000000	0.000000	10.361959	8.117520
PRKCG	protein coding	0.000000	0.000000	0.000000	0.391311	0.344319
CACNG7	protein coding	0.000000	0.000000	0.000000	0.685599	0.629949
NCR1	protein coding	0.000000	0.000000	0.000000	0.251527	0.210210
NLRP2	protein coding	0.000000	0.000000	0.000000	0.063987	0.058319
PPP1R12C	protein coding	0.000000	0.000000	0.000000	3.313150	2.916010
BRSK1	protein coding	0.000000	0.000000	0.000000	0.078320	0.068941
TMEM150B	protein coding	0.000000	0.000000	0.000000	0.000000	0.141196
FAM71E2	protein coding	0.000000	0.000000	0.000000	2.975496	1.831897
SSC5D	protein coding	0.000000	0.000000	0.000000	0.612967	0.508243
SBK2	protein coding	0.000000	0.000000	0.000000	4.920914	4.187058
NLRP5	protein coding	0.000000	0.000000	0.000000	0.048180	0.045098
ZNF787	protein coding	0.000000	0.000000	0.000000	0.244709	0.218199
ZNF444	protein coding	0.000000	0.000000	0.000000	0.095121	0.084824
ZNF71	protein coding	0.000000	0.000000	0.000000	1.198236	0.983439
ZIM2	protein coding	0.000000	0.000000	0.000000	0.036145	0.034755
ZNF814	protein coding	0.000000	0.000000	0.000000	0.065750	0.052054
C19orf18	protein coding	0.000000	0.000000	0.000000	0.197720	0.186370
ZSCAN18	protein coding	0.000000	0.000000	0.000000	1.145957	0.977189
ZNF497	protein coding	0.000000	0.000000	0.000000	0.457616	0.247321
ZBTB45	protein coding	0.000000	0.000000	0.000000	0.405356	0.350656
AC079779.2	other	-1.000000	-1.000000	0.000000	1.175177	1.132750
LINC01115	lincRNA	-1.000000	-1.000000	0.000000	0.029864	0.029350
SNTG2	protein coding	0.000000	0.000000	0.000000	0.145844	0.145173
TPO	protein coding	0.000000	0.000000	0.000000	0.694787	0.507411
AC144450.1	lincRNA	-1.000000	-1.000000	0.000000	4.621977	3.075983
PXDN	protein coding	0.000000	0.000000	0.000000	0.020918	0.019475
MYT1L	protein coding	0.000000	0.000000	0.000000	0.007480	0.007377
EIPR1	protein coding	0.000000	0.000000	0.000000	0.101166	0.099494
TRAPPC12	protein coding	0.000000	0.000000	0.000000	0.028349	0.027509
DCDC2C	protein coding	0.000000	0.000000	0.000000	0.096967	0.095954
AC017053.1	lincRNA	-1.000000	-1.000000	0.000000	0.173410	0.165459
LINC00299	lincRNA	-1.000000	-1.000000	0.000000	0.007270	0.007184
IAH1	protein coding	0.000000	0.000000	0.000000	0.116864	0.100503
ADAM17	protein coding	0.000000	0.000000	0.000000	0.037059	0.034172
YWHAQ	protein coding	0.000000	0.000000	0.000000	0.078449	0.074402
TAF1B	protein coding	0.000000	0.000000	0.000000	0.026098	0.025258
KLF11	protein coding	0.000000	0.000000	0.000000	0.419656	0.258613
HPCAL1	protein coding	0.000000	0.000000	0.000000	0.038599	0.037682
PDIA6	protein coding	0.000000	0.000000	0.000000	0.091183	0.084271
GREB1	protein coding	0.000000	0.000000	0.000000	0.051114	0.047368
LPIN1	protein coding	0.000000	0.000000	0.000000	0.014661	0.014017
LINC00276	lincRNA	-1.000000	-1.000000	0.000000	0.006846	0.006807
LINC01804	lincRNA	-1.000000	-1.000000	0.000000	0.056509	0.054148
AC010880.1	lincRNA	-1.000000	-1.000000	0.000000	0.026936	0.026770
VSNL1	protein coding	0.000000	0.000000	0.000000	0.019235	0.018661
KCNS3	protein coding	0.000000	0.000000	0.000000	0.000000	0.033074
AC098828.3	lincRNA	-1.000000	-1.000000	0.000000	0.049732	0.048868
PUM2	protein coding	0.000000	0.000000	0.000000	0.023806	0.022213
HS1BP3	protein coding	0.000000	0.000000	0.000000	0.101080	0.055163
LINC01830	lincRNA	-1.000000	-1.000000	0.000000	0.004019	0.004015
AC018467.1	lincRNA	-1.000000	-1.000000	0.000000	0.014495	0.014370
KLHL29	protein coding	0.000000	0.000000	0.000000	0.022737	0.022264
AC009242.1	lincRNA	-1.000000	-1.000000	0.000000	0.135240	0.115100
ATAD2B	protein coding	0.000000	0.000000	0.000000	0.431573	0.410759
ITSN2	protein coding	0.000000	0.000000	0.000000	0.032565	0.030409
RPL36AP13	pseudogene	-1.000000	-1.000000	0.000000	6.521739	3.281250
NCOA1	protein coding	0.000000	0.000000	0.000000	0.049411	0.048065
EFR3B	protein coding	0.000000	0.000000	0.000000	0.046066	0.041878
DNMT3A	protein coding	0.000000	0.442758	0.326036	0.000000	0.030505
DTNB	protein coding	0.000000	0.000000	0.000000	0.017050	0.016866
AC011742.2	pseudogene	-1.000000	-1.000000	0.000000	3.549383	2.297702
SELENOI	protein coding	0.000000	0.000000	0.000000	0.063223	0.057245
GTF3C2	protein coding	0.000000	0.000000	0.000000	0.102541	0.086580
NRBP1	protein coding	0.000000	0.000000	0.000000	0.208749	0.158961
BABAM2	protein coding	0.000000	0.000000	0.000000	0.009856	0.009800
PLB1	protein coding	0.000000	0.000000	0.000000	0.069223	0.066437
SPDYA	protein coding	0.000000	0.000000	0.000000	0.095491	0.052868
TRMT61B	protein coding	0.000000	0.000000	0.000000	0.230773	0.209961
ALK	protein coding	0.000000	0.000000	0.000000	0.016903	0.016740
LCLAT1	protein coding	0.000000	0.000000	0.000000	0.012649	0.012183
DPY30	protein coding	0.000000	0.000000	0.000000	0.000000	0.013372
BIRC6	protein coding	0.000000	0.000000	0.000000	0.019917	0.018712
LINC00486	lincRNA	-1.000000	-1.000000	0.000000	4.135733	4.049383
LTBP1	protein coding	0.000000	0.000000	0.000000	0.015482	0.015247
RASGRP3	protein coding	0.000000	0.000000	0.000000	0.017931	0.017130
LINC01317	lincRNA	-1.000000	-1.000000	0.000000	0.014921	0.014893
AC068599.1	lincRNA	-1.000000	-1.000000	0.000000	0.062156	0.062015
AC012593.1	lincRNA	-1.000000	-1.000000	0.000000	0.006553	0.006479
CRIM1	protein coding	0.000000	0.000000	0.000000	0.021236	0.020491
VIT	protein coding	0.000000	0.000000	0.000000	0.269323	0.260792
STRN	protein coding	0.000000	0.000000	0.000000	0.024426	0.022795
HEATR5B	protein coding	0.000000	0.000000	0.000000	0.021147	0.019835
EIF2AK2	protein coding	0.000000	0.000000	0.000000	0.054702	0.044940
CEBPZOS	protein coding	0.000000	0.937672	0.878780	0.000000	0.172545
CEBPZ	protein coding	0.000000	0.000000	0.000000	0.128253	0.112953
ATL2	protein coding	0.000000	0.000000	0.000000	0.029336	0.027911
DHX57	protein coding	0.000000	0.000000	0.000000	0.450920	0.420689
THADA	protein coding	0.000000	0.000000	0.000000	0.014132	0.013691
ABCG8	protein coding	0.000000	0.000000	0.000000	0.071902	0.060731
PPM1B	protein coding	0.000000	0.000000	0.000000	0.034599	0.027482
CAMKMT	protein coding	0.000000	0.000000	0.000000	0.016186	0.016072
SRBD1	protein coding	0.000000	0.000000	0.000000	0.012335	0.012081
PRKCE	protein coding	0.000000	0.000000	0.000000	0.005281	0.005218
RHOQ	protein coding	0.000000	0.000000	0.000000	0.067464	0.060511
MCFD2	protein coding	0.000000	0.000000	0.000000	0.066530	0.057522
TTC7A	protein coding	0.000000	0.000000	0.000000	0.014917	0.014377
AC106869.1	lincRNA	-1.000000	-1.000000	0.000000	0.034875	0.034061
EPCAM	protein coding	0.000000	0.000000	0.000000	0.153959	0.143722
MSH2	protein coding	0.000000	0.000000	0.000000	0.042623	0.035361
MSH6	protein coding	0.000000	0.000000	0.000000	0.033161	0.030549
AC092650.1	lincRNA	-1.000000	-1.000000	0.000000	0.017545	0.017375
PPP1R21	protein coding	0.000000	0.000000	0.000000	0.063325	0.060166
STON1-GTF2A1L	protein coding	0.000000	0.000000	0.000000	0.016499	0.016221
AC009975.1	lincRNA	-1.000000	-1.000000	0.000000	0.060135	0.059868
AC009975.2	lincRNA	-1.000000	-1.000000	0.000000	0.147380	0.146134
NRXN1	protein coding	0.000000	0.000000	0.000000	0.010836	0.009104
AC007402.1	lincRNA	-1.000000	-1.000000	0.000000	0.003354	0.003345
ASB3	protein coding	0.000000	0.000000	0.000000	0.009193	0.009022
PSME4	protein coding	0.000000	0.000000	0.000000	0.021088	0.019668
ACYP2	protein coding	0.000000	0.000000	0.000000	0.036353	0.035879
SPTBN1	protein coding	0.000000	0.000000	0.000000	0.015844	0.014873
MTIF2	protein coding	0.000000	0.000000	0.000000	0.119254	0.106864
CCDC88A	protein coding	0.000000	0.000000	0.000000	0.025844	0.022718
PPP4R3B	protein coding	0.000000	0.000000	0.000000	0.078712	0.071241
PNPT1	protein coding	0.000000	0.000000	0.000000	0.063428	0.058681
VRK2	protein coding	0.000000	0.000000	0.000000	0.009232	0.009117
AC007100.1	lincRNA	-1.000000	-1.000000	0.000000	0.010215	0.010210
AC007179.1	lincRNA	-1.000000	-1.000000	0.000000	0.484335	0.454030
PEX13	protein coding	0.000000	0.000000	0.000000	0.072737	0.060406
USP34	protein coding	0.000000	0.000000	0.000000	0.008471	0.008118
COMMD1	protein coding	0.000000	0.000000	0.000000	0.020856	0.019341
EHBP1	protein coding	0.000000	0.000000	0.000000	0.021528	0.021200
WDPCP	protein coding	0.000000	0.000000	0.000000	0.000000	0.008918
MDH1	protein coding	0.000000	0.000000	0.000000	0.211785	0.182914
VPS54	protein coding	0.000000	0.000000	0.000000	0.017229	0.016545
PELI1	protein coding	0.000000	0.000000	0.000000	0.054120	0.050191
LINC00309	lincRNA	-1.000000	-1.000000	0.000000	0.169680	0.142108
AFTPH	protein coding	0.000000	0.000000	0.000000	0.048018	0.045124
SPRED2	protein coding	0.000000	0.000000	0.000000	0.029069	0.027918
AC012370.2	lincRNA	-1.000000	-1.000000	0.000000	0.155455	0.131871
LINC01798	lincRNA	-1.000000	-1.000000	0.000000	0.024596	0.024339
AC007422.2	lincRNA	-1.000000	-1.000000	0.000000	0.022822	0.022790
AAK1	protein coding	0.000000	0.000000	0.000000	0.000000	0.009706
ANXA4	protein coding	0.000000	0.000000	0.000000	0.000000	0.011496
EXOC6B	protein coding	0.000000	0.000000	0.000000	0.004685	0.004615
ALMS1	protein coding	0.000000	0.000000	0.000000	0.022271	0.020886
STAMBP	protein coding	0.000000	0.000000	0.000000	0.082403	0.069285
MOB1A	protein coding	0.000000	0.000000	0.000000	0.121235	0.098597
TACR1	protein coding	0.000000	0.000000	0.000000	0.022289	0.021535
LRRTM4	protein coding	0.000000	0.000000	0.000000	0.007498	0.007450
CTNNA2	protein coding	0.000000	0.000000	0.000000	0.004391	0.004373
DNAH6	protein coding	0.000000	0.000000	0.000000	0.097523	0.093358
TCF7L1	protein coding	0.000000	0.000000	0.000000	0.196523	0.192679
RGPD1	protein coding	0.000000	0.000000	0.000000	0.030287	0.028296
RPIA	protein coding	0.000000	0.000000	0.000000	0.045274	0.043852
IGKV2-40	other	-1.000000	-1.000000	100.000000	-1.000000	100.000000
AC116050.2	pseudogene	-1.000000	-1.000000	0.000000	0.082943	0.078304
AC097374.1	pseudogene	-1.000000	-1.000000	0.000000	0.055019	0.050091
CNNM4	protein coding	0.000000	0.000000	0.000000	0.047642	0.043147
FAM178B	protein coding	0.000000	0.000000	0.000000	0.047334	0.046066
ANKRD36	protein coding	0.000000	0.000000	0.000000	0.014599	0.013905
AC092683.1	lincRNA	-1.000000	-1.000000	0.000000	0.173942	0.120954
AC092683.2	lincRNA	-1.000000	-1.000000	1.777434	0.176395	0.326750
TMEM131	protein coding	0.000000	0.000000	0.000000	0.021487	0.020872
TSGA10	protein coding	0.000000	0.000000	0.000000	0.210592	0.204815
LYG2	protein coding	0.000000	0.000000	0.000000	0.651604	0.590672
AFF3	protein coding	0.000000	0.000000	0.000000	0.004094	0.004018
LONRF2	protein coding	0.000000	0.418196	0.351708	0.000000	0.099106
TBC1D8	protein coding	0.000000	0.000000	0.000000	0.000000	0.009786
CREG2	protein coding	0.000000	0.000000	0.000000	0.891856	0.756350
LINC01870	lincRNA	-1.000000	-1.000000	0.000000	4.418241	4.184607
SLC9A2	protein coding	0.000000	0.000000	0.000000	0.378278	0.355852
AC073987.1	lincRNA	-1.000000	-1.000000	0.000000	0.045553	0.045112
LINC01965	lincRNA	-1.000000	-1.000000	0.000000	0.029356	0.028997
LINC01789	lincRNA	-1.000000	-1.000000	0.000000	0.035463	0.035078
RGPD4	protein coding	0.000000	0.000000	0.000000	0.065072	0.059464
SULT1C3	protein coding	0.000000	-1.000000	0.000000	0.127684	0.121172
LIMS1	protein coding	0.000000	0.000000	0.000000	0.014324	0.013735
SH3RF3	protein coding	0.000000	0.000000	0.000000	0.021653	0.021317
RGPD5	protein coding	0.000000	0.000000	0.000000	0.042330	0.036959
LINC01123	lincRNA	-1.000000	-1.000000	53.491196	5.902718	23.179465
LINC01106	lincRNA	-1.000000	-1.000000	0.000000	0.352490	0.247206
RGPD6	protein coding	0.000000	0.000000	0.000000	0.090179	0.078898
TMEM87B	protein coding	0.000000	0.000000	0.000000	0.054377	0.049926
FBLN7	protein coding	0.000000	0.000000	0.000000	0.103421	0.098332
ZC3H8	protein coding	0.000000	0.471698	0.402280	0.000000	0.055032
ZC3H6	protein coding	0.000000	0.539185	0.372391	0.000000	0.066699
POLR1B	protein coding	0.000000	0.000000	0.000000	0.077194	0.065276
DPP10	protein coding	0.000000	0.000000	0.000000	0.005159	0.005130
CCDC93	protein coding	0.000000	0.000000	0.000000	0.038163	0.035477
AC093901.1	lincRNA	-1.000000	-1.000000	0.000000	0.046929	0.046076
EPB41L5	protein coding	0.000000	0.000000	0.000000	0.017732	0.016856
GLI2	protein coding	0.000000	0.000000	0.000000	0.009618	0.009337
CLASP1	protein coding	0.000000	0.000000	0.000000	0.008250	0.008018
CNTNAP5	protein coding	0.000000	0.000000	0.000000	0.010399	0.010337
MAP3K2	protein coding	0.000000	0.000000	0.000000	0.030693	0.026745
LIMS2	protein coding	0.000000	0.000000	0.000000	0.053724	0.048382
SAP130	protein coding	0.000000	0.000000	0.000000	0.162446	0.154195
UGGT1	protein coding	0.000000	0.000000	0.000000	0.353493	0.316816
POTEKP	pseudogene	-1.000000	-1.000000	0.000000	0.103636	0.095737
NCKAP5	protein coding	0.000000	0.000000	0.000000	0.005749	0.005688
ZRANB3	protein coding	0.000000	0.000000	0.000000	0.005435	0.005326
UBXN4	protein coding	0.000000	0.000000	0.000000	0.066163	0.059858
DARS	protein coding	0.000000	0.000000	0.000000	0.033875	0.032736
THSD7B	protein coding	0.000000	0.000000	0.000000	0.045146	0.044838
AC114763.1	lincRNA	-1.000000	-1.000000	0.000000	0.043854	0.043158
LRP1B	protein coding	0.000000	0.000000	0.000000	0.057607	0.057097
ARHGAP15	protein coding	0.000000	0.000000	0.000000	0.013381	0.013294
MTCO3P5	pseudogene	-1.000000	-1.000000	0.000000	6.562500	2.028986
AC079584.1	lincRNA	-1.000000	-1.000000	0.000000	0.127129	0.124180
MBD5	protein coding	0.000000	0.000000	0.000000	0.005586	0.005444
EPC2	protein coding	0.000000	0.000000	0.000000	0.017413	0.016768
KIF5C	protein coding	0.000000	0.000000	0.000000	0.018007	0.017161
LINC01931	lincRNA	-1.000000	-1.000000	0.000000	0.024575	0.023995
AC023469.1	lincRNA	-1.000000	-1.000000	0.000000	0.626620	0.620347
AC018731.1	lincRNA	-1.000000	-1.000000	0.000000	0.419653	0.416093
CACNB4	protein coding	0.000000	0.000000	0.000000	0.014664	0.013873
FMNL2	protein coding	0.000000	0.000000	0.000000	0.010362	0.010172
PRPF40A	protein coding	0.000000	0.000000	0.000000	0.044705	0.039154
AC079150.2	pseudogene	-1.000000	-1.000000	100.000000	-1.000000	100.000000
GALNT13	protein coding	0.000000	0.000000	0.000000	0.004166	0.004124
KCNJ3	protein coding	0.000000	0.634766	0.517825	0.045153	0.059980
GPD2	protein coding	0.000000	0.000000	0.000000	0.016594	0.013450
ACVR1C	protein coding	0.000000	0.000000	0.000000	0.024724	0.022497
ACVR1	protein coding	0.000000	0.000000	0.000000	0.234685	0.228091
UPP2	protein coding	0.000000	0.000000	0.000000	0.013628	0.013490
DAPL1	protein coding	0.000000	0.000000	0.000000	0.042343	0.041504
WDSUB1	protein coding	0.000000	0.000000	0.000000	0.051175	0.049014
PLA2R1	protein coding	0.000000	0.191676	0.136754	0.274329	0.258032
ITGB6	protein coding	0.000000	0.000000	0.000000	0.357541	0.340795
SLC4A10	protein coding	0.000000	0.000000	0.000000	0.000000	0.315358
KCNH7	protein coding	0.000000	0.000000	0.000000	0.070631	0.069973
AC016766.1	lincRNA	-1.000000	-1.000000	0.000000	0.007808	0.007799
GRB14	protein coding	0.000000	0.000000	0.000000	0.040320	0.039524
SCN2A	protein coding	0.000000	0.348432	0.136454	0.004884	0.010643
CSRNP3	protein coding	0.000000	0.000000	0.000000	0.012055	0.011376
SCN1A	protein coding	0.000000	0.000000	0.000000	0.028806	0.026128
SCN9A	protein coding	0.000000	0.000000	0.000000	0.015902	0.014932
XIRP2	protein coding	0.000000	0.000000	0.000000	0.006421	0.006195
AC073050.1	lincRNA	-1.000000	-1.000000	0.000000	0.007934	0.007920
CERS6	protein coding	0.000000	0.000000	0.000000	0.105444	0.103046
LRP2	protein coding	0.000000	0.000000	0.000000	0.010940	0.010188
AC093899.2	protein coding	0.000000	0.000000	0.000000	0.056208	0.053831
FASTKD1	protein coding	0.000000	0.000000	0.000000	0.116860	0.106513
KLHL23	protein coding	0.000000	0.000000	0.000000	0.028437	0.026666
MYO3B	protein coding	0.000000	0.000000	0.000000	0.011275	0.011111
TLK1	protein coding	0.000000	0.000000	0.000000	0.029008	0.028275
SLC25A12	protein coding	0.000000	0.000000	0.000000	0.000000	0.024131
HAT1	protein coding	0.000000	0.000000	0.000000	0.087289	0.084920
METAP1D	protein coding	0.000000	0.000000	0.000000	0.028963	0.027762
ITGA6	protein coding	0.000000	0.000000	0.000000	0.031519	0.029140
RAPGEF4	protein coding	0.000000	0.000000	0.000000	0.012830	0.012594
MAP3K20	protein coding	0.000000	0.000000	0.000000	0.018668	0.017655
OLA1	protein coding	0.000000	0.000000	0.000000	0.015819	0.015319
OSBPL6	protein coding	0.000000	0.000000	0.000000	0.011158	0.010556
PLEKHA3	protein coding	0.000000	0.000000	0.000000	0.104779	0.063900
TTN	protein coding	0.000000	0.000000	0.000000	0.018270	0.011154
SESTD1	protein coding	0.000000	0.000000	0.000000	0.016431	0.015328
ZNF385B	protein coding	0.000000	0.000000	0.000000	0.005542	0.005482
UBE2E3	protein coding	0.000000	0.000000	0.000000	0.385424	0.330172
LINC01934	lincRNA	-1.000000	-1.000000	0.000000	0.069686	0.066513
ITGA4	protein coding	0.000000	0.000000	0.000000	0.457487	0.430461
PPP1R1C	protein coding	0.000000	0.000000	0.000000	0.014755	0.011854
ZNF804A	protein coding	0.000000	0.000000	0.000000	0.008620	0.008501
CALCRL	protein coding	0.000000	0.000000	0.000000	0.317749	0.301905
PMS1	protein coding	0.000000	0.000000	0.000000	0.047624	0.044899
INPP1	protein coding	0.000000	0.000000	0.000000	0.114435	0.102855
MFSD6	protein coding	0.000000	0.000000	0.000000	0.036043	0.031730
AC006460.2	other	-1.000000	-1.000000	0.000000	0.087331	0.071124
MYO1B	protein coding	0.000000	0.000000	0.000000	0.012644	0.012208
NABP1	protein coding	0.000000	0.202038	0.194093	0.000000	0.123716
DNAH7	protein coding	0.000000	0.000000	0.000000	0.007864	0.007550
STK17B	protein coding	0.000000	0.000000	0.000000	0.077063	0.065212
HECW2	protein coding	0.000000	0.000000	0.000000	0.006212	0.005932
ANKRD44	protein coding	0.000000	0.000000	0.000000	0.006286	0.006102
SF3B1	protein coding	0.000000	0.000000	0.000000	0.059395	0.048558
PLCL1	protein coding	0.000000	0.000000	0.000000	0.007977	0.006511
LINC01877	lincRNA	-1.000000	-1.000000	0.000000	0.053522	0.050916
BZW1	protein coding	0.000000	1.963330	1.610327	0.000000	0.722647
CASP8	protein coding	0.000000	0.000000	0.000000	5.578488	5.130095
C2CD6	protein coding	0.000000	0.000000	0.000000	0.028798	0.027324
MPP4	protein coding	0.000000	0.000000	0.000000	0.103558	0.098469
CDK15	protein coding	0.000000	0.000000	0.000000	0.331967	0.315923
KIAA2012	protein coding	0.000000	0.000000	0.000000	0.017261	0.016678
SUMO1	protein coding	0.000000	0.000000	0.000000	0.068509	0.064759
NOP58	protein coding	0.000000	0.000000	0.000000	0.058533	0.055336
BMPR2	protein coding	0.000000	0.000000	0.000000	0.023979	0.022535
ICA1L	protein coding	0.000000	0.000000	0.000000	0.023608	0.021248
PARD3B	protein coding	0.000000	0.000000	0.000000	0.010788	0.010704
INO80D	protein coding	0.000000	0.000000	0.000000	0.061390	0.051846
GPR1	protein coding	0.000000	0.000000	0.000000	0.117830	0.109990
AC007383.4	other	-1.000000	-1.000000	0.000000	0.037194	0.035513
MDH1B	protein coding	0.000000	0.000000	0.000000	0.107100	0.097178
FASTKD2	protein coding	0.000000	0.000000	0.000000	0.088106	0.077342
METTL21A	protein coding	0.000000	35.877743	34.067570	0.000000	5.053315
PTH2R	protein coding	0.000000	0.000000	0.000000	0.000000	0.063461
KANSL1L	protein coding	0.000000	0.000000	0.000000	0.029831	0.028674
ERBB4	protein coding	0.000000	0.000000	0.000000	0.031717	0.031381
SPAG16	protein coding	0.000000	0.000000	0.000000	0.015515	0.015451
ABCA12	protein coding	0.000000	0.000000	0.000000	0.013680	0.013051
XRCC5	protein coding	0.000000	0.000000	0.000000	0.024224	0.023270
MARCH4	protein coding	0.000000	0.000000	0.000000	0.020053	0.019271
RPL37A	protein coding	0.000000	0.000000	0.000000	0.034010	0.032102
USP37	protein coding	0.000000	0.000000	0.000000	0.048421	0.044873
STK36	protein coding	0.000000	0.000000	0.000000	0.097531	0.081460
SPEG	protein coding	0.000000	0.000000	0.000000	0.047607	0.037830
AC019211.1	lincRNA	-1.000000	-1.000000	0.000000	0.009873	0.009852
EPHA4	protein coding	0.000000	0.000000	0.000000	0.019435	0.018569
PAX3	protein coding	0.000000	0.000000	0.000000	0.036854	0.035315
FARSB	protein coding	0.000000	0.000000	0.000000	0.330093	0.317013
ACSL3	protein coding	0.000000	0.000000	0.000000	3.590001	3.331940
KCNE4	protein coding	0.000000	0.000000	0.000000	0.000000	0.017737
CCDC195	protein coding	0.000000	-1.000000	0.000000	0.200133	0.190461
DOCK10	protein coding	0.000000	0.000000	0.000000	0.041554	0.040381
COL4A3	protein coding	0.000000	0.000000	0.000000	0.018366	0.017307
TM4SF20	protein coding	0.000000	0.000000	0.000000	0.181552	0.156258
SPHKAP	protein coding	0.000000	0.000000	0.000000	0.011296	0.010908
DNER	protein coding	0.000000	0.000000	0.000000	0.012159	0.012047
TRIP12	protein coding	0.000000	0.000000	0.000000	0.014123	0.013174
FBXO36	protein coding	0.000000	0.000000	0.000000	0.029653	0.028632
SP100	protein coding	0.000000	0.000000	0.000000	0.311501	0.295752
SPATA3-AS1	lincRNA	-1.000000	-1.000000	0.000000	0.464707	0.317215
INPP5D	protein coding	0.000000	0.000000	0.000000	0.044878	0.043262
DGKD	protein coding	0.000000	0.000000	0.000000	0.018964	0.017858
MROH2A	protein coding	0.000000	0.000000	0.000000	0.042179	0.038099
AGAP1	protein coding	0.000000	0.000000	0.000000	0.012329	0.012074
COL6A3	protein coding	0.000000	0.000000	0.000000	0.056785	0.049794
AC112721.2	lincRNA	-1.000000	-1.000000	0.000000	0.429265	0.389698
HDAC4	protein coding	0.000000	0.000000	0.000000	0.036117	0.035079
NDUFA10	protein coding	0.000000	0.000000	0.000000	0.304808	0.290330
GPC1	protein coding	0.000000	0.000000	0.000000	0.467957	0.404234
AC110619.1	other	-1.000000	-1.000000	0.000000	1.976059	1.405595
AQP12A	protein coding	0.000000	0.000000	0.000000	1.396445	1.159988
SEPT2	protein coding	0.000000	0.000000	0.000000	0.171177	0.148997
FARP2	protein coding	0.000000	0.000000	0.000000	0.017961	0.016595
GAL3ST2	protein coding	0.000000	0.000000	0.000000	0.084589	0.080342
AL049634.2	protein coding	7.046332	15.040650	8.580343	23.213399	22.977525
AL049634.3	pseudogene	-1.000000	-1.000000	100.000000	-1.000000	100.000000
TGM6	protein coding	0.000000	0.000000	0.000000	0.042399	0.040505
ATRN	protein coding	0.000000	0.000000	0.000000	0.033864	0.032208
MAVS	protein coding	0.000000	0.269360	0.237893	0.000000	0.095485
AL121781.1	lincRNA	-1.000000	-1.000000	0.000000	0.056688	0.056495
TMEM230	protein coding	0.000000	0.000000	0.000000	0.064318	0.060172
GPCPD1	protein coding	0.000000	0.000000	0.000000	0.677622	0.621416
CHGB	protein coding	0.000000	0.000000	0.000000	0.221710	0.179456
MCM8	protein coding	0.000000	0.000000	0.000000	0.056654	0.047594
AL096799.1	lincRNA	-1.000000	-1.000000	0.000000	7.897208	7.858051
PLCB1	protein coding	0.000000	0.000000	0.000000	0.007041	0.006284
PLCB4	protein coding	0.000000	0.000000	0.000000	0.006407	0.006303
PAK5	protein coding	0.000000	0.000000	0.000000	0.015504	0.015249
SNAP25	protein coding	0.000000	0.000000	0.000000	0.028985	0.028221
SLX4IP	protein coding	0.000000	0.000000	0.000000	0.011251	0.010420
JAG1	protein coding	0.000000	0.000000	0.000000	0.086445	0.071596
AL109837.2	lincRNA	-1.000000	-1.000000	0.000000	6.271495	5.914902
SPTLC3	protein coding	0.000000	0.000000	0.000000	0.018870	0.018111
MACROD2	protein coding	0.000000	0.000000	0.000000	0.068558	0.068373
KIF16B	protein coding	0.000000	0.000000	0.000000	0.007835	0.007633
OVOL2	protein coding	0.000000	0.000000	0.000000	0.000000	0.023481
AL135936.1	lincRNA	-1.000000	-1.000000	0.000000	0.061728	0.060620
RIN2	protein coding	0.000000	0.000000	0.000000	0.024235	0.023289
CFAP61	protein coding	0.000000	0.000000	0.000000	0.009580	0.009410
XRN2	protein coding	0.000000	0.000000	0.000000	3.156728	3.029252
CST13P	pseudogene	-1.000000	-1.000000	0.000000	0.313220	0.297307
ABHD12	protein coding	0.000000	0.000000	0.000000	0.023611	0.022860
GINS1	protein coding	0.000000	0.000000	0.000000	0.066546	0.055678
NINL	protein coding	0.000000	0.000000	0.000000	0.027387	0.026353
FAM182B	protein coding	0.000000	0.000000	0.000000	0.230246	0.191869
ANKRD20A21P	pseudogene	-1.000000	-1.000000	0.000000	0.077967	0.073639
TPX2	protein coding	0.000000	0.000000	0.000000	0.042449	0.039978
HCK	protein coding	0.000000	0.000000	0.000000	0.069585	0.066441
KIF3B	protein coding	0.000000	0.000000	0.000000	0.577798	0.516156
ASXL1	protein coding	0.000000	0.000000	0.000000	0.085461	0.076554
FO393400.1	protein coding	0.000000	0.000000	0.000000	1.743645	1.697730
MAPRE1	protein coding	0.000000	0.000000	0.000000	0.078915	0.072103
RALY	protein coding	0.000000	0.000000	0.000000	0.050901	0.037502
ASIP	protein coding	0.000000	0.000000	0.000000	4.442372	4.395854
ITCH	protein coding	0.000000	0.000000	0.000000	0.032494	0.031048
DYNLRB1	protein coding	0.000000	0.000000	0.000000	0.099629	0.089617
MAP1LC3A	protein coding	0.000000	0.000000	0.000000	0.221843	0.192721
PIGU	protein coding	0.000000	0.000000	0.000000	2.097659	1.743244
TRPC4AP	protein coding	0.000000	0.000000	0.000000	0.362360	0.349299
GDF5	protein coding	0.000000	0.000000	0.000000	0.186687	0.163559
FER1L4	pseudogene	-1.000000	-1.000000	0.000000	0.058778	0.051203
DLGAP4	protein coding	0.000000	0.000000	0.000000	0.048346	0.046783
MROH8	protein coding	0.000000	0.000000	0.000000	0.040279	0.038284
RPN2	protein coding	0.000000	0.000000	0.000000	0.496196	0.474586
AL162293.1	lincRNA	-1.000000	-1.000000	0.000000	0.546708	0.363694
ZHX3	protein coding	0.000000	0.000000	0.000000	0.018778	0.017238
CHD6	protein coding	0.000000	0.000000	0.000000	0.011272	0.010629
PTPRT	protein coding	0.000000	0.000000	0.000000	0.011772	0.011636
IFT52	protein coding	0.000000	0.000000	0.000000	4.900793	4.745853
MYBL2	protein coding	0.000000	0.000000	0.000000	0.066417	0.062655
TOX2	protein coding	0.000000	0.000000	0.000000	0.262960	0.257832
WFDC3	protein coding	0.000000	0.000000	0.000000	0.132642	0.168228
PCIF1	protein coding	0.000000	0.000000	0.000000	0.199354	0.156775
CDH22	protein coding	0.000000	0.000000	0.000000	0.016815	0.016325
SLC2A10	protein coding	0.000000	0.000000	0.000000	0.095424	0.078183
EYA2	protein coding	0.000000	0.000000	0.000000	0.018183	0.018014
ZMYND8	protein coding	0.000000	0.000000	0.000000	0.014835	0.014220
STAU1	protein coding	0.000000	0.000000	0.000000	0.031028	0.029322
PTGIS	protein coding	0.000000	0.000000	0.000000	0.037494	0.034230
RNF114	protein coding	0.000000	0.000000	0.000000	0.186319	0.159490
BCAS4	protein coding	0.000000	0.000000	0.000000	0.029668	0.027340
NFATC2	protein coding	0.000000	0.000000	0.000000	0.013091	0.012509
ATP9A	protein coding	0.000000	0.000000	0.000000	0.015857	0.015106
LINC01524	lincRNA	-1.000000	-1.000000	0.000000	0.005519	0.005457
TSHZ2	protein coding	0.000000	0.000000	0.000000	0.004507	0.004398
CYP24A1	protein coding	0.000000	0.000000	0.000000	0.176908	0.146170
DOK5	protein coding	0.000000	0.000000	0.000000	0.027650	0.027339
LINC01716	lincRNA	-1.000000	-1.000000	0.000000	0.114719	0.109222
PPP4R1L	pseudogene	-1.000000	-1.000000	0.000000	0.052727	0.048448
APCDD1L-DT	other	-1.000000	-1.000000	0.000000	0.039339	0.038274
PIEZO1P2	pseudogene	-1.000000	-1.000000	0.000000	0.073021	0.069302
AL109840.2	other	-1.000000	-1.000000	0.000000	0.037952	0.036827
ZNF831	protein coding	0.000000	0.000000	0.000000	0.021641	0.019892
SYCP2	protein coding	0.000000	0.000000	0.000000	0.040432	0.037094
CDH26	protein coding	0.000000	0.000000	0.000000	0.042857	0.039691
MIR646HG	lincRNA	-1.000000	-1.000000	0.000000	0.004834	0.004777
CDH4	protein coding	0.000000	0.000000	0.000000	0.042009	0.041558
SLCO4A1	protein coding	0.000000	0.000000	0.000000	0.000000	2.051223
CHRNA4	protein coding	0.000000	0.000000	0.000000	0.000000	0.116550
ZBTB46	protein coding	0.000000	0.000000	0.000000	0.029189	0.027404
PRPF6	protein coding	0.000000	0.000000	0.000000	0.151385	0.142404
OPRL1	protein coding	0.000000	0.000000	0.000000	0.171496	0.141671
MYT1	protein coding	0.000000	0.000000	0.000000	0.023172	0.022165
FP565260.4	protein coding	46.038544	0.000000	41.992188	27.837614	29.218107
GATD3B	protein coding	0.000000	0.000000	0.000000	0.067938	0.065132
FP565260.6	protein coding	70.261438	5.627276	16.515277	77.056372	59.069488
LINC01670	lincRNA	-1.000000	-1.000000	100.000000	100.000000	100.000000
CU633967.1	lincRNA	-1.000000	-1.000000	6.293547	37.925909	33.403001
H2BFS	protein coding	41.732283	0.000000	34.640523	-1.000000	34.640523
LINC01669	lincRNA	-1.000000	-1.000000	18.333333	36.036162	34.155966
CU633906.1	lincRNA	-1.000000	-1.000000	0.903719	3.200429	3.027300
CBSL	protein coding	8.303887	0.000000	5.235797	3.248214	3.478486
U2AF1L5	protein coding	0.000000	1.611722	1.177100	0.000000	0.150294
CU638689.4	lincRNA	-1.000000	-1.000000	25.070084	5.946683	9.485844
CU638689.2	pseudogene	-1.000000	-1.000000	0.000000	2.181322	1.699867
CU638689.5	lincRNA	-1.000000	-1.000000	67.895247	50.127011	55.578452
FP475955.3	lincRNA	-1.000000	-1.000000	100.000000	100.000000	100.000000
FP475955.1	lincRNA	-1.000000	-1.000000	0.000000	0.117900	0.116207
CU634019.6	lincRNA	-1.000000	-1.000000	60.436486	70.319395	68.749448
CU634019.1	lincRNA	-1.000000	-1.000000	0.000000	12.650619	11.638583
CU633904.2	pseudogene	-1.000000	-1.000000	100.000000	100.000000	100.000000
CU633904.1	lincRNA	-1.000000	-1.000000	13.171884	11.739628	11.862418
SMIM11B	protein coding	0.000000	18.895738	18.039918	8.114361	9.315618
FP671120.2	other	-1.000000	-1.000000	100.000000	-1.000000	100.000000
RPSAP68	pseudogene	-1.000000	-1.000000	38.215103	-1.000000	38.215103
CR381572.2	pseudogene	-1.000000	-1.000000	23.989899	-1.000000	23.989899
CR381653.2	pseudogene	-1.000000	-1.000000	65.971317	16.137847	21.358696
NRIP1	protein coding	0.000000	0.000000	0.000000	0.024860	0.022922
CHODL	protein coding	0.000000	0.000000	0.000000	0.013223	0.013111
TMPRSS15	protein coding	0.000000	0.000000	0.000000	0.010825	0.010611
NCAM2	protein coding	0.000000	0.000000	0.000000	0.019000	0.018715
AP000959.1	lincRNA	-1.000000	-1.000000	0.000000	0.162390	0.154210
AP001116.1	lincRNA	-1.000000	-1.000000	0.000000	0.098543	0.097390
LINC01692	lincRNA	-1.000000	-1.000000	0.000000	0.027509	0.027164
AP000146.1	lincRNA	-1.000000	-1.000000	0.000000	0.061376	0.060677
ATP5PF	protein coding	0.000000	0.000000	0.000000	0.158694	0.146062
APP	protein coding	0.000000	0.000000	0.000000	0.204171	0.200979
ADAMTS5	protein coding	0.000000	0.000000	0.000000	0.141657	0.115224
AJ006995.1	lincRNA	-1.000000	-1.000000	0.000000	0.077186	0.075725
LINC01695	lincRNA	-1.000000	-1.000000	0.000000	0.022262	0.021319
MAP3K7CL	protein coding	0.000000	0.000000	0.000000	0.022119	0.021338
BACH1	protein coding	0.000000	0.000000	0.000000	0.088207	0.086791
TIAM1	protein coding	0.000000	0.000000	0.000000	0.022418	0.021968
AP000253.1	lincRNA	-1.000000	-1.000000	2.105735	0.000000	0.795666
AP000311.1	protein coding	0.000000	0.000000	0.000000	0.006072	0.006053
ITSN1	protein coding	0.000000	0.000000	0.000000	0.008834	0.008157
AP000569.1	lincRNA	-1.000000	-1.000000	0.000000	2.840909	1.698370
RUNX1	protein coding	0.000000	0.000000	0.000000	0.020214	0.020052
DOPEY2	protein coding	0.000000	0.000000	0.000000	0.037817	0.035638
MORC3	protein coding	0.000000	0.000000	0.000000	0.000000	0.033354
CLDN14	protein coding	0.000000	0.000000	0.000000	0.020249	0.019836
KCNJ6	protein coding	0.000000	0.000000	0.000000	0.071458	0.068681
KCNJ15	protein coding	0.000000	0.244186	0.215872	0.300202	0.291816
ERG	protein coding	0.000000	0.000000	0.000000	0.008685	0.008518
BRWD1	protein coding	0.000000	0.000000	0.000000	0.082773	0.066966
TIMM9P2	pseudogene	-1.000000	-1.000000	0.000000	6.504065	4.535147
DSCAM	protein coding	0.000000	0.000000	0.000000	0.324592	0.321238
C2CD2	protein coding	0.000000	0.000000	0.000000	0.035320	0.031987
UMODL1	protein coding	0.000000	0.000000	0.000000	0.038939	0.036028
ABCG1	protein coding	0.000000	0.000000	0.000000	0.027969	0.026652
NDUFV3	protein coding	0.000000	0.482537	0.363699	0.000000	0.062389
PKNOX1	protein coding	0.000000	0.000000	0.000000	0.049954	0.045438
AP001631.1	lincRNA	-1.000000	-1.000000	100.000000	100.000000	100.000000
CRYAA	protein coding	100.000000	100.000000	100.000000	100.000000	100.000000
GATD3A	protein coding	4.966140	16.319149	13.816553	55.624627	52.316721
LINC01678	lincRNA	-1.000000	-1.000000	100.000000	100.000000	100.000000
AP001056.2	lincRNA	-1.000000	-1.000000	99.070423	75.420495	79.218729
AP001057.1	other	-1.000000	-1.000000	14.340162	1.774263	5.661212
ADARB1	protein coding	0.000000	0.000000	0.000000	0.016585	0.015716
COL18A1	protein coding	0.000000	0.000000	0.000000	0.139670	0.130776
SLC19A1	protein coding	0.000000	0.000000	0.000000	0.328643	0.279313
PCBP3	protein coding	0.000000	0.000000	0.000000	0.018914	0.018744
PCNT	protein coding	0.000000	0.000000	0.000000	0.023424	0.021373
DIP2A	protein coding	0.000000	0.000000	0.000000	0.049365	0.045965
ACTR3BP6	pseudogene	-1.000000	-1.000000	1.693548	0.000000	1.535088
CECR2	protein coding	0.000000	0.000000	0.000000	0.011180	0.010595
BCL2L13	protein coding	0.000000	0.000000	0.000000	0.061133	0.056863
GGTLC5P	pseudogene	-1.000000	-1.000000	100.000000	100.000000	100.000000
LINC01660	lincRNA	-1.000000	-1.000000	92.464712	67.341310	71.292944
AC011718.1	lincRNA	-1.000000	-1.000000	100.000000	100.000000	100.000000
PPP1R26P3	pseudogene	-1.000000	-1.000000	100.000000	-1.000000	100.000000
FAM230A	protein coding	69.135802	100.000000	79.367263	16.483789	25.336311
AC023490.1	lincRNA	-1.000000	-1.000000	97.309833	95.009476	95.574388
AC023490.3	lincRNA	-1.000000	-1.000000	100.000000	100.000000	100.000000
GGTLC3	protein coding	100.000000	100.000000	100.000000	100.000000	100.000000
RF00017	other	-1.000000	-1.000000	100.000000	-1.000000	100.000000
AC023490.2	pseudogene	-1.000000	-1.000000	49.893390	-1.000000	49.893390
TMEM191B	protein coding	70.524412	83.146067	72.274143	81.402214	77.769758
PI4KAP1	pseudogene	-1.000000	-1.000000	5.466639	5.764798	5.730788
RIMBP3	protein coding	1.178862	7.347973	2.375491	-1.000000	2.375491
RF00017	other	-1.000000	-1.000000	81.504702	-1.000000	81.504702
SUSD2P2	pseudogene	-1.000000	-1.000000	0.000000	1.853412	1.128205
CA15P2	pseudogene	-1.000000	-1.000000	100.000000	100.000000	100.000000
PPP1R26P2	pseudogene	-1.000000	-1.000000	100.000000	-1.000000	100.000000
PPP1R26P4	pseudogene	-1.000000	-1.000000	100.000000	-1.000000	100.000000
LINC01662	lincRNA	-1.000000	-1.000000	0.000000	0.309716	0.270924
GGT3P	pseudogene	-1.000000	-1.000000	0.000000	0.164289	0.157742
AC008132.1	pseudogene	-1.000000	-1.000000	3.355879	0.428528	2.008709
DGCR5	other	-1.000000	-1.000000	0.000000	0.154859	0.151523
DGCR2	protein coding	0.000000	0.000000	0.000000	0.056331	0.053382
COMT	protein coding	0.000000	0.000000	0.000000	0.171659	0.141004
KLHL22	protein coding	0.000000	0.000000	0.000000	0.052832	0.049665
MED15	protein coding	0.000000	0.000000	0.000000	0.055244	0.052334
PI4KA	protein coding	0.000000	0.000000	0.000000	0.015911	0.015159
AC002472.2	pseudogene	-1.000000	-1.000000	0.000000	0.607251	0.518451
AC002472.4	pseudogene	-1.000000	-1.000000	0.000000	0.238021	0.231481
UBE2L3	protein coding	0.000000	0.000000	0.000000	0.035040	0.033518
AC245060.4	pseudogene	-1.000000	-1.000000	0.000000	0.347510	0.292601
ZNF280B	protein coding	0.000000	0.000000	0.000000	0.152591	0.117252
SMARCB1	protein coding	0.000000	0.000000	0.000000	0.098290	0.088102
UPB1	protein coding	0.000000	0.000000	0.000000	0.089883	0.072922
SNRPD3	protein coding	0.000000	0.000000	0.000000	0.097331	0.044055
PIWIL3	protein coding	0.000000	0.000000	0.000000	0.057870	0.053874
SGSM1	protein coding	0.000000	0.000000	0.000000	0.018348	0.017297
KIAA1671	protein coding	0.000000	0.000000	0.000000	0.011170	0.010624
MYO18B	protein coding	0.000000	0.000000	0.000000	0.023201	0.022499
TFIP11	protein coding	0.000000	0.000000	0.000000	0.139405	0.112782
MIATNB	lincRNA	-1.000000	-1.000000	0.000000	0.021039	0.020477
AL020994.2	lincRNA	-1.000000	-1.000000	0.000000	0.063963	0.063187
PITPNB	protein coding	0.000000	0.000000	0.000000	0.036880	0.035054
TTC28-AS1	other	-1.000000	-1.000000	0.000000	0.027902	0.024662
TTC28	protein coding	0.000000	0.486510	0.181848	0.000000	0.003135
ZNRF3	protein coding	0.000000	0.000000	0.000000	0.012582	0.012076
EWSR1	protein coding	0.000000	0.000000	0.000000	0.081610	0.073810
AP1B1	protein coding	0.000000	0.000000	0.000000	0.055062	0.052357
HORMAD2	protein coding	0.000000	0.000000	0.000000	0.022235	0.021672
MORC2	protein coding	0.000000	0.797957	0.412065	0.000000	0.057913
SELENOM	protein coding	0.000000	0.000000	0.000000	0.204269	0.189580
LIMK2	protein coding	0.000000	0.000000	0.000000	0.041426	0.038325
DRG1	protein coding	0.000000	0.000000	0.000000	0.016275	0.016017
SYN3	protein coding	0.000000	0.000000	0.000000	0.061602	0.061192
TIMP3	protein coding	0.000000	0.000000	0.000000	0.044067	0.040755
LARGE1	protein coding	0.000000	0.000000	0.000000	0.032234	0.031816
LINC01643	lincRNA	-1.000000	-1.000000	0.000000	0.017041	0.016964
AL022334.1	pseudogene	-1.000000	-1.000000	1.391304	-1.000000	1.391304
RBFOX2	protein coding	0.000000	0.000000	0.000000	0.008508	0.008285
MYH9	protein coding	0.000000	0.000000	0.000000	0.023247	0.021538
Z83844.3	protein coding	0.000000	0.000000	0.000000	0.099647	0.088109
C22orf23	protein coding	0.000000	0.000000	0.000000	0.264709	0.207176
SYNGR1	protein coding	0.000000	0.000000	0.000000	0.073065	0.061689
TNRC6B	protein coding	0.000000	0.000000	0.000000	0.008101	0.007560
SLC25A17	protein coding	0.000000	0.000000	0.000000	0.056164	0.052241
XPNPEP3	protein coding	0.000000	0.000000	0.000000	0.038458	0.034329
EP300	protein coding	0.000000	0.000000	0.000000	0.108078	0.096270
ACO2	protein coding	0.000000	0.000000	0.000000	0.038586	0.036750
XRCC6	protein coding	0.000000	0.000000	0.000000	0.130127	0.121130
MEI1	protein coding	0.000000	0.000000	0.000000	0.373535	0.358154
CCDC134	protein coding	0.000000	0.000000	0.000000	0.110933	0.105386
A4GALT	protein coding	0.000000	0.000000	0.000000	0.083950	0.075379
TTLL1	protein coding	0.000000	0.000000	0.000000	0.043641	0.042182
SCUBE1	protein coding	0.000000	0.000000	0.000000	0.130465	0.120461
MPPED1	protein coding	0.000000	0.000000	0.000000	0.072506	0.069321
EFCAB6	protein coding	0.000000	0.000000	0.000000	0.017599	0.017278
PARVB	protein coding	0.000000	0.000000	0.000000	0.031046	0.029930
PRR5-ARHGAP8	protein coding	0.000000	0.000000	0.000000	0.070899	0.069794
NUP50-DT	lincRNA	-1.000000	-1.000000	0.000000	0.101779	0.094275
KIAA0930	protein coding	0.000000	0.363448	0.310800	0.050730	0.097162
ATXN10	protein coding	0.000000	0.000000	0.000000	0.034751	0.034004
GRAMD4	protein coding	0.000000	0.000000	0.000000	0.200299	0.190792
AL117329.1	lincRNA	-1.000000	-1.000000	0.000000	0.009914	0.009825
FAM19A5	protein coding	0.000000	0.000000	0.000000	0.348063	0.344997
C22orf34	lincRNA	-1.000000	-1.000000	0.000000	0.140543	0.136615
TTLL8	protein coding	0.000000	-1.000000	0.000000	0.081892	0.076533
MLC1	protein coding	0.000000	0.928998	0.675024	0.170091	0.248953
MOV10L1	protein coding	0.000000	0.000000	0.000000	0.036348	0.033421
PPP6R2	protein coding	0.000000	0.000000	0.000000	0.083232	0.079579
ARSA	protein coding	0.000000	0.000000	0.000000	0.000000	0.479793
SHANK3	protein coding	0.000000	0.000000	0.000000	0.040851	0.035664
CNTN4	protein coding	0.000000	0.000000	0.000000	0.005247	0.005213
AC034195.1	lincRNA	-1.000000	-1.000000	0.000000	0.014657	0.014604
SUMF1	protein coding	0.000000	0.000000	0.000000	0.022124	0.389319
LRRN1	protein coding	0.000000	0.000000	0.000000	0.711039	0.654705
AC026167.1	lincRNA	-1.000000	-1.000000	0.000000	0.032243	0.032199
GRM7-AS3	lincRNA	-1.000000	-1.000000	0.000000	0.014055	0.013812
GRM7	protein coding	0.000000	0.000000	0.000000	0.043335	0.043128
SSUH2	protein coding	0.000000	0.000000	0.000000	0.293019	0.139287
SRGAP3	protein coding	0.000000	0.000000	0.000000	0.000000	0.006537
THUMPD3	protein coding	0.000000	0.000000	0.000000	0.141029	0.112740
SETD5	protein coding	0.000000	0.000000	0.000000	0.037980	0.034303
EMC3	protein coding	0.000000	0.000000	0.000000	0.063799	0.059697
FANCD2	protein coding	0.000000	0.000000	0.000000	0.035523	0.031781
ATP2B2	protein coding	0.000000	0.000000	0.000000	0.009887	0.009636
ATG7	protein coding	0.000000	0.000000	0.000000	0.051678	0.050463
VGLL4	protein coding	0.000000	0.000000	0.000000	0.010055	0.009755
SYN2	protein coding	0.000000	0.000000	0.000000	0.033527	0.032621
TIMP4	protein coding	0.000000	0.000000	0.000000	0.818436	0.603175
RAF1	protein coding	0.000000	0.000000	0.000000	0.055676	0.053333
IQSEC1	protein coding	0.000000	0.000000	0.000000	0.016595	0.015918
TPRXL	pseudogene	-1.000000	-1.000000	0.000000	0.014813	0.014429
LSM3	protein coding	0.000000	0.000000	0.000000	0.153107	0.127411
SLC6A6	protein coding	0.000000	0.000000	0.000000	0.077768	0.071451
HACL1	protein coding	0.000000	0.000000	0.000000	0.270479	0.255176
ANKRD28	protein coding	0.000000	0.000000	0.000000	0.055465	0.053497
AC090950.2	other	-1.000000	-1.000000	0.303490	-1.000000	0.303490
GALNT15	protein coding	0.000000	0.000000	0.000000	0.041943	0.038366
OXNAD1	protein coding	0.000000	0.000000	0.000000	0.026328	0.024666
RFTN1	protein coding	0.000000	0.000000	0.000000	0.123461	0.119729
TBC1D5	protein coding	0.000000	0.000000	0.000000	0.007820	0.008931
AC132807.2	lincRNA	-1.000000	-1.000000	0.000000	0.082052	0.081052
KAT2B	protein coding	0.000000	0.000000	0.000000	0.024654	0.023605
SGO1-AS1	other	-1.000000	-1.000000	0.000000	0.035644	0.035401
ZNF385D	protein coding	0.000000	0.000000	0.000000	0.010321	0.010197
ZNF385D-AS2	lincRNA	-1.000000	-1.000000	0.000000	0.068297	0.067092
UBE2E2	protein coding	0.000000	0.000000	0.000000	0.005964	0.005916
THRB	protein coding	0.000000	0.000000	0.000000	0.018153	0.017697
THRB-AS1	other	-1.000000	-1.000000	0.000000	0.027591	0.026649
AC092422.1	lincRNA	-1.000000	-1.000000	0.000000	0.079046	0.078950
TOP2B	protein coding	0.000000	0.000000	0.000000	0.042336	0.038805
NGLY1	protein coding	0.000000	0.000000	0.000000	0.063217	0.060482
SLC4A7	protein coding	0.000000	0.000000	0.000000	0.025167	0.023277
EOMES	protein coding	0.000000	0.000000	0.000000	0.710365	0.325348
LINC01980	lincRNA	-1.000000	-1.000000	0.000000	0.019773	0.019401
RBMS3	protein coding	0.000000	0.000000	0.000000	0.014387	0.014280
GADL1	protein coding	0.000000	0.000000	0.000000	0.014855	0.014238
OSBPL10	protein coding	0.000000	0.000000	0.000000	0.034314	1.414854
GPD1L	protein coding	0.000000	0.000000	0.000000	0.064682	0.060294
CMTM7	protein coding	0.000000	0.000000	0.000000	0.033974	0.022977
CNOT10	protein coding	0.000000	0.000000	0.000000	1.383355	1.334385
TRIM71	protein coding	0.000000	0.000000	0.000000	0.075930	0.067662
GLB1	protein coding	0.000000	0.000000	0.000000	0.029680	0.028821
FBXL2	protein coding	0.000000	0.000000	0.000000	0.020600	0.017372
LINC01811	lincRNA	-1.000000	-1.000000	0.000000	0.005716	0.005700
STAC	protein coding	0.000000	0.000000	0.000000	0.020679	0.020279
ITGA9	protein coding	0.000000	0.000000	0.000000	0.010736	0.010501
CTDSPL	protein coding	0.000000	0.000000	0.000000	0.018707	0.017958
OXSR1	protein coding	0.000000	0.000000	0.000000	0.056314	0.053098
SCN10A	protein coding	0.000000	0.000000	0.000000	0.029274	0.027636
CCR8	protein coding	0.000000	0.000000	0.000000	1.005632	0.657030
ULK4	protein coding	0.000000	0.000000	0.000000	0.006191	0.006147
TRAK1	protein coding	0.000000	0.000000	0.000000	0.038256	0.036306
NKTR	protein coding	0.000000	0.000000	0.000000	0.139342	0.116359
AC092042.3	protein coding	0.000000	0.000000	0.000000	0.333080	0.128234
TOPAZ1	protein coding	0.000000	0.000000	0.000000	0.024752	0.023278
TGM4	protein coding	0.000000	0.000000	0.000000	0.059514	0.054480
CDCP1	protein coding	0.000000	0.000000	0.000000	0.088135	0.079509
SACM1L	protein coding	0.000000	0.000000	0.000000	0.602410	0.558828
LRRC2	protein coding	0.000000	0.000000	0.000000	0.053876	0.049477
SETD2	protein coding	0.000000	0.000000	0.000000	0.054009	0.050834
SCAP	protein coding	0.000000	0.000000	0.000000	0.035968	0.033106
SMARCC1	protein coding	0.000000	0.000000	0.000000	0.011566	0.011177
MAP4	protein coding	0.000000	0.000000	0.000000	0.023167	0.021795
SHISA5	protein coding	0.000000	0.000000	0.000000	0.065525	0.059414
IP6K2	protein coding	0.000000	0.000000	0.000000	0.000000	0.043935
PRKAR2A	protein coding	0.000000	0.000000	0.000000	0.022778	0.021308
AC135506.1	pseudogene	-1.000000	-1.000000	0.000000	1.689457	1.541055
USP4	protein coding	0.000000	0.000000	0.000000	0.040197	0.036577
RHOA	protein coding	0.000000	0.000000	0.000000	0.151632	0.142982
DAG1	protein coding	0.000000	0.000000	0.000000	0.038139	0.034372
BSN	protein coding	0.000000	0.000000	0.000000	0.029679	0.025629
MST1R	protein coding	0.000000	0.000000	0.000000	0.174100	0.124474
DOCK3	protein coding	0.000000	0.000000	0.000000	0.017712	0.017490
DCAF1	protein coding	0.000000	0.000000	0.000000	0.049363	0.046094
ABHD14A-ACY1	protein coding	0.000000	0.000000	0.000000	0.232790	0.193410
DNAH1	protein coding	0.000000	0.000000	0.000000	0.047945	0.040393
SEMA3G	protein coding	0.000000	0.000000	0.000000	0.643777	0.374003
PBRM1	protein coding	0.000000	0.000000	0.000000	0.290863	0.273183
TMEM110-MUSTN1	protein coding	0.000000	0.000000	0.000000	0.036552	0.035692
SFMBT1	protein coding	0.000000	0.000000	0.000000	0.015949	0.015365
CACNA1D	protein coding	0.000000	0.000000	0.000000	0.005289	0.005157
CACNA2D3	protein coding	0.000000	0.000000	0.000000	0.004852	0.004832
ERC2	protein coding	0.000000	0.000000	0.000000	0.002517	0.002500
ARHGEF3	protein coding	0.000000	0.000000	0.000000	0.018773	0.018471
AC137936.2	pseudogene	-1.000000	-1.000000	0.000000	0.429406	0.333957
AC114400.1	lincRNA	-1.000000	-1.000000	0.000000	0.046575	0.045991
FHIT	protein coding	0.000000	0.000000	0.000000	0.006666	0.006657
PTPRG	protein coding	0.000000	0.000000	0.000000	0.012799	0.012635
PTPRG-AS1	other	-1.000000	-1.000000	0.000000	0.023943	0.023049
CADPS	protein coding	0.000000	0.000000	0.000000	0.008938	0.008804
SYNPR	protein coding	0.000000	0.000000	0.000000	0.008643	0.007463
MAGI1	protein coding	0.000000	0.000000	0.000000	0.011089	0.010944
SLC25A26	protein coding	0.000000	0.000000	0.000000	0.012376	0.011788
FAM19A1	protein coding	0.000000	0.000000	0.000000	0.018183	0.018101
FAM19A4	protein coding	0.000000	0.000000	0.000000	0.011456	0.011285
LMOD3	protein coding	0.000000	1.003086	0.608187	0.000000	0.160891
FRMD4B	protein coding	0.000000	0.000000	0.000000	0.029816	0.029254
SAMMSON	lincRNA	-1.000000	-1.000000	0.000000	0.064446	0.062486
FOXP1	protein coding	0.000000	0.325090	0.250447	0.012259	0.016477
LINC00877	lincRNA	-1.000000	-1.000000	0.000000	0.009193	0.009009
CNTN3	protein coding	0.000000	0.000000	0.000000	0.013408	0.013149
AC133041.1	pseudogene	-1.000000	-1.000000	0.000000	0.196236	0.194271
ROBO2	protein coding	0.000000	0.000000	0.000000	0.030066	0.029886
ROBO1	protein coding	0.000000	0.000000	0.000000	0.001806	0.001794
AC129807.1	lincRNA	-1.000000	-1.000000	0.000000	0.374468	0.371747
CADM2	protein coding	0.000000	0.000000	0.000000	0.005426	0.005379
EPHA3	protein coding	0.000000	0.000000	0.000000	0.012503	0.012279
EPHA6	protein coding	0.000000	0.000000	0.000000	0.007855	0.007784
CMSS1	protein coding	0.000000	0.000000	0.000000	0.012524	0.012366
FILIP1L	protein coding	0.000000	0.000000	0.000000	0.016302	0.015824
NXPE3	protein coding	0.000000	0.000000	0.000000	0.065756	0.053953
ALCAM	protein coding	0.000000	0.000000	0.000000	0.020466	0.020001
LINC00882	lincRNA	-1.000000	-1.000000	0.000000	0.045008	0.044573
BBX	protein coding	0.000000	0.000000	0.000000	0.023805	0.022886
CD47	protein coding	0.000000	0.508287	0.421632	0.000000	0.047162
HHLA2	protein coding	0.000000	0.000000	0.000000	0.029432	0.028119
SLC9C1	protein coding	0.000000	0.000000	0.000000	0.020115	0.019560
LINC02042	lincRNA	-1.000000	-1.000000	0.000000	2.895878	2.439403
SPICE1	protein coding	0.000000	0.000000	0.000000	0.039098	0.035877
DRD3	protein coding	0.000000	0.000000	0.000000	0.524483	0.508798
ZBTB20	protein coding	0.000000	0.000000	0.000000	0.043518	0.042028
LSAMP	protein coding	0.000000	0.000000	0.000000	0.033456	0.033208
AC068633.1	lincRNA	-1.000000	-1.000000	0.000000	0.007974	0.007959
AC083800.1	protein coding	0.000000	0.000000	0.000000	0.141844	0.140977
MAATS1	protein coding	0.000000	0.000000	0.000000	0.037023	0.034332
GPR156	protein coding	0.000000	0.000000	0.000000	0.397728	0.380244
STXBP5L	protein coding	0.000000	0.414731	0.256594	0.000000	0.004839
POLQ	protein coding	0.000000	0.000000	0.000000	0.026395	0.024303
PARP9	protein coding	0.000000	0.000000	0.000000	0.076392	0.060022
SEMA5B	protein coding	0.000000	0.000000	0.000000	0.018626	0.017586
ADCY5	protein coding	0.000000	0.000000	0.000000	0.018861	0.017915
HACD2	protein coding	0.000000	0.000000	0.000000	0.377019	0.355005
MYLK	protein coding	0.000000	0.000000	0.000000	0.008496	0.008021
KALRN	protein coding	0.000000	0.000000	0.000000	0.008915	0.008665
ITGB5	protein coding	0.000000	0.000000	0.000000	0.018558	0.017925
MUC13	protein coding	0.000000	0.000000	0.000000	0.087092	0.047543
SNX4	protein coding	0.000000	0.000000	0.000000	0.039428	0.038068
AC092902.5	other	-1.000000	-1.000000	0.000000	0.358972	0.341356
C3orf22	protein coding	0.000000	0.000000	0.000000	0.265476	0.068823
TXNRD3	protein coding	0.000000	0.000000	0.000000	0.702509	0.659003
CHCHD6	protein coding	0.000000	0.000000	0.000000	0.009420	0.009368
MCM2	protein coding	0.000000	0.000000	0.000000	0.110569	0.090860
MGLL	protein coding	0.000000	0.000000	0.000000	0.018745	0.017885
KBTBD12	protein coding	0.000000	0.000000	0.000000	0.032984	0.030370
RPN1	protein coding	0.000000	0.000000	0.000000	0.046193	0.044186
KIAA1257	protein coding	0.000000	0.000000	0.000000	0.053660	0.043092
TMCC1	protein coding	0.000000	0.000000	0.000000	0.009625	0.009358
AC083906.4	pseudogene	-1.000000	-1.000000	0.000000	0.295461	0.282885
COL6A5	protein coding	0.000000	0.000000	0.000000	0.016194	0.015072
NEK11	protein coding	0.000000	0.000000	0.000000	0.025002	0.024721
CPNE4	protein coding	0.000000	0.000000	0.000000	0.020113	0.019951
RYK	protein coding	0.000000	0.000000	0.000000	0.000000	0.013481
EPHB1	protein coding	0.000000	0.000000	0.000000	0.004693	0.004527
AC128689.1	other	-1.000000	-1.000000	0.000000	0.030242	0.029825
PPP2R3A	protein coding	0.000000	0.000000	0.000000	0.012005	0.011525
ARMC8	protein coding	0.000000	0.000000	0.000000	0.031906	0.029692
MRPS22	protein coding	0.000000	0.000000	0.000000	0.006017	0.005976
CLSTN2	protein coding	0.000000	0.000000	0.000000	0.015446	0.015104
AC092978.1	pseudogene	-1.000000	-1.000000	0.000000	0.386524	0.378980
ATP1B3	protein coding	0.000000	1.480959	0.951518	0.043627	0.083350
PAQR9	protein coding	0.000000	0.000000	0.000000	0.222351	0.158424
SLC9A9	protein coding	0.000000	0.000000	0.000000	0.007073	0.007029
PLSCR4	protein coding	0.000000	0.000000	0.000000	0.570949	0.531951
AC092958.2	lincRNA	-1.000000	-1.000000	0.000000	0.062573	0.061660
CPB1	protein coding	0.000000	0.000000	0.000000	0.463143	0.448723
HLTF	protein coding	0.000000	0.000000	0.000000	0.048994	0.044305
WWTR1	protein coding	0.000000	0.000000	0.000000	0.018343	0.015036
MED12L	protein coding	0.000000	0.000000	0.000000	0.014766	0.014230
P2RY14	protein coding	0.000000	0.000000	0.000000	0.034630	0.033157
LINC02006	other	-1.000000	-1.000000	0.000000	0.009959	0.009912
DHX36	protein coding	0.000000	0.000000	0.000000	0.068943	0.059672
GPR149	protein coding	0.000000	0.000000	0.000000	0.346653	0.337886
MME	protein coding	0.000000	0.000000	0.000000	0.014556	0.013784
PLCH1	protein coding	0.000000	0.000000	0.000000	0.006900	0.006766
KCNAB1	protein coding	0.000000	0.000000	0.000000	0.005648	0.005584
AC092944.1	other	-1.000000	-1.000000	0.000000	0.045443	0.045136
RSRC1	protein coding	0.000000	0.000000	0.000000	0.014434	0.014322
RARRES1	protein coding	0.000000	0.000000	0.000000	0.068243	0.064239
AC128685.1	lincRNA	-1.000000	-1.000000	0.000000	2.050394	2.032048
LINC01324	lincRNA	-1.000000	-1.000000	0.000000	0.040331	0.040039
LINC01322	lincRNA	-1.000000	-1.000000	0.000000	0.006046	0.006021
EGFEM1P	pseudogene	-1.000000	-1.000000	0.000000	0.004337	0.004302
LRRIQ4	protein coding	0.000000	0.000000	0.000000	0.213995	0.189239
GPR160	protein coding	0.000000	0.000000	0.000000	0.054038	0.050554
AC026316.5	protein coding	0.000000	0.000000	0.000000	0.014533	0.014496
TNIK	protein coding	0.000000	0.000000	0.000000	0.020941	0.020548
TMEM212	protein coding	0.000000	0.000000	0.000000	0.000000	0.057673
TMEM212-AS1	lincRNA	-1.000000	-1.000000	0.000000	0.121045	0.118911
NCEH1	protein coding	0.000000	0.000000	0.000000	0.027541	0.025936
NLGN1	protein coding	0.000000	0.000000	0.000000	0.002498	0.002471
NAALADL2	protein coding	0.000000	0.000000	0.000000	0.015153	0.015015
LINC00578	lincRNA	-1.000000	-1.000000	0.000000	0.045287	0.045105
KCNMB2	protein coding	0.000000	0.000000	0.000000	0.141307	0.140508
PIK3CA	protein coding	0.000000	0.000000	0.000000	0.030318	0.027180
LINC01206	lincRNA	-1.000000	-1.000000	0.000000	0.052077	0.039427
MCCC1	protein coding	0.000000	0.000000	0.000000	0.027643	0.026771
LAMP3	protein coding	0.000000	0.000000	0.000000	0.068747	0.062461
MCF2L2	protein coding	0.000000	0.000000	0.000000	0.020900	0.020340
EEF1AKMT4-ECE2	protein coding	0.000000	0.000000	0.000000	0.055199	0.050766
MAP3K13	protein coding	0.000000	0.000000	0.000000	0.172594	0.162498
LIPH	protein coding	0.000000	0.000000	0.000000	0.052000	0.047464
SENP2	protein coding	0.000000	0.000000	0.000000	0.062246	0.054843
DGKG	protein coding	0.000000	0.000000	0.000000	0.011951	0.021437
LINC02043	lincRNA	-1.000000	-1.000000	0.000000	0.195251	0.170753
RPL39L	protein coding	0.000000	0.000000	0.000000	0.045846	0.045030
RF01210	snRNA	-1.000000	-1.000000	50.000000	-1.000000	50.000000
LPP	protein coding	0.000000	0.000000	0.000000	0.055921	0.054110
TPRG1	protein coding	0.000000	0.000000	0.000000	0.005665	0.005554
TP63	protein coding	0.000000	0.000000	0.000000	0.143971	0.140298
CLDN16	protein coding	0.000000	0.000000	0.000000	0.300129	0.070311
AC092966.1	lincRNA	-1.000000	-1.000000	0.000000	31.608672	31.092593
ATP13A4	protein coding	0.000000	0.000000	0.000000	0.022992	0.029314
OPA1	protein coding	0.000000	0.000000	0.000000	0.035960	0.033436
LINC02028	other	-1.000000	-1.000000	0.000000	0.047615	0.042611
AC080129.1	lincRNA	-1.000000	-1.000000	0.000000	0.133674	0.130585
CPN2	protein coding	0.000000	0.000000	0.000000	3.960628	2.923117
ATP13A3	protein coding	0.000000	0.000000	0.000000	0.025828	0.022990
LSG1	protein coding	0.000000	0.000000	0.000000	1.238787	1.098173
LINC01983	lincRNA	-1.000000	-1.000000	0.000000	3.073550	2.953203
TNK2	protein coding	0.000000	0.000000	0.000000	0.338119	0.275828
LINC00885	lincRNA	-1.000000	-1.000000	0.000000	0.152226	0.136956
RNF168	protein coding	0.000000	0.578512	0.392817	0.097877	0.142918
AC092933.1	pseudogene	-1.000000	-1.000000	2.436441	6.521739	3.856749
DLG1	protein coding	0.000000	0.000000	0.000000	0.008401	0.008179
RUBCN	protein coding	0.000000	0.000000	0.000000	0.029935	0.026808
LRCH3	protein coding	0.000000	0.000000	0.000000	0.027579	0.024689
IQCG	protein coding	0.000000	0.000000	0.000000	0.033806	0.032364
ANKRD18DP	pseudogene	-1.000000	-1.000000	0.000000	0.087639	0.077212
CICP6	pseudogene	-1.000000	-1.000000	7.331378	0.000000	7.109847
ZNF718	protein coding	9.694258	3.350144	5.416565	16.715650	7.892268
ZNF721	protein coding	0.000000	0.000000	0.000000	0.031372	0.028633
RNF212	protein coding	0.000000	0.000000	0.000000	0.125738	0.085497
MAEA	protein coding	0.000000	0.000000	0.000000	0.139097	0.131223
UVSSA	protein coding	0.000000	0.000000	0.000000	0.212477	0.153922
SLBP	protein coding	0.000000	0.000000	0.000000	0.355611	0.318907
ZFYVE28	protein coding	0.000000	0.000000	0.000000	0.227957	0.215319
FAM193A	protein coding	0.000000	0.000000	0.000000	0.011621	0.011228
GRK4	protein coding	0.000000	0.000000	0.000000	0.030080	0.028520
DOK7	protein coding	0.000000	0.000000	0.000000	0.087456	0.078612
UNC93B4	pseudogene	-1.000000	-1.000000	0.000000	1.223635	1.091484
NSG1	protein coding	0.000000	0.000000	0.000000	0.077958	0.073324
STX18	protein coding	0.000000	0.000000	0.000000	0.025034	0.024486
STK32B	protein coding	0.000000	0.000000	0.000000	0.004712	0.004671
CRMP1	protein coding	0.000000	0.000000	0.000000	0.038068	0.017934
C4orf50	protein coding	0.000000	0.000000	0.000000	0.023848	0.022289
MAN2B2	protein coding	0.000000	0.000000	0.000000	0.055787	0.045655
LINC02482	lincRNA	-1.000000	-1.000000	0.000000	5.486180	5.230159
TBC1D14	protein coding	0.000000	0.000000	0.000000	0.019521	0.018567
SORCS2	protein coding	0.000000	0.000000	0.000000	0.032168	0.031801
AFAP1	protein coding	0.000000	0.000000	0.000000	0.049132	0.046906
FAM86KP	pseudogene	-1.000000	-1.000000	83.975659	73.366203	74.232826
ALG1L14P	pseudogene	-1.000000	-1.000000	100.000000	100.000000	100.000000
FAM90A26	protein coding	100.000000	100.000000	100.000000	100.000000	100.000000
OR7E84P	pseudogene	-1.000000	-1.000000	100.000000	-1.000000	100.000000
AC098976.1	pseudogene	-1.000000	-1.000000	0.000000	0.521018	0.489378
SLC2A9	protein coding	0.000000	0.000000	0.000000	0.000000	0.008810
CLNK	protein coding	0.000000	0.000000	0.000000	0.014046	0.013604
LINC01182	lincRNA	-1.000000	-1.000000	0.000000	0.013787	0.013669
LINC00504	lincRNA	-1.000000	-1.000000	0.000000	0.005575	0.005506
LDB2	protein coding	0.000000	0.000000	0.000000	0.054019	0.053616
AC106894.1	lincRNA	-1.000000	-1.000000	0.000000	0.024957	0.024844
QDPR	protein coding	0.000000	0.000000	0.000000	0.042756	0.040406
FAM184B	protein coding	0.000000	0.000000	0.000000	0.015802	0.015111
AC024230.1	lincRNA	-1.000000	-1.000000	0.000000	0.013676	0.013649
PACRGL	protein coding	0.000000	0.000000	0.000000	0.058855	0.051214
KCNIP4	protein coding	0.000000	0.000000	0.000000	0.276436	0.275614
ADGRA3	protein coding	0.000000	0.000000	0.000000	0.079833	0.057316
GBA3	pseudogene	-1.000000	0.000000	0.000000	0.027482	0.026843
AC092440.1	lincRNA	-1.000000	-1.000000	0.000000	0.075433	0.074586
PPARGC1A	protein coding	0.000000	0.000000	0.000000	0.040436	0.044281
CCDC149	protein coding	0.000000	0.000000	0.000000	0.020609	0.020105
AC097480.1	lincRNA	-1.000000	-1.000000	0.000000	0.037170	0.037009
PCDH7	protein coding	0.000000	0.000000	0.000000	0.006272	0.006098
ARAP2	protein coding	0.000000	0.000000	0.000000	0.013485	0.007763
LINC02505	lincRNA	-1.000000	-1.000000	0.000000	0.029918	0.029581
C4orf19	protein coding	0.000000	0.000000	0.000000	0.013191	0.012975
RELL1	protein coding	0.000000	0.000000	0.000000	0.029910	0.029296
TBC1D1	protein coding	0.000000	0.000000	0.000000	0.011204	0.010883
TMEM156	protein coding	0.000000	0.000000	0.000000	0.035980	0.034755
RFC1	protein coding	0.000000	0.000000	0.000000	0.028499	0.026610
SMIM14	protein coding	0.000000	0.000000	0.000000	0.026706	0.024795
UBE2K	protein coding	0.000000	0.000000	0.000000	0.032708	0.030679
PDS5A	protein coding	0.000000	0.000000	0.000000	0.019664	0.018698
LINC02265	lincRNA	-1.000000	-1.000000	0.000000	0.200401	0.186594
RBM47	protein coding	0.000000	0.000000	0.000000	0.024357	0.023602
APBB2	protein coding	0.000000	0.000000	0.000000	0.013667	0.013278
LIMCH1	protein coding	0.000000	0.000000	0.000000	0.016954	0.016449
SLC30A9	protein coding	0.000000	0.000000	0.000000	0.027738	0.026004
AC111006.1	lincRNA	-1.000000	-1.000000	0.000000	0.018301	0.017936
GRXCR1	protein coding	0.000000	0.000000	0.000000	0.017596	0.017468
GABRG1	protein coding	0.000000	0.000000	0.000000	2.687948	2.480977
GABRB1	protein coding	0.000000	0.000000	0.000000	0.008598	0.008551
ATP10D	protein coding	0.000000	0.000000	0.000000	0.021826	0.020333
FRYL	protein coding	0.000000	0.000000	0.000000	0.156471	0.149491
AC119751.3	pseudogene	-1.000000	-1.000000	48.579970	45.268542	46.118721
SGCB	protein coding	0.000000	0.000000	0.000000	0.224955	0.168767
USP46	protein coding	0.000000	0.000000	0.000000	0.046591	0.040958
ERVMER34-1	protein coding	0.000000	0.000000	0.000000	0.000000	0.089587
AC058822.1	protein coding	0.000000	-1.000000	0.000000	0.009619	0.009592
LNX1	protein coding	0.000000	0.000000	0.000000	0.009298	0.009087
KIT	protein coding	0.000000	0.000000	0.000000	0.083793	0.078505
TMEM165	protein coding	0.000000	0.000000	0.000000	0.049685	0.047006
REST	protein coding	0.000000	0.000000	0.000000	0.044920	0.039114
AC017091.1	lincRNA	-1.000000	-1.000000	0.000000	0.011403	0.011301
AC096588.1	lincRNA	-1.000000	-1.000000	0.000000	0.030529	0.030310
ADGRL3	protein coding	0.000000	0.000000	0.000000	0.047571	0.046860
EPHA5	protein coding	0.000000	0.000000	0.000000	0.007623	0.007409
AC104806.2	lincRNA	-1.000000	-1.000000	0.000000	0.094547	0.090292
UBA6	protein coding	0.000000	0.000000	0.000000	0.031903	0.028240
TMPRSS11D	protein coding	0.000000	0.000000	0.000000	0.036471	0.034834
TMPRSS11A	protein coding	0.000000	0.000000	0.000000	0.043334	0.040179
TMPRSS11F	protein coding	0.000000	0.000000	0.000000	0.028159	0.027386
AMTN	protein coding	0.000000	0.000000	0.000000	0.197719	0.183073
SLC4A4	protein coding	0.000000	0.000000	0.000000	0.007184	0.007007
ADAMTS3	protein coding	0.000000	0.000000	0.000000	0.008512	0.008321
ANKRD17	protein coding	0.000000	0.000000	0.000000	0.012614	0.011865
ODAPH	protein coding	0.000000	0.000000	0.000000	0.353714	0.284640
CDKL2	protein coding	0.000000	0.000000	0.000000	0.044832	0.041737
SDAD1	protein coding	0.000000	0.000000	0.000000	0.000000	0.069983
SHROOM3	protein coding	0.000000	0.000000	0.000000	0.006834	0.006606
CNOT6L	protein coding	0.000000	0.337747	0.277070	0.090556	0.106375
NAA11	protein coding	0.000000	0.000000	0.000000	0.000000	0.315875
LINC00989	lincRNA	-1.000000	-1.000000	0.000000	0.036671	0.035696
ANTXR2	protein coding	0.000000	0.000000	0.000000	1.713710	1.251867
PRDM8	protein coding	0.000000	0.000000	0.000000	0.146134	0.112469
CFAP299	protein coding	0.000000	0.000000	0.000000	0.059323	0.059232
RASGEF1B	protein coding	0.000000	0.000000	0.000000	0.011671	0.011491
TMEM150C	protein coding	0.000000	0.000000	0.000000	0.071522	0.068193
SCD5	protein coding	0.000000	0.000000	0.000000	0.016362	0.015946
LIN54	protein coding	0.000000	0.000000	0.000000	0.000000	0.028168
COPS4	protein coding	0.000000	0.000000	0.000000	0.054237	0.050760
ABRAXAS1	protein coding	0.000000	0.000000	0.000000	0.050918	0.045432
GPAT3	protein coding	0.000000	0.000000	0.000000	0.049174	0.047169
CDS1	protein coding	0.000000	0.000000	0.000000	0.048532	0.045349
WDFY3	protein coding	0.000000	0.000000	0.000000	0.017715	0.016847
ARHGAP24	protein coding	0.000000	0.000000	0.000000	0.069456	0.068618
MAPK10	protein coding	0.000000	0.000000	0.000000	0.009306	0.008931
PTPN13	protein coding	0.000000	0.000000	0.000000	0.011352	0.010867
AFF1	protein coding	0.000000	0.000000	0.000000	0.160121	0.152389
ABCG2	protein coding	0.000000	0.000000	0.000000	0.239739	0.231111
FAM13A	protein coding	0.000000	0.000000	0.000000	0.020527	0.025166
CCSER1	protein coding	0.000000	0.000000	0.000000	0.031440	0.031267
GRID2	protein coding	0.000000	0.000000	0.000000	0.412749	0.410080
HPGDS	protein coding	0.000000	0.000000	0.000000	0.074948	0.072168
PDLIM5	protein coding	0.000000	0.000000	0.000000	0.152146	0.145584
BMPR1B	protein coding	0.000000	0.000000	0.000000	0.015477	0.015232
LINC02267	lincRNA	-1.000000	-1.000000	0.000000	0.009491	0.009446
STPG2	protein coding	0.000000	0.000000	0.000000	0.073396	0.072982
EIF4E	protein coding	0.000000	0.000000	0.000000	0.051238	0.040710
ADH4	protein coding	0.000000	0.000000	0.000000	0.000000	0.893511
EMCN	protein coding	0.000000	0.000000	0.000000	0.145753	0.042493
PPP3CA	protein coding	0.000000	0.000000	0.000000	0.008125	0.008003
BANK1	protein coding	0.000000	0.000000	0.000000	0.005532	0.005426
MANBA	protein coding	0.000000	0.000000	0.000000	0.017676	0.016894
UBE2D3	protein coding	0.000000	0.000000	0.000000	0.065267	0.060392
LINC02428	lincRNA	-1.000000	-1.000000	0.000000	0.027981	0.027848
AC004052.1	lincRNA	-1.000000	-1.000000	0.000000	0.012246	0.012178
AC004053.1	lincRNA	-1.000000	-1.000000	0.000000	0.006724	0.006711
PPA2	protein coding	0.000000	0.000000	0.000000	0.029147	0.028570
INTS12	protein coding	0.000000	0.000000	0.000000	0.025277	0.024841
GSTCD	protein coding	0.000000	0.000000	0.000000	0.039779	0.038143
DKK2	protein coding	0.000000	0.000000	0.000000	1.128727	1.116286
SEC24B	protein coding	0.000000	0.000000	0.000000	0.028471	0.027071
MCUB	protein coding	0.000000	0.000000	0.000000	0.247960	0.243540
AC126283.2	protein coding	0.000000	0.000000	0.000000	0.035018	0.034059
ENPEP	protein coding	0.000000	0.000000	0.000000	0.000000	0.165370
AC083795.2	lincRNA	-1.000000	-1.000000	0.000000	0.389712	0.360881
ANK2	protein coding	0.000000	0.000000	0.000000	0.014559	0.014143
CAMK2D	protein coding	0.000000	0.000000	0.000000	0.008222	0.008041
NDST4	protein coding	0.000000	0.000000	0.000000	1.125472	1.111798
AC027613.1	pseudogene	-1.000000	-1.000000	0.000000	0.015024	0.014928
PDE5A	protein coding	0.000000	0.000000	0.000000	0.016604	0.015602
TRPC3	protein coding	0.000000	0.000000	0.000000	0.030700	0.028875
KIAA1109	protein coding	0.000000	0.000000	0.000000	0.023225	0.021385
SPATA5	protein coding	0.000000	0.000000	0.000000	0.007470	0.007316
LINC01091	lincRNA	-1.000000	-1.000000	0.000000	0.011750	0.011423
AC121154.1	lincRNA	-1.000000	-1.000000	0.000000	0.020542	0.020454
AC093772.1	lincRNA	-1.000000	-1.000000	0.000000	0.014493	0.014451
PLK4	protein coding	0.000000	0.000000	0.000000	0.307198	0.239991
LARP1B	protein coding	0.000000	0.000000	0.000000	0.021030	0.018557
SCLT1	protein coding	0.000000	0.000000	0.000000	0.012257	0.010932
AC114741.1	lincRNA	-1.000000	-1.000000	0.000000	0.693051	0.664742
AC115622.1	lincRNA	-1.000000	-1.000000	0.000000	0.213422	0.212553
LINC00616	lincRNA	-1.000000	-1.000000	0.000000	0.996065	0.973017
NOCT	protein coding	0.000000	0.000000	0.000000	1.149221	1.074627
MAML3	protein coding	0.000000	0.000000	0.000000	0.010455	0.010287
SCOC	protein coding	0.000000	0.000000	0.000000	0.019651	0.018686
MGAT4D	protein coding	0.000000	0.000000	0.000000	0.043011	0.040987
RNF150	protein coding	0.000000	0.000000	0.000000	0.014022	0.013595
INPP4B	protein coding	0.000000	0.000000	0.000000	0.007391	0.007279
AC139720.1	lincRNA	-1.000000	-1.000000	0.000000	0.026479	0.026335
HHIP	protein coding	0.000000	0.302261	0.237959	0.041704	0.062469
SMAD1	protein coding	0.000000	0.000000	0.000000	2.215425	2.129154
C4orf51	protein coding	0.000000	0.000000	0.000000	2.495265	1.419976
REELD1	protein coding	0.000000	0.000000	0.000000	0.161687	0.140561
TMEM184C	protein coding	0.000000	0.000000	0.000000	0.043750	0.040248
PRMT9	protein coding	0.000000	0.000000	0.000000	0.051287	0.047368
ARHGAP10	protein coding	0.000000	0.000000	0.000000	0.008892	0.008805
NR3C2	protein coding	0.000000	0.000000	0.000000	0.006392	0.006285
LINC02355	lincRNA	-1.000000	-1.000000	0.000000	0.271262	0.265691
DCLK2	protein coding	0.000000	0.000000	0.000000	0.020592	0.020091
LRBA	protein coding	0.000000	0.000000	0.000000	0.006492	0.006390
SH3D19	protein coding	0.000000	0.000000	0.000000	0.018089	0.016152
AC104819.3	lincRNA	-1.000000	-1.000000	0.000000	0.116353	0.113116
FAM160A1	protein coding	0.000000	0.000000	0.000000	0.333129	0.326630
TRIM2	protein coding	0.000000	0.000000	0.000000	0.011785	0.011231
FGB	protein coding	0.000000	0.000000	0.000000	0.358190	0.270603
LRAT	protein coding	0.000000	0.000000	0.000000	0.021520	0.020607
PDGFC	protein coding	0.000000	0.000000	0.000000	0.014026	0.013748
GLRB	protein coding	0.000000	0.000000	0.000000	0.023724	0.022909
FAM198B	protein coding	0.000000	0.000000	0.000000	0.061049	0.051183
TMEM144	protein coding	0.000000	0.000000	0.000000	0.058771	0.050179
RXFP1	protein coding	0.000000	0.000000	0.000000	0.145673	0.143761
C4orf45	protein coding	0.000000	0.000000	0.000000	0.015622	0.015107
FSTL5	protein coding	0.000000	0.000000	0.000000	0.006320	0.006281
MARCH1	protein coding	0.000000	0.000000	0.000000	0.051507	0.051061
SMIM31	protein coding	0.000000	0.000000	0.000000	0.062315	0.058314
TMEM192	protein coding	0.000000	0.000000	0.000000	1.892156	1.751473
KLHL2	protein coding	0.000000	0.000000	0.000000	0.019696	0.019041
TLL1	protein coding	0.000000	0.000000	0.000000	0.264768	0.256247
AC097487.1	lincRNA	-1.000000	-1.000000	0.000000	0.016120	0.016010
DDX60L	protein coding	0.000000	0.000000	0.000000	0.019784	0.012704
PALLD	protein coding	0.000000	0.000000	0.000000	0.004970	0.004868
NEK1	protein coding	0.000000	0.000000	0.000000	0.009849	0.009555
GALNTL6	protein coding	0.000000	0.000000	0.000000	0.708656	0.705114
GPM6A	protein coding	0.000000	0.528202	0.470114	0.000000	0.007573
WDR17	protein coding	0.000000	0.000000	0.000000	0.051182	0.047870
NEIL3	protein coding	0.000000	0.000000	0.000000	0.043408	0.041426
LINC00290	lincRNA	-1.000000	-1.000000	0.000000	0.087864	0.087313
WWC2	protein coding	0.000000	0.000000	0.000000	0.035774	0.034314
STOX2	protein coding	0.000000	0.000000	0.000000	0.019507	0.009299
PRIMPOL	protein coding	0.000000	0.000000	0.000000	0.141778	0.134509
SNX25	protein coding	0.000000	0.000000	0.000000	0.235600	0.221756
C4orf47	protein coding	0.000000	0.000000	0.000000	0.121633	0.114518
SORBS2	protein coding	0.000000	0.000000	0.000000	0.013294	0.012931
AC018709.1	protein coding	0.000000	0.000000	0.000000	2.558537	2.544610
AC097652.1	lincRNA	-1.000000	-1.000000	0.000000	1.637931	1.018039
TRIML1	protein coding	0.000000	0.000000	0.000000	0.422073	0.324363
LINC01060	lincRNA	-1.000000	-1.000000	0.000000	0.315775	0.312149
FRG1-DT	lincRNA	-1.000000	-1.000000	0.000000	0.266467	0.262607
DUX4	protein coding	-1.000000	25.687537	25.687537	0.000000	50.106838
RPL23AP84	pseudogene	-1.000000	-1.000000	1.295896	-1.000000	1.295896
SLC9A3	protein coding	0.000000	0.000000	0.000000	0.433822	0.389798
CEP72	protein coding	0.000000	0.000000	0.000000	0.000000	0.051006
TPPP	protein coding	0.000000	0.000000	0.000000	0.407184	0.333999
ZDHHC11	protein coding	0.000000	0.000000	0.000000	0.067885	0.063200
SLC12A7	protein coding	0.000000	0.000000	0.000000	0.420832	0.384372
TERT	protein coding	0.000000	0.000000	0.000000	0.129565	0.116884
LINC01019	lincRNA	-1.000000	-1.000000	0.000000	0.076899	0.074826
AC106799.2	lincRNA	-1.000000	-1.000000	0.000000	0.017168	0.017138
ADAMTS16	protein coding	0.000000	0.000000	0.000000	0.012636	0.012224
ADCY2	protein coding	0.000000	0.000000	0.000000	0.016386	0.016134
SEMA5A	protein coding	0.000000	0.000000	0.000000	0.074928	0.073183
MARCH6	protein coding	0.000000	0.653873	0.467765	0.000000	0.053066
CTNND2	protein coding	0.000000	0.000000	0.000000	0.033687	0.033469
DNAH5	protein coding	0.000000	0.000000	0.000000	0.119535	0.112111
TRIO	protein coding	0.000000	0.000000	0.000000	0.008524	0.008238
FBXL7	protein coding	0.000000	0.000000	0.000000	0.007131	0.007052
MARCH11	protein coding	0.000000	0.000000	0.000000	0.023447	0.022883
RETREG1	protein coding	0.000000	0.000000	0.000000	0.016394	0.015970
MYO10	protein coding	0.000000	0.326353	0.176639	0.011892	0.020047
BASP1	protein coding	0.000000	0.000000	0.000000	0.012917	0.012781
LINC02218	lincRNA	-1.000000	-1.000000	0.000000	0.145985	0.142728
AC233724.3	pseudogene	-1.000000	-1.000000	14.173228	-1.000000	14.173228
CDH18	protein coding	0.000000	0.000000	0.000000	0.009922	0.009883
LINC02241	lincRNA	-1.000000	-1.000000	0.000000	0.017598	0.017493
AC093274.1	lincRNA	-1.000000	-1.000000	0.000000	2.548775	1.754085
CDH12	protein coding	0.000000	0.000000	0.000000	0.012930	0.012875
C5orf17	lincRNA	-1.000000	-1.000000	0.000000	0.139158	0.137937
LINC02211	lincRNA	-1.000000	-1.000000	0.000000	0.024287	0.023428
CDH9	protein coding	0.000000	0.000000	0.000000	0.018127	0.017876
PURPL	lincRNA	-1.000000	-1.000000	0.000000	0.097866	0.087104
PDZD2	protein coding	0.000000	0.000000	0.000000	0.067663	0.065957
GOLPH3	protein coding	0.000000	0.000000	0.000000	0.055413	0.052371
MTMR12	protein coding	0.000000	0.000000	0.000000	0.025994	0.024414
RAI14	protein coding	0.000000	0.000000	0.000000	0.031196	0.030047
PRLR	protein coding	0.000000	0.000000	0.000000	0.045644	0.042347
WDR70	protein coding	0.000000	0.000000	0.000000	0.007279	0.007215
LINC02107	lincRNA	-1.000000	-1.000000	0.000000	0.026621	0.026543
FYB1	protein coding	0.000000	0.000000	0.000000	0.014068	0.013588
TTC33	protein coding	0.000000	0.000000	0.000000	0.014358	0.013955
C7	protein coding	0.000000	0.000000	0.000000	0.043230	0.040713
C6	protein coding	0.000000	0.000000	0.000000	0.018258	0.017617
PLCXD3	protein coding	0.000000	0.000000	0.000000	0.028070	0.027004
GHR	protein coding	0.000000	0.000000	0.000000	0.007180	0.007045
ZNF131	protein coding	0.000000	0.000000	0.000000	0.021163	0.017344
C5orf34	protein coding	0.000000	0.000000	0.000000	0.115768	0.105470
HCN1	protein coding	0.000000	0.000000	0.000000	0.017290	0.016759
LINC02118	lincRNA	-1.000000	-1.000000	0.000000	0.085887	0.084983
ITGA1	protein coding	0.000000	0.000000	0.000000	0.016199	0.015177
ARL15	protein coding	0.000000	0.000000	0.000000	0.017722	0.017579
GZMA	protein coding	0.000000	0.000000	0.000000	3.371625	2.972120
MTREX	protein coding	0.000000	0.000000	0.000000	0.025035	0.023765
IL6ST	protein coding	0.000000	0.000000	0.000000	0.049223	0.041738
AC008892.1	lincRNA	-1.000000	-1.000000	0.000000	0.050038	0.049594
GPBP1	protein coding	0.000000	0.000000	0.000000	0.024418	0.023145
RAB3C	protein coding	0.000000	0.000000	0.000000	0.012339	0.011906
PDE4D	protein coding	0.000000	0.000000	0.000000	0.004646	0.004507
ELOVL7	protein coding	0.000000	0.000000	0.000000	0.036331	0.034558
ERCC8	protein coding	0.000000	0.000000	0.000000	0.034714	0.033688
NDUFAF2	protein coding	0.000000	0.000000	0.000000	0.011104	0.011063
ZSWIM6	protein coding	0.000000	0.000000	0.000000	0.010078	0.009818
KIF2A	protein coding	0.000000	0.000000	0.000000	0.000000	0.010386
RNF180	protein coding	0.000000	0.000000	0.000000	0.010914	0.010627
AC091862.1	pseudogene	-1.000000	-1.000000	0.000000	0.901279	0.889127
CWC27	protein coding	0.000000	0.000000	0.000000	0.018641	0.018412
ADAMTS6	protein coding	0.000000	0.000000	0.000000	0.006445	0.006303
PPWD1	protein coding	0.000000	0.000000	0.000000	0.114020	0.102826
TRAPPC13	protein coding	0.000000	0.000000	0.000000	0.120199	0.110798
ERBIN	protein coding	0.000000	0.000000	0.000000	0.262180	0.247319
AC010280.3	lincRNA	-1.000000	-1.000000	0.000000	0.559466	0.505792
CENPH	protein coding	0.000000	0.000000	0.000000	0.123679	0.115335
CCDC125	protein coding	0.000000	0.000000	0.000000	0.043420	0.039898
OCLN	protein coding	0.000000	0.000000	0.000000	0.038821	0.034948
AC131392.1	pseudogene	-1.000000	-1.000000	0.000000	4.439897	4.377577
AC140134.1	pseudogene	-1.000000	-1.000000	0.000000	0.069513	0.062176
AC138866.1	pseudogene	-1.000000	-1.000000	0.000000	0.067515	0.066646
SERF1A	protein coding	0.000000	0.000000	0.000000	0.306352	0.251889
BDP1	protein coding	0.000000	0.000000	0.000000	0.085100	0.076645
ZNF366	protein coding	0.000000	0.000000	0.000000	0.063841	0.059931
TNPO1	protein coding	0.000000	0.000000	0.000000	0.034837	0.030870
ARHGEF28	protein coding	0.000000	0.000000	0.000000	0.008416	0.008232
LINC01331	lincRNA	-1.000000	-1.000000	0.000000	0.019757	0.019690
HEXB	protein coding	0.000000	0.000000	0.000000	0.051045	0.048412
FAM169A	protein coding	0.000000	0.000000	0.000000	0.026598	0.024615
ANKRD31	protein coding	0.000000	0.000000	0.000000	0.020330	0.019573
COL4A3BP	protein coding	0.000000	0.000000	0.000000	0.019836	0.017973
SV2C	protein coding	0.000000	0.000000	0.000000	0.008884	0.008494
IQGAP2	protein coding	0.000000	0.000000	0.000000	0.028124	0.027552
S100Z	protein coding	0.000000	0.000000	0.000000	0.080358	0.078159
TBCA	protein coding	0.000000	0.000000	0.000000	0.536475	0.528112
AP3B1	protein coding	0.000000	0.000000	0.000000	0.008324	0.008157
LHFPL2	protein coding	0.000000	0.000000	0.000000	0.000000	0.007373
ARSB	protein coding	0.000000	0.000000	0.000000	0.331023	0.316931
MSH3	protein coding	0.000000	0.000000	0.000000	0.137820	0.135250
RASGRF2	protein coding	0.000000	0.000000	0.000000	0.018090	0.017441
EDIL3	protein coding	0.000000	0.000000	0.000000	0.004778	0.004727
LINC01949	lincRNA	-1.000000	-1.000000	0.000000	0.070128	0.063333
MEF2C	protein coding	0.000000	0.000000	0.000000	0.019697	0.018703
POLR3G	protein coding	0.000000	0.000000	0.000000	0.090283	0.081766
ADGRV1	protein coding	0.000000	0.000000	0.000000	0.004407	0.004251
AC114316.2	lincRNA	-1.000000	-1.000000	0.000000	0.008389	0.008316
FAM172A	protein coding	0.000000	0.000000	0.000000	0.006745	0.006685
KIAA0825	protein coding	0.000000	0.000000	0.000000	0.007618	0.007517
MCTP1	protein coding	0.000000	0.000000	0.000000	0.077556	0.076270
TTC37	protein coding	0.000000	0.000000	0.000000	0.038702	0.036219
CAST	protein coding	0.000000	0.038268	0.037627	0.030022	0.033028
LINC01340	lincRNA	-1.000000	-1.000000	0.000000	0.013283	0.013225
LINC01846	lincRNA	-1.000000	-1.000000	0.000000	0.064625	0.064057
LINC02062	lincRNA	-1.000000	-1.000000	0.000000	0.036719	0.036451
GUSBP8	pseudogene	-1.000000	-1.000000	27.728614	30.177059	29.299042
PAM	protein coding	0.000000	0.000000	0.000000	0.008114	0.007939
PPIP5K2	protein coding	0.000000	0.000000	0.000000	0.031340	0.025904
EFNA5	protein coding	0.000000	0.581020	0.505713	0.000000	0.009183
FBXL17	protein coding	0.000000	0.000000	0.000000	0.010873	0.010706
CAMK4	protein coding	0.000000	0.000000	0.000000	0.123216	0.117611
NREP	protein coding	0.000000	0.000000	0.000000	0.007423	0.007168
EPB41L4A	protein coding	0.000000	0.000000	0.000000	0.013098	0.011919
MCC	protein coding	0.000000	0.000000	0.000000	0.013355	0.013070
AP3S1	protein coding	0.000000	0.000000	0.000000	0.033887	0.033058
SEMA6A	protein coding	0.000000	0.000000	0.000000	0.255947	0.237591
AC093534.2	lincRNA	-1.000000	-1.000000	0.000000	0.359816	0.339259
LINC02147	lincRNA	-1.000000	-1.000000	0.000000	0.016191	0.016128
AC093206.1	lincRNA	-1.000000	-1.000000	0.000000	0.093927	0.092055
DMXL1	protein coding	0.000000	0.000000	0.000000	0.015611	0.025548
SNCAIP	protein coding	0.000000	0.000000	0.000000	0.014312	0.013738
LINC02201	lincRNA	-1.000000	-1.000000	0.000000	0.024162	0.023591
SNX24	protein coding	0.000000	0.000000	0.000000	0.014254	0.012371
CEP120	protein coding	0.000000	0.000000	0.000000	0.074777	0.069879
LINC02240	lincRNA	-1.000000	-1.000000	0.000000	0.006745	0.006681
MARCH3	protein coding	0.000000	0.000000	0.000000	0.017652	0.017168
CCDC192	protein coding	0.000000	0.000000	0.000000	0.399681	0.397910
SLC12A2	protein coding	0.000000	0.000000	0.000000	0.046481	0.043428
FBN2	protein coding	0.000000	0.000000	0.000000	0.010809	0.010467
SLC27A6	protein coding	0.000000	0.000000	0.000000	0.007112	0.007062
LYRM7	protein coding	0.000000	0.526662	0.503937	0.000000	0.092443
AC008695.1	protein coding	0.000000	0.000000	0.000000	0.024956	0.024522
SLC22A4	protein coding	0.000000	0.000000	0.000000	0.050478	0.048229
KIF3A	protein coding	0.000000	0.000000	0.000000	0.070296	0.059987
HSPA4	protein coding	0.000000	0.900901	0.577201	0.000000	0.051388
C5orf15	protein coding	0.000000	0.000000	0.000000	0.192237	0.158073
CDKL3	protein coding	0.000000	0.000000	0.000000	0.000000	0.025975
DDX46	protein coding	0.000000	0.000000	0.000000	0.033030	0.022831
H2AFY	protein coding	0.000000	0.000000	0.000000	0.039715	0.037871
CXCL14	protein coding	0.000000	1.971326	1.671733	0.000000	0.383721
SLC25A48	protein coding	0.000000	0.000000	0.000000	0.015473	0.015134
AC011431.1	pseudogene	-1.000000	-1.000000	0.000000	1.283101	1.206985
SPOCK1	protein coding	0.000000	0.000000	0.000000	0.006549	0.268344
KLHL3	protein coding	0.000000	0.000000	0.000000	0.027106	0.025297
PKD2L2	protein coding	0.000000	0.000000	0.000000	0.053900	0.049289
CTNNA1	protein coding	0.000000	0.000000	0.000000	0.007865	0.007714
SIL1	protein coding	0.000000	0.000000	0.000000	0.000000	0.008073
DNAJC18	protein coding	0.000000	0.000000	0.000000	0.080775	0.064061
UBE2D2	protein coding	0.000000	0.000000	0.000000	0.025330	0.024509
AC008667.1	lincRNA	-1.000000	-1.000000	0.000000	0.036797	0.036445
CYSTM1	protein coding	0.000000	0.000000	0.000000	0.000000	0.019551
PFDN1	protein coding	0.000000	0.000000	0.000000	0.037027	0.036156
ANKHD1-EIF4EBP3	protein coding	0.000000	0.000000	0.000000	0.015076	0.014222
PCDHGA1	protein coding	0.000000	0.000000	0.000000	0.014192	0.013705
HDAC3	protein coding	0.000000	0.000000	0.000000	0.149914	0.131299
ARHGAP26	protein coding	0.000000	0.000000	0.000000	0.006484	0.006323
NR3C1	protein coding	0.000000	0.000000	0.000000	0.018150	0.017134
PRELID2	protein coding	0.000000	0.000000	0.000000	0.000000	0.032731
SH3RF2	protein coding	0.000000	0.000000	0.000000	0.048979	0.046828
AC091959.3	protein coding	0.000000	0.000000	0.000000	0.040800	0.039793
PPP2R2B	protein coding	0.000000	0.000000	0.000000	0.004507	0.004368
STK32A	protein coding	0.000000	0.000000	0.000000	0.034615	0.033358
DPYSL3	protein coding	0.000000	0.000000	0.000000	0.021195	0.020127
SPINK14	protein coding	48.928571	0.000000	46.757679	29.817369	30.697264
SH3TC2	protein coding	0.000000	0.000000	0.000000	0.073753	0.027952
GRPEL2	protein coding	0.000000	0.000000	0.000000	0.587520	0.316836
ARHGEF37	protein coding	0.000000	0.000000	0.000000	0.028259	0.026499
ANXA6	protein coding	0.000000	0.000000	0.000000	0.041237	0.038482
LINC01933	lincRNA	-1.000000	-1.000000	0.000000	3.201973	3.164452
LINC01470	lincRNA	-1.000000	-1.000000	0.000000	0.013973	0.013894
GALNT10	protein coding	0.000000	0.000000	0.000000	0.016281	0.015635
LARP1	protein coding	0.000000	0.000000	0.000000	0.044540	0.041068
GEMIN5	protein coding	0.000000	0.000000	0.000000	0.187460	0.167346
SGCD	protein coding	0.000000	0.000000	0.000000	0.012064	0.011923
HAVCR2	protein coding	0.000000	0.000000	0.000000	0.040690	0.038571
LINC02227	lincRNA	-1.000000	-1.000000	0.000000	0.031641	0.030306
EBF1	protein coding	0.000000	0.000000	0.000000	0.012295	0.012133
RNF145	protein coding	0.000000	0.000000	0.000000	0.091143	0.083580
TTC1	protein coding	0.000000	0.000000	0.000000	0.040036	0.038986
CCNJL	protein coding	0.000000	0.000000	0.000000	0.036521	0.021809
GABRB2	protein coding	0.000000	0.000000	0.000000	0.009176	0.008825
AC008662.1	lincRNA	-1.000000	-1.000000	0.000000	0.058608	0.058261
LINC02143	lincRNA	-1.000000	-1.000000	0.000000	0.167976	0.163330
AC008415.1	lincRNA	-1.000000	-1.000000	0.000000	0.011191	0.011172
AC114321.1	lincRNA	-1.000000	-1.000000	0.000000	0.170422	0.167032
TENM2	protein coding	0.000000	0.000000	0.000000	0.022180	0.021953
WWC1	protein coding	0.000000	0.000000	0.000000	0.013260	0.012732
SLIT3	protein coding	0.000000	0.000000	0.000000	0.013024	0.012825
DOCK2	protein coding	0.000000	0.000000	0.000000	0.005241	0.005155
LCP2	protein coding	0.000000	0.000000	0.000000	0.044673	0.040392
KCNIP1	protein coding	0.000000	0.000000	0.000000	0.021308	0.021141
RANBP17	protein coding	0.000000	0.000000	0.000000	0.005539	0.005478
NPM1	protein coding	0.000000	0.000000	0.000000	1.187360	1.057408
SMIM23	protein coding	0.000000	0.000000	0.000000	0.295639	0.175259
FBXW11	protein coding	0.000000	0.000000	0.000000	0.031309	0.030277
CREBRF	protein coding	0.000000	0.000000	0.000000	0.058173	0.051850
BNIP1	protein coding	0.000000	0.000000	0.000000	0.165790	0.145400
NKX2-5	protein coding	0.000000	0.523560	0.334448	0.000000	0.215517
CPEB4	protein coding	0.000000	0.000000	0.000000	0.039127	0.033923
LINC01411	lincRNA	-1.000000	-1.000000	0.000000	0.012478	0.012235
SFXN1	protein coding	0.000000	0.000000	0.000000	0.058229	0.053151
SIMC1	protein coding	0.000000	0.000000	0.000000	0.024126	0.023229
FAF2	protein coding	0.000000	0.000000	0.000000	0.074955	0.068859
GPRIN1	protein coding	0.000000	0.000000	0.000000	0.286590	0.202359
ZNF346	protein coding	0.000000	0.000000	0.000000	0.038722	0.035902
NSD1	protein coding	0.000000	0.000000	0.000000	0.013748	0.012561
PDLIM7	protein coding	0.000000	0.000000	0.000000	0.230844	0.182944
AC106795.1	pseudogene	-1.000000	-1.000000	5.067848	9.669828	9.551742
COL23A1	protein coding	0.000000	0.000000	0.000000	0.047481	0.047034
AACSP1	pseudogene	-1.000000	-1.000000	0.000000	0.089708	0.083996
SQSTM1	protein coding	0.000000	0.000000	0.000000	0.169553	0.148359
CNOT6	protein coding	0.000000	0.000000	0.000000	0.051567	0.047623
WBP1LP12	pseudogene	-1.000000	-1.000000	100.000000	-1.000000	100.000000
OR4F1P	pseudogene	-1.000000	-1.000000	100.000000	-1.000000	100.000000
EXOC2	protein coding	0.000000	0.000000	0.000000	0.024101	0.023560
AL357054.2	lincRNA	-1.000000	-1.000000	0.000000	0.056748	0.056128
AL357054.3	lincRNA	-1.000000	-1.000000	0.000000	0.177357	0.158119
AL392183.1	lincRNA	-1.000000	-1.000000	1.232033	0.000000	0.548747
GMDS	protein coding	0.000000	0.000000	0.000000	0.068865	0.068662
RIPK1	protein coding	0.000000	0.000000	0.000000	0.075149	0.062505
BPHL	protein coding	0.000000	0.000000	0.000000	0.853685	0.795364
SLC22A23	protein coding	0.000000	0.000000	0.000000	0.027241	0.026056
PRPF4B	protein coding	0.000000	0.000000	0.000000	0.852265	0.704548
FAM217A	protein coding	0.000000	0.000000	0.000000	0.000000	0.812451
AL162718.1	lincRNA	-1.000000	-1.000000	0.000000	0.010184	0.010038
CDYL	protein coding	0.000000	0.000000	0.000000	0.010611	0.010425
AL359643.3	lincRNA	-1.000000	-1.000000	0.000000	16.028369	14.253914
AL359643.2	lincRNA	-1.000000	-1.000000	0.000000	9.905636	8.474875
LYRM4	protein coding	0.000000	0.000000	0.000000	0.062754	0.059364
F13A1	protein coding	0.000000	0.000000	0.000000	0.143917	0.140170
RREB1	protein coding	0.000000	0.000000	0.000000	0.016280	0.015237
AL591485.1	other	-1.000000	-1.000000	0.000000	0.076295	0.071981
AL137220.1	lincRNA	-1.000000	-1.000000	0.000000	1.000217	0.982533
GCNT2	protein coding	0.000000	0.000000	0.000000	0.017002	0.016041
MAK	protein coding	0.000000	0.000000	0.000000	0.054487	0.051429
NEDD9	protein coding	0.000000	0.507233	0.339708	0.000000	0.013564
TMEM170B	protein coding	0.000000	0.000000	0.000000	0.826984	0.674093
PHACTR1	protein coding	0.000000	0.304797	0.223714	0.000000	0.004009
TBC1D7	protein coding	0.000000	0.000000	0.000000	0.041295	0.037072
NOL7	protein coding	0.000000	0.000000	0.000000	0.000000	0.218240
RANBP9	protein coding	0.000000	0.000000	0.000000	0.043714	0.042191
AL138720.1	lincRNA	-1.000000	-1.000000	0.000000	0.109280	0.108834
ATXN1	protein coding	0.000000	0.000000	0.000000	0.010626	0.010381
CAP2	protein coding	0.000000	0.000000	0.000000	0.014265	0.013975
NUP153	protein coding	0.000000	0.000000	0.000000	0.024497	0.022876
KIF13A	protein coding	0.000000	0.000000	0.000000	0.013756	0.013133
DEK	protein coding	0.000000	0.000000	0.000000	0.072969	0.065926
MIR548A1HG	lincRNA	-1.000000	-1.000000	0.000000	0.015976	0.015867
E2F3	protein coding	0.000000	0.000000	0.000000	0.028858	0.027230
CDKAL1	protein coding	0.000000	0.000000	0.000000	0.071821	0.071352
DCDC2	protein coding	0.000000	0.000000	0.000000	0.015446	0.015030
GPLD1	protein coding	0.000000	0.000000	0.000000	0.043171	0.035391
ALDH5A1	protein coding	0.000000	0.000000	0.000000	0.134956	0.118050
KIAA0319	protein coding	0.000000	0.000000	0.000000	0.050614	0.047035
RIPOR2	protein coding	0.000000	0.428099	0.259006	0.009599	0.018496
SCGN	protein coding	0.000000	0.000000	0.000000	0.085273	0.082691
BTN3A2	protein coding	0.000000	0.000000	0.000000	0.237369	0.159562
GUSBP2	pseudogene	-1.000000	-1.000000	0.000000	0.033742	0.032914
OR5V1	protein coding	0.000000	0.000000	0.000000	0.175462	0.168759
OR12D2	protein coding	0.000000	0.000000	0.000000	17.910448	5.553218
HLA-V	pseudogene	-1.000000	-1.000000	3.073662	0.000000	2.537553
TMPOP1	pseudogene	-1.000000	-1.000000	0.000000	10.948905	1.945525
HCG27	lincRNA	-1.000000	-1.000000	0.000000	0.609587	0.354381
AL662844.3	lincRNA	-1.000000	-1.000000	3.294574	0.000000	0.969766
HLA-B	protein coding	0.000000	0.061224	0.060423	0.000000	0.059295
MICB	protein coding	0.000000	0.000000	0.000000	0.168597	0.141599
C6orf10	protein coding	0.000000	0.000000	0.000000	0.389596	0.377761
HLA-DRB5	protein coding	50.187266	88.427948	64.098491	56.685225	57.416564
HLA-DRB6	pseudogene	-1.000000	-1.000000	36.075472	59.106127	54.891230
HLA-DRB1	protein coding	0.000000	0.000000	0.000000	3.221217	2.861269
HLA-DQA1	protein coding	0.000000	0.000000	0.000000	0.000000	0.386591
HLA-DQB1	protein coding	0.000000	0.000000	0.000000	0.589639	0.471063
HLA-DPB1	protein coding	0.000000	0.000000	0.000000	0.300861	0.257206
VPS52	protein coding	0.000000	0.000000	0.000000	0.159551	0.133180
GRM4	protein coding	0.000000	0.000000	0.000000	0.017178	0.016061
RPS10-NUDT3	protein coding	0.000000	0.000000	0.000000	0.022069	0.021249
C6orf106	protein coding	0.000000	0.000000	0.000000	0.019998	0.019166
ANKS1A	protein coding	0.000000	0.000000	0.000000	0.016347	0.015830
TCP11	protein coding	0.000000	0.000000	0.000000	1.297861	1.182095
SCUBE3	protein coding	0.000000	0.480110	0.285520	0.000000	0.054320
PPARD	protein coding	0.000000	0.000000	0.000000	0.030803	0.029194
LHFPL5	protein coding	0.000000	0.000000	0.000000	0.276625	0.160946
PXT1	protein coding	0.000000	0.000000	0.000000	0.043805	0.042034
KCTD20	protein coding	0.000000	0.000000	0.000000	0.063816	0.055813
TBC1D22B	protein coding	0.000000	0.000000	0.000000	0.030678	0.029256
ZFAND3	protein coding	0.000000	0.000000	0.000000	0.009651	0.009549
BTBD9	protein coding	0.000000	0.000000	0.000000	0.005409	0.005300
DNAH8	protein coding	0.000000	0.000000	0.000000	0.108686	0.103430
KIF6	protein coding	0.000000	0.000000	0.000000	0.005705	0.005564
DAAM2	protein coding	0.000000	0.000000	0.000000	0.019893	0.018654
ADCY10P1	pseudogene	-1.000000	-1.000000	0.000000	0.070684	0.060282
PGC	protein coding	0.000000	0.000000	0.000000	0.390829	0.344867
CCND3	protein coding	0.000000	0.000000	0.000000	0.315415	0.303230
TAF8	protein coding	0.000000	0.000000	0.000000	0.077242	0.059543
TRERF1	protein coding	0.000000	0.000000	0.000000	0.021882	0.021134
BICRAL	protein coding	0.000000	0.000000	0.000000	0.073215	0.069078
PPP2R5D	protein coding	0.000000	0.000000	0.000000	0.113177	0.100564
CDC5L	protein coding	0.000000	0.000000	0.000000	0.069089	0.062002
SUPT3H	protein coding	0.000000	0.000000	0.000000	0.010064	0.009672
SLC25A27	protein coding	0.000000	0.000000	0.000000	0.118316	0.102856
CD2AP	protein coding	0.000000	0.000000	0.000000	1.513584	1.458448
CRISP2	protein coding	0.000000	0.000000	0.000000	0.121858	0.113037
PKHD1	protein coding	0.000000	0.000000	0.000000	1.405205	1.352882
GSTA2	protein coding	0.000000	0.000000	0.000000	0.180981	0.163205
GSTA1	protein coding	0.000000	0.000000	0.000000	0.231812	0.212314
GCM1	protein coding	0.000000	0.000000	0.000000	0.136190	0.118912
ELOVL5	protein coding	0.000000	0.000000	0.000000	0.038324	0.036683
HCRTR2	protein coding	0.000000	0.000000	0.000000	0.025261	0.024977
COL21A1	protein coding	0.000000	0.000000	0.000000	0.006612	0.006518
PRIM2	protein coding	0.000000	0.000000	0.000000	0.106031	0.105107
AL445250.1	lincRNA	-1.000000	-1.000000	0.000000	0.007445	0.007339
AC244258.1	pseudogene	-1.000000	-1.000000	0.000000	1.667143	1.660272
KHDRBS2	protein coding	0.000000	0.000000	0.000000	0.008776	0.008742
EYS	protein coding	0.000000	0.000000	0.000000	0.220799	0.219148
ADGRB3	protein coding	0.000000	0.000000	0.000000	0.006554	0.006497
COL19A1	protein coding	0.000000	0.000000	0.000000	0.039827	0.039021
FAM135A	protein coding	0.000000	0.000000	0.000000	0.019966	0.018889
SMAP1	protein coding	0.000000	0.000000	0.000000	0.026308	0.025741
OGFRL1	protein coding	0.000000	0.000000	0.000000	0.187314	0.109197
KCNQ5	protein coding	0.000000	0.000000	0.000000	0.008253	0.008145
KHDC1	protein coding	0.000000	0.000000	0.000000	0.032826	0.031861
MTO1	protein coding	0.000000	0.000000	0.000000	0.060141	0.046162
SLC17A5	protein coding	0.000000	0.000000	0.000000	0.038393	0.036198
CD109	protein coding	0.000000	0.000000	0.000000	0.243058	0.225608
AL357507.1	lincRNA	-1.000000	-1.000000	0.000000	0.241056	0.240795
COX7A2	protein coding	0.000000	0.000000	0.000000	2.699161	2.443074
LINC02540	lincRNA	-1.000000	-1.000000	0.000000	0.039661	0.039341
MEI4	protein coding	0.000000	0.000000	0.000000	0.009935	0.009733
IRAK1BP1	protein coding	0.000000	0.000000	0.000000	0.072110	0.026593
LINC02542	lincRNA	-1.000000	-1.000000	0.000000	0.024008	0.023784
IBTK	protein coding	0.000000	0.000000	0.000000	0.034886	0.032146
ME1	protein coding	0.000000	0.000000	0.000000	0.010585	0.010422
CEP162	protein coding	0.000000	0.000000	0.000000	0.022434	0.021278
GABRR1	protein coding	0.000000	0.000000	0.000000	0.630846	0.589471
CASC6	lincRNA	-1.000000	-1.000000	0.000000	0.040151	0.039661
FUT9	protein coding	0.000000	0.000000	0.000000	0.012310	0.011521
FHL5	protein coding	0.000000	0.000000	0.000000	0.048131	0.046221
AL589740.1	lincRNA	-1.000000	-1.000000	0.000000	0.006934	0.006896
PNISR	protein coding	0.000000	0.000000	0.000000	0.131079	0.106305
GRIK2	protein coding	0.000000	0.000000	0.000000	0.014131	0.014003
LIN28B	protein coding	0.000000	0.000000	0.000000	0.015636	0.014995
BVES	protein coding	0.000000	0.000000	0.000000	0.929707	0.795500
CRYBG1	protein coding	0.000000	0.000000	0.000000	0.151202	0.143960
QRSL1	protein coding	0.000000	0.000000	0.000000	0.062737	0.054069
LINC02532	lincRNA	-1.000000	-1.000000	0.000000	2.703843	2.469717
PDSS2	protein coding	0.000000	0.000000	0.000000	0.021448	0.021172
SEC63	protein coding	0.000000	0.000000	0.000000	0.556867	0.516404
ARMC2	protein coding	0.000000	0.000000	0.000000	0.017237	0.016659
FIG4	protein coding	0.000000	0.000000	0.000000	0.021460	0.020877
SLC22A16	protein coding	0.000000	0.000000	0.000000	0.083440	0.078916
SLC16A10	protein coding	0.000000	0.000000	0.000000	0.018864	0.017398
REV3L	protein coding	0.000000	0.000000	0.000000	0.027109	0.025448
FRK	protein coding	0.000000	0.000000	0.000000	0.028359	0.025461
KPNA5	protein coding	0.000000	0.000000	0.000000	0.046715	0.037904
NUS1	protein coding	0.000000	0.000000	0.000000	0.075521	0.065456
FAM184A	protein coding	0.000000	0.000000	0.000000	0.017418	0.016876
MAN1A1	protein coding	0.000000	0.000000	0.000000	0.020894	0.020284
NKAIN2	protein coding	0.000000	0.000000	0.000000	0.055419	0.055212
AL450332.1	lincRNA	-1.000000	-1.000000	0.000000	0.069341	0.067865
NCOA7	protein coding	0.000000	0.000000	0.000000	0.019516	0.018559
PTPRK	protein coding	0.000000	0.000000	0.000000	0.003856	0.003805
LAMA2	protein coding	0.000000	0.000000	0.000000	0.081497	0.080199
AKAP7	protein coding	0.000000	0.000000	0.000000	0.020109	0.019612
MOXD1	protein coding	0.000000	0.000000	0.000000	0.029928	0.028439
LINC01312	lincRNA	-1.000000	-1.000000	0.000000	0.361972	0.345806
SLC2A12	protein coding	0.000000	0.000000	0.000000	0.080721	0.075072
SGK1	protein coding	0.000000	0.000000	0.000000	0.022488	0.021496
AL078590.2	lincRNA	-1.000000	-1.000000	0.000000	0.359804	0.353024
LINC01010	lincRNA	-1.000000	-1.000000	0.000000	0.474538	0.456143
HBS1L	protein coding	0.000000	0.000000	0.000000	0.016597	0.015419
AHI1	protein coding	0.000000	0.000000	0.000000	0.014505	0.014003
PDE7B	protein coding	0.000000	0.000000	0.000000	0.007103	0.006979
MAP3K5	protein coding	0.000000	0.000000	0.000000	0.010425	0.010192
AL135902.1	lincRNA	-1.000000	-1.000000	0.000000	5.077763	4.453880
LINC02528	lincRNA	-1.000000	-1.000000	0.000000	0.083530	0.081013
ARFGEF3	protein coding	0.000000	0.000000	0.000000	0.013707	0.012586
NHSL1	protein coding	0.000000	0.000000	0.000000	0.008009	0.007763
ECT2L	protein coding	0.000000	0.000000	0.000000	0.022209	0.021268
FILNC1	lincRNA	-1.000000	-1.000000	0.000000	0.016583	0.016408
AL050338.1	lincRNA	-1.000000	-1.000000	0.000000	0.131707	0.126838
HIVEP2	protein coding	0.000000	0.000000	0.000000	0.072087	0.064805
PHACTR2	protein coding	0.000000	0.000000	0.000000	0.009508	0.009173
UTRN	protein coding	0.000000	0.000000	0.000000	0.005061	0.004935
GRM1	protein coding	0.000000	0.000000	0.000000	0.005708	0.005610
ADGB	protein coding	0.000000	0.000000	0.000000	0.011405	0.011086
STXBP5	protein coding	0.000000	0.000000	0.000000	0.021654	0.020425
SAMD5	protein coding	0.000000	0.000000	0.000000	0.009447	0.009186
SASH1	protein coding	0.000000	0.000000	0.000000	0.013004	0.009294
PPIL4	protein coding	0.000000	0.000000	0.000000	0.054353	0.050841
KATNA1	protein coding	0.000000	0.000000	0.000000	0.046164	0.044363
LATS1	protein coding	0.000000	0.000000	0.000000	0.055423	0.048251
PLEKHG1	protein coding	0.000000	0.000000	0.000000	0.011023	0.010665
MTHFD1L	protein coding	0.000000	0.000000	0.000000	0.022869	0.022426
ZBTB2	protein coding	0.000000	0.000000	0.000000	0.102720	0.091138
CCDC170	protein coding	0.000000	0.000000	0.000000	0.022979	0.022019
ESR1	protein coding	0.000000	0.000000	0.000000	0.000000	0.005286
SYNE1	protein coding	0.000000	0.000000	0.000000	0.006019	0.005619
RGS17	protein coding	0.000000	0.000000	0.000000	0.047946	0.044956
OPRM1	protein coding	0.000000	0.000000	0.000000	0.135705	0.131996
IPCEF1	protein coding	0.000000	0.000000	0.000000	0.013870	0.013347
TIAM2	protein coding	0.000000	0.000000	0.000000	0.041060	0.040233
ARID1B	protein coding	0.000000	0.000000	0.000000	0.005878	0.005538
ZDHHC14	protein coding	0.000000	0.000000	0.000000	0.007596	0.007407
SYNJ2	protein coding	0.000000	0.000000	0.000000	0.050809	0.046893
SERAC1	protein coding	0.000000	0.000000	0.000000	0.041833	0.037437
TULP4	protein coding	0.000000	0.000000	0.000000	0.067014	0.045066
TMEM181	protein coding	0.000000	0.000000	0.000000	0.180612	0.170721
SYTL3	protein coding	0.000000	0.000000	0.000000	0.025015	0.024377
FNDC1	protein coding	0.000000	0.000000	0.000000	0.632562	0.591946
SOD2	protein coding	0.000000	0.000000	0.000000	0.159576	0.154658
WTAP	protein coding	0.000000	0.000000	0.000000	0.081373	0.068328
IGF2R	protein coding	0.000000	0.000000	0.000000	0.057017	0.050551
MAP3K4	protein coding	0.000000	0.000000	0.000000	0.071652	0.068440
PRKN	protein coding	0.000000	0.000000	0.000000	0.015632	0.015576
PACRG	protein coding	0.000000	0.000000	0.000000	0.015186	0.015127
PDE10A	protein coding	0.000000	0.000000	0.000000	0.007692	0.003792
AL627443.1	lincRNA	-1.000000	-1.000000	0.000000	0.246619	0.227807
TBXT	protein coding	0.000000	0.000000	0.000000	0.904762	0.688156
RPS6KA2	protein coding	0.000000	0.000000	0.000000	0.036161	0.035607
TCP10	protein coding	0.000000	0.000000	0.000000	0.157001	0.120092
KIF25	protein coding	0.000000	0.000000	0.000000	0.047900	0.042991
FRMD1	protein coding	0.000000	0.000000	0.000000	0.119769	0.103423
DACT2	protein coding	0.000000	0.000000	0.000000	6.046717	5.095825
SMOC2	protein coding	0.000000	0.000000	0.000000	0.258537	0.248392
LINC02519	lincRNA	-1.000000	-1.000000	0.000000	1.420473	1.212813
WDR27	protein coding	0.000000	0.000000	0.000000	0.044001	0.043294
AC215522.3	lincRNA	-1.000000	-1.000000	11.818182	17.421553	17.260840
AC215522.2	other	-1.000000	-1.000000	3.215434	3.180354	3.181349
FAM20C	protein coding	0.000000	0.000000	0.000000	2.385860	2.288421
PRKAR1B	protein coding	0.000000	0.000000	0.000000	0.325282	0.318851
DNAAF5	protein coding	0.000000	0.000000	0.000000	0.077327	0.071938
COX19	protein coding	0.000000	0.000000	0.000000	0.000000	0.046862
MAD1L1	protein coding	0.000000	0.000000	0.000000	0.343796	0.339681
SNX8	protein coding	0.000000	0.000000	0.000000	0.033996	0.032180
CHST12	protein coding	0.000000	0.167819	0.154875	0.093825	0.115754
AC073316.1	lincRNA	-1.000000	-1.000000	0.000000	0.162159	0.153980
SDK1	protein coding	0.000000	0.000000	0.000000	0.011079	0.010955
WIPI2	protein coding	0.000000	0.000000	0.000000	0.059167	0.052706
FBXL18	protein coding	0.000000	0.953206	0.474138	0.000000	0.147945
RNF216	protein coding	0.000000	0.000000	0.000000	0.037957	0.036489
OCM	protein coding	0.000000	0.000000	0.000000	0.438904	0.382555
CCZ1	protein coding	0.000000	0.000000	0.000000	0.173153	0.158131
CYTH3	protein coding	0.000000	0.000000	0.000000	0.023510	0.022549
RAC1	protein coding	0.000000	0.000000	0.000000	0.084987	0.078088
DAGLB	protein coding	0.000000	0.000000	0.000000	0.122373	0.117233
RPA3	protein coding	0.000000	0.000000	0.000000	0.028774	0.028018
UMAD1	protein coding	0.000000	0.000000	0.000000	0.007085	0.007027
NXPH1	protein coding	0.000000	0.000000	0.000000	0.006653	0.006583
AC004949.1	lincRNA	-1.000000	-1.000000	0.000000	0.006728	0.006664
AC004160.1	other	-1.000000	-1.000000	0.000000	0.033858	0.033307
THSD7A	protein coding	0.000000	0.000000	0.000000	0.021502	0.021003
TMEM106B	protein coding	0.000000	2.648394	2.476610	0.000000	0.980514
AC011287.1	lincRNA	-1.000000	-1.000000	0.000000	0.034890	0.034706
DGKB	protein coding	0.000000	0.000000	0.000000	0.106748	0.105697
AHR	protein coding	0.000000	0.000000	0.000000	0.011636	0.005584
SNX13	protein coding	0.000000	0.000000	0.000000	0.040804	0.037398
HDAC9	protein coding	0.000000	0.000000	0.000000	0.005879	0.005789
ABCB5	protein coding	0.000000	0.000000	0.000000	0.036609	0.045109
DNAH11	protein coding	0.000000	0.000000	0.000000	0.013652	0.013106
CDCA7L	protein coding	0.000000	0.000000	0.000000	0.067436	0.061969
RAPGEF5	protein coding	0.000000	0.000000	0.000000	0.027842	0.026789
STEAP1B	protein coding	0.000000	0.000000	0.000000	0.040222	0.039816
AC005682.1	pseudogene	-1.000000	-1.000000	0.000000	0.268884	0.246052
IGF2BP3	protein coding	0.000000	0.000000	0.000000	0.015386	0.014976
TRA2A	protein coding	0.000000	0.000000	0.000000	0.115963	0.106379
MPP6	protein coding	0.000000	0.000000	0.000000	0.276981	0.256357
CBX3	protein coding	0.000000	0.000000	0.000000	0.294360	0.205019
SKAP2	protein coding	0.000000	0.000000	0.000000	0.007718	0.007618
TAX1BP1	protein coding	0.000000	0.000000	0.000000	0.375117	0.346849
JAZF1	protein coding	0.000000	0.000000	0.000000	0.118797	0.117657
CREB5	protein coding	0.000000	0.000000	0.000000	0.010055	0.009875
AC004593.3	protein coding	0.000000	0.000000	0.000000	0.006198	0.006117
PDE1C	protein coding	0.000000	0.000000	0.000000	0.005232	0.005108
AVL9	protein coding	0.000000	0.000000	0.000000	0.037117	0.034300
RP9P	pseudogene	-1.000000	-1.000000	0.000000	0.100333	0.094837
NT5C3A	protein coding	0.000000	0.000000	0.000000	0.049689	0.047243
BBS9	protein coding	0.000000	0.000000	0.000000	0.004664	0.004614
BMPER	protein coding	0.000000	0.000000	0.000000	0.010980	0.010759
TBX20	protein coding	0.000000	0.000000	0.000000	0.044147	0.042539
ANLN	protein coding	0.000000	0.000000	0.000000	1.317604	1.209659
AOAH	protein coding	0.000000	0.000000	0.000000	0.022966	0.022684
ELMO1	protein coding	0.000000	0.000000	0.000000	0.007472	0.007396
EPDR1	protein coding	0.000000	0.000000	0.000000	0.008295	0.008206
SFRP4	protein coding	0.000000	0.000000	0.000000	0.266545	0.258845
AMPH	protein coding	0.000000	0.000000	0.000000	0.021732	0.021383
POU6F2	protein coding	0.000000	0.000000	0.000000	0.005580	0.010872
RALA	protein coding	0.000000	0.000000	0.000000	0.028322	0.027174
CDK13	protein coding	0.000000	0.000000	0.000000	0.018726	0.016674
SUGCT	protein coding	0.000000	0.000000	0.000000	0.003041	0.003031
HECW1	protein coding	0.000000	0.000000	0.000000	0.005859	0.005734
H2AFV	protein coding	0.000000	0.000000	0.000000	0.157252	0.122112
RAMP3	protein coding	0.000000	0.000000	0.000000	0.114480	0.108730
AC023669.2	lincRNA	-1.000000	-1.000000	0.000000	0.690725	0.686730
ABCA13	protein coding	0.000000	0.000000	0.000000	0.006322	0.006092
ZPBP	protein coding	0.000000	0.000000	0.000000	0.016459	0.011074
GRB10	protein coding	0.000000	0.000000	0.000000	0.026904	0.026057
AC091812.1	pseudogene	-1.000000	-1.000000	0.000000	0.156843	0.142712
AC092647.5	protein coding	0.000000	0.000000	0.000000	0.687135	0.669492
TNRC18P3	pseudogene	-1.000000	-1.000000	77.955390	72.063776	72.967962
SLC29A4P1	pseudogene	-1.000000	-1.000000	64.432990	79.900200	77.388110
SEPT14P1	pseudogene	-1.000000	-1.000000	0.000000	0.206657	0.203029
ZNF107	protein coding	0.000000	0.000000	0.000000	0.060011	0.050551
ZNF138	protein coding	0.000000	0.000000	0.000000	0.071362	0.066170
GTF2IP14	pseudogene	-1.000000	-1.000000	6.495726	0.000000	0.235600
INTS4P1	pseudogene	-1.000000	-1.000000	0.000000	0.030254	0.028975
AC073107.1	pseudogene	-1.000000	-1.000000	0.000000	0.045968	0.045234
INTS4P2	pseudogene	-1.000000	-1.000000	0.000000	0.046499	0.045156
AC068533.4	protein coding	0.000000	-1.000000	0.000000	0.034606	0.034100
TPST1	protein coding	0.000000	0.000000	0.000000	0.000000	1.135857
LINC00174	other	-1.000000	-1.000000	3.523298	1.926394	2.081312
SPDYE21P	pseudogene	-1.000000	-1.000000	0.000000	0.480598	0.418475
AC093655.1	lincRNA	-1.000000	-1.000000	0.000000	0.019665	0.019572
AC092100.1	lincRNA	-1.000000	-1.000000	0.000000	0.038595	0.038307
AUTS2	protein coding	0.000000	0.000000	0.000000	0.011954	0.011797
GALNT17	protein coding	0.000000	0.000000	0.000000	0.038625	0.038354
CALN1	protein coding	0.000000	0.000000	0.000000	0.009276	0.009136
TYW1B	protein coding	0.000000	0.000000	0.000000	0.015779	0.015587
POM121	protein coding	0.000000	0.000000	0.000000	0.160720	0.138744
AC211476.3	pseudogene	-1.000000	-1.000000	0.000000	1.058201	0.993684
GTF2IRD2P1	pseudogene	-1.000000	-1.000000	0.000000	0.076305	0.069578
BAZ1B	protein coding	0.000000	0.000000	0.000000	0.034551	0.031754
BUD23	protein coding	0.000000	0.000000	0.000000	0.196657	0.117456
EIF4H	protein coding	0.000000	0.000000	0.000000	0.178518	0.157508
LAT2	protein coding	0.000000	0.000000	0.000000	0.189102	0.162348
CLIP2	protein coding	0.000000	0.000000	0.000000	0.137156	0.130508
GTF2I	protein coding	0.000000	0.000000	0.000000	0.021423	0.020383
AC211433.1	other	-1.000000	-1.000000	0.000000	0.055685	0.052419
GTF2IRD2	protein coding	0.000000	0.000000	0.000000	0.087961	0.081217
SPDYE12P	pseudogene	-1.000000	-1.000000	0.000000	0.379114	0.334194
CASTOR2	protein coding	0.000000	0.000000	0.000000	0.035770	0.035012
GTF2IRD2B	protein coding	0.000000	0.000000	0.000000	0.041530	0.038432
AC211486.3	pseudogene	-1.000000	-1.000000	0.000000	0.216431	0.204831
AC211486.1	pseudogene	-1.000000	-1.000000	0.000000	1.106383	0.747341
HIP1	protein coding	0.000000	0.000000	0.000000	0.012665	0.012156
TMEM120A	protein coding	0.000000	0.000000	0.000000	0.469864	0.370749
STYXL1	protein coding	0.000000	0.000000	0.000000	0.104754	0.100646
ZP3	protein coding	0.000000	0.000000	0.000000	0.085720	0.080803
UPK3B	protein coding	0.000000	69.110967	41.978715	0.000000	17.479074
AC004980.4	pseudogene	-1.000000	-1.000000	100.000000	100.000000	100.000000
RF00019	other	-1.000000	-1.000000	100.000000	-1.000000	100.000000
AC004980.3	pseudogene	-1.000000	-1.000000	50.274725	37.930593	38.473768
AC004980.1	pseudogene	-1.000000	-1.000000	0.000000	0.390703	0.375213
POMZP3	protein coding	0.000000	0.000000	0.000000	1.915211	1.707670
GSAP	protein coding	0.000000	0.000000	0.000000	0.026477	0.025556
APTR	lincRNA	-1.000000	-1.000000	0.000000	0.061975	0.056987
RSBN1L	protein coding	0.000000	0.000000	0.000000	0.033835	0.031185
PHTF2	protein coding	0.000000	0.000000	0.000000	0.018439	0.017642
MAGI2	protein coding	0.000000	0.000000	0.000000	0.015183	0.015036
CD36	protein coding	0.000000	0.000000	0.000000	0.019803	0.019373
HGF	protein coding	0.000000	0.000000	0.000000	0.437601	0.377992
CACNA2D1	protein coding	0.000000	0.000000	0.000000	0.012057	0.011863
SEMA3E	protein coding	0.000000	0.546355	0.393217	0.000000	0.011194
SEMA3A	protein coding	0.000000	0.000000	0.000000	0.118926	0.116958
GRM3	protein coding	0.000000	0.000000	0.000000	0.009700	0.009504
KIAA1324L	protein coding	0.000000	0.000000	0.000000	0.161601	0.155367
TMEM243	protein coding	0.000000	0.000000	0.000000	1.301328	1.211774
ABCB1	protein coding	0.000000	0.000000	0.000000	0.024427	0.023845
RUNDC3B	protein coding	0.000000	0.000000	0.000000	0.013516	0.013187
ZNF804B	protein coding	0.000000	0.000000	0.000000	0.003665	0.003635
STEAP2-AS1	other	-1.000000	-1.000000	0.000000	0.186519	0.186163
CDK14	protein coding	0.000000	0.000000	0.000000	0.065724	0.065174
MTERF1	protein coding	0.000000	0.000000	0.000000	0.000000	0.028615
AKAP9	protein coding	0.000000	0.000000	0.000000	0.031230	0.028268
TMBIM7P	pseudogene	-1.000000	-1.000000	0.000000	0.063243	0.059553
PEX1	protein coding	0.000000	0.000000	0.000000	0.067420	0.060225
AC005156.1	pseudogene	-1.000000	-1.000000	0.000000	0.123319	0.119257
CALCR	protein coding	0.000000	0.000000	0.000000	0.079333	0.077208
GNGT1	protein coding	0.000000	0.000000	0.000000	1.913490	1.899328
SMURF1	protein coding	0.000000	0.000000	0.000000	0.020742	0.019715
KPNA7	protein coding	0.000000	0.000000	0.000000	0.074557	0.070730
CYP3A7	protein coding	0.000000	0.000000	0.000000	0.048053	0.045781
CASTOR3	protein coding	0.000000	0.000000	0.000000	0.030565	0.029344
IRS3P	pseudogene	-1.000000	-1.000000	2.189055	-1.000000	2.189055
ACTL6B	protein coding	0.000000	0.000000	0.000000	0.220302	0.194553
MUC3A	protein coding	0.000000	0.000000	0.000000	0.344645	0.138364
COL26A1	protein coding	0.000000	0.000000	0.000000	0.023816	0.023445
CUX1	protein coding	0.000000	0.000000	0.000000	0.012606	0.012178
PRKRIP1	protein coding	0.000000	0.000000	0.000000	0.353941	0.334374
LRWD1	protein coding	0.000000	0.000000	0.000000	0.797692	0.570458
RASA4DP	pseudogene	-1.000000	-1.000000	0.000000	0.323494	0.278003
FBXL13	protein coding	0.000000	0.000000	0.000000	0.009293	0.009174
RELN	protein coding	0.000000	0.000000	0.000000	0.079661	0.077839
LHFPL3	protein coding	0.000000	0.000000	0.000000	0.116531	0.116147
SRPK2	protein coding	0.000000	0.000000	0.000000	0.009675	0.009009
ATXN7L1	protein coding	0.000000	0.000000	0.000000	0.007951	0.007734
COG5	protein coding	0.000000	0.000000	0.000000	0.937013	0.916908
SLC26A3	protein coding	0.000000	0.000000	0.000000	0.289955	0.267493
LAMB1	protein coding	0.000000	0.000000	0.000000	0.028858	0.026430
LAMB4	protein coding	0.000000	0.000000	0.000000	0.057926	0.054303
NRCAM	protein coding	0.000000	0.000000	0.000000	0.026533	0.025882
IMMP2L	protein coding	0.000000	0.000000	0.000000	0.003234	0.003224
DOCK4	protein coding	0.000000	0.000000	0.000000	0.005942	0.005830
TMEM168	protein coding	0.000000	0.000000	0.000000	0.116279	0.085076
CAV2	protein coding	0.000000	0.000000	0.000000	0.000000	0.010400
CAPZA2	protein coding	0.000000	0.000000	0.000000	0.026647	0.025230
ST7	protein coding	0.000000	0.000000	0.000000	0.109579	0.107272
LINC02476	lincRNA	-1.000000	-1.000000	0.000000	0.010955	0.010847
KCND2	protein coding	0.000000	0.000000	0.000000	0.010397	0.010280
ING3	protein coding	0.000000	0.000000	0.000000	0.098754	0.079344
CPED1	protein coding	0.000000	0.000000	0.000000	0.106454	0.104286
CADPS2	protein coding	0.000000	0.000000	0.000000	0.009961	0.009853
HYAL4	protein coding	0.000000	0.000000	0.000000	0.058951	0.055676
GRM8	protein coding	0.000000	0.000000	0.000000	0.012226	0.012152
SND1	protein coding	0.000000	0.000000	0.000000	0.004807	0.004768
AC090114.3	pseudogene	-1.000000	-1.000000	0.000000	0.231976	0.229597
AC018638.3	pseudogene	-1.000000	-1.000000	0.000000	44.940476	37.515528
TNPO3	protein coding	0.000000	0.000000	0.000000	0.036355	0.034656
AHCYL2	protein coding	0.000000	0.000000	0.000000	0.014551	0.014133
STRIP2	protein coding	0.000000	0.662252	0.368486	0.051838	0.085239
ZC3HC1	protein coding	0.000000	0.000000	0.000000	0.080314	0.075381
CPA5	protein coding	0.000000	0.000000	0.000000	0.126987	0.112905
COPG2	protein coding	0.000000	0.000000	0.000000	0.013254	0.012922
AC016831.7	lincRNA	-1.000000	-1.000000	0.000000	0.018520	0.017874
MKLN1	protein coding	0.000000	0.000000	0.000000	0.006401	0.006209
AC009518.1	lincRNA	-1.000000	-1.000000	0.000000	0.056340	0.054568
PLXNA4	protein coding	0.000000	0.000000	0.000000	0.008053	0.007804
CHCHD3	protein coding	0.000000	0.000000	0.000000	0.279142	0.276563
EXOC4	protein coding	0.000000	0.000000	0.000000	0.041816	0.041548
AKR1B15	protein coding	0.000000	0.000000	0.000000	0.082483	0.078077
SLC13A4	protein coding	0.000000	0.000000	0.000000	0.060071	0.056225
AC078845.1	lincRNA	-1.000000	-1.000000	0.000000	0.012820	0.012772
CHRM2	protein coding	0.000000	0.000000	0.000000	0.022006	0.021110
PTN	protein coding	0.000000	0.000000	0.000000	0.023519	0.023171
DGKI	protein coding	0.000000	0.000000	0.000000	0.021450	0.020813
CREB3L2	protein coding	0.000000	0.000000	0.000000	0.019421	0.018098
AKR1D1	protein coding	0.000000	0.000000	0.000000	0.120063	0.040636
SVOPL	protein coding	0.000000	0.000000	0.000000	0.027619	0.027086
KIAA1549	protein coding	0.000000	0.000000	0.000000	0.022550	0.020675
LUC7L2	protein coding	0.000000	0.000000	0.000000	0.108674	0.104696
HIPK2	protein coding	0.000000	0.000000	0.000000	0.010957	0.010175
SLC37A3	protein coding	0.000000	0.000000	0.000000	0.040452	0.024381
DENND2A	protein coding	0.000000	0.000000	0.000000	0.015959	0.015427
BRAF	protein coding	0.000000	0.209293	0.173563	0.000000	0.012159
TMEM178B	protein coding	0.000000	0.000000	0.000000	0.093037	0.090607
MGAM	protein coding	0.000000	0.000000	0.000000	0.016909	0.016086
MGAM2	protein coding	0.000000	0.000000	0.000000	0.053654	0.049740
CLCN1	protein coding	0.000000	0.000000	0.000000	0.073300	0.066746
TCAF1P1	pseudogene	-1.000000	-1.000000	0.000000	2.216857	1.485294
TCAF2	protein coding	0.000000	1.929625	1.061174	28.907395	27.272810
TCAF2C	protein coding	100.000000	100.000000	100.000000	100.000000	100.000000
AC099548.2	pseudogene	-1.000000	-1.000000	0.000000	0.032166	0.030608
TPK1	protein coding	0.000000	0.000000	0.000000	0.042972	0.042658
AC073055.1	pseudogene	-1.000000	-1.000000	1.296296	-1.000000	1.296296
CNTNAP2	protein coding	0.000000	0.000000	0.000000	0.160114	0.159393
CUL1	protein coding	0.000000	0.000000	0.000000	0.048227	0.046547
ZNF425	protein coding	0.000000	0.000000	0.000000	1.479947	1.273237
ATP6V0E2	protein coding	0.000000	4.849885	4.343330	0.767157	2.121604
AC092681.1	pseudogene	-1.000000	-1.000000	0.000000	0.131731	0.129639
NUB1	protein coding	0.000000	0.000000	0.000000	0.072736	0.065306
GALNTL5	protein coding	0.000000	0.000000	0.000000	0.038899	0.037763
GALNT11	protein coding	0.000000	0.000000	0.000000	0.033879	0.032067
KMT2C	protein coding	0.000000	0.000000	0.000000	0.009572	0.008968
ACTR3B	protein coding	0.000000	0.000000	0.000000	0.033193	0.032417
DPP6	protein coding	0.000000	0.000000	0.000000	0.179752	0.178517
BLACE	lincRNA	-1.000000	-1.000000	0.000000	0.577558	0.447529
LINC01006	lincRNA	-1.000000	-1.000000	0.000000	0.012767	0.012466
UBE3C	protein coding	0.000000	0.000000	0.000000	0.040853	0.039093
PTPRN2	protein coding	0.000000	0.000000	0.000000	0.461462	0.459317
ESYT2	protein coding	0.000000	0.000000	0.000000	0.112126	0.104777
AC144568.1	pseudogene	-1.000000	-1.000000	100.000000	100.000000	100.000000
AC144568.2	lincRNA	-1.000000	-1.000000	100.000000	100.000000	100.000000
AC131281.2	pseudogene	-1.000000	-1.000000	100.000000	-1.000000	100.000000
ERICH1	protein coding	0.000000	0.000000	0.000000	4.544313	4.108301
DLGAP2	protein coding	0.000000	0.000000	0.000000	1.020636	1.009087
MYOM2	protein coding	0.000000	0.000000	0.000000	0.027273	0.021575
AC246817.2	lincRNA	-1.000000	-1.000000	0.000000	0.037902	0.036876
AC246817.1	lincRNA	-1.000000	-1.000000	0.000000	0.031730	0.031525
CSMD1	protein coding	0.000000	0.000000	0.000000	0.050856	0.050495
AC009435.1	lincRNA	-1.000000	-1.000000	0.000000	0.036218	0.036119
MCPH1	protein coding	0.000000	0.000000	0.000000	0.032213	0.031003
ANGPT2	protein coding	0.000000	0.000000	0.000000	0.071970	0.064306
AF233439.1	lincRNA	-1.000000	-1.000000	0.000000	0.064206	0.062347
AF228730.5	pseudogene	-1.000000	-1.000000	0.000000	0.031128	0.030463
DEFB107B	protein coding	32.863850	49.714286	40.463918	95.518164	93.924991
SPAG11A	protein coding	0.000000	0.000000	0.000000	0.120375	0.109571
FAM66E	lincRNA	-1.000000	-1.000000	16.760563	27.809988	27.223163
USP17L8	protein coding	77.701005	-1.000000	77.701005	-1.000000	77.701005
DEFB109C	pseudogene	-1.000000	-1.000000	56.273764	73.059494	72.431748
AC105233.5	other	-1.000000	-1.000000	0.000000	8.396522	7.957921
SNRPCP17	pseudogene	-1.000000	-1.000000	55.882353	-1.000000	55.882353
TNKS	protein coding	0.000000	0.000000	0.000000	1.460956	1.380105
MSRA	protein coding	0.000000	0.000000	0.000000	0.009424	0.009343
PRSS51	protein coding	0.000000	0.000000	0.000000	0.047705	0.037090
PINX1	protein coding	0.000000	0.000000	0.000000	0.019523	0.019223
NEIL2	protein coding	0.000000	0.000000	0.000000	0.582954	0.491331
AC068587.4	other	-1.000000	-1.000000	0.000000	0.023921	0.022234
AC123777.1	lincRNA	-1.000000	-1.000000	0.000000	0.047337	0.046023
LINC00681	lincRNA	-1.000000	-1.000000	0.000000	0.089198	0.087325
DLC1	protein coding	0.000000	0.000000	0.000000	0.022092	0.021679
SGCZ	protein coding	0.000000	0.000000	0.000000	0.033239	0.033174
TUSC3	protein coding	0.000000	0.000000	0.000000	0.000000	0.014881
AC068992.1	lincRNA	-1.000000	-1.000000	0.000000	0.051829	0.051651
MICU3	protein coding	0.000000	0.000000	0.000000	0.025230	0.024107
ZDHHC2	protein coding	0.000000	0.453885	0.378387	0.115877	0.141050
PCM1	protein coding	0.000000	0.000000	0.000000	0.024552	0.022408
PSD3	protein coding	0.000000	0.000000	0.000000	0.474080	0.462660
AC100849.1	lincRNA	-1.000000	-1.000000	0.000000	0.035838	0.035535
CSGALNACT1	protein coding	0.000000	0.000000	0.000000	0.020055	0.019781
AC018541.1	lincRNA	-1.000000	-1.000000	0.000000	0.071615	0.069752
AC103719.1	lincRNA	-1.000000	-1.000000	0.000000	0.540958	0.485942
XPO7	protein coding	0.000000	0.000000	0.000000	0.040365	0.037969
SLC39A14	protein coding	0.000000	0.000000	0.000000	0.046242	0.041866
PPP3CC	protein coding	0.000000	0.000000	0.000000	0.021562	0.020932
LOXL2	protein coding	0.000000	0.000000	0.000000	0.018554	0.017949
SLC25A37	protein coding	0.000000	0.816719	0.705102	0.000000	0.072871
SINHCAFP3	pseudogene	-1.000000	-1.000000	3.328051	-1.000000	3.328051
DOCK5	protein coding	0.000000	0.000000	0.000000	1.827656	1.699956
KCTD9	protein coding	0.000000	0.000000	0.000000	0.091919	0.081622
CDCA2	protein coding	0.000000	0.000000	0.000000	0.126431	0.116510
BNIP3L	protein coding	0.000000	0.000000	0.000000	0.021096	0.020369
ADRA1A	protein coding	0.000000	0.689202	0.431477	0.000000	0.017629
PTK2B	protein coding	0.000000	0.000000	0.000000	0.018228	0.017578
EXTL3	protein coding	0.000000	0.000000	0.000000	0.000000	0.039966
INTS9	protein coding	0.000000	0.000000	0.000000	0.018415	0.017947
KIF13B	protein coding	0.000000	0.000000	0.000000	0.016090	0.015318
LEPROTL1	protein coding	0.000000	0.000000	0.000000	0.000000	0.048894
MBOAT4	protein coding	0.000000	0.000000	0.000000	0.352516	0.310994
RBPMS	protein coding	0.000000	0.000000	0.000000	0.158115	0.153902
PURG	protein coding	0.000000	0.000000	0.000000	0.090800	0.081766
NRG1	protein coding	0.000000	0.000000	0.000000	0.039941	0.039608
FUT10	protein coding	0.000000	0.000000	0.000000	0.027338	0.026316
MAK16	protein coding	0.000000	0.000000	0.000000	0.271956	0.205936
AF279873.3	lincRNA	-1.000000	-1.000000	0.000000	0.017794	0.017736
UNC5D	protein coding	0.000000	0.000000	0.000000	0.006527	0.006416
AC124290.1	lincRNA	-1.000000	-1.000000	0.000000	0.037659	0.037474
LINC01605	lincRNA	-1.000000	-1.000000	0.000000	0.019802	0.019572
LSM1	protein coding	0.000000	0.000000	0.000000	0.179695	0.164069
C8orf86	protein coding	0.000000	0.000000	0.000000	0.263242	0.229975
ADAM9	protein coding	0.000000	0.000000	0.000000	0.024472	0.023089
AC123767.1	pseudogene	-1.000000	-1.000000	0.000000	0.047180	0.045488
IDO1	protein coding	0.000000	0.000000	0.000000	0.114908	0.103176
ZMAT4	protein coding	0.000000	0.000000	0.000000	0.006032	0.005991
SFRP1	protein coding	0.000000	0.000000	0.000000	0.063124	0.056795
ANK1	protein coding	0.000000	0.000000	0.000000	0.010676	0.010265
IKBKB	protein coding	0.000000	0.000000	0.000000	0.534873	0.493879
POLB	protein coding	0.000000	0.000000	0.000000	0.066694	0.062961
SLC20A2	protein coding	0.000000	0.000000	0.000000	0.035642	0.034276
CHRNB3	protein coding	0.000000	0.000000	0.000000	0.063916	0.059954
HOOK3	protein coding	0.000000	0.000000	0.000000	0.022659	0.020209
SPIDR	protein coding	0.000000	0.000000	0.000000	0.012304	0.012192
SNTG1	protein coding	0.000000	0.000000	0.000000	0.013097	0.012966
PXDNL	protein coding	0.000000	0.000000	0.000000	0.004330	0.004287
ST18	protein coding	0.000000	0.000000	0.000000	0.007521	0.006284
RB1CC1	protein coding	0.000000	0.000000	0.000000	0.039527	0.037281
ATP6V1H	protein coding	0.000000	0.000000	0.000000	0.029674	0.028906
RGS20	protein coding	0.000000	0.000000	0.000000	0.027575	0.026978
TMEM68	protein coding	0.000000	0.000000	0.000000	0.480626	0.167569
RPS20	protein coding	0.000000	0.000000	0.000000	0.568928	0.356849
FAM110B	protein coding	0.000000	0.000000	0.000000	0.000000	0.154932
UBXN2B	protein coding	0.000000	0.000000	0.000000	0.071623	0.062132
RAB2A	protein coding	0.000000	0.000000	0.000000	0.039215	0.037464
CLVS1	protein coding	0.000000	0.000000	0.000000	0.130412	0.129138
NKAIN3	protein coding	0.000000	0.000000	0.000000	0.011219	0.011184
CYP7B1	protein coding	0.000000	0.000000	0.000000	0.026445	0.025119
SGK3	protein coding	0.000000	0.000000	0.000000	0.011105	0.010801
CPA6	protein coding	0.000000	0.000000	0.000000	0.006826	0.006783
XKR9	protein coding	0.000000	0.000000	0.000000	1.737534	0.907393
KCNB2	protein coding	0.000000	0.000000	0.000000	0.907208	0.899097
AC090735.1	lincRNA	-1.000000	-1.000000	19.301848	54.475743	51.969191
STAU2	protein coding	0.000000	0.000000	0.000000	0.007837	0.007637
GDAP1	protein coding	0.000000	0.000000	0.000000	0.000000	2.435884
AC023200.1	lincRNA	-1.000000	-1.000000	0.000000	0.282070	0.261126
ZNF704	protein coding	0.000000	0.000000	0.000000	0.009059	0.008525
SNX16	protein coding	0.000000	0.000000	0.000000	0.055928	0.050826
AC060765.1	lincRNA	-1.000000	-1.000000	0.000000	0.027802	0.027678
AC105031.2	lincRNA	-1.000000	-1.000000	0.000000	0.034703	0.034405
AC105031.3	lincRNA	-1.000000	-1.000000	0.000000	0.067072	0.066236
AC015522.1	lincRNA	-1.000000	-1.000000	0.000000	0.023356	0.023290
RALYL	protein coding	0.000000	0.000000	0.000000	0.004760	0.004736
REXO1L12P	pseudogene	-1.000000	-1.000000	100.000000	-1.000000	100.000000
WWP1	protein coding	0.000000	0.000000	0.000000	0.062840	0.060435
CNGB3	protein coding	0.000000	0.000000	0.000000	0.011886	0.011597
AB015752.1	lincRNA	-1.000000	-1.000000	0.000000	0.032990	0.032764
SLC26A7	protein coding	0.000000	0.000000	0.000000	0.016979	0.016432
AC103409.1	lincRNA	-1.000000	-1.000000	0.000000	0.013742	0.013710
CDH17	protein coding	0.000000	0.000000	0.000000	0.030165	0.028847
RAD54B	protein coding	0.000000	0.000000	0.000000	0.021325	0.020359
VIRMA	protein coding	0.000000	0.000000	0.000000	0.035711	0.031897
NDUFAF6	protein coding	0.000000	0.000000	0.000000	0.049406	0.048485
C8orf37-AS1	lincRNA	-1.000000	-1.000000	0.000000	0.004469	0.004458
SDC2	protein coding	0.000000	0.000000	0.000000	1.150553	1.109526
MTDH	protein coding	0.000000	0.000000	0.000000	0.266605	0.247071
LAPTM4B	protein coding	0.000000	0.000000	0.000000	0.028094	0.026938
ERICH5	protein coding	0.000000	0.000000	0.000000	0.116216	0.109219
NIPAL2	protein coding	0.000000	0.000000	0.000000	0.053022	0.050689
VPS13B	protein coding	0.000000	0.000000	0.000000	0.012360	0.012148
RGS22	protein coding	0.000000	0.000000	0.000000	0.013301	0.012916
SPAG1	protein coding	0.000000	0.000000	0.000000	0.028973	0.022689
ANKRD46	protein coding	0.000000	0.000000	0.000000	0.061503	0.055964
SNX31	protein coding	0.000000	0.000000	0.000000	0.059385	0.057438
GRHL2	protein coding	0.000000	0.000000	0.000000	0.014538	0.014101
NCALD	protein coding	0.000000	0.000000	0.000000	0.011792	0.011634
AZIN1	protein coding	0.000000	0.000000	0.000000	0.000000	0.031108
DCAF13	protein coding	0.000000	0.000000	0.000000	0.085321	0.073071
ZFPM2	protein coding	0.000000	0.000000	0.000000	0.015187	0.015653
OXR1	protein coding	0.000000	0.000000	0.000000	0.086298	0.084940
ANGPT1	protein coding	0.000000	0.000000	0.000000	0.151469	0.148447
RSPO2	protein coding	0.000000	0.000000	0.000000	0.014983	0.014647
RPSAP48	pseudogene	-1.000000	-1.000000	2.702703	-1.000000	2.702703
LINC01609	lincRNA	-1.000000	-1.000000	0.000000	0.252320	0.250652
CSMD3	protein coding	0.000000	0.000000	0.000000	0.001832	0.001812
TRPS1	protein coding	0.000000	0.000000	0.000000	0.089469	0.086994
LINC00536	lincRNA	-1.000000	-1.000000	0.000000	0.015061	0.014951
UTP23	protein coding	0.000000	0.000000	0.000000	0.038182	0.036162
EXT1	protein coding	0.000000	0.000000	0.000000	0.013915	0.013549
DEPTOR	protein coding	0.000000	0.000000	0.000000	0.014317	0.014109
AC104036.1	lincRNA	-1.000000	-1.000000	0.000000	0.205990	0.199499
AC037486.1	lincRNA	-1.000000	-1.000000	0.000000	0.025618	0.025501
FAM83A	protein coding	0.000000	0.000000	0.000000	0.086905	0.070696
WDYHV1	protein coding	0.000000	0.000000	0.000000	0.210058	0.099000
AC090921.1	lincRNA	-1.000000	-1.000000	0.000000	0.050440	0.049336
TATDN1	protein coding	0.000000	0.000000	0.000000	0.044845	0.043160
NSMCE2	protein coding	0.000000	0.000000	0.000000	0.127729	0.126706
AC091114.1	lincRNA	-1.000000	-1.000000	0.000000	0.127380	0.124943
PVT1	lincRNA	-1.000000	-1.000000	0.000000	0.009297	0.009129
LINC00824	other	-1.000000	-1.000000	0.000000	3.925923	3.825983
CCDC26	lincRNA	-1.000000	-1.000000	0.000000	0.004710	0.004574
FAM49B	protein coding	0.000000	0.000000	0.000000	0.016814	0.016335
AC022973.2	lincRNA	-1.000000	-1.000000	0.000000	0.322796	0.304047
ASAP1	protein coding	0.000000	0.000000	0.000000	0.034299	0.033712
ADCY8	protein coding	0.000000	0.000000	0.000000	0.008589	0.008393
TMEM71	protein coding	0.000000	0.000000	0.000000	0.102774	0.099069
KHDRBS3	protein coding	0.000000	0.000000	0.000000	0.031434	0.029609
AC079098.1	lincRNA	-1.000000	-1.000000	0.000000	0.021121	0.020991
AC046195.1	lincRNA	-1.000000	-1.000000	0.000000	0.032228	0.031737
AC046195.2	lincRNA	-1.000000	-1.000000	0.000000	0.043322	0.043015
FAM135B	protein coding	0.000000	0.000000	0.000000	0.007238	0.007088
TRAPPC9	protein coding	0.000000	0.000000	0.000000	0.029030	0.028837
AGO2	protein coding	0.000000	0.000000	0.000000	0.029776	0.025982
PTK2	protein coding	0.000000	0.000000	0.000000	0.019779	0.019168
MROH5	pseudogene	-1.000000	0.000000	0.000000	0.106448	0.099454
TOP1MT	protein coding	0.000000	0.000000	0.000000	0.187042	0.174476
ZNF623	protein coding	0.000000	0.000000	0.000000	2.398914	1.558442
SPATC1	protein coding	0.000000	0.000000	0.000000	1.215666	1.145049
CYC1	protein coding	0.000000	0.000000	0.000000	1.764234	0.880705
MROH1	protein coding	0.000000	0.000000	0.000000	0.045471	0.043011
DOCK8	protein coding	0.000000	0.000000	0.000000	0.013228	0.012779
KANK1	protein coding	0.000000	0.000000	0.000000	0.016387	0.015953
DMRT1	protein coding	0.000000	0.000000	0.000000	0.043225	0.042386
SMARCA2	protein coding	0.000000	0.000000	0.000000	0.011204	0.010312
RFX3	protein coding	0.000000	0.000000	0.000000	0.007083	0.006825
GLIS3	protein coding	0.000000	0.000000	0.000000	0.022054	0.082783
SLC1A1	protein coding	0.000000	0.000000	0.000000	0.367702	0.353517
SPATA6L	protein coding	0.000000	0.000000	0.000000	0.034225	0.019420
JAK2	protein coding	0.000000	0.000000	0.000000	0.036973	0.035468
UHRF2	protein coding	0.000000	0.000000	0.000000	0.076749	0.073480
KDM4C	protein coding	0.000000	0.000000	0.000000	0.289898	0.285190
PTPRD	protein coding	0.000000	0.000000	0.000000	0.064305	0.063999
CLCN3P1	pseudogene	-1.000000	-1.000000	0.000000	0.021757	0.021370
CCDC171	protein coding	0.000000	0.000000	0.000000	1.630969	1.325070
BNC2	protein coding	0.000000	0.000000	0.000000	0.008283	0.008020
CNTLN	protein coding	0.000000	0.000000	0.000000	0.006118	0.005963
SH3GL2	protein coding	0.000000	0.000000	0.000000	0.009748	0.009631
ADAMTSL1	protein coding	0.000000	0.000000	0.000000	0.036358	0.035942
SAXO1	protein coding	0.000000	0.000000	0.000000	0.036020	0.035334
PLIN2	protein coding	0.000000	0.000000	0.000000	0.122727	0.092875
MAP1LC3BP1	pseudogene	-1.000000	-1.000000	0.000000	0.773830	0.611451
MLLT3	protein coding	0.000000	0.000000	0.000000	0.008032	0.007833
AL391117.1	lincRNA	-1.000000	-1.000000	0.000000	0.095098	0.094942
AL445623.2	lincRNA	-1.000000	-1.000000	0.000000	0.025174	0.024462
ELAVL2	protein coding	0.000000	0.000000	0.000000	0.026703	0.025691
CAAP1	protein coding	0.000000	0.000000	0.000000	0.042713	0.040292
IFT74	protein coding	0.000000	0.000000	0.000000	0.044353	0.043144
MOB3B	protein coding	0.000000	0.000000	0.000000	0.010600	0.010265
LINGO2	protein coding	0.000000	0.000000	0.000000	0.014463	0.014400
LINC01242	lincRNA	-1.000000	-1.000000	0.000000	0.162950	0.161224
UBAP2	protein coding	0.000000	0.000000	0.000000	0.017952	0.017288
UBAP1	protein coding	0.000000	0.000000	0.000000	0.066447	0.063930
KIF24	protein coding	0.000000	0.000000	0.000000	0.685113	0.613663
GALT	protein coding	0.000000	0.000000	0.000000	0.000000	0.209270
UNC13B	protein coding	0.000000	0.000000	0.000000	0.009757	0.009041
RECK	protein coding	0.000000	0.000000	0.000000	0.025273	0.023859
CLTA	protein coding	0.000000	0.000000	0.000000	0.000000	0.050033
GNE	protein coding	0.000000	0.000000	0.000000	0.042020	0.038329
RNF38	protein coding	0.000000	0.000000	0.000000	0.096429	0.037710
MELK	protein coding	0.000000	0.000000	0.000000	0.029325	0.028620
ZCCHC7	protein coding	0.000000	0.000000	0.000000	0.011098	0.010942
FRMPD1	protein coding	0.000000	0.000000	0.000000	0.023332	0.021897
TRMT10B	protein coding	0.000000	0.000000	0.000000	0.109366	0.099329
CNTNAP3	protein coding	6.627628	1.697999	4.323175	23.523175	22.890493
FGF7P3	pseudogene	-1.000000	-1.000000	0.000000	0.007281	0.007238
C2orf27AP3	pseudogene	-1.000000	-1.000000	100.000000	-1.000000	100.000000
AL773545.1	lincRNA	-1.000000	-1.000000	0.000000	0.100567	0.098983
AMYH02020865.1	pseudogene	-1.000000	-1.000000	10.905065	75.578119	72.169914
BMS1P14	lincRNA	-1.000000	-1.000000	0.000000	82.405641	81.584048
CNTNAP3B	protein coding	0.000000	0.000000	0.000000	0.010477	0.010034
BX664718.1	lincRNA	-1.000000	-1.000000	72.572138	14.293850	42.187268
SPATA31A5	protein coding	73.837784	46.919431	72.502938	100.000000	81.357553
AL590491.1	pseudogene	-1.000000	-1.000000	43.405276	0.531171	10.204523
AL590491.2	lincRNA	-1.000000	-1.000000	35.500516	16.163241	17.059500
BX005040.4	pseudogene	-1.000000	-1.000000	0.000000	0.043149	0.041831
BX005040.1	lincRNA	-1.000000	-1.000000	100.000000	100.000000	100.000000
BX088645.1	protein coding	37.237644	0.000000	31.847134	7.995355	8.335173
AL935212.4	pseudogene	-1.000000	-1.000000	100.000000	100.000000	100.000000
AL935212.2	lincRNA	-1.000000	-1.000000	100.000000	100.000000	100.000000
RN7SL722P	other	-1.000000	-1.000000	52.650177	-1.000000	52.650177
AL391987.2	lincRNA	-1.000000	-1.000000	0.407332	0.000000	0.010895
AQP7P4	pseudogene	-1.000000	-1.000000	0.000000	0.473681	0.442588
BMS1P11	pseudogene	-1.000000	-1.000000	0.000000	1.080880	0.810735
CBWD4P	pseudogene	-1.000000	-1.000000	7.186544	2.593593	2.680835
FRG1KP	pseudogene	-1.000000	-1.000000	0.000000	0.560643	0.526593
AC129778.1	pseudogene	-1.000000	-1.000000	0.000000	0.197221	0.182059
CNTNAP3P2	pseudogene	-1.000000	-1.000000	0.000000	0.011739	0.011543
PIP5K1B	protein coding	0.000000	0.000000	0.000000	0.007320	0.007243
AL358113.1	protein coding	0.000000	0.000000	0.000000	0.325152	0.317631
CEMIP2	protein coding	0.000000	0.000000	0.000000	0.032612	0.030752
ABHD17B	protein coding	0.000000	0.000000	0.000000	0.048338	0.045380
TMC1	protein coding	0.000000	0.000000	0.000000	0.010286	0.010107
ALDH1A1	protein coding	0.000000	0.000000	0.000000	0.025932	0.025587
CYP1D1P	pseudogene	-1.000000	-1.000000	0.000000	0.372741	0.333744
TRPM6	protein coding	0.000000	0.000000	0.000000	0.013427	0.012681
OSTF1	protein coding	0.000000	0.000000	0.000000	0.062733	0.061306
PCSK5	protein coding	0.000000	0.000000	0.000000	0.543674	0.528943
PRUNE2	protein coding	0.000000	0.000000	0.000000	0.009584	0.009162
GNA14	protein coding	0.000000	0.000000	0.000000	0.009428	0.009324
GNAQ	protein coding	0.000000	0.000000	0.000000	0.007126	0.006976
TLE4	protein coding	0.000000	0.000000	0.000000	0.015368	0.014828
TLE1	protein coding	0.000000	0.000000	0.000000	0.027784	0.026510
AL591368.1	lincRNA	-1.000000	-1.000000	0.000000	3.007210	2.941952
AL158154.2	lincRNA	-1.000000	-1.000000	0.000000	0.076151	0.072552
SPATA31D3	protein coding	0.000000	0.000000	0.000000	2.045728	0.526968
FRMD3	protein coding	0.000000	0.000000	0.000000	0.020409	0.019962
GKAP1	protein coding	0.000000	0.000000	0.000000	0.051012	0.043288
KIF27	protein coding	0.000000	0.000000	0.000000	0.030057	0.028313
NTRK2	protein coding	0.000000	0.000000	0.000000	0.006507	0.006136
GOLM1	protein coding	0.000000	0.000000	0.000000	0.032761	0.031070
AL353613.1	lincRNA	-1.000000	-1.000000	0.000000	0.032907	0.032635
DAPK1	protein coding	0.000000	0.000000	0.000000	0.011215	0.010880
NXNL2	protein coding	0.000000	0.000000	0.000000	0.079597	0.063043
SEMA4D	protein coding	0.000000	0.000000	0.000000	0.020311	0.018931
ROR2	protein coding	0.000000	0.000000	0.000000	0.052329	0.051670
IARS	protein coding	0.000000	0.000000	0.000000	0.029228	0.027529
CENPP	protein coding	0.000000	0.000000	0.000000	0.008765	0.008473
FGD3	protein coding	0.000000	0.000000	0.000000	0.035390	0.033789
C9orf3	protein coding	0.000000	0.000000	0.000000	0.008142	0.008044
FANCC	protein coding	0.000000	0.000000	0.000000	0.012691	0.008238
PTCH1	protein coding	0.000000	0.000000	0.000000	0.497536	0.430633
AL354861.2	lincRNA	-1.000000	-1.000000	0.000000	0.073791	0.073211
ZNF367	protein coding	0.000000	0.000000	0.000000	0.080042	0.071014
AAED1	protein coding	0.000000	0.000000	0.000000	0.194825	0.158972
MFSD14C	protein coding	0.000000	0.000000	0.000000	0.071338	0.059366
NUTM2G	protein coding	0.000000	0.000000	0.000000	0.324028	0.217701
ANP32B	protein coding	0.000000	0.000000	0.000000	0.096438	0.092075
NANS	protein coding	0.000000	0.000000	0.000000	0.088039	0.079739
TRIM14	protein coding	0.000000	0.000000	0.000000	0.046620	0.042053
ERP44	protein coding	0.000000	0.000000	0.000000	0.032178	0.030869
INVS	protein coding	0.000000	0.000000	0.000000	0.014738	0.014375
GRIN3A	protein coding	0.000000	0.000000	0.000000	0.462085	0.440828
AL390962.1	lincRNA	-1.000000	-1.000000	0.000000	0.511786	0.507801
AL512646.1	pseudogene	-1.000000	-1.000000	2.509294	-1.000000	2.509294
ABCA1	protein coding	0.000000	0.000000	0.000000	0.036062	0.033280
SLC44A1	protein coding	0.000000	0.223119	0.184194	0.000000	0.010794
LINC01505	lincRNA	-1.000000	-1.000000	0.000000	0.002851	0.002809
ELP1	protein coding	0.000000	0.000000	0.000000	0.039589	0.036037
TMEM245	protein coding	0.000000	0.000000	0.000000	0.026865	0.024811
FRRS1L	protein coding	0.000000	0.000000	0.000000	0.086824	0.067564
PALM2-AKAP2	protein coding	0.000000	0.000000	0.000000	0.012240	0.011984
SVEP1	protein coding	0.000000	0.000000	0.000000	0.012880	0.012114
SUSD1	protein coding	0.000000	0.000000	0.000000	0.015987	0.015599
KIAA1958	protein coding	0.000000	0.000000	0.000000	0.063745	0.059162
FKBP15	protein coding	0.000000	0.000000	0.000000	0.057890	0.048049
PRPF4	protein coding	0.000000	0.000000	0.000000	0.279291	0.227764
WHRN	protein coding	0.000000	0.000000	0.000000	0.032668	0.030957
TNC	protein coding	0.000000	0.000000	0.000000	0.240234	0.217878
DEC1	protein coding	0.000000	0.000000	0.000000	0.145255	0.144541
ASTN2	protein coding	0.000000	0.000000	0.000000	0.008355	0.008284
AL160272.2	protein coding	0.000000	0.000000	0.000000	0.012779	0.012693
BRINP1	protein coding	0.000000	0.000000	0.000000	0.010536	0.009722
AC006288.1	lincRNA	-1.000000	-1.000000	0.000000	0.084298	0.080000
CDK5RAP2	protein coding	0.000000	0.000000	0.000000	0.023797	0.023000
TTLL11	protein coding	0.000000	0.000000	0.000000	0.050722	0.050059
RC3H2	protein coding	0.000000	0.000000	0.000000	0.198650	0.161224
RABGAP1	protein coding	0.000000	0.000000	0.000000	0.035644	0.034139
DENND1A	protein coding	0.000000	0.000000	0.000000	0.004426	0.004360
SCAI	protein coding	0.000000	0.000000	0.000000	0.013778	0.012942
GAPVD1	protein coding	0.000000	0.344976	0.221566	0.032801	0.052176
PBX3	protein coding	0.000000	0.000000	0.000000	0.023076	0.022724
MVB12B	protein coding	0.000000	0.000000	0.000000	0.138545	0.133191
RALGPS1	protein coding	0.000000	0.000000	0.000000	0.009011	0.008755
STXBP1	protein coding	0.000000	0.000000	0.000000	0.024693	0.023145
FAM102A	protein coding	0.000000	0.000000	0.000000	0.059009	0.052587
ODF2	protein coding	0.000000	0.000000	0.000000	0.504903	0.448965
SPTAN1	protein coding	0.000000	0.000000	0.000000	0.031741	0.028359
WDR34	protein coding	0.000000	0.000000	0.000000	8.821988	8.008302
VTI1BP4	pseudogene	-1.000000	-1.000000	62.357414	51.863857	56.756757
ZER1	protein coding	0.000000	0.000000	0.000000	0.054935	0.049263
TBC1D13	protein coding	0.000000	0.000000	0.000000	0.160613	0.133460
SH3GLB2	protein coding	0.000000	0.000000	0.000000	0.120667	0.103447
GPR107	protein coding	0.000000	0.000000	0.000000	0.042851	0.039196
ABL1	protein coding	0.000000	0.000000	0.000000	0.012542	0.012088
LAMC3	protein coding	0.000000	0.000000	0.000000	0.033423	0.030448
PRRC2B	protein coding	0.000000	0.000000	0.000000	0.020840	0.018963
RAPGEF1	protein coding	0.000000	0.000000	0.000000	0.026241	0.025107
SETX	protein coding	0.000000	0.000000	0.000000	0.050976	0.044858
CFAP77	protein coding	0.000000	0.000000	0.000000	0.040344	0.039810
DDX31	protein coding	0.000000	0.000000	0.000000	0.038885	0.036174
AK8	protein coding	0.000000	0.000000	0.000000	0.016545	0.016319
ADAMTSL2	protein coding	0.000000	0.000000	0.000000	0.799669	0.712721
COL5A1	protein coding	0.000000	0.000000	0.000000	0.030350	0.029054
MIR3689A	miRNA	-1.000000	-1.000000	100.000000	-1.000000	100.000000
MIR3689D1	miRNA	-1.000000	-1.000000	100.000000	-1.000000	100.000000
PAEPP1	pseudogene	-1.000000	-1.000000	18.095238	7.412791	8.834634
CCDC187	protein coding	0.000000	0.000000	0.000000	0.067312	0.054453
GRIN1	protein coding	0.000000	0.000000	0.000000	0.103499	0.085605
EXD3	protein coding	0.000000	0.000000	0.000000	2.210414	2.123472
DPH7	protein coding	0.000000	0.000000	0.000000	0.401552	0.370355
EHMT1	protein coding	0.000000	0.000000	0.000000	0.011710	0.438553
FO082796.1	pseudogene	-1.000000	-1.000000	100.000000	-1.000000	100.000000
PPP2R3B	protein coding	0.000000	0.000000	0.000000	0.215750	0.203804
CSF2RA	protein coding	0.000000	0.000000	0.000000	0.059496	0.055314
IL3RA	protein coding	0.000000	0.000000	0.000000	0.101484	0.097671
ASMTL	protein coding	0.000000	0.000000	0.000000	2.755954	2.633190
AKAP17A	protein coding	0.000000	0.000000	0.000000	1.725398	1.080487
ASMT	protein coding	0.000000	0.000000	0.000000	10.072456	9.554843
DHRSX	protein coding	0.000000	0.000000	0.000000	1.439660	1.415516
XG	protein coding	0.000000	0.000000	0.000000	0.042278	0.040340
GYG2	protein coding	0.000000	0.000000	0.000000	0.041592	0.038866
ARSE	protein coding	0.000000	0.000000	0.000000	0.151912	0.139557
ARSH	protein coding	0.000000	0.000000	0.000000	0.083772	0.077899
ARSF	protein coding	0.000000	0.000000	0.000000	0.079676	0.077188
PRKX	protein coding	0.000000	0.000000	0.000000	0.095938	0.090628
FAM239A	lincRNA	-1.000000	-1.000000	52.009132	74.647831	71.262838
FAM239B	lincRNA	-1.000000	-1.000000	85.050014	51.287059	55.558209
AC110995.1	lincRNA	-1.000000	-1.000000	0.000000	0.030597	0.030185
NLGN4X	protein coding	0.000000	0.000000	0.000000	0.034670	0.029622
AC097347.1	lincRNA	-1.000000	-1.000000	0.000000	0.045148	0.044710
STS	protein coding	0.000000	0.000000	0.000000	0.020184	0.019209
VCX	protein coding	12.077295	0.000000	7.115750	0.000000	3.987241
PNPLA4	protein coding	0.000000	0.000000	0.000000	0.099854	0.088160
ANOS1	protein coding	0.000000	0.000000	0.000000	0.011677	0.011313
AC003684.1	lincRNA	-1.000000	-1.000000	0.000000	0.093339	0.087005
TBL1X	protein coding	0.000000	0.000000	0.000000	0.079795	0.077410
GPR143	protein coding	0.000000	0.000000	0.000000	0.037260	0.036095
SHROOM2	protein coding	0.000000	0.000000	0.000000	0.065237	0.061968
WWC3	protein coding	0.000000	0.000000	0.000000	0.064634	0.061280
CLCN4	protein coding	0.000000	0.000000	0.000000	0.035181	0.032212
AC003666.1	lincRNA	-1.000000	-1.000000	0.000000	0.035140	0.034964
MID1	protein coding	0.000000	0.000000	0.000000	0.015029	0.014678
AC073529.1	lincRNA	-1.000000	-1.000000	0.000000	0.012300	0.012155
ARHGAP6	protein coding	0.000000	0.000000	0.000000	0.015523	0.015336
AC004554.2	lincRNA	-1.000000	-1.000000	0.000000	6.917261	6.770268
FRMPD4	protein coding	0.000000	0.000000	0.000000	0.153927	0.151692
LINC01203	lincRNA	-1.000000	-1.000000	0.000000	0.058736	0.057302
AC135371.1	lincRNA	-1.000000	-1.000000	0.000000	0.087156	0.085169
EGFL6	protein coding	0.000000	0.000000	0.000000	0.042244	0.040644
TCEANC	protein coding	0.000000	0.000000	0.000000	0.000000	0.121633
RAB9A	protein coding	0.000000	0.000000	0.000000	0.109034	0.098218
GPM6B	protein coding	0.000000	0.000000	0.000000	0.579481	0.560836
GEMIN8	protein coding	0.000000	0.000000	0.000000	0.111675	0.101786
VEGFD	protein coding	0.000000	0.000000	0.000000	0.070773	0.067036
PIR	protein coding	0.000000	0.000000	0.000000	0.050369	0.049648
BMX	protein coding	0.000000	0.000000	0.000000	0.031305	0.030341
CA5B	protein coding	0.000000	1.300179	1.125651	8.766711	8.221613
ZRSR2	protein coding	0.000000	0.000000	0.000000	0.074775	0.070148
CTPS2	protein coding	0.000000	0.000000	0.000000	0.042655	0.040822
RBBP7	protein coding	0.000000	0.000000	0.000000	0.179533	0.160612
REPS2	protein coding	0.000000	0.000000	0.000000	0.039274	0.037756
NHS	protein coding	0.000000	0.000000	0.000000	0.116130	0.112876
SCML2	protein coding	0.000000	0.000000	0.000000	0.018888	0.018196
CDKL5	protein coding	0.000000	0.000000	0.000000	0.069040	0.064461
PPEF1	protein coding	0.000000	0.000000	0.000000	0.047733	0.056574
ADGRG2	protein coding	0.000000	0.000000	0.000000	0.035819	0.034501
MAP3K15	protein coding	0.000000	0.000000	0.000000	0.114939	0.111465
SH3KBP1	protein coding	0.000000	0.000000	0.000000	0.052877	0.052032
MAP7D2	protein coding	0.000000	0.000000	0.000000	0.025472	0.024500
RPS6KA3	protein coding	0.000000	0.000000	0.000000	0.083112	0.076525
AL807740.1	lincRNA	-1.000000	-1.000000	0.000000	0.047471	0.046917
AL807742.1	other	-1.000000	-1.000000	0.000000	0.007856	0.007774
CNKSR2	protein coding	0.000000	0.000000	0.000000	0.019380	0.018447
SMPX	protein coding	0.000000	0.000000	0.000000	0.212152	0.206932
MBTPS2	protein coding	0.000000	0.000000	0.000000	0.226704	0.187822
SMS	protein coding	0.000000	0.000000	0.000000	0.138246	0.132690
PHEX	protein coding	0.000000	0.000000	0.000000	0.046084	0.044776
PTCHD1-AS	lincRNA	-1.000000	-1.000000	0.000000	0.029839	0.029806
AC004470.1	lincRNA	-1.000000	-1.000000	0.000000	0.034224	0.034038
PTCHD1	protein coding	0.000000	0.000000	0.000000	0.061795	0.049747
PRDX4	protein coding	0.000000	0.000000	0.000000	0.236943	0.216832
ACOT9	protein coding	0.000000	0.000000	0.000000	0.085337	0.079412
APOO	protein coding	0.000000	0.000000	0.000000	0.031600	0.030839
CXorf58	protein coding	0.000000	0.000000	0.000000	0.083988	0.078849
KLHL15	protein coding	0.000000	0.000000	0.000000	0.056468	0.048314
ZFX	protein coding	0.000000	0.000000	0.000000	0.078434	0.068573
PDK3	protein coding	0.000000	0.000000	0.000000	0.176188	0.170205
PCYT1B	protein coding	0.000000	0.000000	0.000000	0.020180	0.019199
POLA1	protein coding	0.000000	0.000000	0.000000	0.055460	0.054443
AC107419.1	lincRNA	-1.000000	-1.000000	0.000000	0.042939	0.042396
AC112495.1	lincRNA	-1.000000	-1.000000	0.000000	0.205615	0.195115
IL1RAPL1	protein coding	0.000000	0.000000	0.000000	0.046865	0.046738
GK	protein coding	0.000000	0.000000	0.000000	0.075273	0.070425
TAB3	protein coding	0.000000	0.000000	0.000000	0.040533	0.038607
DMD	protein coding	0.000000	0.000000	0.000000	0.054636	0.054912
AL591501.1	lincRNA	-1.000000	-1.000000	0.000000	0.020441	0.020392
AL592043.1	lincRNA	-1.000000	-1.000000	0.000000	0.036009	0.035917
TMEM47	protein coding	0.000000	0.000000	0.000000	0.087897	0.076098
CFAP47	protein coding	0.000000	0.000000	0.000000	0.006600	0.006444
AF241726.2	protein coding	0.000000	0.000000	0.000000	0.070063	0.070012
AC108879.1	lincRNA	-1.000000	-1.000000	0.000000	0.086477	0.085501
BCOR	protein coding	0.000000	0.000000	0.000000	0.038664	0.036074
CXorf38	protein coding	0.000000	0.000000	0.000000	2.166907	1.531527
USP9X	protein coding	0.000000	0.000000	0.000000	0.051280	0.047037
CASK	protein coding	0.000000	0.000000	0.000000	0.022365	0.021776
EFHC2	protein coding	0.000000	0.000000	0.000000	0.037399	0.036774
KDM6A	protein coding	0.000000	0.000000	0.000000	0.030858	0.030072
CXorf36	protein coding	0.000000	0.000000	0.000000	0.065327	0.057113
AC234772.2	lincRNA	-1.000000	-1.000000	0.000000	0.757077	0.673302
SLC9A7	protein coding	0.000000	0.000000	0.000000	0.086083	0.080665
RBM10	protein coding	0.000000	0.000000	0.000000	0.057714	0.052451
USP11	protein coding	0.000000	2.906977	1.185146	0.025430	0.313339
ZNF157	protein coding	0.000000	0.000000	0.000000	0.067634	0.064041
ZNF41	protein coding	0.000000	0.000000	0.000000	0.071071	0.062050
ARAF	protein coding	0.000000	0.000000	0.000000	0.287131	0.203327
SYN1	protein coding	0.000000	0.000000	0.000000	0.051725	0.047872
ELK1	protein coding	0.000000	1.266552	0.757837	0.000000	0.145860
ZNF81	protein coding	0.000000	0.000000	0.000000	0.014600	0.013884
ZNF630	protein coding	0.000000	0.000000	0.000000	0.000000	0.024914
AC244636.2	pseudogene	-1.000000	-1.000000	1.258993	0.000000	1.013025
AL606490.6	pseudogene	-1.000000	-1.000000	0.000000	1.308305	1.006124
PQBP1	protein coding	0.000000	0.000000	0.000000	0.739042	0.554387
OTUD5	protein coding	0.000000	0.000000	0.000000	0.090909	0.082513
GRIPAP1	protein coding	0.000000	0.000000	0.000000	0.118887	0.105101
WDR45	protein coding	0.000000	0.000000	0.000000	0.081741	0.070707
CACNA1F	protein coding	0.000000	0.000000	0.000000	0.101574	0.077717
GAGE13	protein coding	0.000000	0.000000	0.000000	0.338285	0.313522
GAGE12C	protein coding	0.000000	0.000000	0.000000	0.500515	0.464037
GAGE12D	protein coding	0.000000	0.000000	0.000000	0.485794	0.450389
CLCN5	protein coding	0.000000	0.000000	0.000000	0.014476	0.013588
DGKK	protein coding	0.000000	0.000000	0.000000	0.022479	0.020887
SHROOM4	protein coding	0.000000	0.000000	0.000000	0.027301	0.026049
AC233976.1	lincRNA	-1.000000	-1.000000	0.000000	0.056315	0.055671
GSPT2	protein coding	1.112878	0.000000	0.749732	-1.000000	0.749732
SSX2B	protein coding	0.000000	0.000000	0.000000	0.254061	0.239961
KANTR	protein coding	0.000000	0.000000	0.000000	0.000000	0.044289
SMC1A	protein coding	0.000000	0.000000	0.000000	0.113990	0.090574
PHF8	protein coding	0.000000	0.000000	0.000000	0.044930	0.041859
FAM120C	protein coding	0.000000	0.000000	0.000000	0.020660	0.019138
WNK3	protein coding	0.000000	0.000000	0.000000	0.055736	0.051864
FGD1	protein coding	0.000000	2.089337	0.678521	0.056030	0.108456
AL158819.1	pseudogene	-1.000000	-1.000000	0.000000	0.296279	0.279455
RRAGB	protein coding	0.000000	0.000000	0.000000	0.056597	0.053613
AL445472.1	lincRNA	-1.000000	-1.000000	0.000000	0.020746	0.020551
NBDY	protein coding	0.000000	0.000000	0.000000	0.029739	0.029168
SPIN3	protein coding	0.000000	0.000000	0.000000	-1.000000	0.039993
FAAH2	protein coding	0.000000	0.000000	0.000000	0.042895	0.042471
ARHGEF9	protein coding	0.000000	0.000000	0.000000	0.027604	0.025817
MTMR8	protein coding	0.000000	0.000000	0.000000	0.049725	0.048685
ZC3H12B	protein coding	0.000000	0.000000	0.000000	0.000000	0.058054
LAS1L	protein coding	0.000000	0.000000	0.000000	0.263989	0.229802
HEPH	protein coding	0.000000	0.000000	0.000000	0.034202	0.031980
AR	protein coding	0.000000	0.000000	0.000000	0.027586	0.025725
OPHN1	protein coding	0.000000	0.000000	0.000000	0.035981	0.035243
SERBP1P1	pseudogene	-1.000000	-1.000000	0.000000	8.083141	2.195734
EDA	protein coding	0.000000	0.000000	0.000000	0.019901	0.019603
ARR3	protein coding	0.000000	0.000000	0.000000	0.233664	0.206871
KIF4A	protein coding	0.000000	0.000000	0.000000	0.093402	0.090254
DLG3	protein coding	0.000000	0.000000	0.000000	0.139527	0.123703
TEX11	protein coding	0.000000	0.000000	0.000000	0.043044	0.042655
TAF1	protein coding	0.000000	0.000000	0.000000	0.035930	0.336473
OGT	protein coding	0.000000	0.000000	0.000000	0.131590	0.114449
GCNA	protein coding	0.000000	0.000000	0.000000	0.075417	0.068236
NHSL2	protein coding	0.000000	0.000000	0.000000	0.021518	0.019527
PIN4	protein coding	0.000000	0.000000	0.000000	0.041698	0.069917
RPS4X	protein coding	0.000000	0.000000	0.000000	0.000000	0.240507
HDAC8	protein coding	0.000000	0.000000	0.000000	0.018874	0.018474
PHKA1	protein coding	0.000000	0.000000	0.000000	0.039507	0.037637
DMRTC1B	protein coding	0.000000	0.000000	0.000000	0.034262	0.033429
MAP2K4P1	pseudogene	-1.000000	-1.000000	0.000000	0.077199	0.072146
CHIC1	protein coding	0.000000	0.000000	0.000000	0.017943	0.016949
SLC16A2	protein coding	0.000000	0.000000	0.000000	0.019393	0.018674
NEXMIF	protein coding	0.000000	0.000000	0.000000	0.012171	0.011421
ABCB7	protein coding	0.000000	0.000000	0.000000	0.081244	0.077963
ZDHHC15	protein coding	0.000000	0.000000	0.000000	0.042279	0.040626
AC233296.1	lincRNA	-1.000000	-1.000000	0.000000	0.013243	0.013175
ATRX	protein coding	0.000000	0.000000	0.000000	0.029167	0.027719
MAGT1	protein coding	0.000000	7.487854	5.710549	3.655159	3.791764
COX7B	protein coding	0.000000	0.000000	0.000000	0.897272	0.617517
PGK1	protein coding	0.000000	0.000000	0.000000	0.045890	0.044840
TBX22	protein coding	0.000000	0.000000	0.000000	0.218923	0.188091
TENT5D	protein coding	0.000000	0.000000	0.000000	0.021577	0.020946
BRWD3	protein coding	0.000000	0.000000	0.000000	0.018057	0.016567
SH3BGRL	protein coding	0.000000	0.000000	0.000000	0.022181	0.021738
RPS6KA6	protein coding	0.000000	0.370495	0.266441	0.000000	0.016980
HDX	protein coding	0.000000	0.000000	0.000000	0.014025	0.013542
APOOL	protein coding	0.000000	1.515944	1.328853	0.000000	0.097218
SATL1	protein coding	0.000000	0.000000	0.000000	0.020958	0.020439
ZNF711	protein coding	0.000000	0.000000	0.000000	0.218044	0.180702
POF1B	protein coding	0.000000	0.000000	0.000000	0.025436	0.024427
CHM	protein coding	0.000000	0.000000	0.000000	0.014013	0.013413
DACH2	protein coding	0.000000	0.000000	0.000000	0.013584	0.013447
AL590229.1	pseudogene	-1.000000	-1.000000	0.000000	6.267806	2.460850
KLHL4	protein coding	0.000000	0.000000	0.000000	0.033455	0.032173
PCDH11X	protein coding	0.000000	0.000000	0.000000	0.048246	0.044551
FAM133A	protein coding	0.000000	0.000000	0.000000	0.157706	0.143750
DIAPH2	protein coding	0.000000	0.000000	0.000000	0.036125	0.035748
AL157778.1	lincRNA	-1.000000	-1.000000	0.000000	0.040980	0.040876
SYTL4	protein coding	0.000000	0.000000	0.000000	0.043685	0.038173
CENPI	protein coding	0.000000	0.000000	0.000000	0.040920	0.038190
DRP2	protein coding	0.000000	0.000000	0.000000	0.056226	0.046950
ARMCX4	protein coding	0.000000	0.000000	0.000000	0.000000	0.044282
ZMAT1	protein coding	0.000000	0.000000	0.000000	0.112364	0.104537
MORF4L2	protein coding	0.000000	0.000000	0.000000	0.210587	0.173748
TMSB15B	protein coding	49.110320	28.067650	30.000000	29.606469	29.730168
SLC25A53	protein coding	0.000000	0.000000	0.000000	0.172524	0.153945
IL1RAPL2	protein coding	0.000000	0.000000	0.000000	0.014268	0.014232
NRK	protein coding	0.000000	0.000000	0.000000	0.016471	0.015434
MORC4	protein coding	0.000000	0.000000	0.000000	0.024365	0.023609
CLDN2	protein coding	0.000000	0.000000	0.000000	0.076974	0.068411
NUP62CL	protein coding	0.000000	0.000000	0.000000	0.081359	0.079512
FRMPD3	protein coding	0.000000	0.000000	0.000000	0.039756	0.036231
ATG4A	protein coding	0.000000	0.000000	0.000000	0.065983	0.063489
COL4A6	protein coding	0.000000	0.000000	0.000000	0.007584	0.007397
TMEM164	protein coding	0.000000	0.000000	0.000000	0.048993	0.046085
PAK3	protein coding	0.000000	0.385802	0.315159	0.000000	0.010598
TRPC5	protein coding	0.000000	0.000000	0.000000	0.023463	0.023017
TRPC5OS	protein coding	0.000000	0.000000	0.000000	0.104372	0.093060
LHFPL1	protein coding	0.000000	0.000000	0.000000	0.044001	0.042505
AMOT	protein coding	0.000000	0.000000	0.000000	0.044889	0.039209
XACT	lincRNA	-1.000000	-1.000000	0.000000	0.140938	0.140719
HTR2C	protein coding	0.000000	0.000000	0.000000	0.031451	0.030983
LRCH2	protein coding	0.000000	0.000000	0.000000	0.129971	0.124741
KLHL13	protein coding	0.000000	0.000000	0.000000	0.011763	0.011388
WDR44	protein coding	0.000000	0.000000	0.000000	0.043152	0.041391
DOCK11	protein coding	0.000000	0.000000	0.000000	0.065963	0.063596
RBBP8P1	pseudogene	-1.000000	-1.000000	1.193706	-1.000000	1.193706
LINC01285	lincRNA	-1.000000	-1.000000	0.000000	0.065588	0.062410
SLC25A43	protein coding	0.000000	0.000000	0.000000	0.039903	0.037894
SEPT6	protein coding	0.000000	0.000000	0.000000	0.029204	0.027046
UPF3B	protein coding	0.000000	0.000000	0.000000	0.046948	0.044037
NKAPP1	pseudogene	-1.000000	-1.000000	0.000000	0.042122	0.041025
TMEM255A	protein coding	0.000000	0.000000	0.000000	0.205014	0.190905
CT47A12	protein coding	26.528258	42.760943	30.670103	58.305085	42.662116
AL670379.6	pseudogene	-1.000000	-1.000000	1.992032	-1.000000	1.992032
CT47A11	protein coding	9.342561	20.187793	12.915700	11.281544	11.934901
AL670379.4	pseudogene	-1.000000	-1.000000	3.557312	-1.000000	3.557312
GRIA3	protein coding	0.000000	0.000000	0.000000	0.025587	0.025101
XIAP	protein coding	0.000000	0.332005	0.277039	0.117213	0.143766
AL121601.1	lincRNA	-1.000000	-1.000000	0.000000	1.628299	1.375712
STAG2	protein coding	0.000000	0.881995	0.408739	0.053226	0.032003
TENM1	protein coding	0.000000	0.000000	0.000000	0.006087	0.005953
AL442647.1	lincRNA	-1.000000	-1.000000	0.000000	0.011217	0.011197
XPNPEP2	protein coding	0.000000	0.000000	0.000000	0.096207	0.085067
ZDHHC9	protein coding	0.000000	0.000000	0.000000	0.064113	0.056621
BCORL1	protein coding	0.000000	1.168884	0.369945	0.072352	0.102629
AIFM1	protein coding	0.000000	0.000000	0.000000	0.066185	0.060233
RBMX2	protein coding	0.000000	0.000000	0.000000	0.314057	0.254967
ENOX2	protein coding	0.000000	0.000000	0.000000	0.023581	0.023219
IGSF1	protein coding	0.000000	0.000000	0.000000	0.010044	0.009823
FIRRE	lincRNA	-1.000000	-1.000000	0.000000	0.021501	0.020846
STK26	protein coding	0.000000	0.000000	0.000000	0.042595	0.039865
MBNL3	protein coding	0.000000	0.000000	0.000000	0.041428	0.037298
HS6ST2	protein coding	0.000000	0.000000	0.000000	0.006954	0.006858
USP26	protein coding	0.000000	0.000000	0.000000	0.030699	0.028974
GPC4	protein coding	0.000000	0.000000	0.000000	0.057965	0.055466
GPC3	protein coding	0.000000	0.000000	0.000000	0.016763	0.016661
CCDC160	protein coding	0.000000	0.000000	0.000000	0.366499	0.294760
LINC00629	lincRNA	-1.000000	-1.000000	0.000000	0.453640	0.412060
PLAC1	protein coding	0.000000	0.000000	0.000000	0.046989	0.061466
AL672032.1	lincRNA	-1.000000	-1.000000	0.000000	0.734540	0.632632
FHL1	protein coding	0.000000	0.000000	0.000000	0.043943	0.040212
MAP7D3	protein coding	0.000000	0.000000	0.000000	0.095412	0.080902
ARHGEF6	protein coding	0.000000	0.000000	0.000000	0.024532	0.023168
RBMX	protein coding	0.000000	0.000000	0.000000	0.396458	0.173993
AL390879.1	pseudogene	-1.000000	-1.000000	0.000000	0.021136	0.020493
FGF13	protein coding	0.000000	0.106507	0.101547	0.008513	0.011677
ATP11C	protein coding	0.000000	0.000000	0.000000	0.011032	0.010049
LINC00632	lincRNA	-1.000000	-1.000000	0.000000	0.041741	0.039738
AC234778.1	pseudogene	-1.000000	-1.000000	0.000000	7.384615	3.448276
SLITRK4	protein coding	0.000000	0.437568	0.314148	0.000000	0.215600
CXorf51A	protein coding	92.966361	97.087379	93.953488	100.000000	95.806452
AL589669.1	lincRNA	-1.000000	-1.000000	0.000000	0.073894	0.072663
AFF2	protein coding	0.000000	0.000000	0.000000	0.015021	0.014599
TMEM185A	protein coding	0.000000	0.000000	0.000000	0.065163	0.059396
LINC00850	lincRNA	-1.000000	-1.000000	0.000000	0.039324	0.038823
MAMLD1	protein coding	0.000000	0.000000	0.000000	0.255644	0.244180
MTMR1	protein coding	0.000000	0.000000	0.000000	0.038633	0.036045
CD99L2	protein coding	0.000000	0.000000	0.000000	0.035889	0.034722
PRRG3	protein coding	0.000000	0.731452	0.660066	0.000000	0.388889
MAGEA4	protein coding	0.000000	12.182502	8.409091	16.309237	14.390648
GABRA3	protein coding	0.000000	0.000000	0.000000	0.031294	0.030864
PNMA6A	protein coding	0.000000	63.888889	29.166667	0.000000	25.394322
ZNF275	protein coding	0.000000	0.000000	0.000000	0.207114	0.088615
ATP2B3	protein coding	0.000000	0.000000	0.000000	0.122515	0.108791
TMEM187	protein coding	0.000000	0.000000	0.000000	0.257242	0.211630
IRAK1	protein coding	0.000000	0.000000	0.000000	0.367583	0.221519
TKTL1	protein coding	0.000000	0.000000	0.000000	0.116966	0.106693
FLNA	protein coding	0.000000	0.000000	0.000000	0.177112	0.118710
RPL10	protein coding	0.000000	0.000000	0.000000	0.338246	0.145735
DNASE1L1	protein coding	0.000000	0.000000	0.000000	0.410136	0.257495
MPP1	protein coding	0.000000	0.000000	0.000000	0.054908	0.051981
MTCP1	protein coding	0.000000	0.000000	0.000000	0.108185	0.101952
BX293995.1	pseudogene	-1.000000	-1.000000	0.000000	0.472509	0.453795
ZFY	protein coding	0.000000	0.000000	0.000000	0.165056	0.146109
LINC00278	lincRNA	-1.000000	-1.000000	0.000000	0.022317	0.022142
PCDH11Y	protein coding	0.000000	0.000000	0.000000	0.039162	0.038545
TBL1Y	protein coding	0.000000	0.000000	0.000000	0.011761	0.011602
PRKY	pseudogene	-1.000000	-1.000000	0.000000	0.022025	0.020451
RFTN1P1	pseudogene	-1.000000	-1.000000	0.000000	0.025419	0.024928
USP9YP4	pseudogene	-1.000000	-1.000000	0.000000	0.362867	0.320384
RBMY1A3P	pseudogene	-1.000000	-1.000000	0.000000	0.222911	0.195928
TSPY3	protein coding	0.000000	12.937063	3.159693	0.000000	1.534618
RBMY2QP	pseudogene	-1.000000	-1.000000	0.000000	0.208768	0.188066
SLC9B1P1	pseudogene	-1.000000	-1.000000	0.000000	0.047993	0.046555
RPS24P1	pseudogene	-1.000000	-1.000000	0.000000	6.306306	2.978723
XGY1	pseudogene	-1.000000	-1.000000	0.000000	0.037389	0.037134
USP9Y	protein coding	0.000000	0.000000	0.000000	0.050842	0.047617
CDY4P	pseudogene	-1.000000	-1.000000	0.000000	6.413994	1.184707
ANOS2P	pseudogene	-1.000000	-1.000000	0.000000	0.049452	0.048731
NLGN4Y	protein coding	0.000000	0.000000	0.000000	0.034008	0.033119
PUDPP1	pseudogene	-1.000000	-1.000000	0.000000	0.057991	0.057722
FAM224B	lincRNA	-1.000000	-1.000000	0.000000	0.088300	0.081621
PRYP2	pseudogene	-1.000000	-1.000000	0.000000	0.389797	0.377034
USP9YP14	pseudogene	-1.000000	-1.000000	0.000000	0.365535	0.332647
HSFY1	protein coding	0.000000	0.000000	0.000000	0.055528	0.052019
HSFY2	protein coding	0.000000	0.000000	0.000000	0.053021	0.021600
TTTY14	lincRNA	-1.000000	-1.000000	0.000000	0.012397	0.012200
ZNF886P	pseudogene	-1.000000	-1.000000	0.000000	0.369183	0.344859
RPS4Y2	protein coding	0.000000	-1.000000	0.000000	0.141284	0.136722
AC010086.1	pseudogene	-1.000000	-1.000000	0.000000	0.350610	0.301560
RBMY1A1	protein coding	0.000000	0.000000	0.000000	0.058865	0.055330
RBMY1J	protein coding	0.000000	0.000000	0.000000	0.167946	0.145631
RBMY2BP	pseudogene	-1.000000	-1.000000	2.510823	0.248110	0.519049
BPY2	protein coding	0.000000	0.000000	0.000000	0.076169	0.072679
DAZ1	protein coding	0.000000	0.000000	0.000000	0.075378	0.070262
DAZ2	protein coding	0.000000	0.000000	0.000000	0.076804	0.072301
OFD1P10Y	pseudogene	-1.000000	-1.000000	0.000000	0.113935	0.108942
OFD1P12Y	pseudogene	-1.000000	-1.000000	0.000000	0.109134	0.103134
AC012005.2	pseudogene	-1.000000	-1.000000	0.000000	0.238767	0.228833
DAZ3	protein coding	0.000000	0.000000	0.000000	0.059737	0.055530
DAZ4	protein coding	0.000000	0.000000	0.000000	0.069774	0.065576
UBE2Q2P5Y	pseudogene	-1.000000	-1.000000	0.000000	0.352882	0.340964
AC006328.2	pseudogene	-1.000000	-1.000000	0.000000	0.249593	0.239210
PPP1R12BP1	pseudogene	-1.000000	-1.000000	0.000000	0.064170	0.062749
TPTE2P4	pseudogene	-1.000000	-1.000000	0.000000	0.032935	0.032178
PARP4P1	pseudogene	-1.000000	-1.000000	0.000000	0.130873	0.123112
