# Supplementary material for: Systematic analysis of dark and camouflaged genes reveals disease-relevant genes hiding in plain sight
Source: Genome Biol. 2019 May 20;20:97. doi: 10.1186/s13059-019-1707-2 (PMC6526621; doi:10.1186/s13059-019-1707-2)
Supplement: Supplementary file 28 — ONT dark-by-depth gene annotations in hg38. (TXT 556 kb) [file 13059_2019_1707_MOESM28_ESM.txt]

# This table shows the intersection of dark by depth regions by a gene annotation gff3, showing where dark by depth regions fall within gene body elements
# chrom : Chromosome of dark by depth region
# region_start : start position of dark by depth region within gene-body element
# region_end : end position of dark by depth region within gene-body element
# gene_body_id : ID of gene body element that contains this dark by depth region
# region_type : genebody element type (e.g. exon, intron, UTR, etc.)
# biotype : GENCODE biotype of gene that contains this dark by depth reigon
# gene_body_chrom : Chromosome of the genebody element
# gene_body_start : start position of the genebody element
# gene_body_end : end position of the genebody element
#chrom	start	end	gene_body_id	region_type	biotype	gene_body_chrom	gene_body_start	gene_body_end
chr1	90049	90290	AL627309.1_1	exon	lincRNA	chr1	89295	91629
chr1	141474	143011	AL627309.5_1	exon	processed_transcript	chr1	141474	143011
chr1	143012	144296	AL627309.5_intron_1	intron	processed_transcript	chr1	143012	146384
chr1	144322	144465	AL627309.5_intron_1	intron	processed_transcript	chr1	143012	146384
chr1	144502	144530	AL627309.5_intron_1	intron	processed_transcript	chr1	143012	146384
chr1	144589	144614	AL627309.5_intron_1	intron	processed_transcript	chr1	143012	146384
chr1	144811	144844	AL627309.5_intron_1	intron	processed_transcript	chr1	143012	146384
chr1	144869	144909	AL627309.5_intron_1	intron	processed_transcript	chr1	143012	146384
chr1	144933	144986	AL627309.5_intron_1	intron	processed_transcript	chr1	143012	146384
chr1	145168	145209	AL627309.5_intron_1	intron	processed_transcript	chr1	143012	146384
chr1	145241	145533	AL627309.5_intron_1	intron	processed_transcript	chr1	143012	146384
chr1	145559	145601	AL627309.5_intron_1	intron	processed_transcript	chr1	143012	146384
chr1	145664	145696	AL627309.5_intron_1	intron	processed_transcript	chr1	143012	146384
chr1	145717	145879	AL627309.5_intron_1	intron	processed_transcript	chr1	143012	146384
chr1	145916	145974	AL627309.5_intron_1	intron	processed_transcript	chr1	143012	146384
chr1	146006	146032	AL627309.5_intron_1	intron	processed_transcript	chr1	143012	146384
chr1	146057	146092	AL627309.5_intron_1	intron	processed_transcript	chr1	143012	146384
chr1	146155	146384	AL627309.5_intron_1	intron	processed_transcript	chr1	143012	146384
chr1	148052	148089	AL627309.5_2	exon	processed_transcript	chr1	146385	149707
chr1	148142	148299	AL627309.5_2	exon	processed_transcript	chr1	146385	149707
chr1	148320	148351	AL627309.5_2	exon	processed_transcript	chr1	146385	149707
chr1	148376	148400	AL627309.5_2	exon	processed_transcript	chr1	146385	149707
chr1	148477	148503	AL627309.5_2	exon	processed_transcript	chr1	146385	149707
chr1	148550	148689	AL627309.5_2	exon	processed_transcript	chr1	146385	149707
chr1	148748	148814	AL627309.5_2	exon	processed_transcript	chr1	146385	149707
chr1	146385	147968	AL627309.5_2	exon	processed_transcript	chr1	146385	149707
chr1	148849	149707	AL627309.5_2	exon	processed_transcript	chr1	146385	149707
chr1	149708	155765	AL627309.5_intron_2	intron	processed_transcript	chr1	149708	155765
chr1	155766	155831	AL627309.5_3	exon	processed_transcript	chr1	155766	155831
chr1	155832	164261	AL627309.5_intron_3	intron	processed_transcript	chr1	155832	164261
chr1	164262	164791	AL627309.5_4	exon	processed_transcript	chr1	164262	164791
chr1	164996	165024	AL627309.5_intron_4	intron	processed_transcript	chr1	164792	165882
chr1	164792	164876	AL627309.5_intron_4	intron	processed_transcript	chr1	164792	165882
chr1	166570	166593	AL627309.5_intron_5	intron	processed_transcript	chr1	165943	168098
chr1	169350	169373	AL627309.5_intron_8	intron	processed_transcript	chr1	169265	172555
chr1	170562	170607	AL627309.5_intron_8	intron	processed_transcript	chr1	169265	172555
chr1	170744	170787	AL627309.5_intron_8	intron	processed_transcript	chr1	169265	172555
chr1	170840	170864	AL627309.5_intron_8	intron	processed_transcript	chr1	169265	172555
chr1	160446	160690	AL627309.4_1	exon	lincRNA	chr1	160446	160690
chr1	160691	161312	AL627309.4_intron_1	intron	lincRNA	chr1	160691	161312
chr1	161313	161525	AL627309.4_2	exon	lincRNA	chr1	161313	161525
chr1	347968	350185	AP006222.1_intron_6	intron	transcribed_processed_pseudogene	chr1	297503	356683
chr1	487101	488400	CICP7_1	exon	processed_pseudogene	chr1	487101	489387
chr1	488428	488495	CICP7_1	exon	processed_pseudogene	chr1	487101	489387
chr1	488526	488643	CICP7_1	exon	processed_pseudogene	chr1	487101	489387
chr1	488722	488982	CICP7_1	exon	processed_pseudogene	chr1	487101	489387
chr1	489035	489387	CICP7_1	exon	processed_pseudogene	chr1	487101	489387
chr1	489388	489509	CICP7_intron_1	intron	processed_pseudogene	chr1	489388	489715
chr1	489530	489598	CICP7_intron_1	intron	processed_pseudogene	chr1	489388	489715
chr1	489624	489715	CICP7_intron_1	intron	processed_pseudogene	chr1	489388	489715
chr1	489716	489906	CICP7_2	exon	processed_pseudogene	chr1	489716	489906
chr1	909264	909345	AL645608.7_intron_1	intron	lincRNA	chr1	904958	915748
chr1	934119	934875	SAMD11_intron_6	intron	protein_coding	chr1	931090	935770
chr1	1007746	1007771	ISG15_intron_1	intron	protein_coding	chr1	1001282	1008192
chr1	1666992	1667137	SLC35E2B_intron_2	intron	protein_coding	chr1	1666020	1668325
chr1	1681996	1682030	SLC35E2B_intron_9	intron	protein_coding	chr1	1676847	1690974
chr1	1716814	1716838	CDK11A_intron_16	intron	protein_coding	chr1	1716479	1719326
chr1	1766416	1766439	NADK_intron_15	intron	protein_coding	chr1	1765447	1778287
chr1	1979063	1979169	CFAP74_intron_33	intron	protein_coding	chr1	1974199	1985384
chr1	1979638	1979865	CFAP74_intron_33	intron	protein_coding	chr1	1974199	1985384
chr1	1980197	1980281	CFAP74_intron_33	intron	protein_coding	chr1	1974199	1985384
chr1	3433551	3433574	PRDM16_intron_17	intron	protein_coding	chr1	3432141	3433675
chr1	3675124	3675198	TP73_intron_1	intron	protein_coding	chr1	3652642	3682331
chr1	6005336	6005376	KCNAB2_intron_2	intron	protein_coding	chr1	5992789	6018633
chr1	6006081	6006517	KCNAB2_intron_2	intron	protein_coding	chr1	5992789	6018633
chr1	6012496	6012524	KCNAB2_intron_2	intron	protein_coding	chr1	5992789	6018633
chr1	8037667	8037705	AL034417.2_intron_2	intron	lincRNA	chr1	8029358	8121472
chr1	8521176	8521199	RERE_intron_19	intron	protein_coding	chr1	8519793	8525757
chr1	8668941	8668994	RERE_intron_26	intron	protein_coding	chr1	8656442	8703053
chr1	9023835	9023862	SLC2A7_intron_10	intron	protein_coding	chr1	9023079	9024974
chr1	9592645	9592686	TMEM201_intron_1	intron	protein_coding	chr1	9589044	9595888
chr1	9702500	9702525	PIK3CD_intron_2	intron	protein_coding	chr1	9691572	9710196
chr1	10102391	10102415	UBE4B_intron_5	intron	protein_coding	chr1	10101196	10102946
chr1	10481117	10481142	PEX14_intron_1	intron	protein_coding	chr1	10475003	10495272
chr1	10577560	10577596	PEX14_intron_3	intron	protein_coding	chr1	10536298	10599236
chr1	12945980	12946009	PRAMEF6_intron_4	intron	protein_coding	chr1	12945417	12947515
chr1	14015459	14015485	KAZN_intron_1	intron	protein_coding	chr1	13893757	14180433
chr1	14133381	14133413	KAZN_intron_1	intron	protein_coding	chr1	13893757	14180433
chr1	14418000	14418032	KAZN_intron_3	intron	protein_coding	chr1	14304664	14598702
chr1	14681633	14681683	KAZN_intron_4	intron	protein_coding	chr1	14599224	14924128
chr1	14918685	14918721	KAZN_intron_4	intron	protein_coding	chr1	14599224	14924128
chr1	14946321	14946346	KAZN_intron_7	intron	protein_coding	chr1	14946174	14960682
chr1	17349689	17351155	PADI4_intron_11	intron	protein_coding	chr1	17348049	17354531
chr1	17358284	17358591	PADI4_intron_14	intron	protein_coding	chr1	17356460	17358836
chr1	17776969	17776992	ACTL8_intron_1	intron	protein_coding	chr1	17755505	17822980
chr1	18330586	18330667	IGSF21_intron_3	intron	protein_coding	chr1	18291988	18334890
chr1	19166714	19166744	UBR4_intron_77	intron	protein_coding	chr1	19165758	19167020
chr1	19471871	19471899	CAPZB_intron_10	intron	protein_coding	chr1	19449331	19484188
chr1	21083037	21083062	EIF4G3_intron_36	intron	protein_coding	chr1	21050995	21089136
chr1	21765901	21765926	USP48_intron_27	intron	protein_coding	chr1	21757784	21781856
chr1	22054919	22054956	CDC42_intron_2	intron	protein_coding	chr1	22053434	22074092
chr1	22070443	22070467	CDC42_intron_2	intron	protein_coding	chr1	22053434	22074092
chr1	23520243	23520267	E2F2_intron_3	intron	protein_coding	chr1	23519131	23520911
chr1	24604583	24604607	NCMAP_intron_3	intron	protein_coding	chr1	24601025	24605604
chr1	24766473	24766507	CLIC4_intron_1	intron	protein_coding	chr1	24745626	24797740
chr1	24799914	24800013	CLIC4_intron_2	intron	protein_coding	chr1	24797852	24814092
chr1	24832208	24835018	CLIC4_intron_4	intron	protein_coding	chr1	24827117	24839858
chr1	25276517	25276544	RSRP1_intron_6	intron	protein_coding	chr1	25267916	25337976
chr1	25312920	25312944	RSRP1_intron_6	intron	protein_coding	chr1	25267916	25337976
chr1	25276517	25276544	RHD_intron_1	intron	protein_coding	chr1	25272696	25284571
chr1	25312920	25312944	RHD_intron_8	intron	protein_coding	chr1	25307817	25316998
chr1	26226757	26226784	AL355877.1_intron_7	intron	transcribed_unprocessed_pseudogene	chr1	26226617	26227402
chr1	26414206	26414244	LIN28A_intron_2	intron	protein_coding	chr1	26411583	26425301
chr1	26552467	26552492	RPS6KA1_intron_9	intron	protein_coding	chr1	26551724	26553389
chr1	26642286	26642389	RF01210_1	exon	snoRNA	chr1	26642286	26642389
chr1	26708266	26708292	ARID1A_intron_2	intron	protein_coding	chr1	26697541	26727706
chr1	26781159	26781182	ARID1A_UTR_6	three_prime_UTR	protein_coding	chr1	26780756	26782110
chr1	26936165	26936191	NUDC_intron_6	intron	protein_coding	chr1	26924167	26941455
chr1	27251033	27251057	WDTC1_intron_1	intron	protein_coding	chr1	27234952	27260954
chr1	28533845	28533872	RCC1_intron_12	intron	protein_coding	chr1	28532758	28535048
chr1	28753358	28753383	YTHDF2_intron_4	intron	protein_coding	chr1	28743987	28768927
chr1	28915713	28915737	EPB41_intron_3	intron	protein_coding	chr1	28914769	28987429
chr1	31183436	31183459	NKAIN1_intron_3	intron	protein_coding	chr1	31182591	31183815
chr1	31908126	31908155	PTP4A2_UTR_1	three_prime_UTR	protein_coding	chr1	31906421	31908960
chr1	32141375	32141403	KPNA6_intron_1	intron	protein_coding	chr1	32108135	32154586
chr1	32661870	32661896	RBBP4_intron_5	intron	protein_coding	chr1	32657573	32668223
chr1	32678567	32678596	RBBP4_intron_14	intron	protein_coding	chr1	32673581	32679633
chr1	35286772	35286795	ZMYM4_intron_1	intron	protein_coding	chr1	35269086	35295925
chr1	36958173	36958418	GRIK3_intron_15	intron	protein_coding	chr1	36891097	37033992
chr1	36959934	36959972	GRIK3_intron_15	intron	protein_coding	chr1	36891097	37033992
chr1	37732863	37732895	EPHA10_intron_12	intron	protein_coding	chr1	37731583	37735255
chr1	37962285	37962311	SF3A3_intron_2	intron	protein_coding	chr1	37960176	37968042
chr1	39859262	39859286	TRIT1_intron_10	intron	protein_coding	chr1	39857418	39883316
chr1	40685298	40685330	AL031289.1_intron_4	intron	lincRNA	chr1	40681551	40687523
chr1	42277506	42277821	FOXJ3_intron_9	intron	protein_coding	chr1	42265190	42278346
chr1	43392083	43392116	SZT2_intron_1	intron	protein_coding	chr1	43389996	43403175
chr1	43573977	43574004	PTPRF_intron_6	intron	protein_coding	chr1	43569779	43578808
chr1	43593625	43594262	PTPRF_intron_12	intron	protein_coding	chr1	43592602	43597746
chr1	44140320	44140357	KLF18_2	CDS	protein_coding	chr1	44138663	44141631
chr1	44917755	44917779	EIF2B3_intron_7	intron	protein_coding	chr1	44897445	44926626
chr1	44937883	44937910	EIF2B3_intron_8	intron	protein_coding	chr1	44926740	44941504
chr1	45190927	45190953	ZSWIM5_intron_13	intron	protein_coding	chr1	45088238	45205754
chr1	45709033	45709058	IPP_intron_2	intron	protein_coding	chr1	45700191	45714244
chr1	45888663	45888687	MAST2_intron_4	intron	protein_coding	chr1	45882396	45913586
chr1	45900446	45900764	MAST2_intron_4	intron	protein_coding	chr1	45882396	45913586
chr1	46165751	46165775	AL358075.4_intron_9	intron	protein_coding	chr1	46080751	46176226
chr1	46441818	46441841	FAAHP1_intron_13	intron	transcribed_unprocessed_pseudogene	chr1	46441203	46442860
chr1	46585249	46585289	MKNK1_intron_12	intron	protein_coding	chr1	46583330	46594111
chr1	48081914	48081938	AL356289.1_intron_6	intron	lincRNA	chr1	48067202	48083945
chr1	48081914	48081938	AL356289.2_intron_1	intron	lincRNA	chr1	48079025	48082141
chr1	48935958	48935985	AGBL4_intron_10	intron	protein_coding	chr1	48867231	49045582
chr1	49084124	49084157	AGBL4_intron_11	intron	protein_coding	chr1	49045801	49245768
chr1	49618345	49618489	AGBL4_intron_12	intron	protein_coding	chr1	49245865	49697311
chr1	51984263	51984286	RAB3B_intron_4	intron	protein_coding	chr1	51977118	51990550
chr1	52148947	52148971	ZFYVE9_intron_1	intron	protein_coding	chr1	52142404	52216367
chr1	52817815	52817844	ZYG11B_intron_14	intron	protein_coding	chr1	52816639	52821437
chr1	54599156	54599189	ACOT11_intron_7	intron	protein_coding	chr1	54597416	54599294
chr1	54617709	54617732	ACOT11_intron_16	intron	protein_coding	chr1	54610328	54630732
chr1	54617709	54617732	FAM151A_intron_6	intron	protein_coding	chr1	54616173	54619862
chr1	55666782	55666839	AL603840.1_intron_4	intron	lincRNA	chr1	55615003	55673258
chr1	55748817	55748844	AL603840.1_intron_6	intron	lincRNA	chr1	55735003	55823805
chr1	55935618	55935930	AL603840.1_intron_11	intron	lincRNA	chr1	55868249	55961881
chr1	55935618	55935930	LINC01753_intron_2	intron	lincRNA	chr1	55921412	55944914
chr1	56776947	56777273	FYB2_intron_16	intron	protein_coding	chr1	56767939	56787173
chr1	58888437	58888474	LINC01135_intron_1	intron	lincRNA	chr1	58785306	58893543
chr1	58888437	58888474	AC105277.1_intron_3	intron	lincRNA	chr1	58885663	58889147
chr1	58981171	58981251	LINC01358_intron_3	intron	lincRNA	chr1	58953920	59020364
chr1	59322278	59322301	FGGY_intron_5	intron	protein_coding	chr1	59321751	59339956
chr1	60124645	60124668	AC097066.1_intron_1	intron	lincRNA	chr1	60114974	60148511
chr1	60920100	60920137	NFIA_intron_1	intron	protein_coding	chr1	60865467	61053828
chr1	61925199	61925256	PATJ_intron_27	intron	protein_coding	chr1	61918077	61927728
chr1	61965127	61965150	PATJ_intron_29	intron	protein_coding	chr1	61952412	61990166
chr1	62541134	62541159	DOCK7_intron_25	intron	protein_coding	chr1	62539893	62542606
chr1	62563867	62563894	DOCK7_intron_33	intron	protein_coding	chr1	62561704	62577260
chr1	62686159	62686487	DOCK7_intron_52	intron	protein_coding	chr1	62663131	62688225
chr1	63239695	63242475	LINC00466_intron_16	intron	processed_transcript	chr1	63223225	63257020
chr1	63786256	63786279	ROR1_intron_1	intron	protein_coding	chr1	63774509	64009301
chr1	64108395	64108421	ROR1_intron_4	intron	protein_coding	chr1	64050717	64137367
chr1	64121059	64121084	ROR1_intron_4	intron	protein_coding	chr1	64050717	64137367
chr1	64208603	64208634	UBE2U_intron_3	intron	protein_coding	chr1	64206857	64210740
chr1	65152384	65152407	AK4_intron_4	intron	protein_coding	chr1	65148553	65190708
chr1	66735535	66735853	SGIP1_intron_26	intron	protein_coding	chr1	66733881	66739333
chr1	66845199	66845224	WDR78_intron_9	intron	protein_coding	chr1	66840672	66847482
chr1	67338336	67338361	IL12RB2_intron_8	intron	protein_coding	chr1	67330811	67338622
chr1	70209740	70209767	SRSF11_intron_1	intron	protein_coding	chr1	70205781	70221394
chr1	70243336	70243361	SRSF11_intron_8	intron	protein_coding	chr1	70239521	70244682
chr1	71275647	71275944	ZRANB2-AS2_intron_19	intron	processed_transcript	chr1	71268479	71280524
chr1	71609520	71609546	NEGR1_intron_2	intron	protein_coding	chr1	71592969	71611024
chr1	71918222	71918246	NEGR1_intron_5	intron	protein_coding	chr1	71776298	71935077
chr1	72301472	72301829	RPL31P12_1	exon	processed_pseudogene	chr1	72301472	72301829
chr1	72795591	72795629	AL583808.1_intron_2	intron	lincRNA	chr1	72749277	72850748
chr1	73694578	73694603	LINC02238_intron_1	intron	lincRNA	chr1	73635242	73699749
chr1	74154240	74154267	LRRIQ3_intron_6	intron	protein_coding	chr1	74144546	74155731
chr1	74289485	74289605	FPGT-TNNI3K_intron_8	intron	protein_coding	chr1	74271709	74331448
chr1	74500603	74500646	FPGT-TNNI3K_intron_27	intron	protein_coding	chr1	74492267	74540232
chr1	74500603	74500646	LRRC53_intron_4	intron	protein_coding	chr1	74483376	74512524
chr1	75546195	75546509	SLC44A5_intron_24	intron	protein_coding	chr1	75541517	75611038
chr1	75959350	75959374	AC092813.1_intron_2	intron	lincRNA	chr1	75934487	75983443
chr1	76277561	76277615	ST6GALNAC3_intron_1	intron	protein_coding	chr1	76074885	76313798
chr1	76303040	76303112	ST6GALNAC3_intron_1	intron	protein_coding	chr1	76074885	76313798
chr1	77470853	77470883	AK5_intron_9	intron	protein_coding	chr1	77417716	77483315
chr1	77483000	77483028	AK5_intron_9	intron	protein_coding	chr1	77417716	77483315
chr1	78107824	78107847	GIPC2_intron_3	intron	protein_coding	chr1	78095133	78119391
chr1	78935839	78936145	ADGRL4_intron_8	intron	protein_coding	chr1	78927092	78936293
chr1	80009745	80009775	AC099671.1_intron_1	intron	lincRNA	chr1	79967871	80050544
chr1	81619565	81619611	ADGRL2_intron_3	intron	protein_coding	chr1	81580981	81699768
chr1	84052342	84052378	AC104454.2_intron_1	intron	lincRNA	chr1	84038630	84064690
chr1	85504961	85504992	DDAH1_intron_8	intron	protein_coding	chr1	85496282	85577982
chr1	85813532	85813557	COL24A1_intron_13	intron	protein_coding	chr1	85786462	85816786
chr1	85940403	85940432	COL24A1_intron_36	intron	protein_coding	chr1	85911434	85961247
chr1	87101149	87101172	HS2ST1_intron_7	intron	protein_coding	chr1	87098446	87103430
chr1	91818277	91818309	TGFBR3_intron_15	intron	protein_coding	chr1	91797472	91861469
chr1	91962155	91962181	BRDT_intron_5	intron	protein_coding	chr1	91957601	91962716
chr1	92163338	92163371	BTBD8_intron_9	intron	protein_coding	chr1	92147841	92166956
chr1	93790614	93790652	BCAR3_intron_16	intron	protein_coding	chr1	93706143	93845565
chr1	94256536	94256565	AC097059.1_intron_3	intron	lincRNA	chr1	94250545	94333307
chr1	95224960	95225273	TMEM56-RWDD3_intron_6	intron	protein_coding	chr1	95173890	95230900
chr1	96726074	96726098	PTBP2_intron_2	intron	protein_coding	chr1	96723595	96751423
chr1	97724296	97724321	DPYD_intron_20	intron	protein_coding	chr1	97721672	97740390
chr1	98663252	98663278	SNX7_intron_2	intron	protein_coding	chr1	98662383	98684883
chr1	99596004	99596035	LINC01708_intron_6	intron	lincRNA	chr1	99534016	99600310
chr1	99683054	99683088	PALMD_intron_3	intron	protein_coding	chr1	99667767	99686674
chr1	100175077	100175100	LRRC39_intron_10	intron	protein_coding	chr1	100173371	100178116
chr1	100191747	100191775	DBT_UTR_1	three_prime_UTR	protein_coding	chr1	100186919	100196254
chr1	100239851	100239876	DBT_intron_9	intron	protein_coding	chr1	100235512	100240759
chr1	101373147	101373171	LINC01307_intron_5	intron	lincRNA	chr1	101350186	101377256
chr1	103621118	103621197	AMY2A_intron_6	intron	protein_coding	chr1	103620685	103621575
chr1	103688113	103688136	AMY1B_intron_1	intron	protein_coding	chr1	103687639	103688956
chr1	106043666	106043690	AL355306.2_intron_10	intron	lincRNA	chr1	106042739	106046552
chr1	106044878	106044902	AL355306.2_intron_10	intron	lincRNA	chr1	106042739	106046552
chr1	108598339	108598365	FAM102B_intron_1	intron	protein_coding	chr1	108560566	108600564
chr1	109030610	109032558	WDR47_intron_15	intron	protein_coding	chr1	109024993	109041518
chr1	109071975	109072097	TAF13_intron_2	intron	protein_coding	chr1	109066233	109074985
chr1	109148256	109148295	KIAA1324_intron_2	intron	protein_coding	chr1	109114337	109161892
chr1	109183337	109183360	KIAA1324_intron_8	intron	protein_coding	chr1	109173838	109185043
chr1	109221994	109222029	SARS_intron_1	intron	protein_coding	chr1	109214129	109223976
chr1	109685191	109690649	GSTM2_intron_11	intron	protein_coding	chr1	109683998	109701650
chr1	109691718	109691784	GSTM2_intron_11	intron	protein_coding	chr1	109683998	109701650
chr1	109692032	109692092	GSTM2_intron_11	intron	protein_coding	chr1	109683998	109701650
chr1	111740971	111741005	INKA2-AS1_intron_1	intron	bidirectional_promoter_lncRNA	chr1	111740078	111744373
chr1	112292481	112295038	AL445426.1_intron_1	intron	lincRNA	chr1	112177614	112360360
chr1	112847572	112847600	LINC01356_intron_5	intron	lincRNA	chr1	112840581	112848952
chr1	113069461	113069511	AL357055.3_intron_2	intron	lincRNA	chr1	113048562	113072937
chr1	113503219	113503247	MAGI3_intron_1	intron	protein_coding	chr1	113391350	113549513
chr1	113633238	113633268	MAGI3_intron_10	intron	protein_coding	chr1	113622995	113641909
chr1	119510717	119510742	HSD3B1_intron_2	intron	protein_coding	chr1	119507622	119511501
chr1	120315966	120316009	AC244669.2_intron_4	intron	unprocessed_pseudogene	chr1	120278037	120319189
chr1	120316108	120316273	AC244669.2_intron_4	intron	unprocessed_pseudogene	chr1	120278037	120319189
chr1	120316297	120316385	AC244669.2_intron_4	intron	unprocessed_pseudogene	chr1	120278037	120319189
chr1	120316634	120316694	AC244669.2_intron_4	intron	unprocessed_pseudogene	chr1	120278037	120319189
chr1	120316725	120316879	AC244669.2_intron_4	intron	unprocessed_pseudogene	chr1	120278037	120319189
chr1	120316966	120317019	AC244669.2_intron_4	intron	unprocessed_pseudogene	chr1	120278037	120319189
chr1	120317094	120319078	AC244669.2_intron_4	intron	unprocessed_pseudogene	chr1	120278037	120319189
chr1	120319099	120319133	AC244669.2_intron_4	intron	unprocessed_pseudogene	chr1	120278037	120319189
chr1	120319282	120319314	AC244669.2_5	exon	unprocessed_pseudogene	chr1	120319190	120319314
chr1	120319315	120319502	AC244669.2_intron_5	intron	unprocessed_pseudogene	chr1	120319315	120319502
chr1	120319503	120319680	AC244669.2_6	exon	unprocessed_pseudogene	chr1	120319503	120319680
chr1	120315966	120316009	AC244669.1_intron_1	intron	transcribed_unprocessed_pseudogene	chr1	120267839	120336867
chr1	120316108	120316273	AC244669.1_intron_1	intron	transcribed_unprocessed_pseudogene	chr1	120267839	120336867
chr1	120316297	120316385	AC244669.1_intron_1	intron	transcribed_unprocessed_pseudogene	chr1	120267839	120336867
chr1	120316634	120316694	AC244669.1_intron_1	intron	transcribed_unprocessed_pseudogene	chr1	120267839	120336867
chr1	120316725	120316879	AC244669.1_intron_1	intron	transcribed_unprocessed_pseudogene	chr1	120267839	120336867
chr1	120316966	120317019	AC244669.1_intron_1	intron	transcribed_unprocessed_pseudogene	chr1	120267839	120336867
chr1	120317094	120319078	AC244669.1_intron_1	intron	transcribed_unprocessed_pseudogene	chr1	120267839	120336867
chr1	120319099	120319133	AC244669.1_intron_1	intron	transcribed_unprocessed_pseudogene	chr1	120267839	120336867
chr1	120319176	120319207	AC244669.1_intron_1	intron	transcribed_unprocessed_pseudogene	chr1	120267839	120336867
chr1	120319282	120320739	AC244669.1_intron_1	intron	transcribed_unprocessed_pseudogene	chr1	120267839	120336867
chr1	120320763	120321228	AC244669.1_intron_1	intron	transcribed_unprocessed_pseudogene	chr1	120267839	120336867
chr1	120321289	120321655	AC244669.1_intron_1	intron	transcribed_unprocessed_pseudogene	chr1	120267839	120336867
chr1	120321684	120321749	AC244669.1_intron_1	intron	transcribed_unprocessed_pseudogene	chr1	120267839	120336867
chr1	120321772	120321903	AC244669.1_intron_1	intron	transcribed_unprocessed_pseudogene	chr1	120267839	120336867
chr1	120321926	120322291	AC244669.1_intron_1	intron	transcribed_unprocessed_pseudogene	chr1	120267839	120336867
chr1	120322322	120322524	AC244669.1_intron_1	intron	transcribed_unprocessed_pseudogene	chr1	120267839	120336867
chr1	120322553	120322755	AC244669.1_intron_1	intron	transcribed_unprocessed_pseudogene	chr1	120267839	120336867
chr1	120322781	120322963	AC244669.1_intron_1	intron	transcribed_unprocessed_pseudogene	chr1	120267839	120336867
chr1	120322989	120323189	AC244669.1_intron_1	intron	transcribed_unprocessed_pseudogene	chr1	120267839	120336867
chr1	120323220	120323276	AC244669.1_intron_1	intron	transcribed_unprocessed_pseudogene	chr1	120267839	120336867
chr1	120323451	120323497	AC244669.1_intron_1	intron	transcribed_unprocessed_pseudogene	chr1	120267839	120336867
chr1	120324515	120324541	AC244669.1_intron_1	intron	transcribed_unprocessed_pseudogene	chr1	120267839	120336867
chr1	120498150	120498592	AC241952.1_intron_7	intron	transcribed_unprocessed_pseudogene	chr1	120497422	120501108
chr1	120661968	120661993	AC241952.1_intron_42	intron	transcribed_unprocessed_pseudogene	chr1	120646929	120701055
chr1	120817415	120817441	NBPF26_intron_16	intron	protein_coding	chr1	120816828	120818121
chr1	120826797	120826826	NBPF26_intron_21	intron	protein_coding	chr1	120824918	120829762
chr1	120826916	120826956	NBPF26_intron_21	intron	protein_coding	chr1	120824918	120829762
chr1	120827262	120827346	NBPF26_intron_21	intron	protein_coding	chr1	120824918	120829762
chr1	120827394	120827434	NBPF26_intron_21	intron	protein_coding	chr1	120824918	120829762
chr1	120827455	120827601	NBPF26_intron_21	intron	protein_coding	chr1	120824918	120829762
chr1	120827627	120827675	NBPF26_intron_21	intron	protein_coding	chr1	120824918	120829762
chr1	120827699	120829340	NBPF26_intron_21	intron	protein_coding	chr1	120824918	120829762
chr1	120834419	120834474	NBPF26_intron_27	intron	protein_coding	chr1	120833776	120834493
chr1	120834547	120834628	NBPF26_intron_28	intron	protein_coding	chr1	120834547	120834628
chr1	120834629	120834802	NBPF26_22	CDS	protein_coding	chr1	120834629	120834802
chr1	120834803	120836006	NBPF26_intron_29	intron	protein_coding	chr1	120834803	120836515
chr1	121124698	121124735	AC244453.1_intron_2	intron	lincRNA	chr1	121120072	121128108
chr1	121239228	121239282	SRGAP2C_intron_2	intron	protein_coding	chr1	121187514	121284801
chr1	121288701	121288836	SRGAP2C_intron_3	intron	protein_coding	chr1	121284996	121324476
chr1	121540803	121540838	EMBP1_intron_2	intron	transcribed_unprocessed_pseudogene	chr1	121538421	121556508
chr1	143355505	143355533	AC242852.2_intron_1	intron	unprocessed_pseudogene	chr1	143354620	143367585
chr1	143877470	143877499	FCGR1CP_intron_3	intron	unprocessed_pseudogene	chr1	143876307	143880435
chr1	143991782	143991805	SRGAP2D_intron_1	intron	unprocessed_pseudogene	chr1	143975154	144045745
chr1	143999721	143999751	SRGAP2D_intron_1	intron	unprocessed_pseudogene	chr1	143975154	144045745
chr1	144020748	144020772	SRGAP2D_intron_1	intron	unprocessed_pseudogene	chr1	143975154	144045745
chr1	144181091	144181121	AC244015.2_intron_1	intron	unprocessed_pseudogene	chr1	144180206	144193188
chr1	144752403	144752445	FP700111.1_intron_2	intron	lincRNA	chr1	144641794	144917168
chr1	144846520	144846557	FP700111.1_intron_2	intron	lincRNA	chr1	144641794	144917168
chr1	144858900	144858923	FP700111.1_intron_2	intron	lincRNA	chr1	144641794	144917168
chr1	144859276	144859363	FP700111.1_intron_2	intron	lincRNA	chr1	144641794	144917168
chr1	144859395	144859683	FP700111.1_intron_2	intron	lincRNA	chr1	144641794	144917168
chr1	144859761	144859785	FP700111.1_intron_2	intron	lincRNA	chr1	144641794	144917168
chr1	144864458	144864481	FP700111.1_intron_2	intron	lincRNA	chr1	144641794	144917168
chr1	144883889	144883930	FP700111.1_intron_2	intron	lincRNA	chr1	144641794	144917168
chr1	145044653	145044688	SRGAP2B_intron_8	intron	protein_coding	chr1	144995201	145092833
chr1	145697763	145697787	PDZK1_intron_9	intron	protein_coding	chr1	145691803	145707315
chr1	146726912	146726941	HYDIN2_intron_19	intron	transcribed_unprocessed_pseudogene	chr1	146725272	146728836
chr1	146851172	146851197	HYDIN2_intron_60	intron	transcribed_unprocessed_pseudogene	chr1	146850437	146852357
chr1	146898227	146898261	HYDIN2_intron_76	intron	transcribed_unprocessed_pseudogene	chr1	146888225	146898742
chr1	148115165	148115191	NBPF11_intron_10	intron	protein_coding	chr1	148114489	148115791
chr1	148132723	148132756	NBPF11_intron_21	intron	protein_coding	chr1	148127289	148135122
chr1	148643514	148643540	NBPF14_intron_76	intron	protein_coding	chr1	148640090	148679460
chr1	148813756	148813779	PDE4DIP_intron_1	intron	protein_coding	chr1	148808738	148844380
chr1	148847867	148847909	PDE4DIP_intron_3	intron	protein_coding	chr1	148845468	148863248
chr1	149976610	149976633	OTUD7B_intron_10	intron	protein_coding	chr1	149971252	149977424
chr1	150223681	150223705	ANP32E_intron_2	intron	protein_coding	chr1	150223295	150226606
chr1	150387571	150387598	RPRD2_intron_1	intron	protein_coding	chr1	150364920	150417594
chr1	150411470	150411590	RPRD2_intron_1	intron	protein_coding	chr1	150364920	150417594
chr1	150718967	150719293	HORMAD1_intron_13	intron	protein_coding	chr1	150717283	150719471
chr1	150805209	150805232	CTSK_intron_4	intron	protein_coding	chr1	150804240	150805859
chr1	151676270	151676311	SNX27_intron_8	intron	protein_coding	chr1	151669364	151683354
chr1	154189137	154189171	TPM3_intron_13	intron	protein_coding	chr1	154183250	154191184
chr1	154336465	154336490	ATP8B2_intron_12	intron	protein_coding	chr1	154334592	154337346
chr1	154852247	154852272	KCNN3_intron_8	intron	protein_coding	chr1	154822185	154859693
chr1	155258318	155258343	SCAMP3_intron_4	intron	protein_coding	chr1	155257658	155258824
chr1	155490968	155491004	ASH1L_intron_26	intron	protein_coding	chr1	155482450	155520223
chr1	155784358	155784385	GON4L_intron_19	intron	protein_coding	chr1	155784090	155785332
chr1	156447909	156447943	AL139412.1_intron_1	intron	lincRNA	chr1	156446574	156452895
chr1	156556929	156559143	IQGAP3_intron_27	intron	protein_coding	chr1	156556694	156560932
chr1	156954380	156954406	ARHGEF11_intron_20	intron	protein_coding	chr1	156951700	156954890
chr1	158659596	158659909	SPTA1_intron_34	intron	protein_coding	chr1	158657695	158661285
chr1	158742253	158742562	OR6K5P_intron_1	intron	unprocessed_pseudogene	chr1	158742248	158742571
chr1	159021939	159021971	IFI16_intron_9	intron	protein_coding	chr1	159020530	159032522
chr1	160180694	160180722	ATP1A4_intron_18	intron	protein_coding	chr1	160177665	160181682
chr1	161281779	161281833	PCP4L1_intron_1	intron	protein_coding	chr1	161258984	161283666
chr1	161348883	161348907	SDHC_intron_4	intron	protein_coding	chr1	161340656	161356675
chr1	161812371	161812397	ATF6_intron_7	intron	protein_coding	chr1	161802273	161819631
chr1	162082886	162083195	NOS1AP_intron_1	intron	protein_coding	chr1	162070283	162154403
chr1	162763336	162763360	DDR2_intron_12	intron	protein_coding	chr1	162761455	162765999
chr1	164724670	164724697	PBX1_intron_8	intron	protein_coding	chr1	164657373	164772910
chr1	165762008	165762252	TMCO1_intron_6	intron	protein_coding	chr1	165759585	165768190
chr1	165869665	165869691	UCK2_intron_1	intron	protein_coding	chr1	165827933	165885140
chr1	166077888	166077973	FAM78B_intron_1	intron	protein_coding	chr1	166070764	166165984
chr1	167343632	167343669	POU2F1_intron_4	intron	protein_coding	chr1	167332536	167365465
chr1	167897539	167897569	ADCY10_intron_27	intron	protein_coding	chr1	167896692	167899421
chr1	168790587	168790611	LINC00626_intron_2	intron	lincRNA	chr1	168788890	168792329
chr1	169115185	169115209	ATP1B1_intron_4	intron	protein_coding	chr1	169111499	169124882
chr1	171044972	171045006	MROH9_intron_21	intron	protein_coding	chr1	171025421	171062130
chr1	171325817	171325851	FMO4_intron_5	intron	protein_coding	chr1	171324301	171331638
chr1	172251341	172251365	DNM3_intron_17	intron	protein_coding	chr1	172133393	172253571
chr1	172900128	172900152	AL031599.1_intron_1	intron	lincRNA	chr1	172776128	173004280
chr1	173844669	173844696	DARS2_intron_11	intron	protein_coding	chr1	173840974	173845227
chr1	174394949	174394972	RABGAP1L_intron_14	intron	protein_coding	chr1	174394146	174544842
chr1	174763650	174763676	RABGAP1L_intron_24	intron	protein_coding	chr1	174752355	174799930
chr1	174838917	174838943	RABGAP1L_intron_26	intron	protein_coding	chr1	174811961	174874456
chr1	174854715	174854748	RABGAP1L_intron_26	intron	protein_coding	chr1	174811961	174874456
chr1	175112598	175112621	TNN_intron_9	intron	protein_coding	chr1	175098596	175116937
chr1	175122457	175122507	TNN_intron_11	intron	protein_coding	chr1	175118825	175123398
chr1	175547594	175547621	TNR_intron_22	intron	protein_coding	chr1	175528370	175656603
chr1	176509087	176509637	PAPPA2_intron_1	intron	protein_coding	chr1	176463419	176555405
chr1	177550013	177550040	AL122019.1_intron_1	intron	lincRNA	chr1	177393789	177573726
chr1	179101996	179102019	ABL2_UTR_1	three_prime_UTR	protein_coding	chr1	179099327	179107717
chr1	179295966	179295991	SOAT1_intron_2	intron	protein_coding	chr1	179294402	179302675
chr1	179344356	179344381	SOAT1_intron_11	intron	protein_coding	chr1	179343636	179344945
chr1	179422243	179422266	AXDND1_intron_12	intron	protein_coding	chr1	179411267	179429516
chr1	180323866	180324178	ACBD6_intron_8	intron	protein_coding	chr1	180314723	180397514
chr1	181043941	181043969	MR1_intron_2	intron	protein_coding	chr1	181034075	181049050
chr1	181804924	181804947	CACNA1E_UTR_4	three_prime_UTR	protein_coding	chr1	181798834	181808084
chr1	183079232	183079256	LAMC1_intron_1	intron	protein_coding	chr1	183024135	183096542
chr1	183561779	183561807	NCF2_intron_2	intron	protein_coding	chr1	183560274	183563193
chr1	184967921	184968227	FAM129A_intron_13	intron	protein_coding	chr1	184899310	184974300
chr1	185076268	185076293	RNF2_intron_2	intron	protein_coding	chr1	185046296	185087550
chr1	185858586	185858619	HMCN1_intron_2	intron	protein_coding	chr1	185846097	185864468
chr1	186864267	186864295	PLA2G4A_intron_2	intron	protein_coding	chr1	186854388	186870433
chr1	187365985	187366021	ERVMER61-1_intron_14	intron	lincRNA	chr1	187360324	187373846
chr1	189025829	189025853	LINC01035_intron_1	intron	lincRNA	chr1	188905927	189036716
chr1	189992193	189992235	AL359976.1_1	exon	processed_pseudogene	chr1	189989570	189993097
chr1	190405465	190405493	BRINP3_intron_6	intron	protein_coding	chr1	190281751	190454653
chr1	192215221	192215252	AL390957.1_intron_4	intron	lincRNA	chr1	192201013	192238516
chr1	192640668	192640731	AL390957.1_intron_19	intron	lincRNA	chr1	192629086	192725879
chr1	192795876	192795908	AL390957.1_intron_26	intron	lincRNA	chr1	192792469	192826902
chr1	192946621	192946645	AL390957.1_intron_36	intron	lincRNA	chr1	192942490	192947311
chr1	192640668	192640731	RGS13_intron_3	intron	protein_coding	chr1	192638204	192644329
chr1	196281740	196281763	KCNT2_intron_6	intron	protein_coding	chr1	196280989	196282271
chr1	196596054	196596077	KCNT2_intron_29	intron	protein_coding	chr1	196492342	196608213
chr1	197327093	197327117	CRB1_intron_1	intron	protein_coding	chr1	197268483	197328420
chr1	197531390	197534141	DENND1B_intron_3	intron	protein_coding	chr1	197512954	197539962
chr1	200378824	200378855	LINC00862_intron_8	intron	lincRNA	chr1	200374355	200400580
chr1	200378824	200378855	AC104461.1_intron_4	intron	lincRNA	chr1	200363529	200411798
chr1	200482659	200482689	AL359834.1_intron_1	intron	lincRNA	chr1	200478155	200483100
chr1	203830925	203830948	ZC3H11A_intron_8	intron	protein_coding	chr1	203830204	203831659
chr1	204208382	204208424	GOLT1A_intron_4	intron	protein_coding	chr1	204202988	204213880
chr1	204906751	204906776	NFASC_intron_2	intron	protein_coding	chr1	204871054	204920630
chr1	205093473	205093497	RBBP5_intron_1	intron	protein_coding	chr1	205088816	205094871
chr1	205207764	205207794	DSTYK_intron_13	intron	protein_coding	chr1	205187807	205211269
chr1	205209570	205209661	DSTYK_intron_13	intron	protein_coding	chr1	205187807	205211269
chr1	206095815	206095838	RHEX_intron_2	intron	protein_coding	chr1	206083651	206097697
chr1	207368690	207372219	CD55_intron_15	intron	protein_coding	chr1	207367488	207372767
chr1	207520950	207520976	CR1_intron_4	intron	protein_coding	chr1	207511655	207523609
chr1	209970662	209970689	SYT14_intron_4	intron	protein_coding	chr1	209966014	210013631
chr1	210121971	210122277	SYT14_intron_9	intron	protein_coding	chr1	210100462	210155719
chr1	210394229	210394254	HHAT_intron_7	intron	protein_coding	chr1	210387582	210400466
chr1	210922383	210922409	KCNH1_intron_6	intron	protein_coding	chr1	210920070	211018781
chr1	212051449	212051473	DTL_intron_5	intron	protein_coding	chr1	212047418	212062882
chr1	212896855	212896878	FLVCR1_UTR_2	three_prime_UTR	protein_coding	chr1	212895290	212899363
chr1	213257786	213257809	RPS6KC1_intron_14	intron	protein_coding	chr1	213242659	213261556
chr1	214150272	214150295	AL592287.1_intron_4	intron	lincRNA	chr1	214072439	214187111
chr1	214165356	214165393	AL592287.1_intron_4	intron	lincRNA	chr1	214072439	214187111
chr1	215771579	215771613	USH2A_intron_17	intron	protein_coding	chr1	215766789	215779841
chr1	215912465	215912512	USH2A_intron_34	intron	protein_coding	chr1	215900906	215934614
chr1	216775551	216775584	ESRRG_intron_12	intron	protein_coding	chr1	216723473	216804941
chr1	216916836	216916874	ESRRG_intron_14	intron	protein_coding	chr1	216865179	216936660
chr1	217744180	217744482	SPATA17_intron_6	intron	protein_coding	chr1	217742099	217774332
chr1	218331655	218331678	RRP15_UTR_2	three_prime_UTR	protein_coding	chr1	218331091	218337983
chr1	218369256	218369281	TGFB2_intron_2	intron	protein_coding	chr1	218363418	218405167
chr1	219922176	219922201	SLC30A10_intron_2	intron	protein_coding	chr1	219918495	219927026
chr1	220018829	220018855	EPRS_intron_22	intron	protein_coding	chr1	220018509	220018993
chr1	225068839	225069099	DNAH14_intron_20	intron	protein_coding	chr1	225051796	225079205
chr1	225574611	225574935	ENAH_intron_16	intron	protein_coding	chr1	225567415	225652684
chr1	225784229	225784253	SRP9_intron_2	intron	protein_coding	chr1	225783369	225786860
chr1	225819071	225819241	EPHX1_intron_1	intron	protein_coding	chr1	225810616	225825352
chr1	226273236	226273265	LIN9_intron_8	intron	protein_coding	chr1	226268091	226277773
chr1	227135855	227135892	CDC42BPA_intron_30	intron	protein_coding	chr1	227129232	227139574
chr1	227207311	227207353	CDC42BPA_intron_37	intron	protein_coding	chr1	227199653	227213134
chr1	227751744	227751768	SNAP47_intron_3	intron	protein_coding	chr1	227748234	227758993
chr1	231375314	231375338	EGLN1_intron_4	intron	protein_coding	chr1	231374100	231420996
chr1	231412011	231412039	EGLN1_intron_4	intron	protein_coding	chr1	231374100	231420996
chr1	232173375	232173410	AL353052.1_intron_1	intron	lincRNA	chr1	232160224	232183936
chr1	233091732	233091756	PCNX2_intron_11	intron	protein_coding	chr1	233090191	233095404
chr1	234451462	234451764	TARBP1_intron_21	intron	protein_coding	chr1	234450567	234457665
chr1	235353780	235353804	TBCE_intron_4	intron	protein_coding	chr1	235342884	235362952
chr1	235371038	235371061	TBCE_intron_6	intron	protein_coding	chr1	235367505	235380017
chr1	235626958	235626988	GNG4_intron_4	intron	protein_coding	chr1	235595512	235649660
chr1	235798578	235798602	LYST_intron_44	intron	protein_coding	chr1	235793613	235800318
chr1	235799928	235799963	LYST_intron_44	intron	protein_coding	chr1	235793613	235800318
chr1	236385845	236385894	EDARADD_intron_3	intron	protein_coding	chr1	236350840	236394276
chr1	236756378	236756484	ACTN2_intron_19	intron	protein_coding	chr1	236755199	236757484
chr1	237402813	237402860	RYR2_intron_10	intron	protein_coding	chr1	237388184	237417047
chr1	237591141	237591181	RYR2_intron_31	intron	protein_coding	chr1	237590993	237591737
chr1	237594886	237594917	RYR2_intron_33	intron	protein_coding	chr1	237593637	237595496
chr1	240139272	240139363	FMN2_intron_4	intron	protein_coding	chr1	240123346	240177919
chr1	240459717	240459744	FMN2_intron_21	intron	protein_coding	chr1	240459444	240471652
chr1	240986569	240986881	RGS7_intron_16	intron	protein_coding	chr1	240983130	241098664
chr1	241197251	241197552	RGS7_intron_17	intron	protein_coding	chr1	241098763	241355697
chr1	243526778	243526802	AKT3_intron_3	intron	protein_coding	chr1	243512427	243545508
chr1	243832120	243832151	AKT3_intron_13	intron	protein_coding	chr1	243695717	243843123
chr1	244582924	244582962	CATSPERE_intron_12	intron	protein_coding	chr1	244581855	244583862
chr1	244699583	244699606	DESI2_intron_5	intron	protein_coding	chr1	244692021	244705554
chr1	245374072	245374098	KIF26B_intron_3	intron	protein_coding	chr1	245367368	245419577
chr1	245443546	245443634	KIF26B_intron_4	intron	protein_coding	chr1	245419746	245511000
chr1	245487764	245487787	KIF26B_intron_4	intron	protein_coding	chr1	245419746	245511000
chr1	245813860	245813883	SMYD3_intron_2	intron	protein_coding	chr1	245764150	245858494
chr1	245975103	245975590	SMYD3_intron_7	intron	protein_coding	chr1	245929938	246186741
chr1	245975761	245975801	SMYD3_intron_7	intron	protein_coding	chr1	245929938	246186741
chr1	245976814	245976909	SMYD3_intron_7	intron	protein_coding	chr1	245929938	246186741
chr1	245991932	245992128	SMYD3_intron_7	intron	protein_coding	chr1	245929938	246186741
chr1	245992617	245992844	SMYD3_intron_7	intron	protein_coding	chr1	245929938	246186741
chr1	245993576	245993599	SMYD3_intron_7	intron	protein_coding	chr1	245929938	246186741
chr1	246003981	246004077	SMYD3_intron_7	intron	protein_coding	chr1	245929938	246186741
chr1	246101064	246101087	SMYD3_intron_7	intron	protein_coding	chr1	245929938	246186741
chr1	246388111	246388162	SMYD3_intron_15	intron	protein_coding	chr1	246355336	246417294
chr1	246395613	246395639	SMYD3_intron_15	intron	protein_coding	chr1	246355336	246417294
chr1	246521672	246521733	AL356583.1_intron_13	intron	unprocessed_pseudogene	chr1	246518312	246522478
chr1	246818076	246818180	AC113174.1_1	exon	unprocessed_pseudogene	chr1	246818076	246818180
chr1	246864846	246864880	AHCTF1_intron_10	intron	protein_coding	chr1	246864117	246867242
chr1	248513485	248519265	OR2G6_intron_2	intron	protein_coding	chr1	248509649	248521609
chr1	248819702	248819731	SH3BP5L_intron_5	intron	protein_coding	chr1	248816885	248824751
chr10	295567	295608	DIP2C_intron_5	intron	protein_coding	chr10	288422	310029
chr10	336941	336964	DIP2C_intron_10	intron	protein_coding	chr10	329602	341197
chr10	367978	368127	DIP2C_intron_22	intron	protein_coding	chr10	366412	369492
chr10	396829	396856	DIP2C_intron_30	intron	protein_coding	chr10	390864	399107
chr10	402292	403372	DIP2C_intron_31	intron	protein_coding	chr10	399220	408924
chr10	568776	568799	DIP2C_intron_40	intron	protein_coding	chr10	486559	689492
chr10	685147	685187	DIP2C_intron_40	intron	protein_coding	chr10	486559	689492
chr10	912708	912731	LARP4B_intron_19	intron	protein_coding	chr10	903516	924381
chr10	1235744	1235841	ADARB2_intron_5	intron	protein_coding	chr10	1233846	1242129
chr10	1235922	1236077	ADARB2_intron_5	intron	protein_coding	chr10	1233846	1242129
chr10	1298724	1298761	ADARB2_intron_7	intron	protein_coding	chr10	1271070	1363026
chr10	1409944	1409973	ADARB2_intron_9	intron	protein_coding	chr10	1379161	1737049
chr10	1439586	1439611	ADARB2_intron_9	intron	protein_coding	chr10	1379161	1737049
chr10	1493729	1493766	ADARB2_intron_9	intron	protein_coding	chr10	1379161	1737049
chr10	1699699	1699741	ADARB2_intron_9	intron	protein_coding	chr10	1379161	1737049
chr10	1701198	1701346	ADARB2_intron_9	intron	protein_coding	chr10	1379161	1737049
chr10	2174115	2174151	AL441943.3_intron_2	intron	lincRNA	chr10	2172835	2176341
chr10	4815588	4815826	AKR1E2_intron_1	intron	protein_coding	chr10	4786761	4824960
chr10	6055421	6055905	IL2RA_intron_7	intron	protein_coding	chr10	6026026	6062086
chr10	6098556	6098579	RBM17_intron_3	intron	protein_coding	chr10	6097189	6101269
chr10	6210714	6210755	PFKFB3_intron_4	intron	protein_coding	chr10	6203337	6213621
chr10	6302362	6302385	AL137145.2_intron_1	intron	lincRNA	chr10	6277808	6326544
chr10	6795220	6795267	LINC00707_intron_2	intron	lincRNA	chr10	6781487	6833641
chr10	6816583	6816632	LINC00707_intron_2	intron	lincRNA	chr10	6781487	6833641
chr10	6835199	6835621	LINC00707_intron_3	intron	lincRNA	chr10	6833689	6837972
chr10	7751867	7752074	KIN_UTR_1	three_prime_UTR	protein_coding	chr10	7750962	7756079
chr10	10451456	10451769	AL583859.2_intron_3	intron	lincRNA	chr10	10434032	10462187
chr10	11749773	11749801	ECHDC3_intron_3	intron	protein_coding	chr10	11749593	11755406
chr10	11924577	11924607	UPF2_intron_1	intron	protein_coding	chr10	11921308	11929863
chr10	12518474	12520974	CAMK1D_intron_1	intron	protein_coding	chr10	12349911	12553223
chr10	12522822	12522949	CAMK1D_intron_1	intron	protein_coding	chr10	12349911	12553223
chr10	12691367	12691438	CAMK1D_intron_3	intron	protein_coding	chr10	12666811	12760574
chr10	13041504	13041534	CCDC3_intron_3	intron	protein_coding	chr10	13001698	13049672
chr10	13117416	13117452	OPTN_intron_8	intron	protein_coding	chr10	13116541	13118886
chr10	13204990	13205034	MCM10_intron_18	intron	protein_coding	chr10	13204365	13209089
chr10	13881991	13882014	FRMD4A_intron_25	intron	protein_coding	chr10	13858913	13971654
chr10	13910888	13910914	FRMD4A_intron_25	intron	protein_coding	chr10	13858913	13971654
chr10	13925566	13925589	FRMD4A_intron_25	intron	protein_coding	chr10	13858913	13971654
chr10	14218955	14218985	FRMD4A_intron_29	intron	protein_coding	chr10	14097139	14326173
chr10	14241683	14241712	FRMD4A_intron_29	intron	protein_coding	chr10	14097139	14326173
chr10	15147095	15147121	NMT2_intron_12	intron	protein_coding	chr10	15141558	15168501
chr10	15312673	15312698	FAM171A1_intron_7	intron	protein_coding	chr10	15284106	15370954
chr10	15644470	15644499	ITGA8_intron_18	intron	protein_coding	chr10	15644222	15646844
chr10	17194932	17194956	TRDMT1_intron_10	intron	protein_coding	chr10	17174661	17201569
chr10	18286517	18286542	CACNB2_intron_3	intron	protein_coding	chr10	18261318	18340683
chr10	18358525	18358549	CACNB2_intron_4	intron	protein_coding	chr10	18340978	18400573
chr10	18442940	18442986	CACNB2_intron_6	intron	protein_coding	chr10	18402044	18498353
chr10	18522877	18522901	CACNB2_intron_14	intron	protein_coding	chr10	18518969	18527586
chr10	20012311	20012336	PLXDC2_intron_2	intron	protein_coding	chr10	20001987	20046867
chr10	20189008	20189193	PLXDC2_intron_9	intron	protein_coding	chr10	20177410	20211667
chr10	20997471	20997501	NEBL_intron_30	intron	protein_coding	chr10	20961780	21020115
chr10	21676720	21676743	MLLT10_intron_14	intron	protein_coding	chr10	21673920	21681330
chr10	22627591	22627620	PIP4K2A_intron_10	intron	protein_coding	chr10	22609718	22713934
chr10	22705426	22705450	PIP4K2A_intron_10	intron	protein_coding	chr10	22609718	22713934
chr10	24355728	24355755	KIAA1217_intron_6	intron	protein_coding	chr10	24239338	24367117
chr10	24501729	24501754	KIAA1217_intron_16	intron	protein_coding	chr10	24501546	24513257
chr10	24695056	24695086	ARHGAP21_intron_27	intron	protein_coding	chr10	24670398	24706510
chr10	25411933	25411958	GPR158_intron_3	intron	protein_coding	chr10	25396014	25412248
chr10	25686419	25686446	LINC00836_intron_5	intron	lincRNA	chr10	25683386	25695865
chr10	25717500	25717523	LINC00836_intron_7	intron	lincRNA	chr10	25716982	25731619
chr10	26479012	26479318	APBB1IP_intron_2	intron	protein_coding	chr10	26438854	26492325
chr10	26935274	26935423	FAM238C_intron_2	intron	transcribed_unprocessed_pseudogene	chr10	26934924	26935423
chr10	26935424	26935627	FAM238C_3	exon	transcribed_unprocessed_pseudogene	chr10	26935424	26935627
chr10	26935628	26935698	FAM238C_intron_3	intron	transcribed_unprocessed_pseudogene	chr10	26935628	26936735
chr10	27113226	27113250	YME1L1_intron_1	intron	protein_coding	chr10	27112121	27114519
chr10	28316435	28316458	MPP7_intron_19	intron	protein_coding	chr10	28282139	28329927
chr10	28603943	28603972	WAC_intron_9	intron	protein_coding	chr10	28596042	28608184
chr10	28888386	28888420	LINC01517_intron_22	intron	processed_transcript	chr10	28882312	28901175
chr10	29423225	29423253	SVIL-AS1_intron_5	intron	transcribed_unprocessed_pseudogene	chr10	29422373	29458272
chr10	30872431	30872457	ZNF438_intron_3	intron	protein_coding	chr10	30857779	30875329
chr10	30998540	30998574	ZNF438_intron_9	intron	protein_coding	chr10	30984427	30999336
chr10	31516539	31516565	ZEB1_intron_8	intron	protein_coding	chr10	31514709	31520124
chr10	31922180	31922208	ARHGAP12_intron_19	intron	protein_coding	chr10	31910564	31928681
chr10	32355607	32355630	EPC1_intron_15	intron	protein_coding	chr10	32347219	32378489
chr10	32364204	32364231	EPC1_intron_15	intron	protein_coding	chr10	32347219	32378489
chr10	34371494	34371520	PARD3_intron_15	intron	protein_coding	chr10	34360260	34372496
chr10	34681764	34681788	PARD3_intron_26	intron	protein_coding	chr10	34517160	34696316
chr10	37127046	37127072	ANKRD30A_intron_1	intron	protein_coding	chr10	37126009	37129891
chr10	37983072	37983212	AL117337.1_intron_2	intron	lincRNA	chr10	37980411	37992325
chr10	42367072	42367097	BX322639.1_intron_3	intron	transcribed_unprocessed_pseudogene	chr10	42353012	42367504
chr10	43441034	43441057	ZNF487_intron_1	intron	protein_coding	chr10	43437263	43475694
chr10	46271454	46271876	ANTXRLP1_intron_13	intron	unprocessed_pseudogene	chr10	46270989	46273482
chr10	48012933	48012958	AGAP12P_intron_2	intron	transcribed_unprocessed_pseudogene	chr10	48012328	48015645
chr10	48320211	48320235	MAPK8_intron_3	intron	protein_coding	chr10	48308289	48325895
chr10	48709126	48709431	WDFY4_intron_1	intron	protein_coding	chr10	48685002	48709714
chr10	49069970	49070273	VSTM4_intron_4	intron	protein_coding	chr10	49064737	49077217
chr10	50150603	50151310	SLC9A3P1_1	exon	processed_pseudogene	chr10	50150603	50152287
chr10	51381261	51381289	PRKG1_intron_3	intron	protein_coding	chr10	51153331	51467721
chr10	51639436	51639466	PRKG1_intron_4	intron	protein_coding	chr10	51467837	51804583
chr10	51819006	51819031	PRKG1_intron_5	intron	protein_coding	chr10	51804691	51907505
chr10	51847840	51847865	PRKG1_intron_5	intron	protein_coding	chr10	51804691	51907505
chr10	52067912	52068225	PRKG1_intron_8	intron	protein_coding	chr10	52062863	52133838
chr10	52068970	52069020	PRKG1_intron_8	intron	protein_coding	chr10	52062863	52133838
chr10	53966016	53966062	PCDH15_intron_21	intron	protein_coding	chr10	53961893	53994577
chr10	54666167	54666190	PCDH15_intron_43	intron	protein_coding	chr10	54664291	54800923
chr10	54774007	54774036	PCDH15_intron_43	intron	protein_coding	chr10	54664291	54800923
chr10	54877938	54877965	PCDH15_intron_44	intron	protein_coding	chr10	54801292	54897448
chr10	55341791	55341818	PCDH15_intron_47	intron	protein_coding	chr10	55319615	55627623
chr10	58667476	58667519	BICC1_intron_2	intron	protein_coding	chr10	58620902	58702072
chr10	58732371	58732401	BICC1_intron_3	intron	protein_coding	chr10	58702144	58784999
chr10	59605740	59606042	AC026391.1_intron_4	intron	lincRNA	chr10	59596422	59611129
chr10	59696992	59697076	SLC16A9_intron_5	intron	protein_coding	chr10	59684328	59709477
chr10	61936818	61936851	ARID5B_intron_2	intron	protein_coding	chr10	61902414	61940181
chr10	61940959	61940989	ARID5B_intron_3	intron	protein_coding	chr10	61940409	62000089
chr10	61983859	61984033	ARID5B_intron_3	intron	protein_coding	chr10	61940409	62000089
chr10	62027285	62027316	ARID5B_intron_5	intron	protein_coding	chr10	62025353	62049209
chr10	62593603	62593630	ZNF365_intron_9	intron	protein_coding	chr10	62520598	62623101
chr10	63664940	63664966	AC022387.1_intron_1	intron	lincRNA	chr10	63664773	63684920
chr10	63834957	63834992	AC022387.1_intron_2	intron	lincRNA	chr10	63685307	63990267
chr10	66487181	66487206	CTNNA3_intron_7	intron	protein_coding	chr10	66379353	66520615
chr10	66685351	66685374	CTNNA3_intron_9	intron	protein_coding	chr10	66621785	66766153
chr10	67801836	67801859	DNAJC12_intron_1	intron	protein_coding	chr10	67797211	67805581
chr10	68302843	68302870	PBLD_intron_8	intron	protein_coding	chr10	68297135	68306759
chr10	68617006	68617035	TET1_intron_3	intron	protein_coding	chr10	68601035	68644696
chr10	68676256	68676285	TET1_intron_8	intron	protein_coding	chr10	68673046	68681397
chr10	68827931	68827970	STOX1_1	CDS	protein_coding	chr10	68827623	68828269
chr10	68936499	68936523	DDX50_intron_11	intron	protein_coding	chr10	68936080	68936934
chr10	69690239	69690266	AL450311.1_intron_1	intron	lincRNA	chr10	69685119	69690599
chr10	70687465	70687562	ADAMTS14_intron_2	intron	protein_coding	chr10	70674996	70702310
chr10	71048481	71048506	AC073176.3_intron_3	intron	lincRNA	chr10	71026713	71073371
chr10	71496824	71496944	CDH23_intron_3	intron	protein_coding	chr10	71446396	71510080
chr10	73070142	73070165	P4HA1_intron_12	intron	protein_coding	chr10	73068984	73072027
chr10	73204947	73204982	FAM149B1_intron_5	intron	protein_coding	chr10	73193594	73208617
chr10	74149272	74149295	AP3M1_intron_9	intron	protein_coding	chr10	74138932	74150753
chr10	74347106	74347133	ADK_intron_5	intron	protein_coding	chr10	74314746	74394139
chr10	75590726	75590759	LRMDA_intron_2	intron	protein_coding	chr10	75438495	75782759
chr10	76077992	76078015	LRMDA_intron_6	intron	protein_coding	chr10	76058790	76318332
chr10	76251226	76251251	LRMDA_intron_6	intron	protein_coding	chr10	76058790	76318332
chr10	76264409	76264444	LRMDA_intron_6	intron	protein_coding	chr10	76058790	76318332
chr10	76376865	76376891	LRMDA_intron_8	intron	protein_coding	chr10	76324486	76557207
chr10	76495820	76501261	LRMDA_intron_8	intron	protein_coding	chr10	76324486	76557207
chr10	77041151	77041463	KCNMA1_intron_24	intron	protein_coding	chr10	77039638	77063672
chr10	77081994	77082024	KCNMA1_intron_28	intron	protein_coding	chr10	77079551	77084635
chr10	77123179	77123205	KCNMA1_intron_36	intron	protein_coding	chr10	77121049	77140292
chr10	77449625	77449648	KCNMA1_intron_41	intron	protein_coding	chr10	77404026	77493796
chr10	79417151	79417380	ZCCHC24_intron_2	intron	protein_coding	chr10	79394441	79432556
chr10	79714291	79714681	NUTM2B_UTR_3	three_prime_UTR	protein_coding	chr10	79712932	79714681
chr10	82478233	82478709	NRG3_intron_5	intron	protein_coding	chr10	82358869	82738574
chr10	82641015	82641038	NRG3_intron_5	intron	protein_coding	chr10	82358869	82738574
chr10	82660196	82660220	NRG3_intron_5	intron	protein_coding	chr10	82358869	82738574
chr10	84441736	84441762	CCSER2_intron_8	intron	protein_coding	chr10	84438708	84452215
chr10	85634998	85635022	GRID1_intron_3	intron	protein_coding	chr10	85620034	85647200
chr10	86453027	86453061	WAPL_intron_5	intron	protein_coding	chr10	86452132	86453218
chr10	86790175	86790206	BMPR1A_intron_1	intron	protein_coding	chr10	86756920	86838863
chr10	86884394	86884418	BMPR1A_intron_4	intron	protein_coding	chr10	86876086	86890060
chr10	86906430	86906758	BMPR1A_intron_8	intron	protein_coding	chr10	86900127	86912238
chr10	87643612	87643644	AL138767.3_intron_2	intron	lincRNA	chr10	87630256	87658501
chr10	87676872	87676901	PAPSS2_intron_1	intron	protein_coding	chr10	87660009	87709194
chr10	87916558	87916585	PTEN_intron_2	intron	protein_coding	chr10	87894110	87925511
chr10	88767644	88767678	LIPN_intron_4	intron	protein_coding	chr10	88766379	88768790
chr10	89361875	89361902	LIPA_intron_11	intron	protein_coding	chr10	89342705	89412789
chr10	90844728	90844754	HTR7_intron_3	intron	protein_coding	chr10	90749595	90857131
chr10	91209474	91209802	PCGF5_intron_1	intron	protein_coding	chr10	91163082	91220149
chr10	91443587	91446024	HECTD2_intron_3	intron	protein_coding	chr10	91425411	91460425
chr10	92098160	92098187	CPEB3_intron_3	intron	protein_coding	chr10	92091945	92111074
chr10	92564671	92564696	IDE_intron_26	intron	protein_coding	chr10	92541354	92573920
chr10	93785720	93786705	LGI1_intron_4	intron	protein_coding	chr10	93777618	93790097
chr10	94297590	94297615	PLCE1_intron_23	intron	protein_coding	chr10	94293640	94298377
chr10	96355099	96355124	OPALIN_intron_5	intron	protein_coding	chr10	96353456	96355253
chr10	96411257	96411285	TLL2_intron_13	intron	protein_coding	chr10	96410475	96413190
chr10	96458587	96458610	TLL2_intron_19	intron	protein_coding	chr10	96446169	96480347
chr10	96612978	96613003	PIK3AP1_intron_4	intron	protein_coding	chr10	96609868	96616637
chr10	96845449	96845473	LCOR_intron_3	intron	protein_coding	chr10	96833480	96907263
chr10	96966205	96966235	LCOR_intron_9	intron	protein_coding	chr10	96964442	96980791
chr10	97275116	97277637	AL359385.1_intron_1	intron	processed_pseudogene	chr10	97275108	97277637
chr10	98002767	98002790	CRTAC1_intron_15	intron	protein_coding	chr10	97936367	98011136
chr10	99072930	99072953	HPSE2_intron_10	intron	protein_coding	chr10	98744072	99144236
chr10	99169504	99169537	HPSE2_intron_11	intron	protein_coding	chr10	99144400	99232346
chr10	99184522	99184547	HPSE2_intron_11	intron	protein_coding	chr10	99144400	99232346
chr10	100957330	100957354	SLF2_intron_18	intron	protein_coding	chr10	100956538	100959426
chr10	101381962	101381989	BTRC_intron_2	intron	protein_coding	chr10	101354610	101430343
chr10	101522014	101522038	BTRC_intron_6	intron	protein_coding	chr10	101521871	101526011
chr10	102142400	102142427	PPRC1_intron_5	intron	protein_coding	chr10	102142005	102143043
chr10	102768371	102768695	WBP1L_intron_1	intron	protein_coding	chr10	102744144	102776247
chr10	103701031	103701105	SH3PXD2A_intron_10	intron	protein_coding	chr10	103693057	103724268
chr10	103810912	103810952	SH3PXD2A_intron_14	intron	protein_coding	chr10	103801363	103855193
chr10	104272587	104272619	GSTO2_intron_1	intron	protein_coding	chr10	104269270	104274683
chr10	104684784	104684817	SORCS3_intron_1	intron	protein_coding	chr10	104641955	104822095
chr10	107969218	107969242	LINC01435_intron_22	intron	lincRNA	chr10	107968472	108001009
chr10	108735074	108735107	AL356476.1_intron_1	intron	lincRNA	chr10	108710536	108761567
chr10	110062200	110062223	ADD3_intron_2	intron	protein_coding	chr10	110008300	110100623
chr10	110236124	110236149	MXI1_intron_5	intron	protein_coding	chr10	110228322	110244826
chr10	110699241	110699267	RBM20_intron_1	intron	protein_coding	chr10	110644646	110780799
chr10	110940910	110940936	SHOC2_intron_1	intron	protein_coding	chr10	110919658	110964123
chr10	112398042	112398364	ACSL5_intron_4	intron	protein_coding	chr10	112395103	112398899
chr10	112439628	112439657	ZDHHC6_intron_8	intron	protein_coding	chr10	112438390	112440532
chr10	113158865	113158888	TCF7L2_intron_17	intron	protein_coding	chr10	113158718	113159918
chr10	114138043	114138074	CCDC186_intron_10	intron	protein_coding	chr10	114137291	114144495
chr10	116166780	116166804	GFRA1_intron_6	intron	protein_coding	chr10	116125558	116211629
chr10	116207118	116207150	GFRA1_intron_6	intron	protein_coding	chr10	116125558	116211629
chr10	116443624	116443652	PNLIPRP3_intron_3	intron	protein_coding	chr10	116443175	116444380
chr10	116963035	116963076	SHTN1_intron_15	intron	protein_coding	chr10	116960231	116968650
chr10	117281353	117281380	PDZD8_UTR_1	three_prime_UTR	protein_coding	chr10	117277274	117283267
chr10	117357772	117357809	PDZD8_intron_4	intron	protein_coding	chr10	117341103	117374354
chr10	118248341	118248391	AL354863.1_intron_5	intron	processed_transcript	chr10	118247874	118267416
chr10	119226291	119226317	GRK5_intron_1	intron	protein_coding	chr10	119207970	119326514
chr10	119836757	119836780	MCMBP_intron_3	intron	protein_coding	chr10	119835705	119836894
chr10	120467162	120469259	PLPP4_intron_1	intron	protein_coding	chr10	120457362	120503577
chr10	120928890	120928918	AC010998.1_intron_1	intron	lincRNA	chr10	120926441	120980650
chr10	121894137	121894164	ATE1_intron_5	intron	protein_coding	chr10	121870039	121898839
chr10	124415074	124415101	OAT_intron_9	intron	protein_coding	chr10	124412201	124418871
chr10	125857879	125857902	DHX32_intron_8	intron	protein_coding	chr10	125854860	125859601
chr10	125897998	125898022	FANK1_intron_1	intron	protein_coding	chr10	125896656	125973371
chr10	126056624	126057411	ADAM12_intron_10	intron	protein_coding	chr10	126049670	126064804
chr10	126417916	126418217	LINC00601_intron_3	intron	lincRNA	chr10	126417809	126421785
chr10	126938789	126938832	DOCK1_intron_1	intron	protein_coding	chr10	126905564	126970700
chr10	127164159	127164187	DOCK1_intron_27	intron	protein_coding	chr10	127127765	127248006
chr10	127164159	127164187	FAM196A_intron_2	intron	protein_coding	chr10	127153924	127175210
chr10	128002683	128002708	PTPRE_intron_5	intron	protein_coding	chr10	127999962	128040873
chr10	131289644	131289864	TCERG1L_intron_9	intron	protein_coding	chr10	131260445	131308209
chr10	131291401	131291432	TCERG1L_intron_9	intron	protein_coding	chr10	131260445	131308209
chr10	132115220	132115257	JAKMIP3_intron_1	intron	protein_coding	chr10	132104944	132117075
chr10	132140605	132140647	JAKMIP3_intron_9	intron	protein_coding	chr10	132140580	132141918
chr10	132191547	132191847	DPYSL4_intron_2	intron	protein_coding	chr10	132190836	132192656
chr10	133113083	133113111	ADGRA1_intron_16	intron	protein_coding	chr10	133102843	133127231
chr10	133222710	133222774	KNDC1_intron_28	intron	protein_coding	chr10	133220113	133224657
chr10	133369395	133369444	ECHS1_intron_5	intron	protein_coding	chr10	133369023	133369902
chr11	185325	185355	BET1L_intron_3	intron	protein_coding	chr11	180405	202922
chr11	425083	425191	ANO9_intron_8	intron	protein_coding	chr11	421199	428086
chr11	436042	436070	ANO9_intron_22	intron	protein_coding	chr11	434099	441919
chr11	677346	677770	DEAF1_intron_3	intron	protein_coding	chr11	674784	678692
chr11	1412160	1412517	BRSK2_intron_5	intron	protein_coding	chr11	1411634	1436038
chr11	1429951	1430059	BRSK2_intron_5	intron	protein_coding	chr11	1411634	1436038
chr11	1430478	1431380	BRSK2_intron_5	intron	protein_coding	chr11	1411634	1436038
chr11	1431696	1431814	BRSK2_intron_5	intron	protein_coding	chr11	1411634	1436038
chr11	1584897	1584920	KRTAP5-1_1	CDS	protein_coding	chr11	1584412	1585249
chr11	1929854	1929880	TNNT3_intron_11	intron	protein_coding	chr11	1929829	1932467
chr11	1950614	1950708	MRPL23_intron_1	intron	protein_coding	chr11	1947380	1950897
chr11	2308506	2308556	TSPAN32_intron_3	intron	protein_coding	chr11	2304205	2308734
chr11	3289311	3289642	AC109309.2_1	exon	processed_pseudogene	chr11	3289311	3289642
chr11	3501285	3501311	AC127526.1_intron_2	intron	lincRNA	chr11	3482983	3531087
chr11	3523083	3523107	AC127526.1_intron_2	intron	lincRNA	chr11	3482983	3531087
chr11	3501285	3501311	AC127526.2_intron_3	intron	processed_transcript	chr11	3500602	3507978
chr11	3523083	3523107	AC127526.2_intron_5	intron	processed_transcript	chr11	3515199	3571933
chr11	3539949	3539973	AC127526.2_intron_5	intron	processed_transcript	chr11	3515199	3571933
chr11	4781553	4781594	MMP26_intron_1	intron	protein_coding	chr11	4767342	4988066
chr11	4838315	4838343	MMP26_intron_1	intron	protein_coding	chr11	4767342	4988066
chr11	4986511	4986536	MMP26_intron_1	intron	protein_coding	chr11	4767342	4988066
chr11	5452504	5452532	OR51I2_intron_1	intron	protein_coding	chr11	5449365	5453257
chr11	5699535	5699559	TRIM22_intron_5	intron	protein_coding	chr11	5698546	5706592
chr11	6440567	6440592	HPX_intron_8	intron	protein_coding	chr11	6440539	6440670
chr11	6872817	6872840	OR10A2_UTR_3	three_prime_UTR	protein_coding	chr11	6870666	6874717
chr11	7432556	7432634	SYT9_intron_6	intron	protein_coding	chr11	7420636	7466790
chr11	7606886	7606915	PPFIBP2_intron_15	intron	protein_coding	chr11	7606016	7610289
chr11	8536962	8536987	STK33_intron_16	intron	protein_coding	chr11	8533497	8565708
chr11	8837232	8837265	ST5_intron_34	intron	protein_coding	chr11	8835712	8839308
chr11	8854006	8854033	ST5_intron_35	intron	protein_coding	chr11	8839351	8857341
chr11	9058595	9058619	SCUBE2_intron_15	intron	protein_coding	chr11	9055910	9059301
chr11	9164194	9164219	DENND5A_intron_13	intron	protein_coding	chr11	9160866	9165834
chr11	9974965	9974989	SBF2_intron_28	intron	protein_coding	chr11	9968546	9989495
chr11	10041801	10041831	SBF2_intron_38	intron	protein_coding	chr11	10031171	10042842
chr11	10265493	10265517	SBF2_intron_40	intron	protein_coding	chr11	10193988	10294013
chr11	10271199	10272287	SBF2_intron_40	intron	protein_coding	chr11	10193988	10294013
chr11	11871503	11871526	USP47_intron_1	intron	protein_coding	chr11	11842225	11873798
chr11	12131011	12131321	MICAL2_intron_5	intron	protein_coding	chr11	12121650	12138386
chr11	12719960	12719995	TEAD1_intron_2	intron	protein_coding	chr11	12675562	12764177
chr11	14113568	14113608	SPON1_intron_5	intron	protein_coding	chr11	14080022	14135418
chr11	14326779	14327080	RRAS2_intron_5	intron	protein_coding	chr11	14295860	14336999
chr11	15596101	15596130	AC073172.1_intron_2	intron	lincRNA	chr11	15589251	15622303
chr11	16426255	16426284	SOX6_intron_19	intron	protein_coding	chr11	16408885	16434142
chr11	16446957	16446989	SOX6_intron_20	intron	protein_coding	chr11	16434451	16476313
chr11	16974629	16975046	PLEKHA7_intron_29	intron	protein_coding	chr11	16881359	17013987
chr11	17111882	17111905	PIK3C2A_intron_12	intron	protein_coding	chr11	17110562	17112572
chr11	17362680	17362711	NCR3LG1_intron_2	intron	protein_coding	chr11	17357002	17367007
chr11	19954936	19954972	NAV2_intron_12	intron	protein_coding	chr11	19949081	19984123
chr11	20895279	20895304	NELL1_intron_6	intron	protein_coding	chr11	20885541	20918180
chr11	22686553	22686586	GAS2_intron_7	intron	protein_coding	chr11	22685790	22726290
chr11	24922832	24922857	LUZP2_intron_7	intron	protein_coding	chr11	24914539	24976589
chr11	26504781	26504812	ANO3_intron_6	intron	protein_coding	chr11	26474129	26508102
chr11	26529299	26529325	ANO3_intron_9	intron	protein_coding	chr11	26525680	26531203
chr11	26658401	26658500	ANO3_intron_28	intron	protein_coding	chr11	26656482	26660260
chr11	29739632	29739674	AC107973.1_intron_1	intron	lincRNA	chr11	29714141	29804489
chr11	31130899	31131200	DCDC1_intron_30	intron	protein_coding	chr11	31127640	31137690
chr11	31859146	31859196	AL035078.4_intron_2	intron	protein_coding	chr11	31816640	32097142
chr11	32265392	32265421	THEM7P_intron_3	intron	transcribed_unitary_pseudogene	chr11	32254396	32343286
chr11	33516139	33516449	KIAA1549L_intron_1	intron	protein_coding	chr11	33376890	33541800
chr11	33530422	33530464	KIAA1549L_intron_1	intron	protein_coding	chr11	33376890	33541800
chr11	33555111	33555144	KIAA1549L_intron_7	intron	protein_coding	chr11	33552242	33559747
chr11	33614576	33614601	KIAA1549L_intron_16	intron	protein_coding	chr11	33609967	33618531
chr11	34089270	34089294	CAPRIN1_intron_13	intron	protein_coding	chr11	34086414	34089393
chr11	40451366	40451392	LRRC4C_intron_5	intron	protein_coding	chr11	40319731	40648140
chr11	40578128	40578151	LRRC4C_intron_5	intron	protein_coding	chr11	40319731	40648140
chr11	40665314	40665367	LRRC4C_intron_6	intron	protein_coding	chr11	40648279	40933633
chr11	40860777	40860806	LRRC4C_intron_6	intron	protein_coding	chr11	40648279	40933633
chr11	40985482	40985790	LRRC4C_intron_7	intron	protein_coding	chr11	40933724	41459429
chr11	41618343	41618368	AC021006.2_intron_5	intron	lincRNA	chr11	41591197	41620346
chr11	41773783	41773807	LINC01499_intron_5	intron	lincRNA	chr11	41734777	41808965
chr11	43143566	43143590	HNRNPKP3_intron_2	intron	transcribed_processed_pseudogene	chr11	43121401	43261502
chr11	43888074	43888349	ALKBH3_intron_5	intron	protein_coding	chr11	43886654	43889723
chr11	44721658	44721690	AC104241.1_intron_1	intron	lincRNA	chr11	44719617	44736173
chr11	44807202	44807227	TSPAN18_intron_4	intron	protein_coding	chr11	44764513	44859601
chr11	45111214	45111404	PRDM11_UTR_1	five_prime_UTR	protein_coding	chr11	45095806	45146877
chr11	45923990	45924013	LARGE2_intron_4	intron	protein_coding	chr11	45923556	45924152
chr11	46400473	46400497	AMBRA1_intron_1	intron	protein_coding	chr11	46397944	46408511
chr11	46552368	46552396	AMBRA1_intron_18	intron	protein_coding	chr11	46549052	46591123
chr11	46628082	46628108	ATG13_intron_3	intron	protein_coding	chr11	46621158	46630043
chr11	47038102	47038157	C11orf49_intron_2	intron	protein_coding	chr11	46987311	47052386
chr11	47174367	47174396	ARFGAP2_intron_12	intron	protein_coding	chr11	47173916	47175013
chr11	47481081	47481107	CELF1_intron_7	intron	protein_coding	chr11	47478953	47482693
chr11	47541728	47541791	CELF1_intron_19	intron	protein_coding	chr11	47524782	47552990
chr11	47722015	47722041	FNBP4_intron_2	intron	protein_coding	chr11	47720087	47722974
chr11	47738847	47738871	FNBP4_intron_9	intron	protein_coding	chr11	47736741	47743951
chr11	47782299	47782329	NUP160_intron_2	intron	protein_coding	chr11	47780448	47783071
chr11	48098518	48098818	PTPRJ_intron_1	intron	protein_coding	chr11	47981009	48110056
chr11	48156575	48156602	PTPRJ_intron_24	intron	protein_coding	chr11	48156120	48159928
chr11	48579436	48580336	OR4A45P_1	exon	unprocessed_pseudogene	chr11	48579436	48580336
chr11	48907392	48907703	AC027369.5_intron_1	intron	unprocessed_pseudogene	chr11	48907199	48908286
chr11	49035342	49035366	TRIM49B_intron_6	intron	protein_coding	chr11	49035118	49036299
chr11	49715000	49715273	AC136759.1_intron_3	intron	transcribed_unprocessed_pseudogene	chr11	49576907	49783821
chr11	49715300	49716107	AC136759.1_intron_3	intron	transcribed_unprocessed_pseudogene	chr11	49576907	49783821
chr11	49716132	49716838	AC136759.1_intron_3	intron	transcribed_unprocessed_pseudogene	chr11	49576907	49783821
chr11	49716867	49716960	AC136759.1_intron_3	intron	transcribed_unprocessed_pseudogene	chr11	49576907	49783821
chr11	49716985	49717066	AC136759.1_intron_3	intron	transcribed_unprocessed_pseudogene	chr11	49576907	49783821
chr11	49717122	49717172	AC136759.1_intron_3	intron	transcribed_unprocessed_pseudogene	chr11	49576907	49783821
chr11	49717354	49717382	AC136759.1_intron_3	intron	transcribed_unprocessed_pseudogene	chr11	49576907	49783821
chr11	49717905	49717943	AC136759.1_intron_3	intron	transcribed_unprocessed_pseudogene	chr11	49576907	49783821
chr11	49718095	49718127	AC136759.1_intron_3	intron	transcribed_unprocessed_pseudogene	chr11	49576907	49783821
chr11	49720124	49720148	AC136759.1_intron_3	intron	transcribed_unprocessed_pseudogene	chr11	49576907	49783821
chr11	49723564	49723600	AC136759.1_intron_3	intron	transcribed_unprocessed_pseudogene	chr11	49576907	49783821
chr11	49723626	49723711	AC136759.1_intron_3	intron	transcribed_unprocessed_pseudogene	chr11	49576907	49783821
chr11	49723742	49723797	AC136759.1_intron_3	intron	transcribed_unprocessed_pseudogene	chr11	49576907	49783821
chr11	49723846	49723900	AC136759.1_intron_3	intron	transcribed_unprocessed_pseudogene	chr11	49576907	49783821
chr11	49723942	49724185	AC136759.1_intron_3	intron	transcribed_unprocessed_pseudogene	chr11	49576907	49783821
chr11	49724231	49724286	AC136759.1_intron_3	intron	transcribed_unprocessed_pseudogene	chr11	49576907	49783821
chr11	49724309	49724332	AC136759.1_intron_3	intron	transcribed_unprocessed_pseudogene	chr11	49576907	49783821
chr11	49724357	49724484	AC136759.1_intron_3	intron	transcribed_unprocessed_pseudogene	chr11	49576907	49783821
chr11	49725819	49725857	AC136759.1_intron_3	intron	transcribed_unprocessed_pseudogene	chr11	49576907	49783821
chr11	49726784	49726816	AC136759.1_intron_3	intron	transcribed_unprocessed_pseudogene	chr11	49576907	49783821
chr11	49726873	49727100	AC136759.1_intron_3	intron	transcribed_unprocessed_pseudogene	chr11	49576907	49783821
chr11	49727125	49727200	AC136759.1_intron_3	intron	transcribed_unprocessed_pseudogene	chr11	49576907	49783821
chr11	49727222	49728196	AC136759.1_intron_3	intron	transcribed_unprocessed_pseudogene	chr11	49576907	49783821
chr11	49791721	49791744	AC136759.1_intron_4	intron	transcribed_unprocessed_pseudogene	chr11	49784073	49791973
chr11	57556601	57556628	UBE2L6_intron_2	intron	protein_coding	chr11	57554624	57560335
chr11	58037689	58037715	OR9Q1_intron_1	intron	protein_coding	chr11	58024105	58055868
chr11	58051805	58051843	OR9Q1_intron_1	intron	protein_coding	chr11	58024105	58055868
chr11	58051805	58051843	AP004247.2_intron_2	intron	lincRNA	chr11	58047548	58057681
chr11	60058506	60058529	MS4A3_intron_1	intron	protein_coding	chr11	60056741	60061144
chr11	61316931	61316962	DDB1_intron_17	intron	protein_coding	chr11	61316568	61321593
chr11	61340325	61340652	TKFC_intron_6	intron	protein_coding	chr11	61339436	61341434
chr11	61799115	61799139	FADS2_intron_1	intron	protein_coding	chr11	61793029	61816254
chr11	62362891	62362921	ASRGL1_intron_4	intron	protein_coding	chr11	62357202	62381795
chr11	63113025	63113223	SLC22A24_intron_6	intron	protein_coding	chr11	63104299	63118519
chr11	63194897	63194923	SLC22A25_intron_5	intron	protein_coding	chr11	63183818	63217312
chr11	63856768	63856792	MARK2_intron_2	intron	protein_coding	chr11	63850030	63868468
chr11	64500967	64501025	AP005273.1_intron_1	intron	lincRNA	chr11	64500915	64502436
chr11	65051315	65051339	NAALADL1_intron_9	intron	protein_coding	chr11	65048484	65053216
chr11	65318868	65318895	CDC42EP2_intron_2	intron	protein_coding	chr11	65317243	65320542
chr11	65756204	65756228	AP001266.2_intron_1	intron	lincRNA	chr11	65745799	65771190
chr11	66944096	66944172	PC_intron_22	intron	protein_coding	chr11	66907902	66952428
chr11	66944203	66945804	PC_intron_22	intron	protein_coding	chr11	66907902	66952428
chr11	67170386	67170409	KDM2A_intron_3	intron	protein_coding	chr11	67132074	67180077
chr11	67247069	67247093	KDM2A_intron_17	intron	protein_coding	chr11	67246117	67248279
chr11	67895043	67895129	AP003716.1_intron_3	intron	lincRNA	chr11	67894094	67906008
chr11	68415646	68415933	LRP5_intron_12	intron	protein_coding	chr11	68414013	68416326
chr11	68580746	68580779	PPP6R3_intron_18	intron	protein_coding	chr11	68576044	68583041
chr11	70599605	70599631	SHANK2_intron_8	intron	protein_coding	chr11	70502932	70659826
chr11	71919929	71919958	AP002495.2_intron_5	intron	protein_coding	chr11	71919027	71923307
chr11	72916968	72916991	FCHSD2_intron_12	intron	protein_coding	chr11	72902639	72921826
chr11	73320636	73320666	ARHGEF17_intron_1	intron	protein_coding	chr11	73311831	73342922
chr11	73722331	73722355	RAB6A_intron_7	intron	protein_coding	chr11	73720900	73730763
chr11	73900981	73901004	PAAF1_intron_9	intron	protein_coding	chr11	73900421	73909397
chr11	75214180	75214212	AP001972.3_intron_3	intron	lincRNA	chr11	75211110	75215207
chr11	77798581	77798610	RSF1_intron_15	intron	protein_coding	chr11	77764690	77820526
chr11	78942264	78942289	TENM4_intron_29	intron	protein_coding	chr11	78903887	79064736
chr11	82889005	82889120	PRCP_intron_10	intron	protein_coding	chr11	82884886	82900233
chr11	82928177	82928203	PRCP_intron_13	intron	protein_coding	chr11	82901741	82957063
chr11	82928177	82928203	DDIAS_intron_7	intron	protein_coding	chr11	82914852	82928775
chr11	83228231	83228258	ANKRD42_intron_8	intron	protein_coding	chr11	83227873	83236402
chr11	84121541	84121566	DLG2_intron_27	intron	protein_coding	chr11	84099048	84163459
chr11	84420650	84420675	DLG2_intron_32	intron	protein_coding	chr11	84317340	84534568
chr11	85465073	85465109	DLG2_intron_38	intron	protein_coding	chr11	85285366	85598655
chr11	85561331	85561355	DLG2_intron_38	intron	protein_coding	chr11	85285366	85598655
chr11	85669008	85669031	CREBZF_intron_2	intron	protein_coding	chr11	85665103	85682855
chr11	86316771	86316801	HIKESHI_intron_2	intron	protein_coding	chr11	86306483	86337377
chr11	87129213	87129250	TMEM135_intron_4	intron	protein_coding	chr11	87091396	87157339
chr11	87253644	87253680	TMEM135_intron_6	intron	protein_coding	chr11	87236685	87277151
chr11	88978479	88978504	GRM5_intron_10	intron	protein_coding	chr11	88925832	88984700
chr11	90177586	90177610	NAALAD2_intron_18	intron	protein_coding	chr11	90176063	90177851
chr11	92554461	92554490	FAT3_intron_2	intron	protein_coding	chr11	92524949	92697382
chr11	94787687	94787716	AMOTL1_intron_4	intron	protein_coding	chr11	94768561	94795009
chr11	96599375	96599407	AP003066.1_intron_1	intron	lincRNA	chr11	96590475	96659596
chr11	99405607	99405931	CNTN5_intron_2	intron	protein_coding	chr11	99325485	99556137
chr11	99598287	99598334	CNTN5_intron_3	intron	protein_coding	chr11	99556270	99819530
chr11	100794075	100794101	ARHGAP42_intron_2	intron	protein_coding	chr11	100770439	100795103
chr11	101046292	101046322	PGR_intron_2	intron	protein_coding	chr11	101042103	101049927
chr11	101163578	101163604	PGR-AS1_intron_5	intron	processed_transcript	chr11	101159256	101195483
chr11	101911094	101911131	ANGPTL5_intron_8	intron	protein_coding	chr11	101908002	101916017
chr11	102817684	102817711	WTAPP1_intron_6	intron	transcribed_processed_pseudogene	chr11	102798123	102830730
chr11	103217215	103217355	DYNC2H1_intron_55	intron	protein_coding	chr11	103215859	103219913
chr11	103955170	103955198	PDGFD_intron_4	intron	protein_coding	chr11	103947725	103996063
chr11	105470603	105470632	AP003181.1_intron_4	intron	lincRNA	chr11	105268312	105531600
chr11	106725152	106725438	GUCY1A2_intron_2	intron	protein_coding	chr11	106708667	106746549
chr11	106935849	106935875	GUCY1A2_intron_5	intron	protein_coding	chr11	106810479	106936648
chr11	107843860	107843886	SLC35F2_intron_7	intron	protein_coding	chr11	107815966	107858499
chr11	108048648	108048674	CUL5_intron_3	intron	protein_coding	chr11	108046370	108049888
chr11	108532354	108532382	EXPH5_intron_3	intron	protein_coding	chr11	108528185	108537961
chr11	108750926	108750953	DDX10_intron_13	intron	protein_coding	chr11	108723463	108838444
chr11	109008445	109008474	AP003123.1_intron_1	intron	lincRNA	chr11	109002573	109037741
chr11	109757928	109757952	AP002444.1_intron_1	intron	lincRNA	chr11	109751520	109780980
chr11	110151900	110151926	ZC3H12C_intron_3	intron	protein_coding	chr11	110137415	110152917
chr11	110156116	110156165	ZC3H12C_intron_4	intron	protein_coding	chr11	110153059	110159254
chr11	112055848	112055877	DLAT_intron_11	intron	protein_coding	chr11	112051350	112059901
chr11	113439838	113439861	DRD2_intron_8	intron	protein_coding	chr11	113424973	113447569
chr11	114540843	114540872	NXPE1_intron_6	intron	protein_coding	chr11	114530909	114551101
chr11	115369015	115369038	CADM1_intron_14	intron	protein_coding	chr11	115287478	115504269
chr11	115407873	115407896	CADM1_intron_14	intron	protein_coding	chr11	115287478	115504269
chr11	115369015	115369038	AP000462.1_intron_1	intron	lincRNA	chr11	115363697	115377180
chr11	117172394	117172420	PAFAH1B2_intron_7	intron	protein_coding	chr11	117171747	117174891
chr11	118346802	118346827	CD3G_intron_1	intron	protein_coding	chr11	118344479	118349025
chr11	119050719	119050745	HYOU1_intron_12	intron	protein_coding	chr11	119049838	119051033
chr11	119170000	119170024	NLRX1_intron_2	intron	protein_coding	chr11	119169303	119171354
chr11	119245956	119245979	CBL_intron_2	intron	protein_coding	chr11	119232696	119271733
chr11	120308938	120308966	POU2F3_intron_10	intron	protein_coding	chr11	120307616	120309423
chr11	120658727	120658754	GRIK4_intron_3	intron	protein_coding	chr11	120653793	120660267
chr11	122861412	122861438	CRTAM_intron_5	intron	protein_coding	chr11	122855857	122862301
chr11	122907833	122907857	JHY_intron_4	intron	protein_coding	chr11	122905893	122924895
chr11	124250538	124250611	OR8G1_1	CDS	protein_coding	chr11	124249675	124250611
chr11	124250611	124251389	OR8G1_UTR_4	three_prime_UTR	protein_coding	chr11	124250611	124254364
chr11	124960253	124960350	CCDC15_intron_4	intron	protein_coding	chr11	124960004	124975094
chr11	126005303	126005331	CDON_intron_11	intron	protein_coding	chr11	126004446	126005757
chr11	126219354	126219377	FAM118B_intron_1	intron	protein_coding	chr11	126211831	126229222
chr11	128571501	128571530	ETS1_intron_10	intron	protein_coding	chr11	128556436	128573060
chr11	131440816	131440850	NTM_intron_1	intron	protein_coding	chr11	131370889	131455461
chr11	131521383	131521412	NTM_intron_2	intron	protein_coding	chr11	131455468	131582009
chr11	131878581	131878616	NTM_intron_4	intron	protein_coding	chr11	131661049	131911001
chr11	132111063	132111098	NTM_intron_5	intron	protein_coding	chr11	131911649	132146273
chr11	132523433	132523470	OPCML_intron_5	intron	protein_coding	chr11	132437360	132529059
chr11	132975535	132975569	OPCML_intron_9	intron	protein_coding	chr11	132943769	133532262
chr11	133140998	133141048	OPCML_intron_9	intron	protein_coding	chr11	132943769	133532262
chr11	133410634	133410658	OPCML_intron_9	intron	protein_coding	chr11	132943769	133532262
chr11	134457683	134457741	AP004608.1_intron_1	intron	processed_transcript	chr11	134436785	134466183
chr11	134489467	134489615	AP004608.1_intron_6	intron	processed_transcript	chr11	134487916	134504796
chr11	134735596	134735858	AP001999.1_1	exon	lincRNA	chr11	134735596	134736542
chr11	134740153	134740209	AP001999.1_intron_1	intron	lincRNA	chr11	134736543	134761072
chr12	511013	511041	B4GALNT3_intron_1	intron	protein_coding	chr12	460546	535164
chr12	919657	920425	RAD52_intron_5	intron	protein_coding	chr12	916821	925448
chr12	1002160	1002183	ERC1_intron_3	intron	protein_coding	chr12	991796	1020673
chr12	1085626	1085755	ERC1_intron_7	intron	protein_coding	chr12	1083581	1104748
chr12	1085778	1087210	ERC1_intron_7	intron	protein_coding	chr12	1083581	1104748
chr12	1088144	1088180	ERC1_intron_7	intron	protein_coding	chr12	1083581	1104748
chr12	1088394	1088424	ERC1_intron_7	intron	protein_coding	chr12	1083581	1104748
chr12	1341069	1341095	ERC1_intron_20	intron	protein_coding	chr12	1290013	1371831
chr12	1358216	1358241	ERC1_intron_20	intron	protein_coding	chr12	1290013	1371831
chr12	1483674	1483698	ERC1_intron_25	intron	protein_coding	chr12	1480899	1490091
chr12	2911664	2911696	TULP3_intron_2	intron	protein_coding	chr12	2909581	2920761
chr12	2991998	2992025	TEAD4_intron_2	intron	protein_coding	chr12	2960354	2994736
chr12	3235194	3235245	TSPAN9_intron_3	intron	protein_coding	chr12	3201257	3278419
chr12	3555835	3555945	PRMT8_intron_5	intron	protein_coding	chr12	3553715	3568704
chr12	5350212	5350236	AC006206.2_intron_2	intron	lincRNA	chr12	5292179	5367801
chr12	6630433	6630462	LPAR5_intron_1	intron	protein_coding	chr12	6621465	6631583
chr12	7816077	7816403	SLC2A14_intron_1	intron	protein_coding	chr12	7814535	7817829
chr12	8065148	8065171	C3AR1_intron_1	intron	protein_coding	chr12	8060196	8066219
chr12	8350888	8350923	LINC00937_intron_3	intron	lincRNA	chr12	8316540	8356961
chr12	8350888	8350923	AC092745.2_intron_1	intron	transcribed_processed_pseudogene	chr12	8320427	8368980
chr12	8406833	8407195	AC092865.2_1	exon	processed_pseudogene	chr12	8406833	8407195
chr12	8414780	8415630	OR7E140P_1	exon	unprocessed_pseudogene	chr12	8414780	8415805
chr12	8427640	8428610	OR7E148P_1	exon	unprocessed_pseudogene	chr12	8427640	8428610
chr12	8437403	8438425	OR7E149P_1	exon	unprocessed_pseudogene	chr12	8437403	8438425
chr12	8472992	8473293	CLEC6A_intron_4	intron	protein_coding	chr12	8465630	8476123
chr12	8864259	8865271	A2ML1_intron_30	intron	protein_coding	chr12	8864009	8867840
chr12	8955375	8955399	KLRG1_intron_1	intron	protein_coding	chr12	8950237	8989539
chr12	9383442	9383474	LINC02367_intron_2	intron	lincRNA	chr12	9376087	9394529
chr12	9403504	9403555	AC141557.1_intron_3	intron	unprocessed_pseudogene	chr12	9402557	9414801
chr12	9403619	9403955	AC141557.1_intron_3	intron	unprocessed_pseudogene	chr12	9402557	9414801
chr12	9404012	9404059	AC141557.1_intron_3	intron	unprocessed_pseudogene	chr12	9402557	9414801
chr12	9404137	9404181	AC141557.1_intron_3	intron	unprocessed_pseudogene	chr12	9402557	9414801
chr12	9404609	9405913	AC141557.1_intron_3	intron	unprocessed_pseudogene	chr12	9402557	9414801
chr12	9409870	9409898	AC141557.1_intron_3	intron	unprocessed_pseudogene	chr12	9402557	9414801
chr12	9404232	9404584	AC141557.1_intron_3	intron	unprocessed_pseudogene	chr12	9402557	9414801
chr12	9569729	9570531	AC092821.3_intron_2	intron	processed_transcript	chr12	9461435	9584104
chr12	10088440	10088475	CLEC1A_intron_4	intron	protein_coding	chr12	10081414	10089122
chr12	10589056	10589142	KLRA1P_1	exon	transcribed_unprocessed_pseudogene	chr12	10588063	10589545
chr12	10660469	10660639	STYK1_intron_11	intron	protein_coding	chr12	10640735	10667287
chr12	12392021	12393561	BORCS5_intron_3	intron	protein_coding	chr12	12361350	12435626
chr12	12413829	12413905	BORCS5_intron_3	intron	protein_coding	chr12	12361350	12435626
chr12	12427172	12427203	BORCS5_intron_3	intron	protein_coding	chr12	12361350	12435626
chr12	20467938	20467970	PDE3A_intron_1	intron	protein_coding	chr12	20370245	20556658
chr12	20541075	20541103	PDE3A_intron_1	intron	protein_coding	chr12	20370245	20556658
chr12	20709890	20709915	SLCO1C1_intron_4	intron	protein_coding	chr12	20706082	20711384
chr12	20717648	20717678	SLCO1C1_intron_7	intron	protein_coding	chr12	20717231	20721802
chr12	21009463	21009486	AC011604.2_intron_13	intron	protein_coding	chr12	20901468	21021459
chr12	21816036	21816062	ABCC9_intron_8	intron	protein_coding	chr12	21815894	21817185
chr12	21863283	21863328	ABCC9_intron_22	intron	protein_coding	chr12	21863055	21864437
chr12	23966203	23966231	SOX5_intron_19	intron	protein_coding	chr12	23951033	24213341
chr12	24307515	24307762	SOX5_intron_21	intron	protein_coding	chr12	24277313	24357336
chr12	24327385	24327421	SOX5_intron_21	intron	protein_coding	chr12	24277313	24357336
chr12	24355282	24355308	SOX5_intron_21	intron	protein_coding	chr12	24277313	24357336
chr12	26358103	26358418	ITPR2_intron_2	intron	protein_coding	chr12	26340329	26387432
chr12	26589800	26589833	ITPR2_intron_25	intron	protein_coding	chr12	26580156	26595463
chr12	26802576	26802603	ITPR2_intron_57	intron	protein_coding	chr12	26790228	26832688
chr12	27281067	27281091	STK38L_intron_3	intron	protein_coding	chr12	27245801	27293626
chr12	29525158	29525190	TMTC1_intron_7	intron	protein_coding	chr12	29520721	29536207
chr12	29550933	29550961	TMTC1_intron_8	intron	protein_coding	chr12	29536318	29556855
chr12	31122455	31122502	AC024940.2_intron_8	intron	transcribed_unprocessed_pseudogene	chr12	31117472	31124329
chr12	31122817	31122937	AC024940.2_intron_8	intron	transcribed_unprocessed_pseudogene	chr12	31117472	31124329
chr12	31587526	31587556	DENND5B_intron_22	intron	protein_coding	chr12	31500653	31590384
chr12	34212028	34212054	AC140847.2_intron_3	intron	lincRNA	chr12	34212022	34218779
chr12	39357913	39357943	KIF21A_intron_30	intron	protein_coding	chr12	39357438	39358176
chr12	39466442	39466530	AC121334.1_1	exon	processed_pseudogene	chr12	39466442	39466551
chr12	40749548	40749801	CNTN1_intron_2	intron	protein_coding	chr12	40742470	40763094
chr12	40767994	40768017	CNTN1_intron_3	intron	protein_coding	chr12	40763199	40828057
chr12	40773671	40773696	CNTN1_intron_3	intron	protein_coding	chr12	40763199	40828057
chr12	40789394	40789699	CNTN1_intron_3	intron	protein_coding	chr12	40763199	40828057
chr12	41266028	41266331	PDZRN4_intron_3	intron	protein_coding	chr12	41194189	41437681
chr12	41363635	41363719	PDZRN4_intron_3	intron	protein_coding	chr12	41194189	41437681
chr12	41383969	41384009	PDZRN4_intron_3	intron	protein_coding	chr12	41194189	41437681
chr12	42258786	42258809	PPHLN1_intron_1	intron	protein_coding	chr12	42238662	42326143
chr12	42477482	42477518	PRICKLE1_intron_7	intron	protein_coding	chr12	42472565	42482783
chr12	43514565	43514589	ADAMTS20_intron_37	intron	protein_coding	chr12	43502406	43532034
chr12	45240351	45240375	ANO6_intron_1	intron	protein_coding	chr12	45216392	45270460
chr12	45509370	45516156	AC079950.1_intron_1	intron	lincRNA	chr12	45482072	45518316
chr12	45554590	45554661	AC079950.1_intron_3	intron	lincRNA	chr12	45519154	45600662
chr12	47765077	47765102	RAPGEF3_intron_30	intron	protein_coding	chr12	47758857	47770855
chr12	47765077	47765102	SLC48A1_intron_5	intron	protein_coding	chr12	47760402	47771585
chr12	48056823	48056856	SENP1_intron_5	intron	protein_coding	chr12	48049133	48063708
chr12	48255523	48255546	AC024257.1_intron_2	intron	lincRNA	chr12	48233777	48278425
chr12	48712579	48712607	CCNT1_intron_8	intron	protein_coding	chr12	48705897	48714441
chr12	48858876	48858905	RND1_intron_1	intron	protein_coding	chr12	48858242	48860995
chr12	49262399	49262435	TUBA1C_intron_1	intron	protein_coding	chr12	49228167	49264905
chr12	49516150	49516178	SPATS2_intron_17	intron	protein_coding	chr12	49514614	49519071
chr12	49996628	49996656	RACGAP1_intron_8	intron	protein_coding	chr12	49994510	49997038
chr12	50008176	50008204	RACGAP1_intron_16	intron	protein_coding	chr12	50006637	50016629
chr12	50579623	50579700	DIP2B_intron_1	intron	protein_coding	chr12	50505241	50625974
chr12	50664836	50664859	DIP2B_intron_4	intron	protein_coding	chr12	50660320	50671184
chr12	51295572	51295605	BIN2_intron_4	intron	protein_coding	chr12	51292345	51295794
chr12	51639879	51639903	SCN8A_intron_3	intron	protein_coding	chr12	51591360	51662762
chr12	51640212	51640238	SCN8A_intron_3	intron	protein_coding	chr12	51591360	51662762
chr12	51993769	51993792	ACVR1B_intron_11	intron	protein_coding	chr12	51992342	51993983
chr12	53030065	53030191	EIF4B_intron_8	intron	protein_coding	chr12	53028189	53033804
chr12	54075128	54075158	AC023794.1_intron_1	intron	lincRNA	chr12	54058565	54118602
chr12	54326961	54326986	COPZ1_intron_3	intron	protein_coding	chr12	54325683	54340370
chr12	54382049	54382072	ZNF385A_intron_7	intron	protein_coding	chr12	54375955	54384426
chr12	55775241	55775267	AC023055.1_intron_2	intron	protein_coding	chr12	55760641	55789073
chr12	56542530	56542554	RBMS2_intron_1	intron	protein_coding	chr12	56522090	56562412
chr12	57102965	57102990	STAT6_UTR_2	five_prime_UTR	protein_coding	chr12	57102831	57102990
chr12	58602712	58602735	AC020637.1_intron_2	intron	lincRNA	chr12	58591869	58800370
chr12	58708153	58708177	AC020637.1_intron_2	intron	lincRNA	chr12	58591869	58800370
chr12	58602712	58602735	LINC02388_intron_5	intron	lincRNA	chr12	58571433	58608876
chr12	58708153	58708177	LINC02388_intron_7	intron	lincRNA	chr12	58617129	58712182
chr12	59672030	59672068	SLC16A7_intron_4	intron	protein_coding	chr12	59664944	59689335
chr12	61851774	61851804	FAM19A2_intron_4	intron	protein_coding	chr12	61827234	61867318
chr12	61901259	61901436	FAM19A2_intron_6	intron	protein_coding	chr12	61878141	62023650
chr12	61955615	61955656	FAM19A2_intron_6	intron	protein_coding	chr12	61878141	62023650
chr12	62233066	62233089	FAM19A2_intron_10	intron	protein_coding	chr12	62192843	62258761
chr12	63327998	63328028	AC026116.1_intron_1	intron	lincRNA	chr12	63292937	63359874
chr12	65555101	65555124	AC025419.1_intron_5	intron	lincRNA	chr12	65544492	65556756
chr12	65584699	65584729	AC025419.1_intron_10	intron	lincRNA	chr12	65570069	65587341
chr12	65875589	65875614	HMGA2_intron_4	intron	protein_coding	chr12	65843524	65881741
chr12	66451383	66451407	GRIP1_intron_14	intron	protein_coding	chr12	66445509	66455407
chr12	66531244	66531276	GRIP1_intron_21	intron	protein_coding	chr12	66529915	66539076
chr12	66723230	66723283	GRIP1_intron_29	intron	protein_coding	chr12	66679146	66803930
chr12	66736353	66736380	GRIP1_intron_29	intron	protein_coding	chr12	66679146	66803930
chr12	66859267	66859300	GRIP1_intron_30	intron	protein_coding	chr12	66804187	67069048
chr12	68210338	68210369	IL26_intron_2	intron	protein_coding	chr12	68202084	68225147
chr12	69213756	69213780	AC127894.1_intron_2	intron	lincRNA	chr12	69213085	69222492
chr12	70666935	70666959	PTPRR_intron_4	intron	protein_coding	chr12	70662606	70684125
chr12	70733443	70733492	PTPRR_intron_8	intron	protein_coding	chr12	70701324	70745816
chr12	71248737	71248761	TSPAN8_intron_9	intron	protein_coding	chr12	71158100	71277349
chr12	75181916	75181942	KCNC2_intron_4	intron	protein_coding	chr12	75051318	75207295
chr12	77468837	77468875	NAV3_intron_1	intron	protein_coding	chr12	77325215	77571857
chr12	77766735	77766759	NAV3_intron_2	intron	protein_coding	chr12	77572267	77830903
chr12	77982227	77982399	NAV3_intron_7	intron	protein_coding	chr12	77968703	77994801
chr12	78078375	78078403	NAV3_intron_15	intron	protein_coding	chr12	78059116	78116770
chr12	78142701	78142735	NAV3_intron_23	intron	protein_coding	chr12	78140335	78146367
chr12	78929407	78929434	SYT1_intron_3	intron	protein_coding	chr12	78868912	78964033
chr12	81050366	81050395	ACSS3_intron_2	intron	protein_coding	chr12	81022520	81077209
chr12	81371291	81371317	PPFIA2_intron_24	intron	protein_coding	chr12	81369424	81374632
chr12	81415188	81415212	PPFIA2_intron_28	intron	protein_coding	chr12	81405904	81439970
chr12	81436284	81436319	PPFIA2_intron_28	intron	protein_coding	chr12	81405904	81439970
chr12	81637236	81637271	PPFIA2_intron_33	intron	protein_coding	chr12	81598372	81676789
chr12	81745940	81750538	PPFIA2_intron_34	intron	protein_coding	chr12	81676845	81753971
chr12	82937763	82937797	TMTC2_intron_6	intron	protein_coding	chr12	82930546	82965022
chr12	83004730	83004754	TMTC2_intron_10	intron	protein_coding	chr12	82986047	83030796
chr12	84160334	84160362	AC090679.1_intron_1	intron	lincRNA	chr12	84154468	84265362
chr12	85987116	85987143	MGAT4C_intron_2	intron	protein_coding	chr12	85983671	85989398
chr12	86129544	86129570	MGAT4C_intron_9	intron	protein_coding	chr12	86049726	86256237
chr12	92895133	92895162	EEA1_intron_29	intron	protein_coding	chr12	92891722	92929041
chr12	93554544	93554576	SOCS2-AS1_intron_1	intron	processed_transcript	chr12	93545359	93565582
chr12	93810551	93810581	CRADD_intron_4	intron	protein_coding	chr12	93738637	93849968
chr12	94201748	94201774	PLXNC1_intron_5	intron	protein_coding	chr12	94186474	94209588
chr12	95392869	95392892	AC084879.1_intron_10	intron	transcribed_unitary_pseudogene	chr12	95388789	95396813
chr12	95571278	95571321	PGAM1P5_intron_1	intron	transcribed_processed_pseudogene	chr12	95551801	95649253
chr12	95573548	95573583	PGAM1P5_intron_1	intron	transcribed_processed_pseudogene	chr12	95551801	95649253
chr12	95670829	95670854	PGAM1P5_intron_4	intron	transcribed_processed_pseudogene	chr12	95670549	95671018
chr12	95670829	95670854	NTN4_intron_3	intron	protein_coding	chr12	95670147	95682705
chr12	96874612	96874635	CFAP54_intron_69	intron	protein_coding	chr12	96860953	96875116
chr12	96987155	96987185	AC007656.1_intron_1	intron	lincRNA	chr12	96985695	97185074
chr12	97094484	97094508	AC007656.1_intron_1	intron	lincRNA	chr12	96985695	97185074
chr12	97160960	97161277	AC007656.1_intron_1	intron	lincRNA	chr12	96985695	97185074
chr12	98630376	98630403	IKBIP_intron_2	intron	protein_coding	chr12	98626767	98634294
chr12	98633495	98633518	IKBIP_intron_2	intron	protein_coding	chr12	98626767	98634294
chr12	99058719	99058745	ANKS1B_intron_16	intron	protein_coding	chr12	99053310	99084923
chr12	99098622	99098647	ANKS1B_intron_17	intron	protein_coding	chr12	99085024	99154287
chr12	99430049	99430072	ANKS1B_intron_23	intron	protein_coding	chr12	99399812	99443671
chr12	99955495	99955518	ANKS1B_intron_33	intron	protein_coding	chr12	99825392	99984102
chr12	100062957	100062980	UHRF1BP1L_intron_10	intron	protein_coding	chr12	100060044	100069906
chr12	100322377	100322401	SCYL2_intron_11	intron	protein_coding	chr12	100317926	100323523
chr12	100806508	100806540	ANO4_intron_4	intron	protein_coding	chr12	100795028	100842184
chr12	100920501	100920533	ANO4_intron_7	intron	protein_coding	chr12	100901841	100922224
chr12	101200021	101200055	SLC5A8_intron_12	intron	protein_coding	chr12	101195163	101202162
chr12	101340937	101340981	UTP20_intron_32	intron	protein_coding	chr12	101340611	101342444
chr12	102407094	102407125	IGF1_intron_1	intron	protein_coding	chr12	102402567	102417489
chr12	102868084	102868129	PAH_intron_9	intron	protein_coding	chr12	102866664	102877233
chr12	103898671	103898694	TTC41P_intron_15	intron	transcribed_unitary_pseudogene	chr12	103897132	103906128
chr12	103964131	103964158	C12orf73_intron_4	intron	protein_coding	chr12	103957274	103965514
chr12	105064114	105064142	ALDH1L2_intron_17	intron	protein_coding	chr12	105063023	105065265
chr12	105155480	105155504	WASHC4_intron_28	intron	protein_coding	chr12	105155209	105156505
chr12	105379747	105380060	C12orf75_intron_6	intron	protein_coding	chr12	105371519	105395630
chr12	105734434	105734461	CASC18_intron_2	intron	lincRNA	chr12	105706857	105737254
chr12	106737162	106737189	RFX4_intron_20	intron	protein_coding	chr12	106733086	106747435
chr12	106853453	106853476	RIC8B_intron_8	intron	protein_coding	chr12	106851595	106860266
chr12	109194510	109194562	ACACB_intron_18	intron	protein_coding	chr12	109193730	109197006
chr12	109755287	109755315	FAM222A_intron_3	intron	protein_coding	chr12	109744229	109768010
chr12	110066372	110066396	C12orf76_intron_9	intron	protein_coding	chr12	110066034	110067488
chr12	111220743	111220767	CUX2_intron_5	intron	protein_coding	chr12	111217938	111263759
chr12	111553583	111553606	ATXN2_intron_22	intron	protein_coding	chr12	111552978	111554156
chr12	112059075	112059111	NAA25_intron_11	intron	protein_coding	chr12	112054569	112060268
chr12	112410554	112410579	RPL6_intron_8	intron	protein_coding	chr12	112410406	112411299
chr12	112628568	112628595	RPH3A_intron_5	intron	protein_coding	chr12	112617843	112649412
chr12	112634200	112634393	RPH3A_intron_5	intron	protein_coding	chr12	112617843	112649412
chr12	112640332	112640355	RPH3A_intron_5	intron	protein_coding	chr12	112617843	112649412
chr12	113188787	113188816	RITA1_intron_3	intron	protein_coding	chr12	113187305	113191308
chr12	113307110	113307137	SLC8B1_intron_3	intron	protein_coding	chr12	113306845	113307689
chr12	114389755	114389779	TBX5_intron_3	intron	protein_coding	chr12	114385568	114394739
chr12	115765248	115765276	AC009387.1_intron_1	intron	lincRNA	chr12	115755391	115765452
chr12	116571458	116571484	MAP1LC3B2_intron_1	intron	protein_coding	chr12	116559434	116575840
chr12	117105313	117105342	TESC-AS1_intron_2	intron	lincRNA	chr12	117100641	117141389
chr12	119418386	119418412	CCDC60_intron_1	intron	protein_coding	chr12	119335267	119428681
chr12	119418386	119418412	AC002070.1_intron_2	intron	lincRNA	chr12	119402431	119553546
chr12	119543013	119543036	AC002070.1_intron_2	intron	lincRNA	chr12	119402431	119553546
chr12	119605409	119605434	AC002070.1_intron_4	intron	lincRNA	chr12	119594502	119667941
chr12	119605409	119605434	TMEM233_intron_1	intron	protein_coding	chr12	119594035	119629734
chr12	119716378	119716404	CIT_intron_16	intron	protein_coding	chr12	119714335	119718243
chr12	119737306	119737330	CIT_intron_24	intron	protein_coding	chr12	119735358	119742409
chr12	120487272	120487300	DYNLL1_intron_1	intron	protein_coding	chr12	120470105	120488115
chr12	120553038	120553086	RNF10_intron_6	intron	protein_coding	chr12	120552699	120554716
chr12	121379355	121379383	ANAPC5_intron_17	intron	protein_coding	chr12	121352463	121399609
chr12	121516867	121516893	KDM2B_intron_15	intron	protein_coding	chr12	121516864	121520983
chr12	121851687	121852022	HPD_intron_7	intron	protein_coding	chr12	121849791	121854701
chr12	121998443	121998466	WDR66_intron_20	intron	protein_coding	chr12	121975686	121999714
chr12	122341762	122341787	CLIP1_intron_16	intron	protein_coding	chr12	122341698	122347373
chr12	122387570	122387602	CLIP1_intron_25	intron	protein_coding	chr12	122380561	122395388
chr12	122495847	122495877	ZCCHC8_intron_12	intron	protein_coding	chr12	122492790	122498825
chr12	122525799	122526117	RSRC2_intron_11	intron	protein_coding	chr12	122522907	122526168
chr12	122579025	122579072	KNTC1_intron_31	intron	protein_coding	chr12	122577792	122579903
chr12	123128269	123128292	PITPNM2_intron_29	intron	protein_coding	chr12	123110496	123149774
chr12	123246709	123246736	C12orf65_intron_1	intron	protein_coding	chr12	123233925	123248276
chr12	123253070	123253095	C12orf65_intron_2	intron	protein_coding	chr12	123251568	123253388
chr12	123503186	123503209	RILPL1_intron_6	intron	protein_coding	chr12	123499537	123523493
chr12	123521617	123521678	RILPL1_intron_6	intron	protein_coding	chr12	123499537	123523493
chr12	123921691	123921717	DNAH10_intron_66	intron	protein_coding	chr12	123918950	123923761
chr12	124220832	124220855	RFLNA_intron_3	intron	protein_coding	chr12	124149792	124289162
chr12	124339626	124339731	NCOR2_intron_11	intron	protein_coding	chr12	124337181	124340004
chr12	124373316	124373406	NCOR2_intron_29	intron	protein_coding	chr12	124372611	124374411
chr12	125517327	125517353	TMEM132B_intron_3	intron	protein_coding	chr12	125415678	125519437
chr12	126340857	126340946	AC007368.1_intron_3	intron	processed_transcript	chr12	126225315	126358033
chr12	126298967	126305051	AC007368.1_intron_3	intron	processed_transcript	chr12	126225315	126358033
chr12	126728548	126728582	LINC00943_intron_2	intron	lincRNA	chr12	126726933	126737005
chr12	128189459	128189492	AC061709.1_intron_1	intron	lincRNA	chr12	128188344	128191176
chr12	128456374	128456415	TMEM132C_intron_2	intron	protein_coding	chr12	128415621	128543955
chr12	129799393	129799427	TMEM132D_intron_8	intron	protein_coding	chr12	129700699	129903259
chr12	130372597	130372626	PIWIL1_UTR_4	three_prime_UTR	protein_coding	chr12	130371598	130372637
chr12	130564088	130564115	RIMBP2_intron_22	intron	protein_coding	chr12	130517918	130628320
chr12	131020027	131020091	ADGRD1_intron_14	intron	protein_coding	chr12	131014341	131070851
chr12	131037563	131037610	ADGRD1_intron_14	intron	protein_coding	chr12	131014341	131070851
chr12	131350552	131350579	LINC02370_intron_2	intron	lincRNA	chr12	131349545	131365954
chr12	132213109	132213191	GALNT9_intron_7	intron	protein_coding	chr12	132206160	132240505
chr12	132290765	132291251	GALNT9_intron_13	intron	protein_coding	chr12	132286431	132328964
chr12	132563792	132563831	FBRSL1_intron_8	intron	protein_coding	chr12	132548033	132567479
chr12	132564682	132564747	FBRSL1_intron_8	intron	protein_coding	chr12	132548033	132567479
chr12	133194921	133195071	AC026786.1_intron_10	intron	protein_coding	chr12	133193534	133202142
chr13	18408806	18409070	FO681491.1_1	exon	transcribed_unprocessed_pseudogene	chr13	18408806	18409070
chr13	18409071	18409532	FO681491.1_intron_1	intron	transcribed_unprocessed_pseudogene	chr13	18409071	18413125
chr13	18409561	18409737	FO681491.1_intron_1	intron	transcribed_unprocessed_pseudogene	chr13	18409071	18413125
chr13	18409772	18409826	FO681491.1_intron_1	intron	transcribed_unprocessed_pseudogene	chr13	18409071	18413125
chr13	18409874	18409909	FO681491.1_intron_1	intron	transcribed_unprocessed_pseudogene	chr13	18409071	18413125
chr13	18409934	18409969	FO681491.1_intron_1	intron	transcribed_unprocessed_pseudogene	chr13	18409071	18413125
chr13	18410034	18410057	FO681491.1_intron_1	intron	transcribed_unprocessed_pseudogene	chr13	18409071	18413125
chr13	18410659	18410712	FO681491.1_intron_1	intron	transcribed_unprocessed_pseudogene	chr13	18409071	18413125
chr13	18410880	18410905	FO681491.1_intron_1	intron	transcribed_unprocessed_pseudogene	chr13	18409071	18413125
chr13	18411359	18411398	FO681491.1_intron_1	intron	transcribed_unprocessed_pseudogene	chr13	18409071	18413125
chr13	18411593	18411655	FO681491.1_intron_1	intron	transcribed_unprocessed_pseudogene	chr13	18409071	18413125
chr13	18411750	18411776	FO681491.1_intron_1	intron	transcribed_unprocessed_pseudogene	chr13	18409071	18413125
chr13	18411846	18411904	FO681491.1_intron_1	intron	transcribed_unprocessed_pseudogene	chr13	18409071	18413125
chr13	18411959	18411982	FO681491.1_intron_1	intron	transcribed_unprocessed_pseudogene	chr13	18409071	18413125
chr13	18414945	18414969	FO681491.1_3	exon	transcribed_unprocessed_pseudogene	chr13	18413722	18416214
chr13	18422619	18422645	FO681491.1_intron_5	intron	transcribed_unprocessed_pseudogene	chr13	18419969	18422776
chr13	19444306	19444343	TPTE2_intron_7	intron	protein_coding	chr13	19438154	19450074
chr13	19780142	19780187	PSPC1_intron_8	intron	protein_coding	chr13	19772544	19782384
chr13	20508849	20508877	CRYL1_intron_7	intron	protein_coding	chr13	20489497	20512441
chr13	20521111	20521138	CRYL1_intron_10	intron	protein_coding	chr13	20515821	20525752
chr13	21023653	21023683	LATS2_intron_6	intron	protein_coding	chr13	20991405	21045683
chr13	21156775	21157084	SKA3_intron_2	intron	protein_coding	chr13	21155812	21157920
chr13	24813793	24813831	RNF17_intron_16	intron	protein_coding	chr13	24804430	24824194
chr13	25425462	25425496	ATP8A2_intron_1	intron	protein_coding	chr13	25372289	25468975
chr13	28265719	28266044	PAN3_intron_9	intron	protein_coding	chr13	28261459	28266713
chr13	28910855	28910879	MTUS2_intron_2	intron	protein_coding	chr13	28839851	29024455
chr13	29317435	29317735	MTUS2_intron_6	intron	protein_coding	chr13	29281866	29324611
chr13	29375537	29375609	MTUS2_intron_8	intron	protein_coding	chr13	29359474	29428625
chr13	29380633	29380944	MTUS2_intron_8	intron	protein_coding	chr13	29359474	29428625
chr13	29390018	29390056	MTUS2_intron_8	intron	protein_coding	chr13	29359474	29428625
chr13	29788872	29788897	UBL3_intron_4	intron	protein_coding	chr13	29777264	29849510
chr13	29945135	29945161	LINC00544_intron_5	intron	lincRNA	chr13	29942568	29947601
chr13	30469465	30469687	HMGB1_intron_6	intron	protein_coding	chr13	30465966	30616669
chr13	30601745	30601779	HMGB1_intron_6	intron	protein_coding	chr13	30465966	30616669
chr13	30741103	30741127	ALOX5AP_intron_2	intron	protein_coding	chr13	30735676	30744058
chr13	30952006	30952031	TEX26_intron_2	intron	protein_coding	chr13	30939779	30952658
chr13	31889517	31889637	FRY_intron_1	intron	protein_coding	chr13	31846940	31945824
chr13	31928275	31928302	FRY_intron_1	intron	protein_coding	chr13	31846940	31945824
chr13	32286747	32286774	FRY_intron_63	intron	protein_coding	chr13	32278549	32289631
chr13	32368001	32368024	BRCA2_intron_18	intron	protein_coding	chr13	32363534	32370400
chr13	32635176	32635207	PDS5B_intron_1	intron	protein_coding	chr13	32586594	32648752
chr13	33551568	33551604	AL139383.1_intron_7	intron	lincRNA	chr13	33524373	33654657
chr13	33650167	33650196	AL139383.1_intron_7	intron	lincRNA	chr13	33524373	33654657
chr13	36074477	36074507	DCLK1_intron_17	intron	protein_coding	chr13	35947458	36111867
chr13	36905779	36905803	SMAD9_intron_6	intron	protein_coding	chr13	36879876	36920114
chr13	39081142	39081165	AL354809.1_intron_1	intron	lincRNA	chr13	39053329	39085125
chr13	39454344	39454654	LHFPL6_intron_2	intron	protein_coding	chr13	39378527	39600830
chr13	41219114	41219146	MTRF1_intron_1	intron	protein_coding	chr13	41217229	41223254
chr13	41340654	41340679	NAA16_intron_9	intron	protein_coding	chr13	41336757	41355142
chr13	42181866	42182068	DGKH_intron_16	intron	protein_coding	chr13	42178221	42187047
chr13	42181866	42181921	CHCHD2P11_1	exon	processed_pseudogene	chr13	42181465	42181921
chr13	42371931	42372242	LINC02341_intron_2	intron	lincRNA	chr13	42342603	42384255
chr13	42942658	42942689	EPSTI1_intron_7	intron	protein_coding	chr13	42926430	42953946
chr13	42965669	42967311	EPSTI1_intron_10	intron	protein_coding	chr13	42964140	42969092
chr13	43460803	43460831	ENOX1_intron_14	intron	protein_coding	chr13	43412989	43484007
chr13	43470248	43470394	ENOX1_intron_14	intron	protein_coding	chr13	43412989	43484007
chr13	45377977	45378014	TPT1-AS1_intron_10	intron	processed_transcript	chr13	45377216	45378528
chr13	45418944	45418972	SLC25A30-AS1_intron_1	intron	lincRNA	chr13	45418739	45420246
chr13	49275724	49275754	CDADC1_intron_7	intron	protein_coding	chr13	49274341	49278348
chr13	49318507	49318605	CAB39L_intron_1	intron	protein_coding	chr13	49310994	49331945
chr13	49730519	49730543	KPNA3_intron_11	intron	protein_coding	chr13	49725502	49732369
chr13	50495214	50495469	DLEU1_31	exon	processed_transcript	chr13	50495175	50495469
chr13	50495470	50500941	DLEU1_intron_31	intron	processed_transcript	chr13	50495470	50502810
chr13	50599465	50599508	DLEU1_intron_36	intron	processed_transcript	chr13	50589577	50631275
chr13	52084738	52084778	NEK5_intron_6	intron	protein_coding	chr13	52083353	52086275
chr13	60565041	60565064	TDRD3_intron_14	intron	protein_coding	chr13	60535234	60567523
chr13	63082341	63082370	AL354810.1_intron_2	intron	lincRNA	chr13	63052409	63097338
chr13	63092212	63092238	AL354810.1_intron_2	intron	lincRNA	chr13	63052409	63097338
chr13	66717464	66717492	PCDH9_intron_2	intron	protein_coding	chr13	66631412	66903502
chr13	67022106	67022135	PCDH9_intron_3	intron	protein_coding	chr13	66903606	67201013
chr13	69263569	69263594	LINC00383_intron_1	intron	lincRNA	chr13	69222449	69269889
chr13	69764929	69764957	KLHL1_intron_4	intron	protein_coding	chr13	69740557	69796736
chr13	69960686	69960711	KLHL1_intron_8	intron	protein_coding	chr13	69940237	69961306
chr13	71734374	71734442	DACH1_intron_11	intron	protein_coding	chr13	71681911	71865920
chr13	73500780	73501102	LINC00393_intron_1	intron	lincRNA	chr13	73413637	73546386
chr13	74550699	74550729	AL355390.2_intron_2	intron	lincRNA	chr13	74543902	74551178
chr13	75379887	75379910	TBC1D4_intron_20	intron	protein_coding	chr13	75362608	75481268
chr13	79373490	79373545	RBM26_intron_20	intron	protein_coding	chr13	79371931	79377377
chr13	86155545	86155569	AL354994.1_intron_2	intron	lincRNA	chr13	86072927	86170843
chr13	86266842	86266926	FO624990.1_1	exon	unprocessed_pseudogene	chr13	86266842	86266926
chr13	87640602	87640630	MIR4500HG_intron_12	intron	lincRNA	chr13	87621159	87670834
chr13	87692795	87692820	SLITRK5_UTR_3	three_prime_UTR	protein_coding	chr13	87678265	87696272
chr13	88171181	88171207	AL354896.1_intron_1	intron	lincRNA	chr13	88143101	88212339
chr13	89273947	89274000	LINC00440_intron_1	intron	lincRNA	chr13	89273363	89279665
chr13	90495931	90495961	LINC01049_intron_1	intron	lincRNA	chr13	90493418	90498208
chr13	90507795	90508033	LINC01049_intron_2	intron	lincRNA	chr13	90498266	90513486
chr13	91627008	91627329	GPC5_intron_2	intron	protein_coding	chr13	91448923	91693184
chr13	92125923	92125955	GPC5_intron_6	intron	protein_coding	chr13	91908058	92144828
chr13	92374853	92374881	GPC5_intron_7	intron	protein_coding	chr13	92144990	92866280
chr13	92708857	92708889	GPC5_intron_7	intron	protein_coding	chr13	92144990	92866280
chr13	92713428	92713451	GPC5_intron_7	intron	protein_coding	chr13	92144990	92866280
chr13	94270966	94270991	GPC6_intron_4	intron	protein_coding	chr13	94027895	94286346
chr13	94472558	94472585	DCT_intron_9	intron	protein_coding	chr13	94469046	94478959
chr13	95054029	95054053	ABCC4_intron_5	intron	protein_coding	chr13	95053185	95062702
chr13	95196664	95196699	ABCC4_intron_24	intron	protein_coding	chr13	95194938	95206530
chr13	95914614	95914638	UGGT2_intron_19	intron	protein_coding	chr13	95903061	95925678
chr13	95981181	95981486	UGGT2_intron_29	intron	protein_coding	chr13	95972672	95983522
chr13	96118678	96118709	HS6ST3_intron_1	intron	protein_coding	chr13	96091570	96832486
chr13	96254425	96254464	HS6ST3_intron_1	intron	protein_coding	chr13	96091570	96832486
chr13	96668689	96668715	HS6ST3_intron_1	intron	protein_coding	chr13	96091570	96832486
chr13	98006356	98006381	IPO5_intron_24	intron	protein_coding	chr13	98006349	98008057
chr13	98287208	98287237	FARP1_intron_5	intron	protein_coding	chr13	98245305	98343760
chr13	98308029	98308054	FARP1_intron_5	intron	protein_coding	chr13	98245305	98343760
chr13	98692136	98692160	SLC15A1_intron_5	intron	protein_coding	chr13	98688578	98702478
chr13	98703539	98703563	SLC15A1_intron_6	intron	protein_coding	chr13	98702530	98704287
chr13	98718300	98718325	SLC15A1_intron_15	intron	protein_coding	chr13	98715961	98719235
chr13	99038288	99038312	DOCK9_intron_61	intron	protein_coding	chr13	99016053	99086221
chr13	99283713	99283741	UBAC2_intron_4	intron	protein_coding	chr13	99244625	99314095
chr13	99768504	99768529	CLYBL_intron_1	intron	protein_coding	chr13	99606758	99772822
chr13	101167706	101167732	NALCN_intron_29	intron	protein_coding	chr13	101144897	101176298
chr13	102138318	102138433	FGF14_intron_5	intron	protein_coding	chr13	101916646	102401469
chr13	102161592	102161676	FGF14_intron_5	intron	protein_coding	chr13	101916646	102401469
chr13	102201102	102201125	FGF14_intron_5	intron	protein_coding	chr13	101916646	102401469
chr13	102205984	102206022	FGF14_intron_5	intron	protein_coding	chr13	101916646	102401469
chr13	107272201	107272513	FAM155A_intron_2	intron	protein_coding	chr13	107210756	107865680
chr13	108740167	108740194	MYO16_intron_5	intron	protein_coding	chr13	108727584	108785633
chr13	108997314	108997350	MYO16_intron_22	intron	protein_coding	chr13	108992449	109008895
chr13	109765637	109766503	IRS2_intron_1	intron	protein_coding	chr13	109756309	109782040
chr13	110313599	110313749	COL4A2_intron_4	intron	protein_coding	chr13	110308124	110357470
chr13	110677624	110677711	CARS2_intron_11	intron	protein_coding	chr13	110677104	110683049
chr13	110907079	110907302	ANKRD10_intron_5	intron	protein_coding	chr13	110906125	110910616
chr13	112414388	112414414	SPACA7_intron_7	intron	protein_coding	chr13	112401165	112432442
chr13	113136633	113136656	F10_intron_2	intron	protein_coding	chr13	113129613	113138455
chr13	113301637	113301666	LAMP1_intron_1	intron	protein_coding	chr13	113297496	113306483
chr13	113336746	113336801	GRTP1_intron_3	intron	protein_coding	chr13	113326092	113344861
chr13	113672557	113673020	GRK1_intron_3	intron	protein_coding	chr13	113671657	113723072
chr13	113898981	113899666	LINC00452_intron_4	intron	lincRNA	chr13	113898873	113901789
chr13	113904908	113904934	LINC00452_intron_5	intron	lincRNA	chr13	113902015	113915794
chr13	113983828	113983860	RASA3_intron_2	intron	protein_coding	chr13	113981859	113992483
chr13	113984006	113984041	RASA3_intron_2	intron	protein_coding	chr13	113981859	113992483
chr13	113984076	113984111	RASA3_intron_2	intron	protein_coding	chr13	113981859	113992483
chr13	113984137	113986932	RASA3_intron_2	intron	protein_coding	chr13	113981859	113992483
chr13	113991127	113991196	RASA3_intron_2	intron	protein_coding	chr13	113981859	113992483
chr13	114007244	114007277	RASA3_intron_6	intron	protein_coding	chr13	114000933	114007531
chr13	114117231	114117261	RASA3_intron_23	intron	protein_coding	chr13	114073838	114132433
chr14	16057472	16057622	RF00002_1	exon	rRNA	chr14	16057472	16057622
chr14	19291562	19291586	AL589743.1_intron_1	intron	transcribed_processed_pseudogene	chr14	19284795	19292524
chr14	19511014	19511042	AL512310.11_intron_1	intron	processed_transcript	chr14	19499791	19618004
chr14	19511139	19511713	AL512310.11_intron_1	intron	processed_transcript	chr14	19499791	19618004
chr14	19611713	19612280	AL512310.11_intron_1	intron	processed_transcript	chr14	19499791	19618004
chr14	19612304	19612355	AL512310.11_intron_1	intron	processed_transcript	chr14	19499791	19618004
chr14	19612414	19612446	AL512310.11_intron_1	intron	processed_transcript	chr14	19499791	19618004
chr14	19612524	19612555	AL512310.11_intron_1	intron	processed_transcript	chr14	19499791	19618004
chr14	19612585	19612662	AL512310.11_intron_1	intron	processed_transcript	chr14	19499791	19618004
chr14	19612708	19612751	AL512310.11_intron_1	intron	processed_transcript	chr14	19499791	19618004
chr14	19612779	19612870	AL512310.11_intron_1	intron	processed_transcript	chr14	19499791	19618004
chr14	19612892	19612915	AL512310.11_intron_1	intron	processed_transcript	chr14	19499791	19618004
chr14	19612955	19612987	AL512310.11_intron_1	intron	processed_transcript	chr14	19499791	19618004
chr14	19713949	19714281	OR11H2_intron_1	intron	protein_coding	chr14	19713949	19714291
chr14	20410020	20410044	TEP1_intron_54	intron	protein_coding	chr14	20408464	20413369
chr14	21067980	21068319	NDRG2_intron_22	intron	protein_coding	chr14	21048534	21070826
chr14	21306112	21306136	RPGRIP1_intron_5	intron	protein_coding	chr14	21303544	21307729
chr14	21343866	21343896	RPGRIP1_intron_22	intron	protein_coding	chr14	21343229	21345111
chr14	21484329	21484355	TOX4_intron_4	intron	protein_coding	chr14	21477565	21487449
chr14	22704031	22704169	AL160314.2_intron_1	intron	processed_transcript	chr14	22703012	22706277
chr14	26900009	26900045	AL110292.1_intron_2	intron	lincRNA	chr14	26843657	26933495
chr14	27294758	27294789	AL390334.1_intron_2	intron	transcribed_processed_pseudogene	chr14	27259883	27311021
chr14	27301550	27301573	AL390334.1_intron_2	intron	transcribed_processed_pseudogene	chr14	27259883	27311021
chr14	29808373	29808402	PRKD1_intron_19	intron	protein_coding	chr14	29751174	29927247
chr14	31344671	31344844	HEATR5A_intron_17	intron	protein_coding	chr14	31344066	31345085
chr14	31407581	31407618	HEATR5A_intron_36	intron	protein_coding	chr14	31403050	31420150
chr14	32153406	32153436	ARHGAP5_intron_10	intron	protein_coding	chr14	32152529	32154619
chr14	33776524	33776548	NPAS3_intron_11	intron	protein_coding	chr14	33774531	33778464
chr14	33974497	33974524	EGLN3_intron_5	intron	protein_coding	chr14	33951082	34092319
chr14	34127592	34127618	EGLN3_intron_6	intron	protein_coding	chr14	34092403	34169489
chr14	34836093	34836415	BAZ1A_intron_24	intron	protein_coding	chr14	34826157	34862042
chr14	34932206	34932516	SRP54-AS1_intron_3	intron	transcribed_unitary_pseudogene	chr14	34926528	34934015
chr14	34936195	34936223	SRP54-AS1_intron_4	intron	transcribed_unitary_pseudogene	chr14	34934132	34954857
chr14	35737759	35737782	RALGAPA1_intron_32	intron	protein_coding	chr14	35728511	35738511
chr14	37098730	37098754	SLC25A21_intron_10	intron	protein_coding	chr14	36875005	37172279
chr14	37300397	37302022	MIPOL1_intron_11	intron	protein_coding	chr14	37285448	37308054
chr14	37776041	37776246	TTC6_intron_17	intron	protein_coding	chr14	37772571	37787466
chr14	39277681	39277720	MIA2_intron_12	intron	protein_coding	chr14	39277066	39279335
chr14	46108735	46109039	LINC00871_intron_2	intron	lincRNA	chr14	46064217	46210822
chr14	46266455	46266484	LINC00871_intron_4	intron	lincRNA	chr14	46211805	46318811
chr14	47155888	47155919	MDGA2_intron_14	intron	protein_coding	chr14	47144275	47218019
chr14	47161927	47161954	MDGA2_intron_14	intron	protein_coding	chr14	47144275	47218019
chr14	47537574	47537599	MDGA2_intron_17	intron	protein_coding	chr14	47343235	47674515
chr14	49652168	49652309	POLE2_intron_4	intron	protein_coding	chr14	49651378	49653988
chr14	49713832	49713856	KLHDC1_intron_4	intron	protein_coding	chr14	49710382	49723872
chr14	49820981	49821502	NEMF_intron_17	intron	protein_coding	chr14	49814858	49825865
chr14	50249882	50249906	L2HGDH_intron_2	intron	protein_coding	chr14	50247254	50265356
chr14	50385070	50385099	CDKL1_intron_8	intron	protein_coding	chr14	50359150	50395699
chr14	50463891	50463917	MAP4K5_intron_20	intron	protein_coding	chr14	50462782	50464050
chr14	50542006	50542036	MAP4K5_intron_32	intron	protein_coding	chr14	50532656	50542497
chr14	50542006	50542036	ATL1_intron_1	intron	protein_coding	chr14	50533368	50559085
chr14	51936515	51936541	GNG2_intron_10	intron	protein_coding	chr14	51914275	51939779
chr14	52625532	52625562	GPR137C_intron_5	intron	protein_coding	chr14	52613719	52632158
chr14	52647142	52647168	ERO1A_intron_3	intron	protein_coding	chr14	52646462	52652237
chr14	53205416	53205442	AL365295.1_intron_2	intron	processed_transcript	chr14	53169778	53217710
chr14	54576001	54576026	SAMD4A_intron_2	intron	protein_coding	chr14	54568113	54702060
chr14	54727166	54727195	SAMD4A_intron_3	intron	protein_coding	chr14	54702581	54737022
chr14	54959348	54959382	WDHD1_intron_5	intron	protein_coding	chr14	54957636	54962496
chr14	55402907	55402932	ATG14_intron_9	intron	protein_coding	chr14	55397435	55411600
chr14	57079402	57079428	OTX2-AS1_intron_7	intron	lincRNA	chr14	56951522	57141992
chr14	57079402	57079428	AL391152.1_intron_3	intron	lincRNA	chr14	57068543	57112193
chr14	57578325	57578349	SLC35F4_intron_4	intron	protein_coding	chr14	57572020	57581212
chr14	58319521	58319548	ARID4A_intron_7	intron	protein_coding	chr14	58318806	58323483
chr14	58346927	58346963	ARID4A_intron_14	intron	protein_coding	chr14	58346506	58347018
chr14	59965882	59965910	LRRC9_intron_11	intron	protein_coding	chr14	59961046	59966587
chr14	63421052	63421081	PPP2R5E_intron_10	intron	protein_coding	chr14	63415233	63421991
chr14	63626676	63626699	WDR89_intron_2	intron	protein_coding	chr14	63625034	63641297
chr14	64037714	64037762	SYNE2_intron_47	intron	protein_coding	chr14	64034593	64047998
chr14	64397115	64397144	MTHFD1_intron_4	intron	protein_coding	chr14	64390468	64400791
chr14	64490208	64490233	ZBTB25_intron_2	intron	protein_coding	chr14	64488058	64490359
chr14	64797467	64797492	SPTB_intron_27	intron	protein_coding	chr14	64796716	64797727
chr14	65037402	65037434	CHURC1-FNTB_intron_9	intron	protein_coding	chr14	65032697	65040788
chr14	65037402	65037434	MAX_intron_1	intron	protein_coding	chr14	65006285	65075122
chr14	65089762	65089794	MAX_intron_3	intron	protein_coding	chr14	65084300	65093706
chr14	65576696	65576727	FUT8_intron_8	intron	protein_coding	chr14	65561767	65615976
chr14	65611210	65611246	FUT8_intron_8	intron	protein_coding	chr14	65561767	65615976
chr14	66932444	66932468	GPHN_intron_9	intron	protein_coding	chr14	66924293	66965189
chr14	67284547	67284577	MPP5_intron_4	intron	protein_coding	chr14	67279987	67292509
chr14	67326221	67326245	MPP5_intron_15	intron	protein_coding	chr14	67323813	67332778
chr14	67496391	67496414	TMEM229B_intron_3	intron	protein_coding	chr14	67488733	67503485
chr14	67864961	67864988	RAD51B_intron_5	intron	protein_coding	chr14	67835197	67865001
chr14	67910405	67910428	RAD51B_intron_8	intron	protein_coding	chr14	67887327	68291882
chr14	68136341	68137014	RAD51B_intron_8	intron	protein_coding	chr14	67887327	68291882
chr14	68151823	68151846	RAD51B_intron_8	intron	protein_coding	chr14	67887327	68291882
chr14	68428708	68428743	RAD51B_intron_10	intron	protein_coding	chr14	68411528	68468170
chr14	68456877	68456911	RAD51B_intron_10	intron	protein_coding	chr14	68411528	68468170
chr14	68528674	68528736	RAD51B_intron_13	intron	protein_coding	chr14	68478100	68594483
chr14	70331746	70331817	SYNJ2BP-COX16_intron_2	intron	protein_coding	chr14	70329237	70342656
chr14	70971119	70971443	PCNX1_intron_5	intron	protein_coding	chr14	70969111	70976940
chr14	71068645	71068835	PCNX1_intron_27	intron	protein_coding	chr14	71057725	71073543
chr14	71627131	71627163	SIPA1L1_intron_9	intron	protein_coding	chr14	71624237	71650288
chr14	71700998	71701022	SIPA1L1_intron_16	intron	protein_coding	chr14	71699128	71702379
chr14	71876473	71876497	AC005993.1_intron_1	intron	lincRNA	chr14	71848737	71908163
chr14	72323800	72323826	RGS6_intron_3	intron	protein_coding	chr14	71964876	72352090
chr14	72506984	72507008	RGS6_intron_15	intron	protein_coding	chr14	72495263	72510152
chr14	73212088	73212115	PSEN1_intron_16	intron	protein_coding	chr14	73211943	73217124
chr14	73445359	73445384	NUMB_intron_12	intron	protein_coding	chr14	73410072	73457627
chr14	73535469	73535495	HEATR4_intron_20	intron	protein_coding	chr14	73531213	73558749
chr14	73716695	73716724	ELMSAN1_UTR_1	three_prime_UTR	protein_coding	chr14	73715122	73719300
chr14	73824058	73824084	LINC02274_intron_1	intron	lincRNA	chr14	73823493	73829894
chr14	74320563	74320594	VRTN_intron_1	intron	protein_coding	chr14	74303177	74337721
chr14	74332335	74332362	VRTN_intron_1	intron	protein_coding	chr14	74303177	74337721
chr14	75100128	75100154	NEK9_intron_6	intron	protein_coding	chr14	75097271	75100990
chr14	75164547	75164583	TMED10_intron_4	intron	protein_coding	chr14	75152144	75176353
chr14	76571114	76571138	AC008050.1_intron_2	intron	lincRNA	chr14	76502261	76601475
chr14	77173893	77173917	TMEM63C_intron_1	intron	protein_coding	chr14	77116843	77175848
chr14	77220924	77221224	TMEM63C_intron_9	intron	protein_coding	chr14	77220088	77225422
chr14	77235517	77235656	TMEM63C_intron_12	intron	protein_coding	chr14	77233501	77236622
chr14	77269742	77269802	NGB_intron_3	intron	protein_coding	chr14	77269327	77270847
chr14	78361890	78362241	NRXN3_intron_5	intron	protein_coding	chr14	78300692	78403729
chr14	79018271	79018297	NRXN3_intron_22	intron	protein_coding	chr14	78988300	79279337
chr14	79020165	79020225	NRXN3_intron_22	intron	protein_coding	chr14	78988300	79279337
chr14	79049032	79049064	NRXN3_intron_22	intron	protein_coding	chr14	78988300	79279337
chr14	79187597	79187682	NRXN3_intron_22	intron	protein_coding	chr14	78988300	79279337
chr14	81002789	81002825	TSHR_intron_3	intron	protein_coding	chr14	80995696	81062146
chr14	81122020	81122047	TSHR_intron_10	intron	protein_coding	chr14	81108951	81139677
chr14	87391720	87392039	LINC02296_intron_3	intron	lincRNA	chr14	87369833	87406378
chr14	88197572	88197596	KCNK10_intron_3	intron	protein_coding	chr14	88192411	88227373
chr14	88220416	88220440	KCNK10_intron_3	intron	protein_coding	chr14	88192411	88227373
chr14	88423676	88423831	SPATA7_intron_7	intron	protein_coding	chr14	88416845	88426230
chr14	89020106	89020136	AL137785.1_intron_1	intron	lincRNA	chr14	89013560	89025490
chr14	90688621	90688645	TTC7B_intron_16	intron	protein_coding	chr14	90680536	90689538
chr14	90885552	90885580	RPS6KA5_intron_3	intron	protein_coding	chr14	90875361	90890485
chr14	91669327	91669353	CATSPERB_intron_13	intron	protein_coding	chr14	91659982	91669812
chr14	91707575	91707603	CATSPERB_intron_21	intron	protein_coding	chr14	91704702	91708139
chr14	91771025	91771048	CATSPERB_intron_28	intron	protein_coding	chr14	91736850	91778973
chr14	92474709	92474738	SLC24A4_intron_15	intron	protein_coding	chr14	92456609	92482678
chr14	92604909	92604932	RIN3_intron_4	intron	protein_coding	chr14	92577478	92615405
chr14	93357833	93357925	UNC79_intron_1	intron	protein_coding	chr14	93333524	93430335
chr14	93558593	93558626	UNC79_intron_15	intron	protein_coding	chr14	93542697	93571892
chr14	93768994	93769022	PRIMA1_intron_3	intron	protein_coding	chr14	93737371	93779174
chr14	99269875	99269900	BCL11B_intron_3	intron	protein_coding	chr14	99257840	99271159
chr14	100378675	100378993	WDR25_intron_1	intron	protein_coding	chr14	100376705	100380908
chr14	100931843	100931868	MEG8_intron_10	intron	lincRNA	chr14	100928616	100935770
chr14	101782447	101782564	PPP2R5C_intron_3	intron	protein_coding	chr14	101767050	101786016
chr14	102179414	102179444	WDR20_intron_2	intron	protein_coding	chr14	102157321	102193461
chr14	102972694	102972736	CDC42BPB_intron_25	intron	protein_coding	chr14	102972162	102974014
chr14	103132007	103132043	TNFAIP2_intron_9	intron	protein_coding	chr14	103131763	103132746
chr14	103858973	103859011	AL132712.1_intron_1	intron	lincRNA	chr14	103854545	103869869
chr14	103952220	103952243	TDRD9_intron_1	intron	protein_coding	chr14	103928725	103955662
chr14	103956091	103956118	TDRD9_intron_2	intron	protein_coding	chr14	103955771	103963077
chr14	104949121	104951078	AHNAK2_3	CDS	protein_coding	chr14	104940978	104953880
chr14	106498739	106498764	LINC00221_intron_4	intron	lincRNA	chr14	106495449	106504324
chr14	106728407	106728431	IGHV3-69-1_1	exon	IG_V_pseudogene	chr14	106728163	106728466
chr14	106737110	106737416	IGHV1-69-2_1	exon	IG_V_gene	chr14	106737110	106737416
chr14	106737417	106737500	IGHV1-69-2_intron_1	intron	IG_V_gene	chr14	106737417	106737500
chr14	106737501	106737547	IGHV1-69-2_2	exon	IG_V_gene	chr14	106737501	106737547
chr15	20484829	20484858	HERC2P3_intron_29	intron	transcribed_unprocessed_pseudogene	chr15	20483518	20501544
chr15	20488154	20488177	HERC2P3_intron_29	intron	transcribed_unprocessed_pseudogene	chr15	20483518	20501544
chr15	20729747	20730942	AC012414.5_1	exon	lincRNA	chr15	20729747	20731094
chr15	20730964	20731094	AC012414.5_1	exon	lincRNA	chr15	20729747	20731094
chr15	20731095	20731175	AC012414.5_intron_1	intron	lincRNA	chr15	20731095	20755928
chr15	20731204	20731344	AC012414.5_intron_1	intron	lincRNA	chr15	20731095	20755928
chr15	20731368	20731483	AC012414.5_intron_1	intron	lincRNA	chr15	20731095	20755928
chr15	20731505	20731557	AC012414.5_intron_1	intron	lincRNA	chr15	20731095	20755928
chr15	20731579	20731614	AC012414.5_intron_1	intron	lincRNA	chr15	20731095	20755928
chr15	20731679	20731711	AC012414.5_intron_1	intron	lincRNA	chr15	20731095	20755928
chr15	20731778	20731888	AC012414.5_intron_1	intron	lincRNA	chr15	20731095	20755928
chr15	20731931	20731980	AC012414.5_intron_1	intron	lincRNA	chr15	20731095	20755928
chr15	20732269	20732328	AC012414.5_intron_1	intron	lincRNA	chr15	20731095	20755928
chr15	20732369	20732423	AC012414.5_intron_1	intron	lincRNA	chr15	20731095	20755928
chr15	20732476	20732506	AC012414.5_intron_1	intron	lincRNA	chr15	20731095	20755928
chr15	20732530	20732554	AC012414.5_intron_1	intron	lincRNA	chr15	20731095	20755928
chr15	20732716	20732778	AC012414.5_intron_1	intron	lincRNA	chr15	20731095	20755928
chr15	20733409	20733439	AC012414.5_intron_1	intron	lincRNA	chr15	20731095	20755928
chr15	20738138	20738219	AC012414.5_intron_1	intron	lincRNA	chr15	20731095	20755928
chr15	20738358	20738410	AC012414.5_intron_1	intron	lincRNA	chr15	20731095	20755928
chr15	20738568	20738607	AC012414.5_intron_1	intron	lincRNA	chr15	20731095	20755928
chr15	20738633	20738669	AC012414.5_intron_1	intron	lincRNA	chr15	20731095	20755928
chr15	20739033	20739062	AC012414.5_intron_1	intron	lincRNA	chr15	20731095	20755928
chr15	20739125	20739174	AC012414.5_intron_1	intron	lincRNA	chr15	20731095	20755928
chr15	20739247	20739274	AC012414.5_intron_1	intron	lincRNA	chr15	20731095	20755928
chr15	20739449	20739541	AC012414.5_intron_1	intron	lincRNA	chr15	20731095	20755928
chr15	20739632	20739662	AC012414.5_intron_1	intron	lincRNA	chr15	20731095	20755928
chr15	20739787	20739832	AC012414.5_intron_1	intron	lincRNA	chr15	20731095	20755928
chr15	20740462	20740489	AC012414.5_intron_1	intron	lincRNA	chr15	20731095	20755928
chr15	20740692	20740716	AC012414.5_intron_1	intron	lincRNA	chr15	20731095	20755928
chr15	20740790	20740854	AC012414.5_intron_1	intron	lincRNA	chr15	20731095	20755928
chr15	20740943	20740966	AC012414.5_intron_1	intron	lincRNA	chr15	20731095	20755928
chr15	20741018	20741042	AC012414.5_intron_1	intron	lincRNA	chr15	20731095	20755928
chr15	20741316	20741359	AC012414.5_intron_1	intron	lincRNA	chr15	20731095	20755928
chr15	20741400	20741438	AC012414.5_intron_1	intron	lincRNA	chr15	20731095	20755928
chr15	20741470	20741510	AC012414.5_intron_1	intron	lincRNA	chr15	20731095	20755928
chr15	20742830	20742853	AC012414.5_intron_1	intron	lincRNA	chr15	20731095	20755928
chr15	20804001	20804033	AC012414.7_1	exon	transcribed_processed_pseudogene	chr15	20803505	20804932
chr15	20807274	20807299	AC012414.7_intron_1	intron	transcribed_processed_pseudogene	chr15	20804933	20818037
chr15	20808571	20808600	AC012414.7_intron_1	intron	transcribed_processed_pseudogene	chr15	20804933	20818037
chr15	20808642	20808673	AC012414.7_intron_1	intron	transcribed_processed_pseudogene	chr15	20804933	20818037
chr15	20811030	20811072	AC012414.7_intron_1	intron	transcribed_processed_pseudogene	chr15	20804933	20818037
chr15	20811979	20812016	AC012414.7_intron_1	intron	transcribed_processed_pseudogene	chr15	20804933	20818037
chr15	20815168	20815193	AC012414.7_intron_1	intron	transcribed_processed_pseudogene	chr15	20804933	20818037
chr15	20817234	20817274	AC012414.7_intron_1	intron	transcribed_processed_pseudogene	chr15	20804933	20818037
chr15	20817296	20817325	AC012414.7_intron_1	intron	transcribed_processed_pseudogene	chr15	20804933	20818037
chr15	20817962	20818012	AC012414.7_intron_1	intron	transcribed_processed_pseudogene	chr15	20804933	20818037
chr15	20818038	20818085	AC012414.7_2	exon	transcribed_processed_pseudogene	chr15	20818038	20818092
chr15	20818281	20818304	AC012414.7_intron_2	intron	transcribed_processed_pseudogene	chr15	20818093	20826147
chr15	20818538	20818623	AC012414.7_intron_2	intron	transcribed_processed_pseudogene	chr15	20818093	20826147
chr15	20818808	20818874	AC012414.7_intron_2	intron	transcribed_processed_pseudogene	chr15	20818093	20826147
chr15	20818915	20818939	AC012414.7_intron_2	intron	transcribed_processed_pseudogene	chr15	20818093	20826147
chr15	20819282	20819312	AC012414.7_intron_2	intron	transcribed_processed_pseudogene	chr15	20818093	20826147
chr15	20819334	20819362	AC012414.7_intron_2	intron	transcribed_processed_pseudogene	chr15	20818093	20826147
chr15	20819391	20819481	AC012414.7_intron_2	intron	transcribed_processed_pseudogene	chr15	20818093	20826147
chr15	20819631	20819690	AC012414.7_intron_2	intron	transcribed_processed_pseudogene	chr15	20818093	20826147
chr15	20819751	20819818	AC012414.7_intron_2	intron	transcribed_processed_pseudogene	chr15	20818093	20826147
chr15	20819916	20821112	AC012414.7_intron_2	intron	transcribed_processed_pseudogene	chr15	20818093	20826147
chr15	20821603	20821774	AC012414.7_intron_2	intron	transcribed_processed_pseudogene	chr15	20818093	20826147
chr15	20821828	20821851	AC012414.7_intron_2	intron	transcribed_processed_pseudogene	chr15	20818093	20826147
chr15	20821913	20821939	AC012414.7_intron_2	intron	transcribed_processed_pseudogene	chr15	20818093	20826147
chr15	20821966	20822014	AC012414.7_intron_2	intron	transcribed_processed_pseudogene	chr15	20818093	20826147
chr15	20822354	20822529	AC012414.7_intron_2	intron	transcribed_processed_pseudogene	chr15	20818093	20826147
chr15	20822586	20822625	AC012414.7_intron_2	intron	transcribed_processed_pseudogene	chr15	20818093	20826147
chr15	20822683	20822739	AC012414.7_intron_2	intron	transcribed_processed_pseudogene	chr15	20818093	20826147
chr15	20822859	20826147	AC012414.7_intron_2	intron	transcribed_processed_pseudogene	chr15	20818093	20826147
chr15	20826148	20826173	AC012414.7_3	exon	transcribed_processed_pseudogene	chr15	20826148	20826173
chr15	20826454	20826640	AC012414.2_1	exon	processed_pseudogene	chr15	20826454	20826640
chr15	20832795	20832869	MIR3118-2_1	exon	miRNA	chr15	20832795	20832869
chr15	20835390	20835486	POTEB2_1	CDS	protein_coding	chr15	20835390	20835603
chr15	20835661	20837242	POTEB2_intron_1	intron	protein_coding	chr15	20835604	20837242
chr15	20837243	20837367	POTEB2_2	CDS	protein_coding	chr15	20837243	20837367
chr15	20837368	20845831	POTEB2_intron_2	intron	protein_coding	chr15	20837368	20845831
chr15	20845832	20845999	POTEB2_3	CDS	protein_coding	chr15	20845832	20845999
chr15	20846000	20847043	POTEB2_intron_3	intron	protein_coding	chr15	20846000	20847043
chr15	20847044	20847089	POTEB2_4	CDS	protein_coding	chr15	20847044	20847089
chr15	20847090	20848491	POTEB2_intron_4	intron	protein_coding	chr15	20847090	20848491
chr15	20848492	20848563	POTEB2_5	CDS	protein_coding	chr15	20848492	20848563
chr15	20848564	20854055	POTEB2_intron_5	intron	protein_coding	chr15	20848564	20854055
chr15	20854056	20854127	POTEB2_6	CDS	protein_coding	chr15	20854056	20854127
chr15	20854128	20856634	POTEB2_intron_6	intron	protein_coding	chr15	20854128	20856634
chr15	20856635	20856773	POTEB2_7	CDS	protein_coding	chr15	20856635	20856773
chr15	20856774	20858109	POTEB2_intron_7	intron	protein_coding	chr15	20856774	20858109
chr15	20858110	20858217	POTEB2_8	CDS	protein_coding	chr15	20858110	20858217
chr15	20860580	20861040	POTEB2_intron_8	intron	protein_coding	chr15	20858218	20861040
chr15	20858218	20860557	POTEB2_intron_8	intron	protein_coding	chr15	20858218	20861040
chr15	20861162	20861215	POTEB2_9	CDS	protein_coding	chr15	20861041	20861215
chr15	20861216	20861314	POTEB2_intron_9	intron	protein_coding	chr15	20861216	20861373
chr15	20861346	20861373	POTEB2_intron_9	intron	protein_coding	chr15	20861216	20861373
chr15	20861374	20861489	POTEB2_10	CDS	protein_coding	chr15	20861374	20861489
chr15	20861490	20861559	POTEB2_intron_10	intron	protein_coding	chr15	20861490	20865870
chr15	20861583	20861636	POTEB2_intron_10	intron	protein_coding	chr15	20861490	20865870
chr15	20861661	20861797	POTEB2_intron_10	intron	protein_coding	chr15	20861490	20865870
chr15	20861823	20861965	POTEB2_intron_10	intron	protein_coding	chr15	20861490	20865870
chr15	20861991	20862080	POTEB2_intron_10	intron	protein_coding	chr15	20861490	20865870
chr15	20862156	20862183	POTEB2_intron_10	intron	protein_coding	chr15	20861490	20865870
chr15	20862214	20862315	POTEB2_intron_10	intron	protein_coding	chr15	20861490	20865870
chr15	20862340	20862451	POTEB2_intron_10	intron	protein_coding	chr15	20861490	20865870
chr15	20862479	20863093	POTEB2_intron_10	intron	protein_coding	chr15	20861490	20865870
chr15	20863114	20863172	POTEB2_intron_10	intron	protein_coding	chr15	20861490	20865870
chr15	20863240	20863458	POTEB2_intron_10	intron	protein_coding	chr15	20861490	20865870
chr15	20863481	20863586	POTEB2_intron_10	intron	protein_coding	chr15	20861490	20865870
chr15	20863609	20863794	POTEB2_intron_10	intron	protein_coding	chr15	20861490	20865870
chr15	20863942	20864179	POTEB2_intron_10	intron	protein_coding	chr15	20861490	20865870
chr15	20864262	20864324	POTEB2_intron_10	intron	protein_coding	chr15	20861490	20865870
chr15	20864351	20864450	POTEB2_intron_10	intron	protein_coding	chr15	20861490	20865870
chr15	20864472	20864510	POTEB2_intron_10	intron	protein_coding	chr15	20861490	20865870
chr15	20864531	20864638	POTEB2_intron_10	intron	protein_coding	chr15	20861490	20865870
chr15	20864861	20864901	POTEB2_intron_10	intron	protein_coding	chr15	20861490	20865870
chr15	20864958	20864986	POTEB2_intron_10	intron	protein_coding	chr15	20861490	20865870
chr15	20865303	20865368	POTEB2_intron_10	intron	protein_coding	chr15	20861490	20865870
chr15	20865396	20865452	POTEB2_intron_10	intron	protein_coding	chr15	20861490	20865870
chr15	20865569	20865594	POTEB2_intron_10	intron	protein_coding	chr15	20861490	20865870
chr15	20865654	20865741	POTEB2_intron_10	intron	protein_coding	chr15	20861490	20865870
chr15	20865776	20865870	POTEB2_intron_10	intron	protein_coding	chr15	20861490	20865870
chr15	20865871	20866183	POTEB2_11	CDS	protein_coding	chr15	20865871	20866281
chr15	20890206	20890606	AC012414.6_1	exon	processed_pseudogene	chr15	20890206	20890606
chr15	20893383	20893980	AC037471.2_1	exon	processed_pseudogene	chr15	20893383	20893980
chr15	21410725	21410773	POTEB3_intron_1	intron	protein_coding	chr15	21409196	21410876
chr15	21413534	21413558	POTEB3_intron_2	intron	protein_coding	chr15	21411002	21419462
chr15	21579911	21580010	LINC02203_UTR_1	five_prime_UTR	protein_coding	chr15	21579911	21580010
chr15	21595049	21595604	LINC02203_intron_1	intron	protein_coding	chr15	21580011	21595604
chr15	21580011	21595013	LINC02203_intron_1	intron	protein_coding	chr15	21580011	21595604
chr15	21595605	21595700	LINC02203_UTR_2	five_prime_UTR	protein_coding	chr15	21595605	21595700
chr15	21595701	21595983	LINC02203_intron_2	intron	protein_coding	chr15	21595701	21609078
chr15	21596046	21596155	LINC02203_intron_2	intron	protein_coding	chr15	21595701	21609078
chr15	21596206	21596230	LINC02203_intron_2	intron	protein_coding	chr15	21595701	21609078
chr15	21596295	21596330	LINC02203_intron_2	intron	protein_coding	chr15	21595701	21609078
chr15	21596359	21596478	LINC02203_intron_2	intron	protein_coding	chr15	21595701	21609078
chr15	21596690	21596752	LINC02203_intron_2	intron	protein_coding	chr15	21595701	21609078
chr15	21597173	21597247	LINC02203_intron_2	intron	protein_coding	chr15	21595701	21609078
chr15	21597310	21597352	LINC02203_intron_2	intron	protein_coding	chr15	21595701	21609078
chr15	21597417	21597455	LINC02203_intron_2	intron	protein_coding	chr15	21595701	21609078
chr15	21597529	21597572	LINC02203_intron_2	intron	protein_coding	chr15	21595701	21609078
chr15	21597688	21597726	LINC02203_intron_2	intron	protein_coding	chr15	21595701	21609078
chr15	21597752	21597787	LINC02203_intron_2	intron	protein_coding	chr15	21595701	21609078
chr15	21597893	21598399	LINC02203_intron_2	intron	protein_coding	chr15	21595701	21609078
chr15	21598507	21598561	LINC02203_intron_2	intron	protein_coding	chr15	21595701	21609078
chr15	21598697	21598727	LINC02203_intron_2	intron	protein_coding	chr15	21595701	21609078
chr15	21598748	21598809	LINC02203_intron_2	intron	protein_coding	chr15	21595701	21609078
chr15	21598928	21599008	LINC02203_intron_2	intron	protein_coding	chr15	21595701	21609078
chr15	21599044	21599075	LINC02203_intron_2	intron	protein_coding	chr15	21595701	21609078
chr15	21599098	21599126	LINC02203_intron_2	intron	protein_coding	chr15	21595701	21609078
chr15	21599275	21599304	LINC02203_intron_2	intron	protein_coding	chr15	21595701	21609078
chr15	21599367	21599448	LINC02203_intron_2	intron	protein_coding	chr15	21595701	21609078
chr15	21599624	21599648	LINC02203_intron_2	intron	protein_coding	chr15	21595701	21609078
chr15	21599844	21599873	LINC02203_intron_2	intron	protein_coding	chr15	21595701	21609078
chr15	21600329	21600566	LINC02203_intron_2	intron	protein_coding	chr15	21595701	21609078
chr15	21600590	21609078	LINC02203_intron_2	intron	protein_coding	chr15	21595701	21609078
chr15	21609079	21609468	LINC02203_UTR_3	five_prime_UTR	protein_coding	chr15	21609079	21609468
chr15	21609469	21616128	LINC02203_intron_3	intron	protein_coding	chr15	21609469	21616128
chr15	21616129	21616225	LINC02203_UTR_4	five_prime_UTR	protein_coding	chr15	21616129	21616225
chr15	21616226	21616728	LINC02203_intron_4	intron	protein_coding	chr15	21616226	21616728
chr15	21616729	21616818	LINC02203_UTR_5	five_prime_UTR	protein_coding	chr15	21616729	21616818
chr15	21616819	21617039	LINC02203_intron_5	intron	protein_coding	chr15	21616819	21617039
chr15	21617040	21617244	LINC02203_UTR_6	five_prime_UTR	protein_coding	chr15	21617040	21617244
chr15	21618226	21618343	LINC02203_intron_6	intron	protein_coding	chr15	21617245	21651924
chr15	21618365	21618498	LINC02203_intron_6	intron	protein_coding	chr15	21617245	21651924
chr15	21618521	21618673	LINC02203_intron_6	intron	protein_coding	chr15	21617245	21651924
chr15	21618826	21618849	LINC02203_intron_6	intron	protein_coding	chr15	21617245	21651924
chr15	21618880	21618946	LINC02203_intron_6	intron	protein_coding	chr15	21617245	21651924
chr15	21619034	21619093	LINC02203_intron_6	intron	protein_coding	chr15	21617245	21651924
chr15	21619428	21619493	LINC02203_intron_6	intron	protein_coding	chr15	21617245	21651924
chr15	21620109	21620132	LINC02203_intron_6	intron	protein_coding	chr15	21617245	21651924
chr15	21620222	21620307	LINC02203_intron_6	intron	protein_coding	chr15	21617245	21651924
chr15	21617245	21618195	LINC02203_intron_6	intron	protein_coding	chr15	21617245	21651924
chr15	21574225	21575207	AC135068.5_1	exon	unprocessed_pseudogene	chr15	21574225	21575207
chr15	21595684	21595983	OR11K1P_1	exon	unprocessed_pseudogene	chr15	21595684	21596526
chr15	21596046	21596155	OR11K1P_1	exon	unprocessed_pseudogene	chr15	21595684	21596526
chr15	21596206	21596230	OR11K1P_1	exon	unprocessed_pseudogene	chr15	21595684	21596526
chr15	21596295	21596330	OR11K1P_1	exon	unprocessed_pseudogene	chr15	21595684	21596526
chr15	21596359	21596478	OR11K1P_1	exon	unprocessed_pseudogene	chr15	21595684	21596526
chr15	21929495	21929520	NF1P2_intron_1	intron	unprocessed_pseudogene	chr15	21927763	21931396
chr15	21942778	21942813	NF1P2_11	exon	unprocessed_pseudogene	chr15	21942759	21942881
chr15	21942902	21942925	NF1P2_intron_11	intron	unprocessed_pseudogene	chr15	21942882	21943162
chr15	22147839	22148038	AC010760.1_intron_1	intron	lincRNA	chr15	22146410	22148151
chr15	22152405	22152494	RPS8P10_1	exon	unprocessed_pseudogene	chr15	22152276	22152897
chr15	22152746	22152780	RPS8P10_1	exon	unprocessed_pseudogene	chr15	22152276	22152897
chr15	22152803	22152865	RPS8P10_1	exon	unprocessed_pseudogene	chr15	22152276	22152897
chr15	22515555	22515579	HERC2P2_intron_1	intron	transcribed_unprocessed_pseudogene	chr15	22495673	22516874
chr15	23090339	23090363	ELMO2P1_intron_5	intron	transcribed_unprocessed_pseudogene	chr15	23088838	23090722
chr15	24834990	24835080	SNRPN_intron_2	intron	protein_coding	chr15	24829906	24856549
chr15	24927479	24927506	SNRPN_intron_6	intron	protein_coding	chr15	24920125	24942273
chr15	25430236	25430277	UBE3A_intron_17	intron	protein_coding	chr15	25421962	25438051
chr15	25847609	25847639	ATP10A_intron_20	intron	protein_coding	chr15	25781224	25861779
chr15	26764159	26764197	GABRB3_intron_9	intron	protein_coding	chr15	26716766	26767150
chr15	26776344	26776649	GABRB3_intron_16	intron	protein_coding	chr15	26774004	26816365
chr15	28119399	28119429	HERC2_intron_7	intron	protein_coding	chr15	28117155	28121344
chr15	28671042	28671065	HERC2P9_intron_30	intron	transcribed_unprocessed_pseudogene	chr15	28668356	28671458
chr15	29824090	29824118	TJP1_intron_31	intron	protein_coding	chr15	29822504	29956230
chr15	30929766	30929797	FAN1_intron_12	intron	protein_coding	chr15	30929398	30930541
chr15	31999031	31999325	CHRNA7_intron_3	intron	protein_coding	chr15	31978195	32029932
chr15	32783744	32783771	FMN1_intron_2	intron	protein_coding	chr15	32776920	32798802
chr15	33024223	33024251	FMN1_intron_16	intron	protein_coding	chr15	33008076	33062665
chr15	33789652	33789679	RYR3_intron_67	intron	protein_coding	chr15	33788459	33800768
chr15	33931353	33931376	AVEN_intron_4	intron	protein_coding	chr15	33875996	34003030
chr15	33962919	33962943	AVEN_intron_4	intron	protein_coding	chr15	33875996	34003030
chr15	35182220	35182243	ANP32AP1_intron_1	intron	transcribed_processed_pseudogene	chr15	35181825	35237148
chr15	36032475	36032512	AC021351.1_intron_4	intron	lincRNA	chr15	35974770	36033191
chr15	36044427	36044466	AC021351.1_intron_5	intron	lincRNA	chr15	36033256	36215690
chr15	36117237	36117260	AC021351.1_intron_5	intron	lincRNA	chr15	36033256	36215690
chr15	37092699	37092734	MEIS2_intron_8	intron	protein_coding	chr15	37083886	37093579
chr15	38007872	38007897	LINC02345_intron_4	intron	lincRNA	chr15	38004833	38020190
chr15	38974828	38974865	AC013652.1_intron_6	intron	lincRNA	chr15	38974236	39018500
chr15	39080195	39081272	AC013652.1_intron_8	intron	lincRNA	chr15	39071609	39109699
chr15	39228211	39228237	AC013652.1_intron_12	intron	lincRNA	chr15	39196005	39273838
chr15	40037621	40037695	SRP14_intron_2	intron	protein_coding	chr15	40037019	40038280
chr15	40629471	40629496	KNL1_intron_14	intron	protein_coding	chr15	40629372	40640910
chr15	41192594	41192618	EXD1_intron_3	intron	protein_coding	chr15	41191586	41195773
chr15	42588783	42588807	STARD9_intron_3	intron	protein_coding	chr15	42585638	42634854
chr15	42656327	42656356	STARD9_intron_9	intron	protein_coding	chr15	42652593	42661156
chr15	43778581	43778605	SERF2_intron_1	intron	protein_coding	chr15	43777503	43785408
chr15	44040992	44041021	FRMD5_intron_16	intron	protein_coding	chr15	43924315	44101457
chr15	44409592	44409615	CASC4_intron_9	intron	protein_coding	chr15	44403055	44413334
chr15	45199963	45199986	SHF_intron_10	intron	protein_coding	chr15	45199121	45200725
chr15	45605573	45605596	AC090527.2_intron_1	intron	protein_coding	chr15	45587526	45658905
chr15	45775781	45775817	AC068722.1_intron_2	intron	lincRNA	chr15	45706771	45776581
chr15	47314849	47314872	SEMA6D_intron_3	intron	protein_coding	chr15	47241371	47339065
chr15	47657719	47657747	SEMA6D_intron_8	intron	protein_coding	chr15	47603459	47716996
chr15	48331058	48331088	DUT_UTR_1	five_prime_UTR	protein_coding	chr15	48331011	48331166
chr15	49277137	49277174	GALK2_intron_10	intron	protein_coding	chr15	49239368	49281985
chr15	50072964	50072990	ATP8B4_intron_26	intron	protein_coding	chr15	50047465	50074125
chr15	50098266	50098296	ATP8B4_intron_27	intron	protein_coding	chr15	50074186	50106937
chr15	50638358	50638385	TRPM7_intron_34	intron	protein_coding	chr15	50637594	50639422
chr15	51605517	51605542	DMXL2_intron_43	intron	protein_coding	chr15	51576182	51622457
chr15	51709697	51709725	SCG3_intron_10	intron	protein_coding	chr15	51701245	51713331
chr15	52012997	52013030	AC090970.2_intron_1	intron	lincRNA	chr15	52011467	52018697
chr15	52138382	52138406	GNB5_intron_6	intron	protein_coding	chr15	52135757	52141138
chr15	52190778	52190803	GNB5_intron_12	intron	protein_coding	chr15	52184695	52191320
chr15	52190778	52190803	CERNA1_intron_1	intron	lincRNA	chr15	52181203	52204887
chr15	53910769	53910966	AC084759.3_1	exon	TEC	chr15	53910769	53914712
chr15	55548707	55548739	PYGO1_intron_1	intron	protein_coding	chr15	55547148	55548908
chr15	55839984	55840017	NEDD4_intron_8	intron	protein_coding	chr15	55838605	55840445
chr15	56110672	56110893	RFX7_intron_5	intron	protein_coding	chr15	56103671	56142776
chr15	57136958	57136984	TCF12_intron_7	intron	protein_coding	chr15	57091892	57166400
chr15	57222758	57222781	TCF12_intron_11	intron	protein_coding	chr15	57219591	57231150
chr15	57378363	57378388	CGNL1_intron_1	intron	protein_coding	chr15	57376568	57437983
chr15	57713820	57713845	GCOM1_intron_14	intron	protein_coding	chr15	57712189	57714534
chr15	58593149	58593185	ADAM10_UTR_1	three_prime_UTR	protein_coding	chr15	58588807	58597546
chr15	58852933	58852972	MINDY2_intron_8	intron	protein_coding	chr15	58851966	58854480
chr15	59420697	59421013	FAM81A_intron_3	intron	protein_coding	chr15	59402359	59438171
chr15	60366812	60366942	ANXA2_intron_10	intron	protein_coding	chr15	60364524	60374450
chr15	60367492	60367601	ANXA2_intron_10	intron	protein_coding	chr15	60364524	60374450
chr15	60543176	60543201	RORA_intron_9	intron	protein_coding	chr15	60531852	60556851
chr15	61167487	61167511	RORA_intron_16	intron	protein_coding	chr15	60678687	61176066
chr15	61532458	61532481	AC104574.2_intron_3	intron	lincRNA	chr15	61507241	61589914
chr15	61672641	61672664	AC018618.1_intron_2	intron	lincRNA	chr15	61653202	61715113
chr15	62574579	62574610	TLN2_intron_1	intron	protein_coding	chr15	62561483	62589678
chr15	62643405	62643428	TLN2_intron_3	intron	protein_coding	chr15	62618359	62647273
chr15	62655585	62655692	TLN2_intron_7	intron	protein_coding	chr15	62653315	62655942
chr15	64057484	64057507	DAPK2_intron_13	intron	protein_coding	chr15	64046323	64063158
chr15	64607863	64607888	ZNF609_intron_2	intron	protein_coding	chr15	64503059	64622825
chr15	65537944	65537972	HACD3_intron_5	intron	protein_coding	chr15	65535835	65550817
chr15	65935327	65935352	MEGF11_intron_19	intron	protein_coding	chr15	65930944	65957545
chr15	66020996	66021034	MEGF11_intron_25	intron	protein_coding	chr15	65982489	66094400
chr15	66341485	66341795	TIPIN_intron_2	intron	protein_coding	chr15	66341357	66349058
chr15	66668294	66668318	LINC01169_intron_2	intron	lincRNA	chr15	66664453	66668339
chr15	67160778	67160802	SMAD3_intron_7	intron	protein_coding	chr15	67138523	67164893
chr15	67242429	67242452	AAGAB_intron_9	intron	protein_coding	chr15	67236821	67242735
chr15	67634373	67634397	MAP2K5_intron_10	intron	protein_coding	chr15	67630928	67640551
chr15	67714414	67714443	MAP2K5_intron_22	intron	protein_coding	chr15	67703409	67727914
chr15	67739462	67739485	MAP2K5_intron_23	intron	protein_coding	chr15	67727946	67748229
chr15	68133681	68136589	PIAS1_intron_4	intron	protein_coding	chr15	68086751	68141944
chr15	68397235	68397294	ITGA11_intron_28	intron	protein_coding	chr15	68369285	68402916
chr15	68650355	68650392	CORO2B_intron_4	intron	protein_coding	chr15	68645361	68695138
chr15	68691337	68691636	CORO2B_intron_4	intron	protein_coding	chr15	68645361	68695138
chr15	68800680	68800706	ANP32A_intron_6	intron	protein_coding	chr15	68787920	68820696
chr15	69301859	69301885	PAQR5_intron_1	intron	protein_coding	chr15	69299057	69314401
chr15	69382777	69382819	PAQR5_intron_5	intron	protein_coding	chr15	69380011	69384675
chr15	71416742	71416766	THSD4_intron_8	intron	protein_coding	chr15	71411824	71547234
chr15	71593141	71593474	THSD4_intron_9	intron	protein_coding	chr15	71547482	71660528
chr15	71724891	71725176	THSD4_intron_10	intron	protein_coding	chr15	71660735	71728547
chr15	71769913	71769936	THSD4_intron_18	intron	protein_coding	chr15	71765200	71771062
chr15	72093655	72095810	MYO9A_intron_43	intron	protein_coding	chr15	72046638	72117678
chr15	72425636	72425671	TMEM202-AS1_intron_3	intron	lincRNA	chr15	72421602	72472842
chr15	72498961	72498986	ARIH1_intron_1	intron	protein_coding	chr15	72475015	72518065
chr15	72510736	72510760	ARIH1_intron_1	intron	protein_coding	chr15	72475015	72518065
chr15	72725842	72725889	BBS4_intron_9	intron	protein_coding	chr15	72724656	72727938
chr15	75442126	75442158	SIN3A_intron_21	intron	protein_coding	chr15	75436444	75443591
chr15	76075837	76075864	TMEM266_intron_1	intron	protein_coding	chr15	76060017	76134166
chr15	76130224	76130253	TMEM266_intron_1	intron	protein_coding	chr15	76060017	76134166
chr15	76667628	76667654	SCAPER_intron_12	intron	protein_coding	chr15	76665790	76701756
chr15	77618528	77618893	LINGO1_intron_1	intron	protein_coding	chr15	77615901	77632308
chr15	77962812	77962839	AC104758.5_intron_1	intron	lincRNA	chr15	77954345	77963352
chr15	77989586	77989613	ADAMTS7P3_intron_13	intron	transcribed_unprocessed_pseudogene	chr15	77988864	77990007
chr15	77989586	77989613	TBC1D2B_intron_1	intron	protein_coding	chr15	77984517	77994983
chr15	78243038	78243063	ACSBG1_intron_18	intron	protein_coding	chr15	78234708	78245267
chr15	78632220	78632253	CHRNB4_intron_4	intron	protein_coding	chr15	78631333	78635437
chr15	78670644	78670680	AC022748.2_intron_2	intron	transcribed_unprocessed_pseudogene	chr15	78661535	78692680
chr15	79376092	79376116	TMED3_intron_3	intron	protein_coding	chr15	79322848	79382966
chr15	80731602	80731628	ABHD17C_intron_2	intron	protein_coding	chr15	80696020	80749511
chr15	80848962	80848988	CEMIP_intron_1	intron	protein_coding	chr15	80779615	80873536
chr15	80960365	80960391	MESD_intron_2	intron	protein_coding	chr15	80952297	80975745
chr15	81436896	81436920	AC060809.1_intron_1	intron	lincRNA	chr15	81427546	81610007
chr15	83541312	83541337	SH3GL3_intron_4	intron	protein_coding	chr15	83490903	83559251
chr15	84092064	84092099	EFL1P1_intron_4	intron	transcribed_unprocessed_pseudogene	chr15	84090294	84102029
chr15	84700593	84700631	SEC11A_intron_7	intron	protein_coding	chr15	84692121	84714729
chr15	85629764	85629787	AKAP13_intron_13	intron	protein_coding	chr15	85620173	85635095
chr15	86250531	86250563	AGBL1_intron_7	intron	protein_coding	chr15	86247880	86256851
chr15	86625364	86625387	AGBL1_intron_22	intron	protein_coding	chr15	86556286	86674271
chr15	86741383	86741410	AGBL1_intron_23	intron	protein_coding	chr15	86674437	86907085
chr15	86748510	86748534	AGBL1_intron_23	intron	protein_coding	chr15	86674437	86907085
chr15	86825387	86825412	AGBL1_intron_23	intron	protein_coding	chr15	86674437	86907085
chr15	86827319	86827367	AGBL1_intron_23	intron	protein_coding	chr15	86674437	86907085
chr15	86870457	86870482	AGBL1_intron_23	intron	protein_coding	chr15	86674437	86907085
chr15	87646903	87646932	AC020687.1_intron_5	intron	lincRNA	chr15	87542998	87703771
chr15	88652434	88652466	ISG20_intron_5	intron	protein_coding	chr15	88652311	88655413
chr15	89245334	89245357	FANCI_intron_2	intron	protein_coding	chr15	89245312	89245754
chr15	89325106	89325231	POLG_intron_14	intron	protein_coding	chr15	89324228	89325448
chr15	90450330	90450353	IQGAP1_intron_12	intron	protein_coding	chr15	90449644	90452773
chr15	90630753	90631075	CRTC3_intron_12	intron	protein_coding	chr15	90629533	90638444
chr15	91438352	91438690	AC104035.1_intron_1	intron	lincRNA	chr15	91408842	91463335
chr15	91438722	91440230	AC104035.1_intron_1	intron	lincRNA	chr15	91408842	91463335
chr15	91539883	91539906	AC104035.1_intron_5	intron	lincRNA	chr15	91494851	91604875
chr15	93936341	93936368	LINC01579_intron_14	intron	lincRNA	chr15	93900600	94028463
chr15	93936341	93936368	LINC01580_intron_2	intron	lincRNA	chr15	93906290	93969592
chr15	96383253	96383277	AC087477.2_intron_1	intron	lincRNA	chr15	96354513	96390282
chr15	98755718	98755742	IGF1R_intron_2	intron	protein_coding	chr15	98708108	98890339
chr15	99293596	99293619	LRRC28_intron_6	intron	protein_coding	chr15	99287952	99333921
chr15	99798446	99798474	DNM1P46_intron_2	intron	transcribed_unprocessed_pseudogene	chr15	99798177	99799630
chr15	99977390	99977415	ADAMTS17_intron_2	intron	protein_coding	chr15	99976223	99993046
chr15	100066823	100066960	ADAMTS17_intron_8	intron	protein_coding	chr15	100063760	100096354
chr15	100511612	100511974	CERS3_intron_11	intron	protein_coding	chr15	100503849	100521665
chr15	100909465	100909490	ALDH1A3_intron_13	intron	protein_coding	chr15	100908483	100914699
chr15	100912875	100913170	ALDH1A3_intron_13	intron	protein_coding	chr15	100908483	100914699
chr15	101792339	101792642	DNM1P47_intron_5	intron	transcribed_unprocessed_pseudogene	chr15	101787202	101794233
chr16	52451	52478	POLR3K_intron_2	intron	protein_coding	chr16	51646	53474
chr16	459856	459884	RAB11FIP3_intron_1	intron	protein_coding	chr16	426721	461402
chr16	601805	601830	RAB40C_intron_3	intron	protein_coding	chr16	590434	616643
chr16	1189397	1189422	CACNA1H_intron_2	intron	protein_coding	chr16	1154037	1194969
chr16	1372986	1374033	UNKL_intron_5	intron	protein_coding	chr16	1371612	1378912
chr16	1413250	1413273	UNKL_intron_16	intron	protein_coding	chr16	1403345	1413844
chr16	1804245	1804277	HAGH_intron_1	intron	protein_coding	chr16	1795721	1807575
chr16	1874169	1874193	MEIOB_intron_14	intron	protein_coding	chr16	1872179	1883194
chr16	2316490	2316514	ABCA3_intron_23	intron	protein_coding	chr16	2308624	2317281
chr16	2404807	2404831	ABCA17P_intron_15	intron	transcribed_unitary_pseudogene	chr16	2404229	2406601
chr16	2414375	2414400	ABCA17P_intron_19	intron	transcribed_unitary_pseudogene	chr16	2412398	2422578
chr16	2442464	2442628	CCNF_intron_8	intron	protein_coding	chr16	2439827	2443647
chr16	3574007	3574030	NLRC3_intron_19	intron	protein_coding	chr16	3567325	3577147
chr16	3794331	3794355	CREBBP_intron_29	intron	protein_coding	chr16	3793627	3810601
chr16	5530933	5530962	RBFOX1_intron_2	intron	protein_coding	chr16	5467255	5598900
chr16	5544951	5544984	RBFOX1_intron_2	intron	protein_coding	chr16	5467255	5598900
chr16	5999881	5999908	RBFOX1_intron_4	intron	protein_coding	chr16	5867336	6019092
chr16	6336175	6336203	RBFOX1_intron_6	intron	protein_coding	chr16	6317058	6483177
chr16	6350444	6350480	RBFOX1_intron_6	intron	protein_coding	chr16	6317058	6483177
chr16	6380398	6380432	RBFOX1_intron_6	intron	protein_coding	chr16	6317058	6483177
chr16	6445565	6445593	RBFOX1_intron_6	intron	protein_coding	chr16	6317058	6483177
chr16	6459989	6460014	RBFOX1_intron_6	intron	protein_coding	chr16	6317058	6483177
chr16	6487682	6487710	RBFOX1_intron_8	intron	protein_coding	chr16	6483915	6654601
chr16	6506624	6506652	RBFOX1_intron_8	intron	protein_coding	chr16	6483915	6654601
chr16	6641741	6641767	RBFOX1_intron_8	intron	protein_coding	chr16	6483915	6654601
chr16	6925109	6925139	RBFOX1_intron_10	intron	protein_coding	chr16	6774014	7052055
chr16	7166972	7166995	RBFOX1_intron_11	intron	protein_coding	chr16	7052099	7332748
chr16	7217273	7217296	RBFOX1_intron_11	intron	protein_coding	chr16	7052099	7332748
chr16	7504741	7504787	RBFOX1_intron_12	intron	protein_coding	chr16	7333089	7510120
chr16	8317336	8317363	AC018767.3_intron_2	intron	lincRNA	chr16	8313754	8349108
chr16	8724731	8724755	ABAT_intron_5	intron	protein_coding	chr16	8722843	8735697
chr16	8861158	8861186	CARHSP1_intron_4	intron	protein_coding	chr16	8860219	8861640
chr16	9584402	9584429	AC007221.2_intron_4	intron	lincRNA	chr16	9566591	9614519
chr16	9914905	9914937	GRIN2A_intron_10	intron	protein_coding	chr16	9891101	9937723
chr16	10479958	10479989	ATF7IP2_intron_14	intron	protein_coding	chr16	10473990	10480877
chr16	10575237	10575261	EMP2_intron_5	intron	protein_coding	chr16	10559155	10580547
chr16	10986012	10986036	CLEC16A_intron_10	intron	protein_coding	chr16	10982992	11003072
chr16	11894155	11894181	GSPT1_intron_10	intron	protein_coding	chr16	11891140	11894952
chr16	11908759	11908783	GSPT1_intron_14	intron	protein_coding	chr16	11898036	11914987
chr16	13491822	13491846	U91319.1_intron_5	intron	lincRNA	chr16	13474342	13562705
chr16	15109659	15109691	PDXDC1_intron_25	intron	protein_coding	chr16	15038333	15138877
chr16	15690337	15690362	NDE1_intron_8	intron	protein_coding	chr16	15687512	15691142
chr16	15832943	15832970	MYH11_intron_41	intron	protein_coding	chr16	15823412	15837906
chr16	16003998	16004024	ABCC1_intron_1	intron	protein_coding	chr16	15949800	16007814
chr16	16026442	16026470	ABCC1_intron_5	intron	protein_coding	chr16	16016622	16033107
chr16	16053774	16053804	ABCC1_intron_11	intron	protein_coding	chr16	16052817	16056090
chr16	17321342	17321367	XYLT1_intron_10	intron	protein_coding	chr16	17259499	17358010
chr16	18075924	18075950	AC010601.1_intron_4	intron	lincRNA	chr16	17972543	18151450
chr16	18372112	18372159	AC126755.2_intron_8	intron	protein_coding	chr16	18368387	18372721
chr16	18372722	18372785	AC126755.2_8	CDS	protein_coding	chr16	18372722	18372785
chr16	18372785	18372854	AC126755.2_UTR_3	five_prime_UTR	protein_coding	chr16	18372785	18372854
chr16	18372855	18374830	AC126755.2_intron_9	intron	protein_coding	chr16	18372855	18374830
chr16	18374831	18375069	AC126755.2_UTR_4	five_prime_UTR	protein_coding	chr16	18374831	18375069
chr16	18375070	18376734	AC126755.2_intron_10	intron	protein_coding	chr16	18375070	18376734
chr16	18376735	18376839	AC126755.2_UTR_5	five_prime_UTR	protein_coding	chr16	18376735	18376839
chr16	18397937	18398036	RF00019_1	exon	misc_RNA	chr16	18397937	18398036
chr16	18403084	18403107	AC126755.4_1	exon	lincRNA	chr16	18402146	18403604
chr16	18420039	18420074	NOMO2_intron_2	intron	protein_coding	chr16	18418485	18424272
chr16	18420103	18420191	NOMO2_intron_2	intron	protein_coding	chr16	18418485	18424272
chr16	18420270	18420297	NOMO2_intron_2	intron	protein_coding	chr16	18418485	18424272
chr16	18420390	18420517	NOMO2_intron_2	intron	protein_coding	chr16	18418485	18424272
chr16	18420539	18420661	NOMO2_intron_2	intron	protein_coding	chr16	18418485	18424272
chr16	18420776	18420866	NOMO2_intron_2	intron	protein_coding	chr16	18418485	18424272
chr16	18420891	18421236	NOMO2_intron_2	intron	protein_coding	chr16	18418485	18424272
chr16	18421289	18421345	NOMO2_intron_2	intron	protein_coding	chr16	18418485	18424272
chr16	18421474	18421623	NOMO2_intron_2	intron	protein_coding	chr16	18418485	18424272
chr16	18421692	18421735	NOMO2_intron_2	intron	protein_coding	chr16	18418485	18424272
chr16	18421810	18421906	NOMO2_intron_2	intron	protein_coding	chr16	18418485	18424272
chr16	18421948	18421989	NOMO2_intron_2	intron	protein_coding	chr16	18418485	18424272
chr16	18422012	18422142	NOMO2_intron_2	intron	protein_coding	chr16	18418485	18424272
chr16	18422170	18422252	NOMO2_intron_2	intron	protein_coding	chr16	18418485	18424272
chr16	18422341	18422435	NOMO2_intron_2	intron	protein_coding	chr16	18418485	18424272
chr16	18422461	18422500	NOMO2_intron_2	intron	protein_coding	chr16	18418485	18424272
chr16	18422521	18422668	NOMO2_intron_2	intron	protein_coding	chr16	18418485	18424272
chr16	18422690	18422745	NOMO2_intron_2	intron	protein_coding	chr16	18418485	18424272
chr16	18422983	18423184	NOMO2_intron_2	intron	protein_coding	chr16	18418485	18424272
chr16	18423237	18423269	NOMO2_intron_2	intron	protein_coding	chr16	18418485	18424272
chr16	18423298	18423362	NOMO2_intron_2	intron	protein_coding	chr16	18418485	18424272
chr16	18423390	18424272	NOMO2_intron_2	intron	protein_coding	chr16	18418485	18424272
chr16	18424273	18424393	NOMO2_3	CDS	protein_coding	chr16	18424273	18424393
chr16	18424394	18424545	NOMO2_intron_3	intron	protein_coding	chr16	18424394	18426628
chr16	18424566	18424663	NOMO2_intron_3	intron	protein_coding	chr16	18424394	18426628
chr16	18424692	18425373	NOMO2_intron_3	intron	protein_coding	chr16	18424394	18426628
chr16	18425494	18425550	NOMO2_intron_3	intron	protein_coding	chr16	18424394	18426628
chr16	18425600	18425630	NOMO2_intron_3	intron	protein_coding	chr16	18424394	18426628
chr16	18425651	18425744	NOMO2_intron_3	intron	protein_coding	chr16	18424394	18426628
chr16	18425783	18425840	NOMO2_intron_3	intron	protein_coding	chr16	18424394	18426628
chr16	18425867	18425902	NOMO2_intron_3	intron	protein_coding	chr16	18424394	18426628
chr16	18425976	18426023	NOMO2_intron_3	intron	protein_coding	chr16	18424394	18426628
chr16	18426044	18426076	NOMO2_intron_3	intron	protein_coding	chr16	18424394	18426628
chr16	18426104	18426188	NOMO2_intron_3	intron	protein_coding	chr16	18424394	18426628
chr16	18426445	18426518	NOMO2_intron_3	intron	protein_coding	chr16	18424394	18426628
chr16	18426539	18426582	NOMO2_intron_3	intron	protein_coding	chr16	18424394	18426628
chr16	18426648	18426683	NOMO2_4	CDS	protein_coding	chr16	18426629	18426731
chr16	18426705	18426731	NOMO2_4	CDS	protein_coding	chr16	18426629	18426731
chr16	18426732	18426764	NOMO2_intron_4	intron	protein_coding	chr16	18426732	18429008
chr16	18426786	18426883	NOMO2_intron_4	intron	protein_coding	chr16	18426732	18429008
chr16	18427158	18427222	NOMO2_intron_4	intron	protein_coding	chr16	18426732	18429008
chr16	18427269	18427341	NOMO2_intron_4	intron	protein_coding	chr16	18426732	18429008
chr16	18427372	18427410	NOMO2_intron_4	intron	protein_coding	chr16	18426732	18429008
chr16	18427432	18427491	NOMO2_intron_4	intron	protein_coding	chr16	18426732	18429008
chr16	18427516	18427679	NOMO2_intron_4	intron	protein_coding	chr16	18426732	18429008
chr16	18427703	18427949	NOMO2_intron_4	intron	protein_coding	chr16	18426732	18429008
chr16	18427978	18428034	NOMO2_intron_4	intron	protein_coding	chr16	18426732	18429008
chr16	18428099	18428263	NOMO2_intron_4	intron	protein_coding	chr16	18426732	18429008
chr16	18428289	18429008	NOMO2_intron_4	intron	protein_coding	chr16	18426732	18429008
chr16	18429009	18429120	NOMO2_5	CDS	protein_coding	chr16	18429009	18429120
chr16	18429121	18430813	NOMO2_intron_5	intron	protein_coding	chr16	18429121	18430813
chr16	18430814	18430898	NOMO2_6	CDS	protein_coding	chr16	18430814	18430898
chr16	18430899	18431805	NOMO2_intron_6	intron	protein_coding	chr16	18430899	18431805
chr16	18431806	18431948	NOMO2_7	CDS	protein_coding	chr16	18431806	18431948
chr16	18431949	18433346	NOMO2_intron_7	intron	protein_coding	chr16	18431949	18433346
chr16	18433347	18433475	NOMO2_8	CDS	protein_coding	chr16	18433347	18433475
chr16	18433476	18434652	NOMO2_intron_8	intron	protein_coding	chr16	18433476	18434652
chr16	18434653	18434767	NOMO2_9	CDS	protein_coding	chr16	18434653	18434767
chr16	18486486	18488681	NOMO2_intron_9	intron	protein_coding	chr16	18434768	18499923
chr16	18488708	18488832	NOMO2_intron_9	intron	protein_coding	chr16	18434768	18499923
chr16	18488897	18488960	NOMO2_intron_9	intron	protein_coding	chr16	18434768	18499923
chr16	18488982	18489022	NOMO2_intron_9	intron	protein_coding	chr16	18434768	18499923
chr16	18489101	18489147	NOMO2_intron_9	intron	protein_coding	chr16	18434768	18499923
chr16	18489411	18489445	NOMO2_intron_9	intron	protein_coding	chr16	18434768	18499923
chr16	18489487	18489547	NOMO2_intron_9	intron	protein_coding	chr16	18434768	18499923
chr16	18489751	18489812	NOMO2_intron_9	intron	protein_coding	chr16	18434768	18499923
chr16	18489844	18489874	NOMO2_intron_9	intron	protein_coding	chr16	18434768	18499923
chr16	18490413	18490438	NOMO2_intron_9	intron	protein_coding	chr16	18434768	18499923
chr16	18490688	18490719	NOMO2_intron_9	intron	protein_coding	chr16	18434768	18499923
chr16	18434768	18436486	NOMO2_intron_9	intron	protein_coding	chr16	18434768	18499923
chr16	18528977	18529024	NOMO2_intron_25	intron	protein_coding	chr16	18527625	18529499
chr16	18874876	18874908	SMG1_intron_51	intron	protein_coding	chr16	18872625	18875100
chr16	19219120	19219459	SYT17_intron_6	intron	protein_coding	chr16	19211453	19223043
chr16	19413525	19413549	TMC5_intron_1	intron	protein_coding	chr16	19411177	19417694
chr16	19480804	19480852	TMC5_intron_17	intron	protein_coding	chr16	19479529	19481368
chr16	20957813	20957841	DNAH3_intron_8	intron	protein_coding	chr16	20955058	20959177
chr16	20966014	20966039	DNAH3_intron_10	intron	protein_coding	chr16	20965426	20969790
chr16	21416989	21417015	NPIPB3_intron_7	intron	protein_coding	chr16	21415086	21418807
chr16	21849446	21849478	NPIPB4_intron_8	intron	protein_coding	chr16	21847542	21851077
chr16	22154961	22154988	VWA3A_intron_33	intron	protein_coding	chr16	22152635	22155565
chr16	22330988	22331012	POLR3E_intron_20	intron	protein_coding	chr16	22328588	22332058
chr16	22521876	22521899	NPIPB5_intron_8	intron	protein_coding	chr16	22520096	22523818
chr16	23517229	23517527	GGA2_intron_17	intron	protein_coding	chr16	23510495	23519585
chr16	23684957	23684989	PLK1_intron_7	intron	protein_coding	chr16	23684090	23687467
chr16	23879482	23879508	PRKCB_intron_2	intron	protein_coding	chr16	23837407	23988506
chr16	24479289	24479332	AC008938.1_intron_1	intron	lincRNA	chr16	24479114	24494982
chr16	24812019	24812055	TNRC6A_intron_18	intron	protein_coding	chr16	24809482	24815145
chr16	25710453	25710506	HS3ST4_intron_1	intron	protein_coding	chr16	25693152	26135610
chr16	26722337	26722395	AC009035.1_intron_1	intron	lincRNA	chr16	26722224	26728758
chr16	27616887	27616910	KIAA0556_intron_2	intron	protein_coding	chr16	27573957	27618423
chr16	28308450	28308474	SBK1_intron_1	intron	protein_coding	chr16	28293301	28317383
chr16	28455090	28455115	AC138894.4_intron_1	intron	unprocessed_pseudogene	chr16	28451795	28455250
chr16	28610251	28610274	SULT1A1_intron_9	intron	protein_coding	chr16	28610192	28620061
chr16	28665441	28665467	AC145285.4_intron_2	intron	unprocessed_pseudogene	chr16	28663388	28740677
chr16	29053959	29053984	AC009093.3_intron_1	intron	transcribed_unprocessed_pseudogene	chr16	29053841	29057306
chr16	30390601	30390626	ZNF48_intron_1	intron	protein_coding	chr16	30378411	30395110
chr16	30506558	30506583	ITGAL_intron_20	intron	protein_coding	chr16	30505463	30506713
chr16	31272455	31272488	ITGAM_intron_7	intron	protein_coding	chr16	31271993	31273363
chr16	31316038	31316231	ITGAM_intron_14	intron	protein_coding	chr16	31297955	31321239
chr16	33211032	33211072	AC141257.2_intron_1	intron	lincRNA	chr16	33206807	33330081
chr16	33211414	33211477	AC141257.2_intron_1	intron	lincRNA	chr16	33206807	33330081
chr16	33211528	33211569	AC141257.2_intron_1	intron	lincRNA	chr16	33206807	33330081
chr16	33211626	33211650	AC141257.2_intron_1	intron	lincRNA	chr16	33206807	33330081
chr16	33211893	33211981	AC141257.2_intron_1	intron	lincRNA	chr16	33206807	33330081
chr16	33212002	33214595	AC141257.2_intron_1	intron	lincRNA	chr16	33206807	33330081
chr16	33264595	33266152	AC141257.2_intron_1	intron	lincRNA	chr16	33206807	33330081
chr16	33266174	33266262	AC141257.2_intron_1	intron	lincRNA	chr16	33206807	33330081
chr16	33266299	33266358	AC141257.2_intron_1	intron	lincRNA	chr16	33206807	33330081
chr16	33266379	33266410	AC141257.2_intron_1	intron	lincRNA	chr16	33206807	33330081
chr16	33266495	33266527	AC141257.2_intron_1	intron	lincRNA	chr16	33206807	33330081
chr16	46479725	46479748	ANKRD26P1_intron_5	intron	transcribed_unprocessed_pseudogene	chr16	46479420	46487996
chr16	47269486	47269509	ITFG1_intron_8	intron	protein_coding	chr16	47260696	47311238
chr16	50205558	50205595	TENT4B_intron_2	intron	protein_coding	chr16	50154260	50211321
chr16	50475738	50475791	AC007493.1_intron_3	intron	lincRNA	chr16	50421287	50493604
chr16	52651507	52651531	CASC16_intron_8	intron	lincRNA	chr16	52648113	52651950
chr16	54906280	54906309	CRNDE_intron_11	intron	lincRNA	chr16	54893484	54918861
chr16	55938749	55938773	CES5A_intron_14	intron	protein_coding	chr16	55925461	55944046
chr16	57070980	57071031	NLRC5_intron_41	intron	protein_coding	chr16	57070619	57074598
chr16	57075005	57075037	NLRC5_intron_42	intron	protein_coding	chr16	57074684	57076817
chr16	57229690	57229713	RSPRY1_intron_13	intron	protein_coding	chr16	57227454	57230709
chr16	57321907	57321930	RPL23AP91_intron_1	intron	processed_pseudogene	chr16	57321628	57321937
chr16	58441057	58441082	LINC02137_intron_3	intron	lincRNA	chr16	58436170	58450060
chr16	58816384	58816430	AC092378.1_intron_4	intron	lincRNA	chr16	58756179	58862033
chr16	58834767	58834792	AC092378.1_intron_4	intron	lincRNA	chr16	58756179	58862033
chr16	59054476	59054525	AC092378.1_intron_5	intron	lincRNA	chr16	58862171	59064180
chr16	60028892	60028941	LINC02141_intron_1	intron	lincRNA	chr16	59855526	60044709
chr16	61822205	61822235	CDH8_intron_7	intron	protein_coding	chr16	61821114	61825010
chr16	62012964	62013289	CDH8_intron_10	intron	protein_coding	chr16	61901474	62021150
chr16	63408533	63408563	AC138305.1_intron_2	intron	lincRNA	chr16	63334668	63531086
chr16	63446456	63446484	AC138305.1_intron_2	intron	lincRNA	chr16	63334668	63531086
chr16	63584631	63584807	AC138305.1_intron_4	intron	lincRNA	chr16	63532932	63617691
chr16	63614115	63614142	AC138305.1_intron_4	intron	lincRNA	chr16	63532932	63617691
chr16	64330858	64330894	AC012322.1_intron_4	intron	lincRNA	chr16	64317682	64343527
chr16	65472745	65472771	LINC00922_intron_10	intron	lincRNA	chr16	65375327	65571769
chr16	66395022	66395053	CDH5_intron_9	intron	protein_coding	chr16	66392986	66395453
chr16	66445475	66445504	BEAN1_intron_2	intron	protein_coding	chr16	66437702	66469600
chr16	66765849	66765873	TERB1_intron_2	intron	protein_coding	chr16	66759291	66767413
chr16	66789590	66789620	TERB1_intron_13	intron	protein_coding	chr16	66788298	66790593
chr16	66889958	66889982	PDP2_UTR_5	three_prime_UTR	protein_coding	chr16	66885874	66891096
chr16	67338874	67338899	LRRC36_intron_2	intron	protein_coding	chr16	67327048	67341955
chr16	67629750	67629782	CTCF_intron_12	intron	protein_coding	chr16	67629534	67636688
chr16	68167810	68167835	NFATC3_intron_7	intron	protein_coding	chr16	68167016	68174372
chr16	68544864	68544889	ZFP90_intron_4	intron	protein_coding	chr16	68539826	68555071
chr16	68683653	68683710	CDH3_intron_9	intron	protein_coding	chr16	68682488	68684581
chr16	69374632	69374674	TERF2_intron_8	intron	protein_coding	chr16	69372356	69384578
chr16	69749978	69750003	NOB1_intron_6	intron	protein_coding	chr16	69749631	69752239
chr16	70389202	70389234	ST3GAL2_intron_4	intron	protein_coding	chr16	70388547	70394980
chr16	70864339	70864374	HYDIN_intron_19	intron	protein_coding	chr16	70863183	70866167
chr16	70904478	70904504	HYDIN_intron_36	intron	protein_coding	chr16	70904065	70907370
chr16	70990394	70990419	HYDIN_intron_61	intron	protein_coding	chr16	70988513	70991316
chr16	71380292	71380315	CALB2_intron_4	intron	protein_coding	chr16	71377748	71382717
chr16	71950718	71950741	PKD1L3_intron_11	intron	protein_coding	chr16	71950311	71951562
chr16	71964309	71964346	PKD1L3_intron_15	intron	protein_coding	chr16	71963352	71967135
chr16	72020353	72020376	DHODH_intron_5	intron	protein_coding	chr16	72017107	72021122
chr16	72849860	72849896	ZFHX3_intron_6	intron	protein_coding	chr16	72829860	72889729
chr16	73378030	73378056	ZFHX3_intron_16	intron	protein_coding	chr16	73318337	73456001
chr16	73589733	73589759	ZFHX3_intron_17	intron	protein_coding	chr16	73456259	73680178
chr16	73719795	73719820	ZFHX3_intron_18	intron	protein_coding	chr16	73680241	73891649
chr16	73780111	73780146	ZFHX3_intron_18	intron	protein_coding	chr16	73680241	73891649
chr16	73839326	73839356	ZFHX3_intron_18	intron	protein_coding	chr16	73680241	73891649
chr16	73947413	73947467	AC138627.1_intron_1	intron	lincRNA	chr16	73943923	73948581
chr16	74052444	74052469	AC138627.1_intron_10	intron	lincRNA	chr16	74019972	74054149
chr16	74454678	74454702	GLG1_intron_1	intron	protein_coding	chr16	74453335	74456647
chr16	74720162	74720199	FA2H_intron_3	intron	protein_coding	chr16	74719161	74725954
chr16	74981640	74981663	WDR59_intron_27	intron	protein_coding	chr16	74979117	74984601
chr16	75206796	75206830	CTRB2_intron_6	intron	protein_coding	chr16	75206194	75207088
chr16	76505238	76510127	CNTNAP4_intron_16	intron	protein_coding	chr16	76498695	76521138
chr16	78541473	78541496	WWOX_intron_9	intron	protein_coding	chr16	78432753	78691240
chr16	78734841	78734871	WWOX_intron_10	intron	protein_coding	chr16	78691293	78756938
chr16	79045780	79045807	WWOX_intron_12	intron	protein_coding	chr16	78780450	79211606
chr16	79217986	79218011	AC092376.1_intron_1	intron	lincRNA	chr16	79212902	79229308
chr16	81085865	81086212	AC092718.8_intron_3	intron	protein_coding	chr16	81084595	81087599
chr16	81140234	81140730	PKD1L2_intron_13	intron	polymorphic_pseudogene	chr16	81139713	81141295
chr16	81284255	81284284	BCO1_intron_8	intron	protein_coding	chr16	81280963	81285538
chr16	81375317	81375342	GAN_intron_9	intron	protein_coding	chr16	81365479	81377217
chr16	81802093	81802121	PLCG2_intron_4	intron	protein_coding	chr16	81786183	81854442
chr16	82170963	82170991	AC138304.1_intron_1	intron	lincRNA	chr16	82170348	82175430
chr16	83093294	83093322	CDH13_intron_4	intron	protein_coding	chr16	83032219	83125383
chr16	83672409	83672433	CDH13_intron_12	intron	protein_coding	chr16	83670973	83678206
chr16	83724211	83724253	CDH13_intron_13	intron	protein_coding	chr16	83678462	83748106
chr16	84490443	84490468	TLDC1_intron_5	intron	protein_coding	chr16	84489423	84495681
chr16	85499295	85499318	GSE1_intron_2	intron	protein_coding	chr16	85357644	85555965
chr16	86081829	86081857	AC135012.1_1	exon	lincRNA	chr16	86081409	86088673
chr16	86250714	86251009	LINC01081_intron_3	intron	lincRNA	chr16	86226778	86269002
chr16	87446167	87446191	ZCCHC14_intron_11	intron	protein_coding	chr16	87433202	87460006
chr16	87731046	87731070	KLHDC4_intron_8	intron	protein_coding	chr16	87730645	87748671
chr16	87843347	87843375	SLC7A5_intron_8	intron	protein_coding	chr16	87841156	87851722
chr16	88000306	88000377	BANP_intron_11	intron	protein_coding	chr16	87984260	88004293
chr16	88000470	88000513	BANP_intron_11	intron	protein_coding	chr16	87984260	88004293
chr16	88000652	88000681	BANP_intron_11	intron	protein_coding	chr16	87984260	88004293
chr16	88000822	88000852	BANP_intron_11	intron	protein_coding	chr16	87984260	88004293
chr16	88237198	88237359	AC138512.1_intron_1	intron	lincRNA	chr16	88234904	88276472
chr16	88251538	88251562	AC138512.1_intron_1	intron	lincRNA	chr16	88234904	88276472
chr16	88933346	88933632	CBFA2T3_intron_13	intron	protein_coding	chr16	88902516	88941018
chr16	88954655	88954723	CBFA2T3_intron_15	intron	protein_coding	chr16	88941845	88957589
chr16	88955539	88955730	CBFA2T3_intron_15	intron	protein_coding	chr16	88941845	88957589
chr16	89429211	89429649	ANKRD11_intron_22	intron	protein_coding	chr16	89418369	89431254
chr16	89429672	89429860	ANKRD11_intron_22	intron	protein_coding	chr16	89418369	89431254
chr16	89498516	89498545	SPG7_intron_1	intron	protein_coding	chr16	89491387	89507500
chr16	89579826	89580219	CPNE7_intron_3	intron	protein_coding	chr16	89578997	89583442
chr17	64099	65202	AC240565.2_1	exon	lincRNA	chr17	64099	65736
chr17	65235	65266	AC240565.2_1	exon	lincRNA	chr17	64099	65736
chr17	65291	65736	AC240565.2_1	exon	lincRNA	chr17	64099	65736
chr17	65737	65828	AC240565.2_intron_1	intron	lincRNA	chr17	65737	65828
chr17	65829	65887	AC240565.2_2	exon	lincRNA	chr17	65829	65887
chr17	67300	67350	AC240565.2_intron_2	intron	lincRNA	chr17	65888	71364
chr17	67429	67459	AC240565.2_intron_2	intron	lincRNA	chr17	65888	71364
chr17	67535	67575	AC240565.2_intron_2	intron	lincRNA	chr17	65888	71364
chr17	67598	67638	AC240565.2_intron_2	intron	lincRNA	chr17	65888	71364
chr17	67762	67807	AC240565.2_intron_2	intron	lincRNA	chr17	65888	71364
chr17	67860	67989	AC240565.2_intron_2	intron	lincRNA	chr17	65888	71364
chr17	68015	68038	AC240565.2_intron_2	intron	lincRNA	chr17	65888	71364
chr17	68093	68168	AC240565.2_intron_2	intron	lincRNA	chr17	65888	71364
chr17	68443	68484	AC240565.2_intron_2	intron	lincRNA	chr17	65888	71364
chr17	68658	68683	AC240565.2_intron_2	intron	lincRNA	chr17	65888	71364
chr17	68727	68753	AC240565.2_intron_2	intron	lincRNA	chr17	65888	71364
chr17	68919	68946	AC240565.2_intron_2	intron	lincRNA	chr17	65888	71364
chr17	69114	69164	AC240565.2_intron_2	intron	lincRNA	chr17	65888	71364
chr17	69275	69322	AC240565.2_intron_2	intron	lincRNA	chr17	65888	71364
chr17	69498	69652	AC240565.2_intron_2	intron	lincRNA	chr17	65888	71364
chr17	69711	69792	AC240565.2_intron_2	intron	lincRNA	chr17	65888	71364
chr17	69813	69907	AC240565.2_intron_2	intron	lincRNA	chr17	65888	71364
chr17	70095	70139	AC240565.2_intron_2	intron	lincRNA	chr17	65888	71364
chr17	70407	70438	AC240565.2_intron_2	intron	lincRNA	chr17	65888	71364
chr17	70680	70723	AC240565.2_intron_2	intron	lincRNA	chr17	65888	71364
chr17	70859	70886	AC240565.2_intron_2	intron	lincRNA	chr17	65888	71364
chr17	71057	71112	AC240565.2_intron_2	intron	lincRNA	chr17	65888	71364
chr17	71217	71248	AC240565.2_intron_2	intron	lincRNA	chr17	65888	71364
chr17	65888	67160	AC240565.2_intron_2	intron	lincRNA	chr17	65888	71364
chr17	71369	71409	AC240565.2_3	exon	lincRNA	chr17	71365	71556
chr17	71516	71556	AC240565.2_3	exon	lincRNA	chr17	71365	71556
chr17	71717	71743	AC240565.2_intron_3	intron	lincRNA	chr17	71557	75812
chr17	71764	71796	AC240565.2_intron_3	intron	lincRNA	chr17	71557	75812
chr17	71922	71969	AC240565.2_intron_3	intron	lincRNA	chr17	71557	75812
chr17	71992	72134	AC240565.2_intron_3	intron	lincRNA	chr17	71557	75812
chr17	72682	72710	AC240565.2_intron_3	intron	lincRNA	chr17	71557	75812
chr17	72905	72964	AC240565.2_intron_3	intron	lincRNA	chr17	71557	75812
chr17	72988	73059	AC240565.2_intron_3	intron	lincRNA	chr17	71557	75812
chr17	73096	73119	AC240565.2_intron_3	intron	lincRNA	chr17	71557	75812
chr17	73143	73270	AC240565.2_intron_3	intron	lincRNA	chr17	71557	75812
chr17	73619	73650	AC240565.2_intron_3	intron	lincRNA	chr17	71557	75812
chr17	74127	74165	AC240565.2_intron_3	intron	lincRNA	chr17	71557	75812
chr17	90221	90359	AC240565.1_intron_1	intron	lincRNA	chr17	88706	97267
chr17	103217	103246	AC240565.1_intron_5	intron	lincRNA	chr17	102274	105558
chr17	103534	103567	AC240565.1_intron_5	intron	lincRNA	chr17	102274	105558
chr17	104593	104628	AC240565.1_intron_5	intron	lincRNA	chr17	102274	105558
chr17	107910	107933	AC240565.1_intron_7	intron	lincRNA	chr17	106865	118381
chr17	108445	108475	AC240565.1_intron_7	intron	lincRNA	chr17	106865	118381
chr17	166948	167629	DOC2B_intron_7	intron	protein_coding	chr17	164205	172535
chr17	170910	171801	DOC2B_intron_7	intron	protein_coding	chr17	164205	172535
chr17	221103	221137	RPH3AL_intron_3	intron	protein_coding	chr17	219737	247109
chr17	273124	273313	RPH3AL_intron_5	intron	protein_coding	chr17	261955	281766
chr17	287199	287235	RPH3AL_intron_6	intron	protein_coding	chr17	281855	319418
chr17	287648	287981	RPH3AL_intron_6	intron	protein_coding	chr17	281855	319418
chr17	288528	288627	RPH3AL_intron_6	intron	protein_coding	chr17	281855	319418
chr17	300066	300412	RPH3AL_intron_6	intron	protein_coding	chr17	281855	319418
chr17	334828	334868	RPH3AL_intron_11	intron	protein_coding	chr17	334067	338534
chr17	336024	336083	RPH3AL_intron_11	intron	protein_coding	chr17	334067	338534
chr17	343979	344003	RPH3AL_intron_15	intron	protein_coding	chr17	341424	352591
chr17	360743	361042	RPH3AL_intron_16	intron	protein_coding	chr17	353098	386195
chr17	552986	553159	VPS53_intron_6	intron	protein_coding	chr17	551951	553378
chr17	618239	618376	VPS53_intron_12	intron	protein_coding	chr17	601897	623531
chr17	790650	790781	MRM3_intron_3	intron	protein_coding	chr17	788199	791532
chr17	820615	821642	NXN_intron_4	intron	protein_coding	chr17	819546	822355
chr17	894994	895024	NXN_intron_8	intron	protein_coding	chr17	864112	979317
chr17	898388	898981	NXN_intron_8	intron	protein_coding	chr17	864112	979317
chr17	914187	914278	NXN_intron_8	intron	protein_coding	chr17	864112	979317
chr17	1052854	1052953	ABR_intron_10	intron	protein_coding	chr17	1050635	1056033
chr17	1054621	1054645	ABR_intron_10	intron	protein_coding	chr17	1050635	1056033
chr17	1079788	1079818	ABR_intron_20	intron	protein_coding	chr17	1079391	1083518
chr17	1355127	1355160	YWHAE_intron_3	intron	protein_coding	chr17	1354348	1361090
chr17	1427030	1427061	CRK_intron_1	intron	protein_coding	chr17	1423651	1436618
chr17	2291653	2291761	SMG6_intron_23	intron	protein_coding	chr17	2283736	2292550
chr17	2505395	2505418	METTL16_intron_9	intron	protein_coding	chr17	2502332	2511757
chr17	2621607	2621630	PAFAH1B1_intron_2	intron	protein_coding	chr17	2594007	2638097
chr17	2769236	2769264	RAP1GAP2_intron_1	intron	protein_coding	chr17	2755768	2770327
chr17	4472774	4472797	SPNS3_intron_8	intron	protein_coding	chr17	4453206	4478570
chr17	4589938	4589972	SMTNL2_intron_2	intron	protein_coding	chr17	4585005	4592353
chr17	5982838	5983112	AC007846.2_intron_3	intron	protein_coding	chr17	5888831	5989928
chr17	6030299	6030603	AC007846.2_intron_4	intron	protein_coding	chr17	5990022	6080369
chr17	6874223	6874253	ALOX12P2_intron_3	intron	transcribed_unprocessed_pseudogene	chr17	6859434	6892001
chr17	7553023	7553051	TNFSF12-TNFSF13_intron_5	intron	protein_coding	chr17	7550979	7556776
chr17	8237670	8237693	CTC1_intron_19	intron	protein_coding	chr17	8237520	8238029
chr17	8481086	8481131	NDEL1_intron_13	intron	protein_coding	chr17	8468161	8490245
chr17	8481086	8481131	MYH10_intron_5	intron	protein_coding	chr17	8480526	8481320
chr17	8524449	8524478	MYH10_intron_26	intron	protein_coding	chr17	8521286	8530621
chr17	9844673	9844696	GLP2R_intron_5	intron	protein_coding	chr17	9842617	9854493
chr17	10326981	10327007	MYH13_intron_19	intron	protein_coding	chr17	10324265	10327864
chr17	10355830	10355854	MYH13_intron_33	intron	protein_coding	chr17	10355148	10357733
chr17	11508366	11508965	SHISA6_intron_3	intron	protein_coding	chr17	11380462	11551894
chr17	11694647	11694766	DNAH9_intron_22	intron	protein_coding	chr17	11694448	11699729
chr17	11749064	11749088	DNAH9_intron_32	intron	protein_coding	chr17	11747767	11752831
chr17	11805523	11805553	DNAH9_intron_43	intron	protein_coding	chr17	11797794	11807730
chr17	11812001	11812028	DNAH9_intron_45	intron	protein_coding	chr17	11810370	11821918
chr17	13801241	13801514	COX10-AS1_intron_3	intron	processed_transcript	chr17	13792551	13865077
chr17	15477470	15477498	TVP23C-CDRT4_intron_2	intron	protein_coding	chr17	15440286	15545783
chr17	15887951	15887977	AC015922.1_intron_9	intron	transcribed_unprocessed_pseudogene	chr17	15864154	15908553
chr17	15960276	15960572	ADORA2B_intron_1	intron	protein_coding	chr17	15945584	15974677
chr17	16328592	16328615	PIGL_intron_9	intron	protein_coding	chr17	16326412	16348690
chr17	17066723	17066757	MPRIP_intron_3	intron	protein_coding	chr17	17057951	17075708
chr17	17307511	17307583	NT5M_intron_2	intron	protein_coding	chr17	17306644	17323183
chr17	18017171	18017196	ATPAF2_intron_1	intron	protein_coding	chr17	18016261	18018008
chr17	18279487	18279585	TOP3A_intron_3	intron	protein_coding	chr17	18278358	18280534
chr17	18355054	18355078	SHMT1_intron_14	intron	protein_coding	chr17	18353818	18355884
chr17	18450244	18450765	KRT16P4_1	exon	transcribed_processed_pseudogene	chr17	18450244	18450765
chr17	18450766	18475686	KRT16P4_intron_1	intron	transcribed_processed_pseudogene	chr17	18450766	18475686
chr17	18475687	18475920	KRT16P4_2	exon	transcribed_processed_pseudogene	chr17	18475687	18475920
chr17	18453574	18453739	AL353997.4_1	exon	processed_pseudogene	chr17	18453574	18453739
chr17	18476737	18476854	LGALS9C_UTR_1	five_prime_UTR	protein_coding	chr17	18476737	18476854
chr17	18476854	18476893	LGALS9C_1	CDS	protein_coding	chr17	18476854	18476893
chr17	18476894	18483873	LGALS9C_intron_1	intron	protein_coding	chr17	18476894	18483873
chr17	18483874	18483966	LGALS9C_2	CDS	protein_coding	chr17	18483874	18483966
chr17	18483967	18485932	LGALS9C_intron_2	intron	protein_coding	chr17	18483967	18485932
chr17	18485933	18486135	LGALS9C_3	CDS	protein_coding	chr17	18485933	18486135
chr17	18486136	18487645	LGALS9C_intron_3	intron	protein_coding	chr17	18486136	18487645
chr17	18487646	18487757	LGALS9C_4	CDS	protein_coding	chr17	18487646	18487757
chr17	18487758	18488939	LGALS9C_intron_4	intron	protein_coding	chr17	18487758	18488939
chr17	18488940	18489036	LGALS9C_5	CDS	protein_coding	chr17	18488940	18489036
chr17	18489037	18490731	LGALS9C_intron_5	intron	protein_coding	chr17	18489037	18490731
chr17	18490732	18490768	LGALS9C_6	CDS	protein_coding	chr17	18490732	18490768
chr17	18490769	18491271	LGALS9C_intron_6	intron	protein_coding	chr17	18490769	18491271
chr17	18491272	18491323	LGALS9C_7	CDS	protein_coding	chr17	18491272	18491323
chr17	18491324	18491943	LGALS9C_intron_7	intron	protein_coding	chr17	18491324	18491943
chr17	18491944	18491989	LGALS9C_8	CDS	protein_coding	chr17	18491944	18491989
chr17	18491990	18492455	LGALS9C_intron_8	intron	protein_coding	chr17	18491990	18492455
chr17	18492456	18492545	LGALS9C_9	CDS	protein_coding	chr17	18492456	18492545
chr17	18492546	18492695	LGALS9C_intron_9	intron	protein_coding	chr17	18492546	18492695
chr17	18492696	18492859	LGALS9C_10	CDS	protein_coding	chr17	18492696	18492859
chr17	18492860	18494219	LGALS9C_intron_10	intron	protein_coding	chr17	18492860	18494219
chr17	18494220	18494299	LGALS9C_11	CDS	protein_coding	chr17	18494220	18494299
chr17	18494299	18494945	LGALS9C_UTR_2	three_prime_UTR	protein_coding	chr17	18494299	18494945
chr17	18497095	18497674	NOS2P2_1	exon	transcribed_unprocessed_pseudogene	chr17	18497095	18497674
chr17	18497675	18499194	NOS2P2_intron_1	intron	transcribed_unprocessed_pseudogene	chr17	18497675	18499194
chr17	18499195	18499388	NOS2P2_2	exon	transcribed_unprocessed_pseudogene	chr17	18499195	18499388
chr17	18499389	18500314	NOS2P2_intron_2	intron	transcribed_unprocessed_pseudogene	chr17	18499389	18500314
chr17	18500315	18500464	NOS2P2_3	exon	transcribed_unprocessed_pseudogene	chr17	18500315	18500464
chr17	18500465	18500913	NOS2P2_intron_3	intron	transcribed_unprocessed_pseudogene	chr17	18500465	18500913
chr17	18500914	18501036	NOS2P2_4	exon	transcribed_unprocessed_pseudogene	chr17	18500914	18501036
chr17	18501037	18501434	NOS2P2_intron_4	intron	transcribed_unprocessed_pseudogene	chr17	18501037	18501434
chr17	18501435	18501522	NOS2P2_5	exon	transcribed_unprocessed_pseudogene	chr17	18501435	18501522
chr17	18501523	18503073	NOS2P2_intron_5	intron	transcribed_unprocessed_pseudogene	chr17	18501523	18503073
chr17	18503074	18503282	NOS2P2_6	exon	transcribed_unprocessed_pseudogene	chr17	18503074	18503282
chr17	18504733	18504836	NOS2P2_intron_6	intron	transcribed_unprocessed_pseudogene	chr17	18503283	18505677
chr17	18505032	18505096	NOS2P2_intron_6	intron	transcribed_unprocessed_pseudogene	chr17	18503283	18505677
chr17	18505636	18505659	NOS2P2_intron_6	intron	transcribed_unprocessed_pseudogene	chr17	18503283	18505677
chr17	18503283	18504701	NOS2P2_intron_6	intron	transcribed_unprocessed_pseudogene	chr17	18503283	18505677
chr17	18505692	18505724	NOS2P2_7	exon	transcribed_unprocessed_pseudogene	chr17	18505678	18506313
chr17	18505852	18505907	NOS2P2_7	exon	transcribed_unprocessed_pseudogene	chr17	18505678	18506313
chr17	18506038	18506108	NOS2P2_7	exon	transcribed_unprocessed_pseudogene	chr17	18505678	18506313
chr17	18506186	18506221	NOS2P2_7	exon	transcribed_unprocessed_pseudogene	chr17	18505678	18506313
chr17	18585485	18585525	CCDC144B_intron_9	intron	transcribed_unprocessed_pseudogene	chr17	18583524	18587664
chr17	18734156	18734472	TRIM16L_intron_4	intron	protein_coding	chr17	18732135	18734875
chr17	19593792	19593815	SLC47A1P1_intron_8	intron	transcribed_unprocessed_pseudogene	chr17	19591861	19594208
chr17	21028954	21028980	USP22_intron_12	intron	protein_coding	chr17	21028675	21042218
chr17	21087216	21087245	LINC01563_intron_1	intron	lincRNA	chr17	21075958	21090266
chr17	28516896	28517027	FOXN1_intron_1	intron	protein_coding	chr17	28506444	28523939
chr17	28731908	28731934	NEK8_intron_2	intron	protein_coding	chr17	28728861	28733981
chr17	28784491	28784521	FAM222B_intron_3	intron	protein_coding	chr17	28777172	28790376
chr17	30026961	30026991	EFCAB5_intron_9	intron	protein_coding	chr17	29999977	30034228
chr17	30122385	30122409	NSRP1_intron_3	intron	protein_coding	chr17	30118174	30127857
chr17	30850857	30850886	ATAD5_intron_6	intron	protein_coding	chr17	30844917	30855141
chr17	31322501	31322524	NF1_intron_37	intron	protein_coding	chr17	31318565	31325818
chr17	31332578	31332923	NF1_intron_40	intron	protein_coding	chr17	31330499	31334836
chr17	31949667	31949693	SUZ12_intron_4	intron	protein_coding	chr17	31947686	31966145
chr17	31980429	31980454	SUZ12_intron_8	intron	protein_coding	chr17	31976615	31982997
chr17	32673090	32673116	MYO1D_intron_7	intron	protein_coding	chr17	32659339	32711986
chr17	32864007	32864032	MYO1D_intron_26	intron	protein_coding	chr17	32863044	32876776
chr17	33150694	33150867	ASIC2_intron_9	intron	protein_coding	chr17	33112068	33291406
chr17	36257271	36257308	TBC1D3I_intron_5	intron	protein_coding	chr17	36257116	36257827
chr17	36284846	36284884	AC233699.1_intron_1	intron	unprocessed_pseudogene	chr17	36274284	36297307
chr17	36290658	36290683	AC233699.1_intron_1	intron	unprocessed_pseudogene	chr17	36274284	36297307
chr17	36315170	36315193	AC233699.1_intron_7	intron	unprocessed_pseudogene	chr17	36314343	36315193
chr17	36316348	36316378	AC233699.1_intron_8	intron	unprocessed_pseudogene	chr17	36315310	36318715
chr17	36317009	36317112	AC233699.1_intron_8	intron	unprocessed_pseudogene	chr17	36315310	36318715
chr17	36317133	36317351	AC233699.1_intron_8	intron	unprocessed_pseudogene	chr17	36315310	36318715
chr17	36317372	36317463	AC233699.1_intron_8	intron	unprocessed_pseudogene	chr17	36315310	36318715
chr17	36317485	36317544	AC233699.1_intron_8	intron	unprocessed_pseudogene	chr17	36315310	36318715
chr17	36317573	36317636	AC233699.1_intron_8	intron	unprocessed_pseudogene	chr17	36315310	36318715
chr17	36317689	36317742	AC233699.1_intron_8	intron	unprocessed_pseudogene	chr17	36315310	36318715
chr17	36317968	36318101	AC233699.1_intron_8	intron	unprocessed_pseudogene	chr17	36315310	36318715
chr17	36318166	36318358	AC233699.1_intron_8	intron	unprocessed_pseudogene	chr17	36315310	36318715
chr17	36318402	36318494	AC233699.1_intron_8	intron	unprocessed_pseudogene	chr17	36315310	36318715
chr17	37021640	37021825	AATF_intron_10	intron	protein_coding	chr17	37021155	37031612
chr17	37724298	37724321	HNF1B_intron_5	intron	protein_coding	chr17	37710664	37731593
chr17	38504978	38505015	ARHGAP23_intron_25	intron	protein_coding	chr17	38501125	38509942
chr17	38531575	38531599	SRCIN1_UTR_1	three_prime_UTR	protein_coding	chr17	38530016	38533296
chr17	38840617	38840643	C17orf98_intron_2	intron	protein_coding	chr17	38837241	38841181
chr17	39414634	39414665	MED1_intron_2	intron	protein_coding	chr17	39410722	39415024
chr17	39466615	39466643	CDK12_intron_1	intron	protein_coding	chr17	39463118	39470877
chr17	39481668	39481701	CDK12_intron_2	intron	protein_coding	chr17	39471764	39490555
chr17	39498935	39499209	CDK12_intron_5	intron	protein_coding	chr17	39494695	39501248
chr17	39682225	39682249	PGAP3_intron_5	intron	protein_coding	chr17	39674680	39684595
chr17	39694204	39694232	PGAP3_intron_8	intron	protein_coding	chr17	39688108	39696504
chr17	39694204	39694232	ERBB2_intron_3	intron	protein_coding	chr17	39693326	39694929
chr17	40183820	40183844	RAPGEFL1_intron_3	intron	protein_coding	chr17	40181695	40184212
chr17	40221679	40222128	WIPF2_intron_3	intron	protein_coding	chr17	40220539	40256389
chr17	40753683	40753710	KRT25_intron_5	intron	protein_coding	chr17	40751327	40753858
chr17	41396084	41396111	KRT31_intron_4	intron	protein_coding	chr17	41395624	41396418
chr17	42144934	42144970	AC099811.2_intron_7	intron	protein_coding	chr17	42130591	42154891
chr17	42410897	42410920	CAVIN1_intron_1	intron	protein_coding	chr17	42405389	42422625
chr17	42574719	42574742	PSMC3IP_intron_5	intron	protein_coding	chr17	42574211	42577211
chr17	42596359	42596387	RETREG3_intron_8	intron	protein_coding	chr17	42592163	42596531
chr17	42597609	42597634	RETREG3_intron_9	intron	protein_coding	chr17	42596628	42609084
chr17	43271949	43271985	LINC00854_intron_6	intron	protein_coding	chr17	43230263	43303150
chr17	43275334	43275543	LINC00854_intron_6	intron	protein_coding	chr17	43230263	43303150
chr17	43232908	43271854	LINC00854_intron_6	intron	protein_coding	chr17	43230263	43303150
chr17	43989822	43989881	PYY_intron_5	intron	protein_coding	chr17	43966533	44004389
chr17	45412962	45412989	ARHGAP27_intron_17	intron	protein_coding	chr17	45410427	45425562
chr17	45527095	45527124	LRRC37A4P_intron_7	intron	transcribed_unprocessed_pseudogene	chr17	45521426	45539161
chr17	46052969	46052994	KANSL1_intron_9	intron	protein_coding	chr17	46050705	46066535
chr17	46292283	46299132	ARL17B_intron_1	intron	protein_coding	chr17	46275419	46299132
chr17	46299133	46299445	ARL17B_UTR_2	three_prime_UTR	protein_coding	chr17	46299133	46299445
chr17	46299446	46299524	ARL17B_intron_2	intron	protein_coding	chr17	46299446	46299524
chr17	46299546	46299665	ARL17B_1	CDS	protein_coding	chr17	46299546	46299665
chr17	46299666	46311183	ARL17B_intron_3	intron	protein_coding	chr17	46299666	46311183
chr17	46311184	46311275	ARL17B_2	CDS	protein_coding	chr17	46311184	46311275
chr17	46311276	46320494	ARL17B_intron_4	intron	protein_coding	chr17	46311276	46320494
chr17	46320495	46320571	ARL17B_3	CDS	protein_coding	chr17	46320495	46320571
chr17	46320572	46330343	ARL17B_intron_5	intron	protein_coding	chr17	46320572	46330343
chr17	46330344	46330577	ARL17B_UTR_4	three_prime_UTR	protein_coding	chr17	46330344	46330577
chr17	46330599	46334678	ARL17B_intron_6	intron	protein_coding	chr17	46330599	46334678
chr17	46334679	46334832	ARL17B_UTR_5	three_prime_UTR	protein_coding	chr17	46334679	46334832
chr17	46334838	46339395	ARL17B_intron_7	intron	protein_coding	chr17	46334838	46339395
chr17	46339396	46339499	ARL17B_UTR_6	three_prime_UTR	protein_coding	chr17	46339396	46339499
chr17	46339499	46339774	ARL17B_6	CDS	protein_coding	chr17	46339499	46339774
chr17	46346751	46346866	ARL17B_intron_8	intron	protein_coding	chr17	46339775	46352818
chr17	46347976	46347999	ARL17B_intron_8	intron	protein_coding	chr17	46339775	46352818
chr17	46348358	46348459	ARL17B_intron_8	intron	protein_coding	chr17	46339775	46352818
chr17	46348571	46348840	ARL17B_intron_8	intron	protein_coding	chr17	46339775	46352818
chr17	46348948	46348978	ARL17B_intron_8	intron	protein_coding	chr17	46339775	46352818
chr17	46349104	46349151	ARL17B_intron_8	intron	protein_coding	chr17	46339775	46352818
chr17	46349449	46349719	ARL17B_intron_8	intron	protein_coding	chr17	46339775	46352818
chr17	46339775	46346730	ARL17B_intron_8	intron	protein_coding	chr17	46339775	46352818
chr17	46349741	46352818	ARL17B_intron_8	intron	protein_coding	chr17	46339775	46352818
chr17	46352819	46352930	ARL17B_7	CDS	protein_coding	chr17	46352819	46352930
chr17	46352931	46358248	ARL17B_intron_9	intron	protein_coding	chr17	46352931	46358248
chr17	46358249	46358397	ARL17B_8	CDS	protein_coding	chr17	46358249	46358397
chr17	46360029	46360367	ARL17B_intron_10	intron	protein_coding	chr17	46358415	46361674
chr17	46360550	46360591	ARL17B_intron_10	intron	protein_coding	chr17	46358415	46361674
chr17	46358415	46359986	ARL17B_intron_10	intron	protein_coding	chr17	46358415	46361674
chr17	46292733	46294029	LRRC37A_UTR_1	five_prime_UTR	protein_coding	chr17	46292733	46294029
chr17	46294030	46295097	LRRC37A_intron_1	intron	protein_coding	chr17	46294030	46295097
chr17	46295098	46295133	LRRC37A_UTR_2	five_prime_UTR	protein_coding	chr17	46295098	46295133
chr17	46295133	46297742	LRRC37A_1	CDS	protein_coding	chr17	46295133	46297742
chr17	46297743	46299792	LRRC37A_intron_2	intron	protein_coding	chr17	46297743	46299792
chr17	46299793	46299865	LRRC37A_UTR_3	five_prime_UTR	protein_coding	chr17	46299793	46299865
chr17	46299866	46302636	LRRC37A_intron_3	intron	protein_coding	chr17	46299866	46302636
chr17	46302637	46302709	LRRC37A_UTR_4	five_prime_UTR	protein_coding	chr17	46302637	46302709
chr17	46302710	46305507	LRRC37A_intron_4	intron	protein_coding	chr17	46302710	46305507
chr17	46305508	46305580	LRRC37A_UTR_5	five_prime_UTR	protein_coding	chr17	46305508	46305580
chr17	46305581	46306227	LRRC37A_intron_5	intron	protein_coding	chr17	46305581	46306227
chr17	46306228	46306289	LRRC37A_UTR_6	five_prime_UTR	protein_coding	chr17	46306228	46306289
chr17	46306310	46322320	LRRC37A_intron_6	intron	protein_coding	chr17	46306310	46322320
chr17	46322321	46322393	LRRC37A_3	CDS	protein_coding	chr17	46322321	46322393
chr17	46322394	46322951	LRRC37A_intron_7	intron	protein_coding	chr17	46322394	46322951
chr17	46322952	46323027	LRRC37A_4	CDS	protein_coding	chr17	46322952	46323027
chr17	46323028	46328390	LRRC37A_intron_8	intron	protein_coding	chr17	46323028	46328390
chr17	46328391	46328510	LRRC37A_5	CDS	protein_coding	chr17	46328391	46328510
chr17	46328511	46330448	LRRC37A_intron_9	intron	protein_coding	chr17	46328511	46330448
chr17	46330449	46331981	LRRC37A_6	CDS	protein_coding	chr17	46330449	46331981
chr17	46331982	46332550	LRRC37A_intron_10	intron	protein_coding	chr17	46331982	46332550
chr17	46332551	46332656	LRRC37A_7	CDS	protein_coding	chr17	46332551	46332656
chr17	46332657	46335543	LRRC37A_intron_11	intron	protein_coding	chr17	46332657	46335543
chr17	46335544	46335594	LRRC37A_8	CDS	protein_coding	chr17	46335544	46335594
chr17	46335595	46337294	LRRC37A_intron_12	intron	protein_coding	chr17	46335595	46337294
chr17	46337295	46337350	LRRC37A_9	CDS	protein_coding	chr17	46337295	46337350
chr17	46337351	46337427	LRRC37A_intron_13	intron	protein_coding	chr17	46337351	46337427
chr17	46337428	46337568	LRRC37A_10	CDS	protein_coding	chr17	46337428	46337568
chr17	46337569	46337673	LRRC37A_intron_14	intron	protein_coding	chr17	46337569	46337673
chr17	46337674	46337723	LRRC37A_11	CDS	protein_coding	chr17	46337674	46337723
chr17	46337723	46337794	LRRC37A_UTR_7	three_prime_UTR	protein_coding	chr17	46337723	46337794
chr17	46372867	46373071	NSFP1_intron_1	intron	unprocessed_pseudogene	chr17	46372867	46406662
chr17	46373104	46381790	NSFP1_intron_1	intron	unprocessed_pseudogene	chr17	46372867	46406662
chr17	46383617	46383657	NSFP1_intron_1	intron	unprocessed_pseudogene	chr17	46372867	46406662
chr17	46662122	46662205	NSF_intron_10	intron	protein_coding	chr17	46643260	46674412
chr17	47469164	47469189	MRPL45P2_intron_3	intron	transcribed_unprocessed_pseudogene	chr17	47456794	47482990
chr17	47675365	47675389	KPNB1_intron_17	intron	protein_coding	chr17	47674783	47676407
chr17	48424221	48424246	SKAP1_intron_12	intron	protein_coding	chr17	48396786	48430073
chr17	48959927	48960225	GIP_intron_1	intron	protein_coding	chr17	48958717	48960884
chr17	49151089	49151407	B4GALNT2_intron_5	intron	protein_coding	chr17	49142173	49152798
chr17	50062039	50062062	ITGA3_intron_1	intron	protein_coding	chr17	50056646	50064075
chr17	50894139	50894162	TOB1-AS1_intron_3	intron	processed_transcript	chr17	50893859	50908834
chr17	57610450	57612552	MSI2_intron_12	intron	protein_coding	chr17	57596951	57615968
chr17	57797787	57797827	AC015845.2_intron_1	intron	lincRNA	chr17	57772197	57832640
chr17	58203938	58203961	EPX_intron_11	intron	protein_coding	chr17	58203319	58204220
chr17	59260065	59260088	GDPD1_intron_6	intron	protein_coding	chr17	59257841	59267039
chr17	59809484	59809513	VMP1_intron_9	intron	protein_coding	chr17	59808877	59811668
chr17	59909226	59909274	RPS6KB1_intron_3	intron	protein_coding	chr17	59907405	59910560
chr17	60754710	60754744	BCAS3_intron_8	intron	protein_coding	chr17	60747283	60808002
chr17	60770400	60770427	BCAS3_intron_8	intron	protein_coding	chr17	60747283	60808002
chr17	61059063	61059090	BCAS3_intron_25	intron	protein_coding	chr17	61040893	61074918
chr17	61089509	61089535	BCAS3_intron_28	intron	protein_coding	chr17	61084565	61354360
chr17	61697336	61697359	BRIP1_intron_3	intron	protein_coding	chr17	61693513	61715949
chr17	61901577	61901606	INTS2_intron_16	intron	protein_coding	chr17	61897740	61904458
chr17	63141379	63141402	TANC2_intron_3	intron	protein_coding	chr17	63099358	63151268
chr17	63551896	63551919	DCAF7_intron_1	intron	protein_coding	chr17	63550816	63578468
chr17	64638042	64638065	SMURF2_intron_18	intron	protein_coding	chr17	64606641	64661827
chr17	65018097	65018125	GNA13_intron_1	intron	protein_coding	chr17	65014830	65018251
chr17	65679129	65679160	CEP112_intron_3	intron	protein_coding	chr17	65641066	65689127
chr17	66034972	66035009	CEP112_intron_16	intron	protein_coding	chr17	66030024	66053734
chr17	66132168	66132193	CEP112_intron_23	intron	protein_coding	chr17	66129824	66132668
chr17	66856545	66856568	CACNG5_intron_1	intron	protein_coding	chr17	66835251	66877228
chr17	67524748	67525068	PITPNC1_intron_4	intron	protein_coding	chr17	67459793	67532800
chr17	67731248	67731513	NOL11_intron_8	intron	protein_coding	chr17	67726649	67734361
chr17	68433760	68433785	WIPI1_intron_6	intron	protein_coding	chr17	68433576	68434554
chr17	68922197	68922228	ABCA8_intron_28	intron	protein_coding	chr17	68921493	68922240
chr17	69091523	69091821	ABCA6_intron_14	intron	protein_coding	chr17	69091263	69096238
chr17	69856089	69856118	LINC01483_intron_8	intron	lincRNA	chr17	69846546	69878964
chr17	71856013	71856325	AC005144.1_intron_1	intron	lincRNA	chr17	71830241	71858619
chr17	72087376	72087454	SOX9-AS1_intron_13	intron	processed_transcript	chr17	72086546	72089046
chr17	72148813	72148839	SOX9-AS1_intron_23	intron	processed_transcript	chr17	72141781	72172711
chr17	72087376	72087454	LINC02097_intron_4	intron	lincRNA	chr17	72083962	72089085
chr17	72729431	72729464	SLC39A11_intron_4	intron	protein_coding	chr17	72712982	72736648
chr17	73047978	73048012	SLC39A11_intron_11	intron	protein_coding	chr17	73031715	73084806
chr17	73192836	73192930	COG1_intron_1	intron	protein_coding	chr17	73192832	73192932
chr17	74301911	74302046	DNAI2_intron_8	intron	protein_coding	chr17	74301169	74305217
chr17	75160963	75160986	JPT1_intron_6	intron	protein_coding	chr17	75154684	75168232
chr17	75212228	75212274	NUP85_intron_4	intron	protein_coding	chr17	75212063	75213074
chr17	75363863	75363887	GRB2_intron_4	intron	protein_coding	chr17	75332798	75393549
chr17	75463018	75463041	TMEM94_intron_4	intron	protein_coding	chr17	75459771	75471798
chr17	75546640	75546752	LLGL2_intron_9	intron	protein_coding	chr17	75546324	75556044
chr17	75803059	75803089	UNK_intron_1	intron	protein_coding	chr17	75784985	75809758
chr17	75956961	75956985	ACOX1_intron_10	intron	protein_coding	chr17	75955948	75957457
chr17	76437449	76437472	UBE2O_intron_17	intron	protein_coding	chr17	76405573	76452723
chr17	76460130	76460155	AANAT_intron_2	intron	protein_coding	chr17	76459367	76462314
chr17	76693454	76693483	MXRA7_intron_5	intron	protein_coding	chr17	76690220	76709496
chr17	76753013	76753036	MFSD11_intron_8	intron	protein_coding	chr17	76744467	76754045
chr17	77215861	77216307	SEC14L1_UTR_15	three_prime_UTR	protein_coding	chr17	77214012	77217101
chr17	77263107	77263131	AC068594.1_intron_1	intron	lincRNA	chr17	77258390	77273782
chr17	78153897	78153927	C17orf99_intron_2	intron	protein_coding	chr17	78146912	78160953
chr17	78509047	78509228	DNAH17_intron_54	intron	protein_coding	chr17	78507806	78510382
chr17	78553297	78553320	DNAH17_intron_67	intron	protein_coding	chr17	78552806	78558106
chr17	79495549	79495600	RBFOX3_intron_17	intron	protein_coding	chr17	79482599	79508769
chr17	80561239	80561265	RPTOR_intron_1	intron	protein_coding	chr17	80545792	80625689
chr17	80918495	80918522	RPTOR_intron_21	intron	protein_coding	chr17	80908930	80922722
chr17	81209799	81209894	CEP131_intron_23	intron	protein_coding	chr17	81209023	81219878
chr17	81446526	81446555	BAHCC1_intron_10	intron	protein_coding	chr17	81445682	81446736
chr17	81542176	81542214	FAAP100_intron_2	intron	protein_coding	chr17	81541396	81544002
chr17	81610669	81610977	NPLOC4_intron_16	intron	protein_coding	chr17	81610259	81613316
chr17	81997471	81997495	ASPSCR1_intron_10	intron	protein_coding	chr17	81996847	82009035
chr17	82081911	82081944	FASN_intron_7	intron	protein_coding	chr17	82081844	82082007
chr18	630672	630695	CLUL1_intron_9	intron	protein_coding	chr18	627530	633296
chr18	787080	787105	YES1_intron_12	intron	protein_coding	chr18	775267	812112
chr18	1515751	1515775	AC008109.1_intron_1	intron	lincRNA	chr18	1509224	1566450
chr18	2472724	2472838	AP005230.1_intron_14	intron	lincRNA	chr18	2335156	2489157
chr18	2748483	2748508	SMCHD1_intron_30	intron	protein_coding	chr18	2747648	2750041
chr18	3085229	3085260	MYOM1_intron_8	intron	protein_coding	chr18	3085133	3086036
chr18	3445735	3445764	TGIF1_intron_3	intron	protein_coding	chr18	3418216	3447607
chr18	3772367	3772390	DLGAP1_intron_10	intron	protein_coding	chr18	3742513	3814057
chr18	3997031	3997471	DLGAP1_intron_15	intron	protein_coding	chr18	3880141	4005114
chr18	7073839	7073890	LAMA1_intron_60	intron	protein_coding	chr18	7050937	7079973
chr18	7074967	7074991	LAMA1_intron_60	intron	protein_coding	chr18	7050937	7079973
chr18	8639147	8639178	RAB12_UTR_2	three_prime_UTR	protein_coding	chr18	8638262	8639381
chr18	9943841	9943868	VAPA_intron_4	intron	protein_coding	chr18	9937067	9944922
chr18	11862860	11862885	GNAL_intron_9	intron	protein_coding	chr18	11862450	11864531
chr18	12331818	12331846	TUBB6_intron_6	intron	protein_coding	chr18	12329827	12337111
chr18	12331818	12331846	AFG3L2_intron_1	intron	protein_coding	chr18	12329784	12337339
chr18	12851186	12851512	PTPN2_intron_12	intron	protein_coding	chr18	12843982	12859162
chr18	12958064	12958091	SEH1L_intron_4	intron	protein_coding	chr18	12955611	12963158
chr18	13097627	13097651	CEP192_intron_36	intron	protein_coding	chr18	13096308	13099474
chr18	13728307	13728344	RNMT_intron_2	intron	protein_coding	chr18	13726866	13730436
chr18	14822950	14823305	ANKRD30B_intron_26	intron	protein_coding	chr18	14822678	14828276
chr18	21073063	21073086	ROCK1_intron_32	intron	protein_coding	chr18	21070614	21110816
chr18	21757465	21757492	MIB1_intron_1	intron	protein_coding	chr18	21741813	21765770
chr18	22819292	22819319	RBBP8_intron_1	intron	protein_coding	chr18	22798488	22911598
chr18	24131020	24131044	TTC39C_intron_17	intron	protein_coding	chr18	24130418	24131880
chr18	25179123	25179147	ZNF521_intron_4	intron	protein_coding	chr18	25136740	25195158
chr18	26027671	26027694	SS18_intron_1	intron	protein_coding	chr18	26018381	26032397
chr18	26248208	26248535	TAF4B_intron_1	intron	protein_coding	chr18	26227277	26265168
chr18	33011767	33011798	CCDC178_intron_4	intron	protein_coding	chr18	32983353	33092759
chr18	33328083	33328108	CCDC178_intron_16	intron	protein_coding	chr18	33323634	33333172
chr18	33377325	33377357	CCDC178_intron_21	intron	protein_coding	chr18	33370190	33389538
chr18	34166748	34167078	NOL4_intron_12	intron	protein_coding	chr18	34130021	34222018
chr18	36193320	36193343	MOCOS_intron_1	intron	protein_coding	chr18	36187682	36195255
chr18	36568331	36568357	FHOD3_intron_6	intron	protein_coding	chr18	36544688	36576449
chr18	39481677	39481998	AC016205.1_intron_4	intron	lincRNA	chr18	39340639	39535456
chr18	44703353	44703381	SETBP1_intron_4	intron	protein_coding	chr18	44701833	44869228
chr18	44989879	44989908	SETBP1_intron_7	intron	protein_coding	chr18	44953341	45038483
chr18	45475619	45475650	SLC14A2_intron_1	intron	protein_coding	chr18	45213192	45483231
chr18	45681045	45681363	SLC14A2_intron_21	intron	protein_coding	chr18	45679025	45682317
chr18	46758465	46758791	AC090241.2_intron_2	intron	processed_transcript	chr18	46757077	46759722
chr18	47071953	47071979	KATNAL2_intron_13	intron	protein_coding	chr18	47069601	47075275
chr18	48632980	48633054	CTIF_intron_6	intron	protein_coding	chr18	48625237	48636612
chr18	49313462	49313487	DYM_intron_11	intron	protein_coding	chr18	49286617	49321123
chr18	49577738	49577977	LIPG_intron_6	intron	protein_coding	chr18	49575591	49581413
chr18	50030876	50030906	MYO5B_intron_36	intron	protein_coding	chr18	50001412	50036848
chr18	50122632	50122662	MYO5B_intron_39	intron	protein_coding	chr18	50055379	50194765
chr18	50145502	50145525	MYO5B_intron_39	intron	protein_coding	chr18	50055379	50194765
chr18	50951866	50951892	ME2_UTR_6	three_prime_UTR	protein_coding	chr18	50947016	50954257
chr18	51384787	51384817	LINC01630_intron_2	intron	lincRNA	chr18	51372805	51387170
chr18	51481268	51481294	LINC01630_intron_5	intron	lincRNA	chr18	51468379	51515652
chr18	51530933	51530973	LINC01630_intron_8	intron	lincRNA	chr18	51530396	51532110
chr18	52610164	52610198	DCC_intron_1	intron	protein_coding	chr18	52340879	52752030
chr18	52802643	52802675	DCC_intron_3	intron	protein_coding	chr18	52759093	52816632
chr18	52950932	52950960	DCC_intron_8	intron	protein_coding	chr18	52934891	52965029
chr18	53399619	53399930	DCC_intron_22	intron	protein_coding	chr18	53397447	53402784
chr18	57661621	57661650	ATP8B1_intron_7	intron	protein_coding	chr18	57661463	57662481
chr18	57717547	57717576	ATP8B1_intron_26	intron	protein_coding	chr18	57706588	57731625
chr18	57730814	57730840	ATP8B1_intron_26	intron	protein_coding	chr18	57706588	57731625
chr18	58063949	58063974	NEDD4L_intron_4	intron	protein_coding	chr18	58047511	58149331
chr18	58134358	58134671	NEDD4L_intron_4	intron	protein_coding	chr18	58047511	58149331
chr18	58316954	58316979	NEDD4L_intron_14	intron	protein_coding	chr18	58316033	58322423
chr18	59291813	59291837	CPLX4_intron_1	intron	protein_coding	chr18	59276735	59295400
chr18	59347325	59347350	LMAN1_intron_6	intron	protein_coding	chr18	59346052	59347511
chr18	59590953	59591282	CCBE1_intron_9	intron	protein_coding	chr18	59480241	59666074
chr18	59612820	59612848	CCBE1_intron_9	intron	protein_coding	chr18	59480241	59666074
chr18	59658332	59658362	CCBE1_intron_9	intron	protein_coding	chr18	59480241	59666074
chr18	60829422	60829448	AC113137.1_intron_7	intron	lincRNA	chr18	60827795	60902687
chr18	61500106	61500137	CDH20_intron_4	intron	protein_coding	chr18	61499481	61500381
chr18	61616642	61616865	AC105094.2_intron_2	intron	lincRNA	chr18	61612155	61628034
chr18	63337092	63337120	KDSR_intron_2	intron	protein_coding	chr18	63335359	63338798
chr18	64351840	64351866	LINC01924_intron_5	intron	lincRNA	chr18	64294116	64407119
chr18	65766885	65766909	CDH7_intron_3	intron	protein_coding	chr18	65763053	65809702
chr18	65866011	65866346	CDH7_intron_12	intron	protein_coding	chr18	65864126	65880399
chr18	67666976	67667001	AC114689.3_intron_1	intron	lincRNA	chr18	67516750	67834417
chr18	67773439	67773580	AC114689.3_intron_1	intron	lincRNA	chr18	67516750	67834417
chr18	67855568	67855591	AC114689.3_intron_3	intron	lincRNA	chr18	67836259	67874085
chr18	69712294	69712327	DOK6_intron_5	intron	protein_coding	chr18	69698594	69738963
chr18	70086694	70086721	RTTN_intron_19	intron	protein_coding	chr18	70086685	70087987
chr18	74341270	74341293	C18orf63_intron_8	intron	protein_coding	chr18	74338825	74342030
chr18	75426634	75426658	SMIM21_intron_3	intron	protein_coding	chr18	75418917	75427433
chr18	76393880	76393907	ZNF516_intron_4	intron	protein_coding	chr18	76380304	76441243
chr18	76423593	76423634	ZNF516_intron_4	intron	protein_coding	chr18	76380304	76441243
chr18	76555906	76555939	LINC00908_intron_3	intron	lincRNA	chr18	76543758	76557973
chr18	77028732	77028767	MBP_intron_6	intron	protein_coding	chr18	77017779	77066296
chr18	77252914	77252950	GALR1_intron_1	intron	protein_coding	chr18	77251215	77256156
chr18	77555041	77556203	AC124254.1_intron_2	intron	lincRNA	chr18	77522923	77560697
chr18	77624277	77624304	AC123786.1_intron_1	intron	lincRNA	chr18	77623094	77624395
chr18	79246130	79246221	ATP9B_intron_13	intron	protein_coding	chr18	79214039	79253379
chr18	79739844	79740152	CTDP1_intron_14	intron	protein_coding	chr18	79736522	79753650
chr18	79885984	79886579	KCNG2_intron_1	intron	protein_coding	chr18	79864292	79899038
chr18	79886607	79886727	KCNG2_intron_1	intron	protein_coding	chr18	79864292	79899038
chr19	546837	546866	GZMM_intron_1	intron	protein_coding	chr19	544127	547278
chr19	654642	654669	RNF126_intron_8	intron	protein_coding	chr19	652885	663045
chr19	972791	972814	ARID3A_UTR_3	three_prime_UTR	protein_coding	chr19	972065	975934
chr19	1194866	1194892	STK11_intron_3	intron	protein_coding	chr19	1189660	1205803
chr19	1196135	1196743	STK11_intron_3	intron	protein_coding	chr19	1189660	1205803
chr19	1195890	1196114	STK11_intron_3	intron	protein_coding	chr19	1189660	1205803
chr19	1528498	1528644	PLK5_intron_8	intron	protein_coding	chr19	1528429	1528896
chr19	1787728	1787752	ATP8B3_intron_5	intron	protein_coding	chr19	1787187	1788895
chr19	1967791	1967939	CSNK1G2_intron_4	intron	protein_coding	chr19	1959304	1968789
chr19	2128704	2128727	AP3D1_intron_24	intron	protein_coding	chr19	2127202	2129088
chr19	2128750	2128983	AP3D1_intron_24	intron	protein_coding	chr19	2127202	2129088
chr19	2909530	2910469	ZNF57_intron_2	intron	protein_coding	chr19	2907160	2912134
chr19	2986076	2986100	TLE6_intron_5	intron	protein_coding	chr19	2982190	2986827
chr19	3335205	3335228	NFIC_intron_1	intron	protein_coding	chr19	3314857	3359561
chr19	3425918	3425941	NFIC_intron_5	intron	protein_coding	chr19	3425178	3433516
chr19	3439341	3439365	NFIC_intron_8	intron	protein_coding	chr19	3435208	3449012
chr19	3711055	3711343	TJP3_intron_1	intron	protein_coding	chr19	3708562	3721735
chr19	3839536	3839570	ZFR2_intron_18	intron	protein_coding	chr19	3834984	3851811
chr19	3860197	3860224	ZFR2_intron_21	intron	protein_coding	chr19	3857022	3868963
chr19	3960783	3960812	DAPK3_intron_1	intron	protein_coding	chr19	3960105	3961007
chr19	5272599	5272627	PTPRS_intron_34	intron	protein_coding	chr19	5265197	5273059
chr19	5741042	5741076	CATSPERD_intron_7	intron	protein_coding	chr19	5739440	5744425
chr19	5751197	5751232	CATSPERD_intron_11	intron	protein_coding	chr19	5749184	5751645
chr19	5751531	5751556	CATSPERD_intron_11	intron	protein_coding	chr19	5749184	5751645
chr19	6461233	6461264	SLC25A23_intron_15	intron	protein_coding	chr19	6460852	6465079
chr19	6700443	6700548	C3_intron_21	intron	protein_coding	chr19	6697795	6702125
chr19	6844063	6844091	VAV1_intron_24	intron	protein_coding	chr19	6843167	6847996
chr19	6987448	6987781	ADGRE4P_intron_14	intron	transcribed_unprocessed_pseudogene	chr19	6986412	6988785
chr19	7124551	7124592	INSR_intron_5	intron	protein_coding	chr19	7122990	7125281
chr19	7790184	7790214	CLEC4GP1_intron_8	intron	unprocessed_pseudogene	chr19	7789876	7790493
chr19	8449537	8449833	HNRNPM_intron_1	intron	protein_coding	chr19	8445112	8455403
chr19	9565353	9565377	ZNF121_UTR_1	three_prime_UTR	protein_coding	chr19	9560353	9565939
chr19	9659929	9659967	ZNF562_intron_4	intron	protein_coding	chr19	9659468	9660718
chr19	9964854	9964889	COL5A3_intron_3	intron	protein_coding	chr19	9962888	9966312
chr19	10164913	10164947	DNMT1_intron_30	intron	protein_coding	chr19	10163361	10166596
chr19	10281703	10281734	ICAM1_intron_2	intron	protein_coding	chr19	10275029	10283479
chr19	10548003	10548035	ATG4D_intron_4	intron	protein_coding	chr19	10547254	10548902
chr19	10706669	10706693	QTRT1_intron_3	intron	protein_coding	chr19	10702255	10707300
chr19	11405498	11405528	RGL3_intron_12	intron	protein_coding	chr19	11405427	11406417
chr19	11995744	11995776	ZNF433-AS1_intron_2	intron	processed_transcript	chr19	11990382	12001772
chr19	11998314	11998337	ZNF433-AS1_intron_2	intron	processed_transcript	chr19	11990382	12001772
chr19	12493878	12493902	AC008758.1_intron_3	intron	protein_coding	chr19	12466851	12551328
chr19	12614892	12614918	ZNF791_intron_1	intron	protein_coding	chr19	12611083	12623698
chr19	13346642	13346683	CACNA1A_intron_43	intron	protein_coding	chr19	13335910	13359604
chr19	13497500	13497537	CACNA1A_intron_48	intron	protein_coding	chr19	13455213	13505929
chr19	13506608	13506632	CACNA1A_intron_49	intron	protein_coding	chr19	13506504	13518795
chr19	13614050	13614076	CACNA1A_intron_51	intron	protein_coding	chr19	13600057	13623876
chr19	13800244	13800271	ZSWIM4_intron_2	intron	protein_coding	chr19	13799922	13804790
chr19	14479333	14479356	GIPC1_intron_2	intron	protein_coding	chr19	14478766	14479410
chr19	14535516	14535563	TECR_intron_1	intron	protein_coding	chr19	14529712	14562354
chr19	14543417	14543445	TECR_intron_1	intron	protein_coding	chr19	14529712	14562354
chr19	15173742	15173768	NOTCH3_intron_8	intron	protein_coding	chr19	15170826	15174066
chr19	15278105	15278128	BRD4_intron_23	intron	protein_coding	chr19	15275840	15280262
chr19	15473470	15473496	PGLYRP2_intron_2	intron	protein_coding	chr19	15472101	15475536
chr19	16239239	16239265	AP1M1_UTR_6	three_prime_UTR	protein_coding	chr19	16234435	16245907
chr19	16674389	16674412	TMEM38A_intron_1	intron	protein_coding	chr19	16661342	16679982
chr19	17055124	17055153	HAUS8_intron_2	intron	protein_coding	chr19	17052967	17055859
chr19	17090118	17090149	MYO9B_intron_1	intron	protein_coding	chr19	17075875	17101654
chr19	17637883	17637937	UNC13A_intron_20	intron	protein_coding	chr19	17636158	17639081
chr19	17827717	17827746	JAK3_intron_1	intron	protein_coding	chr19	17826911	17829786
chr19	18063078	18063101	IL12RB1_intron_4	intron	protein_coding	chr19	18062278	18063874
chr19	18491249	18491278	ELL_intron_12	intron	protein_coding	chr19	18475934	18521919
chr19	18706182	18706212	CRTC1_intron_1	intron	protein_coding	chr19	18683829	18735607
chr19	20624445	20624494	ZNF626_1	CDS	protein_coding	chr19	20624289	20625648
chr19	20678205	20678228	AC010329.5_intron_1	intron	unprocessed_pseudogene	chr19	20675044	20678623
chr19	20797189	20797212	ZNF66_intron_3	intron	protein_coding	chr19	20794598	20798999
chr19	21738248	21738278	ZNF100_intron_1	intron	protein_coding	chr19	21727990	21743076
chr19	21780053	21780080	AC092364.1_intron_1	intron	lincRNA	chr19	21769128	21788878
chr19	23100630	23100662	ZNF730_intron_1	intron	protein_coding	chr19	23075388	23116973
chr19	23135221	23135249	ZNF730_intron_3	intron	protein_coding	chr19	23134207	23135946
chr19	23803591	23803913	AC139769.1_intron_3	intron	transcribed_unprocessed_pseudogene	chr19	23790775	23807824
chr19	28325409	28325435	AC005580.1_intron_3	intron	lincRNA	chr19	28320259	28332795
chr19	29901696	29901869	AC008798.1_1	exon	unprocessed_pseudogene	chr19	29901696	29901869
chr19	29985130	29985167	URI1_intron_6	intron	protein_coding	chr19	29980365	29985221
chr19	30463012	30463043	ZNF536_intron_5	intron	protein_coding	chr19	30445733	30534845
chr19	32703648	32703672	NUDT19_intron_1	intron	protein_coding	chr19	32692675	32709183
chr19	34290880	34290910	KIAA0355_intron_1	intron	protein_coding	chr19	34254615	34299677
chr19	34401027	34401051	GPI_UTR_6	three_prime_UTR	protein_coding	chr19	34400036	34402413
chr19	34458558	34458581	UBA2_intron_13	intron	protein_coding	chr19	34454557	34458712
chr19	34684177	34684208	ZNF302_UTR_3	three_prime_UTR	protein_coding	chr19	34684173	34686397
chr19	36555291	36555595	ZNF529_intron_4	intron	protein_coding	chr19	36554797	36556102
chr19	36770703	36770728	ZNF850_intron_5	intron	protein_coding	chr19	36762676	36772723
chr19	36927886	36927920	ZNF568_intron_4	intron	protein_coding	chr19	36925259	36931551
chr19	36933898	36933926	ZNF568_intron_5	intron	protein_coding	chr19	36931646	36936653
chr19	36969832	36970365	ZNF568_intron_8	intron	protein_coding	chr19	36952744	36973211
chr19	37621133	37621160	ZFP30_intron_1	intron	protein_coding	chr19	37613866	37631007
chr19	37747184	37747341	ZNF573_intron_1	intron	protein_coding	chr19	37740195	37758474
chr19	38250095	38250120	SPINT2_intron_1	intron	protein_coding	chr19	38244135	38264456
chr19	38259639	38259663	SPINT2_intron_1	intron	protein_coding	chr19	38244135	38264456
chr19	38551027	38551050	RYR1_intron_91	intron	protein_coding	chr19	38548421	38561111
chr19	39019434	39019459	FBXO27_intron_2	intron	protein_coding	chr19	39014548	39024023
chr19	39147062	39147094	PAK4_intron_1	intron	protein_coding	chr19	39125920	39156700
chr19	40195471	40195499	MAP3K10_intron_1	intron	protein_coding	chr19	40192714	40198373
chr19	40276345	40276374	AKT2_intron_17	intron	protein_coding	chr19	40270770	40279105
chr19	40346511	40346536	C19orf47_intron_9	intron	protein_coding	chr19	40343806	40348322
chr19	40399874	40399904	PRX_intron_1	intron	protein_coding	chr19	40398817	40403704
chr19	40459327	40459350	BLVRB_intron_3	intron	protein_coding	chr19	40458546	40465608
chr19	41419746	41419772	AC011462.1_intron_6	intron	protein_coding	chr19	41419297	41422162
chr19	41361794	41361954	B9D2_intron_2	intron	protein_coding	chr19	41358023	41363430
chr19	41843046	41843070	LYPD4_intron_5	intron	protein_coding	chr19	41839584	41843576
chr19	42058825	42058849	GRIK5_intron_15	intron	protein_coding	chr19	42056979	42059347
chr19	42663286	42663676	CEACAMP5_intron_4	intron	unprocessed_pseudogene	chr19	42662415	42668983
chr19	42822405	42822429	PSG8_intron_6	intron	protein_coding	chr19	42765680	42855554
chr19	42822405	42822429	PSG8-AS1_intron_1	intron	lincRNA	chr19	42821914	42822811
chr19	43951849	43951883	ZNF221_intron_1	intron	protein_coding	chr19	43951411	43960185
chr19	44247028	44247052	ZNF235_intron_1	intron	protein_coding	chr19	44236730	44274750
chr19	44546245	44546890	CEACAM22P_intron_5	intron	transcribed_unprocessed_pseudogene	chr19	44543933	44547177
chr19	44784950	44784975	CBLC_intron_5	intron	protein_coding	chr19	44784402	44790002
chr19	44899791	44899814	TOMM40_intron_6	intron	protein_coding	chr19	44894068	44900728
chr19	44929231	44929254	APOC1P1_intron_2	intron	transcribed_unprocessed_pseudogene	chr19	44927931	44930998
chr19	45530927	45530951	OPA3_intron_1	intron	protein_coding	chr19	45529457	45546279
chr19	45594729	45594856	OPA3_intron_3	intron	protein_coding	chr19	45584843	45602093
chr19	46389363	46389418	PPP5C_intron_11	intron	protein_coding	chr19	46388732	46390049
chr19	47033984	47034011	NPAS1_intron_5	intron	protein_coding	chr19	47032733	47035327
chr19	47335780	47335803	C5AR2_intron_1	intron	protein_coding	chr19	47332350	47337112
chr19	48587890	48587913	SULT2B1_intron_3	intron	protein_coding	chr19	48587438	48591607
chr19	49322817	49322850	SLC6A16_intron_11	intron	protein_coding	chr19	49311412	49325046
chr19	49537969	49537992	RCN3_intron_5	intron	protein_coding	chr19	49537206	49539117
chr19	50019674	50019703	VRK3_intron_15	intron	protein_coding	chr19	50016164	50020460
chr19	50520214	50520248	LRRC4B_intron_1	intron	protein_coding	chr19	50519416	50548540
chr19	50623613	50623641	SYT3_intron_2	intron	protein_coding	chr19	50622756	50625160
chr19	50625785	50625817	SYT3_intron_4	intron	protein_coding	chr19	50625565	50625895
chr19	51050244	51050267	AC011473.1_intron_1	intron	lincRNA	chr19	51043935	51051762
chr19	52445716	52445822	ZNF534_intron_5	intron	protein_coding	chr19	52439447	52451185
chr19	52450674	52450697	ZNF534_intron_5	intron	protein_coding	chr19	52439447	52451185
chr19	52606335	52606362	ZNF83_intron_1	intron	protein_coding	chr19	52594305	52612365
chr19	52920504	52920532	AC010487.3_intron_7	intron	protein_coding	chr19	52895436	52962725
chr19	53012405	53012428	AC010328.1_2	exon	lincRNA	chr19	53009346	53013180
chr19	53185924	53188698	ZNF665_intron_3	intron	protein_coding	chr19	53182944	53193310
chr19	53880330	53880407	PRKCG_intron_1	intron	protein_coding	chr19	53879381	53881782
chr19	53920720	53920913	CACNG7_intron_4	intron	protein_coding	chr19	53915506	53941468
chr19	53920939	53920964	CACNG7_intron_4	intron	protein_coding	chr19	53915506	53941468
chr19	55000270	55000298	NLRP2_intron_16	intron	protein_coding	chr19	54997488	55000758
chr19	55093419	55094196	PPP1R12C_intron_9	intron	protein_coding	chr19	55093234	55094343
chr19	55361638	55361791	FAM71E2_intron_8	intron	protein_coding	chr19	55361435	55362243
chr19	55506373	55506400	SSC5D_intron_13	intron	protein_coding	chr19	55504325	55513009
chr19	55508735	55508864	SSC5D_intron_13	intron	protein_coding	chr19	55504325	55513009
chr19	55530469	55530777	SBK2_intron_1	intron	protein_coding	chr19	55530324	55531141
chr19	56043542	56043570	NLRP5_intron_11	intron	protein_coding	chr19	56041093	56050416
chr19	56098639	56098713	ZNF787_intron_1	intron	protein_coding	chr19	56089093	56101648
chr19	56136081	56136105	ZNF444_intron_1	intron	protein_coding	chr19	56132779	56140949
chr19	56600188	56600495	ZNF71_intron_1	intron	protein_coding	chr19	56595429	56601505
chr19	56836969	56836992	ZIM2_intron_11	intron	protein_coding	chr19	56836105	56840580
chr19	57973145	57973175	C19orf18_intron_4	intron	protein_coding	chr19	57972505	57974097
chr19	58106421	58106759	ZSCAN18_intron_9	intron	protein_coding	chr19	58098364	58107614
chr19	58523838	58523927	ZBTB45_intron_4	intron	protein_coding	chr19	58520223	58538699
chr2	293969	294006	AC079779.2_intron_3	intron	processed_transcript	chr2	290752	301360
chr2	294061	294151	AC079779.2_intron_3	intron	processed_transcript	chr2	290752	301360
chr2	296380	296424	AC079779.2_intron_3	intron	processed_transcript	chr2	290752	301360
chr2	835641	835667	LINC01115_intron_2	intron	lincRNA	chr2	806250	853977
chr2	1005822	1005846	SNTG2_intron_1	intron	protein_coding	chr2	951069	1083516
chr2	1106843	1107401	SNTG2_intron_4	intron	protein_coding	chr2	1098411	1137620
chr2	1149683	1149706	SNTG2_intron_6	intron	protein_coding	chr2	1137810	1165546
chr2	1456883	1457070	TPO_intron_8	intron	protein_coding	chr2	1456283	1477084
chr2	1531250	1531305	TPO_intron_16	intron	protein_coding	chr2	1516983	1540592
chr2	1532084	1532680	TPO_intron_16	intron	protein_coding	chr2	1516983	1540592
chr2	1622138	1622289	AC144450.1_intron_1	intron	lincRNA	chr2	1621980	1625247
chr2	2236781	2236821	MYT1L_intron_25	intron	protein_coding	chr2	2172989	2284402
chr2	3242301	3242362	EIPR1_intron_6	intron	protein_coding	chr2	3214249	3257297
chr2	3304486	3304613	EIPR1_intron_8	intron	protein_coding	chr2	3274420	3318855
chr2	3383871	3383900	TRAPPC12_intron_1	intron	protein_coding	chr2	3379877	3387618
chr2	3837622	3837739	DCDC2C_intron_10	intron	protein_coding	chr2	3785101	3847152
chr2	8360769	8360796	LINC00299_intron_14	intron	lincRNA	chr2	8328420	8362176
chr2	9479795	9479818	IAH1_intron_5	intron	protein_coding	chr2	9478371	9481284
chr2	9512024	9512047	ADAM17_intron_9	intron	protein_coding	chr2	9510132	9517899
chr2	9602839	9602874	YWHAQ_intron_4	intron	protein_coding	chr2	9591516	9630157
chr2	9908028	9908051	TAF1B_intron_10	intron	protein_coding	chr2	9905007	9910734
chr2	10044130	10044161	KLF11_intron_3	intron	protein_coding	chr2	10043888	10044173
chr2	10349702	10349728	HPCAL1_intron_3	intron	protein_coding	chr2	10330211	10368676
chr2	10800580	10800604	PDIA6_intron_11	intron	protein_coding	chr2	10797758	10802497
chr2	11497976	11498000	GREB1_intron_1	intron	protein_coding	chr2	11482382	11534114
chr2	11501895	11501919	GREB1_intron_1	intron	protein_coding	chr2	11482382	11534114
chr2	11538633	11538661	GREB1_intron_2	intron	protein_coding	chr2	11534255	11539841
chr2	13931306	13931331	LINC00276_intron_3	intron	lincRNA	chr2	13841615	14228872
chr2	15742797	15742826	LINC01804_intron_7	intron	lincRNA	chr2	15718962	15743487
chr2	20264348	20264371	PUM2_intron_8	intron	protein_coding	chr2	20263461	20278581
chr2	20598539	20598565	HS1BP3_intron_2	intron	protein_coding	chr2	20598266	20617820
chr2	20631516	20631540	HS1BP3_intron_5	intron	protein_coding	chr2	20624893	20634714
chr2	21998987	21999011	LINC01830_intron_3	intron	lincRNA	chr2	21971837	22210863
chr2	23052349	23052375	AC018467.1_intron_8	intron	lincRNA	chr2	23030661	23077818
chr2	23537426	23537456	KLHL29_intron_2	intron	protein_coding	chr2	23475668	23562150
chr2	23846061	23846794	ATAD2B_intron_16	intron	protein_coding	chr2	23834079	23857413
chr2	24320525	24320552	ITSN2_intron_40	intron	protein_coding	chr2	24315225	24321812
chr2	24552343	24552369	NCOA1_intron_1	intron	protein_coding	chr2	24492189	24554387
chr2	24576149	24576178	NCOA1_intron_3	intron	protein_coding	chr2	24564431	24584474
chr2	24621411	24621451	NCOA1_intron_4	intron	protein_coding	chr2	24584561	24643964
chr2	24639896	24639935	NCOA1_intron_4	intron	protein_coding	chr2	24584561	24643964
chr2	25128966	25128993	EFR3B_intron_8	intron	protein_coding	chr2	25128333	25129973
chr2	25228200	25228235	DNMT3A_UTR_1	three_prime_UTR	protein_coding	chr2	25227855	25234278
chr2	25503053	25503082	DTNB_intron_12	intron	protein_coding	chr2	25482874	25531471
chr2	26140452	26140475	AC011742.2_intron_1	intron	processed_pseudogene	chr2	26140438	26141086
chr2	26370932	26370982	SELENOI_intron_5	intron	protein_coding	chr2	26367221	26373365
chr2	27346330	27346357	GTF3C2_intron_20	intron	protein_coding	chr2	27343633	27350312
chr2	27439995	27440018	NRBP1_intron_15	intron	protein_coding	chr2	27439899	27440401
chr2	28458782	28458906	PLB1_intron_1	intron	protein_coding	chr2	28457198	28496069
chr2	28819831	28819867	SPDYA_intron_4	intron	protein_coding	chr2	28819107	28822323
chr2	29332285	29332312	ALK_intron_25	intron	protein_coding	chr2	29328482	29383730
chr2	29776361	29776433	ALK_intron_29	intron	protein_coding	chr2	29717701	29919991
chr2	29830712	29830735	ALK_intron_29	intron	protein_coding	chr2	29717701	29919991
chr2	30521491	30521515	LCLAT1_intron_4	intron	protein_coding	chr2	30489241	30525585
chr2	32480621	32480645	BIRC6_intron_37	intron	protein_coding	chr2	32479618	32481318
chr2	32553197	32553222	BIRC6_intron_65	intron	protein_coding	chr2	32549482	32575154
chr2	32866675	32867130	LINC00486_intron_2	intron	lincRNA	chr2	32841234	32882697
chr2	32868130	32870556	LINC00486_intron_2	intron	lincRNA	chr2	32841234	32882697
chr2	32916183	32916625	LINC00486_intron_7	intron	lincRNA	chr2	32902124	32925351
chr2	32917626	32918403	LINC00486_intron_7	intron	lincRNA	chr2	32902124	32925351
chr2	33382074	33382100	LTBP1_intron_32	intron	protein_coding	chr2	33365504	33389182
chr2	33819791	33819814	LINC01317_intron_1	intron	lincRNA	chr2	33706954	33855686
chr2	34479299	34479332	AC068599.1_intron_2	intron	lincRNA	chr2	34384570	34635247
chr2	34603931	34604054	AC068599.1_intron_2	intron	lincRNA	chr2	34384570	34635247
chr2	35124173	35124198	AC012593.1_intron_6	intron	lincRNA	chr2	35037288	35159082
chr2	36505549	36505589	CRIM1_intron_9	intron	protein_coding	chr2	36499348	36509981
chr2	36728529	36728837	VIT_intron_2	intron	protein_coding	chr2	36716423	36729424
chr2	36948081	36948109	STRN_intron_17	intron	protein_coding	chr2	36925209	36966228
chr2	37082052	37082075	HEATR5B_intron_35	intron	protein_coding	chr2	37079332	37083287
chr2	37145742	37145768	EIF2AK2_intron_13	intron	protein_coding	chr2	37141702	37146851
chr2	37202644	37202678	CEBPZOS_UTR_7	three_prime_UTR	protein_coding	chr2	37201862	37204741
chr2	37202644	37202678	CEBPZ_intron_1	intron	protein_coding	chr2	37201904	37202782
chr2	38370448	38370471	ATL2_intron_14	intron	protein_coding	chr2	38354178	38376114
chr2	38844348	38844677	DHX57_intron_14	intron	protein_coding	chr2	38843211	38847017
chr2	43431642	43431670	THADA_intron_12	intron	protein_coding	chr2	43430303	43485232
chr2	43839403	43839434	ABCG8_intron_2	intron	protein_coding	chr2	43839117	43844505
chr2	44409100	44409166	CAMKMT_intron_4	intron	protein_coding	chr2	44392074	44456566
chr2	45421506	45421533	SRBD1_intron_5	intron	protein_coding	chr2	45419895	45476991
chr2	46085736	46085764	PRKCE_intron_13	intron	protein_coding	chr2	46010965	46086206
chr2	46578569	46578594	RHOQ_intron_4	intron	protein_coding	chr2	46576657	46580926
chr2	46934787	46934810	MCFD2_intron_9	intron	protein_coding	chr2	46916113	46941570
chr2	46934787	46934810	TTC7A_intron_2	intron	protein_coding	chr2	46917278	46941172
chr2	47200492	47200518	AC106869.1_intron_2	intron	lincRNA	chr2	47199544	47213947
chr2	47288209	47288235	AC106869.1_intron_4	intron	lincRNA	chr2	47221324	47323419
chr2	47365514	47365542	EPCAM_intron_1	intron	protein_coding	chr2	47345224	47368926
chr2	47383607	47383640	EPCAM_intron_8	intron	protein_coding	chr2	47379970	47385164
chr2	47449018	47449041	MSH2_intron_8	intron	protein_coding	chr2	47445658	47463029
chr2	47788900	47788935	MSH6_intron_7	intron	protein_coding	chr2	47784239	47790925
chr2	47949915	47949941	AC092650.1_intron_4	intron	lincRNA	chr2	47948410	47950226
chr2	48044180	48044206	AC092650.1_intron_12	intron	lincRNA	chr2	48022404	48109534
chr2	48507749	48507772	PPP1R21_intron_20	intron	protein_coding	chr2	48507386	48510013
chr2	48555916	48555956	STON1-GTF2A1L_intron_1	intron	protein_coding	chr2	48529989	48569018
chr2	49231532	49231557	AC009975.1_intron_2	intron	lincRNA	chr2	48946406	49408200
chr2	49385756	49386066	AC009975.1_intron_2	intron	lincRNA	chr2	48946406	49408200
chr2	49394878	49394908	AC009975.1_intron_2	intron	lincRNA	chr2	48946406	49408200
chr2	49231532	49231557	AC009975.2_intron_4	intron	lincRNA	chr2	49218629	49308142
chr2	49385756	49386066	AC009975.2_intron_7	intron	lincRNA	chr2	49339575	49426530
chr2	49394878	49394908	AC009975.2_intron_7	intron	lincRNA	chr2	49339575	49426530
chr2	50026859	50026882	NRXN1_intron_6	intron	protein_coding	chr2	49974204	50053269
chr2	50098838	50098867	NRXN1_intron_9	intron	protein_coding	chr2	50091495	50236787
chr2	50399794	50399839	NRXN1_intron_11	intron	protein_coding	chr2	50347797	50465440
chr2	51438746	51438771	AC007402.1_intron_4	intron	lincRNA	chr2	51378174	51527600
chr2	53644508	53644531	ASB3_intron_2	intron	protein_coding	chr2	53604916	53669979
chr2	54102638	54102664	ACYP2_intron_6	intron	protein_coding	chr2	54066048	54115401
chr2	54202706	54202733	ACYP2_intron_11	intron	protein_coding	chr2	54143315	54267294
chr2	54299591	54299615	ACYP2_intron_12	intron	protein_coding	chr2	54267366	54304686
chr2	54466567	54466599	SPTBN1_intron_2	intron	protein_coding	chr2	54457308	54526370
chr2	55253794	55253829	MTIF2_intron_9	intron	protein_coding	chr2	55252654	55254039
chr2	55375507	55375537	CCDC88A_intron_31	intron	protein_coding	chr2	55374884	55388776
chr2	55589924	55589954	PPP4R3B_intron_13	intron	protein_coding	chr2	55588957	55598414
chr2	55657856	55657891	PNPT1_intron_13	intron	protein_coding	chr2	55656372	55660155
chr2	58151731	58151754	VRK2_intron_18	intron	protein_coding	chr2	58146475	58154752
chr2	59397828	59397861	AC007100.1_intron_1	intron	lincRNA	chr2	59218725	59512007
chr2	59440022	59440054	AC007100.1_intron_1	intron	lincRNA	chr2	59218725	59512007
chr2	59491318	59491343	AC007100.1_intron_1	intron	lincRNA	chr2	59218725	59512007
chr2	59440022	59440054	AC007179.1_intron_1	intron	lincRNA	chr2	59435364	59440628
chr2	61298537	61298560	USP34_intron_51	intron	protein_coding	chr2	61296926	61300949
chr2	62002491	62002515	COMMD1_intron_2	intron	protein_coding	chr2	62000983	62135829
chr2	62014542	62014568	COMMD1_intron_2	intron	protein_coding	chr2	62000983	62135829
chr2	63043927	63043962	EHBP1_intron_25	intron	protein_coding	chr2	63038817	63045064
chr2	63602934	63602968	MDH1_intron_8	intron	protein_coding	chr2	63599293	63604694
chr2	64122342	64122368	PELI1_intron_6	intron	protein_coding	chr2	64108380	64144079
chr2	64200902	64200931	LINC00309_intron_3	intron	lincRNA	chr2	64192459	64201226
chr2	64545570	64545601	AFTPH_intron_1	intron	protein_coding	chr2	64524613	64551441
chr2	65369661	65369695	SPRED2_intron_7	intron	protein_coding	chr2	65366651	65377611
chr2	66584632	66584670	LINC01798_intron_1	intron	lincRNA	chr2	66574166	66665719
chr2	67583959	67583986	AC007422.2_intron_1	intron	lincRNA	chr2	67565645	67683950
chr2	72631461	72631491	EXOC6B_intron_17	intron	protein_coding	chr2	72575669	72718101
chr2	73568995	73569020	ALMS1_intron_15	intron	protein_coding	chr2	73559143	73572260
chr2	73834219	73834250	STAMBP_intron_2	intron	protein_coding	chr2	73831060	73844811
chr2	74158180	74158206	MOB1A_intron_1	intron	protein_coding	chr2	74156646	74159089
chr2	75154455	75154488	TACR1_intron_4	intron	protein_coding	chr2	75120769	75198544
chr2	77083783	77083812	LRRTM4_intron_1	intron	protein_coding	chr2	76748917	77516666
chr2	77457002	77457036	LRRTM4_intron_1	intron	protein_coding	chr2	76748917	77516666
chr2	80232337	80232373	CTNNA2_intron_17	intron	protein_coding	chr2	79909798	80305103
chr2	80596284	80596312	CTNNA2_intron_28	intron	protein_coding	chr2	80589486	80604072
chr2	84531326	84531609	DNAH6_intron_4	intron	protein_coding	chr2	84529167	84544231
chr2	85291998	85292318	TCF7L1_intron_8	intron	protein_coding	chr2	85283579	85302482
chr2	86998511	86998541	RGPD1_intron_25	intron	protein_coding	chr2	86997759	87012511
chr2	88732728	88732754	RPIA_intron_4	intron	protein_coding	chr2	88729338	88734550
chr2	89330110	89330429	IGKV2-40_1	exon	IG_V_gene	chr2	89330110	89330429
chr2	91590786	91590811	AC116050.2_intron_1	intron	unprocessed_pseudogene	chr2	91589893	91602857
chr2	94894808	94894848	AC097374.1_intron_5	intron	transcribed_unprocessed_pseudogene	chr2	94892779	94930017
chr2	96958697	96958726	FAM178B_intron_12	intron	protein_coding	chr2	96951485	96960286
chr2	97434746	97434769	AC092683.2_4	exon	lincRNA	chr2	97434661	97434847
chr2	97838426	97838450	TMEM131_intron_34	intron	protein_coding	chr2	97837158	97841813
chr2	97981028	97981054	TMEM131_intron_41	intron	protein_coding	chr2	97927488	97995474
chr2	99136514	99136837	TSGA10_intron_20	intron	protein_coding	chr2	99127177	99141342
chr2	99252045	99252122	LYG2_intron_5	intron	protein_coding	chr2	99246821	99254216
chr2	99946473	99946497	AFF3_intron_18	intron	protein_coding	chr2	99837525	100006630
chr2	100282797	100282846	LONRF2_UTR_1	three_prime_UTR	protein_coding	chr2	100273291	100284297
chr2	101358752	101359070	CREG2_intron_2	intron	protein_coding	chr2	101355367	101383531
chr2	101481392	101481703	LINC01870_intron_1	intron	lincRNA	chr2	101479494	101485417
chr2	102706033	102706359	SLC9A2_intron_11	intron	protein_coding	chr2	102705937	102708117
chr2	103144079	103144109	AC073987.1_intron_2	intron	lincRNA	chr2	103116906	103175505
chr2	103900591	103900619	LINC01965_intron_1	intron	lincRNA	chr2	103874446	104051880
chr2	104000437	104000468	LINC01965_intron_1	intron	lincRNA	chr2	103874446	104051880
chr2	107310221	107310260	LINC01789_intron_7	intron	lincRNA	chr2	107282822	107365478
chr2	107845207	107845245	RGPD4_intron_6	intron	protein_coding	chr2	107843731	107848339
chr2	109294560	109294594	SH3RF3_intron_1	intron	protein_coding	chr2	109130114	109347672
chr2	109334358	109334383	SH3RF3_intron_1	intron	protein_coding	chr2	109130114	109347672
chr2	109851188	109851212	RGPD5_intron_25	intron	protein_coding	chr2	109848012	109855860
chr2	109990035	109990078	LINC01123_intron_2	intron	lincRNA	chr2	109988803	109993633
chr2	109994144	109994399	LINC01123_intron_3	intron	lincRNA	chr2	109993820	109994399
chr2	109994400	109996140	LINC01123_4	exon	lincRNA	chr2	109994400	109996140
chr2	110382079	110382102	LINC01106_intron_2	intron	lincRNA	chr2	110377835	110382702
chr2	110520279	110520308	RGPD6_intron_1	intron	protein_coding	chr2	110515646	110523494
chr2	112095165	112095197	TMEM87B_intron_11	intron	protein_coding	chr2	112091784	112097042
chr2	112139487	112139536	FBLN7_intron_1	intron	protein_coding	chr2	112138731	112159674
chr2	112213775	112213799	ZC3H8_UTR_1	three_prime_UTR	protein_coding	chr2	112211525	112216468
chr2	112338873	112338916	ZC3H6_UTR_2	three_prime_UTR	protein_coding	chr2	112332488	112340063
chr2	112546544	112546567	POLR1B_intron_1	intron	protein_coding	chr2	112542672	112547010
chr2	115187019	115187043	DPP10_intron_7	intron	protein_coding	chr2	115162273	115234454
chr2	115403381	115403407	DPP10_intron_10	intron	protein_coding	chr2	115343913	115499508
chr2	117983631	117983666	CCDC93_intron_17	intron	protein_coding	chr2	117978031	117985967
chr2	118148676	118148701	AC093901.1_intron_1	intron	lincRNA	chr2	118132373	118176763
chr2	120069128	120069156	EPB41L5_intron_3	intron	protein_coding	chr2	120042111	120073176
chr2	120753074	120753098	GLI2_intron_1	intron	protein_coding	chr2	120736286	120792407
chr2	121555988	121556013	CLASP1_intron_44	intron	protein_coding	chr2	121530326	121605699
chr2	124565574	124565605	CNTNAP5_intron_11	intron	protein_coding	chr2	124563324	124609799
chr2	124702346	124702384	CNTNAP5_intron_13	intron	protein_coding	chr2	124647959	124747227
chr2	124828735	124828758	CNTNAP5_intron_19	intron	protein_coding	chr2	124798321	124865304
chr2	127365116	127365140	MAP3K2_intron_16	intron	protein_coding	chr2	127343230	127387450
chr2	127979497	127979588	SAP130_intron_7	intron	protein_coding	chr2	127978090	127986783
chr2	128113695	128113995	UGGT1_intron_6	intron	protein_coding	chr2	128113259	128115122
chr2	128169048	128169079	UGGT1_intron_26	intron	protein_coding	chr2	128164826	128170286
chr2	131624379	131624413	POTEKP_intron_10	intron	unprocessed_pseudogene	chr2	131624095	131625936
chr2	133178504	133178534	NCKAP5_intron_16	intron	protein_coding	chr2	133130112	133213714
chr2	135750835	135750861	UBXN4_intron_3	intron	protein_coding	chr2	135748370	135753537
chr2	135959396	135959422	DARS_intron_12	intron	protein_coding	chr2	135943481	135961394
chr2	136890383	136890407	THSD7B_intron_2	intron	protein_coding	chr2	136882318	136990890
chr2	137200857	137200883	THSD7B_intron_8	intron	protein_coding	chr2	137170939	137231042
chr2	137487730	137488062	THSD7B_intron_16	intron	protein_coding	chr2	137451025	137563211
chr2	137605648	137605675	THSD7B_intron_18	intron	protein_coding	chr2	137572557	137616173
chr2	138459469	138459505	AC114763.1_intron_4	intron	lincRNA	chr2	138446468	138477168
chr2	140256449	140256473	LRP1B_intron_5	intron	protein_coding	chr2	140247163	140269266
chr2	140668309	140668337	LRP1B_intron_51	intron	protein_coding	chr2	140601640	140700248
chr2	140705521	140705544	LRP1B_intron_55	intron	protein_coding	chr2	140702554	140715971
chr2	140949886	140949971	LRP1B_intron_72	intron	protein_coding	chr2	140923148	140950233
chr2	140970718	140970744	LRP1B_intron_74	intron	protein_coding	chr2	140951941	140982158
chr2	141208881	141208908	LRP1B_intron_86	intron	protein_coding	chr2	141188584	141229181
chr2	141212256	141212286	LRP1B_intron_86	intron	protein_coding	chr2	141188584	141229181
chr2	141291855	141291878	LRP1B_intron_89	intron	protein_coding	chr2	141254642	141480394
chr2	141315882	141315905	LRP1B_intron_89	intron	protein_coding	chr2	141254642	141480394
chr2	141593430	141593754	LRP1B_intron_90	intron	protein_coding	chr2	141480534	141810277
chr2	141638580	141639009	LRP1B_intron_90	intron	protein_coding	chr2	141480534	141810277
chr2	143263907	143263931	ARHGAP15_intron_9	intron	protein_coding	chr2	143250601	143435599
chr2	143606048	143606071	ARHGAP15_intron_14	intron	protein_coding	chr2	143556486	143624131
chr2	143813340	143813365	AC079584.1_intron_2	intron	lincRNA	chr2	143805898	143819426
chr2	148289895	148289922	MBD5_intron_4	intron	protein_coding	chr2	148233396	148342212
chr2	148733479	148733503	EPC2_intron_5	intron	protein_coding	chr2	148692834	148743620
chr2	148897918	148897944	KIF5C_intron_1	intron	protein_coding	chr2	148875744	148922135
chr2	151028192	151028215	AC023469.1_intron_1	intron	lincRNA	chr2	151001391	151033807
chr2	151046573	151046845	AC023469.1_intron_3	intron	lincRNA	chr2	151043874	151047677
chr2	151184693	151184977	AC018731.1_intron_2	intron	lincRNA	chr2	151134770	151186118
chr2	151915986	151916023	CACNB4_intron_12	intron	protein_coding	chr2	151883371	151967535
chr2	152590980	152591012	FMNL2_intron_9	intron	protein_coding	chr2	152581050	152607337
chr2	152690597	152690623	PRPF40A_intron_21	intron	protein_coding	chr2	152681337	152690960
chr2	153208086	153208163	AC079150.2_1	exon	processed_pseudogene	chr2	153208086	153208163
chr2	154354408	154354432	GALNT13_intron_10	intron	protein_coding	chr2	154301590	154395989
chr2	154850008	154850035	KCNJ3_intron_2	intron	protein_coding	chr2	154709820	154854725
chr2	154857889	154857915	KCNJ3_UTR_2	three_prime_UTR	protein_coding	chr2	154854732	154858352
chr2	156439516	156439540	GPD2_intron_3	intron	protein_coding	chr2	156436514	156473570
chr2	157599318	157599341	ACVR1C_intron_9	intron	protein_coding	chr2	157597561	157628570
chr2	157862587	157862884	ACVR1_intron_15	intron	protein_coding	chr2	157860180	157874862
chr2	158068788	158068823	UPP2_intron_3	intron	protein_coding	chr2	158015887	158101868
chr2	158822549	158822577	DAPL1_intron_5	intron	protein_coding	chr2	158815994	158826394
chr2	159261892	159261917	WDSUB1_intron_6	intron	protein_coding	chr2	159259844	159271700
chr2	159999347	159999663	PLA2R1_intron_19	intron	protein_coding	chr2	159987359	160005650
chr2	160120346	160120689	ITGB6_intron_3	intron	protein_coding	chr2	160112200	160123789
chr2	162441999	162442022	KCNH7_intron_9	intron	protein_coding	chr2	162435598	162446016
chr2	162809909	162810213	KCNH7_intron_15	intron	protein_coding	chr2	162538077	162836535
chr2	163968582	163968607	AC016766.1_intron_3	intron	lincRNA	chr2	163950260	164250718
chr2	164585085	164585115	GRB14_intron_12	intron	protein_coding	chr2	164547817	164619685
chr2	165653972	165653997	CSRNP3_intron_6	intron	protein_coding	chr2	165595214	165657759
chr2	166199975	166200002	SCN9A_intron_1	intron	protein_coding	chr2	166199865	166203953
chr2	167095856	167095879	XIRP2_intron_2	intron	protein_coding	chr2	166903891	167135899
chr2	168538962	168539264	CERS6_intron_1	intron	protein_coding	chr2	168456619	168547594
chr2	168698240	168698267	CERS6_intron_6	intron	protein_coding	chr2	168695052	168714999
chr2	169181725	169181749	LRP2_intron_28	intron	protein_coding	chr2	169181619	169182165
chr2	169489856	169489881	AC093899.2_intron_5	intron	protein_coding	chr2	169488115	169492872
chr2	169554278	169554304	FASTKD1_intron_8	intron	protein_coding	chr2	169546705	169555122
chr2	170234174	170234198	MYO3B_intron_7	intron	protein_coding	chr2	170217396	170235989
chr2	170474743	170474772	MYO3B_intron_26	intron	protein_coding	chr2	170466712	170498590
chr2	171021433	171021458	TLK1_intron_9	intron	protein_coding	chr2	171014949	171028337
chr2	171143506	171143549	TLK1_intron_22	intron	protein_coding	chr2	171117858	171160288
chr2	171970498	171970528	HAT1_intron_8	intron	protein_coding	chr2	171966950	171976155
chr2	172016094	172016117	METAP1D_intron_1	intron	protein_coding	chr2	172000010	172061496
chr2	172441559	172441582	ITGA6_intron_2	intron	protein_coding	chr2	172427971	172465537
chr2	172857888	172857928	RAPGEF4_intron_5	intron	protein_coding	chr2	172821977	172860036
chr2	173110223	173110257	MAP3K20_intron_5	intron	protein_coding	chr2	173091191	173169803
chr2	174091869	174091896	OLA1_intron_4	intron	protein_coding	chr2	174082065	174123178
chr2	178502230	178502253	PLEKHA3_intron_7	intron	protein_coding	chr2	178501177	178502334
chr2	178699383	178699417	TTN_intron_252	intron	protein_coding	chr2	178698915	178701118
chr2	179230113	179230138	SESTD1_intron_17	intron	protein_coding	chr2	179191867	179263975
chr2	179524554	179524577	ZNF385B_intron_7	intron	protein_coding	chr2	179522921	179544825
chr2	181041234	181041260	UBE2E3_intron_8	intron	protein_coding	chr2	180990047	181057691
chr2	181061109	181061422	UBE2E3_intron_10	intron	protein_coding	chr2	181060813	181062789
chr2	181288731	181288881	LINC01934_intron_20	intron	lincRNA	chr2	181288075	181322659
chr2	181313242	181313265	LINC01934_intron_20	intron	lincRNA	chr2	181288075	181322659
chr2	181348405	181348447	LINC01934_intron_24	intron	lincRNA	chr2	181342312	181354206
chr2	181491247	181491559	ITGA4_intron_11	intron	protein_coding	chr2	181485993	181493323
chr2	181509139	181509167	ITGA4_intron_16	intron	protein_coding	chr2	181498778	181509656
chr2	184604146	184604175	ZNF804A_intron_1	intron	protein_coding	chr2	184599071	184866363
chr2	187351002	187351297	CALCRL_intron_1	intron	protein_coding	chr2	187346400	187351918
chr2	187414887	187414910	CALCRL_intron_14	intron	protein_coding	chr2	187387757	187431295
chr2	190365976	190366005	INPP1_intron_7	intron	protein_coding	chr2	190362688	190366693
chr2	190420173	190420205	MFSD6_intron_2	intron	protein_coding	chr2	190415414	190433325
chr2	190640787	190640817	AC006460.2_intron_6	intron	bidirectional_promoter_lncRNA	chr2	190629826	190640949
chr2	191694972	191694995	NABP1_UTR_5	three_prime_UTR	protein_coding	chr2	191685768	191696659
chr2	195871930	195871955	DNAH7_intron_26	intron	protein_coding	chr2	195865022	195872248
chr2	196144486	196144514	STK17B_intron_4	intron	protein_coding	chr2	196143687	196145909
chr2	196273049	196273073	HECW2_intron_13	intron	protein_coding	chr2	196271290	196274019
chr2	197886415	197886442	PLCL1_intron_2	intron	protein_coding	chr2	197810323	198083747
chr2	199609437	199609463	LINC01877_intron_1	intron	lincRNA	chr2	199608128	199624529
chr2	200826395	200826427	BZW1_UTR_8	three_prime_UTR	protein_coding	chr2	200822178	200827338
chr2	200826631	200826720	BZW1_UTR_8	three_prime_UTR	protein_coding	chr2	200822178	200827338
chr2	201281933	201284717	CASP8_intron_15	intron	protein_coding	chr2	201281916	201284814
chr2	201515202	201515238	C2CD6_intron_3	intron	protein_coding	chr2	201495970	201535002
chr2	201669560	201669590	MPP4_intron_10	intron	protein_coding	chr2	201666373	201669731
chr2	201685250	201685273	MPP4_intron_16	intron	protein_coding	chr2	201685146	201685917
chr2	201803689	201803714	CDK15_intron_1	intron	protein_coding	chr2	201790661	201806373
chr2	201856939	201857246	CDK15_intron_12	intron	protein_coding	chr2	201854938	201872276
chr2	205299547	205299591	PARD3B_intron_16	intron	protein_coding	chr2	205245823	205300528
chr2	205322889	205322917	PARD3B_intron_19	intron	protein_coding	chr2	205301908	205401011
chr2	206071262	206071310	INO80D_intron_11	intron	protein_coding	chr2	206063685	206085899
chr2	206179055	206179080	GPR1_intron_1	intron	protein_coding	chr2	206177276	206203892
chr2	206742694	206742721	MDH1B_intron_3	intron	protein_coding	chr2	206741105	206745620
chr2	207609771	207612060	METTL21A_UTR_3	three_prime_UTR	protein_coding	chr2	207609114	207613431
chr2	210069789	210069832	KANSL1L_intron_9	intron	protein_coding	chr2	210044105	210075550
chr2	211622974	211623000	ERBB4_intron_10	intron	protein_coding	chr2	211619276	211623920
chr2	211662038	211662070	ERBB4_intron_14	intron	protein_coding	chr2	211657995	211665321
chr2	211686535	211686817	ERBB4_intron_17	intron	protein_coding	chr2	211679185	211701965
chr2	212062399	212062424	ERBB4_intron_27	intron	protein_coding	chr2	211947617	212124750
chr2	213588808	213588832	SPAG16_intron_12	intron	protein_coding	chr2	213490091	213862483
chr2	213593751	213593782	SPAG16_intron_12	intron	protein_coding	chr2	213490091	213862483
chr2	213728876	213728911	SPAG16_intron_12	intron	protein_coding	chr2	213490091	213862483
chr2	213859189	213859217	SPAG16_intron_12	intron	protein_coding	chr2	213490091	213862483
chr2	214126044	214126072	SPAG16_intron_16	intron	protein_coding	chr2	214108262	214149138
chr2	214261113	214261141	SPAG16_intron_17	intron	protein_coding	chr2	214149267	214410138
chr2	215133149	215133176	ABCA12_intron_53	intron	protein_coding	chr2	215111691	215138138
chr2	216170037	216170060	XRCC5_intron_19	intron	protein_coding	chr2	216162049	216190223
chr2	216515706	216515732	RPL37A_intron_4	intron	protein_coding	chr2	216504087	216519330
chr2	218522562	218522591	USP37_intron_16	intron	protein_coding	chr2	218510141	218528269
chr2	218528807	218528831	USP37_intron_17	intron	protein_coding	chr2	218528801	218529954
chr2	218676619	218676644	STK36_intron_7	intron	protein_coding	chr2	218676279	218679166
chr2	219463392	219463416	SPEG_intron_15	intron	protein_coding	chr2	219462387	219464431
chr2	220173870	220173904	AC019211.1_intron_1	intron	lincRNA	chr2	220105962	220322099
chr2	221526852	221526881	EPHA4_intron_16	intron	protein_coding	chr2	221502561	221563729
chr2	222209696	222209731	PAX3_intron_2	intron	protein_coding	chr2	222202191	222220138
chr2	222616988	222617260	FARSB_intron_3	intron	protein_coding	chr2	222613929	222619643
chr2	222895472	222897953	ACSL3_intron_3	intron	protein_coding	chr2	222887889	222900672
chr2	222932648	222932956	ACSL3_intron_16	intron	protein_coding	chr2	222930813	222933164
chr2	224706189	224706213	CCDC195_intron_1	intron	protein_coding	chr2	224703888	224709971
chr2	225018535	225018647	DOCK10_intron_58	intron	protein_coding	chr2	224982428	225042250
chr2	227291566	227291592	COL4A3_intron_37	intron	protein_coding	chr2	227290887	227293189
chr2	227366716	227366747	TM4SF20_intron_2	intron	protein_coding	chr2	227366245	227370913
chr2	229923831	229923857	FBXO36_intron_1	intron	protein_coding	chr2	229922610	229932769
chr2	230460592	230460922	SP100_intron_11	intron	protein_coding	chr2	230450256	230461260
chr2	230510473	230510522	SP100_intron_26	intron	protein_coding	chr2	230508147	230511123
chr2	230989024	230989061	SPATA3-AS1_intron_2	intron	lincRNA	chr2	230988180	230991767
chr2	233065591	233065631	INPP5D_intron_1	intron	protein_coding	chr2	233060613	233079333
chr2	233186684	233186708	INPP5D_intron_21	intron	protein_coding	chr2	233185926	233189848
chr2	235677912	235677947	AGAP1_intron_3	intron	protein_coding	chr2	235671058	235709175
chr2	237343517	237343562	COL6A3_intron_8	intron	protein_coding	chr2	237342162	237344348
chr2	237429421	237429444	AC112721.2_intron_1	intron	lincRNA	chr2	237429199	237433059
chr2	239231868	239231966	HDAC4_intron_26	intron	protein_coding	chr2	239191057	239236591
chr2	239374386	239374412	HDAC4_intron_29	intron	protein_coding	chr2	239352919	239400375
chr2	239899206	239899256	NDUFA10_intron_2	intron	protein_coding	chr2	239895315	239957370
chr2	239900318	239900345	NDUFA10_intron_2	intron	protein_coding	chr2	239895315	239957370
chr2	240019535	240019844	NDUFA10_intron_14	intron	protein_coding	chr2	240018640	240021195
chr2	240453318	240453422	GPC1_intron_2	intron	protein_coding	chr2	240453095	240454836
chr2	240464546	240464573	GPC1_intron_8	intron	protein_coding	chr2	240463513	240464614
chr2	240453318	240453422	AC110619.1_intron_1	intron	processed_transcript	chr2	240451332	240456595
chr2	240693876	240693953	AQP12A_intron_1	intron	protein_coding	chr2	240692522	240694431
chr2	241326502	241326560	SEPT2_intron_8	intron	protein_coding	chr2	241326114	241335124
chr2	241474317	241474340	FARP2_intron_20	intron	protein_coding	chr2	241468378	241475855
chr20	1561385	1561412	AL049634.2_intron_3	intron	protein_coding	chr20	1557745	1578336
chr20	1582865	1588558	AL049634.2_intron_4	intron	protein_coding	chr20	1578695	1588558
chr20	1588559	1588632	AL049634.2_6	CDS	protein_coding	chr20	1588559	1588632
chr20	1588632	1588669	AL049634.2_UTR_3	five_prime_UTR	protein_coding	chr20	1588632	1588669
chr20	1600669	1600725	AL049634.2_intron_5	intron	protein_coding	chr20	1588670	1611355
chr20	1600960	1601047	AL049634.2_intron_5	intron	protein_coding	chr20	1588670	1611355
chr20	1601493	1601546	AL049634.2_intron_5	intron	protein_coding	chr20	1588670	1611355
chr20	1601655	1601696	AL049634.2_intron_5	intron	protein_coding	chr20	1588670	1611355
chr20	1601945	1601975	AL049634.2_intron_5	intron	protein_coding	chr20	1588670	1611355
chr20	1602668	1602738	AL049634.2_intron_5	intron	protein_coding	chr20	1588670	1611355
chr20	1603005	1603033	AL049634.2_intron_5	intron	protein_coding	chr20	1588670	1611355
chr20	1603130	1603156	AL049634.2_intron_5	intron	protein_coding	chr20	1588670	1611355
chr20	1603340	1603365	AL049634.2_intron_5	intron	protein_coding	chr20	1588670	1611355
chr20	1603420	1603448	AL049634.2_intron_5	intron	protein_coding	chr20	1588670	1611355
chr20	1603485	1603544	AL049634.2_intron_5	intron	protein_coding	chr20	1588670	1611355
chr20	1603583	1603608	AL049634.2_intron_5	intron	protein_coding	chr20	1588670	1611355
chr20	1588670	1600639	AL049634.2_intron_5	intron	protein_coding	chr20	1588670	1611355
chr20	1591392	1591848	AL049634.3_1	exon	processed_pseudogene	chr20	1591392	1591848
chr20	3630916	3630953	ATRN_intron_26	intron	protein_coding	chr20	3624573	3634309
chr20	3870634	3870662	MAVS_UTR_4	three_prime_UTR	protein_coding	chr20	3866147	3876123
chr20	4482149	4482177	AL121781.1_intron_1	intron	lincRNA	chr20	4475679	4525072
chr20	5111607	5111634	TMEM230_intron_7	intron	protein_coding	chr20	5111606	5111762
chr20	5553902	5554273	GPCPD1_intron_1	intron	protein_coding	chr20	5547851	5557943
chr20	5918810	5918835	CHGB_intron_4	intron	protein_coding	chr20	5916920	5922333
chr20	5962352	5962375	MCM8_intron_7	intron	protein_coding	chr20	5958727	5963272
chr20	7116145	7122199	AL096799.1_intron_1	intron	lincRNA	chr20	7069695	7146355
chr20	8821489	8821520	PLCB1_intron_41	intron	protein_coding	chr20	8802494	8881620
chr20	8851712	8851737	PLCB1_intron_41	intron	protein_coding	chr20	8802494	8881620
chr20	9074805	9074831	PLCB4_intron_2	intron	protein_coding	chr20	9069207	9096285
chr20	9716120	9716166	PAK5_intron_9	intron	protein_coding	chr20	9711436	9784356
chr20	10224257	10224282	SNAP25_intron_2	intron	protein_coding	chr20	10219214	10275427
chr20	10669547	10669573	JAG1_intron_24	intron	protein_coding	chr20	10664015	10672699
chr20	11536630	11536940	AL109837.2_intron_1	intron	lincRNA	chr20	11536436	11540459
chr20	13067055	13067084	SPTLC3_intron_2	intron	protein_coding	chr20	13049131	13072254
chr20	14485663	14485723	MACROD2_intron_3	intron	protein_coding	chr20	14085729	14493477
chr20	14548437	14548735	MACROD2_intron_4	intron	protein_coding	chr20	14493509	14684841
chr20	15234012	15234035	MACROD2_intron_7	intron	protein_coding	chr20	15230062	15431403
chr20	15708623	15708754	MACROD2_intron_9	intron	protein_coding	chr20	15499848	15862741
chr20	15730911	15731739	MACROD2_intron_9	intron	protein_coding	chr20	15499848	15862741
chr20	15846919	15846942	MACROD2_intron_9	intron	protein_coding	chr20	15499848	15862741
chr20	16568819	16568842	KIF16B_intron_27	intron	protein_coding	chr20	16528441	16573227
chr20	19055744	19055778	AL135936.1_intron_5	intron	lincRNA	chr20	19053571	19056728
chr20	19924716	19924743	RIN2_intron_2	intron	protein_coding	chr20	19889659	19935097
chr20	20072091	20072120	CFAP61_intron_3	intron	protein_coding	chr20	20071005	20073890
chr20	21305490	21308111	XRN2_intron_1	intron	protein_coding	chr20	21303474	21326277
chr20	23531819	23531853	CST13P_intron_2	intron	transcribed_unprocessed_pseudogene	chr20	23521109	23534196
chr20	23532503	23532537	CST13P_intron_2	intron	transcribed_unprocessed_pseudogene	chr20	23521109	23534196
chr20	25428973	25428998	GINS1_intron_5	intron	protein_coding	chr20	25425328	25441700
chr20	25542702	25542737	NINL_intron_23	intron	protein_coding	chr20	25526599	25585453
chr20	25779230	25779410	FAM182B_intron_1	intron	protein_coding	chr20	25775337	25848703
chr20	30674942	30674967	ANKRD20A21P_intron_5	intron	transcribed_unprocessed_pseudogene	chr20	30673199	30675219
chr20	30718673	30718698	ANKRD20A21P_intron_19	intron	transcribed_unprocessed_pseudogene	chr20	30716064	30719814
chr20	31776050	31776075	TPX2_intron_8	intron	protein_coding	chr20	31775989	31777485
chr20	32054481	32054514	HCK_intron_1	intron	protein_coding	chr20	32052487	32069686
chr20	32311433	32311729	KIF3B_intron_2	intron	protein_coding	chr20	32311182	32316216
chr20	32379161	32379192	ASXL1_intron_7	intron	protein_coding	chr20	32372554	32428126
chr20	32418809	32418840	ASXL1_intron_7	intron	protein_coding	chr20	32372554	32428126
chr20	32723065	32724934	FO393400.1_intron_7	intron	protein_coding	chr20	32706761	32727891
chr20	34228132	34231419	ASIP_intron_1	intron	protein_coding	chr20	34194761	34260363
chr20	34375696	34375719	ITCH_intron_2	intron	protein_coding	chr20	34369471	34393768
chr20	34499272	34499295	ITCH_intron_24	intron	protein_coding	chr20	34492598	34504329
chr20	34554354	34554380	MAP1LC3A_intron_2	intron	protein_coding	chr20	34550030	34558106
chr20	34654041	34656451	PIGU_intron_10	intron	protein_coding	chr20	34645335	34657178
chr20	35033860	35034176	TRPC4AP_intron_11	intron	protein_coding	chr20	35021357	35035121
chr20	35435450	35435485	GDF5_intron_1	intron	protein_coding	chr20	35434784	35437296
chr20	35589241	35589266	FER1L4_intron_24	intron	transcribed_unitary_pseudogene	chr20	35585277	35595475
chr20	36494966	36494992	DLGAP4_intron_11	intron	protein_coding	chr20	36493186	36496703
chr20	36512931	36512957	DLGAP4_intron_15	intron	protein_coding	chr20	36500612	36524248
chr20	36525225	36525255	DLGAP4_intron_16	intron	protein_coding	chr20	36524342	36525849
chr20	37163178	37163208	MROH8_intron_20	intron	protein_coding	chr20	37160177	37168119
chr20	37187218	37187518	RPN2_intron_3	intron	protein_coding	chr20	37184374	37198395
chr20	37679402	37679425	AL162293.1_intron_3	intron	lincRNA	chr20	37679027	37682070
chr20	41296232	41296256	ZHX3_intron_11	intron	protein_coding	chr20	41272259	41299964
chr20	41419558	41419581	CHD6_intron_6	intron	protein_coding	chr20	41417350	41420506
chr20	42409481	42409508	PTPRT_intron_24	intron	protein_coding	chr20	42352286	42448218
chr20	42648799	42648827	PTPRT_intron_26	intron	protein_coding	chr20	42472570	42677864
chr20	42686457	42686490	PTPRT_intron_27	intron	protein_coding	chr20	42678160	42756460
chr20	43643257	43645932	IFT52_intron_13	intron	protein_coding	chr20	43642625	43646934
chr20	43698351	43698382	MYBL2_intron_6	intron	protein_coding	chr20	43692320	43699755
chr20	44047485	44047884	TOX2_intron_6	intron	protein_coding	chr20	44006793	44051304
chr20	47185276	47185308	EYA2_intron_15	intron	protein_coding	chr20	47183392	47188051
chr20	49947769	49947797	RNF114_intron_4	intron	protein_coding	chr20	49946255	49949246
chr20	50858707	50858731	BCAS4_intron_4	intron	protein_coding	chr20	50841901	50875995
chr20	51642725	51642751	ATP9A_intron_14	intron	protein_coding	chr20	51639505	51656936
chr20	52630867	52630891	LINC01524_intron_8	intron	lincRNA	chr20	52622001	52646488
chr20	53038200	53038223	TSHZ2_intron_1	intron	protein_coding	chr20	52973334	53185281
chr20	54154939	54154969	CYP24A1_intron_1	intron	protein_coding	chr20	54154762	54157167
chr20	54628408	54628435	DOK5_intron_6	intron	protein_coding	chr20	54610524	54643456
chr20	56598028	56598051	LINC01716_intron_7	intron	lincRNA	chr20	56596489	56598501
chr20	58249732	58249771	PPP4R1L_intron_12	intron	transcribed_unprocessed_pseudogene	chr20	58248274	58250885
chr20	58542320	58542360	APCDD1L-DT_intron_7	intron	processed_transcript	chr20	58524729	58547810
chr20	58770164	58770194	PIEZO1P2_intron_9	intron	unprocessed_pseudogene	chr20	58770156	58772146
chr20	58959222	58959246	AL109840.2_intron_3	intron	bidirectional_promoter_lncRNA	chr20	58948854	58962086
chr20	59148688	59148715	ZNF831_intron_2	intron	protein_coding	chr20	59146375	59159650
chr20	59876375	59876401	SYCP2_intron_12	intron	protein_coding	chr20	59875470	59877383
chr20	59979601	59979631	CDH26_intron_4	intron	protein_coding	chr20	59972124	59982921
chr20	61585701	61585776	CDH4_intron_3	intron	protein_coding	chr20	61570744	61599759
chr20	61653619	61653830	CDH4_intron_4	intron	protein_coding	chr20	61599990	61743561
chr20	63770996	63771020	ZBTB46_intron_2	intron	protein_coding	chr20	63752862	63775676
chr20	64029715	64029789	PRPF6_intron_19	intron	protein_coding	chr20	64029492	64031916
chr20	64090938	64090967	OPRL1_intron_3	intron	protein_coding	chr20	64086600	64091964
chr20	64136469	64136500	MYT1_intron_1	intron	protein_coding	chr20	64102556	64151789
chr21	5011799	5011874	FP565260.4_1	CDS	protein_coding	chr21	5011799	5011874
chr21	5011921	5011952	FP565260.4_intron_1	intron	protein_coding	chr21	5011875	5012546
chr21	5011976	5012000	FP565260.4_intron_1	intron	protein_coding	chr21	5011875	5012546
chr21	5012028	5012081	FP565260.4_intron_1	intron	protein_coding	chr21	5011875	5012546
chr21	5012133	5012546	FP565260.4_intron_1	intron	protein_coding	chr21	5011875	5012546
chr21	5012547	5012687	FP565260.4_2	CDS	protein_coding	chr21	5012547	5012687
chr21	5012688	5012795	FP565260.4_intron_2	intron	protein_coding	chr21	5012688	5014384
chr21	5012819	5013034	FP565260.4_intron_2	intron	protein_coding	chr21	5012688	5014384
chr21	5013172	5013213	FP565260.4_intron_2	intron	protein_coding	chr21	5012688	5014384
chr21	5013234	5013309	FP565260.4_intron_2	intron	protein_coding	chr21	5012688	5014384
chr21	5013339	5013390	FP565260.4_intron_2	intron	protein_coding	chr21	5012688	5014384
chr21	5013415	5013476	FP565260.4_intron_2	intron	protein_coding	chr21	5012688	5014384
chr21	5013563	5013640	FP565260.4_intron_2	intron	protein_coding	chr21	5012688	5014384
chr21	5013766	5013790	FP565260.4_intron_2	intron	protein_coding	chr21	5012688	5014384
chr21	5014035	5014064	FP565260.4_intron_2	intron	protein_coding	chr21	5012688	5014384
chr21	5014226	5014261	FP565260.4_intron_2	intron	protein_coding	chr21	5012688	5014384
chr21	5013497	5013541	FP565260.4_intron_2	intron	protein_coding	chr21	5012688	5014384
chr21	5124342	5124374	GATD3B_intron_6	intron	protein_coding	chr21	5121804	5124754
chr21	5155747	5155782	FP565260.6_UTR_1	three_prime_UTR	protein_coding	chr21	5155499	5158520
chr21	5157810	5157841	FP565260.6_UTR_1	three_prime_UTR	protein_coding	chr21	5155499	5158520
chr21	5158045	5158084	FP565260.6_UTR_1	three_prime_UTR	protein_coding	chr21	5155499	5158520
chr21	5158317	5158340	FP565260.6_UTR_1	three_prime_UTR	protein_coding	chr21	5155499	5158520
chr21	5158527	5158560	FP565260.6_1	CDS	protein_coding	chr21	5158520	5158759
chr21	5158623	5158748	FP565260.6_1	CDS	protein_coding	chr21	5158520	5158759
chr21	5158770	5158818	FP565260.6_intron_1	intron	protein_coding	chr21	5158760	5159078
chr21	5158865	5158916	FP565260.6_intron_1	intron	protein_coding	chr21	5158760	5159078
chr21	5159098	5159166	FP565260.6_2	CDS	protein_coding	chr21	5159079	5159274
chr21	5159225	5159251	FP565260.6_2	CDS	protein_coding	chr21	5159079	5159274
chr21	5159385	5159416	FP565260.6_intron_2	intron	protein_coding	chr21	5159275	5163516
chr21	5159512	5159537	FP565260.6_intron_2	intron	protein_coding	chr21	5159275	5163516
chr21	5159614	5159643	FP565260.6_intron_2	intron	protein_coding	chr21	5159275	5163516
chr21	5159729	5159792	FP565260.6_intron_2	intron	protein_coding	chr21	5159275	5163516
chr21	5159995	5160056	FP565260.6_intron_2	intron	protein_coding	chr21	5159275	5163516
chr21	5160108	5160149	FP565260.6_intron_2	intron	protein_coding	chr21	5159275	5163516
chr21	5160176	5160324	FP565260.6_intron_2	intron	protein_coding	chr21	5159275	5163516
chr21	5160479	5160509	FP565260.6_intron_2	intron	protein_coding	chr21	5159275	5163516
chr21	5160530	5160581	FP565260.6_intron_2	intron	protein_coding	chr21	5159275	5163516
chr21	5160603	5163516	FP565260.6_intron_2	intron	protein_coding	chr21	5159275	5163516
chr21	5163517	5163695	FP565260.6_3	CDS	protein_coding	chr21	5163517	5163695
chr21	5499151	5500101	LINC01670_1	exon	lincRNA	chr21	5499151	5500101
chr21	5500102	5502367	LINC01670_intron_1	intron	lincRNA	chr21	5500102	5502367
chr21	5502368	5502542	LINC01670_2	exon	lincRNA	chr21	5502368	5502542
chr21	5553637	5553838	CU633967.1_1	exon	lincRNA	chr21	5553637	5553838
chr21	5553839	5565961	CU633967.1_intron_1	intron	lincRNA	chr21	5553839	5565961
chr21	5565962	5566183	CU633967.1_2	exon	lincRNA	chr21	5565962	5566183
chr21	5569523	5569547	CU633967.1_intron_2	intron	lincRNA	chr21	5566184	5579668
chr21	5569654	5569687	CU633967.1_intron_2	intron	lincRNA	chr21	5566184	5579668
chr21	5566184	5569199	CU633967.1_intron_2	intron	lincRNA	chr21	5566184	5579668
chr21	5606103	5606141	CU633967.1_intron_6	intron	lincRNA	chr21	5592005	5614750
chr21	5607318	5607370	CU633967.1_intron_6	intron	lincRNA	chr21	5592005	5614750
chr21	5607483	5607518	CU633967.1_intron_6	intron	lincRNA	chr21	5592005	5614750
chr21	5608221	5608247	CU633967.1_intron_6	intron	lincRNA	chr21	5592005	5614750
chr21	5608332	5608359	CU633967.1_intron_6	intron	lincRNA	chr21	5592005	5614750
chr21	5608496	5608752	CU633967.1_intron_6	intron	lincRNA	chr21	5592005	5614750
chr21	5608786	5608953	CU633967.1_intron_6	intron	lincRNA	chr21	5592005	5614750
chr21	5608976	5609271	CU633967.1_intron_6	intron	lincRNA	chr21	5592005	5614750
chr21	5609292	5609589	CU633967.1_intron_6	intron	lincRNA	chr21	5592005	5614750
chr21	5609618	5609733	CU633967.1_intron_6	intron	lincRNA	chr21	5592005	5614750
chr21	5609756	5609814	CU633967.1_intron_6	intron	lincRNA	chr21	5592005	5614750
chr21	5609945	5609978	CU633967.1_intron_6	intron	lincRNA	chr21	5592005	5614750
chr21	5610949	5610982	CU633967.1_intron_6	intron	lincRNA	chr21	5592005	5614750
chr21	5611263	5611303	CU633967.1_intron_6	intron	lincRNA	chr21	5592005	5614750
chr21	5611369	5611415	CU633967.1_intron_6	intron	lincRNA	chr21	5592005	5614750
chr21	5611493	5611548	CU633967.1_intron_6	intron	lincRNA	chr21	5592005	5614750
chr21	5611592	5611752	CU633967.1_intron_6	intron	lincRNA	chr21	5592005	5614750
chr21	5611773	5611810	CU633967.1_intron_6	intron	lincRNA	chr21	5592005	5614750
chr21	5611834	5614750	CU633967.1_intron_6	intron	lincRNA	chr21	5592005	5614750
chr21	5614751	5614880	CU633967.1_7	exon	lincRNA	chr21	5614751	5614880
chr21	5972989	5973116	H2BFS_1	CDS	protein_coding	chr21	5972952	5973333
chr21	5973279	5973311	H2BFS_1	CDS	protein_coding	chr21	5972952	5973333
chr21	6064386	6064410	LINC01669_intron_2	intron	lincRNA	chr21	6062592	6066865
chr21	6064593	6064686	LINC01669_intron_2	intron	lincRNA	chr21	6062592	6066865
chr21	6064791	6064828	LINC01669_intron_2	intron	lincRNA	chr21	6062592	6066865
chr21	6065243	6065324	LINC01669_intron_2	intron	lincRNA	chr21	6062592	6066865
chr21	6065755	6066214	LINC01669_intron_2	intron	lincRNA	chr21	6062592	6066865
chr21	6066353	6066382	LINC01669_intron_2	intron	lincRNA	chr21	6062592	6066865
chr21	6066415	6066442	LINC01669_intron_2	intron	lincRNA	chr21	6062592	6066865
chr21	6066469	6066599	LINC01669_intron_2	intron	lincRNA	chr21	6062592	6066865
chr21	6066624	6066656	LINC01669_intron_2	intron	lincRNA	chr21	6062592	6066865
chr21	6066739	6066773	LINC01669_intron_2	intron	lincRNA	chr21	6062592	6066865
chr21	6066841	6066865	LINC01669_intron_2	intron	lincRNA	chr21	6062592	6066865
chr21	6066866	6066896	LINC01669_3	exon	lincRNA	chr21	6066866	6067049
chr21	6066953	6066982	LINC01669_3	exon	lincRNA	chr21	6066866	6067049
chr21	6067008	6067049	LINC01669_3	exon	lincRNA	chr21	6066866	6067049
chr21	6067050	6067133	LINC01669_intron_3	intron	lincRNA	chr21	6067050	6067703
chr21	6067164	6067257	LINC01669_intron_3	intron	lincRNA	chr21	6067050	6067703
chr21	6067279	6067365	LINC01669_intron_3	intron	lincRNA	chr21	6067050	6067703
chr21	6067411	6067445	LINC01669_intron_3	intron	lincRNA	chr21	6067050	6067703
chr21	6067471	6067496	LINC01669_intron_3	intron	lincRNA	chr21	6067050	6067703
chr21	6067622	6067703	LINC01669_intron_3	intron	lincRNA	chr21	6067050	6067703
chr21	6067704	6067758	LINC01669_4	exon	lincRNA	chr21	6067704	6068128
chr21	6067961	6068047	LINC01669_4	exon	lincRNA	chr21	6067704	6068128
chr21	6068079	6068103	LINC01669_4	exon	lincRNA	chr21	6067704	6068128
chr21	6068132	6068158	LINC01669_intron_4	intron	lincRNA	chr21	6068129	6073290
chr21	6068201	6068224	LINC01669_intron_4	intron	lincRNA	chr21	6068129	6073290
chr21	6068261	6068300	LINC01669_intron_4	intron	lincRNA	chr21	6068129	6073290
chr21	6068357	6068425	LINC01669_intron_4	intron	lincRNA	chr21	6068129	6073290
chr21	6068490	6068528	LINC01669_intron_4	intron	lincRNA	chr21	6068129	6073290
chr21	6068591	6068662	LINC01669_intron_4	intron	lincRNA	chr21	6068129	6073290
chr21	6068789	6068826	LINC01669_intron_4	intron	lincRNA	chr21	6068129	6073290
chr21	6068896	6068971	LINC01669_intron_4	intron	lincRNA	chr21	6068129	6073290
chr21	6068992	6069122	LINC01669_intron_4	intron	lincRNA	chr21	6068129	6073290
chr21	6069479	6069503	LINC01669_intron_4	intron	lincRNA	chr21	6068129	6073290
chr21	6069636	6071903	LINC01669_intron_4	intron	lincRNA	chr21	6068129	6073290
chr21	6071935	6072189	LINC01669_intron_4	intron	lincRNA	chr21	6068129	6073290
chr21	6072215	6072248	LINC01669_intron_4	intron	lincRNA	chr21	6068129	6073290
chr21	6072275	6072364	LINC01669_intron_4	intron	lincRNA	chr21	6068129	6073290
chr21	6072452	6072678	LINC01669_intron_4	intron	lincRNA	chr21	6068129	6073290
chr21	6072704	6072792	LINC01669_intron_4	intron	lincRNA	chr21	6068129	6073290
chr21	6072820	6072978	LINC01669_intron_4	intron	lincRNA	chr21	6068129	6073290
chr21	6073131	6073157	LINC01669_intron_4	intron	lincRNA	chr21	6068129	6073290
chr21	6074375	6074410	LINC01669_intron_6	intron	lincRNA	chr21	6073674	6074774
chr21	6233986	6234024	CU633906.1_intron_2	intron	lincRNA	chr21	6232834	6234981
chr21	6234425	6234499	CU633906.1_intron_2	intron	lincRNA	chr21	6232834	6234981
chr21	6234562	6234591	CU633906.1_intron_2	intron	lincRNA	chr21	6232834	6234981
chr21	6234614	6234655	CU633906.1_intron_2	intron	lincRNA	chr21	6232834	6234981
chr21	6235000	6235026	CU633906.1_3	exon	lincRNA	chr21	6234982	6235192
chr21	6235870	6235933	CU633906.1_intron_3	intron	lincRNA	chr21	6235193	6235987
chr21	6236216	6236279	CU633906.1_intron_4	intron	lincRNA	chr21	6236161	6254789
chr21	6236403	6236434	CU633906.1_intron_4	intron	lincRNA	chr21	6236161	6254789
chr21	6236510	6236544	CU633906.1_intron_4	intron	lincRNA	chr21	6236161	6254789
chr21	6236570	6236594	CU633906.1_intron_4	intron	lincRNA	chr21	6236161	6254789
chr21	6237007	6237077	CU633906.1_intron_4	intron	lincRNA	chr21	6236161	6254789
chr21	6237188	6237215	CU633906.1_intron_4	intron	lincRNA	chr21	6236161	6254789
chr21	6237269	6237334	CU633906.1_intron_4	intron	lincRNA	chr21	6236161	6254789
chr21	6237378	6237438	CU633906.1_intron_4	intron	lincRNA	chr21	6236161	6254789
chr21	6237769	6237801	CU633906.1_intron_4	intron	lincRNA	chr21	6236161	6254789
chr21	6238048	6238095	CU633906.1_intron_4	intron	lincRNA	chr21	6236161	6254789
chr21	6240171	6240199	CU633906.1_intron_4	intron	lincRNA	chr21	6236161	6254789
chr21	6242254	6242284	CU633906.1_intron_4	intron	lincRNA	chr21	6236161	6254789
chr21	6245266	6245292	CU633906.1_intron_4	intron	lincRNA	chr21	6236161	6254789
chr21	6245718	6245816	CU633906.1_intron_4	intron	lincRNA	chr21	6236161	6254789
chr21	6245851	6245885	CU633906.1_intron_4	intron	lincRNA	chr21	6236161	6254789
chr21	6245942	6245997	CU633906.1_intron_4	intron	lincRNA	chr21	6236161	6254789
chr21	6246368	6246404	CU633906.1_intron_4	intron	lincRNA	chr21	6236161	6254789
chr21	6250170	6250193	CU633906.1_intron_4	intron	lincRNA	chr21	6236161	6254789
chr21	6451123	6451152	CBSL_intron_6	intron	protein_coding	chr21	6450982	6452117
chr21	6453917	6453958	CBSL_intron_7	intron	protein_coding	chr21	6452225	6453987
chr21	6454308	6454384	CBSL_intron_8	intron	protein_coding	chr21	6454074	6454629
chr21	6454411	6454457	CBSL_intron_8	intron	protein_coding	chr21	6454074	6454629
chr21	6454598	6454629	CBSL_intron_8	intron	protein_coding	chr21	6454074	6454629
chr21	6454630	6454683	CBSL_9	CDS	protein_coding	chr21	6454630	6454756
chr21	6454782	6454805	CBSL_intron_9	intron	protein_coding	chr21	6454757	6455576
chr21	6455017	6455049	CBSL_intron_9	intron	protein_coding	chr21	6454757	6455576
chr21	6455145	6455179	CBSL_intron_9	intron	protein_coding	chr21	6454757	6455576
chr21	6455516	6455540	CBSL_intron_9	intron	protein_coding	chr21	6454757	6455576
chr21	6456097	6456120	CBSL_intron_10	intron	protein_coding	chr21	6455670	6456879
chr21	6457085	6457152	CBSL_12	CDS	protein_coding	chr21	6457064	6457199
chr21	6457843	6457906	CBSL_intron_13	intron	protein_coding	chr21	6457374	6457919
chr21	6458080	6458120	CBSL_intron_14	intron	protein_coding	chr21	6458056	6460185
chr21	6458798	6458871	CBSL_intron_14	intron	protein_coding	chr21	6458056	6460185
chr21	6459190	6459223	CBSL_intron_14	intron	protein_coding	chr21	6458056	6460185
chr21	6459338	6459368	CBSL_intron_14	intron	protein_coding	chr21	6458056	6460185
chr21	6459390	6459414	CBSL_intron_14	intron	protein_coding	chr21	6458056	6460185
chr21	6630182	6631459	CU638689.4_1	exon	lincRNA	chr21	6630182	6632437
chr21	6631524	6631611	CU638689.4_1	exon	lincRNA	chr21	6630182	6632437
chr21	6631679	6631725	CU638689.4_1	exon	lincRNA	chr21	6630182	6632437
chr21	6631758	6631797	CU638689.4_1	exon	lincRNA	chr21	6630182	6632437
chr21	6631829	6631911	CU638689.4_1	exon	lincRNA	chr21	6630182	6632437
chr21	6631993	6632057	CU638689.4_1	exon	lincRNA	chr21	6630182	6632437
chr21	6632081	6632111	CU638689.4_1	exon	lincRNA	chr21	6630182	6632437
chr21	6632212	6632294	CU638689.4_1	exon	lincRNA	chr21	6630182	6632437
chr21	6632323	6632437	CU638689.4_1	exon	lincRNA	chr21	6630182	6632437
chr21	6632438	6634356	CU638689.4_intron_1	intron	lincRNA	chr21	6632438	6634356
chr21	6634357	6634389	CU638689.4_2	exon	lincRNA	chr21	6634357	6638337
chr21	6634443	6634468	CU638689.4_2	exon	lincRNA	chr21	6634357	6638337
chr21	6639714	6639759	CU638689.4_intron_2	intron	lincRNA	chr21	6638338	6659517
chr21	6714604	6714643	CU638689.2_intron_5	intron	unprocessed_pseudogene	chr21	6714184	6714877
chr21	6715773	6715798	CU638689.2_intron_6	intron	unprocessed_pseudogene	chr21	6714970	6716095
chr21	6721992	6722026	CU638689.5_intron_1	intron	lincRNA	chr21	6721992	6724257
chr21	6722289	6722340	CU638689.5_intron_1	intron	lincRNA	chr21	6721992	6724257
chr21	6722578	6722648	CU638689.5_intron_1	intron	lincRNA	chr21	6721992	6724257
chr21	6723240	6723391	CU638689.5_intron_1	intron	lincRNA	chr21	6721992	6724257
chr21	6723420	6723528	CU638689.5_intron_1	intron	lincRNA	chr21	6721992	6724257
chr21	6723552	6723684	CU638689.5_intron_1	intron	lincRNA	chr21	6721992	6724257
chr21	6723706	6724125	CU638689.5_intron_1	intron	lincRNA	chr21	6721992	6724257
chr21	6724157	6724257	CU638689.5_intron_1	intron	lincRNA	chr21	6721992	6724257
chr21	6724258	6724293	CU638689.5_2	exon	lincRNA	chr21	6724258	6724293
chr21	6724294	6724391	CU638689.5_intron_2	intron	lincRNA	chr21	6724294	6724391
chr21	6724418	6724583	CU638689.5_3	exon	lincRNA	chr21	6724392	6725209
chr21	6724679	6725012	CU638689.5_3	exon	lincRNA	chr21	6724392	6725209
chr21	6725037	6725065	CU638689.5_3	exon	lincRNA	chr21	6724392	6725209
chr21	6725087	6725209	CU638689.5_3	exon	lincRNA	chr21	6724392	6725209
chr21	6789592	6789706	FP475955.3_1	exon	lincRNA	chr21	6789592	6789706
chr21	6789707	6797728	FP475955.3_intron_1	intron	lincRNA	chr21	6789707	6797728
chr21	6797729	6797785	FP475955.3_2	exon	lincRNA	chr21	6797729	6797785
chr21	6797786	6810855	FP475955.3_intron_2	intron	lincRNA	chr21	6797786	6810855
chr21	6810856	6812297	FP475955.3_3	exon	lincRNA	chr21	6810856	6812297
chr21	6871321	6871345	FP475955.1_intron_2	intron	lincRNA	chr21	6859217	6896993
chr21	6986450	6986648	CU634019.6_1	exon	lincRNA	chr21	6986450	6986648
chr21	6986649	6992108	CU634019.6_intron_1	intron	lincRNA	chr21	6986649	6992108
chr21	6992109	6992289	CU634019.6_2	exon	lincRNA	chr21	6992109	6992322
chr21	6992555	6992588	CU634019.6_intron_2	intron	lincRNA	chr21	6992323	6993155
chr21	6992688	6992730	CU634019.6_intron_2	intron	lincRNA	chr21	6992323	6993155
chr21	6993097	6993139	CU634019.6_intron_2	intron	lincRNA	chr21	6992323	6993155
chr21	6993208	6993247	CU634019.6_3	exon	lincRNA	chr21	6993156	6993596
chr21	6993336	6993363	CU634019.6_3	exon	lincRNA	chr21	6993156	6993596
chr21	6993642	6993799	CU634019.6_intron_3	intron	lincRNA	chr21	6993597	6994372
chr21	6993867	6993982	CU634019.6_intron_3	intron	lincRNA	chr21	6993597	6994372
chr21	6994006	6994033	CU634019.6_intron_3	intron	lincRNA	chr21	6993597	6994372
chr21	6994103	6994182	CU634019.6_intron_3	intron	lincRNA	chr21	6993597	6994372
chr21	6994215	6994372	CU634019.6_intron_3	intron	lincRNA	chr21	6993597	6994372
chr21	6994432	6994516	CU634019.6_4	exon	lincRNA	chr21	6994373	6995032
chr21	6994571	6994624	CU634019.6_4	exon	lincRNA	chr21	6994373	6995032
chr21	6994646	6995032	CU634019.6_4	exon	lincRNA	chr21	6994373	6995032
chr21	6995033	6995220	CU634019.6_intron_4	intron	lincRNA	chr21	6995033	6995220
chr21	6995221	6995324	CU634019.6_5	exon	lincRNA	chr21	6995221	6995324
chr21	6995325	6995579	CU634019.6_intron_5	intron	lincRNA	chr21	6995325	6997590
chr21	6995775	6995830	CU634019.6_intron_5	intron	lincRNA	chr21	6995325	6997590
chr21	6996417	6996459	CU634019.6_intron_5	intron	lincRNA	chr21	6995325	6997590
chr21	7051128	7051153	CU634019.1_intron_1	intron	lincRNA	chr21	7049061	7061345
chr21	7051451	7051482	CU634019.1_intron_1	intron	lincRNA	chr21	7049061	7061345
chr21	7054682	7054713	CU634019.1_intron_1	intron	lincRNA	chr21	7049061	7061345
chr21	7054899	7054931	CU634019.1_intron_1	intron	lincRNA	chr21	7049061	7061345
chr21	7055050	7055145	CU634019.1_intron_1	intron	lincRNA	chr21	7049061	7061345
chr21	7055587	7055614	CU634019.1_intron_1	intron	lincRNA	chr21	7049061	7061345
chr21	7056087	7056131	CU634019.1_intron_1	intron	lincRNA	chr21	7049061	7061345
chr21	7056155	7056178	CU634019.1_intron_1	intron	lincRNA	chr21	7049061	7061345
chr21	7056219	7056326	CU634019.1_intron_1	intron	lincRNA	chr21	7049061	7061345
chr21	7056375	7056421	CU634019.1_intron_1	intron	lincRNA	chr21	7049061	7061345
chr21	7056444	7059680	CU634019.1_intron_1	intron	lincRNA	chr21	7049061	7061345
chr21	7059708	7059734	CU634019.1_intron_1	intron	lincRNA	chr21	7049061	7061345
chr21	7059773	7060128	CU634019.1_intron_1	intron	lincRNA	chr21	7049061	7061345
chr21	7060152	7060247	CU634019.1_intron_1	intron	lincRNA	chr21	7049061	7061345
chr21	7060312	7060338	CU634019.1_intron_1	intron	lincRNA	chr21	7049061	7061345
chr21	7060363	7060424	CU634019.1_intron_1	intron	lincRNA	chr21	7049061	7061345
chr21	7060567	7060627	CU634019.1_intron_1	intron	lincRNA	chr21	7049061	7061345
chr21	7060716	7060741	CU634019.1_intron_1	intron	lincRNA	chr21	7049061	7061345
chr21	7060877	7060906	CU634019.1_intron_1	intron	lincRNA	chr21	7049061	7061345
chr21	7385058	7385142	CU633904.2_1	exon	unprocessed_pseudogene	chr21	7385058	7385142
chr21	7385143	7385227	CU633904.2_intron_1	intron	unprocessed_pseudogene	chr21	7385143	7385227
chr21	7385228	7385289	CU633904.2_2	exon	unprocessed_pseudogene	chr21	7385228	7385289
chr21	7385290	7386238	CU633904.2_intron_2	intron	unprocessed_pseudogene	chr21	7385290	7386238
chr21	7386239	7386294	CU633904.2_3	exon	unprocessed_pseudogene	chr21	7386239	7386294
chr21	7386295	7386418	CU633904.2_intron_3	intron	unprocessed_pseudogene	chr21	7386295	7386418
chr21	7386419	7386510	CU633904.2_4	exon	unprocessed_pseudogene	chr21	7386419	7386510
chr21	7386511	7387195	CU633904.2_intron_4	intron	unprocessed_pseudogene	chr21	7386511	7387195
chr21	7387196	7387299	CU633904.2_5	exon	unprocessed_pseudogene	chr21	7387196	7387299
chr21	7387300	7387504	CU633904.2_intron_5	intron	unprocessed_pseudogene	chr21	7387300	7387504
chr21	7387505	7387638	CU633904.2_6	exon	unprocessed_pseudogene	chr21	7387505	7387638
chr21	7387639	7388128	CU633904.2_intron_6	intron	unprocessed_pseudogene	chr21	7387639	7388128
chr21	7388129	7388259	CU633904.2_7	exon	unprocessed_pseudogene	chr21	7388129	7388259
chr21	7388260	7388389	CU633904.2_intron_7	intron	unprocessed_pseudogene	chr21	7388260	7388389
chr21	7388390	7388481	CU633904.2_8	exon	unprocessed_pseudogene	chr21	7388390	7388481
chr21	7388482	7388668	CU633904.2_intron_8	intron	unprocessed_pseudogene	chr21	7388482	7388668
chr21	7388669	7388799	CU633904.2_9	exon	unprocessed_pseudogene	chr21	7388669	7388799
chr21	7443626	7443650	CU633904.1_intron_2	intron	lincRNA	chr21	7443184	7461812
chr21	7444357	7444382	CU633904.1_intron_2	intron	lincRNA	chr21	7443184	7461812
chr21	7444787	7444820	CU633904.1_intron_2	intron	lincRNA	chr21	7443184	7461812
chr21	7445352	7445443	CU633904.1_intron_2	intron	lincRNA	chr21	7443184	7461812
chr21	7446299	7446326	CU633904.1_intron_2	intron	lincRNA	chr21	7443184	7461812
chr21	7447947	7447981	CU633904.1_intron_2	intron	lincRNA	chr21	7443184	7461812
chr21	7452084	7452117	CU633904.1_intron_2	intron	lincRNA	chr21	7443184	7461812
chr21	7452685	7452708	CU633904.1_intron_2	intron	lincRNA	chr21	7443184	7461812
chr21	7454720	7454770	CU633904.1_intron_2	intron	lincRNA	chr21	7443184	7461812
chr21	7454855	7454978	CU633904.1_intron_2	intron	lincRNA	chr21	7443184	7461812
chr21	7455243	7455288	CU633904.1_intron_2	intron	lincRNA	chr21	7443184	7461812
chr21	7455437	7455492	CU633904.1_intron_2	intron	lincRNA	chr21	7443184	7461812
chr21	7455674	7455714	CU633904.1_intron_2	intron	lincRNA	chr21	7443184	7461812
chr21	7455763	7455800	CU633904.1_intron_2	intron	lincRNA	chr21	7443184	7461812
chr21	7456331	7456367	CU633904.1_intron_2	intron	lincRNA	chr21	7443184	7461812
chr21	7456540	7456567	CU633904.1_intron_2	intron	lincRNA	chr21	7443184	7461812
chr21	7456642	7456666	CU633904.1_intron_2	intron	lincRNA	chr21	7443184	7461812
chr21	7456959	7456991	CU633904.1_intron_2	intron	lincRNA	chr21	7443184	7461812
chr21	7457022	7457064	CU633904.1_intron_2	intron	lincRNA	chr21	7443184	7461812
chr21	7457314	7457342	CU633904.1_intron_2	intron	lincRNA	chr21	7443184	7461812
chr21	7457439	7457578	CU633904.1_intron_2	intron	lincRNA	chr21	7443184	7461812
chr21	7457694	7457922	CU633904.1_intron_2	intron	lincRNA	chr21	7443184	7461812
chr21	7457943	7458716	CU633904.1_intron_2	intron	lincRNA	chr21	7443184	7461812
chr21	7458738	7458884	CU633904.1_intron_2	intron	lincRNA	chr21	7443184	7461812
chr21	7458910	7458956	CU633904.1_intron_2	intron	lincRNA	chr21	7443184	7461812
chr21	7459001	7459031	CU633904.1_intron_2	intron	lincRNA	chr21	7443184	7461812
chr21	7459058	7459081	CU633904.1_intron_2	intron	lincRNA	chr21	7443184	7461812
chr21	7459157	7459186	CU633904.1_intron_2	intron	lincRNA	chr21	7443184	7461812
chr21	7459207	7459389	CU633904.1_intron_2	intron	lincRNA	chr21	7443184	7461812
chr21	7459412	7459790	CU633904.1_intron_2	intron	lincRNA	chr21	7443184	7461812
chr21	7459828	7459874	CU633904.1_intron_2	intron	lincRNA	chr21	7443184	7461812
chr21	7459912	7459946	CU633904.1_intron_2	intron	lincRNA	chr21	7443184	7461812
chr21	7459974	7460018	CU633904.1_intron_2	intron	lincRNA	chr21	7443184	7461812
chr21	7460041	7460525	CU633904.1_intron_2	intron	lincRNA	chr21	7443184	7461812
chr21	7460584	7460616	CU633904.1_intron_2	intron	lincRNA	chr21	7443184	7461812
chr21	7460761	7460791	CU633904.1_intron_2	intron	lincRNA	chr21	7443184	7461812
chr21	7460858	7460886	CU633904.1_intron_2	intron	lincRNA	chr21	7443184	7461812
chr21	7461069	7461106	CU633904.1_intron_2	intron	lincRNA	chr21	7443184	7461812
chr21	7462735	7462761	CU633904.1_intron_3	intron	lincRNA	chr21	7462068	7462780
chr21	7463408	7463444	CU633904.1_intron_4	intron	lincRNA	chr21	7462992	7463447
chr21	7463928	7463954	CU633904.1_intron_5	intron	lincRNA	chr21	7463504	7465139
chr21	7465150	7465183	CU633904.1_6	exon	lincRNA	chr21	7465140	7465784
chr21	7465207	7465256	CU633904.1_6	exon	lincRNA	chr21	7465140	7465784
chr21	7465280	7465303	CU633904.1_6	exon	lincRNA	chr21	7465140	7465784
chr21	7465389	7465436	CU633904.1_6	exon	lincRNA	chr21	7465140	7465784
chr21	7465629	7465683	CU633904.1_6	exon	lincRNA	chr21	7465140	7465784
chr21	7465718	7465748	CU633904.1_6	exon	lincRNA	chr21	7465140	7465784
chr21	7465806	7465830	CU633904.1_intron_6	intron	lincRNA	chr21	7465785	7467021
chr21	7466086	7466133	CU633904.1_intron_6	intron	lincRNA	chr21	7465785	7467021
chr21	7466396	7466459	CU633904.1_intron_6	intron	lincRNA	chr21	7465785	7467021
chr21	7466516	7466555	CU633904.1_intron_6	intron	lincRNA	chr21	7465785	7467021
chr21	7466627	7466664	CU633904.1_intron_6	intron	lincRNA	chr21	7465785	7467021
chr21	7466812	7466835	CU633904.1_intron_6	intron	lincRNA	chr21	7465785	7467021
chr21	7466890	7467007	CU633904.1_intron_6	intron	lincRNA	chr21	7465785	7467021
chr21	7467116	7467171	CU633904.1_7	exon	lincRNA	chr21	7467022	7469007
chr21	7467745	7467812	CU633904.1_7	exon	lincRNA	chr21	7467022	7469007
chr21	7467901	7467927	CU633904.1_7	exon	lincRNA	chr21	7467022	7469007
chr21	7468442	7468473	CU633904.1_7	exon	lincRNA	chr21	7467022	7469007
chr21	7468619	7468646	CU633904.1_7	exon	lincRNA	chr21	7467022	7469007
chr21	7744970	7745650	SMIM11B_UTR_1	five_prime_UTR	protein_coding	chr21	7744970	7745650
chr21	7745651	7747980	SMIM11B_intron_1	intron	protein_coding	chr21	7745651	7748897
chr21	7756073	7756098	SMIM11B_UTR_3	three_prime_UTR	protein_coding	chr21	7755116	7756113
chr21	8101251	8103706	FP671120.2_1	exon	TEC	chr21	8101251	8103706
chr21	8603759	8603815	RPSAP68_1	exon	processed_pseudogene	chr21	8603547	8603984
chr21	8603895	8603984	RPSAP68_1	exon	processed_pseudogene	chr21	8603547	8603984
chr21	8680758	8680853	CR381572.2_1	exon	processed_pseudogene	chr21	8680538	8680934
chr21	9374922	9374988	CR381653.2_intron_2	intron	unprocessed_pseudogene	chr21	9374167	9375506
chr21	9375139	9375506	CR381653.2_intron_2	intron	unprocessed_pseudogene	chr21	9374167	9375506
chr21	9375507	9375719	CR381653.2_3	exon	unprocessed_pseudogene	chr21	9375507	9375719
chr21	9375720	9376350	CR381653.2_intron_3	intron	unprocessed_pseudogene	chr21	9375720	9376350
chr21	9376351	9376645	CR381653.2_4	exon	unprocessed_pseudogene	chr21	9376351	9376645
chr21	15019470	15019494	NRIP1_intron_3	intron	protein_coding	chr21	15014467	15043493
chr21	18128303	18128329	CHODL_intron_3	intron	protein_coding	chr21	18027972	18244831
chr21	18279311	18279334	TMPRSS15_intron_3	intron	protein_coding	chr21	18279060	18281038
chr21	21083403	21083426	NCAM2_intron_1	intron	protein_coding	chr21	20998619	21280574
chr21	21248776	21248807	NCAM2_intron_1	intron	protein_coding	chr21	20998619	21280574
chr21	21394469	21394496	NCAM2_intron_9	intron	protein_coding	chr21	21374014	21410272
chr21	22513937	22513967	AP000959.1_intron_1	intron	lincRNA	chr21	22501311	22518742
chr21	23072433	23072497	AP001116.1_intron_2	intron	lincRNA	chr21	23068037	23108818
chr21	24969750	24969783	LINC01692_intron_2	intron	lincRNA	chr21	24844930	25029782
chr21	25026063	25026089	LINC01692_intron_2	intron	lincRNA	chr21	24844930	25029782
chr21	24969750	24969783	AP000146.1_intron_3	intron	lincRNA	chr21	24952158	24992701
chr21	25730736	25730764	ATP5PF_intron_5	intron	protein_coding	chr21	25729802	25734331
chr21	26001843	26002385	APP_intron_13	intron	protein_coding	chr21	26000183	26021838
chr21	26019653	26019695	APP_intron_13	intron	protein_coding	chr21	26000183	26021838
chr21	26951679	26951709	ADAMTS5_intron_6	intron	protein_coding	chr21	26943548	26954737
chr21	26963649	26963675	ADAMTS5_intron_7	intron	protein_coding	chr21	26954872	26965286
chr21	27961775	27961798	AJ006995.1_intron_1	intron	lincRNA	chr21	27955024	27977907
chr21	28194844	28194868	LINC01695_intron_4	intron	lincRNA	chr21	28170144	28212238
chr21	29229501	29229835	BACH1_intron_2	intron	protein_coding	chr21	29218927	29270355
chr21	29383313	29383337	BACH1_intron_14	intron	protein_coding	chr21	29346149	29582310
chr21	31181766	31181790	TIAM1_intron_14	intron	protein_coding	chr21	31165066	31182419
chr21	31507179	31507210	TIAM1_intron_30	intron	protein_coding	chr21	31464036	31558925
chr21	31658038	31658085	AP000253.1_2	exon	lincRNA	chr21	31657933	31658227
chr21	33968054	33968079	AP000569.1_intron_1	intron	lincRNA	chr21	33967351	33968231
chr21	34926515	34926556	RUNX1_intron_9	intron	protein_coding	chr21	34892964	35048840
chr21	35642666	35642869	RUNX1_intron_13	intron	protein_coding	chr21	35580930	35654818
chr21	36216047	36216096	DOPEY2_intron_10	intron	protein_coding	chr21	36214557	36219370
chr21	36501332	36501355	CLDN14_intron_4	intron	protein_coding	chr21	36480091	36510361
chr21	37655214	37655242	KCNJ6_intron_1	intron	protein_coding	chr21	37625485	37714209
chr21	37745072	37745096	KCNJ6_intron_2	intron	protein_coding	chr21	37715132	37840656
chr21	38064026	38064168	KCNJ6_intron_4	intron	protein_coding	chr21	37916447	38120305
chr21	38109311	38109470	KCNJ6_intron_4	intron	protein_coding	chr21	37916447	38120305
chr21	38216008	38216099	KCNJ15_intron_2	intron	protein_coding	chr21	38169269	38256696
chr21	38218619	38218950	KCNJ15_intron_2	intron	protein_coding	chr21	38169269	38256696
chr21	38528433	38528457	ERG_intron_11	intron	protein_coding	chr21	38498484	38575660
chr21	39217053	39217093	BRWD1_intron_11	intron	protein_coding	chr21	39215363	39218150
chr21	39241473	39241503	BRWD1_intron_21	intron	protein_coding	chr21	39238574	39247699
chr21	39217053	39217093	TIMM9P2_intron_1	intron	processed_pseudogene	chr21	39216784	39217399
chr21	40028842	40029978	DSCAM_intron_1	intron	protein_coding	chr21	40013387	40042369
chr21	40030000	40030242	DSCAM_intron_1	intron	protein_coding	chr21	40013387	40042369
chr21	40030264	40030298	DSCAM_intron_1	intron	protein_coding	chr21	40013387	40042369
chr21	40030327	40030473	DSCAM_intron_1	intron	protein_coding	chr21	40013387	40042369
chr21	40030498	40030592	DSCAM_intron_1	intron	protein_coding	chr21	40013387	40042369
chr21	40030776	40030847	DSCAM_intron_1	intron	protein_coding	chr21	40013387	40042369
chr21	40030921	40031075	DSCAM_intron_1	intron	protein_coding	chr21	40013387	40042369
chr21	40031104	40031316	DSCAM_intron_1	intron	protein_coding	chr21	40013387	40042369
chr21	40031363	40031488	DSCAM_intron_1	intron	protein_coding	chr21	40013387	40042369
chr21	40215225	40215256	DSCAM_intron_22	intron	protein_coding	chr21	40189239	40276095
chr21	40246354	40246377	DSCAM_intron_22	intron	protein_coding	chr21	40189239	40276095
chr21	40378554	40378597	DSCAM_intron_30	intron	protein_coding	chr21	40369271	40692808
chr21	40440513	40440576	DSCAM_intron_30	intron	protein_coding	chr21	40369271	40692808
chr21	40585334	40585440	DSCAM_intron_30	intron	protein_coding	chr21	40369271	40692808
chr21	40682654	40682791	DSCAM_intron_30	intron	protein_coding	chr21	40369271	40692808
chr21	40818547	40818573	DSCAM_intron_32	intron	protein_coding	chr21	40708772	40846617
chr21	42137829	42137858	UMODL1_intron_22	intron	protein_coding	chr21	42137642	42142094
chr21	42295340	42295366	ABCG1_intron_21	intron	protein_coding	chr21	42294661	42296162
chr21	43018477	43018504	PKNOX1_intron_7	intron	protein_coding	chr21	43018231	43021301
chr21	43159066	43159767	AP001631.1_1	exon	lincRNA	chr21	43159066	43159767
chr21	43159768	43161087	AP001631.1_intron_1	intron	lincRNA	chr21	43159768	43161087
chr21	43161088	43161252	AP001631.1_2	exon	lincRNA	chr21	43161088	43161252
chr21	43161253	43162090	AP001631.1_intron_2	intron	lincRNA	chr21	43161253	43162090
chr21	43162091	43162277	AP001631.1_3	exon	lincRNA	chr21	43162091	43162277
chr21	43169008	43169099	CRYAA_UTR_1	five_prime_UTR	protein_coding	chr21	43169008	43169099
chr21	43169099	43169288	CRYAA_1	CDS	protein_coding	chr21	43169099	43169288
chr21	43169289	43169599	CRYAA_intron_1	intron	protein_coding	chr21	43169289	43169599
chr21	43169600	43169724	CRYAA_UTR_2	five_prime_UTR	protein_coding	chr21	43169600	43169724
chr21	43169724	43169853	CRYAA_2	CDS	protein_coding	chr21	43169724	43169853
chr21	43169854	43170154	CRYAA_intron_2	intron	protein_coding	chr21	43169854	43170154
chr21	43170155	43170331	CRYAA_UTR_3	five_prime_UTR	protein_coding	chr21	43170155	43170331
chr21	43170331	43170409	CRYAA_3	CDS	protein_coding	chr21	43170331	43170409
chr21	43170410	43170515	CRYAA_intron_3	intron	protein_coding	chr21	43170410	43170515
chr21	43170516	43170639	CRYAA_4	CDS	protein_coding	chr21	43170516	43170639
chr21	43170640	43172069	CRYAA_intron_4	intron	protein_coding	chr21	43170640	43172069
chr21	43172070	43172280	CRYAA_5	CDS	protein_coding	chr21	43172070	43172280
chr21	43172280	43172805	CRYAA_UTR_4	three_prime_UTR	protein_coding	chr21	43172280	43172805
chr21	44154426	44154452	GATD3A_intron_8	intron	protein_coding	chr21	44145724	44193622
chr21	44155249	44155327	GATD3A_intron_8	intron	protein_coding	chr21	44145724	44193622
chr21	44155549	44155662	GATD3A_intron_8	intron	protein_coding	chr21	44145724	44193622
chr21	44155687	44155723	GATD3A_intron_8	intron	protein_coding	chr21	44145724	44193622
chr21	44155793	44155828	GATD3A_intron_8	intron	protein_coding	chr21	44145724	44193622
chr21	44155868	44155945	GATD3A_intron_8	intron	protein_coding	chr21	44145724	44193622
chr21	44155968	44156139	GATD3A_intron_8	intron	protein_coding	chr21	44145724	44193622
chr21	44156164	44156405	GATD3A_intron_8	intron	protein_coding	chr21	44145724	44193622
chr21	44156433	44156499	GATD3A_intron_8	intron	protein_coding	chr21	44145724	44193622
chr21	44156520	44156579	GATD3A_intron_8	intron	protein_coding	chr21	44145724	44193622
chr21	44156603	44156861	GATD3A_intron_8	intron	protein_coding	chr21	44145724	44193622
chr21	44156882	44156909	GATD3A_intron_8	intron	protein_coding	chr21	44145724	44193622
chr21	44156932	44156973	GATD3A_intron_8	intron	protein_coding	chr21	44145724	44193622
chr21	44156999	44157067	GATD3A_intron_8	intron	protein_coding	chr21	44145724	44193622
chr21	44176866	44176959	GATD3A_intron_8	intron	protein_coding	chr21	44145724	44193622
chr21	44176980	44177066	GATD3A_intron_8	intron	protein_coding	chr21	44145724	44193622
chr21	44177088	44177143	GATD3A_intron_8	intron	protein_coding	chr21	44145724	44193622
chr21	44177178	44177253	GATD3A_intron_8	intron	protein_coding	chr21	44145724	44193622
chr21	44177276	44177314	GATD3A_intron_8	intron	protein_coding	chr21	44145724	44193622
chr21	44177350	44177402	GATD3A_intron_8	intron	protein_coding	chr21	44145724	44193622
chr21	44177446	44177582	GATD3A_intron_8	intron	protein_coding	chr21	44145724	44193622
chr21	44177615	44177668	GATD3A_intron_8	intron	protein_coding	chr21	44145724	44193622
chr21	44177689	44177760	GATD3A_intron_8	intron	protein_coding	chr21	44145724	44193622
chr21	44177781	44177827	GATD3A_intron_8	intron	protein_coding	chr21	44145724	44193622
chr21	44177862	44178020	GATD3A_intron_8	intron	protein_coding	chr21	44145724	44193622
chr21	44178262	44178339	GATD3A_intron_8	intron	protein_coding	chr21	44145724	44193622
chr21	44178377	44178408	GATD3A_intron_8	intron	protein_coding	chr21	44145724	44193622
chr21	44178437	44178552	GATD3A_intron_8	intron	protein_coding	chr21	44145724	44193622
chr21	44178613	44178948	GATD3A_intron_8	intron	protein_coding	chr21	44145724	44193622
chr21	44178973	44179008	GATD3A_intron_8	intron	protein_coding	chr21	44145724	44193622
chr21	44179031	44179320	GATD3A_intron_8	intron	protein_coding	chr21	44145724	44193622
chr21	44179345	44179394	GATD3A_intron_8	intron	protein_coding	chr21	44145724	44193622
chr21	44179588	44179637	GATD3A_intron_8	intron	protein_coding	chr21	44145724	44193622
chr21	44179684	44179736	GATD3A_intron_8	intron	protein_coding	chr21	44145724	44193622
chr21	44179770	44179880	GATD3A_intron_8	intron	protein_coding	chr21	44145724	44193622
chr21	44180000	44180026	GATD3A_intron_8	intron	protein_coding	chr21	44145724	44193622
chr21	44180056	44180088	GATD3A_intron_8	intron	protein_coding	chr21	44145724	44193622
chr21	44180134	44180164	GATD3A_intron_8	intron	protein_coding	chr21	44145724	44193622
chr21	44180283	44180421	GATD3A_intron_8	intron	protein_coding	chr21	44145724	44193622
chr21	44180449	44180486	GATD3A_intron_8	intron	protein_coding	chr21	44145724	44193622
chr21	44180525	44180761	GATD3A_intron_8	intron	protein_coding	chr21	44145724	44193622
chr21	44180795	44180945	GATD3A_intron_8	intron	protein_coding	chr21	44145724	44193622
chr21	44180968	44181010	GATD3A_intron_8	intron	protein_coding	chr21	44145724	44193622
chr21	44181038	44181271	GATD3A_intron_8	intron	protein_coding	chr21	44145724	44193622
chr21	44181298	44181373	GATD3A_intron_8	intron	protein_coding	chr21	44145724	44193622
chr21	44181473	44181505	GATD3A_intron_8	intron	protein_coding	chr21	44145724	44193622
chr21	44181806	44181834	GATD3A_intron_8	intron	protein_coding	chr21	44145724	44193622
chr21	44182207	44182242	GATD3A_intron_8	intron	protein_coding	chr21	44145724	44193622
chr21	44182506	44182540	GATD3A_intron_8	intron	protein_coding	chr21	44145724	44193622
chr21	44182702	44182802	GATD3A_intron_8	intron	protein_coding	chr21	44145724	44193622
chr21	44182833	44185707	GATD3A_intron_8	intron	protein_coding	chr21	44145724	44193622
chr21	44185749	44185903	GATD3A_intron_8	intron	protein_coding	chr21	44145724	44193622
chr21	44185925	44185955	GATD3A_intron_8	intron	protein_coding	chr21	44145724	44193622
chr21	44185978	44186124	GATD3A_intron_8	intron	protein_coding	chr21	44145724	44193622
chr21	44186145	44186215	GATD3A_intron_8	intron	protein_coding	chr21	44145724	44193622
chr21	44186339	44186385	GATD3A_intron_8	intron	protein_coding	chr21	44145724	44193622
chr21	44186415	44186553	GATD3A_intron_8	intron	protein_coding	chr21	44145724	44193622
chr21	44186600	44186682	GATD3A_intron_8	intron	protein_coding	chr21	44145724	44193622
chr21	44186794	44186855	GATD3A_intron_8	intron	protein_coding	chr21	44145724	44193622
chr21	44187089	44187136	GATD3A_intron_8	intron	protein_coding	chr21	44145724	44193622
chr21	44187326	44187383	GATD3A_intron_8	intron	protein_coding	chr21	44145724	44193622
chr21	44187796	44187831	GATD3A_intron_8	intron	protein_coding	chr21	44145724	44193622
chr21	44187853	44187896	GATD3A_intron_8	intron	protein_coding	chr21	44145724	44193622
chr21	44187966	44187992	GATD3A_intron_8	intron	protein_coding	chr21	44145724	44193622
chr21	44188132	44192059	GATD3A_intron_8	intron	protein_coding	chr21	44145724	44193622
chr21	44192081	44192426	GATD3A_intron_8	intron	protein_coding	chr21	44145724	44193622
chr21	44192448	44192495	GATD3A_intron_8	intron	protein_coding	chr21	44145724	44193622
chr21	44192517	44192632	GATD3A_intron_8	intron	protein_coding	chr21	44145724	44193622
chr21	44192668	44192703	GATD3A_intron_8	intron	protein_coding	chr21	44145724	44193622
chr21	44192726	44192750	GATD3A_intron_8	intron	protein_coding	chr21	44145724	44193622
chr21	44192775	44192862	GATD3A_intron_8	intron	protein_coding	chr21	44145724	44193622
chr21	44192889	44192914	GATD3A_intron_8	intron	protein_coding	chr21	44145724	44193622
chr21	44192943	44193088	GATD3A_intron_8	intron	protein_coding	chr21	44145724	44193622
chr21	44193113	44193205	GATD3A_intron_8	intron	protein_coding	chr21	44145724	44193622
chr21	44193244	44193300	GATD3A_intron_8	intron	protein_coding	chr21	44145724	44193622
chr21	44193323	44193526	GATD3A_intron_8	intron	protein_coding	chr21	44145724	44193622
chr21	44193559	44193622	GATD3A_intron_8	intron	protein_coding	chr21	44145724	44193622
chr21	44157092	44176787	GATD3A_intron_8	intron	protein_coding	chr21	44145724	44193622
chr21	44193623	44193689	GATD3A_9	CDS	protein_coding	chr21	44193623	44193689
chr21	44193689	44193785	GATD3A_UTR_4	three_prime_UTR	protein_coding	chr21	44193689	44194535
chr21	44193806	44193896	GATD3A_UTR_4	three_prime_UTR	protein_coding	chr21	44193689	44194535
chr21	44193917	44194373	GATD3A_UTR_4	three_prime_UTR	protein_coding	chr21	44193689	44194535
chr21	44194410	44194535	GATD3A_UTR_4	three_prime_UTR	protein_coding	chr21	44193689	44194535
chr21	44194536	44194633	GATD3A_intron_9	intron	protein_coding	chr21	44194536	44202048
chr21	44194715	44194998	GATD3A_intron_9	intron	protein_coding	chr21	44194536	44202048
chr21	44195063	44195147	GATD3A_intron_9	intron	protein_coding	chr21	44194536	44202048
chr21	44195229	44195424	GATD3A_intron_9	intron	protein_coding	chr21	44194536	44202048
chr21	44195449	44195603	GATD3A_intron_9	intron	protein_coding	chr21	44194536	44202048
chr21	44195630	44196741	GATD3A_intron_9	intron	protein_coding	chr21	44194536	44202048
chr21	44196766	44196789	GATD3A_intron_9	intron	protein_coding	chr21	44194536	44202048
chr21	44196815	44197060	GATD3A_intron_9	intron	protein_coding	chr21	44194536	44202048
chr21	44197137	44197638	GATD3A_intron_9	intron	protein_coding	chr21	44194536	44202048
chr21	44197664	44198405	GATD3A_intron_9	intron	protein_coding	chr21	44194536	44202048
chr21	44198434	44198563	GATD3A_intron_9	intron	protein_coding	chr21	44194536	44202048
chr21	44198597	44198764	GATD3A_intron_9	intron	protein_coding	chr21	44194536	44202048
chr21	44198790	44199263	GATD3A_intron_9	intron	protein_coding	chr21	44194536	44202048
chr21	44199294	44200838	GATD3A_intron_9	intron	protein_coding	chr21	44194536	44202048
chr21	44201219	44201257	GATD3A_intron_9	intron	protein_coding	chr21	44194536	44202048
chr21	44201376	44201417	GATD3A_intron_9	intron	protein_coding	chr21	44194536	44202048
chr21	44201986	44202042	GATD3A_intron_9	intron	protein_coding	chr21	44194536	44202048
chr21	44204746	44204773	GATD3A_intron_10	intron	protein_coding	chr21	44203065	44207911
chr21	44158740	44159354	LINC01678_1	exon	lincRNA	chr21	44158740	44159354
chr21	44159355	44159823	LINC01678_intron_1	intron	lincRNA	chr21	44159355	44159823
chr21	44159824	44160076	LINC01678_2	exon	lincRNA	chr21	44159824	44160076
chr21	44172169	44174354	AP001056.2_1	exon	lincRNA	chr21	44172169	44174354
chr21	44174355	44174816	AP001056.2_intron_1	intron	lincRNA	chr21	44174355	44174816
chr21	44174817	44175152	AP001056.2_2	exon	lincRNA	chr21	44174817	44175152
chr21	44176866	44176959	AP001056.2_intron_2	intron	lincRNA	chr21	44175153	44177478
chr21	44176980	44177066	AP001056.2_intron_2	intron	lincRNA	chr21	44175153	44177478
chr21	44177088	44177143	AP001056.2_intron_2	intron	lincRNA	chr21	44175153	44177478
chr21	44177178	44177253	AP001056.2_intron_2	intron	lincRNA	chr21	44175153	44177478
chr21	44177276	44177314	AP001056.2_intron_2	intron	lincRNA	chr21	44175153	44177478
chr21	44177350	44177402	AP001056.2_intron_2	intron	lincRNA	chr21	44175153	44177478
chr21	44177446	44177478	AP001056.2_intron_2	intron	lincRNA	chr21	44175153	44177478
chr21	44175153	44176787	AP001056.2_intron_2	intron	lincRNA	chr21	44175153	44177478
chr21	44177479	44177582	AP001056.2_3	exon	lincRNA	chr21	44177479	44177619
chr21	44177620	44177668	AP001056.2_intron_3	intron	lincRNA	chr21	44177620	44188456
chr21	44177689	44177760	AP001056.2_intron_3	intron	lincRNA	chr21	44177620	44188456
chr21	44177781	44177827	AP001056.2_intron_3	intron	lincRNA	chr21	44177620	44188456
chr21	44177862	44178020	AP001056.2_intron_3	intron	lincRNA	chr21	44177620	44188456
chr21	44178262	44178339	AP001056.2_intron_3	intron	lincRNA	chr21	44177620	44188456
chr21	44178377	44178408	AP001056.2_intron_3	intron	lincRNA	chr21	44177620	44188456
chr21	44178437	44178552	AP001056.2_intron_3	intron	lincRNA	chr21	44177620	44188456
chr21	44178613	44178948	AP001056.2_intron_3	intron	lincRNA	chr21	44177620	44188456
chr21	44178973	44179008	AP001056.2_intron_3	intron	lincRNA	chr21	44177620	44188456
chr21	44179031	44179320	AP001056.2_intron_3	intron	lincRNA	chr21	44177620	44188456
chr21	44179345	44179394	AP001056.2_intron_3	intron	lincRNA	chr21	44177620	44188456
chr21	44179588	44179637	AP001056.2_intron_3	intron	lincRNA	chr21	44177620	44188456
chr21	44179684	44179736	AP001056.2_intron_3	intron	lincRNA	chr21	44177620	44188456
chr21	44179770	44179880	AP001056.2_intron_3	intron	lincRNA	chr21	44177620	44188456
chr21	44180000	44180026	AP001056.2_intron_3	intron	lincRNA	chr21	44177620	44188456
chr21	44180056	44180088	AP001056.2_intron_3	intron	lincRNA	chr21	44177620	44188456
chr21	44180134	44180164	AP001056.2_intron_3	intron	lincRNA	chr21	44177620	44188456
chr21	44180283	44180421	AP001056.2_intron_3	intron	lincRNA	chr21	44177620	44188456
chr21	44180449	44180486	AP001056.2_intron_3	intron	lincRNA	chr21	44177620	44188456
chr21	44180525	44180761	AP001056.2_intron_3	intron	lincRNA	chr21	44177620	44188456
chr21	44180795	44180945	AP001056.2_intron_3	intron	lincRNA	chr21	44177620	44188456
chr21	44180968	44181010	AP001056.2_intron_3	intron	lincRNA	chr21	44177620	44188456
chr21	44181038	44181271	AP001056.2_intron_3	intron	lincRNA	chr21	44177620	44188456
chr21	44181298	44181373	AP001056.2_intron_3	intron	lincRNA	chr21	44177620	44188456
chr21	44181473	44181505	AP001056.2_intron_3	intron	lincRNA	chr21	44177620	44188456
chr21	44181806	44181834	AP001056.2_intron_3	intron	lincRNA	chr21	44177620	44188456
chr21	44182207	44182242	AP001056.2_intron_3	intron	lincRNA	chr21	44177620	44188456
chr21	44182506	44182540	AP001056.2_intron_3	intron	lincRNA	chr21	44177620	44188456
chr21	44182702	44182802	AP001056.2_intron_3	intron	lincRNA	chr21	44177620	44188456
chr21	44182833	44185707	AP001056.2_intron_3	intron	lincRNA	chr21	44177620	44188456
chr21	44185749	44185903	AP001056.2_intron_3	intron	lincRNA	chr21	44177620	44188456
chr21	44185925	44185955	AP001056.2_intron_3	intron	lincRNA	chr21	44177620	44188456
chr21	44185978	44186124	AP001056.2_intron_3	intron	lincRNA	chr21	44177620	44188456
chr21	44186145	44186215	AP001056.2_intron_3	intron	lincRNA	chr21	44177620	44188456
chr21	44186339	44186385	AP001056.2_intron_3	intron	lincRNA	chr21	44177620	44188456
chr21	44186415	44186553	AP001056.2_intron_3	intron	lincRNA	chr21	44177620	44188456
chr21	44186600	44186682	AP001056.2_intron_3	intron	lincRNA	chr21	44177620	44188456
chr21	44186794	44186855	AP001056.2_intron_3	intron	lincRNA	chr21	44177620	44188456
chr21	44187089	44187136	AP001056.2_intron_3	intron	lincRNA	chr21	44177620	44188456
chr21	44187326	44187383	AP001056.2_intron_3	intron	lincRNA	chr21	44177620	44188456
chr21	44187796	44187831	AP001056.2_intron_3	intron	lincRNA	chr21	44177620	44188456
chr21	44187853	44187896	AP001056.2_intron_3	intron	lincRNA	chr21	44177620	44188456
chr21	44187966	44187992	AP001056.2_intron_3	intron	lincRNA	chr21	44177620	44188456
chr21	44188132	44188456	AP001056.2_intron_3	intron	lincRNA	chr21	44177620	44188456
chr21	44188457	44188619	AP001056.2_4	exon	lincRNA	chr21	44188457	44188619
chr21	44188620	44190346	AP001056.2_intron_4	intron	lincRNA	chr21	44188620	44190346
chr21	44190347	44190727	AP001056.2_5	exon	lincRNA	chr21	44190347	44190727
chr21	44190728	44192059	AP001056.2_intron_5	intron	lincRNA	chr21	44190728	44193989
chr21	44192081	44192426	AP001056.2_intron_5	intron	lincRNA	chr21	44190728	44193989
chr21	44192448	44192495	AP001056.2_intron_5	intron	lincRNA	chr21	44190728	44193989
chr21	44192517	44192632	AP001056.2_intron_5	intron	lincRNA	chr21	44190728	44193989
chr21	44192668	44192703	AP001056.2_intron_5	intron	lincRNA	chr21	44190728	44193989
chr21	44192726	44192750	AP001056.2_intron_5	intron	lincRNA	chr21	44190728	44193989
chr21	44192775	44192862	AP001056.2_intron_5	intron	lincRNA	chr21	44190728	44193989
chr21	44192889	44192914	AP001056.2_intron_5	intron	lincRNA	chr21	44190728	44193989
chr21	44192943	44193088	AP001056.2_intron_5	intron	lincRNA	chr21	44190728	44193989
chr21	44193113	44193205	AP001056.2_intron_5	intron	lincRNA	chr21	44190728	44193989
chr21	44193244	44193300	AP001056.2_intron_5	intron	lincRNA	chr21	44190728	44193989
chr21	44193323	44193526	AP001056.2_intron_5	intron	lincRNA	chr21	44190728	44193989
chr21	44193559	44193785	AP001056.2_intron_5	intron	lincRNA	chr21	44190728	44193989
chr21	44193806	44193896	AP001056.2_intron_5	intron	lincRNA	chr21	44190728	44193989
chr21	44193917	44193989	AP001056.2_intron_5	intron	lincRNA	chr21	44190728	44193989
chr21	44193990	44194338	AP001056.2_6	exon	lincRNA	chr21	44193990	44194338
chr21	44200616	44200838	AP001057.1_1	exon	processed_transcript	chr21	44200616	44201957
chr21	44201219	44201257	AP001057.1_1	exon	processed_transcript	chr21	44200616	44201957
chr21	44201376	44201417	AP001057.1_1	exon	processed_transcript	chr21	44200616	44201957
chr21	44201986	44202042	AP001057.1_intron_1	intron	processed_transcript	chr21	44201958	44202564
chr21	44204746	44204773	AP001057.1_intron_2	intron	processed_transcript	chr21	44202865	44206527
chr21	45191876	45191900	ADARB1_intron_12	intron	protein_coding	chr21	45185092	45204553
chr21	45506760	45506789	COL18A1_intron_38	intron	protein_coding	chr21	45505967	45507559
chr21	45507169	45507193	COL18A1_intron_38	intron	protein_coding	chr21	45505967	45507559
chr21	45507464	45507498	COL18A1_intron_38	intron	protein_coding	chr21	45505967	45507559
chr21	45510954	45511009	COL18A1_intron_41	intron	protein_coding	chr21	45510262	45511109
chr21	45506760	45506789	SLC19A1_intron_2	intron	protein_coding	chr21	45498613	45513774
chr21	45507169	45507193	SLC19A1_intron_2	intron	protein_coding	chr21	45498613	45513774
chr21	45507464	45507498	SLC19A1_intron_2	intron	protein_coding	chr21	45498613	45513774
chr21	45510954	45511009	SLC19A1_intron_2	intron	protein_coding	chr21	45498613	45513774
chr21	45859291	45859314	PCBP3_intron_4	intron	protein_coding	chr21	45850096	45893875
chr21	45898331	45898364	PCBP3_intron_6	intron	protein_coding	chr21	45896363	45899597
chr21	46380145	46380171	PCNT_intron_15	intron	protein_coding	chr21	46367140	46381692
chr21	46528527	46528556	DIP2A_intron_8	intron	protein_coding	chr21	46511615	46529090
chr22	17631692	17631726	BCL2L13_intron_1	intron	protein_coding	chr22	17629006	17638100
chr22	17680518	17680542	BCL2L13_intron_3	intron	protein_coding	chr22	17655833	17683212
chr22	18340145	18340316	GGTLC5P_1	exon	unprocessed_pseudogene	chr22	18340145	18340316
chr22	18340317	18340838	GGTLC5P_intron_1	intron	unprocessed_pseudogene	chr22	18340317	18340838
chr22	18340839	18340976	GGTLC5P_2	exon	unprocessed_pseudogene	chr22	18340839	18340976
chr22	18340977	18344490	GGTLC5P_intron_2	intron	unprocessed_pseudogene	chr22	18340977	18344490
chr22	18344491	18344679	GGTLC5P_3	exon	unprocessed_pseudogene	chr22	18344491	18344679
chr22	18344680	18344910	GGTLC5P_intron_3	intron	unprocessed_pseudogene	chr22	18344680	18344910
chr22	18344911	18345038	GGTLC5P_4	exon	unprocessed_pseudogene	chr22	18344911	18345038
chr22	18345039	18345139	GGTLC5P_intron_4	intron	unprocessed_pseudogene	chr22	18345039	18345139
chr22	18345140	18345253	GGTLC5P_5	exon	unprocessed_pseudogene	chr22	18345140	18345253
chr22	18345254	18345333	GGTLC5P_intron_5	intron	unprocessed_pseudogene	chr22	18345254	18345333
chr22	18345334	18345448	GGTLC5P_6	exon	unprocessed_pseudogene	chr22	18345334	18345448
chr22	18345449	18345751	GGTLC5P_intron_6	intron	unprocessed_pseudogene	chr22	18345449	18345751
chr22	18345752	18345899	GGTLC5P_7	exon	unprocessed_pseudogene	chr22	18345752	18345899
chr22	18361823	18362257	LINC01660_1	exon	lincRNA	chr22	18361823	18362257
chr22	18362258	18366899	LINC01660_intron_1	intron	lincRNA	chr22	18362258	18366899
chr22	18366900	18367857	LINC01660_2	exon	lincRNA	chr22	18366900	18367857
chr22	18367858	18368389	LINC01660_intron_2	intron	lincRNA	chr22	18367858	18368389
chr22	18368390	18370713	LINC01660_3	exon	lincRNA	chr22	18368390	18370713
chr22	18370714	18372921	LINC01660_intron_3	intron	lincRNA	chr22	18370714	18372921
chr22	18372922	18372956	LINC01660_4	exon	lincRNA	chr22	18372922	18372956
chr22	18372957	18373420	LINC01660_intron_4	intron	lincRNA	chr22	18372957	18373420
chr22	18373421	18373483	LINC01660_5	exon	lincRNA	chr22	18373421	18373483
chr22	18373484	18375482	LINC01660_intron_5	intron	lincRNA	chr22	18373484	18375482
chr22	18375483	18375549	LINC01660_6	exon	lincRNA	chr22	18375483	18375549
chr22	18376752	18376782	LINC01660_intron_6	intron	lincRNA	chr22	18375550	18380454
chr22	18376863	18377100	LINC01660_intron_6	intron	lincRNA	chr22	18375550	18380454
chr22	18377137	18377457	LINC01660_intron_6	intron	lincRNA	chr22	18375550	18380454
chr22	18377528	18377653	LINC01660_intron_6	intron	lincRNA	chr22	18375550	18380454
chr22	18377688	18377909	LINC01660_intron_6	intron	lincRNA	chr22	18375550	18380454
chr22	18377947	18377973	LINC01660_intron_6	intron	lincRNA	chr22	18375550	18380454
chr22	18377997	18378049	LINC01660_intron_6	intron	lincRNA	chr22	18375550	18380454
chr22	18378070	18378401	LINC01660_intron_6	intron	lincRNA	chr22	18375550	18380454
chr22	18378422	18378753	LINC01660_intron_6	intron	lincRNA	chr22	18375550	18380454
chr22	18378776	18378863	LINC01660_intron_6	intron	lincRNA	chr22	18375550	18380454
chr22	18375550	18376725	LINC01660_intron_6	intron	lincRNA	chr22	18375550	18380454
chr22	18380814	18380841	LINC01660_intron_7	intron	lincRNA	chr22	18380543	18383485
chr22	18380955	18380980	LINC01660_intron_7	intron	lincRNA	chr22	18380543	18383485
chr22	18381078	18381118	LINC01660_intron_7	intron	lincRNA	chr22	18380543	18383485
chr22	18381147	18381212	LINC01660_intron_7	intron	lincRNA	chr22	18380543	18383485
chr22	18381415	18381461	LINC01660_intron_7	intron	lincRNA	chr22	18380543	18383485
chr22	18381482	18381512	LINC01660_intron_7	intron	lincRNA	chr22	18380543	18383485
chr22	18381552	18381580	LINC01660_intron_7	intron	lincRNA	chr22	18380543	18383485
chr22	18381759	18381799	LINC01660_intron_7	intron	lincRNA	chr22	18380543	18383485
chr22	18382022	18382083	LINC01660_intron_7	intron	lincRNA	chr22	18380543	18383485
chr22	18382193	18382228	LINC01660_intron_7	intron	lincRNA	chr22	18380543	18383485
chr22	18382428	18382452	LINC01660_intron_7	intron	lincRNA	chr22	18380543	18383485
chr22	18382712	18382736	LINC01660_intron_7	intron	lincRNA	chr22	18380543	18383485
chr22	18383166	18383189	LINC01660_intron_7	intron	lincRNA	chr22	18380543	18383485
chr22	18384002	18384038	LINC01660_9	exon	lincRNA	chr22	18383979	18384038
chr22	18385311	18385359	LINC01660_intron_9	intron	lincRNA	chr22	18384039	18386384
chr22	18385738	18385873	LINC01660_intron_9	intron	lincRNA	chr22	18384039	18386384
chr22	18387625	18389907	LINC01660_intron_10	intron	lincRNA	chr22	18386598	18389907
chr22	18389908	18389967	LINC01660_11	exon	lincRNA	chr22	18389908	18389967
chr22	18389968	18390817	LINC01660_intron_11	intron	lincRNA	chr22	18389968	18390817
chr22	18390818	18391105	LINC01660_12	exon	lincRNA	chr22	18390818	18391105
chr22	18374106	18374221	AC011718.1_1	exon	lincRNA	chr22	18374106	18374221
chr22	18374222	18375429	AC011718.1_intron_1	intron	lincRNA	chr22	18374222	18375429
chr22	18375430	18375689	AC011718.1_2	exon	lincRNA	chr22	18375430	18375689
chr22	18400407	18404206	PPP1R26P3_1	exon	unprocessed_pseudogene	chr22	18400407	18404206
chr22	18425859	18425883	FAM230A_intron_2	intron	protein_coding	chr22	18425529	18428473
chr22	18426895	18426952	FAM230A_intron_2	intron	protein_coding	chr22	18425529	18428473
chr22	18427356	18427397	FAM230A_intron_2	intron	protein_coding	chr22	18425529	18428473
chr22	18427647	18427688	FAM230A_intron_2	intron	protein_coding	chr22	18425529	18428473
chr22	18427894	18427944	FAM230A_intron_2	intron	protein_coding	chr22	18425529	18428473
chr22	18428237	18428260	FAM230A_intron_2	intron	protein_coding	chr22	18425529	18428473
chr22	18428877	18428953	FAM230A_intron_3	intron	protein_coding	chr22	18428562	18487124
chr22	18428985	18429079	FAM230A_intron_3	intron	protein_coding	chr22	18428562	18487124
chr22	18429178	18429222	FAM230A_intron_3	intron	protein_coding	chr22	18428562	18487124
chr22	18429245	18429722	FAM230A_intron_3	intron	protein_coding	chr22	18428562	18487124
chr22	18429753	18429939	FAM230A_intron_3	intron	protein_coding	chr22	18428562	18487124
chr22	18429969	18430016	FAM230A_intron_3	intron	protein_coding	chr22	18428562	18487124
chr22	18483513	18487124	FAM230A_intron_3	intron	protein_coding	chr22	18428562	18487124
chr22	18430166	18433513	FAM230A_intron_3	intron	protein_coding	chr22	18428562	18487124
chr22	18487125	18487204	FAM230A_4	CDS	protein_coding	chr22	18487125	18487204
chr22	18487205	18489203	FAM230A_intron_4	intron	protein_coding	chr22	18487205	18489203
chr22	18489204	18489266	FAM230A_5	CDS	protein_coding	chr22	18489204	18489266
chr22	18489267	18489730	FAM230A_intron_5	intron	protein_coding	chr22	18489267	18489730
chr22	18489731	18489905	FAM230A_6	CDS	protein_coding	chr22	18489731	18489905
chr22	18489905	18490146	FAM230A_UTR_1	three_prime_UTR	protein_coding	chr22	18489905	18490146
chr22	18486999	18487257	AC023490.1_1	exon	lincRNA	chr22	18486999	18487257
chr22	18487258	18487867	AC023490.1_intron_1	intron	lincRNA	chr22	18487258	18487867
chr22	18487868	18488583	AC023490.1_2	exon	lincRNA	chr22	18487868	18488583
chr22	18488584	18490837	AC023490.1_intron_2	intron	lincRNA	chr22	18488584	18491141
chr22	18490879	18490945	AC023490.1_intron_2	intron	lincRNA	chr22	18488584	18491141
chr22	18491009	18491046	AC023490.1_intron_2	intron	lincRNA	chr22	18488584	18491141
chr22	18491074	18491117	AC023490.1_intron_2	intron	lincRNA	chr22	18488584	18491141
chr22	18491171	18491247	AC023490.1_3	exon	lincRNA	chr22	18491142	18491247
chr22	18501794	18501849	AC023490.3_1	exon	lincRNA	chr22	18501794	18501849
chr22	18501850	18511884	AC023490.3_intron_1	intron	lincRNA	chr22	18501850	18511884
chr22	18511885	18512187	AC023490.3_2	exon	lincRNA	chr22	18511885	18512187
chr22	18516344	18516500	GGTLC3_UTR_1	three_prime_UTR	protein_coding	chr22	18516344	18516500
chr22	18516500	18516647	GGTLC3_1	CDS	protein_coding	chr22	18516500	18516647
chr22	18516648	18516950	GGTLC3_intron_1	intron	protein_coding	chr22	18516648	18516950
chr22	18516951	18517065	GGTLC3_2	CDS	protein_coding	chr22	18516951	18517065
chr22	18517066	18517145	GGTLC3_intron_2	intron	protein_coding	chr22	18517066	18517145
chr22	18517146	18517259	GGTLC3_3	CDS	protein_coding	chr22	18517146	18517259
chr22	18517260	18517360	GGTLC3_intron_3	intron	protein_coding	chr22	18517260	18517360
chr22	18517361	18517489	GGTLC3_4	CDS	protein_coding	chr22	18517361	18517489
chr22	18517490	18517720	GGTLC3_intron_4	intron	protein_coding	chr22	18517490	18517720
chr22	18517721	18517897	GGTLC3_5	CDS	protein_coding	chr22	18517721	18517897
chr22	18517897	18517931	GGTLC3_UTR_2	five_prime_UTR	protein_coding	chr22	18517897	18517931
chr22	18517932	18518061	GGTLC3_intron_5	intron	protein_coding	chr22	18517932	18518061
chr22	18518062	18518161	GGTLC3_UTR_3	five_prime_UTR	protein_coding	chr22	18518062	18518161
chr22	18524620	18524935	RF00017_1	exon	misc_RNA	chr22	18524620	18524935
chr22	18527177	18527262	AC023490.2_1	exon	processed_pseudogene	chr22	18527157	18527626
chr22	18527351	18527402	AC023490.2_1	exon	processed_pseudogene	chr22	18527157	18527626
chr22	18527426	18527455	AC023490.2_1	exon	processed_pseudogene	chr22	18527157	18527626
chr22	18527504	18527573	AC023490.2_1	exon	processed_pseudogene	chr22	18527157	18527626
chr22	18527803	18527852	TMEM191B_UTR_1	five_prime_UTR	protein_coding	chr22	18527802	18527980
chr22	18527881	18527980	TMEM191B_UTR_1	five_prime_UTR	protein_coding	chr22	18527802	18527980
chr22	18527980	18528114	TMEM191B_1	CDS	protein_coding	chr22	18527980	18528276
chr22	18528135	18528276	TMEM191B_1	CDS	protein_coding	chr22	18527980	18528276
chr22	18528277	18528483	TMEM191B_intron_1	intron	protein_coding	chr22	18528277	18528557
chr22	18528516	18528557	TMEM191B_intron_1	intron	protein_coding	chr22	18528277	18528557
chr22	18528589	18528682	TMEM191B_2	CDS	protein_coding	chr22	18528558	18528682
chr22	18528683	18528769	TMEM191B_intron_2	intron	protein_coding	chr22	18528683	18528815
chr22	18528869	18529017	TMEM191B_intron_3	intron	protein_coding	chr22	18528868	18529017
chr22	18529124	18529276	TMEM191B_intron_4	intron	protein_coding	chr22	18529094	18529439
chr22	18529313	18529423	TMEM191B_intron_4	intron	protein_coding	chr22	18529094	18529439
chr22	18529509	18529556	TMEM191B_intron_5	intron	protein_coding	chr22	18529498	18529604
chr22	18529605	18529724	TMEM191B_6	CDS	protein_coding	chr22	18529605	18529724
chr22	18529725	18529790	TMEM191B_intron_6	intron	protein_coding	chr22	18529725	18529790
chr22	18529867	18529911	TMEM191B_intron_7	intron	protein_coding	chr22	18529857	18529934
chr22	18529935	18530008	TMEM191B_8	CDS	protein_coding	chr22	18529935	18530008
chr22	18530009	18530154	TMEM191B_intron_8	intron	protein_coding	chr22	18530009	18530154
chr22	18530155	18530181	TMEM191B_9	CDS	protein_coding	chr22	18530155	18530196
chr22	18530216	18530253	TMEM191B_intron_9	intron	protein_coding	chr22	18530197	18530253
chr22	18530431	18530459	TMEM191B_10	CDS	protein_coding	chr22	18530254	18530459
chr22	18530254	18530381	TMEM191B_10	CDS	protein_coding	chr22	18530254	18530459
chr22	18541025	18541051	PI4KAP1_intron_8	intron	transcribed_unprocessed_pseudogene	chr22	18540646	18543665
chr22	18565428	18565453	PI4KAP1_intron_14	intron	transcribed_unprocessed_pseudogene	chr22	18552574	18574573
chr22	18567523	18567557	PI4KAP1_intron_14	intron	transcribed_unprocessed_pseudogene	chr22	18552574	18574573
chr22	18568000	18568045	PI4KAP1_intron_14	intron	transcribed_unprocessed_pseudogene	chr22	18552574	18574573
chr22	18568534	18568563	PI4KAP1_intron_14	intron	transcribed_unprocessed_pseudogene	chr22	18552574	18574573
chr22	18568843	18568867	PI4KAP1_intron_14	intron	transcribed_unprocessed_pseudogene	chr22	18552574	18574573
chr22	18569140	18569163	PI4KAP1_intron_14	intron	transcribed_unprocessed_pseudogene	chr22	18552574	18574573
chr22	18570042	18570067	PI4KAP1_intron_14	intron	transcribed_unprocessed_pseudogene	chr22	18552574	18574573
chr22	18570247	18570298	PI4KAP1_intron_14	intron	transcribed_unprocessed_pseudogene	chr22	18552574	18574573
chr22	18570473	18570496	PI4KAP1_intron_14	intron	transcribed_unprocessed_pseudogene	chr22	18552574	18574573
chr22	18571021	18571082	PI4KAP1_intron_14	intron	transcribed_unprocessed_pseudogene	chr22	18552574	18574573
chr22	18572170	18572205	PI4KAP1_intron_14	intron	transcribed_unprocessed_pseudogene	chr22	18552574	18574573
chr22	18572603	18572634	PI4KAP1_intron_14	intron	transcribed_unprocessed_pseudogene	chr22	18552574	18574573
chr22	18574078	18574110	PI4KAP1_intron_14	intron	transcribed_unprocessed_pseudogene	chr22	18552574	18574573
chr22	18574630	18574697	PI4KAP1_15	exon	transcribed_unprocessed_pseudogene	chr22	18574574	18574700
chr22	18574856	18574885	PI4KAP1_intron_15	intron	transcribed_unprocessed_pseudogene	chr22	18574701	18577771
chr22	18575232	18575335	PI4KAP1_intron_15	intron	transcribed_unprocessed_pseudogene	chr22	18574701	18577771
chr22	18575464	18575608	PI4KAP1_intron_15	intron	transcribed_unprocessed_pseudogene	chr22	18574701	18577771
chr22	18575668	18575719	PI4KAP1_intron_15	intron	transcribed_unprocessed_pseudogene	chr22	18574701	18577771
chr22	18575819	18575850	PI4KAP1_intron_15	intron	transcribed_unprocessed_pseudogene	chr22	18574701	18577771
chr22	18576089	18576116	PI4KAP1_intron_15	intron	transcribed_unprocessed_pseudogene	chr22	18574701	18577771
chr22	18576270	18576303	PI4KAP1_intron_15	intron	transcribed_unprocessed_pseudogene	chr22	18574701	18577771
chr22	18576388	18576594	PI4KAP1_intron_15	intron	transcribed_unprocessed_pseudogene	chr22	18574701	18577771
chr22	18576635	18576996	PI4KAP1_intron_15	intron	transcribed_unprocessed_pseudogene	chr22	18574701	18577771
chr22	18577029	18577771	PI4KAP1_intron_15	intron	transcribed_unprocessed_pseudogene	chr22	18574701	18577771
chr22	18577772	18577968	PI4KAP1_16	exon	transcribed_unprocessed_pseudogene	chr22	18577772	18577968
chr22	18610776	18610813	RIMBP3_1	CDS	protein_coding	chr22	18606514	18611434
chr22	18611666	18611693	RIMBP3_UTR_2	five_prime_UTR	protein_coding	chr22	18611434	18611919
chr22	18611798	18611858	RIMBP3_UTR_2	five_prime_UTR	protein_coding	chr22	18611434	18611919
chr22	18615581	18615607	RF00017_1	exon	misc_RNA	chr22	18615581	18615900
chr22	18615630	18615788	RF00017_1	exon	misc_RNA	chr22	18615581	18615900
chr22	18615824	18615900	RF00017_1	exon	misc_RNA	chr22	18615581	18615900
chr22	18636445	18636805	CA15P2_1	exon	unprocessed_pseudogene	chr22	18636445	18636805
chr22	18636806	18636910	CA15P2_intron_1	intron	unprocessed_pseudogene	chr22	18636806	18636910
chr22	18636911	18636980	CA15P2_2	exon	unprocessed_pseudogene	chr22	18636911	18636980
chr22	18636981	18637322	CA15P2_intron_2	intron	unprocessed_pseudogene	chr22	18636981	18637322
chr22	18637323	18637388	CA15P2_3	exon	unprocessed_pseudogene	chr22	18637323	18637388
chr22	18637389	18637490	CA15P2_intron_3	intron	unprocessed_pseudogene	chr22	18637389	18637490
chr22	18637491	18637662	CA15P2_4	exon	unprocessed_pseudogene	chr22	18637491	18637662
chr22	18637663	18638236	CA15P2_intron_4	intron	unprocessed_pseudogene	chr22	18637663	18638236
chr22	18638237	18638405	CA15P2_5	exon	unprocessed_pseudogene	chr22	18638237	18638405
chr22	18650023	18653617	PPP1R26P2_1	exon	processed_pseudogene	chr22	18650023	18653617
chr22	18715815	18719341	PPP1R26P4_1	exon	processed_pseudogene	chr22	18715815	18719341
chr22	18734616	18734641	LINC01662_intron_1	intron	lincRNA	chr22	18734055	18736030
chr22	18734752	18734792	LINC01662_intron_1	intron	lincRNA	chr22	18734055	18736030
chr22	18819265	18819295	GGT3P_intron_17	intron	transcribed_unprocessed_pseudogene	chr22	18805480	18824926
chr22	18835620	18835656	GGT3P_intron_18	intron	transcribed_unprocessed_pseudogene	chr22	18825002	18843291
chr22	18840681	18840704	GGT3P_intron_18	intron	transcribed_unprocessed_pseudogene	chr22	18825002	18843291
chr22	18846964	18847013	AC008132.1_1	exon	transcribed_processed_pseudogene	chr22	18846811	18848326
chr22	18847071	18847146	AC008132.1_1	exon	transcribed_processed_pseudogene	chr22	18846811	18848326
chr22	18847329	18847362	AC008132.1_1	exon	transcribed_processed_pseudogene	chr22	18846811	18848326
chr22	18847537	18847567	AC008132.1_1	exon	transcribed_processed_pseudogene	chr22	18846811	18848326
chr22	18847851	18847922	AC008132.1_1	exon	transcribed_processed_pseudogene	chr22	18846811	18848326
chr22	18849021	18849049	AC008132.1_intron_1	intron	transcribed_processed_pseudogene	chr22	18848327	18850116
chr22	18990063	18990127	DGCR5_intron_2	intron	processed_transcript	chr22	18987901	18990718
chr22	19020830	19020858	DGCR5_intron_5	intron	processed_transcript	chr22	19014507	19030780
chr22	19108569	19108594	DGCR2_intron_10	intron	protein_coding	chr22	19089491	19122126
chr22	19959811	19959851	COMT_intron_3	intron	protein_coding	chr22	19951655	19961197
chr22	20460608	20460635	KLHL22_intron_3	intron	protein_coding	chr22	20458001	20464856
chr22	20566030	20566057	MED15_intron_13	intron	protein_coding	chr22	20564689	20566465
chr22	20817734	20817757	PI4KA_intron_48	intron	protein_coding	chr22	20813507	20818481
chr22	21004443	21004477	AC002472.2_intron_1	intron	transcribed_unprocessed_pseudogene	chr22	21003178	21008777
chr22	21080418	21080441	AC002472.4_intron_1	intron	unprocessed_pseudogene	chr22	21071216	21080879
chr22	21563560	21563585	UBE2L3_intron_1	intron	protein_coding	chr22	21549651	21567545
chr22	22497208	22497237	ZNF280B_intron_2	intron	protein_coding	chr22	22494181	22507808
chr22	23830649	23830672	SMARCB1_intron_7	intron	protein_coding	chr22	23825416	23833570
chr22	24509361	24509386	UPB1_intron_4	intron	protein_coding	chr22	24503739	24510747
chr22	24560430	24560454	SNRPD3_intron_2	intron	protein_coding	chr22	24557801	24567982
chr22	24773703	24773733	PIWIL3_intron_22	intron	protein_coding	chr22	24769790	24774320
chr22	25099537	25099563	KIAA1671_intron_8	intron	protein_coding	chr22	25070417	25111840
chr22	25814303	25814327	MYO18B_intron_12	intron	protein_coding	chr22	25798098	25823503
chr22	25990686	25990727	MYO18B_intron_39	intron	protein_coding	chr22	25955365	25992361
chr22	26495260	26495284	TFIP11_intron_3	intron	protein_coding	chr22	26494940	26496071
chr22	27368463	27368493	AL020994.2_intron_3	intron	lincRNA	chr22	27336263	27379184
chr22	27885216	27885240	PITPNB_intron_5	intron	protein_coding	chr22	27873816	27894553
chr22	29280862	29280886	EWSR1_intron_6	intron	protein_coding	chr22	29278217	29282388
chr22	29392378	29392401	AP1B1_intron_24	intron	protein_coding	chr22	29388584	29419153
chr22	29406120	29406147	AP1B1_intron_24	intron	protein_coding	chr22	29388584	29419153
chr22	30926550	30926575	MORC2_UTR_1	three_prime_UTR	protein_coding	chr22	30925130	30926802
chr22	31114975	31115004	SELENOM_intron_6	intron	protein_coding	chr22	31107887	31119881
chr22	31255978	31256004	LIMK2_intron_3	intron	protein_coding	chr22	31248770	31258289
chr22	32825664	32825689	SYN3_intron_9	intron	protein_coding	chr22	32596737	32864913
chr22	32899781	32900090	SYN3_intron_11	intron	protein_coding	chr22	32869126	32931388
chr22	32825664	32825689	TIMP3_intron_1	intron	protein_coding	chr22	32802123	32849450
chr22	33187921	33187947	LARGE1_intron_1	intron	protein_coding	chr22	33166833	33272859
chr22	33355630	33355780	LARGE1_intron_7	intron	protein_coding	chr22	33337802	33381917
chr22	33905044	33905067	LARGE1_intron_20	intron	protein_coding	chr22	33889229	33919993
chr22	34154006	34154035	LINC01643_intron_4	intron	lincRNA	chr22	34151928	34161594
chr22	35502468	35502492	AL022334.1_1	exon	processed_pseudogene	chr22	35501861	35503586
chr22	35869469	35869493	RBFOX2_intron_17	intron	protein_coding	chr22	35840588	35938845
chr22	36384594	36384617	MYH9_intron_43	intron	protein_coding	chr22	36365113	36387805
chr22	37661917	37661941	Z83844.3_intron_16	intron	protein_coding	chr22	37653874	37665553
chr22	40775436	40775462	SLC25A17_intron_2	intron	protein_coding	chr22	40774020	40777038
chr22	40898225	40898251	XPNPEP3_intron_5	intron	protein_coding	chr22	40886516	40907585
chr22	41110282	41110309	EP300_intron_1	intron	protein_coding	chr22	41093099	41117185
chr22	41167574	41167608	EP300_intron_23	intron	protein_coding	chr22	41166667	41168447
chr22	41167814	41167838	EP300_intron_23	intron	protein_coding	chr22	41166667	41168447
chr22	41651368	41651396	XRCC6_intron_8	intron	protein_coding	chr22	41650892	41653527
chr22	41655698	41655722	XRCC6_intron_9	intron	protein_coding	chr22	41653691	41656901
chr22	41716355	41716382	MEI1_intron_5	intron	protein_coding	chr22	41716147	41718069
chr22	41744486	41744796	MEI1_intron_12	intron	protein_coding	chr22	41743195	41744971
chr22	41806194	41806221	CCDC134_intron_1	intron	protein_coding	chr22	41800767	41808873
chr22	43280994	43281018	SCUBE1_intron_19	intron	protein_coding	chr22	43262846	43291044
chr22	43281118	43281240	SCUBE1_intron_19	intron	protein_coding	chr22	43262846	43291044
chr22	43281479	43281509	SCUBE1_intron_19	intron	protein_coding	chr22	43262846	43291044
chr22	43433566	43433591	MPPED1_intron_5	intron	protein_coding	chr22	43425210	43435032
chr22	43589284	43589311	EFCAB6_intron_8	intron	protein_coding	chr22	43580660	43590072
chr22	44111432	44111457	PARVB_intron_9	intron	protein_coding	chr22	44100124	44119036
chr22	44142377	44142404	PARVB_intron_14	intron	protein_coding	chr22	44140144	44147859
chr22	44742345	44742376	PRR5-ARHGAP8_intron_7	intron	protein_coding	chr22	44735163	44786455
chr22	44828425	44828459	PRR5-ARHGAP8_intron_13	intron	protein_coding	chr22	44825594	44845267
chr22	44854024	44854049	PRR5-ARHGAP8_intron_16	intron	protein_coding	chr22	44849061	44859678
chr22	45147954	45147983	NUP50-DT_intron_2	intron	lincRNA	chr22	45138917	45152403
chr22	45194052	45194080	KIAA0930_UTR_1	three_prime_UTR	protein_coding	chr22	45190338	45197175
chr22	45753377	45753415	ATXN10_intron_10	intron	protein_coding	chr22	45740542	45793594
chr22	46615025	46615199	GRAMD4_intron_2	intron	protein_coding	chr22	46577291	46620400
chr22	46644697	46644721	GRAMD4_intron_5	intron	protein_coding	chr22	46637961	46658185
chr22	48497628	48497746	FAM19A5_intron_1	intron	protein_coding	chr22	48489705	48576304
chr22	48498027	48498093	FAM19A5_intron_1	intron	protein_coding	chr22	48489705	48576304
chr22	48656736	48656770	FAM19A5_intron_3	intron	protein_coding	chr22	48646747	48693245
chr22	48667774	48668531	FAM19A5_intron_3	intron	protein_coding	chr22	48646747	48693245
chr22	48681814	48682086	FAM19A5_intron_3	intron	protein_coding	chr22	48646747	48693245
chr22	49433373	49433476	C22orf34_intron_5	intron	lincRNA	chr22	49425438	49436222
chr22	49469623	49469831	C22orf34_intron_7	intron	lincRNA	chr22	49441213	49619640
chr22	50021909	50021941	TTLL8_intron_2	intron	protein_coding	chr22	50016563	50030428
chr22	50060769	50060797	MLC1_UTR_1	three_prime_UTR	protein_coding	chr22	50059391	50061582
chr22	50082193	50082231	MLC1_intron_9	intron	protein_coding	chr22	50080398	50083082
chr22	50106312	50106336	MOV10L1_intron_5	intron	protein_coding	chr22	50099603	50108134
chr22	50381312	50381372	PPP6R2_intron_2	intron	protein_coding	chr22	50372151	50388984
chr3	2747413	2747437	CNTN4_intron_10	intron	protein_coding	chr3	2745698	2819484
chr3	2983217	2983243	CNTN4_intron_19	intron	protein_coding	chr3	2927632	2988343
chr3	3339463	3339489	AC034195.1_intron_6	intron	lincRNA	chr3	3337464	3382476
chr3	3613662	3613691	AC034195.1_intron_9	intron	lincRNA	chr3	3484116	3626742
chr3	4411688	4411711	SUMF1_intron_3	intron	protein_coding	chr3	4410979	4417126
chr3	3831533	3831849	LRRN1_intron_1	intron	protein_coding	chr3	3799920	3844362
chr3	6259363	6259391	AC026167.1_intron_1	intron	lincRNA	chr3	6148579	6358899
chr3	6778603	6778627	GRM7-AS3_intron_12	intron	lincRNA	chr3	6742688	6788932
chr3	6778603	6778627	GRM7_intron_1	intron	protein_coding	chr3	6770119	6828629
chr3	7162729	7162759	GRM7_intron_4	intron	protein_coding	chr3	7146669	7298681
chr3	7305339	7305635	GRM7_intron_5	intron	protein_coding	chr3	7298826	7306496
chr3	7567747	7567773	GRM7_intron_10	intron	protein_coding	chr3	7461723	7578420
chr3	8679175	8679350	SSUH2_intron_19	intron	protein_coding	chr3	8677354	8679703
chr3	9381760	9381787	THUMPD3_intron_8	intron	protein_coding	chr3	9380633	9383197
chr3	9426212	9426240	SETD5_intron_2	intron	protein_coding	chr3	9424527	9428821
chr3	9978145	9978174	EMC3_intron_7	intron	protein_coding	chr3	9977447	9981632
chr3	10051390	10051414	FANCD2_intron_19	intron	protein_coding	chr3	10049506	10052385
chr3	10356074	10356111	ATP2B2_intron_12	intron	protein_coding	chr3	10350578	10358689
chr3	11292640	11292761	ATG7_intron_4	intron	protein_coding	chr3	11282439	11298684
chr3	11519539	11519562	ATG7_intron_24	intron	protein_coding	chr3	11510340	11554809
chr3	12050711	12050734	SYN2_intron_1	intron	protein_coding	chr3	12004929	12140649
chr3	12155033	12155071	SYN2_intron_5	intron	protein_coding	chr3	12151327	12161544
chr3	12155033	12155071	TIMP4_intron_2	intron	protein_coding	chr3	12154452	12156818
chr3	12902643	12902671	IQSEC1_intron_2	intron	protein_coding	chr3	12901523	12902771
chr3	14180830	14180859	LSM3_intron_1	intron	protein_coding	chr3	14178882	14181558
chr3	14436531	14436569	SLC6A6_intron_3	intron	protein_coding	chr3	14432788	14443622
chr3	14459878	14459902	SLC6A6_intron_7	intron	protein_coding	chr3	14458083	14466514
chr3	15592647	15592752	HACL1_intron_14	intron	protein_coding	chr3	15591681	15596382
chr3	15741697	15741725	ANKRD28_intron_24	intron	protein_coding	chr3	15737234	15751748
chr3	15762193	15762220	ANKRD28_intron_25	intron	protein_coding	chr3	15751821	15766232
chr3	15767703	15767729	ANKRD28_intron_26	intron	protein_coding	chr3	15766313	15795221
chr3	16391865	16391894	RFTN1_intron_6	intron	protein_coding	chr3	16378103	16409373
chr3	16408601	16408790	RFTN1_intron_6	intron	protein_coding	chr3	16378103	16409373
chr3	17467286	17467309	TBC1D5_intron_20	intron	protein_coding	chr3	17428520	17508472
chr3	18029323	18029346	AC132807.2_intron_3	intron	lincRNA	chr3	18016712	18041447
chr3	20107009	20107036	KAT2B_intron_5	intron	protein_coding	chr3	20101469	20111594
chr3	20301190	20301487	SGO1-AS1_intron_8	intron	processed_transcript	chr3	20289424	20342466
chr3	20923012	20923037	SGO1-AS1_intron_24	intron	processed_transcript	chr3	20905608	21034324
chr3	21471273	21471297	ZNF385D_intron_4	intron	protein_coding	chr3	21437204	21510859
chr3	21975702	21975727	ZNF385D_intron_8	intron	protein_coding	chr3	21751436	22168815
chr3	22127317	22127345	ZNF385D_intron_8	intron	protein_coding	chr3	21751436	22168815
chr3	21975702	21975727	ZNF385D-AS2_intron_4	intron	lincRNA	chr3	21961541	21978213
chr3	23257520	23257543	UBE2E2_intron_4	intron	protein_coding	chr3	23217313	23270948
chr3	24254204	24254232	THRB_intron_10	intron	protein_coding	chr3	24238082	24297224
chr3	24264561	24264600	THRB_intron_10	intron	protein_coding	chr3	24238082	24297224
chr3	24512718	24512741	THRB-AS1_intron_5	intron	processed_transcript	chr3	24500343	24515967
chr3	24565548	24565575	THRB-AS1_intron_9	intron	processed_transcript	chr3	24547252	24589015
chr3	24778033	24778344	AC092422.1_intron_2	intron	lincRNA	chr3	24762295	24833087
chr3	25068133	25068163	AC092422.1_intron_5	intron	lincRNA	chr3	25060177	25174117
chr3	25638314	25638340	TOP2B_intron_32	intron	protein_coding	chr3	25638311	25642320
chr3	25760867	25760910	NGLY1_intron_10	intron	protein_coding	chr3	25751264	25764064
chr3	27445943	27445969	SLC4A7_intron_27	intron	protein_coding	chr3	27437527	27448649
chr3	27830272	27830298	LINC01980_intron_4	intron	lincRNA	chr3	27824749	27848699
chr3	29526520	29526557	RBMS3_intron_6	intron	protein_coding	chr3	29488500	29587112
chr3	29535699	29535730	RBMS3_intron_6	intron	protein_coding	chr3	29488500	29587112
chr3	29559513	29559542	RBMS3_intron_6	intron	protein_coding	chr3	29488500	29587112
chr3	29688564	29688587	RBMS3_intron_7	intron	protein_coding	chr3	29587206	29739718
chr3	29820188	29820227	RBMS3_intron_9	intron	protein_coding	chr3	29762990	29868856
chr3	29829001	29829026	RBMS3_intron_9	intron	protein_coding	chr3	29762990	29868856
chr3	30816530	30816554	GADL1_intron_4	intron	protein_coding	chr3	30801089	30833851
chr3	31766323	31766346	OSBPL10_intron_7	intron	protein_coding	chr3	31748121	31797753
chr3	31837340	31837377	OSBPL10_intron_9	intron	protein_coding	chr3	31830232	31876431
chr3	31944833	31944860	OSBPL10_intron_11	intron	protein_coding	chr3	31879831	31980897
chr3	32115758	32115796	GPD1L_intron_2	intron	protein_coding	chr3	32106818	32128074
chr3	32765322	32766429	CNOT10_intron_18	intron	protein_coding	chr3	32764810	32769885
chr3	32766456	32766533	CNOT10_intron_18	intron	protein_coding	chr3	32764810	32769885
chr3	32865806	32865833	TRIM71_intron_1	intron	protein_coding	chr3	32818933	32873816
chr3	32888434	32888461	TRIM71_intron_3	intron	protein_coding	chr3	32886069	32890358
chr3	33018285	33018314	GLB1_intron_3	intron	protein_coding	chr3	33016841	33018446
chr3	34250836	34250859	LINC01811_intron_2	intron	lincRNA	chr3	34170921	34298851
chr3	36398522	36398556	STAC_intron_1	intron	protein_coding	chr3	36380755	36443362
chr3	37530717	37530756	ITGA9_intron_13	intron	protein_coding	chr3	37526072	37533312
chr3	38184914	38184941	OXSR1_intron_2	intron	protein_coding	chr3	38183116	38190729
chr3	38719367	38719400	SCN10A_intron_8	intron	protein_coding	chr3	38718827	38722256
chr3	39331796	39331821	CCR8_intron_1	intron	protein_coding	chr3	39329830	39332316
chr3	41935209	41935232	ULK4_intron_34	intron	protein_coding	chr3	41932007	41935799
chr3	42030683	42030717	TRAK1_intron_1	intron	protein_coding	chr3	42014118	42087102
chr3	42604659	42604684	NKTR_intron_1	intron	protein_coding	chr3	42601065	42617568
chr3	42607969	42608000	NKTR_intron_1	intron	protein_coding	chr3	42601065	42617568
chr3	42989610	42989926	AC092042.3_intron_4	intron	protein_coding	chr3	42942072	43032265
chr3	45108785	45108836	CDCP1_intron_5	intron	protein_coding	chr3	45095569	45110214
chr3	45726869	45727184	SACM1L_intron_12	intron	protein_coding	chr3	45723544	45730601
chr3	46554274	46554306	LRRC2_intron_8	intron	protein_coding	chr3	46551611	46566175
chr3	47044344	47044374	SETD2_intron_5	intron	protein_coding	chr3	47042701	47046485
chr3	47106493	47106517	SETD2_intron_16	intron	protein_coding	chr3	47106121	47113874
chr3	47966228	47966255	MAP4_intron_18	intron	protein_coding	chr3	47928351	47973082
chr3	48066822	48066847	MAP4_intron_24	intron	protein_coding	chr3	48016421	48088771
chr3	49160319	49160639	AC135506.1_intron_13	intron	unprocessed_pseudogene	chr3	49159028	49160817
chr3	49309931	49309954	USP4_intron_14	intron	protein_coding	chr3	49305889	49310618
chr3	49369006	49369029	RHOA_intron_4	intron	protein_coding	chr3	49368549	49375432
chr3	49387117	49387148	RHOA_intron_5	intron	protein_coding	chr3	49375592	49406710
chr3	49399054	49399077	RHOA_intron_5	intron	protein_coding	chr3	49375592	49406710
chr3	49504573	49504596	DAG1_intron_7	intron	protein_coding	chr3	49492974	49510417
chr3	49579796	49579826	BSN_intron_1	intron	protein_coding	chr3	49554827	49624973
chr3	50752507	50752530	DOCK3_intron_1	intron	protein_coding	chr3	50675301	50778673
chr3	50869353	50869378	DOCK3_intron_3	intron	protein_coding	chr3	50841716	50890024
chr3	50908176	50908199	DOCK3_intron_4	intron	protein_coding	chr3	50890082	50933979
chr3	51041198	51041223	DOCK3_intron_5	intron	protein_coding	chr3	50934078	51064446
chr3	51238119	51238147	DOCK3_intron_21	intron	protein_coding	chr3	51237591	51246724
chr3	51451069	51451095	DCAF1_intron_20	intron	protein_coding	chr3	51443904	51463112
chr3	51981894	51981922	ABHD14A-ACY1_intron_4	intron	protein_coding	chr3	51980629	51984045
chr3	52357007	52357041	DNAH1_intron_22	intron	protein_coding	chr3	52356779	52357612
chr3	52444740	52444785	SEMA3G_intron_16	intron	protein_coding	chr3	52443070	52444911
chr3	52596443	52596470	PBRM1_intron_13	intron	protein_coding	chr3	52589256	52603519
chr3	52647438	52647469	PBRM1_intron_24	intron	protein_coding	chr3	52644790	52648342
chr3	52675830	52676156	PBRM1_intron_29	intron	protein_coding	chr3	52668646	52678498
chr3	52859517	52859540	TMEM110-MUSTN1_intron_10	intron	protein_coding	chr3	52855445	52897289
chr3	53679270	53679295	CACNA1D_intron_10	intron	protein_coding	chr3	53673817	53702639
chr3	54350968	54350993	CACNA2D3_intron_5	intron	protein_coding	chr3	54320559	54386713
chr3	55942266	55942290	ERC2_intron_6	intron	protein_coding	chr3	55888550	55950423
chr3	58185350	58185375	AC137936.2_intron_2	intron	transcribed_unitary_pseudogene	chr3	58183987	58185971
chr3	59116544	59116569	AC114400.1_intron_1	intron	lincRNA	chr3	59065267	59118944
chr3	59764869	59764899	FHIT_intron_2	intron	protein_coding	chr3	59752322	59922344
chr3	60066630	60066660	FHIT_intron_5	intron	protein_coding	chr3	60014153	60536858
chr3	60131042	60131082	FHIT_intron_5	intron	protein_coding	chr3	60014153	60536858
chr3	61866582	61866606	PTPRG_intron_2	intron	protein_coding	chr3	61748983	61989623
chr3	61939928	61939952	PTPRG_intron_2	intron	protein_coding	chr3	61748983	61989623
chr3	62166197	62166220	PTPRG_intron_7	intron	protein_coding	chr3	62157225	62167969
chr3	62303157	62303182	PTPRG-AS1_intron_5	intron	processed_transcript	chr3	62294779	62313892
chr3	63336519	63336548	SYNPR_intron_2	intron	protein_coding	chr3	63278743	63443075
chr3	65627485	65627513	MAGI1_intron_26	intron	protein_coding	chr3	65622091	66037994
chr3	65849001	65849026	MAGI1_intron_26	intron	protein_coding	chr3	65622091	66037994
chr3	66369032	66369062	SLC25A26_intron_8	intron	protein_coding	chr3	66362930	66369476
chr3	68246589	68246614	FAM19A1_intron_2	intron	protein_coding	chr3	68006745	68417274
chr3	68405699	68405729	FAM19A1_intron_2	intron	protein_coding	chr3	68006745	68417274
chr3	68821333	68821358	FAM19A4_intron_3	intron	protein_coding	chr3	68753019	68880728
chr3	69107453	69107479	LMOD3_UTR_1	three_prime_UTR	protein_coding	chr3	69106872	69109094
chr3	69225703	69225731	FRMD4B_intron_18	intron	protein_coding	chr3	69224691	69249224
chr3	69265264	69265295	FRMD4B_intron_20	intron	protein_coding	chr3	69250100	69287749
chr3	69267628	69267654	FRMD4B_intron_20	intron	protein_coding	chr3	69250100	69287749
chr3	69314141	69314165	FRMD4B_intron_26	intron	protein_coding	chr3	69313518	69320887
chr3	70365965	70366289	SAMMSON_intron_32	intron	lincRNA	chr3	70358325	70389572
chr3	70956732	70956760	FOXP1_UTR_1	three_prime_UTR	protein_coding	chr3	70952817	70959246
chr3	71057291	71057315	FOXP1_intron_16	intron	protein_coding	chr3	71053774	71064822
chr3	71262264	71262289	FOXP1_intron_24	intron	protein_coding	chr3	71245365	71299818
chr3	71427060	71427087	FOXP1_intron_28	intron	protein_coding	chr3	71359245	71493424
chr3	74344397	74344431	CNTN3_intron_12	intron	protein_coding	chr3	74336659	74361888
chr3	75555445	75555481	AC133041.1_intron_1	intron	transcribed_unprocessed_pseudogene	chr3	75540228	75579976
chr3	76073267	76073299	ROBO2_intron_2	intron	protein_coding	chr3	75937603	77039884
chr3	76305387	76305414	ROBO2_intron_2	intron	protein_coding	chr3	75937603	77039884
chr3	76524826	76524853	ROBO2_intron_2	intron	protein_coding	chr3	75937603	77039884
chr3	76624796	76624820	ROBO2_intron_2	intron	protein_coding	chr3	75937603	77039884
chr3	76730315	76730641	ROBO2_intron_2	intron	protein_coding	chr3	75937603	77039884
chr3	77090323	77090359	ROBO2_intron_3	intron	protein_coding	chr3	77040847	77098012
chr3	77473440	77473467	ROBO2_intron_4	intron	protein_coding	chr3	77098341	77477408
chr3	81858355	81858661	AC129807.1_intron_1	intron	lincRNA	chr3	81840910	81919564
chr3	85321122	85321153	CADM2_intron_1	intron	protein_coding	chr3	84959669	85726480
chr3	85897241	85897270	CADM2_intron_5	intron	protein_coding	chr3	85886328	85912371
chr3	89219688	89219713	EPHA3_intron_3	intron	protein_coding	chr3	89210521	89340914
chr3	97492557	97492583	EPHA6_intron_15	intron	protein_coding	chr3	97484060	97532356
chr3	97508984	97509010	EPHA6_intron_15	intron	protein_coding	chr3	97484060	97532356
chr3	100074675	100074698	CMSS1_intron_2	intron	protein_coding	chr3	100051307	100114928
chr3	100074675	100074698	FILIP1L_intron_8	intron	protein_coding	chr3	99931031	100114051
chr3	101818743	101818769	NXPE3_intron_8	intron	protein_coding	chr3	101817002	101821402
chr3	107094783	107094942	LINC00882_intron_6	intron	lincRNA	chr3	107040117	107109788
chr3	107584087	107584129	BBX_intron_6	intron	protein_coding	chr3	107526399	107599311
chr3	107584672	107584696	BBX_intron_6	intron	protein_coding	chr3	107526399	107599311
chr3	108044425	108044448	CD47_UTR_1	three_prime_UTR	protein_coding	chr3	108043094	108047287
chr3	108368535	108368558	HHLA2_intron_10	intron	protein_coding	chr3	108362447	108375748
chr3	112150814	112150844	SLC9C1_intron_1	intron	protein_coding	chr3	112141282	112151855
chr3	112748551	112748865	LINC02042_intron_4	intron	lincRNA	chr3	112741916	112749229
chr3	113496044	113496070	SPICE1_intron_14	intron	protein_coding	chr3	113494143	113499437
chr3	114135185	114135500	DRD3_intron_2	intron	protein_coding	chr3	114131401	114139498
chr3	114190444	114190489	DRD3_intron_8	intron	protein_coding	chr3	114179053	114199271
chr3	114576501	114576534	ZBTB20_intron_8	intron	protein_coding	chr3	114500392	114624114
chr3	114747634	114747951	ZBTB20_intron_14	intron	protein_coding	chr3	114743780	114758894
chr3	116031546	116031576	LSAMP_intron_7	intron	protein_coding	chr3	116019641	116086322
chr3	116556435	116556747	LSAMP_intron_9	intron	protein_coding	chr3	116445532	117009228
chr3	116964841	116964876	LSAMP_intron_9	intron	protein_coding	chr3	116445532	117009228
chr3	117100143	117100166	LSAMP_intron_10	intron	protein_coding	chr3	117009375	117139199
chr3	118323585	118323608	AC068633.1_intron_4	intron	lincRNA	chr3	118087501	118496621
chr3	119174992	119175021	AC083800.1_intron_1	intron	protein_coding	chr3	119147588	119187773
chr3	119179805	119179833	AC083800.1_intron_1	intron	protein_coding	chr3	119147588	119187773
chr3	120175137	120175595	GPR156_intron_2	intron	protein_coding	chr3	120173471	120181123
chr3	121420376	121420401	STXBP5L_UTR_5	three_prime_UTR	protein_coding	chr3	121419097	121424761
chr3	121522284	121522312	POLQ_intron_23	intron	protein_coding	chr3	121522152	121529639
chr3	123308009	123308039	ADCY5_intron_10	intron	protein_coding	chr3	123304184	123314233
chr3	123517907	123518213	HACD2_intron_4	intron	protein_coding	chr3	123502682	123528384
chr3	123569988	123570017	HACD2_intron_6	intron	protein_coding	chr3	123567781	123582210
chr3	124170831	124170857	KALRN_intron_3	intron	protein_coding	chr3	124094905	124227988
chr3	124618086	124618116	KALRN_intron_38	intron	protein_coding	chr3	124584907	124632418
chr3	124807947	124807972	ITGB5_intron_6	intron	protein_coding	chr3	124796818	124809020
chr3	124919337	124919360	MUC13_intron_7	intron	protein_coding	chr3	124916481	124920232
chr3	125506817	125506845	SNX4_intron_13	intron	protein_coding	chr3	125504745	125520030
chr3	125770575	125770870	AC092902.5_intron_1	intron	processed_transcript	chr3	125766819	125840309
chr3	126640089	126640406	TXNRD3_intron_10	intron	protein_coding	chr3	126634052	126642030
chr3	126913211	126913235	CHCHD6_intron_5	intron	protein_coding	chr3	126852731	126914678
chr3	127696396	127696420	MGLL_intron_2	intron	protein_coding	chr3	127695191	127710574
chr3	128651029	128651056	RPN1_intron_10	intron	protein_coding	chr3	128650850	128680752
chr3	128955511	128955551	KIAA1257_intron_7	intron	protein_coding	chr3	128945976	128965509
chr3	129764785	129764808	TMCC1_intron_5	intron	protein_coding	chr3	129688733	129827801
chr3	131203765	131203800	NEK11_intron_16	intron	protein_coding	chr3	131184774	131228526
chr3	131309987	131310010	NEK11_intron_19	intron	protein_coding	chr3	131273575	131349555
chr3	131547466	131547491	CPNE4_intron_2	intron	protein_coding	chr3	131542794	131549945
chr3	131814572	131814609	CPNE4_intron_14	intron	protein_coding	chr3	131723626	131905262
chr3	131958970	131959006	CPNE4_intron_16	intron	protein_coding	chr3	131925582	132017453
chr3	132277586	132277617	CPNE4_intron_21	intron	protein_coding	chr3	132040322	132284041
chr3	134959968	134959998	EPHB1_intron_10	intron	protein_coding	chr3	134952053	135067530
chr3	135381507	135381532	AC128689.1_intron_4	intron	processed_transcript	chr3	135379848	135439754
chr3	138201436	138201469	ARMC8_intron_2	intron	protein_coding	chr3	138188531	138209815
chr3	140311287	140311311	CLSTN2_intron_2	intron	protein_coding	chr3	140176074	140403627
chr3	140490012	140490085	CLSTN2_intron_8	intron	protein_coding	chr3	140466732	140532322
chr3	141665914	141666175	AC092978.1_intron_2	intron	transcribed_unitary_pseudogene	chr3	141663272	141666778
chr3	142955442	142955465	PAQR9_intron_3	intron	protein_coding	chr3	142952851	142961229
chr3	143705006	143705047	SLC9A9_intron_12	intron	protein_coding	chr3	143693308	143794999
chr3	146214117	146214430	PLSCR4_intron_6	intron	protein_coding	chr3	146206762	146220813
chr3	148849013	148849323	CPB1_intron_12	intron	protein_coding	chr3	148845627	148857455
chr3	149079373	149079398	HLTF_intron_23	intron	protein_coding	chr3	149076048	149084680
chr3	149652620	149652653	WWTR1_intron_6	intron	protein_coding	chr3	149576253	149656874
chr3	151115328	151115356	MED12L_intron_1	intron	protein_coding	chr3	151087026	151116336
chr3	153652065	153652091	LINC02006_intron_4	intron	processed_transcript	chr3	153604746	153672173
chr3	153941322	153941355	LINC02006_intron_9	intron	processed_transcript	chr3	153937671	153979928
chr3	154310791	154310822	DHX36_intron_21	intron	protein_coding	chr3	154309824	154311634
chr3	154378953	154379264	GPR149_intron_1	intron	protein_coding	chr3	154338272	154421037
chr3	155659308	155659333	PLCH1_intron_24	intron	protein_coding	chr3	155596379	155675995
chr3	156395544	156395572	KCNAB1_intron_6	intron	protein_coding	chr3	156292129	156421614
chr3	157198679	157198716	AC092944.1_intron_1	intron	processed_transcript	chr3	157175390	157230277
chr3	157210035	157210060	AC092944.1_intron_1	intron	processed_transcript	chr3	157175390	157230277
chr3	157233821	157233852	AC092944.1_intron_2	intron	processed_transcript	chr3	157230298	157239588
chr3	158399123	158399162	RSRC1_intron_9	intron	protein_coding	chr3	158354909	158460933
chr3	158517755	158517779	RSRC1_intron_10	intron	protein_coding	chr3	158461004	158537090
chr3	158704210	158704233	RARRES1_intron_2	intron	protein_coding	chr3	158697971	158704649
chr3	163047115	163051296	AC128685.1_intron_1	intron	lincRNA	chr3	163026499	163207973
chr3	164746393	164746419	LINC01324_intron_3	intron	lincRNA	chr3	164731041	164831412
chr3	165224195	165224222	LINC01322_intron_1	intron	lincRNA	chr3	165207160	165345470
chr3	168438797	168438822	EGFEM1P_intron_4	intron	transcribed_unitary_pseudogene	chr3	168314177	168519534
chr3	169831440	169831470	LRRIQ4_intron_3	intron	protein_coding	chr3	169830631	169832985
chr3	170045408	170045432	GPR160_intron_2	intron	protein_coding	chr3	170039044	170049853
chr3	171131340	171131364	TNIK_intron_18	intron	protein_coding	chr3	171128879	171138189
chr3	171341476	171341508	TNIK_intron_32	intron	protein_coding	chr3	171228222	171346932
chr3	171365161	171365187	TNIK_intron_33	intron	protein_coding	chr3	171347219	171369618
chr3	171897731	171897760	TMEM212-AS1_intron_1	intron	lincRNA	chr3	171876397	171899172
chr3	174885879	174885918	NAALADL2_intron_4	intron	protein_coding	chr3	174859451	175096788
chr3	174894594	174894629	NAALADL2_intron_4	intron	protein_coding	chr3	174859451	175096788
chr3	175393280	175393303	NAALADL2_intron_8	intron	protein_coding	chr3	175324326	175447227
chr3	175590217	175590251	NAALADL2_intron_13	intron	protein_coding	chr3	175576188	175627289
chr3	175623289	175623321	NAALADL2_intron_13	intron	protein_coding	chr3	175576188	175627289
chr3	177501496	177501521	LINC00578_intron_1	intron	lincRNA	chr3	177442111	177539393
chr3	177645342	177645457	LINC00578_intron_4	intron	lincRNA	chr3	177629556	177676708
chr3	178832344	178833082	KCNMB2_intron_7	intron	protein_coding	chr3	178828374	178842651
chr3	179205020	179205045	PIK3CA_intron_8	intron	protein_coding	chr3	179204589	179209593
chr3	181964799	181964822	LINC01206_intron_4	intron	lincRNA	chr3	181963522	181965981
chr3	183102763	183102790	MCCC1_intron_19	intron	protein_coding	chr3	183099588	183115472
chr3	183149556	183149582	LAMP3_intron_3	intron	protein_coding	chr3	183140596	183152373
chr3	183216576	183216604	MCF2L2_intron_8	intron	protein_coding	chr3	183216095	183219854
chr3	183337552	183337575	MCF2L2_intron_25	intron	protein_coding	chr3	183323352	183338798
chr3	185299552	185299865	MAP3K13_intron_3	intron	protein_coding	chr3	185293080	185328886
chr3	185590881	185590909	SENP2_intron_3	intron	protein_coding	chr3	185590170	185598410
chr3	186312122	186312147	DGKG_intron_23	intron	protein_coding	chr3	186306978	186320391
chr3	186813397	186813422	LINC02043_intron_1	intron	lincRNA	chr3	186812149	186823543
chr3	187140488	187140515	RPL39L_intron_3	intron	protein_coding	chr3	187139524	187173614
chr3	187423355	187423403	RF01210_1	exon	snoRNA	chr3	187423315	187423419
chr3	188384788	188384818	LPP_intron_9	intron	protein_coding	chr3	188341720	188406110
chr3	188587061	188587376	LPP_intron_12	intron	protein_coding	chr3	188524788	188609159
chr3	188755823	188755855	LPP_intron_15	intron	protein_coding	chr3	188746625	188760111
chr3	189689098	189689122	TP63_intron_1	intron	protein_coding	chr3	189631578	189737738
chr3	189858121	189858427	TP63_intron_6	intron	protein_coding	chr3	189844413	189864230
chr3	190401243	190401306	CLDN16_intron_1	intron	protein_coding	chr3	190388444	190402335
chr3	193157542	193167616	AC092966.1_intron_1	intron	lincRNA	chr3	193144565	193169300
chr3	193418121	193418155	ATP13A4_intron_6	intron	protein_coding	chr3	193417078	193418933
chr3	193688449	193688484	OPA1_intron_33	intron	protein_coding	chr3	193668932	193692061
chr3	194039847	194039875	LINC02028_intron_5	intron	processed_transcript	chr3	194029754	194042909
chr3	194092170	194092193	AC080129.1_intron_1	intron	lincRNA	chr3	194091647	194108853
chr3	194347901	194348212	CPN2_intron_1	intron	protein_coding	chr3	194342706	194351240
chr3	194349778	194349805	CPN2_intron_1	intron	protein_coding	chr3	194342706	194351240
chr3	194663404	194663752	LSG1_intron_9	intron	protein_coding	chr3	194660134	194665555
chr3	195842346	195843061	LINC01983_intron_2	intron	lincRNA	chr3	195837046	195854131
chr3	195874934	195875068	TNK2_intron_7	intron	protein_coding	chr3	195872471	195876442
chr3	196143440	196143465	LINC00885_intron_1	intron	lincRNA	chr3	196143001	196143904
chr3	196502042	196502071	RNF168_intron_5	intron	protein_coding	chr3	196488684	196502871
chr3	196527340	196527363	AC092933.1_1	exon	unprocessed_pseudogene	chr3	196527339	196528032
chr3	196528454	196528487	AC092933.1_intron_1	intron	unprocessed_pseudogene	chr3	196528033	196528539
chr3	197813510	197813534	LRCH3_intron_1	intron	protein_coding	chr3	197791541	197814906
chr3	197920411	197920434	IQCG_intron_5	intron	protein_coding	chr3	197914043	197926022
chr3	198224404	198224433	CICP6_1	exon	processed_pseudogene	chr3	198223497	198224435
chr3	198224812	198224896	CICP6_2	exon	processed_pseudogene	chr3	198224520	198226310
chr3	198225919	198225951	CICP6_2	exon	processed_pseudogene	chr3	198224520	198226310
chr3	198226171	198226204	CICP6_2	exon	processed_pseudogene	chr3	198224520	198226310
chr4	127124	130786	ZNF718_intron_1	intron	protein_coding	chr4	125297	130786
chr4	130787	130880	ZNF718_UTR_2	five_prime_UTR	protein_coding	chr4	130787	130880
chr4	130880	130914	ZNF718_1	CDS	protein_coding	chr4	130880	130914
chr4	130915	131408	ZNF718_intron_2	intron	protein_coding	chr4	130915	131408
chr4	131409	131505	ZNF718_2	CDS	protein_coding	chr4	131409	131505
chr4	131506	133266	ZNF718_intron_3	intron	protein_coding	chr4	131506	160910
chr4	1092989	1093038	RNF212_intron_7	intron	protein_coding	chr4	1090839	1093306
chr4	1296099	1296165	MAEA_intron_1	intron	protein_coding	chr4	1289983	1309441
chr4	1379776	1379851	UVSSA_intron_11	intron	protein_coding	chr4	1376169	1380045
chr4	1707225	1707288	SLBP_intron_6	intron	protein_coding	chr4	1703701	1711872
chr4	2334779	2334835	ZFYVE28_intron_11	intron	protein_coding	chr4	2331049	2335703
chr4	2396478	2396699	ZFYVE28_intron_17	intron	protein_coding	chr4	2364878	2406541
chr4	2398721	2398765	ZFYVE28_intron_17	intron	protein_coding	chr4	2364878	2406541
chr4	3483146	3483176	DOK7_intron_4	intron	protein_coding	chr4	3476543	3484542
chr4	4148017	4148093	UNC93B4_intron_3	intron	unprocessed_pseudogene	chr4	4147795	4150375
chr4	4399489	4399520	NSG1_intron_7	intron	protein_coding	chr4	4391592	4409571
chr4	4447592	4447623	STX18_intron_7	intron	protein_coding	chr4	4438510	4457189
chr4	5846757	5846783	CRMP1_intron_8	intron	protein_coding	chr4	5843162	5849390
chr4	5975139	5975166	C4orf50_intron_5	intron	protein_coding	chr4	5973842	5975897
chr4	6649865	6651183	LINC02482_intron_1	intron	lincRNA	chr4	6648991	6652005
chr4	6945749	6945772	TBC1D14_intron_4	intron	protein_coding	chr4	6924112	6954218
chr4	7255888	7255931	SORCS2_intron_1	intron	protein_coding	chr4	7193127	7396276
chr4	7363630	7363713	SORCS2_intron_1	intron	protein_coding	chr4	7193127	7396276
chr4	7442316	7442343	SORCS2_intron_2	intron	protein_coding	chr4	7396356	7531528
chr4	7795405	7795433	AFAP1_intron_8	intron	protein_coding	chr4	7793827	7800440
chr4	7900339	7900375	AFAP1_intron_17	intron	protein_coding	chr4	7872314	7939654
chr4	9156428	9157477	FAM86KP_intron_2	intron	unprocessed_pseudogene	chr4	9155587	9157477
chr4	9157478	9157559	FAM86KP_3	exon	unprocessed_pseudogene	chr4	9157478	9157559
chr4	9157560	9159153	FAM86KP_intron_3	intron	unprocessed_pseudogene	chr4	9157560	9159153
chr4	9159154	9159256	FAM86KP_4	exon	unprocessed_pseudogene	chr4	9159154	9159256
chr4	9159257	9160488	FAM86KP_intron_4	intron	unprocessed_pseudogene	chr4	9159257	9160488
chr4	9160489	9160623	FAM86KP_5	exon	unprocessed_pseudogene	chr4	9160489	9160623
chr4	9160624	9160704	FAM86KP_intron_5	intron	unprocessed_pseudogene	chr4	9160624	9160704
chr4	9160705	9160970	FAM86KP_6	exon	unprocessed_pseudogene	chr4	9160705	9160970
chr4	9160971	9161801	FAM86KP_intron_6	intron	unprocessed_pseudogene	chr4	9160971	9161801
chr4	9161802	9161952	FAM86KP_7	exon	unprocessed_pseudogene	chr4	9161802	9161952
chr4	9161953	9165354	FAM86KP_intron_7	intron	unprocessed_pseudogene	chr4	9161953	9165354
chr4	9165355	9165451	FAM86KP_8	exon	unprocessed_pseudogene	chr4	9165355	9165451
chr4	9166297	9166428	ALG1L14P_1	exon	unprocessed_pseudogene	chr4	9166297	9166428
chr4	9166429	9167419	ALG1L14P_intron_1	intron	unprocessed_pseudogene	chr4	9166429	9167419
chr4	9167420	9167496	ALG1L14P_2	exon	unprocessed_pseudogene	chr4	9167420	9167496
chr4	9167497	9168499	ALG1L14P_intron_2	intron	unprocessed_pseudogene	chr4	9167497	9168499
chr4	9168500	9168615	ALG1L14P_3	exon	unprocessed_pseudogene	chr4	9168500	9168615
chr4	9168616	9170158	ALG1L14P_intron_3	intron	unprocessed_pseudogene	chr4	9168616	9170158
chr4	9170159	9170270	ALG1L14P_4	exon	unprocessed_pseudogene	chr4	9170159	9170270
chr4	9170409	9170522	FAM90A26_UTR_1	five_prime_UTR	protein_coding	chr4	9170409	9170522
chr4	9170523	9171530	FAM90A26_intron_1	intron	protein_coding	chr4	9170523	9171530
chr4	9171531	9171738	FAM90A26_UTR_2	five_prime_UTR	protein_coding	chr4	9171531	9171738
chr4	9171739	9172011	FAM90A26_intron_2	intron	protein_coding	chr4	9171739	9172011
chr4	9172012	9172169	FAM90A26_UTR_3	five_prime_UTR	protein_coding	chr4	9172012	9172169
chr4	9172170	9173115	FAM90A26_intron_3	intron	protein_coding	chr4	9172170	9173115
chr4	9173116	9173172	FAM90A26_UTR_4	five_prime_UTR	protein_coding	chr4	9173116	9173172
chr4	9173172	9173295	FAM90A26_1	CDS	protein_coding	chr4	9173172	9173295
chr4	9173296	9173788	FAM90A26_intron_4	intron	protein_coding	chr4	9173296	9173788
chr4	9173789	9173989	FAM90A26_2	CDS	protein_coding	chr4	9173789	9173989
chr4	9173990	9174446	FAM90A26_intron_5	intron	protein_coding	chr4	9173990	9174446
chr4	9174447	9174556	FAM90A26_3	CDS	protein_coding	chr4	9174447	9174556
chr4	9174557	9175203	FAM90A26_intron_6	intron	protein_coding	chr4	9174557	9175203
chr4	9175204	9176167	FAM90A26_4	CDS	protein_coding	chr4	9175204	9176167
chr4	9176167	9176730	FAM90A26_UTR_5	three_prime_UTR	protein_coding	chr4	9176167	9176730
chr4	9468974	9469983	OR7E84P_1	exon	unprocessed_pseudogene	chr4	9468974	9469983
chr4	9734293	9734337	AC098976.1_intron_1	intron	unprocessed_pseudogene	chr4	9733581	9735912
chr4	10610033	10610060	CLNK_intron_20	intron	protein_coding	chr4	10598682	10635775
chr4	14536311	14536334	LINC00504_intron_2	intron	lincRNA	chr4	14477459	14572145
chr4	16563429	16563452	LDB2_intron_4	intron	protein_coding	chr4	16512105	16585920
chr4	16570462	16570492	LDB2_intron_4	intron	protein_coding	chr4	16512105	16585920
chr4	16810574	16810734	LDB2_intron_8	intron	protein_coding	chr4	16759261	16898352
chr4	17051376	17051401	AC106894.1_intron_1	intron	lincRNA	chr4	16973572	17060705
chr4	17641461	17641484	FAM184B_intron_5	intron	protein_coding	chr4	17639397	17642054
chr4	19548691	19548717	AC024230.1_intron_2	intron	lincRNA	chr4	19533619	19856274
chr4	19641784	19641820	AC024230.1_intron_2	intron	lincRNA	chr4	19533619	19856274
chr4	20748558	20748587	PACRGL_intron_14	intron	protein_coding	chr4	20728358	20752563
chr4	20748558	20748587	KCNIP4_intron_4	intron	protein_coding	chr4	20734736	20749660
chr4	20803470	20803495	KCNIP4_intron_6	intron	protein_coding	chr4	20758891	20850541
chr4	21159379	21159864	KCNIP4_intron_9	intron	protein_coding	chr4	20984042	21303805
chr4	21160099	21160128	KCNIP4_intron_9	intron	protein_coding	chr4	20984042	21303805
chr4	21161003	21161027	KCNIP4_intron_9	intron	protein_coding	chr4	20984042	21303805
chr4	21161229	21161264	KCNIP4_intron_9	intron	protein_coding	chr4	20984042	21303805
chr4	21162432	21162646	KCNIP4_intron_9	intron	protein_coding	chr4	20984042	21303805
chr4	21162672	21162708	KCNIP4_intron_9	intron	protein_coding	chr4	20984042	21303805
chr4	21162730	21162833	KCNIP4_intron_9	intron	protein_coding	chr4	20984042	21303805
chr4	21162862	21162900	KCNIP4_intron_9	intron	protein_coding	chr4	20984042	21303805
chr4	21162934	21163052	KCNIP4_intron_9	intron	protein_coding	chr4	20984042	21303805
chr4	21163075	21163149	KCNIP4_intron_9	intron	protein_coding	chr4	20984042	21303805
chr4	21163179	21163265	KCNIP4_intron_9	intron	protein_coding	chr4	20984042	21303805
chr4	21163288	21163331	KCNIP4_intron_9	intron	protein_coding	chr4	20984042	21303805
chr4	21163429	21163475	KCNIP4_intron_9	intron	protein_coding	chr4	20984042	21303805
chr4	21163528	21163599	KCNIP4_intron_9	intron	protein_coding	chr4	20984042	21303805
chr4	21163644	21163667	KCNIP4_intron_9	intron	protein_coding	chr4	20984042	21303805
chr4	21163698	21163771	KCNIP4_intron_9	intron	protein_coding	chr4	20984042	21303805
chr4	21163796	21163838	KCNIP4_intron_9	intron	protein_coding	chr4	20984042	21303805
chr4	21163865	21163941	KCNIP4_intron_9	intron	protein_coding	chr4	20984042	21303805
chr4	21163962	21163986	KCNIP4_intron_9	intron	protein_coding	chr4	20984042	21303805
chr4	21164010	21165474	KCNIP4_intron_9	intron	protein_coding	chr4	20984042	21303805
chr4	21528760	21528796	KCNIP4_intron_10	intron	protein_coding	chr4	21303990	21544388
chr4	21683446	21683474	KCNIP4_intron_11	intron	protein_coding	chr4	21544657	21697348
chr4	21714880	21714984	KCNIP4_intron_12	intron	protein_coding	chr4	21697775	21948569
chr4	21757178	21757215	KCNIP4_intron_12	intron	protein_coding	chr4	21697775	21948569
chr4	22500441	22500539	ADGRA3_intron_20	intron	protein_coding	chr4	22473844	22515526
chr4	22815367	22815401	GBA3_intron_7	intron	polymorphic_pseudogene	chr4	22754578	22818719
chr4	23249941	23249979	AC092440.1_intron_1	intron	lincRNA	chr4	23235059	23285435
chr4	23811889	23811925	PPARGC1A_intron_3	intron	protein_coding	chr4	23802346	23812745
chr4	24952607	24952642	CCDC149_intron_14	intron	protein_coding	chr4	24912955	24980067
chr4	28467180	28467203	AC097480.1_intron_1	intron	lincRNA	chr4	28435791	28476448
chr4	28588662	28588700	AC097480.1_intron_3	intron	lincRNA	chr4	28577997	28600045
chr4	31108369	31108395	PCDH7_intron_5	intron	protein_coding	chr4	30950216	31142471
chr4	36204987	36205010	ARAP2_intron_27	intron	protein_coding	chr4	36193648	36209373
chr4	37633408	37633436	RELL1_intron_3	intron	protein_coding	chr4	37631524	37634885
chr4	37945512	37945539	TBC1D1_intron_2	intron	protein_coding	chr4	37902513	37952004
chr4	38986818	38986841	TMEM156_intron_3	intron	protein_coding	chr4	38986420	38988849
chr4	39576684	39576707	SMIM14_intron_3	intron	protein_coding	chr4	39572464	39605069
chr4	39702231	39702257	UBE2K_intron_1	intron	protein_coding	chr4	39698391	39737418
chr4	39930225	39930254	PDS5A_intron_31	intron	protein_coding	chr4	39928165	39976438
chr4	40317756	40317782	LINC02265_intron_1	intron	lincRNA	chr4	40316981	40326708
chr4	40592973	40593000	RBM47_intron_10	intron	protein_coding	chr4	40544507	40629394
chr4	40982208	40982234	APBB2_intron_14	intron	protein_coding	chr4	40945074	41013581
chr4	40988637	40988665	APBB2_intron_14	intron	protein_coding	chr4	40945074	41013581
chr4	41514005	41514036	LIMCH1_intron_5	intron	protein_coding	chr4	41494607	41524407
chr4	41530804	41530829	LIMCH1_intron_6	intron	protein_coding	chr4	41524479	41538155
chr4	42075053	42075079	SLC30A9_intron_15	intron	protein_coding	chr4	42070692	42075655
chr4	42990173	42990197	GRXCR1_intron_2	intron	protein_coding	chr4	42963135	43020352
chr4	46053987	46056178	GABRG1_intron_2	intron	protein_coding	chr4	46051639	46058215
chr4	47283356	47283393	GABRB1_intron_5	intron	protein_coding	chr4	47161470	47320125
chr4	48659511	48659907	FRYL_intron_62	intron	protein_coding	chr4	48634491	48680928
chr4	48702455	48702482	FRYL_intron_64	intron	protein_coding	chr4	48684796	48710517
chr4	49486926	49487096	AC119751.3_1	exon	unprocessed_pseudogene	chr4	49486926	49487096
chr4	49487097	49487466	AC119751.3_intron_1	intron	unprocessed_pseudogene	chr4	49487097	49488432
chr4	49487527	49487596	AC119751.3_intron_1	intron	unprocessed_pseudogene	chr4	49487097	49488432
chr4	49487691	49487810	AC119751.3_intron_1	intron	unprocessed_pseudogene	chr4	49487097	49488432
chr4	49487896	49487937	AC119751.3_intron_1	intron	unprocessed_pseudogene	chr4	49487097	49488432
chr4	49487989	49488015	AC119751.3_intron_1	intron	unprocessed_pseudogene	chr4	49487097	49488432
chr4	49488141	49488164	AC119751.3_intron_1	intron	unprocessed_pseudogene	chr4	49487097	49488432
chr4	49488198	49488266	AC119751.3_intron_1	intron	unprocessed_pseudogene	chr4	49487097	49488432
chr4	49488365	49488416	AC119751.3_intron_1	intron	unprocessed_pseudogene	chr4	49487097	49488432
chr4	49488521	49488647	AC119751.3_2	exon	unprocessed_pseudogene	chr4	49488433	49488647
chr4	49488648	49488672	AC119751.3_intron_2	intron	unprocessed_pseudogene	chr4	49488648	49489268
chr4	49488732	49488774	AC119751.3_intron_2	intron	unprocessed_pseudogene	chr4	49488648	49489268
chr4	49489070	49489102	AC119751.3_intron_2	intron	unprocessed_pseudogene	chr4	49488648	49489268
chr4	49489448	49489477	AC119751.3_3	exon	unprocessed_pseudogene	chr4	49489269	49489554
chr4	52034337	52034367	SGCB_intron_5	intron	protein_coding	chr4	52033641	52038225
chr4	52609903	52609931	USP46_intron_4	intron	protein_coding	chr4	52604585	52610539
chr4	54130509	54130532	AC058822.1_intron_12	intron	protein_coding	chr4	53425966	54274923
chr4	54711658	54711723	KIT_intron_7	intron	protein_coding	chr4	54709540	54723582
chr4	55402427	55402454	TMEM165_intron_1	intron	protein_coding	chr4	55396397	55411612
chr4	56914905	56914928	REST_intron_3	intron	protein_coding	chr4	56911537	56919785
chr4	58924811	58924834	AC017091.1_intron_8	intron	lincRNA	chr4	58860970	58977012
chr4	59558293	59558317	AC096588.1_intron_1	intron	lincRNA	chr4	59551255	59560999
chr4	61629727	61629750	ADGRL3_intron_6	intron	protein_coding	chr4	61587441	61676824
chr4	61633353	61633698	ADGRL3_intron_6	intron	protein_coding	chr4	61587441	61676824
chr4	65659319	65659345	EPHA5_intron_17	intron	protein_coding	chr4	65643428	65669560
chr4	67419265	67419288	AC104806.2_intron_1	intron	lincRNA	chr4	67418992	67419892
chr4	67421507	67421530	AC104806.2_intron_3	intron	lincRNA	chr4	67421059	67421890
chr4	67686952	67686977	UBA6_intron_31	intron	protein_coding	chr4	67682214	67696643
chr4	70521640	70521666	AMTN_intron_2	intron	protein_coding	chr4	70518832	70522753
chr4	71196834	71196861	SLC4A4_intron_1	intron	protein_coding	chr4	71187402	71236027
chr4	72389911	72389935	ADAMTS3_intron_18	intron	protein_coding	chr4	72339694	72414813
chr4	75563005	75563033	ODAPH_intron_2	intron	protein_coding	chr4	75556585	75564112
chr4	76631191	76631214	SHROOM3_intron_2	intron	protein_coding	chr4	76555764	76639515
chr4	77714438	77714463	CNOT6L_UTR_1	three_prime_UTR	protein_coding	chr4	77713387	77720636
chr4	77768470	77768494	CNOT6L_intron_9	intron	protein_coding	chr4	77756952	77773079
chr4	79538483	79538513	LINC00989_intron_3	intron	lincRNA	chr4	79513903	79575139
chr4	79966969	79967084	ANTXR2_intron_1	intron	protein_coding	chr4	79907468	79977535
chr4	79967107	79967283	ANTXR2_intron_1	intron	protein_coding	chr4	79907468	79977535
chr4	79967336	79967387	ANTXR2_intron_1	intron	protein_coding	chr4	79907468	79977535
chr4	79967615	79967643	ANTXR2_intron_1	intron	protein_coding	chr4	79907468	79977535
chr4	79968069	79968097	ANTXR2_intron_1	intron	protein_coding	chr4	79907468	79977535
chr4	79968195	79968228	ANTXR2_intron_1	intron	protein_coding	chr4	79907468	79977535
chr4	79968307	79968335	ANTXR2_intron_1	intron	protein_coding	chr4	79907468	79977535
chr4	79968418	79968451	ANTXR2_intron_1	intron	protein_coding	chr4	79907468	79977535
chr4	79968670	79968693	ANTXR2_intron_1	intron	protein_coding	chr4	79907468	79977535
chr4	79969303	79969327	ANTXR2_intron_1	intron	protein_coding	chr4	79907468	79977535
chr4	79969827	79969854	ANTXR2_intron_1	intron	protein_coding	chr4	79907468	79977535
chr4	79970614	79970700	ANTXR2_intron_1	intron	protein_coding	chr4	79907468	79977535
chr4	79970728	79970755	ANTXR2_intron_1	intron	protein_coding	chr4	79907468	79977535
chr4	79970786	79970880	ANTXR2_intron_1	intron	protein_coding	chr4	79907468	79977535
chr4	79970941	79971094	ANTXR2_intron_1	intron	protein_coding	chr4	79907468	79977535
chr4	79971115	79971233	ANTXR2_intron_1	intron	protein_coding	chr4	79907468	79977535
chr4	79971388	79971613	ANTXR2_intron_1	intron	protein_coding	chr4	79907468	79977535
chr4	79971641	79971684	ANTXR2_intron_1	intron	protein_coding	chr4	79907468	79977535
chr4	79971705	79971763	ANTXR2_intron_1	intron	protein_coding	chr4	79907468	79977535
chr4	79971797	79971827	ANTXR2_intron_1	intron	protein_coding	chr4	79907468	79977535
chr4	79971851	79972029	ANTXR2_intron_1	intron	protein_coding	chr4	79907468	79977535
chr4	79972055	79972177	ANTXR2_intron_1	intron	protein_coding	chr4	79907468	79977535
chr4	79972231	79972931	ANTXR2_intron_1	intron	protein_coding	chr4	79907468	79977535
chr4	79970251	79970593	ANTXR2_intron_1	intron	protein_coding	chr4	79907468	79977535
chr4	80198980	80199003	PRDM8_intron_8	intron	protein_coding	chr4	80197764	80200077
chr4	80381382	80381711	CFAP299_intron_2	intron	protein_coding	chr4	80362885	80583091
chr4	81594232	81594281	RASGEF1B_intron_15	intron	protein_coding	chr4	81471916	81602730
chr4	82507727	82507756	TMEM150C_intron_7	intron	protein_coding	chr4	82504668	82509668
chr4	82540114	82540139	TMEM150C_intron_8	intron	protein_coding	chr4	82509788	82561904
chr4	82700787	82700814	SCD5_intron_4	intron	protein_coding	chr4	82680913	82705281
chr4	83490433	83490462	ABRAXAS1_intron_13	intron	protein_coding	chr4	83485556	83523094
chr4	83574628	83574661	GPAT3_intron_4	intron	protein_coding	chr4	83544603	83581560
chr4	84599395	84599426	CDS1_intron_1	intron	protein_coding	chr4	84583519	84604241
chr4	84850928	84850955	WDFY3_intron_65	intron	protein_coding	chr4	84850026	84860410
chr4	84868171	84868194	WDFY3_intron_66	intron	protein_coding	chr4	84860623	84879404
chr4	85739614	85739923	ARHGAP24_intron_5	intron	protein_coding	chr4	85721973	85778704
chr4	85743392	85743423	ARHGAP24_intron_5	intron	protein_coding	chr4	85721973	85778704
chr4	86165543	86165570	MAPK10_intron_19	intron	protein_coding	chr4	86159468	86194307
chr4	86191553	86191580	MAPK10_intron_19	intron	protein_coding	chr4	86159468	86194307
chr4	86728643	86728667	PTPN13_intron_12	intron	protein_coding	chr4	86722435	86732398
chr4	87111003	87111317	AFF1_intron_14	intron	protein_coding	chr4	87108316	87114365
chr4	88116526	88116852	ABCG2_intron_9	intron	protein_coding	chr4	88115059	88118107
chr4	88961347	88961371	FAM13A_intron_21	intron	protein_coding	chr4	88938242	88989622
chr4	90271842	90271874	CCSER1_intron_2	intron	protein_coding	chr4	90235344	90308242
chr4	90675670	90675706	CCSER1_intron_8	intron	protein_coding	chr4	90649625	90693387
chr4	91239787	91240088	CCSER1_intron_15	intron	protein_coding	chr4	91085995	91598570
chr4	91240142	91240170	CCSER1_intron_15	intron	protein_coding	chr4	91085995	91598570
chr4	91240216	91240280	CCSER1_intron_15	intron	protein_coding	chr4	91085995	91598570
chr4	93075883	93075908	GRID2_intron_2	intron	protein_coding	chr4	92590287	93084984
chr4	93244515	93244629	GRID2_intron_9	intron	protein_coding	chr4	93238491	93395605
chr4	93638300	93644339	GRID2_intron_15	intron	protein_coding	chr4	93626436	93769208
chr4	94340311	94340343	HPGDS_intron_5	intron	protein_coding	chr4	94334639	94342793
chr4	94577814	94578129	PDLIM5_intron_8	intron	protein_coding	chr4	94576035	94579519
chr4	95049419	95049456	BMPR1B_intron_4	intron	protein_coding	chr4	94996385	95051677
chr4	95096725	95096749	BMPR1B_intron_6	intron	protein_coding	chr4	95091628	95104353
chr4	96364484	96364508	LINC02267_intron_2	intron	lincRNA	chr4	96364453	96451490
chr4	96659862	96659886	LINC02267_intron_4	intron	lincRNA	chr4	96581795	96818263
chr4	97189505	97189815	STPG2_intron_1	intron	protein_coding	chr4	97187834	97558874
chr4	97212236	97212538	STPG2_intron_1	intron	protein_coding	chr4	97187834	97558874
chr4	97694812	97694837	STPG2_intron_2	intron	protein_coding	chr4	97559118	97712697
chr4	98082433	98082475	STPG2_intron_7	intron	protein_coding	chr4	97981319	98105951
chr4	98914369	98914393	EIF4E_intron_8	intron	protein_coding	chr4	98909960	98928893
chr4	100469478	100469651	EMCN_intron_9	intron	protein_coding	chr4	100465540	100475036
chr4	101333270	101333296	PPP3CA_intron_13	intron	protein_coding	chr4	101196117	101346737
chr4	101839937	101839973	BANK1_intron_8	intron	protein_coding	chr4	101830207	101855033
chr4	102842899	102842944	UBE2D3_intron_12	intron	protein_coding	chr4	102828160	102868713
chr4	103370241	103370272	LINC02428_intron_1	intron	lincRNA	chr4	103256295	103377001
chr4	103385005	103385029	LINC02428_intron_2	intron	lincRNA	chr4	103377176	103425040
chr4	105449220	105449250	PPA2_intron_8	intron	protein_coding	chr4	105446503	105449348
chr4	105755056	105755088	INTS12_intron_10	intron	protein_coding	chr4	105709109	105840189
chr4	105755056	105755088	GSTCD_intron_7	intron	protein_coding	chr4	105729500	105761023
chr4	107053174	107053327	DKK2_intron_4	intron	protein_coding	chr4	107036298	107127940
chr4	107206669	107210557	DKK2_intron_6	intron	protein_coding	chr4	107188526	107283631
chr4	109439474	109439503	SEC24B_intron_1	intron	protein_coding	chr4	109434003	109449415
chr4	109577596	109577909	MCUB_intron_1	intron	protein_coding	chr4	109560437	109659009
chr4	109720584	109720614	AC126283.2_intron_3	intron	protein_coding	chr4	109718760	109742489
chr4	111644249	111644279	AC083795.2_intron_2	intron	lincRNA	chr4	111642376	111645553
chr4	112883018	112883043	ANK2_intron_1	intron	protein_coding	chr4	112818265	112904453
chr4	113233104	113233138	ANK2_intron_11	intron	protein_coding	chr4	113232260	113236985
chr4	113735289	113735314	CAMK2D_intron_21	intron	protein_coding	chr4	113661773	113759318
chr4	114847375	114847406	NDST4_intron_6	intron	protein_coding	chr4	114845998	114848213
chr4	115007567	115010717	NDST4_intron_13	intron	protein_coding	chr4	114977275	115076057
chr4	116076296	116076321	AC027613.1_intron_1	intron	transcribed_processed_pseudogene	chr4	115922136	116095108
chr4	116273509	116273540	AC027613.1_intron_3	intron	transcribed_processed_pseudogene	chr4	116196738	116296957
chr4	122321979	122322003	KIAA1109_intron_64	intron	protein_coding	chr4	122318271	122324425
chr4	123015835	123015864	SPATA5_intron_10	intron	protein_coding	chr4	122979387	123028184
chr4	123652955	123652987	LINC01091_intron_2	intron	lincRNA	chr4	123652903	123661751
chr4	127172592	127172618	AC093772.1_intron_2	intron	lincRNA	chr4	127106772	127194377
chr4	127245079	127245107	AC093772.1_intron_3	intron	lincRNA	chr4	127194494	127401724
chr4	127888177	127888200	PLK4_intron_7	intron	protein_coding	chr4	127887497	127889864
chr4	128129164	128129194	LARP1B_intron_12	intron	protein_coding	chr4	128123870	128162192
chr4	129087755	129087780	SCLT1_intron_22	intron	protein_coding	chr4	129082374	129093068
chr4	132444322	132444398	AC114741.1_intron_1	intron	lincRNA	chr4	132435938	132446370
chr4	132898457	132898765	AC115622.1_intron_2	intron	lincRNA	chr4	132870518	132981644
chr4	138045055	138046060	LINC00616_intron_3	intron	lincRNA	chr4	138032517	138047939
chr4	139026857	139027181	NOCT_intron_1	intron	protein_coding	chr4	139016172	139043072
chr4	139842762	139842785	MAML3_intron_3	intron	protein_coding	chr4	139730668	139889181
chr4	140369857	140369881	SCOC_intron_2	intron	protein_coding	chr4	140343709	140373472
chr4	140446743	140446766	MGAT4D_intron_1	intron	protein_coding	chr4	140443445	140449954
chr4	141006215	141006241	RNF150_intron_7	intron	protein_coding	chr4	140997037	141053664
chr4	142581539	142581564	INPP4B_intron_33	intron	protein_coding	chr4	142560670	142660775
chr4	142693487	142693522	INPP4B_intron_34	intron	protein_coding	chr4	142660897	142725837
chr4	142581539	142581564	AC139720.1_intron_1	intron	lincRNA	chr4	142566191	142583450
chr4	144684228	144684265	HHIP_intron_4	intron	protein_coding	chr4	144660274	144706529
chr4	144741363	144741388	HHIP_UTR_3	three_prime_UTR	protein_coding	chr4	144737957	144745271
chr4	145517661	145519298	SMAD1_intron_7	intron	protein_coding	chr4	145515014	145539802
chr4	145692958	145692982	C4orf51_intron_1	intron	protein_coding	chr4	145680437	145696557
chr4	145693006	145693081	C4orf51_intron_1	intron	protein_coding	chr4	145680437	145696557
chr4	145693142	145693235	C4orf51_intron_1	intron	protein_coding	chr4	145680437	145696557
chr4	145693257	145693352	C4orf51_intron_1	intron	protein_coding	chr4	145680437	145696557
chr4	145693382	145693739	C4orf51_intron_1	intron	protein_coding	chr4	145680437	145696557
chr4	145693762	145693801	C4orf51_intron_1	intron	protein_coding	chr4	145680437	145696557
chr4	145693825	145694386	C4orf51_intron_1	intron	protein_coding	chr4	145680437	145696557
chr4	145694491	145694515	C4orf51_intron_1	intron	protein_coding	chr4	145680437	145696557
chr4	145731564	145731587	C4orf51_intron_5	intron	protein_coding	chr4	145729966	145732451
chr4	146215735	146215758	REELD1_intron_1	intron	protein_coding	chr4	146214695	146216950
chr4	147798761	147798791	ARHGAP10_intron_1	intron	protein_coding	chr4	147732456	147822725
chr4	148237636	148237659	NR3C2_intron_6	intron	protein_coding	chr4	148194863	148259964
chr4	149239898	149240227	LINC02355_intron_9	intron	lincRNA	chr4	149218021	149256002
chr4	150240749	150240785	DCLK2_intron_13	intron	protein_coding	chr4	150240477	150247601
chr4	150639759	150639807	LRBA_intron_21	intron	protein_coding	chr4	150599132	150683549
chr4	151214419	151214455	SH3D19_intron_20	intron	protein_coding	chr4	151187464	151226045
chr4	151419569	151420400	FAM160A1_intron_1	intron	protein_coding	chr4	151409466	151436433
chr4	154634617	154634643	LRAT_intron_1	intron	protein_coding	chr4	154627150	154636327
chr4	156891286	156891315	PDGFC_intron_5	intron	protein_coding	chr4	156850417	156970784
chr4	158141920	158141945	FAM198B_intron_2	intron	protein_coding	chr4	158131013	158155609
chr4	158208620	158208647	TMEM144_intron_2	intron	protein_coding	chr4	158203709	158210192
chr4	158472988	158473055	RXFP1_intron_2	intron	protein_coding	chr4	158422369	158514843
chr4	158473079	158473171	RXFP1_intron_2	intron	protein_coding	chr4	158422369	158514843
chr4	158473202	158473485	RXFP1_intron_2	intron	protein_coding	chr4	158422369	158514843
chr4	161686334	161686362	FSTL5_intron_10	intron	protein_coding	chr4	161656495	161759409
chr4	163580798	163581101	MARCH1_intron_2	intron	protein_coding	chr4	163545744	163585747
chr4	163595138	163595177	MARCH1_intron_3	intron	protein_coding	chr4	163585930	163612269
chr4	163847549	163847586	MARCH1_intron_6	intron	protein_coding	chr4	163700864	163854019
chr4	164006990	164007023	MARCH1_intron_8	intron	protein_coding	chr4	163988710	164111586
chr4	164346606	164346633	MARCH1_intron_9	intron	protein_coding	chr4	164111663	164383185
chr4	164758801	164758830	SMIM31_intron_1	intron	protein_coding	chr4	164754412	164770417
chr4	165081474	165083890	TMEM192_intron_1	intron	protein_coding	chr4	165079797	165085584
chr4	166083168	166083759	TLL1_intron_21	intron	protein_coding	chr4	166078031	166091126
chr4	168386575	168386598	DDX60L_intron_9	intron	protein_coding	chr4	168384813	168390100
chr4	172206775	172206820	GALNTL6_intron_3	intron	protein_coding	chr4	172052532	172229654
chr4	172530943	172530971	GALNTL6_intron_6	intron	protein_coding	chr4	172348690	172809358
chr4	172606629	172606676	GALNTL6_intron_6	intron	protein_coding	chr4	172348690	172809358
chr4	172759799	172759837	GALNTL6_intron_6	intron	protein_coding	chr4	172348690	172809358
chr4	172503881	172512368	GALNTL6_intron_6	intron	protein_coding	chr4	172348690	172809358
chr4	172831157	172831180	GALNTL6_intron_8	intron	protein_coding	chr4	172813724	172882788
chr4	175812298	175812326	GPM6A_UTR_8	five_prime_UTR	protein_coding	chr4	175812190	175812751
chr4	176177985	176178019	WDR17_intron_30	intron	protein_coding	chr4	176177655	176179458
chr4	181080659	181080693	LINC00290_intron_1	intron	lincRNA	chr4	181064481	181155611
chr4	181086812	181086840	LINC00290_intron_1	intron	lincRNA	chr4	181064481	181155611
chr4	183164321	183164376	WWC2_intron_1	intron	protein_coding	chr4	183099623	183193597
chr4	184652964	184653025	PRIMPOL_intron_2	intron	protein_coding	chr4	184652101	184657080
chr4	185222039	185222107	SNX25_intron_2	intron	protein_coding	chr4	185210256	185247292
chr4	185234397	185234697	SNX25_intron_2	intron	protein_coding	chr4	185210256	185247292
chr4	185443923	185443950	C4orf47_intron_6	intron	protein_coding	chr4	185440720	185444962
chr4	185806434	185806461	SORBS2_intron_33	intron	protein_coding	chr4	185775913	185810746
chr4	186432525	186432623	AC018709.1_intron_1	intron	protein_coding	chr4	186427099	186555180
chr4	186432830	186436009	AC018709.1_intron_1	intron	protein_coding	chr4	186427099	186555180
chr4	187304561	187304618	AC097652.1_intron_1	intron	lincRNA	chr4	187304468	187304636
chr4	188145450	188145477	TRIML1_intron_5	intron	protein_coding	chr4	188144134	188146820
chr4	188443091	188443349	LINC01060_intron_2	intron	lincRNA	chr4	188436901	188455576
chr4	188445226	188445258	LINC01060_intron_2	intron	lincRNA	chr4	188436901	188455576
chr4	188445414	188445437	LINC01060_intron_2	intron	lincRNA	chr4	188436901	188455576
chr4	188445492	188446008	LINC01060_intron_2	intron	lincRNA	chr4	188436901	188455576
chr4	188446034	188446057	LINC01060_intron_2	intron	lincRNA	chr4	188436901	188455576
chr4	188446146	188446169	LINC01060_intron_2	intron	lincRNA	chr4	188436901	188455576
chr4	189820434	189820567	FRG1-DT_intron_1	intron	lincRNA	chr4	189780800	189821110
chr4	189836643	189836836	FRG1-DT_intron_2	intron	lincRNA	chr4	189821666	189864260
chr4	189836963	189837033	FRG1-DT_intron_2	intron	lincRNA	chr4	189821666	189864260
chr4	189860850	189860874	FRG1-DT_intron_2	intron	lincRNA	chr4	189821666	189864260
chr4	190173774	190174076	DUX4_UTR_1	three_prime_UTR	protein_coding	chr4	190173774	190175284
chr4	190174147	190174180	DUX4_UTR_1	three_prime_UTR	protein_coding	chr4	190173774	190175284
chr4	190174272	190174344	DUX4_UTR_1	three_prime_UTR	protein_coding	chr4	190173774	190175284
chr4	190174687	190174719	DUX4_UTR_1	three_prime_UTR	protein_coding	chr4	190173774	190175284
chr5	484190	484325	SLC9A3_intron_12	intron	protein_coding	chr5	483483	484518
chr5	492182	492229	SLC9A3_intron_16	intron	protein_coding	chr5	492072	524110
chr5	505383	505411	SLC9A3_intron_16	intron	protein_coding	chr5	492072	524110
chr5	667990	668102	TPPP_intron_2	intron	protein_coding	chr5	666124	677748
chr5	802828	802863	ZDHHC11_intron_2	intron	protein_coding	chr5	801165	814759
chr5	1061160	1061334	SLC12A7_intron_5	intron	protein_coding	chr5	1060452	1063842
chr5	1080233	1080296	SLC12A7_intron_16	intron	protein_coding	chr5	1079497	1081575
chr5	1276657	1276706	TERT_intron_10	intron	protein_coding	chr5	1272281	1278639
chr5	3420567	3420608	LINC01019_intron_1	intron	lincRNA	chr5	3419317	3421069
chr5	3508774	3508822	LINC01019_intron_3	intron	lincRNA	chr5	3422623	3531751
chr5	4459298	4459369	AC106799.2_intron_1	intron	lincRNA	chr5	4452055	4481690
chr5	7522739	7522764	ADCY2_intron_3	intron	protein_coding	chr5	7520900	7611107
chr5	7758728	7758751	ADCY2_intron_17	intron	protein_coding	chr5	7757587	7766685
chr5	9123258	9123284	SEMA5A_intron_10	intron	protein_coding	chr5	9122838	9136502
chr5	9131620	9131659	SEMA5A_intron_10	intron	protein_coding	chr5	9122838	9136502
chr5	9411648	9411957	SEMA5A_intron_22	intron	protein_coding	chr5	9380202	9437754
chr5	10435670	10435716	MARCH6_UTR_3	three_prime_UTR	protein_coding	chr5	10433684	10440388
chr5	11338925	11339237	CTNND2_intron_13	intron	protein_coding	chr5	11236824	11346370
chr5	13894980	13895265	DNAH5_intron_64	intron	protein_coding	chr5	13894822	13900204
chr5	14396443	14396475	TRIO_intron_29	intron	protein_coding	chr5	14394131	14397041
chr5	15913240	15913271	FBXL7_intron_3	intron	protein_coding	chr5	15616073	15927886
chr5	16085939	16085965	MARCH11_intron_1	intron	protein_coding	chr5	16067794	16090887
chr5	16489082	16489105	RETREG1_intron_6	intron	protein_coding	chr5	16483473	16508576
chr5	16663328	16663352	MYO10_UTR_1	three_prime_UTR	protein_coding	chr5	16661914	16666691
chr5	16821443	16821474	MYO10_intron_42	intron	protein_coding	chr5	16818168	16877607
chr5	17084087	17084114	BASP1_intron_1	intron	protein_coding	chr5	17065701	17089071
chr5	17464364	17464392	LINC02218_intron_2	intron	lincRNA	chr5	17445931	17477613
chr5	17466550	17466579	LINC02218_intron_2	intron	lincRNA	chr5	17445931	17477613
chr5	19774812	19774837	CDH18_intron_10	intron	protein_coding	chr5	19747237	19838757
chr5	19867643	19867679	CDH18_intron_11	intron	protein_coding	chr5	19839245	19877992
chr5	20519942	20519969	CDH18_intron_17	intron	protein_coding	chr5	20255506	20575460
chr5	20674858	20674886	LINC02241_intron_4	intron	lincRNA	chr5	20670612	20736953
chr5	20776697	20776726	LINC02241_intron_5	intron	lincRNA	chr5	20737102	20807851
chr5	21338129	21338436	AC093274.1_intron_2	intron	lincRNA	chr5	21329631	21341183
chr5	22244502	22244525	CDH12_intron_13	intron	protein_coding	chr5	22213751	22405255
chr5	22752545	22752579	CDH12_intron_15	intron	protein_coding	chr5	22505365	22853056
chr5	24091510	24091823	C5orf17_intron_4	intron	lincRNA	chr5	23980842	24177835
chr5	25314515	25314547	LINC02211_intron_12	intron	lincRNA	chr5	25311371	25323948
chr5	31677327	31677638	PDZD2_intron_1	intron	protein_coding	chr5	31639438	31712037
chr5	32155956	32155982	GOLPH3_intron_3	intron	protein_coding	chr5	32143881	32173808
chr5	34787893	34787920	RAI14_intron_12	intron	protein_coding	chr5	34757599	34795937
chr5	34822664	34822690	RAI14_intron_23	intron	protein_coding	chr5	34821851	34822954
chr5	35090791	35090818	PRLR_intron_9	intron	protein_coding	chr5	35089664	35118059
chr5	35191048	35191076	PRLR_intron_13	intron	protein_coding	chr5	35152974	35195101
chr5	37707931	37707958	WDR70_intron_14	intron	protein_coding	chr5	37703088	37721113
chr5	38134412	38134454	LINC02107_intron_2	intron	lincRNA	chr5	38029057	38183702
chr5	39148381	39148404	FYB1_intron_16	intron	protein_coding	chr5	39141142	39153446
chr5	40703902	40703936	TTC33_intron_4	intron	protein_coding	chr5	40613382	40714473
chr5	40968586	40968616	C7_intron_14	intron	protein_coding	chr5	40964874	40972401
chr5	41411877	41411932	PLCXD3_intron_2	intron	protein_coding	chr5	41382535	41510422
chr5	43512760	43512790	C5orf34_intron_12	intron	protein_coding	chr5	43509376	43514804
chr5	45534404	45534431	HCN1_intron_6	intron	protein_coding	chr5	45462008	45641699
chr5	45537523	45537546	HCN1_intron_6	intron	protein_coding	chr5	45462008	45641699
chr5	45611250	45611274	HCN1_intron_6	intron	protein_coding	chr5	45462008	45641699
chr5	52029062	52029086	LINC02118_intron_3	intron	lincRNA	chr5	52011603	52043616
chr5	52058120	52058158	LINC02118_intron_4	intron	lincRNA	chr5	52043910	52078882
chr5	52935957	52935983	ITGA1_intron_23	intron	protein_coding	chr5	52933997	52937399
chr5	53899347	53899374	ARL15_intron_2	intron	protein_coding	chr5	53887384	54067160
chr5	54134568	54134591	ARL15_intron_4	intron	protein_coding	chr5	54113411	54154578
chr5	54163355	54163380	ARL15_intron_5	intron	protein_coding	chr5	54154640	54171782
chr5	55106036	55106262	GZMA_intron_2	intron	protein_coding	chr5	55105619	55107792
chr5	55324424	55324452	MTREX_intron_3	intron	protein_coding	chr5	55324199	55327714
chr5	55967309	55967334	IL6ST_intron_12	intron	protein_coding	chr5	55964313	55968274
chr5	58627471	58627504	RAB3C_intron_2	intron	protein_coding	chr5	58617871	58726000
chr5	59172036	59172084	PDE4D_intron_13	intron	protein_coding	chr5	59157363	59180591
chr5	60819080	60819112	ELOVL7_intron_11	intron	protein_coding	chr5	60802666	60843420
chr5	60938069	60938093	ERCC8_intron_12	intron	protein_coding	chr5	60932149	60944930
chr5	60972773	60972796	NDUFAF2_intron_1	intron	protein_coding	chr5	60945429	61073123
chr5	64474211	64474301	AC091862.1_intron_4	intron	unitary_pseudogene	chr5	64450827	64486548
chr5	64474432	64474455	AC091862.1_intron_4	intron	unitary_pseudogene	chr5	64450827	64486548
chr5	64474513	64474546	AC091862.1_intron_4	intron	unitary_pseudogene	chr5	64450827	64486548
chr5	64474675	64474741	AC091862.1_intron_4	intron	unitary_pseudogene	chr5	64450827	64486548
chr5	64474806	64474837	AC091862.1_intron_4	intron	unitary_pseudogene	chr5	64450827	64486548
chr5	64474906	64474937	AC091862.1_intron_4	intron	unitary_pseudogene	chr5	64450827	64486548
chr5	64475220	64475266	AC091862.1_intron_4	intron	unitary_pseudogene	chr5	64450827	64486548
chr5	64475855	64475891	AC091862.1_intron_4	intron	unitary_pseudogene	chr5	64450827	64486548
chr5	64475986	64476009	AC091862.1_intron_4	intron	unitary_pseudogene	chr5	64450827	64486548
chr5	64476491	64476575	AC091862.1_intron_4	intron	unitary_pseudogene	chr5	64450827	64486548
chr5	64476654	64476776	AC091862.1_intron_4	intron	unitary_pseudogene	chr5	64450827	64486548
chr5	64476868	64476898	AC091862.1_intron_4	intron	unitary_pseudogene	chr5	64450827	64486548
chr5	64476957	64477050	AC091862.1_intron_4	intron	unitary_pseudogene	chr5	64450827	64486548
chr5	64840375	64840400	CWC27_intron_11	intron	protein_coding	chr5	64808563	64885441
chr5	65573529	65573554	PPWD1_intron_8	intron	protein_coding	chr5	65572287	65576877
chr5	65651842	65651867	TRAPPC13_intron_6	intron	protein_coding	chr5	65650883	65652499
chr5	65942908	65942931	ERBIN_intron_1	intron	protein_coding	chr5	65926807	65988631
chr5	65965382	65965408	ERBIN_intron_1	intron	protein_coding	chr5	65926807	65988631
chr5	66050227	66050543	ERBIN_intron_19	intron	protein_coding	chr5	66048782	66050781
chr5	68525126	68525157	AC010280.3_intron_1	intron	lincRNA	chr5	68523965	68529506
chr5	69200719	69200743	CENPH_intron_5	intron	protein_coding	chr5	69197110	69202504
chr5	69537988	69538011	OCLN_intron_6	intron	protein_coding	chr5	69534840	69544902
chr5	69879418	69879456	AC131392.1_intron_1	intron	unprocessed_pseudogene	chr5	69875320	69910373
chr5	69880343	69880389	AC131392.1_intron_1	intron	unprocessed_pseudogene	chr5	69875320	69910373
chr5	69880423	69880532	AC131392.1_intron_1	intron	unprocessed_pseudogene	chr5	69875320	69910373
chr5	69880560	69880706	AC131392.1_intron_1	intron	unprocessed_pseudogene	chr5	69875320	69910373
chr5	69880784	69880812	AC131392.1_intron_1	intron	unprocessed_pseudogene	chr5	69875320	69910373
chr5	69880850	69881046	AC131392.1_intron_1	intron	unprocessed_pseudogene	chr5	69875320	69910373
chr5	69881067	69881127	AC131392.1_intron_1	intron	unprocessed_pseudogene	chr5	69875320	69910373
chr5	69881200	69881375	AC131392.1_intron_1	intron	unprocessed_pseudogene	chr5	69875320	69910373
chr5	69881397	69881575	AC131392.1_intron_1	intron	unprocessed_pseudogene	chr5	69875320	69910373
chr5	69881603	69882008	AC131392.1_intron_1	intron	unprocessed_pseudogene	chr5	69875320	69910373
chr5	69882033	69882336	AC131392.1_intron_1	intron	unprocessed_pseudogene	chr5	69875320	69910373
chr5	69882594	69882698	AC131392.1_intron_1	intron	unprocessed_pseudogene	chr5	69875320	69910373
chr5	69882990	69883016	AC131392.1_intron_1	intron	unprocessed_pseudogene	chr5	69875320	69910373
chr5	69883042	69883079	AC131392.1_intron_1	intron	unprocessed_pseudogene	chr5	69875320	69910373
chr5	69883104	69883206	AC131392.1_intron_1	intron	unprocessed_pseudogene	chr5	69875320	69910373
chr5	70226251	70226277	AC138866.1_intron_3	intron	unprocessed_pseudogene	chr5	70225796	70258880
chr5	70914035	70914059	SERF1A_intron_6	intron	protein_coding	chr5	70908376	70916939
chr5	71557654	71557719	BDP1_intron_36	intron	protein_coding	chr5	71556926	71559980
chr5	72478269	72478308	ZNF366_intron_4	intron	protein_coding	chr5	72461511	72493585
chr5	72906264	72906295	TNPO1_intron_25	intron	protein_coding	chr5	72905581	72908707
chr5	73671734	73671760	ARHGEF28_intron_2	intron	protein_coding	chr5	73627290	73684830
chr5	74471766	74471799	LINC01331_intron_1	intron	lincRNA	chr5	74369522	74476336
chr5	74690649	74690689	HEXB_intron_3	intron	protein_coding	chr5	74689474	74693637
chr5	75206227	75206260	ANKRD31_intron_21	intron	protein_coding	chr5	75199675	75206409
chr5	75405872	75405900	COL4A3BP_intron_10	intron	protein_coding	chr5	75403059	75410688
chr5	76130145	76130168	SV2C_intron_1	intron	protein_coding	chr5	76083513	76131648
chr5	76699721	76699805	IQGAP2_intron_36	intron	protein_coding	chr5	76698148	76701074
chr5	76906974	76907008	S100Z_intron_4	intron	protein_coding	chr5	76878220	76920715
chr5	77752530	77752857	TBCA_intron_4	intron	protein_coding	chr5	77715318	77776203
chr5	77766500	77766794	TBCA_intron_4	intron	protein_coding	chr5	77715318	77776203
chr5	77809403	77809720	TBCA_intron_5	intron	protein_coding	chr5	77776362	77868632
chr5	78278605	78278629	AP3B1_intron_26	intron	protein_coding	chr5	78267596	78294438
chr5	78911576	78911599	ARSB_intron_5	intron	protein_coding	chr5	78885828	78955293
chr5	78980938	78981249	ARSB_intron_8	intron	protein_coding	chr5	78969193	78984935
chr5	78981915	78982222	ARSB_intron_8	intron	protein_coding	chr5	78969193	78984935
chr5	80743561	80743861	MSH3_intron_11	intron	protein_coding	chr5	80741549	80744504
chr5	81208534	81208559	RASGRF2_intron_23	intron	protein_coding	chr5	81208439	81212364
chr5	88747314	88747349	MEF2C_intron_5	intron	protein_coding	chr5	88731902	88749068
chr5	90493676	90493711	POLR3G_intron_6	intron	protein_coding	chr5	90490859	90495675
chr5	90722716	90722743	ADGRV1_intron_47	intron	protein_coding	chr5	90721060	90724830
chr5	92185251	92185284	AC114316.2_intron_1	intron	lincRNA	chr5	92082821	92199535
chr5	93653511	93653544	FAM172A_intron_1	intron	protein_coding	chr5	93621130	93776157
chr5	94580875	94580910	KIAA0825_intron_19	intron	protein_coding	chr5	94537128	94582431
chr5	94773927	94774247	MCTP1_intron_4	intron	protein_coding	chr5	94714887	94779108
chr5	94912428	94912456	MCTP1_intron_14	intron	protein_coding	chr5	94909382	94912804
chr5	95061408	95061435	MCTP1_intron_23	intron	protein_coding	chr5	95017488	95068783
chr5	95140693	95140717	MCTP1_intron_26	intron	protein_coding	chr5	95081885	95283854
chr5	95201464	95201508	MCTP1_intron_26	intron	protein_coding	chr5	95081885	95283854
chr5	95492636	95492669	TTC37_intron_7	intron	protein_coding	chr5	95491037	95494680
chr5	96574027	96574058	CAST_UTR_1	five_prime_UTR	protein_coding	chr5	96529820	96662165
chr5	96752550	96752582	CAST_intron_26	intron	protein_coding	chr5	96750683	96754058
chr5	98107287	98107312	LINC01846_intron_2	intron	lincRNA	chr5	98093572	98160304
chr5	98154102	98154125	LINC01846_intron_2	intron	lincRNA	chr5	98093572	98160304
chr5	98970633	98970657	LINC02062_intron_1	intron	lincRNA	chr5	98929312	98976769
chr5	99532628	99532816	GUSBP8_1	exon	unprocessed_pseudogene	chr5	99532628	99532816
chr5	99532817	99533209	GUSBP8_intron_1	intron	unprocessed_pseudogene	chr5	99532817	99533794
chr5	103155406	103155430	PPIP5K2_intron_16	intron	protein_coding	chr5	103154944	103155907
chr5	107380373	107380400	EFNA5_UTR_1	three_prime_UTR	protein_coding	chr5	107376889	107381254
chr5	108055286	108055312	FBXL17_intron_3	intron	protein_coding	chr5	108021002	108186115
chr5	108088700	108088730	FBXL17_intron_3	intron	protein_coding	chr5	108021002	108186115
chr5	111359244	111359563	CAMK4_intron_4	intron	protein_coding	chr5	111344103	111374848
chr5	111790347	111790371	NREP_intron_10	intron	protein_coding	chr5	111758219	111975272
chr5	112408686	112408719	EPB41L4A_intron_22	intron	protein_coding	chr5	112307491	112418939
chr5	113036012	113036041	MCC_intron_2	intron	protein_coding	chr5	113029057	113043528
chr5	113299301	113299333	MCC_intron_19	intron	protein_coding	chr5	113294950	113340517
chr5	115845836	115845860	AP3S1_intron_1	intron	protein_coding	chr5	115842107	115866668
chr5	116558449	116558761	SEMA6A_intron_22	intron	protein_coding	chr5	116554897	116574183
chr5	117031700	117031725	AC093534.2_intron_1	intron	lincRNA	chr5	117031431	117038379
chr5	117984048	117984077	LINC02147_intron_1	intron	lincRNA	chr5	117925132	117995606
chr5	118046076	118046102	LINC02147_intron_2	intron	lincRNA	chr5	117995738	118187463
chr5	118766186	118766209	AC093206.1_intron_1	intron	lincRNA	chr5	118760853	118785340
chr5	119089999	119090025	DMXL1_intron_2	intron	protein_coding	chr5	119071657	119097977
chr5	122670395	122670419	LINC02201_intron_4	intron	lincRNA	chr5	122641238	122697169
chr5	122938939	122938962	SNX24_intron_3	intron	protein_coding	chr5	122936818	122946053
chr5	123388013	123388068	CEP120_intron_11	intron	protein_coding	chr5	123386668	123388430
chr5	125028438	125028465	LINC02240_intron_9	intron	lincRNA	chr5	125003014	125036636
chr5	125366147	125366173	LINC02240_intron_15	intron	lincRNA	chr5	125325448	125367598
chr5	126966905	126966933	MARCH3_intron_4	intron	protein_coding	chr5	126918229	127030348
chr5	127836640	127837588	CCDC192_intron_5	intron	protein_coding	chr5	127798163	127875536
chr5	128102592	128102616	SLC12A2_intron_1	intron	protein_coding	chr5	128084711	128112812
chr5	128688725	128688760	SLC27A6_intron_1	intron	protein_coding	chr5	128538069	128845578
[truncated: 169,403 more chars]
