# Supplementary material for: Systematic analysis of dark and camouflaged genes reveals disease-relevant genes hiding in plain sight
Source: Genome Biol. 2019 May 20;20:97. doi: 10.1186/s13059-019-1707-2 (PMC6526621; doi:10.1186/s13059-019-1707-2)
Supplement: Supplementary file 30 — ONT dark-by-MAPQ gene annotations in hg38. (TXT 210 kb) [file 13059_2019_1707_MOESM30_ESM.txt]

# This table shows the intersection of dark by MAPQ regions by a gene annotation gff3, showing where dark by MAPQ regions fall within gene body elements
# chrom : Chromosome of dark by MAPQ region
# region_start : start position of dark by MAPQ region within gene-body element
# region_end : end position of dark by MAPQ region within gene-body element
# gene_body_id : ID of gene body element that contains this dark by MAPQ region
# region_type : genebody element type (e.g. exon, intron, UTR, etc.)
# biotype : GENCODE biotype of gene that contains this dark by MAPQ reigon
# gene_body_chrom : Chromosome of the genebody element
# gene_body_start : start position of the genebody element
# gene_body_end : end position of the genebody element
#chrom	start	end	gene_body_id	region_type	biotype	gene_body_chrom	gene_body_start	gene_body_end
chr1	144296	146155	AL627309.5_intron_1	intron	processed_transcript	chr1	143012	146384
chr1	147959	148849	AL627309.5_2	exon	processed_transcript	chr1	146385	149707
chr1	488400	489126	CICP7_1	exon	processed_pseudogene	chr1	487101	489387
chr1	489490	489715	CICP7_intron_1	intron	processed_pseudogene	chr1	489388	489715
chr1	489716	489906	CICP7_2	exon	processed_pseudogene	chr1	489716	489906
chr1	120282123	120282173	AC244669.2_intron_4	intron	unprocessed_pseudogene	chr1	120278037	120319189
chr1	120282199	120282241	AC244669.2_intron_4	intron	unprocessed_pseudogene	chr1	120278037	120319189
chr1	120282399	120282449	AC244669.2_intron_4	intron	unprocessed_pseudogene	chr1	120278037	120319189
chr1	120282491	120282555	AC244669.2_intron_4	intron	unprocessed_pseudogene	chr1	120278037	120319189
chr1	120282670	120282732	AC244669.2_intron_4	intron	unprocessed_pseudogene	chr1	120278037	120319189
chr1	120282769	120282869	AC244669.2_intron_4	intron	unprocessed_pseudogene	chr1	120278037	120319189
chr1	120297663	120297720	AC244669.2_intron_4	intron	unprocessed_pseudogene	chr1	120278037	120319189
chr1	120297749	120297795	AC244669.2_intron_4	intron	unprocessed_pseudogene	chr1	120278037	120319189
chr1	120297848	120297900	AC244669.2_intron_4	intron	unprocessed_pseudogene	chr1	120278037	120319189
chr1	120297992	120298073	AC244669.2_intron_4	intron	unprocessed_pseudogene	chr1	120278037	120319189
chr1	120298255	120298835	AC244669.2_intron_4	intron	unprocessed_pseudogene	chr1	120278037	120319189
chr1	120298858	120299033	AC244669.2_intron_4	intron	unprocessed_pseudogene	chr1	120278037	120319189
chr1	120299175	120299209	AC244669.2_intron_4	intron	unprocessed_pseudogene	chr1	120278037	120319189
chr1	120299231	120299254	AC244669.2_intron_4	intron	unprocessed_pseudogene	chr1	120278037	120319189
chr1	120299305	120299413	AC244669.2_intron_4	intron	unprocessed_pseudogene	chr1	120278037	120319189
chr1	120300228	120300253	AC244669.2_intron_4	intron	unprocessed_pseudogene	chr1	120278037	120319189
chr1	120300326	120300377	AC244669.2_intron_4	intron	unprocessed_pseudogene	chr1	120278037	120319189
chr1	120300502	120300527	AC244669.2_intron_4	intron	unprocessed_pseudogene	chr1	120278037	120319189
chr1	120300728	120300767	AC244669.2_intron_4	intron	unprocessed_pseudogene	chr1	120278037	120319189
chr1	120300904	120300952	AC244669.2_intron_4	intron	unprocessed_pseudogene	chr1	120278037	120319189
chr1	120300983	120301211	AC244669.2_intron_4	intron	unprocessed_pseudogene	chr1	120278037	120319189
chr1	120301305	120301579	AC244669.2_intron_4	intron	unprocessed_pseudogene	chr1	120278037	120319189
chr1	120301641	120301691	AC244669.2_intron_4	intron	unprocessed_pseudogene	chr1	120278037	120319189
chr1	120301795	120301861	AC244669.2_intron_4	intron	unprocessed_pseudogene	chr1	120278037	120319189
chr1	120301911	120301952	AC244669.2_intron_4	intron	unprocessed_pseudogene	chr1	120278037	120319189
chr1	120302028	120302073	AC244669.2_intron_4	intron	unprocessed_pseudogene	chr1	120278037	120319189
chr1	120302184	120302211	AC244669.2_intron_4	intron	unprocessed_pseudogene	chr1	120278037	120319189
chr1	120302240	120302300	AC244669.2_intron_4	intron	unprocessed_pseudogene	chr1	120278037	120319189
chr1	120302352	120302434	AC244669.2_intron_4	intron	unprocessed_pseudogene	chr1	120278037	120319189
chr1	120302511	120302537	AC244669.2_intron_4	intron	unprocessed_pseudogene	chr1	120278037	120319189
chr1	120303883	120303906	AC244669.2_intron_4	intron	unprocessed_pseudogene	chr1	120278037	120319189
chr1	120305171	120305198	AC244669.2_intron_4	intron	unprocessed_pseudogene	chr1	120278037	120319189
chr1	120307897	120307930	AC244669.2_intron_4	intron	unprocessed_pseudogene	chr1	120278037	120319189
chr1	120308530	120308563	AC244669.2_intron_4	intron	unprocessed_pseudogene	chr1	120278037	120319189
chr1	120308618	120308646	AC244669.2_intron_4	intron	unprocessed_pseudogene	chr1	120278037	120319189
chr1	120308671	120308715	AC244669.2_intron_4	intron	unprocessed_pseudogene	chr1	120278037	120319189
chr1	120308869	120308893	AC244669.2_intron_4	intron	unprocessed_pseudogene	chr1	120278037	120319189
chr1	120309016	120309048	AC244669.2_intron_4	intron	unprocessed_pseudogene	chr1	120278037	120319189
chr1	120309295	120309333	AC244669.2_intron_4	intron	unprocessed_pseudogene	chr1	120278037	120319189
chr1	120309857	120309935	AC244669.2_intron_4	intron	unprocessed_pseudogene	chr1	120278037	120319189
chr1	120310275	120310299	AC244669.2_intron_4	intron	unprocessed_pseudogene	chr1	120278037	120319189
chr1	120310384	120310414	AC244669.2_intron_4	intron	unprocessed_pseudogene	chr1	120278037	120319189
chr1	120283014	120297633	AC244669.2_intron_4	intron	unprocessed_pseudogene	chr1	120278037	120319189
chr1	120282123	120282173	AC244669.1_intron_1	intron	transcribed_unprocessed_pseudogene	chr1	120267839	120336867
chr1	120282199	120282241	AC244669.1_intron_1	intron	transcribed_unprocessed_pseudogene	chr1	120267839	120336867
chr1	120282399	120282449	AC244669.1_intron_1	intron	transcribed_unprocessed_pseudogene	chr1	120267839	120336867
chr1	120282491	120282555	AC244669.1_intron_1	intron	transcribed_unprocessed_pseudogene	chr1	120267839	120336867
chr1	120282670	120282732	AC244669.1_intron_1	intron	transcribed_unprocessed_pseudogene	chr1	120267839	120336867
chr1	120282769	120282869	AC244669.1_intron_1	intron	transcribed_unprocessed_pseudogene	chr1	120267839	120336867
chr1	120297663	120297720	AC244669.1_intron_1	intron	transcribed_unprocessed_pseudogene	chr1	120267839	120336867
chr1	120297749	120297795	AC244669.1_intron_1	intron	transcribed_unprocessed_pseudogene	chr1	120267839	120336867
chr1	120297848	120297900	AC244669.1_intron_1	intron	transcribed_unprocessed_pseudogene	chr1	120267839	120336867
chr1	120297992	120298073	AC244669.1_intron_1	intron	transcribed_unprocessed_pseudogene	chr1	120267839	120336867
chr1	120298255	120298835	AC244669.1_intron_1	intron	transcribed_unprocessed_pseudogene	chr1	120267839	120336867
chr1	120298858	120299033	AC244669.1_intron_1	intron	transcribed_unprocessed_pseudogene	chr1	120267839	120336867
chr1	120299175	120299209	AC244669.1_intron_1	intron	transcribed_unprocessed_pseudogene	chr1	120267839	120336867
chr1	120299231	120299254	AC244669.1_intron_1	intron	transcribed_unprocessed_pseudogene	chr1	120267839	120336867
chr1	120299305	120299413	AC244669.1_intron_1	intron	transcribed_unprocessed_pseudogene	chr1	120267839	120336867
chr1	120300228	120300253	AC244669.1_intron_1	intron	transcribed_unprocessed_pseudogene	chr1	120267839	120336867
chr1	120300326	120300377	AC244669.1_intron_1	intron	transcribed_unprocessed_pseudogene	chr1	120267839	120336867
chr1	120300502	120300527	AC244669.1_intron_1	intron	transcribed_unprocessed_pseudogene	chr1	120267839	120336867
chr1	120300728	120300767	AC244669.1_intron_1	intron	transcribed_unprocessed_pseudogene	chr1	120267839	120336867
chr1	120300904	120300952	AC244669.1_intron_1	intron	transcribed_unprocessed_pseudogene	chr1	120267839	120336867
chr1	120300983	120301211	AC244669.1_intron_1	intron	transcribed_unprocessed_pseudogene	chr1	120267839	120336867
chr1	120301305	120301579	AC244669.1_intron_1	intron	transcribed_unprocessed_pseudogene	chr1	120267839	120336867
chr1	120301641	120301691	AC244669.1_intron_1	intron	transcribed_unprocessed_pseudogene	chr1	120267839	120336867
chr1	120301795	120301861	AC244669.1_intron_1	intron	transcribed_unprocessed_pseudogene	chr1	120267839	120336867
chr1	120301911	120301952	AC244669.1_intron_1	intron	transcribed_unprocessed_pseudogene	chr1	120267839	120336867
chr1	120302028	120302073	AC244669.1_intron_1	intron	transcribed_unprocessed_pseudogene	chr1	120267839	120336867
chr1	120302184	120302211	AC244669.1_intron_1	intron	transcribed_unprocessed_pseudogene	chr1	120267839	120336867
chr1	120302240	120302300	AC244669.1_intron_1	intron	transcribed_unprocessed_pseudogene	chr1	120267839	120336867
chr1	120302352	120302434	AC244669.1_intron_1	intron	transcribed_unprocessed_pseudogene	chr1	120267839	120336867
chr1	120302511	120302537	AC244669.1_intron_1	intron	transcribed_unprocessed_pseudogene	chr1	120267839	120336867
chr1	120303883	120303906	AC244669.1_intron_1	intron	transcribed_unprocessed_pseudogene	chr1	120267839	120336867
chr1	120305171	120305198	AC244669.1_intron_1	intron	transcribed_unprocessed_pseudogene	chr1	120267839	120336867
chr1	120307897	120307930	AC244669.1_intron_1	intron	transcribed_unprocessed_pseudogene	chr1	120267839	120336867
chr1	120308530	120308563	AC244669.1_intron_1	intron	transcribed_unprocessed_pseudogene	chr1	120267839	120336867
chr1	120308618	120308646	AC244669.1_intron_1	intron	transcribed_unprocessed_pseudogene	chr1	120267839	120336867
chr1	120308671	120308715	AC244669.1_intron_1	intron	transcribed_unprocessed_pseudogene	chr1	120267839	120336867
chr1	120308869	120308893	AC244669.1_intron_1	intron	transcribed_unprocessed_pseudogene	chr1	120267839	120336867
chr1	120309016	120309048	AC244669.1_intron_1	intron	transcribed_unprocessed_pseudogene	chr1	120267839	120336867
chr1	120309295	120309333	AC244669.1_intron_1	intron	transcribed_unprocessed_pseudogene	chr1	120267839	120336867
chr1	120309857	120309935	AC244669.1_intron_1	intron	transcribed_unprocessed_pseudogene	chr1	120267839	120336867
chr1	120310275	120310299	AC244669.1_intron_1	intron	transcribed_unprocessed_pseudogene	chr1	120267839	120336867
chr1	120310384	120310414	AC244669.1_intron_1	intron	transcribed_unprocessed_pseudogene	chr1	120267839	120336867
chr1	120283014	120297633	AC244669.1_intron_1	intron	transcribed_unprocessed_pseudogene	chr1	120267839	120336867
chr1	144188788	144188851	AC244015.2_intron_1	intron	unprocessed_pseudogene	chr1	144180206	144193188
chr1	144189113	144189164	AC244015.2_intron_1	intron	unprocessed_pseudogene	chr1	144180206	144193188
chr1	144189572	144189608	AC244015.2_intron_1	intron	unprocessed_pseudogene	chr1	144180206	144193188
chr1	144190125	144190153	AC244015.2_intron_1	intron	unprocessed_pseudogene	chr1	144180206	144193188
chr1	144190181	144190260	AC244015.2_intron_1	intron	unprocessed_pseudogene	chr1	144180206	144193188
chr1	144190284	144190311	AC244015.2_intron_1	intron	unprocessed_pseudogene	chr1	144180206	144193188
chr1	144190381	144190460	AC244015.2_intron_1	intron	unprocessed_pseudogene	chr1	144180206	144193188
chr1	144190507	144190639	AC244015.2_intron_1	intron	unprocessed_pseudogene	chr1	144180206	144193188
chr1	144190808	144190832	AC244015.2_intron_1	intron	unprocessed_pseudogene	chr1	144180206	144193188
chr1	144191108	144191141	AC244015.2_intron_1	intron	unprocessed_pseudogene	chr1	144180206	144193188
chr1	144191610	144191669	AC244015.2_intron_1	intron	unprocessed_pseudogene	chr1	144180206	144193188
chr1	144191710	144191789	AC244015.2_intron_1	intron	unprocessed_pseudogene	chr1	144180206	144193188
chr1	144191815	144191868	AC244015.2_intron_1	intron	unprocessed_pseudogene	chr1	144180206	144193188
chr1	144191914	144191958	AC244015.2_intron_1	intron	unprocessed_pseudogene	chr1	144180206	144193188
chr1	144192073	144192096	AC244015.2_intron_1	intron	unprocessed_pseudogene	chr1	144180206	144193188
chr1	144192882	144192921	AC244015.2_intron_1	intron	unprocessed_pseudogene	chr1	144180206	144193188
chr1	144192979	144193033	AC244015.2_intron_1	intron	unprocessed_pseudogene	chr1	144180206	144193188
chr1	144193063	144193188	AC244015.2_intron_1	intron	unprocessed_pseudogene	chr1	144180206	144193188
chr1	144193189	144193289	AC244015.2_2	exon	unprocessed_pseudogene	chr1	144193189	144193322
chr1	144193323	144193617	AC244015.2_intron_2	intron	unprocessed_pseudogene	chr1	144193323	144193617
chr1	144193618	144193656	AC244015.2_3	exon	unprocessed_pseudogene	chr1	144193618	144193656
chr1	144193657	144193845	AC244015.2_intron_3	intron	unprocessed_pseudogene	chr1	144193657	144196323
chr1	144193874	144193925	AC244015.2_intron_3	intron	unprocessed_pseudogene	chr1	144193657	144196323
chr1	144193950	144196323	AC244015.2_intron_3	intron	unprocessed_pseudogene	chr1	144193657	144196323
chr1	144196341	144197818	AC244015.2_intron_4	intron	unprocessed_pseudogene	chr1	144196341	144197818
chr1	144197819	144197945	AC244015.2_5	exon	unprocessed_pseudogene	chr1	144197819	144197945
chr1	144197946	144202412	AC244015.2_intron_5	intron	unprocessed_pseudogene	chr1	144197946	144202412
chr1	144202413	144203361	AC244015.2_6	exon	unprocessed_pseudogene	chr1	144202413	144203361
chr1	144203362	144211557	AC244015.2_intron_6	intron	unprocessed_pseudogene	chr1	144203362	144211557
chr1	144211558	144211729	AC244015.2_7	exon	unprocessed_pseudogene	chr1	144211558	144211729
chr1	144227030	144227379	AC245595.1_1	exon	lincRNA	chr1	144227030	144227379
chr1	144227380	144245025	AC245595.1_intron_1	intron	lincRNA	chr1	144227380	144245025
chr1	144245026	144245315	AC245595.1_2	exon	lincRNA	chr1	144245026	144245315
chr1	144245316	144245684	AC245595.1_intron_2	intron	lincRNA	chr1	144245316	144245684
chr1	144245685	144245821	AC245595.1_3	exon	lincRNA	chr1	144245685	144245821
chr1	144245822	144250223	AC245595.1_intron_3	intron	lincRNA	chr1	144245822	144250223
chr1	144250224	144250288	AC245595.1_4	exon	lincRNA	chr1	144250224	144250288
chr1	144265217	144265326	RNA5SP529_1	exon	rRNA	chr1	144265217	144265326
chr1	144276484	144276584	AC245595.2_1	exon	transcribed_unprocessed_pseudogene	chr1	144276484	144276584
chr1	144276585	144286845	AC245595.2_intron_1	intron	transcribed_unprocessed_pseudogene	chr1	144276585	144286845
chr1	144286846	144287075	AC245595.2_2	exon	transcribed_unprocessed_pseudogene	chr1	144286846	144287075
chr1	144287076	144288341	AC245595.2_intron_2	intron	transcribed_unprocessed_pseudogene	chr1	144287076	144288341
chr1	144288342	144288407	AC245595.2_3	exon	transcribed_unprocessed_pseudogene	chr1	144288342	144288407
chr1	144288408	144288914	AC245595.2_intron_3	intron	transcribed_unprocessed_pseudogene	chr1	144288408	144288914
chr1	144288915	144289025	AC245595.2_4	exon	transcribed_unprocessed_pseudogene	chr1	144288915	144289025
chr1	144289026	144290005	AC245595.2_intron_4	intron	transcribed_unprocessed_pseudogene	chr1	144289026	144290005
chr1	144290006	144290133	AC245595.2_5	exon	transcribed_unprocessed_pseudogene	chr1	144290006	144290133
chr1	144290134	144290365	AC245595.2_intron_5	intron	transcribed_unprocessed_pseudogene	chr1	144290134	144290365
chr1	144290366	144290531	AC245595.2_6	exon	transcribed_unprocessed_pseudogene	chr1	144290366	144290531
chr1	144290532	144290785	AC245595.2_intron_6	intron	transcribed_unprocessed_pseudogene	chr1	144290532	144290785
chr1	144290786	144290968	AC245595.2_7	exon	transcribed_unprocessed_pseudogene	chr1	144290786	144290968
chr1	144290969	144296242	AC245595.2_intron_7	intron	transcribed_unprocessed_pseudogene	chr1	144290969	144296242
chr1	144296243	144296348	AC245595.2_8	exon	transcribed_unprocessed_pseudogene	chr1	144296243	144296348
chr1	144296349	144296539	AC245595.2_intron_8	intron	transcribed_unprocessed_pseudogene	chr1	144296349	144296539
chr1	144296540	144296642	AC245595.2_9	exon	transcribed_unprocessed_pseudogene	chr1	144296540	144296642
chr1	144296643	144302173	AC245595.2_intron_9	intron	transcribed_unprocessed_pseudogene	chr1	144296643	144302173
chr1	144302174	144302291	AC245595.2_10	exon	transcribed_unprocessed_pseudogene	chr1	144302174	144302291
chr1	144302292	144302489	AC245595.2_intron_10	intron	transcribed_unprocessed_pseudogene	chr1	144302292	144302489
chr1	144302490	144302541	AC245595.2_11	exon	transcribed_unprocessed_pseudogene	chr1	144302490	144302541
chr1	144302542	144305057	AC245595.2_intron_11	intron	transcribed_unprocessed_pseudogene	chr1	144302542	144305057
chr1	144305058	144305180	AC245595.2_12	exon	transcribed_unprocessed_pseudogene	chr1	144305058	144305180
chr1	144668494	144668520	FP700111.1_intron_2	intron	lincRNA	chr1	144641794	144917168
chr1	144669008	144669123	FP700111.1_intron_2	intron	lincRNA	chr1	144641794	144917168
chr1	144669181	144669299	FP700111.1_intron_2	intron	lincRNA	chr1	144641794	144917168
chr1	144669376	144669426	FP700111.1_intron_2	intron	lincRNA	chr1	144641794	144917168
chr1	144669483	144669513	FP700111.1_intron_2	intron	lincRNA	chr1	144641794	144917168
chr1	144669563	144669716	FP700111.1_intron_2	intron	lincRNA	chr1	144641794	144917168
chr1	144669786	144669851	FP700111.1_intron_2	intron	lincRNA	chr1	144641794	144917168
chr1	144739931	144740005	FP700111.1_intron_2	intron	lincRNA	chr1	144641794	144917168
chr1	144740029	144740081	FP700111.1_intron_2	intron	lincRNA	chr1	144641794	144917168
chr1	144740104	144740163	FP700111.1_intron_2	intron	lincRNA	chr1	144641794	144917168
chr1	144740225	144740262	FP700111.1_intron_2	intron	lincRNA	chr1	144641794	144917168
chr1	144740331	144740380	FP700111.1_intron_2	intron	lincRNA	chr1	144641794	144917168
chr1	144740444	144740519	FP700111.1_intron_2	intron	lincRNA	chr1	144641794	144917168
chr1	144740634	144740771	FP700111.1_intron_2	intron	lincRNA	chr1	144641794	144917168
chr1	144740792	144740887	FP700111.1_intron_2	intron	lincRNA	chr1	144641794	144917168
chr1	144740960	144741044	FP700111.1_intron_2	intron	lincRNA	chr1	144641794	144917168
chr1	144741144	144741212	FP700111.1_intron_2	intron	lincRNA	chr1	144641794	144917168
chr1	144741233	144741300	FP700111.1_intron_2	intron	lincRNA	chr1	144641794	144917168
chr1	144741384	144741461	FP700111.1_intron_2	intron	lincRNA	chr1	144641794	144917168
chr1	144741527	144741572	FP700111.1_intron_2	intron	lincRNA	chr1	144641794	144917168
chr1	144741688	144741778	FP700111.1_intron_2	intron	lincRNA	chr1	144641794	144917168
chr1	144742202	144742235	FP700111.1_intron_2	intron	lincRNA	chr1	144641794	144917168
chr1	144743581	144743614	FP700111.1_intron_2	intron	lincRNA	chr1	144641794	144917168
chr1	144745394	144745434	FP700111.1_intron_2	intron	lincRNA	chr1	144641794	144917168
chr1	144751493	144751516	FP700111.1_intron_2	intron	lincRNA	chr1	144641794	144917168
chr1	144850805	144850846	FP700111.1_intron_2	intron	lincRNA	chr1	144641794	144917168
chr1	144850890	144850948	FP700111.1_intron_2	intron	lincRNA	chr1	144641794	144917168
chr1	144669908	144739894	FP700111.1_intron_2	intron	lincRNA	chr1	144641794	144917168
chr1	144701050	144701159	RNA5SP59_1	exon	rRNA	chr1	144701050	144701159
chr1	146288596	146288696	RNU6-1071P_1	exon	snRNA	chr1	146288596	146288696
chr1	146298170	146298715	NUDT4P2_1	exon	processed_pseudogene	chr1	146298170	146298715
chr14	19613646	19614399	AL512310.11_intron_1	intron	processed_transcript	chr14	19499791	19618004
chr15	20865319	20865348	POTEB2_intron_10	intron	protein_coding	chr15	20861490	20865870
chr15	20865412	20865447	POTEB2_intron_10	intron	protein_coding	chr15	20861490	20865870
chr15	21595004	21595604	LINC02203_intron_1	intron	protein_coding	chr15	21580011	21595604
chr15	21595605	21595700	LINC02203_UTR_2	five_prime_UTR	protein_coding	chr15	21595605	21595700
chr15	21595701	21600380	LINC02203_intron_2	intron	protein_coding	chr15	21595701	21609078
chr15	21600535	21600593	LINC02203_intron_2	intron	protein_coding	chr15	21595701	21609078
chr15	21618126	21621766	LINC02203_intron_6	intron	protein_coding	chr15	21617245	21651924
chr15	21622100	21622140	LINC02203_intron_6	intron	protein_coding	chr15	21617245	21651924
chr15	21622991	21623043	LINC02203_intron_6	intron	protein_coding	chr15	21617245	21651924
chr15	21623582	21623619	LINC02203_intron_6	intron	protein_coding	chr15	21617245	21651924
chr15	21624297	21624343	LINC02203_intron_6	intron	protein_coding	chr15	21617245	21651924
chr15	21595684	21596526	OR11K1P_1	exon	unprocessed_pseudogene	chr15	21595684	21596526
chr15	21683038	21683962	AC135068.4_1	exon	unprocessed_pseudogene	chr15	21683038	21683962
chr15	21704333	21704371	AC135068.7_intron_1	intron	lincRNA	chr15	21703899	21705529
chr15	21869761	21869939	POTEB_intron_8	intron	protein_coding	chr15	21869179	21872005
chr15	21869981	21870042	POTEB_intron_8	intron	protein_coding	chr15	21869179	21872005
chr15	21870120	21870144	POTEB_intron_8	intron	protein_coding	chr15	21869179	21872005
chr15	21870269	21870359	POTEB_intron_8	intron	protein_coding	chr15	21869179	21872005
chr15	21870390	21870524	POTEB_intron_8	intron	protein_coding	chr15	21869179	21872005
chr15	21870562	21870590	POTEB_intron_8	intron	protein_coding	chr15	21869179	21872005
chr15	21870723	21870908	POTEB_intron_8	intron	protein_coding	chr15	21869179	21872005
chr15	21870989	21871054	POTEB_intron_8	intron	protein_coding	chr15	21869179	21872005
chr15	21871117	21871155	POTEB_intron_8	intron	protein_coding	chr15	21869179	21872005
chr15	21871255	21871279	POTEB_intron_8	intron	protein_coding	chr15	21869179	21872005
chr15	21871394	21871431	POTEB_intron_8	intron	protein_coding	chr15	21869179	21872005
chr15	21871468	21871552	POTEB_intron_8	intron	protein_coding	chr15	21869179	21872005
chr15	21871573	21871623	POTEB_intron_8	intron	protein_coding	chr15	21869179	21872005
chr15	21871650	21871681	POTEB_intron_8	intron	protein_coding	chr15	21869179	21872005
chr15	21871705	21872005	POTEB_intron_8	intron	protein_coding	chr15	21869179	21872005
chr15	21872006	21872180	POTEB_9	CDS	protein_coding	chr15	21872006	21872180
chr15	21872181	21872338	POTEB_intron_9	intron	protein_coding	chr15	21872181	21872338
chr15	21872339	21872454	POTEB_10	CDS	protein_coding	chr15	21872339	21872454
chr15	21872455	21876835	POTEB_intron_10	intron	protein_coding	chr15	21872455	21876835
chr15	21876836	21877246	POTEB_11	CDS	protein_coding	chr15	21876836	21877246
chr15	21877246	21877298	POTEB_UTR_2	five_prime_UTR	protein_coding	chr15	21877246	21877298
chr15	22080217	22080257	AC134980.3_intron_6	intron	protein_coding	chr15	22059836	22094511
chr15	22080295	22080324	AC134980.3_intron_6	intron	protein_coding	chr15	22059836	22094511
chr15	22080368	22080396	AC134980.3_intron_6	intron	protein_coding	chr15	22059836	22094511
chr15	22080820	22080848	AC134980.3_intron_6	intron	protein_coding	chr15	22059836	22094511
chr15	22080963	22081074	AC134980.3_intron_6	intron	protein_coding	chr15	22059836	22094511
chr15	22081135	22081158	AC134980.3_intron_6	intron	protein_coding	chr15	22059836	22094511
chr15	22081281	22081345	AC134980.3_intron_6	intron	protein_coding	chr15	22059836	22094511
chr15	22081523	22081551	AC134980.3_intron_6	intron	protein_coding	chr15	22059836	22094511
chr15	22081629	22081658	AC134980.3_intron_6	intron	protein_coding	chr15	22059836	22094511
chr15	22081845	22081893	AC134980.3_intron_6	intron	protein_coding	chr15	22059836	22094511
chr15	22082038	22082098	AC134980.3_intron_6	intron	protein_coding	chr15	22059836	22094511
chr15	22082124	22082155	AC134980.3_intron_6	intron	protein_coding	chr15	22059836	22094511
chr15	22082313	22082428	AC134980.3_intron_6	intron	protein_coding	chr15	22059836	22094511
chr15	22082491	22082525	AC134980.3_intron_6	intron	protein_coding	chr15	22059836	22094511
chr15	22082595	22082641	AC134980.3_intron_6	intron	protein_coding	chr15	22059836	22094511
chr15	22082827	22082864	AC134980.3_intron_6	intron	protein_coding	chr15	22059836	22094511
chr15	22082906	22082932	AC134980.3_intron_6	intron	protein_coding	chr15	22059836	22094511
chr15	22083125	22083212	AC134980.3_intron_6	intron	protein_coding	chr15	22059836	22094511
chr15	22083359	22083465	AC134980.3_intron_6	intron	protein_coding	chr15	22059836	22094511
chr15	22083629	22083652	AC134980.3_intron_6	intron	protein_coding	chr15	22059836	22094511
chr15	22083675	22083711	AC134980.3_intron_6	intron	protein_coding	chr15	22059836	22094511
chr15	22083839	22083945	AC134980.3_intron_6	intron	protein_coding	chr15	22059836	22094511
chr15	22084066	22084472	AC134980.3_intron_6	intron	protein_coding	chr15	22059836	22094511
chr15	22084494	22084528	AC134980.3_intron_6	intron	protein_coding	chr15	22059836	22094511
chr15	22084643	22084674	AC134980.3_intron_6	intron	protein_coding	chr15	22059836	22094511
chr15	22084989	22085013	AC134980.3_intron_6	intron	protein_coding	chr15	22059836	22094511
chr15	22085151	22085187	AC134980.3_intron_6	intron	protein_coding	chr15	22059836	22094511
chr15	22085221	22085295	AC134980.3_intron_6	intron	protein_coding	chr15	22059836	22094511
chr15	22085511	22085546	AC134980.3_intron_6	intron	protein_coding	chr15	22059836	22094511
chr15	22085593	22085618	AC134980.3_intron_6	intron	protein_coding	chr15	22059836	22094511
chr15	22085714	22085752	AC134980.3_intron_6	intron	protein_coding	chr15	22059836	22094511
chr15	22085784	22085858	AC134980.3_intron_6	intron	protein_coding	chr15	22059836	22094511
chr15	22086032	22086188	AC134980.3_intron_6	intron	protein_coding	chr15	22059836	22094511
chr15	22086499	22086554	AC134980.3_intron_6	intron	protein_coding	chr15	22059836	22094511
chr15	22086659	22086758	AC134980.3_intron_6	intron	protein_coding	chr15	22059836	22094511
chr15	22090230	22090351	AC134980.3_intron_6	intron	protein_coding	chr15	22059836	22094511
chr15	22090510	22090541	AC134980.3_intron_6	intron	protein_coding	chr15	22059836	22094511
chr15	22090637	22090841	AC134980.3_intron_6	intron	protein_coding	chr15	22059836	22094511
chr15	22090863	22090902	AC134980.3_intron_6	intron	protein_coding	chr15	22059836	22094511
chr15	22090931	22090961	AC134980.3_intron_6	intron	protein_coding	chr15	22059836	22094511
chr15	22090995	22091026	AC134980.3_intron_6	intron	protein_coding	chr15	22059836	22094511
chr15	22091106	22091129	AC134980.3_intron_6	intron	protein_coding	chr15	22059836	22094511
chr15	22091190	22091259	AC134980.3_intron_6	intron	protein_coding	chr15	22059836	22094511
chr15	22091325	22091371	AC134980.3_intron_6	intron	protein_coding	chr15	22059836	22094511
chr15	22091436	22091645	AC134980.3_intron_6	intron	protein_coding	chr15	22059836	22094511
chr15	22091749	22091928	AC134980.3_intron_6	intron	protein_coding	chr15	22059836	22094511
chr15	22092001	22092071	AC134980.3_intron_6	intron	protein_coding	chr15	22059836	22094511
chr15	22092162	22092218	AC134980.3_intron_6	intron	protein_coding	chr15	22059836	22094511
chr15	22092247	22092276	AC134980.3_intron_6	intron	protein_coding	chr15	22059836	22094511
chr15	22092356	22092388	AC134980.3_intron_6	intron	protein_coding	chr15	22059836	22094511
chr15	22093607	22093667	AC134980.3_intron_6	intron	protein_coding	chr15	22059836	22094511
chr15	22094815	22094854	AC134980.3_1	CDS	protein_coding	chr15	22094521	22095472
chr15	22095372	22095397	AC134980.3_1	CDS	protein_coding	chr15	22094521	22095472
chr15	22095549	22095589	AC134980.3_UTR_8	three_prime_UTR	protein_coding	chr15	22095472	22095857
chr16	16370598	16370633	AC138969.2_intron_20	intron	unprocessed_pseudogene	chr16	16370299	16371036
chr16	16370663	16370698	AC138969.2_intron_20	intron	unprocessed_pseudogene	chr16	16370299	16371036
chr16	16370751	16370812	AC138969.2_intron_20	intron	unprocessed_pseudogene	chr16	16370299	16371036
chr16	16370961	16370984	AC138969.2_intron_20	intron	unprocessed_pseudogene	chr16	16370299	16371036
chr16	18402146	18403604	AC126755.4_1	exon	lincRNA	chr16	18402146	18403604
chr16	18402178	18402271	MIR3180-3_1	exon	miRNA	chr16	18402178	18402271
chr16	18405698	18405762	MIR3670-3_1	exon	miRNA	chr16	18405698	18405762
chr16	18411309	18411851	AC126755.3_1	exon	lincRNA	chr16	18411309	18411851
chr16	18411894	18411977	MIR3179-3_1	exon	miRNA	chr16	18411894	18411977
chr16	18417325	18417836	NOMO2_UTR_1	three_prime_UTR	protein_coding	chr16	18417325	18417836
chr16	18417836	18417968	NOMO2_1	CDS	protein_coding	chr16	18417836	18417968
chr16	18417969	18418390	NOMO2_intron_1	intron	protein_coding	chr16	18417969	18418390
chr16	18418391	18418484	NOMO2_2	CDS	protein_coding	chr16	18418391	18418484
chr16	18420061	18423390	NOMO2_intron_2	intron	protein_coding	chr16	18418485	18424272
chr16	18418485	18420039	NOMO2_intron_2	intron	protein_coding	chr16	18418485	18424272
chr16	18424526	18424865	NOMO2_intron_3	intron	protein_coding	chr16	18424394	18426628
chr16	18424977	18426628	NOMO2_intron_3	intron	protein_coding	chr16	18424394	18426628
chr16	18426629	18426731	NOMO2_4	CDS	protein_coding	chr16	18426629	18426731
chr16	18426732	18428372	NOMO2_intron_4	intron	protein_coding	chr16	18426732	18429008
chr16	33143269	33143294	ABHD17AP9_intron_1	intron	unprocessed_pseudogene	chr16	33141043	33143303
chr16	33143761	33143797	ABHD17AP9_3	exon	unprocessed_pseudogene	chr16	33143572	33143797
chr16	33154352	33154475	AC138869.1_1	exon	processed_pseudogene	chr16	33154352	33154475
chr16	33193659	33194293	TP53TG3C_UTR_1	five_prime_UTR	protein_coding	chr16	33193659	33194293
chr16	33194293	33194655	TP53TG3C_1	CDS	protein_coding	chr16	33194293	33194655
chr16	33194656	33195324	TP53TG3C_intron_1	intron	protein_coding	chr16	33194656	33195324
chr16	33195325	33195396	TP53TG3C_2	CDS	protein_coding	chr16	33195325	33195396
chr16	33195396	33196858	TP53TG3C_UTR_2	three_prime_UTR	protein_coding	chr16	33195396	33196858
chr16	33206431	33206806	AC141257.2_1	exon	lincRNA	chr16	33206431	33206806
chr16	33210511	33212018	AC141257.2_intron_1	intron	lincRNA	chr16	33206807	33330081
chr16	33206807	33210490	AC141257.2_intron_1	intron	lincRNA	chr16	33206807	33330081
chr16	34353727	34353764	FP325313.1_intron_1	intron	unprocessed_pseudogene	chr16	34353685	34355565
chr16	34353887	34355565	FP325313.1_intron_1	intron	unprocessed_pseudogene	chr16	34353685	34355565
chr16	34355566	34355729	FP325313.1_2	exon	unprocessed_pseudogene	chr16	34355566	34355729
chr16	34355730	34360431	FP325313.1_intron_2	intron	unprocessed_pseudogene	chr16	34355730	34360431
chr16	34360432	34360599	FP325313.1_3	exon	unprocessed_pseudogene	chr16	34360432	34360599
chr16	34360600	34364657	FP325313.1_intron_3	intron	unprocessed_pseudogene	chr16	34360600	34364657
chr16	34364658	34364778	FP325313.1_4	exon	unprocessed_pseudogene	chr16	34364658	34364778
chr16	34364779	34365363	FP325313.1_intron_4	intron	unprocessed_pseudogene	chr16	34364779	34365363
chr16	34365364	34365416	FP325313.1_5	exon	unprocessed_pseudogene	chr16	34365364	34365416
chr16	34365417	34368549	FP325313.1_intron_5	intron	unprocessed_pseudogene	chr16	34365417	34368549
chr16	34368550	34368586	FP325313.1_6	exon	unprocessed_pseudogene	chr16	34368550	34368586
chr16	34368587	34371562	FP325313.1_intron_6	intron	unprocessed_pseudogene	chr16	34368587	34371562
chr16	34371563	34371659	FP325313.1_7	exon	unprocessed_pseudogene	chr16	34371563	34371659
chr17	36274191	36274283	AC233699.1_1	exon	unprocessed_pseudogene	chr17	36274191	36274283
chr17	36274332	36274384	AC233699.1_intron_1	intron	unprocessed_pseudogene	chr17	36274284	36297307
chr17	36274424	36274574	AC233699.1_intron_1	intron	unprocessed_pseudogene	chr17	36274284	36297307
chr17	36274600	36274670	AC233699.1_intron_1	intron	unprocessed_pseudogene	chr17	36274284	36297307
chr17	36274694	36274774	AC233699.1_intron_1	intron	unprocessed_pseudogene	chr17	36274284	36297307
chr17	36274861	36274935	AC233699.1_intron_1	intron	unprocessed_pseudogene	chr17	36274284	36297307
chr17	36274987	36275022	AC233699.1_intron_1	intron	unprocessed_pseudogene	chr17	36274284	36297307
chr17	36275047	36275107	AC233699.1_intron_1	intron	unprocessed_pseudogene	chr17	36274284	36297307
chr17	36275159	36275295	AC233699.1_intron_1	intron	unprocessed_pseudogene	chr17	36274284	36297307
chr17	36275324	36275391	AC233699.1_intron_1	intron	unprocessed_pseudogene	chr17	36274284	36297307
chr17	36275570	36275646	AC233699.1_intron_1	intron	unprocessed_pseudogene	chr17	36274284	36297307
chr17	36275673	36275704	AC233699.1_intron_1	intron	unprocessed_pseudogene	chr17	36274284	36297307
chr17	36275828	36275888	AC233699.1_intron_1	intron	unprocessed_pseudogene	chr17	36274284	36297307
chr17	36275913	36275970	AC233699.1_intron_1	intron	unprocessed_pseudogene	chr17	36274284	36297307
chr17	36276039	36284600	AC233699.1_intron_1	intron	unprocessed_pseudogene	chr17	36274284	36297307
chr17	36284631	36284657	AC233699.1_intron_1	intron	unprocessed_pseudogene	chr17	36274284	36297307
chr17	36284779	36284848	AC233699.1_intron_1	intron	unprocessed_pseudogene	chr17	36274284	36297307
chr17	36284944	36284976	AC233699.1_intron_1	intron	unprocessed_pseudogene	chr17	36274284	36297307
chr17	36285059	36285088	AC233699.1_intron_1	intron	unprocessed_pseudogene	chr17	36274284	36297307
chr17	36285142	36285208	AC233699.1_intron_1	intron	unprocessed_pseudogene	chr17	36274284	36297307
chr17	36285258	36285411	AC233699.1_intron_1	intron	unprocessed_pseudogene	chr17	36274284	36297307
chr17	36285434	36285477	AC233699.1_intron_1	intron	unprocessed_pseudogene	chr17	36274284	36297307
chr17	36285604	36285678	AC233699.1_intron_1	intron	unprocessed_pseudogene	chr17	36274284	36297307
chr17	36285707	36285807	AC233699.1_intron_1	intron	unprocessed_pseudogene	chr17	36274284	36297307
chr17	36285834	36285899	AC233699.1_intron_1	intron	unprocessed_pseudogene	chr17	36274284	36297307
chr17	36285920	36285993	AC233699.1_intron_1	intron	unprocessed_pseudogene	chr17	36274284	36297307
chr17	36294165	36294217	AC233699.1_intron_1	intron	unprocessed_pseudogene	chr17	36274284	36297307
chr17	36294238	36294301	AC233699.1_intron_1	intron	unprocessed_pseudogene	chr17	36274284	36297307
chr17	36294457	36294499	AC233699.1_intron_1	intron	unprocessed_pseudogene	chr17	36274284	36297307
chr17	36294549	36294579	AC233699.1_intron_1	intron	unprocessed_pseudogene	chr17	36274284	36297307
chr17	36294836	36294862	AC233699.1_intron_1	intron	unprocessed_pseudogene	chr17	36274284	36297307
chr17	36295095	36295119	AC233699.1_intron_1	intron	unprocessed_pseudogene	chr17	36274284	36297307
chr17	36295383	36295413	AC233699.1_intron_1	intron	unprocessed_pseudogene	chr17	36274284	36297307
chr17	36295620	36295679	AC233699.1_intron_1	intron	unprocessed_pseudogene	chr17	36274284	36297307
chr17	36295821	36297307	AC233699.1_intron_1	intron	unprocessed_pseudogene	chr17	36274284	36297307
chr17	36286023	36293895	AC233699.1_intron_1	intron	unprocessed_pseudogene	chr17	36274284	36297307
chr17	36297308	36297386	AC233699.1_2	exon	unprocessed_pseudogene	chr17	36297308	36297386
chr17	36297387	36300033	AC233699.1_intron_2	intron	unprocessed_pseudogene	chr17	36297387	36307295
chr17	36300156	36300238	AC233699.1_intron_2	intron	unprocessed_pseudogene	chr17	36297387	36307295
chr17	36300286	36300388	AC233699.1_intron_2	intron	unprocessed_pseudogene	chr17	36297387	36307295
chr17	36300484	36300577	AC233699.1_intron_2	intron	unprocessed_pseudogene	chr17	36297387	36307295
chr17	36300627	36300701	AC233699.1_intron_2	intron	unprocessed_pseudogene	chr17	36297387	36307295
chr17	36300902	36300932	AC233699.1_intron_2	intron	unprocessed_pseudogene	chr17	36297387	36307295
chr17	36301049	36301166	AC233699.1_intron_2	intron	unprocessed_pseudogene	chr17	36297387	36307295
chr17	36301308	36301337	AC233699.1_intron_2	intron	unprocessed_pseudogene	chr17	36297387	36307295
chr17	36301410	36303090	AC233699.1_intron_2	intron	unprocessed_pseudogene	chr17	36297387	36307295
chr17	36303230	36303257	AC233699.1_intron_2	intron	unprocessed_pseudogene	chr17	36297387	36307295
chr17	36303486	36303510	AC233699.1_intron_2	intron	unprocessed_pseudogene	chr17	36297387	36307295
chr17	36303842	36303882	AC233699.1_intron_2	intron	unprocessed_pseudogene	chr17	36297387	36307295
chr17	36304302	36304362	AC233699.1_intron_2	intron	unprocessed_pseudogene	chr17	36297387	36307295
chr17	36304390	36304425	AC233699.1_intron_2	intron	unprocessed_pseudogene	chr17	36297387	36307295
chr17	36304558	36304586	AC233699.1_intron_2	intron	unprocessed_pseudogene	chr17	36297387	36307295
chr17	36304689	36304722	AC233699.1_intron_2	intron	unprocessed_pseudogene	chr17	36297387	36307295
chr17	36305042	36305078	AC233699.1_intron_2	intron	unprocessed_pseudogene	chr17	36297387	36307295
chr17	36305130	36305167	AC233699.1_intron_2	intron	unprocessed_pseudogene	chr17	36297387	36307295
chr17	36305190	36305295	AC233699.1_intron_2	intron	unprocessed_pseudogene	chr17	36297387	36307295
chr17	36305332	36305375	AC233699.1_intron_2	intron	unprocessed_pseudogene	chr17	36297387	36307295
chr17	36305521	36305553	AC233699.1_intron_2	intron	unprocessed_pseudogene	chr17	36297387	36307295
chr17	36305586	36305616	AC233699.1_intron_2	intron	unprocessed_pseudogene	chr17	36297387	36307295
chr17	36305686	36305713	AC233699.1_intron_2	intron	unprocessed_pseudogene	chr17	36297387	36307295
chr17	36305912	36305952	AC233699.1_intron_2	intron	unprocessed_pseudogene	chr17	36297387	36307295
chr17	36306027	36306051	AC233699.1_intron_2	intron	unprocessed_pseudogene	chr17	36297387	36307295
chr17	36306127	36306195	AC233699.1_intron_2	intron	unprocessed_pseudogene	chr17	36297387	36307295
chr17	36306297	36306357	AC233699.1_intron_2	intron	unprocessed_pseudogene	chr17	36297387	36307295
chr17	36306487	36306516	AC233699.1_intron_2	intron	unprocessed_pseudogene	chr17	36297387	36307295
chr17	36306694	36306761	AC233699.1_intron_2	intron	unprocessed_pseudogene	chr17	36297387	36307295
chr17	36306845	36306885	AC233699.1_intron_2	intron	unprocessed_pseudogene	chr17	36297387	36307295
chr17	36307066	36307113	AC233699.1_intron_2	intron	unprocessed_pseudogene	chr17	36297387	36307295
chr17	36307173	36307197	AC233699.1_intron_2	intron	unprocessed_pseudogene	chr17	36297387	36307295
chr17	36306916	36306978	AC233699.1_intron_2	intron	unprocessed_pseudogene	chr17	36297387	36307295
chr17	36307629	36307658	AC233699.1_intron_3	intron	unprocessed_pseudogene	chr17	36307363	36310673
chr17	36308250	36308282	AC233699.1_intron_3	intron	unprocessed_pseudogene	chr17	36307363	36310673
chr17	36308626	36308676	AC233699.1_intron_3	intron	unprocessed_pseudogene	chr17	36307363	36310673
chr17	36308804	36308842	AC233699.1_intron_3	intron	unprocessed_pseudogene	chr17	36307363	36310673
chr17	36309015	36309054	AC233699.1_intron_3	intron	unprocessed_pseudogene	chr17	36307363	36310673
chr17	36309353	36309384	AC233699.1_intron_3	intron	unprocessed_pseudogene	chr17	36307363	36310673
chr17	36310016	36310041	AC233699.1_intron_3	intron	unprocessed_pseudogene	chr17	36307363	36310673
chr17	36310216	36310265	AC233699.1_intron_3	intron	unprocessed_pseudogene	chr17	36307363	36310673
chr17	36310492	36310599	AC233699.1_intron_3	intron	unprocessed_pseudogene	chr17	36307363	36310673
chr17	36311098	36311251	AC233699.1_intron_4	intron	unprocessed_pseudogene	chr17	36310783	36313435
chr17	36311293	36311361	AC233699.1_intron_4	intron	unprocessed_pseudogene	chr17	36310783	36313435
chr17	36311417	36311480	AC233699.1_intron_4	intron	unprocessed_pseudogene	chr17	36310783	36313435
chr17	36311680	36311744	AC233699.1_intron_4	intron	unprocessed_pseudogene	chr17	36310783	36313435
chr17	36312168	36312205	AC233699.1_intron_4	intron	unprocessed_pseudogene	chr17	36310783	36313435
chr17	36312263	36312291	AC233699.1_intron_4	intron	unprocessed_pseudogene	chr17	36310783	36313435
chr17	36312602	36312658	AC233699.1_intron_4	intron	unprocessed_pseudogene	chr17	36310783	36313435
chr17	36312686	36312732	AC233699.1_intron_4	intron	unprocessed_pseudogene	chr17	36310783	36313435
chr17	36312971	36313009	AC233699.1_intron_4	intron	unprocessed_pseudogene	chr17	36310783	36313435
chr17	36313062	36313094	AC233699.1_intron_4	intron	unprocessed_pseudogene	chr17	36310783	36313435
chr17	36313436	36313481	AC233699.1_5	exon	unprocessed_pseudogene	chr17	36313436	36313682
chr17	36313795	36313847	AC233699.1_intron_5	intron	unprocessed_pseudogene	chr17	36313683	36314082
chr17	36313949	36314014	AC233699.1_intron_5	intron	unprocessed_pseudogene	chr17	36313683	36314082
chr17	46347382	46347456	ARL17B_intron_8	intron	protein_coding	chr17	46339775	46352818
chr17	46347561	46347606	ARL17B_intron_8	intron	protein_coding	chr17	46339775	46352818
chr17	46347742	46347804	ARL17B_intron_8	intron	protein_coding	chr17	46339775	46352818
chr17	46347832	46347889	ARL17B_intron_8	intron	protein_coding	chr17	46339775	46352818
chr17	46347966	46347997	ARL17B_intron_8	intron	protein_coding	chr17	46339775	46352818
chr17	46348221	46348247	ARL17B_intron_8	intron	protein_coding	chr17	46339775	46352818
chr17	46348268	46348304	ARL17B_intron_8	intron	protein_coding	chr17	46339775	46352818
chr17	46348432	46348457	ARL17B_intron_8	intron	protein_coding	chr17	46339775	46352818
chr17	46349371	46349399	ARL17B_intron_8	intron	protein_coding	chr17	46339775	46352818
chr17	46360352	46360386	ARL17B_intron_10	intron	protein_coding	chr17	46358415	46361674
chr17	46360507	46360530	ARL17B_intron_10	intron	protein_coding	chr17	46358415	46361674
chr17	46360830	46360855	ARL17B_intron_10	intron	protein_coding	chr17	46358415	46361674
chr17	46360979	46361065	ARL17B_intron_10	intron	protein_coding	chr17	46358415	46361674
chr17	46361216	46361255	ARL17B_intron_10	intron	protein_coding	chr17	46358415	46361674
chr17	46372867	46372904	NSFP1_intron_1	intron	unprocessed_pseudogene	chr17	46372867	46406662
chr17	46372993	46373140	NSFP1_intron_1	intron	unprocessed_pseudogene	chr17	46372867	46406662
chr17	46384340	46384381	NSFP1_intron_1	intron	unprocessed_pseudogene	chr17	46372867	46406662
chr17	46384410	46384470	NSFP1_intron_1	intron	unprocessed_pseudogene	chr17	46372867	46406662
chr17	46384553	46384707	NSFP1_intron_1	intron	unprocessed_pseudogene	chr17	46372867	46406662
chr17	46384750	46384789	NSFP1_intron_1	intron	unprocessed_pseudogene	chr17	46372867	46406662
chr17	46384816	46384933	NSFP1_intron_1	intron	unprocessed_pseudogene	chr17	46372867	46406662
chr17	46385039	46385070	NSFP1_intron_1	intron	unprocessed_pseudogene	chr17	46372867	46406662
chr17	46385091	46385231	NSFP1_intron_1	intron	unprocessed_pseudogene	chr17	46372867	46406662
chr17	46385370	46385401	NSFP1_intron_1	intron	unprocessed_pseudogene	chr17	46372867	46406662
chr17	46385430	46385484	NSFP1_intron_1	intron	unprocessed_pseudogene	chr17	46372867	46406662
chr17	46385511	46385603	NSFP1_intron_1	intron	unprocessed_pseudogene	chr17	46372867	46406662
chr17	46385650	46385695	NSFP1_intron_1	intron	unprocessed_pseudogene	chr17	46372867	46406662
chr17	46385772	46385815	NSFP1_intron_1	intron	unprocessed_pseudogene	chr17	46372867	46406662
chr17	46385854	46386018	NSFP1_intron_1	intron	unprocessed_pseudogene	chr17	46372867	46406662
chr17	46386055	46386115	NSFP1_intron_1	intron	unprocessed_pseudogene	chr17	46372867	46406662
chr17	46386176	46386306	NSFP1_intron_1	intron	unprocessed_pseudogene	chr17	46372867	46406662
chr17	46386338	46386382	NSFP1_intron_1	intron	unprocessed_pseudogene	chr17	46372867	46406662
chr17	46386408	46386442	NSFP1_intron_1	intron	unprocessed_pseudogene	chr17	46372867	46406662
chr17	46386467	46386508	NSFP1_intron_1	intron	unprocessed_pseudogene	chr17	46372867	46406662
chr17	46386534	46386600	NSFP1_intron_1	intron	unprocessed_pseudogene	chr17	46372867	46406662
chr17	46386622	46386699	NSFP1_intron_1	intron	unprocessed_pseudogene	chr17	46372867	46406662
chr17	46386757	46386791	NSFP1_intron_1	intron	unprocessed_pseudogene	chr17	46372867	46406662
chr17	46386837	46386956	NSFP1_intron_1	intron	unprocessed_pseudogene	chr17	46372867	46406662
chr17	46387471	46387519	NSFP1_intron_1	intron	unprocessed_pseudogene	chr17	46372867	46406662
chr17	46387855	46387974	NSFP1_intron_1	intron	unprocessed_pseudogene	chr17	46372867	46406662
chr17	46388064	46388151	NSFP1_intron_1	intron	unprocessed_pseudogene	chr17	46372867	46406662
chr17	46388176	46388234	NSFP1_intron_1	intron	unprocessed_pseudogene	chr17	46372867	46406662
chr17	46388271	46388422	NSFP1_intron_1	intron	unprocessed_pseudogene	chr17	46372867	46406662
chr17	46388517	46388562	NSFP1_intron_1	intron	unprocessed_pseudogene	chr17	46372867	46406662
chr17	46388595	46388719	NSFP1_intron_1	intron	unprocessed_pseudogene	chr17	46372867	46406662
chr17	46388741	46388767	NSFP1_intron_1	intron	unprocessed_pseudogene	chr17	46372867	46406662
chr17	46388847	46388904	NSFP1_intron_1	intron	unprocessed_pseudogene	chr17	46372867	46406662
chr17	46388988	46389019	NSFP1_intron_1	intron	unprocessed_pseudogene	chr17	46372867	46406662
chr17	46389076	46389163	NSFP1_intron_1	intron	unprocessed_pseudogene	chr17	46372867	46406662
chr17	46389208	46389250	NSFP1_intron_1	intron	unprocessed_pseudogene	chr17	46372867	46406662
chr17	46389344	46389548	NSFP1_intron_1	intron	unprocessed_pseudogene	chr17	46372867	46406662
chr17	46389623	46389749	NSFP1_intron_1	intron	unprocessed_pseudogene	chr17	46372867	46406662
chr17	46389819	46389847	NSFP1_intron_1	intron	unprocessed_pseudogene	chr17	46372867	46406662
chr17	46389900	46389959	NSFP1_intron_1	intron	unprocessed_pseudogene	chr17	46372867	46406662
chr17	46389980	46390018	NSFP1_intron_1	intron	unprocessed_pseudogene	chr17	46372867	46406662
chr17	46390044	46390078	NSFP1_intron_1	intron	unprocessed_pseudogene	chr17	46372867	46406662
chr17	46390114	46390217	NSFP1_intron_1	intron	unprocessed_pseudogene	chr17	46372867	46406662
chr17	46390288	46390338	NSFP1_intron_1	intron	unprocessed_pseudogene	chr17	46372867	46406662
chr17	46390362	46390457	NSFP1_intron_1	intron	unprocessed_pseudogene	chr17	46372867	46406662
chr17	46390493	46390525	NSFP1_intron_1	intron	unprocessed_pseudogene	chr17	46372867	46406662
chr17	46390681	46390727	NSFP1_intron_1	intron	unprocessed_pseudogene	chr17	46372867	46406662
chr17	46390753	46390807	NSFP1_intron_1	intron	unprocessed_pseudogene	chr17	46372867	46406662
chr17	46390865	46390917	NSFP1_intron_1	intron	unprocessed_pseudogene	chr17	46372867	46406662
chr17	46390966	46391028	NSFP1_intron_1	intron	unprocessed_pseudogene	chr17	46372867	46406662
chr17	46391113	46391166	NSFP1_intron_1	intron	unprocessed_pseudogene	chr17	46372867	46406662
chr17	46391197	46391248	NSFP1_intron_1	intron	unprocessed_pseudogene	chr17	46372867	46406662
chr17	46391277	46391325	NSFP1_intron_1	intron	unprocessed_pseudogene	chr17	46372867	46406662
chr17	46391357	46391462	NSFP1_intron_1	intron	unprocessed_pseudogene	chr17	46372867	46406662
chr17	46391551	46391797	NSFP1_intron_1	intron	unprocessed_pseudogene	chr17	46372867	46406662
chr17	46391865	46391969	NSFP1_intron_1	intron	unprocessed_pseudogene	chr17	46372867	46406662
chr17	46392006	46392081	NSFP1_intron_1	intron	unprocessed_pseudogene	chr17	46372867	46406662
chr17	46392157	46392208	NSFP1_intron_1	intron	unprocessed_pseudogene	chr17	46372867	46406662
chr17	46392240	46392295	NSFP1_intron_1	intron	unprocessed_pseudogene	chr17	46372867	46406662
chr17	46392320	46392421	NSFP1_intron_1	intron	unprocessed_pseudogene	chr17	46372867	46406662
chr17	46392457	46392503	NSFP1_intron_1	intron	unprocessed_pseudogene	chr17	46372867	46406662
chr17	46392529	46392728	NSFP1_intron_1	intron	unprocessed_pseudogene	chr17	46372867	46406662
chr17	46392760	46393088	NSFP1_intron_1	intron	unprocessed_pseudogene	chr17	46372867	46406662
chr17	46393137	46393229	NSFP1_intron_1	intron	unprocessed_pseudogene	chr17	46372867	46406662
chr17	46393302	46393469	NSFP1_intron_1	intron	unprocessed_pseudogene	chr17	46372867	46406662
chr17	46393492	46393631	NSFP1_intron_1	intron	unprocessed_pseudogene	chr17	46372867	46406662
chr17	46393658	46393735	NSFP1_intron_1	intron	unprocessed_pseudogene	chr17	46372867	46406662
chr17	46393765	46393788	NSFP1_intron_1	intron	unprocessed_pseudogene	chr17	46372867	46406662
chr17	46393817	46393849	NSFP1_intron_1	intron	unprocessed_pseudogene	chr17	46372867	46406662
chr17	46393878	46393977	NSFP1_intron_1	intron	unprocessed_pseudogene	chr17	46372867	46406662
chr17	46394014	46394112	NSFP1_intron_1	intron	unprocessed_pseudogene	chr17	46372867	46406662
chr17	46394144	46394209	NSFP1_intron_1	intron	unprocessed_pseudogene	chr17	46372867	46406662
chr17	46394260	46394323	NSFP1_intron_1	intron	unprocessed_pseudogene	chr17	46372867	46406662
chr17	46394344	46394427	NSFP1_intron_1	intron	unprocessed_pseudogene	chr17	46372867	46406662
chr17	46394495	46394609	NSFP1_intron_1	intron	unprocessed_pseudogene	chr17	46372867	46406662
chr17	46394632	46394672	NSFP1_intron_1	intron	unprocessed_pseudogene	chr17	46372867	46406662
chr17	46394696	46396721	NSFP1_intron_1	intron	unprocessed_pseudogene	chr17	46372867	46406662
chr17	46396750	46396801	NSFP1_intron_1	intron	unprocessed_pseudogene	chr17	46372867	46406662
chr17	46396825	46397006	NSFP1_intron_1	intron	unprocessed_pseudogene	chr17	46372867	46406662
chr17	46397057	46397264	NSFP1_intron_1	intron	unprocessed_pseudogene	chr17	46372867	46406662
chr17	46397296	46397333	NSFP1_intron_1	intron	unprocessed_pseudogene	chr17	46372867	46406662
chr17	46397356	46397626	NSFP1_intron_1	intron	unprocessed_pseudogene	chr17	46372867	46406662
chr17	46397717	46397759	NSFP1_intron_1	intron	unprocessed_pseudogene	chr17	46372867	46406662
chr17	46397782	46397809	NSFP1_intron_1	intron	unprocessed_pseudogene	chr17	46372867	46406662
chr17	46397836	46397882	NSFP1_intron_1	intron	unprocessed_pseudogene	chr17	46372867	46406662
chr17	46397905	46397962	NSFP1_intron_1	intron	unprocessed_pseudogene	chr17	46372867	46406662
chr17	46398030	46398176	NSFP1_intron_1	intron	unprocessed_pseudogene	chr17	46372867	46406662
chr17	46398203	46398888	NSFP1_intron_1	intron	unprocessed_pseudogene	chr17	46372867	46406662
chr17	46399087	46399129	NSFP1_intron_1	intron	unprocessed_pseudogene	chr17	46372867	46406662
chr17	46399278	46399353	NSFP1_intron_1	intron	unprocessed_pseudogene	chr17	46372867	46406662
chr17	46401411	46401452	NSFP1_intron_1	intron	unprocessed_pseudogene	chr17	46372867	46406662
chr17	46402303	46402419	NSFP1_intron_1	intron	unprocessed_pseudogene	chr17	46372867	46406662
chr17	46402442	46402900	NSFP1_intron_1	intron	unprocessed_pseudogene	chr17	46372867	46406662
chr17	46403021	46403151	NSFP1_intron_1	intron	unprocessed_pseudogene	chr17	46372867	46406662
chr17	46403289	46403351	NSFP1_intron_1	intron	unprocessed_pseudogene	chr17	46372867	46406662
chr17	46403524	46403562	NSFP1_intron_1	intron	unprocessed_pseudogene	chr17	46372867	46406662
chr17	46404369	46404400	NSFP1_intron_1	intron	unprocessed_pseudogene	chr17	46372867	46406662
chr17	46404706	46404747	NSFP1_intron_1	intron	unprocessed_pseudogene	chr17	46372867	46406662
chr17	46406053	46406116	NSFP1_intron_1	intron	unprocessed_pseudogene	chr17	46372867	46406662
chr17	46406146	46406186	NSFP1_intron_1	intron	unprocessed_pseudogene	chr17	46372867	46406662
chr17	46406425	46406448	NSFP1_intron_1	intron	unprocessed_pseudogene	chr17	46372867	46406662
chr17	46399384	46399516	NSFP1_intron_1	intron	unprocessed_pseudogene	chr17	46372867	46406662
chr17	46406801	46406832	NSFP1_intron_2	intron	unprocessed_pseudogene	chr17	46406750	46409032
chr17	46407182	46407229	NSFP1_intron_2	intron	unprocessed_pseudogene	chr17	46406750	46409032
chr17	46407623	46407662	NSFP1_intron_2	intron	unprocessed_pseudogene	chr17	46406750	46409032
chr17	46408038	46408291	NSFP1_intron_2	intron	unprocessed_pseudogene	chr17	46406750	46409032
chr17	46408317	46408410	NSFP1_intron_2	intron	unprocessed_pseudogene	chr17	46406750	46409032
chr17	46408515	46408545	NSFP1_intron_2	intron	unprocessed_pseudogene	chr17	46406750	46409032
chr17	46408645	46408701	NSFP1_intron_2	intron	unprocessed_pseudogene	chr17	46406750	46409032
chr17	46408727	46408753	NSFP1_intron_2	intron	unprocessed_pseudogene	chr17	46406750	46409032
chr17	46409264	46409309	NSFP1_intron_3	intron	unprocessed_pseudogene	chr17	46409134	46412829
chr2	109817436	109817463	RGPD5_intron_9	intron	protein_coding	chr2	109813656	109819694
chr2	109817498	109817573	RGPD5_intron_9	intron	protein_coding	chr2	109813656	109819694
chr2	109817595	109817624	RGPD5_intron_9	intron	protein_coding	chr2	109813656	109819694
chr2	109817652	109817972	RGPD5_intron_9	intron	protein_coding	chr2	109813656	109819694
chr2	109818082	109818160	RGPD5_intron_9	intron	protein_coding	chr2	109813656	109819694
chr2	109818195	109818372	RGPD5_intron_9	intron	protein_coding	chr2	109813656	109819694
chr2	109818426	109818499	RGPD5_intron_9	intron	protein_coding	chr2	109813656	109819694
chr2	109818525	109818578	RGPD5_intron_9	intron	protein_coding	chr2	109813656	109819694
chr2	109818608	109818728	RGPD5_intron_9	intron	protein_coding	chr2	109813656	109819694
chr2	109818873	109818903	RGPD5_intron_9	intron	protein_coding	chr2	109813656	109819694
chr2	109819012	109819084	RGPD5_intron_9	intron	protein_coding	chr2	109813656	109819694
chr2	109819111	109819143	RGPD5_intron_9	intron	protein_coding	chr2	109813656	109819694
chr2	109819169	109819340	RGPD5_intron_9	intron	protein_coding	chr2	109813656	109819694
chr2	109819361	109819406	RGPD5_intron_9	intron	protein_coding	chr2	109813656	109819694
chr2	109819494	109819566	RGPD5_intron_9	intron	protein_coding	chr2	109813656	109819694
chr2	109819695	109819783	RGPD5_8	CDS	protein_coding	chr2	109819695	109819783
chr2	109819812	109819840	RGPD5_intron_10	intron	protein_coding	chr2	109819784	109821903
chr2	109819881	109819916	RGPD5_intron_10	intron	protein_coding	chr2	109819784	109821903
chr2	109820089	109820112	RGPD5_intron_10	intron	protein_coding	chr2	109819784	109821903
chr2	109820137	109820175	RGPD5_intron_10	intron	protein_coding	chr2	109819784	109821903
chr2	109820205	109820247	RGPD5_intron_10	intron	protein_coding	chr2	109819784	109821903
chr2	109820298	109820337	RGPD5_intron_10	intron	protein_coding	chr2	109819784	109821903
chr2	109820378	109821903	RGPD5_intron_10	intron	protein_coding	chr2	109819784	109821903
chr2	109821904	109822114	RGPD5_9	CDS	protein_coding	chr2	109821904	109822114
chr2	109822115	109824220	RGPD5_intron_11	intron	protein_coding	chr2	109822115	109824220
chr2	109824221	109824403	RGPD5_10	CDS	protein_coding	chr2	109824221	109824403
chr2	109824404	109824485	RGPD5_intron_12	intron	protein_coding	chr2	109824404	109824485
chr2	109824486	109824662	RGPD5_11	CDS	protein_coding	chr2	109824486	109824662
chr2	109824663	109824828	RGPD5_intron_13	intron	protein_coding	chr2	109824663	109824828
chr2	109824829	109824953	RGPD5_12	CDS	protein_coding	chr2	109824829	109824953
chr2	109824954	109825874	RGPD5_intron_14	intron	protein_coding	chr2	109824954	109825874
chr2	109825875	109826034	RGPD5_13	CDS	protein_coding	chr2	109825875	109826034
chr2	109826035	109826299	RGPD5_intron_15	intron	protein_coding	chr2	109826035	109826299
chr2	109826300	109826438	RGPD5_14	CDS	protein_coding	chr2	109826300	109826438
chr2	109826439	109826699	RGPD5_intron_16	intron	protein_coding	chr2	109826439	109826699
chr2	109826700	109826847	RGPD5_15	CDS	protein_coding	chr2	109826700	109826847
chr2	109826848	109827790	RGPD5_intron_17	intron	protein_coding	chr2	109826848	109827790
chr2	109827791	109827971	RGPD5_16	CDS	protein_coding	chr2	109827791	109827971
chr2	109827972	109828063	RGPD5_intron_18	intron	protein_coding	chr2	109827972	109828063
chr2	109828064	109828148	RGPD5_17	CDS	protein_coding	chr2	109828064	109828148
chr2	109828149	109831315	RGPD5_intron_19	intron	protein_coding	chr2	109828149	109831315
chr2	109831316	109831452	RGPD5_18	CDS	protein_coding	chr2	109831316	109831452
chr2	109831453	109832849	RGPD5_intron_20	intron	protein_coding	chr2	109831453	109832849
chr2	109832850	109832963	RGPD5_19	CDS	protein_coding	chr2	109832850	109832963
chr2	109832963	109833019	RGPD5_UTR_5	three_prime_UTR	protein_coding	chr2	109832963	109833019
chr2	109833020	109834995	RGPD5_intron_21	intron	protein_coding	chr2	109833020	109834995
chr2	109834996	109835091	RGPD5_20	CDS	protein_coding	chr2	109834996	109835091
chr2	109835092	109835817	RGPD5_intron_22	intron	protein_coding	chr2	109835092	109835817
chr2	109835818	109838042	RGPD5_21	CDS	protein_coding	chr2	109835818	109838042
chr2	109838043	109845101	RGPD5_intron_23	intron	protein_coding	chr2	109838043	109845101
chr2	109845102	109845242	RGPD5_22	CDS	protein_coding	chr2	109845102	109845242
chr2	109845243	109847808	RGPD5_intron_24	intron	protein_coding	chr2	109845243	109847808
chr2	109847809	109848011	RGPD5_23	CDS	protein_coding	chr2	109847809	109848011
chr2	109851212	109855860	RGPD5_intron_25	intron	protein_coding	chr2	109848012	109855860
chr2	109848012	109851188	RGPD5_intron_25	intron	protein_coding	chr2	109848012	109855860
chr2	109855861	109855896	RGPD5_24	CDS	protein_coding	chr2	109855861	109855896
chr2	109855896	109857693	RGPD5_UTR_6	three_prime_UTR	protein_coding	chr2	109855896	109857693
chr2	109986939	109988394	ZBTB45P1_1	exon	processed_pseudogene	chr2	109986939	109988394
chr2	109987063	109987190	LINC01123_1	exon	lincRNA	chr2	109987063	109987190
chr2	109987191	109987559	LINC01123_intron_1	intron	lincRNA	chr2	109987191	109987559
chr2	109987560	109988802	LINC01123_2	exon	lincRNA	chr2	109987560	109988802
chr2	109988803	109993633	LINC01123_intron_2	intron	lincRNA	chr2	109988803	109993633
chr2	109993634	109993819	LINC01123_3	exon	lincRNA	chr2	109993634	109993819
chr2	109993820	109994399	LINC01123_intron_3	intron	lincRNA	chr2	109993820	109994399
chr2	109994400	109994473	LINC01123_4	exon	lincRNA	chr2	109994400	109996140
chr2	110500100	110500235	AC108938.1_1	exon	unprocessed_pseudogene	chr2	110500100	110500235
chr2	110513820	110515610	RGPD6_UTR_1	three_prime_UTR	protein_coding	chr2	110513820	110515610
chr2	110515610	110515645	RGPD6_1	CDS	protein_coding	chr2	110515610	110515645
chr2	110515646	110520279	RGPD6_intron_1	intron	protein_coding	chr2	110515646	110523494
chr2	110520308	110523494	RGPD6_intron_1	intron	protein_coding	chr2	110515646	110523494
chr2	110523495	110523697	RGPD6_2	CDS	protein_coding	chr2	110523495	110523697
chr2	110523698	110526263	RGPD6_intron_2	intron	protein_coding	chr2	110523698	110526263
chr2	110526264	110526404	RGPD6_3	CDS	protein_coding	chr2	110526264	110526404
chr2	110526405	110532512	RGPD6_intron_3	intron	protein_coding	chr2	110526405	110532512
chr2	110532513	110532573	RGPD6_4	CDS	protein_coding	chr2	110532513	110532573
chr2	110532574	110533463	RGPD6_intron_4	intron	protein_coding	chr2	110532574	110533463
chr2	110533464	110535688	RGPD6_5	CDS	protein_coding	chr2	110533464	110535688
chr2	110535689	110536414	RGPD6_intron_5	intron	protein_coding	chr2	110535689	110536414
chr2	110536415	110536510	RGPD6_6	CDS	protein_coding	chr2	110536415	110536510
chr2	110536511	110538486	RGPD6_intron_6	intron	protein_coding	chr2	110536511	110538486
chr2	110538487	110538543	RGPD6_UTR_2	three_prime_UTR	protein_coding	chr2	110538487	110538543
chr2	110538543	110538656	RGPD6_7	CDS	protein_coding	chr2	110538543	110538656
chr2	110539641	110539671	RGPD6_intron_7	intron	protein_coding	chr2	110538657	110540053
chr2	110539703	110540053	RGPD6_intron_7	intron	protein_coding	chr2	110538657	110540053
chr2	110538657	110539618	RGPD6_intron_7	intron	protein_coding	chr2	110538657	110540053
chr2	110540054	110540190	RGPD6_8	CDS	protein_coding	chr2	110540054	110540190
chr2	110540191	110541468	RGPD6_intron_8	intron	protein_coding	chr2	110540191	110543357
chr2	110541499	110541539	RGPD6_intron_8	intron	protein_coding	chr2	110540191	110543357
chr2	110541568	110541637	RGPD6_intron_8	intron	protein_coding	chr2	110540191	110543357
chr2	110541662	110541687	RGPD6_intron_8	intron	protein_coding	chr2	110540191	110543357
chr2	110541892	110541928	RGPD6_intron_8	intron	protein_coding	chr2	110540191	110543357
chr2	110542106	110542168	RGPD6_intron_8	intron	protein_coding	chr2	110540191	110543357
chr2	110542217	110542335	RGPD6_intron_8	intron	protein_coding	chr2	110540191	110543357
chr2	110542651	110542675	RGPD6_intron_8	intron	protein_coding	chr2	110540191	110543357
chr2	110542699	110542738	RGPD6_intron_8	intron	protein_coding	chr2	110540191	110543357
chr2	110542872	110542903	RGPD6_intron_8	intron	protein_coding	chr2	110540191	110543357
chr2	110543029	110543079	RGPD6_intron_8	intron	protein_coding	chr2	110540191	110543357
chr2	110543110	110543158	RGPD6_intron_8	intron	protein_coding	chr2	110540191	110543357
chr2	110543213	110543242	RGPD6_intron_8	intron	protein_coding	chr2	110540191	110543357
chr2	110543312	110543349	RGPD6_intron_8	intron	protein_coding	chr2	110540191	110543357
chr2	110543443	110543493	RGPD6_intron_9	intron	protein_coding	chr2	110543443	110543534
chr2	110543592	110543631	RGPD6_10	CDS	protein_coding	chr2	110543535	110543715
chr2	110543755	110543916	RGPD6_intron_10	intron	protein_coding	chr2	110543716	110544658
chr2	110544014	110544059	RGPD6_intron_10	intron	protein_coding	chr2	110543716	110544658
chr2	110544128	110544156	RGPD6_intron_10	intron	protein_coding	chr2	110543716	110544658
chr2	110544216	110544266	RGPD6_intron_10	intron	protein_coding	chr2	110543716	110544658
chr2	110544411	110544441	RGPD6_intron_10	intron	protein_coding	chr2	110543716	110544658
chr2	110544465	110544493	RGPD6_intron_10	intron	protein_coding	chr2	110543716	110544658
chr2	110544840	110544877	RGPD6_intron_11	intron	protein_coding	chr2	110544807	110545067
chr2	110545636	110545660	RGPD6_intron_13	intron	protein_coding	chr2	110545632	110546552
chr2	110545828	110545859	RGPD6_intron_13	intron	protein_coding	chr2	110545632	110546552
chr2	110546815	110546843	RGPD6_intron_14	intron	protein_coding	chr2	110546678	110546843
chr2	110546844	110546873	RGPD6_15	CDS	protein_coding	chr2	110546844	110547020
chr2	110547323	110547348	RGPD6_intron_16	intron	protein_coding	chr2	110547286	110549391
chr21	5569148	5579668	CU633967.1_intron_2	intron	lincRNA	chr21	5566184	5579668
chr21	5579669	5579808	CU633967.1_3	exon	lincRNA	chr21	5579669	5579808
chr21	5579809	5582226	CU633967.1_intron_3	intron	lincRNA	chr21	5579809	5582226
chr21	5582227	5586369	CU633967.1_4	exon	lincRNA	chr21	5582227	5586369
chr21	5586370	5586443	CU633967.1_intron_4	intron	lincRNA	chr21	5586370	5586443
chr21	5586444	5586499	CU633967.1_5	exon	lincRNA	chr21	5586444	5586499
chr21	5586500	5588135	CU633967.1_intron_5	intron	lincRNA	chr21	5586500	5588135
chr21	5588136	5592004	CU633967.1_6	exon	lincRNA	chr21	5588136	5592004
chr21	5592005	5612028	CU633967.1_intron_6	intron	lincRNA	chr21	5592005	5614750
chr21	6008604	6008810	CU639417.2_1	exon	processed_pseudogene	chr21	6008604	6008810
chr21	6060340	6060499	LINC01669_1	exon	lincRNA	chr21	6060340	6060499
chr21	6062468	6062522	LINC01669_intron_1	intron	lincRNA	chr21	6060500	6062522
chr21	6060500	6062364	LINC01669_intron_1	intron	lincRNA	chr21	6060500	6062522
chr21	6062523	6062591	LINC01669_2	exon	lincRNA	chr21	6062523	6062591
chr21	6062592	6066865	LINC01669_intron_2	intron	lincRNA	chr21	6062592	6066865
chr21	6066866	6067049	LINC01669_3	exon	lincRNA	chr21	6066866	6067049
chr21	6067050	6067703	LINC01669_intron_3	intron	lincRNA	chr21	6067050	6067703
chr21	6067704	6068128	LINC01669_4	exon	lincRNA	chr21	6067704	6068128
chr21	6068129	6068835	LINC01669_intron_4	intron	lincRNA	chr21	6068129	6073290
chr21	6068911	6068934	LINC01669_intron_4	intron	lincRNA	chr21	6068129	6073290
chr21	6069035	6069059	LINC01669_intron_4	intron	lincRNA	chr21	6068129	6073290
chr21	6223480	6223580	RF00019_1	exon	misc_RNA	chr21	6223480	6223580
chr21	6228966	6230951	CU633906.1_1	exon	lincRNA	chr21	6228966	6230951
chr21	6230952	6232564	CU633906.1_intron_1	intron	lincRNA	chr21	6230952	6232564
chr21	6232565	6232833	CU633906.1_2	exon	lincRNA	chr21	6232565	6232833
chr21	6232834	6234981	CU633906.1_intron_2	intron	lincRNA	chr21	6232834	6234981
chr21	6234982	6235192	CU633906.1_3	exon	lincRNA	chr21	6234982	6235192
chr21	6235193	6235987	CU633906.1_intron_3	intron	lincRNA	chr21	6235193	6235987
chr21	6235988	6236160	CU633906.1_4	exon	lincRNA	chr21	6235988	6236160
chr21	6236161	6238048	CU633906.1_intron_4	intron	lincRNA	chr21	6236161	6254789
chr21	6238078	6242699	CU633906.1_intron_4	intron	lincRNA	chr21	6236161	6254789
chr21	6242720	6254789	CU633906.1_intron_4	intron	lincRNA	chr21	6236161	6254789
chr21	6254790	6254849	CU633906.1_5	exon	lincRNA	chr21	6254790	6254849
chr21	6265605	6265677	CU633906.1_intron_5	intron	lincRNA	chr21	6254850	6267133
chr21	6265779	6265923	CU633906.1_intron_5	intron	lincRNA	chr21	6254850	6267133
chr21	6266032	6266107	CU633906.1_intron_5	intron	lincRNA	chr21	6254850	6267133
chr21	6266355	6266381	CU633906.1_intron_5	intron	lincRNA	chr21	6254850	6267133
chr21	6266830	6266871	CU633906.1_intron_5	intron	lincRNA	chr21	6254850	6267133
chr21	6254850	6265497	CU633906.1_intron_5	intron	lincRNA	chr21	6254850	6267133
chr21	6273065	6273091	CU633906.4_intron_3	intron	unprocessed_pseudogene	chr21	6273027	6273920
chr21	6275048	6275075	CU633906.4_intron_6	intron	unprocessed_pseudogene	chr21	6275042	6275271
chr21	6464717	6464769	CBSL_intron_16	intron	protein_coding	chr21	6463880	6464942
chr21	6464847	6464942	CBSL_intron_16	intron	protein_coding	chr21	6463880	6464942
chr21	6464985	6465010	CBSL_UTR_3	five_prime_UTR	protein_coding	chr21	6464943	6465019
chr21	6465041	6465077	CBSL_intron_17	intron	protein_coding	chr21	6465020	6467446
chr21	6465152	6465227	CBSL_intron_17	intron	protein_coding	chr21	6465020	6467446
chr21	6465251	6465322	CBSL_intron_17	intron	protein_coding	chr21	6465020	6467446
chr21	6465346	6465410	CBSL_intron_17	intron	protein_coding	chr21	6465020	6467446
chr21	6465528	6465611	CBSL_intron_17	intron	protein_coding	chr21	6465020	6467446
chr21	6465675	6465712	CBSL_intron_17	intron	protein_coding	chr21	6465020	6467446
chr21	6465734	6465774	CBSL_intron_17	intron	protein_coding	chr21	6465020	6467446
chr21	6465838	6465904	CBSL_intron_17	intron	protein_coding	chr21	6465020	6467446
chr21	6466015	6466039	CBSL_intron_17	intron	protein_coding	chr21	6465020	6467446
chr21	6466060	6466193	CBSL_intron_17	intron	protein_coding	chr21	6465020	6467446
chr21	6466217	6466260	CBSL_intron_17	intron	protein_coding	chr21	6465020	6467446
chr21	6466285	6466433	CBSL_intron_17	intron	protein_coding	chr21	6465020	6467446
chr21	6466596	6466619	CBSL_intron_17	intron	protein_coding	chr21	6465020	6467446
chr21	6466662	6466747	CBSL_intron_17	intron	protein_coding	chr21	6465020	6467446
chr21	6466837	6466899	CBSL_intron_17	intron	protein_coding	chr21	6465020	6467446
chr21	6466969	6467034	CBSL_intron_17	intron	protein_coding	chr21	6465020	6467446
chr21	6467117	6467162	CBSL_intron_17	intron	protein_coding	chr21	6465020	6467446
chr21	6467186	6467227	CBSL_intron_17	intron	protein_coding	chr21	6465020	6467446
chr21	6467322	6467364	CBSL_intron_17	intron	protein_coding	chr21	6465020	6467446
chr21	6467415	6467446	CBSL_intron_17	intron	protein_coding	chr21	6465020	6467446
chr21	6467533	6467587	CBSL_intron_18	intron	protein_coding	chr21	6467533	6467901
chr21	6467613	6467671	CBSL_intron_18	intron	protein_coding	chr21	6467533	6467901
chr21	6467798	6467836	CBSL_intron_18	intron	protein_coding	chr21	6467533	6467901
chr21	6467902	6467946	CBSL_UTR_5	five_prime_UTR	protein_coding	chr21	6467902	6468040
chr21	6467975	6468015	CBSL_UTR_5	five_prime_UTR	protein_coding	chr21	6467902	6468040
chr21	6495133	6495168	U2AF1L5_intron_7	intron	protein_coding	chr21	6493111	6495991
chr21	6495966	6495991	U2AF1L5_intron_7	intron	protein_coding	chr21	6493111	6495991
chr21	6495992	6496015	U2AF1L5_UTR_5	five_prime_UTR	protein_coding	chr21	6495992	6496930
chr21	6496276	6496315	U2AF1L5_UTR_5	five_prime_UTR	protein_coding	chr21	6495992	6496930
chr21	6496460	6496498	U2AF1L5_UTR_5	five_prime_UTR	protein_coding	chr21	6495992	6496930
chr21	6496572	6496628	U2AF1L5_UTR_5	five_prime_UTR	protein_coding	chr21	6495992	6496930
chr21	6496656	6496679	U2AF1L5_UTR_5	five_prime_UTR	protein_coding	chr21	6495992	6496930
chr21	6496715	6496747	U2AF1L5_UTR_5	five_prime_UTR	protein_coding	chr21	6495992	6496930
chr21	6496781	6496818	U2AF1L5_UTR_5	five_prime_UTR	protein_coding	chr21	6495992	6496930
chr21	6631344	6632408	CU638689.4_1	exon	lincRNA	chr21	6630182	6632437
chr21	6633990	6634356	CU638689.4_intron_1	intron	lincRNA	chr21	6632438	6634356
chr21	6634357	6638337	CU638689.4_2	exon	lincRNA	chr21	6634357	6638337
chr21	6638338	6659517	CU638689.4_intron_2	intron	lincRNA	chr21	6638338	6659517
chr21	6659518	6659740	CU638689.4_3	exon	lincRNA	chr21	6659518	6659740
chr21	6659741	6666427	CU638689.4_intron_3	intron	lincRNA	chr21	6659741	6666427
chr21	6666428	6666526	CU638689.4_4	exon	lincRNA	chr21	6666428	6666526
chr21	6666527	6667302	CU638689.4_intron_4	intron	lincRNA	chr21	6666527	6667302
chr21	6667303	6667962	CU638689.4_5	exon	lincRNA	chr21	6667303	6667962
chr21	6667963	6668150	CU638689.4_intron_5	intron	lincRNA	chr21	6667963	6668150
chr21	6668151	6668254	CU638689.4_6	exon	lincRNA	chr21	6668151	6668254
chr21	6668255	6670520	CU638689.4_intron_6	intron	lincRNA	chr21	6668255	6670520
chr21	6670521	6670695	CU638689.4_7	exon	lincRNA	chr21	6670521	6670695
chr21	6676178	6676299	CU638689.3_1	exon	unprocessed_pseudogene	chr21	6676178	6676299
chr21	6676300	6676375	CU638689.3_intron_1	intron	unprocessed_pseudogene	chr21	6676300	6676375
chr21	6676376	6676454	CU638689.3_2	exon	unprocessed_pseudogene	chr21	6676376	6676454
chr21	6676455	6677309	CU638689.3_intron_2	intron	unprocessed_pseudogene	chr21	6676455	6677309
chr21	6677310	6677445	CU638689.3_3	exon	unprocessed_pseudogene	chr21	6677310	6677445
chr21	6677446	6677569	CU638689.3_intron_3	intron	unprocessed_pseudogene	chr21	6677446	6677569
chr21	6677570	6677661	CU638689.3_4	exon	unprocessed_pseudogene	chr21	6677570	6677661
chr21	6677662	6678346	CU638689.3_intron_4	intron	unprocessed_pseudogene	chr21	6677662	6678346
chr21	6678347	6678450	CU638689.3_5	exon	unprocessed_pseudogene	chr21	6678347	6678450
chr21	6678451	6678658	CU638689.3_intron_5	intron	unprocessed_pseudogene	chr21	6678451	6678658
chr21	6678659	6678789	CU638689.3_6	exon	unprocessed_pseudogene	chr21	6678659	6678789
chr21	6678790	6679279	CU638689.3_intron_6	intron	unprocessed_pseudogene	chr21	6678790	6679279
chr21	6679280	6679410	CU638689.3_7	exon	unprocessed_pseudogene	chr21	6679280	6679410
chr21	6679411	6679543	CU638689.3_intron_7	intron	unprocessed_pseudogene	chr21	6679411	6679543
chr21	6679544	6679635	CU638689.3_8	exon	unprocessed_pseudogene	chr21	6679544	6679635
chr21	6679636	6679810	CU638689.3_intron_8	intron	unprocessed_pseudogene	chr21	6679636	6679810
chr21	6679811	6679962	CU638689.3_9	exon	unprocessed_pseudogene	chr21	6679811	6679962
chr21	6712596	6712737	CU638689.2_1	exon	unprocessed_pseudogene	chr21	6712596	6712737
chr21	6712738	6712924	CU638689.2_intron_1	intron	unprocessed_pseudogene	chr21	6712738	6712924
chr21	6712925	6713031	CU638689.2_2	exon	unprocessed_pseudogene	chr21	6712925	6713031
chr21	6713032	6713137	CU638689.2_intron_2	intron	unprocessed_pseudogene	chr21	6713032	6713137
chr21	6713138	6713250	CU638689.2_3	exon	unprocessed_pseudogene	chr21	6713138	6713250
chr21	6713251	6713755	CU638689.2_intron_3	intron	unprocessed_pseudogene	chr21	6713251	6713755
chr21	6713756	6713850	CU638689.2_4	exon	unprocessed_pseudogene	chr21	6713756	6713850
chr21	6713851	6714088	CU638689.2_intron_4	intron	unprocessed_pseudogene	chr21	6713851	6714088
chr21	6714089	6714183	CU638689.2_5	exon	unprocessed_pseudogene	chr21	6714089	6714183
chr21	6714184	6714877	CU638689.2_intron_5	intron	unprocessed_pseudogene	chr21	6714184	6714877
chr21	6714878	6714969	CU638689.2_6	exon	unprocessed_pseudogene	chr21	6714878	6714969
chr21	6714970	6716095	CU638689.2_intron_6	intron	unprocessed_pseudogene	chr21	6714970	6716095
chr21	6716096	6716157	CU638689.2_7	exon	unprocessed_pseudogene	chr21	6716096	6716157
chr21	6716158	6716242	CU638689.2_intron_7	intron	unprocessed_pseudogene	chr21	6716158	6716242
chr21	6716243	6716361	CU638689.2_8	exon	unprocessed_pseudogene	chr21	6716243	6716361
chr21	6721812	6721991	CU638689.5_1	exon	lincRNA	chr21	6721812	6721991
chr21	6723325	6724257	CU638689.5_intron_1	intron	lincRNA	chr21	6721992	6724257
chr21	6721992	6723296	CU638689.5_intron_1	intron	lincRNA	chr21	6721992	6724257
chr21	6724307	6724391	CU638689.5_intron_2	intron	lincRNA	chr21	6724294	6724391
chr21	6724392	6724797	CU638689.5_3	exon	lincRNA	chr21	6724392	6725209
chr21	6724828	6725209	CU638689.5_3	exon	lincRNA	chr21	6724392	6725209
chr21	6859925	6859964	FP475955.1_intron_2	intron	lincRNA	chr21	6859217	6896993
chr21	6860054	6860086	FP475955.1_intron_2	intron	lincRNA	chr21	6859217	6896993
chr21	6860234	6860258	FP475955.1_intron_2	intron	lincRNA	chr21	6859217	6896993
chr21	6860648	6860702	FP475955.1_intron_2	intron	lincRNA	chr21	6859217	6896993
chr21	6860775	6860800	FP475955.1_intron_2	intron	lincRNA	chr21	6859217	6896993
chr21	6860864	6860891	FP475955.1_intron_2	intron	lincRNA	chr21	6859217	6896993
chr21	6860914	6860945	FP475955.1_intron_2	intron	lincRNA	chr21	6859217	6896993
chr21	6861052	6861091	FP475955.1_intron_2	intron	lincRNA	chr21	6859217	6896993
chr21	6861239	6861265	FP475955.1_intron_2	intron	lincRNA	chr21	6859217	6896993
chr21	6861361	6861404	FP475955.1_intron_2	intron	lincRNA	chr21	6859217	6896993
chr21	6861603	6861678	FP475955.1_intron_2	intron	lincRNA	chr21	6859217	6896993
chr21	6862207	6862257	FP475955.1_intron_2	intron	lincRNA	chr21	6859217	6896993
chr21	6862290	6862318	FP475955.1_intron_2	intron	lincRNA	chr21	6859217	6896993
chr21	6862360	6862412	FP475955.1_intron_2	intron	lincRNA	chr21	6859217	6896993
chr21	6862559	6862582	FP475955.1_intron_2	intron	lincRNA	chr21	6859217	6896993
chr21	6862650	6862682	FP475955.1_intron_2	intron	lincRNA	chr21	6859217	6896993
chr21	6862803	6862827	FP475955.1_intron_2	intron	lincRNA	chr21	6859217	6896993
chr21	6863144	6863169	FP475955.1_intron_2	intron	lincRNA	chr21	6859217	6896993
chr21	6863191	6863231	FP475955.1_intron_2	intron	lincRNA	chr21	6859217	6896993
chr21	6863287	6863373	FP475955.1_intron_2	intron	lincRNA	chr21	6859217	6896993
chr21	6863409	6863470	FP475955.1_intron_2	intron	lincRNA	chr21	6859217	6896993
chr21	6863505	6863576	FP475955.1_intron_2	intron	lincRNA	chr21	6859217	6896993
chr21	6863760	6863793	FP475955.1_intron_2	intron	lincRNA	chr21	6859217	6896993
chr21	6863819	6863866	FP475955.1_intron_2	intron	lincRNA	chr21	6859217	6896993
chr21	6863932	6863958	FP475955.1_intron_2	intron	lincRNA	chr21	6859217	6896993
chr21	6863996	6864026	FP475955.1_intron_2	intron	lincRNA	chr21	6859217	6896993
chr21	6864061	6864094	FP475955.1_intron_2	intron	lincRNA	chr21	6859217	6896993
chr21	6864115	6864164	FP475955.1_intron_2	intron	lincRNA	chr21	6859217	6896993
chr21	6864188	6864262	FP475955.1_intron_2	intron	lincRNA	chr21	6859217	6896993
chr21	6864416	6864497	FP475955.1_intron_2	intron	lincRNA	chr21	6859217	6896993
chr21	6864530	6864558	FP475955.1_intron_2	intron	lincRNA	chr21	6859217	6896993
chr21	6864683	6864727	FP475955.1_intron_2	intron	lincRNA	chr21	6859217	6896993
chr21	6992450	6992476	CU634019.6_intron_2	intron	lincRNA	chr21	6992323	6993155
chr21	6995991	6996015	CU634019.6_intron_5	intron	lincRNA	chr21	6995325	6997590
chr21	6996684	6996739	CU634019.6_intron_5	intron	lincRNA	chr21	6995325	6997590
chr21	6997116	6997146	CU634019.6_intron_5	intron	lincRNA	chr21	6995325	6997590
chr21	6997395	6997448	CU634019.6_intron_5	intron	lincRNA	chr21	6995325	6997590
chr21	7003700	7004461	CU634019.5_intron_2	intron	unprocessed_pseudogene	chr21	7003510	7004461
chr21	7004462	7004517	CU634019.5_3	exon	unprocessed_pseudogene	chr21	7004462	7004517
chr21	7004518	7004638	CU634019.5_intron_3	intron	unprocessed_pseudogene	chr21	7004518	7004638
chr21	7004639	7004730	CU634019.5_4	exon	unprocessed_pseudogene	chr21	7004639	7004730
chr21	7004731	7005409	CU634019.5_intron_4	intron	unprocessed_pseudogene	chr21	7004731	7005409
chr21	7005410	7005522	CU634019.5_5	exon	unprocessed_pseudogene	chr21	7005410	7005522
chr21	7005523	7005724	CU634019.5_intron_5	intron	unprocessed_pseudogene	chr21	7005523	7005724
chr21	7005725	7005858	CU634019.5_6	exon	unprocessed_pseudogene	chr21	7005725	7005858
chr21	7005859	7006378	CU634019.5_intron_6	intron	unprocessed_pseudogene	chr21	7005859	7006378
chr21	7006379	7006494	CU634019.5_7	exon	unprocessed_pseudogene	chr21	7006379	7006494
chr21	7006495	7006609	CU634019.5_intron_7	intron	unprocessed_pseudogene	chr21	7006495	7006609
chr21	7006610	7006701	CU634019.5_8	exon	unprocessed_pseudogene	chr21	7006610	7006701
chr21	7006702	7006879	CU634019.5_intron_8	intron	unprocessed_pseudogene	chr21	7006702	7006879
chr21	7006880	7007022	CU634019.5_9	exon	unprocessed_pseudogene	chr21	7006880	7007022
chr21	7020599	7020649	CU634019.2_1	exon	lincRNA	chr21	7020599	7020649
chr21	7020650	7024623	CU634019.2_intron_1	intron	lincRNA	chr21	7020650	7024623
chr21	7024624	7025166	CU634019.2_2	exon	lincRNA	chr21	7024624	7025166
chr21	7049200	7049315	CU634019.1_intron_1	intron	lincRNA	chr21	7049061	7061345
chr21	7049341	7049378	CU634019.1_intron_1	intron	lincRNA	chr21	7049061	7061345
chr21	7049718	7050841	CU634019.1_intron_1	intron	lincRNA	chr21	7049061	7061345
chr21	7050865	7050894	CU634019.1_intron_1	intron	lincRNA	chr21	7049061	7061345
chr21	7051434	7051472	CU634019.1_intron_1	intron	lincRNA	chr21	7049061	7061345
chr21	7051568	7051601	CU634019.1_intron_1	intron	lincRNA	chr21	7049061	7061345
chr21	7051754	7051789	CU634019.1_intron_1	intron	lincRNA	chr21	7049061	7061345
chr21	7052048	7052080	CU634019.1_intron_1	intron	lincRNA	chr21	7049061	7061345
chr21	7052109	7053960	CU634019.1_intron_1	intron	lincRNA	chr21	7049061	7061345
chr21	7054162	7054219	CU634019.1_intron_1	intron	lincRNA	chr21	7049061	7061345
chr21	7054462	7054498	CU634019.1_intron_1	intron	lincRNA	chr21	7049061	7061345
chr21	7054883	7054912	CU634019.1_intron_1	intron	lincRNA	chr21	7049061	7061345
chr21	7055158	7055186	CU634019.1_intron_1	intron	lincRNA	chr21	7049061	7061345
chr21	7055782	7055814	CU634019.1_intron_1	intron	lincRNA	chr21	7049061	7061345
chr21	7060722	7060756	CU634019.1_intron_1	intron	lincRNA	chr21	7049061	7061345
chr21	7060865	7060919	CU634019.1_intron_1	intron	lincRNA	chr21	7049061	7061345
chr21	7061084	7061154	CU634019.1_intron_1	intron	lincRNA	chr21	7049061	7061345
chr21	7061406	7061462	CU634019.1_intron_2	intron	lincRNA	chr21	7061406	7080034
chr21	7061593	7061630	CU634019.1_intron_2	intron	lincRNA	chr21	7061406	7080034
chr21	7062580	7062603	CU634019.1_intron_2	intron	lincRNA	chr21	7061406	7080034
chr21	7063073	7063097	CU634019.1_intron_2	intron	lincRNA	chr21	7061406	7080034
chr21	7063424	7063457	CU634019.1_intron_2	intron	lincRNA	chr21	7061406	7080034
chr21	7063651	7080034	CU634019.1_intron_2	intron	lincRNA	chr21	7061406	7080034
chr21	7080035	7080289	CU634019.1_3	exon	lincRNA	chr21	7080035	7080289
chr21	7080290	7081002	CU634019.1_intron_3	intron	lincRNA	chr21	7080290	7081002
chr21	7081003	7081213	CU634019.1_4	exon	lincRNA	chr21	7081003	7081213
chr21	7081214	7083361	CU634019.1_intron_4	intron	lincRNA	chr21	7081214	7083361
chr21	7083362	7083742	CU634019.1_5	exon	lincRNA	chr21	7083362	7083742
chr21	7083743	7085243	CU634019.1_intron_5	intron	lincRNA	chr21	7083743	7085243
chr21	7085244	7087229	CU634019.1_6	exon	lincRNA	chr21	7085244	7087229
chr21	7092616	7092716	RF00019_1	exon	misc_RNA	chr21	7092616	7092716
chr21	7129103	7130287	CU634019.7_1	exon	processed_pseudogene	chr21	7129103	7130287
chr21	7135334	7137789	CU634019.3_1	exon	TEC	chr21	7135334	7137789
chr21	7421442	7421597	CU633904.3_1	exon	unprocessed_pseudogene	chr21	7421442	7421597
chr21	7421598	7421769	CU633904.3_intron_1	intron	unprocessed_pseudogene	chr21	7421598	7421769
chr21	7421770	7421887	CU633904.3_2	exon	unprocessed_pseudogene	chr21	7421770	7421887
chr21	7421888	7421959	CU633904.3_intron_2	intron	unprocessed_pseudogene	chr21	7421888	7421959
chr21	7421960	7422107	CU633904.3_3	exon	unprocessed_pseudogene	chr21	7421960	7422107
chr21	7422108	7422601	CU633904.3_intron_3	intron	unprocessed_pseudogene	chr21	7422108	7422601
chr21	7422602	7422701	CU633904.3_4	exon	unprocessed_pseudogene	chr21	7422602	7422701
chr21	7422702	7422931	CU633904.3_intron_4	intron	unprocessed_pseudogene	chr21	7422702	7422931
chr21	7422932	7423037	CU633904.3_5	exon	unprocessed_pseudogene	chr21	7422932	7423037
chr21	7423038	7423717	CU633904.3_intron_5	intron	unprocessed_pseudogene	chr21	7423038	7423717
chr21	7423718	7423823	CU633904.3_6	exon	unprocessed_pseudogene	chr21	7423718	7423823
chr21	7423824	7423940	CU633904.3_intron_6	intron	unprocessed_pseudogene	chr21	7423824	7423940
chr21	7423941	7424052	CU633904.3_7	exon	unprocessed_pseudogene	chr21	7423941	7424052
chr21	7424053	7424946	CU633904.3_intron_7	intron	unprocessed_pseudogene	chr21	7424053	7424946
chr21	7424947	7425007	CU633904.3_8	exon	unprocessed_pseudogene	chr21	7424947	7425007
chr21	7425008	7425092	CU633904.3_intron_8	intron	unprocessed_pseudogene	chr21	7425008	7425092
chr21	7425093	7425192	CU633904.3_9	exon	unprocessed_pseudogene	chr21	7425093	7425192
chr21	7425193	7425808	CU633904.3_intron_9	intron	unprocessed_pseudogene	chr21	7425193	7425808
chr21	7425809	7425839	CU633904.3_10	exon	unprocessed_pseudogene	chr21	7425809	7425839
chr21	7430659	7430838	CU633904.1_1	exon	lincRNA	chr21	7430659	7430838
chr21	7430839	7443123	CU633904.1_intron_1	intron	lincRNA	chr21	7430839	7443123
chr21	7443124	7443183	CU633904.1_2	exon	lincRNA	chr21	7443124	7443183
chr21	7455271	7457752	CU633904.1_intron_2	intron	lincRNA	chr21	7443184	7461812
chr21	7457833	7459912	CU633904.1_intron_2	intron	lincRNA	chr21	7443184	7461812
chr21	7443184	7455243	CU633904.1_intron_2	intron	lincRNA	chr21	7443184	7461812
chr21	7459946	7461812	CU633904.1_intron_2	intron	lincRNA	chr21	7443184	7461812
chr21	7461813	7462067	CU633904.1_3	exon	lincRNA	chr21	7461813	7462067
chr21	7462068	7462780	CU633904.1_intron_3	intron	lincRNA	chr21	7462068	7462780
chr21	7462781	7462991	CU633904.1_4	exon	lincRNA	chr21	7462781	7462991
chr21	7462992	7463447	CU633904.1_intron_4	intron	lincRNA	chr21	7462992	7463447
chr21	7463448	7463503	CU633904.1_5	exon	lincRNA	chr21	7463448	7463503
chr21	7463504	7465139	CU633904.1_intron_5	intron	lincRNA	chr21	7463504	7465139
chr21	7465140	7465784	CU633904.1_6	exon	lincRNA	chr21	7465140	7465784
chr21	7465785	7467021	CU633904.1_intron_6	intron	lincRNA	chr21	7465785	7467021
chr21	7467022	7469007	CU633904.1_7	exon	lincRNA	chr21	7467022	7469007
chr21	7474394	7474494	RF00019_1	exon	misc_RNA	chr21	7474394	7474494
chr21	7747881	7748170	SMIM11B_intron_1	intron	protein_coding	chr21	7745651	7748897
chr21	7748377	7748414	SMIM11B_intron_1	intron	protein_coding	chr21	7745651	7748897
chr21	7748796	7748883	SMIM11B_intron_1	intron	protein_coding	chr21	7745651	7748897
chr21	9349141	9349170	CR381653.1_intron_6	intron	lincRNA	chr21	9343533	9354229
chr21	9349199	9349246	CR381653.1_intron_6	intron	lincRNA	chr21	9343533	9354229
chr21	9349277	9349307	CR381653.1_intron_6	intron	lincRNA	chr21	9343533	9354229
chr21	9349387	9349431	CR381653.1_intron_6	intron	lincRNA	chr21	9343533	9354229
chr21	9349519	9349544	CR381653.1_intron_6	intron	lincRNA	chr21	9343533	9354229
chr21	9350097	9350126	CR381653.1_intron_6	intron	lincRNA	chr21	9343533	9354229
chr21	9350657	9350700	CR381653.1_intron_6	intron	lincRNA	chr21	9343533	9354229
chr22	18379476	18379514	LINC01660_intron_6	intron	lincRNA	chr22	18375550	18380454
chr22	18379600	18379716	LINC01660_intron_6	intron	lincRNA	chr22	18375550	18380454
chr22	18380177	18380202	LINC01660_intron_6	intron	lincRNA	chr22	18375550	18380454
chr22	18380774	18380797	LINC01660_intron_7	intron	lincRNA	chr22	18380543	18383485
chr22	18382616	18382659	LINC01660_intron_7	intron	lincRNA	chr22	18380543	18383485
chr22	18384183	18384255	LINC01660_intron_9	intron	lincRNA	chr22	18384039	18386384
chr22	18384339	18384362	LINC01660_intron_9	intron	lincRNA	chr22	18384039	18386384
chr22	18385339	18385376	LINC01660_intron_9	intron	lincRNA	chr22	18384039	18386384
chr22	18385517	18385550	LINC01660_intron_9	intron	lincRNA	chr22	18384039	18386384
chr22	18827186	18827255	GGT3P_intron_18	intron	transcribed_unprocessed_pseudogene	chr22	18825002	18843291
chr22	18827292	18827329	GGT3P_intron_18	intron	transcribed_unprocessed_pseudogene	chr22	18825002	18843291
chr22	18827584	18827674	GGT3P_intron_18	intron	transcribed_unprocessed_pseudogene	chr22	18825002	18843291
chr22	18827699	18827752	GGT3P_intron_18	intron	transcribed_unprocessed_pseudogene	chr22	18825002	18843291
chr22	18828195	18828257	GGT3P_intron_18	intron	transcribed_unprocessed_pseudogene	chr22	18825002	18843291
chr22	18828584	18828642	GGT3P_intron_18	intron	transcribed_unprocessed_pseudogene	chr22	18825002	18843291
chr22	18828787	18828822	GGT3P_intron_18	intron	transcribed_unprocessed_pseudogene	chr22	18825002	18843291
chr22	18828906	18828937	GGT3P_intron_18	intron	transcribed_unprocessed_pseudogene	chr22	18825002	18843291
chr22	18829069	18829160	GGT3P_intron_18	intron	transcribed_unprocessed_pseudogene	chr22	18825002	18843291
chr22	18829381	18829540	GGT3P_intron_18	intron	transcribed_unprocessed_pseudogene	chr22	18825002	18843291
chr22	18829562	18829590	GGT3P_intron_18	intron	transcribed_unprocessed_pseudogene	chr22	18825002	18843291
chr22	18829649	18829686	GGT3P_intron_18	intron	transcribed_unprocessed_pseudogene	chr22	18825002	18843291
chr22	18829842	18829865	GGT3P_intron_18	intron	transcribed_unprocessed_pseudogene	chr22	18825002	18843291
chr22	18830489	18830534	GGT3P_intron_18	intron	transcribed_unprocessed_pseudogene	chr22	18825002	18843291
chr22	18830634	18830664	GGT3P_intron_18	intron	transcribed_unprocessed_pseudogene	chr22	18825002	18843291
chr22	18830821	18830907	GGT3P_intron_18	intron	transcribed_unprocessed_pseudogene	chr22	18825002	18843291
chr22	18831294	18831326	GGT3P_intron_18	intron	transcribed_unprocessed_pseudogene	chr22	18825002	18843291
chr22	18831496	18831520	GGT3P_intron_18	intron	transcribed_unprocessed_pseudogene	chr22	18825002	18843291
chr22	18831595	18831678	GGT3P_intron_18	intron	transcribed_unprocessed_pseudogene	chr22	18825002	18843291
chr22	18831803	18831862	GGT3P_intron_18	intron	transcribed_unprocessed_pseudogene	chr22	18825002	18843291
chr22	18832054	18832118	GGT3P_intron_18	intron	transcribed_unprocessed_pseudogene	chr22	18825002	18843291
chr22	18832199	18832275	GGT3P_intron_18	intron	transcribed_unprocessed_pseudogene	chr22	18825002	18843291
chr22	18832504	18832558	GGT3P_intron_18	intron	transcribed_unprocessed_pseudogene	chr22	18825002	18843291
chr22	18832784	18832895	GGT3P_intron_18	intron	transcribed_unprocessed_pseudogene	chr22	18825002	18843291
chr22	18833057	18833092	GGT3P_intron_18	intron	transcribed_unprocessed_pseudogene	chr22	18825002	18843291
chr22	18833302	18833337	GGT3P_intron_18	intron	transcribed_unprocessed_pseudogene	chr22	18825002	18843291
chr22	18833443	18833471	GGT3P_intron_18	intron	transcribed_unprocessed_pseudogene	chr22	18825002	18843291
chr22	18833935	18834066	GGT3P_intron_18	intron	transcribed_unprocessed_pseudogene	chr22	18825002	18843291
chr22	18834332	18834452	GGT3P_intron_18	intron	transcribed_unprocessed_pseudogene	chr22	18825002	18843291
chr22	18837220	18837247	GGT3P_intron_18	intron	transcribed_unprocessed_pseudogene	chr22	18825002	18843291
chr22	18837685	18837717	GGT3P_intron_18	intron	transcribed_unprocessed_pseudogene	chr22	18825002	18843291
chr22	18838836	18838960	GGT3P_intron_18	intron	transcribed_unprocessed_pseudogene	chr22	18825002	18843291
chr22	18839485	18839509	GGT3P_intron_18	intron	transcribed_unprocessed_pseudogene	chr22	18825002	18843291
chr22	18839620	18839646	GGT3P_intron_18	intron	transcribed_unprocessed_pseudogene	chr22	18825002	18843291
chr22	18839999	18840024	GGT3P_intron_18	intron	transcribed_unprocessed_pseudogene	chr22	18825002	18843291
chr22	18840656	18840705	GGT3P_intron_18	intron	transcribed_unprocessed_pseudogene	chr22	18825002	18843291
chr22	18840933	18840956	GGT3P_intron_18	intron	transcribed_unprocessed_pseudogene	chr22	18825002	18843291
chr22	18841003	18841029	GGT3P_intron_18	intron	transcribed_unprocessed_pseudogene	chr22	18825002	18843291
chr22	18841194	18841276	GGT3P_intron_18	intron	transcribed_unprocessed_pseudogene	chr22	18825002	18843291
chr22	18833935	18834066	E2F6P1_1	exon	processed_pseudogene	chr22	18833694	18834438
chr22	18834332	18834438	E2F6P1_1	exon	processed_pseudogene	chr22	18833694	18834438
chr4	9325862	9326061	USP17L24_1	CDS	protein_coding	chr4	9325165	9326782
chr4	9326365	9326420	USP17L24_1	CDS	protein_coding	chr4	9325165	9326782
chr4	9326701	9326731	USP17L24_1	CDS	protein_coding	chr4	9325165	9326782
chr4	9330729	9330787	USP17L25_1	CDS	protein_coding	chr4	9329911	9331528
chr4	9331268	9331296	USP17L25_1	CDS	protein_coding	chr4	9329911	9331528
chr4	9331417	9331459	USP17L25_1	CDS	protein_coding	chr4	9329911	9331528
chr4	21159410	21164043	KCNIP4_intron_9	intron	protein_coding	chr4	20984042	21303805
chr4	190174091	190174154	DUX4_UTR_1	three_prime_UTR	protein_coding	chr4	190173774	190175284
chr4	190174177	190174252	DUX4_UTR_1	three_prime_UTR	protein_coding	chr4	190173774	190175284
chr4	190174279	190174313	DUX4_UTR_1	three_prime_UTR	protein_coding	chr4	190173774	190175284
chr4	190174375	190174430	DUX4_UTR_1	three_prime_UTR	protein_coding	chr4	190173774	190175284
chr4	190174525	190174646	DUX4_UTR_1	three_prime_UTR	protein_coding	chr4	190173774	190175284
chr4	190174708	190174756	DUX4_UTR_1	three_prime_UTR	protein_coding	chr4	190173774	190175284
chr4	190174989	190175107	DUX4_UTR_1	three_prime_UTR	protein_coding	chr4	190173774	190175284
chr4	190175138	190175284	DUX4_UTR_1	three_prime_UTR	protein_coding	chr4	190173774	190175284
chr4	190175333	190175645	DUX4_intron_1	intron	protein_coding	chr4	190175285	190175645
chr4	190175646	190175845	DUX4_UTR_2	three_prime_UTR	protein_coding	chr4	190175646	190175845
chr6	41738155	41738213	PGC_intron_2	intron	protein_coding	chr6	41737829	41739797
chr7	56996179	56996204	TNRC18P3_intron_3	intron	unprocessed_pseudogene	chr7	56996072	56996578
chr7	57017496	57017777	SLC29A4P1_intron_2	intron	unprocessed_pseudogene	chr7	57016791	57017777
chr7	57017778	57017966	SLC29A4P1_3	exon	unprocessed_pseudogene	chr7	57017778	57017966
chr7	57017967	57018087	SLC29A4P1_intron_3	intron	unprocessed_pseudogene	chr7	57017967	57018087
chr7	57018088	57018227	SLC29A4P1_4	exon	unprocessed_pseudogene	chr7	57018088	57018227
chr7	57018228	57020009	SLC29A4P1_intron_4	intron	unprocessed_pseudogene	chr7	57018228	57020009
chr7	57020010	57020273	SLC29A4P1_5	exon	unprocessed_pseudogene	chr7	57020010	57020273
chr8	8128740	8128803	AC105233.5_intron_3	intron	processed_transcript	chr8	8086224	8146707
chr8	8129184	8129216	AC105233.5_intron_3	intron	processed_transcript	chr8	8086224	8146707
chr8	8129255	8129322	AC105233.5_intron_3	intron	processed_transcript	chr8	8086224	8146707
chr8	72877890	72880937	KCNB2_intron_2	intron	protein_coding	chr8	72568314	72935933
chr8	72877890	72880937	AC090735.1_intron_1	intron	lincRNA	chr8	72875204	72881493
chr8	85775106	85776618	REXO1L2P_1	exon	processed_pseudogene	chr8	85775106	85776618
chr8	85776619	85778046	REXO1L2P_intron_1	intron	processed_pseudogene	chr8	85776619	85778533
chr8	85778073	85778533	REXO1L2P_intron_1	intron	processed_pseudogene	chr8	85776619	85778533
chr8	85778534	85779090	REXO1L2P_2	exon	processed_pseudogene	chr8	85778534	85779090
chr9	39889747	39889779	FGF7P3_intron_3	intron	transcribed_unprocessed_pseudogene	chr9	39887561	40106356
chr9	39890141	39890189	FGF7P3_intron_3	intron	transcribed_unprocessed_pseudogene	chr9	39887561	40106356
chr9	39890264	39890303	FGF7P3_intron_3	intron	transcribed_unprocessed_pseudogene	chr9	39887561	40106356
chr9	39890327	39890369	FGF7P3_intron_3	intron	transcribed_unprocessed_pseudogene	chr9	39887561	40106356
chr9	39890398	39890507	FGF7P3_intron_3	intron	transcribed_unprocessed_pseudogene	chr9	39887561	40106356
chr9	39890535	39890817	FGF7P3_intron_3	intron	transcribed_unprocessed_pseudogene	chr9	39887561	40106356
chr9	39898913	39898955	FGF7P3_intron_3	intron	transcribed_unprocessed_pseudogene	chr9	39887561	40106356
chr9	39898982	39899030	FGF7P3_intron_3	intron	transcribed_unprocessed_pseudogene	chr9	39887561	40106356
chr9	39899062	39899154	FGF7P3_intron_3	intron	transcribed_unprocessed_pseudogene	chr9	39887561	40106356
chr9	39899260	39899284	FGF7P3_intron_3	intron	transcribed_unprocessed_pseudogene	chr9	39887561	40106356
chr9	39899315	39899349	FGF7P3_intron_3	intron	transcribed_unprocessed_pseudogene	chr9	39887561	40106356
chr9	39899560	39899647	FGF7P3_intron_3	intron	transcribed_unprocessed_pseudogene	chr9	39887561	40106356
chr9	39899744	39899793	FGF7P3_intron_3	intron	transcribed_unprocessed_pseudogene	chr9	39887561	40106356
chr9	39899876	39899902	FGF7P3_intron_3	intron	transcribed_unprocessed_pseudogene	chr9	39887561	40106356
chr9	39900139	39900212	FGF7P3_intron_3	intron	transcribed_unprocessed_pseudogene	chr9	39887561	40106356
chr9	39900280	39900332	FGF7P3_intron_3	intron	transcribed_unprocessed_pseudogene	chr9	39887561	40106356
chr9	39900706	39900751	FGF7P3_intron_3	intron	transcribed_unprocessed_pseudogene	chr9	39887561	40106356
chr9	39900996	39901043	FGF7P3_intron_3	intron	transcribed_unprocessed_pseudogene	chr9	39887561	40106356
chr9	39901975	39901999	FGF7P3_intron_3	intron	transcribed_unprocessed_pseudogene	chr9	39887561	40106356
chr9	39902212	39902250	FGF7P3_intron_3	intron	transcribed_unprocessed_pseudogene	chr9	39887561	40106356
chr9	39902502	39902529	FGF7P3_intron_3	intron	transcribed_unprocessed_pseudogene	chr9	39887561	40106356
chr9	39902623	39902656	FGF7P3_intron_3	intron	transcribed_unprocessed_pseudogene	chr9	39887561	40106356
chr9	39902811	39902888	FGF7P3_intron_3	intron	transcribed_unprocessed_pseudogene	chr9	39887561	40106356
chr9	39902932	39902971	FGF7P3_intron_3	intron	transcribed_unprocessed_pseudogene	chr9	39887561	40106356
chr9	39903270	39903311	FGF7P3_intron_3	intron	transcribed_unprocessed_pseudogene	chr9	39887561	40106356
chr9	39903332	39903369	FGF7P3_intron_3	intron	transcribed_unprocessed_pseudogene	chr9	39887561	40106356
chr9	39903584	39903632	FGF7P3_intron_3	intron	transcribed_unprocessed_pseudogene	chr9	39887561	40106356
chr9	39903722	39903773	FGF7P3_intron_3	intron	transcribed_unprocessed_pseudogene	chr9	39887561	40106356
chr9	39903961	39904140	FGF7P3_intron_3	intron	transcribed_unprocessed_pseudogene	chr9	39887561	40106356
chr9	39904216	39904253	FGF7P3_intron_3	intron	transcribed_unprocessed_pseudogene	chr9	39887561	40106356
chr9	39904275	39904322	FGF7P3_intron_3	intron	transcribed_unprocessed_pseudogene	chr9	39887561	40106356
chr9	39904356	39904383	FGF7P3_intron_3	intron	transcribed_unprocessed_pseudogene	chr9	39887561	40106356
chr9	39904487	39904556	FGF7P3_intron_3	intron	transcribed_unprocessed_pseudogene	chr9	39887561	40106356
chr9	39904578	39904650	FGF7P3_intron_3	intron	transcribed_unprocessed_pseudogene	chr9	39887561	40106356
chr9	39904676	39904721	FGF7P3_intron_3	intron	transcribed_unprocessed_pseudogene	chr9	39887561	40106356
chr9	39904911	39904945	FGF7P3_intron_3	intron	transcribed_unprocessed_pseudogene	chr9	39887561	40106356
chr9	39905140	39905197	FGF7P3_intron_3	intron	transcribed_unprocessed_pseudogene	chr9	39887561	40106356
chr9	39905249	39905337	FGF7P3_intron_3	intron	transcribed_unprocessed_pseudogene	chr9	39887561	40106356
chr9	39905409	39905463	FGF7P3_intron_3	intron	transcribed_unprocessed_pseudogene	chr9	39887561	40106356
chr9	39905492	39905555	FGF7P3_intron_3	intron	transcribed_unprocessed_pseudogene	chr9	39887561	40106356
chr9	39905741	39905802	FGF7P3_intron_3	intron	transcribed_unprocessed_pseudogene	chr9	39887561	40106356
chr9	39905866	39905900	FGF7P3_intron_3	intron	transcribed_unprocessed_pseudogene	chr9	39887561	40106356
chr9	39906030	39906103	FGF7P3_intron_3	intron	transcribed_unprocessed_pseudogene	chr9	39887561	40106356
chr9	39906186	39906218	FGF7P3_intron_3	intron	transcribed_unprocessed_pseudogene	chr9	39887561	40106356
chr9	39906250	39906310	FGF7P3_intron_3	intron	transcribed_unprocessed_pseudogene	chr9	39887561	40106356
chr9	39906380	39906443	FGF7P3_intron_3	intron	transcribed_unprocessed_pseudogene	chr9	39887561	40106356
chr9	39906654	39906705	FGF7P3_intron_3	intron	transcribed_unprocessed_pseudogene	chr9	39887561	40106356
chr9	39906776	39906849	FGF7P3_intron_3	intron	transcribed_unprocessed_pseudogene	chr9	39887561	40106356
chr9	39906920	39906946	FGF7P3_intron_3	intron	transcribed_unprocessed_pseudogene	chr9	39887561	40106356
chr9	39906989	39907013	FGF7P3_intron_3	intron	transcribed_unprocessed_pseudogene	chr9	39887561	40106356
chr9	39907092	39907156	FGF7P3_intron_3	intron	transcribed_unprocessed_pseudogene	chr9	39887561	40106356
chr9	39907225	39907276	FGF7P3_intron_3	intron	transcribed_unprocessed_pseudogene	chr9	39887561	40106356
chr9	39907470	39907498	FGF7P3_intron_3	intron	transcribed_unprocessed_pseudogene	chr9	39887561	40106356
chr9	39907640	39907697	FGF7P3_intron_3	intron	transcribed_unprocessed_pseudogene	chr9	39887561	40106356
chr9	39907950	39908000	FGF7P3_intron_3	intron	transcribed_unprocessed_pseudogene	chr9	39887561	40106356
chr9	39908189	39908239	FGF7P3_intron_3	intron	transcribed_unprocessed_pseudogene	chr9	39887561	40106356
chr9	39908550	39908628	FGF7P3_intron_3	intron	transcribed_unprocessed_pseudogene	chr9	39887561	40106356
chr9	39908732	39908758	FGF7P3_intron_3	intron	transcribed_unprocessed_pseudogene	chr9	39887561	40106356
chr9	39908889	39908925	FGF7P3_intron_3	intron	transcribed_unprocessed_pseudogene	chr9	39887561	40106356
chr9	39908971	39909009	FGF7P3_intron_3	intron	transcribed_unprocessed_pseudogene	chr9	39887561	40106356
chr9	39909032	39909061	FGF7P3_intron_3	intron	transcribed_unprocessed_pseudogene	chr9	39887561	40106356
chr9	39909105	39909131	FGF7P3_intron_3	intron	transcribed_unprocessed_pseudogene	chr9	39887561	40106356
chr9	39909163	39909200	FGF7P3_intron_3	intron	transcribed_unprocessed_pseudogene	chr9	39887561	40106356
chr9	39909227	39909256	FGF7P3_intron_3	intron	transcribed_unprocessed_pseudogene	chr9	39887561	40106356
chr9	39909311	39909411	FGF7P3_intron_3	intron	transcribed_unprocessed_pseudogene	chr9	39887561	40106356
chr9	39909434	39909478	FGF7P3_intron_3	intron	transcribed_unprocessed_pseudogene	chr9	39887561	40106356
chr9	39909500	39909530	FGF7P3_intron_3	intron	transcribed_unprocessed_pseudogene	chr9	39887561	40106356
chr9	39909552	39909584	FGF7P3_intron_3	intron	transcribed_unprocessed_pseudogene	chr9	39887561	40106356
chr9	39909608	39909672	FGF7P3_intron_3	intron	transcribed_unprocessed_pseudogene	chr9	39887561	40106356
chr9	39909853	39909912	FGF7P3_intron_3	intron	transcribed_unprocessed_pseudogene	chr9	39887561	40106356
chr9	39910085	39910110	FGF7P3_intron_3	intron	transcribed_unprocessed_pseudogene	chr9	39887561	40106356
chr9	39910329	39910357	FGF7P3_intron_3	intron	transcribed_unprocessed_pseudogene	chr9	39887561	40106356
chr9	39910410	39910440	FGF7P3_intron_3	intron	transcribed_unprocessed_pseudogene	chr9	39887561	40106356
chr9	39910492	39910609	FGF7P3_intron_3	intron	transcribed_unprocessed_pseudogene	chr9	39887561	40106356
chr9	39910635	39910683	FGF7P3_intron_3	intron	transcribed_unprocessed_pseudogene	chr9	39887561	40106356
chr9	39910723	39910794	FGF7P3_intron_3	intron	transcribed_unprocessed_pseudogene	chr9	39887561	40106356
chr9	39910872	39910897	FGF7P3_intron_3	intron	transcribed_unprocessed_pseudogene	chr9	39887561	40106356
chr9	39910952	39910992	FGF7P3_intron_3	intron	transcribed_unprocessed_pseudogene	chr9	39887561	40106356
chr9	39912205	39912230	FGF7P3_intron_3	intron	transcribed_unprocessed_pseudogene	chr9	39887561	40106356
chr9	39912627	39912676	FGF7P3_intron_3	intron	transcribed_unprocessed_pseudogene	chr9	39887561	40106356
chr9	39890992	39898785	FGF7P3_intron_3	intron	transcribed_unprocessed_pseudogene	chr9	39887561	40106356
chr9	39892446	39892540	RF00156_1	exon	snoRNA	chr9	39892446	39892540
chr9	39892550	39892895	CR769767.1_1	exon	processed_pseudogene	chr9	39892550	39892895
chr9	40263191	40263249	ANKRD20A2_14	CDS	protein_coding	chr9	40263139	40263320
chr9	40264047	40264129	ANKRD20A2_intron_14	intron	protein_coding	chr9	40263321	40264489
chr9	40264161	40264187	ANKRD20A2_intron_14	intron	protein_coding	chr9	40263321	40264489
chr9	40264208	40264242	ANKRD20A2_intron_14	intron	protein_coding	chr9	40263321	40264489
chr9	40264294	40264424	ANKRD20A2_intron_14	intron	protein_coding	chr9	40263321	40264489
chr9	40264447	40264476	ANKRD20A2_intron_14	intron	protein_coding	chr9	40263321	40264489
chr9	40264585	40264792	ANKRD20A2_15	CDS	protein_coding	chr9	40264490	40265465
chr9	40264860	40264989	ANKRD20A2_15	CDS	protein_coding	chr9	40264490	40265465
chr9	40265010	40265071	ANKRD20A2_15	CDS	protein_coding	chr9	40264490	40265465
chr9	40265108	40265217	ANKRD20A2_15	CDS	protein_coding	chr9	40264490	40265465
chr9	40265252	40265345	ANKRD20A2_15	CDS	protein_coding	chr9	40264490	40265465
chr9	40265535	40266392	ANKRD20A2_UTR_3	three_prime_UTR	protein_coding	chr9	40265465	40266392
chr9	40291275	40291502	BX664727.2_1	exon	processed_pseudogene	chr9	40291275	40291502
chr9	40332995	40333460	BX664727.1_1	exon	unprocessed_pseudogene	chr9	40332995	40333460
chr9	40346144	40347052	CNN2P2_1	exon	processed_pseudogene	chr9	40346144	40347052
chr9	40348599	40349791	GXYLT1P3_1	exon	processed_pseudogene	chr9	40348599	40349791
chr9	40358454	40358682	AL591471.1_1	exon	processed_pseudogene	chr9	40358454	40358682
chr9	40504268	40504311	AMYH02020865.1_intron_6	intron	transcribed_unprocessed_pseudogene	chr9	40503284	40507902
chr9	40504360	40504385	AMYH02020865.1_intron_6	intron	transcribed_unprocessed_pseudogene	chr9	40503284	40507902
chr9	40504538	40504564	AMYH02020865.1_intron_6	intron	transcribed_unprocessed_pseudogene	chr9	40503284	40507902
chr9	40504684	40504793	AMYH02020865.1_intron_6	intron	transcribed_unprocessed_pseudogene	chr9	40503284	40507902
chr9	40504924	40504981	AMYH02020865.1_intron_6	intron	transcribed_unprocessed_pseudogene	chr9	40503284	40507902
chr9	40505113	40505138	AMYH02020865.1_intron_6	intron	transcribed_unprocessed_pseudogene	chr9	40503284	40507902
chr9	40505290	40505315	AMYH02020865.1_intron_6	intron	transcribed_unprocessed_pseudogene	chr9	40503284	40507902
chr9	40505337	40505365	AMYH02020865.1_intron_6	intron	transcribed_unprocessed_pseudogene	chr9	40503284	40507902
chr9	40505864	40505958	AMYH02020865.1_intron_6	intron	transcribed_unprocessed_pseudogene	chr9	40503284	40507902
chr9	40506194	40506250	AMYH02020865.1_intron_6	intron	transcribed_unprocessed_pseudogene	chr9	40503284	40507902
chr9	40506324	40506371	AMYH02020865.1_intron_6	intron	transcribed_unprocessed_pseudogene	chr9	40503284	40507902
chr9	40506421	40506448	AMYH02020865.1_intron_6	intron	transcribed_unprocessed_pseudogene	chr9	40503284	40507902
chr9	40506474	40506505	AMYH02020865.1_intron_6	intron	transcribed_unprocessed_pseudogene	chr9	40503284	40507902
chr9	40508518	40509165	AMYH02020865.1_intron_7	intron	transcribed_unprocessed_pseudogene	chr9	40508194	40510884
chr9	40510738	40510770	AMYH02020865.1_intron_7	intron	transcribed_unprocessed_pseudogene	chr9	40508194	40510884
chr9	40511059	40511102	AMYH02020865.1_8	exon	transcribed_unprocessed_pseudogene	chr9	40510885	40512575
chr9	40511132	40511201	AMYH02020865.1_8	exon	transcribed_unprocessed_pseudogene	chr9	40510885	40512575
chr9	40505864	40505958	BMS1P14_intron_1	intron	lincRNA	chr9	40505821	40566096
chr9	40506194	40506250	BMS1P14_intron_1	intron	lincRNA	chr9	40505821	40566096
chr9	40506324	40506371	BMS1P14_intron_1	intron	lincRNA	chr9	40505821	40566096
chr9	40506421	40506448	BMS1P14_intron_1	intron	lincRNA	chr9	40505821	40566096
chr9	40506474	40506505	BMS1P14_intron_1	intron	lincRNA	chr9	40505821	40566096
chr9	40508518	40509165	BMS1P14_intron_1	intron	lincRNA	chr9	40505821	40566096
chr9	40510738	40510770	BMS1P14_intron_1	intron	lincRNA	chr9	40505821	40566096
chr9	40511059	40511102	BMS1P14_intron_1	intron	lincRNA	chr9	40505821	40566096
chr9	40511132	40511201	BMS1P14_intron_1	intron	lincRNA	chr9	40505821	40566096
chr9	62266319	62266919	AL590399.4_1	exon	processed_pseudogene	chr9	62266319	62266919
chr9	62710724	62710750	FKBP4P7_1	exon	processed_pseudogene	chr9	62710036	62711398
chr9	62711031	62711073	FKBP4P7_1	exon	processed_pseudogene	chr9	62710036	62711398
chr9	62711148	62711188	FKBP4P7_1	exon	processed_pseudogene	chr9	62710036	62711398
chr9	66042649	66042678	AL669942.2_1	exon	processed_pseudogene	chr9	66042646	66043342
chr9	66048961	66049002	AL669942.1_intron_1	intron	processed_transcript	chr9	66047388	66049860
chr9	66049257	66049291	AL669942.1_intron_1	intron	processed_transcript	chr9	66047388	66049860
chr9	66051769	66051807	AL669942.1_intron_5	intron	processed_transcript	chr9	66051755	66052218
chr9	66052194	66052218	AL669942.1_intron_5	intron	processed_transcript	chr9	66051755	66052218
chr9	66052359	66052382	AL669942.1_6	exon	processed_transcript	chr9	66052219	66052734
chr9	66052652	66052687	AL669942.1_6	exon	processed_transcript	chr9	66052219	66052734
chr9	67328207	67329404	BX005195.1_1	exon	processed_pseudogene	chr9	67328207	67329404
chrX	102253148	102253181	NXF2_intron_2	intron	protein_coding	chrX	102248559	102307020
chrX	102255121	102255146	NXF2_intron_2	intron	protein_coding	chrX	102248559	102307020
chrX	102255182	102255214	NXF2_intron_2	intron	protein_coding	chrX	102248559	102307020
chrX	102255240	102255296	NXF2_intron_2	intron	protein_coding	chrX	102248559	102307020
chrX	102255481	102255523	NXF2_intron_2	intron	protein_coding	chrX	102248559	102307020
chrX	102255715	102255797	NXF2_intron_2	intron	protein_coding	chrX	102248559	102307020
chrX	102255883	102255916	NXF2_intron_2	intron	protein_coding	chrX	102248559	102307020
chrX	102255951	102255993	NXF2_intron_2	intron	protein_coding	chrX	102248559	102307020
chrX	102257651	102257697	NXF2_intron_2	intron	protein_coding	chrX	102248559	102307020
chrX	102260277	102260339	NXF2_intron_2	intron	protein_coding	chrX	102248559	102307020
chrX	102260364	102260664	NXF2_intron_2	intron	protein_coding	chrX	102248559	102307020
chrX	102260697	102260762	NXF2_intron_2	intron	protein_coding	chrX	102248559	102307020
chrX	102260800	102260932	NXF2_intron_2	intron	protein_coding	chrX	102248559	102307020
chrX	102260960	102261039	NXF2_intron_2	intron	protein_coding	chrX	102248559	102307020
chrX	102261061	102261099	NXF2_intron_2	intron	protein_coding	chrX	102248559	102307020
chrX	102261239	102261309	NXF2_intron_2	intron	protein_coding	chrX	102248559	102307020
chrX	102261432	102261468	NXF2_intron_2	intron	protein_coding	chrX	102248559	102307020
chrX	102261607	102261630	NXF2_intron_2	intron	protein_coding	chrX	102248559	102307020
chrX	102261651	102261745	NXF2_intron_2	intron	protein_coding	chrX	102248559	102307020
chrX	102261779	102261819	NXF2_intron_2	intron	protein_coding	chrX	102248559	102307020
chrX	102261840	102261893	NXF2_intron_2	intron	protein_coding	chrX	102248559	102307020
chrX	102261914	102262048	NXF2_intron_2	intron	protein_coding	chrX	102248559	102307020
chrX	102262085	102262173	NXF2_intron_2	intron	protein_coding	chrX	102248559	102307020
chrX	102262311	102262399	NXF2_intron_2	intron	protein_coding	chrX	102248559	102307020
chrX	102262426	102262492	NXF2_intron_2	intron	protein_coding	chrX	102248559	102307020
chrX	102262522	102262598	NXF2_intron_2	intron	protein_coding	chrX	102248559	102307020
chrX	102262619	102262844	NXF2_intron_2	intron	protein_coding	chrX	102248559	102307020
chrX	102262881	102262988	NXF2_intron_2	intron	protein_coding	chrX	102248559	102307020
chrX	102263051	102263077	NXF2_intron_2	intron	protein_coding	chrX	102248559	102307020
chrX	102263102	102263140	NXF2_intron_2	intron	protein_coding	chrX	102248559	102307020
chrX	102263192	102263306	NXF2_intron_2	intron	protein_coding	chrX	102248559	102307020
chrX	102263329	102263387	NXF2_intron_2	intron	protein_coding	chrX	102248559	102307020
chrX	102263426	102263474	NXF2_intron_2	intron	protein_coding	chrX	102248559	102307020
chrX	102263598	102263622	NXF2_intron_2	intron	protein_coding	chrX	102248559	102307020
chrX	102263662	102263695	NXF2_intron_2	intron	protein_coding	chrX	102248559	102307020
chrX	102263723	102263837	NXF2_intron_2	intron	protein_coding	chrX	102248559	102307020
chrX	102263867	102263902	NXF2_intron_2	intron	protein_coding	chrX	102248559	102307020
chrX	102263926	102263982	NXF2_intron_2	intron	protein_coding	chrX	102248559	102307020
chrX	102264007	102264074	NXF2_intron_2	intron	protein_coding	chrX	102248559	102307020
chrX	102264119	102264145	NXF2_intron_2	intron	protein_coding	chrX	102248559	102307020
chrX	102264178	102264282	NXF2_intron_2	intron	protein_coding	chrX	102248559	102307020
chrX	102264305	102264335	NXF2_intron_2	intron	protein_coding	chrX	102248559	102307020
chrX	102264395	102264456	NXF2_intron_2	intron	protein_coding	chrX	102248559	102307020
chrX	102264483	102264557	NXF2_intron_2	intron	protein_coding	chrX	102248559	102307020
chrX	102264602	102264625	NXF2_intron_2	intron	protein_coding	chrX	102248559	102307020
chrX	102264809	102264891	NXF2_intron_2	intron	protein_coding	chrX	102248559	102307020
chrX	102265001	102265055	NXF2_intron_2	intron	protein_coding	chrX	102248559	102307020
chrX	102265101	102265141	NXF2_intron_2	intron	protein_coding	chrX	102248559	102307020
chrX	102265322	102265349	NXF2_intron_2	intron	protein_coding	chrX	102248559	102307020
chrX	102292914	102293003	NXF2_intron_2	intron	protein_coding	chrX	102248559	102307020
chrX	102293024	102293151	NXF2_intron_2	intron	protein_coding	chrX	102248559	102307020
chrX	102293218	102293253	NXF2_intron_2	intron	protein_coding	chrX	102248559	102307020
chrX	102293334	102293442	NXF2_intron_2	intron	protein_coding	chrX	102248559	102307020
chrX	102293463	102293526	NXF2_intron_2	intron	protein_coding	chrX	102248559	102307020
chrX	102293579	102293614	NXF2_intron_2	intron	protein_coding	chrX	102248559	102307020
chrX	102293847	102293908	NXF2_intron_2	intron	protein_coding	chrX	102248559	102307020
chrX	102293977	102294007	NXF2_intron_2	intron	protein_coding	chrX	102248559	102307020
chrX	102294031	102294069	NXF2_intron_2	intron	protein_coding	chrX	102248559	102307020
chrX	102294125	102294339	NXF2_intron_2	intron	protein_coding	chrX	102248559	102307020
chrX	102294398	102295737	NXF2_intron_2	intron	protein_coding	chrX	102248559	102307020
chrX	102295815	102295843	NXF2_intron_2	intron	protein_coding	chrX	102248559	102307020
chrX	102265404	102292882	NXF2_intron_2	intron	protein_coding	chrX	102248559	102307020
chrY	9396277	9396333	FAM197Y6_intron_7	intron	transcribed_unprocessed_pseudogene	chrY	9396277	9396487
chrY	9396446	9396487	FAM197Y6_intron_7	intron	transcribed_unprocessed_pseudogene	chrY	9396277	9396487
chrY	9396488	9396519	FAM197Y6_8	exon	transcribed_unprocessed_pseudogene	chrY	9396488	9396520
chrY	9396549	9396584	FAM197Y6_intron_8	intron	transcribed_unprocessed_pseudogene	chrY	9396521	9396704
chrY	9396625	9396669	FAM197Y6_intron_8	intron	transcribed_unprocessed_pseudogene	chrY	9396521	9396704
chrY	9396780	9396845	FAM197Y6_intron_9	intron	transcribed_unprocessed_pseudogene	chrY	9396739	9397145
chrY	9396870	9396897	FAM197Y6_intron_9	intron	transcribed_unprocessed_pseudogene	chrY	9396739	9397145
chrY	9396962	9397027	FAM197Y6_intron_9	intron	transcribed_unprocessed_pseudogene	chrY	9396739	9397145
chrY	9397059	9397095	FAM197Y6_intron_9	intron	transcribed_unprocessed_pseudogene	chrY	9396739	9397145
chrY	9397148	9397285	FAM197Y6_10	exon	transcribed_unprocessed_pseudogene	chrY	9397146	9397438
chrY	9397310	9397390	FAM197Y6_10	exon	transcribed_unprocessed_pseudogene	chrY	9397146	9397438
chrY	9397411	9397438	FAM197Y6_10	exon	transcribed_unprocessed_pseudogene	chrY	9397146	9397438
chrY	9398421	9398466	TSPY3_UTR_1	five_prime_UTR	protein_coding	chrY	9398421	9398466
chrY	9398466	9398648	TSPY3_1	CDS	protein_coding	chrY	9398466	9398952
chrY	9398729	9398758	TSPY3_1	CDS	protein_coding	chrY	9398466	9398952
chrY	9398884	9398931	TSPY3_1	CDS	protein_coding	chrY	9398466	9398952
chrY	9399053	9399095	TSPY3_intron_1	intron	protein_coding	chrY	9398953	9399558
chrY	9399201	9399233	TSPY3_intron_1	intron	protein_coding	chrY	9398953	9399558
chrY	9399658	9399685	TSPY3_intron_2	intron	protein_coding	chrY	9399638	9399764
chrY	9399765	9399877	TSPY3_3	CDS	protein_coding	chrY	9399765	9399877
chrY	9399878	9399977	TSPY3_intron_3	intron	protein_coding	chrY	9399878	9399977
chrY	9399978	9400124	TSPY3_4	CDS	protein_coding	chrY	9399978	9400124
chrY	9400125	9400218	TSPY3_intron_4	intron	protein_coding	chrY	9400125	9400218
chrY	9400219	9400282	TSPY3_5	CDS	protein_coding	chrY	9400219	9400282
chrY	9400282	9400312	TSPY3_UTR_2	three_prime_UTR	protein_coding	chrY	9400282	9400312
chrY	9400313	9400896	TSPY3_intron_5	intron	protein_coding	chrY	9400313	9401005
chrY	9740676	9740751	TTTY2_1	exon	lincRNA	chrY	9740584	9742401
chrY	9740859	9740941	TTTY2_1	exon	lincRNA	chrY	9740584	9742401
chrY	9740976	9741024	TTTY2_1	exon	lincRNA	chrY	9740584	9742401
chrY	9741145	9741181	TTTY2_1	exon	lincRNA	chrY	9740584	9742401
chrY	9741205	9741334	TTTY2_1	exon	lincRNA	chrY	9740584	9742401
chrY	9741388	9741412	TTTY2_1	exon	lincRNA	chrY	9740584	9742401
chrY	9741516	9741599	TTTY2_1	exon	lincRNA	chrY	9740584	9742401
chrY	9741636	9741683	TTTY2_1	exon	lincRNA	chrY	9740584	9742401
chrY	9741710	9741747	TTTY2_1	exon	lincRNA	chrY	9740584	9742401
chrY	9741773	9741807	TTTY2_1	exon	lincRNA	chrY	9740584	9742401
chrY	9741835	9741862	TTTY2_1	exon	lincRNA	chrY	9740584	9742401
chrY	9741902	9741930	TTTY2_1	exon	lincRNA	chrY	9740584	9742401
chrY	9742013	9742101	TTTY2_1	exon	lincRNA	chrY	9740584	9742401
chrY	9742128	9742237	TTTY2_1	exon	lincRNA	chrY	9740584	9742401
chrY	9742267	9742297	TTTY2_1	exon	lincRNA	chrY	9740584	9742401
chrY	9742351	9742401	TTTY2_1	exon	lincRNA	chrY	9740584	9742401
chrY	9742486	9742560	TTTY2_intron_1	intron	lincRNA	chrY	9742402	9744876
chrY	9743066	9743129	TTTY2_intron_1	intron	lincRNA	chrY	9742402	9744876
chrY	9743155	9743311	TTTY2_intron_1	intron	lincRNA	chrY	9742402	9744876
chrY	9743368	9743492	TTTY2_intron_1	intron	lincRNA	chrY	9742402	9744876
chrY	9743516	9743633	TTTY2_intron_1	intron	lincRNA	chrY	9742402	9744876
chrY	9743700	9743725	TTTY2_intron_1	intron	lincRNA	chrY	9742402	9744876
chrY	9743775	9744142	TTTY2_intron_1	intron	lincRNA	chrY	9742402	9744876
chrY	9744278	9744348	TTTY2_intron_1	intron	lincRNA	chrY	9742402	9744876
chrY	9744467	9744515	TTTY2_intron_1	intron	lincRNA	chrY	9742402	9744876
chrY	9744606	9744635	TTTY2_intron_1	intron	lincRNA	chrY	9742402	9744876
chrY	9744658	9744708	TTTY2_intron_1	intron	lincRNA	chrY	9742402	9744876
chrY	9744801	9744852	TTTY2_intron_1	intron	lincRNA	chrY	9742402	9744876
chrY	9744887	9744964	TTTY2_2	exon	lincRNA	chrY	9744877	9744964
chrY	9745037	9745065	TTTY2_intron_2	intron	lincRNA	chrY	9744965	9752347
chrY	9745112	9745201	TTTY2_intron_2	intron	lincRNA	chrY	9744965	9752347
chrY	9745225	9745258	TTTY2_intron_2	intron	lincRNA	chrY	9744965	9752347
chrY	9745281	9745309	TTTY2_intron_2	intron	lincRNA	chrY	9744965	9752347
chrY	9745465	9745491	TTTY2_intron_2	intron	lincRNA	chrY	9744965	9752347
chrY	9745632	9745680	TTTY2_intron_2	intron	lincRNA	chrY	9744965	9752347
chrY	9745701	9745809	TTTY2_intron_2	intron	lincRNA	chrY	9744965	9752347
chrY	9745838	9745905	TTTY2_intron_2	intron	lincRNA	chrY	9744965	9752347
chrY	9745927	9746213	TTTY2_intron_2	intron	lincRNA	chrY	9744965	9752347
chrY	9746272	9746326	TTTY2_intron_2	intron	lincRNA	chrY	9744965	9752347
chrY	9746363	9746419	TTTY2_intron_2	intron	lincRNA	chrY	9744965	9752347
chrY	9746527	9746601	TTTY2_intron_2	intron	lincRNA	chrY	9744965	9752347
chrY	9746626	9746665	TTTY2_intron_2	intron	lincRNA	chrY	9744965	9752347
chrY	9746690	9746808	TTTY2_intron_2	intron	lincRNA	chrY	9744965	9752347
chrY	9746831	9746859	TTTY2_intron_2	intron	lincRNA	chrY	9744965	9752347
chrY	9746982	9747070	TTTY2_intron_2	intron	lincRNA	chrY	9744965	9752347
chrY	9747093	9747119	TTTY2_intron_2	intron	lincRNA	chrY	9744965	9752347
chrY	9747245	9747309	TTTY2_intron_2	intron	lincRNA	chrY	9744965	9752347
chrY	9747340	9747366	TTTY2_intron_2	intron	lincRNA	chrY	9744965	9752347
chrY	9747472	9747539	TTTY2_intron_2	intron	lincRNA	chrY	9744965	9752347
chrY	9747595	9747639	TTTY2_intron_2	intron	lincRNA	chrY	9744965	9752347
chrY	9747696	9747739	TTTY2_intron_2	intron	lincRNA	chrY	9744965	9752347
chrY	9747779	9747804	TTTY2_intron_2	intron	lincRNA	chrY	9744965	9752347
chrY	9747845	9747882	TTTY2_intron_2	intron	lincRNA	chrY	9744965	9752347
chrY	9747903	9747940	TTTY2_intron_2	intron	lincRNA	chrY	9744965	9752347
chrY	9748033	9748156	TTTY2_intron_2	intron	lincRNA	chrY	9744965	9752347
chrY	9748188	9748225	TTTY2_intron_2	intron	lincRNA	chrY	9744965	9752347
chrY	9748331	9748378	TTTY2_intron_2	intron	lincRNA	chrY	9744965	9752347
chrY	9748484	9748580	TTTY2_intron_2	intron	lincRNA	chrY	9744965	9752347
chrY	9748738	9748762	TTTY2_intron_2	intron	lincRNA	chrY	9744965	9752347
chrY	9748785	9748816	TTTY2_intron_2	intron	lincRNA	chrY	9744965	9752347
chrY	9748929	9748963	TTTY2_intron_2	intron	lincRNA	chrY	9744965	9752347
chrY	9749007	9752347	TTTY2_intron_2	intron	lincRNA	chrY	9744965	9752347
chrY	9752504	9752630	TTTY2_intron_3	intron	lincRNA	chrY	9752498	9753188
chrY	9752663	9753188	TTTY2_intron_3	intron	lincRNA	chrY	9752498	9753188
chrY	9753189	9753346	TTTY2_4	exon	lincRNA	chrY	9753189	9753346
chrY	9753347	9753927	TTTY2_intron_4	intron	lincRNA	chrY	9753347	9756175
chrY	9753954	9754018	TTTY2_intron_4	intron	lincRNA	chrY	9753347	9756175
chrY	9754052	9754148	TTTY2_intron_4	intron	lincRNA	chrY	9753347	9756175
chrY	9754169	9754236	TTTY2_intron_4	intron	lincRNA	chrY	9753347	9756175
chrY	9754551	9754580	TTTY2_intron_4	intron	lincRNA	chrY	9753347	9756175
chrY	9755002	9755043	TTTY2_intron_4	intron	lincRNA	chrY	9753347	9756175
chrY	9755078	9755104	TTTY2_intron_4	intron	lincRNA	chrY	9753347	9756175
chrY	9755128	9755162	TTTY2_intron_4	intron	lincRNA	chrY	9753347	9756175
chrY	9755192	9755292	TTTY2_intron_4	intron	lincRNA	chrY	9753347	9756175
chrY	9755332	9755392	TTTY2_intron_4	intron	lincRNA	chrY	9753347	9756175
chrY	9755473	9755503	TTTY2_intron_4	intron	lincRNA	chrY	9753347	9756175
chrY	9755585	9755612	TTTY2_intron_4	intron	lincRNA	chrY	9753347	9756175
chrY	9755789	9755870	TTTY2_intron_4	intron	lincRNA	chrY	9753347	9756175
chrY	9756093	9756132	TTTY2_intron_4	intron	lincRNA	chrY	9753347	9756175
chrY	9756176	9756255	TTTY2_5	exon	lincRNA	chrY	9756176	9756255
chrY	9756508	9756573	TTTY2_6	exon	lincRNA	chrY	9756375	9756573
chrY	9756683	9756733	TTTY2_intron_6	intron	lincRNA	chrY	9756574	9757795
chrY	9756817	9756884	TTTY2_intron_6	intron	lincRNA	chrY	9756574	9757795
chrY	9757236	9757286	TTTY2_intron_6	intron	lincRNA	chrY	9756574	9757795
chrY	9757734	9757757	TTTY2_intron_6	intron	lincRNA	chrY	9756574	9757795
chrY	9757940	9757973	TTTY2_7	exon	lincRNA	chrY	9757796	9758476
chrY	9753156	9753413	TTTY1_1	exon	lincRNA	chrY	9753156	9753413
chrY	9753414	9753927	TTTY1_intron_1	intron	lincRNA	chrY	9753414	9760993
chrY	9753954	9754018	TTTY1_intron_1	intron	lincRNA	chrY	9753414	9760993
chrY	9754052	9754148	TTTY1_intron_1	intron	lincRNA	chrY	9753414	9760993
chrY	9754169	9754236	TTTY1_intron_1	intron	lincRNA	chrY	9753414	9760993
chrY	9754551	9754580	TTTY1_intron_1	intron	lincRNA	chrY	9753414	9760993
chrY	9755002	9755043	TTTY1_intron_1	intron	lincRNA	chrY	9753414	9760993
chrY	9755078	9755104	TTTY1_intron_1	intron	lincRNA	chrY	9753414	9760993
chrY	9755128	9755162	TTTY1_intron_1	intron	lincRNA	chrY	9753414	9760993
chrY	9755192	9755292	TTTY1_intron_1	intron	lincRNA	chrY	9753414	9760993
chrY	9755332	9755392	TTTY1_intron_1	intron	lincRNA	chrY	9753414	9760993
chrY	9755473	9755503	TTTY1_intron_1	intron	lincRNA	chrY	9753414	9760993
chrY	9755585	9755612	TTTY1_intron_1	intron	lincRNA	chrY	9753414	9760993
chrY	9755789	9755870	TTTY1_intron_1	intron	lincRNA	chrY	9753414	9760993
chrY	9756093	9756132	TTTY1_intron_1	intron	lincRNA	chrY	9753414	9760993
chrY	9756153	9756264	TTTY1_intron_1	intron	lincRNA	chrY	9753414	9760993
chrY	9756508	9756583	TTTY1_intron_1	intron	lincRNA	chrY	9753414	9760993
chrY	9756683	9756733	TTTY1_intron_1	intron	lincRNA	chrY	9753414	9760993
chrY	9756817	9756884	TTTY1_intron_1	intron	lincRNA	chrY	9753414	9760993
chrY	9757236	9757286	TTTY1_intron_1	intron	lincRNA	chrY	9753414	9760993
chrY	9757734	9757757	TTTY1_intron_1	intron	lincRNA	chrY	9753414	9760993
chrY	9757940	9757973	TTTY1_intron_1	intron	lincRNA	chrY	9753414	9760993
chrY	9758770	9758793	TTTY1_intron_1	intron	lincRNA	chrY	9753414	9760993
chrY	9758849	9758892	TTTY1_intron_1	intron	lincRNA	chrY	9753414	9760993
chrY	9759086	9759110	TTTY1_intron_1	intron	lincRNA	chrY	9753414	9760993
chrY	17517067	17517093	TUBB1P2_1	exon	unprocessed_pseudogene	chrY	17516836	17517884
chrY	17518683	17518743	TUBB1P2_intron_3	intron	unprocessed_pseudogene	chrY	17518677	17518980
chrY	17552800	17553954	FAM224B_1	exon	lincRNA	chrY	17552800	17553954
chrY	17553955	17554040	FAM224B_intron_1	intron	lincRNA	chrY	17553955	17554040
chrY	17554041	17554126	FAM224B_2	exon	lincRNA	chrY	17554041	17554126
chrY	17554127	17555774	FAM224B_intron_2	intron	lincRNA	chrY	17554127	17555774
chrY	17555775	17556010	FAM224B_3	exon	lincRNA	chrY	17555775	17556010
chrY	17556011	17556902	FAM224B_intron_3	intron	lincRNA	chrY	17556011	17576701
chrY	17556924	17576701	FAM224B_intron_3	intron	lincRNA	chrY	17556011	17576701
chrY	17576702	17576820	FAM224B_4	exon	lincRNA	chrY	17576702	17576820
chrY	17576821	17579314	FAM224B_intron_4	intron	lincRNA	chrY	17576821	17579314
chrY	17579315	17579754	FAM224B_5	exon	lincRNA	chrY	17579315	17579754
chrY	17557864	17557976	RNA5SP520_1	exon	rRNA	chrY	17557864	17557976
chrY	17559774	17559889	RNA5SP521_1	exon	rRNA	chrY	17559774	17559889
chrY	17621259	17621382	CLUHP1_1	exon	unprocessed_pseudogene	chrY	17621259	17621382
chrY	17621383	17621458	CLUHP1_intron_1	intron	unprocessed_pseudogene	chrY	17621383	17621458
chrY	17621459	17621539	CLUHP1_2	exon	unprocessed_pseudogene	chrY	17621459	17621539
chrY	17621540	17622015	CLUHP1_intron_2	intron	unprocessed_pseudogene	chrY	17621540	17622015
chrY	17622016	17622115	CLUHP1_3	exon	unprocessed_pseudogene	chrY	17622016	17622115
chrY	17622116	17622803	CLUHP1_intron_3	intron	unprocessed_pseudogene	chrY	17622116	17622803
chrY	17622804	17622896	CLUHP1_4	exon	unprocessed_pseudogene	chrY	17622804	17622896
chrY	17622897	17623145	CLUHP1_intron_4	intron	unprocessed_pseudogene	chrY	17622897	17623145
chrY	17623146	17623219	CLUHP1_5	exon	unprocessed_pseudogene	chrY	17623146	17623219
chrY	17623220	17623862	CLUHP1_intron_5	intron	unprocessed_pseudogene	chrY	17623220	17623862
chrY	17623863	17623988	CLUHP1_6	exon	unprocessed_pseudogene	chrY	17623863	17623988
chrY	17623989	17624090	CLUHP1_intron_6	intron	unprocessed_pseudogene	chrY	17623989	17624090
chrY	17624091	17624245	CLUHP1_7	exon	unprocessed_pseudogene	chrY	17624091	17624245
chrY	17624246	17624321	CLUHP1_intron_7	intron	unprocessed_pseudogene	chrY	17624246	17624321
chrY	17624322	17624438	CLUHP1_8	exon	unprocessed_pseudogene	chrY	17624322	17624438
chrY	17624439	17624619	CLUHP1_intron_8	intron	unprocessed_pseudogene	chrY	17624439	17624619
chrY	17624620	17624761	CLUHP1_9	exon	unprocessed_pseudogene	chrY	17624620	17624761
chrY	17624762	17625645	CLUHP1_intron_9	intron	unprocessed_pseudogene	chrY	17624762	17625645
chrY	17625646	17625832	CLUHP1_10	exon	unprocessed_pseudogene	chrY	17625646	17625832
chrY	17628513	17628985	TAF9P1_1	exon	processed_pseudogene	chrY	17628513	17628985
chrY	17628986	17629359	TAF9P1_intron_1	intron	processed_pseudogene	chrY	17628986	17629359
chrY	17629360	17629402	TAF9P1_2	exon	processed_pseudogene	chrY	17629360	17629402
chrY	17705968	17706178	AC007742.2_1	exon	unprocessed_pseudogene	chrY	17705968	17706178
chrY	17706179	17707997	AC007742.2_intron_1	intron	unprocessed_pseudogene	chrY	17706179	17707997
chrY	17707998	17708185	AC007742.2_2	exon	unprocessed_pseudogene	chrY	17707998	17708185
chrY	17721598	17723177	CDY5P_1	exon	unprocessed_pseudogene	chrY	17721598	17723177
chrY	17726752	17727080	AC007742.1_1	exon	processed_pseudogene	chrY	17726752	17727080
chrY	17729528	17729799	PRYP1_1	exon	unprocessed_pseudogene	chrY	17729528	17729799
chrY	17729800	17741914	PRYP1_intron_1	intron	unprocessed_pseudogene	chrY	17729800	17741914
chrY	17741915	17742031	PRYP1_2	exon	unprocessed_pseudogene	chrY	17741915	17742031
chrY	17742032	17744538	PRYP1_intron_2	intron	unprocessed_pseudogene	chrY	17742032	17744538
chrY	17744539	17744596	PRYP1_3	exon	unprocessed_pseudogene	chrY	17744539	17744596
chrY	17757001	17758125	ACTG1P2_1	exon	processed_pseudogene	chrY	17757001	17758125
chrY	17768980	17770560	XKRY_1	exon	transcribed_unprocessed_pseudogene	chrY	17768980	17770560
chrY	17770561	17777064	XKRY_intron_1	intron	transcribed_unprocessed_pseudogene	chrY	17770561	17777064
chrY	17777065	17777400	XKRY_2	exon	transcribed_unprocessed_pseudogene	chrY	17777065	17777400
chrY	17782210	17782335	USP9YP23_1	exon	unprocessed_pseudogene	chrY	17782210	17782335
chrY	17782336	17782908	USP9YP23_intron_1	intron	unprocessed_pseudogene	chrY	17782336	17782908
chrY	17782909	17783001	USP9YP23_2	exon	unprocessed_pseudogene	chrY	17782909	17783001
chrY	17783002	17784625	USP9YP23_intron_2	intron	unprocessed_pseudogene	chrY	17783002	17784625
chrY	17784626	17784815	USP9YP23_3	exon	unprocessed_pseudogene	chrY	17784626	17784815
chrY	17788315	17788410	USP9YP27_1	exon	unprocessed_pseudogene	chrY	17788315	17788410
chrY	17788411	17788789	USP9YP27_intron_1	intron	unprocessed_pseudogene	chrY	17788411	17788789
chrY	17788790	17788961	USP9YP27_2	exon	unprocessed_pseudogene	chrY	17788790	17788961
chrY	17788962	17789160	USP9YP27_intron_2	intron	unprocessed_pseudogene	chrY	17788962	17789160
chrY	17789161	17789190	USP9YP27_3	exon	unprocessed_pseudogene	chrY	17789161	17789190
chrY	17789191	17789341	USP9YP27_intron_3	intron	unprocessed_pseudogene	chrY	17789191	17789341
chrY	17789342	17789484	USP9YP27_4	exon	unprocessed_pseudogene	chrY	17789342	17789484
chrY	17797983	17798068	TRAPPC2P3_1	exon	unprocessed_pseudogene	chrY	17797983	17798068
chrY	17798069	17798508	TRAPPC2P3_intron_1	intron	unprocessed_pseudogene	chrY	17798069	17798508
chrY	17798509	17798651	TRAPPC2P3_2	exon	unprocessed_pseudogene	chrY	17798509	17798651
chrY	17798652	17800602	TRAPPC2P3_intron_2	intron	unprocessed_pseudogene	chrY	17798652	17800602
chrY	17800603	17800696	TRAPPC2P3_3	exon	unprocessed_pseudogene	chrY	17800603	17800696
chrY	17809807	17809906	OFD1P1Y_1	exon	unprocessed_pseudogene	chrY	17809807	17809906
chrY	17809907	17811125	OFD1P1Y_intron_1	intron	unprocessed_pseudogene	chrY	17809907	17811125
chrY	17811126	17811327	OFD1P1Y_2	exon	unprocessed_pseudogene	chrY	17811126	17811327
chrY	17811328	17813520	OFD1P1Y_intron_2	intron	unprocessed_pseudogene	chrY	17811328	17813520
chrY	17813521	17813589	OFD1P1Y_3	exon	unprocessed_pseudogene	chrY	17813521	17813589
chrY	17813590	17813673	OFD1P1Y_intron_3	intron	unprocessed_pseudogene	chrY	17813590	17813673
chrY	17813674	17813705	OFD1P1Y_4	exon	unprocessed_pseudogene	chrY	17813674	17813705
chrY	17813706	17815226	OFD1P1Y_intron_4	intron	unprocessed_pseudogene	chrY	17813706	17815226
chrY	17815227	17815364	OFD1P1Y_5	exon	unprocessed_pseudogene	chrY	17815227	17815364
chrY	17815365	17815687	OFD1P1Y_intron_5	intron	unprocessed_pseudogene	chrY	17815365	17815687
chrY	17815688	17815835	OFD1P1Y_6	exon	unprocessed_pseudogene	chrY	17815688	17815835
chrY	17815836	17818923	OFD1P1Y_intron_6	intron	unprocessed_pseudogene	chrY	17815836	17818923
chrY	17818924	17819030	OFD1P1Y_7	exon	unprocessed_pseudogene	chrY	17818924	17819030
chrY	17819031	17820332	OFD1P1Y_intron_7	intron	unprocessed_pseudogene	chrY	17819031	17820332
chrY	17820333	17820453	OFD1P1Y_8	exon	unprocessed_pseudogene	chrY	17820333	17820453
chrY	17820454	17822289	OFD1P1Y_intron_8	intron	unprocessed_pseudogene	chrY	17820454	17822289
chrY	17822290	17822364	OFD1P1Y_9	exon	unprocessed_pseudogene	chrY	17822290	17822364
chrY	17822365	17823467	OFD1P1Y_intron_9	intron	unprocessed_pseudogene	chrY	17822365	17823467
chrY	17823468	17823560	OFD1P1Y_10	exon	unprocessed_pseudogene	chrY	17823468	17823560
chrY	17823561	17825179	OFD1P1Y_intron_10	intron	unprocessed_pseudogene	chrY	17823561	17825179
chrY	17825180	17825329	OFD1P1Y_11	exon	unprocessed_pseudogene	chrY	17825180	17825329
chrY	17837201	17837528	ELOCP6_1	exon	processed_pseudogene	chrY	17837201	17837528
chrY	17877410	17877784	CDY2B_UTR_1	three_prime_UTR	protein_coding	chrY	17877410	17877784
chrY	17877784	17877829	CDY2B_1	CDS	protein_coding	chrY	17877784	17877829
chrY	17877834	17877862	CDY2B_2	CDS	protein_coding	chrY	17877834	17877862
chrY	17877863	17878258	CDY2B_intron_2	intron	protein_coding	chrY	17877863	17878258
chrY	17878266	17879892	CDY2B_3	CDS	protein_coding	chrY	17878266	17879892
chrY	17879892	17880220	CDY2B_UTR_3	five_prime_UTR	protein_coding	chrY	17879892	17880220
chrY	17882099	17883298	CDY6P_1	exon	unprocessed_pseudogene	chrY	17882099	17883298
chrY	17883299	17883404	CDY6P_intron_1	intron	unprocessed_pseudogene	chrY	17883299	17883641
chrY	18022337	18022364	CDY8P_1	exon	unprocessed_pseudogene	chrY	18022299	18022364
chrY	18022518	18022566	CDY8P_intron_1	intron	unprocessed_pseudogene	chrY	18022365	18022694
chrY	18022593	18022624	CDY8P_intron_1	intron	unprocessed_pseudogene	chrY	18022365	18022694
chrY	18022742	18022779	CDY8P_2	exon	unprocessed_pseudogene	chrY	18022695	18023908
chrY	18022869	18022927	CDY8P_2	exon	unprocessed_pseudogene	chrY	18022695	18023908
chrY	18023856	18023908	CDY8P_2	exon	unprocessed_pseudogene	chrY	18022695	18023908
chrY	18025787	18026114	CDY2A_UTR_1	five_prime_UTR	protein_coding	chrY	18025787	18026114
chrY	18026114	18027740	CDY2A_1	CDS	protein_coding	chrY	18026114	18027740
chrY	18027741	18028143	CDY2A_intron_1	intron	protein_coding	chrY	18027741	18028143
chrY	18028144	18028172	CDY2A_2	CDS	protein_coding	chrY	18028144	18028172
chrY	18028177	18028222	CDY2A_3	CDS	protein_coding	chrY	18028177	18028222
chrY	18028222	18028597	CDY2A_UTR_2	three_prime_UTR	protein_coding	chrY	18028222	18028597
chrY	18068483	18068810	ELOCP12_1	exon	processed_pseudogene	chrY	18068483	18068810
chrY	18080681	18080830	OFD1P2Y_1	exon	unprocessed_pseudogene	chrY	18080681	18080830
chrY	18080831	18082448	OFD1P2Y_intron_1	intron	unprocessed_pseudogene	chrY	18080831	18082448
chrY	18082449	18082540	OFD1P2Y_2	exon	unprocessed_pseudogene	chrY	18082449	18082540
chrY	18082541	18085554	OFD1P2Y_intron_2	intron	unprocessed_pseudogene	chrY	18082541	18085554
chrY	18085555	18085675	OFD1P2Y_3	exon	unprocessed_pseudogene	chrY	18085555	18085675
chrY	18085676	18086977	OFD1P2Y_intron_3	intron	unprocessed_pseudogene	chrY	18085676	18086977
chrY	18086978	18087084	OFD1P2Y_4	exon	unprocessed_pseudogene	chrY	18086978	18087084
chrY	18087085	18090172	OFD1P2Y_intron_4	intron	unprocessed_pseudogene	chrY	18087085	18090172
chrY	18090173	18090320	OFD1P2Y_5	exon	unprocessed_pseudogene	chrY	18090173	18090320
chrY	18090321	18090643	OFD1P2Y_intron_5	intron	unprocessed_pseudogene	chrY	18090321	18090643
chrY	18090644	18090781	OFD1P2Y_6	exon	unprocessed_pseudogene	chrY	18090644	18090781
chrY	18090782	18092303	OFD1P2Y_intron_6	intron	unprocessed_pseudogene	chrY	18090782	18092303
chrY	18092304	18092335	OFD1P2Y_7	exon	unprocessed_pseudogene	chrY	18092304	18092335
chrY	18092336	18092419	OFD1P2Y_intron_7	intron	unprocessed_pseudogene	chrY	18092336	18092419
chrY	18092420	18092488	OFD1P2Y_8	exon	unprocessed_pseudogene	chrY	18092420	18092488
chrY	18092489	18094681	OFD1P2Y_intron_8	intron	unprocessed_pseudogene	chrY	18092489	18094681
chrY	18094682	18094883	OFD1P2Y_9	exon	unprocessed_pseudogene	chrY	18094682	18094883
chrY	18094884	18096103	OFD1P2Y_intron_9	intron	unprocessed_pseudogene	chrY	18094884	18096103
chrY	18096104	18096202	OFD1P2Y_10	exon	unprocessed_pseudogene	chrY	18096104	18096202
chrY	18105314	18105406	TRAPPC2P8_1	exon	unprocessed_pseudogene	chrY	18105314	18105406
chrY	18105407	18107354	TRAPPC2P8_intron_1	intron	unprocessed_pseudogene	chrY	18105407	18107354
chrY	18107355	18107502	TRAPPC2P8_2	exon	unprocessed_pseudogene	chrY	18107355	18107502
chrY	18107503	18107945	TRAPPC2P8_intron_2	intron	unprocessed_pseudogene	chrY	18107503	18107945
chrY	18107946	18108102	TRAPPC2P8_3	exon	unprocessed_pseudogene	chrY	18107946	18108102
chrY	18116527	18116664	USP9YP15_1	exon	unprocessed_pseudogene	chrY	18116527	18116664
chrY	18116665	18116818	USP9YP15_intron_1	intron	unprocessed_pseudogene	chrY	18116665	18116818
chrY	18116819	18116848	USP9YP15_2	exon	unprocessed_pseudogene	chrY	18116819	18116848
chrY	18116849	18117059	USP9YP15_intron_2	intron	unprocessed_pseudogene	chrY	18116849	18117059
chrY	18117060	18117219	USP9YP15_3	exon	unprocessed_pseudogene	chrY	18117060	18117219
chrY	18117220	18117598	USP9YP15_intron_3	intron	unprocessed_pseudogene	chrY	18117220	18117598
chrY	18117599	18117695	USP9YP15_4	exon	unprocessed_pseudogene	chrY	18117599	18117695
chrY	18121195	18121383	USP9YP16_1	exon	unprocessed_pseudogene	chrY	18121195	18121383
chrY	18121384	18123007	USP9YP16_intron_1	intron	unprocessed_pseudogene	chrY	18121384	18123007
chrY	18123008	18123100	USP9YP16_2	exon	unprocessed_pseudogene	chrY	18123008	18123100
chrY	18123101	18123672	USP9YP16_intron_2	intron	unprocessed_pseudogene	chrY	18123101	18123672
chrY	18123673	18123799	USP9YP16_3	exon	unprocessed_pseudogene	chrY	18123673	18123799
chrY	18128610	18128944	XKRY2_1	exon	transcribed_unprocessed_pseudogene	chrY	18128610	18128944
chrY	18128945	18135447	XKRY2_intron_1	intron	transcribed_unprocessed_pseudogene	chrY	18128945	18135447
chrY	18135448	18137029	XKRY2_2	exon	transcribed_unprocessed_pseudogene	chrY	18135448	18137029
chrY	18147884	18149008	ACTG1P11_1	exon	processed_pseudogene	chrY	18147884	18149008
chrY	18161366	18161469	PRYP2_1	exon	unprocessed_pseudogene	chrY	18161366	18161469
chrY	18161470	18163976	PRYP2_intron_1	intron	unprocessed_pseudogene	chrY	18161470	18163976
chrY	18163977	18164093	PRYP2_2	exon	unprocessed_pseudogene	chrY	18163977	18164093
chrY	18164094	18164121	PRYP2_intron_2	intron	unprocessed_pseudogene	chrY	18164094	18176211
chrY	18164144	18170225	PRYP2_intron_2	intron	unprocessed_pseudogene	chrY	18164094	18176211
chrY	18170249	18176211	PRYP2_intron_2	intron	unprocessed_pseudogene	chrY	18164094	18176211
chrY	18176212	18176484	PRYP2_3	exon	unprocessed_pseudogene	chrY	18176212	18176484
chrY	18178932	18179260	ELOCP26_1	exon	processed_pseudogene	chrY	18178932	18179260
chrY	18182835	18184414	CDY9P_1	exon	unprocessed_pseudogene	chrY	18182835	18184414
chrY	18276607	18276648	TAF9P2_1	exon	processed_pseudogene	chrY	18276607	18276648
chrY	18276649	18277021	TAF9P2_intron_1	intron	processed_pseudogene	chrY	18276649	18277021
chrY	18277022	18277495	TAF9P2_2	exon	processed_pseudogene	chrY	18277022	18277495
chrY	18280178	18280349	CLUHP2_1	exon	unprocessed_pseudogene	chrY	18280178	18280349
chrY	18280350	18281244	CLUHP2_intron_1	intron	unprocessed_pseudogene	chrY	18280350	18281244
chrY	18281245	18281685	CLUHP2_2	exon	unprocessed_pseudogene	chrY	18281245	18281685
chrY	18281686	18281761	CLUHP2_intron_2	intron	unprocessed_pseudogene	chrY	18281686	18281761
chrY	18281762	18281908	CLUHP2_3	exon	unprocessed_pseudogene	chrY	18281762	18281908
chrY	18281909	18282036	CLUHP2_intron_3	intron	unprocessed_pseudogene	chrY	18281909	18282036
chrY	18282037	18282145	CLUHP2_4	exon	unprocessed_pseudogene	chrY	18282037	18282145
chrY	18282146	18282788	CLUHP2_intron_4	intron	unprocessed_pseudogene	chrY	18282146	18282788
chrY	18282789	18282861	CLUHP2_5	exon	unprocessed_pseudogene	chrY	18282789	18282861
chrY	18282862	18283110	CLUHP2_intron_5	intron	unprocessed_pseudogene	chrY	18282862	18283110
chrY	18283111	18283165	CLUHP2_6	exon	unprocessed_pseudogene	chrY	18283111	18283165
chrY	18283166	18283890	CLUHP2_intron_6	intron	unprocessed_pseudogene	chrY	18283166	18283890
chrY	18283891	18283990	CLUHP2_7	exon	unprocessed_pseudogene	chrY	18283891	18283990
chrY	18283991	18284469	CLUHP2_intron_7	intron	unprocessed_pseudogene	chrY	18283991	18284469
chrY	18284470	18284554	CLUHP2_8	exon	unprocessed_pseudogene	chrY	18284470	18284554
chrY	18284555	18284632	CLUHP2_intron_8	intron	unprocessed_pseudogene	chrY	18284555	18284632
chrY	18284633	18284761	CLUHP2_9	exon	unprocessed_pseudogene	chrY	18284633	18284761
chrY	18326253	18326690	FAM224A_1	exon	lincRNA	chrY	18326253	18326690
chrY	18326691	18329189	FAM224A_intron_1	intron	lincRNA	chrY	18326691	18329189
chrY	18329190	18329308	FAM224A_2	exon	lincRNA	chrY	18329190	18329308
chrY	18329309	18335686	FAM224A_intron_2	intron	lincRNA	chrY	18329309	18349998
chrY	18335708	18349998	FAM224A_intron_2	intron	lincRNA	chrY	18329309	18349998
chrY	18349999	18350234	FAM224A_3	exon	lincRNA	chrY	18349999	18350234
chrY	18350235	18351882	FAM224A_intron_3	intron	lincRNA	chrY	18350235	18351882
chrY	18351883	18351968	FAM224A_4	exon	lincRNA	chrY	18351883	18351968
chrY	18351969	18352054	FAM224A_intron_4	intron	lincRNA	chrY	18351969	18352054
chrY	18352055	18353210	FAM224A_5	exon	lincRNA	chrY	18352055	18353210
chrY	18346123	18346238	RNA5SP522_1	exon	rRNA	chrY	18346123	18346238
chrY	18348035	18348147	RNA5SP523_1	exon	rRNA	chrY	18348035	18348147
chrY	18532326	18532656	ELOCP7_1	exon	processed_pseudogene	chrY	18532326	18532656
chrY	18546671	18546787	HSFY1_UTR_1	five_prime_UTR	protein_coding	chrY	18546671	18546787
chrY	18546787	18547300	HSFY1_1	CDS	protein_coding	chrY	18546787	18547300
chrY	18547301	18547777	HSFY1_intron_1	intron	protein_coding	chrY	18547301	18547777
chrY	18547778	18548471	HSFY1_2	CDS	protein_coding	chrY	18547778	18548471
chrY	18548471	18548592	HSFY1_UTR_2	three_prime_UTR	protein_coding	chrY	18548471	18548592
chrY	18548593	18550112	HSFY1_intron_2	intron	protein_coding	chrY	18548593	18550112
chrY	18550113	18550223	HSFY1_3	CDS	protein_coding	chrY	18550113	18550223
chrY	18550224	18550781	HSFY1_intron_3	intron	protein_coding	chrY	18550224	18550781
chrY	18550804	18551465	HSFY1_UTR_3	three_prime_UTR	protein_coding	chrY	18550804	18551465
chrY	18571986	18572102	HSFY1_intron_4	intron	protein_coding	chrY	18551466	18588534
chrY	18572355	18572382	HSFY1_intron_4	intron	protein_coding	chrY	18551466	18588534
chrY	18572501	18572541	HSFY1_intron_4	intron	protein_coding	chrY	18551466	18588534
chrY	18572579	18573744	HSFY1_intron_4	intron	protein_coding	chrY	18551466	18588534
chrY	18573767	18574686	HSFY1_intron_4	intron	protein_coding	chrY	18551466	18588534
chrY	18574747	18574781	HSFY1_intron_4	intron	protein_coding	chrY	18551466	18588534
chrY	18574946	18575007	HSFY1_intron_4	intron	protein_coding	chrY	18551466	18588534
chrY	18575032	18575094	HSFY1_intron_4	intron	protein_coding	chrY	18551466	18588534
chrY	18575194	18575217	HSFY1_intron_4	intron	protein_coding	chrY	18551466	18588534
chrY	18575276	18575397	HSFY1_intron_4	intron	protein_coding	chrY	18551466	18588534
chrY	18575625	18575660	HSFY1_intron_4	intron	protein_coding	chrY	18551466	18588534
chrY	18575874	18575916	HSFY1_intron_4	intron	protein_coding	chrY	18551466	18588534
chrY	18575976	18576106	HSFY1_intron_4	intron	protein_coding	chrY	18551466	18588534
chrY	18576366	18576467	HSFY1_intron_4	intron	protein_coding	chrY	18551466	18588534
chrY	18576499	18576595	HSFY1_intron_4	intron	protein_coding	chrY	18551466	18588534
chrY	18576618	18576666	HSFY1_intron_4	intron	protein_coding	chrY	18551466	18588534
chrY	18576688	18576712	HSFY1_intron_4	intron	protein_coding	chrY	18551466	18588534
chrY	18576739	18576763	HSFY1_intron_4	intron	protein_coding	chrY	18551466	18588534
chrY	18576916	18576990	HSFY1_intron_4	intron	protein_coding	chrY	18551466	18588534
chrY	18577041	18577064	HSFY1_intron_4	intron	protein_coding	chrY	18551466	18588534
chrY	18577126	18577205	HSFY1_intron_4	intron	protein_coding	chrY	18551466	18588534
chrY	18577270	18577298	HSFY1_intron_4	intron	protein_coding	chrY	18551466	18588534
chrY	18577349	18577373	HSFY1_intron_4	intron	protein_coding	chrY	18551466	18588534
chrY	18577417	18577457	HSFY1_intron_4	intron	protein_coding	chrY	18551466	18588534
chrY	18577521	18577577	HSFY1_intron_4	intron	protein_coding	chrY	18551466	18588534
chrY	18577612	18577643	HSFY1_intron_4	intron	protein_coding	chrY	18551466	18588534
chrY	18577728	18577818	HSFY1_intron_4	intron	protein_coding	chrY	18551466	18588534
chrY	18577909	18578031	HSFY1_intron_4	intron	protein_coding	chrY	18551466	18588534
chrY	18578158	18578208	HSFY1_intron_4	intron	protein_coding	chrY	18551466	18588534
chrY	18578259	18578295	HSFY1_intron_4	intron	protein_coding	chrY	18551466	18588534
chrY	18578478	18578635	HSFY1_intron_4	intron	protein_coding	chrY	18551466	18588534
chrY	18578819	18578844	HSFY1_intron_4	intron	protein_coding	chrY	18551466	18588534
chrY	18579136	18579173	HSFY1_intron_4	intron	protein_coding	chrY	18551466	18588534
chrY	18579216	18579398	HSFY1_intron_4	intron	protein_coding	chrY	18551466	18588534
chrY	18579488	18579530	HSFY1_intron_4	intron	protein_coding	chrY	18551466	18588534
chrY	18579599	18579654	HSFY1_intron_4	intron	protein_coding	chrY	18551466	18588534
chrY	18579676	18579761	HSFY1_intron_4	intron	protein_coding	chrY	18551466	18588534
chrY	18579800	18579829	HSFY1_intron_4	intron	protein_coding	chrY	18551466	18588534
chrY	18579908	18580114	HSFY1_intron_4	intron	protein_coding	chrY	18551466	18588534
chrY	18580140	18580170	HSFY1_intron_4	intron	protein_coding	chrY	18551466	18588534
chrY	18580248	18580339	HSFY1_intron_4	intron	protein_coding	chrY	18551466	18588534
chrY	18580476	18580520	HSFY1_intron_4	intron	protein_coding	chrY	18551466	18588534
chrY	18580552	18580608	HSFY1_intron_4	intron	protein_coding	chrY	18551466	18588534
chrY	18580632	18580661	HSFY1_intron_4	intron	protein_coding	chrY	18551466	18588534
chrY	18580728	18580890	HSFY1_intron_4	intron	protein_coding	chrY	18551466	18588534
chrY	18580942	18581125	HSFY1_intron_4	intron	protein_coding	chrY	18551466	18588534
chrY	18581188	18581239	HSFY1_intron_4	intron	protein_coding	chrY	18551466	18588534
chrY	18581271	18581333	HSFY1_intron_4	intron	protein_coding	chrY	18551466	18588534
chrY	18581361	18581402	HSFY1_intron_4	intron	protein_coding	chrY	18551466	18588534
chrY	18581564	18581602	HSFY1_intron_4	intron	protein_coding	chrY	18551466	18588534
chrY	18581767	18581821	HSFY1_intron_4	intron	protein_coding	chrY	18551466	18588534
chrY	18581926	18581983	HSFY1_intron_4	intron	protein_coding	chrY	18551466	18588534
chrY	18584131	18584169	HSFY1_intron_4	intron	protein_coding	chrY	18551466	18588534
chrY	18584368	18584392	HSFY1_intron_4	intron	protein_coding	chrY	18551466	18588534
chrY	18551466	18555153	HSFY1_intron_4	intron	protein_coding	chrY	18551466	18588534
chrY	18555183	18571957	HSFY1_intron_4	intron	protein_coding	chrY	18551466	18588534
chrY	18579421	18579461	HSFY1_intron_4	intron	protein_coding	chrY	18551466	18588534
chrY	18584131	18584169	OFD1P5Y_intron_3	intron	unprocessed_pseudogene	chrY	18584061	18587410
chrY	18584368	18584392	OFD1P5Y_intron_3	intron	unprocessed_pseudogene	chrY	18584061	18587410
chrY	18743470	18743500	HSFY2_intron_1	intron	protein_coding	chrY	18731868	18768919
chrY	18745571	18745617	HSFY2_intron_1	intron	protein_coding	chrY	18731868	18768919
chrY	18745662	18745746	HSFY2_intron_1	intron	protein_coding	chrY	18731868	18768919
chrY	18746009	18746109	HSFY2_intron_1	intron	protein_coding	chrY	18731868	18768919
chrY	18746135	18746228	HSFY2_intron_1	intron	protein_coding	chrY	18731868	18768919
chrY	18746627	18746661	HSFY2_intron_1	intron	protein_coding	chrY	18731868	18768919
chrY	18747593	18747639	HSFY2_intron_1	intron	protein_coding	chrY	18731868	18768919
chrY	18748271	18748299	HSFY2_intron_1	intron	protein_coding	chrY	18731868	18768919
chrY	18749973	18749998	HSFY2_intron_1	intron	protein_coding	chrY	18731868	18768919
chrY	18750542	18750581	HSFY2_intron_1	intron	protein_coding	chrY	18731868	18768919
chrY	18752093	18752202	HSFY2_intron_1	intron	protein_coding	chrY	18731868	18768919
chrY	18752261	18752333	HSFY2_intron_1	intron	protein_coding	chrY	18731868	18768919
chrY	18752461	18752506	HSFY2_intron_1	intron	protein_coding	chrY	18731868	18768919
chrY	18752536	18757249	HSFY2_intron_1	intron	protein_coding	chrY	18731868	18768919
chrY	18757274	18757298	HSFY2_intron_1	intron	protein_coding	chrY	18731868	18768919
chrY	18757363	18757402	HSFY2_intron_1	intron	protein_coding	chrY	18731868	18768919
chrY	18757534	18757661	HSFY2_intron_1	intron	protein_coding	chrY	18731868	18768919
chrY	18757703	18757760	HSFY2_intron_1	intron	protein_coding	chrY	18731868	18768919
chrY	18758070	18758107	HSFY2_intron_1	intron	protein_coding	chrY	18731868	18768919
chrY	18758133	18758161	HSFY2_intron_1	intron	protein_coding	chrY	18731868	18768919
chrY	18758239	18758276	HSFY2_intron_1	intron	protein_coding	chrY	18731868	18768919
chrY	18758300	18765208	HSFY2_intron_1	intron	protein_coding	chrY	18731868	18768919
chrY	18765240	18768919	HSFY2_intron_1	intron	protein_coding	chrY	18731868	18768919
chrY	18768920	18769597	HSFY2_UTR_2	three_prime_UTR	protein_coding	chrY	18768920	18769597
chrY	18769620	18770181	HSFY2_intron_2	intron	protein_coding	chrY	18769620	18770181
chrY	18770182	18770292	HSFY2_3	CDS	protein_coding	chrY	18770182	18770292
chrY	18770293	18771812	HSFY2_intron_3	intron	protein_coding	chrY	18770293	18771812
chrY	18771813	18771934	HSFY2_UTR_3	three_prime_UTR	protein_coding	chrY	18771813	18771934
chrY	18771934	18772627	HSFY2_4	CDS	protein_coding	chrY	18771934	18772627
chrY	18772628	18773104	HSFY2_intron_4	intron	protein_coding	chrY	18772628	18773104
chrY	18773105	18773618	HSFY2_5	CDS	protein_coding	chrY	18773105	18773618
chrY	18773618	18773735	HSFY2_UTR_4	five_prime_UTR	protein_coding	chrY	18773618	18773735
chrY	18787750	18788080	ELOCP14_1	exon	processed_pseudogene	chrY	18787750	18788080
chrY	22048591	22048703	HSFY5P_1	exon	unprocessed_pseudogene	chrY	22048554	22048703
chrY	22048704	22048762	HSFY5P_intron_1	intron	unprocessed_pseudogene	chrY	22048704	22049187
chrY	22048844	22048869	HSFY5P_intron_1	intron	unprocessed_pseudogene	chrY	22048704	22049187
chrY	22049137	22049187	HSFY5P_intron_1	intron	unprocessed_pseudogene	chrY	22048704	22049187
chrY	22049188	22049225	HSFY5P_2	exon	unprocessed_pseudogene	chrY	22049188	22049347
chrY	22049251	22049280	HSFY5P_2	exon	unprocessed_pseudogene	chrY	22049188	22049347
chrY	22049755	22049782	USP9YP17_1	exon	unprocessed_pseudogene	chrY	22049755	22049793
chrY	22049813	22049847	USP9YP17_intron_1	intron	unprocessed_pseudogene	chrY	22049794	22051508
chrY	22049882	22049987	USP9YP17_intron_1	intron	unprocessed_pseudogene	chrY	22049794	22051508
chrY	22050013	22050038	USP9YP17_intron_1	intron	unprocessed_pseudogene	chrY	22049794	22051508
chrY	22050060	22050279	USP9YP17_intron_1	intron	unprocessed_pseudogene	chrY	22049794	22051508
chrY	22050308	22050334	USP9YP17_intron_1	intron	unprocessed_pseudogene	chrY	22049794	22051508
chrY	22050355	22050380	USP9YP17_intron_1	intron	unprocessed_pseudogene	chrY	22049794	22051508
chrY	22050403	22051406	USP9YP17_intron_1	intron	unprocessed_pseudogene	chrY	22049794	22051508
chrY	22051472	22051508	USP9YP17_intron_1	intron	unprocessed_pseudogene	chrY	22049794	22051508
chrY	22051509	22051577	USP9YP17_2	exon	unprocessed_pseudogene	chrY	22051509	22051638
chrY	22051600	22051638	USP9YP17_2	exon	unprocessed_pseudogene	chrY	22051509	22051638
chrY	22051675	22051778	USP9YP17_intron_2	intron	unprocessed_pseudogene	chrY	22051639	22053995
chrY	22051802	22051993	USP9YP17_intron_2	intron	unprocessed_pseudogene	chrY	22051639	22053995
chrY	22052024	22052054	USP9YP17_intron_2	intron	unprocessed_pseudogene	chrY	22051639	22053995
chrY	22052078	22053995	USP9YP17_intron_2	intron	unprocessed_pseudogene	chrY	22051639	22053995
chrY	22053996	22054185	USP9YP17_3	exon	unprocessed_pseudogene	chrY	22053996	22054185
chrY	22055795	22055879	USP9YP17_intron_3	intron	unprocessed_pseudogene	chrY	22054186	22055970
chrY	22054186	22055713	USP9YP17_intron_3	intron	unprocessed_pseudogene	chrY	22054186	22055970
chrY	22056016	22056058	USP9YP17_4	exon	unprocessed_pseudogene	chrY	22055971	22056089
chrY	22056112	22056299	USP9YP17_intron_4	intron	unprocessed_pseudogene	chrY	22056090	22057891
chrY	22056320	22056374	USP9YP17_intron_4	intron	unprocessed_pseudogene	chrY	22056090	22057891
chrY	22056403	22056444	USP9YP17_intron_4	intron	unprocessed_pseudogene	chrY	22056090	22057891
chrY	22056470	22056495	USP9YP17_intron_4	intron	unprocessed_pseudogene	chrY	22056090	22057891
chrY	22056516	22056559	USP9YP17_intron_4	intron	unprocessed_pseudogene	chrY	22056090	22057891
chrY	22056655	22056743	USP9YP17_intron_4	intron	unprocessed_pseudogene	chrY	22056090	22057891
chrY	22056764	22056864	USP9YP17_intron_4	intron	unprocessed_pseudogene	chrY	22056090	22057891
chrY	22056932	22056982	USP9YP17_intron_4	intron	unprocessed_pseudogene	chrY	22056090	22057891
chrY	22057166	22057219	USP9YP17_intron_4	intron	unprocessed_pseudogene	chrY	22056090	22057891
chrY	22057399	22057446	USP9YP17_intron_4	intron	unprocessed_pseudogene	chrY	22056090	22057891
chrY	22078021	22078050	PRY2_intron_1	intron	protein_coding	chrY	22072582	22082078
chrY	22078141	22078205	PRY2_intron_1	intron	protein_coding	chrY	22072582	22082078
chrY	22078229	22078512	PRY2_intron_1	intron	protein_coding	chrY	22072582	22082078
chrY	22078538	22078603	PRY2_intron_1	intron	protein_coding	chrY	22072582	22082078
chrY	22078627	22078834	PRY2_intron_1	intron	protein_coding	chrY	22072582	22082078
chrY	22078855	22078962	PRY2_intron_1	intron	protein_coding	chrY	22072582	22082078
chrY	22078983	22079025	PRY2_intron_1	intron	protein_coding	chrY	22072582	22082078
chrY	22079051	22079115	PRY2_intron_1	intron	protein_coding	chrY	22072582	22082078
chrY	22079141	22079184	PRY2_intron_1	intron	protein_coding	chrY	22072582	22082078
chrY	22079219	22079325	PRY2_intron_1	intron	protein_coding	chrY	22072582	22082078
chrY	22079352	22079621	PRY2_intron_1	intron	protein_coding	chrY	22072582	22082078
chrY	22079642	22079811	PRY2_intron_1	intron	protein_coding	chrY	22072582	22082078
chrY	22079832	22080043	PRY2_intron_1	intron	protein_coding	chrY	22072582	22082078
chrY	22080065	22080263	PRY2_intron_1	intron	protein_coding	chrY	22072582	22082078
chrY	22080289	22080472	PRY2_intron_1	intron	protein_coding	chrY	22072582	22082078
chrY	22080501	22080870	PRY2_intron_1	intron	protein_coding	chrY	22072582	22082078
chrY	22080901	22081873	PRY2_intron_1	intron	protein_coding	chrY	22072582	22082078
chrY	22081894	22082054	PRY2_intron_1	intron	protein_coding	chrY	22072582	22082078
chrY	22082082	22082195	PRY2_2	CDS	protein_coding	chrY	22082079	22082195
chrY	22082196	22084769	PRY2_intron_2	intron	protein_coding	chrY	22082196	22084769
chrY	22084770	22084839	PRY2_3	CDS	protein_coding	chrY	22084770	22084839
chrY	22084839	22084891	PRY2_UTR_2	five_prime_UTR	protein_coding	chrY	22084839	22084891
chrY	22084892	22095730	PRY2_intron_3	intron	protein_coding	chrY	22084892	22095730
chrY	22095731	22095818	PRY2_UTR_3	five_prime_UTR	protein_coding	chrY	22095731	22095818
chrY	22095819	22095918	PRY2_intron_4	intron	protein_coding	chrY	22095819	22095918
chrY	22095919	22096007	PRY2_UTR_4	five_prime_UTR	protein_coding	chrY	22095919	22096007
chrY	22100814	22101055	AC007359.1_1	exon	lincRNA	chrY	22100814	22101055
chrY	22101056	22101690	AC007359.1_intron_1	intron	lincRNA	chrY	22101056	22101690
chrY	22101691	22102369	AC007359.1_2	exon	lincRNA	chrY	22101691	22102369
chrY	22102370	22102883	AC007359.1_intron_2	intron	lincRNA	chrY	22102370	22102883
chrY	22102884	22103002	AC007359.1_3	exon	lincRNA	chrY	22102884	22103002
chrY	22103003	22103545	AC007359.1_intron_3	intron	lincRNA	chrY	22103003	22103545
chrY	22103546	22103743	AC007359.1_4	exon	lincRNA	chrY	22103546	22103743
chrY	22103744	22103862	AC007359.1_intron_4	intron	lincRNA	chrY	22103744	22103862
chrY	22103863	22103949	AC007359.1_5	exon	lincRNA	chrY	22103863	22103949
chrY	22103950	22105748	AC007359.1_intron_5	intron	lincRNA	chrY	22103950	22105748
chrY	22105749	22106085	AC007359.1_6	exon	lincRNA	chrY	22105749	22106085
chrY	22106086	22107550	AC007359.1_intron_6	intron	lincRNA	chrY	22106086	22107550
chrY	22107551	22107641	AC007359.1_7	exon	lincRNA	chrY	22107551	22107641
chrY	22119094	22119124	AC007359.1_intron_7	intron	lincRNA	chrY	22107642	22121282
chrY	22119261	22119285	AC007359.1_intron_7	intron	lincRNA	chrY	22107642	22121282
chrY	22119321	22119353	AC007359.1_intron_7	intron	lincRNA	chrY	22107642	22121282
chrY	22119487	22119525	AC007359.1_intron_7	intron	lincRNA	chrY	22107642	22121282
chrY	22119552	22119581	AC007359.1_intron_7	intron	lincRNA	chrY	22107642	22121282
chrY	22119652	22119712	AC007359.1_intron_7	intron	lincRNA	chrY	22107642	22121282
chrY	22119747	22119813	AC007359.1_intron_7	intron	lincRNA	chrY	22107642	22121282
chrY	22119841	22119965	AC007359.1_intron_7	intron	lincRNA	chrY	22107642	22121282
chrY	22119996	22120050	AC007359.1_intron_7	intron	lincRNA	chrY	22107642	22121282
chrY	22120137	22120205	AC007359.1_intron_7	intron	lincRNA	chrY	22107642	22121282
chrY	22120269	22120311	AC007359.1_intron_7	intron	lincRNA	chrY	22107642	22121282
chrY	22120338	22120464	AC007359.1_intron_7	intron	lincRNA	chrY	22107642	22121282
chrY	22120561	22120597	AC007359.1_intron_7	intron	lincRNA	chrY	22107642	22121282
chrY	22120623	22120646	AC007359.1_intron_7	intron	lincRNA	chrY	22107642	22121282
chrY	22120722	22120745	AC007359.1_intron_7	intron	lincRNA	chrY	22107642	22121282
chrY	22120807	22120839	AC007359.1_intron_7	intron	lincRNA	chrY	22107642	22121282
chrY	22121131	22121172	AC007359.1_intron_7	intron	lincRNA	chrY	22107642	22121282
chrY	22107642	22117862	AC007359.1_intron_7	intron	lincRNA	chrY	22107642	22121282
chrY	22121347	22121426	AC007359.1_8	exon	lincRNA	chrY	22121283	22121637
chrY	22121450	22121521	AC007359.1_8	exon	lincRNA	chrY	22121283	22121637
chrY	22121611	22121637	AC007359.1_8	exon	lincRNA	chrY	22121283	22121637
chrY	22121676	22121720	AC007359.1_intron_8	intron	lincRNA	chrY	22121638	22122066
chrY	22121808	22121832	AC007359.1_intron_8	intron	lincRNA	chrY	22121638	22122066
chrY	22121950	22122041	AC007359.1_intron_8	intron	lincRNA	chrY	22121638	22122066
chrY	22122081	22122143	AC007359.1_9	exon	lincRNA	chrY	22122067	22122186
chrY	22122354	22122386	AC007359.1_intron_9	intron	lincRNA	chrY	22122187	22129363
chrY	22122453	22122532	AC007359.1_intron_9	intron	lincRNA	chrY	22122187	22129363
chrY	22122580	22122613	AC007359.1_intron_9	intron	lincRNA	chrY	22122187	22129363
chrY	22122679	22122735	AC007359.1_intron_9	intron	lincRNA	chrY	22122187	22129363
chrY	22122820	22122882	AC007359.1_intron_9	intron	lincRNA	chrY	22122187	22129363
chrY	22122903	22122967	AC007359.1_intron_9	intron	lincRNA	chrY	22122187	22129363
chrY	22123064	22123113	AC007359.1_intron_9	intron	lincRNA	chrY	22122187	22129363
chrY	22123216	22123247	AC007359.1_intron_9	intron	lincRNA	chrY	22122187	22129363
chrY	22123698	22123736	AC007359.1_intron_9	intron	lincRNA	chrY	22122187	22129363
chrY	22123999	22124032	AC007359.1_intron_9	intron	lincRNA	chrY	22122187	22129363
chrY	22124135	22124201	AC007359.1_intron_9	intron	lincRNA	chrY	22122187	22129363
chrY	22124287	22124392	AC007359.1_intron_9	intron	lincRNA	chrY	22122187	22129363
chrY	22124530	22124584	AC007359.1_intron_9	intron	lincRNA	chrY	22122187	22129363
chrY	22124713	22124843	AC007359.1_intron_9	intron	lincRNA	chrY	22122187	22129363
chrY	22126169	22126249	AC007359.1_intron_9	intron	lincRNA	chrY	22122187	22129363
chrY	22126469	22126495	AC007359.1_intron_9	intron	lincRNA	chrY	22122187	22129363
chrY	22438940	22439140	AC008175.1_1	exon	lincRNA	chrY	22438940	22439140
chrY	22439141	22439473	AC008175.1_intron_1	intron	lincRNA	chrY	22439141	22439473
chrY	22439474	22439784	AC008175.1_2	exon	lincRNA	chrY	22439474	22439784
chrY	22439785	22446330	AC008175.1_intron_2	intron	lincRNA	chrY	22439785	22446330
chrY	22446331	22446472	AC008175.1_3	exon	lincRNA	chrY	22446331	22446472
chrY	22446473	22456433	AC008175.1_intron_3	intron	lincRNA	chrY	22446473	22456433
chrY	22456434	22456657	AC008175.1_4	exon	lincRNA	chrY	22456434	22456657
chrY	22456658	22456964	AC008175.1_intron_4	intron	lincRNA	chrY	22456658	22456964
chrY	22456965	22457051	AC008175.1_5	exon	lincRNA	chrY	22456965	22457051
chrY	22457052	22464228	AC008175.1_intron_5	intron	lincRNA	chrY	22457052	22464228
chrY	22464229	22464348	AC008175.1_6	exon	lincRNA	chrY	22464229	22464348
chrY	22464349	22464777	AC008175.1_intron_6	intron	lincRNA	chrY	22464349	22464777
chrY	22464778	22465132	AC008175.1_7	exon	lincRNA	chrY	22464778	22465132
chrY	22465133	22478763	AC008175.1_intron_7	intron	lincRNA	chrY	22465133	22478763
chrY	22478764	22478854	AC008175.1_8	exon	lincRNA	chrY	22478764	22478854
chrY	22478855	22480319	AC008175.1_intron_8	intron	lincRNA	chrY	22478855	22480319
chrY	22480320	22480656	AC008175.1_9	exon	lincRNA	chrY	22480320	22480656
chrY	22480657	22482455	AC008175.1_intron_9	intron	lincRNA	chrY	22480657	22482455
chrY	22482456	22482542	AC008175.1_10	exon	lincRNA	chrY	22482456	22482542
chrY	22482543	22482661	AC008175.1_intron_10	intron	lincRNA	chrY	22482543	22482661
chrY	22482662	22482859	AC008175.1_11	exon	lincRNA	chrY	22482662	22482859
chrY	22482860	22483402	AC008175.1_intron_11	intron	lincRNA	chrY	22482860	22483402
chrY	22483403	22483521	AC008175.1_12	exon	lincRNA	chrY	22483403	22483521
chrY	22483522	22484035	AC008175.1_intron_12	intron	lincRNA	chrY	22483522	22484035
chrY	22484036	22484714	AC008175.1_13	exon	lincRNA	chrY	22484036	22484714
chrY	22484715	22485349	AC008175.1_intron_13	intron	lincRNA	chrY	22484715	22485349
chrY	22485350	22485592	AC008175.1_14	exon	lincRNA	chrY	22485350	22485592
chrY	22439593	22439831	TTTY6_1	exon	lincRNA	chrY	22439593	22439831
chrY	22439832	22440987	TTTY6_intron_1	intron	lincRNA	chrY	22439832	22440987
chrY	22440988	22441126	TTTY6_2	exon	lincRNA	chrY	22440988	22441126
chrY	22441127	22441343	TTTY6_intron_2	intron	lincRNA	chrY	22441127	22441343
chrY	22441344	22441458	TTTY6_3	exon	lincRNA	chrY	22441344	22441458
chrY	22490397	22490484	PRY_UTR_1	five_prime_UTR	protein_coding	chrY	22490397	22490484
chrY	22490485	22490584	PRY_intron_1	intron	protein_coding	chrY	22490485	22490584
chrY	22490585	22490672	PRY_UTR_2	five_prime_UTR	protein_coding	chrY	22490585	22490672
chrY	22490673	22501511	PRY_intron_2	intron	protein_coding	chrY	22490673	22501511
chrY	22501512	22501564	PRY_UTR_3	five_prime_UTR	protein_coding	chrY	22501512	22501564
chrY	22501564	22501633	PRY_1	CDS	protein_coding	chrY	22501564	22501633
chrY	22503217	22503509	PRY_intron_3	intron	protein_coding	chrY	22501634	22504207
chrY	22503536	22503587	PRY_intron_3	intron	protein_coding	chrY	22501634	22504207
chrY	22503655	22503704	PRY_intron_3	intron	protein_coding	chrY	22501634	22504207
chrY	22504115	22504165	PRY_intron_3	intron	protein_coding	chrY	22501634	22504207
chrY	22501634	22503193	PRY_intron_3	intron	protein_coding	chrY	22501634	22504207
chrY	22504359	22504406	PRY_intron_4	intron	protein_coding	chrY	22504325	22513810
chrY	22520681	22521695	CDY13P_1	exon	unprocessed_pseudogene	chrY	22520681	22521695
chrY	22528281	22528501	USP9YP24_1	exon	unprocessed_pseudogene	chrY	22528281	22528501
chrY	22528502	22530302	USP9YP24_intron_1	intron	unprocessed_pseudogene	chrY	22528502	22530302
chrY	22530303	22530422	USP9YP24_2	exon	unprocessed_pseudogene	chrY	22530303	22530422
chrY	22530423	22532207	USP9YP24_intron_2	intron	unprocessed_pseudogene	chrY	22530423	22532207
chrY	22532208	22532397	USP9YP24_3	exon	unprocessed_pseudogene	chrY	22532208	22532397
chrY	22532398	22534754	USP9YP24_intron_3	intron	unprocessed_pseudogene	chrY	22532398	22534754
chrY	22534755	22534884	USP9YP24_4	exon	unprocessed_pseudogene	chrY	22534755	22534884
chrY	22534885	22536599	USP9YP24_intron_4	intron	unprocessed_pseudogene	chrY	22534885	22536599
chrY	22536600	22536639	USP9YP24_5	exon	unprocessed_pseudogene	chrY	22536600	22536639
chrY	22537047	22537205	HSFY7P_1	exon	unprocessed_pseudogene	chrY	22537047	22537205
chrY	22537206	22537689	HSFY7P_intron_1	intron	unprocessed_pseudogene	chrY	22537206	22537689
chrY	22537690	22537849	HSFY7P_2	exon	unprocessed_pseudogene	chrY	22537690	22537849
chrY	22580989	22581082	OFD1P9Y_1	exon	unprocessed_pseudogene	chrY	22580989	22581082
chrY	22581083	22581379	OFD1P9Y_intron_1	intron	unprocessed_pseudogene	chrY	22581083	22581379
chrY	22581380	22581447	OFD1P9Y_2	exon	unprocessed_pseudogene	chrY	22581380	22581447
chrY	22581448	22582642	OFD1P9Y_intron_2	intron	unprocessed_pseudogene	chrY	22581448	22582642
chrY	22582643	22582798	OFD1P9Y_3	exon	unprocessed_pseudogene	chrY	22582643	22582798
chrY	22582799	22589430	OFD1P9Y_intron_3	intron	unprocessed_pseudogene	chrY	22582799	22589430
chrY	22589431	22589532	OFD1P9Y_4	exon	unprocessed_pseudogene	chrY	22589431	22589532
chrY	22597771	22597848	OFD1P9Y_intron_4	intron	unprocessed_pseudogene	chrY	22589533	22608872
chrY	22597879	22597902	OFD1P9Y_intron_4	intron	unprocessed_pseudogene	chrY	22589533	22608872
chrY	22597949	22598023	OFD1P9Y_intron_4	intron	unprocessed_pseudogene	chrY	22589533	22608872
chrY	22598074	22598135	OFD1P9Y_intron_4	intron	unprocessed_pseudogene	chrY	22589533	22608872
chrY	22598178	22598201	OFD1P9Y_intron_4	intron	unprocessed_pseudogene	chrY	22589533	22608872
chrY	22598371	22598455	OFD1P9Y_intron_4	intron	unprocessed_pseudogene	chrY	22589533	22608872
chrY	22598612	22598674	OFD1P9Y_intron_4	intron	unprocessed_pseudogene	chrY	22589533	22608872
chrY	22598877	22598940	OFD1P9Y_intron_4	intron	unprocessed_pseudogene	chrY	22589533	22608872
chrY	22600196	22600226	OFD1P9Y_intron_4	intron	unprocessed_pseudogene	chrY	22589533	22608872
chrY	22600375	22600401	OFD1P9Y_intron_4	intron	unprocessed_pseudogene	chrY	22589533	22608872
chrY	22600579	22600604	OFD1P9Y_intron_4	intron	unprocessed_pseudogene	chrY	22589533	22608872
chrY	22600694	22600759	OFD1P9Y_intron_4	intron	unprocessed_pseudogene	chrY	22589533	22608872
chrY	22600901	22600959	OFD1P9Y_intron_4	intron	unprocessed_pseudogene	chrY	22589533	22608872
chrY	22601061	22601113	OFD1P9Y_intron_4	intron	unprocessed_pseudogene	chrY	22589533	22608872
chrY	22601215	22601293	OFD1P9Y_intron_4	intron	unprocessed_pseudogene	chrY	22589533	22608872
chrY	22601323	22601350	OFD1P9Y_intron_4	intron	unprocessed_pseudogene	chrY	22589533	22608872
chrY	22601406	22601432	OFD1P9Y_intron_4	intron	unprocessed_pseudogene	chrY	22589533	22608872
chrY	22605677	22605703	OFD1P9Y_intron_4	intron	unprocessed_pseudogene	chrY	22589533	22608872
chrY	22589533	22597730	OFD1P9Y_intron_4	intron	unprocessed_pseudogene	chrY	22589533	22608872
chrY	22609663	22609686	OFD1P9Y_6	exon	unprocessed_pseudogene	chrY	22609357	22609973
chrY	22979856	22979925	BPY2_intron_1	intron	protein_coding	chrY	22973975	22984146
chrY	22980106	22980166	BPY2_intron_1	intron	protein_coding	chrY	22973975	22984146
chrY	22980257	22980360	BPY2_intron_1	intron	protein_coding	chrY	22973975	22984146
chrY	22980425	22980516	BPY2_intron_1	intron	protein_coding	chrY	22973975	22984146
chrY	22980594	22980666	BPY2_intron_1	intron	protein_coding	chrY	22973975	22984146
chrY	22980699	22982922	BPY2_intron_1	intron	protein_coding	chrY	22973975	22984146
chrY	22982948	22983146	BPY2_intron_1	intron	protein_coding	chrY	22973975	22984146
chrY	22983172	22983286	BPY2_intron_1	intron	protein_coding	chrY	22973975	22984146
chrY	22983372	22983456	BPY2_intron_1	intron	protein_coding	chrY	22973975	22984146
chrY	22983531	22983564	BPY2_intron_1	intron	protein_coding	chrY	22973975	22984146
chrY	22983606	22983790	BPY2_intron_1	intron	protein_coding	chrY	22973975	22984146
chrY	22983811	22984013	BPY2_intron_1	intron	protein_coding	chrY	22973975	22984146
chrY	22984047	22984143	BPY2_intron_1	intron	protein_coding	chrY	22973975	22984146
chrY	22984217	22984261	BPY2_intron_2	intron	protein_coding	chrY	22984217	22984261
chrY	22984301	22984341	BPY2_intron_3	intron	protein_coding	chrY	22984294	22984567
chrY	22984366	22984393	BPY2_intron_3	intron	protein_coding	chrY	22984294	22984567
chrY	22984421	22984492	BPY2_intron_3	intron	protein_coding	chrY	22984294	22984567
chrY	22984521	22984567	BPY2_intron_3	intron	protein_coding	chrY	22984294	22984567
chrY	22984568	22984691	BPY2_UTR_4	five_prime_UTR	protein_coding	chrY	22984568	22984691
chrY	22984692	22984812	BPY2_intron_4	intron	protein_coding	chrY	22984692	22987755
chrY	22984833	22984970	BPY2_intron_4	intron	protein_coding	chrY	22984692	22987755
chrY	22985022	22985062	BPY2_intron_4	intron	protein_coding	chrY	22984692	22987755
chrY	22985113	22985192	BPY2_intron_4	intron	protein_coding	chrY	22984692	22987755
chrY	22985241	22985373	BPY2_intron_4	intron	protein_coding	chrY	22984692	22987755
chrY	22985418	22985452	BPY2_intron_4	intron	protein_coding	chrY	22984692	22987755
chrY	22985478	22985519	BPY2_intron_4	intron	protein_coding	chrY	22984692	22987755
chrY	22985544	22985728	BPY2_intron_4	intron	protein_coding	chrY	22984692	22987755
chrY	22985749	22985810	BPY2_intron_4	intron	protein_coding	chrY	22984692	22987755
chrY	22985831	22985865	BPY2_intron_4	intron	protein_coding	chrY	22984692	22987755
chrY	22985901	22986149	BPY2_intron_4	intron	protein_coding	chrY	22984692	22987755
chrY	22986224	22987755	BPY2_intron_4	intron	protein_coding	chrY	22984692	22987755
chrY	22987756	22987893	BPY2_UTR_5	five_prime_UTR	protein_coding	chrY	22987756	22987893
chrY	22987894	22992301	BPY2_intron_5	intron	protein_coding	chrY	22987894	22992301
chrY	22992302	22992343	BPY2_UTR_6	five_prime_UTR	protein_coding	chrY	22992302	22992343
chrY	22992343	22992421	BPY2_1	CDS	protein_coding	chrY	22992343	22992421
chrY	22992422	22994479	BPY2_intron_6	intron	protein_coding	chrY	22992422	22994479
chrY	22994480	22994598	BPY2_2	CDS	protein_coding	chrY	22994480	22994598
chrY	22994599	22997450	BPY2_intron_7	intron	protein_coding	chrY	22994599	22997450
chrY	22997451	22997557	BPY2_3	CDS	protein_coding	chrY	22997451	22997557
chrY	22997558	22998248	BPY2_intron_8	intron	protein_coding	chrY	22997558	22998248
chrY	22998268	22998374	BPY2_UTR_7	three_prime_UTR	protein_coding	chrY	22998268	22998374
chrY	22998375	23004923	BPY2_intron_9	intron	protein_coding	chrY	22998375	23004923
chrY	23004924	23005049	BPY2_UTR_8	three_prime_UTR	protein_coding	chrY	23004924	23005049
chrY	23005050	23005142	BPY2_intron_10	intron	protein_coding	chrY	23005050	23005142
chrY	23005143	23005465	BPY2_UTR_9	three_prime_UTR	protein_coding	chrY	23005143	23005465
chrY	23017063	23017821	AC006366.1_1	exon	processed_pseudogene	chrY	23017063	23017821
chrY	23025594	23025844	TRIM60P8Y_1	exon	processed_pseudogene	chrY	23025594	23025844
chrY	23025845	23026151	TRIM60P8Y_intron_1	intron	processed_pseudogene	chrY	23025845	23026151
chrY	23026152	23026663	TRIM60P8Y_2	exon	processed_pseudogene	chrY	23026152	23026663
chrY	23049247	23049360	ZNF736P3Y_1	exon	processed_pseudogene	chrY	23049247	23049360
chrY	23049361	23049678	ZNF736P3Y_intron_1	intron	processed_pseudogene	chrY	23049361	23049678
chrY	23049679	23049736	ZNF736P3Y_2	exon	processed_pseudogene	chrY	23049679	23049736
chrY	23049737	23049900	ZNF736P3Y_intron_2	intron	processed_pseudogene	chrY	23049737	23049900
chrY	23049901	23051195	ZNF736P3Y_3	exon	processed_pseudogene	chrY	23049901	23051195
chrY	23058030	23058329	TRIM60P9Y_1	exon	processed_pseudogene	chrY	23058030	23058329
chrY	23058330	23058669	TRIM60P9Y_intron_1	intron	processed_pseudogene	chrY	23058330	23058669
chrY	23058670	23059186	TRIM60P9Y_2	exon	processed_pseudogene	chrY	23058670	23059186
chrY	23462465	23462535	REREP1Y_1	exon	unprocessed_pseudogene	chrY	23462465	23462535
chrY	23462536	23472152	REREP1Y_intron_1	intron	unprocessed_pseudogene	chrY	23462536	23472152
chrY	23472153	23472280	REREP1Y_2	exon	unprocessed_pseudogene	chrY	23472153	23472280
chrY	23523321	23523722	AC009947.1_1	exon	unprocessed_pseudogene	chrY	23523321	23523722
chrY	23523723	23524751	AC009947.1_intron_1	intron	unprocessed_pseudogene	chrY	23523723	23524751
chrY	23524752	23524809	AC009947.1_2	exon	unprocessed_pseudogene	chrY	23524752	23524809
chrY	23524810	23525008	AC009947.1_intron_2	intron	unprocessed_pseudogene	chrY	23524810	23525008
chrY	23525009	23525133	AC009947.1_3	exon	unprocessed_pseudogene	chrY	23525009	23525133
chrY	23525134	23525224	AC009947.1_intron_3	intron	unprocessed_pseudogene	chrY	23525134	23525224
chrY	23525225	23525369	AC009947.1_4	exon	unprocessed_pseudogene	chrY	23525225	23525369
chrY	23537308	23537606	RBMY2CP_1	exon	transcribed_processed_pseudogene	chrY	23537308	23537606
chrY	23537607	23538029	RBMY2CP_intron_1	intron	transcribed_processed_pseudogene	chrY	23537607	23538029
chrY	23538030	23538118	RBMY2CP_2	exon	transcribed_processed_pseudogene	chrY	23538030	23538118
chrY	23538119	23538199	RBMY2CP_intron_2	intron	transcribed_processed_pseudogene	chrY	23538119	23538199
chrY	23538200	23538311	RBMY2CP_3	exon	transcribed_processed_pseudogene	chrY	23538200	23538311
chrY	23538312	23539179	RBMY2CP_intron_3	intron	transcribed_processed_pseudogene	chrY	23538312	23539179
chrY	23539180	23539295	RBMY2CP_4	exon	transcribed_processed_pseudogene	chrY	23539180	23539295
chrY	23539296	23541301	RBMY2CP_intron_4	intron	transcribed_processed_pseudogene	chrY	23539296	23541301
chrY	23541302	23541455	RBMY2CP_5	exon	transcribed_processed_pseudogene	chrY	23541302	23541455
chrY	23543169	23543232	RBMY2CP_intron_5	intron	transcribed_processed_pseudogene	chrY	23541456	23543389
chrY	23543278	23543325	RBMY2CP_intron_5	intron	transcribed_processed_pseudogene	chrY	23541456	23543389
chrY	23541456	23543120	RBMY2CP_intron_5	intron	transcribed_processed_pseudogene	chrY	23541456	23543389
chrY	23657839	23657997	HSFY6P_1	exon	unprocessed_pseudogene	chrY	23657839	23657997
chrY	23657998	23658481	HSFY6P_intron_1	intron	unprocessed_pseudogene	chrY	23657998	23658481
chrY	23658482	23658642	HSFY6P_2	exon	unprocessed_pseudogene	chrY	23658482	23658642
chrY	23658643	23658973	HSFY6P_intron_2	intron	unprocessed_pseudogene	chrY	23658643	23658973
chrY	23658974	23659058	HSFY6P_3	exon	unprocessed_pseudogene	chrY	23658974	23659058
chrY	23659466	23659504	USP9YP18_1	exon	unprocessed_pseudogene	chrY	23659466	23659504
chrY	23659505	23661218	USP9YP18_intron_1	intron	unprocessed_pseudogene	chrY	23659505	23661218
chrY	23661219	23661349	USP9YP18_2	exon	unprocessed_pseudogene	chrY	23661219	23661349
chrY	23661350	23663706	USP9YP18_intron_2	intron	unprocessed_pseudogene	chrY	23661350	23663706
chrY	23663707	23663896	USP9YP18_3	exon	unprocessed_pseudogene	chrY	23663707	23663896
chrY	23663897	23665681	USP9YP18_intron_3	intron	unprocessed_pseudogene	chrY	23663897	23665681
chrY	23665682	23665798	USP9YP18_4	exon	unprocessed_pseudogene	chrY	23665682	23665798
chrY	23665799	23667600	USP9YP18_intron_4	intron	unprocessed_pseudogene	chrY	23665799	23667600
chrY	23667601	23667822	USP9YP18_5	exon	unprocessed_pseudogene	chrY	23667601	23667822
chrY	23674379	23675392	CDY14P_1	exon	unprocessed_pseudogene	chrY	23674379	23675392
chrY	23678504	23678835	ELOCP16_1	exon	unprocessed_pseudogene	chrY	23678504	23678835
chrY	23681440	23682265	PRYP3_1	exon	transcribed_unprocessed_pseudogene	chrY	23681440	23682265
chrY	23682266	23691755	PRYP3_intron_1	intron	transcribed_unprocessed_pseudogene	chrY	23682266	23691755
chrY	23691756	23691872	PRYP3_2	exon	transcribed_unprocessed_pseudogene	chrY	23691756	23691872
chrY	23691873	23694457	PRYP3_intron_2	intron	transcribed_unprocessed_pseudogene	chrY	23691873	23694457
chrY	23694458	23694579	PRYP3_3	exon	transcribed_unprocessed_pseudogene	chrY	23694458	23694579
chrY	23715922	23716701	XKRYP3_1	exon	unprocessed_pseudogene	chrY	23715922	23716701
chrY	23716702	23726471	XKRYP3_intron_1	intron	unprocessed_pseudogene	chrY	23716702	23726471
chrY	23726472	23726808	XKRYP3_2	exon	unprocessed_pseudogene	chrY	23726472	23726808
chrY	23734193	23734443	USP9YP25_1	exon	unprocessed_pseudogene	chrY	23734193	23734443
chrY	23734444	23736056	USP9YP25_intron_1	intron	unprocessed_pseudogene	chrY	23734444	23736056
chrY	23736057	23736249	USP9YP25_2	exon	unprocessed_pseudogene	chrY	23736057	23736249
chrY	23740258	23740353	USP9YP29_1	exon	unprocessed_pseudogene	chrY	23740258	23740353
chrY	23740354	23740734	USP9YP29_intron_1	intron	unprocessed_pseudogene	chrY	23740354	23740734
chrY	23740735	23740894	USP9YP29_2	exon	unprocessed_pseudogene	chrY	23740735	23740894
chrY	23740895	23741103	USP9YP29_intron_2	intron	unprocessed_pseudogene	chrY	23740895	23741103
chrY	23741104	23741134	USP9YP29_3	exon	unprocessed_pseudogene	chrY	23741104	23741134
chrY	23741135	23741282	USP9YP29_intron_3	intron	unprocessed_pseudogene	chrY	23741135	23741282
chrY	23741283	23741433	USP9YP29_4	exon	unprocessed_pseudogene	chrY	23741283	23741433
chrY	23741434	23746564	USP9YP29_intron_4	intron	unprocessed_pseudogene	chrY	23741434	23746564
chrY	23746565	23746693	USP9YP29_5	exon	unprocessed_pseudogene	chrY	23746565	23746693
chrY	23751188	23751760	RAB9AP1_1	exon	unprocessed_pseudogene	chrY	23751188	23751760
chrY	23762838	23762923	TRAPPC2P9_1	exon	unprocessed_pseudogene	chrY	23762838	23762923
chrY	23762924	23763371	TRAPPC2P9_intron_1	intron	unprocessed_pseudogene	chrY	23762924	23763371
chrY	23763372	23763517	TRAPPC2P9_2	exon	unprocessed_pseudogene	chrY	23763372	23763517
chrY	23763518	23765470	TRAPPC2P9_intron_2	intron	unprocessed_pseudogene	chrY	23763518	23765470
chrY	23765471	23765583	TRAPPC2P9_3	exon	unprocessed_pseudogene	chrY	23765471	23765583
chrY	23771232	23771329	OFD1P11Y_1	exon	unprocessed_pseudogene	chrY	23771232	23771329
chrY	23771330	23772746	OFD1P11Y_intron_1	intron	unprocessed_pseudogene	chrY	23771330	23772746
chrY	23772747	23772949	OFD1P11Y_2	exon	unprocessed_pseudogene	chrY	23772747	23772949
chrY	23772950	23783638	OFD1P11Y_intron_2	intron	unprocessed_pseudogene	chrY	23772950	23783638
chrY	23783639	23783708	OFD1P11Y_3	exon	unprocessed_pseudogene	chrY	23783639	23783708
chrY	23783709	23783791	OFD1P11Y_intron_3	intron	unprocessed_pseudogene	chrY	23783709	23783791
chrY	23783792	23783823	OFD1P11Y_4	exon	unprocessed_pseudogene	chrY	23783792	23783823
chrY	23783824	23784612	OFD1P11Y_intron_4	intron	unprocessed_pseudogene	chrY	23783824	23784612
chrY	23784613	23784737	OFD1P11Y_5	exon	unprocessed_pseudogene	chrY	23784613	23784737
chrY	23784738	23788570	OFD1P11Y_intron_5	intron	unprocessed_pseudogene	chrY	23784738	23788570
chrY	23788571	23788706	OFD1P11Y_6	exon	unprocessed_pseudogene	chrY	23788571	23788706
chrY	23788707	23789049	OFD1P11Y_intron_6	intron	unprocessed_pseudogene	chrY	23788707	23789049
chrY	23789050	23789196	OFD1P11Y_7	exon	unprocessed_pseudogene	chrY	23789050	23789196
chrY	23789197	23792241	OFD1P11Y_intron_7	intron	unprocessed_pseudogene	chrY	23789197	23792241
chrY	23792242	23792349	OFD1P11Y_8	exon	unprocessed_pseudogene	chrY	23792242	23792349
chrY	23792350	23794996	OFD1P11Y_intron_8	intron	unprocessed_pseudogene	chrY	23792350	23794996
chrY	23794997	23795116	OFD1P11Y_9	exon	unprocessed_pseudogene	chrY	23794997	23795116
chrY	23795117	23796901	OFD1P11Y_intron_9	intron	unprocessed_pseudogene	chrY	23795117	23796901
chrY	23796902	23796976	OFD1P11Y_10	exon	unprocessed_pseudogene	chrY	23796902	23796976
chrY	23796977	23798077	OFD1P11Y_intron_10	intron	unprocessed_pseudogene	chrY	23796977	23798077
chrY	23798078	23798150	OFD1P11Y_11	exon	unprocessed_pseudogene	chrY	23798078	23798150
chrY	23808821	23809059	ELOCP9_1	exon	processed_pseudogene	chrY	23808821	23809059
chrY	23855522	23857091	CDY15P_1	exon	unprocessed_pseudogene	chrY	23855522	23857091
chrY	23917241	23917723	XKRYP4_1	exon	unprocessed_pseudogene	chrY	23917241	23917723
chrY	23919905	23920124	USP9YP13_1	exon	unprocessed_pseudogene	chrY	23919905	23920124
chrY	23920125	23921249	USP9YP13_intron_1	intron	unprocessed_pseudogene	chrY	23920125	23921249
chrY	23921250	23921510	USP9YP13_2	exon	unprocessed_pseudogene	chrY	23921250	23921510
chrY	23934953	23934991	USP9YP11_1	exon	unprocessed_pseudogene	chrY	23934953	23934991
chrY	23934992	23936664	USP9YP11_intron_1	intron	unprocessed_pseudogene	chrY	23934992	23936664
chrY	23936665	23936889	USP9YP11_2	exon	unprocessed_pseudogene	chrY	23936665	23936889
chrY	23936890	23938011	USP9YP11_intron_2	intron	unprocessed_pseudogene	chrY	23936890	23938011
chrY	23938012	23938275	USP9YP11_3	exon	unprocessed_pseudogene	chrY	23938012	23938275
chrY	23938276	23939909	USP9YP11_intron_3	intron	unprocessed_pseudogene	chrY	23938276	23939909
chrY	23939910	23940101	USP9YP11_4	exon	unprocessed_pseudogene	chrY	23939910	23940101
chrY	23936727	23936831	TTTY3B_1	exon	lincRNA	chrY	23936727	23936831
chrY	23936832	23939184	TTTY3B_intron_1	intron	lincRNA	chrY	23936832	23939184
chrY	23939185	23939320	TTTY3B_2	exon	lincRNA	chrY	23939185	23939320
chrY	23939321	23941517	TTTY3B_intron_2	intron	lincRNA	chrY	23939321	23941517
chrY	23941518	23941622	TTTY3B_3	exon	lincRNA	chrY	23941518	23941622
chrY	23945927	23946022	USP9YP12_1	exon	unprocessed_pseudogene	chrY	23945927	23946022
chrY	23946023	23946402	USP9YP12_intron_1	intron	unprocessed_pseudogene	chrY	23946023	23946402
chrY	23946403	23946591	USP9YP12_2	exon	unprocessed_pseudogene	chrY	23946403	23946591
chrY	23946592	23946945	USP9YP12_intron_2	intron	unprocessed_pseudogene	chrY	23946592	23946945
chrY	23946946	23947100	USP9YP12_3	exon	unprocessed_pseudogene	chrY	23946946	23947100
chrY	23947101	23952160	USP9YP12_intron_3	intron	unprocessed_pseudogene	chrY	23947101	23952160
chrY	23952161	23952293	USP9YP12_4	exon	unprocessed_pseudogene	chrY	23952161	23952293
chrY	23956569	23956796	RAB9AP5_1	exon	unprocessed_pseudogene	chrY	23956569	23956796
chrY	23956797	23959848	RAB9AP5_intron_1	intron	unprocessed_pseudogene	chrY	23956797	23959848
chrY	23959849	23960218	RAB9AP5_2	exon	unprocessed_pseudogene	chrY	23959849	23960218
chrY	23967564	23967642	TRAPPC2P10_1	exon	unprocessed_pseudogene	chrY	23967564	23967642
chrY	23967643	23968085	TRAPPC2P10_intron_1	intron	unprocessed_pseudogene	chrY	23967643	23968085
chrY	23968086	23968218	TRAPPC2P10_2	exon	unprocessed_pseudogene	chrY	23968086	23968218
chrY	23968219	23970581	TRAPPC2P10_intron_2	intron	unprocessed_pseudogene	chrY	23968219	23970581
chrY	23970582	23970694	TRAPPC2P10_3	exon	unprocessed_pseudogene	chrY	23970582	23970694
chrY	23972780	23972878	OFD1P12Y_1	exon	unprocessed_pseudogene	chrY	23972780	23972878
chrY	23972879	23974192	OFD1P12Y_intron_1	intron	unprocessed_pseudogene	chrY	23972879	23974192
chrY	23974193	23974393	OFD1P12Y_2	exon	unprocessed_pseudogene	chrY	23974193	23974393
chrY	23974394	23976599	OFD1P12Y_intron_2	intron	unprocessed_pseudogene	chrY	23974394	23976599
chrY	23976600	23976668	OFD1P12Y_3	exon	unprocessed_pseudogene	chrY	23976600	23976668
chrY	23976669	23976752	OFD1P12Y_intron_3	intron	unprocessed_pseudogene	chrY	23976669	23976752
chrY	23976753	23976786	OFD1P12Y_4	exon	unprocessed_pseudogene	chrY	23976753	23976786
chrY	23976787	23978280	OFD1P12Y_intron_4	intron	unprocessed_pseudogene	chrY	23976787	23984290
chrY	23978303	23984290	OFD1P12Y_intron_4	intron	unprocessed_pseudogene	chrY	23976787	23984290
chrY	23984291	23984425	OFD1P12Y_5	exon	unprocessed_pseudogene	chrY	23984291	23984425
chrY	23984426	23984762	OFD1P12Y_intron_5	intron	unprocessed_pseudogene	chrY	23984426	23984762
chrY	23984763	23984899	OFD1P12Y_6	exon	unprocessed_pseudogene	chrY	23984763	23984899
chrY	23984900	23987942	OFD1P12Y_intron_6	intron	unprocessed_pseudogene	chrY	23984900	23987942
chrY	23987943	23988052	OFD1P12Y_7	exon	unprocessed_pseudogene	chrY	23987943	23988052
chrY	23988053	23990157	OFD1P12Y_intron_7	intron	unprocessed_pseudogene	chrY	23988053	23990157
chrY	23990158	23990271	OFD1P12Y_8	exon	unprocessed_pseudogene	chrY	23990158	23990271
chrY	23990272	23992046	OFD1P12Y_intron_8	intron	unprocessed_pseudogene	chrY	23990272	23992046
chrY	23992047	23992121	OFD1P12Y_9	exon	unprocessed_pseudogene	chrY	23992047	23992121
chrY	23992122	23993224	OFD1P12Y_intron_9	intron	unprocessed_pseudogene	chrY	23992122	23993224
chrY	23993225	23993317	OFD1P12Y_10	exon	unprocessed_pseudogene	chrY	23993225	23993317
chrY	23993318	23994931	OFD1P12Y_intron_10	intron	unprocessed_pseudogene	chrY	23993318	23994931
chrY	23994932	23995081	OFD1P12Y_11	exon	unprocessed_pseudogene	chrY	23994932	23995081
chrY	24006911	24007237	ELOCP10_1	exon	processed_pseudogene	chrY	24006911	24007237
chrY	24045229	24045603	CDY1B_UTR_1	three_prime_UTR	protein_coding	chrY	24045229	24045603
chrY	24045603	24045676	CDY1B_1	CDS	protein_coding	chrY	24045603	24045676
chrY	24045677	24045791	CDY1B_intron_1	intron	protein_coding	chrY	24045677	24045791
chrY	24045792	24046065	CDY1B_UTR_2	three_prime_UTR	protein_coding	chrY	24045792	24046065
chrY	24046065	24047688	CDY1B_2	CDS	protein_coding	chrY	24046065	24047688
chrY	24047688	24048019	CDY1B_UTR_3	five_prime_UTR	protein_coding	chrY	24047688	24048019
chrY	24049878	24051093	CDY17P_1	exon	unprocessed_pseudogene	chrY	24049878	24051093
chrY	24051094	24051420	CDY17P_intron_1	intron	unprocessed_pseudogene	chrY	24051094	24051420
chrY	24051421	24051487	CDY17P_2	exon	unprocessed_pseudogene	chrY	24051421	24051487
chrY	24168393	24168448	GOLGA6L11P_intron_1	intron	unprocessed_pseudogene	chrY	24168271	24169912
chrY	24168565	24168592	GOLGA6L11P_intron_1	intron	unprocessed_pseudogene	chrY	24168271	24169912
chrY	24168648	24168704	GOLGA6L11P_intron_1	intron	unprocessed_pseudogene	chrY	24168271	24169912
chrY	24168809	24168848	GOLGA6L11P_intron_1	intron	unprocessed_pseudogene	chrY	24168271	24169912
chrY	24168886	24168925	GOLGA6L11P_intron_1	intron	unprocessed_pseudogene	chrY	24168271	24169912
chrY	24168991	24169018	GOLGA6L11P_intron_1	intron	unprocessed_pseudogene	chrY	24168271	24169912
chrY	24169082	24169119	GOLGA6L11P_intron_1	intron	unprocessed_pseudogene	chrY	24168271	24169912
chrY	24169344	24169393	GOLGA6L11P_intron_1	intron	unprocessed_pseudogene	chrY	24168271	24169912
chrY	24169425	24169474	GOLGA6L11P_intron_1	intron	unprocessed_pseudogene	chrY	24168271	24169912
chrY	24169573	24169912	GOLGA6L11P_intron_1	intron	unprocessed_pseudogene	chrY	24168271	24169912
chrY	24169913	24170033	GOLGA6L11P_2	exon	unprocessed_pseudogene	chrY	24169913	24170033
chrY	24170034	24170654	GOLGA6L11P_intron_2	intron	unprocessed_pseudogene	chrY	24170034	24170654
chrY	24170655	24170715	GOLGA6L11P_3	exon	unprocessed_pseudogene	chrY	24170655	24170715
chrY	24170716	24170899	GOLGA6L11P_intron_3	intron	unprocessed_pseudogene	chrY	24170716	24170899
chrY	24170900	24170981	GOLGA6L11P_4	exon	unprocessed_pseudogene	chrY	24170900	24170981
chrY	24170982	24171636	GOLGA6L11P_intron_4	intron	unprocessed_pseudogene	chrY	24170982	24171636
chrY	24171637	24171712	GOLGA6L11P_5	exon	unprocessed_pseudogene	chrY	24171637	24171712
chrY	24171713	24172099	GOLGA6L11P_intron_5	intron	unprocessed_pseudogene	chrY	24171713	24172099
chrY	24172100	24172669	GOLGA6L11P_6	exon	unprocessed_pseudogene	chrY	24172100	24172669
chrY	24172670	24172935	GOLGA6L11P_intron_6	intron	unprocessed_pseudogene	chrY	24172670	24172935
chrY	24172936	24172997	GOLGA6L11P_7	exon	unprocessed_pseudogene	chrY	24172936	24172997
chrY	24172998	24174036	GOLGA6L11P_intron_7	intron	unprocessed_pseudogene	chrY	24172998	24174036
chrY	24174037	24174152	GOLGA6L11P_8	exon	unprocessed_pseudogene	chrY	24174037	24174152
chrY	24174153	24174360	GOLGA6L11P_intron_8	intron	unprocessed_pseudogene	chrY	24174153	24174360
chrY	24174361	24174494	GOLGA6L11P_9	exon	unprocessed_pseudogene	chrY	24174361	24174494
chrY	24182477	24183071	AC023274.1_1	exon	unprocessed_pseudogene	chrY	24182477	24183071
chrY	24186509	24190068	CSPG4P3Y_1	exon	unprocessed_pseudogene	chrY	24186509	24190068
chrY	24190069	24191705	CSPG4P3Y_intron_1	intron	unprocessed_pseudogene	chrY	24190069	24191705
chrY	24191706	24191870	CSPG4P3Y_2	exon	unprocessed_pseudogene	chrY	24191706	24191870
chrY	24196518	24196679	AC012005.2_1	exon	unprocessed_pseudogene	chrY	24196518	24196679
chrY	24196680	24204475	AC012005.2_intron_1	intron	unprocessed_pseudogene	chrY	24196680	24204475
chrY	24204476	24204626	AC012005.2_2	exon	unprocessed_pseudogene	chrY	24204476	24204626
chrY	24204627	24206046	AC012005.2_intron_2	intron	unprocessed_pseudogene	chrY	24204627	24206046
chrY	24206047	24206132	AC012005.2_3	exon	unprocessed_pseudogene	chrY	24206047	24206132
chrY	24209567	24209623	GOLGA2P2Y_1	exon	transcribed_unprocessed_pseudogene	chrY	24209567	24209623
chrY	24209624	24209723	GOLGA2P2Y_intron_1	intron	transcribed_unprocessed_pseudogene	chrY	24209624	24209723
chrY	24209724	24209871	GOLGA2P2Y_2	exon	transcribed_unprocessed_pseudogene	chrY	24209724	24209871
chrY	24209872	24209953	GOLGA2P2Y_intron_2	intron	transcribed_unprocessed_pseudogene	chrY	24209872	24209953
chrY	24209954	24210050	GOLGA2P2Y_3	exon	transcribed_unprocessed_pseudogene	chrY	24209954	24210050
chrY	24210051	24210131	GOLGA2P2Y_intron_3	intron	transcribed_unprocessed_pseudogene	chrY	24210051	24210131
chrY	24210132	24210225	GOLGA2P2Y_4	exon	transcribed_unprocessed_pseudogene	chrY	24210132	24210225
chrY	24210226	24210313	GOLGA2P2Y_intron_4	intron	transcribed_unprocessed_pseudogene	chrY	24210226	24210313
chrY	24210314	24210503	GOLGA2P2Y_5	exon	transcribed_unprocessed_pseudogene	chrY	24210314	24210503
chrY	24210504	24210757	GOLGA2P2Y_intron_5	intron	transcribed_unprocessed_pseudogene	chrY	24210504	24210757
chrY	24210758	24210847	GOLGA2P2Y_6	exon	transcribed_unprocessed_pseudogene	chrY	24210758	24210847
chrY	24210848	24211266	GOLGA2P2Y_intron_6	intron	transcribed_unprocessed_pseudogene	chrY	24210848	24211266
chrY	24211267	24211342	GOLGA2P2Y_7	exon	transcribed_unprocessed_pseudogene	chrY	24211267	24211342
chrY	24211343	24212697	GOLGA2P2Y_intron_7	intron	transcribed_unprocessed_pseudogene	chrY	24211343	24212697
chrY	24212698	24212756	GOLGA2P2Y_8	exon	transcribed_unprocessed_pseudogene	chrY	24212698	24212756
chrY	24212757	24213053	GOLGA2P2Y_intron_8	intron	transcribed_unprocessed_pseudogene	chrY	24212757	24213053
chrY	24213054	24213405	GOLGA2P2Y_9	exon	transcribed_unprocessed_pseudogene	chrY	24213054	24213405
chrY	24213406	24213791	GOLGA2P2Y_intron_9	intron	transcribed_unprocessed_pseudogene	chrY	24213406	24213791
chrY	24213792	24213882	GOLGA2P2Y_10	exon	transcribed_unprocessed_pseudogene	chrY	24213792	24213882
chrY	24213883	24214522	GOLGA2P2Y_intron_10	intron	transcribed_unprocessed_pseudogene	chrY	24213883	24214522
chrY	24214523	24214604	GOLGA2P2Y_11	exon	transcribed_unprocessed_pseudogene	chrY	24214523	24214604
chrY	24214605	24214787	GOLGA2P2Y_intron_11	intron	transcribed_unprocessed_pseudogene	chrY	24214605	24214787
chrY	24214788	24214848	GOLGA2P2Y_12	exon	transcribed_unprocessed_pseudogene	chrY	24214788	24214848
chrY	24214849	24215460	GOLGA2P2Y_intron_12	intron	transcribed_unprocessed_pseudogene	chrY	24214849	24215460
chrY	24215461	24215581	GOLGA2P2Y_13	exon	transcribed_unprocessed_pseudogene	chrY	24215461	24215581
chrY	24232826	24232930	UBE2Q2P4Y_1	exon	unprocessed_pseudogene	chrY	24232826	24232930
chrY	24232931	24238881	UBE2Q2P4Y_intron_1	intron	unprocessed_pseudogene	chrY	24232931	24238881
chrY	24238882	24238984	UBE2Q2P4Y_2	exon	unprocessed_pseudogene	chrY	24238882	24238984
chrY	24276245	24277026	LINC00265-2P_1	exon	processed_pseudogene	chrY	24276245	24277026
chrY	24278337	24278463	CICP2_1	exon	processed_pseudogene	chrY	24278337	24278463
chrY	24278464	24278872	CICP2_intron_1	intron	processed_pseudogene	chrY	24278464	24278872
chrY	24278873	24279295	CICP2_2	exon	processed_pseudogene	chrY	24278873	24279295
chrY	24279296	24279360	CICP2_intron_2	intron	processed_pseudogene	chrY	24279296	24279360
chrY	24279361	24281140	CICP2_3	exon	processed_pseudogene	chrY	24279361	24281140
chrY	24278681	24278887	LINC00266-2P_1	exon	unprocessed_pseudogene	chrY	24278681	24278887
chrY	24278888	24283060	LINC00266-2P_intron_1	intron	unprocessed_pseudogene	chrY	24278888	24283060
chrY	24283061	24283230	LINC00266-2P_2	exon	unprocessed_pseudogene	chrY	24283061	24283230
chrY	24283231	24291267	LINC00266-2P_intron_2	intron	unprocessed_pseudogene	chrY	24283231	24291267
chrY	24291268	24291346	LINC00266-2P_3	exon	unprocessed_pseudogene	chrY	24291268	24291346
chrY	24362335	24362409	AC012005.1_1	exon	processed_pseudogene	chrY	24362335	24362409
chrY	24396604	24396905	RBMY2XP_1	exon	unprocessed_pseudogene	chrY	24396604	24396905
chrY	24396906	24397317	RBMY2XP_intron_1	intron	unprocessed_pseudogene	chrY	24396906	24397317
chrY	24397318	24397407	RBMY2XP_2	exon	unprocessed_pseudogene	chrY	24397318	24397407
chrY	24397408	24397487	RBMY2XP_intron_2	intron	unprocessed_pseudogene	chrY	24397408	24397487
chrY	24397488	24397599	RBMY2XP_3	exon	unprocessed_pseudogene	chrY	24397488	24397599
chrY	24397600	24400334	RBMY2XP_intron_3	intron	unprocessed_pseudogene	chrY	24397600	24400334
chrY	24400335	24400517	RBMY2XP_4	exon	unprocessed_pseudogene	chrY	24400335	24400517
chrY	24400518	24402904	RBMY2XP_intron_4	intron	unprocessed_pseudogene	chrY	24400518	24402904
chrY	24402905	24403007	RBMY2XP_5	exon	unprocessed_pseudogene	chrY	24402905	24403007
chrY	24403008	24403416	RBMY2XP_intron_5	intron	unprocessed_pseudogene	chrY	24403008	24403416
chrY	24403417	24403526	RBMY2XP_6	exon	unprocessed_pseudogene	chrY	24403417	24403526
chrY	24485332	24485391	TTTY17B_1	exon	lincRNA	chrY	24485332	24485391
chrY	24485392	24486356	TTTY17B_intron_1	intron	lincRNA	chrY	24485392	24486356
chrY	24486357	24486463	TTTY17B_2	exon	lincRNA	chrY	24486357	24486463
chrY	24494709	24495006	TRIM60P5Y_1	exon	processed_pseudogene	chrY	24494709	24495006
chrY	24495007	24495306	TRIM60P5Y_intron_1	intron	processed_pseudogene	chrY	24495007	24495306
chrY	24495307	24495583	TRIM60P5Y_2	exon	processed_pseudogene	chrY	24495307	24495583
chrY	24500263	24501505	ZNF736P12Y_1	exon	processed_pseudogene	chrY	24500263	24501505
chrY	24589126	24589185	TTTY4B_intron_1	intron	lincRNA	chrY	24570363	24597367
chrY	24589991	24590014	TTTY4B_intron_1	intron	lincRNA	chrY	24570363	24597367
chrY	24590655	24590699	TTTY4B_intron_1	intron	lincRNA	chrY	24570363	24597367
chrY	24590829	24590870	TTTY4B_intron_1	intron	lincRNA	chrY	24570363	24597367
chrY	24591491	24591520	TTTY4B_intron_1	intron	lincRNA	chrY	24570363	24597367
chrY	24591607	24591710	TTTY4B_intron_1	intron	lincRNA	chrY	24570363	24597367
chrY	24592008	24592033	TTTY4B_intron_1	intron	lincRNA	chrY	24570363	24597367
chrY	24594142	24594183	TTTY4B_intron_1	intron	lincRNA	chrY	24570363	24597367
chrY	24594235	24594261	TTTY4B_intron_1	intron	lincRNA	chrY	24570363	24597367
chrY	24594432	24594462	TTTY4B_intron_1	intron	lincRNA	chrY	24570363	24597367
chrY	24594962	24595004	TTTY4B_intron_1	intron	lincRNA	chrY	24570363	24597367
chrY	24595147	24595172	TTTY4B_intron_1	intron	lincRNA	chrY	24570363	24597367
chrY	24596483	24596515	TTTY4B_intron_1	intron	lincRNA	chrY	24570363	24597367
chrY	24596639	24596688	TTTY4B_intron_1	intron	lincRNA	chrY	24570363	24597367
chrY	24597289	24597367	TTTY4B_intron_1	intron	lincRNA	chrY	24570363	24597367
chrY	24597368	24597444	TTTY4B_2	exon	lincRNA	chrY	24597368	24597444
chrY	24597445	24597723	TTTY4B_intron_2	intron	lincRNA	chrY	24597445	24599247
chrY	24597750	24597797	TTTY4B_intron_2	intron	lincRNA	chrY	24597445	24599247
chrY	24597836	24598347	TTTY4B_intron_2	intron	lincRNA	chrY	24597445	24599247
chrY	24598381	24598574	TTTY4B_intron_2	intron	lincRNA	chrY	24597445	24599247
chrY	24598601	24598793	TTTY4B_intron_2	intron	lincRNA	chrY	24597445	24599247
chrY	24598822	24599107	TTTY4B_intron_2	intron	lincRNA	chrY	24597445	24599247
chrY	24599131	24599247	TTTY4B_intron_2	intron	lincRNA	chrY	24597445	24599247
chrY	24599248	24599356	TTTY4B_3	exon	lincRNA	chrY	24599248	24599356
chrY	24599357	24599545	TTTY4B_intron_3	intron	lincRNA	chrY	24599357	24606023
chrY	24599573	24599831	TTTY4B_intron_3	intron	lincRNA	chrY	24599357	24606023
chrY	24599853	24600295	TTTY4B_intron_3	intron	lincRNA	chrY	24599357	24606023
chrY	24600319	24600908	TTTY4B_intron_3	intron	lincRNA	chrY	24599357	24606023
chrY	24600932	24601244	TTTY4B_intron_3	intron	lincRNA	chrY	24599357	24606023
chrY	24601271	24606023	TTTY4B_intron_3	intron	lincRNA	chrY	24599357	24606023
chrY	24606024	24607025	TTTY4B_4	exon	lincRNA	chrY	24606024	24607025
chrY	24607560	24607715	BPY2B_UTR_1	five_prime_UTR	protein_coding	chrY	24607560	24607715
chrY	24607716	24617887	BPY2B_intron_1	intron	protein_coding	chrY	24607716	24617887
chrY	24617888	24617957	BPY2B_UTR_2	five_prime_UTR	protein_coding	chrY	24617888	24617957
chrY	24617958	24618002	BPY2B_intron_2	intron	protein_coding	chrY	24617958	24618002
chrY	24618003	24618034	BPY2B_UTR_3	five_prime_UTR	protein_coding	chrY	24618003	24618034
chrY	24618035	24618308	BPY2B_intron_3	intron	protein_coding	chrY	24618035	24618308
chrY	24618309	24618432	BPY2B_UTR_4	five_prime_UTR	protein_coding	chrY	24618309	24618432
chrY	24618433	24621496	BPY2B_intron_4	intron	protein_coding	chrY	24618433	24621496
chrY	24621497	24621634	BPY2B_UTR_5	five_prime_UTR	protein_coding	chrY	24621497	24621634
chrY	24621635	24626042	BPY2B_intron_5	intron	protein_coding	chrY	24621635	24626042
chrY	24626043	24626084	BPY2B_UTR_6	five_prime_UTR	protein_coding	chrY	24626043	24626084
chrY	24626084	24626162	BPY2B_1	CDS	protein_coding	chrY	24626084	24626162
chrY	24626163	24628220	BPY2B_intron_6	intron	protein_coding	chrY	24626163	24628220
chrY	24628221	24628339	BPY2B_2	CDS	protein_coding	chrY	24628221	24628339
chrY	24628340	24631192	BPY2B_intron_7	intron	protein_coding	chrY	24628340	24631192
chrY	24631193	24631299	BPY2B_3	CDS	protein_coding	chrY	24631193	24631299
chrY	24631300	24631990	BPY2B_intron_8	intron	protein_coding	chrY	24631300	24631990
chrY	24632010	24632116	BPY2B_UTR_7	three_prime_UTR	protein_coding	chrY	24632010	24632116
chrY	24632117	24638665	BPY2B_intron_9	intron	protein_coding	chrY	24632117	24638665
chrY	24638666	24638791	BPY2B_UTR_8	three_prime_UTR	protein_coding	chrY	24638666	24638791
chrY	24638792	24638884	BPY2B_intron_10	intron	protein_coding	chrY	24638792	24638884
chrY	24638885	24639207	BPY2B_UTR_9	three_prime_UTR	protein_coding	chrY	24638885	24639207
chrY	24650808	24651534	AC010153.1_1	exon	processed_pseudogene	chrY	24650808	24651534
chrY	24659337	24659567	TRIM60P10Y_1	exon	processed_pseudogene	chrY	24659337	24659567
chrY	24659568	24659885	TRIM60P10Y_intron_1	intron	processed_pseudogene	chrY	24659568	24659885
chrY	24659886	24660406	TRIM60P10Y_2	exon	processed_pseudogene	chrY	24659886	24660406
chrY	24683657	24684935	ZNF736P2Y_1	exon	processed_pseudogene	chrY	24683657	24684935
chrY	24691791	24692075	TRIM60P11Y_1	exon	processed_pseudogene	chrY	24691791	24692075
chrY	24692076	24692415	TRIM60P11Y_intron_1	intron	processed_pseudogene	chrY	24692076	24692415
chrY	24692416	24692932	TRIM60P11Y_2	exon	processed_pseudogene	chrY	24692416	24692932
chrY	24985795	24985828	ZNF736P1Y_1	exon	processed_pseudogene	chrY	24985201	24986476
chrY	25009700	25010221	AC006338.1_1	exon	unprocessed_pseudogene	chrY	25009700	25010221
chrY	25010222	25010541	AC006338.1_intron_1	intron	unprocessed_pseudogene	chrY	25010222	25010541
chrY	25010542	25010769	AC006338.1_2	exon	unprocessed_pseudogene	chrY	25010542	25010769
chrY	25018499	25019303	ZNF736P5Y_1	exon	processed_pseudogene	chrY	25018499	25019303
chrY	25030901	25031222	BPY2C_UTR_1	three_prime_UTR	protein_coding	chrY	25030901	25031222
chrY	25031223	25031315	BPY2C_intron_1	intron	protein_coding	chrY	25031223	25031315
chrY	25031316	25031441	BPY2C_UTR_2	three_prime_UTR	protein_coding	chrY	25031316	25031441
chrY	25031442	25037990	BPY2C_intron_2	intron	protein_coding	chrY	25031442	25037990
chrY	25037991	25038097	BPY2C_UTR_3	three_prime_UTR	protein_coding	chrY	25037991	25038097
chrY	25038117	25038807	BPY2C_intron_3	intron	protein_coding	chrY	25038117	25038807
chrY	25038808	25038914	BPY2C_2	CDS	protein_coding	chrY	25038808	25038914
chrY	25038915	25041767	BPY2C_intron_4	intron	protein_coding	chrY	25038915	25041767
chrY	25041768	25041886	BPY2C_3	CDS	protein_coding	chrY	25041768	25041886
chrY	25041887	25043944	BPY2C_intron_5	intron	protein_coding	chrY	25041887	25043944
chrY	25043945	25044023	BPY2C_4	CDS	protein_coding	chrY	25043945	25044023
chrY	25044023	25044064	BPY2C_UTR_4	five_prime_UTR	protein_coding	chrY	25044023	25044064
chrY	25044768	25044886	BPY2C_intron_6	intron	protein_coding	chrY	25044065	25048472
chrY	25044907	25044964	BPY2C_intron_6	intron	protein_coding	chrY	25044065	25048472
chrY	25045031	25045113	BPY2C_intron_6	intron	protein_coding	chrY	25044065	25048472
chrY	25045240	25045321	BPY2C_intron_6	intron	protein_coding	chrY	25044065	25048472
chrY	25045347	25045474	BPY2C_intron_6	intron	protein_coding	chrY	25044065	25048472
chrY	25045509	25045560	BPY2C_intron_6	intron	protein_coding	chrY	25044065	25048472
chrY	25045695	25045755	BPY2C_intron_6	intron	protein_coding	chrY	25044065	25048472
chrY	25045848	25046103	BPY2C_intron_6	intron	protein_coding	chrY	25044065	25048472
chrY	25046168	25046226	BPY2C_intron_6	intron	protein_coding	chrY	25044065	25048472
chrY	25046370	25046414	BPY2C_intron_6	intron	protein_coding	chrY	25044065	25048472
chrY	25046448	25046507	BPY2C_intron_6	intron	protein_coding	chrY	25044065	25048472
chrY	25046533	25046575	BPY2C_intron_6	intron	protein_coding	chrY	25044065	25048472
chrY	25046610	25046699	BPY2C_intron_6	intron	protein_coding	chrY	25044065	25048472
chrY	25046753	25046777	BPY2C_intron_6	intron	protein_coding	chrY	25044065	25048472
chrY	25046811	25046864	BPY2C_intron_6	intron	protein_coding	chrY	25044065	25048472
chrY	25046894	25046939	BPY2C_intron_6	intron	protein_coding	chrY	25044065	25048472
chrY	25046976	25047024	BPY2C_intron_6	intron	protein_coding	chrY	25044065	25048472
chrY	25047102	25047179	BPY2C_intron_6	intron	protein_coding	chrY	25044065	25048472
chrY	25047201	25047245	BPY2C_intron_6	intron	protein_coding	chrY	25044065	25048472
chrY	25047270	25047315	BPY2C_intron_6	intron	protein_coding	chrY	25044065	25048472
chrY	25047343	25047468	BPY2C_intron_6	intron	protein_coding	chrY	25044065	25048472
chrY	25047506	25047537	BPY2C_intron_6	intron	protein_coding	chrY	25044065	25048472
chrY	25047560	25047701	BPY2C_intron_6	intron	protein_coding	chrY	25044065	25048472
chrY	25047756	25047779	BPY2C_intron_6	intron	protein_coding	chrY	25044065	25048472
chrY	25047852	25047911	BPY2C_intron_6	intron	protein_coding	chrY	25044065	25048472
chrY	25048028	25048059	BPY2C_intron_6	intron	protein_coding	chrY	25044065	25048472
chrY	25048081	25048115	BPY2C_intron_6	intron	protein_coding	chrY	25044065	25048472
chrY	25048138	25048258	BPY2C_intron_6	intron	protein_coding	chrY	25044065	25048472
chrY	25048285	25048317	BPY2C_intron_6	intron	protein_coding	chrY	25044065	25048472
chrY	25048383	25048472	BPY2C_intron_6	intron	protein_coding	chrY	25044065	25048472
chrY	25044065	25044745	BPY2C_intron_6	intron	protein_coding	chrY	25044065	25048472
chrY	25048473	25048610	BPY2C_UTR_5	five_prime_UTR	protein_coding	chrY	25048473	25048610
chrY	25048611	25048675	BPY2C_intron_7	intron	protein_coding	chrY	25048611	25051674
chrY	25048741	25048767	BPY2C_intron_7	intron	protein_coding	chrY	25048611	25051674
chrY	25048796	25049374	BPY2C_intron_7	intron	protein_coding	chrY	25048611	25051674
chrY	25050719	25050772	BPY2C_intron_7	intron	protein_coding	chrY	25048611	25051674
chrY	25051981	25052004	BPY2C_intron_8	intron	protein_coding	chrY	25051799	25052072
chrY	25052073	25052103	BPY2C_UTR_7	five_prime_UTR	protein_coding	chrY	25052073	25052104
chrY	25052188	25052211	BPY2C_UTR_8	five_prime_UTR	protein_coding	chrY	25052150	25052219
chrY	25052247	25052281	BPY2C_intron_10	intron	protein_coding	chrY	25052220	25062391
chrY	25052331	25052356	BPY2C_intron_10	intron	protein_coding	chrY	25052220	25062391
chrY	25052631	25052670	BPY2C_intron_10	intron	protein_coding	chrY	25052220	25062391
chrY	25053050	25053080	BPY2C_intron_10	intron	protein_coding	chrY	25052220	25062391
chrY	25053162	25053242	BPY2C_intron_10	intron	protein_coding	chrY	25052220	25062391
chrY	25053275	25053312	BPY2C_intron_10	intron	protein_coding	chrY	25052220	25062391
chrY	25053342	25053370	BPY2C_intron_10	intron	protein_coding	chrY	25052220	25062391
chrY	25053393	25053438	BPY2C_intron_10	intron	protein_coding	chrY	25052220	25062391
chrY	25053660	25053765	BPY2C_intron_10	intron	protein_coding	chrY	25052220	25062391
chrY	25053882	25053932	BPY2C_intron_10	intron	protein_coding	chrY	25052220	25062391
chrY	25054048	25054083	BPY2C_intron_10	intron	protein_coding	chrY	25052220	25062391
chrY	25054666	25054699	BPY2C_intron_10	intron	protein_coding	chrY	25052220	25062391
chrY	25054877	25054906	BPY2C_intron_10	intron	protein_coding	chrY	25052220	25062391
chrY	25055991	25056035	BPY2C_intron_10	intron	protein_coding	chrY	25052220	25062391
chrY	25056059	25056095	BPY2C_intron_10	intron	protein_coding	chrY	25052220	25062391
chrY	25056141	25056166	BPY2C_intron_10	intron	protein_coding	chrY	25052220	25062391
chrY	25056187	25056224	BPY2C_intron_10	intron	protein_coding	chrY	25052220	25062391
chrY	25056270	25056306	BPY2C_intron_10	intron	protein_coding	chrY	25052220	25062391
chrY	25168599	25169841	ZNF736P4Y_1	exon	processed_pseudogene	chrY	25168599	25169841
chrY	25174524	25174602	AC006386.1_1	exon	processed_pseudogene	chrY	25174520	25174792
chrY	25174632	25174700	AC006386.1_1	exon	processed_pseudogene	chrY	25174520	25174792
chrY	25174756	25174792	AC006386.1_1	exon	processed_pseudogene	chrY	25174520	25174792
chrY	25174793	25174837	AC006386.1_intron_1	intron	processed_pseudogene	chrY	25174793	25175094
chrY	25174862	25174978	AC006386.1_intron_1	intron	processed_pseudogene	chrY	25174793	25175094
chrY	25175069	25175094	AC006386.1_intron_1	intron	processed_pseudogene	chrY	25174793	25175094
chrY	25175095	25175173	AC006386.1_2	exon	processed_pseudogene	chrY	25175095	25175237
chrY	25175197	25175237	AC006386.1_2	exon	processed_pseudogene	chrY	25175095	25175237
chrY	25266584	25266696	RBMY2YP_1	exon	unprocessed_pseudogene	chrY	25266584	25266696
chrY	25266697	25267105	RBMY2YP_intron_1	intron	unprocessed_pseudogene	chrY	25266697	25267105
chrY	25267106	25267208	RBMY2YP_2	exon	unprocessed_pseudogene	chrY	25267106	25267208
chrY	25267209	25269595	RBMY2YP_intron_2	intron	unprocessed_pseudogene	chrY	25267209	25269595
chrY	25269596	25269778	RBMY2YP_3	exon	unprocessed_pseudogene	chrY	25269596	25269778
chrY	25269779	25272521	RBMY2YP_intron_3	intron	unprocessed_pseudogene	chrY	25269779	25272521
chrY	25272522	25272633	RBMY2YP_4	exon	unprocessed_pseudogene	chrY	25272522	25272633
chrY	25272634	25272713	RBMY2YP_intron_4	intron	unprocessed_pseudogene	chrY	25272634	25272713
chrY	25272714	25272803	RBMY2YP_5	exon	unprocessed_pseudogene	chrY	25272714	25272803
chrY	25272804	25273215	RBMY2YP_intron_5	intron	unprocessed_pseudogene	chrY	25272804	25273215
chrY	25273216	25273531	RBMY2YP_6	exon	unprocessed_pseudogene	chrY	25273216	25273531
chrY	25307729	25307803	AC006386.2_1	exon	processed_pseudogene	chrY	25307729	25307803
chrY	25378300	25378878	LINC00266-4P_1	exon	lincRNA	chrY	25378300	25378878
chrY	25378879	25386915	LINC00266-4P_intron_1	intron	lincRNA	chrY	25378879	25386915
chrY	25386916	25387085	LINC00266-4P_2	exon	lincRNA	chrY	25386916	25387085
chrY	25387086	25391259	LINC00266-4P_intron_2	intron	lincRNA	chrY	25387086	25391259
chrY	25391260	25391610	LINC00266-4P_3	exon	lincRNA	chrY	25391260	25391610
chrY	25391611	25394624	LINC00266-4P_intron_3	intron	lincRNA	chrY	25391611	25394624
chrY	25394625	25394719	LINC00266-4P_4	exon	lincRNA	chrY	25394625	25394719
chrY	25388992	25391274	CICP1_1	exon	processed_pseudogene	chrY	25388992	25391274
chrY	25391275	25391683	CICP1_intron_1	intron	processed_pseudogene	chrY	25391275	25391683
chrY	25391684	25391811	CICP1_2	exon	processed_pseudogene	chrY	25391684	25391811
chrY	25431156	25431257	UBE2Q2P5Y_1	exon	unprocessed_pseudogene	chrY	25431156	25431257
chrY	25431258	25437209	UBE2Q2P5Y_intron_1	intron	unprocessed_pseudogene	chrY	25431258	25437209
chrY	25437210	25437315	UBE2Q2P5Y_2	exon	unprocessed_pseudogene	chrY	25437210	25437315
chrY	25454561	25454680	GOLGA2P3Y_1	exon	unprocessed_pseudogene	chrY	25454561	25454680
chrY	25454681	25455292	GOLGA2P3Y_intron_1	intron	unprocessed_pseudogene	chrY	25454681	25455292
chrY	25455293	25455353	GOLGA2P3Y_2	exon	unprocessed_pseudogene	chrY	25455293	25455353
chrY	25455354	25455538	GOLGA2P3Y_intron_2	intron	unprocessed_pseudogene	chrY	25455354	25455538
chrY	25455539	25455618	GOLGA2P3Y_3	exon	unprocessed_pseudogene	chrY	25455539	25455618
chrY	25455619	25456736	GOLGA2P3Y_intron_3	intron	unprocessed_pseudogene	chrY	25455619	25456736
chrY	25456737	25457087	GOLGA2P3Y_4	exon	unprocessed_pseudogene	chrY	25456737	25457087
chrY	25457088	25457384	GOLGA2P3Y_intron_4	intron	unprocessed_pseudogene	chrY	25457088	25457384
chrY	25457385	25457443	GOLGA2P3Y_5	exon	unprocessed_pseudogene	chrY	25457385	25457443
chrY	25457444	25458472	GOLGA2P3Y_intron_5	intron	unprocessed_pseudogene	chrY	25457444	25458472
chrY	25458473	25458543	GOLGA2P3Y_6	exon	unprocessed_pseudogene	chrY	25458473	25458543
chrY	25458562	25458723	GOLGA2P3Y_7	exon	unprocessed_pseudogene	chrY	25458562	25458723
chrY	25458724	25458798	GOLGA2P3Y_intron_7	intron	unprocessed_pseudogene	chrY	25458724	25458798
chrY	25458799	25458874	GOLGA2P3Y_8	exon	unprocessed_pseudogene	chrY	25458799	25458874
chrY	25458875	25459293	GOLGA2P3Y_intron_8	intron	unprocessed_pseudogene	chrY	25458875	25459293
chrY	25459294	25459383	GOLGA2P3Y_9	exon	unprocessed_pseudogene	chrY	25459294	25459383
chrY	25459384	25459637	GOLGA2P3Y_intron_9	intron	unprocessed_pseudogene	chrY	25459384	25459637
chrY	25459638	25459827	GOLGA2P3Y_10	exon	unprocessed_pseudogene	chrY	25459638	25459827
chrY	25459828	25459915	GOLGA2P3Y_intron_10	intron	unprocessed_pseudogene	chrY	25459828	25459915
chrY	25459916	25460009	GOLGA2P3Y_11	exon	unprocessed_pseudogene	chrY	25459916	25460009
chrY	25460010	25460090	GOLGA2P3Y_intron_11	intron	unprocessed_pseudogene	chrY	25460010	25460090
chrY	25460091	25460182	GOLGA2P3Y_12	exon	unprocessed_pseudogene	chrY	25460091	25460182
chrY	25460183	25460263	GOLGA2P3Y_intron_12	intron	unprocessed_pseudogene	chrY	25460183	25460263
chrY	25460264	25460420	GOLGA2P3Y_13	exon	unprocessed_pseudogene	chrY	25460264	25460420
chrY	25460421	25460509	GOLGA2P3Y_intron_13	intron	unprocessed_pseudogene	chrY	25460421	25460509
chrY	25460510	25460572	GOLGA2P3Y_14	exon	unprocessed_pseudogene	chrY	25460510	25460572
chrY	25464006	25464090	AC006328.2_1	exon	unprocessed_pseudogene	chrY	25464006	25464090
chrY	25464091	25465510	AC006328.2_intron_1	intron	unprocessed_pseudogene	chrY	25464091	25465510
chrY	25465511	25465661	AC006328.2_2	exon	unprocessed_pseudogene	chrY	25465511	25465661
chrY	25471863	25473458	AC006328.2_intron_2	intron	unprocessed_pseudogene	chrY	25465662	25473458
chrY	25465662	25471840	AC006328.2_intron_2	intron	unprocessed_pseudogene	chrY	25465662	25473458
chrY	25473459	25473621	AC006328.2_3	exon	unprocessed_pseudogene	chrY	25473459	25473621
chrY	25478269	25478432	CSPG4P4Y_1	exon	unprocessed_pseudogene	chrY	25478269	25478432
chrY	25478433	25480069	CSPG4P4Y_intron_1	intron	unprocessed_pseudogene	chrY	25478433	25480069
chrY	25480070	25483630	CSPG4P4Y_2	exon	unprocessed_pseudogene	chrY	25480070	25483630
chrY	25487520	25487547	AC006328.1_1	exon	processed_pseudogene	chrY	25487284	25487662
chrY	25618644	25618709	CDY20P_1	exon	unprocessed_pseudogene	chrY	25618644	25618709
chrY	25618710	25619039	CDY20P_intron_1	intron	unprocessed_pseudogene	chrY	25618710	25619039
chrY	25619040	25620253	CDY20P_2	exon	unprocessed_pseudogene	chrY	25619040	25620253
chrY	25622162	25622442	CDY1_UTR_1	five_prime_UTR	protein_coding	chrY	25622162	25622442
chrY	25622442	25624065	CDY1_1	CDS	protein_coding	chrY	25622442	25624065
chrY	25624065	25624338	CDY1_UTR_2	three_prime_UTR	protein_coding	chrY	25624065	25624338
chrY	25624339	25624453	CDY1_intron_1	intron	protein_coding	chrY	25624339	25624453
chrY	25624454	25624527	CDY1_2	CDS	protein_coding	chrY	25624454	25624527
chrY	25624527	25624902	CDY1_UTR_3	three_prime_UTR	protein_coding	chrY	25624527	25624902
chrY	25662900	25663226	ELOCP34_1	exon	processed_pseudogene	chrY	25662900	25663226
chrY	25675060	25675208	OFD1P13Y_1	exon	unprocessed_pseudogene	chrY	25675060	25675208
chrY	25675209	25676821	OFD1P13Y_intron_1	intron	unprocessed_pseudogene	chrY	25675209	25676821
chrY	25676822	25676914	OFD1P13Y_2	exon	unprocessed_pseudogene	chrY	25676822	25676914
chrY	25676915	25678018	OFD1P13Y_intron_2	intron	unprocessed_pseudogene	chrY	25676915	25678018
chrY	25678019	25678093	OFD1P13Y_3	exon	unprocessed_pseudogene	chrY	25678019	25678093
chrY	25678094	25679868	OFD1P13Y_intron_3	intron	unprocessed_pseudogene	chrY	25678094	25679868
chrY	25679869	25679986	OFD1P13Y_4	exon	unprocessed_pseudogene	chrY	25679869	25679986
chrY	25679987	25682091	OFD1P13Y_intron_4	intron	unprocessed_pseudogene	chrY	25679987	25682091
chrY	25682092	25682198	OFD1P13Y_5	exon	unprocessed_pseudogene	chrY	25682092	25682198
chrY	25682199	25685242	OFD1P13Y_intron_5	intron	unprocessed_pseudogene	chrY	25682199	25685242
chrY	25685243	25685379	OFD1P13Y_6	exon	unprocessed_pseudogene	chrY	25685243	25685379
chrY	25685380	25685717	OFD1P13Y_intron_6	intron	unprocessed_pseudogene	chrY	25685380	25685717
chrY	25685718	25685851	OFD1P13Y_7	exon	unprocessed_pseudogene	chrY	25685718	25685851
chrY	25685852	25693327	OFD1P13Y_intron_7	intron	unprocessed_pseudogene	chrY	25685852	25693327
chrY	25693328	25693387	OFD1P13Y_8	exon	unprocessed_pseudogene	chrY	25693328	25693387
chrY	25693388	25693471	OFD1P13Y_intron_8	intron	unprocessed_pseudogene	chrY	25693388	25693471
chrY	25693472	25693541	OFD1P13Y_9	exon	unprocessed_pseudogene	chrY	25693472	25693541
chrY	25693542	25695748	OFD1P13Y_intron_9	intron	unprocessed_pseudogene	chrY	25693542	25695748
chrY	25695749	25695948	OFD1P13Y_10	exon	unprocessed_pseudogene	chrY	25695749	25695948
chrY	25695949	25697247	OFD1P13Y_intron_10	intron	unprocessed_pseudogene	chrY	25695949	25697247
chrY	25697248	25697346	OFD1P13Y_11	exon	unprocessed_pseudogene	chrY	25697248	25697346
chrY	25699451	25699543	TRAPPC2P5_1	exon	unprocessed_pseudogene	chrY	25699451	25699543
chrY	25699544	25701905	TRAPPC2P5_intron_1	intron	unprocessed_pseudogene	chrY	25699544	25701905
chrY	25701906	25702041	TRAPPC2P5_2	exon	unprocessed_pseudogene	chrY	25701906	25702041
chrY	25702042	25702481	TRAPPC2P5_intron_2	intron	unprocessed_pseudogene	chrY	25702042	25702481
chrY	25702482	25702562	TRAPPC2P5_3	exon	unprocessed_pseudogene	chrY	25702482	25702562
chrY	25709908	25710270	RAB9AP2_1	exon	unprocessed_pseudogene	chrY	25709908	25710270
chrY	25710271	25713322	RAB9AP2_intron_1	intron	unprocessed_pseudogene	chrY	25710271	25713322
chrY	25713323	25713557	RAB9AP2_2	exon	unprocessed_pseudogene	chrY	25713323	25713557
chrY	25723016	25723181	USP9YP30_1	exon	unprocessed_pseudogene	chrY	25723016	25723181
chrY	25723182	25723515	USP9YP30_intron_1	intron	unprocessed_pseudogene	chrY	25723182	25723515
chrY	25723516	25723710	USP9YP30_2	exon	unprocessed_pseudogene	chrY	25723516	25723710
chrY	25723711	25724090	USP9YP30_intron_2	intron	unprocessed_pseudogene	chrY	25723711	25724090
chrY	25724091	25724186	USP9YP30_3	exon	unprocessed_pseudogene	chrY	25724091	25724186
chrY	25728490	25728593	TTTY3_1	exon	lincRNA	chrY	25728490	25728593
chrY	25728594	25730790	TTTY3_intron_1	intron	lincRNA	chrY	25728594	25730790
chrY	25730791	25730926	TTTY3_2	exon	lincRNA	chrY	25730791	25730926
chrY	25730927	25733282	TTTY3_intron_2	intron	lincRNA	chrY	25730927	25733282
chrY	25733283	25733388	TTTY3_3	exon	lincRNA	chrY	25733283	25733388
chrY	25730011	25730203	USP9YP9_1	exon	unprocessed_pseudogene	chrY	25730011	25730203
chrY	25730204	25731838	USP9YP9_intron_1	intron	unprocessed_pseudogene	chrY	25730204	25731838
chrY	25731839	25732102	USP9YP9_2	exon	unprocessed_pseudogene	chrY	25731839	25732102
chrY	25732103	25733225	USP9YP9_intron_2	intron	unprocessed_pseudogene	chrY	25732103	25733225
chrY	25733226	25733448	USP9YP9_3	exon	unprocessed_pseudogene	chrY	25733226	25733448
chrY	25733449	25735122	USP9YP9_intron_3	intron	unprocessed_pseudogene	chrY	25733449	25735122
chrY	25735123	25735160	USP9YP9_4	exon	unprocessed_pseudogene	chrY	25735123	25735160
chrY	25748596	25748862	USP9YP19_1	exon	unprocessed_pseudogene	chrY	25748596	25748862
chrY	25748863	25749987	USP9YP19_intron_1	intron	unprocessed_pseudogene	chrY	25748863	25749987
chrY	25749988	25750206	USP9YP19_2	exon	unprocessed_pseudogene	chrY	25749988	25750206
chrY	25752388	25752870	XKRYP5_1	exon	unprocessed_pseudogene	chrY	25752388	25752870
chrY	25813013	25814566	CDY22P_1	exon	unprocessed_pseudogene	chrY	25813013	25814566
chrY	25860943	25861268	ELOCP17_1	exon	processed_pseudogene	chrY	25860943	25861268
chrY	25871931	25872002	OFD1P18Y_1	exon	unprocessed_pseudogene	chrY	25871931	25872002
chrY	25872003	25873103	OFD1P18Y_intron_1	intron	unprocessed_pseudogene	chrY	25872003	25873103
chrY	25873104	25873178	OFD1P18Y_2	exon	unprocessed_pseudogene	chrY	25873104	25873178
chrY	25873179	25874963	OFD1P18Y_intron_2	intron	unprocessed_pseudogene	chrY	25873179	25874963
chrY	25874964	25875083	OFD1P18Y_3	exon	unprocessed_pseudogene	chrY	25874964	25875083
chrY	25875084	25877729	OFD1P18Y_intron_3	intron	unprocessed_pseudogene	chrY	25875084	25877729
chrY	25877730	25877836	OFD1P18Y_4	exon	unprocessed_pseudogene	chrY	25877730	25877836
chrY	25877837	25880881	OFD1P18Y_intron_4	intron	unprocessed_pseudogene	chrY	25877837	25880881
chrY	25880882	25881030	OFD1P18Y_5	exon	unprocessed_pseudogene	chrY	25880882	25881030
chrY	25881031	25881373	OFD1P18Y_intron_5	intron	unprocessed_pseudogene	chrY	25881031	25881373
chrY	25881374	25881509	OFD1P18Y_6	exon	unprocessed_pseudogene	chrY	25881374	25881509
chrY	25881510	25897129	OFD1P18Y_intron_6	intron	unprocessed_pseudogene	chrY	25881510	25897129
chrY	25897130	25897336	OFD1P18Y_7	exon	unprocessed_pseudogene	chrY	25897130	25897336
chrY	25897337	25898553	OFD1P18Y_intron_7	intron	unprocessed_pseudogene	chrY	25897337	25898553
chrY	25898554	25898653	OFD1P18Y_8	exon	unprocessed_pseudogene	chrY	25898554	25898653
chrY	25904518	25904610	TRAPPC2P4_1	exon	unprocessed_pseudogene	chrY	25904518	25904610
chrY	25904611	25906563	TRAPPC2P4_intron_1	intron	unprocessed_pseudogene	chrY	25904611	25906563
chrY	25906564	25906709	TRAPPC2P4_2	exon	unprocessed_pseudogene	chrY	25906564	25906709
chrY	25906710	25907156	TRAPPC2P4_intron_2	intron	unprocessed_pseudogene	chrY	25906710	25907156
chrY	25907157	25907250	TRAPPC2P4_3	exon	unprocessed_pseudogene	chrY	25907157	25907250
chrY	25918323	25918895	RAB9AP3_1	exon	processed_pseudogene	chrY	25918323	25918895
chrY	25923388	25923519	USP9YP20_1	exon	unprocessed_pseudogene	chrY	25923388	25923519
chrY	25923520	25928660	USP9YP20_intron_1	intron	unprocessed_pseudogene	chrY	25923520	25928660
chrY	25928661	25928799	USP9YP20_2	exon	unprocessed_pseudogene	chrY	25928661	25928799
chrY	25928800	25928941	USP9YP20_intron_2	intron	unprocessed_pseudogene	chrY	25928800	25928941
chrY	25928942	25928979	USP9YP20_3	exon	unprocessed_pseudogene	chrY	25928942	25928979
chrY	25928980	25929192	USP9YP20_intron_3	intron	unprocessed_pseudogene	chrY	25928980	25929192
chrY	25929193	25929351	USP9YP20_4	exon	unprocessed_pseudogene	chrY	25929193	25929351
chrY	25929352	25929732	USP9YP20_intron_4	intron	unprocessed_pseudogene	chrY	25929352	25929732
chrY	25929733	25929826	USP9YP20_5	exon	unprocessed_pseudogene	chrY	25929733	25929826
chrY	25933833	25934015	USP9YP21_1	exon	unprocessed_pseudogene	chrY	25933833	25934015
chrY	25934016	25935631	USP9YP21_intron_1	intron	unprocessed_pseudogene	chrY	25934016	25935631
chrY	25935632	25935881	USP9YP21_2	exon	unprocessed_pseudogene	chrY	25935632	25935881
chrY	25943268	25943603	XKRYP6_1	exon	unprocessed_pseudogene	chrY	25943268	25943603
chrY	25943604	25953371	XKRYP6_intron_1	intron	unprocessed_pseudogene	chrY	25943604	25953371
chrY	25953372	25954152	XKRYP6_2	exon	unprocessed_pseudogene	chrY	25953372	25954152
chrY	25975549	25975617	PRYP4_1	exon	unprocessed_pseudogene	chrY	25975549	25975617
chrY	25975618	25978202	PRYP4_intron_1	intron	unprocessed_pseudogene	chrY	25975618	25978202
chrY	25978203	25978319	PRYP4_2	exon	unprocessed_pseudogene	chrY	25978203	25978319
chrY	25978320	25987809	PRYP4_intron_2	intron	unprocessed_pseudogene	chrY	25978320	25987809
chrY	25987810	25988069	PRYP4_3	exon	unprocessed_pseudogene	chrY	25987810	25988069
chrY	25991241	25991572	ELOCP11_1	exon	processed_pseudogene	chrY	25991241	25991572
chrY	25994684	25995697	CDY23P_1	exon	unprocessed_pseudogene	chrY	25994684	25995697
chrY	26002254	26002476	USP9YP26_1	exon	unprocessed_pseudogene	chrY	26002254	26002476
chrY	26002477	26004273	USP9YP26_intron_1	intron	unprocessed_pseudogene	chrY	26002477	26004273
chrY	26004274	26004393	USP9YP26_2	exon	unprocessed_pseudogene	chrY	26004274	26004393
chrY	26004394	26006178	USP9YP26_intron_2	intron	unprocessed_pseudogene	chrY	26004394	26006178
chrY	26006179	26006369	USP9YP26_3	exon	unprocessed_pseudogene	chrY	26006179	26006369
chrY	26006370	26008726	USP9YP26_intron_3	intron	unprocessed_pseudogene	chrY	26006370	26008726
chrY	26008727	26008856	USP9YP26_4	exon	unprocessed_pseudogene	chrY	26008727	26008856
chrY	26011447	26011593	HSFY8P_1	exon	unprocessed_pseudogene	chrY	26011435	26011593
chrY	26011594	26012077	HSFY8P_intron_1	intron	unprocessed_pseudogene	chrY	26011594	26012077
chrY	26012078	26012237	HSFY8P_2	exon	unprocessed_pseudogene	chrY	26012078	26012237
chrY	26131685	26131808	RBMY2DP_intron_5	intron	transcribed_processed_pseudogene	chrY	26131436	26132303
chrY	26132078	26132162	RBMY2DP_intron_5	intron	transcribed_processed_pseudogene	chrY	26131436	26132303
chrY	26132315	26132370	RBMY2DP_6	exon	transcribed_processed_pseudogene	chrY	26132304	26132415
chrY	26133110	26133173	RBMY2DP_8	exon	transcribed_processed_pseudogene	chrY	26133009	26133308
chrY	26198331	26198457	REREP2Y_1	exon	unprocessed_pseudogene	chrY	26198331	26198457
chrY	26200140	26200166	REREP2Y_intron_1	intron	unprocessed_pseudogene	chrY	26198458	26208074
chrY	26198458	26199979	REREP2Y_intron_1	intron	unprocessed_pseudogene	chrY	26198458	26208074
chrY	26200238	26208074	REREP2Y_intron_1	intron	unprocessed_pseudogene	chrY	26198458	26208074
chrY	26208075	26208148	REREP2Y_2	exon	unprocessed_pseudogene	chrY	26208075	26208148
chrY	26244351	26244573	AC024067.1_1	exon	unprocessed_pseudogene	chrY	26244351	26244573
