# Supplementary material for: Systematic analysis of dark and camouflaged genes reveals disease-relevant genes hiding in plain sight
Source: Genome Biol. 2019 May 20;20:97. doi: 10.1186/s13059-019-1707-2 (PMC6526621; doi:10.1186/s13059-019-1707-2)
Supplement: Supplementary file 31 — PacBio percent camouflaged genes in hg38. (TXT 31 kb) [file 13059_2019_1707_MOESM31_ESM.txt]

# This table shows what percentage of genes are camo, stratefied by genebody element
# gene_name : Ensembl gene name
# biotype : GENCODE biotype of gene
# biotype : percent of CDS bases that are camo within gene (non protein-coding genes will have value of -1)
# perc_UTR : percent of UTR bases that are camo within gene (non protein-coding genes will have value of -1(
# perc_exon : percent of exonic bases that are camo
# perc_intron : percent of intronic bases that are camo
# perc_total : percent of total gene that is camo
gene_name	biotype	perc_CDS	perc_UTR	perc_exon	perc_intron	perc_total
WBP1LP7	pseudogene	-1.000000	-1.000000	100.000000	-1.000000	100.000000
OR4F29	protein coding	20.553781	0.000000	19.416499	-1.000000	19.416499
CICP7	pseudogene	-1.000000	-1.000000	99.798061	100.000000	99.821747
PRAMEF25	protein coding	64.022269	53.333333	61.345853	20.296622	28.825893
PRAMEF26	protein coding	64.022269	66.352941	64.554243	26.946800	36.848073
SLC25A24P1	pseudogene	-1.000000	-1.000000	5.954280	13.373006	13.158219
NBPF5P	pseudogene	-1.000000	-1.000000	19.376947	24.252691	24.019328
SLC25A24P2	pseudogene	-1.000000	-1.000000	68.958743	50.013497	50.272904
AL390038.1	lincRNA	-1.000000	-1.000000	35.685484	0.000000	7.082833
AC244669.2	pseudogene	-1.000000	-1.000000	0.000000	15.216909	15.109915
AC244669.1	pseudogene	-1.000000	-1.000000	0.000000	25.229839	24.852087
AC241952.1	pseudogene	-1.000000	-1.000000	0.000000	4.257117	4.073708
AC244015.2	pseudogene	-1.000000	-1.000000	100.000000	100.000000	100.000000
AC245595.1	lincRNA	-1.000000	-1.000000	100.000000	100.000000	100.000000
RNA5SP529	rRNA	-1.000000	-1.000000	100.000000	-1.000000	100.000000
AC245595.2	pseudogene	-1.000000	-1.000000	100.000000	100.000000	100.000000
PPIAL4E	protein coding	79.595960	56.747405	71.173469	-1.000000	71.173469
PPIAL4F	protein coding	77.171717	100.000000	82.852807	-1.000000	82.852807
FP700111.1	lincRNA	-1.000000	-1.000000	0.000000	49.252239	48.808930
RNA5SP59	rRNA	-1.000000	-1.000000	100.000000	-1.000000	100.000000
FP700111.2	pseudogene	-1.000000	-1.000000	100.000000	100.000000	100.000000
NBPF20	protein coding	43.350939	0.000000	34.137096	38.271158	37.502373
RNU6-1071P	snRNA	-1.000000	-1.000000	100.000000	-1.000000	100.000000
NUDT4P2	pseudogene	-1.000000	-1.000000	100.000000	-1.000000	100.000000
RNU6-1171P	snRNA	-1.000000	-1.000000	100.000000	-1.000000	100.000000
NUDT4B	protein coding	99.816850	0.000000	45.228216	-1.000000	45.228216
PDE4DIP	protein coding	1.737879	0.000000	0.782886	0.403553	0.409404
AC245297.1	pseudogene	-1.000000	-1.000000	16.845494	0.672660	0.794408
RNA5S1	rRNA	-1.000000	-1.000000	100.000000	-1.000000	100.000000
RNA5S2	rRNA	-1.000000	-1.000000	100.000000	-1.000000	100.000000
RNA5S3	rRNA	-1.000000	-1.000000	100.000000	-1.000000	100.000000
RNA5S4	rRNA	-1.000000	-1.000000	100.000000	-1.000000	100.000000
RNA5S5	rRNA	-1.000000	-1.000000	100.000000	-1.000000	100.000000
RNA5S7	rRNA	-1.000000	-1.000000	100.000000	-1.000000	100.000000
RNA5S8	rRNA	-1.000000	-1.000000	100.000000	-1.000000	100.000000
RNA5S10	rRNA	-1.000000	-1.000000	100.000000	-1.000000	100.000000
RNA5S11	rRNA	-1.000000	-1.000000	100.000000	-1.000000	100.000000
RNA5S12	rRNA	-1.000000	-1.000000	100.000000	-1.000000	100.000000
DUX4L29	pseudogene	-1.000000	-1.000000	71.681416	-1.000000	71.681416
DUX4L10	pseudogene	-1.000000	-1.000000	100.000000	-1.000000	100.000000
DUX4L11	pseudogene	-1.000000	-1.000000	100.000000	-1.000000	100.000000
DUX4L12	pseudogene	-1.000000	-1.000000	100.000000	-1.000000	100.000000
DUX4L13	pseudogene	-1.000000	-1.000000	100.000000	-1.000000	100.000000
DUX4L14	pseudogene	-1.000000	-1.000000	70.932070	-1.000000	70.932070
WBP1LP10	pseudogene	-1.000000	-1.000000	99.724518	-1.000000	99.724518
OR4F2P	pseudogene	-1.000000	-1.000000	76.200640	-1.000000	76.200640
DEUP1	protein coding	0.000000	0.000000	0.000000	0.159737	0.153894
AC012414.3	lincRNA	-1.000000	-1.000000	20.214190	84.987105	81.857521
AC012414.4	lincRNA	-1.000000	-1.000000	100.000000	100.000000	100.000000
POTEB2	protein coding	42.752294	64.705882	43.416370	19.688056	20.968263
POTEB	protein coding	42.752294	47.142857	42.932551	19.781836	20.771977
AC134980.3	protein coding	0.000000	0.000000	0.000000	0.486615	0.472564
GOLGA2P7	pseudogene	-1.000000	-1.000000	0.000000	4.509827	3.789132
CSPG4P12	pseudogene	-1.000000	-1.000000	38.298243	0.000000	19.593181
AC044860.1	pseudogene	-1.000000	-1.000000	14.407295	36.293060	35.053654
NPIPA3	protein coding	8.339173	0.000000	8.084239	0.546963	1.184316
NOMO3	protein coding	3.143093	53.882353	12.776413	7.028384	7.437539
NPIPA7	protein coding	7.984791	30.932897	18.000000	1.342431	2.912947
AC126755.4	lincRNA	-1.000000	-1.000000	22.565158	-1.000000	22.565158
MIR3180-3	miRNA	-1.000000	-1.000000	100.000000	-1.000000	100.000000
AC126755.3	lincRNA	-1.000000	-1.000000	48.154982	-1.000000	48.154982
MIR3179-3	miRNA	-1.000000	-1.000000	4.819277	-1.000000	4.819277
NOMO2	protein coding	0.000000	26.843100	7.235054	3.066513	3.234267
NPIPB3	protein coding	4.332130	48.035714	19.004796	59.054670	58.132959
NPIPB5	protein coding	2.827624	55.357849	24.230707	35.889924	27.601045
AC145285.4	pseudogene	-1.000000	-1.000000	0.000000	17.037698	16.961214
EIF3C	protein coding	48.120015	16.305291	38.431062	28.314337	29.155007
NPIPB12	protein coding	4.347826	12.175325	5.776066	31.042376	27.195062
AC106782.1	protein coding	22.005988	0.000000	16.360601	0.000000	6.182965
AC106782.7	other	-1.000000	-1.000000	60.911271	-1.000000	60.911271
TP53TG3	protein coding	100.000000	97.760838	98.143760	100.000000	98.533084
ABHD17AP7	pseudogene	-1.000000	-1.000000	99.831650	100.000000	99.863107
AC138907.2	lincRNA	-1.000000	-1.000000	99.884393	100.000000	99.942141
AC145350.4	lincRNA	-1.000000	-1.000000	99.884393	100.000000	99.942118
ABHD17AP9	pseudogene	-1.000000	-1.000000	95.429616	99.958264	99.015948
TP53TG3C	protein coding	100.000000	100.000000	100.000000	100.000000	100.000000
AC141257.2	lincRNA	-1.000000	-1.000000	0.000000	39.750178	39.575986
TP53TG3E	protein coding	100.000000	100.000000	100.000000	100.000000	100.000000
TP53TG3B	protein coding	100.000000	100.000000	100.000000	100.000000	99.937578
AC141257.1	lincRNA	-1.000000	-1.000000	21.805183	63.366337	25.266175
AC141257.4	pseudogene	-1.000000	-1.000000	100.000000	-1.000000	100.000000
TP53TG3F	protein coding	100.000000	100.000000	100.000000	100.000000	99.937578
AC136944.6	pseudogene	-1.000000	-1.000000	100.000000	-1.000000	100.000000
FP325313.1	pseudogene	-1.000000	-1.000000	62.108262	52.282301	52.640913
AC135776.1	lincRNA	-1.000000	-1.000000	100.000000	-1.000000	100.000000
AC135776.2	lincRNA	-1.000000	-1.000000	100.000000	100.000000	100.000000
CCNYL3	pseudogene	-1.000000	-1.000000	40.120361	21.606083	22.018619
FAM157C	lincRNA	-1.000000	-1.000000	2.432014	8.223565	7.877959
AC133919.2	lincRNA	-1.000000	-1.000000	12.513144	10.357357	10.395310
AC240565.1	lincRNA	-1.000000	-1.000000	8.017493	6.563693	6.633931
AC007952.7	lincRNA	-1.000000	-1.000000	100.000000	-1.000000	100.000000
EPN2	protein coding	0.000000	0.000000	0.000000	0.660187	0.624277
TBC1D3I	protein coding	0.000000	0.000000	0.000000	0.409836	0.324412
AC233699.1	pseudogene	-1.000000	-1.000000	21.593830	60.426399	59.422728
TBC1D3G	protein coding	21.696970	23.429952	22.044574	51.690381	45.940230
TBC1D3C	protein coding	26.969697	23.543689	26.285160	51.458404	46.573080
AC233968.1	pseudogene	-1.000000	-1.000000	11.085450	56.234924	54.949686
AC244154.1	pseudogene	-1.000000	-1.000000	16.216216	37.938699	37.375432
NSFP1	pseudogene	-1.000000	-1.000000	0.000000	0.614405	0.606373
NSF	protein coding	0.000000	0.000000	0.000000	0.406333	0.394496
AC008993.1	pseudogene	-1.000000	-1.000000	0.000000	55.743073	41.461358
AC008993.3	other	-1.000000	-1.000000	100.000000	-1.000000	100.000000
OR4F8P	pseudogene	-1.000000	-1.000000	73.824786	-1.000000	73.824786
RGPD1	protein coding	72.164001	0.000000	56.711458	33.082623	34.610415
PLGLB1	protein coding	0.000000	40.514905	33.842671	44.091791	43.139999
RGPD2	protein coding	28.059589	0.000000	21.373169	14.745432	15.394945
AC006453.2	pseudogene	-1.000000	-1.000000	16.038127	6.623418	7.154870
IGKV1OR2-1	pseudogene	-1.000000	-1.000000	99.716714	100.000000	99.371069
IGKV1OR2-2	pseudogene	-1.000000	-1.000000	99.435028	100.000000	99.163180
UBTFL5	pseudogene	-1.000000	-1.000000	81.008403	-1.000000	81.008403
UBTFL3	pseudogene	-1.000000	-1.000000	94.232649	-1.000000	94.232649
IGKV1OR2-9	pseudogene	-1.000000	-1.000000	99.650350	-1.000000	99.650350
IGKV1OR2-11	pseudogene	-1.000000	-1.000000	99.650350	-1.000000	99.650350
RGPD5	protein coding	99.015967	85.331906	94.333170	97.675362	97.178804
RGPD6	protein coding	98.682525	99.417879	98.907243	99.770944	99.589731
FAM182B	protein coding	0.000000	0.000000	0.000000	2.858027	2.381657
FAM182A	other	-1.000000	-1.000000	6.792257	8.409555	8.124109
LINC01670	lincRNA	-1.000000	-1.000000	15.480427	63.885210	47.803008
CU633967.1	lincRNA	-1.000000	-1.000000	95.773844	47.032929	54.001274
FP236315.2	other	-1.000000	-1.000000	100.000000	-1.000000	100.000000
FP236315.3	lincRNA	-1.000000	-1.000000	100.000000	100.000000	99.944904
FP236315.1	lincRNA	-1.000000	-1.000000	33.552632	100.000000	87.601958
CU639417.2	pseudogene	-1.000000	-1.000000	100.000000	-1.000000	100.000000
RF00019	other	-1.000000	-1.000000	100.000000	-1.000000	100.000000
CU633906.1	lincRNA	-1.000000	-1.000000	100.000000	92.750395	93.285703
CU633906.4	pseudogene	-1.000000	-1.000000	99.902153	100.000000	99.954514
CU633906.3	pseudogene	-1.000000	-1.000000	99.864865	100.000000	99.973594
CU633906.2	lincRNA	-1.000000	-1.000000	28.936545	77.058320	73.140230
CU638689.4	lincRNA	-1.000000	-1.000000	16.753437	89.148743	75.746057
CU638689.3	pseudogene	-1.000000	-1.000000	100.000000	100.000000	100.000000
CU638689.2	pseudogene	-1.000000	-1.000000	99.632803	99.659168	99.654714
CU638689.5	lincRNA	-1.000000	-1.000000	100.000000	100.000000	99.970562
FP475955.1	lincRNA	-1.000000	-1.000000	0.000000	0.086460	0.085218
CU634019.6	lincRNA	-1.000000	-1.000000	92.221600	100.000000	98.727353
CU634019.5	pseudogene	-1.000000	-1.000000	100.000000	100.000000	100.000000
CU634019.1	lincRNA	-1.000000	-1.000000	100.000000	86.130249	87.229381
RF00019	other	-1.000000	-1.000000	100.000000	-1.000000	100.000000
CU634019.7	pseudogene	-1.000000	-1.000000	99.915541	-1.000000	99.915541
CU634019.3	other	-1.000000	-1.000000	100.000000	-1.000000	100.000000
CU633904.2	pseudogene	-1.000000	-1.000000	100.000000	100.000000	100.000000
CU633904.3	pseudogene	-1.000000	-1.000000	97.081712	100.000000	99.294974
CU633904.1	lincRNA	-1.000000	-1.000000	92.173656	81.012876	81.983415
RF00019	other	-1.000000	-1.000000	100.000000	-1.000000	100.000000
FP236241.2	pseudogene	-1.000000	-1.000000	99.915541	-1.000000	99.915541
RF00019	other	-1.000000	-1.000000	100.000000	-1.000000	100.000000
FP236241.1	lincRNA	-1.000000	-1.000000	82.242510	100.000000	88.805184
SMIM34B	protein coding	0.000000	6.287129	5.145867	40.171429	31.028294
KCNE1B	protein coding	0.000000	13.259669	11.842105	40.218864	32.382462
FP671120.2	other	-1.000000	-1.000000	100.000000	-1.000000	100.000000
FP671120.1	lincRNA	-1.000000	-1.000000	12.294754	7.453574	7.853194
FP236383.1	lincRNA	-1.000000	-1.000000	12.294754	13.741764	13.615744
FP236383.2	lincRNA	-1.000000	-1.000000	100.000000	-1.000000	100.000000
SMIM34A	protein coding	0.000000	20.190779	12.106768	66.428571	55.551324
KCNE1	protein coding	0.000000	11.748708	10.622080	6.230084	6.501288
HSF2BP	protein coding	20.315582	0.000000	10.802307	18.293633	18.181748
RPL31P1	pseudogene	-1.000000	-1.000000	100.000000	-1.000000	100.000000
FAM230A	protein coding	1.234568	19.087137	7.152682	2.008288	1.719209
AC023490.1	lincRNA	-1.000000	-1.000000	66.326531	19.898926	31.709040
LINC01663	lincRNA	-1.000000	-1.000000	0.000000	3.440638	3.350268
USP17L11	protein coding	53.543776	-1.000000	53.543776	8.518519	47.257817
USP17L12	protein coding	11.809045	-1.000000	11.809045	-1.000000	11.809045
USP17L15	protein coding	100.000000	-1.000000	100.000000	19.776119	88.866085
USP17L16P	pseudogene	-1.000000	-1.000000	5.150754	-1.000000	5.150754
USP17L18	protein coding	0.000000	-1.000000	0.000000	30.370370	4.202973
USP17L19	protein coding	96.307326	-1.000000	96.307326	100.000000	96.719631
USP17L20	protein coding	100.000000	-1.000000	100.000000	100.000000	99.897488
USP17L21	protein coding	100.000000	-1.000000	100.000000	100.000000	99.897488
USP17L22	protein coding	100.000000	-1.000000	100.000000	100.000000	99.897488
USP17L24	protein coding	100.000000	-1.000000	100.000000	100.000000	99.897488
USP17L25	protein coding	100.000000	-1.000000	100.000000	100.000000	99.897488
USP17L26	protein coding	100.000000	-1.000000	100.000000	100.000000	99.897488
USP17L5	protein coding	100.000000	-1.000000	100.000000	-1.000000	100.000000
USP17L27	protein coding	100.000000	-1.000000	100.000000	-1.000000	100.000000
USP17L28	protein coding	49.434673	-1.000000	49.434673	-1.000000	49.434673
CCSER1	protein coding	0.000000	0.000000	0.000000	0.009616	0.009563
AC131392.1	pseudogene	-1.000000	-1.000000	0.000000	0.051161	0.050443
AC138866.2	pseudogene	-1.000000	-1.000000	29.845626	2.888597	4.385129
AC138866.1	pseudogene	-1.000000	-1.000000	35.080645	0.742664	1.179124
AC138035.3	pseudogene	-1.000000	-1.000000	100.000000	-1.000000	100.000000
AC138035.2	lincRNA	-1.000000	-1.000000	71.349862	33.899690	35.992908
WBP1LP4	pseudogene	-1.000000	-1.000000	73.469388	-1.000000	73.469388
RIPOR2	protein coding	0.000000	0.000000	0.000000	0.075922	0.073143
PKHD1	protein coding	0.000000	0.000000	0.000000	0.045521	0.043826
AC215522.3	lincRNA	-1.000000	-1.000000	26.818182	16.995598	17.295251
AC215522.2	other	-1.000000	-1.000000	17.813505	7.642244	8.609070
AC006455.1	lincRNA	-1.000000	-1.000000	40.697674	25.147427	25.441198
AC006455.6	pseudogene	-1.000000	-1.000000	100.000000	-1.000000	100.000000
AC006455.5	other	-1.000000	-1.000000	3.975535	0.000000	3.467216
AC073188.2	lincRNA	-1.000000	-1.000000	30.000000	24.045441	24.194918
VN1R33P	pseudogene	-1.000000	-1.000000	100.000000	-1.000000	100.000000
ARAFP2	pseudogene	-1.000000	-1.000000	32.974910	-1.000000	32.974910
SPDYE8P	pseudogene	-1.000000	-1.000000	1.315789	5.312588	4.338142
AC211476.3	pseudogene	-1.000000	-1.000000	53.641457	67.563447	66.694737
SPDYE11	pseudogene	-1.000000	-1.000000	99.956841	100.000000	99.888393
AC211476.4	pseudogene	-1.000000	-1.000000	100.000000	88.305146	88.954668
SPDYE9P	pseudogene	-1.000000	-1.000000	99.966067	100.000000	99.888585
PMS2P6	pseudogene	-1.000000	-1.000000	18.335684	6.229002	6.955336
GTF2IP1	pseudogene	-1.000000	-1.000000	0.000000	2.471091	2.267210
PHBP6	pseudogene	-1.000000	-1.000000	88.025478	-1.000000	88.025478
SPDYE14P	pseudogene	-1.000000	-1.000000	100.000000	100.000000	99.898340
AC211486.3	pseudogene	-1.000000	-1.000000	99.838710	89.286680	89.801144
SPDYE15P	pseudogene	-1.000000	-1.000000	12.334802	2.311904	3.896770
PMS2P2	pseudogene	-1.000000	-1.000000	0.000000	22.082523	20.463470
TCAF2	protein coding	0.000000	0.000000	0.000000	6.638907	6.249029
TCAF2C	protein coding	92.044923	84.510251	90.760870	68.096055	75.059411
FAM90A14P	pseudogene	-1.000000	-1.000000	0.000000	2.981366	1.594684
FAM90A16P	pseudogene	-1.000000	-1.000000	100.000000	100.000000	99.833887
FAM90A8P	pseudogene	-1.000000	-1.000000	100.000000	100.000000	99.833832
FAM90A17P	pseudogene	-1.000000	-1.000000	99.795501	100.000000	99.748040
FAM90A19P	pseudogene	-1.000000	-1.000000	29.124821	0.000000	13.488372
FAM90A11P	pseudogene	-1.000000	-1.000000	68.967073	62.816245	65.347103
FAM90A24P	pseudogene	-1.000000	-1.000000	32.884777	88.324515	62.933180
FAM90A12P	pseudogene	-1.000000	-1.000000	91.238416	96.413502	93.898240
REXO1L9P	pseudogene	-1.000000	-1.000000	98.243949	99.947726	99.055196
REXO1L2P	pseudogene	-1.000000	-1.000000	99.951644	99.947753	99.949799
FGF7P3	pseudogene	-1.000000	-1.000000	0.000000	0.748248	0.743833
RF00156	snRNA	-1.000000	-1.000000	100.000000	-1.000000	100.000000
CR769767.1	pseudogene	-1.000000	-1.000000	75.652174	-1.000000	75.652174
CNTNAP3B	protein coding	10.194175	0.000000	4.170390	4.116119	4.117544
BX005040.4	pseudogene	-1.000000	-1.000000	10.349374	32.421048	31.743755
AL391987.1	pseudogene	-1.000000	-1.000000	0.000000	100.000000	71.848739
FAM27E4	pseudogene	-1.000000	-1.000000	100.000000	-1.000000	100.000000
AL391987.2	lincRNA	-1.000000	-1.000000	0.000000	14.487237	14.098164
RF00019	other	-1.000000	-1.000000	100.000000	-1.000000	100.000000
AL590399.3	lincRNA	-1.000000	-1.000000	100.000000	100.000000	100.000000
CNTNAP3P2	pseudogene	-1.000000	-1.000000	14.948187	10.996426	11.059476
FO082796.1	pseudogene	-1.000000	-1.000000	37.362637	-1.000000	37.362637
BX890604.1	lincRNA	-1.000000	-1.000000	3.865051	4.608770	4.519731
FAM239A	lincRNA	-1.000000	-1.000000	2.100457	1.232091	1.361449
FAM239B	lincRNA	-1.000000	-1.000000	0.000000	4.425608	3.865839
GAGE12B	protein coding	-1.000000	81.034483	81.034483	-1.000000	81.034483
GAGE12C	protein coding	99.717514	95.348837	98.288973	100.000000	99.767981
GAGE12D	protein coding	99.717514	95.348837	98.288973	100.000000	99.767981
GAGE12F	protein coding	99.717514	79.605263	90.425532	86.553589	86.658796
GAGE12G	protein coding	99.717514	95.348837	98.288973	100.000000	99.767760
GAGE12H	protein coding	93.502825	42.441860	76.806084	84.448703	83.807051
AC239585.1	lincRNA	-1.000000	-1.000000	7.474662	0.000000	5.213549
AC239585.2	lincRNA	-1.000000	-1.000000	13.702240	4.652499	7.416268
AL450023.3	pseudogene	-1.000000	-1.000000	37.407407	-1.000000	37.407407
SSX2	protein coding	100.000000	97.385621	98.608212	100.000000	99.650248
SSX2B	protein coding	100.000000	50.202156	65.723562	24.135787	26.413601
FAM156B	protein coding	0.000000	0.000000	0.000000	1.422875	1.054828
FAM156A	protein coding	0.000000	0.000000	0.000000	0.517686	0.328652
DMRTC1B	protein coding	0.000000	3.956479	2.515723	62.951648	61.478139
FAM236B	protein coding	100.000000	100.000000	100.000000	100.000000	100.000000
DMRTC1	protein coding	0.000000	4.223865	2.621232	72.443551	70.801933
FAM236A	protein coding	100.000000	100.000000	100.000000	100.000000	100.000000
CT45A5	protein coding	100.000000	45.762712	72.413793	99.971429	95.972086
CT45A6	protein coding	15.614035	12.173913	14.316940	6.788103	7.647799
CT45A2	protein coding	0.000000	31.866667	18.106061	28.933865	27.205177
CT45A7	protein coding	100.000000	98.360656	99.297894	100.000000	99.837925
CT45A8	protein coding	0.000000	54.441913	23.686819	10.082598	11.792512
OPN1MW	protein coding	4.292237	0.000000	3.697876	0.000000	0.347145
OPN1MW2	protein coding	4.292237	0.000000	3.730159	0.000000	0.347376
TTTY1B	lincRNA	-1.000000	-1.000000	92.739274	83.201425	83.584915
TTTY2B	lincRNA	-1.000000	-1.000000	99.968424	100.000000	99.966482
TTTY21B	lincRNA	-1.000000	-1.000000	99.673203	100.000000	99.917650
TTTY7	lincRNA	-1.000000	-1.000000	26.552901	45.280850	41.964921
FAM197Y8	pseudogene	-1.000000	-1.000000	19.217331	32.016794	28.076964
TSPY8	protein coding	100.000000	100.000000	100.000000	95.417957	96.823697
FAM197Y7	pseudogene	-1.000000	-1.000000	100.000000	44.793839	62.848531
TSPY7P	pseudogene	-1.000000	-1.000000	100.000000	99.938499	99.636231
FAM197Y6	pseudogene	-1.000000	-1.000000	100.000000	100.000000	99.892658
TSPY3	protein coding	100.000000	68.881119	92.399658	93.250774	92.398287
FAM197Y5	lincRNA	-1.000000	-1.000000	49.105546	75.020080	70.914278
TTTY7B	lincRNA	-1.000000	-1.000000	29.761092	47.622468	44.453662
TTTY21	lincRNA	-1.000000	-1.000000	99.673203	100.000000	99.917650
TTTY2	lincRNA	-1.000000	-1.000000	100.000000	100.000000	99.972055
TTTY1	lincRNA	-1.000000	-1.000000	92.629263	82.949149	83.338854
RNU6-109P	snRNA	-1.000000	-1.000000	99.056604	-1.000000	99.056604
RNU6-184P	snRNA	-1.000000	-1.000000	99.056604	-1.000000	99.056604
FAM41AY1	lincRNA	-1.000000	-1.000000	100.000000	97.998935	98.058321
TUBB1P2	pseudogene	-1.000000	-1.000000	98.084291	99.887767	98.592189
FAM224B	lincRNA	-1.000000	-1.000000	99.950763	100.000000	99.966610
RNA5SP520	rRNA	-1.000000	-1.000000	100.000000	-1.000000	100.000000
RNA5SP521	rRNA	-1.000000	-1.000000	100.000000	-1.000000	100.000000
CLUHP1	pseudogene	-1.000000	-1.000000	99.074853	99.881165	99.584518
TAF9P1	pseudogene	-1.000000	-1.000000	99.805447	100.000000	99.662542
CDY5P	pseudogene	-1.000000	-1.000000	99.936669	-1.000000	99.936669
AC007742.1	pseudogene	-1.000000	-1.000000	99.695122	-1.000000	99.695122
PRYP1	pseudogene	-1.000000	-1.000000	100.000000	93.057456	93.237324
ACTG1P2	pseudogene	-1.000000	-1.000000	99.911032	-1.000000	99.911032
USP9YP23	pseudogene	-1.000000	-1.000000	11.576355	15.580866	14.932821
USP9YP27	pseudogene	-1.000000	-1.000000	70.709382	94.214876	85.115483
TRAPPC2P3	pseudogene	-1.000000	-1.000000	99.375000	99.916283	99.815702
OFD1P1Y	pseudogene	-1.000000	-1.000000	97.303922	99.992996	99.684319
ELOCP6	pseudogene	-1.000000	-1.000000	99.694190	-1.000000	99.694190
CDY2B	protein coding	98.351972	99.858956	98.795681	99.246231	98.754448
CDY6P	pseudogene	-1.000000	-1.000000	100.000000	100.000000	99.937850
USP9YP7	pseudogene	-1.000000	-1.000000	51.282051	94.691358	85.519259
USP9YP6	pseudogene	-1.000000	-1.000000	28.839390	38.054523	37.151495
USP9YP34	pseudogene	-1.000000	-1.000000	50.805452	38.302866	39.423185
USP9YP32	pseudogene	-1.000000	-1.000000	51.282051	94.691358	85.519259
CDY8P	pseudogene	-1.000000	-1.000000	100.000000	100.000000	99.937850
CDY2A	protein coding	98.351972	99.857550	98.792170	97.530864	98.469751
ELOCP12	pseudogene	-1.000000	-1.000000	99.694190	-1.000000	99.694190
OFD1P2Y	pseudogene	-1.000000	-1.000000	97.212544	99.972135	99.671413
TRAPPC2P8	pseudogene	-1.000000	-1.000000	80.253165	99.958141	97.130560
USP9YP15	pseudogene	-1.000000	-1.000000	70.308789	94.197031	85.273973
USP9YP16	pseudogene	-1.000000	-1.000000	11.576355	10.802188	10.906298
ACTG1P11	pseudogene	-1.000000	-1.000000	99.911032	-1.000000	99.911032
PRYP2	pseudogene	-1.000000	-1.000000	90.427699	93.011010	92.902500
ELOCP26	pseudogene	-1.000000	-1.000000	99.695122	-1.000000	99.695122
CDY9P	pseudogene	-1.000000	-1.000000	99.936669	-1.000000	99.936669
TAF9P2	pseudogene	-1.000000	-1.000000	99.805447	100.000000	99.662162
CLUHP2	pseudogene	-1.000000	-1.000000	98.540707	99.754977	99.323587
FAM224A	lincRNA	-1.000000	-1.000000	99.950739	100.000000	99.966613
RNA5SP522	rRNA	-1.000000	-1.000000	100.000000	-1.000000	100.000000
RNA5SP523	rRNA	-1.000000	-1.000000	100.000000	-1.000000	100.000000
TUBB1P1	pseudogene	-1.000000	-1.000000	99.923018	100.000000	99.724391
AC007241.1	pseudogene	-1.000000	-1.000000	71.097179	89.450969	87.491269
OFD1P4Y	pseudogene	-1.000000	-1.000000	2.886248	0.000000	0.179070
USP9YP14	pseudogene	-1.000000	-1.000000	99.466192	99.460400	99.398067
USP9YP5	pseudogene	-1.000000	-1.000000	99.523052	97.231330	97.544379
ELOCP7	pseudogene	-1.000000	-1.000000	99.696970	-1.000000	99.696970
HSFY1	protein coding	98.469033	100.000000	99.174174	100.000000	99.933794
OFD1P5Y	pseudogene	-1.000000	-1.000000	90.575512	87.692308	87.820649
OFD1P6Y	pseudogene	-1.000000	-1.000000	83.973575	63.409959	64.681419
HSFY2	protein coding	98.469033	99.839099	99.104478	97.356528	45.280903
ELOCP14	pseudogene	-1.000000	-1.000000	99.696970	-1.000000	99.696970
USP9YP10	pseudogene	-1.000000	-1.000000	99.681021	97.196942	97.544379
USP9YP28	pseudogene	-1.000000	-1.000000	99.829932	99.965004	99.889083
OFD1P7Y	pseudogene	-1.000000	-1.000000	2.946274	0.000000	0.178797
AC010141.3	pseudogene	-1.000000	-1.000000	12.849162	20.870767	18.148319
RBMY1A1	protein coding	93.603286	77.879342	89.782319	92.759636	92.514623
AC010141.2	pseudogene	-1.000000	-1.000000	100.000000	100.000000	100.000000
RBMY1D	protein coding	36.485580	34.498834	36.041667	69.219699	64.705882
AC007322.4	pseudogene	-1.000000	-1.000000	100.000000	100.000000	100.000000
OFD1P8Y	pseudogene	-1.000000	-1.000000	0.000000	5.457769	5.218549
HSFY5P	pseudogene	-1.000000	-1.000000	100.000000	100.000000	99.747793
USP9YP17	pseudogene	-1.000000	-1.000000	100.000000	100.000000	99.964106
PRY2	protein coding	0.000000	21.941992	14.066289	20.368599	20.040411
AC007359.1	lincRNA	-1.000000	-1.000000	99.968553	97.910915	97.998714
RBMY1F	protein coding	100.000000	99.067599	99.791667	100.000000	99.819945
TSPY23P	pseudogene	-1.000000	-1.000000	98.915989	99.929825	99.493321
TSPY21P	pseudogene	-1.000000	-1.000000	100.000000	100.000000	99.907621
RBMY1J	protein coding	100.000000	98.987342	99.787911	100.000000	99.819695
AC008175.1	lincRNA	-1.000000	-1.000000	99.968553	98.015928	98.096545
TTTY6	lincRNA	-1.000000	-1.000000	100.000000	100.000000	100.000000
PRY	protein coding	0.000000	21.941992	14.066289	19.726027	19.430693
CDY13P	pseudogene	-1.000000	-1.000000	2.564103	-1.000000	2.564103
USP9YP24	pseudogene	-1.000000	-1.000000	99.856322	100.000000	99.952142
HSFY7P	pseudogene	-1.000000	-1.000000	100.000000	100.000000	99.750623
OFD1P9Y	pseudogene	-1.000000	-1.000000	15.570470	64.835687	62.595189
AC008175.2	pseudogene	-1.000000	-1.000000	99.662162	-1.000000	99.662162
RBMY2BP	pseudogene	-1.000000	-1.000000	100.000000	100.000000	99.854666
AC016694.1	pseudogene	-1.000000	-1.000000	89.413448	92.057292	91.038787
TTTY17A	lincRNA	-1.000000	-1.000000	100.000000	100.000000	99.823165
AC016911.1	pseudogene	-1.000000	-1.000000	99.556541	100.000000	99.722992
ZNF736P11Y	pseudogene	-1.000000	-1.000000	100.000000	-1.000000	100.000000
TTTY4	lincRNA	-1.000000	-1.000000	100.000000	77.549467	78.356730
BPY2	protein coding	0.000000	23.534716	18.251748	14.210491	14.384124
TRIM60P8Y	pseudogene	-1.000000	-1.000000	100.000000	100.000000	100.000000
ZNF736P3Y	pseudogene	-1.000000	-1.000000	24.726776	3.541667	19.507187
TRIM60P9Y	pseudogene	-1.000000	-1.000000	98.282209	99.705015	98.702422
PPP1R12BP2	pseudogene	-1.000000	-1.000000	85.893417	38.266889	40.543404
REREP1Y	pseudogene	-1.000000	-1.000000	83.248731	61.834443	62.251656
AC009947.1	pseudogene	-1.000000	-1.000000	99.586777	100.000000	99.707031
RBMY2CP	pseudogene	-1.000000	-1.000000	99.913495	100.000000	99.844301
AC009947.2	pseudogene	-1.000000	-1.000000	43.368107	0.445931	18.781726
OFD1P10Y	pseudogene	-1.000000	-1.000000	25.698324	69.304048	67.395975
HSFY6P	pseudogene	-1.000000	-1.000000	40.796020	1.599016	14.602133
USP9YP18	pseudogene	-1.000000	-1.000000	100.000000	100.000000	99.964098
CDY14P	pseudogene	-1.000000	-1.000000	99.901283	-1.000000	99.901283
ELOCP16	pseudogene	-1.000000	-1.000000	99.697885	-1.000000	99.697885
PRYP3	pseudogene	-1.000000	-1.000000	41.713748	100.000000	95.258391
XKRYP3	pseudogene	-1.000000	-1.000000	33.363229	13.798751	15.800110
USP9YP29	pseudogene	-1.000000	-1.000000	43.772242	22.864450	24.677545
RAB9AP1	pseudogene	-1.000000	-1.000000	44.930070	-1.000000	44.930070
TRAPPC2P9	pseudogene	-1.000000	-1.000000	67.251462	75.989996	74.826958
OFD1P11Y	pseudogene	-1.000000	-1.000000	91.496599	99.591789	99.204993
ELOCP9	pseudogene	-1.000000	-1.000000	100.000000	-1.000000	100.000000
CDY15P	pseudogene	-1.000000	-1.000000	16.507330	-1.000000	16.507330
XKRYP4	pseudogene	-1.000000	-1.000000	99.792531	-1.000000	99.792531
USP9YP13	pseudogene	-1.000000	-1.000000	99.791232	99.911032	99.875389
USP9YP11	pseudogene	-1.000000	-1.000000	99.860335	92.973339	93.919969
TTTY3B	lincRNA	-1.000000	-1.000000	99.708455	100.000000	99.959142
USP9YP12	pseudogene	-1.000000	-1.000000	75.922671	12.588499	18.300346
RAB9AP5	pseudogene	-1.000000	-1.000000	71.308725	73.484104	73.115922
TRAPPC2P10	pseudogene	-1.000000	-1.000000	33.229814	41.761769	40.894569
OFD1P12Y	pseudogene	-1.000000	-1.000000	66.749585	72.218268	71.875701
CDY1B	protein coding	100.000000	99.693252	99.887809	100.000000	99.820789
CDY17P	pseudogene	-1.000000	-1.000000	100.000000	100.000000	99.937850
USP9YP35	pseudogene	-1.000000	-1.000000	99.513382	99.937500	99.850969
USP9YP31	pseudogene	-1.000000	-1.000000	99.431818	99.961310	99.907429
CDY18P	pseudogene	-1.000000	-1.000000	11.504975	0.000000	9.680795
AC023274.2	pseudogene	-1.000000	-1.000000	27.692308	48.679371	47.943171
GOLGA6L11P	pseudogene	-1.000000	-1.000000	2.235929	4.365238	3.916283
AC023274.1	pseudogene	-1.000000	-1.000000	26.430976	-1.000000	26.430976
CSPG4P3Y	pseudogene	-1.000000	-1.000000	87.375772	18.643032	66.368215
AC012005.2	pseudogene	-1.000000	-1.000000	99.747475	100.000000	99.947993
GOLGA2P2Y	pseudogene	-1.000000	-1.000000	23.720930	9.431438	12.969737
UBE2Q2P4Y	pseudogene	-1.000000	-1.000000	99.514563	90.268908	90.548880
LINC00265-2P	pseudogene	-1.000000	-1.000000	100.000000	-1.000000	100.000000
CICP2	pseudogene	-1.000000	-1.000000	77.954448	100.000000	81.698181
LINC00266-2P	pseudogene	-1.000000	-1.000000	100.000000	95.797837	95.925780
AC012005.1	pseudogene	-1.000000	-1.000000	98.648649	-1.000000	98.648649
RBMY2XP	pseudogene	-1.000000	-1.000000	43.959732	50.581589	49.653279
TTTY17B	lincRNA	-1.000000	-1.000000	100.000000	100.000000	99.823165
TRIM60P5Y	pseudogene	-1.000000	-1.000000	73.472949	99.331104	82.379863
ZNF736P12Y	pseudogene	-1.000000	-1.000000	97.584541	-1.000000	97.584541
TTTY4B	lincRNA	-1.000000	-1.000000	91.821561	95.308976	95.166065
BPY2B	protein coding	92.523364	96.212804	95.384615	92.870153	92.925080
AC010153.1	pseudogene	-1.000000	-1.000000	100.000000	-1.000000	100.000000
TRIM60P10Y	pseudogene	-1.000000	-1.000000	100.000000	100.000000	100.000000
TRIM60P11Y	pseudogene	-1.000000	-1.000000	67.125000	22.713864	53.900088
AC006338.2	pseudogene	-1.000000	-1.000000	99.873418	99.713467	99.824715
ZNF736P1Y	pseudogene	-1.000000	-1.000000	29.725490	-1.000000	29.725490
AC006338.1	pseudogene	-1.000000	-1.000000	99.866310	100.000000	99.906455
ZNF736P5Y	pseudogene	-1.000000	-1.000000	90.298507	-1.000000	90.298507
BPY2C	protein coding	92.523364	82.236249	84.545455	86.025102	85.903877
TTTY4C	lincRNA	-1.000000	-1.000000	11.895911	23.642055	23.208998
RBMY2YP	pseudogene	-1.000000	-1.000000	43.139407	50.514437	49.474593
AC006386.2	pseudogene	-1.000000	-1.000000	98.648649	-1.000000	98.648649
LINC00266-4P	lincRNA	-1.000000	-1.000000	50.125945	100.000000	96.357878
CICP1	pseudogene	-1.000000	-1.000000	100.000000	100.000000	100.000000
UBE2Q2P5Y	pseudogene	-1.000000	-1.000000	99.514563	89.884053	90.176977
GOLGA2P3Y	pseudogene	-1.000000	-1.000000	18.462470	11.700900	13.525204
AC006328.2	pseudogene	-1.000000	-1.000000	99.747475	100.000000	99.947998
CSPG4P4Y	pseudogene	-1.000000	-1.000000	88.100994	21.821516	67.841821
AC006328.1	pseudogene	-1.000000	-1.000000	41.534392	-1.000000	41.534392
GOLGA6L16P	pseudogene	-1.000000	-1.000000	9.476117	3.204486	4.502933
AC007562.1	pseudogene	-1.000000	-1.000000	27.906977	47.436326	46.754924
CDY19P	pseudogene	-1.000000	-1.000000	11.414392	0.000000	9.628467
USP9YP36	pseudogene	-1.000000	-1.000000	97.946860	99.936045	99.745782
USP9YP33	pseudogene	-1.000000	-1.000000	97.380952	99.937500	99.406528
CDY20P	pseudogene	-1.000000	-1.000000	100.000000	100.000000	99.937850
CDY1	protein coding	100.000000	99.892241	99.961890	100.000000	99.890511
OFD1P13Y	pseudogene	-1.000000	-1.000000	65.393989	72.255764	71.829848
TRAPPC2P5	pseudogene	-1.000000	-1.000000	11.726384	37.357143	34.779814
RAB9AP2	pseudogene	-1.000000	-1.000000	79.865772	79.383809	79.473828
USP9YP30	pseudogene	-1.000000	-1.000000	99.118943	99.859551	99.572650
TTTY3	lincRNA	-1.000000	-1.000000	100.000000	69.193584	71.355655
USP9YP9	pseudogene	-1.000000	-1.000000	70.308123	66.109731	66.692562
USP9YP19	pseudogene	-1.000000	-1.000000	98.553719	99.911032	99.503106
XKRYP5	pseudogene	-1.000000	-1.000000	99.792531	-1.000000	99.792531
CDY22P	pseudogene	-1.000000	-1.000000	13.844173	-1.000000	13.844173
ELOCP17	pseudogene	-1.000000	-1.000000	73.230769	-1.000000	73.230769
OFD1P18Y	pseudogene	-1.000000	-1.000000	99.686848	99.968932	99.928898
TRAPPC2P4	pseudogene	-1.000000	-1.000000	69.696970	76.021685	75.183016
RAB9AP3	pseudogene	-1.000000	-1.000000	43.006993	-1.000000	43.006993
USP9YP20	pseudogene	-1.000000	-1.000000	44.344704	20.262217	22.336129
XKRYP6	pseudogene	-1.000000	-1.000000	31.031390	11.671957	13.653069
PRYP4	pseudogene	-1.000000	-1.000000	100.000000	100.000000	99.968051
ELOCP11	pseudogene	-1.000000	-1.000000	99.697885	-1.000000	99.697885
CDY23P	pseudogene	-1.000000	-1.000000	99.901283	-1.000000	99.901283
USP9YP26	pseudogene	-1.000000	-1.000000	99.696970	99.983154	99.924265
HSFY8P	pseudogene	-1.000000	-1.000000	100.000000	100.000000	99.750623
OFD1P15Y	pseudogene	-1.000000	-1.000000	23.723940	56.974033	55.545027
RBMY2DP	pseudogene	-1.000000	-1.000000	99.913495	100.000000	99.844301
REREP2Y	pseudogene	-1.000000	-1.000000	82.412060	59.588186	60.038708
PPP1R12BP1	pseudogene	-1.000000	-1.000000	32.814371	6.510608	7.082816
