# Supplementary material for: Systematic analysis of dark and camouflaged genes reveals disease-relevant genes hiding in plain sight
Source: Genome Biol. 2019 May 20;20:97. doi: 10.1186/s13059-019-1707-2 (PMC6526621; doi:10.1186/s13059-019-1707-2)
Supplement: Supplementary file 32 — PacBio camouflaged gene annotations in hg38. (TXT 348 kb) [file 13059_2019_1707_MOESM32_ESM.txt]

# This table shows the intersection of camo regions by a gene annotation gff3, showing where camo regions fall within gene body elements
# chrom : Chromosome of camo region
# region_start : start position of camo region within gene-body element
# region_end : end position of camo region within gene-body element
# gene_body_id : ID of gene body element that contains this camo region
# region_type : genebody element type (e.g. exon, intron, UTR, etc.)
# biotype : GENCODE biotype of gene that contains this camo reigon
# gene_body_chrom : Chromosome of the genebody element
# gene_body_start : start position of the genebody element
# gene_body_end : end position of the genebody element
#chrom	start	end	gene_body_id	region_type	biotype	gene_body_chrom	gene_body_start	gene_body_end
chr1	439870	440232	WBP1LP7_1	exon	processed_pseudogene	chr1	439870	440232
chr1	450740	450933	OR4F29_1	CDS	protein_coding	chr1	450739	451678
chr1	487101	489387	CICP7_1	exon	processed_pseudogene	chr1	487101	489387
chr1	489388	489715	CICP7_intron_1	intron	processed_pseudogene	chr1	489388	489715
chr1	489716	489901	CICP7_2	exon	processed_pseudogene	chr1	489716	489906
chr1	13074146	13074299	PRAMEF25_intron_3	intron	protein_coding	chr1	13073987	13074657
chr1	13074378	13074409	PRAMEF25_intron_3	intron	protein_coding	chr1	13073987	13074657
chr1	13074597	13074657	PRAMEF25_intron_3	intron	protein_coding	chr1	13073987	13074657
chr1	13074431	13074456	PRAMEF25_intron_3	intron	protein_coding	chr1	13073987	13074657
chr1	13074658	13075111	PRAMEF25_2	CDS	protein_coding	chr1	13074658	13075240
chr1	13075134	13075240	PRAMEF25_2	CDS	protein_coding	chr1	13074658	13075240
chr1	13075241	13075634	PRAMEF25_intron_4	intron	protein_coding	chr1	13075241	13076989
chr1	13075801	13075895	PRAMEF25_intron_4	intron	protein_coding	chr1	13075241	13076989
chr1	13075944	13075999	PRAMEF25_intron_4	intron	protein_coding	chr1	13075241	13076989
chr1	13076180	13076239	PRAMEF25_intron_4	intron	protein_coding	chr1	13075241	13076989
chr1	13076298	13076360	PRAMEF25_intron_4	intron	protein_coding	chr1	13075241	13076989
chr1	13076382	13076506	PRAMEF25_intron_4	intron	protein_coding	chr1	13075241	13076989
chr1	13076532	13076903	PRAMEF25_intron_4	intron	protein_coding	chr1	13075241	13076989
chr1	13076938	13076989	PRAMEF25_intron_4	intron	protein_coding	chr1	13075241	13076989
chr1	13077016	13077148	PRAMEF25_3	CDS	protein_coding	chr1	13076990	13077552
chr1	13077174	13077221	PRAMEF25_3	CDS	protein_coding	chr1	13076990	13077552
chr1	13077310	13077374	PRAMEF25_3	CDS	protein_coding	chr1	13076990	13077552
chr1	13077404	13077445	PRAMEF25_3	CDS	protein_coding	chr1	13076990	13077552
chr1	13077475	13077552	PRAMEF25_3	CDS	protein_coding	chr1	13076990	13077552
chr1	13077591	13077847	PRAMEF25_UTR_4	three_prime_UTR	protein_coding	chr1	13077552	13077884
chr1	13148941	13149197	PRAMEF26_UTR_1	three_prime_UTR	protein_coding	chr1	13148905	13149236
chr1	13149236	13149313	PRAMEF26_1	CDS	protein_coding	chr1	13149236	13149798
chr1	13149343	13149384	PRAMEF26_1	CDS	protein_coding	chr1	13149236	13149798
chr1	13149414	13149478	PRAMEF26_1	CDS	protein_coding	chr1	13149236	13149798
chr1	13149567	13149614	PRAMEF26_1	CDS	protein_coding	chr1	13149236	13149798
chr1	13149640	13149772	PRAMEF26_1	CDS	protein_coding	chr1	13149236	13149798
chr1	13149799	13149850	PRAMEF26_intron_1	intron	protein_coding	chr1	13149799	13151547
chr1	13149885	13150256	PRAMEF26_intron_1	intron	protein_coding	chr1	13149799	13151547
chr1	13150282	13150406	PRAMEF26_intron_1	intron	protein_coding	chr1	13149799	13151547
chr1	13150428	13150490	PRAMEF26_intron_1	intron	protein_coding	chr1	13149799	13151547
chr1	13150549	13150608	PRAMEF26_intron_1	intron	protein_coding	chr1	13149799	13151547
chr1	13150893	13150987	PRAMEF26_intron_1	intron	protein_coding	chr1	13149799	13151547
chr1	13151154	13151547	PRAMEF26_intron_1	intron	protein_coding	chr1	13149799	13151547
chr1	13151548	13151654	PRAMEF26_2	CDS	protein_coding	chr1	13151548	13152130
chr1	13151677	13152130	PRAMEF26_2	CDS	protein_coding	chr1	13151548	13152130
chr1	13152131	13152191	PRAMEF26_intron_2	intron	protein_coding	chr1	13152131	13152801
chr1	13152379	13152410	PRAMEF26_intron_2	intron	protein_coding	chr1	13152131	13152801
chr1	13152489	13152642	PRAMEF26_intron_2	intron	protein_coding	chr1	13152131	13152801
chr1	108283334	108283376	SLC25A24P1_intron_1	intron	transcribed_unprocessed_pseudogene	chr1	108273322	108284238
chr1	108283463	108284238	SLC25A24P1_intron_1	intron	transcribed_unprocessed_pseudogene	chr1	108273322	108284238
chr1	108284239	108284351	SLC25A24P1_2	exon	transcribed_unprocessed_pseudogene	chr1	108284239	108284351
chr1	108284352	108291879	SLC25A24P1_intron_2	intron	transcribed_unprocessed_pseudogene	chr1	108284352	108310483
chr1	108291907	108291969	SLC25A24P1_intron_2	intron	transcribed_unprocessed_pseudogene	chr1	108284352	108310483
chr1	108402357	108402381	NBPF5P_intron_9	intron	transcribed_unprocessed_pseudogene	chr1	108385961	108410502
chr1	108402409	108402471	NBPF5P_intron_9	intron	transcribed_unprocessed_pseudogene	chr1	108385961	108410502
chr1	108402499	108410502	NBPF5P_intron_9	intron	transcribed_unprocessed_pseudogene	chr1	108385961	108410502
chr1	108410503	108410814	NBPF5P_10	exon	transcribed_unprocessed_pseudogene	chr1	108410503	108410814
chr1	108402357	108402381	SLC25A24P2_intron_1	intron	unprocessed_pseudogene	chr1	108383895	108410026
chr1	108402409	108402471	SLC25A24P2_intron_1	intron	unprocessed_pseudogene	chr1	108383895	108410026
chr1	108402499	108410026	SLC25A24P2_intron_1	intron	unprocessed_pseudogene	chr1	108383895	108410026
chr1	108410027	108410139	SLC25A24P2_2	exon	unprocessed_pseudogene	chr1	108410027	108410139
chr1	108410140	108421055	SLC25A24P2_intron_2	intron	unprocessed_pseudogene	chr1	108410140	108421055
chr1	108421056	108421295	SLC25A24P2_3	exon	unprocessed_pseudogene	chr1	108421056	108421295
chr1	108420689	108421574	AL390038.1_1	exon	lincRNA	chr1	108420689	108421574
chr1	120303718	120303749	AC244669.2_intron_4	intron	unprocessed_pseudogene	chr1	120278037	120319189
chr1	120303972	120304005	AC244669.2_intron_4	intron	unprocessed_pseudogene	chr1	120278037	120319189
chr1	120304048	120304089	AC244669.2_intron_4	intron	unprocessed_pseudogene	chr1	120278037	120319189
chr1	120305134	120305176	AC244669.2_intron_4	intron	unprocessed_pseudogene	chr1	120278037	120319189
chr1	120305208	120305310	AC244669.2_intron_4	intron	unprocessed_pseudogene	chr1	120278037	120319189
chr1	120308622	120308663	AC244669.2_intron_4	intron	unprocessed_pseudogene	chr1	120278037	120319189
chr1	120308729	120308781	AC244669.2_intron_4	intron	unprocessed_pseudogene	chr1	120278037	120319189
chr1	120308860	120308911	AC244669.2_intron_4	intron	unprocessed_pseudogene	chr1	120278037	120319189
chr1	120309037	120309184	AC244669.2_intron_4	intron	unprocessed_pseudogene	chr1	120278037	120319189
chr1	120309212	120313168	AC244669.2_intron_4	intron	unprocessed_pseudogene	chr1	120278037	120319189
chr1	120315729	120315812	AC244669.2_intron_4	intron	unprocessed_pseudogene	chr1	120278037	120319189
chr1	120289377	120303300	AC244669.2_intron_4	intron	unprocessed_pseudogene	chr1	120278037	120319189
chr1	120303718	120303749	AC244669.1_intron_1	intron	transcribed_unprocessed_pseudogene	chr1	120267839	120336867
chr1	120303972	120304005	AC244669.1_intron_1	intron	transcribed_unprocessed_pseudogene	chr1	120267839	120336867
chr1	120304048	120304089	AC244669.1_intron_1	intron	transcribed_unprocessed_pseudogene	chr1	120267839	120336867
chr1	120305134	120305176	AC244669.1_intron_1	intron	transcribed_unprocessed_pseudogene	chr1	120267839	120336867
chr1	120305208	120305310	AC244669.1_intron_1	intron	transcribed_unprocessed_pseudogene	chr1	120267839	120336867
chr1	120308622	120308663	AC244669.1_intron_1	intron	transcribed_unprocessed_pseudogene	chr1	120267839	120336867
chr1	120308729	120308781	AC244669.1_intron_1	intron	transcribed_unprocessed_pseudogene	chr1	120267839	120336867
chr1	120308860	120308911	AC244669.1_intron_1	intron	transcribed_unprocessed_pseudogene	chr1	120267839	120336867
chr1	120309037	120309184	AC244669.1_intron_1	intron	transcribed_unprocessed_pseudogene	chr1	120267839	120336867
chr1	120309212	120313168	AC244669.1_intron_1	intron	transcribed_unprocessed_pseudogene	chr1	120267839	120336867
chr1	120315729	120315812	AC244669.1_intron_1	intron	transcribed_unprocessed_pseudogene	chr1	120267839	120336867
chr1	120289377	120303300	AC244669.1_intron_1	intron	transcribed_unprocessed_pseudogene	chr1	120267839	120336867
chr1	120600355	120600405	AC241952.1_intron_39	intron	transcribed_unprocessed_pseudogene	chr1	120579195	120620353
chr1	120600472	120609013	AC241952.1_intron_39	intron	transcribed_unprocessed_pseudogene	chr1	120579195	120620353
chr1	144179777	144180205	AC244015.2_1	exon	unprocessed_pseudogene	chr1	144179777	144180205
chr1	144180206	144193188	AC244015.2_intron_1	intron	unprocessed_pseudogene	chr1	144180206	144193188
chr1	144193189	144193322	AC244015.2_2	exon	unprocessed_pseudogene	chr1	144193189	144193322
chr1	144193323	144193617	AC244015.2_intron_2	intron	unprocessed_pseudogene	chr1	144193323	144193617
chr1	144193618	144193656	AC244015.2_3	exon	unprocessed_pseudogene	chr1	144193618	144193656
chr1	144193657	144196323	AC244015.2_intron_3	intron	unprocessed_pseudogene	chr1	144193657	144196323
chr1	144196341	144197818	AC244015.2_intron_4	intron	unprocessed_pseudogene	chr1	144196341	144197818
chr1	144197819	144197945	AC244015.2_5	exon	unprocessed_pseudogene	chr1	144197819	144197945
chr1	144197946	144202412	AC244015.2_intron_5	intron	unprocessed_pseudogene	chr1	144197946	144202412
chr1	144202413	144203361	AC244015.2_6	exon	unprocessed_pseudogene	chr1	144202413	144203361
chr1	144203362	144211557	AC244015.2_intron_6	intron	unprocessed_pseudogene	chr1	144203362	144211557
chr1	144211558	144211729	AC244015.2_7	exon	unprocessed_pseudogene	chr1	144211558	144211729
chr1	144227030	144227379	AC245595.1_1	exon	lincRNA	chr1	144227030	144227379
chr1	144227380	144245025	AC245595.1_intron_1	intron	lincRNA	chr1	144227380	144245025
chr1	144245026	144245315	AC245595.1_2	exon	lincRNA	chr1	144245026	144245315
chr1	144245316	144245684	AC245595.1_intron_2	intron	lincRNA	chr1	144245316	144245684
chr1	144245685	144245821	AC245595.1_3	exon	lincRNA	chr1	144245685	144245821
chr1	144245822	144250223	AC245595.1_intron_3	intron	lincRNA	chr1	144245822	144250223
chr1	144250224	144250288	AC245595.1_4	exon	lincRNA	chr1	144250224	144250288
chr1	144265217	144265326	RNA5SP529_1	exon	rRNA	chr1	144265217	144265326
chr1	144276484	144276584	AC245595.2_1	exon	transcribed_unprocessed_pseudogene	chr1	144276484	144276584
chr1	144276585	144286845	AC245595.2_intron_1	intron	transcribed_unprocessed_pseudogene	chr1	144276585	144286845
chr1	144286846	144287075	AC245595.2_2	exon	transcribed_unprocessed_pseudogene	chr1	144286846	144287075
chr1	144287076	144288341	AC245595.2_intron_2	intron	transcribed_unprocessed_pseudogene	chr1	144287076	144288341
chr1	144288342	144288407	AC245595.2_3	exon	transcribed_unprocessed_pseudogene	chr1	144288342	144288407
chr1	144288408	144288914	AC245595.2_intron_3	intron	transcribed_unprocessed_pseudogene	chr1	144288408	144288914
chr1	144288915	144289025	AC245595.2_4	exon	transcribed_unprocessed_pseudogene	chr1	144288915	144289025
chr1	144289026	144290005	AC245595.2_intron_4	intron	transcribed_unprocessed_pseudogene	chr1	144289026	144290005
chr1	144290006	144290133	AC245595.2_5	exon	transcribed_unprocessed_pseudogene	chr1	144290006	144290133
chr1	144290134	144290365	AC245595.2_intron_5	intron	transcribed_unprocessed_pseudogene	chr1	144290134	144290365
chr1	144290366	144290531	AC245595.2_6	exon	transcribed_unprocessed_pseudogene	chr1	144290366	144290531
chr1	144290532	144290785	AC245595.2_intron_6	intron	transcribed_unprocessed_pseudogene	chr1	144290532	144290785
chr1	144290786	144290968	AC245595.2_7	exon	transcribed_unprocessed_pseudogene	chr1	144290786	144290968
chr1	144290969	144296242	AC245595.2_intron_7	intron	transcribed_unprocessed_pseudogene	chr1	144290969	144296242
chr1	144296243	144296348	AC245595.2_8	exon	transcribed_unprocessed_pseudogene	chr1	144296243	144296348
chr1	144296349	144296539	AC245595.2_intron_8	intron	transcribed_unprocessed_pseudogene	chr1	144296349	144296539
chr1	144296540	144296642	AC245595.2_9	exon	transcribed_unprocessed_pseudogene	chr1	144296540	144296642
chr1	144296643	144302173	AC245595.2_intron_9	intron	transcribed_unprocessed_pseudogene	chr1	144296643	144302173
chr1	144302174	144302291	AC245595.2_10	exon	transcribed_unprocessed_pseudogene	chr1	144302174	144302291
chr1	144302292	144302489	AC245595.2_intron_10	intron	transcribed_unprocessed_pseudogene	chr1	144302292	144302489
chr1	144302490	144302541	AC245595.2_11	exon	transcribed_unprocessed_pseudogene	chr1	144302490	144302541
chr1	144302542	144305057	AC245595.2_intron_11	intron	transcribed_unprocessed_pseudogene	chr1	144302542	144305057
chr1	144305058	144305180	AC245595.2_12	exon	transcribed_unprocessed_pseudogene	chr1	144305058	144305180
chr1	144372999	144373089	PPIAL4E_UTR_1	three_prime_UTR	protein_coding	chr1	144372875	144373089
chr1	144373089	144373190	PPIAL4E_1	CDS	protein_coding	chr1	144373089	144373584
chr1	144373219	144373366	PPIAL4E_1	CDS	protein_coding	chr1	144373089	144373584
chr1	144373388	144373434	PPIAL4E_1	CDS	protein_coding	chr1	144373089	144373584
chr1	144373461	144373549	PPIAL4E_1	CDS	protein_coding	chr1	144373089	144373584
chr1	144373584	144373658	PPIAL4E_UTR_2	five_prime_UTR	protein_coding	chr1	144373584	144373659
chr1	144592868	144592942	PPIAL4F_UTR_1	five_prime_UTR	protein_coding	chr1	144592868	144592942
chr1	144592977	144593065	PPIAL4F_1	CDS	protein_coding	chr1	144592942	144593437
chr1	144593092	144593138	PPIAL4F_1	CDS	protein_coding	chr1	144592942	144593437
chr1	144593160	144593307	PPIAL4F_1	CDS	protein_coding	chr1	144592942	144593437
chr1	144593336	144593437	PPIAL4F_1	CDS	protein_coding	chr1	144592942	144593437
chr1	144593437	144593527	PPIAL4F_UTR_2	three_prime_UTR	protein_coding	chr1	144593437	144593527
chr1	144753475	144796632	FP700111.1_intron_2	intron	lincRNA	chr1	144641794	144917168
chr1	144656787	144749578	FP700111.1_intron_2	intron	lincRNA	chr1	144641794	144917168
chr1	144701050	144701159	RNA5SP59_1	exon	rRNA	chr1	144701050	144701159
chr1	144754572	144754832	FP700111.2_1	exon	unprocessed_pseudogene	chr1	144754572	144754832
chr1	144754833	144763028	FP700111.2_intron_1	intron	unprocessed_pseudogene	chr1	144754833	144763028
chr1	144763029	144763977	FP700111.2_2	exon	unprocessed_pseudogene	chr1	144763029	144763977
chr1	144763978	144768446	FP700111.2_intron_2	intron	unprocessed_pseudogene	chr1	144763978	144768446
chr1	144768447	144768573	FP700111.2_3	exon	unprocessed_pseudogene	chr1	144768447	144768573
chr1	144768574	144773069	FP700111.2_intron_3	intron	unprocessed_pseudogene	chr1	144768574	144773069
chr1	144773070	144773207	FP700111.2_4	exon	unprocessed_pseudogene	chr1	144773070	144773207
chr1	144773208	144786185	FP700111.2_intron_4	intron	unprocessed_pseudogene	chr1	144773208	144786185
chr1	144786186	144786606	FP700111.2_5	exon	unprocessed_pseudogene	chr1	144786186	144786606
chr1	145322142	145322238	NBPF20_intron_39	intron	protein_coding	chr1	145321913	145322541
chr1	145325807	145325871	NBPF20_intron_44	intron	protein_coding	chr1	145325771	145326488
chr1	145325896	145326488	NBPF20_intron_44	intron	protein_coding	chr1	145325771	145326488
chr1	145326489	145326662	NBPF20_43	CDS	protein_coding	chr1	145326489	145326662
chr1	145326663	145327289	NBPF20_intron_45	intron	protein_coding	chr1	145326663	145327289
chr1	145327290	145327399	NBPF20_44	CDS	protein_coding	chr1	145327290	145327399
chr1	145327400	145328112	NBPF20_intron_46	intron	protein_coding	chr1	145327400	145328112
chr1	145328113	145328286	NBPF20_45	CDS	protein_coding	chr1	145328113	145328286
chr1	145328287	145328943	NBPF20_intron_47	intron	protein_coding	chr1	145328287	145328943
chr1	145328944	145328996	NBPF20_46	CDS	protein_coding	chr1	145328944	145328996
chr1	145328997	145329704	NBPF20_intron_48	intron	protein_coding	chr1	145328997	145329704
chr1	145329705	145329878	NBPF20_47	CDS	protein_coding	chr1	145329705	145329878
chr1	145329879	145330484	NBPF20_intron_49	intron	protein_coding	chr1	145329879	145330484
chr1	145330485	145330537	NBPF20_48	CDS	protein_coding	chr1	145330485	145330537
chr1	145330538	145331255	NBPF20_intron_50	intron	protein_coding	chr1	145330538	145331255
chr1	145331256	145331429	NBPF20_49	CDS	protein_coding	chr1	145331256	145331429
chr1	145331430	145332056	NBPF20_intron_51	intron	protein_coding	chr1	145331430	145332056
chr1	145332057	145332166	NBPF20_50	CDS	protein_coding	chr1	145332057	145332166
chr1	145332167	145332879	NBPF20_intron_52	intron	protein_coding	chr1	145332167	145332879
chr1	145332880	145333053	NBPF20_51	CDS	protein_coding	chr1	145332880	145333053
chr1	145333054	145333696	NBPF20_intron_53	intron	protein_coding	chr1	145333054	145333696
chr1	145333697	145333749	NBPF20_52	CDS	protein_coding	chr1	145333697	145333749
chr1	145333750	145334457	NBPF20_intron_54	intron	protein_coding	chr1	145333750	145334457
chr1	145334458	145334631	NBPF20_53	CDS	protein_coding	chr1	145334458	145334631
chr1	145334632	145335240	NBPF20_intron_55	intron	protein_coding	chr1	145334632	145335240
chr1	145335241	145335293	NBPF20_54	CDS	protein_coding	chr1	145335241	145335293
chr1	145335294	145336011	NBPF20_intron_56	intron	protein_coding	chr1	145335294	145336011
chr1	145336012	145336185	NBPF20_55	CDS	protein_coding	chr1	145336012	145336185
chr1	145336186	145336812	NBPF20_intron_57	intron	protein_coding	chr1	145336186	145336812
chr1	145336813	145336922	NBPF20_56	CDS	protein_coding	chr1	145336813	145336922
chr1	145336923	145337635	NBPF20_intron_58	intron	protein_coding	chr1	145336923	145337635
chr1	145337636	145337809	NBPF20_57	CDS	protein_coding	chr1	145337636	145337809
chr1	145337810	145338452	NBPF20_intron_59	intron	protein_coding	chr1	145337810	145338452
chr1	145338453	145338505	NBPF20_58	CDS	protein_coding	chr1	145338453	145338505
chr1	145338506	145339213	NBPF20_intron_60	intron	protein_coding	chr1	145338506	145339213
chr1	145339214	145339387	NBPF20_59	CDS	protein_coding	chr1	145339214	145339387
chr1	145339388	145339994	NBPF20_intron_61	intron	protein_coding	chr1	145339388	145339994
chr1	145339995	145340047	NBPF20_60	CDS	protein_coding	chr1	145339995	145340047
chr1	145340048	145340765	NBPF20_intron_62	intron	protein_coding	chr1	145340048	145340765
chr1	145340766	145340939	NBPF20_61	CDS	protein_coding	chr1	145340766	145340939
chr1	145341163	145341259	NBPF20_intron_63	intron	protein_coding	chr1	145340940	145341562
chr1	145341563	145341672	NBPF20_62	CDS	protein_coding	chr1	145341563	145341672
chr1	145341673	145342385	NBPF20_intron_64	intron	protein_coding	chr1	145341673	145342385
chr1	145342386	145342559	NBPF20_63	CDS	protein_coding	chr1	145342386	145342559
chr1	145342560	145343206	NBPF20_intron_65	intron	protein_coding	chr1	145342560	145343206
chr1	145343207	145343259	NBPF20_64	CDS	protein_coding	chr1	145343207	145343259
chr1	145343260	145343967	NBPF20_intron_66	intron	protein_coding	chr1	145343260	145343967
chr1	145343968	145344141	NBPF20_65	CDS	protein_coding	chr1	145343968	145344141
chr1	145344142	145344748	NBPF20_intron_67	intron	protein_coding	chr1	145344142	145344748
chr1	145344749	145344801	NBPF20_66	CDS	protein_coding	chr1	145344749	145344801
chr1	145344802	145345519	NBPF20_intron_68	intron	protein_coding	chr1	145344802	145345519
chr1	145345520	145345693	NBPF20_67	CDS	protein_coding	chr1	145345520	145345693
chr1	145345694	145346320	NBPF20_intron_69	intron	protein_coding	chr1	145345694	145346320
chr1	145346321	145346430	NBPF20_68	CDS	protein_coding	chr1	145346321	145346430
chr1	145346431	145347143	NBPF20_intron_70	intron	protein_coding	chr1	145346431	145347143
chr1	145347144	145347317	NBPF20_69	CDS	protein_coding	chr1	145347144	145347317
chr1	145347318	145347976	NBPF20_intron_71	intron	protein_coding	chr1	145347318	145347976
chr1	145347977	145348029	NBPF20_70	CDS	protein_coding	chr1	145347977	145348029
chr1	145348030	145348737	NBPF20_intron_72	intron	protein_coding	chr1	145348030	145348737
chr1	145348738	145348911	NBPF20_71	CDS	protein_coding	chr1	145348738	145348911
chr1	145348912	145349518	NBPF20_intron_73	intron	protein_coding	chr1	145348912	145349518
chr1	145349519	145349571	NBPF20_72	CDS	protein_coding	chr1	145349519	145349571
chr1	145349572	145350289	NBPF20_intron_74	intron	protein_coding	chr1	145349572	145350289
chr1	145350290	145350463	NBPF20_73	CDS	protein_coding	chr1	145350290	145350463
chr1	145350464	145351092	NBPF20_intron_75	intron	protein_coding	chr1	145350464	145351092
chr1	145351093	145351202	NBPF20_74	CDS	protein_coding	chr1	145351093	145351202
chr1	145351203	145351915	NBPF20_intron_76	intron	protein_coding	chr1	145351203	145351915
chr1	145351916	145352089	NBPF20_75	CDS	protein_coding	chr1	145351916	145352089
chr1	145352090	145352740	NBPF20_intron_77	intron	protein_coding	chr1	145352090	145352740
chr1	145352741	145352793	NBPF20_76	CDS	protein_coding	chr1	145352741	145352793
chr1	145352794	145353501	NBPF20_intron_78	intron	protein_coding	chr1	145352794	145353501
chr1	145353502	145353675	NBPF20_77	CDS	protein_coding	chr1	145353502	145353675
chr1	145353676	145354282	NBPF20_intron_79	intron	protein_coding	chr1	145353676	145354282
chr1	145354283	145354335	NBPF20_78	CDS	protein_coding	chr1	145354283	145354335
chr1	145354336	145355053	NBPF20_intron_80	intron	protein_coding	chr1	145354336	145355053
chr1	145355054	145355227	NBPF20_79	CDS	protein_coding	chr1	145355054	145355227
chr1	145355228	145355854	NBPF20_intron_81	intron	protein_coding	chr1	145355228	145355854
chr1	145355855	145355964	NBPF20_80	CDS	protein_coding	chr1	145355855	145355964
chr1	145355965	145356141	NBPF20_intron_82	intron	protein_coding	chr1	145355965	145356677
chr1	145356162	145356433	NBPF20_intron_82	intron	protein_coding	chr1	145355965	145356677
chr1	145356454	145356660	NBPF20_intron_82	intron	protein_coding	chr1	145355965	145356677
chr1	145356678	145356851	NBPF20_81	CDS	protein_coding	chr1	145356678	145356851
chr1	145357489	145357541	NBPF20_82	CDS	protein_coding	chr1	145357489	145357541
chr1	145357542	145358249	NBPF20_intron_84	intron	protein_coding	chr1	145357542	145358249
chr1	145358250	145358423	NBPF20_83	CDS	protein_coding	chr1	145358250	145358423
chr1	145358424	145359029	NBPF20_intron_85	intron	protein_coding	chr1	145358424	145359029
chr1	145359030	145359082	NBPF20_84	CDS	protein_coding	chr1	145359030	145359082
chr1	145359083	145359800	NBPF20_intron_86	intron	protein_coding	chr1	145359083	145359800
chr1	145359801	145359974	NBPF20_85	CDS	protein_coding	chr1	145359801	145359974
chr1	145359975	145360601	NBPF20_intron_87	intron	protein_coding	chr1	145359975	145360601
chr1	145360602	145360711	NBPF20_86	CDS	protein_coding	chr1	145360602	145360711
chr1	145360712	145361424	NBPF20_intron_88	intron	protein_coding	chr1	145360712	145361424
chr1	145361425	145361598	NBPF20_87	CDS	protein_coding	chr1	145361425	145361598
chr1	145361599	145362241	NBPF20_intron_89	intron	protein_coding	chr1	145361599	145362241
chr1	145362242	145362294	NBPF20_88	CDS	protein_coding	chr1	145362242	145362294
chr1	145362295	145363002	NBPF20_intron_90	intron	protein_coding	chr1	145362295	145363002
chr1	145363003	145363176	NBPF20_89	CDS	protein_coding	chr1	145363003	145363176
chr1	145363177	145363783	NBPF20_intron_91	intron	protein_coding	chr1	145363177	145363783
chr1	145363784	145363836	NBPF20_90	CDS	protein_coding	chr1	145363784	145363836
chr1	145363837	145364554	NBPF20_intron_92	intron	protein_coding	chr1	145363837	145364554
chr1	145364555	145364728	NBPF20_91	CDS	protein_coding	chr1	145364555	145364728
chr1	145364729	145365355	NBPF20_intron_93	intron	protein_coding	chr1	145364729	145365355
chr1	145365466	145366178	NBPF20_intron_94	intron	protein_coding	chr1	145365466	145366178
chr1	145366179	145366352	NBPF20_93	CDS	protein_coding	chr1	145366179	145366352
chr1	145366353	145367001	NBPF20_intron_95	intron	protein_coding	chr1	145366353	145367001
chr1	145367055	145367762	NBPF20_intron_96	intron	protein_coding	chr1	145367055	145367762
chr1	145367937	145368543	NBPF20_intron_97	intron	protein_coding	chr1	145367937	145368543
chr1	145368597	145369314	NBPF20_intron_98	intron	protein_coding	chr1	145368597	145369314
chr1	145369315	145369488	NBPF20_97	CDS	protein_coding	chr1	145369315	145369488
chr1	145369489	145370115	NBPF20_intron_99	intron	protein_coding	chr1	145369489	145370115
chr1	145370116	145370225	NBPF20_98	CDS	protein_coding	chr1	145370116	145370225
chr1	145370423	145370694	NBPF20_intron_100	intron	protein_coding	chr1	145370226	145370938
chr1	145370715	145370921	NBPF20_intron_100	intron	protein_coding	chr1	145370226	145370938
chr1	145370226	145370402	NBPF20_intron_100	intron	protein_coding	chr1	145370226	145370938
chr1	145371630	145371653	NBPF20_intron_101	intron	protein_coding	chr1	145371113	145371749
chr1	146288596	146288696	RNU6-1071P_1	exon	snRNA	chr1	146288596	146288696
chr1	146298170	146298715	NUDT4P2_1	exon	processed_pseudogene	chr1	146298170	146298715
chr1	148739379	148739479	RNU6-1171P_1	exon	snRNA	chr1	148739379	148739479
chr1	148748953	148749498	NUDT4B_1	CDS	protein_coding	chr1	148748952	148749498
chr1	148808504	148808557	PDE4DIP_1	CDS	protein_coding	chr1	148808504	148808737
chr1	148808633	148808737	PDE4DIP_1	CDS	protein_coding	chr1	148808504	148808737
chr1	148808738	148809126	PDE4DIP_intron_1	intron	protein_coding	chr1	148808738	148844380
chr1	148809147	148809278	PDE4DIP_intron_1	intron	protein_coding	chr1	148808738	148844380
chr1	148809302	148809609	PDE4DIP_intron_1	intron	protein_coding	chr1	148808738	148844380
chr1	149320627	149320934	AC245297.1_intron_6	intron	unprocessed_pseudogene	chr1	149267025	149321498
chr1	149320958	149321089	AC245297.1_intron_6	intron	unprocessed_pseudogene	chr1	149267025	149321498
chr1	149321110	149321498	AC245297.1_intron_6	intron	unprocessed_pseudogene	chr1	149267025	149321498
chr1	149321499	149321603	AC245297.1_7	exon	unprocessed_pseudogene	chr1	149321499	149321732
chr1	149321679	149321732	AC245297.1_7	exon	unprocessed_pseudogene	chr1	149321499	149321732
chr1	228610268	228610386	RNA5S1_1	exon	rRNA	chr1	228610268	228610386
chr1	228612509	228612627	RNA5S2_1	exon	rRNA	chr1	228612509	228612627
chr1	228614750	228614868	RNA5S3_1	exon	rRNA	chr1	228614750	228614868
chr1	228616991	228617109	RNA5S4_1	exon	rRNA	chr1	228616991	228617109
chr1	228619232	228619350	RNA5S5_1	exon	rRNA	chr1	228619232	228619350
chr1	228623667	228623785	RNA5S7_1	exon	rRNA	chr1	228623667	228623785
chr1	228625909	228626027	RNA5S8_1	exon	rRNA	chr1	228625909	228626027
chr1	228630390	228630508	RNA5S10_1	exon	rRNA	chr1	228630390	228630508
chr1	228632631	228632749	RNA5S11_1	exon	rRNA	chr1	228632631	228632749
chr1	228634871	228634989	RNA5S12_1	exon	rRNA	chr1	228634871	228634989
chr10	133740798	133741284	DUX4L29_1	exon	unprocessed_pseudogene	chr10	133740606	133741284
chr10	133743332	133744598	DUX4L10_1	exon	unprocessed_pseudogene	chr10	133743332	133744598
chr10	133746641	133747907	DUX4L11_1	exon	unprocessed_pseudogene	chr10	133746641	133747907
chr10	133749950	133751216	DUX4L12_1	exon	unprocessed_pseudogene	chr10	133749950	133751216
chr10	133753250	133754516	DUX4L13_1	exon	unprocessed_pseudogene	chr10	133753250	133754516
chr10	133756559	133757263	DUX4L14_1	exon	unprocessed_pseudogene	chr10	133756559	133757825
chr10	133757323	133757351	DUX4L14_1	exon	unprocessed_pseudogene	chr10	133756559	133757825
chr10	133757565	133757641	DUX4L14_1	exon	unprocessed_pseudogene	chr10	133756559	133757825
chr10	133757720	133757758	DUX4L14_1	exon	unprocessed_pseudogene	chr10	133756559	133757825
chr10	133757781	133757812	DUX4L14_1	exon	unprocessed_pseudogene	chr10	133756559	133757825
chr11	75781	76143	WBP1LP10_1	exon	unprocessed_pseudogene	chr11	75780	76143
chr11	87426	87449	OR4F2P_1	exon	unprocessed_pseudogene	chr11	86649	87586
chr11	87473	87514	OR4F2P_1	exon	unprocessed_pseudogene	chr11	86649	87586
chr11	86649	87299	OR4F2P_1	exon	unprocessed_pseudogene	chr11	86649	87586
chr11	93424996	93425019	DEUP1_intron_16	intron	protein_coding	chr11	93415201	93437541
chr11	93425508	93425544	DEUP1_intron_16	intron	protein_coding	chr11	93415201	93437541
chr11	93426317	93426403	DEUP1_intron_16	intron	protein_coding	chr11	93415201	93437541
chr15	20762120	20774642	AC012414.3_intron_1	intron	lincRNA	chr15	20759908	20774642
chr15	20774643	20774794	AC012414.3_2	exon	lincRNA	chr15	20774643	20774794
chr15	20773084	20773600	AC012414.4_1	exon	lincRNA	chr15	20773084	20773600
chr15	20773601	20774313	AC012414.4_intron_1	intron	lincRNA	chr15	20773601	20774313
chr15	20774314	20774871	AC012414.4_2	exon	lincRNA	chr15	20774314	20774871
chr15	20859110	20859142	POTEB2_intron_8	intron	protein_coding	chr15	20858218	20861040
chr15	20859240	20859303	POTEB2_intron_8	intron	protein_coding	chr15	20858218	20861040
chr15	20859540	20859577	POTEB2_intron_8	intron	protein_coding	chr15	20858218	20861040
chr15	20859717	20859992	POTEB2_intron_8	intron	protein_coding	chr15	20858218	20861040
chr15	20860150	20860205	POTEB2_intron_8	intron	protein_coding	chr15	20858218	20861040
chr15	20860246	20860287	POTEB2_intron_8	intron	protein_coding	chr15	20858218	20861040
chr15	20860308	20860342	POTEB2_intron_8	intron	protein_coding	chr15	20858218	20861040
chr15	20860370	20861040	POTEB2_intron_8	intron	protein_coding	chr15	20858218	20861040
chr15	20861041	20861215	POTEB2_9	CDS	protein_coding	chr15	20861041	20861215
chr15	20861216	20861373	POTEB2_intron_9	intron	protein_coding	chr15	20861216	20861373
chr15	20861374	20861489	POTEB2_10	CDS	protein_coding	chr15	20861374	20861489
chr15	20861490	20865870	POTEB2_intron_10	intron	protein_coding	chr15	20861490	20865870
chr15	20865871	20866281	POTEB2_11	CDS	protein_coding	chr15	20865871	20866281
chr15	20866281	20866314	POTEB2_UTR_2	five_prime_UTR	protein_coding	chr15	20866281	20866314
chr15	21870071	21870103	POTEB_intron_8	intron	protein_coding	chr15	21869179	21872005
chr15	21870201	21870264	POTEB_intron_8	intron	protein_coding	chr15	21869179	21872005
chr15	21870502	21870539	POTEB_intron_8	intron	protein_coding	chr15	21869179	21872005
chr15	21870679	21870954	POTEB_intron_8	intron	protein_coding	chr15	21869179	21872005
chr15	21871035	21871061	POTEB_intron_8	intron	protein_coding	chr15	21869179	21872005
chr15	21871112	21871167	POTEB_intron_8	intron	protein_coding	chr15	21869179	21872005
chr15	21871208	21871249	POTEB_intron_8	intron	protein_coding	chr15	21869179	21872005
chr15	21871270	21871304	POTEB_intron_8	intron	protein_coding	chr15	21869179	21872005
chr15	21871332	21872005	POTEB_intron_8	intron	protein_coding	chr15	21869179	21872005
chr15	21872006	21872180	POTEB_9	CDS	protein_coding	chr15	21872006	21872180
chr15	21872181	21872338	POTEB_intron_9	intron	protein_coding	chr15	21872181	21872338
chr15	21872339	21872454	POTEB_10	CDS	protein_coding	chr15	21872339	21872454
chr15	21872455	21876835	POTEB_intron_10	intron	protein_coding	chr15	21872455	21876835
chr15	21876836	21877246	POTEB_11	CDS	protein_coding	chr15	21876836	21877246
chr15	21877246	21877279	POTEB_UTR_2	five_prime_UTR	protein_coding	chr15	21877246	21877298
chr15	22071526	22071612	AC134980.3_intron_6	intron	protein_coding	chr15	22059836	22094511
chr15	22072340	22072431	AC134980.3_intron_6	intron	protein_coding	chr15	22059836	22094511
chr15	22074062	22074266	AC134980.3_intron_6	intron	protein_coding	chr15	22059836	22094511
chr15	84213982	84214383	GOLGA2P7_intron_6	intron	transcribed_unprocessed_pseudogene	chr15	84205320	84229850
chr15	84214417	84214451	GOLGA2P7_intron_6	intron	transcribed_unprocessed_pseudogene	chr15	84205320	84229850
chr15	84214519	84214633	GOLGA2P7_intron_6	intron	transcribed_unprocessed_pseudogene	chr15	84205320	84229850
chr15	84214756	84214795	GOLGA2P7_intron_6	intron	transcribed_unprocessed_pseudogene	chr15	84205320	84229850
chr15	84215223	84215257	GOLGA2P7_intron_6	intron	transcribed_unprocessed_pseudogene	chr15	84205320	84229850
chr15	84215291	84215329	GOLGA2P7_intron_6	intron	transcribed_unprocessed_pseudogene	chr15	84205320	84229850
chr15	84216819	84216863	GOLGA2P7_intron_6	intron	transcribed_unprocessed_pseudogene	chr15	84205320	84229850
chr15	84217161	84217254	GOLGA2P7_intron_6	intron	transcribed_unprocessed_pseudogene	chr15	84205320	84229850
chr15	84217468	84217501	GOLGA2P7_intron_6	intron	transcribed_unprocessed_pseudogene	chr15	84205320	84229850
chr15	84217835	84217884	GOLGA2P7_intron_6	intron	transcribed_unprocessed_pseudogene	chr15	84205320	84229850
chr15	84217925	84217962	GOLGA2P7_intron_6	intron	transcribed_unprocessed_pseudogene	chr15	84205320	84229850
chr15	84218364	84218394	GOLGA2P7_intron_6	intron	transcribed_unprocessed_pseudogene	chr15	84205320	84229850
chr15	84213643	84213865	GOLGA2P7_intron_6	intron	transcribed_unprocessed_pseudogene	chr15	84205320	84229850
chr15	85209038	85209091	CSPG4P12_11	exon	transcribed_unprocessed_pseudogene	chr15	85207701	85213905
chr15	85209155	85209187	CSPG4P12_11	exon	transcribed_unprocessed_pseudogene	chr15	85207701	85213905
chr15	85209259	85209374	CSPG4P12_11	exon	transcribed_unprocessed_pseudogene	chr15	85207701	85213905
chr15	85209399	85209494	CSPG4P12_11	exon	transcribed_unprocessed_pseudogene	chr15	85207701	85213905
chr15	85209516	85209677	CSPG4P12_11	exon	transcribed_unprocessed_pseudogene	chr15	85207701	85213905
chr15	85209747	85209801	CSPG4P12_11	exon	transcribed_unprocessed_pseudogene	chr15	85207701	85213905
chr15	85210013	85213905	CSPG4P12_11	exon	transcribed_unprocessed_pseudogene	chr15	85207701	85213905
chr15	85209038	85209091	AC044860.1_5	exon	transcribed_unprocessed_pseudogene	chr15	85209024	85209115
chr15	85209155	85209187	AC044860.1_intron_5	intron	transcribed_unprocessed_pseudogene	chr15	85209116	85209197
chr15	85209259	85209290	AC044860.1_6	exon	transcribed_unprocessed_pseudogene	chr15	85209198	85209290
chr15	85209291	85209374	AC044860.1_intron_6	intron	transcribed_unprocessed_pseudogene	chr15	85209291	85209384
chr15	85209399	85209494	AC044860.1_7	exon	transcribed_unprocessed_pseudogene	chr15	85209385	85209574
chr15	85209516	85209574	AC044860.1_7	exon	transcribed_unprocessed_pseudogene	chr15	85209385	85209574
chr15	85209575	85209677	AC044860.1_intron_7	intron	transcribed_unprocessed_pseudogene	chr15	85209575	85209828
chr15	85209747	85209801	AC044860.1_intron_7	intron	transcribed_unprocessed_pseudogene	chr15	85209575	85209828
chr15	85219046	85219080	AC044860.1_intron_8	intron	transcribed_unprocessed_pseudogene	chr15	85209919	85234477
chr15	85219148	85219262	AC044860.1_intron_8	intron	transcribed_unprocessed_pseudogene	chr15	85209919	85234477
chr15	85219331	85219361	AC044860.1_intron_8	intron	transcribed_unprocessed_pseudogene	chr15	85209919	85234477
chr15	85219385	85219424	AC044860.1_intron_8	intron	transcribed_unprocessed_pseudogene	chr15	85209919	85234477
chr15	85219509	85219538	AC044860.1_intron_8	intron	transcribed_unprocessed_pseudogene	chr15	85209919	85234477
chr15	85219762	85219792	AC044860.1_intron_8	intron	transcribed_unprocessed_pseudogene	chr15	85209919	85234477
chr15	85219851	85219885	AC044860.1_intron_8	intron	transcribed_unprocessed_pseudogene	chr15	85209919	85234477
chr15	85219919	85219957	AC044860.1_intron_8	intron	transcribed_unprocessed_pseudogene	chr15	85209919	85234477
chr15	85221277	85221300	AC044860.1_intron_8	intron	transcribed_unprocessed_pseudogene	chr15	85209919	85234477
chr15	85221443	85221487	AC044860.1_intron_8	intron	transcribed_unprocessed_pseudogene	chr15	85209919	85234477
chr15	85221785	85221878	AC044860.1_intron_8	intron	transcribed_unprocessed_pseudogene	chr15	85209919	85234477
chr15	85222096	85222129	AC044860.1_intron_8	intron	transcribed_unprocessed_pseudogene	chr15	85209919	85234477
chr15	85222290	85222321	AC044860.1_intron_8	intron	transcribed_unprocessed_pseudogene	chr15	85209919	85234477
chr15	85222463	85222512	AC044860.1_intron_8	intron	transcribed_unprocessed_pseudogene	chr15	85209919	85234477
chr15	85222553	85222590	AC044860.1_intron_8	intron	transcribed_unprocessed_pseudogene	chr15	85209919	85234477
chr15	85222673	85222701	AC044860.1_intron_8	intron	transcribed_unprocessed_pseudogene	chr15	85209919	85234477
chr15	85222992	85223022	AC044860.1_intron_8	intron	transcribed_unprocessed_pseudogene	chr15	85209919	85234477
chr15	85210013	85219012	AC044860.1_intron_8	intron	transcribed_unprocessed_pseudogene	chr15	85209919	85234477
chr16	14708944	14709063	NPIPA3_1	CDS	protein_coding	chr16	14708944	14709063
chr16	14709075	14709125	NPIPA3_intron_1	intron	protein_coding	chr16	14709064	14711687
chr16	14709234	14709271	NPIPA3_intron_1	intron	protein_coding	chr16	14709064	14711687
chr16	16280007	16280042	NOMO3_intron_24	intron	protein_coding	chr16	16278790	16280187
chr16	16280394	16280418	NOMO3_intron_25	intron	protein_coding	chr16	16280331	16281237
chr16	16282193	16282220	NOMO3_intron_26	intron	protein_coding	chr16	16281323	16283014
chr16	16282322	16282364	NOMO3_intron_26	intron	protein_coding	chr16	16281323	16283014
chr16	16282533	16282564	NOMO3_intron_26	intron	protein_coding	chr16	16281323	16283014
chr16	16282645	16282675	NOMO3_intron_26	intron	protein_coding	chr16	16281323	16283014
chr16	16282865	16282888	NOMO3_intron_26	intron	protein_coding	chr16	16281323	16283014
chr16	16287425	16287450	NOMO3_intron_28	intron	protein_coding	chr16	16285507	16287741
chr16	16288243	16288383	NOMO3_intron_29	intron	protein_coding	chr16	16287863	16293650
chr16	16288407	16288750	NOMO3_intron_29	intron	protein_coding	chr16	16287863	16293650
chr16	16288783	16288853	NOMO3_intron_29	intron	protein_coding	chr16	16287863	16293650
chr16	16288949	16288987	NOMO3_intron_29	intron	protein_coding	chr16	16287863	16293650
chr16	16289020	16289074	NOMO3_intron_29	intron	protein_coding	chr16	16287863	16293650
chr16	16289097	16289273	NOMO3_intron_29	intron	protein_coding	chr16	16287863	16293650
chr16	16289383	16289443	NOMO3_intron_29	intron	protein_coding	chr16	16287863	16293650
chr16	16289464	16289550	NOMO3_intron_29	intron	protein_coding	chr16	16287863	16293650
chr16	16289577	16289651	NOMO3_intron_29	intron	protein_coding	chr16	16287863	16293650
chr16	16289686	16289711	NOMO3_intron_29	intron	protein_coding	chr16	16287863	16293650
chr16	16289732	16289907	NOMO3_intron_29	intron	protein_coding	chr16	16287863	16293650
chr16	16289934	16290110	NOMO3_intron_29	intron	protein_coding	chr16	16287863	16293650
chr16	16290203	16290420	NOMO3_intron_29	intron	protein_coding	chr16	16287863	16293650
chr16	16290502	16290568	NOMO3_intron_29	intron	protein_coding	chr16	16287863	16293650
chr16	16290686	16290712	NOMO3_intron_29	intron	protein_coding	chr16	16287863	16293650
chr16	16290947	16291066	NOMO3_intron_29	intron	protein_coding	chr16	16287863	16293650
chr16	16291151	16291192	NOMO3_intron_29	intron	protein_coding	chr16	16287863	16293650
chr16	16291222	16291319	NOMO3_intron_29	intron	protein_coding	chr16	16287863	16293650
chr16	16291342	16291393	NOMO3_intron_29	intron	protein_coding	chr16	16287863	16293650
chr16	16291457	16291505	NOMO3_intron_29	intron	protein_coding	chr16	16287863	16293650
chr16	16291549	16291582	NOMO3_intron_29	intron	protein_coding	chr16	16287863	16293650
chr16	16291645	16291732	NOMO3_intron_29	intron	protein_coding	chr16	16287863	16293650
chr16	16291758	16291787	NOMO3_intron_29	intron	protein_coding	chr16	16287863	16293650
chr16	16291840	16291889	NOMO3_intron_29	intron	protein_coding	chr16	16287863	16293650
chr16	16291915	16292050	NOMO3_intron_29	intron	protein_coding	chr16	16287863	16293650
chr16	16292079	16292176	NOMO3_intron_29	intron	protein_coding	chr16	16287863	16293650
chr16	16292243	16292324	NOMO3_intron_29	intron	protein_coding	chr16	16287863	16293650
chr16	16292365	16292498	NOMO3_intron_29	intron	protein_coding	chr16	16287863	16293650
chr16	16292631	16292855	NOMO3_intron_29	intron	protein_coding	chr16	16287863	16293650
chr16	16292920	16293149	NOMO3_intron_29	intron	protein_coding	chr16	16287863	16293650
chr16	16293172	16293317	NOMO3_intron_29	intron	protein_coding	chr16	16287863	16293650
chr16	16293340	16293398	NOMO3_intron_29	intron	protein_coding	chr16	16287863	16293650
chr16	16293422	16293514	NOMO3_intron_29	intron	protein_coding	chr16	16287863	16293650
chr16	16293536	16293650	NOMO3_intron_29	intron	protein_coding	chr16	16287863	16293650
chr16	16293651	16293675	NOMO3_30	CDS	protein_coding	chr16	16293651	16293744
chr16	16293747	16293782	NOMO3_intron_30	intron	protein_coding	chr16	16293745	16293958
chr16	16293817	16293854	NOMO3_intron_30	intron	protein_coding	chr16	16293745	16293958
chr16	16293877	16293958	NOMO3_intron_30	intron	protein_coding	chr16	16293745	16293958
chr16	16293959	16294049	NOMO3_31	CDS	protein_coding	chr16	16293959	16294049
chr16	16294049	16294081	NOMO3_UTR_2	three_prime_UTR	protein_coding	chr16	16294049	16294081
chr16	16294082	16294165	NOMO3_intron_31	intron	protein_coding	chr16	16294082	16294166
chr16	16294310	16294346	NOMO3_UTR_3	three_prime_UTR	protein_coding	chr16	16294167	16294814
chr16	16294396	16294482	NOMO3_UTR_3	three_prime_UTR	protein_coding	chr16	16294167	16294814
chr16	16294506	16294810	NOMO3_UTR_3	three_prime_UTR	protein_coding	chr16	16294167	16294814
chr16	16379055	16379244	NPIPA7_UTR_1	five_prime_UTR	protein_coding	chr16	16379055	16379244
chr16	16379244	16379307	NPIPA7_1	CDS	protein_coding	chr16	16379244	16379307
chr16	16380845	16380876	NPIPA7_intron_1	intron	protein_coding	chr16	16379308	16383662
chr16	16381220	16381243	NPIPA7_intron_1	intron	protein_coding	chr16	16379308	16383662
chr16	16381365	16381407	NPIPA7_intron_1	intron	protein_coding	chr16	16379308	16383662
chr16	16381509	16381548	NPIPA7_intron_1	intron	protein_coding	chr16	16379308	16383662
chr16	16382164	16382210	NPIPA7_intron_1	intron	protein_coding	chr16	16379308	16383662
chr16	18402146	18402475	AC126755.4_1	exon	lincRNA	chr16	18402146	18403604
chr16	18402178	18402271	MIR3180-3_1	exon	miRNA	chr16	18402178	18402271
chr16	18411409	18411511	AC126755.3_1	exon	lincRNA	chr16	18411309	18411851
chr16	18411541	18411624	AC126755.3_1	exon	lincRNA	chr16	18411309	18411851
chr16	18411645	18411721	AC126755.3_1	exon	lincRNA	chr16	18411309	18411851
chr16	18417325	18417629	NOMO2_UTR_1	three_prime_UTR	protein_coding	chr16	18417325	18417836
chr16	18417653	18417739	NOMO2_UTR_1	three_prime_UTR	protein_coding	chr16	18417325	18417836
chr16	18417789	18417825	NOMO2_UTR_1	three_prime_UTR	protein_coding	chr16	18417325	18417836
chr16	18417970	18418053	NOMO2_intron_1	intron	protein_coding	chr16	18417969	18418390
chr16	18418054	18418176	NOMO2_intron_1	intron	protein_coding	chr16	18417969	18418390
chr16	18418177	18418258	NOMO2_intron_1	intron	protein_coding	chr16	18417969	18418390
chr16	18418281	18418318	NOMO2_intron_1	intron	protein_coding	chr16	18417969	18418390
chr16	18418353	18418388	NOMO2_intron_1	intron	protein_coding	chr16	18417969	18418390
chr16	18418485	18418599	NOMO2_intron_2	intron	protein_coding	chr16	18418485	18424272
chr16	18418621	18418713	NOMO2_intron_2	intron	protein_coding	chr16	18418485	18424272
chr16	18418737	18418795	NOMO2_intron_2	intron	protein_coding	chr16	18418485	18424272
chr16	18418818	18418963	NOMO2_intron_2	intron	protein_coding	chr16	18418485	18424272
chr16	18418986	18419215	NOMO2_intron_2	intron	protein_coding	chr16	18418485	18424272
chr16	18419280	18419504	NOMO2_intron_2	intron	protein_coding	chr16	18418485	18424272
chr16	18419637	18419770	NOMO2_intron_2	intron	protein_coding	chr16	18418485	18424272
chr16	18419811	18419892	NOMO2_intron_2	intron	protein_coding	chr16	18418485	18424272
chr16	18419959	18420056	NOMO2_intron_2	intron	protein_coding	chr16	18418485	18424272
chr16	18420085	18420220	NOMO2_intron_2	intron	protein_coding	chr16	18418485	18424272
chr16	18420246	18420295	NOMO2_intron_2	intron	protein_coding	chr16	18418485	18424272
chr16	18420403	18420490	NOMO2_intron_2	intron	protein_coding	chr16	18418485	18424272
chr16	18420553	18420586	NOMO2_intron_2	intron	protein_coding	chr16	18418485	18424272
chr16	18420630	18420678	NOMO2_intron_2	intron	protein_coding	chr16	18418485	18424272
chr16	18420742	18420793	NOMO2_intron_2	intron	protein_coding	chr16	18418485	18424272
chr16	18420816	18420913	NOMO2_intron_2	intron	protein_coding	chr16	18418485	18424272
chr16	18420943	18420984	NOMO2_intron_2	intron	protein_coding	chr16	18418485	18424272
chr16	18421069	18421188	NOMO2_intron_2	intron	protein_coding	chr16	18418485	18424272
chr16	18421567	18421633	NOMO2_intron_2	intron	protein_coding	chr16	18418485	18424272
chr16	18421715	18421932	NOMO2_intron_2	intron	protein_coding	chr16	18418485	18424272
chr16	18422025	18422201	NOMO2_intron_2	intron	protein_coding	chr16	18418485	18424272
chr16	18422228	18422403	NOMO2_intron_2	intron	protein_coding	chr16	18418485	18424272
chr16	18422484	18422558	NOMO2_intron_2	intron	protein_coding	chr16	18418485	18424272
chr16	18422585	18422671	NOMO2_intron_2	intron	protein_coding	chr16	18418485	18424272
chr16	18422692	18422752	NOMO2_intron_2	intron	protein_coding	chr16	18418485	18424272
chr16	18422862	18423038	NOMO2_intron_2	intron	protein_coding	chr16	18418485	18424272
chr16	18423061	18423115	NOMO2_intron_2	intron	protein_coding	chr16	18418485	18424272
chr16	18423148	18423186	NOMO2_intron_2	intron	protein_coding	chr16	18418485	18424272
chr16	18423282	18423352	NOMO2_intron_2	intron	protein_coding	chr16	18418485	18424272
chr16	18423385	18423728	NOMO2_intron_2	intron	protein_coding	chr16	18418485	18424272
chr16	18423752	18423892	NOMO2_intron_2	intron	protein_coding	chr16	18418485	18424272
chr16	18429460	18429490	NOMO2_intron_5	intron	protein_coding	chr16	18429121	18430813
chr16	18429771	18429813	NOMO2_intron_5	intron	protein_coding	chr16	18429121	18430813
chr16	18432094	18432129	NOMO2_intron_7	intron	protein_coding	chr16	18431949	18433346
chr16	18494008	18494110	NOMO2_intron_9	intron	protein_coding	chr16	18434768	18499923
chr16	18494140	18494223	NOMO2_intron_9	intron	protein_coding	chr16	18434768	18499923
chr16	18494244	18494320	NOMO2_intron_9	intron	protein_coding	chr16	18434768	18499923
chr16	21416540	21416586	NPIPB3_intron_7	intron	protein_coding	chr16	21415086	21418807
chr16	21416616	21416650	NPIPB3_intron_7	intron	protein_coding	chr16	21415086	21418807
chr16	21416672	21416905	NPIPB3_intron_7	intron	protein_coding	chr16	21415086	21418807
chr16	21416960	21416998	NPIPB3_intron_7	intron	protein_coding	chr16	21415086	21418807
chr16	21417062	21417193	NPIPB3_intron_7	intron	protein_coding	chr16	21415086	21418807
chr16	21417215	21417406	NPIPB3_intron_7	intron	protein_coding	chr16	21415086	21418807
chr16	21417429	21417505	NPIPB3_intron_7	intron	protein_coding	chr16	21415086	21418807
chr16	21417527	21417681	NPIPB3_intron_7	intron	protein_coding	chr16	21415086	21418807
chr16	21417708	21417785	NPIPB3_intron_7	intron	protein_coding	chr16	21415086	21418807
chr16	21417844	21417939	NPIPB3_intron_7	intron	protein_coding	chr16	21415086	21418807
chr16	21417962	21418018	NPIPB3_intron_7	intron	protein_coding	chr16	21415086	21418807
chr16	21418041	21418302	NPIPB3_intron_7	intron	protein_coding	chr16	21415086	21418807
chr16	21418332	21418402	NPIPB3_intron_7	intron	protein_coding	chr16	21415086	21418807
chr16	21418502	21418588	NPIPB3_intron_7	intron	protein_coding	chr16	21415086	21418807
chr16	21419282	21419307	NPIPB3_intron_8	intron	protein_coding	chr16	21418938	21419488
chr16	21419520	21419548	NPIPB3_9	CDS	protein_coding	chr16	21419489	21419575
chr16	21419576	21419601	NPIPB3_intron_9	intron	protein_coding	chr16	21419576	21419633
chr16	21419634	21419697	NPIPB3_10	CDS	protein_coding	chr16	21419634	21419697
chr16	21419697	21419741	NPIPB3_UTR_5	five_prime_UTR	protein_coding	chr16	21419697	21419766
chr16	21419767	21419851	NPIPB3_intron_10	intron	protein_coding	chr16	21419767	21424977
chr16	21419880	21420258	NPIPB3_intron_10	intron	protein_coding	chr16	21419767	21424977
chr16	21420285	21420318	NPIPB3_intron_10	intron	protein_coding	chr16	21419767	21424977
chr16	21420339	21420404	NPIPB3_intron_10	intron	protein_coding	chr16	21419767	21424977
chr16	21420481	21420513	NPIPB3_intron_10	intron	protein_coding	chr16	21419767	21424977
chr16	21420844	21420903	NPIPB3_intron_10	intron	protein_coding	chr16	21419767	21424977
chr16	21420982	21421039	NPIPB3_intron_10	intron	protein_coding	chr16	21419767	21424977
chr16	21421442	21424977	NPIPB3_intron_10	intron	protein_coding	chr16	21419767	21424977
chr16	21424978	21425278	NPIPB3_UTR_6	five_prime_UTR	protein_coding	chr16	21424978	21425278
chr16	21425289	21425361	NPIPB3_UTR_7	five_prime_UTR	protein_coding	chr16	21425289	21425378
chr16	21425476	21425574	NPIPB3_intron_12	intron	protein_coding	chr16	21425379	21431503
chr16	21425596	21425646	NPIPB3_intron_12	intron	protein_coding	chr16	21425379	21431503
chr16	21425675	21425842	NPIPB3_intron_12	intron	protein_coding	chr16	21425379	21431503
chr16	21425843	21426301	NPIPB3_intron_12	intron	protein_coding	chr16	21425379	21431503
chr16	21426331	21426601	NPIPB3_intron_12	intron	protein_coding	chr16	21425379	21431503
chr16	21426752	21431503	NPIPB3_intron_12	intron	protein_coding	chr16	21425379	21431503
chr16	21431504	21431553	NPIPB3_UTR_8	five_prime_UTR	protein_coding	chr16	21431504	21431553
chr16	21431554	21431730	NPIPB3_intron_13	intron	protein_coding	chr16	21431554	21440646
chr16	21431731	21432667	NPIPB3_intron_13	intron	protein_coding	chr16	21431554	21440646
chr16	21432668	21433059	NPIPB3_intron_13	intron	protein_coding	chr16	21431554	21440646
chr16	21433060	21433845	NPIPB3_intron_13	intron	protein_coding	chr16	21431554	21440646
chr16	21433846	21434053	NPIPB3_intron_13	intron	protein_coding	chr16	21431554	21440646
chr16	21434054	21440646	NPIPB3_intron_13	intron	protein_coding	chr16	21431554	21440646
chr16	21440647	21440719	NPIPB3_UTR_9	five_prime_UTR	protein_coding	chr16	21440647	21440719
chr16	22498183	22498255	NPIPB5_intron_3	intron	protein_coding	chr16	22491787	22504849
chr16	22498256	22504849	NPIPB5_intron_3	intron	protein_coding	chr16	22491787	22504849
chr16	22504850	22505057	NPIPB5_UTR_4	five_prime_UTR	protein_coding	chr16	22504850	22505057
chr16	22505058	22505843	NPIPB5_intron_4	intron	protein_coding	chr16	22505058	22505843
chr16	22505844	22506235	NPIPB5_UTR_5	five_prime_UTR	protein_coding	chr16	22505844	22506235
chr16	22506236	22507172	NPIPB5_intron_5	intron	protein_coding	chr16	22506236	22507172
chr16	22507173	22507349	NPIPB5_UTR_6	five_prime_UTR	protein_coding	chr16	22507173	22507399
chr16	22507350	22507399	NPIPB5_UTR_6	five_prime_UTR	protein_coding	chr16	22507173	22507399
chr16	22512170	22512193	NPIPB5_intron_6	intron	protein_coding	chr16	22507400	22513056
chr16	22512298	22512568	NPIPB5_intron_6	intron	protein_coding	chr16	22507400	22513056
chr16	22512598	22513056	NPIPB5_intron_6	intron	protein_coding	chr16	22507400	22513056
chr16	22507400	22512147	NPIPB5_intron_6	intron	protein_coding	chr16	22507400	22513056
chr16	22513057	22513224	NPIPB5_UTR_7	five_prime_UTR	protein_coding	chr16	22513057	22513801
chr16	22513253	22513303	NPIPB5_UTR_7	five_prime_UTR	protein_coding	chr16	22513057	22513801
chr16	22513325	22513423	NPIPB5_UTR_7	five_prime_UTR	protein_coding	chr16	22513057	22513801
chr16	22513538	22513610	NPIPB5_UTR_7	five_prime_UTR	protein_coding	chr16	22513057	22513801
chr16	22513611	22513801	NPIPB5_UTR_7	five_prime_UTR	protein_coding	chr16	22513057	22513801
chr16	22513801	22513905	NPIPB5_1	CDS	protein_coding	chr16	22513801	22513921
chr16	22513933	22513983	NPIPB5_intron_7	intron	protein_coding	chr16	22513922	22519965
chr16	22514092	22514129	NPIPB5_intron_7	intron	protein_coding	chr16	22513922	22519965
chr16	22514154	22514178	NPIPB5_intron_7	intron	protein_coding	chr16	22513922	22519965
chr16	22514205	22514354	NPIPB5_intron_7	intron	protein_coding	chr16	22513922	22519965
chr16	22514415	22514441	NPIPB5_intron_7	intron	protein_coding	chr16	22513922	22519965
chr16	22514466	22514494	NPIPB5_intron_7	intron	protein_coding	chr16	22513922	22519965
chr16	22514671	22514763	NPIPB5_intron_7	intron	protein_coding	chr16	22513922	22519965
chr16	28710828	28710888	AC145285.4_intron_2	intron	unprocessed_pseudogene	chr16	28663388	28740677
chr16	28711102	28711158	AC145285.4_intron_2	intron	unprocessed_pseudogene	chr16	28663388	28740677
chr16	28711310	28711376	AC145285.4_intron_2	intron	unprocessed_pseudogene	chr16	28663388	28740677
chr16	28711973	28712012	AC145285.4_intron_2	intron	unprocessed_pseudogene	chr16	28663388	28740677
chr16	28712809	28712956	AC145285.4_intron_2	intron	unprocessed_pseudogene	chr16	28663388	28740677
chr16	28726346	28726409	AC145285.4_intron_2	intron	unprocessed_pseudogene	chr16	28663388	28740677
chr16	28726440	28726497	AC145285.4_intron_2	intron	unprocessed_pseudogene	chr16	28663388	28740677
chr16	28726685	28726729	AC145285.4_intron_2	intron	unprocessed_pseudogene	chr16	28663388	28740677
chr16	28726764	28726815	AC145285.4_intron_2	intron	unprocessed_pseudogene	chr16	28663388	28740677
chr16	28726904	28726966	AC145285.4_intron_2	intron	unprocessed_pseudogene	chr16	28663388	28740677
chr16	28727418	28727522	AC145285.4_intron_2	intron	unprocessed_pseudogene	chr16	28663388	28740677
chr16	28713047	28726051	AC145285.4_intron_2	intron	unprocessed_pseudogene	chr16	28663388	28740677
chr16	28710828	28710888	EIF3C_intron_1	intron	protein_coding	chr16	28688829	28711361
chr16	28711102	28711158	EIF3C_intron_1	intron	protein_coding	chr16	28688829	28711361
chr16	28711310	28711361	EIF3C_intron_1	intron	protein_coding	chr16	28688829	28711361
chr16	28711973	28712012	EIF3C_intron_2	intron	protein_coding	chr16	28711788	28712035
chr16	28712809	28712956	EIF3C_intron_3	intron	protein_coding	chr16	28712205	28713257
chr16	28713047	28713257	EIF3C_intron_3	intron	protein_coding	chr16	28712205	28713257
chr16	28713258	28713323	EIF3C_UTR_4	five_prime_UTR	protein_coding	chr16	28713258	28713323
chr16	28713324	28713699	EIF3C_intron_4	intron	protein_coding	chr16	28713324	28713699
chr16	28713700	28713766	EIF3C_UTR_5	five_prime_UTR	protein_coding	chr16	28713700	28713766
chr16	28713767	28713907	EIF3C_intron_5	intron	protein_coding	chr16	28713767	28713907
chr16	28713908	28713951	EIF3C_UTR_6	five_prime_UTR	protein_coding	chr16	28713908	28713951
chr16	28713951	28714098	EIF3C_2	CDS	protein_coding	chr16	28713951	28714098
chr16	28714099	28714319	EIF3C_intron_6	intron	protein_coding	chr16	28714099	28714319
chr16	28714320	28714446	EIF3C_3	CDS	protein_coding	chr16	28714320	28714446
chr16	28714447	28714634	EIF3C_intron_7	intron	protein_coding	chr16	28714447	28714634
chr16	28714635	28714690	EIF3C_4	CDS	protein_coding	chr16	28714635	28714690
chr16	28714691	28714817	EIF3C_intron_8	intron	protein_coding	chr16	28714691	28714817
chr16	28714818	28714928	EIF3C_5	CDS	protein_coding	chr16	28714818	28714928
chr16	28714929	28715305	EIF3C_intron_9	intron	protein_coding	chr16	28714929	28715305
chr16	28715306	28715434	EIF3C_6	CDS	protein_coding	chr16	28715306	28715434
chr16	28715435	28723162	EIF3C_intron_10	intron	protein_coding	chr16	28715435	28723162
chr16	28723163	28723323	EIF3C_7	CDS	protein_coding	chr16	28723163	28723323
chr16	28723324	28723446	EIF3C_intron_11	intron	protein_coding	chr16	28723324	28723446
chr16	28723447	28723551	EIF3C_8	CDS	protein_coding	chr16	28723447	28723551
chr16	28723552	28724320	EIF3C_intron_12	intron	protein_coding	chr16	28723552	28724320
chr16	28724321	28724463	EIF3C_9	CDS	protein_coding	chr16	28724321	28724463
chr16	28724464	28724656	EIF3C_intron_13	intron	protein_coding	chr16	28724464	28724656
chr16	28724657	28724783	EIF3C_10	CDS	protein_coding	chr16	28724657	28724783
chr16	28724784	28724917	EIF3C_intron_14	intron	protein_coding	chr16	28724784	28724917
chr16	28724918	28725012	EIF3C_11	CDS	protein_coding	chr16	28724918	28725012
chr16	28726346	28726409	EIF3C_intron_15	intron	protein_coding	chr16	28725013	28726603
chr16	28726440	28726497	EIF3C_intron_15	intron	protein_coding	chr16	28725013	28726603
chr16	28725013	28726051	EIF3C_intron_15	intron	protein_coding	chr16	28725013	28726603
chr16	28726685	28726729	EIF3C_12	CDS	protein_coding	chr16	28726604	28726795
chr16	28726764	28726795	EIF3C_12	CDS	protein_coding	chr16	28726604	28726795
chr16	28726904	28726966	EIF3C_intron_16	intron	protein_coding	chr16	28726796	28727019
chr16	28727418	28727522	EIF3C_intron_17	intron	protein_coding	chr16	28727246	28731827
chr16	29497062	29497108	NPIPB12_intron_7	intron	protein_coding	chr16	29495608	29499322
chr16	29497196	29497429	NPIPB12_intron_7	intron	protein_coding	chr16	29495608	29499322
chr16	29497566	29497697	NPIPB12_intron_7	intron	protein_coding	chr16	29495608	29499322
chr16	29497719	29497910	NPIPB12_intron_7	intron	protein_coding	chr16	29495608	29499322
chr16	29497933	29498009	NPIPB12_intron_7	intron	protein_coding	chr16	29495608	29499322
chr16	29498031	29498185	NPIPB12_intron_7	intron	protein_coding	chr16	29495608	29499322
chr16	29498212	29498289	NPIPB12_intron_7	intron	protein_coding	chr16	29495608	29499322
chr16	29498352	29498447	NPIPB12_intron_7	intron	protein_coding	chr16	29495608	29499322
chr16	29498470	29498526	NPIPB12_intron_7	intron	protein_coding	chr16	29495608	29499322
chr16	29498798	29498867	NPIPB12_intron_7	intron	protein_coding	chr16	29495608	29499322
chr16	29499017	29499103	NPIPB12_intron_7	intron	protein_coding	chr16	29495608	29499322
chr16	29499790	29499815	NPIPB12_intron_8	intron	protein_coding	chr16	29499453	29505471
chr16	29500142	29500766	NPIPB12_intron_8	intron	protein_coding	chr16	29499453	29505471
chr16	29500793	29500826	NPIPB12_intron_8	intron	protein_coding	chr16	29499453	29505471
chr16	29500847	29500912	NPIPB12_intron_8	intron	protein_coding	chr16	29499453	29505471
chr16	29500936	29500962	NPIPB12_intron_8	intron	protein_coding	chr16	29499453	29505471
chr16	29500989	29501021	NPIPB12_intron_8	intron	protein_coding	chr16	29499453	29505471
chr16	29501350	29501409	NPIPB12_intron_8	intron	protein_coding	chr16	29499453	29505471
chr16	29501488	29501545	NPIPB12_intron_8	intron	protein_coding	chr16	29499453	29505471
chr16	29501947	29505471	NPIPB12_intron_8	intron	protein_coding	chr16	29499453	29505471
chr16	29505472	29505592	NPIPB12_9	CDS	protein_coding	chr16	29505472	29505592
chr16	29505592	29505630	NPIPB12_UTR_5	five_prime_UTR	protein_coding	chr16	29505592	29505630
chr16	29505631	29505782	NPIPB12_intron_9	intron	protein_coding	chr16	29505631	29505782
chr16	29505783	29505820	NPIPB12_UTR_6	five_prime_UTR	protein_coding	chr16	29505783	29505820
chr16	30206470	30206530	AC106782.1_4	CDS	protein_coding	chr16	30205924	30206900
chr16	30206552	30206715	AC106782.1_4	CDS	protein_coding	chr16	30205924	30206900
chr16	30206744	30206815	AC106782.1_4	CDS	protein_coding	chr16	30205924	30206900
chr16	30206552	30206715	AC106782.7_1	exon	TEC	chr16	30206510	30206927
chr16	30206744	30206815	AC106782.7_1	exon	TEC	chr16	30206510	30206927
chr16	32673530	32674994	TP53TG3_UTR_1	three_prime_UTR	protein_coding	chr16	32673530	32674994
chr16	32674994	32675065	TP53TG3_1	CDS	protein_coding	chr16	32674994	32675065
chr16	32675066	32675734	TP53TG3_intron_1	intron	protein_coding	chr16	32675066	32675734
chr16	32675735	32676097	TP53TG3_2	CDS	protein_coding	chr16	32675735	32676097
chr16	32676097	32676598	TP53TG3_UTR_2	five_prime_UTR	protein_coding	chr16	32676097	32676732
chr16	32676644	32676731	TP53TG3_UTR_2	five_prime_UTR	protein_coding	chr16	32676097	32676732
chr16	32726615	32726835	ABHD17AP7_1	exon	unprocessed_pseudogene	chr16	32726615	32726835
chr16	32726836	32726900	ABHD17AP7_intron_1	intron	unprocessed_pseudogene	chr16	32726836	32726900
chr16	32726901	32726972	ABHD17AP7_2	exon	unprocessed_pseudogene	chr16	32726901	32727103
chr16	32726973	32727103	ABHD17AP7_2	exon	unprocessed_pseudogene	chr16	32726901	32727103
chr16	32727104	32729364	ABHD17AP7_intron_2	intron	unprocessed_pseudogene	chr16	32727104	32729364
chr16	32729365	32729537	ABHD17AP7_3	exon	unprocessed_pseudogene	chr16	32729365	32729537
chr16	32735909	32736689	AC138907.2_1	exon	lincRNA	chr16	32735909	32736689
chr16	32736690	32741008	AC138907.2_intron_1	intron	lincRNA	chr16	32736690	32741008
chr16	32741009	32741093	AC138907.2_2	exon	lincRNA	chr16	32741009	32741094
chr16	33129316	33129400	AC145350.4_1	exon	lincRNA	chr16	33129316	33129400
chr16	33129401	33133717	AC145350.4_intron_1	intron	lincRNA	chr16	33129401	33133717
chr16	33133718	33134498	AC145350.4_2	exon	lincRNA	chr16	33133718	33134499
chr16	33140870	33141042	ABHD17AP9_1	exon	unprocessed_pseudogene	chr16	33140850	33141042
chr16	33141043	33143303	ABHD17AP9_intron_1	intron	unprocessed_pseudogene	chr16	33141043	33143303
chr16	33143304	33143434	ABHD17AP9_2	exon	unprocessed_pseudogene	chr16	33143304	33143434
chr16	33143435	33143506	ABHD17AP9_intron_2	intron	unprocessed_pseudogene	chr16	33143435	33143571
chr16	33143507	33143571	ABHD17AP9_intron_2	intron	unprocessed_pseudogene	chr16	33143435	33143571
chr16	33143572	33143792	ABHD17AP9_3	exon	unprocessed_pseudogene	chr16	33143572	33143797
chr16	33193659	33194293	TP53TG3C_UTR_1	five_prime_UTR	protein_coding	chr16	33193659	33194293
chr16	33194293	33194655	TP53TG3C_1	CDS	protein_coding	chr16	33194293	33194655
chr16	33194656	33195324	TP53TG3C_intron_1	intron	protein_coding	chr16	33194656	33195324
chr16	33195325	33195396	TP53TG3C_2	CDS	protein_coding	chr16	33195325	33195396
chr16	33195396	33196858	TP53TG3C_UTR_2	three_prime_UTR	protein_coding	chr16	33195396	33196858
chr16	33314423	33314459	AC141257.2_intron_1	intron	lincRNA	chr16	33206807	33330081
chr16	33314486	33314569	AC141257.2_intron_1	intron	lincRNA	chr16	33206807	33330081
chr16	33314570	33314620	AC141257.2_intron_1	intron	lincRNA	chr16	33206807	33330081
chr16	33314687	33314765	AC141257.2_intron_1	intron	lincRNA	chr16	33206807	33330081
chr16	33314787	33314881	AC141257.2_intron_1	intron	lincRNA	chr16	33206807	33330081
chr16	33314907	33315182	AC141257.2_intron_1	intron	lincRNA	chr16	33206807	33330081
chr16	33265995	33314396	AC141257.2_intron_1	intron	lincRNA	chr16	33206807	33330081
chr16	33303739	33304373	TP53TG3E_UTR_1	five_prime_UTR	protein_coding	chr16	33303739	33304373
chr16	33304373	33304735	TP53TG3E_1	CDS	protein_coding	chr16	33304373	33304735
chr16	33304736	33305404	TP53TG3E_intron_1	intron	protein_coding	chr16	33304736	33305404
chr16	33305405	33305476	TP53TG3E_2	CDS	protein_coding	chr16	33305405	33305476
chr16	33305476	33306935	TP53TG3E_UTR_2	three_prime_UTR	protein_coding	chr16	33305476	33306935
chr16	33360274	33360908	TP53TG3B_UTR_1	five_prime_UTR	protein_coding	chr16	33360274	33360908
chr16	33360908	33361270	TP53TG3B_1	CDS	protein_coding	chr16	33360908	33361270
chr16	33361271	33361939	TP53TG3B_intron_1	intron	protein_coding	chr16	33361271	33361939
chr16	33361940	33362011	TP53TG3B_2	CDS	protein_coding	chr16	33361940	33362011
chr16	33362011	33363478	TP53TG3B_UTR_2	three_prime_UTR	protein_coding	chr16	33362011	33363478
chr16	33370962	33370998	AC141257.1_1	exon	lincRNA	chr16	33370473	33371108
chr16	33371025	33371108	AC141257.1_1	exon	lincRNA	chr16	33370473	33371108
chr16	33371109	33371159	AC141257.1_intron_1	intron	lincRNA	chr16	33371109	33371311
chr16	33371226	33371304	AC141257.1_intron_1	intron	lincRNA	chr16	33371109	33371311
chr16	33371326	33371420	AC141257.1_2	exon	lincRNA	chr16	33371312	33372915
chr16	33371446	33371721	AC141257.1_2	exon	lincRNA	chr16	33371312	33372915
chr16	33386105	33386349	AC141257.4_1	exon	processed_pseudogene	chr16	33386105	33386349
chr16	33459045	33459679	TP53TG3F_UTR_1	five_prime_UTR	protein_coding	chr16	33459045	33459679
chr16	33459679	33460041	TP53TG3F_1	CDS	protein_coding	chr16	33459679	33460041
chr16	33460042	33460710	TP53TG3F_intron_1	intron	protein_coding	chr16	33460042	33460710
chr16	33460711	33460782	TP53TG3F_2	CDS	protein_coding	chr16	33460711	33460782
chr16	33460782	33462249	TP53TG3F_UTR_2	three_prime_UTR	protein_coding	chr16	33460782	33462249
chr16	33484887	33485131	AC136944.6_1	exon	processed_pseudogene	chr16	33484887	33485131
chr16	34360123	34360178	FP325313.1_intron_2	intron	unprocessed_pseudogene	chr16	34355730	34360431
chr16	34360300	34360356	FP325313.1_intron_2	intron	unprocessed_pseudogene	chr16	34355730	34360431
chr16	34360432	34360584	FP325313.1_3	exon	unprocessed_pseudogene	chr16	34360432	34360599
chr16	34360682	34360754	FP325313.1_intron_3	intron	unprocessed_pseudogene	chr16	34360600	34364657
chr16	34360777	34360927	FP325313.1_intron_3	intron	unprocessed_pseudogene	chr16	34360600	34364657
chr16	34360948	34361214	FP325313.1_intron_3	intron	unprocessed_pseudogene	chr16	34360600	34364657
chr16	34361304	34361418	FP325313.1_intron_3	intron	unprocessed_pseudogene	chr16	34360600	34364657
chr16	34361498	34361557	FP325313.1_intron_3	intron	unprocessed_pseudogene	chr16	34360600	34364657
chr16	34361608	34361706	FP325313.1_intron_3	intron	unprocessed_pseudogene	chr16	34360600	34364657
chr16	34361805	34364329	FP325313.1_intron_3	intron	unprocessed_pseudogene	chr16	34360600	34364657
chr16	34364355	34364392	FP325313.1_intron_3	intron	unprocessed_pseudogene	chr16	34360600	34364657
chr16	34364499	34364574	FP325313.1_intron_3	intron	unprocessed_pseudogene	chr16	34360600	34364657
chr16	34364598	34364639	FP325313.1_intron_3	intron	unprocessed_pseudogene	chr16	34360600	34364657
chr16	34364667	34364778	FP325313.1_4	exon	unprocessed_pseudogene	chr16	34364658	34364778
chr16	34364779	34365322	FP325313.1_intron_4	intron	unprocessed_pseudogene	chr16	34364779	34365363
chr16	34365375	34365416	FP325313.1_5	exon	unprocessed_pseudogene	chr16	34365364	34365416
chr16	34365581	34365741	FP325313.1_intron_5	intron	unprocessed_pseudogene	chr16	34365417	34368549
chr16	34365763	34365871	FP325313.1_intron_5	intron	unprocessed_pseudogene	chr16	34365417	34368549
chr16	34365997	34366030	FP325313.1_intron_5	intron	unprocessed_pseudogene	chr16	34365417	34368549
chr16	34366144	34366220	FP325313.1_intron_5	intron	unprocessed_pseudogene	chr16	34365417	34368549
chr16	34366351	34366382	FP325313.1_intron_5	intron	unprocessed_pseudogene	chr16	34365417	34368549
chr16	34366427	34366544	FP325313.1_intron_5	intron	unprocessed_pseudogene	chr16	34365417	34368549
chr16	34366848	34366895	FP325313.1_intron_5	intron	unprocessed_pseudogene	chr16	34365417	34368549
chr16	34366924	34366957	FP325313.1_intron_5	intron	unprocessed_pseudogene	chr16	34365417	34368549
chr16	34366980	34367025	FP325313.1_intron_5	intron	unprocessed_pseudogene	chr16	34365417	34368549
chr16	34367204	34368549	FP325313.1_intron_5	intron	unprocessed_pseudogene	chr16	34365417	34368549
chr16	34368550	34368586	FP325313.1_6	exon	unprocessed_pseudogene	chr16	34368550	34368586
chr16	34368587	34371562	FP325313.1_intron_6	intron	unprocessed_pseudogene	chr16	34368587	34371562
chr16	34371563	34371659	FP325313.1_7	exon	unprocessed_pseudogene	chr16	34371563	34371659
chr16	35021749	35024229	AC135776.1_1	exon	lincRNA	chr16	35021749	35024229
chr16	35022851	35023074	AC135776.2_1	exon	lincRNA	chr16	35022851	35023074
chr16	35023075	35023759	AC135776.2_intron_1	intron	lincRNA	chr16	35023075	35023759
chr16	35023760	35024250	AC135776.2_2	exon	lincRNA	chr16	35023760	35024250
chr16	35040168	35040264	CCNYL3_1	exon	unprocessed_pseudogene	chr16	35040164	35040264
chr16	35040265	35043240	CCNYL3_intron_1	intron	unprocessed_pseudogene	chr16	35040265	35046410
chr16	35043241	35043277	CCNYL3_intron_1	intron	unprocessed_pseudogene	chr16	35040265	35046410
chr16	35044710	35044734	CCNYL3_intron_1	intron	unprocessed_pseudogene	chr16	35040265	35046410
chr16	35044802	35044847	CCNYL3_intron_1	intron	unprocessed_pseudogene	chr16	35040265	35046410
chr16	35044870	35044903	CCNYL3_intron_1	intron	unprocessed_pseudogene	chr16	35040265	35046410
chr16	35044932	35044979	CCNYL3_intron_1	intron	unprocessed_pseudogene	chr16	35040265	35046410
chr16	35043278	35044623	CCNYL3_intron_1	intron	unprocessed_pseudogene	chr16	35040265	35046410
chr16	35045445	35045476	CCNYL3_intron_1	intron	unprocessed_pseudogene	chr16	35040265	35046410
chr16	35045546	35045574	CCNYL3_intron_1	intron	unprocessed_pseudogene	chr16	35040265	35046410
chr16	35045607	35045683	CCNYL3_intron_1	intron	unprocessed_pseudogene	chr16	35040265	35046410
chr16	35045797	35045830	CCNYL3_intron_1	intron	unprocessed_pseudogene	chr16	35040265	35046410
chr16	35045956	35046064	CCNYL3_intron_1	intron	unprocessed_pseudogene	chr16	35040265	35046410
chr16	35046086	35046246	CCNYL3_intron_1	intron	unprocessed_pseudogene	chr16	35040265	35046410
chr16	35045283	35045400	CCNYL3_intron_1	intron	unprocessed_pseudogene	chr16	35040265	35046410
chr16	35046411	35046452	CCNYL3_2	exon	unprocessed_pseudogene	chr16	35046411	35046463
chr16	35046505	35047048	CCNYL3_intron_2	intron	unprocessed_pseudogene	chr16	35046464	35047048
chr16	35047049	35047160	CCNYL3_3	exon	unprocessed_pseudogene	chr16	35047049	35047160
chr16	35047188	35047229	CCNYL3_intron_3	intron	unprocessed_pseudogene	chr16	35047161	35051227
chr16	35047253	35047328	CCNYL3_intron_3	intron	unprocessed_pseudogene	chr16	35047161	35051227
chr16	35047435	35047472	CCNYL3_intron_3	intron	unprocessed_pseudogene	chr16	35047161	35051227
chr16	35047498	35050022	CCNYL3_intron_3	intron	unprocessed_pseudogene	chr16	35047161	35051227
chr16	35050056	35050085	CCNYL3_intron_3	intron	unprocessed_pseudogene	chr16	35047161	35051227
chr16	35050121	35050219	CCNYL3_intron_3	intron	unprocessed_pseudogene	chr16	35047161	35051227
chr16	35050270	35050329	CCNYL3_intron_3	intron	unprocessed_pseudogene	chr16	35047161	35051227
chr16	35050409	35050523	CCNYL3_intron_3	intron	unprocessed_pseudogene	chr16	35047161	35051227
chr16	35050613	35050879	CCNYL3_intron_3	intron	unprocessed_pseudogene	chr16	35047161	35051227
chr16	35050900	35051050	CCNYL3_intron_3	intron	unprocessed_pseudogene	chr16	35047161	35051227
chr16	35051073	35051145	CCNYL3_intron_3	intron	unprocessed_pseudogene	chr16	35047161	35051227
chr16	35051243	35051395	CCNYL3_4	exon	unprocessed_pseudogene	chr16	35051228	35051395
chr16	35051471	35051527	CCNYL3_intron_4	intron	unprocessed_pseudogene	chr16	35051396	35056100
chr16	35051590	35051619	CCNYL3_intron_4	intron	unprocessed_pseudogene	chr16	35051396	35056100
chr16	35051649	35051704	CCNYL3_intron_4	intron	unprocessed_pseudogene	chr16	35051396	35056100
chr16	90122156	90122187	FAM157C_intron_4	intron	lincRNA	chr16	90116484	90128621
chr16	90122469	90122967	FAM157C_intron_4	intron	lincRNA	chr16	90116484	90128621
chr16	90123081	90123194	FAM157C_intron_4	intron	lincRNA	chr16	90116484	90128621
chr16	90123221	90127119	FAM157C_intron_4	intron	lincRNA	chr16	90116484	90128621
chr16	90127189	90127237	FAM157C_intron_4	intron	lincRNA	chr16	90116484	90128621
chr16	90127261	90127535	FAM157C_intron_4	intron	lincRNA	chr16	90116484	90128621
chr16	90127590	90127778	FAM157C_intron_4	intron	lincRNA	chr16	90116484	90128621
chr16	90127799	90127856	FAM157C_intron_4	intron	lincRNA	chr16	90116484	90128621
chr16	90127887	90127960	FAM157C_intron_4	intron	lincRNA	chr16	90116484	90128621
chr16	90127988	90128296	FAM157C_intron_4	intron	lincRNA	chr16	90116484	90128621
chr16	90128499	90128621	FAM157C_intron_4	intron	lincRNA	chr16	90116484	90128621
chr16	90128369	90128421	FAM157C_intron_4	intron	lincRNA	chr16	90116484	90128621
chr16	90128622	90128732	FAM157C_5	exon	lincRNA	chr16	90128622	90128732
chr16	90128789	90128842	FAM157C_intron_5	intron	lincRNA	chr16	90128733	90129795
chr16	90128909	90128994	FAM157C_intron_5	intron	lincRNA	chr16	90128733	90129795
chr16	90129161	90129199	FAM157C_intron_5	intron	lincRNA	chr16	90128733	90129795
chr16	90122156	90122187	AC133919.2_intron_2	intron	lincRNA	chr16	90116563	90125968
chr16	90122469	90122967	AC133919.2_intron_2	intron	lincRNA	chr16	90116563	90125968
chr16	90123081	90123194	AC133919.2_intron_2	intron	lincRNA	chr16	90116563	90125968
chr16	90123221	90125968	AC133919.2_intron_2	intron	lincRNA	chr16	90116563	90125968
chr16	90125969	90126088	AC133919.2_3	exon	lincRNA	chr16	90125969	90126088
chr16	90126089	90127119	AC133919.2_intron_3	intron	lincRNA	chr16	90126089	90167989
chr16	90127189	90127237	AC133919.2_intron_3	intron	lincRNA	chr16	90126089	90167989
chr16	90127261	90127535	AC133919.2_intron_3	intron	lincRNA	chr16	90126089	90167989
chr16	90127590	90127778	AC133919.2_intron_3	intron	lincRNA	chr16	90126089	90167989
chr16	90127799	90127856	AC133919.2_intron_3	intron	lincRNA	chr16	90126089	90167989
chr16	90127887	90127960	AC133919.2_intron_3	intron	lincRNA	chr16	90126089	90167989
chr16	90127988	90128296	AC133919.2_intron_3	intron	lincRNA	chr16	90126089	90167989
chr16	90128499	90128754	AC133919.2_intron_3	intron	lincRNA	chr16	90126089	90167989
chr16	90128789	90128842	AC133919.2_intron_3	intron	lincRNA	chr16	90126089	90167989
chr16	90128909	90128994	AC133919.2_intron_3	intron	lincRNA	chr16	90126089	90167989
chr16	90129161	90129199	AC133919.2_intron_3	intron	lincRNA	chr16	90126089	90167989
chr16	90128369	90128421	AC133919.2_intron_3	intron	lincRNA	chr16	90126089	90167989
chr17	106287	106325	AC240565.1_intron_6	intron	lincRNA	chr17	105692	106753
chr17	106492	106577	AC240565.1_intron_6	intron	lincRNA	chr17	105692	106753
chr17	106644	106697	AC240565.1_intron_6	intron	lincRNA	chr17	105692	106753
chr17	106754	106864	AC240565.1_7	exon	lincRNA	chr17	106754	106864
chr17	106865	106987	AC240565.1_intron_7	intron	lincRNA	chr17	106865	118381
chr17	107065	107117	AC240565.1_intron_7	intron	lincRNA	chr17	106865	118381
chr17	107190	107498	AC240565.1_intron_7	intron	lincRNA	chr17	106865	118381
chr17	107526	107599	AC240565.1_intron_7	intron	lincRNA	chr17	106865	118381
chr17	107630	107687	AC240565.1_intron_7	intron	lincRNA	chr17	106865	118381
chr17	107708	107896	AC240565.1_intron_7	intron	lincRNA	chr17	106865	118381
chr17	107958	108232	AC240565.1_intron_7	intron	lincRNA	chr17	106865	118381
chr17	108256	108304	AC240565.1_intron_7	intron	lincRNA	chr17	106865	118381
chr17	108374	108929	AC240565.1_intron_7	intron	lincRNA	chr17	106865	118381
chr17	19091069	19091825	AC007952.7_1	exon	lincRNA	chr17	19091069	19091825
chr17	19217238	19217994	EPN2_intron_1	intron	protein_coding	chr17	19215810	19237074
chr17	36256420	36256456	TBC1D3I_intron_3	intron	protein_coding	chr17	36256108	36256569
chr17	36284704	36297307	AC233699.1_intron_1	intron	unprocessed_pseudogene	chr17	36274284	36297307
chr17	36297308	36297386	AC233699.1_2	exon	unprocessed_pseudogene	chr17	36297308	36297386
chr17	36297387	36307295	AC233699.1_intron_2	intron	unprocessed_pseudogene	chr17	36297387	36307295
chr17	36307296	36307362	AC233699.1_3	exon	unprocessed_pseudogene	chr17	36307296	36307362
chr17	36307363	36310673	AC233699.1_intron_3	intron	unprocessed_pseudogene	chr17	36307363	36310673
chr17	36310674	36310782	AC233699.1_4	exon	unprocessed_pseudogene	chr17	36310674	36310782
chr17	36310783	36311563	AC233699.1_intron_4	intron	unprocessed_pseudogene	chr17	36310783	36313435
chr17	36311657	36311698	AC233699.1_intron_4	intron	unprocessed_pseudogene	chr17	36310783	36313435
chr17	36312833	36312938	AC233699.1_intron_4	intron	unprocessed_pseudogene	chr17	36310783	36313435
chr17	36312966	36313072	AC233699.1_intron_4	intron	unprocessed_pseudogene	chr17	36310783	36313435
chr17	36313096	36313416	AC233699.1_intron_4	intron	unprocessed_pseudogene	chr17	36310783	36313435
chr17	36313890	36313924	AC233699.1_intron_5	intron	unprocessed_pseudogene	chr17	36313683	36314082
chr17	36314025	36314060	AC233699.1_intron_5	intron	unprocessed_pseudogene	chr17	36313683	36314082
chr17	36314610	36314662	AC233699.1_intron_7	intron	unprocessed_pseudogene	chr17	36314343	36315193
chr17	36323885	36323982	TBC1D3G_UTR_1	five_prime_UTR	protein_coding	chr17	36323884	36323982
chr17	36323983	36325409	TBC1D3G_intron_1	intron	protein_coding	chr17	36323983	36325409
chr17	36325411	36325483	TBC1D3G_1	CDS	protein_coding	chr17	36325411	36325483
chr17	36325484	36325644	TBC1D3G_intron_2	intron	protein_coding	chr17	36325484	36325644
chr17	36325645	36325731	TBC1D3G_2	CDS	protein_coding	chr17	36325645	36325731
chr17	36325732	36327013	TBC1D3G_intron_3	intron	protein_coding	chr17	36325732	36327013
chr17	36327014	36327054	TBC1D3G_3	CDS	protein_coding	chr17	36327014	36327054
chr17	36327055	36327535	TBC1D3G_intron_4	intron	protein_coding	chr17	36327055	36327535
chr17	36327536	36327617	TBC1D3G_4	CDS	protein_coding	chr17	36327536	36327617
chr17	36327618	36328059	TBC1D3G_intron_5	intron	protein_coding	chr17	36327618	36328059
chr17	36328060	36328139	TBC1D3G_5	CDS	protein_coding	chr17	36328060	36328168
chr17	36328234	36328341	TBC1D3G_intron_6	intron	protein_coding	chr17	36328169	36328496
chr17	36328367	36328496	TBC1D3G_intron_6	intron	protein_coding	chr17	36328169	36328496
chr17	36328608	36328742	TBC1D3G_intron_7	intron	protein_coding	chr17	36328608	36329854
chr17	36328776	36328858	TBC1D3G_intron_7	intron	protein_coding	chr17	36328608	36329854
chr17	36329513	36329558	TBC1D3G_intron_7	intron	protein_coding	chr17	36328608	36329854
chr17	36329585	36329622	TBC1D3G_intron_7	intron	protein_coding	chr17	36328608	36329854
chr17	36329702	36329738	TBC1D3G_intron_7	intron	protein_coding	chr17	36328608	36329854
chr17	36330145	36330226	TBC1D3G_intron_8	intron	protein_coding	chr17	36329905	36330446
chr17	36330348	36330414	TBC1D3G_intron_8	intron	protein_coding	chr17	36329905	36330446
chr17	36331940	36331976	TBC1D3G_intron_11	intron	protein_coding	chr17	36331827	36332288
chr17	38062056	38062122	TBC1D3C_intron_6	intron	protein_coding	chr17	38062024	38062565
chr17	38062189	38062212	TBC1D3C_intron_6	intron	protein_coding	chr17	38062024	38062565
chr17	38062244	38062325	TBC1D3C_intron_6	intron	protein_coding	chr17	38062024	38062565
chr17	38062732	38062768	TBC1D3C_intron_7	intron	protein_coding	chr17	38062616	38063869
chr17	38062853	38062892	TBC1D3C_intron_7	intron	protein_coding	chr17	38062616	38063869
chr17	38062919	38062964	TBC1D3C_intron_7	intron	protein_coding	chr17	38062616	38063869
chr17	38063619	38063701	TBC1D3C_intron_7	intron	protein_coding	chr17	38062616	38063869
chr17	38063735	38063869	TBC1D3C_intron_7	intron	protein_coding	chr17	38062616	38063869
chr17	38063870	38063952	TBC1D3C_8	CDS	protein_coding	chr17	38063870	38063980
chr17	38063981	38064110	TBC1D3C_intron_8	intron	protein_coding	chr17	38063981	38064308
chr17	38064136	38064243	TBC1D3C_intron_8	intron	protein_coding	chr17	38063981	38064308
chr17	38064338	38064417	TBC1D3C_9	CDS	protein_coding	chr17	38064309	38064417
chr17	38064418	38064859	TBC1D3C_intron_9	intron	protein_coding	chr17	38064418	38064859
chr17	38064860	38064941	TBC1D3C_10	CDS	protein_coding	chr17	38064860	38064941
chr17	38064942	38065422	TBC1D3C_intron_10	intron	protein_coding	chr17	38064942	38065422
chr17	38065423	38065463	TBC1D3C_11	CDS	protein_coding	chr17	38065423	38065463
chr17	38065464	38066745	TBC1D3C_intron_11	intron	protein_coding	chr17	38065464	38066745
chr17	38066746	38066832	TBC1D3C_12	CDS	protein_coding	chr17	38066746	38066832
chr17	38066833	38066993	TBC1D3C_intron_12	intron	protein_coding	chr17	38066833	38066993
chr17	38066994	38067066	TBC1D3C_13	CDS	protein_coding	chr17	38066994	38067066
chr17	38067068	38068494	TBC1D3C_intron_13	intron	protein_coding	chr17	38067068	38068494
chr17	38068495	38068592	TBC1D3C_UTR_3	five_prime_UTR	protein_coding	chr17	38068495	38068592
chr17	38088790	38101401	AC233968.1_intron_1	intron	unprocessed_pseudogene	chr17	38078347	38101401
chr17	38101402	38101480	AC233968.1_2	exon	unprocessed_pseudogene	chr17	38101402	38101480
chr17	38101481	38111399	AC233968.1_intron_2	intron	unprocessed_pseudogene	chr17	38101481	38111399
chr17	38111400	38111466	AC233968.1_3	exon	unprocessed_pseudogene	chr17	38111400	38111466
chr17	38114162	38114185	AC233968.1_intron_3	intron	unprocessed_pseudogene	chr17	38111467	38114777
chr17	38114208	38114233	AC233968.1_intron_3	intron	unprocessed_pseudogene	chr17	38111467	38114777
chr17	38114289	38114392	AC233968.1_intron_3	intron	unprocessed_pseudogene	chr17	38111467	38114777
chr17	38114431	38114502	AC233968.1_intron_3	intron	unprocessed_pseudogene	chr17	38111467	38114777
chr17	38111467	38114116	AC233968.1_intron_3	intron	unprocessed_pseudogene	chr17	38111467	38114777
chr17	38201751	38201803	AC244154.1_intron_4	intron	unprocessed_pseudogene	chr17	38201220	38202070
chr17	38202357	38202392	AC244154.1_intron_6	intron	unprocessed_pseudogene	chr17	38202335	38202734
chr17	38202493	38202527	AC244154.1_intron_6	intron	unprocessed_pseudogene	chr17	38202335	38202734
chr17	38202672	38202697	AC244154.1_intron_6	intron	unprocessed_pseudogene	chr17	38202335	38202734
chr17	38203001	38203321	AC244154.1_intron_7	intron	unprocessed_pseudogene	chr17	38202982	38205633
chr17	38203345	38203451	AC244154.1_intron_7	intron	unprocessed_pseudogene	chr17	38202982	38205633
chr17	38203479	38203584	AC244154.1_intron_7	intron	unprocessed_pseudogene	chr17	38202982	38205633
chr17	38204719	38204760	AC244154.1_intron_7	intron	unprocessed_pseudogene	chr17	38202982	38205633
chr17	38204854	38205633	AC244154.1_intron_7	intron	unprocessed_pseudogene	chr17	38202982	38205633
chr17	38205634	38205742	AC244154.1_8	exon	unprocessed_pseudogene	chr17	38205634	38205742
chr17	38205743	38209049	AC244154.1_intron_8	intron	unprocessed_pseudogene	chr17	38205743	38209049
chr17	38209050	38209116	AC244154.1_9	exon	unprocessed_pseudogene	chr17	38209050	38209116
chr17	38209117	38219044	AC244154.1_intron_9	intron	unprocessed_pseudogene	chr17	38209117	38219044
chr17	38219045	38219123	AC244154.1_10	exon	unprocessed_pseudogene	chr17	38219045	38219123
chr17	38226526	38226612	AC244154.1_intron_10	intron	unprocessed_pseudogene	chr17	38219124	38242199
chr17	38226670	38226774	AC244154.1_intron_10	intron	unprocessed_pseudogene	chr17	38219124	38242199
chr17	38226806	38226852	AC244154.1_intron_10	intron	unprocessed_pseudogene	chr17	38219124	38242199
chr17	38226877	38226901	AC244154.1_intron_10	intron	unprocessed_pseudogene	chr17	38219124	38242199
chr17	38226995	38227024	AC244154.1_intron_10	intron	unprocessed_pseudogene	chr17	38219124	38242199
chr17	38227060	38227102	AC244154.1_intron_10	intron	unprocessed_pseudogene	chr17	38219124	38242199
chr17	38227153	38227194	AC244154.1_intron_10	intron	unprocessed_pseudogene	chr17	38219124	38242199
chr17	38227260	38227309	AC244154.1_intron_10	intron	unprocessed_pseudogene	chr17	38219124	38242199
chr17	38227844	38227879	AC244154.1_intron_10	intron	unprocessed_pseudogene	chr17	38219124	38242199
chr17	38227901	38227935	AC244154.1_intron_10	intron	unprocessed_pseudogene	chr17	38219124	38242199
chr17	38227974	38228008	AC244154.1_intron_10	intron	unprocessed_pseudogene	chr17	38219124	38242199
chr17	38228029	38228068	AC244154.1_intron_10	intron	unprocessed_pseudogene	chr17	38219124	38242199
chr17	38228092	38228133	AC244154.1_intron_10	intron	unprocessed_pseudogene	chr17	38219124	38242199
chr17	38219124	38226491	AC244154.1_intron_10	intron	unprocessed_pseudogene	chr17	38219124	38242199
chr17	46418658	46418699	NSFP1_intron_4	intron	unprocessed_pseudogene	chr17	46412871	46419796
chr17	46418727	46418860	NSFP1_intron_4	intron	unprocessed_pseudogene	chr17	46412871	46419796
chr17	46418884	46418955	NSFP1_intron_4	intron	unprocessed_pseudogene	chr17	46412871	46419796
chr17	46418980	46419393	NSFP1_intron_4	intron	unprocessed_pseudogene	chr17	46412871	46419796
chr17	46419432	46419467	NSFP1_intron_4	intron	unprocessed_pseudogene	chr17	46412871	46419796
chr17	46636236	46636277	NSF_intron_6	intron	protein_coding	chr17	46630451	46637374
chr17	46636305	46636438	NSF_intron_6	intron	protein_coding	chr17	46630451	46637374
chr17	46636462	46636533	NSF_intron_6	intron	protein_coding	chr17	46630451	46637374
chr17	46636558	46636971	NSF_intron_6	intron	protein_coding	chr17	46630451	46637374
chr19	66500	70926	AC008993.1_intron_4	intron	transcribed_processed_pseudogene	chr19	66500	70926
chr19	69167	69972	AC008993.3_1	exon	TEC	chr19	69167	69972
chr19	156279	156929	OR4F8P_1	exon	unprocessed_pseudogene	chr19	156279	157215
chr19	157103	157144	OR4F8P_1	exon	unprocessed_pseudogene	chr19	156279	157215
chr2	86966512	86966551	RGPD1_intron_10	intron	protein_coding	chr2	86963225	86969226
chr2	86966865	86966920	RGPD1_intron_10	intron	protein_coding	chr2	86963225	86969226
chr2	86966941	86967016	RGPD1_intron_10	intron	protein_coding	chr2	86963225	86969226
chr2	86967042	86967297	RGPD1_intron_10	intron	protein_coding	chr2	86963225	86969226
chr2	86967321	86969226	RGPD1_intron_10	intron	protein_coding	chr2	86963225	86969226
chr2	86969227	86969315	RGPD1_11	CDS	protein_coding	chr2	86969227	86969315
chr2	86970534	86970568	RGPD1_intron_11	intron	protein_coding	chr2	86969316	86971745
chr2	86970592	86970668	RGPD1_intron_11	intron	protein_coding	chr2	86969316	86971745
chr2	86970715	86970882	RGPD1_intron_11	intron	protein_coding	chr2	86969316	86971745
chr2	86970937	86970973	RGPD1_intron_11	intron	protein_coding	chr2	86969316	86971745
chr2	86971004	86971201	RGPD1_intron_11	intron	protein_coding	chr2	86969316	86971745
chr2	86971240	86971516	RGPD1_intron_11	intron	protein_coding	chr2	86969316	86971745
chr2	86971550	86971745	RGPD1_intron_11	intron	protein_coding	chr2	86969316	86971745
chr2	86969316	86970511	RGPD1_intron_11	intron	protein_coding	chr2	86969316	86971745
chr2	86971746	86971956	RGPD1_12	CDS	protein_coding	chr2	86971746	86971956
chr2	86971957	86972212	RGPD1_intron_12	intron	protein_coding	chr2	86971957	86974071
chr2	86972235	86972305	RGPD1_intron_12	intron	protein_coding	chr2	86971957	86974071
chr2	86972333	86974071	RGPD1_intron_12	intron	protein_coding	chr2	86971957	86974071
chr2	86974072	86974254	RGPD1_13	CDS	protein_coding	chr2	86974072	86974254
chr2	86974255	86974336	RGPD1_intron_13	intron	protein_coding	chr2	86974255	86974336
chr2	86974337	86974513	RGPD1_14	CDS	protein_coding	chr2	86974337	86974513
chr2	86974514	86974679	RGPD1_intron_14	intron	protein_coding	chr2	86974514	86974679
chr2	86974680	86974804	RGPD1_15	CDS	protein_coding	chr2	86974680	86974804
chr2	86974805	86975726	RGPD1_intron_15	intron	protein_coding	chr2	86974805	86975726
chr2	86975727	86975886	RGPD1_16	CDS	protein_coding	chr2	86975727	86975886
chr2	86975887	86976151	RGPD1_intron_16	intron	protein_coding	chr2	86975887	86976151
chr2	86976152	86976290	RGPD1_17	CDS	protein_coding	chr2	86976152	86976290
chr2	86976291	86976551	RGPD1_intron_17	intron	protein_coding	chr2	86976291	86976551
chr2	86976552	86976699	RGPD1_18	CDS	protein_coding	chr2	86976552	86976699
chr2	86976700	86977169	RGPD1_intron_18	intron	protein_coding	chr2	86976700	86977578
chr2	86977197	86977578	RGPD1_intron_18	intron	protein_coding	chr2	86976700	86977578
chr2	86977579	86977759	RGPD1_19	CDS	protein_coding	chr2	86977579	86977759
chr2	86977760	86977805	RGPD1_intron_19	intron	protein_coding	chr2	86977760	86977846
chr2	86977847	86977931	RGPD1_20	CDS	protein_coding	chr2	86977847	86977931
chr2	86981082	86981200	RGPD1_21	CDS	protein_coding	chr2	86981082	86981200
chr2	86981201	86982596	RGPD1_intron_21	intron	protein_coding	chr2	86981201	86984752
chr2	86982767	86984749	RGPD1_intron_21	intron	protein_coding	chr2	86981201	86984752
chr2	86982597	86982766	RGPD1_intron_21	intron	protein_coding	chr2	86981201	86984752
chr2	86984753	86984848	RGPD1_22	CDS	protein_coding	chr2	86984753	86984848
chr2	86984849	86985574	RGPD1_intron_22	intron	protein_coding	chr2	86984849	86985574
chr2	86985575	86987799	RGPD1_23	CDS	protein_coding	chr2	86985575	86987799
chr2	86994600	86994822	RGPD1_intron_23	intron	protein_coding	chr2	86987800	86994839
chr2	86987800	86994573	RGPD1_intron_23	intron	protein_coding	chr2	86987800	86994839
chr2	87010437	87010672	RGPD1_intron_25	intron	protein_coding	chr2	86997759	87012511
chr2	87010831	87010880	RGPD1_intron_25	intron	protein_coding	chr2	86997759	87012511
chr2	87010903	87011085	RGPD1_intron_25	intron	protein_coding	chr2	86997759	87012511
chr2	86998533	87010416	RGPD1_intron_25	intron	protein_coding	chr2	86997759	87012511
chr2	87002559	87003157	PLGLB1_UTR_1	three_prime_UTR	protein_coding	chr2	87002559	87003157
chr2	87010437	87010672	PLGLB1_intron_1	intron	protein_coding	chr2	87003158	87012310
chr2	87010831	87010880	PLGLB1_intron_1	intron	protein_coding	chr2	87003158	87012310
chr2	87010903	87011085	PLGLB1_intron_1	intron	protein_coding	chr2	87003158	87012310
chr2	87003158	87010416	PLGLB1_intron_1	intron	protein_coding	chr2	87003158	87012310
chr2	87791989	87792073	RGPD2_8	CDS	protein_coding	chr2	87791989	87792073
chr2	87792115	87792160	RGPD2_intron_8	intron	protein_coding	chr2	87792074	87792160
chr2	87792161	87792341	RGPD2_9	CDS	protein_coding	chr2	87792161	87792341
chr2	87792342	87792723	RGPD2_intron_9	intron	protein_coding	chr2	87792342	87793220
chr2	87792751	87793220	RGPD2_intron_9	intron	protein_coding	chr2	87792342	87793220
chr2	87793221	87793368	RGPD2_10	CDS	protein_coding	chr2	87793221	87793368
chr2	87793369	87793629	RGPD2_intron_10	intron	protein_coding	chr2	87793369	87793629
chr2	87793630	87793768	RGPD2_11	CDS	protein_coding	chr2	87793630	87793768
chr2	87793769	87794033	RGPD2_intron_11	intron	protein_coding	chr2	87793769	87794033
chr2	87794034	87794193	RGPD2_12	CDS	protein_coding	chr2	87794034	87794193
chr2	87794194	87795115	RGPD2_intron_12	intron	protein_coding	chr2	87794194	87795115
chr2	87795116	87795240	RGPD2_13	CDS	protein_coding	chr2	87795116	87795240
chr2	87795241	87795406	RGPD2_intron_13	intron	protein_coding	chr2	87795241	87795406
chr2	87795407	87795583	RGPD2_14	CDS	protein_coding	chr2	87795407	87795583
chr2	87795584	87795665	RGPD2_intron_14	intron	protein_coding	chr2	87795584	87795665
chr2	87795666	87795848	RGPD2_15	CDS	protein_coding	chr2	87795666	87795848
chr2	87795849	87797587	RGPD2_intron_15	intron	protein_coding	chr2	87795849	87797963
chr2	87797615	87797685	RGPD2_intron_15	intron	protein_coding	chr2	87795849	87797963
chr2	87797708	87797963	RGPD2_intron_15	intron	protein_coding	chr2	87795849	87797963
chr2	87797964	87798174	RGPD2_16	CDS	protein_coding	chr2	87797964	87798174
chr2	87798175	87798370	RGPD2_intron_16	intron	protein_coding	chr2	87798175	87800603
chr2	87798404	87798680	RGPD2_intron_16	intron	protein_coding	chr2	87798175	87800603
chr2	87798718	87798915	RGPD2_intron_16	intron	protein_coding	chr2	87798175	87800603
chr2	87798946	87798982	RGPD2_intron_16	intron	protein_coding	chr2	87798175	87800603
chr2	87799037	87799204	RGPD2_intron_16	intron	protein_coding	chr2	87798175	87800603
chr2	87799251	87799327	RGPD2_intron_16	intron	protein_coding	chr2	87798175	87800603
chr2	87799408	87800603	RGPD2_intron_16	intron	protein_coding	chr2	87798175	87800603
chr2	87800604	87800692	RGPD2_17	CDS	protein_coding	chr2	87800604	87800692
chr2	87802622	87802877	RGPD2_intron_17	intron	protein_coding	chr2	87800693	87806694
chr2	87802903	87802978	RGPD2_intron_17	intron	protein_coding	chr2	87800693	87806694
chr2	87802999	87803054	RGPD2_intron_17	intron	protein_coding	chr2	87800693	87806694
chr2	87803134	87803191	RGPD2_intron_17	intron	protein_coding	chr2	87800693	87806694
chr2	87803212	87803277	RGPD2_intron_17	intron	protein_coding	chr2	87800693	87806694
chr2	87803313	87803339	RGPD2_intron_17	intron	protein_coding	chr2	87800693	87806694
chr2	87803368	87803407	RGPD2_intron_17	intron	protein_coding	chr2	87800693	87806694
chr2	87800693	87802598	RGPD2_intron_17	intron	protein_coding	chr2	87800693	87806694
chr2	89553848	89553872	AC006453.2_intron_1	intron	transcribed_unprocessed_pseudogene	chr2	89543837	89554088
chr2	89554134	89554177	AC006453.2_2	exon	transcribed_unprocessed_pseudogene	chr2	89554089	89554600
chr2	89554199	89554265	AC006453.2_2	exon	transcribed_unprocessed_pseudogene	chr2	89554089	89554600
chr2	89554322	89554600	AC006453.2_2	exon	transcribed_unprocessed_pseudogene	chr2	89554089	89554600
chr2	89556459	89556667	AC006453.2_intron_2	intron	transcribed_unprocessed_pseudogene	chr2	89554601	89562091
chr2	89556690	89556763	AC006453.2_intron_2	intron	transcribed_unprocessed_pseudogene	chr2	89554601	89562091
chr2	89556785	89556826	AC006453.2_intron_2	intron	transcribed_unprocessed_pseudogene	chr2	89554601	89562091
chr2	89556855	89557049	AC006453.2_intron_2	intron	transcribed_unprocessed_pseudogene	chr2	89554601	89562091
chr2	89557087	89557263	AC006453.2_intron_2	intron	transcribed_unprocessed_pseudogene	chr2	89554601	89562091
chr2	89557289	89557353	AC006453.2_intron_2	intron	transcribed_unprocessed_pseudogene	chr2	89554601	89562091
chr2	89557383	89557410	AC006453.2_intron_2	intron	transcribed_unprocessed_pseudogene	chr2	89554601	89562091
chr2	89557457	89557485	AC006453.2_intron_2	intron	transcribed_unprocessed_pseudogene	chr2	89554601	89562091
chr2	89554601	89556420	AC006453.2_intron_2	intron	transcribed_unprocessed_pseudogene	chr2	89554601	89562091
chr2	91817771	91817826	IGKV1OR2-1_1	exon	IG_V_pseudogene	chr2	91817771	91817826
chr2	91817827	91817949	IGKV1OR2-1_intron_1	intron	IG_V_pseudogene	chr2	91817827	91817949
chr2	91817950	91818247	IGKV1OR2-1_2	exon	IG_V_pseudogene	chr2	91817950	91818248
chr2	92034522	92034819	IGKV1OR2-2_1	exon	unprocessed_pseudogene	chr2	92034522	92034819
chr2	92034820	92034942	IGKV1OR2-2_intron_1	intron	unprocessed_pseudogene	chr2	92034820	92034942
chr2	92034943	92034998	IGKV1OR2-2_2	exon	unprocessed_pseudogene	chr2	92034943	92035000
chr2	95450499	95450531	UBTFL5_1	exon	unprocessed_pseudogene	chr2	95450310	95451500
chr2	95450568	95451500	UBTFL5_1	exon	unprocessed_pseudogene	chr2	95450310	95451500
chr2	95625235	95626167	UBTFL3_1	exon	unprocessed_pseudogene	chr2	95625213	95626236
chr2	95626204	95626236	UBTFL3_1	exon	unprocessed_pseudogene	chr2	95625213	95626236
chr2	97322137	97322422	IGKV1OR2-9_1	exon	IG_V_pseudogene	chr2	97322137	97322423
chr2	97386082	97386367	IGKV1OR2-11_1	exon	IG_V_pseudogene	chr2	97386082	97386368
chr2	109794304	109794457	RGPD5_UTR_2	five_prime_UTR	protein_coding	chr2	109794164	109794484
chr2	109794684	109795076	RGPD5_UTR_3	five_prime_UTR	protein_coding	chr2	109794684	109795076
chr2	109795077	109801781	RGPD5_intron_3	intron	protein_coding	chr2	109795077	109801781
chr2	109801788	109801850	RGPD5_2	CDS	protein_coding	chr2	109801788	109801850
chr2	109801851	109803430	RGPD5_intron_4	intron	protein_coding	chr2	109801851	109803430
chr2	109803431	109803543	RGPD5_3	CDS	protein_coding	chr2	109803431	109803543
chr2	109803544	109803977	RGPD5_intron_5	intron	protein_coding	chr2	109803544	109803977
chr2	109803978	109804131	RGPD5_4	CDS	protein_coding	chr2	109803978	109804131
chr2	109804132	109808172	RGPD5_intron_6	intron	protein_coding	chr2	109804132	109808172
chr2	109808173	109808404	RGPD5_5	CDS	protein_coding	chr2	109808173	109808404
chr2	109808405	109808748	RGPD5_intron_7	intron	protein_coding	chr2	109808405	109808748
chr2	109808749	109808895	RGPD5_6	CDS	protein_coding	chr2	109808749	109808895
chr2	109808896	109813458	RGPD5_intron_8	intron	protein_coding	chr2	109808896	109813458
chr2	109813459	109813655	RGPD5_7	CDS	protein_coding	chr2	109813459	109813655
chr2	109813656	109819694	RGPD5_intron_9	intron	protein_coding	chr2	109813656	109819694
chr2	109819695	109819783	RGPD5_8	CDS	protein_coding	chr2	109819695	109819783
chr2	109819784	109821903	RGPD5_intron_10	intron	protein_coding	chr2	109819784	109821903
chr2	109821904	109822114	RGPD5_9	CDS	protein_coding	chr2	109821904	109822114
chr2	109822115	109824220	RGPD5_intron_11	intron	protein_coding	chr2	109822115	109824220
chr2	109824221	109824403	RGPD5_10	CDS	protein_coding	chr2	109824221	109824403
chr2	109824404	109824485	RGPD5_intron_12	intron	protein_coding	chr2	109824404	109824485
chr2	109824486	109824662	RGPD5_11	CDS	protein_coding	chr2	109824486	109824662
chr2	109824663	109824828	RGPD5_intron_13	intron	protein_coding	chr2	109824663	109824828
chr2	109824829	109824953	RGPD5_12	CDS	protein_coding	chr2	109824829	109824953
chr2	109824954	109825874	RGPD5_intron_14	intron	protein_coding	chr2	109824954	109825874
chr2	109825875	109826034	RGPD5_13	CDS	protein_coding	chr2	109825875	109826034
chr2	109826035	109826299	RGPD5_intron_15	intron	protein_coding	chr2	109826035	109826299
chr2	109826300	109826438	RGPD5_14	CDS	protein_coding	chr2	109826300	109826438
chr2	109826439	109826699	RGPD5_intron_16	intron	protein_coding	chr2	109826439	109826699
chr2	109826700	109826847	RGPD5_15	CDS	protein_coding	chr2	109826700	109826847
chr2	109826848	109827790	RGPD5_intron_17	intron	protein_coding	chr2	109826848	109827790
chr2	109827791	109827971	RGPD5_16	CDS	protein_coding	chr2	109827791	109827971
chr2	109827972	109828063	RGPD5_intron_18	intron	protein_coding	chr2	109827972	109828063
chr2	109828064	109828148	RGPD5_17	CDS	protein_coding	chr2	109828064	109828148
chr2	109828149	109831315	RGPD5_intron_19	intron	protein_coding	chr2	109828149	109831315
chr2	109831316	109831452	RGPD5_18	CDS	protein_coding	chr2	109831316	109831452
chr2	109831453	109832849	RGPD5_intron_20	intron	protein_coding	chr2	109831453	109832849
chr2	109832850	109832963	RGPD5_19	CDS	protein_coding	chr2	109832850	109832963
chr2	109832963	109833019	RGPD5_UTR_5	three_prime_UTR	protein_coding	chr2	109832963	109833019
chr2	109833020	109834995	RGPD5_intron_21	intron	protein_coding	chr2	109833020	109834995
chr2	109834996	109835091	RGPD5_20	CDS	protein_coding	chr2	109834996	109835091
chr2	109835092	109835817	RGPD5_intron_22	intron	protein_coding	chr2	109835092	109835817
chr2	109835818	109838042	RGPD5_21	CDS	protein_coding	chr2	109835818	109838042
chr2	109838043	109845101	RGPD5_intron_23	intron	protein_coding	chr2	109838043	109845101
chr2	109845102	109845242	RGPD5_22	CDS	protein_coding	chr2	109845102	109845242
chr2	109845243	109847808	RGPD5_intron_24	intron	protein_coding	chr2	109845243	109847808
chr2	109847809	109848011	RGPD5_23	CDS	protein_coding	chr2	109847809	109848011
chr2	109848012	109855860	RGPD5_intron_25	intron	protein_coding	chr2	109848012	109855860
chr2	109855861	109855896	RGPD5_24	CDS	protein_coding	chr2	109855861	109855896
chr2	109855896	109857686	RGPD5_UTR_6	three_prime_UTR	protein_coding	chr2	109855896	109857693
chr2	110513820	110515610	RGPD6_UTR_1	three_prime_UTR	protein_coding	chr2	110513820	110515610
chr2	110515610	110515645	RGPD6_1	CDS	protein_coding	chr2	110515610	110515645
chr2	110515646	110523494	RGPD6_intron_1	intron	protein_coding	chr2	110515646	110523494
chr2	110523495	110523697	RGPD6_2	CDS	protein_coding	chr2	110523495	110523697
chr2	110523698	110526263	RGPD6_intron_2	intron	protein_coding	chr2	110523698	110526263
chr2	110526264	110526404	RGPD6_3	CDS	protein_coding	chr2	110526264	110526404
chr2	110526405	110532512	RGPD6_intron_3	intron	protein_coding	chr2	110526405	110532512
chr2	110532513	110532573	RGPD6_4	CDS	protein_coding	chr2	110532513	110532573
chr2	110532574	110533463	RGPD6_intron_4	intron	protein_coding	chr2	110532574	110533463
chr2	110533464	110535688	RGPD6_5	CDS	protein_coding	chr2	110533464	110535688
chr2	110535689	110536414	RGPD6_intron_5	intron	protein_coding	chr2	110535689	110536414
chr2	110536415	110536510	RGPD6_6	CDS	protein_coding	chr2	110536415	110536510
chr2	110536511	110538486	RGPD6_intron_6	intron	protein_coding	chr2	110536511	110538486
chr2	110538487	110538543	RGPD6_UTR_2	three_prime_UTR	protein_coding	chr2	110538487	110538543
chr2	110538543	110538656	RGPD6_7	CDS	protein_coding	chr2	110538543	110538656
chr2	110538657	110540053	RGPD6_intron_7	intron	protein_coding	chr2	110538657	110540053
chr2	110540054	110540190	RGPD6_8	CDS	protein_coding	chr2	110540054	110540190
chr2	110540191	110543357	RGPD6_intron_8	intron	protein_coding	chr2	110540191	110543357
chr2	110543358	110543442	RGPD6_9	CDS	protein_coding	chr2	110543358	110543442
chr2	110543443	110543534	RGPD6_intron_9	intron	protein_coding	chr2	110543443	110543534
chr2	110543535	110543715	RGPD6_10	CDS	protein_coding	chr2	110543535	110543715
chr2	110543716	110544658	RGPD6_intron_10	intron	protein_coding	chr2	110543716	110544658
chr2	110544659	110544806	RGPD6_11	CDS	protein_coding	chr2	110544659	110544806
chr2	110544807	110545067	RGPD6_intron_11	intron	protein_coding	chr2	110544807	110545067
chr2	110545068	110545206	RGPD6_12	CDS	protein_coding	chr2	110545068	110545206
chr2	110545207	110545471	RGPD6_intron_12	intron	protein_coding	chr2	110545207	110545471
chr2	110545472	110545631	RGPD6_13	CDS	protein_coding	chr2	110545472	110545631
chr2	110545632	110546552	RGPD6_intron_13	intron	protein_coding	chr2	110545632	110546552
chr2	110546553	110546677	RGPD6_14	CDS	protein_coding	chr2	110546553	110546677
chr2	110546678	110546843	RGPD6_intron_14	intron	protein_coding	chr2	110546678	110546843
chr2	110546844	110547020	RGPD6_15	CDS	protein_coding	chr2	110546844	110547020
chr2	110547021	110547102	RGPD6_intron_15	intron	protein_coding	chr2	110547021	110547102
chr2	110547103	110547285	RGPD6_16	CDS	protein_coding	chr2	110547103	110547285
chr2	110547286	110549391	RGPD6_intron_16	intron	protein_coding	chr2	110547286	110549391
chr2	110549392	110549602	RGPD6_17	CDS	protein_coding	chr2	110549392	110549602
chr2	110549603	110551722	RGPD6_intron_17	intron	protein_coding	chr2	110549603	110551722
chr2	110551723	110551811	RGPD6_18	CDS	protein_coding	chr2	110551723	110551811
chr2	110551812	110557850	RGPD6_intron_18	intron	protein_coding	chr2	110551812	110557850
chr2	110557851	110558047	RGPD6_19	CDS	protein_coding	chr2	110557851	110558047
chr2	110558048	110562610	RGPD6_intron_19	intron	protein_coding	chr2	110558048	110562610
chr2	110562611	110562757	RGPD6_20	CDS	protein_coding	chr2	110562611	110562757
chr2	110562758	110563101	RGPD6_intron_20	intron	protein_coding	chr2	110562758	110563101
chr2	110563102	110563333	RGPD6_21	CDS	protein_coding	chr2	110563102	110563333
chr2	110563334	110567374	RGPD6_intron_21	intron	protein_coding	chr2	110563334	110567374
chr2	110567375	110567528	RGPD6_22	CDS	protein_coding	chr2	110567375	110567528
chr2	110567529	110567962	RGPD6_intron_22	intron	protein_coding	chr2	110567529	110567962
chr2	110567963	110568075	RGPD6_23	CDS	protein_coding	chr2	110567963	110568075
chr2	110568076	110569655	RGPD6_intron_23	intron	protein_coding	chr2	110568076	110569655
chr2	110569656	110569718	RGPD6_24	CDS	protein_coding	chr2	110569656	110569718
chr2	110569725	110576430	RGPD6_intron_24	intron	protein_coding	chr2	110569725	110576430
chr2	110576431	110576823	RGPD6_UTR_4	five_prime_UTR	protein_coding	chr2	110576431	110576823
chr2	110577032	110577185	RGPD6_UTR_5	five_prime_UTR	protein_coding	chr2	110577024	110577185
chr20	25797196	25797292	FAM182B_intron_1	intron	protein_coding	chr20	25775337	25848703
chr20	25798044	25798085	FAM182B_intron_1	intron	protein_coding	chr20	25775337	25848703
chr20	25798167	25798301	FAM182B_intron_1	intron	protein_coding	chr20	25775337	25848703
chr20	25798302	25798407	FAM182B_intron_1	intron	protein_coding	chr20	25775337	25848703
chr20	25798508	25798824	FAM182B_intron_1	intron	protein_coding	chr20	25775337	25848703
chr20	25798923	25798977	FAM182B_intron_1	intron	protein_coding	chr20	25775337	25848703
chr20	25798999	25799083	FAM182B_intron_1	intron	protein_coding	chr20	25775337	25848703
chr20	25799110	25799958	FAM182B_intron_1	intron	protein_coding	chr20	25775337	25848703
chr20	25800087	25800148	FAM182B_intron_1	intron	protein_coding	chr20	25775337	25848703
chr20	25800169	25800287	FAM182B_intron_1	intron	protein_coding	chr20	25775337	25848703
chr20	25800340	25800399	FAM182B_intron_1	intron	protein_coding	chr20	25775337	25848703
chr20	25800424	25800697	FAM182B_intron_1	intron	protein_coding	chr20	25775337	25848703
chr20	25800754	25800818	FAM182B_intron_1	intron	protein_coding	chr20	25775337	25848703
chr20	25800953	25801082	FAM182B_intron_1	intron	protein_coding	chr20	25775337	25848703
chr20	25801105	25801155	FAM182B_intron_1	intron	protein_coding	chr20	25775337	25848703
chr20	25802386	25802418	FAM182B_intron_1	intron	protein_coding	chr20	25775337	25848703
chr20	25803665	25803696	FAM182B_intron_1	intron	protein_coding	chr20	25775337	25848703
chr20	26054696	26054723	FAM182A_1	exon	processed_transcript	chr20	26054655	26055085
chr20	26054749	26054799	FAM182A_1	exon	processed_transcript	chr20	26054655	26055085
chr20	26054822	26054951	FAM182A_1	exon	processed_transcript	chr20	26054655	26055085
chr20	26055086	26055150	FAM182A_intron_1	intron	processed_transcript	chr20	26055086	26057396
chr20	26055207	26055480	FAM182A_intron_1	intron	processed_transcript	chr20	26055086	26057396
chr20	26055505	26055564	FAM182A_intron_1	intron	processed_transcript	chr20	26055086	26057396
chr20	26055617	26055735	FAM182A_intron_1	intron	processed_transcript	chr20	26055086	26057396
chr20	26055756	26055817	FAM182A_intron_1	intron	processed_transcript	chr20	26055086	26057396
chr20	26055839	26055865	FAM182A_intron_1	intron	processed_transcript	chr20	26055086	26057396
chr20	26055895	26055923	FAM182A_intron_1	intron	processed_transcript	chr20	26055086	26057396
chr20	26055946	26056794	FAM182A_intron_1	intron	processed_transcript	chr20	26055086	26057396
chr20	26056821	26056905	FAM182A_intron_1	intron	processed_transcript	chr20	26055086	26057396
chr20	26056927	26056981	FAM182A_intron_1	intron	processed_transcript	chr20	26055086	26057396
chr20	26057080	26057396	FAM182A_intron_1	intron	processed_transcript	chr20	26055086	26057396
chr20	26057397	26057427	FAM182A_2	exon	processed_transcript	chr20	26057397	26057602
chr20	26057497	26057602	FAM182A_2	exon	processed_transcript	chr20	26057397	26057602
chr20	26057603	26057737	FAM182A_intron_2	intron	processed_transcript	chr20	26057603	26065645
chr20	26057819	26057860	FAM182A_intron_2	intron	processed_transcript	chr20	26057603	26065645
chr20	26058546	26058569	FAM182A_intron_2	intron	processed_transcript	chr20	26057603	26065645
chr20	26058612	26058708	FAM182A_intron_2	intron	processed_transcript	chr20	26057603	26065645
chr21	5500920	5502367	LINC01670_intron_1	intron	lincRNA	chr21	5500102	5502367
chr21	5502368	5502542	LINC01670_2	exon	lincRNA	chr21	5502368	5502542
chr21	5553655	5553838	CU633967.1_1	exon	lincRNA	chr21	5553637	5553838
chr21	5554797	5558544	CU633967.1_intron_1	intron	lincRNA	chr21	5553839	5565961
chr21	5558776	5564796	CU633967.1_intron_1	intron	lincRNA	chr21	5553839	5565961
chr21	5553839	5554720	CU633967.1_intron_1	intron	lincRNA	chr21	5553839	5565961
chr21	5569861	5579668	CU633967.1_intron_2	intron	lincRNA	chr21	5566184	5579668
chr21	5579669	5579808	CU633967.1_3	exon	lincRNA	chr21	5579669	5579808
chr21	5579809	5582226	CU633967.1_intron_3	intron	lincRNA	chr21	5579809	5582226
chr21	5582227	5585987	CU633967.1_4	exon	lincRNA	chr21	5582227	5586369
chr21	5585988	5586369	CU633967.1_4	exon	lincRNA	chr21	5582227	5586369
chr21	5586370	5586443	CU633967.1_intron_4	intron	lincRNA	chr21	5586370	5586443
chr21	5586444	5586499	CU633967.1_5	exon	lincRNA	chr21	5586444	5586499
chr21	5586500	5588135	CU633967.1_intron_5	intron	lincRNA	chr21	5586500	5588135
chr21	5588136	5592003	CU633967.1_6	exon	lincRNA	chr21	5588136	5592004
chr21	5597389	5597490	CU633967.1_intron_6	intron	lincRNA	chr21	5592005	5614750
chr21	5703182	5705637	FP236315.2_1	exon	TEC	chr21	5703182	5705637
chr21	5705345	5705453	FP236315.3_1	exon	lincRNA	chr21	5705345	5705453
chr21	5705454	5706961	FP236315.3_intron_1	intron	lincRNA	chr21	5705454	5706961
chr21	5706962	5707160	FP236315.3_2	exon	lincRNA	chr21	5706962	5707160
chr21	5707004	5707157	FP236315.1_1	exon	lincRNA	chr21	5707004	5707157
chr21	5707158	5709152	FP236315.1_intron_1	intron	lincRNA	chr21	5707158	5709152
chr21	6008604	6008810	CU639417.2_1	exon	processed_pseudogene	chr21	6008604	6008810
chr21	6223480	6223580	RF00019_1	exon	misc_RNA	chr21	6223480	6223580
chr21	6228966	6230951	CU633906.1_1	exon	lincRNA	chr21	6228966	6230951
chr21	6230952	6232564	CU633906.1_intron_1	intron	lincRNA	chr21	6230952	6232564
chr21	6232565	6232833	CU633906.1_2	exon	lincRNA	chr21	6232565	6232833
chr21	6232834	6234981	CU633906.1_intron_2	intron	lincRNA	chr21	6232834	6234981
chr21	6234982	6235192	CU633906.1_3	exon	lincRNA	chr21	6234982	6235192
chr21	6235193	6235987	CU633906.1_intron_3	intron	lincRNA	chr21	6235193	6235987
chr21	6235988	6236160	CU633906.1_4	exon	lincRNA	chr21	6235988	6236160
chr21	6253738	6254789	CU633906.1_intron_4	intron	lincRNA	chr21	6236161	6254789
chr21	6236161	6251167	CU633906.1_intron_4	intron	lincRNA	chr21	6236161	6254789
chr21	6254790	6254849	CU633906.1_5	exon	lincRNA	chr21	6254790	6254849
chr21	6254850	6267133	CU633906.1_intron_5	intron	lincRNA	chr21	6254850	6267133
chr21	6267134	6267317	CU633906.1_6	exon	lincRNA	chr21	6267134	6267317
chr21	6272135	6272164	CU633906.4_1	exon	unprocessed_pseudogene	chr21	6272135	6272164
chr21	6272165	6272780	CU633906.4_intron_1	intron	unprocessed_pseudogene	chr21	6272165	6272780
chr21	6272781	6272880	CU633906.4_2	exon	unprocessed_pseudogene	chr21	6272781	6272880
chr21	6272881	6272965	CU633906.4_intron_2	intron	unprocessed_pseudogene	chr21	6272881	6272965
chr21	6272966	6273026	CU633906.4_3	exon	unprocessed_pseudogene	chr21	6272966	6273026
chr21	6273027	6273920	CU633906.4_intron_3	intron	unprocessed_pseudogene	chr21	6273027	6273920
chr21	6273921	6274032	CU633906.4_4	exon	unprocessed_pseudogene	chr21	6273921	6274032
chr21	6274033	6274149	CU633906.4_intron_4	intron	unprocessed_pseudogene	chr21	6274033	6274149
chr21	6274150	6274249	CU633906.4_5	exon	unprocessed_pseudogene	chr21	6274150	6274249
chr21	6274250	6274935	CU633906.4_intron_5	intron	unprocessed_pseudogene	chr21	6274250	6274935
chr21	6274936	6275041	CU633906.4_6	exon	unprocessed_pseudogene	chr21	6274936	6275041
chr21	6275042	6275271	CU633906.4_intron_6	intron	unprocessed_pseudogene	chr21	6275042	6275271
chr21	6275272	6275371	CU633906.4_7	exon	unprocessed_pseudogene	chr21	6275272	6275371
chr21	6275372	6275865	CU633906.4_intron_7	intron	unprocessed_pseudogene	chr21	6275372	6275865
chr21	6275866	6276013	CU633906.4_8	exon	unprocessed_pseudogene	chr21	6275866	6276013
chr21	6276014	6276085	CU633906.4_intron_8	intron	unprocessed_pseudogene	chr21	6276014	6276085
chr21	6276086	6276203	CU633906.4_9	exon	unprocessed_pseudogene	chr21	6276086	6276203
chr21	6276204	6276375	CU633906.4_intron_9	intron	unprocessed_pseudogene	chr21	6276204	6276375
chr21	6276376	6276531	CU633906.4_10	exon	unprocessed_pseudogene	chr21	6276376	6276532
chr21	6309161	6309304	CU633906.3_1	exon	unprocessed_pseudogene	chr21	6309161	6309304
chr21	6309305	6309698	CU633906.3_intron_1	intron	unprocessed_pseudogene	chr21	6309305	6309698
chr21	6309699	6309816	CU633906.3_2	exon	unprocessed_pseudogene	chr21	6309699	6309816
chr21	6309817	6310670	CU633906.3_intron_2	intron	unprocessed_pseudogene	chr21	6309817	6310670
chr21	6310671	6310779	CU633906.3_3	exon	unprocessed_pseudogene	chr21	6310671	6310779
chr21	6310780	6311464	CU633906.3_intron_3	intron	unprocessed_pseudogene	chr21	6310780	6311464
chr21	6311465	6311556	CU633906.3_4	exon	unprocessed_pseudogene	chr21	6311465	6311556
chr21	6311557	6311677	CU633906.3_intron_4	intron	unprocessed_pseudogene	chr21	6311557	6311677
chr21	6311678	6311847	CU633906.3_5	exon	unprocessed_pseudogene	chr21	6311678	6311847
chr21	6311848	6312835	CU633906.3_intron_5	intron	unprocessed_pseudogene	chr21	6311848	6312835
chr21	6312836	6312947	CU633906.3_6	exon	unprocessed_pseudogene	chr21	6312836	6312948
chr21	6318434	6318604	CU633906.2_1	exon	lincRNA	chr21	6318434	6318604
chr21	6318605	6320870	CU633906.2_intron_1	intron	lincRNA	chr21	6318605	6320870
chr21	6320871	6320974	CU633906.2_2	exon	lincRNA	chr21	6320871	6320974
chr21	6320975	6321162	CU633906.2_intron_2	intron	lincRNA	chr21	6320975	6321162
chr21	6321163	6321717	CU633906.2_3	exon	lincRNA	chr21	6321163	6321717
chr21	6321718	6321822	CU633906.2_intron_3	intron	lincRNA	chr21	6321718	6322598
chr21	6321823	6322598	CU633906.2_intron_3	intron	lincRNA	chr21	6321718	6322598
chr21	6322599	6322697	CU633906.2_4	exon	lincRNA	chr21	6322599	6322697
chr21	6322698	6329546	CU633906.2_intron_4	intron	lincRNA	chr21	6322698	6329546
chr21	6329547	6329607	CU633906.2_5	exon	lincRNA	chr21	6329547	6329607
chr21	6348930	6349039	CU633906.2_intron_5	intron	lincRNA	chr21	6329608	6354262
chr21	6349095	6349225	CU633906.2_intron_5	intron	lincRNA	chr21	6329608	6354262
chr21	6349249	6349337	CU633906.2_intron_5	intron	lincRNA	chr21	6329608	6354262
chr21	6329608	6348818	CU633906.2_intron_5	intron	lincRNA	chr21	6329608	6354262
chr21	6634154	6634220	CU638689.4_intron_1	intron	lincRNA	chr21	6632438	6634356
chr21	6639900	6640030	CU638689.4_intron_2	intron	lincRNA	chr21	6638338	6659517
chr21	6640086	6640195	CU638689.4_intron_2	intron	lincRNA	chr21	6638338	6659517
chr21	6640307	6659517	CU638689.4_intron_2	intron	lincRNA	chr21	6638338	6659517
chr21	6659579	6659740	CU638689.4_3	exon	lincRNA	chr21	6659518	6659740
chr21	6659518	6659578	CU638689.4_3	exon	lincRNA	chr21	6659518	6659740
chr21	6659741	6666427	CU638689.4_intron_3	intron	lincRNA	chr21	6659741	6666427
chr21	6666428	6666526	CU638689.4_4	exon	lincRNA	chr21	6666428	6666526
chr21	6666527	6667302	CU638689.4_intron_4	intron	lincRNA	chr21	6666527	6667302
chr21	6667303	6667962	CU638689.4_5	exon	lincRNA	chr21	6667303	6667962
chr21	6667963	6668150	CU638689.4_intron_5	intron	lincRNA	chr21	6667963	6668150
chr21	6668151	6668254	CU638689.4_6	exon	lincRNA	chr21	6668151	6668254
chr21	6668255	6670520	CU638689.4_intron_6	intron	lincRNA	chr21	6668255	6670520
chr21	6670521	6670695	CU638689.4_7	exon	lincRNA	chr21	6670521	6670695
chr21	6676178	6676299	CU638689.3_1	exon	unprocessed_pseudogene	chr21	6676178	6676299
chr21	6676300	6676375	CU638689.3_intron_1	intron	unprocessed_pseudogene	chr21	6676300	6676375
chr21	6676376	6676454	CU638689.3_2	exon	unprocessed_pseudogene	chr21	6676376	6676454
chr21	6676455	6677309	CU638689.3_intron_2	intron	unprocessed_pseudogene	chr21	6676455	6677309
chr21	6677310	6677445	CU638689.3_3	exon	unprocessed_pseudogene	chr21	6677310	6677445
chr21	6677446	6677569	CU638689.3_intron_3	intron	unprocessed_pseudogene	chr21	6677446	6677569
chr21	6677570	6677661	CU638689.3_4	exon	unprocessed_pseudogene	chr21	6677570	6677661
chr21	6677662	6678346	CU638689.3_intron_4	intron	unprocessed_pseudogene	chr21	6677662	6678346
chr21	6678347	6678450	CU638689.3_5	exon	unprocessed_pseudogene	chr21	6678347	6678450
chr21	6678451	6678658	CU638689.3_intron_5	intron	unprocessed_pseudogene	chr21	6678451	6678658
chr21	6678659	6678789	CU638689.3_6	exon	unprocessed_pseudogene	chr21	6678659	6678789
chr21	6678790	6679279	CU638689.3_intron_6	intron	unprocessed_pseudogene	chr21	6678790	6679279
chr21	6679280	6679410	CU638689.3_7	exon	unprocessed_pseudogene	chr21	6679280	6679410
chr21	6679411	6679543	CU638689.3_intron_7	intron	unprocessed_pseudogene	chr21	6679411	6679543
chr21	6679544	6679635	CU638689.3_8	exon	unprocessed_pseudogene	chr21	6679544	6679635
chr21	6679636	6679810	CU638689.3_intron_8	intron	unprocessed_pseudogene	chr21	6679636	6679810
chr21	6679811	6679962	CU638689.3_9	exon	unprocessed_pseudogene	chr21	6679811	6679962
chr21	6712596	6712737	CU638689.2_1	exon	unprocessed_pseudogene	chr21	6712596	6712737
chr21	6712750	6712921	CU638689.2_intron_1	intron	unprocessed_pseudogene	chr21	6712738	6712924
chr21	6712925	6713031	CU638689.2_2	exon	unprocessed_pseudogene	chr21	6712925	6713031
chr21	6713040	6713111	CU638689.2_intron_2	intron	unprocessed_pseudogene	chr21	6713032	6713137
chr21	6713112	6713137	CU638689.2_intron_2	intron	unprocessed_pseudogene	chr21	6713032	6713137
chr21	6713138	6713250	CU638689.2_3	exon	unprocessed_pseudogene	chr21	6713138	6713250
chr21	6713260	6713753	CU638689.2_intron_3	intron	unprocessed_pseudogene	chr21	6713251	6713755
chr21	6713756	6713850	CU638689.2_4	exon	unprocessed_pseudogene	chr21	6713756	6713850
chr21	6713854	6714083	CU638689.2_intron_4	intron	unprocessed_pseudogene	chr21	6713851	6714088
chr21	6714089	6714183	CU638689.2_5	exon	unprocessed_pseudogene	chr21	6714089	6714183
chr21	6714190	6714877	CU638689.2_intron_5	intron	unprocessed_pseudogene	chr21	6714184	6714877
chr21	6714878	6714969	CU638689.2_6	exon	unprocessed_pseudogene	chr21	6714878	6714969
chr21	6714970	6716095	CU638689.2_intron_6	intron	unprocessed_pseudogene	chr21	6714970	6716095
chr21	6716099	6716157	CU638689.2_7	exon	unprocessed_pseudogene	chr21	6716096	6716157
chr21	6716160	6716242	CU638689.2_intron_7	intron	unprocessed_pseudogene	chr21	6716158	6716242
chr21	6716245	6716344	CU638689.2_8	exon	unprocessed_pseudogene	chr21	6716243	6716361
chr21	6721812	6721991	CU638689.5_1	exon	lincRNA	chr21	6721812	6721991
chr21	6721992	6724257	CU638689.5_intron_1	intron	lincRNA	chr21	6721992	6724257
chr21	6724258	6724293	CU638689.5_2	exon	lincRNA	chr21	6724258	6724293
chr21	6724294	6724391	CU638689.5_intron_2	intron	lincRNA	chr21	6724294	6724391
chr21	6724392	6725209	CU638689.5_3	exon	lincRNA	chr21	6724392	6725209
chr21	6865396	6865429	FP475955.1_intron_2	intron	lincRNA	chr21	6859217	6896993
chr21	6986588	6986648	CU634019.6_1	exon	lincRNA	chr21	6986450	6986648
chr21	6986649	6992108	CU634019.6_intron_1	intron	lincRNA	chr21	6986649	6992108
chr21	6992109	6992322	CU634019.6_2	exon	lincRNA	chr21	6992109	6992322
chr21	6992323	6993155	CU634019.6_intron_2	intron	lincRNA	chr21	6992323	6993155
chr21	6993156	6993497	CU634019.6_3	exon	lincRNA	chr21	6993156	6993596
chr21	6993498	6993596	CU634019.6_3	exon	lincRNA	chr21	6993156	6993596
chr21	6993597	6994372	CU634019.6_intron_3	intron	lincRNA	chr21	6993597	6994372
chr21	6994373	6995032	CU634019.6_4	exon	lincRNA	chr21	6994373	6995032
chr21	6995033	6995220	CU634019.6_intron_4	intron	lincRNA	chr21	6995033	6995220
chr21	6995221	6995324	CU634019.6_5	exon	lincRNA	chr21	6995221	6995324
chr21	6995325	6997590	CU634019.6_intron_5	intron	lincRNA	chr21	6995325	6997590
chr21	6997591	6997765	CU634019.6_6	exon	lincRNA	chr21	6997591	6997765
chr21	7003248	7003365	CU634019.5_1	exon	unprocessed_pseudogene	chr21	7003248	7003365
chr21	7003366	7003441	CU634019.5_intron_1	intron	unprocessed_pseudogene	chr21	7003366	7003441
chr21	7003442	7003509	CU634019.5_2	exon	unprocessed_pseudogene	chr21	7003442	7003509
chr21	7003510	7004461	CU634019.5_intron_2	intron	unprocessed_pseudogene	chr21	7003510	7004461
chr21	7004462	7004517	CU634019.5_3	exon	unprocessed_pseudogene	chr21	7004462	7004517
chr21	7004518	7004638	CU634019.5_intron_3	intron	unprocessed_pseudogene	chr21	7004518	7004638
chr21	7004639	7004730	CU634019.5_4	exon	unprocessed_pseudogene	chr21	7004639	7004730
chr21	7004731	7005409	CU634019.5_intron_4	intron	unprocessed_pseudogene	chr21	7004731	7005409
chr21	7005410	7005522	CU634019.5_5	exon	unprocessed_pseudogene	chr21	7005410	7005522
chr21	7005523	7005724	CU634019.5_intron_5	intron	unprocessed_pseudogene	chr21	7005523	7005724
chr21	7005725	7005858	CU634019.5_6	exon	unprocessed_pseudogene	chr21	7005725	7005858
chr21	7005859	7006378	CU634019.5_intron_6	intron	unprocessed_pseudogene	chr21	7005859	7006378
chr21	7006379	7006494	CU634019.5_7	exon	unprocessed_pseudogene	chr21	7006379	7006494
chr21	7006495	7006609	CU634019.5_intron_7	intron	unprocessed_pseudogene	chr21	7006495	7006609
chr21	7006610	7006701	CU634019.5_8	exon	unprocessed_pseudogene	chr21	7006610	7006701
chr21	7006702	7006879	CU634019.5_intron_8	intron	unprocessed_pseudogene	chr21	7006702	7006879
chr21	7006880	7007022	CU634019.5_9	exon	unprocessed_pseudogene	chr21	7006880	7007022
chr21	7048891	7049060	CU634019.1_1	exon	lincRNA	chr21	7048891	7049060
chr21	7049061	7061212	CU634019.1_intron_1	intron	lincRNA	chr21	7049061	7061345
chr21	7061322	7061345	CU634019.1_intron_1	intron	lincRNA	chr21	7049061	7061345
chr21	7061346	7061405	CU634019.1_2	exon	lincRNA	chr21	7061346	7061405
chr21	7065345	7073465	CU634019.1_intron_2	intron	lincRNA	chr21	7061406	7080034
chr21	7073497	7076031	CU634019.1_intron_2	intron	lincRNA	chr21	7061406	7080034
chr21	7076100	7077705	CU634019.1_intron_2	intron	lincRNA	chr21	7061406	7080034
chr21	7079487	7080034	CU634019.1_intron_2	intron	lincRNA	chr21	7061406	7080034
chr21	7061406	7062446	CU634019.1_intron_2	intron	lincRNA	chr21	7061406	7080034
chr21	7080035	7080289	CU634019.1_3	exon	lincRNA	chr21	7080035	7080289
chr21	7080290	7081002	CU634019.1_intron_3	intron	lincRNA	chr21	7080290	7081002
chr21	7081003	7081213	CU634019.1_4	exon	lincRNA	chr21	7081003	7081213
chr21	7081214	7083361	CU634019.1_intron_4	intron	lincRNA	chr21	7081214	7083361
chr21	7083362	7083742	CU634019.1_5	exon	lincRNA	chr21	7083362	7083742
chr21	7083743	7085243	CU634019.1_intron_5	intron	lincRNA	chr21	7083743	7085243
chr21	7085244	7087229	CU634019.1_6	exon	lincRNA	chr21	7085244	7087229
chr21	7092616	7092716	RF00019_1	exon	misc_RNA	chr21	7092616	7092716
chr21	7129103	7130286	CU634019.7_1	exon	processed_pseudogene	chr21	7129103	7130287
chr21	7135334	7137789	CU634019.3_1	exon	TEC	chr21	7135334	7137789
chr21	7385058	7385142	CU633904.2_1	exon	unprocessed_pseudogene	chr21	7385058	7385142
chr21	7385143	7385227	CU633904.2_intron_1	intron	unprocessed_pseudogene	chr21	7385143	7385227
chr21	7385228	7385289	CU633904.2_2	exon	unprocessed_pseudogene	chr21	7385228	7385289
chr21	7385290	7386238	CU633904.2_intron_2	intron	unprocessed_pseudogene	chr21	7385290	7386238
chr21	7386239	7386294	CU633904.2_3	exon	unprocessed_pseudogene	chr21	7386239	7386294
chr21	7386295	7386418	CU633904.2_intron_3	intron	unprocessed_pseudogene	chr21	7386295	7386418
chr21	7386419	7386510	CU633904.2_4	exon	unprocessed_pseudogene	chr21	7386419	7386510
chr21	7386511	7387195	CU633904.2_intron_4	intron	unprocessed_pseudogene	chr21	7386511	7387195
chr21	7387196	7387299	CU633904.2_5	exon	unprocessed_pseudogene	chr21	7387196	7387299
chr21	7387300	7387504	CU633904.2_intron_5	intron	unprocessed_pseudogene	chr21	7387300	7387504
chr21	7387505	7387638	CU633904.2_6	exon	unprocessed_pseudogene	chr21	7387505	7387638
chr21	7387639	7388128	CU633904.2_intron_6	intron	unprocessed_pseudogene	chr21	7387639	7388128
chr21	7388129	7388259	CU633904.2_7	exon	unprocessed_pseudogene	chr21	7388129	7388259
chr21	7388260	7388389	CU633904.2_intron_7	intron	unprocessed_pseudogene	chr21	7388260	7388389
chr21	7388390	7388481	CU633904.2_8	exon	unprocessed_pseudogene	chr21	7388390	7388481
chr21	7388482	7388668	CU633904.2_intron_8	intron	unprocessed_pseudogene	chr21	7388482	7388668
chr21	7388669	7388799	CU633904.2_9	exon	unprocessed_pseudogene	chr21	7388669	7388799
chr21	7421442	7421597	CU633904.3_1	exon	unprocessed_pseudogene	chr21	7421442	7421597
chr21	7421598	7421769	CU633904.3_intron_1	intron	unprocessed_pseudogene	chr21	7421598	7421769
chr21	7421770	7421887	CU633904.3_2	exon	unprocessed_pseudogene	chr21	7421770	7421887
chr21	7421888	7421959	CU633904.3_intron_2	intron	unprocessed_pseudogene	chr21	7421888	7421959
chr21	7421960	7422107	CU633904.3_3	exon	unprocessed_pseudogene	chr21	7421960	7422107
chr21	7422108	7422601	CU633904.3_intron_3	intron	unprocessed_pseudogene	chr21	7422108	7422601
chr21	7422602	7422701	CU633904.3_4	exon	unprocessed_pseudogene	chr21	7422602	7422701
chr21	7422702	7422931	CU633904.3_intron_4	intron	unprocessed_pseudogene	chr21	7422702	7422931
chr21	7422932	7423037	CU633904.3_5	exon	unprocessed_pseudogene	chr21	7422932	7423037
chr21	7423038	7423717	CU633904.3_intron_5	intron	unprocessed_pseudogene	chr21	7423038	7423717
chr21	7423718	7423823	CU633904.3_6	exon	unprocessed_pseudogene	chr21	7423718	7423823
chr21	7423824	7423940	CU633904.3_intron_6	intron	unprocessed_pseudogene	chr21	7423824	7423940
chr21	7423941	7424052	CU633904.3_7	exon	unprocessed_pseudogene	chr21	7423941	7424052
chr21	7424053	7424946	CU633904.3_intron_7	intron	unprocessed_pseudogene	chr21	7424053	7424946
chr21	7424947	7425007	CU633904.3_8	exon	unprocessed_pseudogene	chr21	7424947	7425007
chr21	7425008	7425092	CU633904.3_intron_8	intron	unprocessed_pseudogene	chr21	7425008	7425092
chr21	7425093	7425192	CU633904.3_9	exon	unprocessed_pseudogene	chr21	7425093	7425192
chr21	7425193	7425808	CU633904.3_intron_9	intron	unprocessed_pseudogene	chr21	7425193	7425808
chr21	7430659	7430838	CU633904.1_1	exon	lincRNA	chr21	7430659	7430838
chr21	7430839	7443123	CU633904.1_intron_1	intron	lincRNA	chr21	7430839	7443123
chr21	7443124	7443183	CU633904.1_2	exon	lincRNA	chr21	7443124	7443183
chr21	7443184	7444235	CU633904.1_intron_2	intron	lincRNA	chr21	7443184	7461812
chr21	7446806	7449570	CU633904.1_intron_2	intron	lincRNA	chr21	7443184	7461812
chr21	7450012	7450350	CU633904.1_intron_2	intron	lincRNA	chr21	7443184	7461812
chr21	7451133	7452469	CU633904.1_intron_2	intron	lincRNA	chr21	7443184	7461812
chr21	7452736	7452932	CU633904.1_intron_2	intron	lincRNA	chr21	7443184	7461812
chr21	7455275	7459878	CU633904.1_intron_2	intron	lincRNA	chr21	7443184	7461812
chr21	7460925	7461320	CU633904.1_intron_2	intron	lincRNA	chr21	7443184	7461812
chr21	7461518	7461812	CU633904.1_intron_2	intron	lincRNA	chr21	7443184	7461812
chr21	7453097	7455243	CU633904.1_intron_2	intron	lincRNA	chr21	7443184	7461812
chr21	7461813	7462067	CU633904.1_3	exon	lincRNA	chr21	7461813	7462067
chr21	7462068	7462194	CU633904.1_intron_3	intron	lincRNA	chr21	7462068	7462780
chr21	7463594	7465139	CU633904.1_intron_5	intron	lincRNA	chr21	7463504	7465139
chr21	7465140	7465784	CU633904.1_6	exon	lincRNA	chr21	7465140	7465784
chr21	7465785	7467021	CU633904.1_intron_6	intron	lincRNA	chr21	7465785	7467021
chr21	7467022	7469007	CU633904.1_7	exon	lincRNA	chr21	7467022	7469007
chr21	7474394	7474494	RF00019_1	exon	misc_RNA	chr21	7474394	7474494
chr21	7626344	7627527	FP236241.2_1	exon	processed_pseudogene	chr21	7626344	7627528
chr21	7663911	7664011	RF00019_1	exon	misc_RNA	chr21	7663911	7664011
chr21	7669397	7673264	FP236241.1_1	exon	lincRNA	chr21	7669397	7673264
chr21	7673265	7675412	FP236241.1_intron_1	intron	lincRNA	chr21	7673265	7675412
chr21	7678140	7678475	FP236241.1_2	exon	lincRNA	chr21	7675413	7679177
chr21	7678516	7679177	FP236241.1_2	exon	lincRNA	chr21	7675413	7679177
chr21	7675413	7676800	FP236241.1_2	exon	lincRNA	chr21	7675413	7679177
chr21	7679178	7681595	FP236241.1_intron_2	intron	lincRNA	chr21	7679178	7681595
chr21	7681596	7681742	FP236241.1_3	exon	lincRNA	chr21	7681596	7681742
chr21	7789694	7789730	SMIM34B_intron_2	intron	protein_coding	chr21	7789619	7793819
chr21	7790712	7790776	SMIM34B_intron_2	intron	protein_coding	chr21	7789619	7793819
chr21	7791129	7793819	SMIM34B_intron_2	intron	protein_coding	chr21	7789619	7793819
chr21	7793827	7793954	SMIM34B_UTR_3	five_prime_UTR	protein_coding	chr21	7793827	7793954
chr21	7820221	7820256	KCNE1B_intron_1	intron	protein_coding	chr21	7819673	7825372
chr21	7820646	7820713	KCNE1B_intron_1	intron	protein_coding	chr21	7819673	7825372
chr21	7825442	7825512	KCNE1B_UTR_3	five_prime_UTR	protein_coding	chr21	7825373	7825797
chr21	7825543	7825653	KCNE1B_UTR_3	five_prime_UTR	protein_coding	chr21	7825373	7825797
chr21	7825875	7825902	KCNE1B_intron_2	intron	protein_coding	chr21	7825798	7828640
chr21	7825926	7826009	KCNE1B_intron_2	intron	protein_coding	chr21	7825798	7828640
chr21	7826031	7826152	KCNE1B_intron_2	intron	protein_coding	chr21	7825798	7828640
chr21	7826177	7826201	KCNE1B_intron_2	intron	protein_coding	chr21	7825798	7828640
chr21	7826230	7828640	KCNE1B_intron_2	intron	protein_coding	chr21	7825798	7828640
chr21	7828641	7828752	KCNE1B_UTR_4	five_prime_UTR	protein_coding	chr21	7828641	7828752
chr21	7828753	7829515	KCNE1B_intron_3	intron	protein_coding	chr21	7828753	7829515
chr21	7829516	7829592	KCNE1B_UTR_5	five_prime_UTR	protein_coding	chr21	7829516	7829592
chr21	7829593	7829885	KCNE1B_intron_4	intron	protein_coding	chr21	7829593	7829885
chr21	7829886	7829926	KCNE1B_UTR_6	five_prime_UTR	protein_coding	chr21	7829886	7829926
chr21	8101251	8103706	FP671120.2_1	exon	TEC	chr21	8101251	8103706
chr21	8197620	8197927	FP671120.1_1	exon	lincRNA	chr21	8197620	8197927
chr21	8199583	8199607	FP671120.1_intron_1	intron	lincRNA	chr21	8197928	8200736
chr21	8199651	8199678	FP671120.1_intron_1	intron	lincRNA	chr21	8197928	8200736
chr21	8197928	8199542	FP671120.1_intron_1	intron	lincRNA	chr21	8197928	8200736
chr21	8201352	8201461	FP671120.1_intron_2	intron	lincRNA	chr21	8201053	8222959
chr21	8201493	8201530	FP671120.1_intron_2	intron	lincRNA	chr21	8201053	8222959
chr21	8201607	8201639	FP671120.1_intron_2	intron	lincRNA	chr21	8201053	8222959
chr21	8203062	8203227	FP671120.1_intron_2	intron	lincRNA	chr21	8201053	8222959
chr21	8380665	8380972	FP236383.1_1	exon	lincRNA	chr21	8380665	8380972
chr21	8380973	8382587	FP236383.1_intron_1	intron	lincRNA	chr21	8380973	8383782
chr21	8384398	8384507	FP236383.1_intron_2	intron	lincRNA	chr21	8384099	8405958
chr21	8384539	8384576	FP236383.1_intron_2	intron	lincRNA	chr21	8384099	8405958
chr21	8384653	8384685	FP236383.1_intron_2	intron	lincRNA	chr21	8384099	8405958
chr21	8386109	8386428	FP236383.1_intron_2	intron	lincRNA	chr21	8384099	8405958
chr21	8388362	8388453	FP236383.1_intron_2	intron	lincRNA	chr21	8384099	8405958
chr21	8388898	8388987	FP236383.1_intron_2	intron	lincRNA	chr21	8384099	8405958
chr21	8392878	8394362	FP236383.1_intron_2	intron	lincRNA	chr21	8384099	8405958
chr21	8393419	8394341	FP236383.2_1	exon	lincRNA	chr21	8393419	8394341
chr21	34419706	34419742	SMIM34A_intron_1	intron	protein_coding	chr21	34419631	34423831
chr21	34420724	34420788	SMIM34A_intron_1	intron	protein_coding	chr21	34419631	34423831
chr21	34421141	34423831	SMIM34A_intron_1	intron	protein_coding	chr21	34419631	34423831
chr21	34423839	34423966	SMIM34A_UTR_2	five_prime_UTR	protein_coding	chr21	34423839	34423966
chr21	34450233	34450268	KCNE1_intron_1	intron	protein_coding	chr21	34449685	34455384
chr21	34450500	34450524	KCNE1_intron_1	intron	protein_coding	chr21	34449685	34455384
chr21	34450658	34450725	KCNE1_intron_1	intron	protein_coding	chr21	34449685	34455384
chr21	34455454	34455524	KCNE1_UTR_3	five_prime_UTR	protein_coding	chr21	34455385	34455741
chr21	34455555	34455665	KCNE1_UTR_3	five_prime_UTR	protein_coding	chr21	34455385	34455741
chr21	34455938	34456021	KCNE1_intron_2	intron	protein_coding	chr21	34455742	34458652
chr21	34456043	34456164	KCNE1_intron_2	intron	protein_coding	chr21	34455742	34458652
chr21	34456242	34458652	KCNE1_intron_2	intron	protein_coding	chr21	34455742	34458652
chr21	34458653	34458764	KCNE1_UTR_4	five_prime_UTR	protein_coding	chr21	34458653	34458764
chr21	34458765	34459527	KCNE1_intron_3	intron	protein_coding	chr21	34458765	34459527
chr21	34459528	34459604	KCNE1_UTR_5	five_prime_UTR	protein_coding	chr21	34459528	34459604
chr21	34459605	34459897	KCNE1_intron_4	intron	protein_coding	chr21	34459605	34459897
chr21	34459898	34459938	KCNE1_UTR_6	five_prime_UTR	protein_coding	chr21	34459898	34459938
chr21	43529756	43529962	HSF2BP_1	CDS	protein_coding	chr21	43529753	43529962
chr21	43529963	43553448	HSF2BP_intron_1	intron	protein_coding	chr21	43529963	43592223
chr21	43551229	43551600	RPL31P1_1	exon	processed_pseudogene	chr21	43551229	43551600
chr22	18487504	18488613	FAM230A_intron_4	intron	protein_coding	chr22	18487205	18489203
chr22	18488792	18488828	FAM230A_intron_4	intron	protein_coding	chr22	18487205	18489203
chr22	18489267	18489301	FAM230A_intron_5	intron	protein_coding	chr22	18489267	18489730
chr22	18489326	18489359	FAM230A_intron_5	intron	protein_coding	chr22	18489267	18489730
chr22	18489386	18489431	FAM230A_intron_5	intron	protein_coding	chr22	18489267	18489730
chr22	18489639	18489676	FAM230A_intron_5	intron	protein_coding	chr22	18489267	18489730
chr22	18489947	18489993	FAM230A_UTR_1	three_prime_UTR	protein_coding	chr22	18489905	18490146
chr22	18487504	18487867	AC023490.1_intron_1	intron	lincRNA	chr22	18487258	18487867
chr22	18487868	18488583	AC023490.1_2	exon	lincRNA	chr22	18487868	18488583
chr22	18488584	18488613	AC023490.1_intron_2	intron	lincRNA	chr22	18488584	18491141
chr22	18488792	18488828	AC023490.1_intron_2	intron	lincRNA	chr22	18488584	18491141
chr22	18489260	18489301	AC023490.1_intron_2	intron	lincRNA	chr22	18488584	18491141
chr22	18489326	18489359	AC023490.1_intron_2	intron	lincRNA	chr22	18488584	18491141
chr22	18489386	18489431	AC023490.1_intron_2	intron	lincRNA	chr22	18488584	18491141
chr22	18489639	18489676	AC023490.1_intron_2	intron	lincRNA	chr22	18488584	18491141
chr22	18489947	18489993	AC023490.1_intron_2	intron	lincRNA	chr22	18488584	18491141
chr22	18875650	18875696	LINC01663_intron_1	intron	lincRNA	chr22	18873666	18875877
chr22	18876342	18876376	LINC01663_intron_2	intron	lincRNA	chr22	18875913	18876376
chr22	18876816	18876852	LINC01663_intron_3	intron	lincRNA	chr22	18876440	18878437
chr22	18877332	18877424	LINC01663_intron_3	intron	lincRNA	chr22	18876440	18878437
chr22	18877465	18877492	LINC01663_intron_3	intron	lincRNA	chr22	18876440	18878437
chr22	18877634	18877687	LINC01663_intron_3	intron	lincRNA	chr22	18876440	18878437
chr22	18877718	18877810	LINC01663_intron_3	intron	lincRNA	chr22	18876440	18878437
chr22	18877834	18877897	LINC01663_intron_3	intron	lincRNA	chr22	18876440	18878437
chr22	18878033	18878102	LINC01663_intron_3	intron	lincRNA	chr22	18876440	18878437
chr22	18877028	18877169	LINC01663_intron_3	intron	lincRNA	chr22	18876440	18878437
chr4	9215778	9215837	USP17L11_1	CDS	protein_coding	chr4	9215405	9217022
chr4	9215858	9215948	USP17L11_1	CDS	protein_coding	chr4	9215405	9217022
chr4	9215971	9216075	USP17L11_1	CDS	protein_coding	chr4	9215405	9217022
chr4	9216105	9216161	USP17L11_1	CDS	protein_coding	chr4	9215405	9217022
chr4	9216182	9216304	USP17L11_1	CDS	protein_coding	chr4	9215405	9217022
chr4	9216331	9216383	USP17L11_1	CDS	protein_coding	chr4	9215405	9217022
chr4	9216404	9216511	USP17L11_1	CDS	protein_coding	chr4	9215405	9217022
chr4	9216532	9216587	USP17L11_1	CDS	protein_coding	chr4	9215405	9217022
chr4	9216622	9216651	USP17L11_1	CDS	protein_coding	chr4	9215405	9217022
chr4	9216672	9216773	USP17L11_1	CDS	protein_coding	chr4	9215405	9217022
chr4	9216862	9216939	USP17L11_1	CDS	protein_coding	chr4	9215405	9217022
chr4	9217259	9217282	USP17L11_intron_1	intron	protein_coding	chr4	9217023	9217293
chr4	9217307	9217333	USP17L11_2	CDS	protein_coding	chr4	9217294	9217356
chr4	9220152	9220340	USP17L12_1	CDS	protein_coding	chr4	9220152	9221744
chr4	9234385	9236002	USP17L15_1	CDS	protein_coding	chr4	9234385	9236002
chr4	9236199	9236252	USP17L15_intron_1	intron	protein_coding	chr4	9236003	9236271
chr4	9236272	9236334	USP17L15_2	CDS	protein_coding	chr4	9236272	9236334
chr4	9239927	9239950	USP17L16P_1	exon	unprocessed_pseudogene	chr4	9239130	9240722
chr4	9240595	9240654	USP17L16P_1	exon	unprocessed_pseudogene	chr4	9239130	9240722
chr4	9250373	9250402	USP17L18_intron_1	intron	protein_coding	chr4	9250248	9250518
chr4	9250446	9250499	USP17L18_intron_1	intron	protein_coding	chr4	9250248	9250518
chr4	9253378	9254995	USP17L19_1	CDS	protein_coding	chr4	9253378	9254995
chr4	9254996	9255266	USP17L19_intron_1	intron	protein_coding	chr4	9254996	9255266
chr4	9258124	9259741	USP17L20_1	CDS	protein_coding	chr4	9258124	9259741
chr4	9259742	9260012	USP17L20_intron_1	intron	protein_coding	chr4	9259742	9260012
chr4	9260013	9260075	USP17L20_2	CDS	protein_coding	chr4	9260013	9260075
chr4	9262872	9264489	USP17L21_1	CDS	protein_coding	chr4	9262872	9264489
chr4	9264490	9264760	USP17L21_intron_1	intron	protein_coding	chr4	9264490	9264760
chr4	9264761	9264823	USP17L21_2	CDS	protein_coding	chr4	9264761	9264823
chr4	9267619	9269236	USP17L22_1	CDS	protein_coding	chr4	9267619	9269236
chr4	9269237	9269507	USP17L22_intron_1	intron	protein_coding	chr4	9269237	9269507
chr4	9269508	9269570	USP17L22_2	CDS	protein_coding	chr4	9269508	9269570
chr4	9325165	9326782	USP17L24_1	CDS	protein_coding	chr4	9325165	9326782
chr4	9326783	9327053	USP17L24_intron_1	intron	protein_coding	chr4	9326783	9327053
chr4	9327054	9327116	USP17L24_2	CDS	protein_coding	chr4	9327054	9327116
chr4	9329911	9331528	USP17L25_1	CDS	protein_coding	chr4	9329911	9331528
chr4	9331529	9331799	USP17L25_intron_1	intron	protein_coding	chr4	9331529	9331799
chr4	9331800	9331862	USP17L25_2	CDS	protein_coding	chr4	9331800	9331862
chr4	9334658	9336275	USP17L26_1	CDS	protein_coding	chr4	9334658	9336275
chr4	9336276	9336546	USP17L26_intron_1	intron	protein_coding	chr4	9336276	9336546
chr4	9336547	9336609	USP17L26_2	CDS	protein_coding	chr4	9336547	9336609
chr4	9339403	9340995	USP17L5_1	CDS	protein_coding	chr4	9339403	9340995
chr4	9344148	9345740	USP17L27_1	CDS	protein_coding	chr4	9344148	9345740
chr4	9349686	9349710	USP17L28_1	CDS	protein_coding	chr4	9348893	9350485
chr4	9349771	9349798	USP17L28_1	CDS	protein_coding	chr4	9348893	9350485
chr4	9349831	9349901	USP17L28_1	CDS	protein_coding	chr4	9348893	9350485
chr4	9348893	9349538	USP17L28_1	CDS	protein_coding	chr4	9348893	9350485
chr4	90677957	90678012	CCSER1_intron_8	intron	protein_coding	chr4	90649625	90693387
chr4	90678866	90678892	CCSER1_intron_8	intron	protein_coding	chr4	90649625	90693387
chr4	90679270	90679297	CCSER1_intron_8	intron	protein_coding	chr4	90649625	90693387
chr4	90679417	90679450	CCSER1_intron_8	intron	protein_coding	chr4	90649625	90693387
chr5	69920707	69920730	AC131392.1_intron_4	intron	unprocessed_pseudogene	chr5	69916256	69920730
chr5	70201868	70202042	AC138866.2_2	exon	unprocessed_pseudogene	chr5	70201867	70202042
chr5	70202043	70202329	AC138866.2_intron_2	intron	unprocessed_pseudogene	chr5	70202043	70203879
chr5	70219918	70220092	AC138866.1_1	exon	unprocessed_pseudogene	chr5	70219918	70220092
chr5	70220093	70220379	AC138866.1_intron_1	intron	unprocessed_pseudogene	chr5	70220093	70221929
chr5	181329049	181331839	AC138035.3_1	exon	processed_pseudogene	chr5	181329049	181331839
chr5	181329241	181329590	AC138035.2_1	exon	lincRNA	chr5	181329241	181329590
chr5	181329591	181333741	AC138035.2_intron_1	intron	lincRNA	chr5	181329591	181333741
chr5	181333742	181333911	AC138035.2_2	exon	lincRNA	chr5	181333742	181333911
chr5	181378732	181378984	WBP1LP4_1	exon	processed_pseudogene	chr5	181378695	181379038
chr6	24814845	24815019	RIPOR2_intron_2	intron	protein_coding	chr6	24809808	24818540
chr6	51877057	51877090	PKHD1_intron_22	intron	protein_coding	chr6	51870640	51883091
chr6	51877437	51877611	PKHD1_intron_22	intron	protein_coding	chr6	51870640	51883091
chr7	12704	12822	AC215522.3_1	exon	lincRNA	chr7	12704	12822
chr7	12823	13699	AC215522.3_intron_1	intron	lincRNA	chr7	12823	24312
chr7	14329	14361	AC215522.3_intron_1	intron	lincRNA	chr7	12823	24312
chr7	14639	14672	AC215522.3_intron_1	intron	lincRNA	chr7	12823	24312
chr7	15114	15149	AC215522.3_intron_1	intron	lincRNA	chr7	12823	24312
chr7	19212	20578	AC215522.3_intron_1	intron	lincRNA	chr7	12823	24312
chr7	21772	21824	AC215522.3_intron_1	intron	lincRNA	chr7	12823	24312
chr7	19212	19617	AC215522.2_intron_1	intron	processed_transcript	chr7	19173	19617
chr7	19618	19895	AC215522.2_2	exon	processed_transcript	chr7	19618	19895
chr7	19896	20578	AC215522.2_intron_2	intron	processed_transcript	chr7	19896	20832
chr7	21772	21824	AC215522.2_intron_3	intron	processed_transcript	chr7	21030	26287
chr7	63332903	63333001	AC006455.1_intron_1	intron	lincRNA	chr7	63326901	63345958
chr7	63333212	63333238	AC006455.1_intron_1	intron	lincRNA	chr7	63326901	63345958
chr7	63334000	63334040	AC006455.1_intron_1	intron	lincRNA	chr7	63326901	63345958
chr7	63334174	63334249	AC006455.1_intron_1	intron	lincRNA	chr7	63326901	63345958
chr7	63334273	63334347	AC006455.1_intron_1	intron	lincRNA	chr7	63326901	63345958
chr7	63334379	63334557	AC006455.1_intron_1	intron	lincRNA	chr7	63326901	63345958
chr7	63334579	63334764	AC006455.1_intron_1	intron	lincRNA	chr7	63326901	63345958
chr7	63335047	63335080	AC006455.1_intron_1	intron	lincRNA	chr7	63326901	63345958
chr7	63335507	63335563	AC006455.1_intron_1	intron	lincRNA	chr7	63326901	63345958
chr7	63336703	63338662	AC006455.1_intron_1	intron	lincRNA	chr7	63326901	63345958
chr7	63338691	63338832	AC006455.1_intron_1	intron	lincRNA	chr7	63326901	63345958
chr7	63338895	63339426	AC006455.1_intron_1	intron	lincRNA	chr7	63326901	63345958
chr7	63339450	63339511	AC006455.1_intron_1	intron	lincRNA	chr7	63326901	63345958
chr7	63340121	63340166	AC006455.1_intron_1	intron	lincRNA	chr7	63326901	63345958
chr7	63340220	63340300	AC006455.1_intron_1	intron	lincRNA	chr7	63326901	63345958
chr7	63340588	63340647	AC006455.1_intron_1	intron	lincRNA	chr7	63326901	63345958
chr7	63340765	63340965	AC006455.1_intron_1	intron	lincRNA	chr7	63326901	63345958
chr7	63340996	63341047	AC006455.1_intron_1	intron	lincRNA	chr7	63326901	63345958
chr7	63344006	63344063	AC006455.1_intron_1	intron	lincRNA	chr7	63326901	63345958
chr7	63344184	63344242	AC006455.1_intron_1	intron	lincRNA	chr7	63326901	63345958
chr7	63344321	63344390	AC006455.1_intron_1	intron	lincRNA	chr7	63326901	63345958
chr7	63344480	63344530	AC006455.1_intron_1	intron	lincRNA	chr7	63326901	63345958
chr7	63344612	63344687	AC006455.1_intron_1	intron	lincRNA	chr7	63326901	63345958
chr7	63344710	63344744	AC006455.1_intron_1	intron	lincRNA	chr7	63326901	63345958
chr7	63344767	63345598	AC006455.1_intron_1	intron	lincRNA	chr7	63326901	63345958
chr7	63345621	63345700	AC006455.1_intron_1	intron	lincRNA	chr7	63326901	63345958
chr7	63345726	63345958	AC006455.1_intron_1	intron	lincRNA	chr7	63326901	63345958
chr7	63345959	63346169	AC006455.1_2	exon	lincRNA	chr7	63345959	63346169
chr7	63346170	63347430	AC006455.1_intron_2	intron	lincRNA	chr7	63346170	63354245
chr7	63348891	63348992	AC006455.1_intron_2	intron	lincRNA	chr7	63346170	63354245
chr7	63345840	63346732	AC006455.6_1	exon	processed_pseudogene	chr7	63345840	63346732
chr7	63348901	63348992	AC006455.5_1	exon	processed_transcript	chr7	63348901	63351014
chr7	63400842	63400882	AC073188.2_intron_1	intron	lincRNA	chr7	63393868	63401940
chr7	63400943	63401940	AC073188.2_intron_1	intron	lincRNA	chr7	63393868	63401940
chr7	63401941	63402151	AC073188.2_2	exon	lincRNA	chr7	63401941	63402151
chr7	63402152	63403343	AC073188.2_intron_2	intron	lincRNA	chr7	63402152	63421222
chr7	63403366	63403400	AC073188.2_intron_2	intron	lincRNA	chr7	63402152	63421222
chr7	63403423	63403498	AC073188.2_intron_2	intron	lincRNA	chr7	63402152	63421222
chr7	63403528	63403555	AC073188.2_intron_2	intron	lincRNA	chr7	63402152	63421222
chr7	63403580	63403630	AC073188.2_intron_2	intron	lincRNA	chr7	63402152	63421222
chr7	63403720	63403789	AC073188.2_intron_2	intron	lincRNA	chr7	63402152	63421222
chr7	63403868	63403926	AC073188.2_intron_2	intron	lincRNA	chr7	63402152	63421222
chr7	63404047	63404104	AC073188.2_intron_2	intron	lincRNA	chr7	63402152	63421222
chr7	63404825	63404962	AC073188.2_intron_2	intron	lincRNA	chr7	63402152	63421222
chr7	63405051	63405083	AC073188.2_intron_2	intron	lincRNA	chr7	63402152	63421222
chr7	63405228	63405260	AC073188.2_intron_2	intron	lincRNA	chr7	63402152	63421222
chr7	63407073	63407124	AC073188.2_intron_2	intron	lincRNA	chr7	63402152	63421222
chr7	63407155	63407355	AC073188.2_intron_2	intron	lincRNA	chr7	63402152	63421222
chr7	63407473	63407532	AC073188.2_intron_2	intron	lincRNA	chr7	63402152	63421222
chr7	63407820	63407900	AC073188.2_intron_2	intron	lincRNA	chr7	63402152	63421222
chr7	63407954	63407999	AC073188.2_intron_2	intron	lincRNA	chr7	63402152	63421222
chr7	63408609	63408670	AC073188.2_intron_2	intron	lincRNA	chr7	63402152	63421222
chr7	63408694	63409225	AC073188.2_intron_2	intron	lincRNA	chr7	63402152	63421222
chr7	63409288	63409429	AC073188.2_intron_2	intron	lincRNA	chr7	63402152	63421222
chr7	63409458	63411417	AC073188.2_intron_2	intron	lincRNA	chr7	63402152	63421222
chr7	63412557	63412613	AC073188.2_intron_2	intron	lincRNA	chr7	63402152	63421222
chr7	63413040	63413073	AC073188.2_intron_2	intron	lincRNA	chr7	63402152	63421222
chr7	63413356	63413541	AC073188.2_intron_2	intron	lincRNA	chr7	63402152	63421222
chr7	63413563	63413741	AC073188.2_intron_2	intron	lincRNA	chr7	63402152	63421222
chr7	63413773	63413847	AC073188.2_intron_2	intron	lincRNA	chr7	63402152	63421222
chr7	63413871	63413946	AC073188.2_intron_2	intron	lincRNA	chr7	63402152	63421222
chr7	63415119	63415217	AC073188.2_intron_2	intron	lincRNA	chr7	63402152	63421222
chr7	63401385	63402271	VN1R33P_1	exon	unitary_pseudogene	chr7	63401385	63402271
chr7	63404842	63404962	ARAFP2_1	exon	processed_pseudogene	chr7	63404842	63405400
chr7	63405051	63405083	ARAFP2_1	exon	processed_pseudogene	chr7	63404842	63405400
chr7	63405228	63405260	ARAFP2_1	exon	processed_pseudogene	chr7	63404842	63405400
chr7	73029021	73029108	SPDYE8P_intron_7	intron	transcribed_unprocessed_pseudogene	chr7	73028420	73029643
chr7	73029133	73029163	SPDYE8P_intron_7	intron	transcribed_unprocessed_pseudogene	chr7	73028420	73029643
chr7	73029193	73029228	SPDYE8P_intron_7	intron	transcribed_unprocessed_pseudogene	chr7	73028420	73029643
chr7	73029252	73029296	SPDYE8P_intron_7	intron	transcribed_unprocessed_pseudogene	chr7	73028420	73029643
chr7	73029330	73029437	SPDYE8P_intron_7	intron	transcribed_unprocessed_pseudogene	chr7	73028420	73029643
chr7	73029473	73029528	SPDYE8P_intron_7	intron	transcribed_unprocessed_pseudogene	chr7	73028420	73029643
chr7	73029736	73029766	SPDYE8P_8	exon	transcribed_unprocessed_pseudogene	chr7	73029644	73029766
chr7	73037383	73037525	AC211476.3_1	exon	unprocessed_pseudogene	chr7	73037371	73037525
chr7	73037526	73037582	AC211476.3_intron_1	intron	unprocessed_pseudogene	chr7	73037526	73039414
chr7	73037798	73037823	AC211476.3_intron_1	intron	unprocessed_pseudogene	chr7	73037526	73039414
chr7	73037852	73037880	AC211476.3_intron_1	intron	unprocessed_pseudogene	chr7	73037526	73039414
chr7	73038214	73038250	AC211476.3_intron_1	intron	unprocessed_pseudogene	chr7	73037526	73039414
chr7	73038619	73038656	AC211476.3_intron_1	intron	unprocessed_pseudogene	chr7	73037526	73039414
chr7	73041237	73041292	AC211476.3_4	exon	unprocessed_pseudogene	chr7	73041237	73041421
chr7	73041599	73042497	AC211476.3_intron_4	intron	unprocessed_pseudogene	chr7	73041422	73044470
chr7	73042603	73044470	AC211476.3_intron_4	intron	unprocessed_pseudogene	chr7	73041422	73044470
chr7	73044471	73044560	AC211476.3_5	exon	unprocessed_pseudogene	chr7	73044471	73044560
chr7	73044561	73049148	AC211476.3_intron_5	intron	unprocessed_pseudogene	chr7	73044561	73049148
chr7	73049149	73049246	AC211476.3_6	exon	unprocessed_pseudogene	chr7	73049149	73049246
chr7	73048480	73049343	SPDYE11_1	exon	transcribed_unprocessed_pseudogene	chr7	73048480	73049343
chr7	73049344	73050195	SPDYE11_intron_1	intron	transcribed_unprocessed_pseudogene	chr7	73049344	73050195
chr7	73050196	73050301	SPDYE11_2	exon	transcribed_unprocessed_pseudogene	chr7	73050196	73050301
chr7	73050302	73050422	SPDYE11_intron_2	intron	transcribed_unprocessed_pseudogene	chr7	73050302	73050422
chr7	73050423	73050667	SPDYE11_3	exon	transcribed_unprocessed_pseudogene	chr7	73050423	73050667
chr7	73050668	73052367	SPDYE11_intron_3	intron	transcribed_unprocessed_pseudogene	chr7	73050668	73052367
chr7	73052368	73052454	SPDYE11_4	exon	transcribed_unprocessed_pseudogene	chr7	73052368	73052454
chr7	73052455	73053680	SPDYE11_intron_4	intron	transcribed_unprocessed_pseudogene	chr7	73052455	73053680
chr7	73053681	73053740	SPDYE11_5	exon	transcribed_unprocessed_pseudogene	chr7	73053681	73053740
chr7	73053741	73054772	SPDYE11_intron_5	intron	transcribed_unprocessed_pseudogene	chr7	73053741	73054772
chr7	73054773	73054992	SPDYE11_6	exon	transcribed_unprocessed_pseudogene	chr7	73054773	73055028
chr7	73054993	73055028	SPDYE11_6	exon	transcribed_unprocessed_pseudogene	chr7	73054773	73055028
chr7	73055029	73055980	SPDYE11_intron_6	intron	transcribed_unprocessed_pseudogene	chr7	73055029	73055980
chr7	73055981	73056564	SPDYE11_7	exon	transcribed_unprocessed_pseudogene	chr7	73055981	73056564
chr7	73056565	73057788	SPDYE11_intron_7	intron	transcribed_unprocessed_pseudogene	chr7	73056565	73057788
chr7	73057789	73057911	SPDYE11_8	exon	transcribed_unprocessed_pseudogene	chr7	73057789	73057911
chr7	73065529	73065670	AC211476.4_1	exon	unprocessed_pseudogene	chr7	73065529	73065670
chr7	73065671	73067560	AC211476.4_intron_1	intron	unprocessed_pseudogene	chr7	73065671	73067560
chr7	73067561	73067648	AC211476.4_2	exon	unprocessed_pseudogene	chr7	73067561	73067648
chr7	73067649	73067813	AC211476.4_intron_2	intron	unprocessed_pseudogene	chr7	73067649	73067823
chr7	73067824	73067927	AC211476.4_3	exon	unprocessed_pseudogene	chr7	73067824	73067927
chr7	73069227	73069346	AC211476.4_intron_3	intron	unprocessed_pseudogene	chr7	73067928	73069346
chr7	73069347	73069531	AC211476.4_4	exon	unprocessed_pseudogene	chr7	73069347	73069531
chr7	73069532	73072580	AC211476.4_intron_4	intron	unprocessed_pseudogene	chr7	73069532	73072580
chr7	73072581	73072670	AC211476.4_5	exon	unprocessed_pseudogene	chr7	73072581	73072670
chr7	73072671	73077258	AC211476.4_intron_5	intron	unprocessed_pseudogene	chr7	73072671	73077258
chr7	73077259	73077353	AC211476.4_6	exon	unprocessed_pseudogene	chr7	73077259	73077353
chr7	73076165	73077453	SPDYE9P_1	exon	transcribed_unprocessed_pseudogene	chr7	73076165	73077453
chr7	73077454	73078305	SPDYE9P_intron_1	intron	transcribed_unprocessed_pseudogene	chr7	73077454	73078305
chr7	73078306	73078411	SPDYE9P_2	exon	transcribed_unprocessed_pseudogene	chr7	73078306	73078411
chr7	73078412	73078532	SPDYE9P_intron_2	intron	transcribed_unprocessed_pseudogene	chr7	73078412	73078532
chr7	73078533	73078777	SPDYE9P_3	exon	transcribed_unprocessed_pseudogene	chr7	73078533	73078777
chr7	73078778	73080481	SPDYE9P_intron_3	intron	transcribed_unprocessed_pseudogene	chr7	73078778	73080481
chr7	73080482	73080568	SPDYE9P_4	exon	transcribed_unprocessed_pseudogene	chr7	73080482	73080568
chr7	73080569	73081794	SPDYE9P_intron_4	intron	transcribed_unprocessed_pseudogene	chr7	73080569	73081794
chr7	73081795	73081854	SPDYE9P_5	exon	transcribed_unprocessed_pseudogene	chr7	73081795	73082095
chr7	73081855	73082095	SPDYE9P_5	exon	transcribed_unprocessed_pseudogene	chr7	73081795	73082095
chr7	73082096	73082886	SPDYE9P_intron_5	intron	transcribed_unprocessed_pseudogene	chr7	73082096	73082886
chr7	73082887	73083106	SPDYE9P_6	exon	transcribed_unprocessed_pseudogene	chr7	73082887	73083106
chr7	73083107	73084107	SPDYE9P_intron_6	intron	transcribed_unprocessed_pseudogene	chr7	73083107	73084107
chr7	73084108	73084691	SPDYE9P_7	exon	transcribed_unprocessed_pseudogene	chr7	73084108	73084691
chr7	73084692	73085915	SPDYE9P_intron_7	intron	transcribed_unprocessed_pseudogene	chr7	73084692	73085915
chr7	73085916	73086038	SPDYE9P_8	exon	transcribed_unprocessed_pseudogene	chr7	73085916	73086038
chr7	73093657	73093787	PMS2P6_1	exon	unprocessed_pseudogene	chr7	73093657	73093796
chr7	73093817	73094275	PMS2P6_intron_1	intron	unprocessed_pseudogene	chr7	73093797	73095680
chr7	73094301	73094529	PMS2P6_intron_1	intron	unprocessed_pseudogene	chr7	73093797	73095680
chr7	75203431	75204113	GTF2IP1_intron_18	intron	transcribed_unprocessed_pseudogene	chr7	75202614	75205993
chr7	75204135	75204309	GTF2IP1_intron_18	intron	transcribed_unprocessed_pseudogene	chr7	75202614	75205993
chr7	75204336	75204422	GTF2IP1_intron_18	intron	transcribed_unprocessed_pseudogene	chr7	75202614	75205993
chr7	75204459	75204703	GTF2IP1_intron_18	intron	transcribed_unprocessed_pseudogene	chr7	75202614	75205993
chr7	75203926	75204113	PHBP6_1	exon	processed_pseudogene	chr7	75203926	75204711
chr7	75204135	75204309	PHBP6_1	exon	processed_pseudogene	chr7	75203926	75204711
chr7	75204336	75204422	PHBP6_1	exon	processed_pseudogene	chr7	75203926	75204711
chr7	75204459	75204703	PHBP6_1	exon	processed_pseudogene	chr7	75203926	75204711
chr7	75309144	75309300	SPDYE14P_1	exon	unprocessed_pseudogene	chr7	75309144	75309300
chr7	75309301	75310294	SPDYE14P_intron_1	intron	unprocessed_pseudogene	chr7	75309301	75310294
chr7	75310295	75310514	SPDYE14P_2	exon	unprocessed_pseudogene	chr7	75310295	75310514
chr7	75310515	75311545	SPDYE14P_intron_2	intron	unprocessed_pseudogene	chr7	75310515	75311545
chr7	75311546	75311605	SPDYE14P_3	exon	unprocessed_pseudogene	chr7	75311546	75311605
chr7	75311606	75312831	SPDYE14P_intron_3	intron	unprocessed_pseudogene	chr7	75311606	75312831
chr7	75312832	75312918	SPDYE14P_4	exon	unprocessed_pseudogene	chr7	75312832	75312918
chr7	75312919	75314622	SPDYE14P_intron_4	intron	unprocessed_pseudogene	chr7	75312919	75314622
chr7	75314623	75314867	SPDYE14P_5	exon	unprocessed_pseudogene	chr7	75314623	75314867
chr7	75314868	75314988	SPDYE14P_intron_5	intron	unprocessed_pseudogene	chr7	75314868	75314988
chr7	75314989	75315046	SPDYE14P_6	exon	unprocessed_pseudogene	chr7	75314989	75315046
chr7	75316048	75316140	AC211486.3_1	exon	unprocessed_pseudogene	chr7	75316048	75316140
chr7	75316141	75323867	AC211486.3_intron_1	intron	unprocessed_pseudogene	chr7	75316141	75323867
chr7	75323868	75324054	AC211486.3_2	exon	unprocessed_pseudogene	chr7	75323868	75324054
chr7	75324055	75324174	AC211486.3_intron_2	intron	unprocessed_pseudogene	chr7	75324055	75325362
chr7	75325363	75325466	AC211486.3_3	exon	unprocessed_pseudogene	chr7	75325363	75325476
chr7	75325477	75325641	AC211486.3_intron_3	intron	unprocessed_pseudogene	chr7	75325477	75325641
chr7	75325642	75325729	AC211486.3_4	exon	unprocessed_pseudogene	chr7	75325642	75325729
chr7	75325730	75327622	AC211486.3_intron_4	intron	unprocessed_pseudogene	chr7	75325730	75327622
chr7	75327623	75327765	AC211486.3_5	exon	unprocessed_pseudogene	chr7	75327623	75327765
chr7	75342783	75342834	SPDYE15P_6	exon	unprocessed_pseudogene	chr7	75342591	75342837
chr7	75342838	75342952	SPDYE15P_intron_6	intron	unprocessed_pseudogene	chr7	75342838	75342952
chr7	75342956	75343013	SPDYE15P_7	exon	unprocessed_pseudogene	chr7	75342953	75343013
chr7	75344364	75345335	PMS2P2_intron_1	intron	unprocessed_pseudogene	chr7	75344108	75351834
chr7	75346471	75347717	PMS2P2_intron_1	intron	unprocessed_pseudogene	chr7	75344108	75351834
chr7	75348218	75349005	PMS2P2_intron_1	intron	unprocessed_pseudogene	chr7	75344108	75351834
chr7	75349148	75349196	PMS2P2_intron_1	intron	unprocessed_pseudogene	chr7	75344108	75351834
chr7	75349318	75349376	PMS2P2_intron_1	intron	unprocessed_pseudogene	chr7	75344108	75351834
chr7	75349531	75349564	PMS2P2_intron_1	intron	unprocessed_pseudogene	chr7	75344108	75351834
chr7	75350387	75350423	PMS2P2_intron_1	intron	unprocessed_pseudogene	chr7	75344108	75351834
chr7	143639298	143640026	TCAF2_intron_1	intron	protein_coding	chr7	143621021	143702979
chr7	143640302	143640360	TCAF2_intron_1	intron	protein_coding	chr7	143621021	143702979
chr7	143640515	143640605	TCAF2_intron_1	intron	protein_coding	chr7	143621021	143702979
chr7	143640627	143640707	TCAF2_intron_1	intron	protein_coding	chr7	143621021	143702979
chr7	143640953	143640983	TCAF2_intron_1	intron	protein_coding	chr7	143621021	143702979
chr7	143641071	143641748	TCAF2_intron_1	intron	protein_coding	chr7	143621021	143702979
chr7	143642512	143644509	TCAF2_intron_1	intron	protein_coding	chr7	143621021	143702979
chr7	143644989	143648169	TCAF2_intron_1	intron	protein_coding	chr7	143621021	143702979
chr7	143639298	143639669	TCAF2C_UTR_1	three_prime_UTR	protein_coding	chr7	143639230	143639669
chr7	143639669	143639924	TCAF2C_1	CDS	protein_coding	chr7	143639669	143639924
chr7	143639925	143640026	TCAF2C_intron_1	intron	protein_coding	chr7	143639925	143642638
chr7	143640302	143640360	TCAF2C_intron_1	intron	protein_coding	chr7	143639925	143642638
chr7	143640515	143640605	TCAF2C_intron_1	intron	protein_coding	chr7	143639925	143642638
chr7	143640627	143640707	TCAF2C_intron_1	intron	protein_coding	chr7	143639925	143642638
chr7	143640953	143640983	TCAF2C_intron_1	intron	protein_coding	chr7	143639925	143642638
chr7	143641071	143641748	TCAF2C_intron_1	intron	protein_coding	chr7	143639925	143642638
chr7	143642512	143642638	TCAF2C_intron_1	intron	protein_coding	chr7	143639925	143642638
chr7	143642639	143642977	TCAF2C_2	CDS	protein_coding	chr7	143642639	143642977
chr7	143642978	143643885	TCAF2C_intron_2	intron	protein_coding	chr7	143642978	143643885
chr7	143643886	143644126	TCAF2C_3	CDS	protein_coding	chr7	143643886	143644126
chr7	143644127	143644464	TCAF2C_intron_3	intron	protein_coding	chr7	143644127	143644464
chr7	143644465	143644509	TCAF2C_4	CDS	protein_coding	chr7	143644465	143644679
chr7	143644989	143645949	TCAF2C_intron_4	intron	protein_coding	chr7	143644680	143645949
chr7	143645950	143646048	TCAF2C_5	CDS	protein_coding	chr7	143645950	143646048
chr7	143646049	143646653	TCAF2C_intron_5	intron	protein_coding	chr7	143646049	143646653
chr7	143646654	143647646	TCAF2C_6	CDS	protein_coding	chr7	143646654	143647646
chr8	7715954	7716002	FAM90A14P_intron_1	intron	unprocessed_pseudogene	chr8	7715566	7716058
chr8	7730739	7730861	FAM90A16P_1	exon	unprocessed_pseudogene	chr8	7730739	7730861
chr8	7730862	7731354	FAM90A16P_intron_1	intron	unprocessed_pseudogene	chr8	7730862	7731354
chr8	7731355	7731555	FAM90A16P_2	exon	unprocessed_pseudogene	chr8	7731355	7731555
chr8	7731556	7732012	FAM90A16P_intron_2	intron	unprocessed_pseudogene	chr8	7731556	7732012
chr8	7732013	7732122	FAM90A16P_3	exon	unprocessed_pseudogene	chr8	7732013	7732122
chr8	7732123	7732785	FAM90A16P_intron_3	intron	unprocessed_pseudogene	chr8	7732123	7732785
chr8	7732786	7733749	FAM90A16P_4	exon	unprocessed_pseudogene	chr8	7732786	7733749
chr8	7738387	7738509	FAM90A8P_1	exon	unprocessed_pseudogene	chr8	7738387	7738509
chr8	7738510	7739002	FAM90A8P_intron_1	intron	unprocessed_pseudogene	chr8	7738510	7739002
chr8	7739003	7739203	FAM90A8P_2	exon	unprocessed_pseudogene	chr8	7739003	7739203
chr8	7739204	7739659	FAM90A8P_intron_2	intron	unprocessed_pseudogene	chr8	7739204	7739659
chr8	7739660	7739769	FAM90A8P_3	exon	unprocessed_pseudogene	chr8	7739660	7739769
chr8	7739770	7740432	FAM90A8P_intron_3	intron	unprocessed_pseudogene	chr8	7739770	7740432
chr8	7740433	7741396	FAM90A8P_4	exon	unprocessed_pseudogene	chr8	7740433	7741396
chr8	7746034	7746156	FAM90A17P_1	exon	unprocessed_pseudogene	chr8	7746034	7746156
chr8	7746157	7746649	FAM90A17P_intron_1	intron	unprocessed_pseudogene	chr8	7746157	7746649
chr8	7746650	7746850	FAM90A17P_2	exon	unprocessed_pseudogene	chr8	7746650	7746850
chr8	7746851	7747307	FAM90A17P_intron_2	intron	unprocessed_pseudogene	chr8	7746851	7747307
chr8	7747308	7747417	FAM90A17P_3	exon	unprocessed_pseudogene	chr8	7747308	7747417
chr8	7747418	7748080	FAM90A17P_intron_3	intron	unprocessed_pseudogene	chr8	7747418	7748080
chr8	7748081	7749602	FAM90A17P_4	exon	unprocessed_pseudogene	chr8	7748081	7749606
chr8	7755875	7756140	FAM90A19P_4	exon	unprocessed_pseudogene	chr8	7755729	7756692
chr8	7756201	7756321	FAM90A19P_4	exon	unprocessed_pseudogene	chr8	7755729	7756692
chr8	8012401	8013304	FAM90A11P_1	exon	unprocessed_pseudogene	chr8	8011782	8013304
chr8	8013305	8013967	FAM90A11P_intron_1	intron	unprocessed_pseudogene	chr8	8013305	8013967
chr8	8013968	8014077	FAM90A11P_2	exon	unprocessed_pseudogene	chr8	8013968	8014077
chr8	8014078	8014534	FAM90A11P_intron_2	intron	unprocessed_pseudogene	chr8	8014078	8014534
chr8	8014535	8014735	FAM90A11P_3	exon	unprocessed_pseudogene	chr8	8014535	8014735
chr8	8014736	8015228	FAM90A11P_intron_3	intron	unprocessed_pseudogene	chr8	8014736	8015228
chr8	8015229	8015408	FAM90A11P_4	exon	unprocessed_pseudogene	chr8	8015229	8015408
chr8	8016526	8016803	FAM90A11P_intron_4	intron	unprocessed_pseudogene	chr8	8015409	8016803
chr8	8016804	8016942	FAM90A11P_5	exon	unprocessed_pseudogene	chr8	8016804	8017011
chr8	8020771	8020823	FAM90A24P_1	exon	transcribed_unprocessed_pseudogene	chr8	8019429	8020950
chr8	8020848	8020895	FAM90A24P_1	exon	transcribed_unprocessed_pseudogene	chr8	8019429	8020950
chr8	8020968	8021101	FAM90A24P_intron_1	intron	transcribed_unprocessed_pseudogene	chr8	8020951	8021613
chr8	8021132	8021479	FAM90A24P_intron_1	intron	transcribed_unprocessed_pseudogene	chr8	8020951	8021613
chr8	8021737	8021810	FAM90A24P_intron_2	intron	transcribed_unprocessed_pseudogene	chr8	8021724	8022180
chr8	8021844	8022180	FAM90A24P_intron_2	intron	transcribed_unprocessed_pseudogene	chr8	8021724	8022180
chr8	8022181	8022381	FAM90A24P_3	exon	transcribed_unprocessed_pseudogene	chr8	8022181	8022391
chr8	8022392	8022874	FAM90A24P_intron_3	intron	transcribed_unprocessed_pseudogene	chr8	8022392	8022874
chr8	8022875	8023054	FAM90A24P_4	exon	transcribed_unprocessed_pseudogene	chr8	8022875	8023054
chr8	8023055	8024013	FAM90A24P_intron_4	intron	transcribed_unprocessed_pseudogene	chr8	8023055	8024013
chr8	8024014	8024171	FAM90A24P_5	exon	transcribed_unprocessed_pseudogene	chr8	8024014	8024171
chr8	8024172	8024347	FAM90A24P_intron_5	intron	transcribed_unprocessed_pseudogene	chr8	8024172	8024449
chr8	8024450	8024588	FAM90A24P_6	exon	transcribed_unprocessed_pseudogene	chr8	8024450	8024652
chr8	8027077	8028598	FAM90A12P_1	exon	unprocessed_pseudogene	chr8	8027077	8028598
chr8	8028599	8029261	FAM90A12P_intron_1	intron	unprocessed_pseudogene	chr8	8028599	8029261
chr8	8029262	8029371	FAM90A12P_2	exon	unprocessed_pseudogene	chr8	8029262	8029371
chr8	8029372	8029828	FAM90A12P_intron_2	intron	unprocessed_pseudogene	chr8	8029372	8029828
chr8	8029829	8030029	FAM90A12P_3	exon	unprocessed_pseudogene	chr8	8029829	8030029
chr8	8030030	8030522	FAM90A12P_intron_3	intron	unprocessed_pseudogene	chr8	8030030	8030522
chr8	8030523	8030702	FAM90A12P_4	exon	unprocessed_pseudogene	chr8	8030523	8030702
chr8	8030703	8031660	FAM90A12P_intron_4	intron	unprocessed_pseudogene	chr8	8030703	8031660
chr8	8031661	8031818	FAM90A12P_5	exon	unprocessed_pseudogene	chr8	8031661	8031818
chr8	8031819	8031994	FAM90A12P_intron_5	intron	unprocessed_pseudogene	chr8	8031819	8032096
chr8	85762911	85764423	REXO1L9P_1	exon	processed_pseudogene	chr8	85762909	85764423
chr8	85764426	85766337	REXO1L9P_intron_1	intron	processed_pseudogene	chr8	85764424	85766337
chr8	85766341	85766897	REXO1L9P_2	exon	processed_pseudogene	chr8	85766338	85766931
chr8	85775106	85776616	REXO1L2P_1	exon	processed_pseudogene	chr8	85775106	85776618
chr8	85776619	85778530	REXO1L2P_intron_1	intron	processed_pseudogene	chr8	85776619	85778533
chr8	85778534	85779090	REXO1L2P_2	exon	processed_pseudogene	chr8	85778534	85779090
chr9	39892299	39892811	FGF7P3_intron_3	intron	transcribed_unprocessed_pseudogene	chr9	39887561	40106356
chr9	39897388	39897443	FGF7P3_intron_3	intron	transcribed_unprocessed_pseudogene	chr9	39887561	40106356
chr9	39899186	39899576	FGF7P3_intron_3	intron	transcribed_unprocessed_pseudogene	chr9	39887561	40106356
chr9	39899577	39900162	FGF7P3_intron_3	intron	transcribed_unprocessed_pseudogene	chr9	39887561	40106356
chr9	39900163	39900253	FGF7P3_intron_3	intron	transcribed_unprocessed_pseudogene	chr9	39887561	40106356
chr9	39900254	39900474	FGF7P3_intron_3	intron	transcribed_unprocessed_pseudogene	chr9	39887561	40106356
chr9	39900475	39900781	FGF7P3_intron_3	intron	transcribed_unprocessed_pseudogene	chr9	39887561	40106356
chr9	39892446	39892540	RF00156_1	exon	snoRNA	chr9	39892446	39892540
chr9	39892550	39892811	CR769767.1_1	exon	processed_pseudogene	chr9	39892550	39892895
chr9	41893993	41894110	CNTNAP3B_1	CDS	protein_coding	chr9	41893988	41894110
chr9	41894111	41898460	CNTNAP3B_intron_1	intron	protein_coding	chr9	41894111	41898460
chr9	41898461	41898533	CNTNAP3B_2	CDS	protein_coding	chr9	41898461	41898533
chr9	41898534	41898767	CNTNAP3B_intron_2	intron	protein_coding	chr9	41898534	41898767
chr9	41898768	41898999	CNTNAP3B_3	CDS	protein_coding	chr9	41898768	41898999
chr9	41899000	41903079	CNTNAP3B_intron_3	intron	protein_coding	chr9	41899000	41905866
chr9	41903100	41903341	CNTNAP3B_intron_3	intron	protein_coding	chr9	41899000	41905866
chr9	41903366	41903593	CNTNAP3B_intron_3	intron	protein_coding	chr9	41899000	41905866
chr9	41903708	41903931	CNTNAP3B_intron_3	intron	protein_coding	chr9	41899000	41905866
chr9	41904008	41904041	CNTNAP3B_intron_3	intron	protein_coding	chr9	41899000	41905866
chr9	41904095	41904139	CNTNAP3B_intron_3	intron	protein_coding	chr9	41899000	41905866
chr9	61072918	61072955	BX005040.4_intron_3	intron	unprocessed_pseudogene	chr9	61067744	61072987
chr9	61073283	61073318	BX005040.4_intron_4	intron	unprocessed_pseudogene	chr9	61073117	61081888
chr9	61074251	61081888	BX005040.4_intron_4	intron	unprocessed_pseudogene	chr9	61073117	61081888
chr9	61081889	61082046	BX005040.4_5	exon	unprocessed_pseudogene	chr9	61081889	61082046
chr9	61089547	61089590	BX005040.4_intron_5	intron	unprocessed_pseudogene	chr9	61082047	61096834
chr9	61089654	61089709	BX005040.4_intron_5	intron	unprocessed_pseudogene	chr9	61082047	61096834
chr9	61089746	61089842	BX005040.4_intron_5	intron	unprocessed_pseudogene	chr9	61082047	61096834
chr9	61089897	61090091	BX005040.4_intron_5	intron	unprocessed_pseudogene	chr9	61082047	61096834
chr9	61090130	61090290	BX005040.4_intron_5	intron	unprocessed_pseudogene	chr9	61082047	61096834
chr9	61090338	61090383	BX005040.4_intron_5	intron	unprocessed_pseudogene	chr9	61082047	61096834
chr9	61082047	61089524	BX005040.4_intron_5	intron	unprocessed_pseudogene	chr9	61082047	61096834
chr9	61861977	61862490	AL391987.1_intron_1	intron	processed_pseudogene	chr9	61861977	61862490
chr9	61861995	61862336	FAM27E4_1	exon	processed_pseudogene	chr9	61861995	61862336
chr9	61882393	61884981	AL391987.2_intron_1	intron	lincRNA	chr9	61868775	61886639
chr9	61883640	61883751	RF00019_1	exon	misc_RNA	chr9	61883640	61883751
chr9	62349941	62350247	AL590399.3_1	exon	lincRNA	chr9	62349941	62350247
chr9	62350248	62350468	AL590399.3_intron_1	intron	lincRNA	chr9	62350248	62350468
chr9	62350469	62350559	AL590399.3_2	exon	lincRNA	chr9	62350469	62350559
chr9	62350560	62351145	AL590399.3_intron_2	intron	lincRNA	chr9	62350560	62351145
chr9	62351146	62351536	AL590399.3_3	exon	lincRNA	chr9	62351146	62351536
chr9	67240763	67240808	CNTNAP3P2_intron_13	intron	unprocessed_pseudogene	chr9	67234312	67249099
chr9	67240856	67241016	CNTNAP3P2_intron_13	intron	unprocessed_pseudogene	chr9	67234312	67249099
chr9	67241055	67241249	CNTNAP3P2_intron_13	intron	unprocessed_pseudogene	chr9	67234312	67249099
chr9	67241304	67241400	CNTNAP3P2_intron_13	intron	unprocessed_pseudogene	chr9	67234312	67249099
chr9	67241437	67241492	CNTNAP3P2_intron_13	intron	unprocessed_pseudogene	chr9	67234312	67249099
chr9	67241556	67241599	CNTNAP3P2_intron_13	intron	unprocessed_pseudogene	chr9	67234312	67249099
chr9	67241622	67249099	CNTNAP3P2_intron_13	intron	unprocessed_pseudogene	chr9	67234312	67249099
chr9	67249100	67249257	CNTNAP3P2_14	exon	unprocessed_pseudogene	chr9	67249100	67249257
chr9	67256940	67256968	CNTNAP3P2_intron_14	intron	unprocessed_pseudogene	chr9	67249258	67258029
chr9	67257828	67257863	CNTNAP3P2_intron_14	intron	unprocessed_pseudogene	chr9	67249258	67258029
chr9	67249258	67256895	CNTNAP3P2_intron_14	intron	unprocessed_pseudogene	chr9	67249258	67258029
chr9	67258191	67258228	CNTNAP3P2_intron_15	intron	unprocessed_pseudogene	chr9	67258159	67263402
chr9	67283322	67283366	CNTNAP3P2_intron_21	intron	unprocessed_pseudogene	chr9	67281596	67288462
chr9	67283420	67283453	CNTNAP3P2_intron_21	intron	unprocessed_pseudogene	chr9	67281596	67288462
chr9	67283530	67283753	CNTNAP3P2_intron_21	intron	unprocessed_pseudogene	chr9	67281596	67288462
chr9	67283778	67283812	CNTNAP3P2_intron_21	intron	unprocessed_pseudogene	chr9	67281596	67288462
chr9	67283868	67284095	CNTNAP3P2_intron_21	intron	unprocessed_pseudogene	chr9	67281596	67288462
chr9	67284120	67284361	CNTNAP3P2_intron_21	intron	unprocessed_pseudogene	chr9	67281596	67288462
chr9	67284382	67288462	CNTNAP3P2_intron_21	intron	unprocessed_pseudogene	chr9	67281596	67288462
chr9	67288463	67288694	CNTNAP3P2_22	exon	unprocessed_pseudogene	chr9	67288463	67288694
chr9	67288695	67288928	CNTNAP3P2_intron_22	intron	unprocessed_pseudogene	chr9	67288695	67288928
chr9	67288929	67289001	CNTNAP3P2_23	exon	unprocessed_pseudogene	chr9	67288929	67289001
chr9	67289002	67293350	CNTNAP3P2_intron_23	intron	unprocessed_pseudogene	chr9	67289002	67293350
chr9	67293351	67293468	CNTNAP3P2_24	exon	unprocessed_pseudogene	chr9	67293351	67293468
chr9	138286281	138286313	FO082796.1_1	exon	unprocessed_pseudogene	chr9	138286248	138286430
chrX	3838976	3839017	BX890604.1_intron_8	intron	lincRNA	chrX	3829393	3843339
chrX	3839072	3839096	BX890604.1_intron_8	intron	lincRNA	chrX	3829393	3843339
chrX	3839453	3839477	BX890604.1_intron_8	intron	lincRNA	chrX	3829393	3843339
chrX	3839667	3839722	BX890604.1_intron_8	intron	lincRNA	chrX	3829393	3843339
chrX	3839836	3839861	BX890604.1_intron_8	intron	lincRNA	chrX	3829393	3843339
chrX	3839914	3840009	BX890604.1_intron_8	intron	lincRNA	chrX	3829393	3843339
chrX	3840038	3840108	BX890604.1_intron_8	intron	lincRNA	chrX	3829393	3843339
chrX	3840148	3840210	BX890604.1_intron_8	intron	lincRNA	chrX	3829393	3843339
chrX	3840567	3840665	BX890604.1_intron_8	intron	lincRNA	chrX	3829393	3843339
chrX	3840719	3840749	BX890604.1_intron_8	intron	lincRNA	chrX	3829393	3843339
chrX	3840775	3840860	BX890604.1_intron_8	intron	lincRNA	chrX	3829393	3843339
chrX	3841094	3841148	BX890604.1_intron_8	intron	lincRNA	chrX	3829393	3843339
chrX	3841383	3841414	BX890604.1_intron_8	intron	lincRNA	chrX	3829393	3843339
chrX	3841439	3841480	BX890604.1_intron_8	intron	lincRNA	chrX	3829393	3843339
chrX	3841551	3841607	BX890604.1_intron_8	intron	lincRNA	chrX	3829393	3843339
chrX	3841668	3841749	BX890604.1_intron_8	intron	lincRNA	chrX	3829393	3843339
chrX	3841878	3841908	BX890604.1_intron_8	intron	lincRNA	chrX	3829393	3843339
chrX	3841987	3842019	BX890604.1_intron_8	intron	lincRNA	chrX	3829393	3843339
chrX	3842267	3842303	BX890604.1_intron_8	intron	lincRNA	chrX	3829393	3843339
chrX	3842393	3842428	BX890604.1_intron_8	intron	lincRNA	chrX	3829393	3843339
chrX	3842870	3842893	BX890604.1_intron_8	intron	lincRNA	chrX	3829393	3843339
chrX	3843340	3843366	BX890604.1_9	exon	lincRNA	chrX	3843340	3843857
chrX	3843719	3843765	BX890604.1_9	exon	lincRNA	chrX	3843340	3843857
chrX	3843793	3843839	BX890604.1_9	exon	lincRNA	chrX	3843340	3843857
chrX	3880422	3880477	FAM239A_intron_5	intron	lincRNA	chrX	3867807	3881763
chrX	3880508	3880550	FAM239A_intron_5	intron	lincRNA	chrX	3867807	3881763
chrX	3880626	3880689	FAM239A_intron_5	intron	lincRNA	chrX	3867807	3881763
chrX	3880691	3880727	FAM239A_intron_5	intron	lincRNA	chrX	3867807	3881763
chrX	3880759	3880870	FAM239A_intron_5	intron	lincRNA	chrX	3867807	3881763
chrX	3882143	3882189	FAM239A_6	exon	lincRNA	chrX	3881764	3882317
chrX	3882217	3882263	FAM239A_6	exon	lincRNA	chrX	3881764	3882317
chrX	3915829	3915870	FAM239B_intron_4	intron	lincRNA	chrX	3906233	3920192
chrX	3916520	3916575	FAM239B_intron_4	intron	lincRNA	chrX	3906233	3920192
chrX	3916767	3916862	FAM239B_intron_4	intron	lincRNA	chrX	3906233	3920192
chrX	3916891	3916961	FAM239B_intron_4	intron	lincRNA	chrX	3906233	3920192
chrX	3917001	3917063	FAM239B_intron_4	intron	lincRNA	chrX	3906233	3920192
chrX	3917420	3917518	FAM239B_intron_4	intron	lincRNA	chrX	3906233	3920192
chrX	3917572	3917602	FAM239B_intron_4	intron	lincRNA	chrX	3906233	3920192
chrX	3917628	3917713	FAM239B_intron_4	intron	lincRNA	chrX	3906233	3920192
chrX	3917947	3918001	FAM239B_intron_4	intron	lincRNA	chrX	3906233	3920192
chrX	3918236	3918267	FAM239B_intron_4	intron	lincRNA	chrX	3906233	3920192
chrX	3918292	3918333	FAM239B_intron_4	intron	lincRNA	chrX	3906233	3920192
chrX	3918404	3918460	FAM239B_intron_4	intron	lincRNA	chrX	3906233	3920192
chrX	3918521	3918602	FAM239B_intron_4	intron	lincRNA	chrX	3906233	3920192
chrX	3918851	3918906	FAM239B_intron_4	intron	lincRNA	chrX	3906233	3920192
chrX	3918937	3918979	FAM239B_intron_4	intron	lincRNA	chrX	3906233	3920192
chrX	3919055	3919118	FAM239B_intron_4	intron	lincRNA	chrX	3906233	3920192
chrX	3919143	3919166	FAM239B_intron_4	intron	lincRNA	chrX	3906233	3920192
chrX	3919188	3919299	FAM239B_intron_4	intron	lincRNA	chrX	3906233	3920192
chrX	49529891	49529985	GAGE12B_UTR_1	three_prime_UTR	protein_coding	chrX	49529869	49529985
chrX	49532211	49532284	GAGE12C_UTR_1	five_prime_UTR	protein_coding	chrX	49532211	49532284
chrX	49532285	49533322	GAGE12C_intron_1	intron	protein_coding	chrX	49532285	49533322
chrX	49533331	49533415	GAGE12C_1	CDS	protein_coding	chrX	49533331	49533415
chrX	49533416	49533879	GAGE12C_intron_2	intron	protein_coding	chrX	49533416	49533879
chrX	49533880	49534001	GAGE12C_2	CDS	protein_coding	chrX	49533880	49534001
chrX	49534002	49536822	GAGE12C_intron_3	intron	protein_coding	chrX	49534002	49536822
chrX	49536823	49536949	GAGE12C_3	CDS	protein_coding	chrX	49536823	49536949
chrX	49536950	49539423	GAGE12C_intron_4	intron	protein_coding	chrX	49536950	49539423
chrX	49539447	49539538	GAGE12C_UTR_3	three_prime_UTR	protein_coding	chrX	49539447	49539538
chrX	49541767	49541840	GAGE12D_UTR_1	five_prime_UTR	protein_coding	chrX	49541767	49541840
chrX	49541841	49542878	GAGE12D_intron_1	intron	protein_coding	chrX	49541841	49542878
chrX	49542887	49542971	GAGE12D_1	CDS	protein_coding	chrX	49542887	49542971
chrX	49542972	49543435	GAGE12D_intron_2	intron	protein_coding	chrX	49542972	49543435
chrX	49543436	49543557	GAGE12D_2	CDS	protein_coding	chrX	49543436	49543557
chrX	49543558	49546378	GAGE12D_intron_3	intron	protein_coding	chrX	49543558	49546378
chrX	49546379	49546505	GAGE12D_3	CDS	protein_coding	chrX	49546379	49546505
chrX	49546506	49548979	GAGE12D_intron_4	intron	protein_coding	chrX	49546506	49548979
chrX	49549003	49549094	GAGE12D_UTR_3	three_prime_UTR	protein_coding	chrX	49549003	49549094
chrX	49551322	49551396	GAGE12F_UTR_1	five_prime_UTR	protein_coding	chrX	49551278	49551396
chrX	49551397	49552434	GAGE12F_intron_1	intron	protein_coding	chrX	49551397	49560874
chrX	49552443	49552527	GAGE12F_intron_1	intron	protein_coding	chrX	49551397	49560874
chrX	49552528	49552991	GAGE12F_intron_1	intron	protein_coding	chrX	49551397	49560874
chrX	49552992	49553113	GAGE12F_intron_1	intron	protein_coding	chrX	49551397	49560874
chrX	49553114	49555934	GAGE12F_intron_1	intron	protein_coding	chrX	49551397	49560874
chrX	49555935	49556061	GAGE12F_intron_1	intron	protein_coding	chrX	49551397	49560874
chrX	49556062	49558531	GAGE12F_intron_1	intron	protein_coding	chrX	49551397	49560874
chrX	49558533	49558659	GAGE12F_intron_1	intron	protein_coding	chrX	49551397	49560874
chrX	49560831	49560874	GAGE12F_intron_1	intron	protein_coding	chrX	49551397	49560874
chrX	49560875	49560949	GAGE12F_UTR_2	five_prime_UTR	protein_coding	chrX	49560875	49560949
chrX	49560950	49561987	GAGE12F_intron_2	intron	protein_coding	chrX	49560950	49561987
chrX	49561996	49562080	GAGE12F_1	CDS	protein_coding	chrX	49561996	49562080
chrX	49562081	49562544	GAGE12F_intron_3	intron	protein_coding	chrX	49562081	49562544
chrX	49562545	49562666	GAGE12F_2	CDS	protein_coding	chrX	49562545	49562666
chrX	49562667	49565493	GAGE12F_intron_4	intron	protein_coding	chrX	49562667	49565493
chrX	49565494	49565620	GAGE12F_3	CDS	protein_coding	chrX	49565494	49565620
chrX	49565621	49568090	GAGE12F_intron_5	intron	protein_coding	chrX	49565621	49568090
chrX	49568114	49568208	GAGE12F_UTR_4	three_prime_UTR	protein_coding	chrX	49568114	49568218
chrX	49570434	49570507	GAGE12G_UTR_1	five_prime_UTR	protein_coding	chrX	49570434	49570507
chrX	49570508	49571545	GAGE12G_intron_1	intron	protein_coding	chrX	49570508	49571545
chrX	49571554	49571638	GAGE12G_1	CDS	protein_coding	chrX	49571554	49571638
chrX	49571639	49572102	GAGE12G_intron_2	intron	protein_coding	chrX	49571639	49572102
chrX	49572103	49572224	GAGE12G_2	CDS	protein_coding	chrX	49572103	49572224
chrX	49572225	49575046	GAGE12G_intron_3	intron	protein_coding	chrX	49572225	49575046
chrX	49575047	49575173	GAGE12G_3	CDS	protein_coding	chrX	49575047	49575173
chrX	49575174	49577639	GAGE12G_intron_4	intron	protein_coding	chrX	49575174	49577639
chrX	49577663	49577754	GAGE12G_UTR_3	three_prime_UTR	protein_coding	chrX	49577663	49577754
chrX	49579983	49580056	GAGE12H_UTR_1	five_prime_UTR	protein_coding	chrX	49579983	49580056
chrX	49580057	49581094	GAGE12H_intron_1	intron	protein_coding	chrX	49580057	49581094
chrX	49581103	49581187	GAGE12H_1	CDS	protein_coding	chrX	49581103	49581187
chrX	49581188	49581651	GAGE12H_intron_2	intron	protein_coding	chrX	49581188	49581651
chrX	49581652	49581773	GAGE12H_2	CDS	protein_coding	chrX	49581652	49581773
chrX	49581774	49584594	GAGE12H_intron_3	intron	protein_coding	chrX	49581774	49584594
chrX	49584595	49584721	GAGE12H_3	CDS	protein_coding	chrX	49584595	49584721
chrX	49585989	49586112	GAGE12H_intron_4	intron	protein_coding	chrX	49584722	49587186
chrX	49586280	49586304	GAGE12H_intron_4	intron	protein_coding	chrX	49584722	49587186
chrX	49584722	49585963	GAGE12H_intron_4	intron	protein_coding	chrX	49584722	49587186
chrX	52054017	52054071	AC239585.1_2	exon	lincRNA	chrX	52053994	52054255
chrX	52054092	52054181	AC239585.1_2	exon	lincRNA	chrX	52053994	52054255
chrX	52054221	52054255	AC239585.1_2	exon	lincRNA	chrX	52053994	52054255
chrX	52054017	52054055	AC239585.2_intron_1	intron	lincRNA	chrX	52053465	52054055
chrX	52054092	52054181	AC239585.2_2	exon	lincRNA	chrX	52054056	52054190
chrX	52054221	52054264	AC239585.2_intron_2	intron	lincRNA	chrX	52054191	52054593
chrX	52687508	52687579	AL450023.3_1	exon	processed_pseudogene	chrX	52687363	52687633
chrX	52696896	52697518	SSX2_UTR_1	three_prime_UTR	protein_coding	chrX	52696896	52697518
chrX	52697519	52697982	SSX2_intron_1	intron	protein_coding	chrX	52697519	52697982
chrX	52697983	52698028	SSX2_UTR_2	three_prime_UTR	protein_coding	chrX	52697983	52698028
chrX	52698028	52698088	SSX2_1	CDS	protein_coding	chrX	52698028	52698088
chrX	52698089	52698784	SSX2_intron_2	intron	protein_coding	chrX	52698089	52698784
chrX	52698785	52698931	SSX2_2	CDS	protein_coding	chrX	52698785	52698931
chrX	52698932	52700441	SSX2_intron_3	intron	protein_coding	chrX	52698932	52700441
chrX	52700442	52700578	SSX2_3	CDS	protein_coding	chrX	52700442	52700578
chrX	52700579	52702579	SSX2_intron_4	intron	protein_coding	chrX	52700579	52702579
chrX	52702580	52702630	SSX2_4	CDS	protein_coding	chrX	52702580	52702630
chrX	52702631	52704495	SSX2_intron_5	intron	protein_coding	chrX	52702631	52704495
chrX	52704496	52704592	SSX2_5	CDS	protein_coding	chrX	52704496	52704592
chrX	52704593	52705126	SSX2_intron_6	intron	protein_coding	chrX	52704593	52705126
chrX	52705127	52705242	SSX2_6	CDS	protein_coding	chrX	52705127	52705242
chrX	52705243	52705679	SSX2_intron_7	intron	protein_coding	chrX	52705243	52705679
chrX	52705680	52705749	SSX2_7	CDS	protein_coding	chrX	52705680	52705749
chrX	52705770	52707110	SSX2_intron_8	intron	protein_coding	chrX	52705770	52707110
chrX	52707111	52707189	SSX2_UTR_4	five_prime_UTR	protein_coding	chrX	52707111	52707189
chrX	52751240	52751318	SSX2B_UTR_1	five_prime_UTR	protein_coding	chrX	52751132	52751318
chrX	52751319	52752659	SSX2B_intron_1	intron	protein_coding	chrX	52751319	52752659
chrX	52752680	52752749	SSX2B_1	CDS	protein_coding	chrX	52752680	52752749
chrX	52752750	52753186	SSX2B_intron_2	intron	protein_coding	chrX	52752750	52753186
chrX	52753187	52753302	SSX2B_2	CDS	protein_coding	chrX	52753187	52753302
chrX	52753303	52753836	SSX2B_intron_3	intron	protein_coding	chrX	52753303	52753836
chrX	52753837	52753933	SSX2B_3	CDS	protein_coding	chrX	52753837	52753933
chrX	52753934	52755798	SSX2B_intron_4	intron	protein_coding	chrX	52753934	52755798
chrX	52755799	52755849	SSX2B_4	CDS	protein_coding	chrX	52755799	52755849
chrX	52755850	52757852	SSX2B_intron_5	intron	protein_coding	chrX	52755850	52757852
chrX	52757853	52757989	SSX2B_5	CDS	protein_coding	chrX	52757853	52757989
chrX	52757990	52759499	SSX2B_intron_6	intron	protein_coding	chrX	52757990	52759499
chrX	52759500	52759646	SSX2B_6	CDS	protein_coding	chrX	52759500	52759646
chrX	52759647	52760342	SSX2B_intron_7	intron	protein_coding	chrX	52759647	52760342
chrX	52760343	52760403	SSX2B_7	CDS	protein_coding	chrX	52760343	52760403
chrX	52760403	52760448	SSX2B_UTR_3	three_prime_UTR	protein_coding	chrX	52760403	52760448
chrX	52760449	52760912	SSX2B_intron_8	intron	protein_coding	chrX	52760449	52760912
chrX	52760913	52761535	SSX2B_UTR_4	three_prime_UTR	protein_coding	chrX	52760913	52761536
chrX	52770861	52770932	SSX2B_intron_9	intron	protein_coding	chrX	52761537	52789694
chrX	52901987	52902016	FAM156B_intron_4	intron	protein_coding	chrX	52900661	52907107
chrX	52902554	52902592	FAM156B_intron_4	intron	protein_coding	chrX	52900661	52907107
chrX	52902628	52902658	FAM156B_intron_4	intron	protein_coding	chrX	52900661	52907107
chrX	52902918	52902960	FAM156B_intron_4	intron	protein_coding	chrX	52900661	52907107
chrX	52903127	52903150	FAM156B_intron_4	intron	protein_coding	chrX	52900661	52907107
chrX	52952853	52952895	FAM156A_intron_1	intron	protein_coding	chrX	52948706	52955152
chrX	52953155	52953185	FAM156A_intron_1	intron	protein_coding	chrX	52948706	52955152
chrX	52953221	52953259	FAM156A_intron_1	intron	protein_coding	chrX	52948706	52955152
chrX	52953328	52953356	FAM156A_intron_1	intron	protein_coding	chrX	52948706	52955152
chrX	52953527	52953565	FAM156A_intron_1	intron	protein_coding	chrX	52948706	52955152
chrX	52953797	52953826	FAM156A_intron_1	intron	protein_coding	chrX	52948706	52955152
chrX	72777208	72777248	DMRTC1B_UTR_1	five_prime_UTR	protein_coding	chrX	72777147	72777248
chrX	72777282	72777342	DMRTC1B_intron_1	intron	protein_coding	chrX	72777249	72842781
chrX	72777368	72777403	DMRTC1B_intron_1	intron	protein_coding	chrX	72777249	72842781
chrX	72777468	72777512	DMRTC1B_intron_1	intron	protein_coding	chrX	72777249	72842781
chrX	72777553	72777587	DMRTC1B_intron_1	intron	protein_coding	chrX	72777249	72842781
chrX	72777628	72777683	DMRTC1B_intron_1	intron	protein_coding	chrX	72777249	72842781
chrX	72777822	72777860	DMRTC1B_intron_1	intron	protein_coding	chrX	72777249	72842781
chrX	72777881	72777935	DMRTC1B_intron_1	intron	protein_coding	chrX	72777249	72842781
chrX	72777980	72778023	DMRTC1B_intron_1	intron	protein_coding	chrX	72777249	72842781
chrX	72778044	72778075	DMRTC1B_intron_1	intron	protein_coding	chrX	72777249	72842781
chrX	72778110	72778316	DMRTC1B_intron_1	intron	protein_coding	chrX	72777249	72842781
chrX	72778382	72778495	DMRTC1B_intron_1	intron	protein_coding	chrX	72777249	72842781
chrX	72778795	72778853	DMRTC1B_intron_1	intron	protein_coding	chrX	72777249	72842781
chrX	72778918	72778963	DMRTC1B_intron_1	intron	protein_coding	chrX	72777249	72842781
chrX	72779007	72779066	DMRTC1B_intron_1	intron	protein_coding	chrX	72777249	72842781
chrX	72779097	72779122	DMRTC1B_intron_1	intron	protein_coding	chrX	72777249	72842781
chrX	72795668	72795735	DMRTC1B_intron_1	intron	protein_coding	chrX	72777249	72842781
chrX	72795761	72796027	DMRTC1B_intron_1	intron	protein_coding	chrX	72777249	72842781
chrX	72796050	72796638	DMRTC1B_intron_1	intron	protein_coding	chrX	72777249	72842781
chrX	72796663	72796745	DMRTC1B_intron_1	intron	protein_coding	chrX	72777249	72842781
chrX	72796767	72796796	DMRTC1B_intron_1	intron	protein_coding	chrX	72777249	72842781
chrX	72796844	72797055	DMRTC1B_intron_1	intron	protein_coding	chrX	72777249	72842781
chrX	72797081	72797293	DMRTC1B_intron_1	intron	protein_coding	chrX	72777249	72842781
chrX	72797320	72798190	DMRTC1B_intron_1	intron	protein_coding	chrX	72777249	72842781
chrX	72798213	72798386	DMRTC1B_intron_1	intron	protein_coding	chrX	72777249	72842781
chrX	72798490	72798627	DMRTC1B_intron_1	intron	protein_coding	chrX	72777249	72842781
chrX	72798649	72799120	DMRTC1B_intron_1	intron	protein_coding	chrX	72777249	72842781
chrX	72812473	72812553	DMRTC1B_intron_1	intron	protein_coding	chrX	72777249	72842781
chrX	72812708	72812744	DMRTC1B_intron_1	intron	protein_coding	chrX	72777249	72842781
chrX	72812835	72812873	DMRTC1B_intron_1	intron	protein_coding	chrX	72777249	72842781
chrX	72812897	72812927	DMRTC1B_intron_1	intron	protein_coding	chrX	72777249	72842781
chrX	72812951	72813045	DMRTC1B_intron_1	intron	protein_coding	chrX	72777249	72842781
chrX	72813159	72813205	DMRTC1B_intron_1	intron	protein_coding	chrX	72777249	72842781
chrX	72813241	72813303	DMRTC1B_intron_1	intron	protein_coding	chrX	72777249	72842781
chrX	72813367	72813447	DMRTC1B_intron_1	intron	protein_coding	chrX	72777249	72842781
chrX	72813469	72813567	DMRTC1B_intron_1	intron	protein_coding	chrX	72777249	72842781
chrX	72813643	72813712	DMRTC1B_intron_1	intron	protein_coding	chrX	72777249	72842781
chrX	72813735	72813798	DMRTC1B_intron_1	intron	protein_coding	chrX	72777249	72842781
chrX	72813852	72813920	DMRTC1B_intron_1	intron	protein_coding	chrX	72777249	72842781
chrX	72813998	72814041	DMRTC1B_intron_1	intron	protein_coding	chrX	72777249	72842781
chrX	72814064	72814100	DMRTC1B_intron_1	intron	protein_coding	chrX	72777249	72842781
chrX	72814170	72814297	DMRTC1B_intron_1	intron	protein_coding	chrX	72777249	72842781
chrX	72814350	72814414	DMRTC1B_intron_1	intron	protein_coding	chrX	72777249	72842781
chrX	72814438	72814493	DMRTC1B_intron_1	intron	protein_coding	chrX	72777249	72842781
chrX	72814534	72814724	DMRTC1B_intron_1	intron	protein_coding	chrX	72777249	72842781
chrX	72814755	72814822	DMRTC1B_intron_1	intron	protein_coding	chrX	72777249	72842781
chrX	72814851	72814978	DMRTC1B_intron_1	intron	protein_coding	chrX	72777249	72842781
chrX	72815022	72815136	DMRTC1B_intron_1	intron	protein_coding	chrX	72777249	72842781
chrX	72815396	72817285	DMRTC1B_intron_1	intron	protein_coding	chrX	72777249	72842781
chrX	72817395	72817433	DMRTC1B_intron_1	intron	protein_coding	chrX	72777249	72842781
chrX	72817456	72817494	DMRTC1B_intron_1	intron	protein_coding	chrX	72777249	72842781
chrX	72817576	72817661	DMRTC1B_intron_1	intron	protein_coding	chrX	72777249	72842781
chrX	72832675	72833863	DMRTC1B_intron_1	intron	protein_coding	chrX	72777249	72842781
chrX	72833935	72834112	DMRTC1B_intron_1	intron	protein_coding	chrX	72777249	72842781
chrX	72834148	72834528	DMRTC1B_intron_1	intron	protein_coding	chrX	72777249	72842781
chrX	72834578	72834611	DMRTC1B_intron_1	intron	protein_coding	chrX	72777249	72842781
chrX	72834636	72834662	DMRTC1B_intron_1	intron	protein_coding	chrX	72777249	72842781
chrX	72834691	72834754	DMRTC1B_intron_1	intron	protein_coding	chrX	72777249	72842781
chrX	72834778	72834814	DMRTC1B_intron_1	intron	protein_coding	chrX	72777249	72842781
chrX	72834850	72836598	DMRTC1B_intron_1	intron	protein_coding	chrX	72777249	72842781
chrX	72836680	72836810	DMRTC1B_intron_1	intron	protein_coding	chrX	72777249	72842781
chrX	72836846	72836972	DMRTC1B_intron_1	intron	protein_coding	chrX	72777249	72842781
chrX	72837102	72837164	DMRTC1B_intron_1	intron	protein_coding	chrX	72777249	72842781
chrX	72837201	72837243	DMRTC1B_intron_1	intron	protein_coding	chrX	72777249	72842781
chrX	72837329	72837391	DMRTC1B_intron_1	intron	protein_coding	chrX	72777249	72842781
chrX	72837420	72837485	DMRTC1B_intron_1	intron	protein_coding	chrX	72777249	72842781
chrX	72837507	72837622	DMRTC1B_intron_1	intron	protein_coding	chrX	72777249	72842781
chrX	72837666	72838391	DMRTC1B_intron_1	intron	protein_coding	chrX	72777249	72842781
chrX	72841041	72841086	DMRTC1B_intron_1	intron	protein_coding	chrX	72777249	72842781
chrX	72777711	72777745	DMRTC1B_intron_1	intron	protein_coding	chrX	72777249	72842781
chrX	72779248	72795646	DMRTC1B_intron_1	intron	protein_coding	chrX	72777249	72842781
chrX	72817682	72832652	DMRTC1B_intron_1	intron	protein_coding	chrX	72777249	72842781
chrX	72781865	72781989	FAM236B_UTR_1	three_prime_UTR	protein_coding	chrX	72781865	72781989
chrX	72781989	72782017	FAM236B_1	CDS	protein_coding	chrX	72781989	72782017
chrX	72782018	72782170	FAM236B_intron_1	intron	protein_coding	chrX	72782018	72782170
chrX	72782171	72782347	FAM236B_2	CDS	protein_coding	chrX	72782171	72782347
chrX	72782348	72782523	FAM236B_intron_2	intron	protein_coding	chrX	72782348	72782523
chrX	72782524	72782560	FAM236B_3	CDS	protein_coding	chrX	72782524	72782560
chrX	72782560	72782660	FAM236B_UTR_2	five_prime_UTR	protein_coding	chrX	72782560	72782660
chrX	72879747	72879792	DMRTC1_intron_7	intron	protein_coding	chrX	72877865	72943573
chrX	72882445	72883170	DMRTC1_intron_7	intron	protein_coding	chrX	72877865	72943573
chrX	72883214	72883329	DMRTC1_intron_7	intron	protein_coding	chrX	72877865	72943573
chrX	72883351	72883416	DMRTC1_intron_7	intron	protein_coding	chrX	72877865	72943573
chrX	72883445	72883507	DMRTC1_intron_7	intron	protein_coding	chrX	72877865	72943573
chrX	72883593	72883635	DMRTC1_intron_7	intron	protein_coding	chrX	72877865	72943573
chrX	72883672	72883734	DMRTC1_intron_7	intron	protein_coding	chrX	72877865	72943573
chrX	72883864	72883990	DMRTC1_intron_7	intron	protein_coding	chrX	72877865	72943573
chrX	72884026	72884156	DMRTC1_intron_7	intron	protein_coding	chrX	72877865	72943573
chrX	72884238	72885986	DMRTC1_intron_7	intron	protein_coding	chrX	72877865	72943573
chrX	72886022	72886058	DMRTC1_intron_7	intron	protein_coding	chrX	72877865	72943573
chrX	72886082	72886145	DMRTC1_intron_7	intron	protein_coding	chrX	72877865	72943573
chrX	72886308	72886688	DMRTC1_intron_7	intron	protein_coding	chrX	72877865	72943573
chrX	72886724	72886901	DMRTC1_intron_7	intron	protein_coding	chrX	72877865	72943573
chrX	72886973	72888160	DMRTC1_intron_7	intron	protein_coding	chrX	72877865	72943573
chrX	72903163	72903248	DMRTC1_intron_7	intron	protein_coding	chrX	72877865	72943573
chrX	72903330	72903368	DMRTC1_intron_7	intron	protein_coding	chrX	72877865	72943573
chrX	72903391	72903429	DMRTC1_intron_7	intron	protein_coding	chrX	72877865	72943573
chrX	72903539	72905427	DMRTC1_intron_7	intron	protein_coding	chrX	72877865	72943573
chrX	72905451	72905475	DMRTC1_intron_7	intron	protein_coding	chrX	72877865	72943573
chrX	72905687	72905801	DMRTC1_intron_7	intron	protein_coding	chrX	72877865	72943573
chrX	72905845	72905973	DMRTC1_intron_7	intron	protein_coding	chrX	72877865	72943573
chrX	72906002	72906069	DMRTC1_intron_7	intron	protein_coding	chrX	72877865	72943573
chrX	72906100	72906290	DMRTC1_intron_7	intron	protein_coding	chrX	72877865	72943573
chrX	72906331	72906386	DMRTC1_intron_7	intron	protein_coding	chrX	72877865	72943573
chrX	72906410	72906474	DMRTC1_intron_7	intron	protein_coding	chrX	72877865	72943573
chrX	72906527	72906654	DMRTC1_intron_7	intron	protein_coding	chrX	72877865	72943573
chrX	72906724	72906760	DMRTC1_intron_7	intron	protein_coding	chrX	72877865	72943573
chrX	72906783	72906826	DMRTC1_intron_7	intron	protein_coding	chrX	72877865	72943573
chrX	72906904	72906972	DMRTC1_intron_7	intron	protein_coding	chrX	72877865	72943573
chrX	72907026	72907089	DMRTC1_intron_7	intron	protein_coding	chrX	72877865	72943573
chrX	72907112	72907181	DMRTC1_intron_7	intron	protein_coding	chrX	72877865	72943573
chrX	72907257	72907355	DMRTC1_intron_7	intron	protein_coding	chrX	72877865	72943573
chrX	72907377	72907457	DMRTC1_intron_7	intron	protein_coding	chrX	72877865	72943573
chrX	72907521	72907583	DMRTC1_intron_7	intron	protein_coding	chrX	72877865	72943573
chrX	72907619	72907665	DMRTC1_intron_7	intron	protein_coding	chrX	72877865	72943573
chrX	72907779	72907873	DMRTC1_intron_7	intron	protein_coding	chrX	72877865	72943573
chrX	72907897	72907927	DMRTC1_intron_7	intron	protein_coding	chrX	72877865	72943573
chrX	72907951	72907989	DMRTC1_intron_7	intron	protein_coding	chrX	72877865	72943573
chrX	72908080	72908116	DMRTC1_intron_7	intron	protein_coding	chrX	72877865	72943573
chrX	72908211	72908236	DMRTC1_intron_7	intron	protein_coding	chrX	72877865	72943573
chrX	72908271	72908351	DMRTC1_intron_7	intron	protein_coding	chrX	72877865	72943573
chrX	72888183	72903142	DMRTC1_intron_7	intron	protein_coding	chrX	72877865	72943573
chrX	72916415	72943573	DMRTC1_intron_7	intron	protein_coding	chrX	72877865	72943573
chrX	72943574	72943614	DMRTC1_UTR_4	five_prime_UTR	protein_coding	chrX	72943574	72943675
chrX	72938163	72938262	FAM236A_UTR_1	five_prime_UTR	protein_coding	chrX	72938163	72938262
chrX	72938262	72938298	FAM236A_1	CDS	protein_coding	chrX	72938262	72938298
chrX	72938299	72938474	FAM236A_intron_1	intron	protein_coding	chrX	72938299	72938474
chrX	72938475	72938651	FAM236A_2	CDS	protein_coding	chrX	72938475	72938651
chrX	72938652	72938804	FAM236A_intron_2	intron	protein_coding	chrX	72938652	72938804
chrX	72938805	72938833	FAM236A_3	CDS	protein_coding	chrX	72938805	72938833
chrX	72938833	72938958	FAM236A_UTR_2	three_prime_UTR	protein_coding	chrX	72938833	72938958
chrX	135777443	135777635	CT45A5_UTR_1	three_prime_UTR	protein_coding	chrX	135777130	135777635
chrX	135777635	135777693	CT45A5_1	CDS	protein_coding	chrX	135777635	135777693
chrX	135777694	135778916	CT45A5_intron_1	intron	protein_coding	chrX	135777694	135778916
chrX	135778917	135779011	CT45A5_2	CDS	protein_coding	chrX	135778917	135779011
chrX	135779012	135779391	CT45A5_intron_2	intron	protein_coding	chrX	135779012	135779391
chrX	135779392	135779641	CT45A5_3	CDS	protein_coding	chrX	135779392	135779641
chrX	135779642	135781559	CT45A5_intron_3	intron	protein_coding	chrX	135779642	135781559
chrX	135781560	135781729	CT45A5_4	CDS	protein_coding	chrX	135781560	135781729
chrX	135781738	135785218	CT45A5_intron_4	intron	protein_coding	chrX	135781736	135785218
chrX	135785236	135785298	CT45A5_UTR_3	five_prime_UTR	protein_coding	chrX	135785219	135785298
chrX	135794752	135794794	CT45A6_UTR_1	three_prime_UTR	protein_coding	chrX	135794706	135794897
chrX	135794909	135794955	CT45A6_1	CDS	protein_coding	chrX	135794897	135794955
chrX	135795214	135795303	CT45A6_intron_1	intron	protein_coding	chrX	135794956	135796178
chrX	135795338	135795368	CT45A6_intron_1	intron	protein_coding	chrX	135794956	135796178
chrX	135795405	135795429	CT45A6_intron_1	intron	protein_coding	chrX	135794956	135796178
chrX	135795477	135795529	CT45A6_intron_1	intron	protein_coding	chrX	135794956	135796178
chrX	135795642	135795686	CT45A6_intron_1	intron	protein_coding	chrX	135794956	135796178
chrX	135795790	135795814	CT45A6_intron_1	intron	protein_coding	chrX	135794956	135796178
chrX	135795910	135795947	CT45A6_intron_1	intron	protein_coding	chrX	135794956	135796178
chrX	135795981	135796029	CT45A6_intron_1	intron	protein_coding	chrX	135794956	135796178
chrX	135796126	135796163	CT45A6_intron_1	intron	protein_coding	chrX	135794956	135796178
chrX	135796230	135796273	CT45A6_2	CDS	protein_coding	chrX	135796179	135796273
chrX	135796323	135796352	CT45A6_intron_2	intron	protein_coding	chrX	135796274	135796653
chrX	135817342	135817375	CT45A2_intron_4	intron	protein_coding	chrX	135816272	135819772
chrX	135817797	135819772	CT45A2_intron_4	intron	protein_coding	chrX	135816272	135819772
chrX	135819773	135820012	CT45A2_UTR_3	five_prime_UTR	protein_coding	chrX	135819773	135820012
chrX	135829247	135829439	CT45A7_UTR_1	three_prime_UTR	protein_coding	chrX	135829247	135829439
chrX	135829439	135829497	CT45A7_1	CDS	protein_coding	chrX	135829439	135829497
chrX	135829498	135830720	CT45A7_intron_1	intron	protein_coding	chrX	135829498	135830720
chrX	135830721	135830815	CT45A7_2	CDS	protein_coding	chrX	135830721	135830815
chrX	135830816	135831195	CT45A7_intron_2	intron	protein_coding	chrX	135830816	135831195
chrX	135831196	135831445	CT45A7_3	CDS	protein_coding	chrX	135831196	135831445
chrX	135831446	135833363	CT45A7_intron_3	intron	protein_coding	chrX	135831446	135833363
chrX	135833364	135833533	CT45A7_4	CDS	protein_coding	chrX	135833364	135833533
chrX	135833542	135837040	CT45A7_intron_4	intron	protein_coding	chrX	135833542	135837040
chrX	135837041	135837268	CT45A7_UTR_3	five_prime_UTR	protein_coding	chrX	135837041	135837268
chrX	135852365	135852408	CT45A8_intron_4	intron	protein_coding	chrX	135850792	135854298
chrX	135852450	135852494	CT45A8_intron_4	intron	protein_coding	chrX	135850792	135854298
chrX	135852614	135852676	CT45A8_intron_4	intron	protein_coding	chrX	135850792	135854298
chrX	135852864	135852894	CT45A8_intron_4	intron	protein_coding	chrX	135850792	135854298
chrX	135852975	135853008	CT45A8_intron_4	intron	protein_coding	chrX	135850792	135854298
chrX	135853179	135853203	CT45A8_intron_4	intron	protein_coding	chrX	135850792	135854298
chrX	135853412	135853452	CT45A8_intron_4	intron	protein_coding	chrX	135850792	135854298
chrX	135853552	135853605	CT45A8_intron_4	intron	protein_coding	chrX	135850792	135854298
chrX	135853940	135854298	CT45A8_intron_4	intron	protein_coding	chrX	135850792	135854298
chrX	135854299	135854538	CT45A8_UTR_3	five_prime_UTR	protein_coding	chrX	135854299	135854538
chrX	154182728	154182775	OPN1MW_1	CDS	protein_coding	chrX	154182677	154182789
chrX	154219866	154219913	OPN1MW2_1	CDS	protein_coding	chrX	154219815	154219927
chrY	6390431	6390675	TTTY1B_1	exon	lincRNA	chrY	6390431	6390675
chrY	6391488	6391538	TTTY1B_intron_1	intron	lincRNA	chrY	6390676	6394098
chrY	6392132	6392432	TTTY1B_intron_1	intron	lincRNA	chrY	6390676	6394098
chrY	6392454	6392769	TTTY1B_intron_1	intron	lincRNA	chrY	6390676	6394098
chrY	6392872	6392985	TTTY1B_intron_1	intron	lincRNA	chrY	6390676	6394098
chrY	6393006	6393180	TTTY1B_intron_1	intron	lincRNA	chrY	6390676	6394098
chrY	6393215	6393258	TTTY1B_intron_1	intron	lincRNA	chrY	6390676	6394098
chrY	6393332	6393546	TTTY1B_intron_1	intron	lincRNA	chrY	6390676	6394098
chrY	6393575	6393700	TTTY1B_intron_1	intron	lincRNA	chrY	6390676	6394098
chrY	6393761	6393805	TTTY1B_intron_1	intron	lincRNA	chrY	6390676	6394098
chrY	6393872	6393968	TTTY1B_intron_1	intron	lincRNA	chrY	6390676	6394098
chrY	6393993	6394084	TTTY1B_intron_1	intron	lincRNA	chrY	6390676	6394098
chrY	6390676	6391466	TTTY1B_intron_1	intron	lincRNA	chrY	6390676	6394098
chrY	6394140	6394194	TTTY1B_2	exon	lincRNA	chrY	6394099	6394259
chrY	6394219	6394259	TTTY1B_2	exon	lincRNA	chrY	6394099	6394259
chrY	6394260	6394411	TTTY1B_intron_2	intron	lincRNA	chrY	6394260	6401121
chrY	6394802	6394841	TTTY1B_intron_2	intron	lincRNA	chrY	6394260	6401121
chrY	6396505	6396532	TTTY1B_intron_2	intron	lincRNA	chrY	6394260	6401121
chrY	6396704	6396728	TTTY1B_intron_2	intron	lincRNA	chrY	6394260	6401121
chrY	6396830	6401121	TTTY1B_intron_2	intron	lincRNA	chrY	6394260	6401121
chrY	6401122	6401231	TTTY1B_3	exon	lincRNA	chrY	6401122	6401231
chrY	6401232	6403586	TTTY1B_intron_3	intron	lincRNA	chrY	6401232	6403586
chrY	6403587	6403725	TTTY1B_4	exon	lincRNA	chrY	6403587	6403725
chrY	6403726	6411305	TTTY1B_intron_4	intron	lincRNA	chrY	6403726	6411305
chrY	6411306	6411564	TTTY1B_5	exon	lincRNA	chrY	6411306	6411564
chrY	6406244	6406923	TTTY2B_1	exon	lincRNA	chrY	6406244	6406923
chrY	6406924	6408145	TTTY2B_intron_1	intron	lincRNA	chrY	6406924	6408145
chrY	6408146	6408344	TTTY2B_2	exon	lincRNA	chrY	6408146	6408344
chrY	6408345	6408463	TTTY2B_intron_2	intron	lincRNA	chrY	6408345	6408463
chrY	6408464	6408543	TTTY2B_3	exon	lincRNA	chrY	6408464	6408543
chrY	6408544	6411372	TTTY2B_intron_3	intron	lincRNA	chrY	6408544	6411372
chrY	6411373	6411530	TTTY2B_4	exon	lincRNA	chrY	6411373	6411530
chrY	6411531	6412221	TTTY2B_intron_4	intron	lincRNA	chrY	6411531	6412221
chrY	6412222	6412371	TTTY2B_5	exon	lincRNA	chrY	6412222	6412371
chrY	6412372	6419763	TTTY2B_intron_5	intron	lincRNA	chrY	6412372	6419763
chrY	6419764	6419851	TTTY2B_6	exon	lincRNA	chrY	6419764	6419851
chrY	6419852	6422326	TTTY2B_intron_6	intron	lincRNA	chrY	6419852	6422326
chrY	6422327	6424144	TTTY2B_7	exon	lincRNA	chrY	6422327	6424145
chrY	6443434	6443635	TTTY21B_1	exon	lincRNA	chrY	6443434	6443635
chrY	6443636	6446971	TTTY21B_intron_1	intron	lincRNA	chrY	6443636	6446971
chrY	6446972	6447076	TTTY21B_2	exon	lincRNA	chrY	6446972	6447077
chrY	6449468	6449504	TTTY7_1	exon	lincRNA	chrY	6449468	6449504
chrY	6449505	6450444	TTTY7_intron_1	intron	lincRNA	chrY	6449505	6450444
chrY	6450445	6450607	TTTY7_2	exon	lincRNA	chrY	6450445	6450607
chrY	6450608	6452195	TTTY7_intron_2	intron	lincRNA	chrY	6450608	6452913
chrY	6452494	6452548	TTTY7_intron_2	intron	lincRNA	chrY	6450608	6452913
chrY	6452583	6452639	TTTY7_intron_2	intron	lincRNA	chrY	6450608	6452913
chrY	6452705	6452802	TTTY7_intron_2	intron	lincRNA	chrY	6450608	6452913
chrY	6452881	6452913	TTTY7_intron_2	intron	lincRNA	chrY	6450608	6452913
chrY	6453261	6453342	TTTY7_intron_3	intron	lincRNA	chrY	6452990	6453676
chrY	6453398	6453434	TTTY7_intron_3	intron	lincRNA	chrY	6452990	6453676
chrY	6453818	6453841	TTTY7_4	exon	lincRNA	chrY	6453677	6454154
chrY	6456890	6456913	TTTY7_intron_5	intron	lincRNA	chrY	6456186	6457157
chrY	6456943	6456997	TTTY7_intron_5	intron	lincRNA	chrY	6456186	6457157
chrY	6457033	6457058	TTTY7_intron_5	intron	lincRNA	chrY	6456186	6457157
chrY	6457260	6457386	TTTY7_6	exon	lincRNA	chrY	6457158	6457414
chrY	6457436	6457506	TTTY7_intron_6	intron	lincRNA	chrY	6457415	6457659
chrY	6457536	6457570	TTTY7_intron_6	intron	lincRNA	chrY	6457415	6457659
chrY	6457617	6457650	TTTY7_intron_6	intron	lincRNA	chrY	6457415	6457659
chrY	9351505	9351533	FAM197Y8_intron_1	intron	transcribed_processed_pseudogene	chrY	9349640	9353188
chrY	9354017	9354320	FAM197Y8_intron_2	intron	transcribed_processed_pseudogene	chrY	9353349	9354844
chrY	9354349	9354687	FAM197Y8_intron_2	intron	transcribed_processed_pseudogene	chrY	9353349	9354844
chrY	9354688	9354730	FAM197Y8_intron_2	intron	transcribed_processed_pseudogene	chrY	9353349	9354844
chrY	9354761	9354844	FAM197Y8_intron_2	intron	transcribed_processed_pseudogene	chrY	9353349	9354844
chrY	9354848	9354994	FAM197Y8_3	exon	transcribed_processed_pseudogene	chrY	9354845	9354994
chrY	9354995	9355079	FAM197Y8_intron_3	intron	transcribed_processed_pseudogene	chrY	9354995	9355079
chrY	9355080	9355190	FAM197Y8_4	exon	transcribed_processed_pseudogene	chrY	9355080	9355190
chrY	9355191	9355385	FAM197Y8_intron_4	intron	transcribed_processed_pseudogene	chrY	9355191	9355385
chrY	9355455	9355605	FAM197Y8_intron_5	intron	transcribed_processed_pseudogene	chrY	9355402	9356512
chrY	9355606	9355629	FAM197Y8_intron_5	intron	transcribed_processed_pseudogene	chrY	9355402	9356512
chrY	9355658	9355855	FAM197Y8_intron_5	intron	transcribed_processed_pseudogene	chrY	9355402	9356512
chrY	9355897	9356080	FAM197Y8_intron_5	intron	transcribed_processed_pseudogene	chrY	9355402	9356512
chrY	9356081	9356114	FAM197Y8_intron_5	intron	transcribed_processed_pseudogene	chrY	9355402	9356512
chrY	9356115	9356227	FAM197Y8_intron_5	intron	transcribed_processed_pseudogene	chrY	9355402	9356512
chrY	9356251	9356412	FAM197Y8_intron_5	intron	transcribed_processed_pseudogene	chrY	9355402	9356512
chrY	9356433	9356512	FAM197Y8_intron_5	intron	transcribed_processed_pseudogene	chrY	9355402	9356512
chrY	9356522	9356615	FAM197Y8_6	exon	transcribed_processed_pseudogene	chrY	9356513	9356814
chrY	9356638	9356814	FAM197Y8_6	exon	transcribed_processed_pseudogene	chrY	9356513	9356814
chrY	9357797	9357842	TSPY8_UTR_1	five_prime_UTR	protein_coding	chrY	9357797	9357842
chrY	9357842	9358328	TSPY8_1	CDS	protein_coding	chrY	9357842	9358328
chrY	9358329	9358730	TSPY8_intron_1	intron	protein_coding	chrY	9358329	9358934
chrY	9358752	9358807	TSPY8_intron_1	intron	protein_coding	chrY	9358329	9358934
chrY	9358832	9358878	TSPY8_intron_1	intron	protein_coding	chrY	9358329	9358934
chrY	9358905	9358934	TSPY8_intron_1	intron	protein_coding	chrY	9358329	9358934
chrY	9358935	9359013	TSPY8_2	CDS	protein_coding	chrY	9358935	9359013
chrY	9359014	9359140	TSPY8_intron_2	intron	protein_coding	chrY	9359014	9359140
chrY	9359141	9359253	TSPY8_3	CDS	protein_coding	chrY	9359141	9359253
chrY	9359254	9359353	TSPY8_intron_3	intron	protein_coding	chrY	9359254	9359353
chrY	9359354	9359500	TSPY8_4	CDS	protein_coding	chrY	9359354	9359500
chrY	9359501	9359594	TSPY8_intron_4	intron	protein_coding	chrY	9359501	9359594
chrY	9359595	9359658	TSPY8_5	CDS	protein_coding	chrY	9359595	9359658
chrY	9359658	9359688	TSPY8_UTR_2	three_prime_UTR	protein_coding	chrY	9359658	9359688
chrY	9359689	9360381	TSPY8_intron_5	intron	protein_coding	chrY	9359689	9360381
chrY	9360382	9360593	TSPY8_UTR_3	three_prime_UTR	protein_coding	chrY	9360382	9360593
chrY	9367803	9369916	FAM197Y7_1	exon	transcribed_unprocessed_pseudogene	chrY	9367803	9369916
chrY	9373358	9373464	FAM197Y7_intron_1	intron	transcribed_unprocessed_pseudogene	chrY	9369917	9373464
chrY	9373465	9373624	FAM197Y7_2	exon	transcribed_unprocessed_pseudogene	chrY	9373465	9373624
chrY	9373625	9374967	FAM197Y7_intron_2	intron	transcribed_unprocessed_pseudogene	chrY	9373625	9374967
chrY	9374968	9375010	FAM197Y7_3	exon	transcribed_unprocessed_pseudogene	chrY	9374968	9375010
chrY	9375011	9375127	FAM197Y7_intron_3	intron	transcribed_unprocessed_pseudogene	chrY	9375011	9375127
chrY	9375128	9375274	FAM197Y7_4	exon	transcribed_unprocessed_pseudogene	chrY	9375128	9375274
chrY	9375275	9375359	FAM197Y7_intron_4	intron	transcribed_unprocessed_pseudogene	chrY	9375275	9375359
chrY	9375360	9375470	FAM197Y7_5	exon	transcribed_unprocessed_pseudogene	chrY	9375360	9375470
chrY	9375471	9375665	FAM197Y7_intron_5	intron	transcribed_unprocessed_pseudogene	chrY	9375471	9375665
chrY	9375666	9375731	FAM197Y7_6	exon	transcribed_unprocessed_pseudogene	chrY	9375666	9375731
chrY	9375732	9375883	FAM197Y7_intron_6	intron	transcribed_unprocessed_pseudogene	chrY	9375732	9375883
chrY	9375884	9375930	FAM197Y7_7	exon	transcribed_unprocessed_pseudogene	chrY	9375884	9375930
chrY	9375931	9376141	FAM197Y7_intron_7	intron	transcribed_unprocessed_pseudogene	chrY	9375931	9376141
chrY	9376142	9376174	FAM197Y7_8	exon	transcribed_unprocessed_pseudogene	chrY	9376142	9376174
chrY	9376175	9376358	FAM197Y7_intron_8	intron	transcribed_unprocessed_pseudogene	chrY	9376175	9376358
chrY	9376359	9376392	FAM197Y7_9	exon	transcribed_unprocessed_pseudogene	chrY	9376359	9376392
chrY	9376393	9376799	FAM197Y7_intron_9	intron	transcribed_unprocessed_pseudogene	chrY	9376393	9376799
chrY	9376800	9377092	FAM197Y7_10	exon	transcribed_unprocessed_pseudogene	chrY	9376800	9377092
chrY	9378122	9378606	TSPY7P_1	exon	unprocessed_pseudogene	chrY	9378122	9378606
chrY	9378607	9379212	TSPY7P_intron_1	intron	unprocessed_pseudogene	chrY	9378607	9379212
chrY	9379213	9379291	TSPY7P_2	exon	unprocessed_pseudogene	chrY	9379213	9379291
chrY	9379292	9379418	TSPY7P_intron_2	intron	unprocessed_pseudogene	chrY	9379292	9379418
chrY	9379419	9379531	TSPY7P_3	exon	unprocessed_pseudogene	chrY	9379419	9379531
chrY	9379532	9379631	TSPY7P_intron_3	intron	unprocessed_pseudogene	chrY	9379532	9379631
chrY	9379632	9379778	TSPY7P_4	exon	unprocessed_pseudogene	chrY	9379632	9379778
chrY	9379779	9379872	TSPY7P_intron_4	intron	unprocessed_pseudogene	chrY	9379779	9379883
chrY	9379884	9379966	TSPY7P_5	exon	unprocessed_pseudogene	chrY	9379884	9379966
chrY	9379967	9380659	TSPY7P_intron_5	intron	unprocessed_pseudogene	chrY	9379967	9380659
chrY	9380660	9380871	TSPY7P_6	exon	unprocessed_pseudogene	chrY	9380660	9380871
chrY	9388122	9390250	FAM197Y6_1	exon	transcribed_unprocessed_pseudogene	chrY	9388122	9390250
chrY	9390251	9393804	FAM197Y6_intron_1	intron	transcribed_unprocessed_pseudogene	chrY	9390251	9393804
chrY	9393805	9393964	FAM197Y6_2	exon	transcribed_unprocessed_pseudogene	chrY	9393805	9393964
chrY	9393965	9395313	FAM197Y6_intron_2	intron	transcribed_unprocessed_pseudogene	chrY	9393965	9395313
chrY	9395314	9395356	FAM197Y6_3	exon	transcribed_unprocessed_pseudogene	chrY	9395314	9395356
chrY	9395357	9395473	FAM197Y6_intron_3	intron	transcribed_unprocessed_pseudogene	chrY	9395357	9395473
chrY	9395474	9395620	FAM197Y6_4	exon	transcribed_unprocessed_pseudogene	chrY	9395474	9395620
chrY	9395621	9395705	FAM197Y6_intron_4	intron	transcribed_unprocessed_pseudogene	chrY	9395621	9395705
chrY	9395706	9395816	FAM197Y6_5	exon	transcribed_unprocessed_pseudogene	chrY	9395706	9395816
chrY	9395817	9396011	FAM197Y6_intron_5	intron	transcribed_unprocessed_pseudogene	chrY	9395817	9396011
chrY	9396012	9396077	FAM197Y6_6	exon	transcribed_unprocessed_pseudogene	chrY	9396012	9396077
chrY	9396078	9396229	FAM197Y6_intron_6	intron	transcribed_unprocessed_pseudogene	chrY	9396078	9396229
chrY	9396230	9396276	FAM197Y6_7	exon	transcribed_unprocessed_pseudogene	chrY	9396230	9396276
chrY	9396277	9396487	FAM197Y6_intron_7	intron	transcribed_unprocessed_pseudogene	chrY	9396277	9396487
chrY	9396488	9396520	FAM197Y6_8	exon	transcribed_unprocessed_pseudogene	chrY	9396488	9396520
chrY	9396521	9396704	FAM197Y6_intron_8	intron	transcribed_unprocessed_pseudogene	chrY	9396521	9396704
chrY	9396705	9396738	FAM197Y6_9	exon	transcribed_unprocessed_pseudogene	chrY	9396705	9396738
chrY	9396739	9397145	FAM197Y6_intron_9	intron	transcribed_unprocessed_pseudogene	chrY	9396739	9397145
chrY	9397146	9397438	FAM197Y6_10	exon	transcribed_unprocessed_pseudogene	chrY	9397146	9397438
chrY	9398421	9398466	TSPY3_UTR_1	five_prime_UTR	protein_coding	chrY	9398421	9398466
chrY	9398466	9398952	TSPY3_1	CDS	protein_coding	chrY	9398466	9398952
chrY	9398953	9399558	TSPY3_intron_1	intron	protein_coding	chrY	9398953	9399558
chrY	9399559	9399637	TSPY3_2	CDS	protein_coding	chrY	9399559	9399637
chrY	9399638	9399764	TSPY3_intron_2	intron	protein_coding	chrY	9399638	9399764
chrY	9399765	9399877	TSPY3_3	CDS	protein_coding	chrY	9399765	9399877
chrY	9399878	9399977	TSPY3_intron_3	intron	protein_coding	chrY	9399878	9399977
chrY	9399978	9400124	TSPY3_4	CDS	protein_coding	chrY	9399978	9400124
chrY	9400125	9400218	TSPY3_intron_4	intron	protein_coding	chrY	9400125	9400218
chrY	9400219	9400282	TSPY3_5	CDS	protein_coding	chrY	9400219	9400282
chrY	9400282	9400312	TSPY3_UTR_2	three_prime_UTR	protein_coding	chrY	9400282	9400312
chrY	9400551	9400648	TSPY3_intron_5	intron	protein_coding	chrY	9400313	9401005
chrY	9400711	9400987	TSPY3_intron_5	intron	protein_coding	chrY	9400313	9401005
chrY	9400313	9400523	TSPY3_intron_5	intron	protein_coding	chrY	9400313	9401005
chrY	9401028	9401052	TSPY3_UTR_3	three_prime_UTR	protein_coding	chrY	9401006	9401217
chrY	9401099	9401197	TSPY3_UTR_3	three_prime_UTR	protein_coding	chrY	9401006	9401217
chrY	9458613	9458802	FAM197Y5_1	exon	lincRNA	chrY	9458613	9458802
chrY	9458803	9462198	FAM197Y5_intron_1	intron	lincRNA	chrY	9458803	9462356
chrY	9462250	9462356	FAM197Y5_intron_1	intron	lincRNA	chrY	9458803	9462356
chrY	9462357	9462512	FAM197Y5_2	exon	lincRNA	chrY	9462357	9462516
chrY	9462554	9462633	FAM197Y5_intron_2	intron	lincRNA	chrY	9462517	9463850
chrY	9462692	9462881	FAM197Y5_intron_2	intron	lincRNA	chrY	9462517	9463850
chrY	9462902	9462948	FAM197Y5_intron_2	intron	lincRNA	chrY	9462517	9463850
chrY	9462970	9463158	FAM197Y5_intron_2	intron	lincRNA	chrY	9462517	9463850
chrY	9463179	9463211	FAM197Y5_intron_2	intron	lincRNA	chrY	9462517	9463850
chrY	9463241	9463295	FAM197Y5_intron_2	intron	lincRNA	chrY	9462517	9463850
chrY	9463348	9463546	FAM197Y5_intron_2	intron	lincRNA	chrY	9462517	9463850
chrY	9463600	9463793	FAM197Y5_intron_2	intron	lincRNA	chrY	9462517	9463850
chrY	9463815	9463850	FAM197Y5_intron_2	intron	lincRNA	chrY	9462517	9463850
chrY	9463851	9463889	FAM197Y5_3	exon	lincRNA	chrY	9463851	9463893
chrY	9463910	9463981	FAM197Y5_intron_3	intron	lincRNA	chrY	9463894	9464010
chrY	9464042	9464157	FAM197Y5_4	exon	lincRNA	chrY	9464011	9464157
chrY	9464158	9464242	FAM197Y5_intron_4	intron	lincRNA	chrY	9464158	9464242
chrY	9464243	9464295	FAM197Y5_5	exon	lincRNA	chrY	9464243	9464357
chrY	9707079	9707112	TTTY7B_intron_1	intron	lincRNA	chrY	9707070	9707314
chrY	9707159	9707193	TTTY7B_intron_1	intron	lincRNA	chrY	9707070	9707314
chrY	9707223	9707293	TTTY7B_intron_1	intron	lincRNA	chrY	9707070	9707314
chrY	9707343	9707469	TTTY7B_2	exon	lincRNA	chrY	9707315	9707571
chrY	9707671	9707696	TTTY7B_intron_2	intron	lincRNA	chrY	9707572	9708543
chrY	9707732	9707786	TTTY7B_intron_2	intron	lincRNA	chrY	9707572	9708543
chrY	9708042	9708066	TTTY7B_intron_2	intron	lincRNA	chrY	9707572	9708543
chrY	9708340	9708369	TTTY7B_intron_2	intron	lincRNA	chrY	9707572	9708543
chrY	9710888	9710911	TTTY7B_4	exon	lincRNA	chrY	9710575	9711052
chrY	9711295	9711331	TTTY7B_intron_4	intron	lincRNA	chrY	9711053	9711739
chrY	9711387	9711468	TTTY7B_intron_4	intron	lincRNA	chrY	9711053	9711739
chrY	9711540	9711563	TTTY7B_intron_4	intron	lincRNA	chrY	9711053	9711739
chrY	9711740	9711767	TTTY7B_5	exon	lincRNA	chrY	9711740	9711815
chrY	9711791	9711815	TTTY7B_5	exon	lincRNA	chrY	9711740	9711815
chrY	9711816	9711848	TTTY7B_intron_5	intron	lincRNA	chrY	9711816	9714121
chrY	9711927	9712024	TTTY7B_intron_5	intron	lincRNA	chrY	9711816	9714121
chrY	9712090	9712146	TTTY7B_intron_5	intron	lincRNA	chrY	9711816	9714121
chrY	9712181	9712235	TTTY7B_intron_5	intron	lincRNA	chrY	9711816	9714121
chrY	9712485	9712510	TTTY7B_intron_5	intron	lincRNA	chrY	9711816	9714121
chrY	9712534	9714121	TTTY7B_intron_5	intron	lincRNA	chrY	9711816	9714121
chrY	9714122	9714284	TTTY7B_6	exon	lincRNA	chrY	9714122	9714284
chrY	9714285	9715224	TTTY7B_intron_6	intron	lincRNA	chrY	9714285	9715224
chrY	9715225	9715261	TTTY7B_7	exon	lincRNA	chrY	9715225	9715262
chrY	9717653	9717757	TTTY21_1	exon	lincRNA	chrY	9717653	9717757
chrY	9717758	9721093	TTTY21_intron_1	intron	lincRNA	chrY	9717758	9721093
chrY	9721094	9721295	TTTY21_2	exon	lincRNA	chrY	9721094	9721296
chrY	9740584	9742401	TTTY2_1	exon	lincRNA	chrY	9740584	9742401
chrY	9742402	9744876	TTTY2_intron_1	intron	lincRNA	chrY	9742402	9744876
chrY	9744877	9744964	TTTY2_2	exon	lincRNA	chrY	9744877	9744964
chrY	9744965	9752347	TTTY2_intron_2	intron	lincRNA	chrY	9744965	9752347
chrY	9752348	9752497	TTTY2_3	exon	lincRNA	chrY	9752348	9752497
chrY	9752498	9753188	TTTY2_intron_3	intron	lincRNA	chrY	9752498	9753188
chrY	9753189	9753346	TTTY2_4	exon	lincRNA	chrY	9753189	9753346
chrY	9753347	9756175	TTTY2_intron_4	intron	lincRNA	chrY	9753347	9756175
chrY	9756176	9756255	TTTY2_5	exon	lincRNA	chrY	9756176	9756255
chrY	9756256	9756374	TTTY2_intron_5	intron	lincRNA	chrY	9756256	9756374
chrY	9756375	9756573	TTTY2_6	exon	lincRNA	chrY	9756375	9756573
chrY	9756574	9757795	TTTY2_intron_6	intron	lincRNA	chrY	9756574	9757795
chrY	9757796	9758476	TTTY2_7	exon	lincRNA	chrY	9757796	9758476
chrY	9753156	9753413	TTTY1_1	exon	lincRNA	chrY	9753156	9753413
chrY	9753414	9760993	TTTY1_intron_1	intron	lincRNA	chrY	9753414	9760993
chrY	9760994	9761132	TTTY1_2	exon	lincRNA	chrY	9760994	9761132
chrY	9761133	9763487	TTTY1_intron_2	intron	lincRNA	chrY	9761133	9763487
chrY	9763488	9763597	TTTY1_3	exon	lincRNA	chrY	9763488	9763597
chrY	9769878	9769917	TTTY1_intron_3	intron	lincRNA	chrY	9763598	9770459
chrY	9770308	9770459	TTTY1_intron_3	intron	lincRNA	chrY	9763598	9770459
chrY	9763598	9767889	TTTY1_intron_3	intron	lincRNA	chrY	9763598	9770459
chrY	9770460	9770500	TTTY1_4	exon	lincRNA	chrY	9770460	9770620
chrY	9770525	9770579	TTTY1_4	exon	lincRNA	chrY	9770460	9770620
chrY	9770635	9770726	TTTY1_intron_4	intron	lincRNA	chrY	9770621	9774043
chrY	9770751	9770847	TTTY1_intron_4	intron	lincRNA	chrY	9770621	9774043
chrY	9770914	9770958	TTTY1_intron_4	intron	lincRNA	chrY	9770621	9774043
chrY	9771019	9771144	TTTY1_intron_4	intron	lincRNA	chrY	9770621	9774043
chrY	9771173	9771387	TTTY1_intron_4	intron	lincRNA	chrY	9770621	9774043
chrY	9771461	9771504	TTTY1_intron_4	intron	lincRNA	chrY	9770621	9774043
chrY	9771539	9771713	TTTY1_intron_4	intron	lincRNA	chrY	9770621	9774043
chrY	9771734	9771847	TTTY1_intron_4	intron	lincRNA	chrY	9770621	9774043
chrY	9771950	9772265	TTTY1_intron_4	intron	lincRNA	chrY	9770621	9774043
chrY	9772287	9772587	TTTY1_intron_4	intron	lincRNA	chrY	9770621	9774043
chrY	9773181	9773231	TTTY1_intron_4	intron	lincRNA	chrY	9770621	9774043
chrY	9773253	9774043	TTTY1_intron_4	intron	lincRNA	chrY	9770621	9774043
chrY	9774044	9774288	TTTY1_5	exon	lincRNA	chrY	9774044	9774289
chrY	16248935	16249040	RNU6-109P_1	exon	snRNA	chrY	16248935	16249041
chrY	16336283	16336388	RNU6-184P_1	exon	snRNA	chrY	16336283	16336389
chrY	17500958	17501115	FAM41AY1_1	exon	lincRNA	chrY	17500958	17501115
chrY	17501116	17501709	FAM41AY1_intron_1	intron	lincRNA	chrY	17501116	17501709
chrY	17501710	17501760	FAM41AY1_2	exon	lincRNA	chrY	17501710	17501760
chrY	17511065	17511358	FAM41AY1_intron_2	intron	lincRNA	chrY	17501761	17513096
chrY	17511486	17512233	FAM41AY1_intron_2	intron	lincRNA	chrY	17501761	17513096
chrY	17512266	17512304	FAM41AY1_intron_2	intron	lincRNA	chrY	17501761	17513096
chrY	17501761	17510999	FAM41AY1_intron_2	intron	lincRNA	chrY	17501761	17513096
chrY	17512338	17513096	FAM41AY1_intron_2	intron	lincRNA	chrY	17501761	17513096
chrY	17513097	17513226	FAM41AY1_3	exon	lincRNA	chrY	17513097	17513226
chrY	17513227	17513472	FAM41AY1_intron_3	intron	lincRNA	chrY	17513227	17513472
chrY	17513473	17513567	FAM41AY1_4	exon	lincRNA	chrY	17513473	17513567
chrY	17513568	17514159	FAM41AY1_intron_4	intron	lincRNA	chrY	17513568	17514159
chrY	17514160	17514331	FAM41AY1_5	exon	lincRNA	chrY	17514160	17514331
chrY	17514332	17514439	FAM41AY1_intron_5	intron	lincRNA	chrY	17514332	17514439
chrY	17514440	17514534	FAM41AY1_6	exon	lincRNA	chrY	17514440	17514534
chrY	17514711	17514752	FAM41AY1_intron_6	intron	lincRNA	chrY	17514535	17514807
chrY	17514753	17514807	FAM41AY1_intron_6	intron	lincRNA	chrY	17514535	17514807
chrY	17514535	17514710	FAM41AY1_intron_6	intron	lincRNA	chrY	17514535	17514807
chrY	17514808	17515018	FAM41AY1_7	exon	lincRNA	chrY	17514808	17515018
chrY	17516860	17517884	TUBB1P2_1	exon	unprocessed_pseudogene	chrY	17516836	17517884
chrY	17517885	17518376	TUBB1P2_intron_1	intron	unprocessed_pseudogene	chrY	17517885	17518395
chrY	17518396	17518487	TUBB1P2_2	exon	unprocessed_pseudogene	chrY	17518396	17518487
chrY	17518488	17518566	TUBB1P2_intron_2	intron	unprocessed_pseudogene	chrY	17518488	17518566
chrY	17518567	17518676	TUBB1P2_3	exon	unprocessed_pseudogene	chrY	17518567	17518676
chrY	17518677	17518980	TUBB1P2_intron_3	intron	unprocessed_pseudogene	chrY	17518677	17518980
chrY	17518981	17519037	TUBB1P2_4	exon	unprocessed_pseudogene	chrY	17518981	17519038
chrY	17552800	17553954	FAM224B_1	exon	lincRNA	chrY	17552800	17553954
chrY	17553955	17554040	FAM224B_intron_1	intron	lincRNA	chrY	17553955	17554040
chrY	17554041	17554126	FAM224B_2	exon	lincRNA	chrY	17554041	17554126
chrY	17554127	17555774	FAM224B_intron_2	intron	lincRNA	chrY	17554127	17555774
chrY	17555775	17556010	FAM224B_3	exon	lincRNA	chrY	17555775	17556010
chrY	17556011	17576701	FAM224B_intron_3	intron	lincRNA	chrY	17556011	17576701
chrY	17576702	17576820	FAM224B_4	exon	lincRNA	chrY	17576702	17576820
chrY	17576821	17579314	FAM224B_intron_4	intron	lincRNA	chrY	17576821	17579314
chrY	17579315	17579753	FAM224B_5	exon	lincRNA	chrY	17579315	17579754
chrY	17557864	17557976	RNA5SP520_1	exon	rRNA	chrY	17557864	17557976
chrY	17559774	17559889	RNA5SP521_1	exon	rRNA	chrY	17559774	17559889
chrY	17621259	17621374	CLUHP1_1	exon	unprocessed_pseudogene	chrY	17621259	17621382
chrY	17621383	17621452	CLUHP1_intron_1	intron	unprocessed_pseudogene	chrY	17621383	17621458
chrY	17621459	17621537	CLUHP1_2	exon	unprocessed_pseudogene	chrY	17621459	17621539
chrY	17621540	17622015	CLUHP1_intron_2	intron	unprocessed_pseudogene	chrY	17621540	17622015
chrY	17622017	17622115	CLUHP1_3	exon	unprocessed_pseudogene	chrY	17622016	17622115
chrY	17622117	17622803	CLUHP1_intron_3	intron	unprocessed_pseudogene	chrY	17622116	17622803
chrY	17622804	17622841	CLUHP1_4	exon	unprocessed_pseudogene	chrY	17622804	17622896
chrY	17622842	17622896	CLUHP1_4	exon	unprocessed_pseudogene	chrY	17622804	17622896
chrY	17622897	17623145	CLUHP1_intron_4	intron	unprocessed_pseudogene	chrY	17622897	17623145
chrY	17623146	17623218	CLUHP1_5	exon	unprocessed_pseudogene	chrY	17623146	17623219
chrY	17623220	17623861	CLUHP1_intron_5	intron	unprocessed_pseudogene	chrY	17623220	17623862
chrY	17623863	17623970	CLUHP1_6	exon	unprocessed_pseudogene	chrY	17623863	17623988
chrY	17623989	17624090	CLUHP1_intron_6	intron	unprocessed_pseudogene	chrY	17623989	17624090
chrY	17624099	17624245	CLUHP1_7	exon	unprocessed_pseudogene	chrY	17624091	17624245
chrY	17624246	17624321	CLUHP1_intron_7	intron	unprocessed_pseudogene	chrY	17624246	17624321
chrY	17624322	17624438	CLUHP1_8	exon	unprocessed_pseudogene	chrY	17624322	17624438
chrY	17624439	17624619	CLUHP1_intron_8	intron	unprocessed_pseudogene	chrY	17624439	17624619
chrY	17624620	17624761	CLUHP1_9	exon	unprocessed_pseudogene	chrY	17624620	17624761
chrY	17624763	17625645	CLUHP1_intron_9	intron	unprocessed_pseudogene	chrY	17624762	17625645
chrY	17625658	17625829	CLUHP1_10	exon	unprocessed_pseudogene	chrY	17625646	17625832
chrY	17628513	17628985	TAF9P1_1	exon	processed_pseudogene	chrY	17628513	17628985
chrY	17628986	17629359	TAF9P1_intron_1	intron	processed_pseudogene	chrY	17628986	17629359
chrY	17629360	17629401	TAF9P1_2	exon	processed_pseudogene	chrY	17629360	17629402
chrY	17721598	17723176	CDY5P_1	exon	unprocessed_pseudogene	chrY	17721598	17723177
chrY	17726752	17727079	AC007742.1_1	exon	processed_pseudogene	chrY	17726752	17727080
chrY	17729528	17729799	PRYP1_1	exon	unprocessed_pseudogene	chrY	17729528	17729799
chrY	17734176	17734209	PRYP1_intron_1	intron	unprocessed_pseudogene	chrY	17729800	17741914
chrY	17734318	17734756	PRYP1_intron_1	intron	unprocessed_pseudogene	chrY	17729800	17741914
chrY	17734872	17734901	PRYP1_intron_1	intron	unprocessed_pseudogene	chrY	17729800	17741914
chrY	17735227	17735279	PRYP1_intron_1	intron	unprocessed_pseudogene	chrY	17729800	17741914
chrY	17735317	17738812	PRYP1_intron_1	intron	unprocessed_pseudogene	chrY	17729800	17741914
chrY	17729800	17734071	PRYP1_intron_1	intron	unprocessed_pseudogene	chrY	17729800	17741914
chrY	17739050	17739112	PRYP1_intron_1	intron	unprocessed_pseudogene	chrY	17729800	17741914
chrY	17739195	17741914	PRYP1_intron_1	intron	unprocessed_pseudogene	chrY	17729800	17741914
chrY	17741915	17742031	PRYP1_2	exon	unprocessed_pseudogene	chrY	17741915	17742031
chrY	17742032	17744538	PRYP1_intron_2	intron	unprocessed_pseudogene	chrY	17742032	17744538
chrY	17744539	17744596	PRYP1_3	exon	unprocessed_pseudogene	chrY	17744539	17744596
chrY	17757001	17758124	ACTG1P2_1	exon	processed_pseudogene	chrY	17757001	17758125
chrY	17782458	17782613	USP9YP23_intron_1	intron	unprocessed_pseudogene	chrY	17782336	17782908
chrY	17783847	17783874	USP9YP23_intron_2	intron	unprocessed_pseudogene	chrY	17783002	17784625
chrY	17783956	17783992	USP9YP23_intron_2	intron	unprocessed_pseudogene	chrY	17783002	17784625
chrY	17784524	17784606	USP9YP23_intron_2	intron	unprocessed_pseudogene	chrY	17783002	17784625
chrY	17784698	17784745	USP9YP23_3	exon	unprocessed_pseudogene	chrY	17784626	17784815
chrY	17788453	17788789	USP9YP27_intron_1	intron	unprocessed_pseudogene	chrY	17788411	17788789
chrY	17788790	17788949	USP9YP27_2	exon	unprocessed_pseudogene	chrY	17788790	17788961
chrY	17788962	17789160	USP9YP27_intron_2	intron	unprocessed_pseudogene	chrY	17788962	17789160
chrY	17789191	17789341	USP9YP27_intron_3	intron	unprocessed_pseudogene	chrY	17789191	17789341
chrY	17789345	17789482	USP9YP27_4	exon	unprocessed_pseudogene	chrY	17789342	17789484
chrY	17797983	17798063	TRAPPC2P3_1	exon	unprocessed_pseudogene	chrY	17797983	17798068
chrY	17798069	17798506	TRAPPC2P3_intron_1	intron	unprocessed_pseudogene	chrY	17798069	17798508
chrY	17798509	17798651	TRAPPC2P3_2	exon	unprocessed_pseudogene	chrY	17798509	17798651
chrY	17798655	17800602	TRAPPC2P3_intron_2	intron	unprocessed_pseudogene	chrY	17798652	17800602
chrY	17800603	17800695	TRAPPC2P3_3	exon	unprocessed_pseudogene	chrY	17800603	17800696
chrY	17809807	17809905	OFD1P1Y_1	exon	unprocessed_pseudogene	chrY	17809807	17809906
chrY	17809907	17811125	OFD1P1Y_intron_1	intron	unprocessed_pseudogene	chrY	17809907	17811125
chrY	17811126	17811327	OFD1P1Y_2	exon	unprocessed_pseudogene	chrY	17811126	17811327
chrY	17811328	17813520	OFD1P1Y_intron_2	intron	unprocessed_pseudogene	chrY	17811328	17813520
chrY	17813521	17813589	OFD1P1Y_3	exon	unprocessed_pseudogene	chrY	17813521	17813589
chrY	17813590	17813673	OFD1P1Y_intron_3	intron	unprocessed_pseudogene	chrY	17813590	17813673
chrY	17813706	17815226	OFD1P1Y_intron_4	intron	unprocessed_pseudogene	chrY	17813706	17815226
chrY	17815227	17815364	OFD1P1Y_5	exon	unprocessed_pseudogene	chrY	17815227	17815364
chrY	17815365	17815687	OFD1P1Y_intron_5	intron	unprocessed_pseudogene	chrY	17815365	17815687
chrY	17815688	17815835	OFD1P1Y_6	exon	unprocessed_pseudogene	chrY	17815688	17815835
chrY	17815836	17818923	OFD1P1Y_intron_6	intron	unprocessed_pseudogene	chrY	17815836	17818923
chrY	17818924	17819030	OFD1P1Y_7	exon	unprocessed_pseudogene	chrY	17818924	17819030
chrY	17819031	17820332	OFD1P1Y_intron_7	intron	unprocessed_pseudogene	chrY	17819031	17820332
chrY	17820333	17820453	OFD1P1Y_8	exon	unprocessed_pseudogene	chrY	17820333	17820453
chrY	17820454	17822289	OFD1P1Y_intron_8	intron	unprocessed_pseudogene	chrY	17820454	17822289
chrY	17822290	17822364	OFD1P1Y_9	exon	unprocessed_pseudogene	chrY	17822290	17822364
chrY	17822365	17823467	OFD1P1Y_intron_9	intron	unprocessed_pseudogene	chrY	17822365	17823467
chrY	17823468	17823559	OFD1P1Y_10	exon	unprocessed_pseudogene	chrY	17823468	17823560
chrY	17823561	17825178	OFD1P1Y_intron_10	intron	unprocessed_pseudogene	chrY	17823561	17825179
chrY	17825180	17825329	OFD1P1Y_11	exon	unprocessed_pseudogene	chrY	17825180	17825329
chrY	17837201	17837527	ELOCP6_1	exon	processed_pseudogene	chrY	17837201	17837528
chrY	17877410	17877784	CDY2B_UTR_1	three_prime_UTR	protein_coding	chrY	17877410	17877784
chrY	17877784	17877829	CDY2B_1	CDS	protein_coding	chrY	17877784	17877829
chrY	17877863	17878258	CDY2B_intron_2	intron	protein_coding	chrY	17877863	17878258
chrY	17878266	17879892	CDY2B_3	CDS	protein_coding	chrY	17878266	17879892
chrY	17879892	17880220	CDY2B_UTR_3	five_prime_UTR	protein_coding	chrY	17879892	17880220
chrY	17882099	17883298	CDY6P_1	exon	unprocessed_pseudogene	chrY	17882099	17883298
chrY	17883299	17883641	CDY6P_intron_1	intron	unprocessed_pseudogene	chrY	17883299	17883641
chrY	17883642	17883708	CDY6P_2	exon	unprocessed_pseudogene	chrY	17883642	17883708
chrY	17908755	17908975	USP9YP7_1	exon	unprocessed_pseudogene	chrY	17908755	17908975
chrY	17908976	17910510	USP9YP7_intron_1	intron	unprocessed_pseudogene	chrY	17908976	17910596
chrY	17917231	17917273	USP9YP6_intron_3	intron	unprocessed_pseudogene	chrY	17917224	17919022
chrY	17917444	17918907	USP9YP6_intron_3	intron	unprocessed_pseudogene	chrY	17917224	17919022
chrY	17919102	17919128	USP9YP6_4	exon	unprocessed_pseudogene	chrY	17919023	17919244
chrY	17919420	17919451	USP9YP6_intron_4	intron	unprocessed_pseudogene	chrY	17919245	17921407
chrY	17919542	17919574	USP9YP6_intron_4	intron	unprocessed_pseudogene	chrY	17919245	17921407
chrY	17919706	17919731	USP9YP6_intron_4	intron	unprocessed_pseudogene	chrY	17919245	17921407
chrY	17919791	17919859	USP9YP6_intron_4	intron	unprocessed_pseudogene	chrY	17919245	17921407
chrY	17919999	17920037	USP9YP6_intron_4	intron	unprocessed_pseudogene	chrY	17919245	17921407
chrY	17920078	17921407	USP9YP6_intron_4	intron	unprocessed_pseudogene	chrY	17919245	17921407
chrY	17921409	17921629	USP9YP6_5	exon	unprocessed_pseudogene	chrY	17921408	17921630
chrY	17984349	17984569	USP9YP34_1	exon	unprocessed_pseudogene	chrY	17984349	17984569
chrY	17984571	17985900	USP9YP34_intron_1	intron	unprocessed_pseudogene	chrY	17984570	17986735
chrY	17985941	17985979	USP9YP34_intron_1	intron	unprocessed_pseudogene	chrY	17984570	17986735
chrY	17986119	17986187	USP9YP34_intron_1	intron	unprocessed_pseudogene	chrY	17984570	17986735
chrY	17986404	17986436	USP9YP34_intron_1	intron	unprocessed_pseudogene	chrY	17984570	17986735
chrY	17986527	17986558	USP9YP34_intron_1	intron	unprocessed_pseudogene	chrY	17984570	17986735
chrY	17987071	17988534	USP9YP34_intron_2	intron	unprocessed_pseudogene	chrY	17986956	17988754
chrY	17988705	17988747	USP9YP34_intron_2	intron	unprocessed_pseudogene	chrY	17986956	17988754
chrY	17988755	17988945	USP9YP34_3	exon	unprocessed_pseudogene	chrY	17988755	17988945
chrY	17990207	17990305	USP9YP34_intron_3	intron	unprocessed_pseudogene	chrY	17988946	17990941
chrY	17995496	17997030	USP9YP32_intron_1	intron	unprocessed_pseudogene	chrY	17995410	17997030
chrY	17997031	17997251	USP9YP32_2	exon	unprocessed_pseudogene	chrY	17997031	17997252
chrY	18022299	18022364	CDY8P_1	exon	unprocessed_pseudogene	chrY	18022299	18022364
chrY	18022365	18022694	CDY8P_intron_1	intron	unprocessed_pseudogene	chrY	18022365	18022694
chrY	18022695	18023908	CDY8P_2	exon	unprocessed_pseudogene	chrY	18022695	18023908
chrY	18025787	18026114	CDY2A_UTR_1	five_prime_UTR	protein_coding	chrY	18025787	18026114
chrY	18026114	18027740	CDY2A_1	CDS	protein_coding	chrY	18026114	18027740
chrY	18027748	18028143	CDY2A_intron_1	intron	protein_coding	chrY	18027741	18028143
chrY	18028177	18028222	CDY2A_3	CDS	protein_coding	chrY	18028177	18028222
chrY	18028222	18028596	CDY2A_UTR_2	three_prime_UTR	protein_coding	chrY	18028222	18028597
chrY	18068483	18068809	ELOCP12_1	exon	processed_pseudogene	chrY	18068483	18068810
chrY	18080681	18080829	OFD1P2Y_1	exon	unprocessed_pseudogene	chrY	18080681	18080830
chrY	18080831	18082447	OFD1P2Y_intron_1	intron	unprocessed_pseudogene	chrY	18080831	18082448
chrY	18082449	18082540	OFD1P2Y_2	exon	unprocessed_pseudogene	chrY	18082449	18082540
chrY	18082541	18083643	OFD1P2Y_intron_2	intron	unprocessed_pseudogene	chrY	18082541	18085554
chrY	18083644	18083718	OFD1P2Y_intron_2	intron	unprocessed_pseudogene	chrY	18082541	18085554
chrY	18083719	18085554	OFD1P2Y_intron_2	intron	unprocessed_pseudogene	chrY	18082541	18085554
chrY	18085555	18085675	OFD1P2Y_3	exon	unprocessed_pseudogene	chrY	18085555	18085675
chrY	18085676	18086977	OFD1P2Y_intron_3	intron	unprocessed_pseudogene	chrY	18085676	18086977
chrY	18086978	18087084	OFD1P2Y_4	exon	unprocessed_pseudogene	chrY	18086978	18087084
chrY	18087085	18090172	OFD1P2Y_intron_4	intron	unprocessed_pseudogene	chrY	18087085	18090172
chrY	18090173	18090320	OFD1P2Y_5	exon	unprocessed_pseudogene	chrY	18090173	18090320
chrY	18090321	18090643	OFD1P2Y_intron_5	intron	unprocessed_pseudogene	chrY	18090321	18090643
chrY	18090644	18090781	OFD1P2Y_6	exon	unprocessed_pseudogene	chrY	18090644	18090781
chrY	18090782	18092303	OFD1P2Y_intron_6	intron	unprocessed_pseudogene	chrY	18090782	18092303
chrY	18092336	18092419	OFD1P2Y_intron_7	intron	unprocessed_pseudogene	chrY	18092336	18092419
chrY	18092420	18092488	OFD1P2Y_8	exon	unprocessed_pseudogene	chrY	18092420	18092488
chrY	18092489	18094681	OFD1P2Y_intron_8	intron	unprocessed_pseudogene	chrY	18092489	18094681
chrY	18094682	18094883	OFD1P2Y_9	exon	unprocessed_pseudogene	chrY	18094682	18094883
chrY	18094884	18096102	OFD1P2Y_intron_9	intron	unprocessed_pseudogene	chrY	18094884	18096103
chrY	18096104	18096202	OFD1P2Y_10	exon	unprocessed_pseudogene	chrY	18096104	18096202
chrY	18105314	18105406	TRAPPC2P8_1	exon	unprocessed_pseudogene	chrY	18105314	18105406
chrY	18105407	18107354	TRAPPC2P8_intron_1	intron	unprocessed_pseudogene	chrY	18105407	18107354
chrY	18107358	18107500	TRAPPC2P8_2	exon	unprocessed_pseudogene	chrY	18107355	18107502
chrY	18107503	18107940	TRAPPC2P8_intron_2	intron	unprocessed_pseudogene	chrY	18107503	18107945
chrY	18107946	18108026	TRAPPC2P8_3	exon	unprocessed_pseudogene	chrY	18107946	18108102
chrY	18116527	18116664	USP9YP15_1	exon	unprocessed_pseudogene	chrY	18116527	18116664
chrY	18116665	18116818	USP9YP15_intron_1	intron	unprocessed_pseudogene	chrY	18116665	18116818
chrY	18116849	18117047	USP9YP15_intron_2	intron	unprocessed_pseudogene	chrY	18116849	18117059
chrY	18117060	18117219	USP9YP15_3	exon	unprocessed_pseudogene	chrY	18117060	18117219
chrY	18117220	18117556	USP9YP15_intron_3	intron	unprocessed_pseudogene	chrY	18117220	18117598
chrY	18121264	18121311	USP9YP16_1	exon	unprocessed_pseudogene	chrY	18121195	18121383
chrY	18121403	18121485	USP9YP16_intron_1	intron	unprocessed_pseudogene	chrY	18121384	18123007
chrY	18123396	18123551	USP9YP16_intron_2	intron	unprocessed_pseudogene	chrY	18123101	18123672
chrY	18147884	18149007	ACTG1P11_1	exon	processed_pseudogene	chrY	18147884	18149008
chrY	18161412	18161469	PRYP2_1	exon	unprocessed_pseudogene	chrY	18161366	18161469
chrY	18161470	18163976	PRYP2_intron_1	intron	unprocessed_pseudogene	chrY	18161470	18163976
chrY	18163977	18164093	PRYP2_2	exon	unprocessed_pseudogene	chrY	18163977	18164093
chrY	18166897	18166959	PRYP2_intron_2	intron	unprocessed_pseudogene	chrY	18164094	18176211
chrY	18164094	18166814	PRYP2_intron_2	intron	unprocessed_pseudogene	chrY	18164094	18176211
chrY	18170730	18170782	PRYP2_intron_2	intron	unprocessed_pseudogene	chrY	18164094	18176211
chrY	18171253	18171691	PRYP2_intron_2	intron	unprocessed_pseudogene	chrY	18164094	18176211
chrY	18171800	18171833	PRYP2_intron_2	intron	unprocessed_pseudogene	chrY	18164094	18176211
chrY	18171938	18176211	PRYP2_intron_2	intron	unprocessed_pseudogene	chrY	18164094	18176211
chrY	18167197	18170692	PRYP2_intron_2	intron	unprocessed_pseudogene	chrY	18164094	18176211
chrY	18176212	18176483	PRYP2_3	exon	unprocessed_pseudogene	chrY	18176212	18176484
chrY	18178932	18179259	ELOCP26_1	exon	processed_pseudogene	chrY	18178932	18179260
chrY	18182835	18184413	CDY9P_1	exon	unprocessed_pseudogene	chrY	18182835	18184414
chrY	18276607	18276648	TAF9P2_1	exon	processed_pseudogene	chrY	18276607	18276648
chrY	18276649	18277021	TAF9P2_intron_1	intron	processed_pseudogene	chrY	18276649	18277021
chrY	18277022	18277494	TAF9P2_2	exon	processed_pseudogene	chrY	18277022	18277495
chrY	18280178	18280349	CLUHP2_1	exon	unprocessed_pseudogene	chrY	18280178	18280349
chrY	18280362	18281244	CLUHP2_intron_1	intron	unprocessed_pseudogene	chrY	18280350	18281244
chrY	18281246	18281387	CLUHP2_2	exon	unprocessed_pseudogene	chrY	18281245	18281685
chrY	18281388	18281568	CLUHP2_2	exon	unprocessed_pseudogene	chrY	18281245	18281685
chrY	18281569	18281685	CLUHP2_2	exon	unprocessed_pseudogene	chrY	18281245	18281685
chrY	18281686	18281761	CLUHP2_intron_2	intron	unprocessed_pseudogene	chrY	18281686	18281761
chrY	18281762	18281908	CLUHP2_3	exon	unprocessed_pseudogene	chrY	18281762	18281908
chrY	18281917	18282018	CLUHP2_intron_3	intron	unprocessed_pseudogene	chrY	18281909	18282036
chrY	18282037	18282144	CLUHP2_4	exon	unprocessed_pseudogene	chrY	18282037	18282145
chrY	18282146	18282787	CLUHP2_intron_4	intron	unprocessed_pseudogene	chrY	18282146	18282788
chrY	18282789	18282861	CLUHP2_5	exon	unprocessed_pseudogene	chrY	18282789	18282861
chrY	18282862	18283110	CLUHP2_intron_5	intron	unprocessed_pseudogene	chrY	18282862	18283110
chrY	18283111	18283165	CLUHP2_6	exon	unprocessed_pseudogene	chrY	18283111	18283165
chrY	18283166	18283203	CLUHP2_intron_6	intron	unprocessed_pseudogene	chrY	18283166	18283890
chrY	18283204	18283890	CLUHP2_intron_6	intron	unprocessed_pseudogene	chrY	18283166	18283890
chrY	18283892	18283990	CLUHP2_7	exon	unprocessed_pseudogene	chrY	18283891	18283990
chrY	18283992	18284467	CLUHP2_intron_7	intron	unprocessed_pseudogene	chrY	18283991	18284469
chrY	18284470	18284548	CLUHP2_8	exon	unprocessed_pseudogene	chrY	18284470	18284554
chrY	18284555	18284624	CLUHP2_intron_8	intron	unprocessed_pseudogene	chrY	18284555	18284632
chrY	18284633	18284748	CLUHP2_9	exon	unprocessed_pseudogene	chrY	18284633	18284761
chrY	18326253	18326690	FAM224A_1	exon	lincRNA	chrY	18326253	18326690
chrY	18326691	18329189	FAM224A_intron_1	intron	lincRNA	chrY	18326691	18329189
chrY	18329190	18329308	FAM224A_2	exon	lincRNA	chrY	18329190	18329308
chrY	18329309	18349998	FAM224A_intron_2	intron	lincRNA	chrY	18329309	18349998
chrY	18349999	18350234	FAM224A_3	exon	lincRNA	chrY	18349999	18350234
chrY	18350235	18351882	FAM224A_intron_3	intron	lincRNA	chrY	18350235	18351882
chrY	18351883	18351968	FAM224A_4	exon	lincRNA	chrY	18351883	18351968
chrY	18351969	18352054	FAM224A_intron_4	intron	lincRNA	chrY	18351969	18352054
chrY	18352055	18353209	FAM224A_5	exon	lincRNA	chrY	18352055	18353210
chrY	18346123	18346238	RNA5SP522_1	exon	rRNA	chrY	18346123	18346238
chrY	18348035	18348147	RNA5SP523_1	exon	rRNA	chrY	18348035	18348147
chrY	18386974	18387030	TUBB1P1_1	exon	unprocessed_pseudogene	chrY	18386974	18387030
chrY	18387031	18387334	TUBB1P1_intron_1	intron	unprocessed_pseudogene	chrY	18387031	18387334
chrY	18387335	18387444	TUBB1P1_2	exon	unprocessed_pseudogene	chrY	18387335	18387444
chrY	18387445	18387523	TUBB1P1_intron_2	intron	unprocessed_pseudogene	chrY	18387445	18387523
chrY	18387524	18387615	TUBB1P1_3	exon	unprocessed_pseudogene	chrY	18387524	18387634
chrY	18387635	18388126	TUBB1P1_intron_3	intron	unprocessed_pseudogene	chrY	18387635	18388126
chrY	18388127	18389151	TUBB1P1_4	exon	unprocessed_pseudogene	chrY	18388127	18389151
chrY	18390993	18391203	AC007241.1_5	exon	transcribed_unprocessed_pseudogene	chrY	18390993	18391258
chrY	18391204	18391258	AC007241.1_5	exon	transcribed_unprocessed_pseudogene	chrY	18390993	18391258
chrY	18391259	18391300	AC007241.1_intron_5	intron	transcribed_unprocessed_pseudogene	chrY	18391259	18391300
chrY	18391301	18391476	AC007241.1_6	exon	transcribed_unprocessed_pseudogene	chrY	18391301	18391571
chrY	18391477	18391571	AC007241.1_6	exon	transcribed_unprocessed_pseudogene	chrY	18391301	18391571
chrY	18391572	18391679	AC007241.1_intron_6	intron	transcribed_unprocessed_pseudogene	chrY	18391572	18391679
chrY	18391680	18391851	AC007241.1_7	exon	transcribed_unprocessed_pseudogene	chrY	18391680	18391851
chrY	18391852	18392443	AC007241.1_intron_7	intron	transcribed_unprocessed_pseudogene	chrY	18391852	18392443
chrY	18392444	18392538	AC007241.1_8	exon	transcribed_unprocessed_pseudogene	chrY	18392444	18392538
chrY	18392539	18392784	AC007241.1_intron_8	intron	transcribed_unprocessed_pseudogene	chrY	18392539	18392784
chrY	18392785	18392914	AC007241.1_9	exon	transcribed_unprocessed_pseudogene	chrY	18392785	18392914
chrY	18392915	18393673	AC007241.1_intron_9	intron	transcribed_unprocessed_pseudogene	chrY	18392915	18404242
chrY	18393707	18393745	AC007241.1_intron_9	intron	transcribed_unprocessed_pseudogene	chrY	18392915	18404242
chrY	18393778	18394525	AC007241.1_intron_9	intron	transcribed_unprocessed_pseudogene	chrY	18392915	18404242
chrY	18394653	18394946	AC007241.1_intron_9	intron	transcribed_unprocessed_pseudogene	chrY	18392915	18404242
chrY	18395012	18404242	AC007241.1_intron_9	intron	transcribed_unprocessed_pseudogene	chrY	18392915	18404242
chrY	18404243	18404293	AC007241.1_10	exon	transcribed_unprocessed_pseudogene	chrY	18404243	18404293
chrY	18404294	18404887	AC007241.1_intron_10	intron	transcribed_unprocessed_pseudogene	chrY	18404294	18404887
chrY	18404888	18405045	AC007241.1_11	exon	transcribed_unprocessed_pseudogene	chrY	18404888	18405046
chrY	18472100	18472134	OFD1P4Y_11	exon	unprocessed_pseudogene	chrY	18472063	18472137
chrY	18481087	18481218	USP9YP14_1	exon	unprocessed_pseudogene	chrY	18481087	18481220
chrY	18481221	18486192	USP9YP14_intron_1	intron	unprocessed_pseudogene	chrY	18481221	18486192
chrY	18486193	18486350	USP9YP14_2	exon	unprocessed_pseudogene	chrY	18486193	18486350
chrY	18486351	18486481	USP9YP14_intron_2	intron	unprocessed_pseudogene	chrY	18486351	18486751
chrY	18486512	18486751	USP9YP14_intron_2	intron	unprocessed_pseudogene	chrY	18486351	18486751
chrY	18486752	18486927	USP9YP14_3	exon	unprocessed_pseudogene	chrY	18486752	18486928
chrY	18486929	18487303	USP9YP14_intron_3	intron	unprocessed_pseudogene	chrY	18486929	18487303
chrY	18487304	18487399	USP9YP14_4	exon	unprocessed_pseudogene	chrY	18487304	18487400
chrY	18490915	18491103	USP9YP5_1	exon	unprocessed_pseudogene	chrY	18490915	18491105
chrY	18491106	18493008	USP9YP5_intron_1	intron	unprocessed_pseudogene	chrY	18491106	18493008
chrY	18493009	18493102	USP9YP5_2	exon	unprocessed_pseudogene	chrY	18493009	18493102
chrY	18493181	18493305	USP9YP5_3	exon	unprocessed_pseudogene	chrY	18493180	18493305
chrY	18493306	18494073	USP9YP5_intron_3	intron	unprocessed_pseudogene	chrY	18493306	18494073
chrY	18494074	18494294	USP9YP5_4	exon	unprocessed_pseudogene	chrY	18494074	18494295
chrY	18532326	18532655	ELOCP7_1	exon	processed_pseudogene	chrY	18532326	18532656
chrY	18546671	18546787	HSFY1_UTR_1	five_prime_UTR	protein_coding	chrY	18546671	18546787
chrY	18546787	18547300	HSFY1_1	CDS	protein_coding	chrY	18546787	18547300
chrY	18547301	18547777	HSFY1_intron_1	intron	protein_coding	chrY	18547301	18547777
chrY	18547778	18548471	HSFY1_2	CDS	protein_coding	chrY	18547778	18548471
chrY	18548471	18548592	HSFY1_UTR_2	three_prime_UTR	protein_coding	chrY	18548471	18548592
chrY	18548593	18550112	HSFY1_intron_2	intron	protein_coding	chrY	18548593	18550112
chrY	18550113	18550223	HSFY1_3	CDS	protein_coding	chrY	18550113	18550223
chrY	18550224	18550781	HSFY1_intron_3	intron	protein_coding	chrY	18550224	18550781
chrY	18550804	18551465	HSFY1_UTR_3	three_prime_UTR	protein_coding	chrY	18550804	18551465
chrY	18551466	18588534	HSFY1_intron_4	intron	protein_coding	chrY	18551466	18588534
chrY	18588535	18588634	HSFY1_5	CDS	protein_coding	chrY	18588535	18588634
chrY	18588634	18588963	HSFY1_UTR_4	three_prime_UTR	protein_coding	chrY	18588634	18588963
chrY	18582063	18582356	OFD1P5Y_1	exon	unprocessed_pseudogene	chrY	18582063	18582356
chrY	18582357	18582652	OFD1P5Y_intron_1	intron	unprocessed_pseudogene	chrY	18582357	18582652
chrY	18582653	18582720	OFD1P5Y_2	exon	unprocessed_pseudogene	chrY	18582653	18582720
chrY	18582721	18583908	OFD1P5Y_intron_2	intron	unprocessed_pseudogene	chrY	18582721	18583908
chrY	18583909	18584060	OFD1P5Y_3	exon	unprocessed_pseudogene	chrY	18583909	18584060
chrY	18584061	18587410	OFD1P5Y_intron_3	intron	unprocessed_pseudogene	chrY	18584061	18587410
chrY	18587411	18587548	OFD1P5Y_4	exon	unprocessed_pseudogene	chrY	18587411	18587548
chrY	18587549	18588604	OFD1P5Y_intron_4	intron	unprocessed_pseudogene	chrY	18587549	18588604
chrY	18588605	18588706	OFD1P5Y_5	exon	unprocessed_pseudogene	chrY	18588605	18588706
chrY	18588707	18599218	OFD1P5Y_intron_5	intron	unprocessed_pseudogene	chrY	18588707	18599218
chrY	18599219	18599331	OFD1P5Y_6	exon	unprocessed_pseudogene	chrY	18599219	18599331
chrY	18599332	18599704	OFD1P5Y_intron_6	intron	unprocessed_pseudogene	chrY	18599332	18599705
chrY	18599706	18600333	OFD1P5Y_7	exon	unprocessed_pseudogene	chrY	18599706	18600333
chrY	18600334	18602379	OFD1P5Y_intron_7	intron	unprocessed_pseudogene	chrY	18600334	18602379
chrY	18602380	18602492	OFD1P5Y_8	exon	unprocessed_pseudogene	chrY	18602380	18602492
chrY	18602493	18603025	OFD1P5Y_intron_8	intron	unprocessed_pseudogene	chrY	18602493	18603025
chrY	18603026	18603156	OFD1P5Y_9	exon	unprocessed_pseudogene	chrY	18603026	18603156
chrY	18603157	18604022	OFD1P5Y_intron_9	intron	unprocessed_pseudogene	chrY	18603157	18604022
chrY	18604023	18604159	OFD1P5Y_10	exon	unprocessed_pseudogene	chrY	18604023	18604159
chrY	18604160	18605746	OFD1P5Y_intron_10	intron	unprocessed_pseudogene	chrY	18604160	18605746
chrY	18605747	18605821	OFD1P5Y_11	exon	unprocessed_pseudogene	chrY	18605747	18605821
chrY	18605822	18607456	OFD1P5Y_intron_11	intron	unprocessed_pseudogene	chrY	18605822	18607456
chrY	18607457	18607484	OFD1P5Y_12	exon	unprocessed_pseudogene	chrY	18607457	18607585
chrY	18607485	18607584	OFD1P5Y_12	exon	unprocessed_pseudogene	chrY	18607457	18607585
chrY	18607586	18609336	OFD1P5Y_intron_12	intron	unprocessed_pseudogene	chrY	18607586	18609336
chrY	18609337	18609444	OFD1P5Y_13	exon	unprocessed_pseudogene	chrY	18609337	18609444
chrY	18609445	18622064	OFD1P5Y_intron_13	intron	unprocessed_pseudogene	chrY	18609445	18622064
chrY	18622065	18622237	OFD1P5Y_14	exon	unprocessed_pseudogene	chrY	18622065	18622237
chrY	18622238	18622801	OFD1P5Y_intron_14	intron	unprocessed_pseudogene	chrY	18622238	18627018
chrY	18622836	18622933	OFD1P5Y_intron_14	intron	unprocessed_pseudogene	chrY	18622238	18627018
chrY	18623004	18623170	OFD1P5Y_intron_14	intron	unprocessed_pseudogene	chrY	18622238	18627018
chrY	18623230	18623267	OFD1P5Y_intron_14	intron	unprocessed_pseudogene	chrY	18622238	18627018
chrY	18623358	18623410	OFD1P5Y_intron_14	intron	unprocessed_pseudogene	chrY	18622238	18627018
chrY	18623437	18623525	OFD1P5Y_intron_14	intron	unprocessed_pseudogene	chrY	18622238	18627018
chrY	18623565	18623607	OFD1P5Y_intron_14	intron	unprocessed_pseudogene	chrY	18622238	18627018
chrY	18623662	18623748	OFD1P5Y_intron_14	intron	unprocessed_pseudogene	chrY	18622238	18627018
chrY	18696651	18696737	OFD1P6Y_intron_7	intron	transcribed_unprocessed_pseudogene	chrY	18693381	18698161
chrY	18696792	18696834	OFD1P6Y_intron_7	intron	transcribed_unprocessed_pseudogene	chrY	18693381	18698161
chrY	18696874	18696962	OFD1P6Y_intron_7	intron	transcribed_unprocessed_pseudogene	chrY	18693381	18698161
chrY	18696989	18697041	OFD1P6Y_intron_7	intron	transcribed_unprocessed_pseudogene	chrY	18693381	18698161
chrY	18697132	18697169	OFD1P6Y_intron_7	intron	transcribed_unprocessed_pseudogene	chrY	18693381	18698161
chrY	18697229	18697395	OFD1P6Y_intron_7	intron	transcribed_unprocessed_pseudogene	chrY	18693381	18698161
chrY	18697466	18697563	OFD1P6Y_intron_7	intron	transcribed_unprocessed_pseudogene	chrY	18693381	18698161
chrY	18697598	18698161	OFD1P6Y_intron_7	intron	transcribed_unprocessed_pseudogene	chrY	18693381	18698161
chrY	18698162	18698334	OFD1P6Y_8	exon	transcribed_unprocessed_pseudogene	chrY	18698162	18698334
chrY	18698335	18710956	OFD1P6Y_intron_8	intron	transcribed_unprocessed_pseudogene	chrY	18698335	18710956
chrY	18710957	18711064	OFD1P6Y_9	exon	transcribed_unprocessed_pseudogene	chrY	18710957	18711064
chrY	18711065	18712815	OFD1P6Y_intron_9	intron	transcribed_unprocessed_pseudogene	chrY	18711065	18712816
chrY	18712817	18712916	OFD1P6Y_10	exon	transcribed_unprocessed_pseudogene	chrY	18712817	18712916
chrY	18712917	18712944	OFD1P6Y_intron_10	intron	transcribed_unprocessed_pseudogene	chrY	18712917	18714579
chrY	18712945	18714579	OFD1P6Y_intron_10	intron	transcribed_unprocessed_pseudogene	chrY	18712917	18714579
chrY	18714580	18714654	OFD1P6Y_11	exon	transcribed_unprocessed_pseudogene	chrY	18714580	18714654
chrY	18714655	18716241	OFD1P6Y_intron_11	intron	transcribed_unprocessed_pseudogene	chrY	18714655	18716241
chrY	18716242	18716378	OFD1P6Y_12	exon	transcribed_unprocessed_pseudogene	chrY	18716242	18716378
chrY	18716379	18717244	OFD1P6Y_intron_12	intron	transcribed_unprocessed_pseudogene	chrY	18716379	18717244
chrY	18717245	18717375	OFD1P6Y_13	exon	transcribed_unprocessed_pseudogene	chrY	18717245	18717375
chrY	18717376	18717908	OFD1P6Y_intron_13	intron	transcribed_unprocessed_pseudogene	chrY	18717376	18717908
chrY	18717909	18718021	OFD1P6Y_14	exon	transcribed_unprocessed_pseudogene	chrY	18717909	18718021
chrY	18718022	18720067	OFD1P6Y_intron_14	intron	transcribed_unprocessed_pseudogene	chrY	18718022	18720067
chrY	18720068	18720695	OFD1P6Y_15	exon	transcribed_unprocessed_pseudogene	chrY	18720068	18720696
chrY	18720697	18721069	OFD1P6Y_intron_15	intron	transcribed_unprocessed_pseudogene	chrY	18720697	18721069
chrY	18721070	18721182	OFD1P6Y_16	exon	transcribed_unprocessed_pseudogene	chrY	18721070	18721182
chrY	18721183	18729880	OFD1P6Y_intron_16	intron	transcribed_unprocessed_pseudogene	chrY	18721183	18729880
chrY	18729881	18730023	OFD1P6Y_17	exon	transcribed_unprocessed_pseudogene	chrY	18729881	18730023
chrY	18730024	18731695	OFD1P6Y_intron_17	intron	transcribed_unprocessed_pseudogene	chrY	18730024	18731695
chrY	18731696	18731797	OFD1P6Y_18	exon	transcribed_unprocessed_pseudogene	chrY	18731696	18731797
chrY	18731798	18732157	OFD1P6Y_intron_18	intron	transcribed_unprocessed_pseudogene	chrY	18731798	18732157
chrY	18732158	18732272	OFD1P6Y_19	exon	transcribed_unprocessed_pseudogene	chrY	18732158	18732272
chrY	18732273	18732853	OFD1P6Y_intron_19	intron	transcribed_unprocessed_pseudogene	chrY	18732273	18732853
chrY	18732854	18732991	OFD1P6Y_20	exon	transcribed_unprocessed_pseudogene	chrY	18732854	18732991
chrY	18732992	18736341	OFD1P6Y_intron_20	intron	transcribed_unprocessed_pseudogene	chrY	18732992	18736341
chrY	18736342	18736493	OFD1P6Y_21	exon	transcribed_unprocessed_pseudogene	chrY	18736342	18736493
chrY	18736494	18737681	OFD1P6Y_intron_21	intron	transcribed_unprocessed_pseudogene	chrY	18736494	18737681
chrY	18737682	18737749	OFD1P6Y_22	exon	transcribed_unprocessed_pseudogene	chrY	18737682	18737749
chrY	18737750	18738045	OFD1P6Y_intron_22	intron	transcribed_unprocessed_pseudogene	chrY	18737750	18738045
chrY	18738046	18739197	OFD1P6Y_23	exon	transcribed_unprocessed_pseudogene	chrY	18738046	18739197
chrY	18731440	18731768	HSFY2_UTR_1	three_prime_UTR	protein_coding	chrY	18731440	18731768
chrY	18731768	18731867	HSFY2_1	CDS	protein_coding	chrY	18731768	18731867
chrY	18741579	18741620	HSFY2_intron_1	intron	protein_coding	chrY	18731868	18768919
chrY	18741973	18742064	HSFY2_intron_1	intron	protein_coding	chrY	18731868	18768919
chrY	18742087	18742147	HSFY2_intron_1	intron	protein_coding	chrY	18731868	18768919
chrY	18742180	18742239	HSFY2_intron_1	intron	protein_coding	chrY	18731868	18768919
chrY	18742264	18742313	HSFY2_intron_1	intron	protein_coding	chrY	18731868	18768919
chrY	18742354	18742437	HSFY2_intron_1	intron	protein_coding	chrY	18731868	18768919
chrY	18742458	18742525	HSFY2_intron_1	intron	protein_coding	chrY	18731868	18768919
chrY	18742575	18742633	HSFY2_intron_1	intron	protein_coding	chrY	18731868	18768919
chrY	18742663	18742710	HSFY2_intron_1	intron	protein_coding	chrY	18731868	18768919
chrY	18742732	18742804	HSFY2_intron_1	intron	protein_coding	chrY	18731868	18768919
chrY	18742826	18742916	HSFY2_intron_1	intron	protein_coding	chrY	18731868	18768919
chrY	18742961	18743016	HSFY2_intron_1	intron	protein_coding	chrY	18731868	18768919
chrY	18743105	18743162	HSFY2_intron_1	intron	protein_coding	chrY	18731868	18768919
chrY	18743184	18743281	HSFY2_intron_1	intron	protein_coding	chrY	18731868	18768919
chrY	18743313	18743426	HSFY2_intron_1	intron	protein_coding	chrY	18731868	18768919
chrY	18760778	18768919	HSFY2_intron_1	intron	protein_coding	chrY	18731868	18768919
chrY	18731868	18741459	HSFY2_intron_1	intron	protein_coding	chrY	18731868	18768919
chrY	18743447	18760659	HSFY2_intron_1	intron	protein_coding	chrY	18731868	18768919
chrY	18768936	18769597	HSFY2_UTR_2	three_prime_UTR	protein_coding	chrY	18768920	18769597
chrY	18769620	18770181	HSFY2_intron_2	intron	protein_coding	chrY	18769620	18770181
chrY	18770182	18770292	HSFY2_3	CDS	protein_coding	chrY	18770182	18770292
chrY	18770293	18771812	HSFY2_intron_3	intron	protein_coding	chrY	18770293	18771812
chrY	18771813	18771934	HSFY2_UTR_3	three_prime_UTR	protein_coding	chrY	18771813	18771934
chrY	18771934	18772627	HSFY2_4	CDS	protein_coding	chrY	18771934	18772627
chrY	18772628	18773104	HSFY2_intron_4	intron	protein_coding	chrY	18772628	18773104
chrY	18773105	18773618	HSFY2_5	CDS	protein_coding	chrY	18773105	18773618
chrY	18773618	18773734	HSFY2_UTR_4	five_prime_UTR	protein_coding	chrY	18773618	18773735
chrY	18787750	18788079	ELOCP14_1	exon	processed_pseudogene	chrY	18787750	18788080
chrY	18826107	18826327	USP9YP10_1	exon	unprocessed_pseudogene	chrY	18826107	18826327
chrY	18826328	18827095	USP9YP10_intron_1	intron	unprocessed_pseudogene	chrY	18826328	18827095
chrY	18827096	18827220	USP9YP10_2	exon	unprocessed_pseudogene	chrY	18827096	18827220
chrY	18827299	18827392	USP9YP10_3	exon	unprocessed_pseudogene	chrY	18827298	18827392
chrY	18827393	18829295	USP9YP10_intron_3	intron	unprocessed_pseudogene	chrY	18827393	18829297
chrY	18829298	18829486	USP9YP10_4	exon	unprocessed_pseudogene	chrY	18829298	18829487
chrY	18833002	18833097	USP9YP28_1	exon	unprocessed_pseudogene	chrY	18833002	18833097
chrY	18833098	18833471	USP9YP28_intron_1	intron	unprocessed_pseudogene	chrY	18833098	18833472
chrY	18833473	18833648	USP9YP28_2	exon	unprocessed_pseudogene	chrY	18833473	18833648
chrY	18833649	18833888	USP9YP28_intron_2	intron	unprocessed_pseudogene	chrY	18833649	18833888
chrY	18833889	18833918	USP9YP28_3	exon	unprocessed_pseudogene	chrY	18833889	18833918
chrY	18833919	18834049	USP9YP28_intron_3	intron	unprocessed_pseudogene	chrY	18833919	18834049
chrY	18834050	18834207	USP9YP28_4	exon	unprocessed_pseudogene	chrY	18834050	18834207
chrY	18834208	18839178	USP9YP28_intron_4	intron	unprocessed_pseudogene	chrY	18834208	18839180
chrY	18839181	18839312	USP9YP28_5	exon	unprocessed_pseudogene	chrY	18839181	18839313
chrY	18848264	18848298	OFD1P7Y_1	exon	unprocessed_pseudogene	chrY	18848264	18848335
chrY	21508311	21508335	AC010141.3_1	exon	unprocessed_pseudogene	chrY	21508299	21508346
chrY	21508403	21508447	AC010141.3_intron_1	intron	unprocessed_pseudogene	chrY	21508347	21508462
chrY	21508470	21508494	AC010141.3_2	exon	unprocessed_pseudogene	chrY	21508463	21508609
chrY	21508519	21508563	AC010141.3_2	exon	unprocessed_pseudogene	chrY	21508463	21508609
chrY	21508916	21509009	AC010141.3_intron_3	intron	unprocessed_pseudogene	chrY	21508760	21509021
chrY	21509535	21509578	AC010141.3_intron_4	intron	unprocessed_pseudogene	chrY	21509089	21510076
chrY	21509611	21509675	AC010141.3_intron_4	intron	unprocessed_pseudogene	chrY	21509089	21510076
chrY	21509752	21509775	AC010141.3_intron_4	intron	unprocessed_pseudogene	chrY	21509089	21510076
chrY	21510037	21510072	AC010141.3_intron_4	intron	unprocessed_pseudogene	chrY	21509089	21510076
chrY	21513664	21513932	RBMY1A1_intron_2	intron	protein_coding	chrY	21513460	21513932
chrY	21513933	21514037	RBMY1A1_2	CDS	protein_coding	chrY	21513933	21514037
chrY	21514038	21514585	RBMY1A1_intron_3	intron	protein_coding	chrY	21514038	21534877
chrY	21514623	21514898	RBMY1A1_intron_3	intron	protein_coding	chrY	21514038	21534877
chrY	21514923	21515011	RBMY1A1_intron_3	intron	protein_coding	chrY	21514038	21534877
chrY	21515037	21515233	RBMY1A1_intron_3	intron	protein_coding	chrY	21514038	21534877
chrY	21515265	21515318	RBMY1A1_intron_3	intron	protein_coding	chrY	21514038	21534877
chrY	21515349	21515475	RBMY1A1_intron_3	intron	protein_coding	chrY	21514038	21534877
chrY	21515505	21515570	RBMY1A1_intron_3	intron	protein_coding	chrY	21514038	21534877
chrY	21515604	21515684	RBMY1A1_intron_3	intron	protein_coding	chrY	21514038	21534877
chrY	21515769	21515826	RBMY1A1_intron_3	intron	protein_coding	chrY	21514038	21534877
chrY	21515891	21515923	RBMY1A1_intron_3	intron	protein_coding	chrY	21514038	21534877
chrY	21515952	21515988	RBMY1A1_intron_3	intron	protein_coding	chrY	21514038	21534877
chrY	21516019	21516121	RBMY1A1_intron_3	intron	protein_coding	chrY	21514038	21534877
chrY	21516170	21516204	RBMY1A1_intron_3	intron	protein_coding	chrY	21514038	21534877
chrY	21516226	21516273	RBMY1A1_intron_3	intron	protein_coding	chrY	21514038	21534877
chrY	21516296	21534877	RBMY1A1_intron_3	intron	protein_coding	chrY	21514038	21534877
chrY	21534878	21535026	RBMY1A1_UTR_3	five_prime_UTR	protein_coding	chrY	21534878	21535026
chrY	21535027	21536886	RBMY1A1_intron_4	intron	protein_coding	chrY	21535027	21536886
chrY	21536891	21537000	RBMY1A1_3	CDS	protein_coding	chrY	21536891	21537000
chrY	21537001	21537473	RBMY1A1_intron_5	intron	protein_coding	chrY	21537001	21537473
chrY	21537474	21537578	RBMY1A1_4	CDS	protein_coding	chrY	21537474	21537578
chrY	21537579	21540596	RBMY1A1_intron_6	intron	protein_coding	chrY	21537579	21540596
chrY	21540597	21540775	RBMY1A1_5	CDS	protein_coding	chrY	21540597	21540775
chrY	21540776	21542689	RBMY1A1_intron_7	intron	protein_coding	chrY	21540776	21542689
chrY	21542690	21542843	RBMY1A1_6	CDS	protein_coding	chrY	21542690	21542843
chrY	21542844	21544852	RBMY1A1_intron_8	intron	protein_coding	chrY	21542844	21544852
chrY	21544853	21544968	RBMY1A1_7	CDS	protein_coding	chrY	21544853	21544968
chrY	21544969	21545922	RBMY1A1_intron_9	intron	protein_coding	chrY	21544969	21545922
chrY	21545923	21546034	RBMY1A1_8	CDS	protein_coding	chrY	21545923	21546034
chrY	21546035	21546474	RBMY1A1_intron_10	intron	protein_coding	chrY	21546035	21546474
chrY	21546475	21546586	RBMY1A1_9	CDS	protein_coding	chrY	21546475	21546586
chrY	21546587	21547019	RBMY1A1_intron_11	intron	protein_coding	chrY	21546587	21547019
chrY	21547020	21547131	RBMY1A1_10	CDS	protein_coding	chrY	21547020	21547131
chrY	21547132	21548051	RBMY1A1_intron_12	intron	protein_coding	chrY	21547132	21548051
chrY	21548052	21548163	RBMY1A1_11	CDS	protein_coding	chrY	21548052	21548163
chrY	21548164	21548248	RBMY1A1_intron_13	intron	protein_coding	chrY	21548164	21548248
chrY	21548249	21548338	RBMY1A1_12	CDS	protein_coding	chrY	21548249	21548338
chrY	21548339	21548748	RBMY1A1_intron_14	intron	protein_coding	chrY	21548339	21548748
chrY	21548749	21549048	RBMY1A1_13	CDS	protein_coding	chrY	21548749	21549048
chrY	21549048	21549326	RBMY1A1_UTR_5	three_prime_UTR	protein_coding	chrY	21549048	21549326
chrY	21531839	21531886	AC010141.2_1	exon	unprocessed_pseudogene	chrY	21531839	21531886
chrY	21531887	21532002	AC010141.2_intron_1	intron	unprocessed_pseudogene	chrY	21531887	21532002
chrY	21532003	21532149	AC010141.2_2	exon	unprocessed_pseudogene	chrY	21532003	21532149
chrY	21532150	21532234	AC010141.2_intron_2	intron	unprocessed_pseudogene	chrY	21532150	21532234
chrY	21532235	21532299	AC010141.2_3	exon	unprocessed_pseudogene	chrY	21532235	21532299
chrY	21532300	21532561	AC010141.2_intron_3	intron	unprocessed_pseudogene	chrY	21532300	21532561
chrY	21532562	21532628	AC010141.2_4	exon	unprocessed_pseudogene	chrY	21532562	21532628
chrY	21532629	21533613	AC010141.2_intron_4	intron	unprocessed_pseudogene	chrY	21532629	21533613
chrY	21533614	21534011	AC010141.2_5	exon	unprocessed_pseudogene	chrY	21533614	21534011
chrY	21884775	21884834	RBMY1D_intron_7	intron	protein_coding	chrY	21884550	21886558
chrY	21885192	21885538	RBMY1D_intron_7	intron	protein_coding	chrY	21884550	21886558
chrY	21885567	21885676	RBMY1D_intron_7	intron	protein_coding	chrY	21884550	21886558
chrY	21885698	21886558	RBMY1D_intron_7	intron	protein_coding	chrY	21884550	21886558
chrY	21886559	21886712	RBMY1D_8	CDS	protein_coding	chrY	21886559	21886712
chrY	21886713	21888626	RBMY1D_intron_8	intron	protein_coding	chrY	21886713	21888626
chrY	21888627	21888805	RBMY1D_9	CDS	protein_coding	chrY	21888627	21888805
chrY	21888806	21891823	RBMY1D_intron_9	intron	protein_coding	chrY	21888806	21891823
chrY	21891824	21891928	RBMY1D_10	CDS	protein_coding	chrY	21891824	21891928
chrY	21891929	21892403	RBMY1D_intron_10	intron	protein_coding	chrY	21891929	21892403
chrY	21892404	21892513	RBMY1D_11	CDS	protein_coding	chrY	21892404	21892513
chrY	21892518	21894377	RBMY1D_intron_11	intron	protein_coding	chrY	21892518	21894377
chrY	21894378	21894526	RBMY1D_UTR_3	five_prime_UTR	protein_coding	chrY	21894378	21894526
chrY	21895394	21895778	AC007322.4_1	exon	unprocessed_pseudogene	chrY	21895394	21895778
chrY	21895779	21896774	AC007322.4_intron_1	intron	unprocessed_pseudogene	chrY	21895779	21896774
chrY	21896775	21896860	AC007322.4_2	exon	unprocessed_pseudogene	chrY	21896775	21896860
chrY	21896861	21897103	AC007322.4_intron_2	intron	unprocessed_pseudogene	chrY	21896861	21897103
chrY	21897104	21897183	AC007322.4_3	exon	unprocessed_pseudogene	chrY	21897104	21897183
chrY	21897184	21897267	AC007322.4_intron_3	intron	unprocessed_pseudogene	chrY	21897184	21897267
chrY	21897268	21897400	AC007322.4_4	exon	unprocessed_pseudogene	chrY	21897268	21897400
chrY	21897401	21897516	AC007322.4_intron_4	intron	unprocessed_pseudogene	chrY	21897401	21897516
chrY	21897517	21897559	AC007322.4_5	exon	unprocessed_pseudogene	chrY	21897517	21897559
chrY	21981083	21981125	OFD1P8Y_intron_5	intron	unprocessed_pseudogene	chrY	21977523	21996861
chrY	21982527	21982562	OFD1P8Y_intron_5	intron	unprocessed_pseudogene	chrY	21977523	21996861
chrY	21983319	21983345	OFD1P8Y_intron_5	intron	unprocessed_pseudogene	chrY	21977523	21996861
chrY	21983477	21983550	OFD1P8Y_intron_5	intron	unprocessed_pseudogene	chrY	21977523	21996861
chrY	21987257	21987300	OFD1P8Y_intron_5	intron	unprocessed_pseudogene	chrY	21977523	21996861
chrY	21987372	21987397	OFD1P8Y_intron_5	intron	unprocessed_pseudogene	chrY	21977523	21996861
chrY	21987420	21987619	OFD1P8Y_intron_5	intron	unprocessed_pseudogene	chrY	21977523	21996861
chrY	21987686	21987844	OFD1P8Y_intron_5	intron	unprocessed_pseudogene	chrY	21977523	21996861
chrY	21987867	21987905	OFD1P8Y_intron_5	intron	unprocessed_pseudogene	chrY	21977523	21996861
chrY	21987930	21988370	OFD1P8Y_intron_5	intron	unprocessed_pseudogene	chrY	21977523	21996861
chrY	21988431	21988454	OFD1P8Y_intron_5	intron	unprocessed_pseudogene	chrY	21977523	21996861
chrY	21988487	21988602	OFD1P8Y_intron_5	intron	unprocessed_pseudogene	chrY	21977523	21996861
chrY	21988632	21988680	OFD1P8Y_intron_5	intron	unprocessed_pseudogene	chrY	21977523	21996861
chrY	21988836	21988904	OFD1P8Y_intron_5	intron	unprocessed_pseudogene	chrY	21977523	21996861
chrY	21988972	21989231	OFD1P8Y_intron_5	intron	unprocessed_pseudogene	chrY	21977523	21996861
chrY	21989295	21989405	OFD1P8Y_intron_5	intron	unprocessed_pseudogene	chrY	21977523	21996861
chrY	22048554	22048703	HSFY5P_1	exon	unprocessed_pseudogene	chrY	22048554	22048703
chrY	22048704	22049187	HSFY5P_intron_1	intron	unprocessed_pseudogene	chrY	22048704	22049187
chrY	22049188	22049347	HSFY5P_2	exon	unprocessed_pseudogene	chrY	22049188	22049347
chrY	22049755	22049793	USP9YP17_1	exon	unprocessed_pseudogene	chrY	22049755	22049793
chrY	22049794	22051508	USP9YP17_intron_1	intron	unprocessed_pseudogene	chrY	22049794	22051508
chrY	22051509	22051638	USP9YP17_2	exon	unprocessed_pseudogene	chrY	22051509	22051638
chrY	22051639	22053995	USP9YP17_intron_2	intron	unprocessed_pseudogene	chrY	22051639	22053995
chrY	22053996	22054185	USP9YP17_3	exon	unprocessed_pseudogene	chrY	22053996	22054185
chrY	22054186	22055970	USP9YP17_intron_3	intron	unprocessed_pseudogene	chrY	22054186	22055970
chrY	22055971	22056089	USP9YP17_4	exon	unprocessed_pseudogene	chrY	22055971	22056089
chrY	22056090	22057891	USP9YP17_intron_4	intron	unprocessed_pseudogene	chrY	22056090	22057891
chrY	22057892	22058113	USP9YP17_5	exon	unprocessed_pseudogene	chrY	22057892	22058113
chrY	22088773	22088857	PRY2_intron_3	intron	protein_coding	chrY	22084892	22095730
chrY	22088881	22088963	PRY2_intron_3	intron	protein_coding	chrY	22084892	22095730
chrY	22089040	22089068	PRY2_intron_3	intron	protein_coding	chrY	22084892	22095730
chrY	22089134	22089198	PRY2_intron_3	intron	protein_coding	chrY	22084892	22095730
chrY	22089288	22089414	PRY2_intron_3	intron	protein_coding	chrY	22084892	22095730
chrY	22089482	22089617	PRY2_intron_3	intron	protein_coding	chrY	22084892	22095730
chrY	22089747	22089799	PRY2_intron_3	intron	protein_coding	chrY	22084892	22095730
chrY	22090832	22090855	PRY2_intron_3	intron	protein_coding	chrY	22084892	22095730
chrY	22090881	22090943	PRY2_intron_3	intron	protein_coding	chrY	22084892	22095730
chrY	22091007	22091041	PRY2_intron_3	intron	protein_coding	chrY	22084892	22095730
chrY	22091069	22091173	PRY2_intron_3	intron	protein_coding	chrY	22084892	22095730
chrY	22091194	22091237	PRY2_intron_3	intron	protein_coding	chrY	22084892	22095730
chrY	22091309	22091349	PRY2_intron_3	intron	protein_coding	chrY	22084892	22095730
chrY	22091405	22091433	PRY2_intron_3	intron	protein_coding	chrY	22084892	22095730
chrY	22091499	22092320	PRY2_intron_3	intron	protein_coding	chrY	22084892	22095730
chrY	22092344	22092594	PRY2_intron_3	intron	protein_coding	chrY	22084892	22095730
chrY	22092658	22092700	PRY2_intron_3	intron	protein_coding	chrY	22084892	22095730
chrY	22092725	22093010	PRY2_intron_3	intron	protein_coding	chrY	22084892	22095730
chrY	22093075	22093176	PRY2_intron_3	intron	protein_coding	chrY	22084892	22095730
chrY	22093237	22093374	PRY2_intron_3	intron	protein_coding	chrY	22084892	22095730
chrY	22093397	22093466	PRY2_intron_3	intron	protein_coding	chrY	22084892	22095730
chrY	22093535	22093690	PRY2_intron_3	intron	protein_coding	chrY	22084892	22095730
chrY	22093734	22093828	PRY2_intron_3	intron	protein_coding	chrY	22084892	22095730
chrY	22093850	22093934	PRY2_intron_3	intron	protein_coding	chrY	22084892	22095730
chrY	22093957	22093987	PRY2_intron_3	intron	protein_coding	chrY	22084892	22095730
chrY	22094066	22094131	PRY2_intron_3	intron	protein_coding	chrY	22084892	22095730
chrY	22094154	22094280	PRY2_intron_3	intron	protein_coding	chrY	22084892	22095730
chrY	22094349	22095730	PRY2_intron_3	intron	protein_coding	chrY	22084892	22095730
chrY	22095731	22095818	PRY2_UTR_3	five_prime_UTR	protein_coding	chrY	22095731	22095818
chrY	22095819	22095918	PRY2_intron_4	intron	protein_coding	chrY	22095819	22095918
chrY	22095919	22096006	PRY2_UTR_4	five_prime_UTR	protein_coding	chrY	22095919	22096007
chrY	22100814	22101055	AC007359.1_1	exon	lincRNA	chrY	22100814	22101055
chrY	22101056	22101690	AC007359.1_intron_1	intron	lincRNA	chrY	22101056	22101690
chrY	22101691	22102369	AC007359.1_2	exon	lincRNA	chrY	22101691	22102369
chrY	22102370	22102883	AC007359.1_intron_2	intron	lincRNA	chrY	22102370	22102883
chrY	22102884	22103002	AC007359.1_3	exon	lincRNA	chrY	22102884	22103002
chrY	22103003	22103545	AC007359.1_intron_3	intron	lincRNA	chrY	22103003	22103545
chrY	22103546	22103743	AC007359.1_4	exon	lincRNA	chrY	22103546	22103743
chrY	22103744	22103862	AC007359.1_intron_4	intron	lincRNA	chrY	22103744	22103862
chrY	22103863	22103949	AC007359.1_5	exon	lincRNA	chrY	22103863	22103949
chrY	22103950	22105748	AC007359.1_intron_5	intron	lincRNA	chrY	22103950	22105748
chrY	22105749	22106085	AC007359.1_6	exon	lincRNA	chrY	22105749	22106085
chrY	22106086	22107550	AC007359.1_intron_6	intron	lincRNA	chrY	22106086	22107550
chrY	22107551	22107641	AC007359.1_7	exon	lincRNA	chrY	22107551	22107641
chrY	22107642	22121282	AC007359.1_intron_7	intron	lincRNA	chrY	22107642	22121282
chrY	22121283	22121637	AC007359.1_8	exon	lincRNA	chrY	22121283	22121637
chrY	22121638	22122066	AC007359.1_intron_8	intron	lincRNA	chrY	22121638	22122066
chrY	22122067	22122186	AC007359.1_9	exon	lincRNA	chrY	22122067	22122186
chrY	22122187	22129363	AC007359.1_intron_9	intron	lincRNA	chrY	22122187	22129363
chrY	22129364	22129450	AC007359.1_10	exon	lincRNA	chrY	22129364	22129450
chrY	22129451	22129757	AC007359.1_intron_10	intron	lincRNA	chrY	22129451	22129757
chrY	22129758	22129981	AC007359.1_11	exon	lincRNA	chrY	22129758	22129981
chrY	22129982	22139948	AC007359.1_intron_11	intron	lincRNA	chrY	22129982	22139948
chrY	22139949	22140090	AC007359.1_12	exon	lincRNA	chrY	22139949	22140090
chrY	22140091	22141368	AC007359.1_intron_12	intron	lincRNA	chrY	22140091	22146638
chrY	22141464	22141511	AC007359.1_intron_12	intron	lincRNA	chrY	22140091	22146638
chrY	22141538	22141659	AC007359.1_intron_12	intron	lincRNA	chrY	22140091	22146638
chrY	22141716	22141749	AC007359.1_intron_12	intron	lincRNA	chrY	22140091	22146638
chrY	22141905	22142125	AC007359.1_intron_12	intron	lincRNA	chrY	22140091	22146638
chrY	22142201	22142243	AC007359.1_intron_12	intron	lincRNA	chrY	22140091	22146638
chrY	22142334	22142369	AC007359.1_intron_12	intron	lincRNA	chrY	22140091	22146638
chrY	22142427	22142773	AC007359.1_intron_12	intron	lincRNA	chrY	22140091	22146638
chrY	22142802	22142849	AC007359.1_intron_12	intron	lincRNA	chrY	22140091	22146638
chrY	22142870	22142914	AC007359.1_intron_12	intron	lincRNA	chrY	22140091	22146638
chrY	22142938	22142969	AC007359.1_intron_12	intron	lincRNA	chrY	22140091	22146638
chrY	22142993	22143026	AC007359.1_intron_12	intron	lincRNA	chrY	22140091	22146638
chrY	22143160	22143231	AC007359.1_intron_12	intron	lincRNA	chrY	22140091	22146638
chrY	22143346	22146638	AC007359.1_intron_12	intron	lincRNA	chrY	22140091	22146638
chrY	22146639	22146949	AC007359.1_13	exon	lincRNA	chrY	22146639	22146949
chrY	22146950	22147282	AC007359.1_intron_13	intron	lincRNA	chrY	22146950	22147282
chrY	22147283	22147483	AC007359.1_14	exon	lincRNA	chrY	22147283	22147484
chrY	22168542	22168819	RBMY1F_UTR_1	three_prime_UTR	protein_coding	chrY	22168542	22168819
chrY	22168819	22169118	RBMY1F_1	CDS	protein_coding	chrY	22168819	22169118
chrY	22169119	22169528	RBMY1F_intron_1	intron	protein_coding	chrY	22169119	22169528
chrY	22169529	22169618	RBMY1F_2	CDS	protein_coding	chrY	22169529	22169618
chrY	22169619	22169703	RBMY1F_intron_2	intron	protein_coding	chrY	22169619	22169703
chrY	22169704	22169815	RBMY1F_3	CDS	protein_coding	chrY	22169704	22169815
chrY	22169816	22170737	RBMY1F_intron_3	intron	protein_coding	chrY	22169816	22170737
chrY	22170738	22170849	RBMY1F_4	CDS	protein_coding	chrY	22170738	22170849
chrY	22170850	22171282	RBMY1F_intron_4	intron	protein_coding	chrY	22170850	22171282
chrY	22171283	22171394	RBMY1F_5	CDS	protein_coding	chrY	22171283	22171394
chrY	22171395	22171833	RBMY1F_intron_5	intron	protein_coding	chrY	22171395	22171833
chrY	22171834	22171945	RBMY1F_6	CDS	protein_coding	chrY	22171834	22171945
chrY	22171946	22172899	RBMY1F_intron_6	intron	protein_coding	chrY	22171946	22172899
chrY	22172900	22173015	RBMY1F_7	CDS	protein_coding	chrY	22172900	22173015
chrY	22173016	22175024	RBMY1F_intron_7	intron	protein_coding	chrY	22173016	22175024
chrY	22175025	22175178	RBMY1F_8	CDS	protein_coding	chrY	22175025	22175178
chrY	22175179	22177092	RBMY1F_intron_8	intron	protein_coding	chrY	22175179	22177092
chrY	22177093	22177271	RBMY1F_9	CDS	protein_coding	chrY	22177093	22177271
chrY	22177272	22180289	RBMY1F_intron_9	intron	protein_coding	chrY	22177272	22180289
chrY	22180290	22180394	RBMY1F_10	CDS	protein_coding	chrY	22180290	22180394
chrY	22180395	22180859	RBMY1F_intron_10	intron	protein_coding	chrY	22180395	22180859
chrY	22180860	22180969	RBMY1F_11	CDS	protein_coding	chrY	22180860	22180969
chrY	22180974	22182833	RBMY1F_intron_11	intron	protein_coding	chrY	22180974	22182833
chrY	22182834	22182982	RBMY1F_UTR_3	five_prime_UTR	protein_coding	chrY	22182834	22182982
chrY	22183850	22184243	TSPY23P_1	exon	unprocessed_pseudogene	chrY	22183850	22184243
chrY	22184244	22185230	TSPY23P_intron_1	intron	unprocessed_pseudogene	chrY	22184244	22185233
chrY	22185234	22185316	TSPY23P_2	exon	unprocessed_pseudogene	chrY	22185234	22185316
chrY	22185317	22185553	TSPY23P_intron_2	intron	unprocessed_pseudogene	chrY	22185317	22185553
chrY	22185560	22185625	TSPY23P_3	exon	unprocessed_pseudogene	chrY	22185554	22185625
chrY	22185626	22185711	TSPY23P_intron_3	intron	unprocessed_pseudogene	chrY	22185626	22185711
chrY	22185712	22185856	TSPY23P_4	exon	unprocessed_pseudogene	chrY	22185712	22185856
chrY	22185857	22185972	TSPY23P_intron_4	intron	unprocessed_pseudogene	chrY	22185857	22185972
chrY	22185973	22186014	TSPY23P_5	exon	unprocessed_pseudogene	chrY	22185973	22186021
chrY	22400403	22400444	TSPY21P_1	exon	unprocessed_pseudogene	chrY	22400403	22400444
chrY	22400445	22400560	TSPY21P_intron_1	intron	unprocessed_pseudogene	chrY	22400445	22400560
chrY	22400561	22400705	TSPY21P_2	exon	unprocessed_pseudogene	chrY	22400561	22400705
chrY	22400706	22400790	TSPY21P_intron_2	intron	unprocessed_pseudogene	chrY	22400706	22400790
chrY	22400791	22400857	TSPY21P_3	exon	unprocessed_pseudogene	chrY	22400791	22400857
chrY	22400858	22401100	TSPY21P_intron_3	intron	unprocessed_pseudogene	chrY	22400858	22401100
chrY	22401101	22401186	TSPY21P_4	exon	unprocessed_pseudogene	chrY	22401101	22401186
chrY	22401187	22402173	TSPY21P_intron_4	intron	unprocessed_pseudogene	chrY	22401187	22402173
chrY	22402174	22402568	TSPY21P_5	exon	unprocessed_pseudogene	chrY	22402174	22402568
chrY	22403469	22403582	RBMY1J_UTR_1	five_prime_UTR	protein_coding	chrY	22403469	22403582
chrY	22403583	22405442	RBMY1J_intron_1	intron	protein_coding	chrY	22403583	22405442
chrY	22405447	22405556	RBMY1J_1	CDS	protein_coding	chrY	22405447	22405556
chrY	22405557	22406023	RBMY1J_intron_2	intron	protein_coding	chrY	22405557	22406023
chrY	22406024	22406128	RBMY1J_2	CDS	protein_coding	chrY	22406024	22406128
chrY	22406129	22409150	RBMY1J_intron_3	intron	protein_coding	chrY	22406129	22409150
chrY	22409151	22409329	RBMY1J_3	CDS	protein_coding	chrY	22409151	22409329
chrY	22409330	22411243	RBMY1J_intron_4	intron	protein_coding	chrY	22409330	22411243
chrY	22411244	22411397	RBMY1J_4	CDS	protein_coding	chrY	22411244	22411397
chrY	22411398	22413406	RBMY1J_intron_5	intron	protein_coding	chrY	22411398	22413406
chrY	22413407	22413522	RBMY1J_5	CDS	protein_coding	chrY	22413407	22413522
chrY	22413523	22414476	RBMY1J_intron_6	intron	protein_coding	chrY	22413523	22414476
chrY	22414477	22414588	RBMY1J_6	CDS	protein_coding	chrY	22414477	22414588
chrY	22414589	22415027	RBMY1J_intron_7	intron	protein_coding	chrY	22414589	22415027
chrY	22415028	22415139	RBMY1J_7	CDS	protein_coding	chrY	22415028	22415139
chrY	22415140	22415572	RBMY1J_intron_8	intron	protein_coding	chrY	22415140	22415572
chrY	22415573	22415684	RBMY1J_8	CDS	protein_coding	chrY	22415573	22415684
chrY	22415685	22416606	RBMY1J_intron_9	intron	protein_coding	chrY	22415685	22416606
chrY	22416607	22416718	RBMY1J_9	CDS	protein_coding	chrY	22416607	22416718
chrY	22416719	22416803	RBMY1J_intron_10	intron	protein_coding	chrY	22416719	22416803
chrY	22416804	22416893	RBMY1J_10	CDS	protein_coding	chrY	22416804	22416893
chrY	22416894	22417303	RBMY1J_intron_11	intron	protein_coding	chrY	22416894	22417303
chrY	22417304	22417603	RBMY1J_11	CDS	protein_coding	chrY	22417304	22417603
chrY	22417603	22417881	RBMY1J_UTR_3	three_prime_UTR	protein_coding	chrY	22417603	22417881
chrY	22438940	22439140	AC008175.1_1	exon	lincRNA	chrY	22438940	22439140
chrY	22439141	22439473	AC008175.1_intron_1	intron	lincRNA	chrY	22439141	22439473
chrY	22439474	22439784	AC008175.1_2	exon	lincRNA	chrY	22439474	22439784
chrY	22443190	22443261	AC008175.1_intron_2	intron	lincRNA	chrY	22439785	22446330
chrY	22443395	22443428	AC008175.1_intron_2	intron	lincRNA	chrY	22439785	22446330
chrY	22443452	22443483	AC008175.1_intron_2	intron	lincRNA	chrY	22439785	22446330
chrY	22443507	22443551	AC008175.1_intron_2	intron	lincRNA	chrY	22439785	22446330
chrY	22443572	22443619	AC008175.1_intron_2	intron	lincRNA	chrY	22439785	22446330
chrY	22443648	22443994	AC008175.1_intron_2	intron	lincRNA	chrY	22439785	22446330
chrY	22444052	22444087	AC008175.1_intron_2	intron	lincRNA	chrY	22439785	22446330
chrY	22444178	22444220	AC008175.1_intron_2	intron	lincRNA	chrY	22439785	22446330
chrY	22444296	22444516	AC008175.1_intron_2	intron	lincRNA	chrY	22439785	22446330
chrY	22444559	22444584	AC008175.1_intron_2	intron	lincRNA	chrY	22439785	22446330
chrY	22444672	22444705	AC008175.1_intron_2	intron	lincRNA	chrY	22439785	22446330
chrY	22444762	22444883	AC008175.1_intron_2	intron	lincRNA	chrY	22439785	22446330
chrY	22444910	22444957	AC008175.1_intron_2	intron	lincRNA	chrY	22439785	22446330
chrY	22439785	22443075	AC008175.1_intron_2	intron	lincRNA	chrY	22439785	22446330
chrY	22445053	22446330	AC008175.1_intron_2	intron	lincRNA	chrY	22439785	22446330
chrY	22446331	22446472	AC008175.1_3	exon	lincRNA	chrY	22446331	22446472
chrY	22446473	22456433	AC008175.1_intron_3	intron	lincRNA	chrY	22446473	22456433
chrY	22456434	22456657	AC008175.1_4	exon	lincRNA	chrY	22456434	22456657
chrY	22456658	22456964	AC008175.1_intron_4	intron	lincRNA	chrY	22456658	22456964
chrY	22456965	22457051	AC008175.1_5	exon	lincRNA	chrY	22456965	22457051
chrY	22457052	22464228	AC008175.1_intron_5	intron	lincRNA	chrY	22457052	22464228
chrY	22464229	22464348	AC008175.1_6	exon	lincRNA	chrY	22464229	22464348
chrY	22464349	22464777	AC008175.1_intron_6	intron	lincRNA	chrY	22464349	22464777
chrY	22464778	22465132	AC008175.1_7	exon	lincRNA	chrY	22464778	22465132
chrY	22465133	22478763	AC008175.1_intron_7	intron	lincRNA	chrY	22465133	22478763
chrY	22478764	22478854	AC008175.1_8	exon	lincRNA	chrY	22478764	22478854
chrY	22478855	22480319	AC008175.1_intron_8	intron	lincRNA	chrY	22478855	22480319
chrY	22480320	22480656	AC008175.1_9	exon	lincRNA	chrY	22480320	22480656
chrY	22480657	22482455	AC008175.1_intron_9	intron	lincRNA	chrY	22480657	22482455
chrY	22482456	22482542	AC008175.1_10	exon	lincRNA	chrY	22482456	22482542
chrY	22482543	22482661	AC008175.1_intron_10	intron	lincRNA	chrY	22482543	22482661
chrY	22482662	22482859	AC008175.1_11	exon	lincRNA	chrY	22482662	22482859
chrY	22482860	22483402	AC008175.1_intron_11	intron	lincRNA	chrY	22482860	22483402
chrY	22483403	22483521	AC008175.1_12	exon	lincRNA	chrY	22483403	22483521
chrY	22483522	22484035	AC008175.1_intron_12	intron	lincRNA	chrY	22483522	22484035
chrY	22484036	22484714	AC008175.1_13	exon	lincRNA	chrY	22484036	22484714
chrY	22484715	22485349	AC008175.1_intron_13	intron	lincRNA	chrY	22484715	22485349
chrY	22485350	22485591	AC008175.1_14	exon	lincRNA	chrY	22485350	22485592
chrY	22439593	22439831	TTTY6_1	exon	lincRNA	chrY	22439593	22439831
chrY	22439832	22440987	TTTY6_intron_1	intron	lincRNA	chrY	22439832	22440987
chrY	22440988	22441126	TTTY6_2	exon	lincRNA	chrY	22440988	22441126
chrY	22441127	22441343	TTTY6_intron_2	intron	lincRNA	chrY	22441127	22441343
chrY	22441344	22441458	TTTY6_3	exon	lincRNA	chrY	22441344	22441458
chrY	22490397	22490484	PRY_UTR_1	five_prime_UTR	protein_coding	chrY	22490397	22490484
chrY	22490485	22490584	PRY_intron_1	intron	protein_coding	chrY	22490485	22490584
chrY	22490585	22490672	PRY_UTR_2	five_prime_UTR	protein_coding	chrY	22490585	22490672
chrY	22490673	22492055	PRY_intron_2	intron	protein_coding	chrY	22490673	22501511
chrY	22492124	22492250	PRY_intron_2	intron	protein_coding	chrY	22490673	22501511
chrY	22492273	22492338	PRY_intron_2	intron	protein_coding	chrY	22490673	22501511
chrY	22492470	22492554	PRY_intron_2	intron	protein_coding	chrY	22490673	22501511
chrY	22492576	22492670	PRY_intron_2	intron	protein_coding	chrY	22490673	22501511
chrY	22492714	22492869	PRY_intron_2	intron	protein_coding	chrY	22490673	22501511
chrY	22492938	22493007	PRY_intron_2	intron	protein_coding	chrY	22490673	22501511
chrY	22493030	22493167	PRY_intron_2	intron	protein_coding	chrY	22490673	22501511
chrY	22493228	22493329	PRY_intron_2	intron	protein_coding	chrY	22490673	22501511
chrY	22493394	22493679	PRY_intron_2	intron	protein_coding	chrY	22490673	22501511
chrY	22493704	22493746	PRY_intron_2	intron	protein_coding	chrY	22490673	22501511
chrY	22493810	22494060	PRY_intron_2	intron	protein_coding	chrY	22490673	22501511
chrY	22494084	22494905	PRY_intron_2	intron	protein_coding	chrY	22490673	22501511
chrY	22495055	22495095	PRY_intron_2	intron	protein_coding	chrY	22490673	22501511
chrY	22495167	22495210	PRY_intron_2	intron	protein_coding	chrY	22490673	22501511
chrY	22495363	22495397	PRY_intron_2	intron	protein_coding	chrY	22490673	22501511
chrY	22495461	22495523	PRY_intron_2	intron	protein_coding	chrY	22490673	22501511
chrY	22496605	22496657	PRY_intron_2	intron	protein_coding	chrY	22490673	22501511
chrY	22496787	22496922	PRY_intron_2	intron	protein_coding	chrY	22490673	22501511
chrY	22496990	22497116	PRY_intron_2	intron	protein_coding	chrY	22490673	22501511
chrY	22497205	22497269	PRY_intron_2	intron	protein_coding	chrY	22490673	22501511
chrY	22497440	22497522	PRY_intron_2	intron	protein_coding	chrY	22490673	22501511
chrY	22497546	22497630	PRY_intron_2	intron	protein_coding	chrY	22490673	22501511
chrY	22495231	22495335	PRY_intron_2	intron	protein_coding	chrY	22490673	22501511
chrY	22521536	22521562	CDY13P_1	exon	unprocessed_pseudogene	chrY	22520681	22521695
chrY	22528281	22528501	USP9YP24_1	exon	unprocessed_pseudogene	chrY	22528281	22528501
chrY	22528502	22530302	USP9YP24_intron_1	intron	unprocessed_pseudogene	chrY	22528502	22530302
chrY	22530303	22530422	USP9YP24_2	exon	unprocessed_pseudogene	chrY	22530303	22530422
chrY	22530423	22532207	USP9YP24_intron_2	intron	unprocessed_pseudogene	chrY	22530423	22532207
chrY	22532208	22532397	USP9YP24_3	exon	unprocessed_pseudogene	chrY	22532208	22532397
chrY	22532398	22534754	USP9YP24_intron_3	intron	unprocessed_pseudogene	chrY	22532398	22534754
chrY	22534755	22534884	USP9YP24_4	exon	unprocessed_pseudogene	chrY	22534755	22534884
chrY	22534885	22536599	USP9YP24_intron_4	intron	unprocessed_pseudogene	chrY	22534885	22536599
chrY	22536600	22536638	USP9YP24_5	exon	unprocessed_pseudogene	chrY	22536600	22536639
chrY	22537047	22537205	HSFY7P_1	exon	unprocessed_pseudogene	chrY	22537047	22537205
chrY	22537206	22537689	HSFY7P_intron_1	intron	unprocessed_pseudogene	chrY	22537206	22537689
chrY	22537690	22537849	HSFY7P_2	exon	unprocessed_pseudogene	chrY	22537690	22537849
chrY	22581042	22581074	OFD1P9Y_1	exon	unprocessed_pseudogene	chrY	22580989	22581082
chrY	22581083	22581113	OFD1P9Y_intron_1	intron	unprocessed_pseudogene	chrY	22581083	22581379
chrY	22581158	22581293	OFD1P9Y_intron_1	intron	unprocessed_pseudogene	chrY	22581083	22581379
chrY	22581334	22581372	OFD1P9Y_intron_1	intron	unprocessed_pseudogene	chrY	22581083	22581379
chrY	22581380	22581440	OFD1P9Y_2	exon	unprocessed_pseudogene	chrY	22581380	22581447
chrY	22581473	22581579	OFD1P9Y_intron_2	intron	unprocessed_pseudogene	chrY	22581448	22582642
chrY	22581716	22581792	OFD1P9Y_intron_2	intron	unprocessed_pseudogene	chrY	22581448	22582642
chrY	22581816	22582365	OFD1P9Y_intron_2	intron	unprocessed_pseudogene	chrY	22581448	22582642
chrY	22582388	22582413	OFD1P9Y_intron_2	intron	unprocessed_pseudogene	chrY	22581448	22582642
chrY	22582532	22582558	OFD1P9Y_intron_2	intron	unprocessed_pseudogene	chrY	22581448	22582642
chrY	22582766	22582798	OFD1P9Y_3	exon	unprocessed_pseudogene	chrY	22582643	22582798
chrY	22582799	22582858	OFD1P9Y_intron_3	intron	unprocessed_pseudogene	chrY	22582799	22589430
chrY	22582883	22582919	OFD1P9Y_intron_3	intron	unprocessed_pseudogene	chrY	22582799	22589430
chrY	22583059	22583117	OFD1P9Y_intron_3	intron	unprocessed_pseudogene	chrY	22582799	22589430
chrY	22583305	22583355	OFD1P9Y_intron_3	intron	unprocessed_pseudogene	chrY	22582799	22589430
chrY	22583690	22583810	OFD1P9Y_intron_3	intron	unprocessed_pseudogene	chrY	22582799	22589430
chrY	22583831	22583945	OFD1P9Y_intron_3	intron	unprocessed_pseudogene	chrY	22582799	22589430
chrY	22584057	22584130	OFD1P9Y_intron_3	intron	unprocessed_pseudogene	chrY	22582799	22589430
chrY	22584206	22584284	OFD1P9Y_intron_3	intron	unprocessed_pseudogene	chrY	22582799	22589430
chrY	22584309	22584339	OFD1P9Y_intron_3	intron	unprocessed_pseudogene	chrY	22582799	22589430
chrY	22584484	22584527	OFD1P9Y_intron_3	intron	unprocessed_pseudogene	chrY	22582799	22589430
chrY	22584632	22584658	OFD1P9Y_intron_3	intron	unprocessed_pseudogene	chrY	22582799	22589430
chrY	22584695	22584769	OFD1P9Y_intron_3	intron	unprocessed_pseudogene	chrY	22582799	22589430
chrY	22584801	22584842	OFD1P9Y_intron_3	intron	unprocessed_pseudogene	chrY	22582799	22589430
chrY	22584864	22584927	OFD1P9Y_intron_3	intron	unprocessed_pseudogene	chrY	22582799	22589430
chrY	22584988	22585016	OFD1P9Y_intron_3	intron	unprocessed_pseudogene	chrY	22582799	22589430
chrY	22585095	22585141	OFD1P9Y_intron_3	intron	unprocessed_pseudogene	chrY	22582799	22589430
chrY	22585191	22585216	OFD1P9Y_intron_3	intron	unprocessed_pseudogene	chrY	22582799	22589430
chrY	22585426	22585450	OFD1P9Y_intron_3	intron	unprocessed_pseudogene	chrY	22582799	22589430
chrY	22585537	22585591	OFD1P9Y_intron_3	intron	unprocessed_pseudogene	chrY	22582799	22589430
chrY	22585689	22585717	OFD1P9Y_intron_3	intron	unprocessed_pseudogene	chrY	22582799	22589430
chrY	22585741	22589430	OFD1P9Y_intron_3	intron	unprocessed_pseudogene	chrY	22582799	22589430
chrY	22589431	22589532	OFD1P9Y_4	exon	unprocessed_pseudogene	chrY	22589431	22589532
chrY	22602133	22602159	OFD1P9Y_intron_4	intron	unprocessed_pseudogene	chrY	22589533	22608872
chrY	22602235	22602259	OFD1P9Y_intron_4	intron	unprocessed_pseudogene	chrY	22589533	22608872
chrY	22602293	22602317	OFD1P9Y_intron_4	intron	unprocessed_pseudogene	chrY	22589533	22608872
chrY	22602371	22602421	OFD1P9Y_intron_4	intron	unprocessed_pseudogene	chrY	22589533	22608872
chrY	22602761	22603303	OFD1P9Y_intron_4	intron	unprocessed_pseudogene	chrY	22589533	22608872
chrY	22603369	22603406	OFD1P9Y_intron_4	intron	unprocessed_pseudogene	chrY	22589533	22608872
chrY	22603432	22603462	OFD1P9Y_intron_4	intron	unprocessed_pseudogene	chrY	22589533	22608872
chrY	22603485	22603597	OFD1P9Y_intron_4	intron	unprocessed_pseudogene	chrY	22589533	22608872
chrY	22603624	22603676	OFD1P9Y_intron_4	intron	unprocessed_pseudogene	chrY	22589533	22608872
chrY	22603796	22603852	OFD1P9Y_intron_4	intron	unprocessed_pseudogene	chrY	22589533	22608872
chrY	22604106	22604182	OFD1P9Y_intron_4	intron	unprocessed_pseudogene	chrY	22589533	22608872
chrY	22589533	22602110	OFD1P9Y_intron_4	intron	unprocessed_pseudogene	chrY	22589533	22608872
chrY	22610383	22611021	OFD1P9Y_intron_6	intron	unprocessed_pseudogene	chrY	22609974	22611689
chrY	22611843	22612242	OFD1P9Y_intron_7	intron	unprocessed_pseudogene	chrY	22611801	22612333
chrY	22646036	22646327	AC008175.2_1	exon	unprocessed_pseudogene	chrY	22646031	22646327
chrY	22649245	22649353	RBMY2BP_1	exon	transcribed_unprocessed_pseudogene	chrY	22649245	22649353
chrY	22649354	22649805	RBMY2BP_intron_1	intron	transcribed_unprocessed_pseudogene	chrY	22649354	22649805
chrY	22649806	22649910	RBMY2BP_2	exon	transcribed_unprocessed_pseudogene	chrY	22649806	22649910
chrY	22649911	22652617	RBMY2BP_intron_2	intron	transcribed_unprocessed_pseudogene	chrY	22649911	22652617
chrY	22652618	22652796	RBMY2BP_3	exon	transcribed_unprocessed_pseudogene	chrY	22652618	22652796
chrY	22652797	22654730	RBMY2BP_intron_3	intron	transcribed_unprocessed_pseudogene	chrY	22652797	22654730
chrY	22654731	22654884	RBMY2BP_4	exon	transcribed_unprocessed_pseudogene	chrY	22654731	22654884
chrY	22654885	22656890	RBMY2BP_intron_4	intron	transcribed_unprocessed_pseudogene	chrY	22654885	22656890
chrY	22656891	22657006	RBMY2BP_5	exon	transcribed_unprocessed_pseudogene	chrY	22656891	22657006
chrY	22657007	22657874	RBMY2BP_intron_5	intron	transcribed_unprocessed_pseudogene	chrY	22657007	22657874
chrY	22657875	22657986	RBMY2BP_6	exon	transcribed_unprocessed_pseudogene	chrY	22657875	22657986
chrY	22657987	22658067	RBMY2BP_intron_6	intron	transcribed_unprocessed_pseudogene	chrY	22657987	22658067
chrY	22658068	22658156	RBMY2BP_7	exon	transcribed_unprocessed_pseudogene	chrY	22658068	22658156
chrY	22658157	22658579	RBMY2BP_intron_7	intron	transcribed_unprocessed_pseudogene	chrY	22658157	22658579
chrY	22658580	22658878	RBMY2BP_8	exon	transcribed_unprocessed_pseudogene	chrY	22658580	22658878
chrY	22670810	22670870	AC016694.1_2	exon	unprocessed_pseudogene	chrY	22670810	22670870
chrY	22670871	22670954	AC016694.1_intron_2	intron	unprocessed_pseudogene	chrY	22670871	22671045
chrY	22670955	22671045	AC016694.1_intron_2	intron	unprocessed_pseudogene	chrY	22670871	22671045
chrY	22671046	22671155	AC016694.1_3	exon	unprocessed_pseudogene	chrY	22671046	22671155
chrY	22671171	22671369	AC016694.1_intron_3	intron	unprocessed_pseudogene	chrY	22671156	22671369
chrY	22671370	22671425	AC016694.1_4	exon	unprocessed_pseudogene	chrY	22671370	22671425
chrY	22671428	22672456	AC016694.1_intron_4	intron	unprocessed_pseudogene	chrY	22671426	22672456
chrY	22672457	22672858	AC016694.1_5	exon	unprocessed_pseudogene	chrY	22672457	22672859
chrY	22851584	22851643	TTTY17A_1	exon	lincRNA	chrY	22851584	22851643
chrY	22851644	22852608	TTTY17A_intron_1	intron	lincRNA	chrY	22851644	22852608
chrY	22852609	22852715	TTTY17A_2	exon	lincRNA	chrY	22852609	22852715
chrY	22861112	22861258	AC016911.1_1	exon	unprocessed_pseudogene	chrY	22861112	22861272
chrY	22861273	22861542	AC016911.1_intron_1	intron	unprocessed_pseudogene	chrY	22861273	22861542
chrY	22861559	22861834	AC016911.1_2	exon	unprocessed_pseudogene	chrY	22861543	22861834
chrY	22866544	22867756	ZNF736P11Y_1	exon	processed_pseudogene	chrY	22866544	22867756
chrY	22936455	22936615	TTTY4_1	exon	lincRNA	chrY	22936455	22936615
chrY	22936616	22937584	TTTY4_intron_1	intron	lincRNA	chrY	22936616	22963626
chrY	22945185	22945710	TTTY4_intron_1	intron	lincRNA	chrY	22936616	22963626
chrY	22946095	22963626	TTTY4_intron_1	intron	lincRNA	chrY	22936616	22963626
chrY	22963627	22963703	TTTY4_2	exon	lincRNA	chrY	22963627	22963703
chrY	22963704	22965506	TTTY4_intron_2	intron	lincRNA	chrY	22963704	22965506
chrY	22965507	22965615	TTTY4_3	exon	lincRNA	chrY	22965507	22965615
chrY	22965616	22972282	TTTY4_intron_3	intron	lincRNA	chrY	22965616	22972282
chrY	22972283	22973284	TTTY4_4	exon	lincRNA	chrY	22972283	22973284
chrY	22973819	22973974	BPY2_UTR_1	five_prime_UTR	protein_coding	chrY	22973819	22973974
chrY	22973975	22976153	BPY2_intron_1	intron	protein_coding	chrY	22973975	22984146
chrY	22997728	22998248	BPY2_intron_8	intron	protein_coding	chrY	22997558	22998248
chrY	22998268	22998374	BPY2_UTR_7	three_prime_UTR	protein_coding	chrY	22998268	22998374
chrY	22998375	22999292	BPY2_intron_9	intron	protein_coding	chrY	22998375	23004923
chrY	22999476	23000152	BPY2_intron_9	intron	protein_coding	chrY	22998375	23004923
chrY	23025594	23025844	TRIM60P8Y_1	exon	processed_pseudogene	chrY	23025594	23025844
chrY	23025845	23026151	TRIM60P8Y_intron_1	intron	processed_pseudogene	chrY	23025845	23026151
chrY	23026152	23026663	TRIM60P8Y_2	exon	processed_pseudogene	chrY	23026152	23026663
chrY	23049901	23050263	ZNF736P3Y_3	exon	processed_pseudogene	chrY	23049901	23051195
chrY	23058044	23058329	TRIM60P9Y_1	exon	processed_pseudogene	chrY	23058030	23058329
chrY	23058330	23058661	TRIM60P9Y_intron_1	intron	processed_pseudogene	chrY	23058330	23058669
chrY	23058670	23059186	TRIM60P9Y_2	exon	processed_pseudogene	chrY	23058670	23059186
chrY	23386987	23387080	PPP1R12BP2_intron_1	intron	unprocessed_pseudogene	chrY	23379574	23388989
chrY	23387311	23387471	PPP1R12BP2_intron_1	intron	unprocessed_pseudogene	chrY	23379574	23388989
chrY	23387495	23387567	PPP1R12BP2_intron_1	intron	unprocessed_pseudogene	chrY	23379574	23388989
chrY	23387635	23387694	PPP1R12BP2_intron_1	intron	unprocessed_pseudogene	chrY	23379574	23388989
chrY	23387716	23388989	PPP1R12BP2_intron_1	intron	unprocessed_pseudogene	chrY	23379574	23388989
chrY	23388990	23389194	PPP1R12BP2_2	exon	unprocessed_pseudogene	chrY	23388990	23389194
chrY	23389195	23391163	PPP1R12BP2_intron_2	intron	unprocessed_pseudogene	chrY	23389195	23391163
chrY	23391164	23391354	PPP1R12BP2_3	exon	unprocessed_pseudogene	chrY	23391164	23391354
chrY	23391355	23391441	PPP1R12BP2_intron_3	intron	unprocessed_pseudogene	chrY	23391355	23391441
chrY	23391442	23391555	PPP1R12BP2_4	exon	unprocessed_pseudogene	chrY	23391442	23391555
chrY	23391556	23392654	PPP1R12BP2_intron_4	intron	unprocessed_pseudogene	chrY	23391556	23392654
chrY	23392655	23392696	PPP1R12BP2_5	exon	unprocessed_pseudogene	chrY	23392655	23392697
chrY	23462492	23462530	REREP1Y_1	exon	unprocessed_pseudogene	chrY	23462465	23462535
chrY	23462658	23462682	REREP1Y_intron_1	intron	unprocessed_pseudogene	chrY	23462536	23472152
chrY	23462889	23462919	REREP1Y_intron_1	intron	unprocessed_pseudogene	chrY	23462536	23472152
chrY	23462965	23462994	REREP1Y_intron_1	intron	unprocessed_pseudogene	chrY	23462536	23472152
chrY	23463236	23463274	REREP1Y_intron_1	intron	unprocessed_pseudogene	chrY	23462536	23472152
chrY	23463646	23463732	REREP1Y_intron_1	intron	unprocessed_pseudogene	chrY	23462536	23472152
chrY	23465589	23465617	REREP1Y_intron_1	intron	unprocessed_pseudogene	chrY	23462536	23472152
chrY	23465761	23465791	REREP1Y_intron_1	intron	unprocessed_pseudogene	chrY	23462536	23472152
chrY	23465833	23465907	REREP1Y_intron_1	intron	unprocessed_pseudogene	chrY	23462536	23472152
chrY	23465928	23465966	REREP1Y_intron_1	intron	unprocessed_pseudogene	chrY	23462536	23472152
chrY	23466046	23466082	REREP1Y_intron_1	intron	unprocessed_pseudogene	chrY	23462536	23472152
chrY	23466126	23466243	REREP1Y_intron_1	intron	unprocessed_pseudogene	chrY	23462536	23472152
chrY	23466338	23466383	REREP1Y_intron_1	intron	unprocessed_pseudogene	chrY	23462536	23472152
chrY	23466535	23466584	REREP1Y_intron_1	intron	unprocessed_pseudogene	chrY	23462536	23472152
chrY	23466915	23466944	REREP1Y_intron_1	intron	unprocessed_pseudogene	chrY	23462536	23472152
chrY	23466965	23472152	REREP1Y_intron_1	intron	unprocessed_pseudogene	chrY	23462536	23472152
chrY	23472153	23472279	REREP1Y_2	exon	unprocessed_pseudogene	chrY	23472153	23472280
chrY	23523321	23523722	AC009947.1_1	exon	unprocessed_pseudogene	chrY	23523321	23523722
chrY	23523723	23524751	AC009947.1_intron_1	intron	unprocessed_pseudogene	chrY	23523723	23524751
chrY	23524754	23524809	AC009947.1_2	exon	unprocessed_pseudogene	chrY	23524752	23524809
chrY	23524810	23525008	AC009947.1_intron_2	intron	unprocessed_pseudogene	chrY	23524810	23525008
chrY	23525024	23525133	AC009947.1_3	exon	unprocessed_pseudogene	chrY	23525009	23525133
chrY	23525134	23525224	AC009947.1_intron_3	intron	unprocessed_pseudogene	chrY	23525134	23525224
chrY	23525225	23525308	AC009947.1_4	exon	unprocessed_pseudogene	chrY	23525225	23525369
chrY	23525309	23525369	AC009947.1_4	exon	unprocessed_pseudogene	chrY	23525225	23525369
chrY	23537308	23537606	RBMY2CP_1	exon	transcribed_processed_pseudogene	chrY	23537308	23537606
chrY	23537607	23538029	RBMY2CP_intron_1	intron	transcribed_processed_pseudogene	chrY	23537607	23538029
chrY	23538030	23538118	RBMY2CP_2	exon	transcribed_processed_pseudogene	chrY	23538030	23538118
chrY	23538119	23538199	RBMY2CP_intron_2	intron	transcribed_processed_pseudogene	chrY	23538119	23538199
chrY	23538200	23538311	RBMY2CP_3	exon	transcribed_processed_pseudogene	chrY	23538200	23538311
chrY	23538312	23539179	RBMY2CP_intron_3	intron	transcribed_processed_pseudogene	chrY	23538312	23539179
chrY	23539180	23539295	RBMY2CP_4	exon	transcribed_processed_pseudogene	chrY	23539180	23539295
chrY	23539296	23541301	RBMY2CP_intron_4	intron	transcribed_processed_pseudogene	chrY	23539296	23541301
chrY	23541302	23541455	RBMY2CP_5	exon	transcribed_processed_pseudogene	chrY	23541302	23541455
chrY	23541456	23543389	RBMY2CP_intron_5	intron	transcribed_processed_pseudogene	chrY	23541456	23543389
chrY	23543390	23543568	RBMY2CP_6	exon	transcribed_processed_pseudogene	chrY	23543390	23543568
chrY	23543569	23546275	RBMY2CP_intron_6	intron	transcribed_processed_pseudogene	chrY	23543569	23546275
chrY	23546276	23546380	RBMY2CP_7	exon	transcribed_processed_pseudogene	chrY	23546276	23546380
chrY	23546381	23546832	RBMY2CP_intron_7	intron	transcribed_processed_pseudogene	chrY	23546381	23546832
chrY	23546833	23546941	RBMY2CP_8	exon	transcribed_processed_pseudogene	chrY	23546833	23546942
chrY	23549859	23550150	AC009947.2_1	exon	unprocessed_pseudogene	chrY	23549809	23550150
chrY	23583439	23583840	OFD1P10Y_intron_2	intron	unprocessed_pseudogene	chrY	23583348	23583882
chrY	23584662	23585300	OFD1P10Y_intron_3	intron	unprocessed_pseudogene	chrY	23583994	23585709
chrY	23591500	23591576	OFD1P10Y_intron_5	intron	unprocessed_pseudogene	chrY	23586805	23606148
chrY	23591816	23591886	OFD1P10Y_intron_5	intron	unprocessed_pseudogene	chrY	23586805	23606148
chrY	23592006	23592058	OFD1P10Y_intron_5	intron	unprocessed_pseudogene	chrY	23586805	23606148
chrY	23592085	23592197	OFD1P10Y_intron_5	intron	unprocessed_pseudogene	chrY	23586805	23606148
chrY	23592220	23592250	OFD1P10Y_intron_5	intron	unprocessed_pseudogene	chrY	23586805	23606148
chrY	23592276	23592313	OFD1P10Y_intron_5	intron	unprocessed_pseudogene	chrY	23586805	23606148
chrY	23592379	23592921	OFD1P10Y_intron_5	intron	unprocessed_pseudogene	chrY	23586805	23606148
chrY	23593261	23593311	OFD1P10Y_intron_5	intron	unprocessed_pseudogene	chrY	23586805	23606148
chrY	23605103	23606148	OFD1P10Y_intron_5	intron	unprocessed_pseudogene	chrY	23586805	23606148
chrY	23593572	23604816	OFD1P10Y_intron_5	intron	unprocessed_pseudogene	chrY	23586805	23606148
chrY	23606149	23606250	OFD1P10Y_6	exon	unprocessed_pseudogene	chrY	23606149	23606250
chrY	23609950	23609990	OFD1P10Y_intron_6	intron	unprocessed_pseudogene	chrY	23606251	23612883
chrY	23610012	23610050	OFD1P10Y_intron_6	intron	unprocessed_pseudogene	chrY	23606251	23612883
chrY	23610090	23610227	OFD1P10Y_intron_6	intron	unprocessed_pseudogene	chrY	23606251	23612883
chrY	23610264	23610370	OFD1P10Y_intron_6	intron	unprocessed_pseudogene	chrY	23606251	23612883
chrY	23610450	23610586	OFD1P10Y_intron_6	intron	unprocessed_pseudogene	chrY	23606251	23612883
chrY	23610617	23610894	OFD1P10Y_intron_6	intron	unprocessed_pseudogene	chrY	23606251	23612883
chrY	23610912	23611063	OFD1P10Y_intron_6	intron	unprocessed_pseudogene	chrY	23606251	23612883
chrY	23611154	23611197	OFD1P10Y_intron_6	intron	unprocessed_pseudogene	chrY	23606251	23612883
chrY	23611268	23612301	OFD1P10Y_intron_6	intron	unprocessed_pseudogene	chrY	23606251	23612883
chrY	23612327	23612883	OFD1P10Y_intron_6	intron	unprocessed_pseudogene	chrY	23606251	23612883
chrY	23606251	23609940	OFD1P10Y_intron_6	intron	unprocessed_pseudogene	chrY	23606251	23612883
chrY	23612884	23613039	OFD1P10Y_7	exon	unprocessed_pseudogene	chrY	23612884	23613039
chrY	23613049	23614226	OFD1P10Y_intron_7	intron	unprocessed_pseudogene	chrY	23613040	23614226
chrY	23614229	23614302	OFD1P10Y_8	exon	unprocessed_pseudogene	chrY	23614227	23614309
chrY	23614310	23614348	OFD1P10Y_intron_8	intron	unprocessed_pseudogene	chrY	23614310	23614607
chrY	23614389	23614524	OFD1P10Y_intron_8	intron	unprocessed_pseudogene	chrY	23614310	23614607
chrY	23614569	23614599	OFD1P10Y_intron_8	intron	unprocessed_pseudogene	chrY	23614310	23614607
chrY	23614608	23614640	OFD1P10Y_9	exon	unprocessed_pseudogene	chrY	23614608	23614640
chrY	23657839	23657919	HSFY6P_1	exon	unprocessed_pseudogene	chrY	23657839	23657997
chrY	23658974	23659058	HSFY6P_3	exon	unprocessed_pseudogene	chrY	23658974	23659058
chrY	23659466	23659504	USP9YP18_1	exon	unprocessed_pseudogene	chrY	23659466	23659504
chrY	23659505	23661218	USP9YP18_intron_1	intron	unprocessed_pseudogene	chrY	23659505	23661218
chrY	23661219	23661349	USP9YP18_2	exon	unprocessed_pseudogene	chrY	23661219	23661349
chrY	23661350	23663706	USP9YP18_intron_2	intron	unprocessed_pseudogene	chrY	23661350	23663706
chrY	23663707	23663896	USP9YP18_3	exon	unprocessed_pseudogene	chrY	23663707	23663896
chrY	23663897	23665681	USP9YP18_intron_3	intron	unprocessed_pseudogene	chrY	23663897	23665681
chrY	23665682	23665798	USP9YP18_4	exon	unprocessed_pseudogene	chrY	23665682	23665798
chrY	23665799	23667600	USP9YP18_intron_4	intron	unprocessed_pseudogene	chrY	23665799	23667600
chrY	23667601	23667822	USP9YP18_5	exon	unprocessed_pseudogene	chrY	23667601	23667822
chrY	23674379	23675391	CDY14P_1	exon	unprocessed_pseudogene	chrY	23674379	23675392
chrY	23678504	23678834	ELOCP16_1	exon	unprocessed_pseudogene	chrY	23678504	23678835
chrY	23682006	23682265	PRYP3_1	exon	transcribed_unprocessed_pseudogene	chrY	23681440	23682265
chrY	23682266	23691755	PRYP3_intron_1	intron	transcribed_unprocessed_pseudogene	chrY	23682266	23691755
chrY	23691756	23691872	PRYP3_2	exon	transcribed_unprocessed_pseudogene	chrY	23691756	23691872
chrY	23691873	23694457	PRYP3_intron_2	intron	transcribed_unprocessed_pseudogene	chrY	23691873	23694457
chrY	23694458	23694526	PRYP3_3	exon	transcribed_unprocessed_pseudogene	chrY	23694458	23694579
chrY	23715922	23716045	XKRYP3_1	exon	unprocessed_pseudogene	chrY	23715922	23716701
chrY	23716305	23716331	XKRYP3_1	exon	unprocessed_pseudogene	chrY	23715922	23716701
chrY	23717383	23717826	XKRYP3_intron_1	intron	unprocessed_pseudogene	chrY	23716702	23726471
chrY	23722826	23722855	XKRYP3_intron_1	intron	unprocessed_pseudogene	chrY	23716702	23726471
chrY	23723019	23723073	XKRYP3_intron_1	intron	unprocessed_pseudogene	chrY	23716702	23726471
chrY	23723208	23723247	XKRYP3_intron_1	intron	unprocessed_pseudogene	chrY	23716702	23726471
chrY	23723669	23723692	XKRYP3_intron_1	intron	unprocessed_pseudogene	chrY	23716702	23726471
chrY	23724073	23724099	XKRYP3_intron_1	intron	unprocessed_pseudogene	chrY	23716702	23726471
chrY	23724129	23724303	XKRYP3_intron_1	intron	unprocessed_pseudogene	chrY	23716702	23726471
chrY	23724519	23724550	XKRYP3_intron_1	intron	unprocessed_pseudogene	chrY	23716702	23726471
chrY	23724949	23724982	XKRYP3_intron_1	intron	unprocessed_pseudogene	chrY	23716702	23726471
chrY	23725039	23725238	XKRYP3_intron_1	intron	unprocessed_pseudogene	chrY	23716702	23726471
chrY	23725612	23725638	XKRYP3_intron_1	intron	unprocessed_pseudogene	chrY	23716702	23726471
chrY	23725802	23725827	XKRYP3_intron_1	intron	unprocessed_pseudogene	chrY	23716702	23726471
chrY	23725866	23725938	XKRYP3_intron_1	intron	unprocessed_pseudogene	chrY	23716702	23726471
chrY	23726022	23726049	XKRYP3_intron_1	intron	unprocessed_pseudogene	chrY	23716702	23726471
chrY	23726072	23726126	XKRYP3_intron_1	intron	unprocessed_pseudogene	chrY	23716702	23726471
chrY	23726375	23726447	XKRYP3_intron_1	intron	unprocessed_pseudogene	chrY	23716702	23726471
chrY	23726472	23726526	XKRYP3_2	exon	unprocessed_pseudogene	chrY	23726472	23726808
chrY	23726562	23726629	XKRYP3_2	exon	unprocessed_pseudogene	chrY	23726472	23726808
chrY	23726650	23726723	XKRYP3_2	exon	unprocessed_pseudogene	chrY	23726472	23726808
chrY	23726778	23726807	XKRYP3_2	exon	unprocessed_pseudogene	chrY	23726472	23726808
chrY	23740267	23740324	USP9YP29_1	exon	unprocessed_pseudogene	chrY	23740258	23740353
chrY	23740738	23740799	USP9YP29_2	exon	unprocessed_pseudogene	chrY	23740735	23740894
chrY	23740995	23741029	USP9YP29_intron_2	intron	unprocessed_pseudogene	chrY	23740895	23741103
chrY	23741470	23741495	USP9YP29_intron_4	intron	unprocessed_pseudogene	chrY	23741434	23746564
chrY	23741995	23742058	USP9YP29_intron_4	intron	unprocessed_pseudogene	chrY	23741434	23746564
chrY	23742087	23742145	USP9YP29_intron_4	intron	unprocessed_pseudogene	chrY	23741434	23746564
chrY	23742898	23742939	USP9YP29_intron_4	intron	unprocessed_pseudogene	chrY	23741434	23746564
chrY	23743069	23743106	USP9YP29_intron_4	intron	unprocessed_pseudogene	chrY	23741434	23746564
chrY	23743256	23743287	USP9YP29_intron_4	intron	unprocessed_pseudogene	chrY	23741434	23746564
chrY	23743321	23743347	USP9YP29_intron_4	intron	unprocessed_pseudogene	chrY	23741434	23746564
chrY	23743385	23743412	USP9YP29_intron_4	intron	unprocessed_pseudogene	chrY	23741434	23746564
chrY	23743475	23743529	USP9YP29_intron_4	intron	unprocessed_pseudogene	chrY	23741434	23746564
chrY	23743552	23743635	USP9YP29_intron_4	intron	unprocessed_pseudogene	chrY	23741434	23746564
chrY	23744046	23744075	USP9YP29_intron_4	intron	unprocessed_pseudogene	chrY	23741434	23746564
chrY	23744151	23744184	USP9YP29_intron_4	intron	unprocessed_pseudogene	chrY	23741434	23746564
chrY	23744224	23744254	USP9YP29_intron_4	intron	unprocessed_pseudogene	chrY	23741434	23746564
chrY	23745812	23745845	USP9YP29_intron_4	intron	unprocessed_pseudogene	chrY	23741434	23746564
chrY	23745869	23746562	USP9YP29_intron_4	intron	unprocessed_pseudogene	chrY	23741434	23746564
chrY	23746565	23746693	USP9YP29_5	exon	unprocessed_pseudogene	chrY	23746565	23746693
chrY	23751192	23751278	RAB9AP1_1	exon	unprocessed_pseudogene	chrY	23751188	23751760
chrY	23751303	23751351	RAB9AP1_1	exon	unprocessed_pseudogene	chrY	23751188	23751760
chrY	23751416	23751458	RAB9AP1_1	exon	unprocessed_pseudogene	chrY	23751188	23751760
chrY	23751595	23751626	RAB9AP1_1	exon	unprocessed_pseudogene	chrY	23751188	23751760
chrY	23751687	23751726	RAB9AP1_1	exon	unprocessed_pseudogene	chrY	23751188	23751760
chrY	23762838	23762923	TRAPPC2P9_1	exon	unprocessed_pseudogene	chrY	23762838	23762923
chrY	23762925	23763371	TRAPPC2P9_intron_1	intron	unprocessed_pseudogene	chrY	23762924	23763371
chrY	23763372	23763517	TRAPPC2P9_2	exon	unprocessed_pseudogene	chrY	23763372	23763517
chrY	23763518	23764895	TRAPPC2P9_intron_2	intron	unprocessed_pseudogene	chrY	23763518	23765470
chrY	23771431	23771530	OFD1P11Y_intron_1	intron	unprocessed_pseudogene	chrY	23771330	23772746
chrY	23771531	23772746	OFD1P11Y_intron_1	intron	unprocessed_pseudogene	chrY	23771330	23772746
chrY	23772748	23772949	OFD1P11Y_2	exon	unprocessed_pseudogene	chrY	23772747	23772949
chrY	23772955	23783638	OFD1P11Y_intron_2	intron	unprocessed_pseudogene	chrY	23772950	23783638
chrY	23783639	23783708	OFD1P11Y_3	exon	unprocessed_pseudogene	chrY	23783639	23783708
chrY	23783709	23783791	OFD1P11Y_intron_3	intron	unprocessed_pseudogene	chrY	23783709	23783791
chrY	23783792	23783823	OFD1P11Y_4	exon	unprocessed_pseudogene	chrY	23783792	23783823
chrY	23783824	23784612	OFD1P11Y_intron_4	intron	unprocessed_pseudogene	chrY	23783824	23784612
chrY	23784613	23784737	OFD1P11Y_5	exon	unprocessed_pseudogene	chrY	23784613	23784737
chrY	23784738	23788570	OFD1P11Y_intron_5	intron	unprocessed_pseudogene	chrY	23784738	23788570
chrY	23788571	23788706	OFD1P11Y_6	exon	unprocessed_pseudogene	chrY	23788571	23788706
chrY	23788707	23789049	OFD1P11Y_intron_6	intron	unprocessed_pseudogene	chrY	23788707	23789049
chrY	23789050	23789196	OFD1P11Y_7	exon	unprocessed_pseudogene	chrY	23789050	23789196
chrY	23789199	23792241	OFD1P11Y_intron_7	intron	unprocessed_pseudogene	chrY	23789197	23792241
chrY	23792244	23792349	OFD1P11Y_8	exon	unprocessed_pseudogene	chrY	23792242	23792349
chrY	23792351	23794996	OFD1P11Y_intron_8	intron	unprocessed_pseudogene	chrY	23792350	23794996
chrY	23794997	23795116	OFD1P11Y_9	exon	unprocessed_pseudogene	chrY	23794997	23795116
chrY	23795117	23796901	OFD1P11Y_intron_9	intron	unprocessed_pseudogene	chrY	23795117	23796901
chrY	23796902	23796976	OFD1P11Y_10	exon	unprocessed_pseudogene	chrY	23796902	23796976
chrY	23796977	23798077	OFD1P11Y_intron_10	intron	unprocessed_pseudogene	chrY	23796977	23798077
chrY	23798078	23798149	OFD1P11Y_11	exon	unprocessed_pseudogene	chrY	23798078	23798150
chrY	23808821	23809059	ELOCP9_1	exon	processed_pseudogene	chrY	23808821	23809059
chrY	23855595	23855649	CDY15P_1	exon	unprocessed_pseudogene	chrY	23855522	23857091
chrY	23856281	23856348	CDY15P_1	exon	unprocessed_pseudogene	chrY	23855522	23857091
chrY	23856817	23856856	CDY15P_1	exon	unprocessed_pseudogene	chrY	23855522	23857091
chrY	23856952	23856975	CDY15P_1	exon	unprocessed_pseudogene	chrY	23855522	23857091
chrY	23857004	23857059	CDY15P_1	exon	unprocessed_pseudogene	chrY	23855522	23857091
chrY	23917241	23917722	XKRYP4_1	exon	unprocessed_pseudogene	chrY	23917241	23917723
chrY	23919905	23920122	USP9YP13_1	exon	unprocessed_pseudogene	chrY	23919905	23920124
chrY	23920125	23921248	USP9YP13_intron_1	intron	unprocessed_pseudogene	chrY	23920125	23921249
chrY	23921250	23921510	USP9YP13_2	exon	unprocessed_pseudogene	chrY	23921250	23921510
chrY	23934954	23934991	USP9YP11_1	exon	unprocessed_pseudogene	chrY	23934953	23934991
chrY	23934992	23935957	USP9YP11_intron_1	intron	unprocessed_pseudogene	chrY	23934992	23936664
chrY	23936268	23936664	USP9YP11_intron_1	intron	unprocessed_pseudogene	chrY	23934992	23936664
chrY	23936665	23936889	USP9YP11_2	exon	unprocessed_pseudogene	chrY	23936665	23936889
chrY	23936890	23938011	USP9YP11_intron_2	intron	unprocessed_pseudogene	chrY	23936890	23938011
chrY	23938012	23938275	USP9YP11_3	exon	unprocessed_pseudogene	chrY	23938012	23938275
chrY	23938276	23939909	USP9YP11_intron_3	intron	unprocessed_pseudogene	chrY	23938276	23939909
chrY	23939910	23940101	USP9YP11_4	exon	unprocessed_pseudogene	chrY	23939910	23940101
chrY	23936727	23936831	TTTY3B_1	exon	lincRNA	chrY	23936727	23936831
chrY	23936832	23939184	TTTY3B_intron_1	intron	lincRNA	chrY	23936832	23939184
chrY	23939185	23939320	TTTY3B_2	exon	lincRNA	chrY	23939185	23939320
chrY	23939321	23941517	TTTY3B_intron_2	intron	lincRNA	chrY	23939321	23941517
chrY	23941518	23941621	TTTY3B_3	exon	lincRNA	chrY	23941518	23941622
chrY	23945927	23946021	USP9YP12_1	exon	unprocessed_pseudogene	chrY	23945927	23946022
chrY	23946023	23946401	USP9YP12_intron_1	intron	unprocessed_pseudogene	chrY	23946023	23946402
chrY	23946403	23946591	USP9YP12_2	exon	unprocessed_pseudogene	chrY	23946403	23946591
chrY	23946597	23946930	USP9YP12_intron_2	intron	unprocessed_pseudogene	chrY	23946592	23946945
chrY	23946946	23947096	USP9YP12_3	exon	unprocessed_pseudogene	chrY	23946946	23947100
chrY	23956569	23956796	RAB9AP5_1	exon	unprocessed_pseudogene	chrY	23956569	23956796
chrY	23956803	23959040	RAB9AP5_intron_1	intron	unprocessed_pseudogene	chrY	23956797	23959848
chrY	23959980	23960054	RAB9AP5_2	exon	unprocessed_pseudogene	chrY	23959849	23960218
chrY	23960093	23960217	RAB9AP5_2	exon	unprocessed_pseudogene	chrY	23959849	23960218
chrY	23967606	23967642	TRAPPC2P10_1	exon	unprocessed_pseudogene	chrY	23967564	23967642
chrY	23967691	23967765	TRAPPC2P10_intron_1	intron	unprocessed_pseudogene	chrY	23967643	23968085
chrY	23968192	23968218	TRAPPC2P10_2	exon	unprocessed_pseudogene	chrY	23968086	23968218
chrY	23968263	23968307	TRAPPC2P10_intron_2	intron	unprocessed_pseudogene	chrY	23968219	23970581
chrY	23968330	23968357	TRAPPC2P10_intron_2	intron	unprocessed_pseudogene	chrY	23968219	23970581
chrY	23968424	23968512	TRAPPC2P10_intron_2	intron	unprocessed_pseudogene	chrY	23968219	23970581
chrY	23968538	23968581	TRAPPC2P10_intron_2	intron	unprocessed_pseudogene	chrY	23968219	23970581
chrY	23968607	23968644	TRAPPC2P10_intron_2	intron	unprocessed_pseudogene	chrY	23968219	23970581
chrY	23968710	23968759	TRAPPC2P10_intron_2	intron	unprocessed_pseudogene	chrY	23968219	23970581
chrY	23968806	23968834	TRAPPC2P10_intron_2	intron	unprocessed_pseudogene	chrY	23968219	23970581
chrY	23968895	23968924	TRAPPC2P10_intron_2	intron	unprocessed_pseudogene	chrY	23968219	23970581
chrY	23969067	23969099	TRAPPC2P10_intron_2	intron	unprocessed_pseudogene	chrY	23968219	23970581
chrY	23969156	23969193	TRAPPC2P10_intron_2	intron	unprocessed_pseudogene	chrY	23968219	23970581
chrY	23969260	23969347	TRAPPC2P10_intron_2	intron	unprocessed_pseudogene	chrY	23968219	23970581
chrY	23969379	23969452	TRAPPC2P10_intron_2	intron	unprocessed_pseudogene	chrY	23968219	23970581
chrY	23969532	23969593	TRAPPC2P10_intron_2	intron	unprocessed_pseudogene	chrY	23968219	23970581
chrY	23969614	23969648	TRAPPC2P10_intron_2	intron	unprocessed_pseudogene	chrY	23968219	23970581
chrY	23969949	23969980	TRAPPC2P10_intron_2	intron	unprocessed_pseudogene	chrY	23968219	23970581
chrY	23970087	23970217	TRAPPC2P10_intron_2	intron	unprocessed_pseudogene	chrY	23968219	23970581
chrY	23970296	23970321	TRAPPC2P10_intron_2	intron	unprocessed_pseudogene	chrY	23968219	23970581
chrY	23970354	23970480	TRAPPC2P10_intron_2	intron	unprocessed_pseudogene	chrY	23968219	23970581
chrY	23970503	23970548	TRAPPC2P10_intron_2	intron	unprocessed_pseudogene	chrY	23968219	23970581
chrY	23969777	23969832	TRAPPC2P10_intron_2	intron	unprocessed_pseudogene	chrY	23968219	23970581
chrY	23970582	23970605	TRAPPC2P10_3	exon	unprocessed_pseudogene	chrY	23970582	23970694
chrY	23979019	23979098	OFD1P12Y_intron_4	intron	unprocessed_pseudogene	chrY	23976787	23984290
chrY	23979120	23979171	OFD1P12Y_intron_4	intron	unprocessed_pseudogene	chrY	23976787	23984290
chrY	23979192	23984290	OFD1P12Y_intron_4	intron	unprocessed_pseudogene	chrY	23976787	23984290
chrY	23984291	23984424	OFD1P12Y_5	exon	unprocessed_pseudogene	chrY	23984291	23984425
chrY	23984426	23984762	OFD1P12Y_intron_5	intron	unprocessed_pseudogene	chrY	23984426	23984762
chrY	23984763	23984899	OFD1P12Y_6	exon	unprocessed_pseudogene	chrY	23984763	23984899
chrY	23984900	23987942	OFD1P12Y_intron_6	intron	unprocessed_pseudogene	chrY	23984900	23987942
chrY	23987943	23988049	OFD1P12Y_7	exon	unprocessed_pseudogene	chrY	23987943	23988052
chrY	23988053	23990153	OFD1P12Y_intron_7	intron	unprocessed_pseudogene	chrY	23988053	23990157
chrY	23990158	23990271	OFD1P12Y_8	exon	unprocessed_pseudogene	chrY	23990158	23990271
chrY	23990272	23992046	OFD1P12Y_intron_8	intron	unprocessed_pseudogene	chrY	23990272	23992046
chrY	23992047	23992121	OFD1P12Y_9	exon	unprocessed_pseudogene	chrY	23992047	23992121
chrY	23992122	23993224	OFD1P12Y_intron_9	intron	unprocessed_pseudogene	chrY	23992122	23993224
chrY	23993225	23993317	OFD1P12Y_10	exon	unprocessed_pseudogene	chrY	23993225	23993317
chrY	23993318	23994931	OFD1P12Y_intron_10	intron	unprocessed_pseudogene	chrY	23993318	23994931
chrY	23994932	23995081	OFD1P12Y_11	exon	unprocessed_pseudogene	chrY	23994932	23995081
chrY	24045229	24045603	CDY1B_UTR_1	three_prime_UTR	protein_coding	chrY	24045229	24045603
chrY	24045603	24045676	CDY1B_1	CDS	protein_coding	chrY	24045603	24045676
chrY	24045677	24045791	CDY1B_intron_1	intron	protein_coding	chrY	24045677	24045791
chrY	24045792	24046065	CDY1B_UTR_2	three_prime_UTR	protein_coding	chrY	24045792	24046065
chrY	24046065	24047688	CDY1B_2	CDS	protein_coding	chrY	24046065	24047688
chrY	24047688	24048016	CDY1B_UTR_3	five_prime_UTR	protein_coding	chrY	24047688	24048019
chrY	24049878	24051093	CDY17P_1	exon	unprocessed_pseudogene	chrY	24049878	24051093
chrY	24051094	24051420	CDY17P_intron_1	intron	unprocessed_pseudogene	chrY	24051094	24051420
chrY	24051421	24051487	CDY17P_2	exon	unprocessed_pseudogene	chrY	24051421	24051487
chrY	24077799	24078019	USP9YP35_1	exon	unprocessed_pseudogene	chrY	24077799	24078020
chrY	24078021	24079620	USP9YP35_intron_1	intron	unprocessed_pseudogene	chrY	24078021	24079621
chrY	24079622	24079811	USP9YP35_2	exon	unprocessed_pseudogene	chrY	24079622	24079812
chrY	24081704	24081820	USP9YP31_1	exon	unprocessed_pseudogene	chrY	24081704	24081823
chrY	24081824	24083826	USP9YP31_intron_1	intron	unprocessed_pseudogene	chrY	24081824	24083826
chrY	24083827	24083867	USP9YP31_2	exon	unprocessed_pseudogene	chrY	24083827	24083956
chrY	24083868	24083956	USP9YP31_2	exon	unprocessed_pseudogene	chrY	24083827	24083956
chrY	24083959	24085769	USP9YP31_intron_2	intron	unprocessed_pseudogene	chrY	24083957	24085770
chrY	24085771	24085961	USP9YP31_3	exon	unprocessed_pseudogene	chrY	24085771	24085961
chrY	24085962	24087752	USP9YP31_intron_3	intron	unprocessed_pseudogene	chrY	24085962	24087758
chrY	24087759	24087977	USP9YP31_4	exon	unprocessed_pseudogene	chrY	24087759	24087979
chrY	24087980	24090123	USP9YP31_intron_4	intron	unprocessed_pseudogene	chrY	24087980	24090123
chrY	24090140	24090345	USP9YP31_5	exon	unprocessed_pseudogene	chrY	24090124	24090346
chrY	24105559	24105743	CDY18P_2	exon	unprocessed_pseudogene	chrY	24104603	24106018
chrY	24147843	24147872	AC023274.2_intron_3	intron	unprocessed_pseudogene	chrY	24146124	24150405
chrY	24147984	24148019	AC023274.2_intron_3	intron	unprocessed_pseudogene	chrY	24146124	24150405
chrY	24148164	24148191	AC023274.2_intron_3	intron	unprocessed_pseudogene	chrY	24146124	24150405
chrY	24148234	24148268	AC023274.2_intron_3	intron	unprocessed_pseudogene	chrY	24146124	24150405
chrY	24148627	24148735	AC023274.2_intron_3	intron	unprocessed_pseudogene	chrY	24146124	24150405
chrY	24149387	24149428	AC023274.2_intron_3	intron	unprocessed_pseudogene	chrY	24146124	24150405
chrY	24149542	24149568	AC023274.2_intron_3	intron	unprocessed_pseudogene	chrY	24146124	24150405
chrY	24149736	24149811	AC023274.2_intron_3	intron	unprocessed_pseudogene	chrY	24146124	24150405
chrY	24150026	24150053	AC023274.2_intron_3	intron	unprocessed_pseudogene	chrY	24146124	24150405
chrY	24150136	24150185	AC023274.2_intron_3	intron	unprocessed_pseudogene	chrY	24146124	24150405
chrY	24150280	24150305	AC023274.2_intron_3	intron	unprocessed_pseudogene	chrY	24146124	24150405
chrY	24150579	24150608	AC023274.2_intron_4	intron	unprocessed_pseudogene	chrY	24150466	24156969
chrY	24150827	24150893	AC023274.2_intron_4	intron	unprocessed_pseudogene	chrY	24150466	24156969
chrY	24151007	24156969	AC023274.2_intron_4	intron	unprocessed_pseudogene	chrY	24150466	24156969
chrY	24156970	24157019	AC023274.2_5	exon	unprocessed_pseudogene	chrY	24156970	24157019
chrY	24157020	24157746	AC023274.2_intron_5	intron	unprocessed_pseudogene	chrY	24157020	24157746
chrY	24157747	24157842	AC023274.2_6	exon	unprocessed_pseudogene	chrY	24157747	24157843
chrY	24168187	24168216	GOLGA6L11P_1	exon	unprocessed_pseudogene	chrY	24168187	24168270
chrY	24168506	24168535	GOLGA6L11P_intron_1	intron	unprocessed_pseudogene	chrY	24168271	24169912
chrY	24168996	24169025	GOLGA6L11P_intron_1	intron	unprocessed_pseudogene	chrY	24168271	24169912
chrY	24169762	24169795	GOLGA6L11P_intron_1	intron	unprocessed_pseudogene	chrY	24168271	24169912
chrY	24170196	24170232	GOLGA6L11P_intron_2	intron	unprocessed_pseudogene	chrY	24170034	24170654
chrY	24173271	24173307	GOLGA6L11P_intron_7	intron	unprocessed_pseudogene	chrY	24172998	24174036
chrY	24173450	24173483	GOLGA6L11P_intron_7	intron	unprocessed_pseudogene	chrY	24172998	24174036
chrY	24182697	24182854	AC023274.1_1	exon	unprocessed_pseudogene	chrY	24182477	24183071
chrY	24186605	24189858	CSPG4P3Y_1	exon	unprocessed_pseudogene	chrY	24186509	24190068
chrY	24190881	24190915	CSPG4P3Y_intron_1	intron	unprocessed_pseudogene	chrY	24190069	24191705
chrY	24190968	24191017	CSPG4P3Y_intron_1	intron	unprocessed_pseudogene	chrY	24190069	24191705
chrY	24191039	24191119	CSPG4P3Y_intron_1	intron	unprocessed_pseudogene	chrY	24190069	24191705
chrY	24191145	24191211	CSPG4P3Y_intron_1	intron	unprocessed_pseudogene	chrY	24190069	24191705
chrY	24191477	24191553	CSPG4P3Y_intron_1	intron	unprocessed_pseudogene	chrY	24190069	24191705
chrY	24196518	24196679	AC012005.2_1	exon	unprocessed_pseudogene	chrY	24196518	24196679
chrY	24196680	24204475	AC012005.2_intron_1	intron	unprocessed_pseudogene	chrY	24196680	24204475
chrY	24204476	24204626	AC012005.2_2	exon	unprocessed_pseudogene	chrY	24204476	24204626
chrY	24204627	24206046	AC012005.2_intron_2	intron	unprocessed_pseudogene	chrY	24204627	24206046
chrY	24206047	24206131	AC012005.2_3	exon	unprocessed_pseudogene	chrY	24206047	24206132
chrY	24209569	24209606	GOLGA2P2Y_1	exon	transcribed_unprocessed_pseudogene	chrY	24209567	24209623
chrY	24209818	24209848	GOLGA2P2Y_2	exon	transcribed_unprocessed_pseudogene	chrY	24209724	24209871
chrY	24209973	24210020	GOLGA2P2Y_3	exon	transcribed_unprocessed_pseudogene	chrY	24209954	24210050
chrY	24210144	24210186	GOLGA2P2Y_4	exon	transcribed_unprocessed_pseudogene	chrY	24210132	24210225
chrY	24210252	24210306	GOLGA2P2Y_intron_4	intron	transcribed_unprocessed_pseudogene	chrY	24210226	24210313
chrY	24210341	24210388	GOLGA2P2Y_5	exon	transcribed_unprocessed_pseudogene	chrY	24210314	24210503
chrY	24210724	24210757	GOLGA2P2Y_intron_5	intron	transcribed_unprocessed_pseudogene	chrY	24210504	24210757
chrY	24210758	24210792	GOLGA2P2Y_6	exon	transcribed_unprocessed_pseudogene	chrY	24210758	24210847
chrY	24210863	24210942	GOLGA2P2Y_intron_6	intron	transcribed_unprocessed_pseudogene	chrY	24210848	24211266
chrY	24211669	24211732	GOLGA2P2Y_intron_7	intron	transcribed_unprocessed_pseudogene	chrY	24211343	24212697
chrY	24212757	24212848	GOLGA2P2Y_intron_8	intron	transcribed_unprocessed_pseudogene	chrY	24212757	24213053
chrY	24212963	24213014	GOLGA2P2Y_intron_8	intron	transcribed_unprocessed_pseudogene	chrY	24212757	24213053
chrY	24215282	24215334	GOLGA2P2Y_intron_12	intron	transcribed_unprocessed_pseudogene	chrY	24214849	24215460
chrY	24215461	24215581	GOLGA2P2Y_13	exon	transcribed_unprocessed_pseudogene	chrY	24215461	24215581
chrY	24232826	24232930	UBE2Q2P4Y_1	exon	unprocessed_pseudogene	chrY	24232826	24232930
chrY	24232931	24232966	UBE2Q2P4Y_intron_1	intron	unprocessed_pseudogene	chrY	24232931	24238881
chrY	24233072	24233114	UBE2Q2P4Y_intron_1	intron	unprocessed_pseudogene	chrY	24232931	24238881
chrY	24233140	24233215	UBE2Q2P4Y_intron_1	intron	unprocessed_pseudogene	chrY	24232931	24238881
chrY	24233293	24233331	UBE2Q2P4Y_intron_1	intron	unprocessed_pseudogene	chrY	24232931	24238881
chrY	24233367	24233413	UBE2Q2P4Y_intron_1	intron	unprocessed_pseudogene	chrY	24232931	24238881
chrY	24233441	24233678	UBE2Q2P4Y_intron_1	intron	unprocessed_pseudogene	chrY	24232931	24238881
chrY	24233757	24233831	UBE2Q2P4Y_intron_1	intron	unprocessed_pseudogene	chrY	24232931	24238881
chrY	24233961	24238576	UBE2Q2P4Y_intron_1	intron	unprocessed_pseudogene	chrY	24232931	24238881
chrY	24238694	24238881	UBE2Q2P4Y_intron_1	intron	unprocessed_pseudogene	chrY	24232931	24238881
chrY	24238882	24238983	UBE2Q2P4Y_2	exon	unprocessed_pseudogene	chrY	24238882	24238984
chrY	24276245	24277026	LINC00265-2P_1	exon	processed_pseudogene	chrY	24276245	24277026
chrY	24278337	24278463	CICP2_1	exon	processed_pseudogene	chrY	24278337	24278463
chrY	24278464	24278872	CICP2_intron_1	intron	processed_pseudogene	chrY	24278464	24278872
chrY	24278873	24279295	CICP2_2	exon	processed_pseudogene	chrY	24278873	24279295
chrY	24279296	24279360	CICP2_intron_2	intron	processed_pseudogene	chrY	24279296	24279360
chrY	24279361	24279797	CICP2_3	exon	processed_pseudogene	chrY	24279361	24281140
chrY	24279940	24279963	CICP2_3	exon	processed_pseudogene	chrY	24279361	24281140
chrY	24279988	24280019	CICP2_3	exon	processed_pseudogene	chrY	24279361	24281140
chrY	24280293	24280333	CICP2_3	exon	processed_pseudogene	chrY	24279361	24281140
chrY	24280447	24281140	CICP2_3	exon	processed_pseudogene	chrY	24279361	24281140
chrY	24278681	24278887	LINC00266-2P_1	exon	unprocessed_pseudogene	chrY	24278681	24278887
chrY	24278888	24279797	LINC00266-2P_intron_1	intron	unprocessed_pseudogene	chrY	24278888	24283060
chrY	24279940	24279963	LINC00266-2P_intron_1	intron	unprocessed_pseudogene	chrY	24278888	24283060
chrY	24279988	24280019	LINC00266-2P_intron_1	intron	unprocessed_pseudogene	chrY	24278888	24283060
chrY	24280293	24280333	LINC00266-2P_intron_1	intron	unprocessed_pseudogene	chrY	24278888	24283060
chrY	24280447	24283060	LINC00266-2P_intron_1	intron	unprocessed_pseudogene	chrY	24278888	24283060
chrY	24283061	24283230	LINC00266-2P_2	exon	unprocessed_pseudogene	chrY	24283061	24283230
chrY	24283231	24291267	LINC00266-2P_intron_2	intron	unprocessed_pseudogene	chrY	24283231	24291267
chrY	24291268	24291346	LINC00266-2P_3	exon	unprocessed_pseudogene	chrY	24291268	24291346
chrY	24362335	24362408	AC012005.1_1	exon	processed_pseudogene	chrY	24362335	24362409
chrY	24400084	24400334	RBMY2XP_intron_3	intron	unprocessed_pseudogene	chrY	24397600	24400334
chrY	24400335	24400517	RBMY2XP_4	exon	unprocessed_pseudogene	chrY	24400335	24400517
chrY	24400518	24402904	RBMY2XP_intron_4	intron	unprocessed_pseudogene	chrY	24400518	24402904
chrY	24402905	24403007	RBMY2XP_5	exon	unprocessed_pseudogene	chrY	24402905	24403007
chrY	24403008	24403416	RBMY2XP_intron_5	intron	unprocessed_pseudogene	chrY	24403008	24403416
chrY	24403417	24403526	RBMY2XP_6	exon	unprocessed_pseudogene	chrY	24403417	24403526
chrY	24485332	24485391	TTTY17B_1	exon	lincRNA	chrY	24485332	24485391
chrY	24485392	24486356	TTTY17B_intron_1	intron	lincRNA	chrY	24485392	24486356
chrY	24486357	24486463	TTTY17B_2	exon	lincRNA	chrY	24486357	24486463
chrY	24494860	24495006	TRIM60P5Y_1	exon	processed_pseudogene	chrY	24494709	24495006
chrY	24495021	24495290	TRIM60P5Y_intron_1	intron	processed_pseudogene	chrY	24495007	24495306
chrY	24495307	24495582	TRIM60P5Y_2	exon	processed_pseudogene	chrY	24495307	24495583
chrY	24500293	24501505	ZNF736P12Y_1	exon	processed_pseudogene	chrY	24500263	24501505
chrY	24570236	24570286	TTTY4B_1	exon	lincRNA	chrY	24570202	24570362
chrY	24570392	24570469	TTTY4B_intron_1	intron	lincRNA	chrY	24570363	24597367
chrY	24570532	24570576	TTTY4B_intron_1	intron	lincRNA	chrY	24570363	24597367
chrY	24570603	24570669	TTTY4B_intron_1	intron	lincRNA	chrY	24570363	24597367
chrY	24570717	24570771	TTTY4B_intron_1	intron	lincRNA	chrY	24570363	24597367
chrY	24570812	24570868	TTTY4B_intron_1	intron	lincRNA	chrY	24570363	24597367
chrY	24571197	24571236	TTTY4B_intron_1	intron	lincRNA	chrY	24570363	24597367
chrY	24571332	24571376	TTTY4B_intron_1	intron	lincRNA	chrY	24570363	24597367
chrY	24571614	24571643	TTTY4B_intron_1	intron	lincRNA	chrY	24570363	24597367
chrY	24571668	24571715	TTTY4B_intron_1	intron	lincRNA	chrY	24570363	24597367
chrY	24571767	24571862	TTTY4B_intron_1	intron	lincRNA	chrY	24570363	24597367
chrY	24571914	24571954	TTTY4B_intron_1	intron	lincRNA	chrY	24570363	24597367
chrY	24571997	24572021	TTTY4B_intron_1	intron	lincRNA	chrY	24570363	24597367
chrY	24572206	24572236	TTTY4B_intron_1	intron	lincRNA	chrY	24570363	24597367
chrY	24579623	24579656	TTTY4B_intron_1	intron	lincRNA	chrY	24570363	24597367
chrY	24579704	24579743	TTTY4B_intron_1	intron	lincRNA	chrY	24570363	24597367
chrY	24572441	24579468	TTTY4B_intron_1	intron	lincRNA	chrY	24570363	24597367
chrY	24579814	24597367	TTTY4B_intron_1	intron	lincRNA	chrY	24570363	24597367
chrY	24597368	24597444	TTTY4B_2	exon	lincRNA	chrY	24597368	24597444
chrY	24597445	24599247	TTTY4B_intron_2	intron	lincRNA	chrY	24597445	24599247
chrY	24599248	24599356	TTTY4B_3	exon	lincRNA	chrY	24599248	24599356
chrY	24599357	24606023	TTTY4B_intron_3	intron	lincRNA	chrY	24599357	24606023
chrY	24606024	24607025	TTTY4B_4	exon	lincRNA	chrY	24606024	24607025
chrY	24607560	24607715	BPY2B_UTR_1	five_prime_UTR	protein_coding	chrY	24607560	24607715
chrY	24610057	24617887	BPY2B_intron_1	intron	protein_coding	chrY	24607716	24617887
chrY	24607716	24609894	BPY2B_intron_1	intron	protein_coding	chrY	24607716	24617887
chrY	24617888	24617957	BPY2B_UTR_2	five_prime_UTR	protein_coding	chrY	24617888	24617957
chrY	24617958	24618002	BPY2B_intron_2	intron	protein_coding	chrY	24617958	24618002
chrY	24618003	24618034	BPY2B_UTR_3	five_prime_UTR	protein_coding	chrY	24618003	24618034
chrY	24618035	24618308	BPY2B_intron_3	intron	protein_coding	chrY	24618035	24618308
chrY	24618309	24618432	BPY2B_UTR_4	five_prime_UTR	protein_coding	chrY	24618309	24618432
chrY	24618433	24621496	BPY2B_intron_4	intron	protein_coding	chrY	24618433	24621496
chrY	24621497	24621634	BPY2B_UTR_5	five_prime_UTR	protein_coding	chrY	24621497	24621634
chrY	24621635	24624478	BPY2B_intron_5	intron	protein_coding	chrY	24621635	24626042
chrY	24624521	24624579	BPY2B_intron_5	intron	protein_coding	chrY	24621635	24626042
chrY	24624601	24624649	BPY2B_intron_5	intron	protein_coding	chrY	24621635	24626042
chrY	24624719	24624802	BPY2B_intron_5	intron	protein_coding	chrY	24621635	24626042
chrY	24624882	24624962	BPY2B_intron_5	intron	protein_coding	chrY	24621635	24626042
chrY	24625421	24625466	BPY2B_intron_5	intron	protein_coding	chrY	24621635	24626042
chrY	24625534	24625642	BPY2B_intron_5	intron	protein_coding	chrY	24621635	24626042
chrY	24625809	24625905	BPY2B_intron_5	intron	protein_coding	chrY	24621635	24626042
chrY	24626084	24626157	BPY2B_1	CDS	protein_coding	chrY	24626084	24626162
chrY	24626305	24626340	BPY2B_intron_6	intron	protein_coding	chrY	24626163	24628220
chrY	24627011	24627056	BPY2B_intron_6	intron	protein_coding	chrY	24626163	24628220
chrY	24627130	24627181	BPY2B_intron_6	intron	protein_coding	chrY	24626163	24628220
chrY	24627238	24628220	BPY2B_intron_6	intron	protein_coding	chrY	24626163	24628220
chrY	24628221	24628339	BPY2B_2	CDS	protein_coding	chrY	24628221	24628339
chrY	24628340	24631192	BPY2B_intron_7	intron	protein_coding	chrY	24628340	24631192
chrY	24631193	24631299	BPY2B_3	CDS	protein_coding	chrY	24631193	24631299
chrY	24631300	24631990	BPY2B_intron_8	intron	protein_coding	chrY	24631300	24631990
chrY	24632010	24632116	BPY2B_UTR_7	three_prime_UTR	protein_coding	chrY	24632010	24632116
chrY	24632117	24638665	BPY2B_intron_9	intron	protein_coding	chrY	24632117	24638665
chrY	24638666	24638791	BPY2B_UTR_8	three_prime_UTR	protein_coding	chrY	24638666	24638791
chrY	24638792	24638884	BPY2B_intron_10	intron	protein_coding	chrY	24638792	24638884
chrY	24638885	24639206	BPY2B_UTR_9	three_prime_UTR	protein_coding	chrY	24638885	24639207
chrY	24650808	24651534	AC010153.1_1	exon	processed_pseudogene	chrY	24650808	24651534
chrY	24659337	24659567	TRIM60P10Y_1	exon	processed_pseudogene	chrY	24659337	24659567
chrY	24659568	24659885	TRIM60P10Y_intron_1	intron	processed_pseudogene	chrY	24659568	24659885
chrY	24659886	24660406	TRIM60P10Y_2	exon	processed_pseudogene	chrY	24659886	24660406
chrY	24691831	24691982	TRIM60P11Y_1	exon	processed_pseudogene	chrY	24691791	24692075
chrY	24692040	24692075	TRIM60P11Y_1	exon	processed_pseudogene	chrY	24691791	24692075
chrY	24692136	24692192	TRIM60P11Y_intron_1	intron	processed_pseudogene	chrY	24692076	24692415
chrY	24692581	24692932	TRIM60P11Y_2	exon	processed_pseudogene	chrY	24692416	24692932
chrY	24977176	24977691	AC006338.2_1	exon	unprocessed_pseudogene	chrY	24977176	24977699
chrY	24977700	24978031	AC006338.2_intron_1	intron	unprocessed_pseudogene	chrY	24977700	24978049
chrY	24978050	24978317	AC006338.2_2	exon	unprocessed_pseudogene	chrY	24978050	24978317
chrY	24986096	24986458	ZNF736P1Y_1	exon	processed_pseudogene	chrY	24985201	24986476
chrY	25009700	25010221	AC006338.1_1	exon	unprocessed_pseudogene	chrY	25009700	25010221
chrY	25010222	25010541	AC006338.1_intron_1	intron	unprocessed_pseudogene	chrY	25010222	25010541
chrY	25010542	25010768	AC006338.1_2	exon	unprocessed_pseudogene	chrY	25010542	25010769
chrY	25018573	25019299	ZNF736P5Y_1	exon	processed_pseudogene	chrY	25018499	25019303
chrY	25030901	25031222	BPY2C_UTR_1	three_prime_UTR	protein_coding	chrY	25030901	25031222
chrY	25031223	25031315	BPY2C_intron_1	intron	protein_coding	chrY	25031223	25031315
chrY	25031316	25031441	BPY2C_UTR_2	three_prime_UTR	protein_coding	chrY	25031316	25031441
chrY	25031442	25037990	BPY2C_intron_2	intron	protein_coding	chrY	25031442	25037990
chrY	25037991	25038097	BPY2C_UTR_3	three_prime_UTR	protein_coding	chrY	25037991	25038097
chrY	25038117	25038807	BPY2C_intron_3	intron	protein_coding	chrY	25038117	25038807
chrY	25038808	25038914	BPY2C_2	CDS	protein_coding	chrY	25038808	25038914
chrY	25038915	25041767	BPY2C_intron_4	intron	protein_coding	chrY	25038915	25041767
chrY	25041768	25041886	BPY2C_3	CDS	protein_coding	chrY	25041768	25041886
chrY	25042926	25042977	BPY2C_intron_5	intron	protein_coding	chrY	25041887	25043944
chrY	25043051	25043096	BPY2C_intron_5	intron	protein_coding	chrY	25041887	25043944
chrY	25043232	25043259	BPY2C_intron_5	intron	protein_coding	chrY	25041887	25043944
chrY	25043767	25043802	BPY2C_intron_5	intron	protein_coding	chrY	25041887	25043944
chrY	25041887	25042869	BPY2C_intron_5	intron	protein_coding	chrY	25041887	25043944
chrY	25043950	25044023	BPY2C_4	CDS	protein_coding	chrY	25043945	25044023
chrY	25044097	25044126	BPY2C_intron_6	intron	protein_coding	chrY	25044065	25048472
chrY	25044202	25044298	BPY2C_intron_6	intron	protein_coding	chrY	25044065	25048472
chrY	25044394	25044422	BPY2C_intron_6	intron	protein_coding	chrY	25044065	25048472
chrY	25044465	25044573	BPY2C_intron_6	intron	protein_coding	chrY	25044065	25048472
chrY	25044641	25044686	BPY2C_intron_6	intron	protein_coding	chrY	25044065	25048472
chrY	25044740	25044767	BPY2C_intron_6	intron	protein_coding	chrY	25044065	25048472
chrY	25045145	25045225	BPY2C_intron_6	intron	protein_coding	chrY	25044065	25048472
chrY	25045305	25045388	BPY2C_intron_6	intron	protein_coding	chrY	25044065	25048472
chrY	25045458	25045506	BPY2C_intron_6	intron	protein_coding	chrY	25044065	25048472
chrY	25045528	25045586	BPY2C_intron_6	intron	protein_coding	chrY	25044065	25048472
chrY	25045629	25048472	BPY2C_intron_6	intron	protein_coding	chrY	25044065	25048472
chrY	25048473	25048610	BPY2C_UTR_5	five_prime_UTR	protein_coding	chrY	25048473	25048610
chrY	25048611	25051674	BPY2C_intron_7	intron	protein_coding	chrY	25048611	25051674
chrY	25051675	25051798	BPY2C_UTR_6	five_prime_UTR	protein_coding	chrY	25051675	25051798
chrY	25051799	25052072	BPY2C_intron_8	intron	protein_coding	chrY	25051799	25052072
chrY	25052073	25052104	BPY2C_UTR_7	five_prime_UTR	protein_coding	chrY	25052073	25052104
chrY	25052105	25052149	BPY2C_intron_9	intron	protein_coding	chrY	25052105	25052149
chrY	25052150	25052219	BPY2C_UTR_8	five_prime_UTR	protein_coding	chrY	25052150	25052219
chrY	25052220	25060050	BPY2C_intron_10	intron	protein_coding	chrY	25052220	25062391
chrY	25090127	25090179	TTTY4C_intron_3	intron	lincRNA	chrY	25072722	25099730
chrY	25090202	25090279	TTTY4C_intron_3	intron	lincRNA	chrY	25072722	25099730
chrY	25090350	25090389	TTTY4C_intron_3	intron	lincRNA	chrY	25072722	25099730
chrY	25090437	25090470	TTTY4C_intron_3	intron	lincRNA	chrY	25072722	25099730
chrY	25090514	25090540	TTTY4C_intron_3	intron	lincRNA	chrY	25072722	25099730
chrY	25090631	25090696	TTTY4C_intron_3	intron	lincRNA	chrY	25072722	25099730
chrY	25090736	25090861	TTTY4C_intron_3	intron	lincRNA	chrY	25072722	25099730
chrY	25090910	25097652	TTTY4C_intron_3	intron	lincRNA	chrY	25072722	25099730
chrY	25097857	25097887	TTTY4C_intron_3	intron	lincRNA	chrY	25072722	25099730
chrY	25098139	25098179	TTTY4C_intron_3	intron	lincRNA	chrY	25072722	25099730
chrY	25098231	25098326	TTTY4C_intron_3	intron	lincRNA	chrY	25072722	25099730
chrY	25098378	25098425	TTTY4C_intron_3	intron	lincRNA	chrY	25072722	25099730
chrY	25098717	25098761	TTTY4C_intron_3	intron	lincRNA	chrY	25072722	25099730
chrY	25098762	25099730	TTTY4C_intron_3	intron	lincRNA	chrY	25072722	25099730
chrY	25099731	25099891	TTTY4C_4	exon	lincRNA	chrY	25099731	25099892
chrY	25266587	25266696	RBMY2YP_1	exon	unprocessed_pseudogene	chrY	25266584	25266696
chrY	25266697	25267105	RBMY2YP_intron_1	intron	unprocessed_pseudogene	chrY	25266697	25267105
chrY	25267106	25267208	RBMY2YP_2	exon	unprocessed_pseudogene	chrY	25267106	25267208
chrY	25267209	25269595	RBMY2YP_intron_2	intron	unprocessed_pseudogene	chrY	25267209	25269595
chrY	25269596	25269778	RBMY2YP_3	exon	unprocessed_pseudogene	chrY	25269596	25269778
chrY	25269779	25270029	RBMY2YP_intron_3	intron	unprocessed_pseudogene	chrY	25269779	25272521
chrY	25307729	25307802	AC006386.2_1	exon	processed_pseudogene	chrY	25307729	25307803
chrY	25378800	25378878	LINC00266-4P_1	exon	lincRNA	chrY	25378300	25378878
chrY	25378879	25386915	LINC00266-4P_intron_1	intron	lincRNA	chrY	25378879	25386915
chrY	25386916	25387085	LINC00266-4P_2	exon	lincRNA	chrY	25386916	25387085
chrY	25387086	25391259	LINC00266-4P_intron_2	intron	lincRNA	chrY	25387086	25391259
chrY	25391260	25391610	LINC00266-4P_3	exon	lincRNA	chrY	25391260	25391610
chrY	25391611	25394624	LINC00266-4P_intron_3	intron	lincRNA	chrY	25391611	25394624
chrY	25388992	25391274	CICP1_1	exon	processed_pseudogene	chrY	25388992	25391274
chrY	25391275	25391683	CICP1_intron_1	intron	processed_pseudogene	chrY	25391275	25391683
chrY	25391684	25391811	CICP1_2	exon	processed_pseudogene	chrY	25391684	25391811
chrY	25431156	25431257	UBE2Q2P5Y_1	exon	unprocessed_pseudogene	chrY	25431156	25431257
chrY	25431258	25431445	UBE2Q2P5Y_intron_1	intron	unprocessed_pseudogene	chrY	25431258	25437209
chrY	25431563	25436178	UBE2Q2P5Y_intron_1	intron	unprocessed_pseudogene	chrY	25431258	25437209
chrY	25436308	25436382	UBE2Q2P5Y_intron_1	intron	unprocessed_pseudogene	chrY	25431258	25437209
chrY	25436461	25436698	UBE2Q2P5Y_intron_1	intron	unprocessed_pseudogene	chrY	25431258	25437209
chrY	25436726	25436772	UBE2Q2P5Y_intron_1	intron	unprocessed_pseudogene	chrY	25431258	25437209
chrY	25436808	25436846	UBE2Q2P5Y_intron_1	intron	unprocessed_pseudogene	chrY	25431258	25437209
chrY	25436924	25436999	UBE2Q2P5Y_intron_1	intron	unprocessed_pseudogene	chrY	25431258	25437209
chrY	25437025	25437067	UBE2Q2P5Y_intron_1	intron	unprocessed_pseudogene	chrY	25431258	25437209
chrY	25437174	25437209	UBE2Q2P5Y_intron_1	intron	unprocessed_pseudogene	chrY	25431258	25437209
chrY	25437210	25437314	UBE2Q2P5Y_2	exon	unprocessed_pseudogene	chrY	25437210	25437315
chrY	25454606	25454630	GOLGA2P3Y_1	exon	unprocessed_pseudogene	chrY	25454561	25454680
chrY	25454762	25454786	GOLGA2P3Y_intron_1	intron	unprocessed_pseudogene	chrY	25454681	25455292
chrY	25454807	25454859	GOLGA2P3Y_intron_1	intron	unprocessed_pseudogene	chrY	25454681	25455292
chrY	25456930	25456957	GOLGA2P3Y_4	exon	unprocessed_pseudogene	chrY	25456737	25457087
chrY	25457127	25457178	GOLGA2P3Y_intron_4	intron	unprocessed_pseudogene	chrY	25457088	25457384
chrY	25457293	25457384	GOLGA2P3Y_intron_4	intron	unprocessed_pseudogene	chrY	25457088	25457384
chrY	25458214	25458240	GOLGA2P3Y_intron_5	intron	unprocessed_pseudogene	chrY	25457444	25458472
chrY	25458409	25458472	GOLGA2P3Y_intron_5	intron	unprocessed_pseudogene	chrY	25457444	25458472
chrY	25459199	25459278	GOLGA2P3Y_intron_8	intron	unprocessed_pseudogene	chrY	25458875	25459293
chrY	25459349	25459383	GOLGA2P3Y_9	exon	unprocessed_pseudogene	chrY	25459294	25459383
chrY	25459384	25459417	GOLGA2P3Y_intron_9	intron	unprocessed_pseudogene	chrY	25459384	25459637
chrY	25459753	25459800	GOLGA2P3Y_10	exon	unprocessed_pseudogene	chrY	25459638	25459827
chrY	25459835	25459889	GOLGA2P3Y_intron_10	intron	unprocessed_pseudogene	chrY	25459828	25459915
chrY	25459955	25459997	GOLGA2P3Y_11	exon	unprocessed_pseudogene	chrY	25459916	25460009
chrY	25460293	25460323	GOLGA2P3Y_13	exon	unprocessed_pseudogene	chrY	25460264	25460420
chrY	25460345	25460370	GOLGA2P3Y_13	exon	unprocessed_pseudogene	chrY	25460264	25460420
chrY	25460535	25460572	GOLGA2P3Y_14	exon	unprocessed_pseudogene	chrY	25460510	25460572
chrY	25464006	25464090	AC006328.2_1	exon	unprocessed_pseudogene	chrY	25464006	25464090
chrY	25464091	25465510	AC006328.2_intron_1	intron	unprocessed_pseudogene	chrY	25464091	25465510
chrY	25465511	25465661	AC006328.2_2	exon	unprocessed_pseudogene	chrY	25465511	25465661
chrY	25465662	25473458	AC006328.2_intron_2	intron	unprocessed_pseudogene	chrY	25465662	25473458
chrY	25473459	25473620	AC006328.2_3	exon	unprocessed_pseudogene	chrY	25473459	25473621
chrY	25478320	25478347	CSPG4P4Y_1	exon	unprocessed_pseudogene	chrY	25478269	25478432
chrY	25478585	25478661	CSPG4P4Y_intron_1	intron	unprocessed_pseudogene	chrY	25478433	25480069
chrY	25478815	25478842	CSPG4P4Y_intron_1	intron	unprocessed_pseudogene	chrY	25478433	25480069
chrY	25478874	25478899	CSPG4P4Y_intron_1	intron	unprocessed_pseudogene	chrY	25478433	25480069
chrY	25478927	25478993	CSPG4P4Y_intron_1	intron	unprocessed_pseudogene	chrY	25478433	25480069
chrY	25479019	25479099	CSPG4P4Y_intron_1	intron	unprocessed_pseudogene	chrY	25478433	25480069
chrY	25479121	25479170	CSPG4P4Y_intron_1	intron	unprocessed_pseudogene	chrY	25478433	25480069
chrY	25479223	25479257	CSPG4P4Y_intron_1	intron	unprocessed_pseudogene	chrY	25478433	25480069
chrY	25480280	25483533	CSPG4P4Y_2	exon	unprocessed_pseudogene	chrY	25480070	25483630
chrY	25487284	25487441	AC006328.1_1	exon	processed_pseudogene	chrY	25487284	25487662
chrY	25495840	25495877	GOLGA6L16P_intron_1	intron	unprocessed_pseudogene	chrY	25495783	25495990
chrY	25496116	25496170	GOLGA6L16P_intron_2	intron	unprocessed_pseudogene	chrY	25496116	25497136
chrY	25499912	25499948	GOLGA6L16P_intron_7	intron	unprocessed_pseudogene	chrY	25499490	25500110
chrY	25500111	25500231	GOLGA6L16P_8	exon	unprocessed_pseudogene	chrY	25500111	25500231
chrY	25500349	25500382	GOLGA6L16P_intron_8	intron	unprocessed_pseudogene	chrY	25500232	25501873
chrY	25512301	25512396	AC007562.1_1	exon	unprocessed_pseudogene	chrY	25512301	25512396
chrY	25512397	25513123	AC007562.1_intron_1	intron	unprocessed_pseudogene	chrY	25512397	25513123
chrY	25513124	25513173	AC007562.1_2	exon	unprocessed_pseudogene	chrY	25513124	25513173
chrY	25513174	25519136	AC007562.1_intron_2	intron	unprocessed_pseudogene	chrY	25513174	25519677
chrY	25519250	25519316	AC007562.1_intron_2	intron	unprocessed_pseudogene	chrY	25513174	25519677
chrY	25519958	25520007	AC007562.1_intron_3	intron	unprocessed_pseudogene	chrY	25519738	25524019
chrY	25520332	25520407	AC007562.1_intron_3	intron	unprocessed_pseudogene	chrY	25519738	25524019
chrY	25520715	25520756	AC007562.1_intron_3	intron	unprocessed_pseudogene	chrY	25519738	25524019
chrY	25521408	25521516	AC007562.1_intron_3	intron	unprocessed_pseudogene	chrY	25519738	25524019
chrY	25521875	25521909	AC007562.1_intron_3	intron	unprocessed_pseudogene	chrY	25519738	25524019
chrY	25522124	25522159	AC007562.1_intron_3	intron	unprocessed_pseudogene	chrY	25519738	25524019
chrY	25564396	25564580	CDY19P_1	exon	unprocessed_pseudogene	chrY	25564122	25565563
chrY	25579790	25579995	USP9YP36_1	exon	unprocessed_pseudogene	chrY	25579790	25579995
chrY	25580012	25582155	USP9YP36_intron_1	intron	unprocessed_pseudogene	chrY	25579996	25582157
chrY	25582158	25582376	USP9YP36_2	exon	unprocessed_pseudogene	chrY	25582158	25582382
chrY	25582383	25584173	USP9YP36_intron_2	intron	unprocessed_pseudogene	chrY	25582383	25584185
chrY	25584186	25584364	USP9YP36_3	exon	unprocessed_pseudogene	chrY	25584186	25584365
chrY	25584366	25586176	USP9YP36_intron_3	intron	unprocessed_pseudogene	chrY	25584366	25586176
chrY	25586179	25586267	USP9YP36_4	exon	unprocessed_pseudogene	chrY	25586177	25586267
chrY	25586268	25586308	USP9YP36_intron_4	intron	unprocessed_pseudogene	chrY	25586268	25588313
chrY	25586309	25588310	USP9YP36_intron_4	intron	unprocessed_pseudogene	chrY	25586268	25588313
chrY	25588314	25588430	USP9YP36_5	exon	unprocessed_pseudogene	chrY	25588314	25588444
chrY	25590323	25590512	USP9YP33_1	exon	unprocessed_pseudogene	chrY	25590323	25590513
chrY	25590514	25592113	USP9YP33_intron_1	intron	unprocessed_pseudogene	chrY	25590514	25592114
chrY	25592115	25592335	USP9YP33_2	exon	unprocessed_pseudogene	chrY	25592115	25592345
chrY	25618644	25618709	CDY20P_1	exon	unprocessed_pseudogene	chrY	25618644	25618709
chrY	25618710	25619039	CDY20P_intron_1	intron	unprocessed_pseudogene	chrY	25618710	25619039
chrY	25619040	25620253	CDY20P_2	exon	unprocessed_pseudogene	chrY	25619040	25620253
chrY	25622162	25622442	CDY1_UTR_1	five_prime_UTR	protein_coding	chrY	25622162	25622442
chrY	25622442	25624065	CDY1_1	CDS	protein_coding	chrY	25622442	25624065
chrY	25624065	25624338	CDY1_UTR_2	three_prime_UTR	protein_coding	chrY	25624065	25624338
chrY	25624339	25624453	CDY1_intron_1	intron	protein_coding	chrY	25624339	25624453
chrY	25624454	25624527	CDY1_2	CDS	protein_coding	chrY	25624454	25624527
chrY	25624527	25624901	CDY1_UTR_3	three_prime_UTR	protein_coding	chrY	25624527	25624902
chrY	25675060	25675208	OFD1P13Y_1	exon	unprocessed_pseudogene	chrY	25675060	25675208
chrY	25675209	25676821	OFD1P13Y_intron_1	intron	unprocessed_pseudogene	chrY	25675209	25676821
chrY	25676822	25676914	OFD1P13Y_2	exon	unprocessed_pseudogene	chrY	25676822	25676914
chrY	25676915	25678018	OFD1P13Y_intron_2	intron	unprocessed_pseudogene	chrY	25676915	25678018
chrY	25678019	25678093	OFD1P13Y_3	exon	unprocessed_pseudogene	chrY	25678019	25678093
chrY	25678094	25679868	OFD1P13Y_intron_3	intron	unprocessed_pseudogene	chrY	25678094	25679868
chrY	25679869	25679982	OFD1P13Y_4	exon	unprocessed_pseudogene	chrY	25679869	25679986
chrY	25679987	25682088	OFD1P13Y_intron_4	intron	unprocessed_pseudogene	chrY	25679987	25682091
chrY	25682092	25682198	OFD1P13Y_5	exon	unprocessed_pseudogene	chrY	25682092	25682198
chrY	25682199	25685242	OFD1P13Y_intron_5	intron	unprocessed_pseudogene	chrY	25682199	25685242
chrY	25685243	25685379	OFD1P13Y_6	exon	unprocessed_pseudogene	chrY	25685243	25685379
chrY	25685380	25685716	OFD1P13Y_intron_6	intron	unprocessed_pseudogene	chrY	25685380	25685717
chrY	25685718	25685851	OFD1P13Y_7	exon	unprocessed_pseudogene	chrY	25685718	25685851
chrY	25690971	25691022	OFD1P13Y_intron_7	intron	unprocessed_pseudogene	chrY	25685852	25693327
chrY	25691044	25691123	OFD1P13Y_intron_7	intron	unprocessed_pseudogene	chrY	25685852	25693327
chrY	25685852	25690950	OFD1P13Y_intron_7	intron	unprocessed_pseudogene	chrY	25685852	25693327
chrY	25699577	25699622	TRAPPC2P5_intron_1	intron	unprocessed_pseudogene	chrY	25699544	25701905
chrY	25699645	25699771	TRAPPC2P5_intron_1	intron	unprocessed_pseudogene	chrY	25699544	25701905
chrY	25699908	25700038	TRAPPC2P5_intron_1	intron	unprocessed_pseudogene	chrY	25699544	25701905
chrY	25700145	25700176	TRAPPC2P5_intron_1	intron	unprocessed_pseudogene	chrY	25699544	25701905
chrY	25700293	25700348	TRAPPC2P5_intron_1	intron	unprocessed_pseudogene	chrY	25699544	25701905
chrY	25700477	25700511	TRAPPC2P5_intron_1	intron	unprocessed_pseudogene	chrY	25699544	25701905
chrY	25700532	25700593	TRAPPC2P5_intron_1	intron	unprocessed_pseudogene	chrY	25699544	25701905
chrY	25700673	25700746	TRAPPC2P5_intron_1	intron	unprocessed_pseudogene	chrY	25699544	25701905
chrY	25700778	25700865	TRAPPC2P5_intron_1	intron	unprocessed_pseudogene	chrY	25699544	25701905
chrY	25700932	25700969	TRAPPC2P5_intron_1	intron	unprocessed_pseudogene	chrY	25699544	25701905
chrY	25701026	25701058	TRAPPC2P5_intron_1	intron	unprocessed_pseudogene	chrY	25699544	25701905
chrY	25701366	25701415	TRAPPC2P5_intron_1	intron	unprocessed_pseudogene	chrY	25699544	25701905
chrY	25701481	25701518	TRAPPC2P5_intron_1	intron	unprocessed_pseudogene	chrY	25699544	25701905
chrY	25701544	25701587	TRAPPC2P5_intron_1	intron	unprocessed_pseudogene	chrY	25699544	25701905
chrY	25701613	25701701	TRAPPC2P5_intron_1	intron	unprocessed_pseudogene	chrY	25699544	25701905
chrY	25701818	25701862	TRAPPC2P5_intron_1	intron	unprocessed_pseudogene	chrY	25699544	25701905
chrY	25702360	25702434	TRAPPC2P5_intron_2	intron	unprocessed_pseudogene	chrY	25702042	25702481
chrY	25702483	25702519	TRAPPC2P5_3	exon	unprocessed_pseudogene	chrY	25702482	25702562
chrY	25710071	25710145	RAB9AP2_1	exon	unprocessed_pseudogene	chrY	25709908	25710270
chrY	25710187	25710212	RAB9AP2_1	exon	unprocessed_pseudogene	chrY	25709908	25710270
chrY	25709908	25710032	RAB9AP2_1	exon	unprocessed_pseudogene	chrY	25709908	25710270
chrY	25710365	25710388	RAB9AP2_intron_1	intron	unprocessed_pseudogene	chrY	25710271	25713322
chrY	25710597	25710625	RAB9AP2_intron_1	intron	unprocessed_pseudogene	chrY	25710271	25713322
chrY	25710738	25710763	RAB9AP2_intron_1	intron	unprocessed_pseudogene	chrY	25710271	25713322
chrY	25710794	25710849	RAB9AP2_intron_1	intron	unprocessed_pseudogene	chrY	25710271	25713322
chrY	25711005	25711033	RAB9AP2_intron_1	intron	unprocessed_pseudogene	chrY	25710271	25713322
chrY	25711085	25713322	RAB9AP2_intron_1	intron	unprocessed_pseudogene	chrY	25710271	25713322
chrY	25713329	25713556	RAB9AP2_2	exon	unprocessed_pseudogene	chrY	25713323	25713557
chrY	25723016	25723166	USP9YP30_1	exon	unprocessed_pseudogene	chrY	25723016	25723181
chrY	25723182	25723515	USP9YP30_intron_1	intron	unprocessed_pseudogene	chrY	25723182	25723515
chrY	25723521	25723709	USP9YP30_2	exon	unprocessed_pseudogene	chrY	25723516	25723710
chrY	25723711	25724089	USP9YP30_intron_2	intron	unprocessed_pseudogene	chrY	25723711	25724090
chrY	25724091	25724185	USP9YP30_3	exon	unprocessed_pseudogene	chrY	25724091	25724186
chrY	25728490	25728593	TTTY3_1	exon	lincRNA	chrY	25728490	25728593
chrY	25730585	25730790	TTTY3_intron_1	intron	lincRNA	chrY	25728594	25730790
chrY	25728594	25730501	TTTY3_intron_1	intron	lincRNA	chrY	25728594	25730790
chrY	25730791	25730926	TTTY3_2	exon	lincRNA	chrY	25730791	25730926
chrY	25730927	25731890	TTTY3_intron_2	intron	lincRNA	chrY	25730927	25733282
chrY	25733208	25733282	TTTY3_intron_2	intron	lincRNA	chrY	25730927	25733282
chrY	25733283	25733388	TTTY3_3	exon	lincRNA	chrY	25733283	25733388
chrY	25730011	25730203	USP9YP9_1	exon	unprocessed_pseudogene	chrY	25730011	25730203
chrY	25730585	25731838	USP9YP9_intron_1	intron	unprocessed_pseudogene	chrY	25730204	25731838
chrY	25730204	25730501	USP9YP9_intron_1	intron	unprocessed_pseudogene	chrY	25730204	25731838
chrY	25731839	25731890	USP9YP9_2	exon	unprocessed_pseudogene	chrY	25731839	25732102
chrY	25733226	25733448	USP9YP9_3	exon	unprocessed_pseudogene	chrY	25733226	25733448
chrY	25733450	25733846	USP9YP9_intron_3	intron	unprocessed_pseudogene	chrY	25733449	25735122
chrY	25734157	25735122	USP9YP9_intron_3	intron	unprocessed_pseudogene	chrY	25733449	25735122
chrY	25735123	25735160	USP9YP9_4	exon	unprocessed_pseudogene	chrY	25735123	25735160
chrY	25748601	25748861	USP9YP19_1	exon	unprocessed_pseudogene	chrY	25748596	25748862
chrY	25748863	25749985	USP9YP19_intron_1	intron	unprocessed_pseudogene	chrY	25748863	25749987
chrY	25749988	25750205	USP9YP19_2	exon	unprocessed_pseudogene	chrY	25749988	25750206
chrY	25752388	25752869	XKRYP5_1	exon	unprocessed_pseudogene	chrY	25752388	25752870
chrY	25813044	25813099	CDY22P_1	exon	unprocessed_pseudogene	chrY	25813013	25814566
chrY	25813247	25813286	CDY22P_1	exon	unprocessed_pseudogene	chrY	25813013	25814566
chrY	25813755	25813822	CDY22P_1	exon	unprocessed_pseudogene	chrY	25813013	25814566
chrY	25814454	25814508	CDY22P_1	exon	unprocessed_pseudogene	chrY	25813013	25814566
chrY	25861029	25861267	ELOCP17_1	exon	processed_pseudogene	chrY	25860943	25861268
chrY	25871931	25872002	OFD1P18Y_1	exon	unprocessed_pseudogene	chrY	25871931	25872002
chrY	25872003	25873103	OFD1P18Y_intron_1	intron	unprocessed_pseudogene	chrY	25872003	25873103
chrY	25873104	25873178	OFD1P18Y_2	exon	unprocessed_pseudogene	chrY	25873104	25873178
chrY	25873179	25874963	OFD1P18Y_intron_2	intron	unprocessed_pseudogene	chrY	25873179	25874963
chrY	25874964	25875083	OFD1P18Y_3	exon	unprocessed_pseudogene	chrY	25874964	25875083
chrY	25875084	25877729	OFD1P18Y_intron_3	intron	unprocessed_pseudogene	chrY	25875084	25877729
chrY	25877731	25877836	OFD1P18Y_4	exon	unprocessed_pseudogene	chrY	25877730	25877836
chrY	25877839	25880881	OFD1P18Y_intron_4	intron	unprocessed_pseudogene	chrY	25877837	25880881
chrY	25880884	25881030	OFD1P18Y_5	exon	unprocessed_pseudogene	chrY	25880882	25881030
chrY	25881031	25881373	OFD1P18Y_intron_5	intron	unprocessed_pseudogene	chrY	25881031	25881373
chrY	25881374	25881509	OFD1P18Y_6	exon	unprocessed_pseudogene	chrY	25881374	25881509
chrY	25881510	25885346	OFD1P18Y_intron_6	intron	unprocessed_pseudogene	chrY	25881510	25897129
chrY	25885347	25885471	OFD1P18Y_intron_6	intron	unprocessed_pseudogene	chrY	25881510	25897129
chrY	25885472	25886260	OFD1P18Y_intron_6	intron	unprocessed_pseudogene	chrY	25881510	25897129
chrY	25886261	25886292	OFD1P18Y_intron_6	intron	unprocessed_pseudogene	chrY	25881510	25897129
chrY	25886293	25886375	OFD1P18Y_intron_6	intron	unprocessed_pseudogene	chrY	25881510	25897129
chrY	25886376	25886445	OFD1P18Y_intron_6	intron	unprocessed_pseudogene	chrY	25881510	25897129
chrY	25886446	25897129	OFD1P18Y_intron_6	intron	unprocessed_pseudogene	chrY	25881510	25897129
chrY	25897135	25897336	OFD1P18Y_7	exon	unprocessed_pseudogene	chrY	25897130	25897336
chrY	25897338	25898553	OFD1P18Y_intron_7	intron	unprocessed_pseudogene	chrY	25897337	25898553
chrY	25898554	25898653	OFD1P18Y_8	exon	unprocessed_pseudogene	chrY	25898554	25898653
chrY	25905186	25906563	TRAPPC2P4_intron_1	intron	unprocessed_pseudogene	chrY	25904611	25906563
chrY	25906564	25906709	TRAPPC2P4_2	exon	unprocessed_pseudogene	chrY	25906564	25906709
chrY	25906710	25907156	TRAPPC2P4_intron_2	intron	unprocessed_pseudogene	chrY	25906710	25907156
chrY	25907158	25907243	TRAPPC2P4_3	exon	unprocessed_pseudogene	chrY	25907157	25907250
chrY	25918356	25918395	RAB9AP3_1	exon	processed_pseudogene	chrY	25918323	25918895
chrY	25918456	25918487	RAB9AP3_1	exon	processed_pseudogene	chrY	25918323	25918895
chrY	25918624	25918666	RAB9AP3_1	exon	processed_pseudogene	chrY	25918323	25918895
chrY	25918731	25918779	RAB9AP3_1	exon	processed_pseudogene	chrY	25918323	25918895
chrY	25918804	25918890	RAB9AP3_1	exon	processed_pseudogene	chrY	25918323	25918895
chrY	25923389	25923517	USP9YP20_1	exon	unprocessed_pseudogene	chrY	25923388	25923519
chrY	25923520	25924213	USP9YP20_intron_1	intron	unprocessed_pseudogene	chrY	25923520	25928660
chrY	25924237	25924270	USP9YP20_intron_1	intron	unprocessed_pseudogene	chrY	25923520	25928660
chrY	25925829	25925859	USP9YP20_intron_1	intron	unprocessed_pseudogene	chrY	25923520	25928660
chrY	25925899	25925932	USP9YP20_intron_1	intron	unprocessed_pseudogene	chrY	25923520	25928660
chrY	25926448	25926531	USP9YP20_intron_1	intron	unprocessed_pseudogene	chrY	25923520	25928660
chrY	25926554	25926608	USP9YP20_intron_1	intron	unprocessed_pseudogene	chrY	25923520	25928660
chrY	25926796	25926827	USP9YP20_intron_1	intron	unprocessed_pseudogene	chrY	25923520	25928660
chrY	25926977	25927014	USP9YP20_intron_1	intron	unprocessed_pseudogene	chrY	25923520	25928660
chrY	25927144	25927185	USP9YP20_intron_1	intron	unprocessed_pseudogene	chrY	25923520	25928660
chrY	25927938	25927996	USP9YP20_intron_1	intron	unprocessed_pseudogene	chrY	25923520	25928660
chrY	25928025	25928088	USP9YP20_intron_1	intron	unprocessed_pseudogene	chrY	25923520	25928660
chrY	25929054	25929088	USP9YP20_intron_3	intron	unprocessed_pseudogene	chrY	25928980	25929192
chrY	25929284	25929345	USP9YP20_4	exon	unprocessed_pseudogene	chrY	25929193	25929351
chrY	25929759	25929816	USP9YP20_5	exon	unprocessed_pseudogene	chrY	25929733	25929826
chrY	25943268	25943297	XKRYP6_1	exon	unprocessed_pseudogene	chrY	25943268	25943603
chrY	25943352	25943425	XKRYP6_1	exon	unprocessed_pseudogene	chrY	25943268	25943603
chrY	25943446	25943513	XKRYP6_1	exon	unprocessed_pseudogene	chrY	25943268	25943603
chrY	25943549	25943603	XKRYP6_1	exon	unprocessed_pseudogene	chrY	25943268	25943603
chrY	25943628	25943700	XKRYP6_intron_1	intron	unprocessed_pseudogene	chrY	25943604	25953371
chrY	25943949	25944003	XKRYP6_intron_1	intron	unprocessed_pseudogene	chrY	25943604	25953371
chrY	25944137	25944209	XKRYP6_intron_1	intron	unprocessed_pseudogene	chrY	25943604	25953371
chrY	25944837	25945036	XKRYP6_intron_1	intron	unprocessed_pseudogene	chrY	25943604	25953371
chrY	25945093	25945126	XKRYP6_intron_1	intron	unprocessed_pseudogene	chrY	25943604	25953371
chrY	25945772	25945946	XKRYP6_intron_1	intron	unprocessed_pseudogene	chrY	25943604	25953371
chrY	25946828	25946867	XKRYP6_intron_1	intron	unprocessed_pseudogene	chrY	25943604	25953371
chrY	25947002	25947056	XKRYP6_intron_1	intron	unprocessed_pseudogene	chrY	25943604	25953371
chrY	25952248	25952691	XKRYP6_intron_1	intron	unprocessed_pseudogene	chrY	25943604	25953371
chrY	25954028	25954151	XKRYP6_2	exon	unprocessed_pseudogene	chrY	25953372	25954152
chrY	25975549	25975617	PRYP4_1	exon	unprocessed_pseudogene	chrY	25975549	25975617
chrY	25975618	25978202	PRYP4_intron_1	intron	unprocessed_pseudogene	chrY	25975618	25978202
chrY	25978203	25978319	PRYP4_2	exon	unprocessed_pseudogene	chrY	25978203	25978319
chrY	25978320	25987809	PRYP4_intron_2	intron	unprocessed_pseudogene	chrY	25978320	25987809
chrY	25987810	25988069	PRYP4_3	exon	unprocessed_pseudogene	chrY	25987810	25988069
chrY	25991241	25991571	ELOCP11_1	exon	processed_pseudogene	chrY	25991241	25991572
chrY	25994684	25995696	CDY23P_1	exon	unprocessed_pseudogene	chrY	25994684	25995697
chrY	26002254	26002474	USP9YP26_1	exon	unprocessed_pseudogene	chrY	26002254	26002476
chrY	26002477	26004273	USP9YP26_intron_1	intron	unprocessed_pseudogene	chrY	26002477	26004273
chrY	26004274	26004393	USP9YP26_2	exon	unprocessed_pseudogene	chrY	26004274	26004393
chrY	26004394	26006178	USP9YP26_intron_2	intron	unprocessed_pseudogene	chrY	26004394	26006178
chrY	26006179	26006368	USP9YP26_3	exon	unprocessed_pseudogene	chrY	26006179	26006369
chrY	26006370	26008725	USP9YP26_intron_3	intron	unprocessed_pseudogene	chrY	26006370	26008726
chrY	26008727	26008856	USP9YP26_4	exon	unprocessed_pseudogene	chrY	26008727	26008856
chrY	26011435	26011593	HSFY8P_1	exon	unprocessed_pseudogene	chrY	26011435	26011593
chrY	26011594	26012077	HSFY8P_intron_1	intron	unprocessed_pseudogene	chrY	26011594	26012077
chrY	26012078	26012237	HSFY8P_2	exon	unprocessed_pseudogene	chrY	26012078	26012237
chrY	26055779	26055849	OFD1P15Y_1	exon	unprocessed_pseudogene	chrY	26055779	26055849
chrY	26055852	26057029	OFD1P15Y_intron_1	intron	unprocessed_pseudogene	chrY	26055850	26057029
chrY	26057039	26057194	OFD1P15Y_2	exon	unprocessed_pseudogene	chrY	26057030	26057194
chrY	26057777	26058810	OFD1P15Y_intron_2	intron	unprocessed_pseudogene	chrY	26057195	26063831
chrY	26058941	26058965	OFD1P15Y_intron_2	intron	unprocessed_pseudogene	chrY	26057195	26063831
chrY	26059015	26059105	OFD1P15Y_intron_2	intron	unprocessed_pseudogene	chrY	26057195	26063831
chrY	26059184	26059461	OFD1P15Y_intron_2	intron	unprocessed_pseudogene	chrY	26057195	26063831
chrY	26059525	26059628	OFD1P15Y_intron_2	intron	unprocessed_pseudogene	chrY	26057195	26063831
chrY	26059708	26059814	OFD1P15Y_intron_2	intron	unprocessed_pseudogene	chrY	26057195	26063831
chrY	26059851	26059935	OFD1P15Y_intron_2	intron	unprocessed_pseudogene	chrY	26057195	26063831
chrY	26059957	26059987	OFD1P15Y_intron_2	intron	unprocessed_pseudogene	chrY	26057195	26063831
chrY	26060028	26060066	OFD1P15Y_intron_2	intron	unprocessed_pseudogene	chrY	26057195	26063831
chrY	26060087	26060129	OFD1P15Y_intron_2	intron	unprocessed_pseudogene	chrY	26057195	26063831
chrY	26060152	26060182	OFD1P15Y_intron_2	intron	unprocessed_pseudogene	chrY	26057195	26063831
chrY	26060205	26060278	OFD1P15Y_intron_2	intron	unprocessed_pseudogene	chrY	26057195	26063831
chrY	26060299	26060617	OFD1P15Y_intron_2	intron	unprocessed_pseudogene	chrY	26057195	26063831
chrY	26060815	26060886	OFD1P15Y_intron_2	intron	unprocessed_pseudogene	chrY	26057195	26063831
chrY	26060913	26060990	OFD1P15Y_intron_2	intron	unprocessed_pseudogene	chrY	26057195	26063831
chrY	26061017	26061077	OFD1P15Y_intron_2	intron	unprocessed_pseudogene	chrY	26057195	26063831
chrY	26061098	26061150	OFD1P15Y_intron_2	intron	unprocessed_pseudogene	chrY	26057195	26063831
chrY	26061223	26061380	OFD1P15Y_intron_2	intron	unprocessed_pseudogene	chrY	26057195	26063831
chrY	26061413	26061467	OFD1P15Y_intron_2	intron	unprocessed_pseudogene	chrY	26057195	26063831
chrY	26061504	26061595	OFD1P15Y_intron_2	intron	unprocessed_pseudogene	chrY	26057195	26063831
chrY	26061617	26061708	OFD1P15Y_intron_2	intron	unprocessed_pseudogene	chrY	26057195	26063831
chrY	26061733	26061824	OFD1P15Y_intron_2	intron	unprocessed_pseudogene	chrY	26057195	26063831
chrY	26057195	26057730	OFD1P15Y_intron_2	intron	unprocessed_pseudogene	chrY	26057195	26063831
chrY	26061864	26063827	OFD1P15Y_intron_2	intron	unprocessed_pseudogene	chrY	26057195	26063831
chrY	26063832	26063929	OFD1P15Y_3	exon	unprocessed_pseudogene	chrY	26063832	26063929
chrY	26073005	26073035	OFD1P15Y_intron_3	intron	unprocessed_pseudogene	chrY	26063930	26083282
chrY	26073188	26073212	OFD1P15Y_intron_3	intron	unprocessed_pseudogene	chrY	26063930	26083282
chrY	26073285	26075144	OFD1P15Y_intron_3	intron	unprocessed_pseudogene	chrY	26063930	26083282
chrY	26075350	26075397	OFD1P15Y_intron_3	intron	unprocessed_pseudogene	chrY	26063930	26083282
chrY	26075421	26075449	OFD1P15Y_intron_3	intron	unprocessed_pseudogene	chrY	26063930	26083282
chrY	26075482	26075540	OFD1P15Y_intron_3	intron	unprocessed_pseudogene	chrY	26063930	26083282
chrY	26063930	26072944	OFD1P15Y_intron_3	intron	unprocessed_pseudogene	chrY	26063930	26083282
chrY	26123674	26123782	RBMY2DP_1	exon	transcribed_processed_pseudogene	chrY	26123674	26123782
chrY	26123783	26124234	RBMY2DP_intron_1	intron	transcribed_processed_pseudogene	chrY	26123783	26124234
chrY	26124235	26124339	RBMY2DP_2	exon	transcribed_processed_pseudogene	chrY	26124235	26124339
chrY	26124340	26127046	RBMY2DP_intron_2	intron	transcribed_processed_pseudogene	chrY	26124340	26127046
chrY	26127047	26127225	RBMY2DP_3	exon	transcribed_processed_pseudogene	chrY	26127047	26127225
chrY	26127226	26129159	RBMY2DP_intron_3	intron	transcribed_processed_pseudogene	chrY	26127226	26129159
chrY	26129160	26129313	RBMY2DP_4	exon	transcribed_processed_pseudogene	chrY	26129160	26129313
chrY	26129314	26131319	RBMY2DP_intron_4	intron	transcribed_processed_pseudogene	chrY	26129314	26131319
chrY	26131320	26131435	RBMY2DP_5	exon	transcribed_processed_pseudogene	chrY	26131320	26131435
chrY	26131436	26132303	RBMY2DP_intron_5	intron	transcribed_processed_pseudogene	chrY	26131436	26132303
chrY	26132304	26132415	RBMY2DP_6	exon	transcribed_processed_pseudogene	chrY	26132304	26132415
chrY	26132416	26132496	RBMY2DP_intron_6	intron	transcribed_processed_pseudogene	chrY	26132416	26132496
chrY	26132497	26132585	RBMY2DP_7	exon	transcribed_processed_pseudogene	chrY	26132497	26132585
chrY	26132586	26133008	RBMY2DP_intron_7	intron	transcribed_processed_pseudogene	chrY	26132586	26133008
chrY	26133009	26133307	RBMY2DP_8	exon	transcribed_processed_pseudogene	chrY	26133009	26133308
chrY	26198331	26198457	REREP2Y_1	exon	unprocessed_pseudogene	chrY	26198331	26198457
chrY	26198458	26203645	REREP2Y_intron_1	intron	unprocessed_pseudogene	chrY	26198458	26208074
chrY	26204026	26204075	REREP2Y_intron_1	intron	unprocessed_pseudogene	chrY	26198458	26208074
chrY	26204227	26204272	REREP2Y_intron_1	intron	unprocessed_pseudogene	chrY	26198458	26208074
chrY	26204367	26204484	REREP2Y_intron_1	intron	unprocessed_pseudogene	chrY	26198458	26208074
chrY	26204528	26204564	REREP2Y_intron_1	intron	unprocessed_pseudogene	chrY	26198458	26208074
chrY	26204644	26204682	REREP2Y_intron_1	intron	unprocessed_pseudogene	chrY	26198458	26208074
chrY	26204703	26204777	REREP2Y_intron_1	intron	unprocessed_pseudogene	chrY	26198458	26208074
chrY	26204819	26204849	REREP2Y_intron_1	intron	unprocessed_pseudogene	chrY	26198458	26208074
chrY	26206878	26206964	REREP2Y_intron_1	intron	unprocessed_pseudogene	chrY	26198458	26208074
chrY	26207336	26207374	REREP2Y_intron_1	intron	unprocessed_pseudogene	chrY	26198458	26208074
chrY	26207691	26207721	REREP2Y_intron_1	intron	unprocessed_pseudogene	chrY	26198458	26208074
chrY	26208080	26208118	REREP2Y_2	exon	unprocessed_pseudogene	chrY	26208075	26208148
chrY	26277923	26277964	PPP1R12BP1_1	exon	unprocessed_pseudogene	chrY	26277923	26277964
chrY	26277965	26279063	PPP1R12BP1_intron_1	intron	unprocessed_pseudogene	chrY	26277965	26279063
chrY	26279064	26279177	PPP1R12BP1_2	exon	unprocessed_pseudogene	chrY	26279064	26279177
chrY	26279178	26279264	PPP1R12BP1_intron_2	intron	unprocessed_pseudogene	chrY	26279178	26279264
chrY	26279265	26279455	PPP1R12BP1_3	exon	unprocessed_pseudogene	chrY	26279265	26279455
chrY	26279456	26281424	PPP1R12BP1_intron_3	intron	unprocessed_pseudogene	chrY	26279456	26281424
chrY	26281425	26281629	PPP1R12BP1_4	exon	unprocessed_pseudogene	chrY	26281425	26281629
chrY	26282925	26282984	PPP1R12BP1_intron_4	intron	unprocessed_pseudogene	chrY	26281630	26291046
chrY	26283052	26283124	PPP1R12BP1_intron_4	intron	unprocessed_pseudogene	chrY	26281630	26291046
chrY	26283148	26283309	PPP1R12BP1_intron_4	intron	unprocessed_pseudogene	chrY	26281630	26291046
chrY	26283356	26283381	PPP1R12BP1_intron_4	intron	unprocessed_pseudogene	chrY	26281630	26291046
chrY	26283437	26283472	PPP1R12BP1_intron_4	intron	unprocessed_pseudogene	chrY	26281630	26291046
chrY	26283540	26283633	PPP1R12BP1_intron_4	intron	unprocessed_pseudogene	chrY	26281630	26291046
chrY	26281630	26282903	PPP1R12BP1_intron_4	intron	unprocessed_pseudogene	chrY	26281630	26291046
