# Supplementary material for: Systematic analysis of dark and camouflaged genes reveals disease-relevant genes hiding in plain sight
Source: Genome Biol. 2019 May 20;20:97. doi: 10.1186/s13059-019-1707-2 (PMC6526621; doi:10.1186/s13059-019-1707-2)
Supplement: Supplementary file 33 — PacBio percent dark-by-depth genes in hg38. (TXT 113 kb) [file 13059_2019_1707_MOESM33_ESM.txt]

# This table shows what percentage of genes are dark by depth, stratefied by genebody element
# gene_name : Ensembl gene name
# biotype : GENCODE biotype of gene
# biotype : percent of CDS bases that are dark by depth within gene (non protein-coding genes will have value of -1)
# perc_UTR : percent of UTR bases that are dark by depth within gene (non protein-coding genes will have value of -1(
# perc_exon : percent of exonic bases that are dark by depth
# perc_intron : percent of intronic bases that are dark by depth
# perc_total : percent of total gene that is dark by depth
gene_name	biotype	perc_CDS	perc_UTR	perc_exon	perc_intron	perc_total
AP006222.1	pseudogene	-1.000000	-1.000000	1.921440	3.368313	3.252895
OR4F29	protein coding	100.000000	100.000000	100.000000	-1.000000	100.000000
AL645608.7	lincRNA	-1.000000	-1.000000	0.000000	1.399444	1.355232
SAMD11	protein coding	0.000000	0.000000	0.000000	4.400804	3.602382
CDK11B	protein coding	0.000000	0.000000	0.000000	0.172874	0.147152
TTC34	protein coding	0.000000	0.000000	0.000000	1.587514	1.502947
PRDM16	protein coding	0.000000	0.000000	0.000000	0.013872	0.013534
AL805961.1	lincRNA	-1.000000	-1.000000	0.000000	0.302376	0.287152
LINC01777	lincRNA	-1.000000	-1.000000	0.000000	0.483458	0.402780
AL139823.1	lincRNA	-1.000000	-1.000000	0.000000	0.542965	0.420783
KCNAB2	protein coding	0.000000	0.000000	0.000000	0.163819	0.152196
CAMTA1	protein coding	0.000000	0.000000	0.000000	0.020200	0.020013
RERE	protein coding	0.000000	0.000000	0.000000	0.012721	0.012467
GPR157	protein coding	0.000000	0.000000	0.000000	2.144522	1.752988
PRAMEF13	protein coding	100.000000	100.000000	100.000000	100.000000	100.000000
KAZN	protein coding	0.000000	0.000000	0.000000	0.223688	0.221750
CROCC	protein coding	0.000000	0.000000	0.000000	0.000000	0.717644
BX284668.1	lincRNA	-1.000000	-1.000000	0.000000	2.042802	1.121795
LDLRAD2	protein coding	0.000000	0.000000	0.000000	0.458767	0.316456
EPHA8	protein coding	0.000000	0.000000	0.000000	0.254034	0.219835
EPHB2	protein coding	0.000000	0.000000	0.000000	0.012593	0.011867
CLIC4	protein coding	0.000000	0.000000	0.000000	3.102143	2.965635
FAM110D	protein coding	0.000000	15.384615	10.990550	0.000000	6.353703
THRAP3	protein coding	0.000000	0.000000	0.000000	0.289646	0.273038
FOXJ3	protein coding	0.000000	0.000000	0.000000	0.194205	0.185769
SZT2	protein coding	0.000000	0.000000	0.000000	0.677356	0.520469
MAST2	protein coding	0.000000	0.000000	0.000000	0.139139	0.126436
DHCR24	protein coding	0.000000	0.000000	0.000000	3.316327	2.940003
AL603840.1	lincRNA	-1.000000	-1.000000	0.000000	0.042045	0.041688
LINC01753	lincRNA	-1.000000	-1.000000	0.000000	1.075905	1.052201
FYB2	protein coding	0.000000	0.000000	0.000000	0.329586	0.318162
DAB1	protein coding	0.000000	0.000000	0.000000	0.000000	0.058442
PATJ	protein coding	0.000000	0.000000	0.000000	0.077919	0.076100
DOCK7	protein coding	0.000000	0.000000	0.000000	0.147276	0.140556
UBE2U	protein coding	0.000000	0.000000	0.000000	0.040351	0.039221
LEPR	protein coding	0.000000	0.000000	0.000000	0.121013	0.114981
PDE4B	protein coding	0.000000	0.000000	0.000000	0.055247	0.054633
SGIP1	protein coding	0.000000	0.000000	0.000000	0.040781	0.039085
ZRANB2-AS2	other	-1.000000	-1.000000	0.000000	0.074538	0.073167
RPL31P12	pseudogene	-1.000000	-1.000000	100.000000	-1.000000	100.000000
FPGT-TNNI3K	protein coding	0.000000	0.000000	0.000000	0.034487	0.033551
CRYZ	protein coding	0.000000	0.000000	0.000000	0.105663	0.096684
SLC44A5	protein coding	0.000000	0.000000	0.000000	1.178758	1.160923
ADGRL4	protein coding	0.000000	0.000000	0.000000	0.269841	0.261641
LINC01362	lincRNA	-1.000000	-1.000000	0.000000	0.030948	0.030725
AC104454.2	lincRNA	-1.000000	-1.000000	0.000000	25.671527	25.243378
COL24A1	protein coding	0.000000	0.000000	0.000000	0.073921	0.072713
TGFBR3	protein coding	0.000000	0.000000	0.000000	0.010967	0.010620
FAM69A	protein coding	0.000000	0.000000	0.000000	0.024665	0.024071
BCAR3	protein coding	0.000000	0.000000	0.000000	1.023641	1.008887
LRRC39	protein coding	0.000000	0.000000	0.000000	0.079097	0.073766
AMY2A	protein coding	0.000000	0.000000	0.000000	1.089571	0.858513
AL390038.1	lincRNA	-1.000000	-1.000000	0.000000	31.568960	25.298119
TAF13	protein coding	0.000000	0.000000	0.000000	1.014125	0.828648
KIAA1324	protein coding	0.000000	0.000000	0.000000	0.039650	0.036519
GSTM2	protein coding	0.000000	0.000000	0.000000	19.515857	17.529919
AL445426.1	lincRNA	-1.000000	-1.000000	0.000000	1.399210	1.395027
AL357055.3	lincRNA	-1.000000	-1.000000	0.000000	0.072936	0.070012
AC244669.2	pseudogene	-1.000000	-1.000000	35.328638	2.864466	3.092296
AC244669.1	pseudogene	-1.000000	-1.000000	0.000000	8.884379	8.751358
AC241952.1	pseudogene	-1.000000	-1.000000	0.000000	0.022242	0.021284
NBPF26	protein coding	6.455224	0.000000	2.868513	3.063010	3.052961
SRGAP2C	protein coding	0.000000	0.000000	0.000000	0.084665	0.081726
FP700111.1	lincRNA	-1.000000	-1.000000	0.000000	4.665536	4.623543
FP700111.2	pseudogene	-1.000000	-1.000000	0.000000	0.142691	0.134232
HORMAD1	protein coding	0.000000	0.000000	0.000000	1.511672	1.384265
LCE3C	protein coding	100.000000	100.000000	100.000000	-1.000000	100.000000
LCE3B	protein coding	100.000000	-1.000000	100.000000	-1.000000	100.000000
IQGAP3	protein coding	0.000000	0.000000	0.000000	5.395140	4.695015
NOS1AP	protein coding	0.000000	0.000000	0.000000	0.104117	0.101430
TMCO1	protein coding	0.000000	0.000000	0.000000	0.248218	0.234869
ADCY10	protein coding	0.000000	0.000000	0.000000	0.021229	0.020033
NME7	protein coding	0.000000	0.000000	0.000000	0.133891	0.132945
C1orf112	protein coding	0.000000	0.000000	0.000000	0.000000	0.031759
FMO3	protein coding	0.000000	0.000000	0.000000	2.443639	2.252988
PRRC2C	protein coding	0.000000	0.000000	0.000000	0.042175	0.037977
RC3H1	protein coding	0.000000	0.000000	0.000000	0.392319	0.343643
RABGAP1L	protein coding	0.000000	0.000000	0.000000	0.003039	0.002991
PAPPA2	protein coding	0.000000	0.000000	0.000000	0.145459	0.141462
TEX35	protein coding	0.000000	0.000000	0.000000	0.000000	0.982407
ACBD6	protein coding	0.000000	0.000000	0.000000	0.137204	0.134161
RGSL1	protein coding	0.000000	0.000000	0.000000	0.022466	0.021796
PLA2G4A	protein coding	0.000000	0.000000	0.000000	0.031186	0.030620
ERVMER61-1	lincRNA	-1.000000	-1.000000	0.000000	0.313835	0.308643
LINC01035	lincRNA	-1.000000	-1.000000	0.000000	0.244669	0.243209
AL954650.1	lincRNA	-1.000000	-1.000000	0.000000	0.270745	0.266637
DENND1B	protein coding	0.000000	0.000000	0.000000	1.051693	1.014586
PTPRVP	pseudogene	-1.000000	-1.000000	0.000000	3.044687	2.097739
PPP1R12B	protein coding	0.000000	0.000000	0.000000	0.034746	0.032376
CR1	protein coding	0.842697	0.000000	0.633039	1.018632	0.993009
SYT14	protein coding	0.000000	0.000000	0.000000	0.138187	0.129923
KCNH1	protein coding	0.000000	0.000000	0.000000	0.031654	0.031048
FLVCR1	protein coding	0.000000	0.000000	0.000000	0.435253	0.372190
PTPN14	protein coding	0.000000	0.000000	0.000000	0.021635	0.020122
KCNK2	protein coding	0.000000	0.000000	0.000000	0.110823	0.108941
USH2A	protein coding	0.000000	0.000000	0.000000	0.020636	0.020112
ESRRG	protein coding	0.000000	0.000000	0.000000	0.028710	0.028368
GPATCH2	protein coding	0.000000	0.000000	0.000000	0.147290	0.141604
LINC00210	lincRNA	-1.000000	-1.000000	0.000000	0.079802	0.075258
LINC02257	lincRNA	-1.000000	-1.000000	0.000000	0.023826	0.023580
DNAH14	protein coding	0.000000	0.000000	0.000000	0.052793	0.051090
ENAH	protein coding	0.000000	0.000000	0.000000	0.202364	0.185200
EPHX1	protein coding	0.000000	0.000000	0.000000	0.485671	0.453892
IBA57	protein coding	0.000000	0.000000	0.000000	1.878914	0.985282
ERO1B	protein coding	0.000000	0.000000	0.000000	0.347325	0.319133
EDARADD	protein coding	0.000000	0.000000	0.000000	1.674830	1.439305
RGS7	protein coding	0.000000	0.000000	0.000000	0.053358	0.053119
CATSPERE	protein coding	0.000000	0.000000	0.000000	0.019345	0.018201
KIF26B	protein coding	0.000000	0.000000	0.000000	0.009802	0.009559
AL356583.1	pseudogene	-1.000000	-1.000000	0.000000	0.271426	0.243471
AC113174.1	pseudogene	-1.000000	-1.000000	100.000000	-1.000000	100.000000
AHCTF1	protein coding	0.000000	0.000000	0.000000	0.348103	0.313307
OR2T4	protein coding	2.581262	-1.000000	2.581262	-1.000000	2.581262
OR2T6	protein coding	0.000000	0.000000	0.000000	10.366924	7.351385
OR2G6	protein coding	0.000000	0.000000	0.000000	8.052664	5.460963
DIP2C	protein coding	0.000000	0.000000	0.000000	0.200818	0.196641
IDI1	protein coding	0.000000	0.000000	0.000000	3.970659	2.485526
ADARB2	protein coding	0.000000	0.000000	0.000000	0.188401	0.185483
PFKP	protein coding	0.000000	0.000000	0.000000	0.194987	0.182126
MANCR	lincRNA	-1.000000	-1.000000	0.000000	7.680492	7.150774
IL2RA	protein coding	0.000000	0.000000	0.000000	0.999030	0.936514
PFKFB3	protein coding	0.000000	0.000000	0.000000	0.309699	0.293501
LINC00707	lincRNA	-1.000000	-1.000000	0.000000	0.795272	0.756618
KIN	protein coding	0.000000	4.027106	3.277139	0.000000	0.561874
CAMK1D	protein coding	0.000000	0.000000	0.000000	0.557372	0.547460
RNU6-6P	snRNA	-1.000000	-1.000000	100.000000	-1.000000	100.000000
CACNB2	protein coding	0.000000	0.000000	0.000000	0.143992	0.141233
AL390783.1	other	-1.000000	-1.000000	0.000000	0.957790	0.927960
NSUN6	protein coding	0.000000	0.000000	0.000000	0.073666	0.069466
MALRD1	protein coding	0.000000	0.000000	0.000000	0.005013	0.004584
APBB1IP	protein coding	0.000000	0.000000	0.000000	0.229411	0.222994
LINC01517	other	-1.000000	-1.000000	0.000000	0.196023	0.189008
SVILP1	pseudogene	-1.000000	-1.000000	0.000000	0.116227	0.110073
PARD3	protein coding	0.000000	0.000000	0.000000	0.044475	0.044066
AL117337.1	lincRNA	-1.000000	-1.000000	0.000000	0.934518	0.907812
AL031601.2	pseudogene	-1.000000	-1.000000	0.000000	0.062588	0.061546
WASHC2C	protein coding	0.000000	0.000000	0.000000	0.085253	0.079074
ANTXRLP1	pseudogene	-1.000000	-1.000000	0.000000	0.899043	0.857028
WDFY4	protein coding	0.000000	0.000000	0.000000	0.106358	0.102657
SLC9A3P1	pseudogene	-1.000000	-1.000000	41.983373	-1.000000	41.983373
PRKG1	protein coding	0.000000	0.000000	0.000000	0.001929	0.001912
PCDH15	protein coding	0.000000	0.000000	0.000000	0.026458	0.026244
AC026391.1	lincRNA	-1.000000	-1.000000	0.000000	0.448372	0.427113
SLC16A9	protein coding	0.000000	0.000000	0.000000	0.144482	0.137258
CCDC6	protein coding	0.000000	0.000000	0.000000	0.098156	0.093305
CTNNA3	protein coding	0.000000	0.000000	0.000000	0.008406	0.008354
STOX1	protein coding	3.114187	0.000000	2.536510	0.000000	0.145822
PPA1	protein coding	0.000000	0.000000	0.000000	1.319433	1.241916
AC073176.3	lincRNA	-1.000000	-1.000000	0.000000	0.032313	0.031840
P4HA1	protein coding	0.000000	0.000000	0.000000	0.254602	0.246220
LRMDA	protein coding	0.000000	0.000000	0.000000	0.484196	0.482053
KCNMA1	protein coding	0.000000	0.000000	0.000000	0.046425	0.045007
AL512662.2	other	-1.000000	-1.000000	0.000000	0.311088	0.296980
NRG3	protein coding	0.000000	0.000000	0.000000	0.012101	0.012052
BMPR1A	protein coding	0.000000	0.000000	0.000000	0.194778	0.182141
PCGF5	protein coding	0.000000	0.000000	0.000000	0.287636	0.270362
EXOC6	protein coding	0.000000	0.000000	0.000000	0.017368	0.016905
LGI1	protein coding	0.000000	0.000000	0.000000	2.300384	2.028352
AL359385.1	pseudogene	-1.000000	-1.000000	0.549451	92.786161	81.815235
RRP12	protein coding	0.000000	0.000000	0.000000	0.446728	0.410224
SH3PXD2A	protein coding	0.000000	0.000000	0.000000	0.020798	0.019884
SORCS1	protein coding	0.000000	0.000000	0.000000	0.004628	0.004570
ACSL5	protein coding	0.000000	0.000000	0.000000	0.642411	0.596005
GFRA1	protein coding	0.000000	0.000000	0.000000	0.041077	0.039253
PNLIPRP3	protein coding	0.000000	0.000000	0.000000	0.052394	0.049910
AC005871.1	lincRNA	-1.000000	-1.000000	0.000000	1.768570	1.687072
GRK5	protein coding	0.000000	0.000000	0.000000	0.043204	0.042038
PLPP4	protein coding	0.000000	0.000000	0.000000	1.600414	1.581628
DMBT1	protein coding	9.398348	0.000000	8.882557	8.433815	8.475882
LINC00601	lincRNA	-1.000000	-1.000000	0.000000	4.387889	3.745318
PTPRE	protein coding	0.000000	0.000000	0.000000	0.123217	0.118013
TCERG1L	protein coding	0.000000	0.000000	0.000000	0.137985	0.136324
JAKMIP3	protein coding	0.000000	0.000000	0.000000	0.208257	0.190921
DPYSL4	protein coding	0.000000	0.000000	0.000000	1.860811	1.589320
KNDC1	protein coding	0.000000	0.000000	0.000000	0.044265	0.039415
TUBGCP2	protein coding	0.000000	0.000000	0.000000	1.675755	1.248999
ECHS1	protein coding	0.000000	0.000000	0.000000	0.668128	0.570970
DUX4L29	pseudogene	-1.000000	-1.000000	60.029499	-1.000000	60.029499
B4GALNT4	protein coding	0.000000	0.000000	0.000000	1.324878	0.949675
PKP3	protein coding	0.000000	0.000000	0.000000	0.420913	0.309094
ANO9	protein coding	0.000000	0.000000	0.000000	0.789113	0.693579
DEAF1	protein coding	0.000000	0.000000	0.000000	0.875395	0.683397
MRPL23	protein coding	15.106383	23.356643	18.670695	9.546030	9.953281
OSBPL5	protein coding	0.000000	0.000000	0.000000	0.127853	0.116800
SYT9	protein coding	0.000000	0.000000	0.000000	0.042698	0.039520
TMEM41B	protein coding	0.000000	0.000000	0.000000	3.113425	2.733986
WEE1	protein coding	0.000000	0.000000	0.000000	0.336995	0.252832
SWAP70	protein coding	0.000000	0.000000	0.000000	1.028819	0.967227
SPON1	protein coding	0.000000	0.000000	0.000000	0.056272	0.055374
SOX6	protein coding	0.000000	0.000000	0.000000	0.000000	0.056781
PLEKHA7	protein coding	0.000000	0.000000	0.000000	0.201491	0.194833
NAV2	protein coding	0.000000	0.000000	0.000000	0.003690	0.003632
NELL1	protein coding	0.000000	0.000000	0.000000	0.004763	0.004745
LUZP2	protein coding	0.000000	0.000000	0.000000	0.032051	0.031759
ANO3	protein coding	0.000000	0.000000	0.000000	0.007223	0.007068
THEM7P	pseudogene	-1.000000	-1.000000	0.000000	0.139902	0.139177
CCDC73	protein coding	0.000000	0.000000	0.000000	0.089938	0.086273
KIAA1549L	protein coding	0.000000	0.000000	0.000000	0.020029	0.019151
PRR5L	protein coding	0.000000	0.000000	0.000000	0.482397	0.466504
LRRC4C	protein coding	0.000000	0.000000	0.000000	0.022978	0.022890
LINC01499	lincRNA	-1.000000	-1.000000	0.000000	0.946519	0.936213
HSD17B12	protein coding	0.000000	0.000000	0.000000	0.018527	0.018176
ALKBH3	protein coding	0.000000	0.000000	0.000000	0.747162	0.712204
CELF1	protein coding	0.000000	0.000000	0.000000	0.027853	0.025091
PTPRJ	protein coding	0.000000	0.000000	0.000000	0.164508	0.156609
AC109635.5	pseudogene	-1.000000	-1.000000	0.000000	10.351967	9.859502
MS4A5	protein coding	0.000000	0.000000	0.000000	0.137347	0.460488
LINC00301	pseudogene	-1.000000	-1.000000	0.000000	0.264596	0.257206
DDB1	protein coding	0.000000	0.000000	0.000000	0.000000	0.750956
TKFC	protein coding	0.000000	0.000000	0.000000	2.237569	1.613144
SLC22A24	protein coding	0.000000	0.000000	0.000000	0.273587	0.262908
AP005273.1	lincRNA	-1.000000	-1.000000	0.000000	1.422156	1.257445
MRPL11	protein coding	0.000000	0.000000	0.000000	0.000000	1.004327
ENPP7P7	pseudogene	-1.000000	-1.000000	0.000000	0.976500	0.958724
AP003716.1	lincRNA	-1.000000	-1.000000	0.000000	0.496668	0.397524
TPCN2	protein coding	0.000000	0.000000	0.000000	0.027526	0.020257
SHANK2	protein coding	0.000000	0.000000	0.000000	0.087779	0.083214
MIR4300HG	lincRNA	-1.000000	-1.000000	0.000000	0.016141	0.016105
DLG2	protein coding	0.000000	0.000000	0.000000	0.008979	0.008928
TMEM135	protein coding	0.000000	0.000000	0.000000	0.008878	0.008744
AP004607.9	pseudogene	-1.000000	-1.000000	100.000000	-1.000000	100.000000
AP004607.8	pseudogene	-1.000000	-1.000000	100.000000	100.000000	100.000000
AP004607.1	pseudogene	-1.000000	-1.000000	100.000000	-1.000000	100.000000
TRIM64	protein coding	100.000000	100.000000	100.000000	100.000000	100.000000
DEUP1	protein coding	0.000000	0.000000	0.000000	2.301357	2.217185
CNTN5	protein coding	0.000000	0.000000	0.000000	0.024434	0.024291
TRPC6	protein coding	0.000000	0.000000	0.000000	0.000000	1.788370
DYNC2H1	protein coding	0.000000	0.000000	0.000000	0.039545	0.038064
PDGFD	protein coding	0.000000	0.000000	0.000000	0.543268	0.534229
RDX	protein coding	0.000000	0.000000	0.000000	0.000000	0.164421
ZC3H12C	protein coding	0.000000	0.000000	0.000000	0.564364	0.494393
ARHGAP20	protein coding	0.000000	0.000000	0.000000	0.103113	0.097689
NXPE1	protein coding	0.000000	0.000000	0.000000	0.188410	0.172549
PAFAH1B2	protein coding	0.000000	0.000000	0.000000	0.144547	0.116468
DSCAML1	protein coding	0.000000	0.000000	0.000000	0.009669	0.009493
NECTIN1	protein coding	0.000000	0.000000	0.000000	0.037781	0.030281
AP003390.2	lincRNA	-1.000000	-1.000000	0.000000	0.929422	0.799001
OR8A1	protein coding	0.000000	0.000000	0.000000	0.000000	0.165827
CCDC15	protein coding	0.000000	0.000000	0.000000	0.115090	0.109880
PKNOX2	protein coding	0.000000	0.000000	0.000000	0.105502	0.103832
ETS1	protein coding	0.000000	0.000000	0.000000	0.324022	0.309013
OPCML	protein coding	0.000000	0.000000	0.000000	0.024858	0.024697
GLB1L2	protein coding	0.000000	4.060564	1.753864	0.000000	0.126972
ERC1	protein coding	0.000000	0.000000	0.000000	0.123855	0.121284
ADIPOR2	protein coding	0.000000	0.000000	0.000000	0.332194	0.310677
LRRC23	protein coding	0.000000	0.000000	0.000000	1.232747	1.150612
AC092865.2	pseudogene	-1.000000	-1.000000	100.000000	-1.000000	100.000000
OR7E140P	pseudogene	-1.000000	-1.000000	100.000000	-1.000000	100.000000
OR7E148P	pseudogene	-1.000000	-1.000000	100.000000	-1.000000	100.000000
OR7E149P	pseudogene	-1.000000	-1.000000	82.876712	-1.000000	82.876712
CLEC6A	protein coding	0.000000	0.000000	0.000000	1.448366	1.339047
A2ML1	protein coding	0.000000	0.000000	0.000000	1.892071	1.414868
AC141557.1	pseudogene	-1.000000	-1.000000	0.000000	7.476229	7.292677
AC092821.3	other	-1.000000	-1.000000	0.000000	0.322974	0.317472
KLRA1P	pseudogene	-1.000000	-1.000000	3.257329	0.000000	0.689299
ETV6	protein coding	0.000000	0.000000	0.000000	0.056871	0.055386
BORCS5	protein coding	0.000000	0.000000	0.000000	1.410033	1.348843
GRIN2B	protein coding	0.000000	0.000000	0.000000	0.021983	0.016727
SLC15A5	protein coding	0.000000	0.000000	0.000000	1.337785	1.293722
RERGL	protein coding	0.000000	0.000000	0.000000	0.000000	0.014212
ST8SIA1	protein coding	0.000000	0.000000	0.000000	0.000000	0.139846
AC084816.1	lincRNA	-1.000000	-1.000000	0.000000	0.004480	0.004428
SOX5	protein coding	0.000000	0.000000	0.000000	0.024105	0.023910
LMNTD1	protein coding	0.000000	0.000000	0.000000	0.197752	0.195175
ITPR2	protein coding	0.000000	0.000000	0.000000	0.096267	0.094024
PPFIBP1	protein coding	0.000000	0.000000	0.000000	0.058765	0.055190
TMTC1	protein coding	0.000000	0.000000	0.000000	0.871706	0.841789
AC010198.1	lincRNA	-1.000000	-1.000000	0.000000	1.982415	1.862459
AC024940.2	pseudogene	-1.000000	-1.000000	0.000000	0.174666	0.160745
PKP2	protein coding	0.000000	0.000000	0.000000	0.302504	0.285593
C12orf40	protein coding	0.000000	0.000000	0.000000	0.000000	0.010279
SLC2A13	protein coding	0.000000	0.000000	0.000000	0.008478	0.008261
CNTN1	protein coding	0.000000	0.000000	0.000000	0.089098	0.087374
AC090630.1	lincRNA	-1.000000	-1.000000	0.000000	0.788696	0.784856
TMEM117	protein coding	0.000000	0.000000	0.000000	0.052279	0.052005
DBX2	protein coding	0.000000	0.000000	0.000000	0.086268	0.079611
SENP1	protein coding	0.000000	0.000000	0.000000	0.600920	0.551963
FAIM2	protein coding	0.000000	0.000000	0.000000	2.226844	1.864902
DIP2B	protein coding	0.000000	0.000000	0.000000	0.771412	0.743592
MUCL1	protein coding	0.000000	0.000000	0.000000	0.184102	0.121977
MARS	protein coding	0.000000	0.000000	0.000000	1.921803	1.170354
FAM19A2	protein coding	0.000000	0.000000	0.000000	0.032185	0.030829
GNS	protein coding	0.000000	0.000000	0.000000	0.397148	0.349985
TRHDE	protein coding	0.000000	0.000000	0.000000	0.037696	0.025022
MGAT4C	protein coding	0.000000	0.000000	0.000000	0.043566	0.042231
SOCS2-AS1	other	-1.000000	-1.000000	0.000000	0.125098	0.109196
PLXNC1	protein coding	0.000000	0.000000	0.000000	0.022528	0.021390
PGAM1P5	pseudogene	-1.000000	-1.000000	0.000000	0.019993	0.019605
NTN4	protein coding	0.000000	0.000000	0.000000	0.018534	0.017998
CFAP54	protein coding	0.000000	0.000000	0.000000	0.017652	0.017099
AC007656.1	lincRNA	-1.000000	-1.000000	0.000000	0.157991	0.157537
UTP20	protein coding	0.000000	0.000000	0.000000	0.704594	0.644089
DRAM1	protein coding	0.000000	0.000000	0.000000	0.062629	0.060840
TTC41P	pseudogene	-1.000000	-1.000000	0.000000	0.396617	0.366635
C12orf75	protein coding	0.000000	0.000000	0.000000	0.485712	0.192156
HECTD4	protein coding	0.000000	0.000000	0.000000	0.016032	0.014848
RPH3A	protein coding	0.000000	0.000000	0.000000	0.052712	0.051750
NOS1	protein coding	0.000000	0.000000	0.000000	0.530010	0.306932
CCDC60	protein coding	0.000000	0.000000	0.000000	0.123375	0.121647
AC002070.1	lincRNA	-1.000000	-1.000000	0.000000	0.089941	0.089613
RNF10	protein coding	0.000000	0.000000	0.000000	0.095293	0.086140
HNF1A-AS1	other	-1.000000	-1.000000	0.000000	0.739929	0.688126
HPD	protein coding	0.000000	0.000000	0.000000	1.502984	1.391832
WDR66	protein coding	0.000000	0.000000	0.000000	0.030853	0.029048
RSRC2	protein coding	0.000000	0.000000	0.000000	1.627174	1.359273
AC026333.3	lincRNA	-1.000000	-1.000000	0.000000	0.108367	0.100506
RILPL1	protein coding	0.000000	0.000000	0.000000	0.159313	0.149221
LINC00943	lincRNA	-1.000000	-1.000000	0.000000	0.261194	0.210189
AC068787.1	other	-1.000000	-1.000000	6.956522	-1.000000	6.956522
TMEM132C	protein coding	0.000000	0.000000	0.000000	0.005510	0.005448
TMEM132D	protein coding	0.000000	0.000000	0.000000	0.092986	0.092194
RIMBP2	protein coding	0.000000	0.000000	0.000000	0.008955	0.008746
GALNT9	protein coding	0.000000	0.000000	0.000000	3.198825	3.111816
P2RX2	protein coding	0.000000	0.000000	0.000000	1.481481	0.664820
AL356585.3	pseudogene	-1.000000	-1.000000	3.838583	14.744451	14.079097
LATS2	protein coding	0.000000	0.000000	0.000000	0.177128	0.166074
SKA3	protein coding	0.000000	0.000000	0.000000	1.524436	1.330030
TPTE2P6	pseudogene	-1.000000	-1.000000	0.000000	0.013320	0.013191
ATP12A	protein coding	0.000000	0.000000	0.000000	1.152299	0.991210
RNF6	protein coding	0.000000	0.000000	0.000000	0.000000	0.035407
PAN3	protein coding	0.000000	0.000000	0.000000	0.213012	0.205319
MTUS2	protein coding	0.000000	0.000000	0.000000	0.044699	0.044195
KATNAL1	protein coding	0.000000	0.000000	0.000000	0.167096	0.154501
LHFPL6	protein coding	0.000000	0.000000	0.000000	0.120079	0.118940
COG6	protein coding	0.000000	0.000000	0.000000	0.017826	0.016907
LINC02341	lincRNA	-1.000000	-1.000000	0.000000	0.212588	0.209855
DLEU1	other	-1.000000	-1.000000	2.152625	0.869757	0.893513
RNASEH2B	protein coding	0.000000	0.000000	0.000000	0.304914	0.271753
AL354821.1	lincRNA	-1.000000	-1.000000	0.000000	0.259492	0.255086
AL354810.1	lincRNA	-1.000000	-1.000000	0.000000	0.514743	0.509514
LINC00393	lincRNA	-1.000000	-1.000000	0.000000	0.027335	0.027260
LINC00392	lincRNA	-1.000000	-1.000000	0.000000	0.176223	0.172081
KLF12	protein coding	0.000000	0.000000	0.000000	0.016426	0.015859
TBC1D4	protein coding	0.000000	0.000000	0.000000	0.018321	0.017726
RBM26	protein coding	0.000000	0.000000	0.000000	0.312991	0.284196
FO624990.1	pseudogene	-1.000000	-1.000000	100.000000	-1.000000	100.000000
LINC00440	lincRNA	-1.000000	-1.000000	0.000000	0.476039	0.426318
LINC01049	lincRNA	-1.000000	-1.000000	0.000000	0.570148	0.559902
GPC5	protein coding	0.000000	0.000000	0.000000	0.021948	0.021897
UGGT2	protein coding	0.000000	0.000000	0.000000	0.123652	0.120285
DOCK9	protein coding	0.000000	0.000000	0.000000	0.026186	0.025239
FGF14	protein coding	0.000000	0.000000	0.000000	0.012834	0.012579
MYO16	protein coding	0.000000	0.000000	0.000000	0.006130	0.006047
IRS2	protein coding	0.000000	0.000000	0.000000	2.514477	1.910245
ANKRD10	protein coding	0.000000	0.000000	0.000000	0.676942	0.613211
ARHGEF7	protein coding	0.000000	0.000000	0.000000	0.013842	0.013077
ATP11A	protein coding	0.000000	0.000000	0.000000	0.237797	0.225565
F7	protein coding	0.000000	0.000000	0.000000	0.876596	0.691600
F10	protein coding	0.000000	0.000000	0.000000	1.254914	1.182856
GRTP1	protein coding	0.000000	0.000000	0.000000	0.119291	0.112545
GRK1	protein coding	0.000000	0.000000	0.000000	0.698625	0.655993
TMEM255B	protein coding	0.000000	0.000000	0.000000	0.661530	0.588694
RASA3	protein coding	0.000000	0.000000	0.000000	1.365942	1.328571
RF00002	rRNA	-1.000000	-1.000000	100.000000	-1.000000	100.000000
NF1P10	pseudogene	-1.000000	-1.000000	3.200000	0.000000	0.758294
AL512310.11	other	-1.000000	-1.000000	0.000000	0.401602	0.400144
AL160314.2	other	-1.000000	-1.000000	0.000000	0.203981	0.200153
DHRS4L2	protein coding	0.000000	0.000000	0.000000	5.877178	5.485301
AL110292.1	lincRNA	-1.000000	-1.000000	0.000000	0.011154	0.011122
PRKD1	protein coding	0.000000	0.000000	0.000000	0.004254	0.004225
HEATR5A	protein coding	0.000000	0.000000	0.000000	0.142044	0.132773
AKAP6	protein coding	0.000000	0.000000	0.000000	0.210874	0.203183
MTCO1P2	pseudogene	-1.000000	-1.000000	99.857550	-1.000000	99.857550
NPAS3	protein coding	0.000000	0.000000	0.000000	0.003152	0.003106
EGLN3	protein coding	0.000000	0.000000	0.000000	0.000000	0.311581
MIPOL1	protein coding	0.000000	0.000000	0.000000	0.469446	0.458459
MIA2	protein coding	0.000000	0.000000	0.000000	0.065990	0.061915
LINC00871	lincRNA	-1.000000	-1.000000	0.000000	0.003753	0.003744
NEMF	protein coding	0.000000	0.000000	0.000000	0.802685	0.729753
LINC01588	lincRNA	-1.000000	-1.000000	0.000000	1.013603	0.922628
GNG2	protein coding	0.000000	0.000000	0.000000	0.075800	0.073132
TXNDC16	protein coding	0.000000	0.000000	0.000000	0.386999	0.372339
AL365295.1	other	-1.000000	-1.000000	0.000000	0.004263	0.004245
TMEM260	protein coding	0.000000	0.000000	0.000000	0.200090	0.193526
PRKCH	protein coding	0.000000	0.000000	0.000000	0.024012	0.023664
FUT8	protein coding	0.000000	0.000000	0.000000	0.014049	0.013792
RAD51B	protein coding	0.000000	0.000000	0.000000	0.080925	0.080511
SYNJ2BP-COX16	protein coding	0.000000	0.000000	0.000000	0.076691	0.075816
RGS6	protein coding	0.000000	0.000000	0.000000	0.007339	0.007254
HEATR4	protein coding	0.000000	0.000000	0.000000	29.576228	28.042703
ACOT1	protein coding	100.000000	100.000000	100.000000	100.000000	100.000000
ESRRB	protein coding	0.000000	0.000000	0.000000	0.422306	0.409156
TMEM63C	protein coding	0.000000	0.000000	0.000000	0.147755	0.141331
NRXN3	protein coding	0.000000	0.000000	0.000000	0.024946	0.024736
LINC02296	lincRNA	-1.000000	-1.000000	0.000000	0.144487	0.144122
SPATA7	protein coding	0.000000	0.000000	0.000000	0.188525	0.181444
SLC24A4	protein coding	0.000000	0.000000	0.000000	0.017790	0.016769
PRIMA1	protein coding	0.000000	0.000000	0.000000	0.033192	0.031347
LINC02299	lincRNA	-1.000000	-1.000000	0.000000	0.204136	0.202339
AL355097.1	lincRNA	-1.000000	-1.000000	0.000000	24.081822	19.249350
CCNK	protein coding	0.000000	0.000000	0.000000	0.130089	0.118794
CCDC85C	protein coding	0.000000	0.000000	0.000000	0.074093	0.061630
BEGAIN	protein coding	0.000000	0.000000	0.000000	0.131909	0.121354
PPP2R5C	protein coding	0.000000	0.000000	0.000000	0.018391	0.017450
TRAF3	protein coding	0.000000	0.000000	0.000000	0.039678	0.037307
EXOC3L4	protein coding	0.000000	0.000000	0.000000	3.594482	2.726836
TNFAIP2	protein coding	0.000000	0.000000	0.000000	0.503392	0.328642
TDRD9	protein coding	0.000000	0.000000	0.000000	0.100541	0.096614
TMEM179	protein coding	0.000000	0.019217	0.019007	0.000000	0.017561
TEX22	protein coding	0.000000	0.000000	0.000000	0.000000	0.054340
CRIP2	protein coding	0.000000	0.000000	0.000000	0.480669	0.319090
IGHJ3	other	-1.000000	-1.000000	100.000000	-1.000000	100.000000
IGHJ2P	pseudogene	-1.000000	-1.000000	100.000000	-1.000000	100.000000
IGHJ2	other	-1.000000	-1.000000	100.000000	-1.000000	100.000000
IGHJ1	other	-1.000000	-1.000000	100.000000	-1.000000	100.000000
IGHD7-27	other	-1.000000	-1.000000	100.000000	-1.000000	100.000000
IGHJ1P	pseudogene	-1.000000	-1.000000	100.000000	-1.000000	100.000000
IGHD1-26	other	-1.000000	-1.000000	100.000000	-1.000000	100.000000
IGHD6-25	other	-1.000000	-1.000000	100.000000	-1.000000	100.000000
IGHD5-24	other	-1.000000	-1.000000	100.000000	-1.000000	100.000000
IGHD4-23	other	-1.000000	-1.000000	100.000000	-1.000000	100.000000
IGHD3-22	other	-1.000000	-1.000000	100.000000	-1.000000	100.000000
IGHD2-21	other	-1.000000	-1.000000	100.000000	-1.000000	100.000000
AC246787.2	lincRNA	-1.000000	-1.000000	100.000000	100.000000	100.000000
IGHD1-20	other	-1.000000	-1.000000	100.000000	-1.000000	100.000000
IGHD6-19	other	-1.000000	-1.000000	100.000000	-1.000000	100.000000
IGHD5-18	other	-1.000000	-1.000000	100.000000	-1.000000	100.000000
IGHD4-17	other	-1.000000	-1.000000	100.000000	-1.000000	100.000000
IGHD3-16	other	-1.000000	-1.000000	100.000000	-1.000000	100.000000
IGHD2-15	other	-1.000000	-1.000000	100.000000	-1.000000	100.000000
IGHD1-14	other	-1.000000	-1.000000	100.000000	-1.000000	100.000000
IGHD6-13	other	-1.000000	-1.000000	100.000000	-1.000000	100.000000
IGHD5-12	other	-1.000000	-1.000000	100.000000	-1.000000	100.000000
IGHD4-11	other	-1.000000	-1.000000	100.000000	-1.000000	100.000000
IGHD3-10	other	-1.000000	-1.000000	100.000000	-1.000000	100.000000
IGHD3-9	other	-1.000000	-1.000000	100.000000	-1.000000	100.000000
IGHD2-8	other	-1.000000	-1.000000	100.000000	-1.000000	100.000000
IGHD1-7	other	-1.000000	-1.000000	100.000000	-1.000000	100.000000
IGHD6-6	other	-1.000000	-1.000000	100.000000	-1.000000	100.000000
IGHD5-5	other	-1.000000	-1.000000	100.000000	-1.000000	100.000000
IGHD4-4	other	-1.000000	-1.000000	100.000000	-1.000000	100.000000
IGHD3-3	other	-1.000000	-1.000000	100.000000	-1.000000	100.000000
IGHV3-64D	other	-1.000000	-1.000000	100.000000	100.000000	100.000000
IGHV5-10-1	other	-1.000000	100.000000	100.000000	100.000000	100.000000
IGHVII-30-1	pseudogene	-1.000000	-1.000000	100.000000	-1.000000	100.000000
IGHV3-30-2	pseudogene	-1.000000	-1.000000	100.000000	100.000000	100.000000
IGHV4-31	other	-1.000000	100.000000	100.000000	100.000000	100.000000
RNA5SP389	rRNA	-1.000000	-1.000000	75.438596	-1.000000	75.438596
IGHV2-70D	other	-1.000000	100.000000	100.000000	100.000000	100.000000
IGHV3-69-1	pseudogene	-1.000000	-1.000000	100.000000	100.000000	100.000000
IGHV1-69-2	other	-1.000000	-1.000000	100.000000	100.000000	100.000000
AC245369.1	pseudogene	-1.000000	-1.000000	98.688525	-1.000000	98.688525
AC012414.5	lincRNA	-1.000000	-1.000000	78.950656	0.157049	4.932668
AC012414.7	pseudogene	-1.000000	-1.000000	94.754316	32.417998	36.558144
GRAMD4P5	pseudogene	-1.000000	-1.000000	16.710526	17.765363	17.239301
AC012414.2	pseudogene	-1.000000	-1.000000	55.376344	-1.000000	55.376344
POTEB2	protein coding	17.308869	0.000000	16.785291	33.404022	32.496283
ZNF519P2	pseudogene	-1.000000	-1.000000	73.809524	-1.000000	73.809524
NF1P1	pseudogene	-1.000000	-1.000000	4.198185	11.407707	10.388994
MIR5701-3	miRNA	-1.000000	-1.000000	100.000000	-1.000000	100.000000
AC134980.3	protein coding	0.000000	0.000000	0.000000	0.218402	0.212096
AC010760.1	lincRNA	-1.000000	-1.000000	100.000000	100.000000	100.000000
RPS8P10	pseudogene	-1.000000	-1.000000	100.000000	-1.000000	100.000000
IGHV1OR15-1	other	-1.000000	-1.000000	100.000000	100.000000	100.000000
AC116165.3	pseudogene	-1.000000	-1.000000	100.000000	100.000000	100.000000
SNRPN	protein coding	0.000000	0.000000	0.000000	0.014492	0.014186
GABRB3	protein coding	0.000000	0.000000	0.000000	0.077152	0.075759
GABRG3	protein coding	0.000000	0.000000	0.000000	0.024700	0.024180
HERC2	protein coding	0.000000	0.000000	0.000000	0.013293	0.012316
GOLGA8G	protein coding	0.000000	0.000000	0.000000	0.000000	0.201447
AC138749.3	pseudogene	-1.000000	-1.000000	3.381643	4.107474	3.984476
AC138749.2	pseudogene	-1.000000	-1.000000	78.313253	-1.000000	78.313253
HERC2P11	pseudogene	-1.000000	-1.000000	100.000000	100.000000	100.000000
HERC2P9	pseudogene	-1.000000	-1.000000	0.000000	20.296806	18.736165
CHRFAM7A	protein coding	0.000000	2.234138	1.905197	0.430508	0.701161
AC019322.3	pseudogene	-1.000000	-1.000000	4.402516	0.000000	1.718494
FAN1	protein coding	0.000000	0.000000	0.000000	0.108014	0.091706
OTUD7A	protein coding	0.000000	0.000000	0.000000	0.048165	0.046789
CHRNA7	protein coding	0.000000	0.000000	0.000000	0.121413	0.117397
AC139426.2	lincRNA	-1.000000	-1.000000	0.000000	2.089590	2.025224
AVEN	protein coding	0.000000	0.000000	0.000000	0.140660	0.139347
DPH6-DT	lincRNA	-1.000000	-1.000000	0.000000	0.035660	0.035485
C15orf53	protein coding	0.000000	0.000000	0.000000	0.000000	0.229505
AC013652.1	lincRNA	-1.000000	-1.000000	0.000000	0.287108	0.283516
MGA	protein coding	0.000000	0.000000	0.000000	0.235609	0.210725
SEMA6D	protein coding	0.000000	0.000000	0.000000	0.028540	0.028130
ATP8B4	protein coding	0.000000	0.000000	0.000000	0.009125	0.008935
DMXL2	protein coding	0.000000	0.000000	0.000000	0.197201	0.185014
LINC02490	lincRNA	-1.000000	-1.000000	0.000000	1.791185	1.710043
UNC13C	protein coding	0.000000	0.000000	0.000000	0.007576	0.007413
RFX7	protein coding	0.000000	0.000000	0.000000	0.110059	0.102573
ADAM10	protein coding	0.000000	0.000000	0.000000	0.204206	0.187379
FAM81A	protein coding	0.000000	0.000000	0.000000	0.216770	0.210134
ANXA2	protein coding	0.000000	0.000000	0.000000	0.359569	0.339020
TLN2	protein coding	0.000000	0.000000	0.000000	0.033310	0.393081
RAB11A	protein coding	0.000000	0.000000	0.000000	0.000000	0.027721
MEGF11	protein coding	0.000000	0.000000	0.000000	0.040990	0.040149
TIPIN	protein coding	0.000000	0.000000	0.000000	0.639954	0.613376
SMAD3	protein coding	0.000000	0.000000	0.000000	0.734048	0.688569
PIAS1	protein coding	0.000000	0.000000	0.000000	2.224058	2.013516
ITGA11	protein coding	0.000000	0.000000	0.000000	1.242622	1.148722
CORO2B	protein coding	0.000000	0.000000	0.000000	0.193351	0.188125
ANP32A	protein coding	0.000000	0.000000	0.000000	0.062661	0.059015
PAQR5	protein coding	0.000000	0.000000	0.000000	0.334737	0.316999
THSD4	protein coding	0.000000	0.000000	0.000000	0.077853	0.076774
PKM	protein coding	0.000000	0.000000	0.000000	0.076056	0.067087
TMEM202-AS1	lincRNA	-1.000000	-1.000000	0.000000	0.040203	0.038581
PTPN9	protein coding	0.000000	0.000000	0.000000	0.222321	0.206829
LINGO1	protein coding	0.000000	0.000000	0.000000	0.178625	0.174626
ADAMTS7P3	pseudogene	-1.000000	-1.000000	0.000000	0.204082	0.158684
TBC1D2B	protein coding	0.000000	0.000000	0.000000	0.031055	0.028819
RF00017	other	-1.000000	-1.000000	100.000000	-1.000000	100.000000
SLC28A1	protein coding	0.000000	0.000000	0.000000	0.157822	0.148834
AC044860.1	pseudogene	-1.000000	-1.000000	0.000000	1.426302	1.345597
AGBL1	protein coding	0.000000	0.000000	0.000000	0.005126	0.005058
NTRK3-AS1	lincRNA	-1.000000	-1.000000	0.000000	1.365841	1.167103
LINC00928	lincRNA	-1.000000	-1.000000	0.000000	3.689973	3.396065
CRTC3	protein coding	0.000000	0.000000	0.000000	0.291494	0.275516
SLCO3A1	protein coding	0.000000	0.000000	0.000000	0.084728	0.083140
CHD2	protein coding	0.000000	0.000000	0.000000	0.267738	0.236277
ADAMTS17	protein coding	0.000000	0.000000	0.000000	0.040728	0.039955
CERS3	protein coding	0.000000	0.000000	0.000000	0.242901	0.235131
ALDH1A3	protein coding	0.000000	0.000000	0.000000	0.972710	0.832648
CACNA1H	protein coding	0.000000	0.000000	0.000000	0.054688	0.048069
UNKL	protein coding	0.000000	0.000000	0.000000	2.707445	2.364878
HAGH	protein coding	0.000000	0.000000	0.000000	0.085267	0.076012
PKD1	protein coding	0.000000	0.000000	0.000000	0.248779	0.173773
CCNF	protein coding	0.000000	0.000000	0.000000	1.320290	1.126952
IL32	protein coding	0.000000	0.000000	0.000000	0.491736	0.426162
RBFOX1	protein coding	0.000000	0.000000	0.000000	0.016676	0.016616
GSPT1	protein coding	0.000000	0.000000	0.000000	0.764526	0.646453
SHISA9	protein coding	0.000000	0.000000	0.000000	0.033446	0.032468
NPIPA1	protein coding	0.000000	0.000000	0.000000	0.000000	6.015449
PDXDC1	protein coding	0.000000	0.206079	0.124204	0.147229	0.146284
PKD1P6	pseudogene	-1.000000	-1.000000	0.000000	1.225385	0.971966
NOMO3	protein coding	38.185829	0.000000	30.935895	35.719972	35.376049
AC136624.3	pseudogene	-1.000000	-1.000000	100.000000	-1.000000	100.000000
AC138969.2	pseudogene	-1.000000	-1.000000	0.000000	1.549770	0.822253
NOMO2	protein coding	2.650546	0.000000	1.936141	5.772387	5.614759
SYT17	protein coding	0.000000	0.000000	0.000000	0.363335	0.336777
HS3ST2	protein coding	0.000000	0.000000	0.000000	0.267412	0.261352
GGA2	protein coding	0.000000	0.000000	0.000000	0.580100	0.516654
PRKCB	protein coding	0.000000	0.000000	0.000000	0.089917	0.087869
HS3ST4	protein coding	0.000000	0.000000	0.000000	0.011753	0.011668
AC133555.1	pseudogene	-1.000000	-1.000000	0.000000	0.782155	0.727371
NPIPB12	protein coding	8.188406	0.000000	6.694313	1.368186	2.160397
ITGAM	protein coding	0.000000	0.000000	0.000000	0.272612	0.253765
TP53TG3C	protein coding	16.397229	67.509542	58.758403	38.173653	54.454517
AC141257.2	lincRNA	-1.000000	-1.000000	0.000000	6.573828	6.545020
MT4	protein coding	0.000000	0.000000	0.000000	2.658543	2.456499
AC092378.1	lincRNA	-1.000000	-1.000000	0.000000	0.013427	0.013331
LINC02141	lincRNA	-1.000000	-1.000000	0.000000	0.032808	0.031719
AC138305.1	lincRNA	-1.000000	-1.000000	0.000000	0.150184	0.149778
AC009055.1	lincRNA	-1.000000	-1.000000	0.000000	0.199522	0.198735
LINC00922	lincRNA	-1.000000	-1.000000	0.000000	0.137043	0.136052
TERB1	protein coding	0.000000	0.000000	0.000000	0.792006	0.688191
WWP2	protein coding	0.000000	0.000000	0.000000	0.099688	0.095856
ZFHX3	protein coding	0.000000	0.000000	0.000000	0.002018	0.001984
AC138627.1	lincRNA	-1.000000	-1.000000	0.000000	0.298816	0.293765
CFDP1	protein coding	0.000000	0.000000	0.000000	0.460332	0.454263
AC099511.1	lincRNA	-1.000000	-1.000000	0.000000	0.259740	0.254177
CNTNAP4	protein coding	0.000000	0.000000	0.000000	1.765180	1.732870
WWOX	protein coding	0.000000	0.000000	0.000000	0.002342	0.002335
AC022166.1	lincRNA	-1.000000	-1.000000	0.000000	0.097050	0.096323
AC092718.8	protein coding	0.000000	0.000000	0.000000	0.474200	0.455602
BCO1	protein coding	0.000000	0.000000	0.000000	0.056287	0.053137
CDH13	protein coding	0.000000	0.000000	0.000000	0.520041	0.515745
LINC01081	lincRNA	-1.000000	-1.000000	0.000000	0.394456	0.390898
AC138512.1	lincRNA	-1.000000	-1.000000	0.000000	1.471309	1.461772
LINC00304	lincRNA	-1.000000	-1.000000	1.338384	0.000000	1.039419
CPNE7	protein coding	0.000000	0.000000	0.000000	1.966247	1.708725
FANCA	protein coding	0.000000	0.000000	0.000000	0.184787	0.169389
AFG3L1P	pseudogene	-1.000000	-1.000000	0.000000	0.145218	0.114962
DBNDD1	protein coding	0.000000	0.000000	0.000000	0.216757	0.170347
AC240565.2	lincRNA	-1.000000	-1.000000	100.000000	93.417104	94.501449
AC240565.1	lincRNA	-1.000000	-1.000000	68.075802	72.319709	72.121455
DOC2B	protein coding	0.000000	0.000000	0.000000	2.543924	2.146884
RPH3AL	protein coding	0.000000	0.000000	0.000000	0.115269	0.112156
VPS53	protein coding	0.000000	0.000000	0.000000	0.044713	0.041774
NXN	protein coding	0.000000	0.000000	0.000000	0.252849	0.248259
ABR	protein coding	0.000000	0.000000	0.000000	0.200684	0.193789
PITPNA	protein coding	0.000000	0.000000	0.000000	0.817860	0.738392
RTN4RL1	protein coding	0.000000	0.000000	0.000000	1.113256	1.068734
DPH1	protein coding	0.000000	0.000000	0.000000	0.356718	0.270270
SMG6	protein coding	0.000000	0.000000	0.000000	0.050331	0.048784
RAP1GAP2	protein coding	0.000000	0.000000	0.000000	0.092755	0.090415
NCBP3	protein coding	0.000000	0.000000	0.000000	3.054996	2.168489
ZZEF1	protein coding	0.000000	0.000000	0.000000	0.048927	0.044741
UBE2G1	protein coding	0.000000	0.000000	0.000000	0.022626	0.021567
SPNS3	protein coding	0.000000	0.000000	0.000000	0.389566	0.374175
NLRP1	protein coding	0.000000	0.000000	0.000000	0.277326	0.258340
AC007846.2	protein coding	0.000000	0.000000	0.000000	0.086617	0.086401
PITPNM3	protein coding	0.000000	0.000000	0.000000	0.163760	0.152048
NTN1	protein coding	0.000000	0.000000	0.000000	0.010645	0.010339
STX8	protein coding	0.000000	0.000000	0.000000	0.124689	0.124187
DNAH9	protein coding	0.000000	0.000000	0.000000	0.021061	0.020198
COX10-AS1	other	-1.000000	-1.000000	0.000000	0.089384	0.087535
ADORA2B	protein coding	0.000000	0.000000	0.000000	0.976180	0.921211
SNORD3B-2	snRNA	-1.000000	-1.000000	3.037975	-1.000000	3.037975
AC007952.3	lincRNA	-1.000000	-1.000000	0.000000	3.925950	3.652380
ALDH3A2	protein coding	0.000000	0.000000	0.000000	1.621816	1.374652
AC015818.3	pseudogene	-1.000000	-1.000000	0.000000	1.758182	1.464294
AC209154.2	lincRNA	-1.000000	-1.000000	3.947368	31.506500	17.954693
AC005726.1	protein coding	0.000000	0.000000	0.000000	0.000000	0.138849
FOXN1	protein coding	0.000000	0.000000	0.000000	0.758595	0.673751
SSH2	protein coding	0.000000	0.000000	0.000000	0.025518	0.024644
ASIC2	protein coding	0.000000	0.000000	0.000000	0.016938	0.016611
CCL3L1	protein coding	100.000000	100.000000	100.000000	100.000000	100.000000
CCL4L2	protein coding	100.000000	100.000000	100.000000	100.000000	100.000000
AC243829.5	lincRNA	-1.000000	-1.000000	100.000000	100.000000	100.000000
AC243829.3	pseudogene	-1.000000	-1.000000	100.000000	-1.000000	100.000000
AC243829.6	pseudogene	-1.000000	-1.000000	100.000000	-1.000000	100.000000
TBC1D3I	protein coding	98.944338	72.851406	84.739834	97.370219	94.755339
AC233699.1	pseudogene	-1.000000	-1.000000	7.883462	23.066705	22.676676
TBC1D3G	protein coding	41.272727	3.140097	33.624031	33.181559	33.278161
TBC1D3D	protein coding	39.636364	5.806452	32.198582	20.694365	22.926963
RNA5SP526	rRNA	-1.000000	-1.000000	100.000000	-1.000000	100.000000
AC244154.1	pseudogene	-1.000000	-1.000000	0.000000	0.060164	0.058620
FBXO47	protein coding	0.000000	0.000000	0.000000	3.263639	3.019051
CDK12	protein coding	0.000000	0.000000	0.000000	0.384580	0.240822
WIPF2	protein coding	0.000000	0.000000	0.000000	0.773101	0.680220
LINC00854	protein coding	0.000000	0.000000	0.000000	40.030320	37.314597
MAPT	protein coding	0.000000	0.000000	0.000000	0.186454	0.176929
NSFP1	pseudogene	-1.000000	-1.000000	0.000000	1.516065	1.496246
NSF	protein coding	0.000000	0.000000	0.000000	1.458601	1.416110
GIP	protein coding	0.000000	0.000000	0.000000	4.357626	4.043019
B4GALNT2	protein coding	0.000000	0.000000	0.000000	0.895581	0.714286
ZNF652	protein coding	0.000000	0.000000	0.000000	0.061587	0.051865
XYLT2	protein coding	0.000000	0.000000	0.000000	2.901786	2.135398
CA10	protein coding	0.000000	0.000000	0.000000	0.011986	0.011893
SMIM36	protein coding	0.000000	0.000000	0.000000	0.127875	0.122201
RPS6KB1	protein coding	0.000000	0.000000	0.000000	0.050536	0.045203
BCAS3	protein coding	0.000000	0.000000	0.000000	0.003940	0.003914
BRIP1	protein coding	0.000000	0.000000	0.000000	0.037232	0.035664
EFCAB3	protein coding	0.000000	0.000000	0.000000	0.000000	0.038600
ICAM2	protein coding	0.000000	0.000000	0.000000	1.891138	1.729490
PITPNC1	protein coding	0.000000	0.000000	0.000000	0.102959	0.100631
AC005144.1	lincRNA	-1.000000	-1.000000	0.000000	0.762691	0.749761
SOX9-AS1	other	-1.000000	-1.000000	0.000000	0.204929	0.196459
KCTD2	protein coding	0.000000	0.000000	0.000000	1.023961	0.900522
ATP5PD	protein coding	0.000000	0.000000	0.000000	4.006410	3.693672
NUP85	protein coding	0.000000	0.000000	0.000000	0.100566	0.089704
LLGL2	protein coding	0.000000	0.000000	0.000000	0.247886	0.223428
DNAH17	protein coding	0.000000	0.000000	0.000000	0.141616	0.128825
CYTH1	protein coding	0.000000	0.000000	0.000000	0.067567	0.064666
CANT1	protein coding	0.000000	0.000000	0.000000	1.097112	0.853994
RBFOX3	protein coding	0.000000	0.000000	0.000000	0.022968	0.022727
RPTOR	protein coding	0.000000	0.000000	0.000000	0.005559	0.005456
AATK	protein coding	0.000000	0.000000	0.000000	0.101859	0.090197
NPLOC4	protein coding	0.000000	0.000000	0.000000	0.000000	0.371268
TSPAN10	protein coding	0.000000	0.000000	0.000000	3.502266	2.936604
PDE6G	protein coding	0.000000	0.000000	0.000000	0.415876	0.363550
OGFOD3	protein coding	0.000000	0.000000	0.000000	0.317848	0.265180
FOXK2	protein coding	0.000000	0.000000	0.000000	0.000000	0.078432
TBCD	protein coding	0.000000	0.000000	0.000000	0.050058	0.047457
NDC80	protein coding	0.000000	0.000000	0.000000	0.379315	0.350146
SMCHD1	protein coding	0.000000	0.000000	0.000000	0.017189	0.016077
DLGAP1	protein coding	0.000000	0.000000	0.000000	0.052958	0.052538
RAB12	protein coding	0.000000	0.000000	0.000000	0.395826	0.367451
TUBB6	protein coding	0.000000	0.000000	0.000000	0.063350	0.057297
AFG3L2	protein coding	0.000000	0.000000	0.000000	0.046571	0.043415
PTPN2	protein coding	0.000000	0.000000	0.000000	0.230716	0.222662
ANKRD30B	protein coding	0.000000	0.000000	0.000000	0.351661	0.282005
RIOK3	protein coding	0.000000	0.000000	0.000000	0.085555	0.074008
LAMA3	protein coding	0.000000	0.000000	0.000000	0.054144	0.051577
TAF4B	protein coding	0.000000	0.000000	0.000000	0.166410	0.161087
CCDC178	protein coding	0.000000	0.000000	0.000000	0.005603	0.005559
MAPRE2	protein coding	0.000000	0.000000	0.000000	0.471232	0.455140
AC118757.1	lincRNA	-1.000000	-1.000000	0.000000	0.706870	0.670625
AC016205.1	lincRNA	-1.000000	-1.000000	0.000000	0.058584	0.058309
AC011139.1	lincRNA	-1.000000	-1.000000	0.000000	0.220465	0.210633
LINC01478	lincRNA	-1.000000	-1.000000	0.000000	0.937447	0.927202
SLC14A2	protein coding	0.000000	0.000000	0.000000	0.067652	0.066923
PSTPIP2	protein coding	0.000000	0.000000	0.000000	0.035007	0.033808
ST8SIA5	protein coding	0.000000	0.000000	0.000000	0.000000	0.352159
AC090241.2	other	-1.000000	-1.000000	0.000000	11.495894	4.065143
SMAD2	protein coding	0.000000	0.000000	0.000000	0.223328	0.157952
CTIF	protein coding	0.000000	0.000000	0.000000	0.024244	0.023753
DYM	protein coding	0.000000	0.000000	0.000000	0.126357	0.124561
DCC	protein coding	0.000000	0.000000	0.000000	0.150961	0.149532
NEDD4L	protein coding	0.000000	0.000000	0.000000	0.089985	0.087073
CCBE1	protein coding	0.000000	0.000000	0.000000	0.123028	0.120102
PIGN	protein coding	0.000000	0.000000	0.000000	0.031123	0.029447
ZCCHC2	protein coding	0.000000	0.000000	0.000000	0.000000	0.445118
CDH7	protein coding	0.000000	0.000000	0.000000	0.526816	0.474698
CCDC102B	protein coding	0.000000	0.000000	0.000000	0.045727	0.045297
ZNF516	protein coding	0.000000	0.000000	0.000000	0.074552	0.070073
LINC00908	lincRNA	-1.000000	-1.000000	0.000000	0.682512	0.657247
MBP	protein coding	0.000000	0.000000	0.000000	0.208777	0.185979
AC124254.1	lincRNA	-1.000000	-1.000000	0.000000	0.837068	0.833669
NFATC1	protein coding	0.000000	0.000000	0.000000	0.027013	0.025474
CTDP1	protein coding	0.000000	0.000000	0.000000	0.378997	0.348858
AC008993.1	pseudogene	-1.000000	-1.000000	45.215760	24.080605	29.217799
ODF3L2	protein coding	0.000000	0.000000	0.000000	0.309134	0.266392
HCN2	protein coding	0.000000	0.000000	0.000000	0.146781	0.128365
MED16	protein coding	0.000000	0.000000	0.000000	0.735736	0.621385
STK11	protein coding	0.000000	0.000000	0.000000	0.825887	0.719382
TJP3	protein coding	0.000000	0.000000	0.000000	0.670763	0.613526
ZFR2	protein coding	0.000000	0.000000	0.000000	0.042263	0.038457
STAP2	protein coding	0.000000	0.000000	0.000000	0.294495	0.208078
AC005523.1	lincRNA	-1.000000	-1.000000	0.000000	0.776288	0.722852
SLC25A41	protein coding	1.976640	0.000000	1.436031	5.954693	5.037458
C3	protein coding	0.000000	0.000000	0.000000	0.304268	0.270536
ADGRE4P	pseudogene	-1.000000	-1.000000	0.000000	0.742987	0.696465
HNRNPM	protein coding	0.000000	0.000000	0.000000	0.711598	0.665208
AC012616.1	pseudogene	-1.000000	-1.000000	100.000000	-1.000000	100.000000
C3P1	pseudogene	-1.000000	-1.000000	0.000000	0.469709	0.404602
OR7A17	protein coding	0.000000	0.000000	0.000000	0.551956	0.290074
NWD1	protein coding	0.000000	0.000000	0.000000	0.394792	0.363314
UNC13A	protein coding	0.000000	0.000000	0.000000	0.080636	0.071234
ZNF253	protein coding	0.000000	0.000000	0.000000	0.451575	0.395998
ZNF730	protein coding	0.000000	0.000000	0.000000	0.516672	0.492994
ZNF91	protein coding	0.000000	0.000000	0.000000	0.000000	1.217856
ZNF675	protein coding	0.000000	0.000000	0.000000	0.038800	0.037750
AC139769.1	pseudogene	-1.000000	-1.000000	0.000000	0.451437	0.430581
AC008798.1	pseudogene	-1.000000	-1.000000	100.000000	-1.000000	100.000000
ZNF536	protein coding	0.000000	0.000000	0.000000	0.139222	0.136837
ANKRD27	protein coding	0.000000	0.000000	0.000000	0.041543	0.037693
ZNF529	protein coding	0.000000	0.000000	0.000000	0.462820	0.425520
ZNF573	protein coding	0.000000	0.000000	0.000000	0.212582	0.198854
NFKBIB	protein coding	0.000000	0.000000	0.000000	0.368794	0.282824
PAK4	protein coding	0.000000	0.000000	0.000000	0.055686	0.049083
FCGBP	protein coding	0.000000	0.000000	0.000000	0.913398	0.748917
CEACAMP5	pseudogene	-1.000000	-1.000000	0.000000	2.746621	2.567895
PSG9	protein coding	0.000000	0.000000	0.000000	0.252344	0.237275
CEACAM22P	pseudogene	-1.000000	-1.000000	0.000000	1.174018	1.129377
CEACAM19	protein coding	0.000000	0.000000	0.000000	6.382868	5.547756
RELB	protein coding	0.000000	0.000000	0.000000	0.133538	0.125109
PPP1R13L	protein coding	0.000000	0.000000	0.000000	1.348632	1.179113
DMPK	protein coding	0.000000	0.000000	0.000000	11.061491	7.526295
NPAS1	protein coding	0.000000	0.000000	0.000000	1.816793	1.649008
SYNGR4	protein coding	0.000000	0.000000	0.000000	0.493942	0.442367
SEC1P	pseudogene	-1.000000	-1.000000	0.000000	0.293742	0.276181
NTN5	protein coding	0.000000	0.000000	0.000000	1.250897	1.045057
ZNF534	protein coding	0.000000	0.000000	0.000000	0.514113	0.441024
LILRP2	pseudogene	-1.000000	-1.000000	0.000000	13.180347	8.091024
PPP1R12C	protein coding	0.000000	0.000000	0.000000	3.304622	2.908504
FAM71E2	protein coding	0.000000	0.000000	0.000000	1.186309	0.730364
SBK2	protein coding	0.000000	0.000000	0.000000	3.371146	2.868407
NLRP9	protein coding	0.000000	0.000000	0.000000	3.373302	2.966300
ZNF71	protein coding	0.000000	0.000000	0.000000	1.194333	0.980235
ZSCAN18	protein coding	0.000000	0.000000	0.000000	1.071368	0.913585
ZBTB45	protein coding	0.000000	0.000000	0.000000	0.423574	0.366416
AC079779.2	other	-1.000000	-1.000000	0.000000	0.336747	0.324589
AC092159.1	lincRNA	-1.000000	-1.000000	0.000000	0.486574	0.431448
LINC01115	lincRNA	-1.000000	-1.000000	0.000000	0.250396	0.246089
SNTG2	protein coding	0.000000	0.000000	0.000000	0.292653	0.291305
TPO	protein coding	0.000000	0.000000	0.000000	0.786886	0.574672
LINC01250	lincRNA	-1.000000	-1.000000	0.000000	0.053363	0.052819
EIPR1	protein coding	0.000000	0.000000	0.000000	0.056502	0.055568
DCDC2C	protein coding	0.000000	0.000000	0.000000	0.351328	0.347659
MIR7515HG	lincRNA	-1.000000	-1.000000	0.000000	0.071505	0.059751
LINC00276	lincRNA	-1.000000	-1.000000	0.000000	0.011506	0.011442
AC010145.1	lincRNA	-1.000000	-1.000000	0.000000	0.127073	0.126071
KCNS3	protein coding	0.000000	0.000000	0.000000	0.000000	0.021705
AC018742.1	lincRNA	-1.000000	-1.000000	0.000000	0.002938	0.002934
C2orf16	protein coding	0.000000	0.000000	0.000000	0.072599	0.046322
PLB1	protein coding	0.000000	0.000000	0.000000	0.020655	0.019824
ALK	protein coding	0.000000	0.000000	0.000000	0.009421	0.009331
LINC00486	lincRNA	-1.000000	-1.000000	0.000000	4.139768	4.053333
LTBP1	protein coding	0.000000	0.000000	0.000000	0.634749	0.625142
LINC01317	lincRNA	-1.000000	-1.000000	0.000000	0.008139	0.008124
AC068599.1	lincRNA	-1.000000	-1.000000	0.000000	0.129491	0.129198
CRIM1	protein coding	0.000000	0.000000	0.000000	0.014866	0.014344
DHX57	protein coding	0.000000	0.000000	0.000000	0.452290	0.421968
THADA	protein coding	0.000000	0.000000	0.000000	0.091291	0.088442
AC009975.1	lincRNA	-1.000000	-1.000000	0.000000	0.050744	0.050519
AC009975.2	lincRNA	-1.000000	-1.000000	0.000000	0.124365	0.123313
AC007402.1	lincRNA	-1.000000	-1.000000	0.000000	0.047617	0.047480
SPTBN1	protein coding	0.000000	0.000000	0.000000	0.122296	0.114798
FAM161A	protein coding	0.000000	0.000000	0.000000	0.507395	0.440438
WDPCP	protein coding	0.000000	0.000000	0.000000	0.000000	0.003822
MDH1	protein coding	0.000000	0.000000	0.000000	0.168182	0.145255
SPRED2	protein coding	0.000000	0.000000	0.000000	0.023939	0.022991
ACTG2	protein coding	0.000000	0.000000	0.000000	0.120133	0.105259
DNAH6	protein coding	0.000000	0.000000	0.000000	0.096834	0.092698
TCF7L1	protein coding	0.000000	0.000000	0.000000	0.186149	0.182509
RNU2-63P	snRNA	-1.000000	-1.000000	19.170984	-1.000000	19.170984
THNSL2	protein coding	0.000000	0.000000	0.000000	3.560346	2.668135
IGKV4-1	other	-1.000000	87.931034	87.337058	77.880184	84.656085
IGKV2-40	other	-1.000000	-1.000000	100.000000	-1.000000	100.000000
MRPS5	protein coding	0.000000	0.000000	0.000000	0.000000	0.065888
ANKRD36B	protein coding	0.000000	0.000000	0.000000	0.030821	0.028776
VWA3B	protein coding	0.000000	0.000000	0.000000	0.114215	0.111414
TSGA10	protein coding	0.000000	0.000000	0.000000	0.207332	0.201645
LONRF2	protein coding	0.000000	0.392592	0.330175	0.000000	0.093038
PDCL3	protein coding	0.000000	0.000000	0.000000	0.295009	0.256319
CREG2	protein coding	0.000000	0.000000	0.000000	0.897465	0.761107
MAP4K4	protein coding	0.000000	0.000000	0.000000	0.067532	0.064699
IL18R1	protein coding	0.000000	0.000000	0.000000	0.201899	0.192559
SLC9A2	protein coding	0.000000	0.000000	0.000000	0.373637	0.351486
LINC01102	lincRNA	-1.000000	-1.000000	0.000000	0.308036	0.290070
SH3RF3	protein coding	0.000000	0.000000	0.000000	0.116655	0.114846
ZBTB45P1	pseudogene	-1.000000	-1.000000	100.000000	-1.000000	100.000000
LINC01123	lincRNA	-1.000000	-1.000000	100.000000	100.000000	100.000000
AC013268.3	pseudogene	-1.000000	-1.000000	33.964701	0.000000	25.386100
DPP10	protein coding	0.000000	0.000000	0.000000	0.052739	0.052442
RF00019	other	-1.000000	-1.000000	100.000000	-1.000000	100.000000
CNTNAP5	protein coding	0.000000	0.000000	0.000000	0.023059	0.022921
MAP3K2	protein coding	0.000000	0.000000	0.000000	0.031972	0.027860
CFC1B	protein coding	86.755952	100.000000	94.664269	90.417176	91.359525
PRSS40B	protein coding	0.000000	17.470882	12.711864	0.854514	2.669633
THSD7B	protein coding	0.000000	0.000000	0.000000	0.042055	0.041768
LRP1B	protein coding	0.000000	0.000000	0.000000	0.016937	0.016787
ARHGAP15	protein coding	0.000000	0.000000	0.000000	0.003568	0.003545
MBD5	protein coding	0.000000	0.000000	0.000000	0.004966	0.004839
AC023469.1	lincRNA	-1.000000	-1.000000	0.000000	0.565020	0.559364
ACVR1C	protein coding	0.000000	0.000000	0.000000	0.340765	0.310061
ACVR1	protein coding	0.000000	0.000000	0.000000	0.218449	0.212311
PLA2R1	protein coding	0.000000	0.000000	0.000000	0.273461	0.241187
ITGB6	protein coding	0.000000	0.000000	0.000000	0.281446	0.268264
KCNH7	protein coding	0.000000	0.000000	0.000000	0.065015	0.064409
CSRNP3	protein coding	0.000000	0.000000	0.000000	0.495696	0.467783
CERS6	protein coding	0.000000	0.000000	0.000000	0.096149	0.093963
KLHL23	protein coding	0.000000	0.000000	0.000000	0.086605	0.081211
OLA1	protein coding	0.000000	0.000000	0.000000	0.179280	0.173616
UBE2E3	protein coding	0.000000	0.000000	0.000000	0.353395	0.302734
LINC01934	lincRNA	-1.000000	-1.000000	0.000000	0.120573	0.115083
ITGA4	protein coding	0.000000	0.000000	0.000000	0.407702	0.383617
MFSD6	protein coding	0.000000	0.000000	0.000000	0.034917	0.030739
MAIP1	protein coding	0.000000	0.000000	0.000000	0.040707	0.039457
MPP4	protein coding	0.000000	0.000000	0.000000	0.044940	0.042732
METTL21A	protein coding	0.000000	35.877743	34.067570	0.000000	5.053315
ERBB4	protein coding	0.000000	0.000000	0.000000	0.024505	0.024245
SPAG16	protein coding	0.000000	0.000000	0.000000	0.010165	0.010123
DNPEP	protein coding	0.000000	0.000000	0.000000	0.102867	0.090583
SPEG	protein coding	0.000000	0.000000	0.000000	0.130919	0.104034
ACSL3	protein coding	0.000000	0.000000	0.000000	3.590001	3.331940
DOCK10	protein coding	0.000000	0.000000	0.000000	0.043038	0.041824
AGFG1	protein coding	0.000000	0.000000	0.000000	0.026297	0.023579
PID1	protein coding	0.000000	0.000000	0.000000	0.036419	0.021152
SP100	protein coding	0.000000	0.000000	0.000000	0.271228	0.257515
GIGYF2	protein coding	0.000000	0.000000	0.000000	0.189435	0.178226
SH3BP4	protein coding	0.000000	0.000000	0.000000	0.144889	0.136879
RAB17	protein coding	0.000000	0.000000	0.000000	0.000000	0.190532
ESPNL	protein coding	0.000000	0.000000	0.000000	0.089136	0.075460
HDAC4	protein coding	0.000000	0.000000	0.000000	0.029418	0.028573
NDUFA10	protein coding	0.000000	0.000000	0.000000	0.180042	0.171490
AQP12A	protein coding	0.000000	0.000000	0.000000	1.958651	1.626996
CROCC2	protein coding	0.000000	0.000000	0.000000	0.087076	0.081627
ANO7	protein coding	0.000000	0.000000	0.000000	1.195021	1.044266
D2HGDH	protein coding	0.000000	0.000000	0.000000	2.404654	2.173088
AL049634.2	protein coding	7.046332	15.040650	8.580343	27.774879	27.465097
AL049634.3	pseudogene	-1.000000	-1.000000	100.000000	-1.000000	100.000000
PTPRA	protein coding	0.000000	0.000000	0.000000	0.180787	0.176109
AL096799.1	lincRNA	-1.000000	-1.000000	0.000000	7.895904	7.856753
PAK5	protein coding	0.000000	0.000000	0.000000	0.014156	0.013923
MACROD2	protein coding	0.000000	0.000000	0.000000	0.075087	0.074885
SLC24A3	protein coding	0.000000	0.000000	0.000000	0.005333	0.005291
XRN2	protein coding	0.000000	0.000000	0.000000	3.185634	3.056991
CST13P	pseudogene	-1.000000	-1.000000	0.000000	0.253339	0.240469
KIF3B	protein coding	0.000000	0.000000	0.000000	0.571942	0.510925
RALY	protein coding	0.000000	0.000000	0.000000	0.000000	0.020931
EIF2S2	protein coding	0.000000	1.451906	0.903955	0.000000	0.099859
ASIP	protein coding	0.000000	0.000000	0.000000	4.442372	4.395854
ACSS2	protein coding	0.000000	0.000000	0.000000	0.205666	0.182743
PHF20	protein coding	0.000000	0.000000	0.000000	0.023869	0.022981
TOX2	protein coding	0.000000	0.000000	0.000000	0.262301	0.257186
JPH2	protein coding	0.000000	0.000000	0.000000	1.205508	1.110921
WFDC3	protein coding	0.000000	0.000000	0.000000	0.000000	0.079567
LINC01270	lincRNA	-1.000000	-1.000000	0.000000	0.213775	0.184668
NFATC2	protein coding	0.000000	0.000000	0.000000	0.012496	0.011940
BMP7	protein coding	0.000000	0.000000	0.000000	0.032071	0.030649
PHACTR3	protein coding	0.000000	0.000000	0.000000	0.008729	0.007772
CDH4	protein coding	0.000000	0.000000	0.000000	0.003966	0.003923
LAMA5	protein coding	0.000000	0.000000	0.000000	0.364287	0.284718
HAR1B	lincRNA	-1.000000	-1.000000	0.000000	1.905886	1.655435
CHRNA4	protein coding	0.000000	0.000000	0.000000	0.000000	0.196145
ZBTB46	protein coding	0.000000	0.000000	0.000000	0.038919	0.036539
OPRL1	protein coding	0.000000	0.000000	0.000000	0.869308	0.718124
MYT1	protein coding	0.000000	0.000000	0.000000	0.891743	0.853002
FP565260.6	protein coding	0.000000	0.000000	0.000000	0.000000	7.450115
LINC01670	lincRNA	-1.000000	-1.000000	84.519573	64.503311	71.129460
CU633967.1	lincRNA	-1.000000	-1.000000	2.524272	29.562086	25.694365
LINC01669	lincRNA	-1.000000	-1.000000	0.000000	2.754222	2.461635
CU633906.1	lincRNA	-1.000000	-1.000000	0.000000	5.382924	4.977706
CBSL	protein coding	52.944641	0.000000	33.382844	40.832600	39.976695
U2AF1L5	protein coding	100.000000	100.000000	100.000000	100.000000	100.000000
FP236240.3	pseudogene	-1.000000	-1.000000	100.000000	-1.000000	100.000000
FP236240.2	other	-1.000000	-1.000000	100.000000	-1.000000	100.000000
FP236240.1	lincRNA	-1.000000	-1.000000	100.000000	100.000000	100.000000
CU638689.4	lincRNA	-1.000000	-1.000000	12.908824	0.000000	2.386888
CU638689.5	lincRNA	-1.000000	-1.000000	0.000000	1.693480	1.177510
FP475955.3	lincRNA	-1.000000	-1.000000	7.076350	34.025605	32.111870
CU634019.1	lincRNA	-1.000000	-1.000000	3.631011	26.937144	25.076947
CU633904.1	lincRNA	-1.000000	-1.000000	14.678086	34.409156	32.671847
FP236241.1	lincRNA	-1.000000	-1.000000	28.532853	8.347940	21.077359
SMIM11B	protein coding	0.000000	17.341195	16.555783	1.136010	2.994740
CR381653.2	pseudogene	-1.000000	-1.000000	25.684485	0.000000	2.676630
POTED	protein coding	83.154930	100.000000	88.652751	91.396037	91.155798
MIR3118-1	miRNA	-1.000000	-1.000000	100.000000	-1.000000	100.000000
GRAMD4P1	pseudogene	-1.000000	-1.000000	100.000000	100.000000	100.000000
CXADRP1	pseudogene	-1.000000	-1.000000	100.000000	-1.000000	100.000000
AL050303.4	other	-1.000000	-1.000000	100.000000	-1.000000	100.000000
AL050303.2	pseudogene	-1.000000	-1.000000	100.000000	-1.000000	100.000000
MIR8069-2	miRNA	-1.000000	-1.000000	100.000000	-1.000000	100.000000
FEM1AP1	pseudogene	-1.000000	-1.000000	100.000000	-1.000000	100.000000
AL050303.1	lincRNA	-1.000000	-1.000000	100.000000	100.000000	100.000000
TERF1P1	pseudogene	-1.000000	-1.000000	100.000000	-1.000000	100.000000
AP000561.1	lincRNA	-1.000000	-1.000000	0.000000	5.287443	5.276461
APP	protein coding	0.000000	0.000000	0.000000	0.189487	0.186525
TIAM1	protein coding	0.000000	0.000000	0.000000	0.024035	0.023553
SMIM11A	protein coding	1.612903	36.551305	30.113918	4.008397	17.729883
C21orf140	protein coding	19.205298	-1.000000	19.205298	-1.000000	19.205298
KCNE1	protein coding	0.000000	0.000000	0.000000	0.673083	0.631223
RUNX1	protein coding	0.000000	0.000000	0.000000	0.016569	0.016436
KCNJ6	protein coding	0.000000	0.000000	0.000000	0.033806	0.032492
KCNJ15	protein coding	0.000000	0.000000	0.000000	0.303759	0.281276
DSCAM	protein coding	0.000000	0.000000	0.000000	0.093172	0.092209
PRDM15	protein coding	0.000000	0.000000	0.000000	0.254491	0.230134
UMODL1	protein coding	0.000000	0.000000	0.000000	0.189325	0.175168
ABCG1	protein coding	0.000000	0.000000	0.000000	0.293672	0.279842
SIK1	protein coding	8.843537	90.103751	50.761630	1.841432	20.541476
PWP2	protein coding	95.253623	76.492537	92.202670	70.381902	73.429325
GATD3A	protein coding	70.729872	25.723404	35.644385	64.235431	61.983557
LINC01678	lincRNA	-1.000000	-1.000000	100.000000	100.000000	100.000000
AP001056.2	lincRNA	-1.000000	-1.000000	74.929577	33.284970	39.961207
ICOSLG	protein coding	34.782609	68.965071	63.072805	5.369863	27.872411
TRPM2	protein coding	0.000000	0.000000	0.000000	0.501645	0.466002
RF00026	snRNA	-1.000000	-1.000000	100.000000	-1.000000	100.000000
MICAL3	protein coding	0.000000	0.000000	0.000000	0.137607	0.127475
GGTLC5P	pseudogene	-1.000000	-1.000000	35.606820	84.109589	75.599583
LINC01660	lincRNA	-1.000000	-1.000000	0.000000	3.930237	3.309200
FAM230A	protein coding	30.864198	0.000000	20.632737	15.696925	17.420549
AC023490.1	lincRNA	-1.000000	-1.000000	15.213358	1.042325	4.661017
AC023490.3	lincRNA	-1.000000	-1.000000	100.000000	100.000000	100.000000
GGTLC3	protein coding	100.000000	100.000000	100.000000	100.000000	100.000000
RF00017	other	-1.000000	-1.000000	100.000000	-1.000000	100.000000
AC023490.2	pseudogene	-1.000000	-1.000000	100.000000	-1.000000	100.000000
TMEM191B	protein coding	100.000000	100.000000	100.000000	100.000000	100.000000
PI4KAP1	pseudogene	-1.000000	-1.000000	98.524215	92.748411	93.375750
RF00492	other	-1.000000	-1.000000	100.000000	-1.000000	100.000000
RIMBP3	protein coding	20.142276	55.489865	26.998689	-1.000000	26.998689
RF00017	other	-1.000000	-1.000000	100.000000	-1.000000	100.000000
SUSD2P2	pseudogene	-1.000000	-1.000000	100.000000	100.000000	100.000000
CA15P2	pseudogene	-1.000000	-1.000000	100.000000	100.000000	100.000000
PPP1R26P2	pseudogene	-1.000000	-1.000000	100.000000	-1.000000	100.000000
GGT3P	pseudogene	-1.000000	-1.000000	1.567627	0.091106	0.149138
AC008132.1	pseudogene	-1.000000	-1.000000	24.674818	16.988062	21.126563
BCRP7	pseudogene	-1.000000	-1.000000	0.000000	31.497976	25.770123
LINC01663	lincRNA	-1.000000	-1.000000	5.992509	0.546367	0.685391
AC007326.4	protein coding	44.567219	0.000000	14.508393	25.143159	24.719237
PRODH	protein coding	52.380952	38.883448	46.940387	29.073769	30.989233
DGCR5	other	-1.000000	-1.000000	0.000000	0.104361	0.102113
SNRPD3	protein coding	0.000000	0.000000	0.000000	0.000000	0.277181
KIAA1671	protein coding	0.000000	0.000000	0.000000	0.143922	0.136892
MIATNB	lincRNA	-1.000000	-1.000000	0.000000	1.641037	1.597171
ZNRF3	protein coding	0.000000	0.000000	0.000000	0.013780	0.013226
ASCC2	protein coding	0.000000	0.000000	0.000000	0.083519	0.078477
SEC14L3	protein coding	0.000000	0.000000	0.000000	2.823644	2.399336
RTCB	protein coding	0.000000	0.000000	0.000000	0.596685	0.547157
SYN3	protein coding	0.000000	0.000000	0.000000	0.055700	0.055330
SLC16A8	protein coding	0.000000	0.000000	0.000000	0.613824	0.385971
APOBEC3A	protein coding	21.300813	52.779953	42.547569	68.807051	67.540025
SYNGR1	protein coding	0.000000	0.000000	0.000000	0.073065	0.061689
NFAM1	protein coding	0.000000	0.000000	0.000000	0.079786	0.071174
A4GALT	protein coding	0.000000	0.000000	0.000000	2.648248	2.377852
PACSIN2	protein coding	0.000000	0.000000	0.000000	0.016286	0.012797
TSPO	protein coding	0.000000	0.000000	0.000000	2.937821	2.634720
SCUBE1	protein coding	0.000000	0.000000	0.000000	0.192733	0.177954
MPPED1	protein coding	0.000000	0.000000	0.000000	0.495639	0.473865
PARVB	protein coding	0.000000	0.000000	0.000000	0.025673	0.024750
SHISAL1	protein coding	0.000000	0.000000	0.000000	0.044853	0.040472
PHF21B	protein coding	0.000000	0.000000	0.000000	0.260333	0.252257
FBLN1	protein coding	0.000000	0.000000	0.000000	0.032281	0.030335
WNT7B	protein coding	0.000000	0.000000	0.000000	0.096702	0.088079
GRAMD4	protein coding	0.000000	0.000000	0.000000	0.274147	0.261134
TBC1D22A	protein coding	0.000000	0.000000	0.000000	0.009540	0.009441
FAM19A5	protein coding	0.000000	0.000000	0.000000	0.181428	0.179830
C22orf34	lincRNA	-1.000000	-1.000000	0.000000	0.022859	0.022221
PPP6R2	protein coding	0.000000	0.000000	0.000000	0.076039	0.072702
ARSA	protein coding	0.000000	0.000000	0.000000	0.000000	0.387525
CNTN4	protein coding	0.000000	0.000000	0.000000	0.038405	0.038159
CNTN4-AS2	lincRNA	-1.000000	-1.000000	0.000000	0.068856	0.067983
SUMF1	protein coding	0.000000	0.000000	0.000000	0.000000	0.382665
LRRN1	protein coding	0.000000	0.000000	0.000000	0.708789	0.652633
SSUH2	protein coding	0.000000	0.000000	0.000000	0.222695	0.105858
ATP2B2	protein coding	0.000000	0.000000	0.000000	0.088712	0.086462
ATG7	protein coding	0.000000	0.000000	0.000000	0.044500	0.043454
WNT7A	protein coding	0.000000	0.000000	0.000000	1.847301	1.730266
CHCHD4	protein coding	0.000000	0.000000	0.000000	0.607957	0.531541
TMEM43	protein coding	0.000000	0.000000	0.000000	4.357157	3.575431
XPC	protein coding	0.000000	0.000000	0.000000	0.241814	0.214056
RFTN1	protein coding	0.000000	0.000000	0.000000	0.296821	0.287849
TBC1D5	protein coding	0.000000	0.000000	0.000000	0.067081	0.029977
SATB1-AS1	other	-1.000000	-1.000000	0.000000	0.076514	0.074678
KAT2B	protein coding	0.000000	0.000000	0.000000	0.256586	0.245670
SGO1-AS1	other	-1.000000	-1.000000	0.000000	0.003005	0.002984
AC099753.1	lincRNA	-1.000000	-1.000000	0.000000	0.013336	0.013207
ZNF385D	protein coding	0.000000	0.000000	0.000000	0.572086	0.565186
THRB	protein coding	0.000000	0.000000	0.000000	0.010025	0.009773
AC092422.1	lincRNA	-1.000000	-1.000000	0.000000	0.347885	0.347461
RARB	protein coding	0.000000	0.000000	0.000000	0.007855	0.007790
STT3B	protein coding	0.000000	0.000000	0.000000	0.021879	0.020956
OSBPL10	protein coding	0.000000	0.000000	0.000000	0.067357	0.050513
GPD1L	protein coding	0.000000	0.000000	0.000000	1.123423	1.047220
CNOT10	protein coding	0.000000	0.000000	0.000000	1.419575	1.369323
STAC	protein coding	0.000000	0.000000	0.000000	0.051090	0.050100
ITGA9	protein coding	0.000000	0.000000	0.000000	0.006607	0.006462
MYRIP	protein coding	0.000000	0.000000	0.000000	0.043275	0.042755
EIF1B-AS1	other	-1.000000	-1.000000	0.000000	0.146929	0.141337
ZNF620	protein coding	0.000000	0.000000	0.000000	0.234067	0.172630
NKTR	protein coding	0.000000	0.000000	0.000000	0.064694	0.054024
AC092042.3	protein coding	0.000000	0.000000	0.000000	0.329918	0.127016
SACM1L	protein coding	0.000000	0.000000	0.000000	0.602410	0.558828
CCR3	protein coding	0.000000	0.000000	0.000000	0.165653	0.161976
LTF	protein coding	0.000000	0.000000	0.000000	0.102768	0.094779
BSN	protein coding	0.000000	0.000000	0.000000	0.940839	0.812432
SEMA3G	protein coding	0.000000	0.000000	0.000000	0.729614	0.423870
ARHGEF3	protein coding	0.000000	0.000000	0.000000	0.211414	0.208007
PTPRG	protein coding	0.000000	0.000000	0.000000	0.004404	0.004348
PRICKLE2	protein coding	0.000000	0.000000	0.000000	0.006711	0.006511
SLC25A26	protein coding	0.000000	0.000000	0.000000	0.009488	0.009037
FAM19A4	protein coding	0.000000	0.000000	0.000000	0.124188	0.122331
FOXP1	protein coding	0.000000	0.000000	0.000000	0.035649	0.035014
AC133041.1	pseudogene	-1.000000	-1.000000	0.000000	0.115729	0.114570
ROBO2	protein coding	0.000000	0.000000	0.000000	0.008945	0.008891
AC129807.1	lincRNA	-1.000000	-1.000000	0.000000	0.374468	0.371747
LINC02008	lincRNA	-1.000000	-1.000000	0.000000	0.006940	0.006910
LINC00882	lincRNA	-1.000000	-1.000000	0.000000	0.038507	0.038135
DUBR	lincRNA	-1.000000	-1.000000	0.000000	2.894400	2.752921
AC063944.1	lincRNA	-1.000000	-1.000000	9.459051	1.415776	1.597251
LINC02042	lincRNA	-1.000000	-1.000000	0.000000	2.877432	2.423866
DRD3	protein coding	0.000000	0.000000	0.000000	0.458923	0.445198
TIGIT	protein coding	0.000000	0.000000	0.000000	0.174469	0.143820
ZBTB20	protein coding	0.000000	0.000000	0.000000	0.038172	0.036865
LSAMP	protein coding	0.000000	0.000000	0.000000	0.023434	0.023261
HACD2	protein coding	0.000000	0.000000	0.000000	0.339880	0.320034
KALRN	protein coding	0.000000	0.000000	0.000000	0.004935	0.004797
AC092902.5	other	-1.000000	-1.000000	0.000000	0.358972	0.341356
CHCHD6	protein coding	0.000000	0.000000	0.000000	0.223721	0.222495
CPNE4	protein coding	0.000000	0.000000	0.000000	0.043845	0.043492
PCCB	protein coding	0.000000	0.000000	0.000000	6.429572	5.919626
MRPS22	protein coding	0.000000	0.000000	0.000000	0.516864	0.513350
CLSTN2	protein coding	0.000000	0.000000	0.000000	0.010032	0.009810
AC092978.1	pseudogene	-1.000000	-1.000000	0.000000	0.518327	0.508211
SLC9A9	protein coding	0.000000	0.000000	0.000000	0.134046	0.133206
CPB1	protein coding	0.000000	0.000000	0.000000	0.461649	0.447275
HLTF	protein coding	0.000000	0.000000	0.000000	0.096028	0.086838
GPR149	protein coding	0.000000	0.000000	0.000000	0.339965	0.331367
PLCH1	protein coding	0.000000	0.000000	0.000000	0.091912	0.090125
IQCJ-SCHIP1	protein coding	0.000000	0.000000	0.000000	0.000000	0.004812
AC128685.1	lincRNA	-1.000000	-1.000000	0.000000	2.049904	2.031562
LINC01324	lincRNA	-1.000000	-1.000000	0.000000	0.020594	0.020446
MECOM	protein coding	0.000000	0.000000	0.000000	0.046726	0.046025
NAALADL2	protein coding	0.000000	0.000000	0.000000	0.002280	0.002260
AC092920.1	lincRNA	-1.000000	-1.000000	0.000000	0.771464	0.769104
LINC00578	lincRNA	-1.000000	-1.000000	0.000000	0.035259	0.035118
USP13	protein coding	0.000000	0.000000	0.000000	0.077209	0.072450
LINC02031	lincRNA	-1.000000	-1.000000	0.000000	0.524081	0.497171
DVL3	protein coding	0.000000	0.000000	0.000000	4.365017	3.029305
MAP3K13	protein coding	0.000000	0.000000	0.000000	0.159714	0.150372
LPP	protein coding	0.000000	0.000000	0.000000	0.047932	0.046380
TP63	protein coding	0.000000	0.000000	0.000000	3.002933	2.926319
CLDN16	protein coding	0.000000	0.000000	0.000000	0.281073	0.065847
FGF12	protein coding	0.000000	0.000000	0.000000	0.092166	0.091188
AC092966.1	lincRNA	-1.000000	-1.000000	0.000000	31.608672	31.092593
ATP13A4	protein coding	0.000000	3.126994	0.959843	5.016973	3.910299
CPN2	protein coding	0.000000	0.000000	0.000000	3.445043	2.542593
MUC20	protein coding	9.817550	0.000000	6.371582	0.000000	1.116546
LINC01983	lincRNA	-1.000000	-1.000000	0.000000	3.073550	2.953203
TNK2	protein coding	0.000000	0.000000	0.000000	0.333073	0.271711
TFRC	protein coding	0.000000	3.879909	3.562703	0.000000	1.776170
AC132008.2	pseudogene	-1.000000	-1.000000	0.000000	0.111239	0.104643
FAM157A	pseudogene	-1.000000	-1.000000	22.665726	3.053042	5.064571
ZNF718	protein coding	9.694258	3.350144	5.416565	16.709998	7.889698
ZFYVE28	protein coding	0.000000	0.000000	0.000000	0.136348	0.128789
FAM193A	protein coding	0.000000	0.000000	0.000000	0.073421	0.070942
SH3BP2	protein coding	0.000000	0.000000	0.000000	0.462036	0.359854
OR4D12P	pseudogene	-1.000000	-1.000000	22.197802	-1.000000	22.197802
UNC93B4	pseudogene	-1.000000	-1.000000	93.967828	98.969570	98.420221
STK32B	protein coding	0.000000	0.000000	0.000000	0.244114	0.242017
EVC	protein coding	0.000000	0.000000	0.000000	0.051865	0.048493
CRMP1	protein coding	0.000000	0.000000	0.000000	0.000000	0.034489
LINC02482	lincRNA	-1.000000	-1.000000	0.000000	5.482018	5.226190
SORCS2	protein coding	0.000000	0.000000	0.000000	0.106797	0.105579
ABLIM2	protein coding	0.000000	0.000000	0.000000	0.198492	0.193260
FAM86KP	pseudogene	-1.000000	-1.000000	83.975659	73.366203	74.232826
ALG1L14P	pseudogene	-1.000000	-1.000000	100.000000	100.000000	100.000000
FAM90A26	protein coding	100.000000	100.000000	100.000000	100.000000	100.000000
USP17L10	protein coding	100.000000	-1.000000	100.000000	100.000000	100.000000
USP17L12	protein coding	97.047739	-1.000000	97.047739	-1.000000	97.047739
USP17L13	protein coding	100.000000	-1.000000	100.000000	100.000000	100.000000
USP17L14P	pseudogene	-1.000000	-1.000000	100.000000	-1.000000	100.000000
USP17L23	protein coding	100.000000	-1.000000	100.000000	-1.000000	100.000000
OR7E84P	pseudogene	-1.000000	-1.000000	100.000000	-1.000000	100.000000
SLC2A9	protein coding	0.000000	0.000000	0.000000	0.101990	0.081400
LINC00504	lincRNA	-1.000000	-1.000000	0.000000	0.224192	0.221449
CPEB2-DT	lincRNA	-1.000000	-1.000000	0.000000	1.541989	1.489944
MED28	protein coding	0.000000	0.242014	0.230054	0.325544	0.272158
FAM184B	protein coding	0.000000	0.727167	0.377586	0.000000	0.016425
SLIT2	protein coding	0.000000	0.000000	0.000000	0.273872	0.268445
KCNIP4	protein coding	0.000000	0.000000	0.000000	0.025235	0.025160
ADGRA3	protein coding	0.000000	0.000000	0.000000	0.044804	0.032167
RBPJ	protein coding	0.000000	0.000000	0.000000	0.485218	0.471149
PCDH7	protein coding	0.000000	0.000000	0.000000	0.005548	0.005394
LINC02497	lincRNA	-1.000000	-1.000000	0.000000	0.767174	0.757445
TMEM156	protein coding	0.000000	0.000000	0.000000	0.419248	0.404968
SLC30A9	protein coding	0.000000	0.000000	0.000000	0.166428	0.156023
TXK	protein coding	0.000000	0.000000	0.000000	0.080334	0.076625
KIT	protein coding	0.000000	0.000000	0.000000	0.090239	0.084544
ADGRL3	protein coding	0.000000	0.000000	0.000000	0.004051	0.003991
EFL1P2	pseudogene	-1.000000	-1.000000	1.123596	5.517241	3.235294
AC116049.2	lincRNA	-1.000000	-1.000000	0.000000	0.020611	0.020507
TMPRSS11GP	pseudogene	-1.000000	-1.000000	0.000000	0.289499	0.274041
UGT2B29P	pseudogene	-1.000000	-1.000000	76.028807	98.354535	95.698270
UGT2B17	protein coding	100.000000	100.000000	100.000000	100.000000	100.000000
AC147055.2	pseudogene	-1.000000	-1.000000	100.000000	-1.000000	100.000000
AC147055.4	pseudogene	-1.000000	-1.000000	100.000000	-1.000000	100.000000
ADAMTS3	protein coding	0.000000	0.000000	0.000000	0.330180	0.322797
USO1	protein coding	0.000000	0.000000	0.000000	0.026899	0.025643
ART3	protein coding	0.000000	0.000000	0.000000	0.115515	0.113169
FRAS1	protein coding	0.000000	0.000000	0.000000	1.290973	1.245328
LINC00989	lincRNA	-1.000000	-1.000000	0.000000	0.044005	0.042835
CFAP299	protein coding	0.000000	0.000000	0.000000	0.260893	0.260495
RASGEF1B	protein coding	0.000000	0.000000	0.000000	0.005753	0.005665
COPS4	protein coding	0.000000	0.000000	0.000000	0.059402	0.055594
HPSE	protein coding	0.000000	0.000000	0.000000	0.727311	0.646491
HELQ	protein coding	0.000000	0.000000	0.000000	0.046770	0.043287
CDS1	protein coding	0.000000	0.000000	0.000000	0.050098	0.046812
ARHGAP24	protein coding	0.000000	0.000000	0.000000	0.271877	0.268597
ABCG2	protein coding	0.000000	0.000000	0.000000	0.235327	0.226857
HERC6	protein coding	0.000000	0.000000	0.000000	0.942209	0.883925
FAM13A	protein coding	0.000000	0.000000	0.000000	0.095795	0.079908
CCSER1	protein coding	0.000000	0.000000	0.000000	0.182706	0.181704
GRID2	protein coding	0.000000	0.000000	0.000000	0.002004	0.001991
PDLIM5	protein coding	0.000000	0.000000	0.000000	0.147799	0.141424
ADH4	protein coding	0.000000	0.000000	0.000000	0.000000	0.878863
BANK1	protein coding	0.000000	0.000000	0.000000	0.042409	0.041596
TACR3	protein coding	0.000000	0.000000	0.000000	0.038884	0.037373
DKK2	protein coding	0.000000	0.000000	0.000000	1.127051	1.114629
AC126283.2	protein coding	0.000000	0.000000	0.000000	1.119399	1.088746
ANK2	protein coding	0.000000	0.000000	0.000000	0.085172	0.082739
AC004057.1	pseudogene	-1.000000	-1.000000	75.251509	0.000000	11.971831
NDST4	protein coding	0.000000	0.000000	0.000000	1.114150	1.100614
KLHL2P1	pseudogene	-1.000000	-1.000000	0.000000	2.224630	2.197977
AC097173.1	pseudogene	-1.000000	-1.000000	0.000000	0.117596	0.113891
PRDM5	protein coding	0.000000	0.000000	0.000000	0.136825	0.128598
AC018680.1	lincRNA	-1.000000	-1.000000	0.000000	0.019243	0.019148
LINC02511	lincRNA	-1.000000	-1.000000	0.000000	0.024388	0.024274
NOCT	protein coding	0.000000	0.000000	0.000000	1.085376	1.014925
MAML3	protein coding	0.000000	0.000000	0.000000	0.006273	0.006172
INPP4B	protein coding	0.000000	0.000000	0.000000	0.018109	0.017834
AC139720.1	lincRNA	-1.000000	-1.000000	0.000000	0.024360	0.024228
AC139713.2	other	-1.000000	-1.000000	0.000000	0.050801	0.049769
FREM3	protein coding	0.000000	0.000000	0.000000	0.268368	0.253702
C4orf51	protein coding	0.000000	0.000000	0.000000	0.927751	0.527954
ARHGAP10	protein coding	0.000000	0.000000	0.000000	0.024898	0.024654
NR3C2	protein coding	0.000000	0.000000	0.000000	0.006114	0.006012
LINC02355	lincRNA	-1.000000	-1.000000	0.000000	0.266315	0.260846
DCLK2	protein coding	0.000000	0.000000	0.000000	0.277999	0.271231
LRBA	protein coding	0.000000	0.000000	0.000000	0.033000	0.032482
SH3D19	protein coding	0.000000	0.000000	0.000000	0.010552	0.009422
GRIA2	protein coding	0.000000	0.000000	0.000000	0.172625	0.148864
RXFP1	protein coding	0.000000	0.000000	0.000000	0.052454	0.051766
LINC02233	lincRNA	-1.000000	-1.000000	0.000000	0.029751	0.029655
FSTL5	protein coding	0.000000	0.000000	0.000000	0.009545	0.009486
MARCH1	protein coding	0.000000	0.000000	0.000000	0.045523	0.045129
TMEM192	protein coding	0.000000	0.000000	0.000000	1.856913	1.718851
SPOCK3	protein coding	0.000000	0.000000	0.000000	0.109765	0.108892
ANXA10	protein coding	0.000000	0.000000	0.000000	0.810779	0.798529
GALNTL6	protein coding	0.000000	0.000000	0.000000	0.702279	0.698769
LINC00290	lincRNA	-1.000000	-1.000000	0.000000	0.601287	0.597517
WWC2	protein coding	0.000000	0.000000	0.000000	0.026831	0.025735
SNX25	protein coding	0.000000	0.000000	0.000000	0.213192	0.200665
PDLIM3	protein coding	0.000000	0.000000	0.000000	7.647133	6.966697
AC018709.1	protein coding	0.000000	0.000000	0.000000	0.060118	0.059791
DUX4	protein coding	-1.000000	0.000000	0.000000	0.000000	23.734385
AHRR	protein coding	0.000000	0.000000	0.000000	0.018827	0.017895
SLC9A3	protein coding	0.000000	0.000000	0.000000	0.506125	0.454765
SLC12A7	protein coding	0.000000	0.000000	0.000000	0.593071	0.541689
AC106799.2	lincRNA	-1.000000	-1.000000	0.000000	0.052471	0.052379
SEMA5A	protein coding	0.000000	0.000000	0.000000	0.059502	0.058116
ANKRD33B	protein coding	0.000000	0.000000	0.000000	0.387380	0.348715
DAP	protein coding	0.000000	0.000000	0.000000	0.417827	0.405890
CTNND2	protein coding	0.000000	0.000000	0.000000	0.098469	0.097833
DNAH5	protein coding	0.000000	0.000000	0.000000	0.118277	0.110931
AC233724.8	pseudogene	-1.000000	-1.000000	100.000000	-1.000000	100.000000
AC233724.3	pseudogene	-1.000000	-1.000000	59.842520	-1.000000	59.842520
CDH18	protein coding	0.000000	0.000000	0.000000	0.002731	0.002720
AC093274.1	lincRNA	-1.000000	-1.000000	0.000000	2.498962	1.719803
CDH12	protein coding	0.000000	0.000000	0.000000	0.016846	0.016773
PDZD2	protein coding	0.000000	0.000000	0.000000	0.066575	0.064896
AC010343.3	lincRNA	-1.000000	-1.000000	0.000000	0.080800	0.080586
HCN1	protein coding	0.000000	0.000000	0.000000	0.008645	0.008380
ITGA1	protein coding	0.000000	0.000000	0.000000	0.198751	0.186208
GZMA	protein coding	0.000000	0.000000	0.000000	2.252723	1.985797
RAB3C	protein coding	0.000000	0.000000	0.000000	0.008600	0.008298
ELOVL7	protein coding	0.000000	0.000000	0.000000	0.082881	0.078835
CWC27	protein coding	0.000000	0.000000	0.000000	0.130489	0.128886
ERBIN	protein coding	0.000000	0.000000	0.000000	0.229577	0.216564
AC139495.1	pseudogene	-1.000000	-1.000000	35.820896	0.000000	2.265487
GUSBP3	pseudogene	-1.000000	-1.000000	0.000000	37.367204	36.145729
AC139495.2	pseudogene	-1.000000	-1.000000	83.057090	-1.000000	83.057090
AC138866.2	pseudogene	-1.000000	-1.000000	64.150943	55.418645	55.910391
AC138866.1	pseudogene	-1.000000	-1.000000	9.879032	84.074266	83.120578
TBCA	protein coding	0.000000	0.000000	0.000000	0.181875	0.179040
ARSB	protein coding	0.000000	0.000000	0.000000	0.155011	0.148412
CMYA5	protein coding	0.000000	0.000000	0.000000	0.308797	0.272736
MSH3	protein coding	0.000000	0.000000	0.000000	0.135523	0.132996
ADGRV1	protein coding	0.000000	0.000000	0.000000	0.050270	0.048497
AC114316.2	lincRNA	-1.000000	-1.000000	0.000000	0.309383	0.306681
KIAA0825	protein coding	0.000000	0.000000	0.000000	0.069869	0.068939
CAST	protein coding	0.000000	0.241384	0.237339	0.000000	0.128967
LNPEP	protein coding	0.000000	0.000000	0.000000	0.078707	0.068546
LINC01950	lincRNA	-1.000000	-1.000000	0.000000	1.503775	1.497316
CAMK4	protein coding	0.000000	0.000000	0.000000	0.123989	0.118348
SEMA6A	protein coding	0.000000	0.000000	0.000000	0.253486	0.235307
LINC02240	lincRNA	-1.000000	-1.000000	0.000000	0.074320	0.073622
CCDC192	protein coding	0.000000	0.000000	0.000000	0.399681	0.397910
SEPT8	protein coding	0.000000	0.000000	0.000000	0.079254	0.069120
SPOCK1	protein coding	0.000000	0.000000	0.000000	0.000000	0.262887
KLHL3	protein coding	0.000000	0.000000	0.000000	1.180935	1.102117
SPATA24	protein coding	0.000000	0.000000	0.000000	4.182510	3.508306
PRELID2	protein coding	0.000000	0.000000	0.000000	0.000000	0.346288
SPINK5	protein coding	0.000000	0.000000	0.000000	0.283544	0.273283
SPINK14	protein coding	48.928571	0.000000	46.757679	29.817369	30.697264
GLRA1	protein coding	0.000000	0.000000	0.000000	0.193060	0.189585
AC091982.2	pseudogene	-1.000000	-1.000000	0.000000	24.588086	10.183727
LINC01470	lincRNA	-1.000000	-1.000000	0.000000	0.042419	0.042178
GRIA1	protein coding	0.000000	0.000000	0.000000	0.028365	0.027756
GEMIN5	protein coding	0.000000	0.000000	0.000000	0.183049	0.163408
HAVCR1	protein coding	0.000000	0.000000	0.000000	1.052861	0.976234
RNF145	protein coding	0.000000	0.000000	0.000000	0.685641	0.628752
AC008662.1	lincRNA	-1.000000	-1.000000	0.000000	0.020119	0.020000
TENM2	protein coding	0.000000	0.000000	0.000000	0.003301	0.003267
KCNIP1	protein coding	0.000000	0.000000	0.000000	0.325936	0.323376
NPM1	protein coding	0.000000	0.000000	0.000000	1.168661	1.040756
SH3PXD2B	protein coding	0.000000	0.000000	0.000000	0.108862	0.101912
NSG2	protein coding	0.000000	0.000000	0.000000	0.011834	0.011622
UIMC1	protein coding	0.000000	0.000000	0.000000	2.259251	2.199306
FAM153A	protein coding	0.000000	17.201040	11.776921	18.343359	14.625350
AC140125.1	lincRNA	-1.000000	-1.000000	100.000000	100.000000	100.000000
AC106795.1	pseudogene	-1.000000	-1.000000	8.224868	12.949755	12.828587
COL23A1	protein coding	0.000000	0.000000	0.000000	0.153311	0.151868
CANX	protein coding	0.000000	0.000000	0.000000	0.263033	0.233283
CNOT6	protein coding	0.000000	0.000000	0.000000	0.069615	0.064291
FOXO1B	pseudogene	-1.000000	-1.000000	66.644823	-1.000000	66.644823
EXOC2	protein coding	0.000000	0.000000	0.000000	0.841080	0.822202
PRPF4B	protein coding	0.000000	0.000000	0.000000	0.849498	0.702260
FAM217A	protein coding	0.000000	0.000000	0.000000	0.000000	0.809813
AL359643.3	lincRNA	-1.000000	-1.000000	0.000000	17.071339	15.181420
AL359643.2	lincRNA	-1.000000	-1.000000	0.000000	10.550199	9.026338
LYRM4	protein coding	0.000000	0.000000	0.000000	0.080779	0.076415
AL591485.1	other	-1.000000	-1.000000	0.000000	0.075924	0.071631
AL137220.1	lincRNA	-1.000000	-1.000000	0.000000	0.580072	0.569816
OFCC1	pseudogene	-1.000000	-1.000000	0.000000	0.048964	0.048579
TMEM170B	protein coding	0.000000	0.000000	0.000000	0.826984	0.674093
AL138720.1	lincRNA	-1.000000	-1.000000	0.000000	0.089347	0.088983
CAP2	protein coding	0.000000	0.000000	0.000000	0.184201	0.180464
KIF13A	protein coding	0.000000	0.000000	0.000000	0.010546	0.010068
RNF144B	protein coding	0.000000	0.000000	0.000000	1.016018	0.953094
RIPOR2	protein coding	0.000000	0.000000	0.000000	2.643739	2.546986
OR5V1	protein coding	0.000000	0.000000	0.000000	0.575568	0.553581
OR12D2	protein coding	0.000000	0.000000	0.000000	17.910448	5.553218
HLA-H	pseudogene	-1.000000	-1.000000	3.470320	0.246457	1.575092
HLA-T	pseudogene	-1.000000	-1.000000	100.000000	100.000000	100.000000
DDX39BP1	pseudogene	-1.000000	-1.000000	100.000000	100.000000	100.000000
MCCD1P1	pseudogene	-1.000000	-1.000000	100.000000	100.000000	100.000000
HCG4B	pseudogene	-1.000000	-1.000000	100.000000	-1.000000	100.000000
HLA-K	pseudogene	-1.000000	-1.000000	100.000000	100.000000	100.000000
HLA-U	pseudogene	-1.000000	-1.000000	100.000000	-1.000000	100.000000
C6orf10	protein coding	0.000000	0.000000	0.000000	0.380938	0.369367
HLA-DRB5	protein coding	0.000000	0.000000	0.000000	24.394004	22.002472
HLA-DRB6	pseudogene	-1.000000	-1.000000	36.075472	42.869099	41.619921
HLA-DRB1	protein coding	35.455680	75.175644	49.267101	22.548521	25.516743
HLA-DQA1	protein coding	0.000000	0.000000	0.000000	0.203084	7.514696
HLA-DPB1	protein coding	0.000000	0.000000	0.000000	0.248988	0.212860
UHRF1BP1	protein coding	0.000000	0.000000	0.000000	0.045582	0.040604
TCP11	protein coding	0.000000	0.000000	0.000000	0.082689	0.075314
DNAH8	protein coding	0.000000	0.000000	0.000000	0.101018	0.096133
CCND3	protein coding	0.000000	0.000000	0.000000	0.271257	0.260778
ZNF318	protein coding	0.000000	0.000000	0.000000	0.000000	0.036892
PKHD1	protein coding	0.000000	0.000000	0.000000	1.391790	1.339967
COL21A1	protein coding	0.000000	0.000000	0.000000	0.126237	0.124443
EEF1B2P5	pseudogene	-1.000000	-1.000000	0.000000	2.682313	1.836969
EYS	protein coding	0.000000	0.000000	0.000000	0.098460	0.097723
COL19A1	protein coding	0.000000	0.000000	0.000000	0.029127	0.028538
AL357507.1	lincRNA	-1.000000	-1.000000	0.000000	0.237834	0.237576
COX7A2	protein coding	0.000000	0.000000	0.000000	2.638015	2.387729
ME1	protein coding	0.000000	0.000000	0.000000	0.035437	0.034892
BVES	protein coding	0.000000	0.000000	0.000000	0.918122	0.785587
CRYBG1	protein coding	0.000000	0.000000	0.000000	0.151699	0.144433
LINC02532	lincRNA	-1.000000	-1.000000	0.000000	2.614808	2.388392
SCML4	protein coding	0.000000	0.000000	0.000000	0.025857	0.024956
DSE	protein coding	0.000000	0.000000	0.000000	0.017941	0.016781
NKAIN2	protein coding	0.000000	0.000000	0.000000	0.040582	0.040430
ARHGAP18	protein coding	0.000000	0.000000	0.000000	0.715256	0.691311
MOXD1	protein coding	0.000000	0.000000	0.000000	0.309252	0.293867
LINC01312	lincRNA	-1.000000	-1.000000	0.000000	0.338069	0.322970
AL078590.2	lincRNA	-1.000000	-1.000000	0.000000	0.418299	0.410417
LINC01010	lincRNA	-1.000000	-1.000000	0.000000	0.589672	0.566814
AL135902.1	lincRNA	-1.000000	-1.000000	0.000000	5.046864	4.426777
ADGRG6	protein coding	0.000000	0.000000	0.000000	0.172951	0.164114
HIVEP2	protein coding	0.000000	0.000000	0.000000	0.040650	0.036544
CCDC170	protein coding	0.000000	0.000000	0.000000	0.124743	0.119532
MYCT1	protein coding	0.000000	0.000000	0.000000	16.065310	14.239652
OPRM1	protein coding	0.000000	0.000000	0.000000	0.135705	0.131996
IPCEF1	protein coding	0.000000	0.000000	0.000000	0.032364	0.031142
TIAM2	protein coding	0.000000	0.000000	0.000000	0.031935	0.031292
TFB1M	protein coding	0.000000	0.000000	0.000000	0.745409	0.726520
ZDHHC14	protein coding	0.000000	0.000000	0.000000	0.008287	0.008080
SERAC1	protein coding	0.000000	0.000000	0.000000	1.490778	1.334127
TULP4	protein coding	0.000000	0.000000	0.000000	0.012233	0.108730
SRP72P2	pseudogene	-1.000000	-1.000000	0.000000	8.072393	5.145578
FNDC1	protein coding	0.000000	0.000000	0.000000	0.317322	0.296947
SOD2	protein coding	0.000000	0.000000	0.000000	0.228850	0.221796
PRKN	protein coding	0.000000	0.000000	0.000000	0.066962	0.066722
RPS6KA2	protein coding	0.000000	0.000000	0.000000	0.006129	0.006035
FGFR1OP	protein coding	0.000000	0.000000	0.000000	0.157592	0.064849
DACT2	protein coding	0.000000	0.000000	0.000000	0.431908	0.363988
LINC02519	lincRNA	-1.000000	-1.000000	0.000000	1.063762	0.908250
AL109910.2	lincRNA	-1.000000	-1.000000	13.370902	0.000000	2.585951
RPL23AP47	pseudogene	-1.000000	-1.000000	100.000000	-1.000000	100.000000
AC215522.3	lincRNA	-1.000000	-1.000000	0.000000	31.066307	30.116999
AC215522.2	other	-1.000000	-1.000000	37.170418	16.015835	18.031692
FAM20C	protein coding	0.000000	0.000000	0.000000	1.390598	1.333805
PRKAR1B	protein coding	0.000000	0.000000	0.000000	0.327569	0.321093
COX19	protein coding	0.000000	0.000000	0.000000	0.000000	1.761237
C7orf50	protein coding	0.000000	0.000000	0.000000	0.025184	0.024775
MAD1L1	protein coding	0.000000	0.000000	0.000000	0.080251	0.079291
CARD11	protein coding	0.000000	0.000000	0.000000	0.171007	0.165452
TNRC18	protein coding	0.000000	0.000000	0.000000	0.024402	0.021918
FBXL18	protein coding	0.000000	0.000000	0.000000	0.000000	0.157646
RNF216	protein coding	0.000000	0.000000	0.000000	0.014153	0.013606
RSPH10B	protein coding	0.000000	0.000000	0.000000	0.345250	0.312410
DAGLB	protein coding	0.000000	0.000000	0.000000	0.198857	0.190504
COL28A1	protein coding	0.000000	0.000000	0.000000	0.162018	0.156972
NXPH1	protein coding	0.000000	0.000000	0.000000	0.067484	0.066769
AC011287.1	lincRNA	-1.000000	-1.000000	0.000000	0.045181	0.044942
DGKB	protein coding	0.000000	0.000000	0.000000	0.041020	0.040616
ISPD	protein coding	0.000000	0.000000	0.000000	0.699763	0.688147
SNX13	protein coding	0.000000	0.000000	0.000000	0.016030	0.014692
AC007001.1	lincRNA	-1.000000	-1.000000	0.000000	0.080212	0.078630
ABCB5	protein coding	0.000000	0.000000	0.000000	3.579433	2.960496
RAPGEF5	protein coding	0.000000	0.000000	0.000000	0.028277	0.027207
STEAP1B	protein coding	0.000000	0.000000	0.000000	0.030285	0.029979
MPP6	protein coding	0.000000	0.000000	0.000000	0.273407	0.253049
TAX1BP1	protein coding	0.000000	0.000000	0.000000	0.362784	0.335446
CPVL	protein coding	0.000000	0.000000	0.000000	0.011176	0.010988
AC004593.3	protein coding	0.000000	0.000000	0.000000	0.005681	0.005608
BBS9	protein coding	0.000000	0.000000	0.000000	0.081410	0.080533
ELMO1	protein coding	0.000000	0.000000	0.000000	0.053492	0.052951
EPDR1	protein coding	0.000000	0.000000	0.000000	0.348383	0.344650
SFRP4	protein coding	0.000000	0.000000	0.000000	0.263106	0.255505
STARD3NL	protein coding	0.000000	0.000000	0.000000	0.053886	0.051479
POU6F2	protein coding	0.000000	0.000000	0.000000	0.012607	0.011842
SUGCT	protein coding	0.000000	0.000000	0.000000	0.161994	0.161480
HECW1	protein coding	0.000000	0.000000	0.000000	0.057240	0.056021
CAMK2B	protein coding	0.000000	0.000000	0.000000	0.038694	0.034064
AC023669.2	lincRNA	-1.000000	-1.000000	0.000000	0.521073	0.518060
HUS1	protein coding	0.000000	0.000000	0.000000	0.332804	0.015501
ZPBP	protein coding	0.000000	0.000000	0.000000	0.390621	0.262820
AC092647.5	protein coding	0.000000	0.000000	0.000000	0.096652	0.094170
TNRC18P3	pseudogene	-1.000000	-1.000000	89.070632	76.042884	78.083541
SLC29A4P1	pseudogene	-1.000000	-1.000000	16.701031	38.243513	34.719439
SEPT14P1	pseudogene	-1.000000	-1.000000	0.000000	0.195780	0.192344
ZNF734P	pseudogene	-1.000000	-1.000000	12.263536	0.000000	2.737333
GTF2IP14	pseudogene	-1.000000	-1.000000	6.666667	0.000000	0.241800
INTS4P1	pseudogene	-1.000000	-1.000000	0.000000	1.676303	1.605426
TPST1	protein coding	0.000000	0.000000	0.000000	0.000000	1.135393
LINC00174	other	-1.000000	-1.000000	3.523298	1.925451	2.080462
AC092637.1	lincRNA	-1.000000	-1.000000	0.000000	0.771942	0.739728
AC093655.1	lincRNA	-1.000000	-1.000000	0.000000	0.119445	0.118884
GALNT17	protein coding	0.000000	0.000000	0.000000	0.050576	0.050221
POM121	protein coding	0.000000	0.000000	0.000000	0.146255	0.126257
AC211476.3	pseudogene	-1.000000	-1.000000	35.854342	26.786835	27.334737
CLIP2	protein coding	0.000000	0.000000	0.000000	0.020754	0.019748
GTF2IRD2	protein coding	3.106370	18.500487	6.858092	28.008757	26.388362
CASTOR2	protein coding	0.000000	0.000000	0.000000	0.091981	0.090030
PMS2P10	pseudogene	-1.000000	-1.000000	0.000000	0.407019	0.385439
SPDYE15P	pseudogene	-1.000000	-1.000000	91.629956	99.432164	98.222526
PMS2P2	pseudogene	-1.000000	-1.000000	80.656610	67.067241	68.046347
SRRM3	protein coding	0.000000	0.000000	0.000000	0.154060	0.142877
HGF	protein coding	0.000000	0.000000	0.000000	0.426256	0.368193
CACNA2D1	protein coding	0.000000	0.000000	0.000000	0.066413	0.065346
PCLO	protein coding	0.000000	0.000000	0.000000	0.048162	0.045486
SEMA3A	protein coding	0.000000	0.000000	0.000000	0.205470	0.202068
STEAP2-AS1	other	-1.000000	-1.000000	0.000000	0.171306	0.170978
CDK14	protein coding	0.000000	0.000000	0.000000	0.043093	0.042732
GNGT1	protein coding	0.000000	0.000000	0.000000	1.906557	1.892446
COL26A1	protein coding	0.000000	0.000000	0.000000	0.057987	0.057083
PRKRIP1	protein coding	0.000000	0.000000	0.000000	0.352255	0.332781
RELN	protein coding	0.000000	0.000000	0.000000	0.060684	0.059297
LHFPL3	protein coding	0.000000	0.000000	0.000000	0.197340	0.196690
COG5	protein coding	0.000000	0.000000	0.000000	0.017456	0.017082
NRCAM	protein coding	0.000000	0.000000	0.000000	0.026202	0.025559
IMMP2L	protein coding	0.000000	0.000000	0.000000	0.053753	0.053587
FOXP2	protein coding	0.000000	0.000000	0.000000	0.003520	0.003457
ST7	protein coding	0.000000	0.000000	0.000000	0.110686	0.108356
AC004875.1	lincRNA	-1.000000	-1.000000	0.000000	4.951091	4.682607
CADPS2	protein coding	0.000000	0.000000	0.000000	0.040201	0.039765
SND1	protein coding	0.000000	0.000000	0.000000	0.070496	0.069932
AC018638.3	pseudogene	-1.000000	-1.000000	0.000000	45.089286	37.639752
AC009365.1	lincRNA	-1.000000	-1.000000	0.000000	0.861691	0.835261
EXOC4	protein coding	0.000000	0.000000	0.000000	0.038970	0.038721
CALD1	protein coding	0.000000	0.000000	0.000000	0.038114	0.037090
DGKI	protein coding	0.000000	0.000000	0.000000	0.065015	0.063083
SVOPL	protein coding	0.000000	0.000000	0.000000	0.964753	0.946137
MGAM	protein coding	0.000000	0.000000	0.000000	1.024603	0.974695
TCAF1P1	pseudogene	-1.000000	-1.000000	11.424731	14.508341	13.485294
TCAF2	protein coding	9.535368	2.326901	5.571161	11.290025	10.954987
TCAF2C	protein coding	19.092185	0.000000	15.838509	45.951973	36.703897
TPK1	protein coding	0.000000	0.000000	0.000000	0.035897	0.035635
CNTNAP2	protein coding	0.000000	0.000000	0.000000	0.150527	0.149848
EZH2	protein coding	0.000000	0.000000	0.000000	0.033875	0.032494
ZNF425	protein coding	0.000000	0.000000	0.000000	1.460214	1.256260
NUB1	protein coding	0.000000	0.000000	0.000000	0.357619	0.321088
DPP6	protein coding	0.000000	0.000000	0.000000	0.158758	0.157667
PTPRN2	protein coding	0.000000	0.000000	0.000000	0.119461	0.118905
ESYT2	protein coding	0.000000	0.000000	0.000000	0.087329	0.081606
AC131281.2	pseudogene	-1.000000	-1.000000	100.000000	-1.000000	100.000000
SEPT14P8	pseudogene	-1.000000	-1.000000	100.000000	-1.000000	100.000000
AC131281.1	pseudogene	-1.000000	-1.000000	100.000000	100.000000	100.000000
TDRP	protein coding	0.000000	0.000000	0.000000	0.526617	0.492954
ERICH1	protein coding	0.000000	0.000000	0.000000	4.492307	4.061284
DLGAP2	protein coding	0.000000	0.000000	0.000000	1.362445	1.347028
CSMD1	protein coding	0.000000	0.000000	0.000000	0.107581	0.106816
AC009435.1	lincRNA	-1.000000	-1.000000	0.000000	0.400277	0.399186
AGPAT5	protein coding	0.000000	0.000000	0.000000	0.649010	0.602234
AF228730.1	pseudogene	-1.000000	-1.000000	100.000000	-1.000000	100.000000
DEFB107B	protein coding	67.136150	41.142857	55.412371	88.344168	87.389528
FAM90A14P	pseudogene	-1.000000	-1.000000	94.978479	70.186335	81.694352
FAM90A18P	pseudogene	-1.000000	-1.000000	96.843615	96.273292	96.544850
SPAG11A	protein coding	7.994186	4.491525	5.781585	5.484901	5.516650
HSPD1P2	pseudogene	-1.000000	-1.000000	100.000000	-1.000000	100.000000
DEFB4A	protein coding	100.000000	100.000000	100.000000	100.000000	100.000000
FAM66E	lincRNA	-1.000000	-1.000000	80.845070	91.045773	90.508178
AC130365.1	pseudogene	-1.000000	-1.000000	100.000000	-1.000000	100.000000
USP17L8	protein coding	100.000000	-1.000000	100.000000	-1.000000	100.000000
USP17L3	protein coding	100.000000	-1.000000	100.000000	-1.000000	100.000000
DEFB109C	pseudogene	-1.000000	-1.000000	100.000000	100.000000	100.000000
FAM90A11P	pseudogene	-1.000000	-1.000000	37.618403	0.000000	15.949512
AC105233.5	other	-1.000000	-1.000000	2.966102	29.258193	27.885841
AC105233.3	pseudogene	-1.000000	-1.000000	100.000000	-1.000000	100.000000
MIR548I3	miRNA	-1.000000	-1.000000	100.000000	-1.000000	100.000000
SNRPCP17	pseudogene	-1.000000	-1.000000	100.000000	-1.000000	100.000000
TNKS	protein coding	0.000000	0.000000	0.000000	0.042076	0.039747
DEFB130B	protein coding	24.267782	-1.000000	24.267782	5.915414	6.523512
RNA5SP253	rRNA	-1.000000	-1.000000	100.000000	-1.000000	100.000000
DEFB108D	pseudogene	-1.000000	-1.000000	100.000000	100.000000	100.000000
ZNF705D	protein coding	100.000000	100.000000	100.000000	100.000000	100.000000
AC130366.1	pseudogene	-1.000000	-1.000000	100.000000	-1.000000	100.000000
USP17L7	protein coding	-1.000000	100.000000	100.000000	-1.000000	100.000000
USP17L2	protein coding	-1.000000	100.000000	100.000000	-1.000000	100.000000
DEFB109D	pseudogene	-1.000000	-1.000000	100.000000	-1.000000	100.000000
DEFB131D	pseudogene	-1.000000	-1.000000	17.486339	43.754220	42.969389
FAM90A25P	pseudogene	-1.000000	-1.000000	27.044476	56.024845	42.624585
ALG1L12P	pseudogene	-1.000000	-1.000000	100.000000	100.000000	100.000000
FAM86B2	protein coding	12.124850	51.503759	27.472527	8.491979	10.905024
AC068587.4	other	-1.000000	-1.000000	0.000000	0.912808	0.848430
DLC1	protein coding	0.000000	0.000000	0.000000	0.004497	0.004412
SGCZ	protein coding	0.000000	0.000000	0.000000	0.026958	0.026905
AC068992.1	lincRNA	-1.000000	-1.000000	0.000000	0.044245	0.044092
PSD3	protein coding	0.000000	0.000000	0.000000	0.467646	0.456381
AC100849.1	lincRNA	-1.000000	-1.000000	0.000000	0.108091	0.107177
AC100849.2	lincRNA	-1.000000	-1.000000	0.000000	0.821292	0.802885
CSGALNACT1	protein coding	0.000000	0.000000	0.000000	0.050423	0.049736
SLC39A14	protein coding	0.000000	0.000000	0.000000	0.049545	0.044856
DOCK5	protein coding	0.000000	0.000000	0.000000	1.828117	1.700384
CDCA2	protein coding	0.000000	0.000000	0.000000	0.124213	0.114466
ESCO2	protein coding	0.000000	12.990810	7.343566	0.099944	0.842938
PBK	protein coding	0.000000	0.000000	0.000000	1.030536	0.951712
INTS9	protein coding	0.000000	0.000000	0.000000	0.051060	0.049763
RBPMS	protein coding	0.000000	0.000000	0.000000	0.159757	0.155499
NRG1	protein coding	0.000000	0.000000	0.000000	0.030470	0.030215
UNC5D	protein coding	0.000000	0.000000	0.000000	0.251279	0.247018
C8orf86	protein coding	0.000000	0.000000	0.000000	0.301766	0.263630
AC069120.1	lincRNA	-1.000000	-1.000000	0.000000	0.146014	0.127721
AC022733.1	lincRNA	-1.000000	-1.000000	0.000000	0.703934	0.663182
IKBKB	protein coding	0.000000	0.000000	0.000000	0.524281	0.484100
SNTG1	protein coding	0.000000	0.000000	0.000000	0.003189	0.003157
RB1CC1	protein coding	0.000000	0.000000	0.000000	0.024060	0.022693
LYPLA1	protein coding	0.000000	0.000000	0.000000	0.573418	0.544474
TMEM68	protein coding	0.000000	0.058884	0.051256	1.017139	0.361119
AC090796.1	lincRNA	-1.000000	-1.000000	0.000000	0.210150	0.208766
FAM110B	protein coding	0.000000	0.000000	0.000000	0.000000	0.154932
NKAIN3	protein coding	0.000000	0.000000	0.000000	0.008815	0.008788
GDAP1	protein coding	0.000000	0.000000	0.000000	0.000000	2.425749
REXO1L12P	pseudogene	-1.000000	-1.000000	100.000000	-1.000000	100.000000
CNBD1	protein coding	0.000000	0.000000	0.000000	0.015002	0.014958
MMP16	protein coding	0.000000	0.000000	0.000000	0.008089	0.007770
TMEM64	protein coding	0.000000	0.000000	0.000000	0.012797	0.012379
C8orf37-AS1	lincRNA	-1.000000	-1.000000	0.000000	0.020191	0.020143
CPQ	protein coding	0.000000	0.000000	0.000000	0.012553	0.012489
STK3	protein coding	0.000000	0.000000	0.000000	0.006604	0.005910
RGS22	protein coding	0.000000	0.000000	0.000000	0.015115	0.014677
ZFPM2	protein coding	0.000000	0.000000	0.000000	0.000000	0.001977
ZFPM2-AS1	other	-1.000000	-1.000000	0.000000	0.271671	0.269732
OXR1	protein coding	0.000000	0.000000	0.000000	0.160711	0.158182
ANGPT1	protein coding	0.000000	0.000000	0.000000	0.165835	0.162528
LINC01609	lincRNA	-1.000000	-1.000000	0.000000	0.251586	0.249923
LINC02237	lincRNA	-1.000000	-1.000000	0.000000	0.009522	0.009469
TRPS1	protein coding	0.000000	0.000000	0.000000	0.080240	0.078020
SLC30A8	protein coding	0.000000	0.000000	0.000000	0.164303	0.159865
EXT1	protein coding	0.000000	0.000000	0.000000	0.008737	0.008508
MTBP	protein coding	0.000000	0.000000	0.000000	0.047930	0.037216
ZHX2	protein coding	0.000000	0.000000	0.000000	0.015393	0.015017
NSMCE2	protein coding	0.000000	0.000000	0.000000	0.111992	0.111095
AC091114.1	lincRNA	-1.000000	-1.000000	0.000000	0.132859	0.130317
LINC00824	other	-1.000000	-1.000000	0.000000	0.021886	0.021329
KHDRBS3	protein coding	0.000000	0.000000	0.000000	0.021844	0.020576
AC046195.1	lincRNA	-1.000000	-1.000000	0.000000	0.115206	0.113451
TRAPPC9	protein coding	0.000000	0.000000	0.000000	0.058475	0.058086
GPIHBP1	protein coding	0.000000	0.000000	0.000000	1.479290	0.628615
ZNF623	protein coding	0.000000	0.000000	0.000000	2.406457	1.563342
SPATC1	protein coding	0.000000	0.000000	0.000000	1.319778	1.243114
MROH1	protein coding	0.000000	0.000000	0.000000	0.041759	0.039500
BOP1	protein coding	0.000000	0.000000	0.000000	0.137363	0.126418
DOCK8	protein coding	0.000000	0.000000	0.000000	0.027283	0.026357
GLIS3	protein coding	0.000000	0.000000	0.000000	0.000000	0.057032
KDM4C	protein coding	0.000000	0.000000	0.000000	0.066384	0.065306
PTPRD	protein coding	0.000000	0.000000	0.000000	0.028765	0.028628
ZDHHC21	protein coding	0.000000	0.000000	0.000000	0.111987	0.099515
CCDC171	protein coding	0.000000	0.000000	0.000000	0.020162	0.016320
ADAMTSL1	protein coding	0.000000	0.000000	0.000000	0.296104	0.292716
AL391117.1	lincRNA	-1.000000	-1.000000	0.000000	0.084607	0.084469
LINGO2	protein coding	0.000000	0.000000	0.000000	0.010708	0.010662
LINC01242	lincRNA	-1.000000	-1.000000	0.000000	0.160777	0.159074
KIF24	protein coding	0.000000	0.000000	0.000000	0.615088	0.550941
RNF38	protein coding	0.000000	0.000000	0.000000	0.071053	0.027787
CNTNAP3	protein coding	8.890072	8.944815	8.915663	35.208720	34.346874
GLIDR	lincRNA	-1.000000	-1.000000	7.634129	8.878309	8.796259
FGF7P3	pseudogene	-1.000000	-1.000000	0.000000	9.986581	9.927650
AMYH02020865.1	pseudogene	-1.000000	-1.000000	64.876834	94.224938	92.676522
BMS1P14	lincRNA	-1.000000	-1.000000	69.586777	95.465782	95.207122
IGKV1OR9-2	pseudogene	-1.000000	-1.000000	100.000000	-1.000000	100.000000
SPATA31A5	protein coding	96.958457	28.909953	93.584019	90.372208	92.558955
AL590491.1	pseudogene	-1.000000	-1.000000	65.227818	6.555773	19.803052
BX005040.1	lincRNA	-1.000000	-1.000000	100.000000	100.000000	100.000000
BX088645.1	protein coding	63.574814	0.000000	54.371743	11.911753	12.517067
AL391987.3	lincRNA	-1.000000	-1.000000	8.622909	20.395312	19.644757
CNTNAP3P1	pseudogene	-1.000000	-1.000000	23.756906	17.213832	17.815577
AL591379.2	pseudogene	-1.000000	-1.000000	100.000000	-1.000000	100.000000
ANKRD20A4	protein coding	6.933439	6.029851	6.572994	2.864300	3.220719
SNX18P9	pseudogene	-1.000000	-1.000000	13.429257	-1.000000	13.429257
AL445665.1	pseudogene	-1.000000	-1.000000	71.063510	81.467951	79.573109
BMS1P11	pseudogene	-1.000000	-1.000000	81.334842	95.341036	91.836735
AC125634.1	pseudogene	-1.000000	-1.000000	26.390870	16.608372	17.940232
FOXD4L5	protein coding	81.534772	63.651050	70.849421	-1.000000	70.849421
CBWD4P	pseudogene	-1.000000	-1.000000	0.000000	1.402806	1.376029
BX664730.1	lincRNA	-1.000000	-1.000000	100.000000	100.000000	100.000000
AL358113.1	protein coding	0.000000	0.000000	0.000000	0.429183	0.419255
TRPM3	protein coding	0.000000	0.000000	0.000000	0.164631	0.161684
ALDH1A1	protein coding	0.000000	0.000000	0.000000	0.149391	0.147402
CYP1D1P	pseudogene	-1.000000	-1.000000	0.000000	2.147314	1.922658
PCSK5	protein coding	0.000000	0.000000	0.000000	0.237735	0.231294
NXNL2	protein coding	0.000000	0.000000	0.000000	0.095003	0.075245
LINC01508	lincRNA	-1.000000	-1.000000	0.000000	0.019084	0.018853
ZNF169	protein coding	0.000000	0.000000	0.000000	0.235097	0.206440
CYLC2	protein coding	0.000000	0.000000	0.000000	1.886431	1.699961
AL390962.1	lincRNA	-1.000000	-1.000000	0.000000	0.467283	0.463644
ABCA1	protein coding	0.000000	0.000000	0.000000	0.671926	0.620097
MUSK	protein coding	0.000000	0.000000	0.000000	1.325681	1.290187
AL162414.1	lincRNA	-1.000000	-1.000000	0.000000	0.064898	0.064565
KIAA1958	protein coding	0.000000	0.000000	0.000000	0.052531	0.048754
FKBP15	protein coding	0.000000	0.000000	0.000000	0.562930	0.467236
TNC	protein coding	0.000000	0.000000	0.000000	0.120676	0.109446
DEC1	protein coding	0.000000	0.000000	0.000000	0.128687	0.128055
ASTN2	protein coding	0.000000	0.000000	0.000000	0.034743	0.034450
CDK5RAP2	protein coding	0.000000	0.000000	0.000000	1.457035	1.408252
TTLL11	protein coding	0.000000	0.000000	0.000000	0.038042	0.037544
RC3H2	protein coding	0.000000	0.000000	0.000000	0.056757	0.046064
ODF2	protein coding	0.000000	0.000000	0.000000	0.451242	0.401249
CFAP77	protein coding	0.000000	0.000000	0.000000	0.037861	0.037361
ADAMTSL2	protein coding	0.000000	0.000000	0.000000	2.362775	2.105870
VAV2	protein coding	0.000000	0.000000	0.000000	0.016850	0.016471
COL5A1	protein coding	0.000000	0.000000	0.000000	0.019548	0.018713
NOTCH1	protein coding	0.000000	0.000000	0.000000	0.595493	0.486826
FAM69B	protein coding	0.000000	0.000000	0.000000	0.900901	0.688153
GRIN1	protein coding	0.000000	0.000000	0.000000	0.398073	0.329251
EXD3	protein coding	0.000000	0.000000	0.000000	0.885597	0.850764
PNPLA7	protein coding	0.000000	0.000000	0.000000	1.738461	1.644937
EHMT1	protein coding	0.000000	0.000000	0.000000	0.000000	0.436960
CACNA1B	protein coding	0.000000	0.000000	0.000000	0.197175	0.189195
PLCXD1	protein coding	0.000000	0.000000	0.000000	1.261996	0.972849
PPP2R3B	protein coding	0.000000	0.000000	0.000000	2.786767	2.632473
SHOX	protein coding	0.000000	0.000000	0.000000	1.597548	1.397325
IL3RA	protein coding	0.000000	0.000000	0.000000	10.317532	9.929894
ASMTL	protein coding	0.000000	0.000000	0.000000	3.138439	2.998637
AKAP17A	protein coding	0.000000	0.000000	0.000000	0.394795	0.247230
ASMT	protein coding	0.000000	0.000000	0.000000	14.348463	13.611111
DHRSX	protein coding	0.000000	0.000000	0.000000	2.321766	2.282828
ARSF	protein coding	0.000000	0.000000	0.000000	0.053600	0.051926
MXRA5	protein coding	0.000000	0.000000	0.000000	2.889785	2.145709
PRKX	protein coding	0.000000	0.000000	0.000000	0.122102	0.115344
FAM239A	lincRNA	-1.000000	-1.000000	87.374429	94.983345	93.844474
AC110995.1	lincRNA	-1.000000	-1.000000	0.000000	0.239211	0.235991
NLGN4X	protein coding	0.000000	0.000000	0.000000	0.011155	0.009531
STS	protein coding	0.000000	0.000000	0.000000	0.073749	0.070186
ANOS1	protein coding	0.000000	0.000000	0.000000	0.032999	0.031971
TBL1X	protein coding	0.000000	0.000000	0.000000	0.008536	0.008281
SHROOM2	protein coding	0.000000	0.000000	0.000000	0.034879	0.033131
AC073529.1	lincRNA	-1.000000	-1.000000	0.000000	0.008456	0.008357
FRMPD4	protein coding	0.000000	0.000000	0.000000	0.183016	0.180358
GPM6B	protein coding	0.000000	0.000000	0.000000	0.126376	0.122310
PIR	protein coding	0.000000	0.000000	0.000000	0.884254	0.871604
MAP3K15	protein coding	0.000000	0.000000	0.000000	0.029233	0.028350
SH3KBP1	protein coding	0.000000	0.000000	0.000000	0.071556	0.070413
PTCHD1-AS	lincRNA	-1.000000	-1.000000	0.000000	0.031680	0.031645
PTCHD1	protein coding	0.000000	0.000000	0.000000	0.061795	0.049747
ACOT9	protein coding	0.000000	0.000000	0.000000	0.036812	0.034256
IL1RAPL1	protein coding	0.000000	0.000000	0.000000	0.011716	0.011685
DMD	protein coding	0.000000	0.000000	0.000000	0.018197	0.017888
CXorf38	protein coding	0.000000	0.000000	0.000000	2.166907	1.531527
USP9X	protein coding	0.000000	0.000000	0.000000	0.046224	0.042400
RGN	protein coding	0.000000	0.000000	0.000000	3.436047	2.914633
USP11	protein coding	0.000000	2.906977	1.185146	0.033907	0.319734
ZNF157	protein coding	0.000000	0.000000	0.000000	0.079712	0.075477
ZNF81	protein coding	0.000000	0.000000	0.000000	0.021583	0.020524
ZNF630	protein coding	0.000000	0.000000	0.000000	0.000000	0.125705
SSX6	pseudogene	-1.000000	-1.000000	0.000000	2.088387	1.620560
CCNB3	protein coding	0.000000	0.000000	0.000000	1.603674	1.530862
SHROOM4	protein coding	0.000000	0.000000	0.000000	0.017887	0.017067
SSX2B	protein coding	0.000000	0.000000	0.000000	0.135139	0.127639
GPR173	protein coding	0.000000	0.000000	0.000000	4.024078	3.435478
VSIG4	protein coding	0.000000	0.000000	0.000000	6.697973	5.895470
OPHN1	protein coding	0.000000	0.000000	0.000000	0.020859	0.020431
STARD8	protein coding	0.000000	0.000000	0.000000	0.309496	0.289091
SNX12	protein coding	0.000000	0.000000	0.000000	1.249137	1.058851
TAF1	protein coding	0.000000	0.000000	0.000000	0.000000	0.110753
NHSL2	protein coding	0.000000	0.000000	0.000000	0.000000	0.191685
JPX	lincRNA	-1.000000	-1.000000	0.000000	2.233466	1.993282
ZDHHC15	protein coding	0.000000	0.000000	0.000000	0.042279	0.040626
PGK1	protein coding	0.000000	0.000000	0.000000	0.149378	0.145957
FNDC3CP	pseudogene	-1.000000	-1.000000	0.000000	0.540346	0.446030
CYLC1	protein coding	0.000000	0.000000	0.000000	2.359416	2.162437
APOOL	protein coding	0.000000	2.230354	1.955094	0.000000	0.143033
DACH2	protein coding	0.000000	0.000000	0.000000	0.724807	0.717537
PCDH11X	protein coding	0.000000	0.000000	0.000000	0.031822	0.029385
DIAPH2	protein coding	0.000000	0.000000	0.000000	0.005161	0.005107
AL157778.1	lincRNA	-1.000000	-1.000000	0.000000	0.112953	0.112666
TCP11X1	protein coding	95.559973	-1.000000	95.559973	89.300412	88.848289
NXF4	pseudogene	-1.000000	-1.000000	0.000000	4.440880	3.695352
TMSB15B	protein coding	7.473310	1.871177	2.385621	11.644205	9.350944
IL1RAPL2	protein coding	0.000000	0.000000	0.000000	0.097288	0.097044
XACT	lincRNA	-1.000000	-1.000000	0.000000	0.111381	0.111208
HTR2C	protein coding	0.000000	0.000000	0.000000	0.009342	0.009203
LRCH2	protein coding	0.000000	0.000000	0.000000	0.100432	0.096391
DOCK11	protein coding	0.000000	0.000000	0.000000	0.367429	0.354243
LINC01285	lincRNA	-1.000000	-1.000000	0.000000	0.731966	0.696499
AKAP14	protein coding	0.000000	0.000000	0.000000	0.730325	0.699385
TMEM255A	protein coding	0.000000	0.000000	0.000000	0.781488	0.727706
CT47A12	protein coding	100.000000	100.000000	100.000000	100.000000	100.000000
AL670379.6	pseudogene	-1.000000	-1.000000	100.000000	-1.000000	100.000000
CT47A11	protein coding	100.000000	100.000000	100.000000	100.000000	100.000000
AL670379.4	pseudogene	-1.000000	-1.000000	100.000000	-1.000000	100.000000
CT47A10	protein coding	100.000000	100.000000	100.000000	100.000000	100.000000
AL670379.10	pseudogene	-1.000000	-1.000000	100.000000	-1.000000	100.000000
CT47A9	protein coding	100.000000	100.000000	100.000000	100.000000	100.000000
AL670379.9	pseudogene	-1.000000	-1.000000	100.000000	-1.000000	100.000000
CT47A8	protein coding	100.000000	100.000000	100.000000	100.000000	100.000000
AL670379.2	pseudogene	-1.000000	-1.000000	100.000000	-1.000000	100.000000
CT47A7	protein coding	45.790081	39.285714	43.667444	95.249876	75.211353
AL670379.8	pseudogene	-1.000000	-1.000000	100.000000	-1.000000	100.000000
CT47A3	protein coding	82.468281	94.651163	86.507325	68.876794	75.737508
AL670379.5	pseudogene	-1.000000	-1.000000	100.000000	-1.000000	100.000000
CT47A2	protein coding	0.000000	32.558140	10.794140	6.729342	8.338350
STAG2	protein coding	0.000000	0.000000	0.000000	0.000000	0.111147
TENM1	protein coding	0.000000	0.000000	0.000000	0.008175	0.007994
XPNPEP2	protein coding	0.000000	0.000000	0.000000	0.107308	0.094883
Z82195.2	pseudogene	-1.000000	-1.000000	0.000000	0.173969	0.130096
PLAC1	protein coding	0.000000	0.000000	0.000000	0.000000	0.025695
CT45A6	protein coding	25.438596	44.637681	32.677596	66.956027	62.981132
CT45A2	protein coding	100.000000	68.133333	81.893939	65.892246	68.444391
CT45A8	protein coding	100.000000	45.558087	76.313181	72.671604	73.143426
CT45A9	protein coding	100.000000	45.804989	76.360040	66.153627	67.458935
FGF13	protein coding	0.000000	0.000000	0.000000	0.095686	0.092427
ATP11C	protein coding	0.000000	0.000000	0.000000	0.156952	0.142968
MAMLD1	protein coding	0.000000	0.000000	0.000000	0.228915	0.218649
MTM1	protein coding	0.000000	0.000000	0.000000	0.819129	0.790808
CD99L2	protein coding	0.000000	0.000000	0.000000	0.588272	0.569147
PASD1	protein coding	0.000000	0.000000	0.000000	0.181942	0.176808
AC152010.1	pseudogene	-1.000000	-1.000000	100.000000	100.000000	100.000000
ATP2B3	protein coding	0.000000	0.000000	0.000000	0.122515	0.108791
TEX28P2	pseudogene	-1.000000	-1.000000	59.672131	77.270421	75.994586
OPN1MW	protein coding	0.000000	21.022727	2.911094	0.179475	0.435778
TEX28P1	pseudogene	-1.000000	-1.000000	70.983607	83.054711	82.187353
OPN1MW3	protein coding	100.000000	100.000000	100.000000	100.000000	100.000000
TEX28	protein coding	39.983779	40.161725	40.024938	58.324378	55.596226
PCDH11Y	protein coding	0.000000	0.000000	0.000000	0.229356	0.225742
NLGN4Y	protein coding	0.000000	0.000000	0.000000	0.038457	0.037452
USP9YP7	pseudogene	-1.000000	-1.000000	48.717949	29.691358	33.690882
USP9YP6	pseudogene	-1.000000	-1.000000	24.501758	40.570012	39.032583
TTTY4	lincRNA	-1.000000	-1.000000	0.000000	24.051525	23.169242
BPY2	protein coding	100.000000	86.023445	89.160839	95.691482	95.395943
AC006366.1	pseudogene	-1.000000	-1.000000	100.000000	-1.000000	100.000000
TRIM60P8Y	pseudogene	-1.000000	-1.000000	96.977661	93.137255	95.884004
ZNF736P3Y	pseudogene	-1.000000	-1.000000	90.027322	100.000000	92.505133
DAZ1	protein coding	31.576830	100.000000	63.583815	59.382211	59.648117
DAZ2	protein coding	65.648855	100.000000	83.785731	58.797725	60.249993
PPP1R12BP2	pseudogene	-1.000000	-1.000000	13.949843	60.261001	57.995913
OFD1P10Y	pseudogene	-1.000000	-1.000000	74.162011	39.434123	40.947193
HSFY6P	pseudogene	-1.000000	-1.000000	89.800995	91.266913	90.812141
USP9YP18	pseudogene	-1.000000	-1.000000	0.000000	2.965770	2.716611
XKRYP3	pseudogene	-1.000000	-1.000000	6.995516	47.937353	43.735073
USP9YP25	pseudogene	-1.000000	-1.000000	0.000000	3.908189	3.064202
USP9YP29	pseudogene	-1.000000	-1.000000	7.651246	3.034953	3.449883
OFD1P12Y	pseudogene	-1.000000	-1.000000	1.326700	3.126928	3.031254
ELOCP10	pseudogene	-1.000000	-1.000000	100.000000	-1.000000	100.000000
USP9YP35	pseudogene	-1.000000	-1.000000	9.002433	0.000000	1.838053
USP9YP31	pseudogene	-1.000000	-1.000000	0.000000	0.554552	0.497570
CDY18P	pseudogene	-1.000000	-1.000000	1.616915	0.000000	1.360544
GOLGA6L11P	pseudogene	-1.000000	-1.000000	56.129530	28.574289	34.247661
AC023274.1	pseudogene	-1.000000	-1.000000	100.000000	-1.000000	100.000000
CSPG4P3Y	pseudogene	-1.000000	-1.000000	12.516788	0.000000	8.692408
RBMY2XP	pseudogene	-1.000000	-1.000000	65.771812	65.520106	65.559087
ZNF736P2Y	pseudogene	-1.000000	-1.000000	100.000000	-1.000000	100.000000
DAZ4	protein coding	3.314917	0.000000	1.656315	10.479112	9.949861
BPY2C	protein coding	0.000000	14.066727	10.909091	12.180018	12.118052
TTTY4C	lincRNA	-1.000000	-1.000000	88.029740	62.251114	63.196501
ZNF736P4Y	pseudogene	-1.000000	-1.000000	100.000000	-1.000000	100.000000
AC006386.1	pseudogene	-1.000000	-1.000000	100.000000	100.000000	100.000000
TTTY17C	lincRNA	-1.000000	-1.000000	100.000000	100.000000	100.000000
AC006386.2	pseudogene	-1.000000	-1.000000	100.000000	-1.000000	100.000000
LINC00266-4P	lincRNA	-1.000000	-1.000000	0.000000	2.135068	1.979414
UBE2Q2P5Y	pseudogene	-1.000000	-1.000000	0.000000	0.571333	0.552038
GOLGA6L16P	pseudogene	-1.000000	-1.000000	17.873652	0.721009	4.265102
CDY19P	pseudogene	-1.000000	-1.000000	49.751861	100.000000	57.613815
USP9YP36	pseudogene	-1.000000	-1.000000	5.434783	3.798926	3.951930
TTTY3	lincRNA	-1.000000	-1.000000	60.641399	60.689958	60.698244
USP9YP9	pseudogene	-1.000000	-1.000000	66.526611	74.937909	73.781317
TRAPPC2P4	pseudogene	-1.000000	-1.000000	27.878788	55.087573	51.756955
REREP2Y	pseudogene	-1.000000	-1.000000	0.000000	1.237521	1.212183
