# Supplementary material for: Systematic analysis of dark and camouflaged genes reveals disease-relevant genes hiding in plain sight
Source: Genome Biol. 2019 May 20;20:97. doi: 10.1186/s13059-019-1707-2 (PMC6526621; doi:10.1186/s13059-019-1707-2)
Supplement: Supplementary file 34 — PacBio dark-by-depth gene annotations in hg38. (TXT 334 kb) [file 13059_2019_1707_MOESM34_ESM.txt]

# This table shows the intersection of dark by depth regions by a gene annotation gff3, showing where dark by depth regions fall within gene body elements
# chrom : Chromosome of dark by depth region
# region_start : start position of dark by depth region within gene-body element
# region_end : end position of dark by depth region within gene-body element
# gene_body_id : ID of gene body element that contains this dark by depth region
# region_type : genebody element type (e.g. exon, intron, UTR, etc.)
# biotype : GENCODE biotype of gene that contains this dark by depth reigon
# gene_body_chrom : Chromosome of the genebody element
# gene_body_start : start position of the genebody element
# gene_body_end : end position of the genebody element
#chrom	start	end	gene_body_id	region_type	biotype	gene_body_chrom	gene_body_start	gene_body_end
chr1	296873	297343	AP006222.1_intron_5	intron	transcribed_processed_pseudogene	chr1	289371	297343
chr1	297344	297502	AP006222.1_6	exon	transcribed_processed_pseudogene	chr1	297344	297502
chr1	297503	297968	AP006222.1_intron_6	intron	transcribed_processed_pseudogene	chr1	297503	356683
chr1	347968	350185	AP006222.1_intron_6	intron	transcribed_processed_pseudogene	chr1	297503	356683
chr1	450703	450739	OR4F29_UTR_1	three_prime_UTR	protein_coding	chr1	450703	450739
chr1	450739	451678	OR4F29_1	CDS	protein_coding	chr1	450739	451678
chr1	909316	909467	AL645608.7_intron_1	intron	lincRNA	chr1	904958	915748
chr1	934117	934861	SAMD11_intron_6	intron	protein_coding	chr1	931090	935770
chr1	1651439	1651474	CDK11B_intron_22	intron	protein_coding	chr1	1649638	1652437
chr1	2700239	2701041	TTC34_intron_3	intron	protein_coding	chr1	2645564	2783607
chr1	2701092	2702781	TTC34_intron_3	intron	protein_coding	chr1	2645564	2783607
chr1	3300174	3300224	PRDM16_intron_3	intron	protein_coding	chr1	3244138	3385147
chr1	3999774	3999879	AL805961.1_intron_6	intron	lincRNA	chr1	3998856	4012229
chr1	4420298	4420349	LINC01777_intron_3	intron	lincRNA	chr1	4416549	4422758
chr1	5304077	5304100	AL139823.1_intron_2	intron	lincRNA	chr1	5303394	5304399
chr1	6012345	6012512	KCNAB2_intron_2	intron	protein_coding	chr1	5992789	6018633
chr1	7548680	7548877	CAMTA1_intron_9	intron	protein_coding	chr1	7467902	7640398
chr1	8668966	8669024	RERE_intron_26	intron	protein_coding	chr1	8656442	8703053
chr1	9123242	9123748	GPR157_intron_3	intron	protein_coding	chr1	9111490	9128643
chr1	13196330	13196822	PRAMEF13_UTR_1	three_prime_UTR	protein_coding	chr1	13196330	13196822
chr1	13196822	13197381	PRAMEF13_1	CDS	protein_coding	chr1	13196822	13197381
chr1	13197382	13197850	PRAMEF13_intron_1	intron	protein_coding	chr1	13197382	13197850
chr1	13197851	13197982	PRAMEF13_2	CDS	protein_coding	chr1	13197851	13197982
chr1	13197982	13198130	PRAMEF13_UTR_2	five_prime_UTR	protein_coding	chr1	13197982	13198130
chr1	13198131	13198326	PRAMEF13_intron_2	intron	protein_coding	chr1	13198131	13198326
chr1	13198327	13198906	PRAMEF13_3	CDS	protein_coding	chr1	13198327	13198906
chr1	13198907	13199301	PRAMEF13_intron_3	intron	protein_coding	chr1	13198907	13199301
chr1	13199302	13199589	PRAMEF13_4	CDS	protein_coding	chr1	13199302	13199589
chr1	13199589	13199614	PRAMEF13_UTR_3	five_prime_UTR	protein_coding	chr1	13199589	13199614
chr1	13199615	13201330	PRAMEF13_intron_4	intron	protein_coding	chr1	13199615	13201330
chr1	13201331	13201409	PRAMEF13_UTR_4	five_prime_UTR	protein_coding	chr1	13201331	13201409
chr1	14109813	14112444	KAZN_intron_1	intron	protein_coding	chr1	13893757	14180433
chr1	14681635	14681672	KAZN_intron_4	intron	protein_coding	chr1	14599224	14924128
chr1	15050031	15050080	KAZN_intron_10	intron	protein_coding	chr1	15044160	15056089
chr1	21818119	21818160	LDLRAD2_intron_3	intron	protein_coding	chr1	21816075	21821448
chr1	22599644	22599732	EPHA8_intron_13	intron	protein_coding	chr1	22599048	22600659
chr1	22818075	22818100	EPHB2_intron_4	intron	protein_coding	chr1	22785077	22863035
chr1	24799928	24800057	CLIC4_intron_2	intron	protein_coding	chr1	24797852	24814092
chr1	24832212	24835018	CLIC4_intron_4	intron	protein_coding	chr1	24827117	24839858
chr1	26163332	26163646	FAM110D_UTR_3	three_prime_UTR	protein_coding	chr1	26162107	26163962
chr1	36267652	36267873	THRAP3_intron_4	intron	protein_coding	chr1	36259485	36282531
chr1	42277516	42277812	FOXJ3_intron_9	intron	protein_coding	chr1	42265190	42278346
chr1	43391784	43392119	SZT2_intron_1	intron	protein_coding	chr1	43389996	43403175
chr1	45900449	45900764	MAST2_intron_4	intron	protein_coding	chr1	45882396	45913586
chr1	54868674	54868716	DHCR24_intron_4	intron	protein_coding	chr1	54865447	54871348
chr1	54874817	54874841	DHCR24_intron_5	intron	protein_coding	chr1	54871614	54875091
chr1	54876671	54877710	DHCR24_intron_7	intron	protein_coding	chr1	54876048	54883616
chr1	55935619	55935928	AL603840.1_intron_11	intron	lincRNA	chr1	55868249	55961881
chr1	55935619	55935928	LINC01753_intron_2	intron	lincRNA	chr1	55921412	55944914
chr1	56776952	56777273	FYB2_intron_16	intron	protein_coding	chr1	56767939	56787173
chr1	61924930	61925262	PATJ_intron_27	intron	protein_coding	chr1	61918077	61927728
chr1	62686157	62686486	DOCK7_intron_52	intron	protein_coding	chr1	62663131	62688225
chr1	64247084	64247109	UBE2U_intron_9	intron	protein_coding	chr1	64244345	64260601
chr1	65613484	65613738	LEPR_intron_15	intron	protein_coding	chr1	65610297	65616006
chr1	65798240	65798558	PDE4B_intron_2	intron	protein_coding	chr1	65793249	65913243
chr1	66630909	66630993	SGIP1_intron_4	intron	protein_coding	chr1	66625911	66633068
chr1	71275647	71275946	ZRANB2-AS2_intron_19	intron	processed_transcript	chr1	71268479	71280524
chr1	72301472	72301829	RPL31P12_1	exon	processed_pseudogene	chr1	72301472	72301829
chr1	74289486	74289602	FPGT-TNNI3K_intron_8	intron	protein_coding	chr1	74271709	74331448
chr1	74725584	74725611	CRYZ_intron_8	intron	protein_coding	chr1	74724835	74730380
chr1	75378053	75382488	SLC44A5_intron_22	intron	protein_coding	chr1	75339631	75396581
chr1	75546196	75546509	SLC44A5_intron_24	intron	protein_coding	chr1	75541517	75611038
chr1	78935839	78936145	ADGRL4_intron_8	intron	protein_coding	chr1	78927092	78936293
chr1	83019235	83019316	LINC01362_intron_6	intron	lincRNA	chr1	82997590	83076139
chr1	84052256	84058946	AC104454.2_intron_1	intron	lincRNA	chr1	84038630	84064690
chr1	85940122	85940433	COL24A1_intron_36	intron	protein_coding	chr1	85911434	85961247
chr1	91818278	91818302	TGFBR3_intron_15	intron	protein_coding	chr1	91797472	91861469
chr1	92940997	92941028	FAM69A_intron_6	intron	protein_coding	chr1	92877151	92961374
chr1	93822820	93825699	BCAR3_intron_16	intron	protein_coding	chr1	93706143	93845565
chr1	103621118	103621195	AMY2A_intron_6	intron	protein_coding	chr1	103620685	103621575
chr1	108424894	108424945	AL390038.1_intron_1	intron	lincRNA	chr1	108421575	108431588
chr1	108425041	108425229	AL390038.1_intron_1	intron	lincRNA	chr1	108421575	108431588
chr1	108425252	108428104	AL390038.1_intron_1	intron	lincRNA	chr1	108421575	108431588
chr1	108428131	108428201	AL390038.1_intron_1	intron	lincRNA	chr1	108421575	108431588
chr1	109071980	109072092	TAF13_intron_2	intron	protein_coding	chr1	109066233	109074985
chr1	109148257	109148291	KIAA1324_intron_2	intron	protein_coding	chr1	109114337	109161892
chr1	109692308	109692341	GSTM2_intron_11	intron	protein_coding	chr1	109683998	109701650
chr1	109692367	109692449	GSTM2_intron_11	intron	protein_coding	chr1	109683998	109701650
chr1	109685118	109692283	GSTM2_intron_11	intron	protein_coding	chr1	109683998	109701650
chr1	112292482	112295039	AL445426.1_intron_1	intron	lincRNA	chr1	112177614	112360360
chr1	113069448	113069491	AL357055.3_intron_2	intron	lincRNA	chr1	113048562	113072937
chr1	120315760	120315795	AC244669.2_intron_4	intron	unprocessed_pseudogene	chr1	120278037	120319189
chr1	120315945	120319189	AC244669.2_intron_4	intron	unprocessed_pseudogene	chr1	120278037	120319189
chr1	120319190	120319314	AC244669.2_5	exon	unprocessed_pseudogene	chr1	120319190	120319314
chr1	120319315	120319502	AC244669.2_intron_5	intron	unprocessed_pseudogene	chr1	120319315	120319502
chr1	120319503	120319680	AC244669.2_6	exon	unprocessed_pseudogene	chr1	120319503	120319680
chr1	120315760	120315795	AC244669.1_intron_1	intron	transcribed_unprocessed_pseudogene	chr1	120267839	120336867
chr1	120315945	120322343	AC244669.1_intron_1	intron	transcribed_unprocessed_pseudogene	chr1	120267839	120336867
chr1	120322377	120322446	AC244669.1_intron_1	intron	transcribed_unprocessed_pseudogene	chr1	120267839	120336867
chr1	120498030	120498075	AC241952.1_intron_7	intron	transcribed_unprocessed_pseudogene	chr1	120497422	120501108
chr1	120827259	120829395	NBPF26_intron_21	intron	protein_coding	chr1	120824918	120829762
chr1	120834553	120834628	NBPF26_intron_28	intron	protein_coding	chr1	120834547	120834628
chr1	120834629	120834802	NBPF26_22	CDS	protein_coding	chr1	120834629	120834802
chr1	120834803	120836006	NBPF26_intron_29	intron	protein_coding	chr1	120834803	120836515
chr1	121239225	121239269	SRGAP2C_intron_2	intron	protein_coding	chr1	121187514	121284801
chr1	121288726	121288852	SRGAP2C_intron_3	intron	protein_coding	chr1	121284996	121324476
chr1	144750921	144750947	FP700111.1_intron_2	intron	lincRNA	chr1	144641794	144917168
chr1	144751058	144751092	FP700111.1_intron_2	intron	lincRNA	chr1	144641794	144917168
chr1	144751154	144751234	FP700111.1_intron_2	intron	lincRNA	chr1	144641794	144917168
chr1	144753610	144753684	FP700111.1_intron_2	intron	lincRNA	chr1	144641794	144917168
chr1	144753752	144753782	FP700111.1_intron_2	intron	lincRNA	chr1	144641794	144917168
chr1	144753848	144753873	FP700111.1_intron_2	intron	lincRNA	chr1	144641794	144917168
chr1	144753895	144753937	FP700111.1_intron_2	intron	lincRNA	chr1	144641794	144917168
chr1	144754062	144754100	FP700111.1_intron_2	intron	lincRNA	chr1	144641794	144917168
chr1	144840513	144840637	FP700111.1_intron_2	intron	lincRNA	chr1	144641794	144917168
chr1	144840685	144841180	FP700111.1_intron_2	intron	lincRNA	chr1	144641794	144917168
chr1	144841215	144841293	FP700111.1_intron_2	intron	lincRNA	chr1	144641794	144917168
chr1	144841318	144841562	FP700111.1_intron_2	intron	lincRNA	chr1	144641794	144917168
chr1	144841583	144841751	FP700111.1_intron_2	intron	lincRNA	chr1	144641794	144917168
chr1	144842414	144842554	FP700111.1_intron_2	intron	lincRNA	chr1	144641794	144917168
chr1	144842579	144849054	FP700111.1_intron_2	intron	lincRNA	chr1	144641794	144917168
chr1	144859015	144860329	FP700111.1_intron_2	intron	lincRNA	chr1	144641794	144917168
chr1	144860543	144860583	FP700111.1_intron_2	intron	lincRNA	chr1	144641794	144917168
chr1	144860613	144860652	FP700111.1_intron_2	intron	lincRNA	chr1	144641794	144917168
chr1	144883828	144883874	FP700111.1_intron_2	intron	lincRNA	chr1	144641794	144917168
chr1	144751255	144753589	FP700111.1_intron_2	intron	lincRNA	chr1	144641794	144917168
chr1	144882892	144883796	FP700111.1_intron_2	intron	lincRNA	chr1	144641794	144917168
chr1	150718975	150719291	HORMAD1_intron_13	intron	protein_coding	chr1	150717283	150719471
chr1	152600662	152600731	LCE3C_UTR_1	five_prime_UTR	protein_coding	chr1	152600662	152600731
chr1	152600731	152601016	LCE3C_1	CDS	protein_coding	chr1	152600731	152601016
chr1	152601016	152601086	LCE3C_UTR_2	three_prime_UTR	protein_coding	chr1	152601016	152601086
chr1	152613811	152614098	LCE3B_1	CDS	protein_coding	chr1	152613811	152614098
chr1	156556929	156559145	IQGAP3_intron_27	intron	protein_coding	chr1	156556694	156560932
chr1	162082890	162083195	NOS1AP_intron_1	intron	protein_coding	chr1	162070283	162154403
chr1	165762007	165762250	TMCO1_intron_6	intron	protein_coding	chr1	165759585	165768190
chr1	169190798	169191111	NME7_intron_2	intron	protein_coding	chr1	169169555	169230716
chr1	171095918	171096525	FMO3_intron_2	intron	protein_coding	chr1	171092791	171103783
chr1	171488019	171488060	PRRC2C_intron_1	intron	protein_coding	chr1	171485736	171512030
chr1	173975615	173975928	RC3H1_intron_13	intron	protein_coding	chr1	173972628	173978486
chr1	174854715	174854740	RABGAP1L_intron_26	intron	protein_coding	chr1	174811961	174874456
chr1	176509096	176509637	PAPPA2_intron_1	intron	protein_coding	chr1	176463419	176555405
chr1	180323865	180324178	ACBD6_intron_8	intron	protein_coding	chr1	180314723	180397514
chr1	182509333	182509366	RGSL1_intron_15	intron	protein_coding	chr1	182493130	182522002
chr1	186864267	186864291	PLA2G4A_intron_2	intron	protein_coding	chr1	186854388	186870433
chr1	186914391	186914416	PLA2G4A_intron_7	intron	protein_coding	chr1	186911390	186932761
chr1	187495696	187497597	ERVMER61-1_intron_19	intron	lincRNA	chr1	187487249	187571131
chr1	189025832	189026152	LINC01035_intron_1	intron	lincRNA	chr1	188905927	189036716
chr1	192002736	192003098	AL954650.1_intron_5	intron	lincRNA	chr1	191977360	192009837
chr1	197531390	197534139	DENND1B_intron_3	intron	protein_coding	chr1	197512954	197539962
chr1	202172402	202172851	PTPRVP_intron_8	intron	transcribed_unitary_pseudogene	chr1	202172241	202176819
chr1	202458255	202458334	PPP1R12B_intron_14	intron	protein_coding	chr1	202449172	202462741
chr1	207546073	207547269	CR1_intron_15	intron	protein_coding	chr1	207545679	207547269
chr1	207547270	207547319	CR1_16	CDS	protein_coding	chr1	207547270	207547356
chr1	207547357	207547401	CR1_intron_16	intron	protein_coding	chr1	207547357	207550733
chr1	207547874	207547910	CR1_intron_16	intron	protein_coding	chr1	207547357	207550733
chr1	207547936	207547962	CR1_intron_16	intron	protein_coding	chr1	207547357	207550733
chr1	207548154	207548179	CR1_intron_16	intron	protein_coding	chr1	207547357	207550733
chr1	207548243	207548276	CR1_intron_16	intron	protein_coding	chr1	207547357	207550733
chr1	210121974	210122277	SYT14_intron_9	intron	protein_coding	chr1	210100462	210155719
chr1	210976318	210976460	KCNH1_intron_6	intron	protein_coding	chr1	210920070	211018781
chr1	212865900	212866053	FLVCR1_intron_2	intron	protein_coding	chr1	212863870	212872676
chr1	214436801	214436842	PTPN14_intron_16	intron	protein_coding	chr1	214414727	214451803
chr1	215209482	215209734	KCNK2_intron_10	intron	protein_coding	chr1	215195093	215234826
chr1	216011972	216012133	USH2A_intron_40	intron	protein_coding	chr1	216000563	216046429
chr1	216779254	216779434	ESRRG_intron_12	intron	protein_coding	chr1	216723473	216804941
chr1	217580746	217581035	GPATCH2_intron_5	intron	protein_coding	chr1	217514890	217608182
chr1	221920308	221920331	LINC02257_intron_5	intron	lincRNA	chr1	221918713	221978358
chr1	225068842	225069099	DNAH14_intron_20	intron	protein_coding	chr1	225051796	225079205
chr1	225574615	225574923	ENAH_intron_16	intron	protein_coding	chr1	225567415	225652684
chr1	225819080	225819241	EPHX1_intron_1	intron	protein_coding	chr1	225810616	225825352
chr1	228174222	228174357	IBA57_intron_1	intron	protein_coding	chr1	228166158	228174690
chr1	228174378	228174405	IBA57_intron_1	intron	protein_coding	chr1	228166158	228174690
chr1	236245308	236245520	ERO1B_intron_11	intron	protein_coding	chr1	236243496	236249883
chr1	236385803	236388029	EDARADD_intron_3	intron	protein_coding	chr1	236350840	236394276
chr1	240986572	240986881	RGS7_intron_16	intron	protein_coding	chr1	240983130	241098664
chr1	244582924	244582958	CATSPERE_intron_12	intron	protein_coding	chr1	244581855	244583862
chr1	245614908	245614961	KIF26B_intron_10	intron	protein_coding	chr1	245611977	245646119
chr1	246521708	246521741	AL356583.1_intron_13	intron	unprocessed_pseudogene	chr1	246518312	246522478
chr1	246818076	246818180	AC113174.1_1	exon	unprocessed_pseudogene	chr1	246818076	246818180
chr1	246864591	246864882	AHCTF1_intron_10	intron	protein_coding	chr1	246864117	246867242
chr1	248361664	248361691	OR2T4_1	CDS	protein_coding	chr1	248361581	248362627
chr1	248383234	248384415	OR2T6_intron_1	intron	protein_coding	chr1	248376055	248384709
chr1	248518213	248519265	OR2G6_intron_2	intron	protein_coding	chr1	248509649	248521609
chr10	417845	418144	DIP2C_intron_34	intron	protein_coding	chr10	415889	419063
chr10	477448	477537	DIP2C_intron_38	intron	protein_coding	chr10	472550	484779
chr10	477560	477659	DIP2C_intron_38	intron	protein_coding	chr10	472550	484779
chr10	477743	477832	DIP2C_intron_38	intron	protein_coding	chr10	472550	484779
chr10	477857	477982	DIP2C_intron_38	intron	protein_coding	chr10	472550	484779
chr10	679277	679393	DIP2C_intron_40	intron	protein_coding	chr10	486559	689492
chr10	1046935	1047184	IDI1_intron_4	intron	protein_coding	chr10	1044172	1048262
chr10	1235709	1236234	ADARB2_intron_5	intron	protein_coding	chr10	1233846	1242129
chr10	1236280	1236332	ADARB2_intron_5	intron	protein_coding	chr10	1233846	1242129
chr10	1236354	1236608	ADARB2_intron_5	intron	protein_coding	chr10	1233846	1242129
chr10	1237075	1237149	ADARB2_intron_5	intron	protein_coding	chr10	1233846	1242129
chr10	1298720	1298751	ADARB2_intron_7	intron	protein_coding	chr10	1271070	1363026
chr10	1489806	1489832	ADARB2_intron_9	intron	protein_coding	chr10	1379161	1737049
chr10	1560472	1560549	ADARB2_intron_9	intron	protein_coding	chr10	1379161	1737049
chr10	3106264	3106394	PFKP_intron_12	intron	protein_coding	chr10	3105502	3107212
chr10	4666328	4668328	MANCR_intron_5	intron	lincRNA	chr10	4659681	4678047
chr10	6055421	6055905	IL2RA_intron_7	intron	protein_coding	chr10	6026026	6062086
chr10	6206803	6206859	PFKFB3_intron_4	intron	protein_coding	chr10	6203337	6213621
chr10	6210581	6210847	PFKFB3_intron_4	intron	protein_coding	chr10	6203337	6213621
chr10	6795225	6795249	LINC00707_intron_2	intron	lincRNA	chr10	6781487	6833641
chr10	6835179	6835634	LINC00707_intron_3	intron	lincRNA	chr10	6833689	6837972
chr10	7751867	7752075	KIN_UTR_1	three_prime_UTR	protein_coding	chr10	7750962	7756079
chr10	12518473	12520974	CAMK1D_intron_1	intron	protein_coding	chr10	12349911	12553223
chr10	12522826	12522944	CAMK1D_intron_1	intron	protein_coding	chr10	12349911	12553223
chr10	12691367	12691409	CAMK1D_intron_3	intron	protein_coding	chr10	12666811	12760574
chr10	13217269	13217375	RNU6-6P_1	exon	snRNA	chr10	13217269	13217375
chr10	18214147	18214658	CACNB2_intron_2	intron	protein_coding	chr10	18150976	18260767
chr10	18442938	18442996	CACNB2_intron_6	intron	protein_coding	chr10	18402044	18498353
chr10	18214147	18214658	AL390783.1_intron_1	intron	processed_transcript	chr10	18206795	18224285
chr10	18561313	18561392	NSUN6_intron_3	intron	protein_coding	chr10	18551972	18585947
chr10	19171983	19172017	MALRD1_intron_13	intron	protein_coding	chr10	19165811	19175206
chr10	26479028	26479317	APBB1IP_intron_2	intron	protein_coding	chr10	26438854	26492325
chr10	28821919	28822246	LINC01517_intron_13	intron	processed_transcript	chr10	28813459	28846406
chr10	28901844	28901870	LINC01517_intron_23	intron	processed_transcript	chr10	28901315	28907438
chr10	30715984	30716052	SVILP1_intron_19	intron	transcribed_unprocessed_pseudogene	chr10	30712684	30716925
chr10	34395554	34395865	PARD3_intron_20	intron	protein_coding	chr10	34384255	34399328
chr10	37983072	37983214	AL117337.1_intron_2	intron	lincRNA	chr10	37980411	37992325
chr10	45784243	45784295	WASHC2C_intron_23	intron	protein_coding	chr10	45779136	45784563
chr10	46271481	46271821	ANTXRLP1_intron_13	intron	unprocessed_pseudogene	chr10	46270989	46273482
chr10	48709126	48709432	WDFY4_intron_1	intron	protein_coding	chr10	48685002	48709714
chr10	50150603	50151310	SLC9A3P1_1	exon	processed_pseudogene	chr10	50150603	50152287
chr10	51126286	51126311	PRKG1_intron_2	intron	protein_coding	chr10	51074902	51153162
chr10	53966020	53966053	PCDH15_intron_21	intron	protein_coding	chr10	53961893	53994577
chr10	54133924	54134370	PCDH15_intron_28	intron	protein_coding	chr10	54133008	54153098
chr10	59605735	59606042	AC026391.1_intron_4	intron	lincRNA	chr10	59596422	59611129
chr10	59681540	59681657	SLC16A9_intron_4	intron	protein_coding	chr10	59672914	59684094
chr10	59882177	59882287	CCDC6_intron_8	intron	protein_coding	chr10	59852703	59906120
chr10	66360663	66360747	CTNNA3_intron_6	intron	protein_coding	chr10	66280622	66379150
chr10	67301994	67302059	CTNNA3_intron_14	intron	protein_coding	chr10	67219874	67521840
chr10	68827911	68828010	STOX1_1	CDS	protein_coding	chr10	68827623	68828269
chr10	70220556	70220942	PPA1_intron_10	intron	protein_coding	chr10	70218818	70230339
chr10	71054784	71054832	AC073176.3_intron_3	intron	lincRNA	chr10	71026713	71073371
chr10	73082852	73083073	P4HA1_intron_15	intron	protein_coding	chr10	73074916	73096764
chr10	76495820	76501261	LRMDA_intron_8	intron	protein_coding	chr10	76324486	76557207
chr10	77041153	77041463	KCNMA1_intron_24	intron	protein_coding	chr10	77039638	77063672
chr10	77566020	77566056	KCNMA1_intron_42	intron	protein_coding	chr10	77493930	77634108
chr10	79936098	79936235	AL512662.2_intron_6	intron	processed_transcript	chr10	79931819	79936529
chr10	82641015	82641149	NRG3_intron_5	intron	protein_coding	chr10	82358869	82738574
chr10	86906436	86906757	BMPR1A_intron_8	intron	protein_coding	chr10	86900127	86912238
chr10	91209474	91209802	PCGF5_intron_1	intron	protein_coding	chr10	91163082	91220149
chr10	92982422	92982460	EXOC6_intron_19	intron	protein_coding	chr10	92974233	92997472
chr10	93785720	93786703	LGI1_intron_4	intron	protein_coding	chr10	93777618	93790097
chr10	97275116	97277637	AL359385.1_intron_1	intron	processed_pseudogene	chr10	97275108	97277637
chr10	97398067	97398353	RRP12_intron_32	intron	protein_coding	chr10	97396302	97400303
chr10	103701039	103701091	SH3PXD2A_intron_10	intron	protein_coding	chr10	103693057	103724268
chr10	107104094	107104121	SORCS1_intron_27	intron	protein_coding	chr10	106956584	107163967
chr10	112398041	112398365	ACSL5_intron_4	intron	protein_coding	chr10	112395103	112398899
chr10	116196581	116196644	GFRA1_intron_6	intron	protein_coding	chr10	116125558	116211629
chr10	116443628	116443653	PNLIPRP3_intron_3	intron	protein_coding	chr10	116443175	116444380
chr10	117570739	117570914	AC005871.1_intron_2	intron	lincRNA	chr10	117566145	117572294
chr10	119287259	119287365	GRK5_intron_1	intron	protein_coding	chr10	119207970	119326514
chr10	120467172	120469274	PLPP4_intron_1	intron	protein_coding	chr10	120457362	120503577
chr10	122586397	122588942	DMBT1_intron_16	intron	protein_coding	chr10	122586384	122588942
chr10	122588943	122589267	DMBT1_17	CDS	protein_coding	chr10	122588943	122589267
chr10	122589268	122590663	DMBT1_intron_17	intron	protein_coding	chr10	122589268	122590663
chr10	122590664	122590694	DMBT1_18	CDS	protein_coding	chr10	122590664	122590694
chr10	122590695	122591477	DMBT1_intron_18	intron	protein_coding	chr10	122590695	122591477
chr10	122591478	122591517	DMBT1_19	CDS	protein_coding	chr10	122591478	122591517
chr10	122591518	122592270	DMBT1_intron_19	intron	protein_coding	chr10	122591518	122592270
chr10	122592271	122592595	DMBT1_20	CDS	protein_coding	chr10	122592271	122592595
chr10	122592596	122593398	DMBT1_intron_20	intron	protein_coding	chr10	122592596	122593567
chr10	122607968	122608008	DMBT1_intron_33	intron	protein_coding	chr10	122607189	122609107
chr10	126417916	126418216	LINC00601_intron_3	intron	lincRNA	chr10	126417809	126421785
chr10	127946388	127946599	PTPRE_intron_1	intron	protein_coding	chr10	127907310	127964826
chr10	131289552	131289851	TCERG1L_intron_9	intron	protein_coding	chr10	131260445	131308209
chr10	132172973	132173126	JAKMIP3_intron_23	intron	protein_coding	chr10	132170253	132182355
chr10	132191547	132191847	DPYSL4_intron_2	intron	protein_coding	chr10	132190836	132192656
chr10	133164076	133164102	KNDC1_intron_1	intron	protein_coding	chr10	133160570	133167182
chr10	133291265	133291366	TUBGCP2_intron_10	intron	protein_coding	chr10	133291035	133292497
chr10	133292033	133292353	TUBGCP2_intron_10	intron	protein_coding	chr10	133291035	133292497
chr10	133369381	133369445	ECHS1_intron_5	intron	protein_coding	chr10	133369023	133369902
chr10	133740606	133740952	DUX4L29_1	exon	unprocessed_pseudogene	chr10	133740606	133741284
chr10	133741032	133741072	DUX4L29_1	exon	unprocessed_pseudogene	chr10	133740606	133741284
chr11	381399	381516	B4GALNT4_intron_19	intron	protein_coding	chr11	380952	381667
chr11	402150	402188	PKP3_intron_11	intron	protein_coding	chr11	400706	403076
chr11	421496	421523	ANO9_intron_8	intron	protein_coding	chr11	421199	428086
chr11	425084	425224	ANO9_intron_8	intron	protein_coding	chr11	421199	428086
chr11	677343	677770	DEAF1_intron_3	intron	protein_coding	chr11	674784	678692
chr11	1950626	1950734	MRPL23_intron_1	intron	protein_coding	chr11	1947380	1950897
chr11	1955969	1956254	MRPL23_intron_4	intron	protein_coding	chr11	1952856	1956254
chr11	1956255	1956298	MRPL23_5	CDS	protein_coding	chr11	1956255	1956420
chr11	1956321	1956420	MRPL23_5	CDS	protein_coding	chr11	1956255	1956420
chr11	1956420	1956575	MRPL23_UTR_2	three_prime_UTR	protein_coding	chr11	1956420	1956609
chr11	1956610	1957921	MRPL23_intron_5	intron	protein_coding	chr11	1956610	1962237
chr11	1957943	1959613	MRPL23_intron_5	intron	protein_coding	chr11	1956610	1962237
chr11	3103784	3103877	OSBPL5_intron_12	intron	protein_coding	chr11	3103321	3104191
chr11	7432562	7432632	SYT9_intron_6	intron	protein_coding	chr11	7420636	7466790
chr11	9302131	9303064	TMEM41B_intron_6	intron	protein_coding	chr11	9299702	9314319
chr11	9583778	9583828	WEE1_intron_8	intron	protein_coding	chr11	9581679	9585256
chr11	9671195	9672055	SWAP70_intron_1	intron	protein_coding	chr11	9664279	9694144
chr11	14160486	14160655	SPON1_intron_6	intron	protein_coding	chr11	14135569	14243330
chr11	16884003	16884049	PLEKHA7_intron_29	intron	protein_coding	chr11	16881359	17013987
chr11	16974630	16975046	PLEKHA7_intron_29	intron	protein_coding	chr11	16881359	17013987
chr11	19954944	19954972	NAV2_intron_12	intron	protein_coding	chr11	19949081	19984123
chr11	20798974	20799017	NELL1_intron_4	intron	protein_coding	chr11	20783831	20847581
chr11	24566918	24566945	LUZP2_intron_1	intron	protein_coding	chr11	24497306	24729138
chr11	25030914	25030988	LUZP2_intron_9	intron	protein_coding	chr11	24983294	25050036
chr11	25047331	25047416	LUZP2_intron_9	intron	protein_coding	chr11	24983294	25050036
chr11	26504786	26504811	ANO3_intron_6	intron	protein_coding	chr11	26474129	26508102
chr11	32265105	32265427	THEM7P_intron_3	intron	transcribed_unitary_pseudogene	chr11	32254396	32343286
chr11	32755945	32756111	CCDC73_intron_16	intron	protein_coding	chr11	32718148	32760107
chr11	33638407	33638464	KIAA1549L_intron_17	intron	protein_coding	chr11	33618663	33645684
chr11	36350977	36351765	PRR5L_intron_3	intron	protein_coding	chr11	36350066	36362106
chr11	40985482	40985790	LRRC4C_intron_7	intron	protein_coding	chr11	40933724	41459429
chr11	41796648	41797472	LINC01499_intron_5	intron	lincRNA	chr11	41734777	41808965
chr11	41800738	41801055	LINC01499_intron_5	intron	lincRNA	chr11	41734777	41808965
chr11	43801596	43801628	HSD17B12_intron_6	intron	protein_coding	chr11	43798428	43815435
chr11	43888069	43888350	ALKBH3_intron_5	intron	protein_coding	chr11	43886654	43889723
chr11	47541756	47541781	CELF1_intron_19	intron	protein_coding	chr11	47524782	47552990
chr11	48098519	48098817	PTPRJ_intron_1	intron	protein_coding	chr11	47981009	48110056
chr11	50176062	50178062	AC109635.5_intron_1	intron	unprocessed_pseudogene	chr11	50170830	50187841
chr11	60441304	60441328	MS4A5_intron_4	intron	protein_coding	chr11	60433918	60447647
chr11	60622578	60622762	LINC00301_intron_2	intron	transcribed_unitary_pseudogene	chr11	60621119	60628287
chr11	61340328	61340652	TKFC_intron_6	intron	protein_coding	chr11	61339436	61341434
chr11	63113054	63113223	SLC22A24_intron_6	intron	protein_coding	chr11	63104299	63118519
chr11	64500967	64501024	AP005273.1_intron_1	intron	lincRNA	chr11	64500915	64502436
chr11	67836872	67836935	ENPP7P7_intron_3	intron	unprocessed_pseudogene	chr11	67829883	67873200
chr11	67837139	67837228	ENPP7P7_intron_3	intron	unprocessed_pseudogene	chr11	67829883	67873200
chr11	67837253	67837581	ENPP7P7_intron_3	intron	unprocessed_pseudogene	chr11	67829883	67873200
chr11	67837623	67837726	ENPP7P7_intron_3	intron	unprocessed_pseudogene	chr11	67829883	67873200
chr11	67895036	67895115	AP003716.1_intron_3	intron	lincRNA	chr11	67894094	67906008
chr11	69090204	69090227	TPCN2_intron_25	intron	protein_coding	chr11	69088525	69135433
chr11	71085619	71086212	SHANK2_intron_20	intron	protein_coding	chr11	71075276	71092420
chr11	71138118	71138178	SHANK2_intron_25	intron	protein_coding	chr11	71119033	71147118
chr11	82293449	82293584	MIR4300HG_intron_5	intron	lincRNA	chr11	82100208	82349924
chr11	85012140	85012334	DLG2_intron_34	intron	protein_coding	chr11	84923590	85111659
chr11	87129221	87129246	TMEM135_intron_4	intron	protein_coding	chr11	87091396	87157339
chr11	89954593	89954908	AP004607.9_1	exon	processed_pseudogene	chr11	89954593	89954908
chr11	89955146	89955410	AP004607.8_1	exon	unprocessed_pseudogene	chr11	89955146	89955410
chr11	89955411	89956507	AP004607.8_intron_1	intron	unprocessed_pseudogene	chr11	89955411	89956507
chr11	89956508	89956543	AP004607.8_2	exon	unprocessed_pseudogene	chr11	89956508	89956543
chr11	89956544	89957141	AP004607.8_intron_2	intron	unprocessed_pseudogene	chr11	89956544	89957141
chr11	89957142	89957165	AP004607.8_3	exon	unprocessed_pseudogene	chr11	89957142	89957165
chr11	89960422	89960624	AP004607.1_1	exon	processed_pseudogene	chr11	89960422	89960624
chr11	89968503	89968911	TRIM64_1	CDS	protein_coding	chr11	89968503	89968911
chr11	89968912	89969448	TRIM64_intron_1	intron	protein_coding	chr11	89968912	89969448
chr11	89969449	89969545	TRIM64_2	CDS	protein_coding	chr11	89969449	89969545
chr11	89969546	89970242	TRIM64_intron_2	intron	protein_coding	chr11	89969546	89970242
chr11	89970243	89970474	TRIM64_3	CDS	protein_coding	chr11	89970243	89970474
chr11	89970475	89971231	TRIM64_intron_3	intron	protein_coding	chr11	89970475	89971231
chr11	89971232	89971255	TRIM64_4	CDS	protein_coding	chr11	89971232	89971255
chr11	89971256	89972195	TRIM64_intron_4	intron	protein_coding	chr11	89971256	89972195
chr11	89972196	89972294	TRIM64_5	CDS	protein_coding	chr11	89972196	89972294
chr11	89972295	89973394	TRIM64_intron_5	intron	protein_coding	chr11	89972295	89973394
chr11	89973395	89973889	TRIM64_6	CDS	protein_coding	chr11	89973395	89973889
chr11	89973889	89975228	TRIM64_UTR_2	three_prime_UTR	protein_coding	chr11	89973889	89975228
chr11	93369649	93369951	DEUP1_intron_7	intron	protein_coding	chr11	93364295	93370071
chr11	93422656	93422721	DEUP1_intron_16	intron	protein_coding	chr11	93415201	93437541
chr11	93426482	93426509	DEUP1_intron_16	intron	protein_coding	chr11	93415201	93437541
chr11	93426610	93426656	DEUP1_intron_16	intron	protein_coding	chr11	93415201	93437541
chr11	93426677	93427030	DEUP1_intron_16	intron	protein_coding	chr11	93415201	93437541
chr11	93420984	93422597	DEUP1_intron_16	intron	protein_coding	chr11	93415201	93437541
chr11	99405606	99405931	CNTN5_intron_2	intron	protein_coding	chr11	99325485	99556137
chr11	103217214	103217355	DYNC2H1_intron_55	intron	protein_coding	chr11	103215859	103219913
chr11	104118828	104119611	PDGFD_intron_7	intron	protein_coding	chr11	104037027	104163802
chr11	104119632	104119891	PDGFD_intron_7	intron	protein_coding	chr11	104037027	104163802
chr11	104139755	104140087	PDGFD_intron_7	intron	protein_coding	chr11	104037027	104163802
chr11	110105986	110106300	ZC3H12C_intron_1	intron	protein_coding	chr11	110093433	110131002
chr11	110151900	110151925	ZC3H12C_intron_3	intron	protein_coding	chr11	110137415	110152917
chr11	110156116	110156165	ZC3H12C_intron_4	intron	protein_coding	chr11	110153059	110159254
chr11	110618943	110619055	ARHGAP20_intron_12	intron	protein_coding	chr11	110615595	110624160
chr11	114526441	114526507	NXPE1_intron_2	intron	protein_coding	chr11	114523092	114526510
chr11	117172378	117172416	PAFAH1B2_intron_7	intron	protein_coding	chr11	117171747	117174891
chr11	117769297	117769334	DSCAML1_intron_30	intron	protein_coding	chr11	117532523	117776789
chr11	119712350	119712382	NECTIN1_intron_9	intron	protein_coding	chr11	119678766	119728473
chr11	119712350	119712382	AP003390.2_intron_1	intron	lincRNA	chr11	119710031	119712890
chr11	124960254	124960350	CCDC15_intron_4	intron	protein_coding	chr11	124960004	124975094
chr11	125183200	125183479	PKNOX2_intron_1	intron	protein_coding	chr11	125164777	125184185
chr11	128584857	128585255	ETS1_intron_11	intron	protein_coding	chr11	128573145	128587486
chr11	132688698	132688974	OPCML_intron_7	intron	protein_coding	chr11	132657320	132810791
chr11	134375901	134375960	GLB1L2_UTR_2	three_prime_UTR	protein_coding	chr11	134375058	134376324
chr12	1328827	1329440	ERC1_intron_20	intron	protein_coding	chr12	1290013	1371831
chr12	1754849	1755160	ADIPOR2_intron_2	intron	protein_coding	chr12	1754515	1772840
chr12	6909078	6909546	LRRC23_intron_8	intron	protein_coding	chr12	6907734	6909888
chr12	8406833	8407195	AC092865.2_1	exon	processed_pseudogene	chr12	8406833	8407195
chr12	8414780	8415805	OR7E140P_1	exon	unprocessed_pseudogene	chr12	8414780	8415805
chr12	8427640	8428610	OR7E148P_1	exon	unprocessed_pseudogene	chr12	8427640	8428610
chr12	8437403	8438250	OR7E149P_1	exon	unprocessed_pseudogene	chr12	8437403	8438425
chr12	8472993	8473293	CLEC6A_intron_4	intron	protein_coding	chr12	8465630	8476123
chr12	8864358	8865271	A2ML1_intron_30	intron	protein_coding	chr12	8864009	8867840
chr12	9404644	9405847	AC141557.1_intron_3	intron	unprocessed_pseudogene	chr12	9402557	9414801
chr12	9569733	9570400	AC092821.3_intron_2	intron	processed_transcript	chr12	9461435	9584104
chr12	10589060	10589140	KLRA1P_1	exon	transcribed_unprocessed_pseudogene	chr12	10588063	10589545
chr12	11874516	11874652	ETV6_intron_6	intron	protein_coding	chr12	11869970	11884443
chr12	12391999	12393518	BORCS5_intron_3	intron	protein_coding	chr12	12361350	12435626
chr12	13788676	13788767	GRIN2B_intron_11	intron	protein_coding	chr12	13753916	13865796
chr12	16267194	16268348	SLC15A5_intron_7	intron	protein_coding	chr12	16257871	16272559
chr12	24307515	24307762	SOX5_intron_21	intron	protein_coding	chr12	24277313	24357336
chr12	25517088	25517555	LMNTD1_intron_6	intron	protein_coding	chr12	25503801	25518793
chr12	26358102	26358418	ITPR2_intron_2	intron	protein_coding	chr12	26340329	26387432
chr12	26784992	26785116	ITPR2_intron_56	intron	protein_coding	chr12	26725766	26790155
chr12	26802585	26802612	ITPR2_intron_57	intron	protein_coding	chr12	26790228	26832688
chr12	27558495	27558590	PPFIBP1_intron_3	intron	protein_coding	chr12	27538300	27578150
chr12	29643661	29644000	TMTC1_intron_14	intron	protein_coding	chr12	29633337	29659878
chr12	29691451	29693502	TMTC1_intron_16	intron	protein_coding	chr12	29660886	29751664
chr12	30765361	30765839	AC010198.1_intron_1	intron	lincRNA	chr12	30755272	30779384
chr12	31122449	31122492	AC024940.2_intron_8	intron	transcribed_unprocessed_pseudogene	chr12	31117472	31124329
chr12	31122826	31122927	AC024940.2_intron_8	intron	transcribed_unprocessed_pseudogene	chr12	31117472	31124329
chr12	32810677	32810980	PKP2_intron_4	intron	protein_coding	chr12	32802557	32821354
chr12	39820732	39820761	SLC2A13_intron_3	intron	protein_coding	chr12	39764859	39830101
chr12	40773668	40773697	CNTN1_intron_3	intron	protein_coding	chr12	40763199	40828057
chr12	40789394	40789697	CNTN1_intron_3	intron	protein_coding	chr12	40763199	40828057
chr12	41844268	41845074	AC090630.1_intron_1	intron	lincRNA	chr12	41829926	41932120
chr12	44152213	44152281	TMEM117_intron_4	intron	protein_coding	chr12	44143625	44211288
chr12	44152307	44152527	TMEM117_intron_4	intron	protein_coding	chr12	44143625	44211288
chr12	45021854	45021883	DBX2_intron_1	intron	protein_coding	chr12	45016619	45023705
chr12	48056526	48056550	SENP1_intron_5	intron	protein_coding	chr12	48049133	48063708
chr12	48056623	48056909	SENP1_intron_5	intron	protein_coding	chr12	48049133	48063708
chr12	48056954	48056994	SENP1_intron_5	intron	protein_coding	chr12	48049133	48063708
chr12	49878180	49878204	FAIM2_intron_1	intron	protein_coding	chr12	49870654	49887384
chr12	49878450	49878525	FAIM2_intron_1	intron	protein_coding	chr12	49870654	49887384
chr12	49878696	49879271	FAIM2_intron_1	intron	protein_coding	chr12	49870654	49887384
chr12	50579666	50579690	DIP2B_intron_1	intron	protein_coding	chr12	50505241	50625974
chr12	50579933	50581721	DIP2B_intron_1	intron	protein_coding	chr12	50505241	50625974
chr12	54846749	54846783	MUCL1_intron_1	intron	protein_coding	chr12	54839448	54854535
chr12	57493427	57493920	MARS_intron_7	intron	protein_coding	chr12	57490645	57498155
chr12	61901260	61901436	FAM19A2_intron_6	intron	protein_coding	chr12	61878141	62023650
chr12	64741062	64741223	GNS_intron_8	intron	protein_coding	chr12	64740689	64743139
chr12	72583926	72584072	TRHDE_intron_12	intron	protein_coding	chr12	72575543	72618889
chr12	86129547	86129856	MGAT4C_intron_9	intron	protein_coding	chr12	86049726	86256237
chr12	86814310	86814374	MGAT4C_intron_13	intron	protein_coding	chr12	86727242	86838664
chr12	93554544	93554576	SOCS2-AS1_intron_1	intron	processed_transcript	chr12	93545359	93565582
chr12	94177166	94177200	PLXNC1_intron_3	intron	protein_coding	chr12	94169294	94181444
chr12	95670829	95670853	PGAM1P5_intron_4	intron	transcribed_processed_pseudogene	chr12	95670549	95671018
chr12	95670829	95670853	NTN4_intron_3	intron	protein_coding	chr12	95670147	95682705
chr12	96664723	96664789	CFAP54_intron_40	intron	protein_coding	chr12	96663933	96679598
chr12	97160962	97161277	AC007656.1_intron_1	intron	lincRNA	chr12	96985695	97185074
chr12	101340937	101340971	UTP20_intron_32	intron	protein_coding	chr12	101340611	101342444
chr12	101362526	101363178	UTP20_intron_44	intron	protein_coding	chr12	101362061	101363574
chr12	101920301	101920383	DRAM1_intron_6	intron	protein_coding	chr12	101920202	101921214
chr12	103899627	103899944	TTC41P_intron_15	intron	transcribed_unitary_pseudogene	chr12	103897132	103906128
chr12	105379747	105380056	C12orf75_intron_6	intron	protein_coding	chr12	105371519	105395630
chr12	112323988	112324021	HECTD4_intron_75	intron	protein_coding	chr12	112319743	112381950
chr12	112634223	112634393	RPH3A_intron_5	intron	protein_coding	chr12	112617843	112649412
chr12	117321948	117322697	NOS1_intron_28	intron	protein_coding	chr12	117311593	117330343
chr12	119464064	119464315	CCDC60_intron_3	intron	protein_coding	chr12	119433637	119471992
chr12	119464064	119464315	AC002070.1_intron_2	intron	lincRNA	chr12	119402431	119553546
chr12	120553038	120553076	RNF10_intron_6	intron	protein_coding	chr12	120552699	120554716
chr12	120963897	120964167	HNF1A-AS1_intron_2	intron	processed_transcript	chr12	120963345	120965658
chr12	121851687	121852022	HPD_intron_7	intron	protein_coding	chr12	121849791	121854701
chr12	121998447	121998472	WDR66_intron_20	intron	protein_coding	chr12	121975686	121999714
chr12	122525799	122526119	RSRC2_intron_11	intron	protein_coding	chr12	122522907	122526168
chr12	122708868	122708897	AC026333.3_intron_2	intron	lincRNA	chr12	122701331	122714289
chr12	123521597	123521692	RILPL1_intron_6	intron	protein_coding	chr12	123499537	123523493
chr12	126728554	126728596	LINC00943_intron_2	intron	lincRNA	chr12	126726933	126737005
chr12	127462723	127462771	AC068787.1_1	exon	TEC	chr12	127462507	127463197
chr12	128404983	128405007	TMEM132C_intron_1	intron	protein_coding	chr12	128267488	128414730
chr12	129356152	129356456	TMEM132D_intron_6	intron	protein_coding	chr12	129337818	129531057
chr12	129575757	129576072	TMEM132D_intron_7	intron	protein_coding	chr12	129531206	129699808
chr12	129638481	129638596	TMEM132D_intron_7	intron	protein_coding	chr12	129531206	129699808
chr12	129799392	129799425	TMEM132D_intron_8	intron	protein_coding	chr12	129700699	129903259
chr12	130564088	130564116	RIMBP2_intron_22	intron	protein_coding	chr12	130517918	130628320
chr12	132212763	132212789	GALNT9_intron_7	intron	protein_coding	chr12	132206160	132240505
chr12	132223304	132223362	GALNT9_intron_7	intron	protein_coding	chr12	132206160	132240505
chr12	132224362	132224446	GALNT9_intron_7	intron	protein_coding	chr12	132206160	132240505
chr12	132231472	132233357	GALNT9_intron_7	intron	protein_coding	chr12	132206160	132240505
chr12	132233683	132234200	GALNT9_intron_7	intron	protein_coding	chr12	132206160	132240505
chr12	132290804	132291253	GALNT9_intron_13	intron	protein_coding	chr12	132286431	132328964
chr12	132303936	132304247	GALNT9_intron_13	intron	protein_coding	chr12	132286431	132328964
chr12	132304446	132304728	GALNT9_intron_13	intron	protein_coding	chr12	132286431	132328964
chr12	132304877	132305403	GALNT9_intron_13	intron	protein_coding	chr12	132286431	132328964
chr12	132620901	132620925	P2RX2_intron_7	intron	protein_coding	chr12	132620589	132620999
chr13	18337681	18337766	AL356585.3_intron_2	intron	unprocessed_pseudogene	chr13	18334936	18339181
chr13	18337788	18338036	AL356585.3_intron_2	intron	unprocessed_pseudogene	chr13	18334936	18339181
chr13	18338064	18339181	AL356585.3_intron_2	intron	unprocessed_pseudogene	chr13	18334936	18339181
chr13	18339182	18339221	AL356585.3_3	exon	unprocessed_pseudogene	chr13	18339182	18339221
chr13	18339222	18340048	AL356585.3_intron_3	intron	unprocessed_pseudogene	chr13	18339222	18344488
chr13	18340125	18340154	AL356585.3_intron_3	intron	unprocessed_pseudogene	chr13	18339222	18344488
chr13	21007569	21007716	LATS2_intron_6	intron	protein_coding	chr13	20991405	21045683
chr13	21156778	21157084	SKA3_intron_2	intron	protein_coding	chr13	21155812	21157920
chr13	24535079	24535104	TPTE2P6_intron_3	intron	transcribed_unprocessed_pseudogene	chr13	24409305	24581659
chr13	24696427	24696745	ATP12A_intron_11	intron	protein_coding	chr13	24694579	24698656
chr13	28265719	28266041	PAN3_intron_9	intron	protein_coding	chr13	28261459	28266713
chr13	29317433	29317736	MTUS2_intron_6	intron	protein_coding	chr13	29281866	29324611
chr13	30270072	30270234	KATNAL1_intron_8	intron	protein_coding	chr13	30255616	30280061
chr13	39454344	39454654	LHFPL6_intron_2	intron	protein_coding	chr13	39378527	39600830
chr13	39711511	39711534	COG6_intron_14	intron	protein_coding	chr13	39699619	39719234
chr13	42371934	42372242	LINC02341_intron_2	intron	lincRNA	chr13	42342603	42384255
chr13	50495214	50495469	DLEU1_31	exon	processed_transcript	chr13	50495175	50495469
chr13	50495470	50500942	DLEU1_intron_31	intron	processed_transcript	chr13	50495470	50502810
chr13	50977815	50978126	RNASEH2B_intron_15	intron	protein_coding	chr13	50973746	50993622
chr13	55576962	55577084	AL354821.1_intron_2	intron	lincRNA	chr13	55554985	55583488
chr13	63082057	63082377	AL354810.1_intron_2	intron	lincRNA	chr13	63052409	63097338
chr13	73563031	73563054	LINC00393_intron_2	intron	lincRNA	chr13	73546842	73648221
chr13	73575327	73575368	LINC00393_intron_2	intron	lincRNA	chr13	73546842	73648221
chr13	73575327	73575368	LINC00392_intron_1	intron	lincRNA	chr13	73564303	73587337
chr13	73809494	73809543	KLF12_intron_3	intron	protein_coding	chr13	73765001	73813150
chr13	75360519	75360554	TBC1D4_intron_19	intron	protein_coding	chr13	75359859	75362024
chr13	79372928	79373131	RBM26_intron_20	intron	protein_coding	chr13	79371931	79377377
chr13	79373479	79373545	RBM26_intron_20	intron	protein_coding	chr13	79371931	79377377
chr13	86266842	86266926	FO624990.1_1	exon	unprocessed_pseudogene	chr13	86266842	86266926
chr13	89273960	89273990	LINC00440_intron_1	intron	lincRNA	chr13	89273363	89279665
chr13	90507798	90508032	LINC01049_intron_2	intron	lincRNA	chr13	90498266	90513486
chr13	91627006	91627329	GPC5_intron_2	intron	protein_coding	chr13	91448923	91693184
chr13	95981182	95981485	UGGT2_intron_29	intron	protein_coding	chr13	95972672	95983522
chr13	99026021	99026095	DOCK9_intron_61	intron	protein_coding	chr13	99016053	99086221
chr13	102138377	102138414	FGF14_intron_5	intron	protein_coding	chr13	101916646	102401469
chr13	102161620	102161670	FGF14_intron_5	intron	protein_coding	chr13	101916646	102401469
chr13	108997323	108997360	MYO16_intron_22	intron	protein_coding	chr13	108992449	109008895
chr13	109765731	109766378	IRS2_intron_1	intron	protein_coding	chr13	109756309	109782040
chr13	110907081	110907305	ANKRD10_intron_5	intron	protein_coding	chr13	110906125	110910616
chr13	111196747	111196772	ARHGEF7_intron_5	intron	protein_coding	chr13	111186991	111203058
chr13	112766875	112767319	ATP11A_intron_1	intron	protein_coding	chr13	112690456	112785133
chr13	113108943	113109046	F7_intron_2	intron	protein_coding	chr13	113106911	113110688
chr13	113136633	113136949	F10_intron_2	intron	protein_coding	chr13	113129613	113138455
chr13	113336753	113336798	GRTP1_intron_3	intron	protein_coding	chr13	113326092	113344861
chr13	113672557	113673020	GRK1_intron_3	intron	protein_coding	chr13	113671657	113723072
chr13	113790125	113790465	TMEM255B_intron_3	intron	protein_coding	chr13	113769161	113795146
chr13	113984940	113986933	RASA3_intron_2	intron	protein_coding	chr13	113981859	113992483
chr13	113999050	113999114	RASA3_intron_4	intron	protein_coding	chr13	113996740	113999583
chr14	16057472	16057622	RF00002_1	exon	rRNA	chr14	16057472	16057622
chr14	18712585	18712609	NF1P10_5	exon	transcribed_unprocessed_pseudogene	chr14	18712360	18712643
chr14	19511131	19511713	AL512310.11_intron_1	intron	processed_transcript	chr14	19499791	19618004
chr14	19611713	19611754	AL512310.11_intron_1	intron	processed_transcript	chr14	19499791	19618004
chr14	19611775	19611865	AL512310.11_intron_1	intron	processed_transcript	chr14	19499791	19618004
chr14	22704032	22704160	AL160314.2_intron_1	intron	processed_transcript	chr14	22703012	22706277
chr14	24001959	24003963	DHRS4L2_intron_9	intron	protein_coding	chr14	24001518	24004335
chr14	26900009	26900045	AL110292.1_intron_2	intron	lincRNA	chr14	26843657	26933495
chr14	30089479	30089505	PRKD1_intron_21	intron	protein_coding	chr14	30047788	30191297
chr14	31344672	31344843	HEATR5A_intron_17	intron	protein_coding	chr14	31344066	31345085
chr14	32484099	32485132	AKAP6_intron_4	intron	protein_coding	chr14	32474559	32494269
chr14	32484099	32484800	MTCO1P2_1	exon	unprocessed_pseudogene	chr14	32484098	32484800
chr14	33543962	33543989	NPAS3_intron_5	intron	protein_coding	chr14	33367269	33560119
chr14	37300397	37302022	MIPOL1_intron_11	intron	protein_coding	chr14	37285448	37308054
chr14	39277687	39277748	MIA2_intron_12	intron	protein_coding	chr14	39277066	39279335
chr14	39311326	39311363	MIA2_intron_24	intron	protein_coding	chr14	39308588	39313338
chr14	49820980	49821499	NEMF_intron_17	intron	protein_coding	chr14	49814858	49825865
chr14	50073417	50074940	LINC01588_intron_23	intron	lincRNA	chr14	50052905	50083649
chr14	51937627	51937739	GNG2_intron_10	intron	protein_coding	chr14	51914275	51939779
chr14	52530083	52530537	TXNDC16_intron_15	intron	protein_coding	chr14	52519294	52536717
chr14	56564508	56564822	TMEM260_intron_2	intron	protein_coding	chr14	56491582	56579791
chr14	61188588	61188674	PRKCH_intron_1	intron	protein_coding	chr14	61187669	61280951
chr14	65611213	65611259	FUT8_intron_8	intron	protein_coding	chr14	65561767	65615976
chr14	68136341	68137014	RAD51B_intron_8	intron	protein_coding	chr14	67887327	68291882
chr14	68528676	68528736	RAD51B_intron_13	intron	protein_coding	chr14	68478100	68594483
chr14	70331744	70331813	SYNJ2BP-COX16_intron_2	intron	protein_coding	chr14	70329237	70342656
chr14	72024079	72024125	RGS6_intron_3	intron	protein_coding	chr14	71964876	72352090
chr14	73516037	73516147	HEATR4_intron_13	intron	protein_coding	chr14	73514235	73519021
chr14	73533551	73556005	HEATR4_intron_20	intron	protein_coding	chr14	73531213	73558749
chr14	73537114	73537421	ACOT1_UTR_1	five_prime_UTR	protein_coding	chr14	73537114	73537421
chr14	73537421	73537878	ACOT1_1	CDS	protein_coding	chr14	73537421	73537878
chr14	73537879	73541491	ACOT1_intron_1	intron	protein_coding	chr14	73537879	73541491
chr14	73541492	73541695	ACOT1_2	CDS	protein_coding	chr14	73541492	73541695
chr14	73541696	73543048	ACOT1_intron_2	intron	protein_coding	chr14	73541696	73543048
chr14	73543049	73543655	ACOT1_3	CDS	protein_coding	chr14	73543049	73543655
chr14	73543655	73543794	ACOT1_UTR_2	three_prime_UTR	protein_coding	chr14	73543655	73543794
chr14	76332591	76333373	ESRRB_intron_1	intron	protein_coding	chr14	76310917	76371345
chr14	77235523	77235725	TMEM63C_intron_12	intron	protein_coding	chr14	77233501	77236622
chr14	78361902	78362239	NRXN3_intron_5	intron	protein_coding	chr14	78300692	78403729
chr14	79187598	79187681	NRXN3_intron_22	intron	protein_coding	chr14	78988300	79279337
chr14	87391720	87392037	LINC02296_intron_3	intron	lincRNA	chr14	87369833	87406378
chr14	88423676	88423831	SPATA7_intron_7	intron	protein_coding	chr14	88416845	88426230
chr14	92488547	92488577	SLC24A4_intron_17	intron	protein_coding	chr14	92486781	92491663
chr14	96745728	96745787	LINC02299_intron_2	intron	lincRNA	chr14	96744270	96753267
chr14	96746525	96746566	LINC02299_intron_2	intron	lincRNA	chr14	96744270	96753267
chr14	97787852	97788370	AL355097.1_intron_1	intron	lincRNA	chr14	97786849	97789000
chr14	99520467	99520531	CCNK_intron_12	intron	protein_coding	chr14	99512441	99534662
chr14	99520467	99520531	CCDC85C_intron_3	intron	protein_coding	chr14	99517184	99522131
chr14	100546385	100546446	BEGAIN_intron_4	intron	protein_coding	chr14	100545067	100546499
chr14	101922480	101922509	PPP2R5C_intron_22	intron	protein_coding	chr14	101921383	101925139
chr14	102813165	102813215	TRAF3_intron_3	intron	protein_coding	chr14	102810747	102830332
chr14	103109339	103109623	EXOC3L4_intron_10	intron	protein_coding	chr14	103108518	103110029
chr14	103131996	103132042	TNFAIP2_intron_9	intron	protein_coding	chr14	103131763	103132746
chr14	103999645	103999765	TDRD9_intron_13	intron	protein_coding	chr14	103998729	104004236
chr14	104548767	104548790	TMEM179_UTR_1	three_prime_UTR	protein_coding	chr14	104474678	104591629
chr14	105477885	105477908	CRIP2_intron_2	intron	protein_coding	chr14	105474906	105478264
chr14	105864587	105864635	IGHJ3_1	exon	IG_J_gene	chr14	105864587	105864635
chr14	105864793	105864852	IGHJ2P_1	exon	IG_J_pseudogene	chr14	105864793	105864852
chr14	105865199	105865250	IGHJ2_1	exon	IG_J_gene	chr14	105865199	105865250
chr14	105865407	105865458	IGHJ1_1	exon	IG_J_gene	chr14	105865407	105865458
chr14	105865624	105865678	IGHJ1P_1	exon	IG_J_pseudogene	chr14	105865624	105865678
chr14	105886031	105886061	IGHD3-22_1	exon	IG_D_gene	chr14	105886031	105886061
chr14	105888551	105888578	IGHD2-21_1	exon	IG_D_gene	chr14	105888551	105888578
chr14	105890084	105890197	AC246787.2_1	exon	lincRNA	chr14	105890084	105890197
chr14	105890198	105894644	AC246787.2_intron_1	intron	lincRNA	chr14	105890198	105894644
chr14	105894645	105894681	AC246787.2_2	exon	lincRNA	chr14	105894645	105894681
chr14	105894682	105894891	AC246787.2_intron_2	intron	lincRNA	chr14	105894682	105894891
chr14	105894892	105894998	AC246787.2_3	exon	lincRNA	chr14	105894892	105894998
chr14	105894999	105895981	AC246787.2_intron_3	intron	lincRNA	chr14	105894999	105895981
chr14	105895982	105896109	AC246787.2_4	exon	lincRNA	chr14	105895982	105896109
chr14	105896110	105896474	AC246787.2_intron_4	intron	lincRNA	chr14	105896110	105896474
chr14	105896475	105896577	AC246787.2_5	exon	lincRNA	chr14	105896475	105896577
chr14	105895634	105895670	IGHD3-16_1	exon	IG_D_gene	chr14	105895634	105895670
chr14	105897957	105897987	IGHD2-15_1	exon	IG_D_gene	chr14	105897957	105897987
chr14	105904497	105904527	IGHD3-10_1	exon	IG_D_gene	chr14	105904497	105904527
chr14	105904681	105904711	IGHD3-9_1	exon	IG_D_gene	chr14	105904681	105904711
chr14	105907211	105907241	IGHD2-8_1	exon	IG_D_gene	chr14	105907211	105907241
chr14	105914359	105914389	IGHD3-3_1	exon	IG_D_gene	chr14	105914359	105914389
chr14	106088122	106088428	IGHV3-64D_1	exon	IG_V_gene	chr14	106088122	106088428
chr14	106088429	106088526	IGHV3-64D_intron_1	intron	IG_V_gene	chr14	106088429	106088526
chr14	106088527	106088573	IGHV3-64D_2	exon	IG_V_gene	chr14	106088527	106088573
chr14	106107972	106108278	IGHV5-10-1_1	exon	IG_V_gene	chr14	106107972	106108278
chr14	106108279	106108360	IGHV5-10-1_intron_1	intron	IG_V_gene	chr14	106108279	106108360
chr14	106108361	106108407	IGHV5-10-1_2	exon	IG_V_gene	chr14	106108361	106108407
chr14	106108407	106108464	IGHV5-10-1_UTR_1	five_prime_UTR	IG_V_gene	chr14	106108407	106108464
chr14	106342680	106342980	IGHVII-30-1_1	exon	IG_V_pseudogene	chr14	106342680	106342980
chr14	106344385	106344693	IGHV3-30-2_1	exon	IG_V_pseudogene	chr14	106344385	106344693
chr14	106344694	106344786	IGHV3-30-2_intron_1	intron	IG_V_pseudogene	chr14	106344694	106344786
chr14	106344787	106344833	IGHV3-30-2_2	exon	IG_V_pseudogene	chr14	106344787	106344833
chr14	106349283	106349592	IGHV4-31_1	exon	IG_V_gene	chr14	106349283	106349592
chr14	106349593	106349673	IGHV4-31_intron_1	intron	IG_V_gene	chr14	106349593	106349673
chr14	106349674	106349720	IGHV4-31_2	exon	IG_V_gene	chr14	106349674	106349720
chr14	106349720	106349792	IGHV4-31_UTR_1	five_prime_UTR	IG_V_gene	chr14	106349720	106349792
chr14	106636672	106636758	RNA5SP389_1	exon	rRNA	chr14	106636672	106636786
chr14	106723574	106723885	IGHV2-70D_1	exon	IG_V_gene	chr14	106723574	106723885
chr14	106723886	106723970	IGHV2-70D_intron_1	intron	IG_V_gene	chr14	106723886	106723970
chr14	106723971	106724017	IGHV2-70D_2	exon	IG_V_gene	chr14	106723971	106724017
chr14	106724017	106724093	IGHV2-70D_UTR_1	five_prime_UTR	IG_V_gene	chr14	106724017	106724093
chr14	106728163	106728466	IGHV3-69-1_1	exon	IG_V_pseudogene	chr14	106728163	106728466
chr14	106728467	106728568	IGHV3-69-1_intron_1	intron	IG_V_pseudogene	chr14	106728467	106728568
chr14	106728569	106728615	IGHV3-69-1_2	exon	IG_V_pseudogene	chr14	106728569	106728615
chr14	106737110	106737416	IGHV1-69-2_1	exon	IG_V_gene	chr14	106737110	106737416
chr14	106737417	106737500	IGHV1-69-2_intron_1	intron	IG_V_gene	chr14	106737417	106737500
chr14	106737501	106737547	IGHV1-69-2_2	exon	IG_V_gene	chr14	106737501	106737547
chr14	106750289	106750590	AC245369.1_1	exon	IG_pseudogene	chr14	106750289	106750594
chr15	20729747	20730860	AC012414.5_1	exon	lincRNA	chr15	20729747	20731094
chr15	20730882	20731023	AC012414.5_1	exon	lincRNA	chr15	20729747	20731094
chr15	20731095	20731134	AC012414.5_intron_1	intron	lincRNA	chr15	20731095	20755928
chr15	20803505	20804932	AC012414.7_1	exon	transcribed_processed_pseudogene	chr15	20803505	20804932
chr15	20809851	20809920	AC012414.7_intron_1	intron	transcribed_processed_pseudogene	chr15	20804933	20818037
chr15	20810129	20810155	AC012414.7_intron_1	intron	transcribed_processed_pseudogene	chr15	20804933	20818037
chr15	20810355	20810733	AC012414.7_intron_1	intron	transcribed_processed_pseudogene	chr15	20804933	20818037
chr15	20810756	20810831	AC012414.7_intron_1	intron	transcribed_processed_pseudogene	chr15	20804933	20818037
chr15	20810857	20810885	AC012414.7_intron_1	intron	transcribed_processed_pseudogene	chr15	20804933	20818037
chr15	20810968	20811031	AC012414.7_intron_1	intron	transcribed_processed_pseudogene	chr15	20804933	20818037
chr15	20811071	20811745	AC012414.7_intron_1	intron	transcribed_processed_pseudogene	chr15	20804933	20818037
chr15	20811771	20811979	AC012414.7_intron_1	intron	transcribed_processed_pseudogene	chr15	20804933	20818037
chr15	20812519	20812580	AC012414.7_intron_1	intron	transcribed_processed_pseudogene	chr15	20804933	20818037
chr15	20813134	20813160	AC012414.7_intron_1	intron	transcribed_processed_pseudogene	chr15	20804933	20818037
chr15	20813247	20813376	AC012414.7_intron_1	intron	transcribed_processed_pseudogene	chr15	20804933	20818037
chr15	20813826	20813874	AC012414.7_intron_1	intron	transcribed_processed_pseudogene	chr15	20804933	20818037
chr15	20813908	20813950	AC012414.7_intron_1	intron	transcribed_processed_pseudogene	chr15	20804933	20818037
chr15	20813994	20814035	AC012414.7_intron_1	intron	transcribed_processed_pseudogene	chr15	20804933	20818037
chr15	20814195	20814223	AC012414.7_intron_1	intron	transcribed_processed_pseudogene	chr15	20804933	20818037
chr15	20814763	20814813	AC012414.7_intron_1	intron	transcribed_processed_pseudogene	chr15	20804933	20818037
chr15	20804933	20809803	AC012414.7_intron_1	intron	transcribed_processed_pseudogene	chr15	20804933	20818037
chr15	20813299	20813376	GRAMD4P5_1	exon	unprocessed_pseudogene	chr15	20813299	20813767
chr15	20813826	20813874	GRAMD4P5_intron_1	intron	unprocessed_pseudogene	chr15	20813768	20814295
chr15	20813908	20813950	GRAMD4P5_intron_1	intron	unprocessed_pseudogene	chr15	20813768	20814295
chr15	20813994	20814035	GRAMD4P5_intron_1	intron	unprocessed_pseudogene	chr15	20813768	20814295
chr15	20814195	20814223	GRAMD4P5_intron_1	intron	unprocessed_pseudogene	chr15	20813768	20814295
chr15	20814763	20814813	GRAMD4P5_3	exon	unprocessed_pseudogene	chr15	20814726	20814958
chr15	20826537	20826640	AC012414.2_1	exon	processed_pseudogene	chr15	20826454	20826640
chr15	20839127	20845831	POTEB2_intron_2	intron	protein_coding	chr15	20837368	20845831
chr15	20845832	20845999	POTEB2_3	CDS	protein_coding	chr15	20845832	20845999
chr15	20846000	20847043	POTEB2_intron_3	intron	protein_coding	chr15	20846000	20847043
chr15	20847044	20847089	POTEB2_4	CDS	protein_coding	chr15	20847044	20847089
chr15	20848459	20848491	POTEB2_intron_4	intron	protein_coding	chr15	20847090	20848491
chr15	20847090	20848435	POTEB2_intron_4	intron	protein_coding	chr15	20847090	20848491
chr15	20848492	20848563	POTEB2_5	CDS	protein_coding	chr15	20848492	20848563
chr15	20848564	20848602	POTEB2_intron_5	intron	protein_coding	chr15	20848564	20854055
chr15	20848625	20848817	POTEB2_intron_5	intron	protein_coding	chr15	20848564	20854055
chr15	20848840	20849140	POTEB2_intron_5	intron	protein_coding	chr15	20848564	20854055
chr15	20849406	20849440	POTEB2_intron_5	intron	protein_coding	chr15	20848564	20854055
chr15	20849550	20849604	POTEB2_intron_5	intron	protein_coding	chr15	20848564	20854055
chr15	20849625	20849649	POTEB2_intron_5	intron	protein_coding	chr15	20848564	20854055
chr15	20901443	20901473	ZNF519P2_1	exon	processed_pseudogene	chr15	20901441	20901609
chr15	20901494	20901569	ZNF519P2_1	exon	processed_pseudogene	chr15	20901441	20901609
chr15	20916686	20916797	NF1P1_1	exon	unprocessed_pseudogene	chr15	20916686	20916797
chr15	20916798	20917166	NF1P1_intron_1	intron	unprocessed_pseudogene	chr15	20916798	20920400
chr15	20917194	20918638	NF1P1_intron_1	intron	unprocessed_pseudogene	chr15	20916798	20920400
chr15	20919654	20919701	NF1P1_intron_1	intron	unprocessed_pseudogene	chr15	20916798	20920400
chr15	21951242	21951323	MIR5701-3_1	exon	miRNA	chr15	21951242	21951323
chr15	22035960	22035995	AC134980.3_intron_2	intron	protein_coding	chr15	22031021	22044435
chr15	22036042	22036149	AC134980.3_intron_2	intron	protein_coding	chr15	22031021	22044435
chr15	22036177	22036206	AC134980.3_intron_2	intron	protein_coding	chr15	22031021	22044435
chr15	22145939	22146409	AC010760.1_1	exon	lincRNA	chr15	22145939	22146409
chr15	22146410	22148151	AC010760.1_intron_1	intron	lincRNA	chr15	22146410	22148151
chr15	22148152	22148226	AC010760.1_2	exon	lincRNA	chr15	22148152	22148226
chr15	22152276	22152897	RPS8P10_1	exon	unprocessed_pseudogene	chr15	22152276	22152897
chr15	22160431	22160737	IGHV1OR15-1_1	exon	IG_V_gene	chr15	22160431	22160737
chr15	22160738	22160821	IGHV1OR15-1_intron_1	intron	IG_V_gene	chr15	22160738	22160821
chr15	22160822	22160868	IGHV1OR15-1_2	exon	IG_V_gene	chr15	22160822	22160868
chr15	23225876	23226095	AC116165.3_1	exon	unprocessed_pseudogene	chr15	23225876	23226095
chr15	23226096	23226210	AC116165.3_intron_1	intron	unprocessed_pseudogene	chr15	23226096	23226210
chr15	23226211	23226391	AC116165.3_2	exon	unprocessed_pseudogene	chr15	23226211	23226391
chr15	26776349	26776649	GABRB3_intron_16	intron	protein_coding	chr15	26774004	26816365
chr15	27388225	27388363	GABRG3_intron_7	intron	protein_coding	chr15	27350397	27480648
chr15	28119399	28119425	HERC2_intron_7	intron	protein_coding	chr15	28117155	28121344
chr15	28546093	28546120	AC138749.3_intron_1	intron	unprocessed_pseudogene	chr15	28546004	28547670
chr15	28546216	28546252	AC138749.3_intron_1	intron	unprocessed_pseudogene	chr15	28546004	28547670
chr15	28546327	28546354	AC138749.3_intron_1	intron	unprocessed_pseudogene	chr15	28546004	28547670
chr15	28546399	28546442	AC138749.3_intron_1	intron	unprocessed_pseudogene	chr15	28546004	28547670
chr15	28564986	28565053	AC138749.2_1	exon	unprocessed_pseudogene	chr15	28564986	28565152
chr15	28565089	28565152	AC138749.2_1	exon	unprocessed_pseudogene	chr15	28564986	28565152
chr15	28575019	28575188	HERC2P11_1	exon	unprocessed_pseudogene	chr15	28575019	28575188
chr15	28575189	28576566	HERC2P11_intron_1	intron	unprocessed_pseudogene	chr15	28575189	28576566
chr15	28576567	28576692	HERC2P11_2	exon	unprocessed_pseudogene	chr15	28576567	28576692
chr15	28576693	28576783	HERC2P11_intron_2	intron	unprocessed_pseudogene	chr15	28576693	28576783
chr15	28576784	28577011	HERC2P11_3	exon	unprocessed_pseudogene	chr15	28576784	28577011
chr15	28577012	28579196	HERC2P11_intron_3	intron	unprocessed_pseudogene	chr15	28577012	28579196
chr15	28579197	28579400	HERC2P11_4	exon	unprocessed_pseudogene	chr15	28579197	28579400
chr15	28590748	28608599	HERC2P9_intron_1	intron	transcribed_unprocessed_pseudogene	chr15	28590261	28612057
chr15	28625148	28625241	HERC2P9_intron_4	intron	transcribed_unprocessed_pseudogene	chr15	28618656	28629264
chr15	30392964	30392993	CHRFAM7A_intron_10	intron	protein_coding	chr15	30386988	30393250
chr15	30393146	30393196	CHRFAM7A_intron_10	intron	protein_coding	chr15	30386988	30393250
chr15	30393324	30393385	CHRFAM7A_UTR_8	five_prime_UTR	protein_coding	chr15	30393251	30393661
chr15	30393516	30393548	CHRFAM7A_UTR_8	five_prime_UTR	protein_coding	chr15	30393251	30393661
chr15	30393629	30393661	CHRFAM7A_UTR_8	five_prime_UTR	protein_coding	chr15	30393251	30393661
chr15	30393716	30393745	CHRFAM7A_intron_11	intron	protein_coding	chr15	30393662	30393792
chr15	30929761	30929797	FAN1_intron_12	intron	protein_coding	chr15	30929398	30930541
chr15	31511095	31511280	OTUD7A_intron_5	intron	protein_coding	chr15	31503819	31526347
chr15	31999032	31999325	CHRNA7_intron_3	intron	protein_coding	chr15	31978195	32029932
chr15	32365312	32365479	AC139426.2_intron_1	intron	lincRNA	chr15	32359659	32367573
chr15	33908260	33908501	AVEN_intron_4	intron	protein_coding	chr15	33875996	34003030
chr15	35656440	35656510	DPH6-DT_intron_1	intron	lincRNA	chr15	35546474	35711705
chr15	35819324	35819365	DPH6-DT_intron_2	intron	lincRNA	chr15	35711890	35856475
chr15	38974813	38975157	AC013652.1_intron_6	intron	lincRNA	chr15	38974236	39018500
chr15	39080335	39081259	AC013652.1_intron_8	intron	lincRNA	chr15	39071609	39109699
chr15	39227912	39228237	AC013652.1_intron_12	intron	lincRNA	chr15	39196005	39273838
chr15	41725549	41725869	MGA_intron_11	intron	protein_coding	chr15	41713497	41727178
chr15	47428441	47428607	SEMA6D_intron_5	intron	protein_coding	chr15	47412473	47470472
chr15	50156091	50156120	ATP8B4_intron_30	intron	protein_coding	chr15	50119223	50182259
chr15	51605519	51605843	DMXL2_intron_43	intron	protein_coding	chr15	51576182	51622457
chr15	53117304	53117532	LINC02490_intron_1	intron	lincRNA	chr15	53116459	53118217
chr15	54552434	54552480	UNC13C_intron_28	intron	protein_coding	chr15	54549692	54555430
chr15	56110452	56110516	RFX7_intron_5	intron	protein_coding	chr15	56103671	56142776
chr15	56110843	56110939	RFX7_intron_5	intron	protein_coding	chr15	56103671	56142776
chr15	58620665	58620967	ADAM10_intron_5	intron	protein_coding	chr15	58611992	58621469
chr15	59420699	59421016	FAM81A_intron_3	intron	protein_coding	chr15	59402359	59438171
chr15	60366857	60366948	ANXA2_intron_10	intron	protein_coding	chr15	60364524	60374450
chr15	60367502	60367600	ANXA2_intron_10	intron	protein_coding	chr15	60364524	60374450
chr15	62655601	62655691	TLN2_intron_7	intron	protein_coding	chr15	62653315	62655942
chr15	66039809	66039953	MEGF11_intron_25	intron	protein_coding	chr15	65982489	66094400
chr15	66341485	66341795	TIPIN_intron_2	intron	protein_coding	chr15	66341357	66349058
chr15	67112361	67113266	SMAD3_intron_3	intron	protein_coding	chr15	67099025	67125714
chr15	68133681	68136589	PIAS1_intron_4	intron	protein_coding	chr15	68086751	68141944
chr15	68395674	68395709	ITGA11_intron_28	intron	protein_coding	chr15	68369285	68402916
chr15	68395730	68395850	ITGA11_intron_28	intron	protein_coding	chr15	68369285	68402916
chr15	68395874	68396009	ITGA11_intron_28	intron	protein_coding	chr15	68369285	68402916
chr15	68396057	68396081	ITGA11_intron_28	intron	protein_coding	chr15	68369285	68402916
chr15	68396109	68396139	ITGA11_intron_28	intron	protein_coding	chr15	68369285	68402916
chr15	68396172	68396287	ITGA11_intron_28	intron	protein_coding	chr15	68369285	68402916
chr15	68396615	68397714	ITGA11_intron_28	intron	protein_coding	chr15	68369285	68402916
chr15	68691341	68691621	CORO2B_intron_4	intron	protein_coding	chr15	68645361	68695138
chr15	68800681	68800706	ANP32A_intron_6	intron	protein_coding	chr15	68787920	68820696
chr15	69300649	69300968	PAQR5_intron_1	intron	protein_coding	chr15	69299057	69314401
chr15	69382793	69382819	PAQR5_intron_5	intron	protein_coding	chr15	69380011	69384675
chr15	71593142	71593466	THSD4_intron_9	intron	protein_coding	chr15	71547482	71660528
chr15	71724942	71725145	THSD4_intron_10	intron	protein_coding	chr15	71660735	71728547
chr15	72425633	72425659	TMEM202-AS1_intron_3	intron	lincRNA	chr15	72421602	72472842
chr15	75530539	75530600	PTPN9_intron_13	intron	protein_coding	chr15	75527262	75578712
chr15	75530621	75530800	PTPN9_intron_13	intron	protein_coding	chr15	75527262	75578712
chr15	77618529	77618892	LINGO1_intron_1	intron	protein_coding	chr15	77615901	77632308
chr15	77989586	77989613	ADAMTS7P3_intron_13	intron	transcribed_unprocessed_pseudogene	chr15	77988864	77990007
chr15	77989586	77989613	TBC1D2B_intron_1	intron	protein_coding	chr15	77984517	77994983
chr15	84467901	84468147	RF00017_1	exon	misc_RNA	chr15	84467901	84468147
chr15	84918841	84918932	SLC28A1_intron_11	intron	protein_coding	chr15	84918605	84920987
chr15	85228696	85228733	AC044860.1_intron_8	intron	transcribed_unprocessed_pseudogene	chr15	85209919	85234477
chr15	85228881	85228917	AC044860.1_intron_8	intron	transcribed_unprocessed_pseudogene	chr15	85209919	85234477
chr15	85229029	85229213	AC044860.1_intron_8	intron	transcribed_unprocessed_pseudogene	chr15	85209919	85234477
chr15	85229236	85229374	AC044860.1_intron_8	intron	transcribed_unprocessed_pseudogene	chr15	85209919	85234477
chr15	86633817	86633865	AGBL1_intron_22	intron	protein_coding	chr15	86556286	86674271
chr15	88267421	88267635	NTRK3-AS1_intron_2	intron	lincRNA	chr15	88266873	88267865
chr15	89507803	89508387	LINC00928_intron_1	intron	lincRNA	chr15	89505859	89510071
chr15	89508463	89508516	LINC00928_intron_1	intron	lincRNA	chr15	89505859	89510071
chr15	90630757	90631075	CRTC3_intron_12	intron	protein_coding	chr15	90629533	90638444
chr15	92047128	92047393	SLCO3A1_intron_3	intron	protein_coding	chr15	91916459	92094879
chr15	92972567	92972869	CHD2_intron_20	intron	protein_coding	chr15	92972418	92974877
chr15	100066823	100066971	ADAMTS17_intron_8	intron	protein_coding	chr15	100063760	100096354
chr15	100511628	100511968	CERS3_intron_11	intron	protein_coding	chr15	100503849	100521665
chr15	100909465	100909494	ALDH1A3_intron_13	intron	protein_coding	chr15	100908483	100914699
chr15	100912875	100913170	ALDH1A3_intron_13	intron	protein_coding	chr15	100908483	100914699
chr16	1191175	1191208	CACNA1H_intron_2	intron	protein_coding	chr16	1154037	1194969
chr16	1372954	1374054	UNKL_intron_5	intron	protein_coding	chr16	1371612	1378912
chr16	1397491	1397610	UNKL_intron_12	intron	protein_coding	chr16	1397296	1398303
chr16	1804252	1804276	HAGH_intron_1	intron	protein_coding	chr16	1795721	1807575
chr16	2104939	2105021	PKD1_intron_25	intron	protein_coding	chr16	2104643	2105320
chr16	2442494	2442826	CCNF_intron_8	intron	protein_coding	chr16	2439827	2443647
chr16	3067011	3067083	IL32_intron_1	intron	protein_coding	chr16	3065827	3067375
chr16	5454925	5454958	RBFOX1_intron_1	intron	protein_coding	chr16	5240106	5467214
chr16	5544951	5544977	RBFOX1_intron_2	intron	protein_coding	chr16	5467255	5598900
chr16	5723398	5723433	RBFOX1_intron_3	intron	protein_coding	chr16	5600152	5867301
chr16	6636787	6636811	RBFOX1_intron_8	intron	protein_coding	chr16	6483915	6654601
chr16	6641748	6641779	RBFOX1_intron_8	intron	protein_coding	chr16	6483915	6654601
chr16	6780102	6780129	RBFOX1_intron_10	intron	protein_coding	chr16	6774014	7052055
chr16	6780174	6780387	RBFOX1_intron_10	intron	protein_coding	chr16	6774014	7052055
chr16	11908477	11908787	GSPT1_intron_14	intron	protein_coding	chr16	11898036	11914987
chr16	13019788	13019898	SHISA9_intron_3	intron	protein_coding	chr16	12916816	13203392
chr16	15132189	15132422	PDXDC1_intron_25	intron	protein_coding	chr16	15038333	15138877
chr16	15132189	15132422	PKD1P6_intron_11	intron	transcribed_unprocessed_pseudogene	chr16	15131708	15132718
chr16	15139331	15139358	PKD1P6_intron_25	intron	transcribed_unprocessed_pseudogene	chr16	15138455	15154348
chr16	15139721	15139746	PKD1P6_intron_25	intron	transcribed_unprocessed_pseudogene	chr16	15138455	15154348
chr16	16245285	16245313	NOMO3_intron_5	intron	protein_coding	chr16	16245175	16247393
chr16	16245408	16245433	NOMO3_intron_5	intron	protein_coding	chr16	16245175	16247393
chr16	16245517	16245570	NOMO3_intron_5	intron	protein_coding	chr16	16245175	16247393
chr16	16245837	16245885	NOMO3_intron_5	intron	protein_coding	chr16	16245175	16247393
chr16	16246203	16246240	NOMO3_intron_5	intron	protein_coding	chr16	16245175	16247393
chr16	16246405	16246436	NOMO3_intron_5	intron	protein_coding	chr16	16245175	16247393
chr16	16246545	16246627	NOMO3_intron_5	intron	protein_coding	chr16	16245175	16247393
chr16	16246656	16246695	NOMO3_intron_5	intron	protein_coding	chr16	16245175	16247393
chr16	16246815	16246845	NOMO3_intron_5	intron	protein_coding	chr16	16245175	16247393
chr16	16246871	16246915	NOMO3_intron_5	intron	protein_coding	chr16	16245175	16247393
chr16	16247279	16247309	NOMO3_intron_5	intron	protein_coding	chr16	16245175	16247393
chr16	16247394	16247467	NOMO3_6	CDS	protein_coding	chr16	16247394	16247467
chr16	16247468	16247568	NOMO3_intron_6	intron	protein_coding	chr16	16247468	16250926
chr16	16247600	16247639	NOMO3_intron_6	intron	protein_coding	chr16	16247468	16250926
chr16	16247660	16247793	NOMO3_intron_6	intron	protein_coding	chr16	16247468	16250926
chr16	16247820	16248012	NOMO3_intron_6	intron	protein_coding	chr16	16247468	16250926
chr16	16248123	16250926	NOMO3_intron_6	intron	protein_coding	chr16	16247468	16250926
chr16	16250927	16251080	NOMO3_7	CDS	protein_coding	chr16	16250927	16251080
chr16	16251081	16251961	NOMO3_intron_7	intron	protein_coding	chr16	16251081	16251961
chr16	16251962	16252100	NOMO3_8	CDS	protein_coding	chr16	16251962	16252100
chr16	16252101	16252431	NOMO3_intron_8	intron	protein_coding	chr16	16252101	16252431
chr16	16252432	16252522	NOMO3_9	CDS	protein_coding	chr16	16252432	16252522
chr16	16252523	16255718	NOMO3_intron_9	intron	protein_coding	chr16	16252523	16255718
chr16	16255719	16255825	NOMO3_10	CDS	protein_coding	chr16	16255719	16255825
chr16	16255826	16256006	NOMO3_intron_10	intron	protein_coding	chr16	16255826	16256006
chr16	16256007	16256158	NOMO3_11	CDS	protein_coding	chr16	16256007	16256158
chr16	16256159	16261500	NOMO3_intron_11	intron	protein_coding	chr16	16256159	16261500
chr16	16261501	16261676	NOMO3_12	CDS	protein_coding	chr16	16261501	16261676
chr16	16261677	16263072	NOMO3_intron_12	intron	protein_coding	chr16	16261677	16263072
chr16	16263073	16263215	NOMO3_13	CDS	protein_coding	chr16	16263073	16263215
chr16	16263216	16263511	NOMO3_intron_13	intron	protein_coding	chr16	16263216	16263511
chr16	16263512	16263644	NOMO3_14	CDS	protein_coding	chr16	16263512	16263644
chr16	16263645	16265041	NOMO3_intron_14	intron	protein_coding	chr16	16263645	16265041
chr16	16265042	16265179	NOMO3_15	CDS	protein_coding	chr16	16265042	16265179
chr16	16265180	16267042	NOMO3_intron_15	intron	protein_coding	chr16	16265180	16267042
chr16	16267043	16267131	NOMO3_16	CDS	protein_coding	chr16	16267043	16267131
chr16	16269429	16269495	NOMO3_intron_16	intron	protein_coding	chr16	16267132	16270119
chr16	16269603	16269959	NOMO3_intron_16	intron	protein_coding	chr16	16267132	16270119
chr16	16267132	16268747	NOMO3_intron_16	intron	protein_coding	chr16	16267132	16270119
chr16	16260866	16261235	AC136624.3_1	exon	processed_pseudogene	chr16	16260866	16261235
chr16	16370598	16370750	AC138969.2_intron_20	intron	unprocessed_pseudogene	chr16	16370299	16371036
chr16	16370771	16370794	AC138969.2_intron_20	intron	unprocessed_pseudogene	chr16	16370299	16371036
chr16	18434546	18434652	NOMO2_intron_8	intron	protein_coding	chr16	18433476	18434652
chr16	18434653	18434767	NOMO2_9	CDS	protein_coding	chr16	18434653	18434767
chr16	18434768	18436486	NOMO2_intron_9	intron	protein_coding	chr16	18434768	18499923
chr16	18486486	18491958	NOMO2_intron_9	intron	protein_coding	chr16	18434768	18499923
chr16	18492007	18492198	NOMO2_intron_9	intron	protein_coding	chr16	18434768	18499923
chr16	18492361	18492588	NOMO2_intron_9	intron	protein_coding	chr16	18434768	18499923
chr16	18492613	18492764	NOMO2_intron_9	intron	protein_coding	chr16	18434768	18499923
chr16	18492792	18492817	NOMO2_intron_9	intron	protein_coding	chr16	18434768	18499923
chr16	18492843	18492882	NOMO2_intron_9	intron	protein_coding	chr16	18434768	18499923
chr16	18492950	18493040	NOMO2_intron_9	intron	protein_coding	chr16	18434768	18499923
chr16	19219118	19219456	SYT17_intron_6	intron	protein_coding	chr16	19211453	19223043
chr16	22897655	22897922	HS3ST2_intron_1	intron	protein_coding	chr16	22815096	22914942
chr16	23517225	23517527	GGA2_intron_17	intron	protein_coding	chr16	23510495	23519585
chr16	24021023	24021361	PRKCB_intron_3	intron	protein_coding	chr16	23988591	24032134
chr16	25710454	25710506	HS3ST4_intron_1	intron	protein_coding	chr16	25693152	26135610
chr16	29479088	29479115	AC133555.1_intron_1	intron	unprocessed_pseudogene	chr16	29479031	29482483
chr16	29484930	29485156	NPIPB12_2	CDS	protein_coding	chr16	29484689	29485827
chr16	29498363	29498390	NPIPB12_intron_7	intron	protein_coding	chr16	29495608	29499322
chr16	29498555	29498601	NPIPB12_intron_7	intron	protein_coding	chr16	29495608	29499322
chr16	29498626	29498698	NPIPB12_intron_7	intron	protein_coding	chr16	29495608	29499322
chr16	29498811	29498853	NPIPB12_intron_7	intron	protein_coding	chr16	29495608	29499322
chr16	29498957	29498983	NPIPB12_intron_7	intron	protein_coding	chr16	29495608	29499322
chr16	31316038	31316223	ITGAM_intron_14	intron	protein_coding	chr16	31297955	31321239
chr16	33194981	33195007	TP53TG3C_intron_1	intron	protein_coding	chr16	33194656	33195324
chr16	33195095	33195324	TP53TG3C_intron_1	intron	protein_coding	chr16	33194656	33195324
chr16	33195325	33195396	TP53TG3C_2	CDS	protein_coding	chr16	33195325	33195396
chr16	33195396	33196811	TP53TG3C_UTR_2	three_prime_UTR	protein_coding	chr16	33195396	33196858
chr16	33206898	33206933	AC141257.2_intron_1	intron	lincRNA	chr16	33206807	33330081
chr16	33207076	33207114	AC141257.2_intron_1	intron	lincRNA	chr16	33206807	33330081
chr16	33207137	33207279	AC141257.2_intron_1	intron	lincRNA	chr16	33206807	33330081
chr16	33207414	33207472	AC141257.2_intron_1	intron	lincRNA	chr16	33206807	33330081
chr16	33208233	33208300	AC141257.2_intron_1	intron	lincRNA	chr16	33206807	33330081
chr16	33208322	33208487	AC141257.2_intron_1	intron	lincRNA	chr16	33206807	33330081
chr16	33264595	33266061	AC141257.2_intron_1	intron	lincRNA	chr16	33206807	33330081
chr16	33302269	33302305	AC141257.2_intron_1	intron	lincRNA	chr16	33206807	33330081
chr16	33208513	33214595	AC141257.2_intron_1	intron	lincRNA	chr16	33206807	33330081
chr16	56566760	56566856	MT4_intron_1	intron	protein_coding	chr16	56565160	56567749
chr16	59054475	59054525	AC092378.1_intron_5	intron	lincRNA	chr16	58862171	59064180
chr16	60028887	60028950	LINC02141_intron_1	intron	lincRNA	chr16	59855526	60044709
chr16	63408535	63408847	AC138305.1_intron_2	intron	lincRNA	chr16	63334668	63531086
chr16	63584652	63584795	AC138305.1_intron_4	intron	lincRNA	chr16	63532932	63617691
chr16	65321907	65321968	AC009055.1_intron_2	intron	lincRNA	chr16	65251870	65371095
chr16	65322278	65322404	AC009055.1_intron_2	intron	lincRNA	chr16	65251870	65371095
chr16	65322499	65322526	AC009055.1_intron_2	intron	lincRNA	chr16	65251870	65371095
chr16	65322646	65322683	AC009055.1_intron_2	intron	lincRNA	chr16	65251870	65371095
chr16	65322847	65322928	AC009055.1_intron_2	intron	lincRNA	chr16	65251870	65371095
chr16	65323047	65323112	AC009055.1_intron_2	intron	lincRNA	chr16	65251870	65371095
chr16	65321907	65321968	LINC00922_intron_2	intron	lincRNA	chr16	65311548	65354241
chr16	65322278	65322404	LINC00922_intron_2	intron	lincRNA	chr16	65311548	65354241
chr16	65322499	65322526	LINC00922_intron_2	intron	lincRNA	chr16	65311548	65354241
chr16	65322646	65322683	LINC00922_intron_2	intron	lincRNA	chr16	65311548	65354241
chr16	65322847	65322928	LINC00922_intron_2	intron	lincRNA	chr16	65311548	65354241
chr16	65323047	65323112	LINC00922_intron_2	intron	lincRNA	chr16	65311548	65354241
chr16	66789300	66789621	TERB1_intron_13	intron	protein_coding	chr16	66788298	66790593
chr16	69820555	69820692	WWP2_intron_8	intron	protein_coding	chr16	69799296	69838735
chr16	69912986	69913021	WWP2_intron_14	intron	protein_coding	chr16	69910251	69917707
chr16	74110364	74110404	AC138627.1_intron_12	intron	lincRNA	chr16	74103353	74114302
chr16	74110426	74111400	AC138627.1_intron_12	intron	lincRNA	chr16	74103353	74114302
chr16	74111422	74111447	AC138627.1_intron_12	intron	lincRNA	chr16	74103353	74114302
chr16	75395993	75396628	CFDP1_intron_4	intron	protein_coding	chr16	75395210	75411823
chr16	76134750	76134853	AC099511.1_intron_2	intron	lincRNA	chr16	76108343	76136120
chr16	76505241	76510127	CNTNAP4_intron_16	intron	protein_coding	chr16	76498695	76521138
chr16	78859025	78859051	WWOX_intron_12	intron	protein_coding	chr16	78780450	79211606
chr16	80163004	80163102	AC022166.1_intron_4	intron	lincRNA	chr16	80157656	80167402
chr16	81085874	81086211	AC092718.8_intron_3	intron	protein_coding	chr16	81084595	81087599
chr16	81284255	81284283	BCO1_intron_8	intron	protein_coding	chr16	81280963	81285538
chr16	83637252	83643306	CDH13_intron_11	intron	protein_coding	chr16	83602595	83670788
chr16	86250713	86251009	LINC01081_intron_3	intron	lincRNA	chr16	86226778	86269002
chr16	88277809	88278330	AC138512.1_intron_2	intron	lincRNA	chr16	88276576	88294717
chr16	88278681	88278912	AC138512.1_intron_2	intron	lincRNA	chr16	88276576	88294717
chr16	88278947	88279070	AC138512.1_intron_2	intron	lincRNA	chr16	88276576	88294717
chr16	88281186	88281263	AC138512.1_intron_2	intron	lincRNA	chr16	88276576	88294717
chr16	88284025	88284063	AC138512.1_intron_2	intron	lincRNA	chr16	88276576	88294717
chr16	89160410	89160463	LINC00304_2	exon	lincRNA	chr16	89159707	89161559
chr16	89579827	89580194	CPNE7_intron_3	intron	protein_coding	chr16	89578997	89583442
chr16	89745521	89745655	FANCA_intron_8	intron	protein_coding	chr16	89745072	89746582
chr16	89982473	89982507	AFG3L1P_intron_6	intron	transcribed_unitary_pseudogene	chr16	89981924	89984529
chr16	90008445	90008471	DBNDD1_intron_1	intron	protein_coding	chr16	90006493	90008782
chr17	64099	65736	AC240565.2_1	exon	lincRNA	chr17	64099	65736
chr17	65737	65828	AC240565.2_intron_1	intron	lincRNA	chr17	65737	65828
chr17	65829	65887	AC240565.2_2	exon	lincRNA	chr17	65829	65887
chr17	65888	71364	AC240565.2_intron_2	intron	lincRNA	chr17	65888	71364
chr17	71365	71556	AC240565.2_3	exon	lincRNA	chr17	71365	71556
chr17	75206	75254	AC240565.2_intron_3	intron	lincRNA	chr17	71557	75812
chr17	75277	75332	AC240565.2_intron_3	intron	lincRNA	chr17	71557	75812
chr17	75399	75812	AC240565.2_intron_3	intron	lincRNA	chr17	71557	75812
chr17	71557	74572	AC240565.2_intron_3	intron	lincRNA	chr17	71557	75812
chr17	75813	75878	AC240565.2_4	exon	lincRNA	chr17	75813	75878
chr17	75879	76721	AC240565.2_intron_4	intron	lincRNA	chr17	75879	76721
chr17	76722	76866	AC240565.2_5	exon	lincRNA	chr17	76722	76866
chr17	88641	88705	AC240565.1_1	exon	lincRNA	chr17	88641	88705
chr17	88706	97267	AC240565.1_intron_1	intron	lincRNA	chr17	88706	97267
chr17	97268	97797	AC240565.1_2	exon	lincRNA	chr17	97268	97797
chr17	97798	98891	AC240565.1_intron_2	intron	lincRNA	chr17	97798	98891
chr17	98892	98951	AC240565.1_3	exon	lincRNA	chr17	98892	98951
chr17	98952	101107	AC240565.1_intron_3	intron	lincRNA	chr17	98952	101107
chr17	101108	101174	AC240565.1_4	exon	lincRNA	chr17	101108	101174
chr17	101175	102056	AC240565.1_intron_4	intron	lincRNA	chr17	101175	102056
chr17	102057	102273	AC240565.1_5	exon	lincRNA	chr17	102057	102273
chr17	104737	105013	AC240565.1_intron_5	intron	lincRNA	chr17	102274	105558
chr17	105052	105079	AC240565.1_intron_5	intron	lincRNA	chr17	102274	105558
chr17	105103	105318	AC240565.1_intron_5	intron	lincRNA	chr17	102274	105558
chr17	105355	105392	AC240565.1_intron_5	intron	lincRNA	chr17	102274	105558
chr17	102274	104711	AC240565.1_intron_5	intron	lincRNA	chr17	102274	105558
chr17	106503	106558	AC240565.1_intron_6	intron	lincRNA	chr17	105692	106753
chr17	106894	106942	AC240565.1_intron_7	intron	lincRNA	chr17	106865	118381
chr17	107305	107336	AC240565.1_intron_7	intron	lincRNA	chr17	106865	118381
chr17	107634	107683	AC240565.1_intron_7	intron	lincRNA	chr17	106865	118381
chr17	107706	107730	AC240565.1_intron_7	intron	lincRNA	chr17	106865	118381
chr17	107961	108002	AC240565.1_intron_7	intron	lincRNA	chr17	106865	118381
chr17	108403	108678	AC240565.1_intron_7	intron	lincRNA	chr17	106865	118381
chr17	108704	113126	AC240565.1_intron_7	intron	lincRNA	chr17	106865	118381
chr17	170950	171784	DOC2B_intron_7	intron	protein_coding	chr17	164205	172535
chr17	360773	360968	RPH3AL_intron_16	intron	protein_coding	chr17	353098	386195
chr17	553065	553154	VPS53_intron_6	intron	protein_coding	chr17	551951	553378
chr17	835706	836082	NXN_intron_7	intron	protein_coding	chr17	826079	863885
chr17	914203	914275	NXN_intron_8	intron	protein_coding	chr17	864112	979317
chr17	1194474	1194911	ABR_intron_30	intron	protein_coding	chr17	1187323	1228791
chr17	1549497	1549830	PITPNA_intron_10	intron	protein_coding	chr17	1548388	1553002
chr17	2009420	2010261	RTN4RL1_intron_1	intron	protein_coding	chr17	1937809	2024851
chr17	2013657	2013785	RTN4RL1_intron_1	intron	protein_coding	chr17	1937809	2024851
chr17	2035459	2035495	DPH1_intron_3	intron	protein_coding	chr17	2033843	2035968
chr17	2291642	2291761	SMG6_intron_23	intron	protein_coding	chr17	2283736	2292550
chr17	3031562	3031817	RAP1GAP2_intron_26	intron	protein_coding	chr17	3030999	3032409
chr17	3831547	3832503	NCBP3_intron_10	intron	protein_coding	chr17	3829369	3840098
chr17	4132719	4132781	ZZEF1_intron_54	intron	protein_coding	chr17	4124052	4142540
chr17	4458369	4458573	SPNS3_intron_8	intron	protein_coding	chr17	4453206	4478570
chr17	5561432	5561742	NLRP1_intron_15	intron	protein_coding	chr17	5560044	5581857
chr17	5982838	5983104	AC007846.2_intron_3	intron	protein_coding	chr17	5888831	5989928
chr17	6519183	6519343	PITPNM3_intron_18	intron	protein_coding	chr17	6503575	6525354
chr17	9226475	9226498	NTN1_intron_7	intron	protein_coding	chr17	9221243	9239638
chr17	9429801	9430206	STX8_intron_2	intron	protein_coding	chr17	9378654	9491827
chr17	11694655	11694730	DNAH9_intron_22	intron	protein_coding	chr17	11694448	11699729
chr17	13801242	13801516	COX10-AS1_intron_3	intron	processed_transcript	chr17	13792551	13865077
chr17	15960288	15960572	ADORA2B_intron_1	intron	protein_coding	chr17	15945584	15974677
chr17	19063385	19063409	SNORD3B-2_1	exon	snoRNA	chr17	19063346	19064136
chr17	19078013	19078347	AC007952.3_intron_1	intron	lincRNA	chr17	19077914	19079986
chr17	19078408	19078443	AC007952.3_intron_1	intron	lincRNA	chr17	19077914	19079986
chr17	19668601	19669006	ALDH3A2_intron_10	intron	protein_coding	chr17	19665048	19671719
chr17	20556784	20556849	AC015818.3_intron_2	intron	transcribed_processed_pseudogene	chr17	20556220	20559346
chr17	22406019	22406169	AC209154.2_1	exon	lincRNA	chr17	22406019	22406169
chr17	22406170	22407406	AC209154.2_intron_1	intron	lincRNA	chr17	22406170	22410093
chr17	28516822	28517042	FOXN1_intron_1	intron	protein_coding	chr17	28506444	28523939
chr17	29882530	29882605	SSH2_intron_16	intron	protein_coding	chr17	29848930	29925215
chr17	34099144	34099178	ASIC2_intron_10	intron	protein_coding	chr17	33292989	34155976
chr17	34099384	34099422	ASIC2_intron_10	intron	protein_coding	chr17	33292989	34155976
chr17	34099458	34099506	ASIC2_intron_10	intron	protein_coding	chr17	33292989	34155976
chr17	34099550	34099623	ASIC2_intron_10	intron	protein_coding	chr17	33292989	34155976
chr17	36194869	36195285	CCL3L1_UTR_1	three_prime_UTR	protein_coding	chr17	36194869	36195285
chr17	36195285	36195376	CCL3L1_1	CDS	protein_coding	chr17	36195285	36195376
chr17	36195377	36195796	CCL3L1_intron_1	intron	protein_coding	chr17	36195377	36195796
chr17	36195797	36195912	CCL3L1_2	CDS	protein_coding	chr17	36195797	36195912
chr17	36195913	36196596	CCL3L1_intron_2	intron	protein_coding	chr17	36195913	36196596
chr17	36196597	36196673	CCL3L1_3	CDS	protein_coding	chr17	36196597	36196673
chr17	36196673	36196758	CCL3L1_UTR_2	five_prime_UTR	protein_coding	chr17	36196673	36196758
chr17	36210924	36211141	CCL4L2_UTR_1	five_prime_UTR	protein_coding	chr17	36210924	36211141
chr17	36211141	36211217	CCL4L2_1	CDS	protein_coding	chr17	36211141	36211217
chr17	36211218	36211774	CCL4L2_intron_1	intron	protein_coding	chr17	36211218	36211774
chr17	36211775	36211894	CCL4L2_2	CDS	protein_coding	chr17	36211775	36211894
chr17	36211894	36212878	CCL4L2_UTR_2	three_prime_UTR	protein_coding	chr17	36211894	36212878
chr17	36225246	36225369	AC243829.5_1	exon	lincRNA	chr17	36225246	36225369
chr17	36225370	36226683	AC243829.5_intron_1	intron	lincRNA	chr17	36225370	36226683
chr17	36226684	36226807	AC243829.5_2	exon	lincRNA	chr17	36226684	36226807
chr17	36234447	36234554	AC243829.3_1	exon	unprocessed_pseudogene	chr17	36234447	36234554
chr17	36241701	36241806	AC243829.6_1	exon	unprocessed_pseudogene	chr17	36241701	36241806
chr17	36253456	36253819	TBC1D3I_UTR_1	three_prime_UTR	protein_coding	chr17	36253456	36254522
chr17	36253841	36253871	TBC1D3I_UTR_1	three_prime_UTR	protein_coding	chr17	36253456	36254522
chr17	36253896	36254111	TBC1D3I_UTR_1	three_prime_UTR	protein_coding	chr17	36253456	36254522
chr17	36254357	36254457	TBC1D3I_UTR_1	three_prime_UTR	protein_coding	chr17	36253456	36254522
chr17	36254479	36254522	TBC1D3I_UTR_1	three_prime_UTR	protein_coding	chr17	36253456	36254522
chr17	36254523	36254561	TBC1D3I_intron_1	intron	protein_coding	chr17	36254523	36255483
chr17	36254582	36254807	TBC1D3I_intron_1	intron	protein_coding	chr17	36254523	36255483
chr17	36254835	36254905	TBC1D3I_intron_1	intron	protein_coding	chr17	36254523	36255483
chr17	36254928	36255034	TBC1D3I_intron_1	intron	protein_coding	chr17	36254523	36255483
chr17	36255064	36255204	TBC1D3I_intron_1	intron	protein_coding	chr17	36254523	36255483
chr17	36255227	36255475	TBC1D3I_intron_1	intron	protein_coding	chr17	36254523	36255483
chr17	36255523	36255637	TBC1D3I_1	CDS	protein_coding	chr17	36255523	36255637
chr17	36255638	36255771	TBC1D3I_intron_2	intron	protein_coding	chr17	36255638	36256006
chr17	36255800	36255990	TBC1D3I_intron_2	intron	protein_coding	chr17	36255638	36256006
chr17	36256018	36256107	TBC1D3I_2	CDS	protein_coding	chr17	36256007	36256107
chr17	36256108	36256145	TBC1D3I_intron_3	intron	protein_coding	chr17	36256108	36256569
chr17	36256166	36256333	TBC1D3I_intron_3	intron	protein_coding	chr17	36256108	36256569
chr17	36256365	36256569	TBC1D3I_intron_3	intron	protein_coding	chr17	36256108	36256569
chr17	36256570	36256636	TBC1D3I_3	CDS	protein_coding	chr17	36256570	36256636
chr17	36256637	36257019	TBC1D3I_intron_4	intron	protein_coding	chr17	36256637	36257019
chr17	36257020	36257115	TBC1D3I_4	CDS	protein_coding	chr17	36257020	36257115
chr17	36257116	36257827	TBC1D3I_intron_5	intron	protein_coding	chr17	36257116	36257827
chr17	36257828	36257949	TBC1D3I_5	CDS	protein_coding	chr17	36257828	36257949
chr17	36257950	36258491	TBC1D3I_intron_6	intron	protein_coding	chr17	36257950	36258491
chr17	36258492	36258541	TBC1D3I_6	CDS	protein_coding	chr17	36258492	36258541
chr17	36258542	36259788	TBC1D3I_intron_7	intron	protein_coding	chr17	36258542	36259788
chr17	36259789	36259899	TBC1D3I_7	CDS	protein_coding	chr17	36259789	36259899
chr17	36259900	36260227	TBC1D3I_intron_8	intron	protein_coding	chr17	36259900	36260227
chr17	36260228	36260336	TBC1D3I_8	CDS	protein_coding	chr17	36260228	36260336
chr17	36260337	36260778	TBC1D3I_intron_9	intron	protein_coding	chr17	36260337	36260778
chr17	36260779	36260860	TBC1D3I_9	CDS	protein_coding	chr17	36260779	36260860
chr17	36260861	36261341	TBC1D3I_intron_10	intron	protein_coding	chr17	36260861	36261341
chr17	36261342	36261382	TBC1D3I_10	CDS	protein_coding	chr17	36261342	36261382
chr17	36261383	36262664	TBC1D3I_intron_11	intron	protein_coding	chr17	36261383	36262664
chr17	36262665	36262751	TBC1D3I_11	CDS	protein_coding	chr17	36262665	36262751
chr17	36262752	36262912	TBC1D3I_intron_12	intron	protein_coding	chr17	36262752	36262912
chr17	36262913	36262985	TBC1D3I_12	CDS	protein_coding	chr17	36262913	36262985
chr17	36262987	36264413	TBC1D3I_intron_13	intron	protein_coding	chr17	36262987	36264413
chr17	36264414	36264553	TBC1D3I_UTR_4	five_prime_UTR	protein_coding	chr17	36264414	36264553
chr17	36274191	36274283	AC233699.1_1	exon	unprocessed_pseudogene	chr17	36274191	36274283
chr17	36274284	36284703	AC233699.1_intron_1	intron	unprocessed_pseudogene	chr17	36274284	36297307
chr17	36329666	36329721	TBC1D3G_intron_7	intron	protein_coding	chr17	36328608	36329854
chr17	36329876	36329904	TBC1D3G_7	CDS	protein_coding	chr17	36329855	36329904
chr17	36330069	36330094	TBC1D3G_intron_8	intron	protein_coding	chr17	36329905	36330446
chr17	36330155	36330366	TBC1D3G_intron_8	intron	protein_coding	chr17	36329905	36330446
chr17	36330715	36330955	TBC1D3G_intron_9	intron	protein_coding	chr17	36330569	36331280
chr17	36331077	36331280	TBC1D3G_intron_9	intron	protein_coding	chr17	36330569	36331280
chr17	36331281	36331376	TBC1D3G_9	CDS	protein_coding	chr17	36331281	36331376
chr17	36331377	36331759	TBC1D3G_intron_10	intron	protein_coding	chr17	36331377	36331759
chr17	36331760	36331826	TBC1D3G_10	CDS	protein_coding	chr17	36331760	36331826
chr17	36331827	36332288	TBC1D3G_intron_11	intron	protein_coding	chr17	36331827	36332288
chr17	36332289	36332389	TBC1D3G_11	CDS	protein_coding	chr17	36332289	36332389
chr17	36332390	36332758	TBC1D3G_intron_12	intron	protein_coding	chr17	36332390	36332758
chr17	36332759	36332912	TBC1D3G_12	CDS	protein_coding	chr17	36332759	36332912
chr17	36332913	36333874	TBC1D3G_intron_13	intron	protein_coding	chr17	36332913	36333874
chr17	36333875	36334114	TBC1D3G_13	CDS	protein_coding	chr17	36333875	36334444
chr17	38011785	38011888	TBC1D3D_intron_10	intron	protein_coding	chr17	38011526	38011908
chr17	38011936	38011975	TBC1D3D_10	CDS	protein_coding	chr17	38011909	38011975
chr17	38011976	38012017	TBC1D3D_intron_11	intron	protein_coding	chr17	38011976	38012437
chr17	38012114	38012437	TBC1D3D_intron_11	intron	protein_coding	chr17	38011976	38012437
chr17	38012438	38012538	TBC1D3D_11	CDS	protein_coding	chr17	38012438	38012538
chr17	38012539	38012907	TBC1D3D_intron_12	intron	protein_coding	chr17	38012539	38012907
chr17	38012908	38013061	TBC1D3D_12	CDS	protein_coding	chr17	38012908	38013061
chr17	38013062	38014023	TBC1D3D_intron_13	intron	protein_coding	chr17	38013062	38014023
chr17	38014024	38014386	TBC1D3D_13	CDS	protein_coding	chr17	38014024	38014593
chr17	38014663	38014690	TBC1D3D_UTR_3	three_prime_UTR	protein_coding	chr17	38014593	38014902
chr17	38144201	38144287	RNA5SP526_1	exon	rRNA	chr17	38144201	38144287
chr17	38237971	38238007	AC244154.1_intron_10	intron	unprocessed_pseudogene	chr17	38219124	38242199
chr17	38945935	38946870	FBXO47_intron_5	intron	protein_coding	chr17	38945137	38951579
chr17	39481663	39481691	CDK12_intron_2	intron	protein_coding	chr17	39471764	39490555
chr17	39498926	39499147	CDK12_intron_5	intron	protein_coding	chr17	39494695	39501248
chr17	40221683	40222124	WIPF2_intron_3	intron	protein_coding	chr17	40220539	40256389
chr17	43232908	43234303	LINC00854_intron_6	intron	protein_coding	chr17	43230263	43303150
chr17	43234519	43234575	LINC00854_intron_6	intron	protein_coding	chr17	43230263	43303150
chr17	43236601	43236639	LINC00854_intron_6	intron	protein_coding	chr17	43230263	43303150
chr17	43254417	43254826	LINC00854_intron_6	intron	protein_coding	chr17	43230263	43303150
chr17	43254939	43264223	LINC00854_intron_6	intron	protein_coding	chr17	43230263	43303150
chr17	43272409	43272449	LINC00854_intron_6	intron	protein_coding	chr17	43230263	43303150
chr17	43272473	43272541	LINC00854_intron_6	intron	protein_coding	chr17	43230263	43303150
chr17	43272566	43272685	LINC00854_intron_6	intron	protein_coding	chr17	43230263	43303150
chr17	43272716	43272758	LINC00854_intron_6	intron	protein_coding	chr17	43230263	43303150
chr17	43275311	43275634	LINC00854_intron_6	intron	protein_coding	chr17	43230263	43303150
chr17	43275731	43275831	LINC00854_intron_6	intron	protein_coding	chr17	43230263	43303150
chr17	43299170	43299492	LINC00854_intron_6	intron	protein_coding	chr17	43230263	43303150
chr17	43299528	43299596	LINC00854_intron_6	intron	protein_coding	chr17	43230263	43303150
chr17	43236670	43244746	LINC00854_intron_6	intron	protein_coding	chr17	43230263	43303150
chr17	43266115	43272368	LINC00854_intron_6	intron	protein_coding	chr17	43230263	43303150
chr17	43247394	43253786	LINC00854_intron_6	intron	protein_coding	chr17	43230263	43303150
chr17	45903940	45904177	MAPT_intron_1	intron	protein_coding	chr17	45894687	45962319
chr17	46379678	46379715	NSFP1_intron_1	intron	unprocessed_pseudogene	chr17	46372867	46406662
chr17	46379737	46379775	NSFP1_intron_1	intron	unprocessed_pseudogene	chr17	46372867	46406662
chr17	46379951	46381586	NSFP1_intron_1	intron	unprocessed_pseudogene	chr17	46372867	46406662
chr17	46659746	46659895	NSF_intron_10	intron	protein_coding	chr17	46643260	46674412
chr17	46659916	46660341	NSF_intron_10	intron	protein_coding	chr17	46643260	46674412
chr17	46660471	46660494	NSF_intron_10	intron	protein_coding	chr17	46643260	46674412
chr17	46660566	46660620	NSF_intron_10	intron	protein_coding	chr17	46643260	46674412
chr17	46660823	46660862	NSF_intron_10	intron	protein_coding	chr17	46643260	46674412
chr17	46660930	46662602	NSF_intron_10	intron	protein_coding	chr17	46643260	46674412
chr17	48959879	48960285	GIP_intron_1	intron	protein_coding	chr17	48958717	48960884
chr17	49151090	49151407	B4GALNT2_intron_5	intron	protein_coding	chr17	49142173	49152798
chr17	49327747	49327785	ZNF652_intron_5	intron	protein_coding	chr17	49317984	49361907
chr17	50350161	50350525	XYLT2_intron_1	intron	protein_coding	chr17	50346276	50353628
chr17	52105145	52105208	CA10_intron_9	intron	protein_coding	chr17	52072394	52157724
chr17	55501000	55501034	SMIM36_intron_4	intron	protein_coding	chr17	55479581	55510877
chr17	55501088	55501131	SMIM36_intron_4	intron	protein_coding	chr17	55479581	55510877
chr17	59909226	59909252	RPS6KB1_intron_3	intron	protein_coding	chr17	59907405	59910560
chr17	60754716	60754744	BCAS3_intron_8	intron	protein_coding	chr17	60747283	60808002
chr17	61786928	61786993	BRIP1_intron_11	intron	protein_coding	chr17	61784425	61793595
chr17	64014386	64014698	ICAM2_intron_5	intron	protein_coding	chr17	64007823	64020404
chr17	67524746	67525068	PITPNC1_intron_4	intron	protein_coding	chr17	67459793	67532800
chr17	71856011	71856325	AC005144.1_intron_1	intron	lincRNA	chr17	71830241	71858619
chr17	72146777	72147176	SOX9-AS1_intron_23	intron	processed_transcript	chr17	72141781	72172711
chr17	75044204	75044504	KCTD2_intron_3	intron	protein_coding	chr17	75035358	75047243
chr17	75044204	75044504	ATP5PD_intron_5	intron	protein_coding	chr17	75042660	75046923
chr17	75212229	75212256	NUP85_intron_4	intron	protein_coding	chr17	75212063	75213074
chr17	75546647	75546759	LLGL2_intron_9	intron	protein_coding	chr17	75546324	75556044
chr17	78509049	78509226	DNAH17_intron_54	intron	protein_coding	chr17	78507806	78510382
chr17	78760429	78760499	CYTH1_intron_18	intron	protein_coding	chr17	78736891	78782200
chr17	79004440	79004561	CANT1_intron_5	intron	protein_coding	chr17	79000271	79005370
chr17	79004906	79004940	CANT1_intron_5	intron	protein_coding	chr17	79000271	79005370
chr17	79442236	79442333	RBFOX3_intron_16	intron	protein_coding	chr17	79307825	79482452
chr17	80561250	80561273	RPTOR_intron_1	intron	protein_coding	chr17	80545792	80625689
chr17	81143484	81143528	AATK_intron_15	intron	protein_coding	chr17	81134502	81165936
chr17	81643329	81643627	TSPAN10_intron_2	intron	protein_coding	chr17	81642449	81644990
chr17	81644346	81644388	TSPAN10_intron_2	intron	protein_coding	chr17	81642449	81644990
chr17	81652805	81652851	PDE6G_intron_2	intron	protein_coding	chr17	81651686	81653158
chr17	82412028	82412106	OGFOD3_intron_9	intron	protein_coding	chr17	82411531	82415396
chr17	82926001	82926093	TBCD_intron_34	intron	protein_coding	chr17	82925058	82926398
chr18	2614471	2614629	NDC80_intron_18	intron	protein_coding	chr18	2610862	2614952
chr18	2748483	2748507	SMCHD1_intron_30	intron	protein_coding	chr18	2747648	2750041
chr18	3997031	3997471	DLGAP1_intron_15	intron	protein_coding	chr18	3880141	4005114
chr18	4324713	4324777	DLGAP1_intron_17	intron	protein_coding	chr18	4151291	4455004
chr18	8634167	8634277	RAB12_intron_3	intron	protein_coding	chr18	8633328	8635531
chr18	12851191	12851512	PTPN2_intron_12	intron	protein_coding	chr18	12843982	12859162
chr18	14822954	14823305	ANKRD30B_intron_26	intron	protein_coding	chr18	14822678	14828276
chr18	23478619	23478644	RIOK3_intron_11	intron	protein_coding	chr18	23477269	23479315
chr18	23911017	23911154	LAMA3_intron_57	intron	protein_coding	chr18	23909296	23912709
chr18	26248268	26248535	TAF4B_intron_1	intron	protein_coding	chr18	26227277	26265168
chr18	33377327	33377355	CCDC178_intron_21	intron	protein_coding	chr18	33370190	33389538
chr18	34984871	34985629	MAPRE2_intron_2	intron	protein_coding	chr18	34978542	34988591
chr18	35957718	35957814	AC118757.1_intron_2	intron	lincRNA	chr18	35952800	35965743
chr18	39323873	39323902	AC016205.1_intron_2	intron	lincRNA	chr18	39214270	39327764
chr18	39481680	39481997	AC016205.1_intron_4	intron	lincRNA	chr18	39340639	39535456
chr18	39323873	39323902	AC011139.1_intron_2	intron	lincRNA	chr18	39317932	39326892
chr18	44360419	44362350	LINC01478_intron_3	intron	lincRNA	chr18	44326483	44373283
chr18	45681048	45681363	SLC14A2_intron_21	intron	protein_coding	chr18	45679025	45682317
chr18	45987500	45987530	PSTPIP2_intron_1	intron	protein_coding	chr18	45985451	45988700
chr18	46758469	46758791	AC090241.2_intron_2	intron	processed_transcript	chr18	46757077	46759722
chr18	47853243	47853436	SMAD2_intron_5	intron	protein_coding	chr18	47851328	47865057
chr18	48632980	48633057	CTIF_intron_6	intron	protein_coding	chr18	48625237	48636612
chr18	49440604	49441127	DYM_intron_21	intron	protein_coding	chr18	49430448	49460396
chr18	53086035	53086537	DCC_intron_11	intron	protein_coding	chr18	53066167	53157354
chr18	53399621	53399930	DCC_intron_22	intron	protein_coding	chr18	53397447	53402784
chr18	53428071	53429048	DCC_intron_26	intron	protein_coding	chr18	53416442	53435142
chr18	58134360	58134671	NEDD4L_intron_4	intron	protein_coding	chr18	58047511	58149331
chr18	59590962	59591282	CCBE1_intron_9	intron	protein_coding	chr18	59480241	59666074
chr18	62061433	62061516	PIGN_intron_4	intron	protein_coding	chr18	62052958	62069390
chr18	65781781	65781902	CDH7_intron_3	intron	protein_coding	chr18	65763053	65809702
chr18	65781923	65782138	CDH7_intron_3	intron	protein_coding	chr18	65763053	65809702
chr18	65866017	65866346	CDH7_intron_12	intron	protein_coding	chr18	65864126	65880399
chr18	68857165	68857319	CCDC102B_intron_9	intron	protein_coding	chr18	68846422	68874667
chr18	76467205	76467280	ZNF516_intron_6	intron	protein_coding	chr18	76463142	76490679
chr18	76585384	76585903	LINC00908_intron_5	intron	lincRNA	chr18	76562214	76602736
chr18	77057826	77058114	MBP_intron_6	intron	protein_coding	chr18	77017779	77066296
chr18	77555042	77556202	AC124254.1_intron_2	intron	lincRNA	chr18	77522923	77560697
chr18	79409002	79409036	NFATC1_intron_2	intron	protein_coding	chr18	79400480	79410401
chr18	79739852	79740120	CTDP1_intron_14	intron	protein_coding	chr18	79736522	79753650
chr19	60951	61894	AC008993.1_1	exon	transcribed_processed_pseudogene	chr19	60951	61894
chr19	61895	63404	AC008993.1_intron_1	intron	transcribed_processed_pseudogene	chr19	61895	63819
chr19	63426	63756	AC008993.1_intron_1	intron	transcribed_processed_pseudogene	chr19	61895	63819
chr19	63779	63819	AC008993.1_intron_1	intron	transcribed_processed_pseudogene	chr19	61895	63819
chr19	63820	64082	AC008993.1_2	exon	transcribed_processed_pseudogene	chr19	63820	64213
chr19	64347	64380	AC008993.1_intron_2	intron	transcribed_processed_pseudogene	chr19	64214	65049
chr19	473256	473287	ODF3L2_intron_3	intron	protein_coding	chr19	472502	474619
chr19	604169	604204	HCN2_intron_2	intron	protein_coding	chr19	603968	605059
chr19	873040	873162	MED16_intron_5	intron	protein_coding	chr19	872119	873447
chr19	873276	873313	MED16_intron_5	intron	protein_coding	chr19	872119	873447
chr19	1196963	1197329	STK11_intron_3	intron	protein_coding	chr19	1189660	1205803
chr19	3711069	3711331	TJP3_intron_1	intron	protein_coding	chr19	3708562	3721735
chr19	3866431	3866456	ZFR2_intron_21	intron	protein_coding	chr19	3857022	3868963
chr19	4328444	4328483	STAP2_intron_7	intron	protein_coding	chr19	4327386	4328673
chr19	4786697	4786741	AC005523.1_intron_1	intron	lincRNA	chr19	4785528	4791196
chr19	6429327	6429695	SLC25A41_intron_3	intron	protein_coding	chr19	6427502	6429722
chr19	6700440	6700583	C3_intron_21	intron	protein_coding	chr19	6697795	6702125
chr19	6987465	6987781	ADGRE4P_intron_14	intron	transcribed_unprocessed_pseudogene	chr19	6986412	6988785
chr19	8449538	8449833	HNRNPM_intron_1	intron	protein_coding	chr19	8445112	8455403
chr19	8778665	8778861	AC012616.1_1	exon	processed_pseudogene	chr19	8778665	8778861
chr19	10048706	10048853	C3P1_intron_20	intron	transcribed_unprocessed_pseudogene	chr19	10047459	10049994
chr19	14885685	14885708	OR7A17_intron_3	intron	protein_coding	chr19	14884762	14885939
chr19	16777600	16777679	NWD1_intron_11	intron	protein_coding	chr19	16773324	16779341
chr19	16777705	16777769	NWD1_intron_11	intron	protein_coding	chr19	16773324	16779341
chr19	16777847	16778060	NWD1_intron_11	intron	protein_coding	chr19	16773324	16779341
chr19	17637896	17637958	UNC13A_intron_20	intron	protein_coding	chr19	17636158	17639081
chr19	19885258	19885372	ZNF253_intron_3	intron	protein_coding	chr19	19880147	19891472
chr19	23100630	23100654	ZNF730_intron_1	intron	protein_coding	chr19	23075388	23116973
chr19	23116930	23116958	ZNF730_intron_1	intron	protein_coding	chr19	23075388	23116973
chr19	23138000	23138303	ZNF730_intron_4	intron	protein_coding	chr19	23136107	23143572
chr19	23635830	23635891	ZNF675_intron_4	intron	protein_coding	chr19	23574233	23652799
chr19	23803609	23803912	AC139769.1_intron_3	intron	transcribed_unprocessed_pseudogene	chr19	23790775	23807824
chr19	29901696	29901869	AC008798.1_1	exon	unprocessed_pseudogene	chr19	29901696	29901869
chr19	30383632	30384296	ZNF536_intron_4	intron	protein_coding	chr19	30372557	30443559
chr19	32626502	32626532	ANKRD27_intron_13	intron	protein_coding	chr19	32625967	32626710
chr19	36555293	36555593	ZNF529_intron_4	intron	protein_coding	chr19	36554797	36556102
chr19	37747187	37747349	ZNF573_intron_1	intron	protein_coding	chr19	37740195	37758474
chr19	38902548	38902574	NFKBIB_intron_2	intron	protein_coding	chr19	38900212	38905013
chr19	39147062	39147090	PAK4_intron_1	intron	protein_coding	chr19	39125920	39156700
chr19	39904134	39904608	FCGBP_intron_21	intron	protein_coding	chr19	39902838	39905729
chr19	39904730	39904790	FCGBP_intron_21	intron	protein_coding	chr19	39902838	39905729
chr19	42663289	42663671	CEACAMP5_intron_4	intron	unprocessed_pseudogene	chr19	42662415	42668983
chr19	43216594	43216731	PSG9_intron_1	intron	protein_coding	chr19	43212476	43253277
chr19	44546242	44546890	CEACAM22P_intron_5	intron	transcribed_unprocessed_pseudogene	chr19	44543933	44547177
chr19	44582695	44582967	CEACAM22P_intron_8	intron	transcribed_unprocessed_pseudogene	chr19	44556918	44620763
chr19	44587668	44587694	CEACAM22P_intron_8	intron	transcribed_unprocessed_pseudogene	chr19	44556918	44620763
chr19	44667494	44668719	CEACAM19_intron_2	intron	protein_coding	chr19	44667322	44671302
chr19	45023980	45024026	RELB_intron_5	intron	protein_coding	chr19	45022211	45025327
chr19	45400758	45401073	PPP1R13L_intron_12	intron	protein_coding	chr19	45398340	45401997
chr19	45775402	45776368	DMPK_intron_6	intron	protein_coding	chr19	45775035	45777325
chr19	47025017	47025445	NPAS1_intron_3	intron	protein_coding	chr19	47021848	47032276
chr19	48365377	48365430	SYNGR4_intron_1	intron	protein_coding	chr19	48364538	48365734
chr19	48669388	48669510	SEC1P_intron_3	intron	transcribed_unitary_pseudogene	chr19	48667464	48673137
chr19	48669388	48669510	NTN5_intron_5	intron	protein_coding	chr19	48664768	48670354
chr19	52445719	52445821	ZNF534_intron_5	intron	protein_coding	chr19	52439447	52451185
chr19	54711808	54712256	LILRP2_intron_5	intron	transcribed_processed_pseudogene	chr19	54710410	54712895
chr19	55093412	55094187	PPP1R12C_intron_9	intron	protein_coding	chr19	55093234	55094343
chr19	55361639	55361700	FAM71E2_intron_8	intron	protein_coding	chr19	55361435	55362243
chr19	55530569	55530780	SBK2_intron_1	intron	protein_coding	chr19	55530324	55531141
chr19	55712836	55713725	NLRP9_intron_4	intron	protein_coding	chr19	55712591	55715053
chr19	56600188	56600494	ZNF71_intron_1	intron	protein_coding	chr19	56595429	56601505
chr19	58106421	58106737	ZSCAN18_intron_9	intron	protein_coding	chr19	58098364	58107614
chr19	58523838	58523931	ZBTB45_intron_4	intron	protein_coding	chr19	58520223	58538699
chr2	294148	294197	AC079779.2_intron_3	intron	processed_transcript	chr2	290752	301360
chr2	725582	725609	AC092159.1_intron_1	intron	lincRNA	chr2	725283	729304
chr2	849612	849830	LINC01115_intron_2	intron	lincRNA	chr2	806250	853977
chr2	1094117	1094730	SNTG2_intron_2	intron	protein_coding	chr2	1083656	1098194
chr2	1107360	1107565	SNTG2_intron_4	intron	protein_coding	chr2	1098411	1137620
chr2	1354285	1354681	SNTG2_intron_16	intron	protein_coding	chr2	1316376	1367341
chr2	1456890	1457020	TPO_intron_8	intron	protein_coding	chr2	1456283	1477084
chr2	1529641	1529715	TPO_intron_16	intron	protein_coding	chr2	1516983	1540592
chr2	1531163	1531201	TPO_intron_16	intron	protein_coding	chr2	1516983	1540592
chr2	1531229	1531295	TPO_intron_16	intron	protein_coding	chr2	1516983	1540592
chr2	1531366	1531395	TPO_intron_16	intron	protein_coding	chr2	1516983	1540592
chr2	1532039	1532676	TPO_intron_16	intron	protein_coding	chr2	1516983	1540592
chr2	2906847	2906969	LINC01250_intron_2	intron	lincRNA	chr2	2897305	2965812
chr2	3304502	3304607	EIPR1_intron_8	intron	protein_coding	chr2	3274420	3318855
chr2	3725462	3725531	DCDC2C_intron_2	intron	protein_coding	chr2	3708601	3727001
chr2	3775441	3775491	DCDC2C_intron_8	intron	protein_coding	chr2	3769412	3778814
chr2	3778017	3778093	DCDC2C_intron_8	intron	protein_coding	chr2	3769412	3778814
chr2	3786492	3786541	DCDC2C_intron_10	intron	protein_coding	chr2	3785101	3847152
chr2	3800605	3800861	DCDC2C_intron_10	intron	protein_coding	chr2	3785101	3847152
chr2	13819220	13819299	LINC00276_intron_2	intron	lincRNA	chr2	13739285	13841562
chr2	16017966	16018049	AC010145.1_intron_1	intron	lincRNA	chr2	15997413	16062479
chr2	28458842	28458879	PLB1_intron_1	intron	protein_coding	chr2	28457198	28496069
chr2	29776362	29776430	ALK_intron_29	intron	protein_coding	chr2	29717701	29919991
chr2	32866671	32867130	LINC00486_intron_2	intron	lincRNA	chr2	32841234	32882697
chr2	32868130	32870556	LINC00486_intron_2	intron	lincRNA	chr2	32841234	32882697
chr2	32916183	32916625	LINC00486_intron_7	intron	lincRNA	chr2	32902124	32925351
chr2	32917626	32918403	LINC00486_intron_7	intron	lincRNA	chr2	32902124	32925351
chr2	32999395	33002224	LTBP1_intron_2	intron	protein_coding	chr2	32948946	33020907
chr2	33767471	33767519	LINC01317_intron_1	intron	lincRNA	chr2	33706954	33855686
chr2	34418580	34418869	AC068599.1_intron_2	intron	lincRNA	chr2	34384570	34635247
chr2	34603993	34604029	AC068599.1_intron_2	intron	lincRNA	chr2	34384570	34635247
chr2	36505544	36505572	CRIM1_intron_9	intron	protein_coding	chr2	36499348	36509981
chr2	38844346	38844676	DHX57_intron_14	intron	protein_coding	chr2	38843211	38847017
chr2	43514857	43515180	THADA_intron_16	intron	protein_coding	chr2	43508781	43527877
chr2	49385758	49386066	AC009975.1_intron_2	intron	lincRNA	chr2	48946406	49408200
chr2	49385758	49386066	AC009975.2_intron_7	intron	lincRNA	chr2	49339575	49426530
chr2	51549109	51549732	AC007402.1_intron_5	intron	lincRNA	chr2	51527661	51762087
chr2	51716415	51716445	AC007402.1_intron_5	intron	lincRNA	chr2	51527661	51762087
chr2	54466357	54466604	SPTBN1_intron_2	intron	protein_coding	chr2	54457308	54526370
chr2	61848927	61849056	FAM161A_intron_6	intron	protein_coding	chr2	61842361	61853857
chr2	63602934	63602961	MDH1_intron_8	intron	protein_coding	chr2	63599293	63604694
chr2	65369665	65369693	SPRED2_intron_7	intron	protein_coding	chr2	65366651	65377611
chr2	73901558	73901587	ACTG2_intron_3	intron	protein_coding	chr2	73901438	73902358
chr2	84531328	84531609	DNAH6_intron_4	intron	protein_coding	chr2	84529167	84544231
chr2	85291996	85292319	TCF7L1_intron_8	intron	protein_coding	chr2	85283579	85302482
chr2	88016354	88016391	RNU2-63P_1	exon	snRNA	chr2	88016354	88016547
chr2	88181137	88181573	THNSL2_intron_6	intron	protein_coding	chr2	88179014	88182697
chr2	88885397	88885438	IGKV4-1_UTR_1	five_prime_UTR	IG_V_gene	chr2	88885397	88885571
chr2	88885459	88885571	IGKV4-1_UTR_1	five_prime_UTR	IG_V_gene	chr2	88885397	88885571
chr2	88885571	88885620	IGKV4-1_1	exon	IG_V_gene	chr2	88885571	88885620
chr2	88885621	88885675	IGKV4-1_intron_1	intron	IG_V_gene	chr2	88885621	88885838
chr2	88885702	88885779	IGKV4-1_intron_1	intron	IG_V_gene	chr2	88885621	88885838
chr2	88885800	88885838	IGKV4-1_intron_1	intron	IG_V_gene	chr2	88885621	88885838
chr2	88885839	88886081	IGKV4-1_2	exon	IG_V_gene	chr2	88885839	88886153
chr2	88886128	88886153	IGKV4-1_2	exon	IG_V_gene	chr2	88885839	88886153
chr2	89330110	89330429	IGKV2-40_1	exon	IG_V_gene	chr2	89330110	89330429
chr2	97494239	97494267	ANKRD36B_intron_1	intron	protein_coding	chr2	97492856	97504796
chr2	98179756	98180008	VWA3B_intron_8	intron	protein_coding	chr2	98162977	98181014
chr2	99136517	99136835	TSGA10_intron_20	intron	protein_coding	chr2	99127177	99141342
chr2	100282798	100282844	LONRF2_UTR_1	three_prime_UTR	protein_coding	chr2	100273291	100284297
chr2	100568316	100568352	PDCL3_intron_3	intron	protein_coding	chr2	100566630	100568929
chr2	101358751	101359071	CREG2_intron_2	intron	protein_coding	chr2	101355367	101383531
chr2	101785673	101785801	MAP4K4_intron_3	intron	protein_coding	chr2	101698539	101790718
chr2	102352768	102352893	IL18R1_intron_1	intron	protein_coding	chr2	102311624	102355927
chr2	102706037	102706359	SLC9A2_intron_11	intron	protein_coding	chr2	102705937	102708117
chr2	104519391	104519645	LINC01102_intron_5	intron	lincRNA	chr2	104518402	104520194
chr2	109199363	109199794	SH3RF3_intron_1	intron	protein_coding	chr2	109130114	109347672
chr2	109986939	109988394	ZBTB45P1_1	exon	processed_pseudogene	chr2	109986939	109988394
chr2	109987063	109987190	LINC01123_1	exon	lincRNA	chr2	109987063	109987190
chr2	109987191	109987559	LINC01123_intron_1	intron	lincRNA	chr2	109987191	109987559
chr2	109987560	109988802	LINC01123_2	exon	lincRNA	chr2	109987560	109988802
chr2	109988803	109993633	LINC01123_intron_2	intron	lincRNA	chr2	109988803	109993633
chr2	109993634	109993819	LINC01123_3	exon	lincRNA	chr2	109993634	109993819
chr2	109993820	109994399	LINC01123_intron_3	intron	lincRNA	chr2	109993820	109994399
chr2	109994400	109996140	LINC01123_4	exon	lincRNA	chr2	109994400	109996140
chr2	110007675	110008128	AC013268.3_1	exon	processed_pseudogene	chr2	110007675	110009250
chr2	110008161	110008211	AC013268.3_1	exon	processed_pseudogene	chr2	110007675	110009250
chr2	110008233	110008322	AC013268.3_1	exon	processed_pseudogene	chr2	110007675	110009250
chr2	110008407	110008450	AC013268.3_1	exon	processed_pseudogene	chr2	110007675	110009250
chr2	110008665	110008712	AC013268.3_1	exon	processed_pseudogene	chr2	110007675	110009250
chr2	110008909	110008994	AC013268.3_1	exon	processed_pseudogene	chr2	110007675	110009250
chr2	114870530	114871266	DPP10_intron_3	intron	protein_coding	chr2	114463427	115050146
chr2	121040610	121040710	RF00019_1	exon	misc_RNA	chr2	121040610	121040710
chr2	124706843	124707047	CNTNAP5_intron_13	intron	protein_coding	chr2	124647959	124747227
chr2	127381903	127381928	MAP3K2_intron_16	intron	protein_coding	chr2	127343230	127387450
chr2	130521197	130521484	CFC1B_UTR_1	five_prime_UTR	protein_coding	chr2	130521197	130521484
chr2	130521484	130521507	CFC1B_1	CDS	protein_coding	chr2	130521484	130521507
chr2	130521508	130521651	CFC1B_intron_1	intron	protein_coding	chr2	130521508	130521811
chr2	130521673	130521702	CFC1B_intron_1	intron	protein_coding	chr2	130521508	130521811
chr2	130521812	130521862	CFC1B_2	CDS	protein_coding	chr2	130521812	130521862
chr2	130521863	130521955	CFC1B_intron_2	intron	protein_coding	chr2	130521863	130521955
chr2	130521956	130522130	CFC1B_3	CDS	protein_coding	chr2	130521956	130522130
chr2	130522131	130522788	CFC1B_intron_3	intron	protein_coding	chr2	130522131	130522788
chr2	130522789	130522904	CFC1B_4	CDS	protein_coding	chr2	130522789	130522904
chr2	130522905	130523021	CFC1B_intron_4	intron	protein_coding	chr2	130522905	130523167
chr2	130523072	130523118	CFC1B_intron_4	intron	protein_coding	chr2	130522905	130523167
chr2	130523471	130523547	CFC1B_intron_5	intron	protein_coding	chr2	130523279	130527694
chr2	130523571	130523755	CFC1B_intron_5	intron	protein_coding	chr2	130523279	130527694
chr2	130523778	130523825	CFC1B_intron_5	intron	protein_coding	chr2	130523279	130527694
chr2	130523849	130524391	CFC1B_intron_5	intron	protein_coding	chr2	130523279	130527694
chr2	130524464	130527694	CFC1B_intron_5	intron	protein_coding	chr2	130523279	130527694
chr2	130527695	130527895	CFC1B_6	CDS	protein_coding	chr2	130527695	130527895
chr2	130527895	130528604	CFC1B_UTR_2	three_prime_UTR	protein_coding	chr2	130527895	130528604
chr2	130539095	130539305	PRSS40B_UTR_1	three_prime_UTR	protein_coding	chr2	130539095	130540101
chr2	130545671	130545749	PRSS40B_intron_3	intron	protein_coding	chr2	130544059	130546191
chr2	136890389	136890440	THSD7B_intron_2	intron	protein_coding	chr2	136882318	136990890
chr2	137487732	137488062	THSD7B_intron_16	intron	protein_coding	chr2	137451025	137563211
chr2	141593433	141593752	LRP1B_intron_90	intron	protein_coding	chr2	141480534	141810277
chr2	143169739	143169763	ARHGAP15_intron_4	intron	protein_coding	chr2	143155656	143202132
chr2	148289897	148289921	MBD5_intron_4	intron	protein_coding	chr2	148233396	148342212
chr2	151046575	151046841	AC023469.1_intron_3	intron	lincRNA	chr2	151043874	151047677
chr2	157576837	157577154	ACVR1C_intron_7	intron	protein_coding	chr2	157556333	157587185
chr2	157862588	157862884	ACVR1_intron_15	intron	protein_coding	chr2	157860180	157874862
chr2	159999348	159999663	PLA2R1_intron_19	intron	protein_coding	chr2	159987359	160005650
chr2	160120418	160120688	ITGB6_intron_3	intron	protein_coding	chr2	160112200	160123789
chr2	162809911	162810212	KCNH7_intron_15	intron	protein_coding	chr2	162538077	162836535
chr2	165666024	165666996	CSRNP3_intron_7	intron	protein_coding	chr2	165658021	165676310
chr2	165667024	165667080	CSRNP3_intron_7	intron	protein_coding	chr2	165658021	165676310
chr2	168538964	168539264	CERS6_intron_1	intron	protein_coding	chr2	168456619	168547594
chr2	169753088	169753155	KLHL23_intron_8	intron	protein_coding	chr2	169751889	169773318
chr2	174225911	174226217	OLA1_intron_9	intron	protein_coding	chr2	174223161	174229306
chr2	181061110	181061420	UBE2E3_intron_10	intron	protein_coding	chr2	181060813	181062789
chr2	181288669	181289041	LINC01934_intron_20	intron	lincRNA	chr2	181288075	181322659
chr2	181491256	181491559	ITGA4_intron_11	intron	protein_coding	chr2	181485993	181493323
chr2	190420174	190420205	MFSD6_intron_2	intron	protein_coding	chr2	190415414	190433325
chr2	201669565	201669588	MPP4_intron_10	intron	protein_coding	chr2	201666373	201669731
chr2	207609771	207612060	METTL21A_UTR_3	three_prime_UTR	protein_coding	chr2	207609114	207613431
chr2	211686535	211686817	ERBB4_intron_17	intron	protein_coding	chr2	211679185	211701965
chr2	213913602	213913639	SPAG16_intron_13	intron	protein_coding	chr2	213862629	213929958
chr2	213980303	213980380	SPAG16_intron_14	intron	protein_coding	chr2	213930146	214013949
chr2	219376868	219376892	DNPEP_intron_2	intron	protein_coding	chr2	219375023	219381333
chr2	219456893	219456959	SPEG_intron_10	intron	protein_coding	chr2	219451808	219460764
chr2	222895471	222897953	ACSL3_intron_3	intron	protein_coding	chr2	222887889	222900672
chr2	222932649	222932956	ACSL3_intron_16	intron	protein_coding	chr2	222930813	222933164
chr2	225018532	225018648	DOCK10_intron_58	intron	protein_coding	chr2	224982428	225042250
chr2	229084848	229084937	PID1_intron_1	intron	protein_coding	chr2	229026109	229155816
chr2	230460592	230460922	SP100_intron_11	intron	protein_coding	chr2	230450256	230461260
chr2	232803675	232803966	GIGYF2_intron_25	intron	protein_coding	chr2	232796222	232806489
chr2	235038253	235038395	SH3BP4_intron_6	intron	protein_coding	chr2	235035121	235040886
chr2	238118759	238118784	ESPNL_intron_5	intron	protein_coding	chr2	238117035	238125268
chr2	239231865	239231966	HDAC4_intron_26	intron	protein_coding	chr2	239191057	239236591
chr2	239899150	239899299	NDUFA10_intron_2	intron	protein_coding	chr2	239895315	239957370
chr2	239899359	239899438	NDUFA10_intron_2	intron	protein_coding	chr2	239895315	239957370
chr2	240693846	240693954	AQP12A_intron_1	intron	protein_coding	chr2	240692522	240694431
chr2	240906924	240906967	CROCC2_intron_1	intron	protein_coding	chr2	240906592	240918724
chr2	240910337	240910365	CROCC2_intron_1	intron	protein_coding	chr2	240906592	240918724
chr2	241205841	241206175	ANO7_intron_10	intron	protein_coding	chr2	241204956	241207572
chr2	241207166	241207196	ANO7_intron_10	intron	protein_coding	chr2	241204956	241207572
chr2	241765988	241766732	D2HGDH_intron_11	intron	protein_coding	chr2	241756015	241767708
chr20	1582216	1588558	AL049634.2_intron_4	intron	protein_coding	chr20	1578695	1588558
chr20	1588559	1588632	AL049634.2_6	CDS	protein_coding	chr20	1588559	1588632
chr20	1588632	1588669	AL049634.2_UTR_3	five_prime_UTR	protein_coding	chr20	1588632	1588669
chr20	1604089	1604117	AL049634.2_intron_5	intron	protein_coding	chr20	1588670	1611355
chr20	1604360	1604413	AL049634.2_intron_5	intron	protein_coding	chr20	1588670	1611355
chr20	1604496	1604554	AL049634.2_intron_5	intron	protein_coding	chr20	1588670	1611355
chr20	1604626	1604688	AL049634.2_intron_5	intron	protein_coding	chr20	1588670	1611355
chr20	1588670	1603950	AL049634.2_intron_5	intron	protein_coding	chr20	1588670	1611355
chr20	1591392	1591848	AL049634.3_1	exon	processed_pseudogene	chr20	1591392	1591848
chr20	2883369	2883677	PTPRA_intron_6	intron	protein_coding	chr20	2873761	2923205
chr20	7116146	7122199	AL096799.1_intron_1	intron	lincRNA	chr20	7069695	7146355
chr20	9716124	9716166	PAK5_intron_9	intron	protein_coding	chr20	9711436	9784356
chr20	14548437	14548734	MACROD2_intron_4	intron	protein_coding	chr20	14493509	14684841
chr20	14702585	14702639	MACROD2_intron_5	intron	protein_coding	chr20	14684960	15196856
chr20	14862050	14862587	MACROD2_intron_5	intron	protein_coding	chr20	14684960	15196856
chr20	14954558	14955187	MACROD2_intron_5	intron	protein_coding	chr20	14684960	15196856
chr20	15846918	15846942	MACROD2_intron_9	intron	protein_coding	chr20	15499848	15862741
chr20	19420593	19420620	SLC24A3_intron_3	intron	protein_coding	chr20	19355142	19515486
chr20	21305488	21308133	XRN2_intron_1	intron	protein_coding	chr20	21303474	21326277
chr20	23531819	23531843	CST13P_intron_2	intron	transcribed_unprocessed_pseudogene	chr20	23521109	23534196
chr20	23532503	23532534	CST13P_intron_2	intron	transcribed_unprocessed_pseudogene	chr20	23521109	23534196
chr20	32311436	32311729	KIF3B_intron_2	intron	protein_coding	chr20	32311182	32316216
chr20	34089221	34089245	EIF2S2_UTR_1	three_prime_UTR	protein_coding	chr20	34088298	34089729
chr20	34228132	34231419	ASIP_intron_1	intron	protein_coding	chr20	34194761	34260363
chr20	34889403	34889505	ACSS2_intron_3	intron	protein_coding	chr20	34882990	34893567
chr20	35850586	35850627	PHF20_intron_7	intron	protein_coding	chr20	35849484	35858300
chr20	44047486	44047884	TOX2_intron_6	intron	protein_coding	chr20	44006793	44051304
chr20	44133901	44134744	JPH2_intron_4	intron	protein_coding	chr20	44118624	44159616
chr20	50301151	50301192	LINC01270_intron_2	intron	lincRNA	chr20	50298414	50310972
chr20	57190400	57190430	BMP7_intron_4	intron	protein_coding	chr20	57183920	57202473
chr20	61585735	61585762	CDH4_intron_3	intron	protein_coding	chr20	61570744	61599759
chr20	62318166	62318335	LAMA5_intron_27	intron	protein_coding	chr20	62317779	62318452
chr20	63101578	63101691	HAR1B_intron_1	intron	lincRNA	chr20	63096184	63102113
chr20	63770988	63771020	ZBTB46_intron_2	intron	protein_coding	chr20	63752862	63775676
chr20	64090882	64091029	OPRL1_intron_3	intron	protein_coding	chr20	64086600	64091964
chr20	64132514	64132710	MYT1_intron_1	intron	protein_coding	chr20	64102556	64151789
chr20	64132858	64132922	MYT1_intron_1	intron	protein_coding	chr20	64102556	64151789
chr20	64133033	64133689	MYT1_intron_1	intron	protein_coding	chr20	64102556	64151789
chr20	64135663	64135915	MYT1_intron_1	intron	protein_coding	chr20	64102556	64151789
chr20	64136469	64136494	MYT1_intron_1	intron	protein_coding	chr20	64102556	64151789
chr21	5499151	5500101	LINC01670_1	exon	lincRNA	chr21	5499151	5500101
chr21	5500102	5501002	LINC01670_intron_1	intron	lincRNA	chr21	5500102	5502367
chr21	5501126	5501649	LINC01670_intron_1	intron	lincRNA	chr21	5500102	5502367
chr21	5501676	5501714	LINC01670_intron_1	intron	lincRNA	chr21	5500102	5502367
chr21	5554457	5554571	CU633967.1_intron_1	intron	lincRNA	chr21	5553839	5565961
chr21	5554601	5554962	CU633967.1_intron_1	intron	lincRNA	chr21	5553839	5565961
chr21	5554992	5555124	CU633967.1_intron_1	intron	lincRNA	chr21	5553839	5565961
chr21	5555244	5555282	CU633967.1_intron_1	intron	lincRNA	chr21	5553839	5565961
chr21	5555401	5555539	CU633967.1_intron_1	intron	lincRNA	chr21	5553839	5565961
chr21	5555560	5556030	CU633967.1_intron_1	intron	lincRNA	chr21	5553839	5565961
chr21	5556051	5556166	CU633967.1_intron_1	intron	lincRNA	chr21	5553839	5565961
chr21	5556193	5556230	CU633967.1_intron_1	intron	lincRNA	chr21	5553839	5565961
chr21	5556254	5556486	CU633967.1_intron_1	intron	lincRNA	chr21	5553839	5565961
chr21	5556507	5556792	CU633967.1_intron_1	intron	lincRNA	chr21	5553839	5565961
chr21	5557053	5557078	CU633967.1_intron_1	intron	lincRNA	chr21	5553839	5565961
chr21	5557222	5557280	CU633967.1_intron_1	intron	lincRNA	chr21	5553839	5565961
chr21	5557863	5557922	CU633967.1_intron_1	intron	lincRNA	chr21	5553839	5565961
chr21	5557953	5557992	CU633967.1_intron_1	intron	lincRNA	chr21	5553839	5565961
chr21	5558021	5558242	CU633967.1_intron_1	intron	lincRNA	chr21	5553839	5565961
chr21	5558265	5558357	CU633967.1_intron_1	intron	lincRNA	chr21	5553839	5565961
chr21	5558389	5558842	CU633967.1_intron_1	intron	lincRNA	chr21	5553839	5565961
chr21	5559104	5559425	CU633967.1_intron_1	intron	lincRNA	chr21	5553839	5565961
chr21	5559447	5559472	CU633967.1_intron_1	intron	lincRNA	chr21	5553839	5565961
chr21	5559493	5559605	CU633967.1_intron_1	intron	lincRNA	chr21	5553839	5565961
chr21	5560209	5560243	CU633967.1_intron_1	intron	lincRNA	chr21	5553839	5565961
chr21	5560499	5560776	CU633967.1_intron_1	intron	lincRNA	chr21	5553839	5565961
chr21	5560802	5560963	CU633967.1_intron_1	intron	lincRNA	chr21	5553839	5565961
chr21	5560986	5561014	CU633967.1_intron_1	intron	lincRNA	chr21	5553839	5565961
chr21	5561085	5561143	CU633967.1_intron_1	intron	lincRNA	chr21	5553839	5565961
chr21	5563278	5563303	CU633967.1_intron_1	intron	lincRNA	chr21	5553839	5565961
chr21	5563493	5563954	CU633967.1_intron_1	intron	lincRNA	chr21	5553839	5565961
chr21	5563979	5564064	CU633967.1_intron_1	intron	lincRNA	chr21	5553839	5565961
chr21	5564241	5564272	CU633967.1_intron_1	intron	lincRNA	chr21	5553839	5565961
chr21	5564298	5564333	CU633967.1_intron_1	intron	lincRNA	chr21	5553839	5565961
chr21	5564506	5564544	CU633967.1_intron_1	intron	lincRNA	chr21	5553839	5565961
chr21	5564707	5565961	CU633967.1_intron_1	intron	lincRNA	chr21	5553839	5565961
chr21	5554163	5554188	CU633967.1_intron_1	intron	lincRNA	chr21	5553839	5565961
chr21	5565962	5566183	CU633967.1_2	exon	lincRNA	chr21	5565962	5566183
chr21	5566184	5569875	CU633967.1_intron_2	intron	lincRNA	chr21	5566184	5579668
chr21	5569948	5570012	CU633967.1_intron_2	intron	lincRNA	chr21	5566184	5579668
chr21	5570172	5570202	CU633967.1_intron_2	intron	lincRNA	chr21	5566184	5579668
chr21	5570255	5570285	CU633967.1_intron_2	intron	lincRNA	chr21	5566184	5579668
chr21	5607055	5607166	CU633967.1_intron_6	intron	lincRNA	chr21	5592005	5614750
chr21	5607192	5607763	CU633967.1_intron_6	intron	lincRNA	chr21	5592005	5614750
chr21	5608083	5608230	CU633967.1_intron_6	intron	lincRNA	chr21	5592005	5614750
chr21	5608256	5608329	CU633967.1_intron_6	intron	lincRNA	chr21	5592005	5614750
chr21	5608353	5608474	CU633967.1_intron_6	intron	lincRNA	chr21	5592005	5614750
chr21	5608495	5608826	CU633967.1_intron_6	intron	lincRNA	chr21	5592005	5614750
chr21	5608847	5609010	CU633967.1_intron_6	intron	lincRNA	chr21	5592005	5614750
chr21	5609033	5611195	CU633967.1_intron_6	intron	lincRNA	chr21	5592005	5614750
chr21	5611216	5611307	CU633967.1_intron_6	intron	lincRNA	chr21	5592005	5614750
chr21	5611370	5611597	CU633967.1_intron_6	intron	lincRNA	chr21	5592005	5614750
chr21	5611624	5611765	CU633967.1_intron_6	intron	lincRNA	chr21	5592005	5614750
chr21	5611795	5612307	CU633967.1_intron_6	intron	lincRNA	chr21	5592005	5614750
chr21	5612328	5612394	CU633967.1_intron_6	intron	lincRNA	chr21	5592005	5614750
chr21	5612415	5612497	CU633967.1_intron_6	intron	lincRNA	chr21	5592005	5614750
chr21	5612527	5612647	CU633967.1_intron_6	intron	lincRNA	chr21	5592005	5614750
chr21	5612711	5612853	CU633967.1_intron_6	intron	lincRNA	chr21	5592005	5614750
chr21	5612874	5612952	CU633967.1_intron_6	intron	lincRNA	chr21	5592005	5614750
chr21	5612985	5613026	CU633967.1_intron_6	intron	lincRNA	chr21	5592005	5614750
chr21	5613209	5613318	CU633967.1_intron_6	intron	lincRNA	chr21	5592005	5614750
chr21	5613668	5613710	CU633967.1_intron_6	intron	lincRNA	chr21	5592005	5614750
chr21	5613951	5614458	CU633967.1_intron_6	intron	lincRNA	chr21	5592005	5614750
chr21	6070509	6070679	LINC01669_intron_4	intron	lincRNA	chr21	6068129	6073290
chr21	6070854	6070883	LINC01669_intron_4	intron	lincRNA	chr21	6068129	6073290
chr21	6070936	6070975	LINC01669_intron_4	intron	lincRNA	chr21	6068129	6073290
chr21	6071683	6071722	LINC01669_intron_4	intron	lincRNA	chr21	6068129	6073290
chr21	6073013	6073108	LINC01669_intron_4	intron	lincRNA	chr21	6068129	6073290
chr21	6251167	6253054	CU633906.1_intron_4	intron	lincRNA	chr21	6236161	6254789
chr21	6452067	6452102	CBSL_intron_6	intron	protein_coding	chr21	6450982	6452117
chr21	6452155	6452224	CBSL_7	CDS	protein_coding	chr21	6452118	6452224
chr21	6452225	6453987	CBSL_intron_7	intron	protein_coding	chr21	6452225	6453987
chr21	6453988	6454073	CBSL_8	CDS	protein_coding	chr21	6453988	6454073
chr21	6454074	6454629	CBSL_intron_8	intron	protein_coding	chr21	6454074	6454629
chr21	6454630	6454756	CBSL_9	CDS	protein_coding	chr21	6454630	6454756
chr21	6454757	6455576	CBSL_intron_9	intron	protein_coding	chr21	6454757	6455576
chr21	6455577	6455669	CBSL_10	CDS	protein_coding	chr21	6455577	6455669
chr21	6455670	6456879	CBSL_intron_10	intron	protein_coding	chr21	6455670	6456879
chr21	6456880	6456950	CBSL_11	CDS	protein_coding	chr21	6456880	6456950
chr21	6456951	6457063	CBSL_intron_11	intron	protein_coding	chr21	6456951	6457063
chr21	6457064	6457199	CBSL_12	CDS	protein_coding	chr21	6457064	6457199
chr21	6457200	6457292	CBSL_intron_12	intron	protein_coding	chr21	6457200	6457292
chr21	6457293	6457373	CBSL_13	CDS	protein_coding	chr21	6457293	6457373
chr21	6457374	6457919	CBSL_intron_13	intron	protein_coding	chr21	6457374	6457919
chr21	6457920	6458055	CBSL_14	CDS	protein_coding	chr21	6457920	6458055
chr21	6458607	6459459	CBSL_intron_14	intron	protein_coding	chr21	6458056	6460185
chr21	6459484	6459535	CBSL_intron_14	intron	protein_coding	chr21	6458056	6460185
chr21	6459562	6459604	CBSL_intron_14	intron	protein_coding	chr21	6458056	6460185
chr21	6459627	6460185	CBSL_intron_14	intron	protein_coding	chr21	6458056	6460185
chr21	6458056	6458586	CBSL_intron_14	intron	protein_coding	chr21	6458056	6460185
chr21	6460186	6460293	CBSL_15	CDS	protein_coding	chr21	6460186	6460293
chr21	6460294	6460813	CBSL_intron_15	intron	protein_coding	chr21	6460294	6463661
chr21	6460899	6461004	CBSL_intron_15	intron	protein_coding	chr21	6460294	6463661
chr21	6461032	6461544	CBSL_intron_15	intron	protein_coding	chr21	6460294	6463661
chr21	6462123	6462151	CBSL_intron_15	intron	protein_coding	chr21	6460294	6463661
chr21	6484623	6484768	U2AF1L5_UTR_1	three_prime_UTR	protein_coding	chr21	6484623	6484768
chr21	6484768	6484916	U2AF1L5_1	CDS	protein_coding	chr21	6484768	6484916
chr21	6484917	6486136	U2AF1L5_intron_1	intron	protein_coding	chr21	6484917	6486136
chr21	6486137	6486230	U2AF1L5_2	CDS	protein_coding	chr21	6486137	6486230
chr21	6486231	6486320	U2AF1L5_intron_2	intron	protein_coding	chr21	6486231	6486320
chr21	6486321	6486455	U2AF1L5_3	CDS	protein_coding	chr21	6486321	6486455
chr21	6486456	6487105	U2AF1L5_intron_3	intron	protein_coding	chr21	6486456	6487105
chr21	6487106	6487205	U2AF1L5_4	CDS	protein_coding	chr21	6487106	6487205
chr21	6487206	6487361	U2AF1L5_intron_4	intron	protein_coding	chr21	6487206	6487361
chr21	6487362	6487392	U2AF1L5_5	CDS	protein_coding	chr21	6487362	6487392
chr21	6487413	6492129	U2AF1L5_intron_5	intron	protein_coding	chr21	6487413	6492129
chr21	6492130	6492197	U2AF1L5_UTR_3	five_prime_UTR	protein_coding	chr21	6492130	6492197
chr21	6492198	6493042	U2AF1L5_intron_6	intron	protein_coding	chr21	6492198	6493042
chr21	6493043	6493110	U2AF1L5_UTR_4	five_prime_UTR	protein_coding	chr21	6493043	6493110
chr21	6493111	6495991	U2AF1L5_intron_7	intron	protein_coding	chr21	6493111	6495991
chr21	6495992	6496930	U2AF1L5_UTR_5	five_prime_UTR	protein_coding	chr21	6495992	6496930
chr21	6496931	6499127	U2AF1L5_intron_8	intron	protein_coding	chr21	6496931	6499127
chr21	6499128	6499256	U2AF1L5_UTR_6	five_prime_UTR	protein_coding	chr21	6499128	6499256
chr21	6507017	6507389	FP236240.3_1	exon	processed_pseudogene	chr21	6507017	6507389
chr21	6520344	6520670	FP236240.2_1	exon	TEC	chr21	6520344	6520670
chr21	6550749	6551450	FP236240.1_1	exon	lincRNA	chr21	6550749	6551450
chr21	6551451	6552765	FP236240.1_intron_1	intron	lincRNA	chr21	6551451	6552765
chr21	6552766	6552930	FP236240.1_2	exon	lincRNA	chr21	6552766	6552930
chr21	6552931	6553768	FP236240.1_intron_2	intron	lincRNA	chr21	6552931	6553768
chr21	6553769	6553955	FP236240.1_3	exon	lincRNA	chr21	6553769	6553955
chr21	6630182	6630876	CU638689.4_1	exon	lincRNA	chr21	6630182	6632437
chr21	6630928	6631025	CU638689.4_1	exon	lincRNA	chr21	6630182	6632437
chr21	6631057	6631158	CU638689.4_1	exon	lincRNA	chr21	6630182	6632437
chr21	6631184	6631259	CU638689.4_1	exon	lincRNA	chr21	6630182	6632437
chr21	6722446	6722486	CU638689.5_intron_1	intron	lincRNA	chr21	6721992	6724257
chr21	6789592	6789706	FP475955.3_1	exon	lincRNA	chr21	6789592	6789706
chr21	6789707	6796883	FP475955.3_intron_1	intron	lincRNA	chr21	6789707	6797728
chr21	7060543	7060591	CU634019.1_intron_1	intron	lincRNA	chr21	7049061	7061345
chr21	7060619	7060667	CU634019.1_intron_1	intron	lincRNA	chr21	7049061	7061345
chr21	7060845	7060877	CU634019.1_intron_1	intron	lincRNA	chr21	7049061	7061345
chr21	7060965	7061345	CU634019.1_intron_1	intron	lincRNA	chr21	7049061	7061345
chr21	7061346	7061405	CU634019.1_2	exon	lincRNA	chr21	7061346	7061405
chr21	7061917	7062000	CU634019.1_intron_2	intron	lincRNA	chr21	7061406	7080034
chr21	7062053	7062256	CU634019.1_intron_2	intron	lincRNA	chr21	7061406	7080034
chr21	7062282	7065482	CU634019.1_intron_2	intron	lincRNA	chr21	7061406	7080034
chr21	7065569	7065599	CU634019.1_intron_2	intron	lincRNA	chr21	7061406	7080034
chr21	7065771	7065805	CU634019.1_intron_2	intron	lincRNA	chr21	7061406	7080034
chr21	7066176	7066215	CU634019.1_intron_2	intron	lincRNA	chr21	7061406	7080034
chr21	7067151	7067174	CU634019.1_intron_2	intron	lincRNA	chr21	7061406	7080034
chr21	7072341	7072438	CU634019.1_intron_2	intron	lincRNA	chr21	7061406	7080034
chr21	7073465	7074249	CU634019.1_intron_2	intron	lincRNA	chr21	7061406	7080034
chr21	7074272	7075095	CU634019.1_intron_2	intron	lincRNA	chr21	7061406	7080034
chr21	7075130	7075182	CU634019.1_intron_2	intron	lincRNA	chr21	7061406	7080034
chr21	7075228	7075269	CU634019.1_intron_2	intron	lincRNA	chr21	7061406	7080034
chr21	7075314	7075626	CU634019.1_intron_2	intron	lincRNA	chr21	7061406	7080034
chr21	7075648	7075783	CU634019.1_intron_2	intron	lincRNA	chr21	7061406	7080034
chr21	7075804	7076261	CU634019.1_intron_2	intron	lincRNA	chr21	7061406	7080034
chr21	7076635	7076662	CU634019.1_intron_2	intron	lincRNA	chr21	7061406	7080034
chr21	7076700	7076755	CU634019.1_intron_2	intron	lincRNA	chr21	7061406	7080034
chr21	7077110	7077152	CU634019.1_intron_2	intron	lincRNA	chr21	7061406	7080034
chr21	7077268	7077481	CU634019.1_intron_2	intron	lincRNA	chr21	7061406	7080034
chr21	7079563	7079663	CU634019.1_intron_2	intron	lincRNA	chr21	7061406	7080034
chr21	7079695	7079720	CU634019.1_intron_2	intron	lincRNA	chr21	7061406	7080034
chr21	7079810	7079841	CU634019.1_intron_2	intron	lincRNA	chr21	7061406	7080034
chr21	7079908	7079934	CU634019.1_intron_2	intron	lincRNA	chr21	7061406	7080034
chr21	7079956	7079988	CU634019.1_intron_2	intron	lincRNA	chr21	7061406	7080034
chr21	7077538	7079540	CU634019.1_intron_2	intron	lincRNA	chr21	7061406	7080034
chr21	7080064	7080091	CU634019.1_3	exon	lincRNA	chr21	7080035	7080289
chr21	7080190	7080215	CU634019.1_3	exon	lincRNA	chr21	7080035	7080289
chr21	7444235	7446856	CU633904.1_intron_2	intron	lincRNA	chr21	7443184	7461812
chr21	7446892	7447018	CU633904.1_intron_2	intron	lincRNA	chr21	7443184	7461812
chr21	7448092	7448127	CU633904.1_intron_2	intron	lincRNA	chr21	7443184	7461812
chr21	7448471	7448639	CU633904.1_intron_2	intron	lincRNA	chr21	7443184	7461812
chr21	7448662	7449099	CU633904.1_intron_2	intron	lincRNA	chr21	7443184	7461812
chr21	7449121	7449218	CU633904.1_intron_2	intron	lincRNA	chr21	7443184	7461812
chr21	7449245	7449375	CU633904.1_intron_2	intron	lincRNA	chr21	7443184	7461812
chr21	7449397	7451249	CU633904.1_intron_2	intron	lincRNA	chr21	7443184	7461812
chr21	7451370	7451409	CU633904.1_intron_2	intron	lincRNA	chr21	7443184	7461812
chr21	7451443	7453115	CU633904.1_intron_2	intron	lincRNA	chr21	7443184	7461812
chr21	7453307	7453335	CU633904.1_intron_2	intron	lincRNA	chr21	7443184	7461812
chr21	7453383	7453438	CU633904.1_intron_2	intron	lincRNA	chr21	7443184	7461812
chr21	7453511	7453539	CU633904.1_intron_2	intron	lincRNA	chr21	7443184	7461812
chr21	7453805	7453837	CU633904.1_intron_2	intron	lincRNA	chr21	7443184	7461812
chr21	7455243	7455288	CU633904.1_intron_2	intron	lincRNA	chr21	7443184	7461812
chr21	7458228	7458291	CU633904.1_intron_2	intron	lincRNA	chr21	7443184	7461812
chr21	7458831	7459229	CU633904.1_intron_2	intron	lincRNA	chr21	7443184	7461812
chr21	7459258	7459687	CU633904.1_intron_2	intron	lincRNA	chr21	7443184	7461812
chr21	7459762	7461192	CU633904.1_intron_2	intron	lincRNA	chr21	7443184	7461812
chr21	7461219	7461523	CU633904.1_intron_2	intron	lincRNA	chr21	7443184	7461812
chr21	7461699	7461812	CU633904.1_intron_2	intron	lincRNA	chr21	7443184	7461812
chr21	7461813	7461875	CU633904.1_3	exon	lincRNA	chr21	7461813	7462067
chr21	7461897	7462067	CU633904.1_3	exon	lincRNA	chr21	7461813	7462067
chr21	7462139	7462780	CU633904.1_intron_3	intron	lincRNA	chr21	7462068	7462780
chr21	7462781	7462991	CU633904.1_4	exon	lincRNA	chr21	7462781	7462991
chr21	7462992	7463447	CU633904.1_intron_4	intron	lincRNA	chr21	7462992	7463447
chr21	7463448	7463503	CU633904.1_5	exon	lincRNA	chr21	7463448	7463503
chr21	7463504	7463864	CU633904.1_intron_5	intron	lincRNA	chr21	7463504	7465139
chr21	7463890	7463982	CU633904.1_intron_5	intron	lincRNA	chr21	7463504	7465139
chr21	7464067	7464279	CU633904.1_intron_5	intron	lincRNA	chr21	7463504	7465139
chr21	7464300	7464328	CU633904.1_intron_5	intron	lincRNA	chr21	7463504	7465139
chr21	7676432	7678372	FP236241.1_2	exon	lincRNA	chr21	7675413	7679177
chr21	7678399	7678544	FP236241.1_2	exon	lincRNA	chr21	7675413	7679177
chr21	7679036	7679108	FP236241.1_2	exon	lincRNA	chr21	7675413	7679177
chr21	7679133	7679177	FP236241.1_2	exon	lincRNA	chr21	7675413	7679177
chr21	7679178	7679390	FP236241.1_intron_2	intron	lincRNA	chr21	7679178	7681595
chr21	7680350	7680390	FP236241.1_intron_2	intron	lincRNA	chr21	7679178	7681595
chr21	7680496	7680528	FP236241.1_intron_2	intron	lincRNA	chr21	7679178	7681595
chr21	7680876	7680900	FP236241.1_intron_2	intron	lincRNA	chr21	7679178	7681595
chr21	7681461	7681513	FP236241.1_intron_2	intron	lincRNA	chr21	7679178	7681595
chr21	7744970	7745599	SMIM11B_UTR_1	five_prime_UTR	protein_coding	chr21	7744970	7745650
chr21	7745651	7745980	SMIM11B_intron_1	intron	protein_coding	chr21	7745651	7748897
chr21	9376448	9376645	CR381653.2_4	exon	unprocessed_pseudogene	chr21	9376351	9376645
chr21	13609858	13610228	POTED_UTR_1	five_prime_UTR	protein_coding	chr21	13609858	13610228
chr21	13610228	13610749	POTED_1	CDS	protein_coding	chr21	13610228	13610749
chr21	13610750	13613692	POTED_intron_1	intron	protein_coding	chr21	13610750	13615121
chr21	13613789	13614347	POTED_intron_1	intron	protein_coding	chr21	13610750	13615121
chr21	13614372	13614527	POTED_intron_1	intron	protein_coding	chr21	13610750	13615121
chr21	13614553	13614667	POTED_intron_1	intron	protein_coding	chr21	13610750	13615121
chr21	13614863	13614916	POTED_intron_1	intron	protein_coding	chr21	13610750	13615121
chr21	13614948	13614991	POTED_intron_1	intron	protein_coding	chr21	13610750	13615121
chr21	13616500	13616535	POTED_intron_3	intron	protein_coding	chr21	13615571	13618347
chr21	13616617	13616651	POTED_intron_3	intron	protein_coding	chr21	13615571	13618347
chr21	13616710	13616738	POTED_intron_3	intron	protein_coding	chr21	13615571	13618347
chr21	13616916	13616943	POTED_intron_3	intron	protein_coding	chr21	13615571	13618347
chr21	13617415	13617708	POTED_intron_3	intron	protein_coding	chr21	13615571	13618347
chr21	13617737	13617855	POTED_intron_3	intron	protein_coding	chr21	13615571	13618347
chr21	13617878	13618331	POTED_intron_3	intron	protein_coding	chr21	13615571	13618347
chr21	13618352	13618449	POTED_4	CDS	protein_coding	chr21	13618348	13618455
chr21	13618471	13618716	POTED_intron_4	intron	protein_coding	chr21	13618456	13620156
chr21	13618740	13619282	POTED_intron_4	intron	protein_coding	chr21	13618456	13620156
chr21	13619315	13620156	POTED_intron_4	intron	protein_coding	chr21	13618456	13620156
chr21	13620157	13620295	POTED_5	CDS	protein_coding	chr21	13620157	13620295
chr21	13620296	13622803	POTED_intron_5	intron	protein_coding	chr21	13620296	13622803
chr21	13622804	13622875	POTED_6	CDS	protein_coding	chr21	13622804	13622875
chr21	13622876	13624311	POTED_intron_6	intron	protein_coding	chr21	13622876	13624311
chr21	13624332	13624533	POTED_UTR_2	three_prime_UTR	protein_coding	chr21	13624332	13624533
chr21	13624534	13625271	POTED_intron_7	intron	protein_coding	chr21	13624534	13625271
chr21	13625272	13625542	POTED_UTR_3	three_prime_UTR	protein_coding	chr21	13625272	13625542
chr21	13625543	13628380	POTED_intron_8	intron	protein_coding	chr21	13625543	13628380
chr21	13628381	13628452	POTED_8	CDS	protein_coding	chr21	13628381	13628452
chr21	13628453	13629854	POTED_intron_9	intron	protein_coding	chr21	13628453	13629854
chr21	13629855	13629900	POTED_9	CDS	protein_coding	chr21	13629855	13629900
chr21	13629901	13630939	POTED_intron_10	intron	protein_coding	chr21	13629901	13630939
chr21	13630940	13631107	POTED_10	CDS	protein_coding	chr21	13630940	13631107
chr21	13631108	13639513	POTED_intron_11	intron	protein_coding	chr21	13631108	13639513
chr21	13639514	13639638	POTED_11	CDS	protein_coding	chr21	13639514	13639638
chr21	13639639	13641343	POTED_intron_12	intron	protein_coding	chr21	13639639	13641343
chr21	13641344	13641566	POTED_12	CDS	protein_coding	chr21	13641344	13641566
chr21	13644775	13644850	MIR3118-1_1	exon	miRNA	chr21	13644775	13644850
chr21	13665868	13666529	GRAMD4P1_1	exon	processed_pseudogene	chr21	13665868	13666529
chr21	13666530	13667097	GRAMD4P1_intron_1	intron	processed_pseudogene	chr21	13666530	13667097
chr21	13667098	13667546	GRAMD4P1_2	exon	processed_pseudogene	chr21	13667098	13667546
chr21	13676022	13677116	CXADRP1_1	exon	processed_pseudogene	chr21	13676022	13677116
chr21	13679300	13681138	AL050303.4_1	exon	TEC	chr21	13679300	13681138
chr21	13704853	13705518	AL050303.2_1	exon	processed_pseudogene	chr21	13704853	13705518
chr21	13724189	13724274	MIR8069-2_1	exon	miRNA	chr21	13724189	13724274
chr21	13762338	13764332	FEM1AP1_1	exon	processed_pseudogene	chr21	13762338	13764332
chr21	13769932	13770213	AL050303.1_1	exon	lincRNA	chr21	13769932	13770213
chr21	13770214	13771563	AL050303.1_intron_1	intron	lincRNA	chr21	13770214	13771563
chr21	13771564	13771740	AL050303.1_2	exon	lincRNA	chr21	13771564	13771740
chr21	13776086	13777266	TERF1P1_1	exon	processed_pseudogene	chr21	13776086	13777266
chr21	22264584	22264608	AP000561.1_intron_2	intron	lincRNA	chr21	22212814	22420768
chr21	22282580	22293683	AP000561.1_intron_2	intron	lincRNA	chr21	22212814	22420768
chr21	26001843	26002385	APP_intron_13	intron	protein_coding	chr21	26000183	26021838
chr21	31544314	31544418	TIAM1_intron_30	intron	protein_coding	chr21	31464036	31558925
chr21	34397825	34397926	SMIM11A_intron_5	intron	protein_coding	chr21	34389155	34399709
chr21	34397949	34397993	SMIM11A_intron_5	intron	protein_coding	chr21	34389155	34399709
chr21	34399276	34399300	SMIM11A_intron_5	intron	protein_coding	chr21	34389155	34399709
chr21	34399472	34399498	SMIM11A_intron_5	intron	protein_coding	chr21	34389155	34399709
chr21	34399643	34399677	SMIM11A_intron_5	intron	protein_coding	chr21	34389155	34399709
chr21	34400298	34400322	SMIM11A_intron_6	intron	protein_coding	chr21	34399900	34402089
chr21	34400380	34400407	SMIM11A_intron_6	intron	protein_coding	chr21	34399900	34402089
chr21	34400479	34400503	SMIM11A_intron_6	intron	protein_coding	chr21	34399900	34402089
chr21	34400537	34400595	SMIM11A_intron_6	intron	protein_coding	chr21	34399900	34402089
chr21	34401003	34401034	SMIM11A_intron_6	intron	protein_coding	chr21	34399900	34402089
chr21	34401236	34401291	SMIM11A_intron_6	intron	protein_coding	chr21	34399900	34402089
chr21	34401461	34401917	SMIM11A_intron_6	intron	protein_coding	chr21	34399900	34402089
chr21	34401949	34402026	SMIM11A_intron_6	intron	protein_coding	chr21	34399900	34402089
chr21	34402058	34402089	SMIM11A_intron_6	intron	protein_coding	chr21	34399900	34402089
chr21	34402129	34402416	SMIM11A_UTR_6	three_prime_UTR	protein_coding	chr21	34402096	34402777
chr21	34402442	34402566	SMIM11A_UTR_6	three_prime_UTR	protein_coding	chr21	34402096	34402777
chr21	34402590	34402769	SMIM11A_UTR_6	three_prime_UTR	protein_coding	chr21	34402096	34402777
chr21	34400380	34400407	C21orf140_1	CDS	protein_coding	chr21	34400317	34401072
chr21	34400479	34400503	C21orf140_1	CDS	protein_coding	chr21	34400317	34401072
chr21	34400537	34400595	C21orf140_1	CDS	protein_coding	chr21	34400317	34401072
chr21	34401003	34401034	C21orf140_1	CDS	protein_coding	chr21	34400317	34401072
chr21	34452252	34452320	KCNE1_intron_1	intron	protein_coding	chr21	34449685	34455384
chr21	34452708	34452740	KCNE1_intron_1	intron	protein_coding	chr21	34449685	34455384
chr21	34452763	34452984	KCNE1_intron_1	intron	protein_coding	chr21	34449685	34455384
chr21	34453018	34453048	KCNE1_intron_1	intron	protein_coding	chr21	34449685	34455384
chr21	34454230	34454257	KCNE1_intron_1	intron	protein_coding	chr21	34449685	34455384
chr21	34455007	34455043	KCNE1_intron_1	intron	protein_coding	chr21	34449685	34455384
chr21	35642666	35642866	RUNX1_intron_13	intron	protein_coding	chr21	35580930	35654818
chr21	37860888	37860933	KCNJ6_intron_3	intron	protein_coding	chr21	37840710	37915882
chr21	38064047	38064169	KCNJ6_intron_4	intron	protein_coding	chr21	37916447	38120305
chr21	38216004	38216098	KCNJ15_intron_2	intron	protein_coding	chr21	38169269	38256696
chr21	38218617	38218950	KCNJ15_intron_2	intron	protein_coding	chr21	38169269	38256696
chr21	40214952	40215262	DSCAM_intron_22	intron	protein_coding	chr21	40189239	40276095
chr21	40440516	40440543	DSCAM_intron_30	intron	protein_coding	chr21	40369271	40692808
chr21	40619996	40620430	DSCAM_intron_30	intron	protein_coding	chr21	40369271	40692808
chr21	41806585	41806658	PRDM15_intron_3	intron	protein_coding	chr21	41804615	41810152
chr21	41855940	41856054	PRDM15_intron_21	intron	protein_coding	chr21	41854819	41857174
chr21	42078396	42078537	UMODL1_intron_3	intron	protein_coding	chr21	42076248	42084082
chr21	42283760	42284033	ABCG1_intron_13	intron	protein_coding	chr21	42282420	42284558
chr21	43414483	43416741	SIK1_UTR_1	three_prime_UTR	protein_coding	chr21	43414483	43416741
chr21	43416741	43416779	SIK1_1	CDS	protein_coding	chr21	43416741	43417117
chr21	43416809	43416979	SIK1_1	CDS	protein_coding	chr21	43416741	43417117
chr21	43417201	43417345	SIK1_intron_1	intron	protein_coding	chr21	43417118	43417541
chr21	44113324	44113372	PWP2_intron_2	intron	protein_coding	chr21	44109097	44113751
chr21	44113432	44113463	PWP2_intron_2	intron	protein_coding	chr21	44109097	44113751
chr21	44113655	44113751	PWP2_intron_2	intron	protein_coding	chr21	44109097	44113751
chr21	44113752	44113847	PWP2_3	CDS	protein_coding	chr21	44113752	44113847
chr21	44113848	44113878	PWP2_intron_3	intron	protein_coding	chr21	44113848	44114177
chr21	44113912	44113947	PWP2_intron_3	intron	protein_coding	chr21	44113848	44114177
chr21	44113975	44114177	PWP2_intron_3	intron	protein_coding	chr21	44113848	44114177
chr21	44114178	44114278	PWP2_4	CDS	protein_coding	chr21	44114178	44114278
chr21	44114279	44114623	PWP2_intron_4	intron	protein_coding	chr21	44114279	44114623
chr21	44114624	44114768	PWP2_5	CDS	protein_coding	chr21	44114624	44114768
chr21	44114769	44115262	PWP2_intron_5	intron	protein_coding	chr21	44114769	44115262
chr21	44115263	44115399	PWP2_6	CDS	protein_coding	chr21	44115263	44115399
chr21	44115400	44115689	PWP2_intron_6	intron	protein_coding	chr21	44115400	44115689
chr21	44115690	44115920	PWP2_7	CDS	protein_coding	chr21	44115690	44115920
chr21	44115921	44117818	PWP2_intron_7	intron	protein_coding	chr21	44115921	44117818
chr21	44117819	44117963	PWP2_8	CDS	protein_coding	chr21	44117819	44117963
chr21	44117964	44118761	PWP2_intron_8	intron	protein_coding	chr21	44117964	44118761
chr21	44118762	44118833	PWP2_9	CDS	protein_coding	chr21	44118762	44118833
chr21	44118834	44119385	PWP2_intron_9	intron	protein_coding	chr21	44118834	44119385
chr21	44119386	44119523	PWP2_10	CDS	protein_coding	chr21	44119386	44119523
chr21	44119524	44120346	PWP2_intron_10	intron	protein_coding	chr21	44119524	44120346
chr21	44120347	44120496	PWP2_11	CDS	protein_coding	chr21	44120347	44120496
chr21	44120497	44120629	PWP2_intron_11	intron	protein_coding	chr21	44120497	44120629
chr21	44120630	44120778	PWP2_12	CDS	protein_coding	chr21	44120630	44120778
chr21	44120779	44120950	PWP2_intron_12	intron	protein_coding	chr21	44120779	44120950
chr21	44120951	44121102	PWP2_13	CDS	protein_coding	chr21	44120951	44121102
chr21	44121103	44122175	PWP2_intron_13	intron	protein_coding	chr21	44121103	44122175
chr21	44122176	44122357	PWP2_14	CDS	protein_coding	chr21	44122176	44122357
chr21	44122358	44124578	PWP2_intron_14	intron	protein_coding	chr21	44122358	44124578
chr21	44124579	44124727	PWP2_15	CDS	protein_coding	chr21	44124579	44124727
chr21	44124728	44126009	PWP2_intron_15	intron	protein_coding	chr21	44124728	44126009
chr21	44126010	44126119	PWP2_16	CDS	protein_coding	chr21	44126010	44126119
chr21	44126120	44126898	PWP2_intron_16	intron	protein_coding	chr21	44126120	44126898
chr21	44126899	44126965	PWP2_17	CDS	protein_coding	chr21	44126899	44126965
chr21	44126966	44127930	PWP2_intron_17	intron	protein_coding	chr21	44126966	44127930
chr21	44127931	44128150	PWP2_18	CDS	protein_coding	chr21	44127931	44128150
chr21	44128151	44128245	PWP2_intron_18	intron	protein_coding	chr21	44128151	44128245
chr21	44128246	44128397	PWP2_19	CDS	protein_coding	chr21	44128246	44128397
chr21	44128398	44128550	PWP2_intron_19	intron	protein_coding	chr21	44128398	44128550
chr21	44128551	44128626	PWP2_20	CDS	protein_coding	chr21	44128551	44128626
chr21	44128627	44130595	PWP2_intron_20	intron	protein_coding	chr21	44128627	44130595
chr21	44130596	44130771	PWP2_21	CDS	protein_coding	chr21	44130596	44130771
chr21	44130771	44131181	PWP2_UTR_2	three_prime_UTR	protein_coding	chr21	44130771	44131181
chr21	44133605	44133697	GATD3A_UTR_1	five_prime_UTR	protein_coding	chr21	44133605	44133697
chr21	44133697	44133838	GATD3A_1	CDS	protein_coding	chr21	44133697	44133838
chr21	44133839	44134100	GATD3A_intron_1	intron	protein_coding	chr21	44133839	44134100
chr21	44134101	44134154	GATD3A_2	CDS	protein_coding	chr21	44134101	44134154
chr21	44134155	44136058	GATD3A_intron_2	intron	protein_coding	chr21	44134155	44136058
chr21	44136059	44136173	GATD3A_3	CDS	protein_coding	chr21	44136059	44136173
chr21	44136174	44137175	GATD3A_intron_3	intron	protein_coding	chr21	44136174	44137175
chr21	44137176	44137296	GATD3A_4	CDS	protein_coding	chr21	44137176	44137296
chr21	44137297	44140248	GATD3A_intron_4	intron	protein_coding	chr21	44137297	44140248
chr21	44140249	44140342	GATD3A_5	CDS	protein_coding	chr21	44140249	44140342
chr21	44140343	44140940	GATD3A_intron_5	intron	protein_coding	chr21	44140343	44140940
chr21	44140941	44141074	GATD3A_6	CDS	protein_coding	chr21	44140941	44141074
chr21	44141074	44141417	GATD3A_UTR_2	three_prime_UTR	protein_coding	chr21	44141074	44141417
chr21	44141418	44143203	GATD3A_intron_6	intron	protein_coding	chr21	44141418	44143203
chr21	44143204	44143361	GATD3A_7	CDS	protein_coding	chr21	44143204	44143361
chr21	44143362	44144819	GATD3A_intron_7	intron	protein_coding	chr21	44143362	44144819
chr21	44144820	44144949	GATD3A_8	CDS	protein_coding	chr21	44144820	44144949
chr21	44144949	44145723	GATD3A_UTR_3	three_prime_UTR	protein_coding	chr21	44144949	44145723
chr21	44179290	44179550	GATD3A_intron_8	intron	protein_coding	chr21	44145724	44193622
chr21	44179603	44179845	GATD3A_intron_8	intron	protein_coding	chr21	44145724	44193622
chr21	44179880	44180113	GATD3A_intron_8	intron	protein_coding	chr21	44145724	44193622
chr21	44180137	44180165	GATD3A_intron_8	intron	protein_coding	chr21	44145724	44193622
chr21	44180191	44180281	GATD3A_intron_8	intron	protein_coding	chr21	44145724	44193622
chr21	44180639	44180671	GATD3A_intron_8	intron	protein_coding	chr21	44145724	44193622
chr21	44182114	44182157	GATD3A_intron_8	intron	protein_coding	chr21	44145724	44193622
chr21	44182300	44182330	GATD3A_intron_8	intron	protein_coding	chr21	44145724	44193622
chr21	44182382	44182410	GATD3A_intron_8	intron	protein_coding	chr21	44145724	44193622
chr21	44182623	44182665	GATD3A_intron_8	intron	protein_coding	chr21	44145724	44193622
chr21	44182727	44182756	GATD3A_intron_8	intron	protein_coding	chr21	44145724	44193622
chr21	44183193	44183228	GATD3A_intron_8	intron	protein_coding	chr21	44145724	44193622
chr21	44183252	44183362	GATD3A_intron_8	intron	protein_coding	chr21	44145724	44193622
chr21	44183384	44183560	GATD3A_intron_8	intron	protein_coding	chr21	44145724	44193622
chr21	44184045	44184409	GATD3A_intron_8	intron	protein_coding	chr21	44145724	44193622
chr21	44145724	44179265	GATD3A_intron_8	intron	protein_coding	chr21	44145724	44193622
chr21	44158740	44159354	LINC01678_1	exon	lincRNA	chr21	44158740	44159354
chr21	44159355	44159823	LINC01678_intron_1	intron	lincRNA	chr21	44159355	44159823
chr21	44159824	44160076	LINC01678_2	exon	lincRNA	chr21	44159824	44160076
chr21	44172169	44174354	AP001056.2_1	exon	lincRNA	chr21	44172169	44174354
chr21	44174355	44174816	AP001056.2_intron_1	intron	lincRNA	chr21	44174355	44174816
chr21	44174817	44175152	AP001056.2_2	exon	lincRNA	chr21	44174817	44175152
chr21	44175153	44177478	AP001056.2_intron_2	intron	lincRNA	chr21	44175153	44177478
chr21	44177479	44177619	AP001056.2_3	exon	lincRNA	chr21	44177479	44177619
chr21	44179290	44179550	AP001056.2_intron_3	intron	lincRNA	chr21	44177620	44188456
chr21	44179603	44179845	AP001056.2_intron_3	intron	lincRNA	chr21	44177620	44188456
chr21	44179880	44180113	AP001056.2_intron_3	intron	lincRNA	chr21	44177620	44188456
chr21	44180137	44180165	AP001056.2_intron_3	intron	lincRNA	chr21	44177620	44188456
chr21	44180191	44180281	AP001056.2_intron_3	intron	lincRNA	chr21	44177620	44188456
chr21	44180639	44180671	AP001056.2_intron_3	intron	lincRNA	chr21	44177620	44188456
chr21	44182114	44182157	AP001056.2_intron_3	intron	lincRNA	chr21	44177620	44188456
chr21	44182300	44182330	AP001056.2_intron_3	intron	lincRNA	chr21	44177620	44188456
chr21	44182382	44182410	AP001056.2_intron_3	intron	lincRNA	chr21	44177620	44188456
chr21	44182623	44182665	AP001056.2_intron_3	intron	lincRNA	chr21	44177620	44188456
chr21	44182727	44182756	AP001056.2_intron_3	intron	lincRNA	chr21	44177620	44188456
chr21	44183193	44183228	AP001056.2_intron_3	intron	lincRNA	chr21	44177620	44188456
chr21	44183252	44183362	AP001056.2_intron_3	intron	lincRNA	chr21	44177620	44188456
chr21	44183384	44183560	AP001056.2_intron_3	intron	lincRNA	chr21	44177620	44188456
chr21	44184045	44184409	AP001056.2_intron_3	intron	lincRNA	chr21	44177620	44188456
chr21	44177620	44179265	AP001056.2_intron_3	intron	lincRNA	chr21	44177620	44188456
chr21	44224198	44224935	ICOSLG_UTR_2	three_prime_UTR	protein_coding	chr21	44222990	44229529
chr21	44224956	44229529	ICOSLG_UTR_2	three_prime_UTR	protein_coding	chr21	44222990	44229529
chr21	44229529	44230089	ICOSLG_2	CDS	protein_coding	chr21	44229529	44230089
chr21	44230090	44230874	ICOSLG_intron_2	intron	protein_coding	chr21	44230090	44231278
chr21	44409746	44409873	TRPM2_intron_21	intron	protein_coding	chr21	44406766	44413889
chr21	44409939	44410037	TRPM2_intron_21	intron	protein_coding	chr21	44406766	44413889
chr21	44410058	44410266	TRPM2_intron_21	intron	protein_coding	chr21	44406766	44413889
chr22	15273855	15273961	RF00026_1	exon	snRNA	chr22	15273855	15273961
chr22	17801153	17801455	MICAL3_intron_4	intron	protein_coding	chr22	17793795	17803552
chr22	18340145	18340316	GGTLC5P_1	exon	unprocessed_pseudogene	chr22	18340145	18340316
chr22	18340317	18340838	GGTLC5P_intron_1	intron	unprocessed_pseudogene	chr22	18340317	18340838
chr22	18340839	18340976	GGTLC5P_2	exon	unprocessed_pseudogene	chr22	18340839	18340976
chr22	18340977	18344253	GGTLC5P_intron_2	intron	unprocessed_pseudogene	chr22	18340977	18344490
chr22	18344274	18344395	GGTLC5P_intron_2	intron	unprocessed_pseudogene	chr22	18340977	18344490
chr22	18344417	18344490	GGTLC5P_intron_2	intron	unprocessed_pseudogene	chr22	18340977	18344490
chr22	18344589	18344619	GGTLC5P_3	exon	unprocessed_pseudogene	chr22	18344491	18344679
chr22	18387895	18388864	LINC01660_intron_10	intron	lincRNA	chr22	18386598	18389907
chr22	18424976	18425035	FAM230A_1	CDS	protein_coding	chr22	18424976	18425035
chr22	18425036	18425502	FAM230A_intron_1	intron	protein_coding	chr22	18425036	18425502
chr22	18425503	18425528	FAM230A_2	CDS	protein_coding	chr22	18425503	18425528
chr22	18425529	18426483	FAM230A_intron_2	intron	protein_coding	chr22	18425529	18428473
chr22	18427080	18427105	FAM230A_intron_2	intron	protein_coding	chr22	18425529	18428473
chr22	18427293	18427326	FAM230A_intron_2	intron	protein_coding	chr22	18425529	18428473
chr22	18427526	18427582	FAM230A_intron_2	intron	protein_coding	chr22	18425529	18428473
chr22	18428391	18428427	FAM230A_intron_2	intron	protein_coding	chr22	18425529	18428473
chr22	18428518	18428551	FAM230A_3	CDS	protein_coding	chr22	18428474	18428561
chr22	18483513	18486678	FAM230A_intron_3	intron	protein_coding	chr22	18428562	18487124
chr22	18486699	18486753	FAM230A_intron_3	intron	protein_coding	chr22	18428562	18487124
chr22	18486775	18487087	FAM230A_intron_3	intron	protein_coding	chr22	18428562	18487124
chr22	18428619	18433513	FAM230A_intron_3	intron	protein_coding	chr22	18428562	18487124
chr22	18487125	18487158	FAM230A_4	CDS	protein_coding	chr22	18487125	18487204
chr22	18487220	18487291	FAM230A_intron_4	intron	protein_coding	chr22	18487205	18489203
chr22	18486999	18487087	AC023490.1_1	exon	lincRNA	chr22	18486999	18487257
chr22	18487119	18487158	AC023490.1_1	exon	lincRNA	chr22	18486999	18487257
chr22	18487220	18487257	AC023490.1_1	exon	lincRNA	chr22	18486999	18487257
chr22	18487258	18487291	AC023490.1_intron_1	intron	lincRNA	chr22	18487258	18487867
chr22	18501794	18501849	AC023490.3_1	exon	lincRNA	chr22	18501794	18501849
chr22	18501850	18511884	AC023490.3_intron_1	intron	lincRNA	chr22	18501850	18511884
chr22	18511885	18512187	AC023490.3_2	exon	lincRNA	chr22	18511885	18512187
chr22	18516344	18516500	GGTLC3_UTR_1	three_prime_UTR	protein_coding	chr22	18516344	18516500
chr22	18516500	18516647	GGTLC3_1	CDS	protein_coding	chr22	18516500	18516647
chr22	18516648	18516950	GGTLC3_intron_1	intron	protein_coding	chr22	18516648	18516950
chr22	18516951	18517065	GGTLC3_2	CDS	protein_coding	chr22	18516951	18517065
chr22	18517066	18517145	GGTLC3_intron_2	intron	protein_coding	chr22	18517066	18517145
chr22	18517146	18517259	GGTLC3_3	CDS	protein_coding	chr22	18517146	18517259
chr22	18517260	18517360	GGTLC3_intron_3	intron	protein_coding	chr22	18517260	18517360
chr22	18517361	18517489	GGTLC3_4	CDS	protein_coding	chr22	18517361	18517489
chr22	18517490	18517720	GGTLC3_intron_4	intron	protein_coding	chr22	18517490	18517720
chr22	18517721	18517897	GGTLC3_5	CDS	protein_coding	chr22	18517721	18517897
chr22	18517897	18517931	GGTLC3_UTR_2	five_prime_UTR	protein_coding	chr22	18517897	18517931
chr22	18517932	18518061	GGTLC3_intron_5	intron	protein_coding	chr22	18517932	18518061
chr22	18518062	18518161	GGTLC3_UTR_3	five_prime_UTR	protein_coding	chr22	18518062	18518161
chr22	18524620	18524935	RF00017_1	exon	misc_RNA	chr22	18524620	18524935
chr22	18527157	18527626	AC023490.2_1	exon	processed_pseudogene	chr22	18527157	18527626
chr22	18527802	18527980	TMEM191B_UTR_1	five_prime_UTR	protein_coding	chr22	18527802	18527980
chr22	18527980	18528276	TMEM191B_1	CDS	protein_coding	chr22	18527980	18528276
chr22	18528277	18528557	TMEM191B_intron_1	intron	protein_coding	chr22	18528277	18528557
chr22	18528558	18528682	TMEM191B_2	CDS	protein_coding	chr22	18528558	18528682
chr22	18528683	18528815	TMEM191B_intron_2	intron	protein_coding	chr22	18528683	18528815
chr22	18528816	18528867	TMEM191B_3	CDS	protein_coding	chr22	18528816	18528867
chr22	18528868	18529017	TMEM191B_intron_3	intron	protein_coding	chr22	18528868	18529017
chr22	18529018	18529093	TMEM191B_4	CDS	protein_coding	chr22	18529018	18529093
chr22	18529094	18529439	TMEM191B_intron_4	intron	protein_coding	chr22	18529094	18529439
chr22	18529440	18529497	TMEM191B_5	CDS	protein_coding	chr22	18529440	18529497
chr22	18529498	18529604	TMEM191B_intron_5	intron	protein_coding	chr22	18529498	18529604
chr22	18529605	18529724	TMEM191B_6	CDS	protein_coding	chr22	18529605	18529724
chr22	18529725	18529790	TMEM191B_intron_6	intron	protein_coding	chr22	18529725	18529790
chr22	18529791	18529856	TMEM191B_7	CDS	protein_coding	chr22	18529791	18529856
chr22	18529857	18529934	TMEM191B_intron_7	intron	protein_coding	chr22	18529857	18529934
chr22	18529935	18530008	TMEM191B_8	CDS	protein_coding	chr22	18529935	18530008
chr22	18530009	18530154	TMEM191B_intron_8	intron	protein_coding	chr22	18530009	18530154
chr22	18530155	18530196	TMEM191B_9	CDS	protein_coding	chr22	18530155	18530196
chr22	18530197	18530253	TMEM191B_intron_9	intron	protein_coding	chr22	18530197	18530253
chr22	18530254	18530459	TMEM191B_10	CDS	protein_coding	chr22	18530254	18530459
chr22	18533646	18534053	PI4KAP1_1	exon	transcribed_unprocessed_pseudogene	chr22	18533646	18534053
chr22	18534054	18535243	PI4KAP1_intron_1	intron	transcribed_unprocessed_pseudogene	chr22	18534054	18535243
chr22	18535244	18535328	PI4KAP1_2	exon	transcribed_unprocessed_pseudogene	chr22	18535244	18535328
chr22	18535329	18535857	PI4KAP1_intron_2	intron	transcribed_unprocessed_pseudogene	chr22	18535329	18535857
chr22	18535858	18537865	PI4KAP1_3	exon	transcribed_unprocessed_pseudogene	chr22	18535858	18537865
chr22	18537866	18538021	PI4KAP1_intron_3	intron	transcribed_unprocessed_pseudogene	chr22	18537866	18538021
chr22	18538022	18538558	PI4KAP1_4	exon	transcribed_unprocessed_pseudogene	chr22	18538022	18538558
chr22	18538559	18538638	PI4KAP1_intron_4	intron	transcribed_unprocessed_pseudogene	chr22	18538559	18538638
chr22	18538639	18538744	PI4KAP1_5	exon	transcribed_unprocessed_pseudogene	chr22	18538639	18538744
chr22	18538745	18539226	PI4KAP1_intron_5	intron	transcribed_unprocessed_pseudogene	chr22	18538745	18539226
chr22	18539227	18539337	PI4KAP1_6	exon	transcribed_unprocessed_pseudogene	chr22	18539227	18539337
chr22	18539338	18540400	PI4KAP1_intron_6	intron	transcribed_unprocessed_pseudogene	chr22	18539338	18540400
chr22	18540401	18540472	PI4KAP1_7	exon	transcribed_unprocessed_pseudogene	chr22	18540401	18540472
chr22	18540473	18540571	PI4KAP1_intron_7	intron	transcribed_unprocessed_pseudogene	chr22	18540473	18540571
chr22	18540572	18540645	PI4KAP1_8	exon	transcribed_unprocessed_pseudogene	chr22	18540572	18540645
chr22	18541049	18541099	PI4KAP1_intron_8	intron	transcribed_unprocessed_pseudogene	chr22	18540646	18543665
chr22	18540646	18541028	PI4KAP1_intron_8	intron	transcribed_unprocessed_pseudogene	chr22	18540646	18543665
chr22	18543993	18544650	PI4KAP1_intron_9	intron	transcribed_unprocessed_pseudogene	chr22	18543738	18544650
chr22	18544651	18544781	PI4KAP1_10	exon	transcribed_unprocessed_pseudogene	chr22	18544651	18544781
chr22	18544782	18544828	PI4KAP1_intron_10	intron	transcribed_unprocessed_pseudogene	chr22	18544782	18547244
chr22	18544849	18547244	PI4KAP1_intron_10	intron	transcribed_unprocessed_pseudogene	chr22	18544782	18547244
chr22	18547245	18547421	PI4KAP1_11	exon	transcribed_unprocessed_pseudogene	chr22	18547245	18547421
chr22	18547422	18548009	PI4KAP1_intron_11	intron	transcribed_unprocessed_pseudogene	chr22	18547422	18548009
chr22	18548010	18548469	PI4KAP1_12	exon	transcribed_unprocessed_pseudogene	chr22	18548010	18548469
chr22	18548470	18548668	PI4KAP1_intron_12	intron	transcribed_unprocessed_pseudogene	chr22	18548470	18548668
chr22	18548669	18548828	PI4KAP1_13	exon	transcribed_unprocessed_pseudogene	chr22	18548669	18548828
chr22	18548829	18552471	PI4KAP1_intron_13	intron	transcribed_unprocessed_pseudogene	chr22	18548829	18552471
chr22	18552472	18552573	PI4KAP1_14	exon	transcribed_unprocessed_pseudogene	chr22	18552472	18552573
chr22	18552574	18574573	PI4KAP1_intron_14	intron	transcribed_unprocessed_pseudogene	chr22	18552574	18574573
chr22	18574574	18574700	PI4KAP1_15	exon	transcribed_unprocessed_pseudogene	chr22	18574574	18574700
chr22	18574701	18577771	PI4KAP1_intron_15	intron	transcribed_unprocessed_pseudogene	chr22	18574701	18577771
chr22	18577772	18577968	PI4KAP1_16	exon	transcribed_unprocessed_pseudogene	chr22	18577772	18577968
chr22	18605355	18605497	RF00492_1	exon	scaRNA	chr22	18605355	18605497
chr22	18605815	18605915	RIMBP3_UTR_1	three_prime_UTR	protein_coding	chr22	18605815	18606514
chr22	18606337	18606367	RIMBP3_UTR_1	three_prime_UTR	protein_coding	chr22	18605815	18606514
chr22	18606668	18606740	RIMBP3_1	CDS	protein_coding	chr22	18606514	18611434
chr22	18610557	18611434	RIMBP3_1	CDS	protein_coding	chr22	18606514	18611434
chr22	18611434	18611919	RIMBP3_UTR_2	five_prime_UTR	protein_coding	chr22	18611434	18611919
chr22	18615581	18615900	RF00017_1	exon	misc_RNA	chr22	18615581	18615900
chr22	18623339	18623511	SUSD2P2_1	exon	unprocessed_pseudogene	chr22	18623339	18623511
chr22	18623512	18623974	SUSD2P2_intron_1	intron	unprocessed_pseudogene	chr22	18623512	18623974
chr22	18623975	18624139	SUSD2P2_2	exon	unprocessed_pseudogene	chr22	18623975	18624139
chr22	18624140	18624626	SUSD2P2_intron_2	intron	unprocessed_pseudogene	chr22	18624140	18624626
chr22	18624627	18624772	SUSD2P2_3	exon	unprocessed_pseudogene	chr22	18624627	18624772
chr22	18624773	18625012	SUSD2P2_intron_3	intron	unprocessed_pseudogene	chr22	18624773	18625012
chr22	18625013	18625289	SUSD2P2_4	exon	unprocessed_pseudogene	chr22	18625013	18625289
chr22	18636445	18636805	CA15P2_1	exon	unprocessed_pseudogene	chr22	18636445	18636805
chr22	18636806	18636910	CA15P2_intron_1	intron	unprocessed_pseudogene	chr22	18636806	18636910
chr22	18636911	18636980	CA15P2_2	exon	unprocessed_pseudogene	chr22	18636911	18636980
chr22	18636981	18637322	CA15P2_intron_2	intron	unprocessed_pseudogene	chr22	18636981	18637322
chr22	18637323	18637388	CA15P2_3	exon	unprocessed_pseudogene	chr22	18637323	18637388
chr22	18637389	18637490	CA15P2_intron_3	intron	unprocessed_pseudogene	chr22	18637389	18637490
chr22	18637491	18637662	CA15P2_4	exon	unprocessed_pseudogene	chr22	18637491	18637662
chr22	18637663	18638236	CA15P2_intron_4	intron	unprocessed_pseudogene	chr22	18637663	18638236
chr22	18638237	18638405	CA15P2_5	exon	unprocessed_pseudogene	chr22	18638237	18638405
chr22	18650023	18653617	PPP1R26P2_1	exon	processed_pseudogene	chr22	18650023	18653617
chr22	18842982	18843005	GGT3P_intron_18	intron	transcribed_unprocessed_pseudogene	chr22	18825002	18843291
chr22	18843131	18843169	GGT3P_intron_18	intron	transcribed_unprocessed_pseudogene	chr22	18825002	18843291
chr22	18846811	18848326	AC008132.1_1	exon	transcribed_processed_pseudogene	chr22	18846811	18848326
chr22	18848327	18848706	AC008132.1_intron_1	intron	transcribed_processed_pseudogene	chr22	18848327	18850116
chr22	18849190	18849222	AC008132.1_intron_1	intron	transcribed_processed_pseudogene	chr22	18848327	18850116
chr22	18849321	18849354	AC008132.1_intron_1	intron	transcribed_processed_pseudogene	chr22	18848327	18850116
chr22	18856473	18856507	AC008132.1_intron_7	intron	transcribed_processed_pseudogene	chr22	18855919	18856573
chr22	18856540	18856564	AC008132.1_intron_7	intron	transcribed_processed_pseudogene	chr22	18855919	18856573
chr22	18856661	18856684	AC008132.1_8	exon	transcribed_processed_pseudogene	chr22	18856574	18857489
chr22	18856859	18856902	AC008132.1_8	exon	transcribed_processed_pseudogene	chr22	18856574	18857489
chr22	18857027	18857094	AC008132.1_8	exon	transcribed_processed_pseudogene	chr22	18856574	18857489
chr22	18857737	18858324	AC008132.1_intron_8	intron	transcribed_processed_pseudogene	chr22	18857490	18858380
chr22	18858717	18858742	AC008132.1_9	exon	transcribed_processed_pseudogene	chr22	18858381	18861049
chr22	18858767	18858964	AC008132.1_9	exon	transcribed_processed_pseudogene	chr22	18858381	18861049
chr22	18859035	18859062	AC008132.1_9	exon	transcribed_processed_pseudogene	chr22	18858381	18861049
chr22	18856473	18856507	BCRP7_intron_2	intron	unprocessed_pseudogene	chr22	18856366	18857309
chr22	18856540	18856564	BCRP7_intron_2	intron	unprocessed_pseudogene	chr22	18856366	18857309
chr22	18856661	18856684	BCRP7_intron_2	intron	unprocessed_pseudogene	chr22	18856366	18857309
chr22	18856859	18856902	BCRP7_intron_2	intron	unprocessed_pseudogene	chr22	18856366	18857309
chr22	18857027	18857094	BCRP7_intron_2	intron	unprocessed_pseudogene	chr22	18856366	18857309
chr22	18857737	18858324	BCRP7_intron_3	intron	unprocessed_pseudogene	chr22	18857446	18858499
chr22	18883195	18883246	LINC01663_intron_4	intron	lincRNA	chr22	18878505	18883411
chr22	18883304	18883342	LINC01663_intron_4	intron	lincRNA	chr22	18878505	18883411
chr22	18883464	18883496	LINC01663_5	exon	lincRNA	chr22	18883412	18883499
chr22	18909888	18910170	AC007326.4_intron_2	intron	protein_coding	chr22	18906726	18910170
chr22	18910171	18910272	AC007326.4_3	CDS	protein_coding	chr22	18910171	18910272
chr22	18910273	18910886	AC007326.4_intron_3	intron	protein_coding	chr22	18910273	18910886
chr22	18910887	18911028	AC007326.4_4	CDS	protein_coding	chr22	18910887	18911028
chr22	18911029	18920123	AC007326.4_intron_4	intron	protein_coding	chr22	18911029	18939671
chr22	18912777	18913174	PRODH_UTR_1	three_prime_UTR	protein_coding	chr22	18912777	18913174
chr22	18913174	18913362	PRODH_1	CDS	protein_coding	chr22	18913174	18913362
chr22	18913363	18913436	PRODH_intron_1	intron	protein_coding	chr22	18913363	18913436
chr22	18913437	18913526	PRODH_2	CDS	protein_coding	chr22	18913437	18913526
chr22	18913527	18916888	PRODH_intron_2	intron	protein_coding	chr22	18913527	18916888
chr22	18916889	18916988	PRODH_3	CDS	protein_coding	chr22	18916889	18916988
chr22	18916989	18918314	PRODH_intron_3	intron	protein_coding	chr22	18916989	18918314
chr22	18918315	18918491	PRODH_4	CDS	protein_coding	chr22	18918315	18918491
chr22	18918492	18919449	PRODH_intron_4	intron	protein_coding	chr22	18918492	18919449
chr22	18919450	18919597	PRODH_5	CDS	protein_coding	chr22	18919450	18919597
chr22	18919598	18919704	PRODH_intron_5	intron	protein_coding	chr22	18919598	18919704
chr22	18919705	18919798	PRODH_6	CDS	protein_coding	chr22	18919705	18919798
chr22	18919799	18920123	PRODH_intron_6	intron	protein_coding	chr22	18919799	18921340
chr22	18990064	18990126	DGCR5_intron_2	intron	processed_transcript	chr22	18987901	18990718
chr22	25000204	25000492	KIAA1671_intron_1	intron	protein_coding	chr22	24952773	25014428
chr22	25180039	25180086	KIAA1671_intron_12	intron	protein_coding	chr22	25177523	25181697
chr22	26772113	26773829	MIATNB_intron_10	intron	lincRNA	chr22	26742839	26774154
chr22	28937199	28937222	ZNRF3_intron_2	intron	protein_coding	chr22	28917482	28987050
chr22	29818418	29818457	ASCC2_intron_15	intron	protein_coding	chr22	29816074	29822333
chr22	30454520	30454585	SEC14L3_intron_1	intron	protein_coding	chr22	30449245	30459227
chr22	30454609	30455122	SEC14L3_intron_1	intron	protein_coding	chr22	30449245	30459227
chr22	32402566	32402701	RTCB_intron_8	intron	protein_coding	chr22	32401904	32406660
chr22	32899786	32900088	SYN3_intron_11	intron	protein_coding	chr22	32869126	32931388
chr22	38083754	38083777	SLC16A8_intron_5	intron	protein_coding	chr22	38083362	38083986
chr22	38961935	38962096	APOBEC3A_intron_4	intron	protein_coding	chr22	38961682	38962096
chr22	38962097	38962213	APOBEC3A_4	CDS	protein_coding	chr22	38962097	38962213
chr22	38962214	38962493	APOBEC3A_intron_5	intron	protein_coding	chr22	38962214	38962493
chr22	38962509	38963183	APOBEC3A_UTR_3	three_prime_UTR	protein_coding	chr22	38962509	38963183
chr22	38989271	38989357	APOBEC3A_intron_6	intron	protein_coding	chr22	38963184	38992429
chr22	38989386	38989424	APOBEC3A_intron_6	intron	protein_coding	chr22	38963184	38992429
chr22	38963184	38988789	APOBEC3A_intron_6	intron	protein_coding	chr22	38963184	38992429
chr22	42406120	42406157	NFAM1_intron_3	intron	protein_coding	chr22	42397957	42409433
chr22	42705472	42706166	A4GALT_intron_3	intron	protein_coding	chr22	42695634	42720795
chr22	43014353	43014376	PACSIN2_intron_16	intron	protein_coding	chr22	43002441	43015019
chr22	43153337	43153646	TSPO_intron_2	intron	protein_coding	chr22	43152221	43159208
chr22	43281050	43281240	SCUBE1_intron_19	intron	protein_coding	chr22	43262846	43291044
chr22	43281445	43281515	SCUBE1_intron_19	intron	protein_coding	chr22	43262846	43291044
chr22	43496092	43496431	MPPED1_intron_7	intron	protein_coding	chr22	43474962	43498233
chr22	43496508	43496627	MPPED1_intron_7	intron	protein_coding	chr22	43474962	43498233
chr22	44127744	44127787	PARVB_intron_10	intron	protein_coding	chr22	44119141	44131485
chr22	44306550	44306578	SHISAL1_intron_4	intron	protein_coding	chr22	44300978	44312749
chr22	44904523	44904848	PHF21B_intron_8	intron	protein_coding	chr22	44896084	44913820
chr22	45587330	45587360	FBLN1_intron_23	intron	protein_coding	chr22	45578435	45600305
chr22	45953155	45953205	WNT7B_intron_4	intron	protein_coding	chr22	45950147	45972153
chr22	46606363	46606398	GRAMD4_intron_2	intron	protein_coding	chr22	46577291	46620400
chr22	46606427	46606495	GRAMD4_intron_2	intron	protein_coding	chr22	46577291	46620400
chr22	46615035	46615203	GRAMD4_intron_2	intron	protein_coding	chr22	46577291	46620400
chr22	47063971	47064010	TBC1D22A_intron_13	intron	protein_coding	chr22	47037199	47111506
chr22	48667887	48668537	FAM19A5_intron_3	intron	protein_coding	chr22	48646747	48693245
chr22	49433399	49433453	C22orf34_intron_5	intron	lincRNA	chr22	49425438	49436222
chr22	50434598	50434672	PPP6R2_intron_14	intron	protein_coding	chr22	50432330	50434964
chr3	2120361	2120384	CNTN4_intron_2	intron	protein_coding	chr3	2100640	2238827
chr3	2269905	2270248	CNTN4_intron_4	intron	protein_coding	chr3	2262431	2339176
chr3	2120361	2120384	CNTN4-AS2_intron_1	intron	lincRNA	chr3	2110633	2132359
chr3	3831533	3831848	LRRN1_intron_1	intron	protein_coding	chr3	3799920	3844362
chr3	8678616	8678749	SSUH2_intron_19	intron	protein_coding	chr3	8677354	8679703
chr3	10355791	10356123	ATP2B2_intron_12	intron	protein_coding	chr3	10350578	10358689
chr3	11292640	11292764	ATG7_intron_4	intron	protein_coding	chr3	11282439	11298684
chr3	13868583	13869688	WNT7A_intron_2	intron	protein_coding	chr3	13854804	13874945
chr3	14119427	14119495	CHCHD4_intron_2	intron	protein_coding	chr3	14116525	14121915
chr3	14136686	14137356	TMEM43_intron_10	intron	protein_coding	chr3	14135909	14139178
chr3	14154799	14154871	XPC_intron_6	intron	protein_coding	chr3	14152417	14156333
chr3	16403703	16404280	RFTN1_intron_6	intron	protein_coding	chr3	16378103	16409373
chr3	17690205	17690515	TBC1D5_intron_31	intron	protein_coding	chr3	17663111	17699976
chr3	17704593	17704669	TBC1D5_intron_33	intron	protein_coding	chr3	17702355	17739341
chr3	18788088	18788143	SATB1-AS1_intron_40	intron	processed_transcript	chr3	18764924	18843134
chr3	18788174	18788260	SATB1-AS1_intron_40	intron	processed_transcript	chr3	18764924	18843134
chr3	18788284	18788423	SATB1-AS1_intron_40	intron	processed_transcript	chr3	18764924	18843134
chr3	18788522	18788597	SATB1-AS1_intron_40	intron	processed_transcript	chr3	18764924	18843134
chr3	20061944	20062181	KAT2B_intron_1	intron	protein_coding	chr3	20040781	20072331
chr3	20062215	20062259	KAT2B_intron_1	intron	protein_coding	chr3	20040781	20072331
chr3	21028984	21029013	SGO1-AS1_intron_24	intron	processed_transcript	chr3	20905608	21034324
chr3	21028984	21029013	AC099753.1_intron_1	intron	lincRNA	chr3	21008478	21224686
chr3	22050869	22056301	ZNF385D_intron_8	intron	protein_coding	chr3	21751436	22168815
chr3	24264563	24264600	THRB_intron_10	intron	protein_coding	chr3	24238082	24297224
chr3	24778036	24778344	AC092422.1_intron_2	intron	lincRNA	chr3	24762295	24833087
chr3	24989402	24990749	AC092422.1_intron_4	intron	lincRNA	chr3	24858753	25060123
chr3	25130927	25130962	AC092422.1_intron_5	intron	lincRNA	chr3	25060177	25174117
chr3	25467505	25467538	RARB_intron_4	intron	protein_coding	chr3	25461342	25501180
chr3	31815171	31815196	OSBPL10_intron_8	intron	protein_coding	chr3	31797842	31830038
chr3	31965546	31965571	OSBPL10_intron_11	intron	protein_coding	chr3	31879831	31980897
chr3	31965606	31965768	OSBPL10_intron_11	intron	protein_coding	chr3	31879831	31980897
chr3	32112248	32112379	GPD1L_intron_2	intron	protein_coding	chr3	32106818	32128074
chr3	32160324	32160587	GPD1L_intron_8	intron	protein_coding	chr3	32159675	32165812
chr3	32162384	32162650	GPD1L_intron_8	intron	protein_coding	chr3	32159675	32165812
chr3	32765278	32766493	CNOT10_intron_18	intron	protein_coding	chr3	32764810	32769885
chr3	36398472	36398556	STAC_intron_1	intron	protein_coding	chr3	36380755	36443362
chr3	37530717	37530741	ITGA9_intron_13	intron	protein_coding	chr3	37526072	37533312
chr3	40203835	40203974	MYRIP_intron_12	intron	protein_coding	chr3	40190464	40209852
chr3	40203998	40204052	MYRIP_intron_12	intron	protein_coding	chr3	40190464	40209852
chr3	40203835	40203974	EIF1B-AS1_intron_1	intron	processed_transcript	chr3	40174723	40232855
chr3	40203998	40204052	EIF1B-AS1_intron_1	intron	processed_transcript	chr3	40174723	40232855
chr3	42607969	42607995	NKTR_intron_1	intron	protein_coding	chr3	42601065	42617568
chr3	42989613	42989926	AC092042.3_intron_4	intron	protein_coding	chr3	42942072	43032265
chr3	45726869	45727184	SACM1L_intron_12	intron	protein_coding	chr3	45723544	45730601
chr3	46182497	46182664	CCR3_intron_1	intron	protein_coding	chr3	46163863	46210689
chr3	46482568	46482591	LTF_intron_22	intron	protein_coding	chr3	46470467	46484984
chr3	46482722	46482746	LTF_intron_22	intron	protein_coding	chr3	46470467	46484984
chr3	49579798	49579825	BSN_intron_1	intron	protein_coding	chr3	49554827	49624973
chr3	49605324	49606248	BSN_intron_1	intron	protein_coding	chr3	49554827	49624973
chr3	52444736	52444787	SEMA3G_intron_16	intron	protein_coding	chr3	52443070	52444911
chr3	56967513	56968245	ARHGEF3_intron_14	intron	protein_coding	chr3	56958890	56977274
chr3	61818840	61818872	PTPRG_intron_2	intron	protein_coding	chr3	61748983	61989623
chr3	64232549	64232572	PRICKLE2_intron_8	intron	protein_coding	chr3	64225482	64267897
chr3	66369040	66369063	SLC25A26_intron_8	intron	protein_coding	chr3	66362930	66369476
chr3	68821341	68821612	FAM19A4_intron_3	intron	protein_coding	chr3	68753019	68880728
chr3	71435374	71435595	FOXP1_intron_28	intron	protein_coding	chr3	71359245	71493424
chr3	75555452	75555477	AC133041.1_intron_1	intron	transcribed_unprocessed_pseudogene	chr3	75540228	75579976
chr3	76730459	76730614	ROBO2_intron_2	intron	protein_coding	chr3	75937603	77039884
chr3	81858354	81858660	AC129807.1_intron_1	intron	lincRNA	chr3	81840910	81919564
chr3	82229289	82229322	LINC02008_intron_4	intron	lincRNA	chr3	82202455	82416118
chr3	107094784	107094938	LINC00882_intron_6	intron	lincRNA	chr3	107040117	107109788
chr3	107319110	107321485	DUBR_intron_5	intron	lincRNA	chr3	107291931	107325605
chr3	107319110	107320328	AC063944.1_intron_5	intron	lincRNA	chr3	107318722	107320328
chr3	107320329	107320422	AC063944.1_6	exon	lincRNA	chr3	107320329	107320422
chr3	107320423	107321055	AC063944.1_intron_6	intron	lincRNA	chr3	107320423	107321055
chr3	107321056	107321276	AC063944.1_7	exon	lincRNA	chr3	107321056	107321276
chr3	107321277	107321485	AC063944.1_intron_7	intron	lincRNA	chr3	107321277	107322312
chr3	112748553	112748865	LINC02042_intron_4	intron	lincRNA	chr3	112741916	112749229
chr3	114135185	114135500	DRD3_intron_2	intron	protein_coding	chr3	114131401	114139498
chr3	114303542	114303590	TIGIT_intron_6	intron	protein_coding	chr3	114299704	114307893
chr3	114747637	114747944	ZBTB20_intron_14	intron	protein_coding	chr3	114743780	114758894
chr3	116556436	116556747	LSAMP_intron_9	intron	protein_coding	chr3	116445532	117009228
chr3	123517909	123518211	HACD2_intron_4	intron	protein_coding	chr3	123502682	123528384
chr3	124287782	124287813	KALRN_intron_7	intron	protein_coding	chr3	124269256	124298789
chr3	125770575	125770870	AC092902.5_intron_1	intron	processed_transcript	chr3	125766819	125840309
chr3	126862106	126862168	CHCHD6_intron_5	intron	protein_coding	chr3	126852731	126914678
chr3	126862443	126862579	CHCHD6_intron_5	intron	protein_coding	chr3	126852731	126914678
chr3	126862669	126862981	CHCHD6_intron_5	intron	protein_coding	chr3	126852731	126914678
chr3	126863068	126863128	CHCHD6_intron_5	intron	protein_coding	chr3	126852731	126914678
chr3	131958970	131959297	CPNE4_intron_16	intron	protein_coding	chr3	131925582	132017453
chr3	136302171	136307356	PCCB_intron_14	intron	protein_coding	chr3	136301112	136316939
chr3	139114437	139116241	MRPS22_intron_2	intron	protein_coding	chr3	139110576	139162319
chr3	140490019	140490082	CLSTN2_intron_8	intron	protein_coding	chr3	140466732	140532322
chr3	141665825	141666175	AC092978.1_intron_2	intron	transcribed_unitary_pseudogene	chr3	141663272	141666778
chr3	143448907	143449684	SLC9A9_intron_4	intron	protein_coding	chr3	143382115	143467035
chr3	148849014	148849323	CPB1_intron_12	intron	protein_coding	chr3	148845627	148857455
chr3	149079466	149079515	HLTF_intron_23	intron	protein_coding	chr3	149076048	149084680
chr3	154378958	154379263	GPR149_intron_1	intron	protein_coding	chr3	154338272	154421037
chr3	155619133	155619156	PLCH1_intron_24	intron	protein_coding	chr3	155596379	155675995
chr3	155693183	155693493	PLCH1_intron_25	intron	protein_coding	chr3	155676417	155704144
chr3	163047116	163051296	AC128685.1_intron_1	intron	lincRNA	chr3	163026499	163207973
chr3	164746395	164746419	LINC01324_intron_3	intron	lincRNA	chr3	164731041	164831412
chr3	169550824	169551091	MECOM_intron_23	intron	protein_coding	chr3	169381525	169565967
chr3	175623289	175623320	NAALADL2_intron_13	intron	protein_coding	chr3	175576188	175627289
chr3	176751792	176752653	AC092920.1_intron_3	intron	lincRNA	chr3	176656732	176853707
chr3	176768932	176769708	AC092920.1_intron_3	intron	lincRNA	chr3	176656732	176853707
chr3	176788305	176788390	AC092920.1_intron_3	intron	lincRNA	chr3	176656732	176853707
chr3	177639708	177639738	LINC00578_intron_4	intron	lincRNA	chr3	177629556	177676708
chr3	177645357	177645401	LINC00578_intron_4	intron	lincRNA	chr3	177629556	177676708
chr3	177645459	177645494	LINC00578_intron_4	intron	lincRNA	chr3	177629556	177676708
chr3	179727942	179728041	USP13_intron_9	intron	protein_coding	chr3	179721590	179730187
chr3	182653625	182653683	LINC02031_intron_4	intron	lincRNA	chr3	182650001	182655820
chr3	184159056	184159608	DVL3_intron_2	intron	protein_coding	chr3	184157068	184163655
chr3	185299555	185299865	MAP3K13_intron_3	intron	protein_coding	chr3	185293080	185328886
chr3	188384788	188384815	LPP_intron_9	intron	protein_coding	chr3	188341720	188406110
chr3	188587059	188587374	LPP_intron_12	intron	protein_coding	chr3	188524788	188609159
chr3	189645633	189653109	TP63_intron_1	intron	protein_coding	chr3	189631578	189737738
chr3	189858123	189858427	TP63_intron_6	intron	protein_coding	chr3	189844413	189864230
chr3	190401244	190401303	CLDN16_intron_1	intron	protein_coding	chr3	190388444	190402335
chr3	192345404	192345702	FGF12_intron_3	intron	protein_coding	chr3	192335465	192360426
chr3	192641129	192641404	FGF12_intron_5	intron	protein_coding	chr3	192409050	192727179
chr3	193157542	193167616	AC092966.1_intron_1	intron	lincRNA	chr3	193144565	193169300
chr3	193417675	193418933	ATP13A4_intron_6	intron	protein_coding	chr3	193417078	193418933
chr3	193418934	193418983	ATP13A4_UTR_4	five_prime_UTR	protein_coding	chr3	193418934	193418983
chr3	193418984	193425145	ATP13A4_intron_7	intron	protein_coding	chr3	193418984	193433843
chr3	194347908	194348202	CPN2_intron_1	intron	protein_coding	chr3	194342706	194351240
chr3	195725332	195725558	MUC20_2	CDS	protein_coding	chr3	195724708	195726572
chr3	195842346	195843061	LINC01983_intron_2	intron	lincRNA	chr3	195837046	195854131
chr3	195875022	195875154	TNK2_intron_7	intron	protein_coding	chr3	195872471	195876442
chr3	196047111	196048088	TFRC_UTR_1	three_prime_UTR	protein_coding	chr3	196027183	196051941
chr3	197589953	197590005	AC132008.2_intron_2	intron	transcribed_unprocessed_pseudogene	chr3	197579300	197593089
chr3	198216416	198216450	FAM157A_intron_16	intron	transcribed_unprocessed_pseudogene	chr3	198216263	198218322
chr3	198216551	198218322	FAM157A_intron_16	intron	transcribed_unprocessed_pseudogene	chr3	198216263	198218322
chr3	198218323	198218381	FAM157A_17	exon	transcribed_unprocessed_pseudogene	chr3	198218323	198218381
chr3	198218382	198218473	FAM157A_intron_17	intron	transcribed_unprocessed_pseudogene	chr3	198218382	198218473
chr3	198218474	198218954	FAM157A_18	exon	transcribed_unprocessed_pseudogene	chr3	198218474	198222513
chr3	198219057	198219106	FAM157A_18	exon	transcribed_unprocessed_pseudogene	chr3	198218474	198222513
chr3	198219271	198219307	FAM157A_18	exon	transcribed_unprocessed_pseudogene	chr3	198218474	198222513
chr3	198219393	198219470	FAM157A_18	exon	transcribed_unprocessed_pseudogene	chr3	198218474	198222513
chr3	198219499	198220406	FAM157A_18	exon	transcribed_unprocessed_pseudogene	chr3	198218474	198222513
chr4	127126	130786	ZNF718_intron_1	intron	protein_coding	chr4	125297	130786
chr4	130787	130880	ZNF718_UTR_2	five_prime_UTR	protein_coding	chr4	130787	130880
chr4	130880	130914	ZNF718_1	CDS	protein_coding	chr4	130880	130914
chr4	130915	131408	ZNF718_intron_2	intron	protein_coding	chr4	130915	131408
chr4	131409	131505	ZNF718_2	CDS	protein_coding	chr4	131409	131505
chr4	131506	133266	ZNF718_intron_3	intron	protein_coding	chr4	131506	160910
chr4	2396534	2396682	ZFYVE28_intron_17	intron	protein_coding	chr4	2364878	2406541
chr4	2398726	2398770	ZFYVE28_intron_17	intron	protein_coding	chr4	2364878	2406541
chr4	2627388	2627527	FAM193A_intron_5	intron	protein_coding	chr4	2626578	2630933
chr4	2808866	2809039	SH3BP2_intron_3	intron	protein_coding	chr4	2799306	2809777
chr4	4126851	4126930	OR4D12P_1	exon	unprocessed_pseudogene	chr4	4126659	4127569
chr4	4127037	4127060	OR4D12P_1	exon	unprocessed_pseudogene	chr4	4126659	4127569
chr4	4127088	4127132	OR4D12P_1	exon	unprocessed_pseudogene	chr4	4126659	4127569
chr4	4127411	4127467	OR4D12P_1	exon	unprocessed_pseudogene	chr4	4126659	4127569
chr4	4143458	4143767	UNC93B4_1	exon	unprocessed_pseudogene	chr4	4143458	4143767
chr4	4143768	4145581	UNC93B4_intron_1	intron	unprocessed_pseudogene	chr4	4143768	4145581
chr4	4145582	4145700	UNC93B4_2	exon	unprocessed_pseudogene	chr4	4145582	4145700
chr4	4145701	4147519	UNC93B4_intron_2	intron	unprocessed_pseudogene	chr4	4145701	4147519
chr4	4147520	4147794	UNC93B4_3	exon	unprocessed_pseudogene	chr4	4147520	4147794
chr4	4147795	4150311	UNC93B4_intron_3	intron	unprocessed_pseudogene	chr4	4147795	4150375
chr4	5316236	5317324	STK32B_intron_4	intron	protein_coding	chr4	5168451	5331218
chr4	5748554	5748604	EVC_intron_8	intron	protein_coding	chr4	5748307	5752834
chr4	6649866	6651183	LINC02482_intron_1	intron	lincRNA	chr4	6648991	6652005
chr4	7336526	7336652	SORCS2_intron_1	intron	protein_coding	chr4	7193127	7396276
chr4	7387106	7387190	SORCS2_intron_1	intron	protein_coding	chr4	7193127	7396276
chr4	7387275	7387374	SORCS2_intron_1	intron	protein_coding	chr4	7193127	7396276
chr4	7522738	7522943	SORCS2_intron_2	intron	protein_coding	chr4	7396356	7531528
chr4	7676866	7676933	SORCS2_intron_9	intron	protein_coding	chr4	7676230	7682741
chr4	8091388	8091762	ABLIM2_intron_20	intron	protein_coding	chr4	8088285	8097097
chr4	9156428	9157477	FAM86KP_intron_2	intron	unprocessed_pseudogene	chr4	9155587	9157477
chr4	9157478	9157559	FAM86KP_3	exon	unprocessed_pseudogene	chr4	9157478	9157559
chr4	9157560	9159153	FAM86KP_intron_3	intron	unprocessed_pseudogene	chr4	9157560	9159153
chr4	9159154	9159256	FAM86KP_4	exon	unprocessed_pseudogene	chr4	9159154	9159256
chr4	9159257	9160488	FAM86KP_intron_4	intron	unprocessed_pseudogene	chr4	9159257	9160488
chr4	9160489	9160623	FAM86KP_5	exon	unprocessed_pseudogene	chr4	9160489	9160623
chr4	9160624	9160704	FAM86KP_intron_5	intron	unprocessed_pseudogene	chr4	9160624	9160704
chr4	9160705	9160970	FAM86KP_6	exon	unprocessed_pseudogene	chr4	9160705	9160970
chr4	9160971	9161801	FAM86KP_intron_6	intron	unprocessed_pseudogene	chr4	9160971	9161801
chr4	9161802	9161952	FAM86KP_7	exon	unprocessed_pseudogene	chr4	9161802	9161952
chr4	9161953	9165354	FAM86KP_intron_7	intron	unprocessed_pseudogene	chr4	9161953	9165354
chr4	9165355	9165451	FAM86KP_8	exon	unprocessed_pseudogene	chr4	9165355	9165451
chr4	9166297	9166428	ALG1L14P_1	exon	unprocessed_pseudogene	chr4	9166297	9166428
chr4	9166429	9167419	ALG1L14P_intron_1	intron	unprocessed_pseudogene	chr4	9166429	9167419
chr4	9167420	9167496	ALG1L14P_2	exon	unprocessed_pseudogene	chr4	9167420	9167496
chr4	9167497	9168499	ALG1L14P_intron_2	intron	unprocessed_pseudogene	chr4	9167497	9168499
chr4	9168500	9168615	ALG1L14P_3	exon	unprocessed_pseudogene	chr4	9168500	9168615
chr4	9168616	9170158	ALG1L14P_intron_3	intron	unprocessed_pseudogene	chr4	9168616	9170158
chr4	9170159	9170270	ALG1L14P_4	exon	unprocessed_pseudogene	chr4	9170159	9170270
chr4	9170409	9170522	FAM90A26_UTR_1	five_prime_UTR	protein_coding	chr4	9170409	9170522
chr4	9170523	9171530	FAM90A26_intron_1	intron	protein_coding	chr4	9170523	9171530
chr4	9171531	9171738	FAM90A26_UTR_2	five_prime_UTR	protein_coding	chr4	9171531	9171738
chr4	9171739	9172011	FAM90A26_intron_2	intron	protein_coding	chr4	9171739	9172011
chr4	9172012	9172169	FAM90A26_UTR_3	five_prime_UTR	protein_coding	chr4	9172012	9172169
chr4	9172170	9173115	FAM90A26_intron_3	intron	protein_coding	chr4	9172170	9173115
chr4	9173116	9173172	FAM90A26_UTR_4	five_prime_UTR	protein_coding	chr4	9173116	9173172
chr4	9173172	9173295	FAM90A26_1	CDS	protein_coding	chr4	9173172	9173295
chr4	9173296	9173788	FAM90A26_intron_4	intron	protein_coding	chr4	9173296	9173788
chr4	9173789	9173989	FAM90A26_2	CDS	protein_coding	chr4	9173789	9173989
chr4	9173990	9174446	FAM90A26_intron_5	intron	protein_coding	chr4	9173990	9174446
chr4	9174447	9174556	FAM90A26_3	CDS	protein_coding	chr4	9174447	9174556
chr4	9174557	9175203	FAM90A26_intron_6	intron	protein_coding	chr4	9174557	9175203
chr4	9175204	9176167	FAM90A26_4	CDS	protein_coding	chr4	9175204	9176167
chr4	9176167	9176730	FAM90A26_UTR_5	three_prime_UTR	protein_coding	chr4	9176167	9176730
chr4	9210657	9212274	USP17L10_1	CDS	protein_coding	chr4	9210657	9212274
chr4	9212275	9212545	USP17L10_intron_1	intron	protein_coding	chr4	9212275	9212545
chr4	9212546	9212608	USP17L10_2	CDS	protein_coding	chr4	9212546	9212608
chr4	9220152	9220242	USP17L12_1	CDS	protein_coding	chr4	9220152	9221744
chr4	9220267	9220313	USP17L12_1	CDS	protein_coding	chr4	9220152	9221744
chr4	9220335	9221744	USP17L12_1	CDS	protein_coding	chr4	9220152	9221744
chr4	9224896	9226513	USP17L13_1	CDS	protein_coding	chr4	9224896	9226513
chr4	9226514	9226784	USP17L13_intron_1	intron	protein_coding	chr4	9226514	9226784
chr4	9226785	9226847	USP17L13_2	CDS	protein_coding	chr4	9226785	9226847
chr4	9229641	9231233	USP17L14P_1	exon	unprocessed_pseudogene	chr4	9229641	9231233
chr4	9272364	9272914	USP17L23_1	CDS	protein_coding	chr4	9272364	9272914
chr4	9468974	9469983	OR7E84P_1	exon	unprocessed_pseudogene	chr4	9468974	9469983
chr4	9950685	9950916	SLC2A9_intron_7	intron	protein_coding	chr4	9942046	9980590
chr4	14836485	14837410	LINC00504_intron_8	intron	lincRNA	chr4	14716596	14859541
chr4	14922378	14923750	CPEB2-DT_intron_1	intron	lincRNA	chr4	14910769	14976898
chr4	17618734	17618762	MED28_intron_1	intron	protein_coding	chr4	17614814	17619899
chr4	17632043	17632068	MED28_UTR_2	three_prime_UTR	protein_coding	chr4	17623798	17634105
chr4	17632043	17632068	FAM184B_UTR_1	three_prime_UTR	protein_coding	chr4	17629306	17632531
chr4	20405918	20406904	SLIT2_intron_5	intron	protein_coding	chr4	20268882	20467750
chr4	20932079	20932168	KCNIP4_intron_8	intron	protein_coding	chr4	20882710	20983812
chr4	21714845	21715042	KCNIP4_intron_12	intron	protein_coding	chr4	21697775	21948569
chr4	22431274	22431329	ADGRA3_intron_10	intron	protein_coding	chr4	22424353	22435309
chr4	26209763	26209834	RBPJ_intron_1	intron	protein_coding	chr4	26163615	26272605
chr4	26214182	26215391	RBPJ_intron_1	intron	protein_coding	chr4	26163615	26272605
chr4	31097600	31097623	PCDH7_intron_5	intron	protein_coding	chr4	30950216	31142471
chr4	31204205	31204512	LINC02497_intron_4	intron	lincRNA	chr4	31196462	31211549
chr4	39029470	39029738	TMEM156_intron_6	intron	protein_coding	chr4	38998910	39032224
chr4	42021934	42022090	SLC30A9_intron_4	intron	protein_coding	chr4	42020516	42022836
chr4	48104351	48104403	TXK_intron_9	intron	protein_coding	chr4	48095223	48104899
chr4	54711653	54711723	KIT_intron_7	intron	protein_coding	chr4	54709540	54723582
chr4	61291579	61291614	ADGRL3_intron_2	intron	protein_coding	chr4	61202232	61383122
chr4	65145358	65145438	EFL1P2_intron_3	intron	processed_pseudogene	chr4	65145358	65145450
chr4	66133006	66133037	AC116049.2_intron_2	intron	lincRNA	chr4	66122429	66135386
chr4	68007461	68007527	TMPRSS11GP_intron_6	intron	transcribed_unprocessed_pseudogene	chr4	67999800	68010270
chr4	68509794	68516907	UGT2B29P_intron_1	intron	unprocessed_pseudogene	chr4	68509675	68516907
chr4	68516908	68517647	UGT2B29P_2	exon	unprocessed_pseudogene	chr4	68516908	68517647
chr4	68537184	68537624	UGT2B17_UTR_1	three_prime_UTR	protein_coding	chr4	68537184	68537624
chr4	68537624	68537904	UGT2B17_1	CDS	protein_coding	chr4	68537624	68537904
chr4	68537905	68550675	UGT2B17_intron_1	intron	protein_coding	chr4	68537905	68550675
chr4	68550676	68550896	UGT2B17_2	CDS	protein_coding	chr4	68550676	68550896
chr4	68550897	68551822	UGT2B17_intron_2	intron	protein_coding	chr4	68550897	68551822
chr4	68551823	68551911	UGT2B17_3	CDS	protein_coding	chr4	68551823	68551911
chr4	68551912	68560535	UGT2B17_intron_3	intron	protein_coding	chr4	68551912	68560535
chr4	68560536	68560668	UGT2B17_4	CDS	protein_coding	chr4	68560536	68560668
chr4	68560669	68565570	UGT2B17_intron_4	intron	protein_coding	chr4	68560669	68565570
chr4	68565571	68565720	UGT2B17_5	CDS	protein_coding	chr4	68565571	68565720
chr4	68565721	68567759	UGT2B17_intron_5	intron	protein_coding	chr4	68565721	68567759
chr4	68567760	68568484	UGT2B17_6	CDS	protein_coding	chr4	68567760	68568484
chr4	68568484	68568527	UGT2B17_UTR_2	five_prime_UTR	protein_coding	chr4	68568484	68568527
chr4	68614419	68615013	AC147055.2_1	exon	processed_pseudogene	chr4	68614419	68615013
chr4	68615393	68616137	AC147055.4_1	exon	processed_pseudogene	chr4	68615393	68616137
chr4	72529826	72530757	ADAMTS3_intron_19	intron	protein_coding	chr4	72414972	72548476
chr4	75750710	75750733	USO1_intron_1	intron	protein_coding	chr4	75724886	75752371
chr4	76027605	76027720	ART3_intron_2	intron	protein_coding	chr4	76012244	76057988
chr4	78347980	78354041	FRAS1_intron_21	intron	protein_coding	chr4	78338038	78363511
chr4	79558598	79558634	LINC00989_intron_3	intron	lincRNA	chr4	79513903	79575139
chr4	80381381	80381711	CFAP299_intron_2	intron	protein_coding	chr4	80362885	80583091
chr4	80799221	80800527	CFAP299_intron_4	intron	protein_coding	chr4	80608384	80869991
chr4	81594227	81594262	RASGEF1B_intron_15	intron	protein_coding	chr4	81471916	81602730
chr4	83036179	83036202	COPS4_intron_1	intron	protein_coding	chr4	83035299	83045624
chr4	83300564	83300840	HPSE_intron_1	intron	protein_coding	chr4	83295504	83300958
chr4	84599397	84599429	CDS1_intron_1	intron	protein_coding	chr4	84583519	84604241
chr4	85643235	85643557	ARHGAP24_intron_3	intron	protein_coding	chr4	85604304	85686601
chr4	85739614	85739924	ARHGAP24_intron_5	intron	protein_coding	chr4	85721973	85778704
chr4	85874802	85875587	ARHGAP24_intron_7	intron	protein_coding	chr4	85827976	85923646
chr4	88116532	88116852	ABCG2_intron_9	intron	protein_coding	chr4	88115059	88118107
chr4	88379740	88380309	HERC6_intron_1	intron	protein_coding	chr4	88379121	88383183
chr4	88760322	88760630	FAM13A_intron_11	intron	protein_coding	chr4	88758902	88767551
chr4	90675647	90677576	CCSER1_intron_8	intron	protein_coding	chr4	90649625	90693387
chr4	90677598	90677779	CCSER1_intron_8	intron	protein_coding	chr4	90649625	90693387
chr4	90678065	90678099	CCSER1_intron_8	intron	protein_coding	chr4	90649625	90693387
chr4	90678162	90678214	CCSER1_intron_8	intron	protein_coding	chr4	90649625	90693387
chr4	90678456	90678496	CCSER1_intron_8	intron	protein_coding	chr4	90649625	90693387
chr4	90679039	90679071	CCSER1_intron_8	intron	protein_coding	chr4	90649625	90693387
chr4	90681223	90681313	CCSER1_intron_8	intron	protein_coding	chr4	90649625	90693387
chr4	90681334	90681382	CCSER1_intron_8	intron	protein_coding	chr4	90649625	90693387
chr4	90681484	90681757	CCSER1_intron_8	intron	protein_coding	chr4	90649625	90693387
chr4	92578062	92578092	GRID2_intron_1	intron	protein_coding	chr4	92304745	92590129
chr4	94577823	94578129	PDLIM5_intron_8	intron	protein_coding	chr4	94576035	94579519
chr4	101749342	101749618	BANK1_intron_5	intron	protein_coding	chr4	101721434	101790605
chr4	103650822	103650872	TACR3_intron_2	intron	protein_coding	chr4	103591684	103656192
chr4	107053175	107053324	DKK2_intron_4	intron	protein_coding	chr4	107036298	107127940
chr4	107206671	107210557	DKK2_intron_6	intron	protein_coding	chr4	107188526	107283631
chr4	109752967	109753926	AC126283.2_intron_8	intron	protein_coding	chr4	109752504	109757761
chr4	113213952	113214420	ANK2_intron_10	intron	protein_coding	chr4	113199110	113232159
chr4	113214046	113214420	AC004057.1_1	exon	transcribed_processed_pseudogene	chr4	113214046	113214428
chr4	115007567	115010716	NDST4_intron_13	intron	protein_coding	chr4	114977275	115076057
chr4	119342534	119343499	KLHL2P1_intron_1	intron	unprocessed_pseudogene	chr4	119334454	119344156
chr4	119943891	119943921	AC097173.1_intron_1	intron	transcribed_unprocessed_pseudogene	chr4	119937727	119943972
chr4	120887785	120888091	PRDM5_intron_15	intron	protein_coding	chr4	120853541	120907472
chr4	136390485	136390538	AC018680.1_intron_5	intron	lincRNA	chr4	136281295	136395149
chr4	137022875	137022976	LINC02511_intron_5	intron	lincRNA	chr4	136921383	137089559
chr4	139026872	139027178	NOCT_intron_1	intron	protein_coding	chr4	139016172	139043072
chr4	139801642	139801669	MAML3_intron_3	intron	protein_coding	chr4	139730668	139889181
chr4	142245851	142245975	INPP4B_intron_16	intron	protein_coding	chr4	142238012	142260490
chr4	142581540	142581563	INPP4B_intron_33	intron	protein_coding	chr4	142560670	142660775
chr4	142581540	142581563	AC139720.1_intron_1	intron	lincRNA	chr4	142566191	142583450
chr4	143652148	143652461	AC139713.2_intron_6	intron	processed_transcript	chr4	143649306	143700255
chr4	143652148	143652461	FREM3_intron_6	intron	protein_coding	chr4	143627761	143693111
chr4	145693885	145694365	C4orf51_intron_1	intron	protein_coding	chr4	145680437	145696557
chr4	147784129	147784153	ARHGAP10_intron_1	intron	protein_coding	chr4	147732456	147822725
chr4	147784736	147784774	ARHGAP10_intron_1	intron	protein_coding	chr4	147732456	147822725
chr4	149239904	149240227	LINC02355_intron_9	intron	lincRNA	chr4	149218021	149256002
chr4	150250881	150251332	DCLK2_intron_16	intron	protein_coding	chr4	150249685	150254424
chr4	150251391	150251426	DCLK2_intron_16	intron	protein_coding	chr4	150249685	150254424
chr4	150805334	150805578	LRBA_intron_25	intron	protein_coding	chr4	150798143	150806269
chr4	157355790	157355972	GRIA2_intron_15	intron	protein_coding	chr4	157341463	157359894
chr4	157355996	157356055	GRIA2_intron_15	intron	protein_coding	chr4	157341463	157359894
chr4	158473274	158473449	RXFP1_intron_2	intron	protein_coding	chr4	158422369	158514843
chr4	159749124	159749157	LINC02233_intron_2	intron	lincRNA	chr4	159745809	159777668
chr4	161854982	161855056	FSTL5_intron_12	intron	protein_coding	chr4	161776075	161920402
chr4	163580808	163581101	MARCH1_intron_2	intron	protein_coding	chr4	163545744	163585747
chr4	163595132	163595177	MARCH1_intron_3	intron	protein_coding	chr4	163585930	163612269
chr4	164346600	164346650	MARCH1_intron_9	intron	protein_coding	chr4	164111663	164383185
chr4	165081514	165083885	TMEM192_intron_1	intron	protein_coding	chr4	165079797	165085584
chr4	167108972	167109518	SPOCK3_intron_12	intron	protein_coding	chr4	167102558	167119792
chr4	168155444	168156204	ANXA10_intron_3	intron	protein_coding	chr4	168139581	168162526
chr4	172530948	172530973	GALNTL6_intron_6	intron	protein_coding	chr4	172348690	172809358
chr4	172606627	172606675	GALNTL6_intron_6	intron	protein_coding	chr4	172348690	172809358
chr4	172759799	172759828	GALNTL6_intron_6	intron	protein_coding	chr4	172348690	172809358
chr4	172503881	172512369	GALNTL6_intron_6	intron	protein_coding	chr4	172348690	172809358
chr4	181135408	181135976	LINC00290_intron_1	intron	lincRNA	chr4	181064481	181155611
chr4	183164319	183164376	WWC2_intron_1	intron	protein_coding	chr4	183099623	183193597
chr4	185222046	185222083	SNX25_intron_2	intron	protein_coding	chr4	185210256	185247292
chr4	185234400	185234696	SNX25_intron_2	intron	protein_coding	chr4	185210256	185247292
chr4	185520483	185522918	PDLIM3_intron_6	intron	protein_coding	chr4	185514891	185523360
chr4	186428221	186428298	AC018709.1_intron_1	intron	protein_coding	chr4	186427099	186555180
chr5	392235	392259	AHRR_intron_8	intron	protein_coding	chr5	376717	413342
chr5	484138	484383	SLC9A3_intron_12	intron	protein_coding	chr5	483483	484518
chr5	1061144	1061407	SLC12A7_intron_5	intron	protein_coding	chr5	1060452	1063842
chr5	1080217	1080288	SLC12A7_intron_16	intron	protein_coding	chr5	1079497	1081575
chr5	4579064	4579259	AC106799.2_intron_3	intron	lincRNA	chr5	4522368	4784869
chr5	9411662	9411959	SEMA5A_intron_22	intron	protein_coding	chr5	9380202	9437754
chr5	10574855	10575181	ANKRD33B_intron_1	intron	protein_coding	chr5	10564834	10618331
chr5	10756070	10756403	DAP_intron_3	intron	protein_coding	chr5	10748272	10761012
chr5	11128937	11129060	CTNND2_intron_10	intron	protein_coding	chr5	11117568	11159574
chr5	11129081	11129201	CTNND2_intron_10	intron	protein_coding	chr5	11117568	11159574
chr5	11338924	11339237	CTNND2_intron_13	intron	protein_coding	chr5	11236824	11346370
chr5	11816736	11817026	CTNND2_intron_22	intron	protein_coding	chr5	11732273	11903170
chr5	11817337	11817382	CTNND2_intron_22	intron	protein_coding	chr5	11732273	11903170
chr5	13894983	13895265	DNAH5_intron_64	intron	protein_coding	chr5	13894822	13900204
chr5	17587290	17587523	AC233724.8_1	exon	processed_pseudogene	chr5	17587290	17587523
chr5	17598432	17598508	AC233724.3_1	exon	processed_pseudogene	chr5	17598432	17598559
chr5	19867646	19867676	CDH18_intron_11	intron	protein_coding	chr5	19839245	19877992
chr5	21338135	21338436	AC093274.1_intron_2	intron	lincRNA	chr5	21329631	21341183
chr5	21833130	21833315	CDH12_intron_7	intron	protein_coding	chr5	21817133	21842159
chr5	31677331	31677637	PDZD2_intron_1	intron	protein_coding	chr5	31639438	31712037
chr5	33200764	33201064	AC010343.3_intron_3	intron	lincRNA	chr5	33049402	33263498
chr5	45372157	45372194	HCN1_intron_4	intron	protein_coding	chr5	45353247	45396490
chr5	52935955	52936274	ITGA1_intron_23	intron	protein_coding	chr5	52933997	52937399
chr5	55106081	55106232	GZMA_intron_2	intron	protein_coding	chr5	55105619	55107792
chr5	58627471	58627494	RAB3C_intron_2	intron	protein_coding	chr5	58617871	58726000
chr5	60802085	60802122	ELOVL7_intron_10	intron	protein_coding	chr5	60799231	60802625
chr5	60819093	60819129	ELOVL7_intron_11	intron	protein_coding	chr5	60802666	60843420
chr5	64990242	64990564	CWC27_intron_14	intron	protein_coding	chr5	64977239	65018157
chr5	66050227	66050543	ERBIN_intron_19	intron	protein_coding	chr5	66048782	66050781
chr5	69623659	69623713	AC139495.1_5	exon	transcribed_unprocessed_pseudogene	chr5	69623346	69624049
chr5	69623741	69624049	AC139495.1_5	exon	transcribed_unprocessed_pseudogene	chr5	69623346	69624049
chr5	69667791	69667842	GUSBP3_intron_3	intron	transcribed_unprocessed_pseudogene	chr5	69646070	69679143
chr5	69653432	69667767	GUSBP3_intron_3	intron	transcribed_unprocessed_pseudogene	chr5	69646070	69679143
chr5	69653432	69654334	AC139495.2_1	exon	unprocessed_pseudogene	chr5	69653248	69654334
chr5	70201593	70201629	AC138866.2_intron_1	intron	unprocessed_pseudogene	chr5	70197391	70201866
chr5	70201726	70201751	AC138866.2_intron_1	intron	unprocessed_pseudogene	chr5	70197391	70201866
chr5	70201912	70201944	AC138866.2_2	exon	unprocessed_pseudogene	chr5	70201867	70202042
chr5	70201973	70202042	AC138866.2_2	exon	unprocessed_pseudogene	chr5	70201867	70202042
chr5	70202043	70203879	AC138866.2_intron_2	intron	unprocessed_pseudogene	chr5	70202043	70203879
chr5	70203880	70203965	AC138866.2_3	exon	unprocessed_pseudogene	chr5	70203880	70203965
chr5	70203966	70207556	AC138866.2_intron_3	intron	unprocessed_pseudogene	chr5	70203966	70207556
chr5	70207557	70207745	AC138866.2_4	exon	unprocessed_pseudogene	chr5	70207557	70207745
chr5	70223549	70223594	AC138866.1_intron_2	intron	unprocessed_pseudogene	chr5	70222016	70225606
chr5	70223620	70223664	AC138866.1_intron_2	intron	unprocessed_pseudogene	chr5	70222016	70225606
chr5	70223793	70223850	AC138866.1_intron_2	intron	unprocessed_pseudogene	chr5	70222016	70225606
chr5	70223900	70223934	AC138866.1_intron_2	intron	unprocessed_pseudogene	chr5	70222016	70225606
chr5	70224045	70224088	AC138866.1_intron_2	intron	unprocessed_pseudogene	chr5	70222016	70225606
chr5	70224118	70224403	AC138866.1_intron_2	intron	unprocessed_pseudogene	chr5	70222016	70225606
chr5	70224571	70224598	AC138866.1_intron_2	intron	unprocessed_pseudogene	chr5	70222016	70225606
chr5	70225054	70225079	AC138866.1_intron_2	intron	unprocessed_pseudogene	chr5	70222016	70225606
chr5	70225277	70225330	AC138866.1_intron_2	intron	unprocessed_pseudogene	chr5	70222016	70225606
chr5	70225376	70225491	AC138866.1_intron_2	intron	unprocessed_pseudogene	chr5	70222016	70225606
chr5	70226177	70226262	AC138866.1_intron_3	intron	unprocessed_pseudogene	chr5	70225796	70258880
chr5	70226563	70226594	AC138866.1_intron_3	intron	unprocessed_pseudogene	chr5	70225796	70258880
chr5	70226677	70227076	AC138866.1_intron_3	intron	unprocessed_pseudogene	chr5	70225796	70258880
chr5	70240996	70241025	AC138866.1_intron_3	intron	unprocessed_pseudogene	chr5	70225796	70258880
chr5	70227103	70240762	AC138866.1_intron_3	intron	unprocessed_pseudogene	chr5	70225796	70258880
chr5	70241455	70258880	AC138866.1_intron_3	intron	unprocessed_pseudogene	chr5	70225796	70258880
chr5	70258881	70258930	AC138866.1_4	exon	unprocessed_pseudogene	chr5	70258881	70258930
chr5	77809405	77809723	TBCA_intron_5	intron	protein_coding	chr5	77776362	77868632
chr5	78980939	78981249	ARSB_intron_8	intron	protein_coding	chr5	78969193	78984935
chr5	79717885	79718186	CMYA5_intron_1	intron	protein_coding	chr5	79690057	79728913
chr5	80743560	80743855	MSH3_intron_11	intron	protein_coding	chr5	80741549	80744504
chr5	90564617	90564925	ADGRV1_intron_2	intron	protein_coding	chr5	90558918	90614833
chr5	92344822	92346039	AC114316.2_intron_4	intron	lincRNA	chr5	92305636	92400916
chr5	94580591	94580912	KIAA0825_intron_19	intron	protein_coding	chr5	94537128	94582431
chr5	96574027	96574355	CAST_UTR_1	five_prime_UTR	protein_coding	chr5	96529820	96662165
chr5	96989326	96989396	LNPEP_intron_5	intron	protein_coding	chr5	96986671	96993013
chr5	106896241	106896267	LINC01950_intron_3	intron	lincRNA	chr5	106844215	106969882
chr5	106901211	106904096	LINC01950_intron_3	intron	lincRNA	chr5	106844215	106969882
chr5	111359244	111359565	CAMK4_intron_4	intron	protein_coding	chr5	111344103	111374848
chr5	116558452	116558761	SEMA6A_intron_22	intron	protein_coding	chr5	116554897	116574183
chr5	124898383	124898967	LINC02240_intron_2	intron	lincRNA	chr5	124893564	124919945
chr5	127836640	127837588	CCDC192_intron_5	intron	protein_coding	chr5	127798163	127875536
chr5	132770098	132770137	SEPT8_intron_12	intron	protein_coding	chr5	132765530	132775733
chr5	137686889	137688196	KLHL3_intron_10	intron	protein_coding	chr5	137677655	137692283
chr5	139398792	139399056	SPATA24_intron_2	intron	protein_coding	chr5	139397144	139401458
chr5	148082603	148082908	SPINK5_intron_5	intron	protein_coding	chr5	148072221	148086403
chr5	148173476	148174232	SPINK14_intron_2	intron	protein_coding	chr5	148170974	148174232
chr5	148174233	148174370	SPINK14_3	CDS	protein_coding	chr5	148174233	148174370
chr5	148174371	148175215	SPINK14_intron_3	intron	protein_coding	chr5	148174371	148175351
chr5	151849217	151849390	GLRA1_intron_2	intron	protein_coding	chr5	151829068	151851388
chr5	151849217	151849390	AC091982.2_intron_1	intron	processed_pseudogene	chr5	151849066	151849855
chr5	152697271	152697431	LINC01470_intron_4	intron	lincRNA	chr5	152689530	152820243
chr5	152697566	152697661	LINC01470_intron_4	intron	lincRNA	chr5	152689530	152820243
chr5	153606870	153606960	GRIA1_intron_4	intron	protein_coding	chr5	153494066	153646926
chr5	154936357	154936440	GEMIN5_intron_26	intron	protein_coding	chr5	154936023	154937023
chr5	157044364	157044654	HAVCR1_intron_4	intron	protein_coding	chr5	157042683	157049036
chr5	159165399	159165730	RNF145_intron_3	intron	protein_coding	chr5	159163080	159168871
chr5	164184870	164184893	AC008662.1_intron_1	intron	lincRNA	chr5	164119277	164194143
chr5	168185939	168185971	TENM2_intron_14	intron	protein_coding	chr5	168162758	168190335
chr5	170703042	170704203	KCNIP1_intron_4	intron	protein_coding	chr5	170681178	170712851
chr5	170731823	170731901	KCNIP1_intron_9	intron	protein_coding	chr5	170722821	170732798
chr5	171404002	171404252	NPM1_intron_9	intron	protein_coding	chr5	171400926	171405300
chr5	172368537	172368669	SH3PXD2B_intron_9	intron	protein_coding	chr5	172362870	172373788
chr5	174169708	174169731	NSG2_intron_6	intron	protein_coding	chr5	174109180	174205198
chr5	176960591	176963178	UIMC1_intron_9	intron	protein_coding	chr5	176958155	176968553
chr5	177770805	177770848	FAM153A_intron_23	intron	protein_coding	chr5	177767181	177780447
chr5	177770943	177780447	FAM153A_intron_23	intron	protein_coding	chr5	177767181	177780447
chr5	177780448	177780845	FAM153A_UTR_7	five_prime_UTR	protein_coding	chr5	177780448	177780845
chr5	177780846	177781880	FAM153A_intron_24	intron	protein_coding	chr5	177780846	177782741
chr5	177801204	177801783	AC140125.1_1	exon	lincRNA	chr5	177801204	177801783
chr5	177801784	177803239	AC140125.1_intron_1	intron	lincRNA	chr5	177801784	177803239
chr5	177803240	177803344	AC140125.1_2	exon	lincRNA	chr5	177803240	177803344
chr5	177809407	177809521	AC106795.1_1	exon	transcribed_unprocessed_pseudogene	chr5	177809407	177809521
chr5	177809522	177812730	AC106795.1_intron_1	intron	transcribed_unprocessed_pseudogene	chr5	177809522	177832700
chr5	177905281	177905305	AC106795.1_intron_11	intron	transcribed_unprocessed_pseudogene	chr5	177885347	177917083
chr5	177905875	177905912	AC106795.1_intron_11	intron	transcribed_unprocessed_pseudogene	chr5	177885347	177917083
chr5	177905944	177905972	AC106795.1_intron_11	intron	transcribed_unprocessed_pseudogene	chr5	177885347	177917083
chr5	177905994	177917083	AC106795.1_intron_11	intron	transcribed_unprocessed_pseudogene	chr5	177885347	177917083
chr5	177917084	177917267	AC106795.1_12	exon	transcribed_unprocessed_pseudogene	chr5	177917084	177917267
chr5	177920530	177920684	AC106795.1_intron_12	intron	transcribed_unprocessed_pseudogene	chr5	177917268	177921060
chr5	177920800	177920828	AC106795.1_intron_12	intron	transcribed_unprocessed_pseudogene	chr5	177917268	177921060
chr5	177917268	177920509	AC106795.1_intron_12	intron	transcribed_unprocessed_pseudogene	chr5	177917268	177921060
chr5	178473076	178473102	COL23A1_intron_28	intron	protein_coding	chr5	178306935	178560680
chr5	178525114	178525624	COL23A1_intron_28	intron	protein_coding	chr5	178306935	178560680
chr5	179693345	179693467	CANX_intron_1	intron	protein_coding	chr5	179678778	179698404
chr5	180531143	180531197	CNOT6_intron_3	intron	protein_coding	chr5	180529389	180549929
chr5	181099170	181099226	FOXO1B_1	exon	processed_pseudogene	chr5	181099140	181100666
chr5	181099379	181099499	FOXO1B_1	exon	processed_pseudogene	chr5	181099140	181100666
chr5	181099595	181099640	FOXO1B_1	exon	processed_pseudogene	chr5	181099140	181100666
chr5	181099847	181099898	FOXO1B_1	exon	processed_pseudogene	chr5	181099140	181100666
chr5	181099921	181100666	FOXO1B_1	exon	processed_pseudogene	chr5	181099140	181100666
chr6	666376	667820	EXOC2_intron_28	intron	protein_coding	chr6	657251	689137
chr6	675582	675848	EXOC2_intron_28	intron	protein_coding	chr6	657251	689137
chr6	4050019	4050326	PRPF4B_intron_9	intron	protein_coding	chr6	4049880	4051955
chr6	5035546	5035667	AL359643.3_intron_2	intron	lincRNA	chr6	5031126	5042504
chr6	5037015	5038940	AL359643.3_intron_2	intron	lincRNA	chr6	5031126	5042504
chr6	5035546	5035667	AL359643.2_intron_1	intron	lincRNA	chr6	5034683	5054076
chr6	5037015	5038940	AL359643.2_intron_1	intron	lincRNA	chr6	5034683	5054076
chr6	5135208	5135329	LYRM4_intron_1	intron	protein_coding	chr6	5109492	5136172
chr6	9014597	9014688	AL591485.1_intron_59	intron	bidirectional_promoter_lncRNA	chr6	8993097	9023269
chr6	9075065	9075375	AL591485.1_intron_66	intron	bidirectional_promoter_lncRNA	chr6	9052424	9090878
chr6	9146299	9146513	AL591485.1_intron_70	intron	bidirectional_promoter_lncRNA	chr6	9096692	9188864
chr6	9146299	9146513	AL137220.1_intron_2	intron	lincRNA	chr6	9141141	9161721
chr6	10070569	10070868	OFCC1_intron_30	intron	transcribed_unitary_pseudogene	chr6	10060778	10114728
chr6	11555873	11556178	TMEM170B_intron_1	intron	protein_coding	chr6	11538375	11565664
chr6	14745072	14745453	AL138720.1_intron_1	intron	lincRNA	chr6	14662294	14789988
chr6	17472054	17472351	CAP2_intron_4	intron	protein_coding	chr6	17463074	17507167
chr6	17779245	17779268	KIF13A_intron_7	intron	protein_coding	chr6	17779100	17779590
chr6	18401859	18402636	RNF144B_intron_2	intron	protein_coding	chr6	18399700	18427579
chr6	24811663	24817722	RIPOR2_intron_2	intron	protein_coding	chr6	24809808	24818540
chr6	29364516	29364817	OR5V1_intron_1	intron	protein_coding	chr6	29356278	29368630
chr6	29396131	29396263	OR5V1_intron_2	intron	protein_coding	chr6	29368866	29422605
chr6	29396131	29396263	OR12D2_intron_1	intron	protein_coding	chr6	29395816	29396553
chr6	29890438	29890476	HLA-H_7	exon	unprocessed_pseudogene	chr6	29890438	29890482
chr6	29896654	29896925	HLA-T_1	exon	unprocessed_pseudogene	chr6	29896654	29896925
chr6	29896926	29897049	HLA-T_intron_1	intron	unprocessed_pseudogene	chr6	29896926	29897049
chr6	29897050	29897152	HLA-T_2	exon	unprocessed_pseudogene	chr6	29897050	29897152
chr6	29897153	29897560	HLA-T_intron_2	intron	unprocessed_pseudogene	chr6	29897153	29897560
chr6	29897561	29897598	HLA-T_3	exon	unprocessed_pseudogene	chr6	29897561	29897598
chr6	29897599	29897746	HLA-T_intron_3	intron	unprocessed_pseudogene	chr6	29897599	29897746
chr6	29897747	29897786	HLA-T_4	exon	unprocessed_pseudogene	chr6	29897747	29897786
chr6	29906543	29906677	DDX39BP1_1	exon	unprocessed_pseudogene	chr6	29906543	29906677
chr6	29906678	29906851	DDX39BP1_intron_1	intron	unprocessed_pseudogene	chr6	29906678	29906851
chr6	29906852	29906909	DDX39BP1_2	exon	unprocessed_pseudogene	chr6	29906852	29906909
chr6	29907783	29907943	MCCD1P1_1	exon	unprocessed_pseudogene	chr6	29907783	29907943
chr6	29907944	29908477	MCCD1P1_intron_1	intron	unprocessed_pseudogene	chr6	29907944	29908477
chr6	29908478	29908645	MCCD1P1_2	exon	unprocessed_pseudogene	chr6	29908478	29908645
chr6	29925983	29926973	HCG4B_1	exon	unprocessed_pseudogene	chr6	29925983	29926973
chr6	29926459	29926530	HLA-K_1	exon	unprocessed_pseudogene	chr6	29926459	29926530
chr6	29926531	29926658	HLA-K_intron_1	intron	unprocessed_pseudogene	chr6	29926531	29926658
chr6	29926659	29926929	HLA-K_2	exon	unprocessed_pseudogene	chr6	29926659	29926929
chr6	29926930	29927176	HLA-K_intron_2	intron	unprocessed_pseudogene	chr6	29926930	29927176
chr6	29927177	29927452	HLA-K_3	exon	unprocessed_pseudogene	chr6	29927177	29927452
chr6	29927453	29928062	HLA-K_intron_3	intron	unprocessed_pseudogene	chr6	29927453	29928062
chr6	29928063	29928328	HLA-K_4	exon	unprocessed_pseudogene	chr6	29928063	29928328
chr6	29928329	29928455	HLA-K_intron_4	intron	unprocessed_pseudogene	chr6	29928329	29928455
chr6	29928456	29928573	HLA-K_5	exon	unprocessed_pseudogene	chr6	29928456	29928573
chr6	29928574	29929184	HLA-K_intron_5	intron	unprocessed_pseudogene	chr6	29928574	29929184
chr6	29929185	29929232	HLA-K_6	exon	unprocessed_pseudogene	chr6	29929185	29929232
chr6	29934101	29934286	HLA-U_1	exon	unprocessed_pseudogene	chr6	29934101	29934286
chr6	32346006	32346314	C6orf10_intron_20	intron	protein_coding	chr6	32343259	32349738
chr6	32526507	32528382	HLA-DRB5_intron_5	intron	protein_coding	chr6	32522175	32530123
chr6	32528403	32529172	HLA-DRB5_intron_5	intron	protein_coding	chr6	32522175	32530123
chr6	32529194	32529272	HLA-DRB5_intron_5	intron	protein_coding	chr6	32522175	32530123
chr6	32529296	32529422	HLA-DRB5_intron_5	intron	protein_coding	chr6	32522175	32530123
chr6	32555849	32557138	HLA-DRB6_intron_4	intron	transcribed_unprocessed_pseudogene	chr6	32554972	32557914
chr6	32557236	32557269	HLA-DRB6_intron_4	intron	transcribed_unprocessed_pseudogene	chr6	32554972	32557914
chr6	32557413	32557475	HLA-DRB6_intron_4	intron	transcribed_unprocessed_pseudogene	chr6	32554972	32557914
chr6	32557667	32557914	HLA-DRB6_intron_4	intron	transcribed_unprocessed_pseudogene	chr6	32554972	32557914
chr6	32557915	32558186	HLA-DRB6_5	exon	transcribed_unprocessed_pseudogene	chr6	32557915	32558186
chr6	32558187	32558401	HLA-DRB6_intron_5	intron	transcribed_unprocessed_pseudogene	chr6	32558187	32559814
chr6	32559091	32559117	HLA-DRB6_intron_5	intron	transcribed_unprocessed_pseudogene	chr6	32558187	32559814
chr6	32559146	32559814	HLA-DRB6_intron_5	intron	transcribed_unprocessed_pseudogene	chr6	32558187	32559814
chr6	32559815	32560022	HLA-DRB6_6	exon	transcribed_unprocessed_pseudogene	chr6	32559815	32560022
chr6	32578769	32579090	HLA-DRB1_UTR_1	three_prime_UTR	protein_coding	chr6	32578769	32579090
chr6	32579105	32580217	HLA-DRB1_intron_1	intron	protein_coding	chr6	32579105	32580245
chr6	32583770	32583795	HLA-DRB1_intron_4	intron	protein_coding	chr6	32581839	32584107
chr6	32583822	32584107	HLA-DRB1_intron_4	intron	protein_coding	chr6	32581839	32584107
chr6	32584108	32584378	HLA-DRB1_5	CDS	protein_coding	chr6	32584108	32584378
chr6	32584379	32585155	HLA-DRB1_intron_5	intron	protein_coding	chr6	32584379	32589641
chr6	32639732	32639759	HLA-DQA1_intron_4	intron	protein_coding	chr6	32637541	32641308
chr6	33084865	33084889	HLA-DPB1_intron_3	intron	protein_coding	chr6	33080936	33084948
chr6	34829018	34829055	UHRF1BP1_intron_4	intron	protein_coding	chr6	34823349	34834215
chr6	35137025	35137048	TCP11_intron_8	intron	protein_coding	chr6	35136219	35140018
chr6	38954423	38954726	DNAH8_intron_83	intron	protein_coding	chr6	38951521	38971590
chr6	41985624	41985925	CCND3_intron_5	intron	protein_coding	chr6	41941849	42030007
chr6	51652566	51652877	PKHD1_intron_6	intron	protein_coding	chr6	51649221	51658950
chr6	51874783	51880801	PKHD1_intron_22	intron	protein_coding	chr6	51870640	51883091
chr6	56098339	56098362	COL21A1_intron_13	intron	protein_coding	chr6	56077574	56101470
chr6	56325429	56325804	COL21A1_intron_32	intron	protein_coding	chr6	56247747	56393969
chr6	63480959	63480991	EEF1B2P5_intron_1	intron	unprocessed_pseudogene	chr6	63480581	63481774
chr6	64637598	64639540	EYS_intron_23	intron	protein_coding	chr6	64626246	64813376
chr6	70187498	70187596	COL19A1_intron_48	intron	protein_coding	chr6	70184916	70188073
chr6	74155732	74156868	AL357507.1_intron_1	intron	lincRNA	chr6	74069589	74347073
chr6	74223006	74223346	AL357507.1_intron_1	intron	lincRNA	chr6	74069589	74347073
chr6	75248083	75248385	COX7A2_intron_5	intron	protein_coding	chr6	75244010	75250054
chr6	83243451	83243528	ME1_intron_7	intron	protein_coding	chr6	83239637	83253627
chr6	105119978	105120295	BVES_intron_3	intron	protein_coding	chr6	105116869	105124545
chr6	106535761	106536066	CRYBG1_intron_8	intron	protein_coding	chr6	106530316	106539401
chr6	106721331	106723005	LINC02532_intron_1	intron	lincRNA	chr6	106718243	106724565
chr6	107778209	107778239	SCML4_intron_10	intron	protein_coding	chr6	107772387	107824124
chr6	116299526	116299558	DSE_intron_3	intron	protein_coding	chr6	116280261	116367007
chr6	124177776	124178084	NKAIN2_intron_2	intron	protein_coding	chr6	124121942	124283002
chr6	124515728	124515833	NKAIN2_intron_6	intron	protein_coding	chr6	124490393	124658184
chr6	129624990	129625917	ARHGAP18_intron_10	intron	protein_coding	chr6	129618853	129629351
chr6	132376502	132376812	MOXD1_intron_11	intron	protein_coding	chr6	132375066	132390420
chr6	133833425	133833524	LINC01312_intron_1	intron	lincRNA	chr6	133821736	133837182
chr6	134475850	134475927	AL078590.2_intron_5	intron	lincRNA	chr6	134475226	134520507
chr6	134496219	134496521	AL078590.2_intron_5	intron	lincRNA	chr6	134475226	134520507
chr6	134475850	134475927	LINC01010_intron_4	intron	lincRNA	chr6	134467945	134476628
chr6	134496219	134496521	LINC01010_intron_5	intron	lincRNA	chr6	134476931	134502786
chr6	136992557	136993047	AL135902.1_intron_2	intron	lincRNA	chr6	136990361	136993172
chr6	142317907	142318144	ADGRG6_intron_3	intron	protein_coding	chr6	142309645	142367564
chr6	142840302	142840377	HIVEP2_intron_9	intron	protein_coding	chr6	142837048	142944799
chr6	151499184	151499336	CCDC170_intron_1	intron	protein_coding	chr6	151494186	151536316
chr6	152708855	152712653	MYCT1_intron_1	intron	protein_coding	chr6	152698099	152721740
chr6	154125790	154126102	OPRM1_intron_11	intron	protein_coding	chr6	154119460	154246691
chr6	154263850	154263913	IPCEF1_intron_10	intron	protein_coding	chr6	154247683	154265910
chr6	154942274	154942318	TIAM2_intron_2	intron	protein_coding	chr6	154860999	154944114
chr6	155066170	155066237	TIAM2_intron_7	intron	protein_coding	chr6	155016362	155090287
chr6	155305223	155305637	TFB1M_intron_5	intron	protein_coding	chr6	155298586	155311186
chr6	157648484	157648508	ZDHHC14_intron_7	intron	protein_coding	chr6	157647369	157653523
chr6	158127250	158128034	SERAC1_intron_7	intron	protein_coding	chr6	158120576	158128106
chr6	158350259	158350282	TULP4_intron_1	intron	protein_coding	chr6	158314269	158413063
chr6	158239079	158239170	SRP72P2_intron_1	intron	processed_pseudogene	chr6	158238404	158241885
chr6	158239660	158239805	SRP72P2_intron_1	intron	processed_pseudogene	chr6	158238404	158241885
chr6	158240634	158240679	SRP72P2_intron_1	intron	processed_pseudogene	chr6	158238404	158241885
chr6	159245746	159246051	FNDC1_intron_14	intron	protein_coding	chr6	159239958	159246899
chr6	159711083	159711268	SOD2_intron_5	intron	protein_coding	chr6	159692864	159730883
chr6	161350730	161351098	PRKN_intron_1	intron	protein_coding	chr6	161350212	161360086
chr6	162010503	162011056	PRKN_intron_9	intron	protein_coding	chr6	161973418	162054089
chr6	166891761	166891791	RPS6KA2_intron_30	intron	protein_coding	chr6	166862671	166906356
chr6	167004620	167004682	FGFR1OP_intron_5	intron	protein_coding	chr6	167004402	167010811
chr6	168316985	168317009	DACT2_intron_6	intron	protein_coding	chr6	168311285	168319386
chr6	168317469	168317543	DACT2_intron_6	intron	protein_coding	chr6	168311285	168319386
chr6	169376782	169376949	LINC02519_intron_2	intron	lincRNA	chr6	169375778	169388199
chr6	170267120	170267381	AL109910.2_1	exon	lincRNA	chr6	170266669	170268285
chr6	170745518	170745977	RPL23AP47_1	exon	processed_pseudogene	chr6	170745518	170745977
chr7	14405	14439	AC215522.3_intron_1	intron	lincRNA	chr7	12823	24312
chr7	14614	14651	AC215522.3_intron_1	intron	lincRNA	chr7	12823	24312
chr7	14760	14789	AC215522.3_intron_1	intron	lincRNA	chr7	12823	24312
chr7	14937	14963	AC215522.3_intron_1	intron	lincRNA	chr7	12823	24312
chr7	15153	15195	AC215522.3_intron_1	intron	lincRNA	chr7	12823	24312
chr7	15219	15243	AC215522.3_intron_1	intron	lincRNA	chr7	12823	24312
chr7	15436	15610	AC215522.3_intron_1	intron	lincRNA	chr7	12823	24312
chr7	16402	16549	AC215522.3_intron_1	intron	lincRNA	chr7	12823	24312
chr7	16579	16623	AC215522.3_intron_1	intron	lincRNA	chr7	12823	24312
chr7	16646	16671	AC215522.3_intron_1	intron	lincRNA	chr7	12823	24312
chr7	18151	18428	AC215522.3_intron_1	intron	lincRNA	chr7	12823	24312
chr7	18449	18780	AC215522.3_intron_1	intron	lincRNA	chr7	12823	24312
chr7	18802	19338	AC215522.3_intron_1	intron	lincRNA	chr7	12823	24312
chr7	19385	19588	AC215522.3_intron_1	intron	lincRNA	chr7	12823	24312
chr7	19617	19680	AC215522.3_intron_1	intron	lincRNA	chr7	12823	24312
chr7	19707	19737	AC215522.3_intron_1	intron	lincRNA	chr7	12823	24312
chr7	19759	20221	AC215522.3_intron_1	intron	lincRNA	chr7	12823	24312
chr7	20385	20469	AC215522.3_intron_1	intron	lincRNA	chr7	12823	24312
chr7	20493	22059	AC215522.3_intron_1	intron	lincRNA	chr7	12823	24312
chr7	24037	24279	AC215522.3_intron_1	intron	lincRNA	chr7	12823	24312
chr7	19018	19172	AC215522.2_1	exon	processed_transcript	chr7	19018	19172
chr7	19173	19338	AC215522.2_intron_1	intron	processed_transcript	chr7	19173	19617
chr7	19385	19588	AC215522.2_intron_1	intron	processed_transcript	chr7	19173	19617
chr7	19618	19680	AC215522.2_2	exon	processed_transcript	chr7	19618	19895
chr7	19707	19737	AC215522.2_2	exon	processed_transcript	chr7	19618	19895
chr7	19759	19895	AC215522.2_2	exon	processed_transcript	chr7	19618	19895
chr7	19896	20221	AC215522.2_intron_2	intron	processed_transcript	chr7	19896	20832
chr7	20385	20469	AC215522.2_intron_2	intron	processed_transcript	chr7	19896	20832
chr7	20493	20832	AC215522.2_intron_2	intron	processed_transcript	chr7	19896	20832
chr7	20833	21029	AC215522.2_3	exon	processed_transcript	chr7	20833	21029
chr7	21030	22059	AC215522.2_intron_3	intron	processed_transcript	chr7	21030	26287
chr7	24037	24279	AC215522.2_intron_3	intron	processed_transcript	chr7	21030	26287
chr7	221333	221691	FAM20C_intron_3	intron	protein_coding	chr7	208977	246413
chr7	224771	225241	FAM20C_intron_3	intron	protein_coding	chr7	208977	246413
chr7	225269	225307	FAM20C_intron_3	intron	protein_coding	chr7	208977	246413
chr7	225328	225366	FAM20C_intron_3	intron	protein_coding	chr7	208977	246413
chr7	566767	567340	PRKAR1B_intron_2	intron	protein_coding	chr7	551471	579254
chr7	1136107	1136142	C7orf50_intron_6	intron	protein_coding	chr7	1127387	1137313
chr7	1904913	1905002	MAD1L1_intron_2	intron	protein_coding	chr7	1898391	1936685
chr7	1991547	1991789	MAD1L1_intron_7	intron	protein_coding	chr7	1980792	2002063
chr7	2940642	2940870	CARD11_intron_20	intron	protein_coding	chr7	2939929	2944210
chr7	5416978	5417004	TNRC18_intron_30	intron	protein_coding	chr7	5407395	5421058
chr7	5930631	5930772	RSPH10B_intron_2	intron	protein_coding	chr7	5928395	5932780
chr7	6421359	6421502	DAGLB_intron_6	intron	protein_coding	chr7	6416922	6421725
chr7	7502696	7502978	COL28A1_intron_26	intron	protein_coding	chr7	7490647	7506012
chr7	8659000	8659213	NXPH1_intron_3	intron	protein_coding	chr7	8435768	8751005
chr7	13070346	13070444	AC011287.1_intron_4	intron	lincRNA	chr7	12802733	13101389
chr7	13070559	13070620	AC011287.1_intron_4	intron	lincRNA	chr7	12802733	13101389
chr7	13201966	13202008	AC011287.1_intron_6	intron	lincRNA	chr7	13102390	13217543
chr7	13623568	13623828	AC011287.1_intron_8	intron	lincRNA	chr7	13310324	13636644
chr7	14870808	14871111	DGKB_intron_25	intron	protein_coding	chr7	14841451	14902590
chr7	14947555	14947589	DGKB_intron_27	intron	protein_coding	chr7	14903362	14974694
chr7	16132148	16134445	ISPD_intron_1	intron	protein_coding	chr7	16091800	16216064
chr7	20119077	20119104	AC007001.1_intron_3	intron	lincRNA	chr7	20114272	20128967
chr7	20709163	20713954	ABCB5_intron_22	intron	protein_coding	chr7	20704808	20723014
chr7	22163155	22163220	RAPGEF5_intron_14	intron	protein_coding	chr7	22162542	22167068
chr7	22433367	22433431	STEAP1B_intron_1	intron	protein_coding	chr7	22419837	22438417
chr7	24638322	24638628	MPP6_intron_5	intron	protein_coding	chr7	24624071	24641714
chr7	27743776	27744104	TAX1BP1_intron_3	intron	protein_coding	chr7	27740270	27748516
chr7	27766419	27766444	TAX1BP1_intron_6	intron	protein_coding	chr7	27766022	27769674
chr7	33309300	33309371	BBS9_intron_10	intron	protein_coding	chr7	33273957	33314258
chr7	33363934	33364247	BBS9_intron_19	intron	protein_coding	chr7	33357996	33367765
chr7	37437686	37438001	ELMO1_intron_27	intron	protein_coding	chr7	37393918	37448673
chr7	37847362	37848286	EPDR1_intron_1	intron	protein_coding	chr7	37683904	37857272
chr7	37958913	37959219	SFRP4_intron_7	intron	protein_coding	chr7	37926775	38025308
chr7	38225582	38225609	STARD3NL_intron_11	intron	protein_coding	chr7	38219661	38228797
chr7	39340745	39340806	POU6F2_intron_9	intron	protein_coding	chr7	39340016	39406598
chr7	40212338	40212416	SUGCT_intron_7	intron	protein_coding	chr7	40195061	40237633
chr7	40839776	40840870	SUGCT_intron_16	intron	protein_coding	chr7	40749498	40860314
chr7	43374532	43374786	HECW1_intron_6	intron	protein_coding	chr7	43360981	43396812
chr7	44227065	44227105	CAMK2B_intron_6	intron	protein_coding	chr7	44226645	44228794
chr7	46326885	46327100	AC023669.2_intron_1	intron	lincRNA	chr7	46302169	46343430
chr7	47972696	47972740	HUS1_intron_3	intron	protein_coding	chr7	47969319	47975611
chr7	49970466	49970492	ZPBP_intron_1	intron	protein_coding	chr7	49937623	49983340
chr7	49980041	49980098	ZPBP_intron_1	intron	protein_coding	chr7	49937623	49983340
chr7	49980276	49980311	ZPBP_intron_1	intron	protein_coding	chr7	49937623	49983340
chr7	49981096	49981668	ZPBP_intron_1	intron	protein_coding	chr7	49937623	49983340
chr7	55887733	55887797	AC092647.5_intron_1	intron	protein_coding	chr7	55887681	55906251
chr7	56995671	56995952	TNRC18P3_intron_2	intron	unprocessed_pseudogene	chr7	56992923	56995952
chr7	56995953	56996071	TNRC18P3_3	exon	unprocessed_pseudogene	chr7	56995953	56996071
chr7	56996072	56996578	TNRC18P3_intron_3	intron	unprocessed_pseudogene	chr7	56996072	56996578
chr7	56996579	56996655	TNRC18P3_4	exon	unprocessed_pseudogene	chr7	56996579	56996655
chr7	56996656	56996760	TNRC18P3_intron_4	intron	unprocessed_pseudogene	chr7	56996656	56996760
chr7	56996761	56996870	TNRC18P3_5	exon	unprocessed_pseudogene	chr7	56996761	56996870
chr7	56996871	57001101	TNRC18P3_intron_5	intron	unprocessed_pseudogene	chr7	56996871	57001101
chr7	57001102	57001219	TNRC18P3_6	exon	unprocessed_pseudogene	chr7	57001102	57001219
chr7	57001220	57002025	TNRC18P3_intron_6	intron	unprocessed_pseudogene	chr7	57001220	57002025
chr7	57002026	57002191	TNRC18P3_7	exon	unprocessed_pseudogene	chr7	57002026	57002191
chr7	57002192	57003295	TNRC18P3_intron_7	intron	unprocessed_pseudogene	chr7	57002192	57003295
chr7	57003296	57004591	TNRC18P3_8	exon	unprocessed_pseudogene	chr7	57003296	57004591
chr7	57004592	57007801	TNRC18P3_intron_8	intron	unprocessed_pseudogene	chr7	57004592	57007801
chr7	57007802	57008039	TNRC18P3_9	exon	unprocessed_pseudogene	chr7	57007802	57008039
chr7	57008040	57008235	TNRC18P3_intron_9	intron	unprocessed_pseudogene	chr7	57008040	57008235
chr7	57008236	57008311	TNRC18P3_10	exon	unprocessed_pseudogene	chr7	57008236	57008311
chr7	57008312	57008944	TNRC18P3_intron_10	intron	unprocessed_pseudogene	chr7	57008312	57008944
chr7	57008945	57009149	TNRC18P3_11	exon	unprocessed_pseudogene	chr7	57008945	57009149
chr7	57014285	57014424	SLC29A4P1_1	exon	unprocessed_pseudogene	chr7	57014285	57014424
chr7	57016344	57016427	SLC29A4P1_intron_1	intron	unprocessed_pseudogene	chr7	57014425	57016548
chr7	57016462	57016507	SLC29A4P1_intron_1	intron	unprocessed_pseudogene	chr7	57014425	57016548
chr7	57014425	57016213	SLC29A4P1_intron_1	intron	unprocessed_pseudogene	chr7	57014425	57016548
chr7	57016589	57016612	SLC29A4P1_2	exon	unprocessed_pseudogene	chr7	57016549	57016790
chr7	63154338	63154410	SEPT14P1_intron_5	intron	unprocessed_pseudogene	chr7	63148830	63154858
chr7	63456076	63456118	ZNF734P_3	exon	unprocessed_pseudogene	chr7	63455378	63456687
chr7	63456345	63456382	ZNF734P_3	exon	unprocessed_pseudogene	chr7	63455378	63456687
chr7	63456452	63456498	ZNF734P_3	exon	unprocessed_pseudogene	chr7	63455378	63456687
chr7	63456531	63456554	ZNF734P_3	exon	unprocessed_pseudogene	chr7	63455378	63456687
chr7	63456622	63456662	ZNF734P_3	exon	unprocessed_pseudogene	chr7	63455378	63456687
chr7	65084161	65084200	GTF2IP14_1	exon	unprocessed_pseudogene	chr7	65084103	65084257
chr7	65227071	65228567	INTS4P1_intron_16	intron	transcribed_unprocessed_pseudogene	chr7	65212795	65230504
chr7	66392672	66393328	LINC00174_intron_5	intron	processed_transcript	chr7	66391543	66393328
chr7	66393329	66393729	LINC00174_6	exon	processed_transcript	chr7	66393329	66393729
chr7	66393730	66395117	LINC00174_intron_6	intron	processed_transcript	chr7	66393730	66395877
chr7	68029143	68029235	AC092637.1_intron_4	intron	lincRNA	chr7	68026217	68031562
chr7	68268803	68268967	AC093655.1_intron_4	intron	lincRNA	chr7	68236437	68288053
chr7	71680260	71680399	GALNT17_intron_10	intron	protein_coding	chr7	71677307	71710759
chr7	71680577	71680697	GALNT17_intron_10	intron	protein_coding	chr7	71677307	71710759
chr7	71701795	71701828	GALNT17_intron_10	intron	protein_coding	chr7	71677307	71710759
chr7	72880975	72881066	POM121_intron_1	intron	protein_coding	chr7	72879886	72890625
chr7	73038416	73038445	AC211476.3_intron_1	intron	unprocessed_pseudogene	chr7	73037526	73039414
chr7	73038485	73038512	AC211476.3_intron_1	intron	unprocessed_pseudogene	chr7	73037526	73039414
chr7	73040006	73040494	AC211476.3_intron_3	intron	unprocessed_pseudogene	chr7	73039782	73041236
chr7	73040521	73041146	AC211476.3_intron_3	intron	unprocessed_pseudogene	chr7	73039782	73041236
chr7	73041254	73041421	AC211476.3_4	exon	unprocessed_pseudogene	chr7	73041237	73041421
chr7	73041422	73041728	AC211476.3_intron_4	intron	unprocessed_pseudogene	chr7	73041422	73044470
chr7	73041846	73041891	AC211476.3_intron_4	intron	unprocessed_pseudogene	chr7	73041422	73044470
chr7	73041937	73041960	AC211476.3_intron_4	intron	unprocessed_pseudogene	chr7	73041422	73044470
chr7	73042414	73042619	AC211476.3_intron_4	intron	unprocessed_pseudogene	chr7	73041422	73044470
chr7	73043312	73043561	AC211476.3_intron_4	intron	unprocessed_pseudogene	chr7	73041422	73044470
chr7	73043602	73043884	AC211476.3_intron_4	intron	unprocessed_pseudogene	chr7	73041422	73044470
chr7	73043910	73044036	AC211476.3_intron_4	intron	unprocessed_pseudogene	chr7	73041422	73044470
chr7	73044088	73044119	AC211476.3_intron_4	intron	unprocessed_pseudogene	chr7	73041422	73044470
chr7	73044142	73044171	AC211476.3_intron_4	intron	unprocessed_pseudogene	chr7	73041422	73044470
chr7	73044225	73044470	AC211476.3_intron_4	intron	unprocessed_pseudogene	chr7	73041422	73044470
chr7	73044471	73044560	AC211476.3_5	exon	unprocessed_pseudogene	chr7	73044471	73044560
chr7	73044561	73044589	AC211476.3_intron_5	intron	unprocessed_pseudogene	chr7	73044561	73049148
chr7	73045064	73045291	AC211476.3_intron_5	intron	unprocessed_pseudogene	chr7	73044561	73049148
chr7	74310036	74310059	CLIP2_intron_1	intron	protein_coding	chr7	74289735	74317478
chr7	74825852	74826628	GTF2IRD2_intron_15	intron	protein_coding	chr7	74825053	74832631
chr7	74826655	74826702	GTF2IRD2_intron_15	intron	protein_coding	chr7	74825053	74832631
chr7	74826737	74826779	GTF2IRD2_intron_15	intron	protein_coding	chr7	74825053	74832631
chr7	74826801	74827133	GTF2IRD2_intron_15	intron	protein_coding	chr7	74825053	74832631
chr7	74827157	74827181	GTF2IRD2_intron_15	intron	protein_coding	chr7	74825053	74832631
chr7	74827226	74831174	GTF2IRD2_intron_15	intron	protein_coding	chr7	74825053	74832631
chr7	74831195	74831230	GTF2IRD2_intron_15	intron	protein_coding	chr7	74825053	74832631
chr7	74831329	74831365	GTF2IRD2_intron_15	intron	protein_coding	chr7	74825053	74832631
chr7	74831907	74831940	GTF2IRD2_intron_15	intron	protein_coding	chr7	74825053	74832631
chr7	74833039	74833066	GTF2IRD2_intron_16	intron	protein_coding	chr7	74832944	74836278
chr7	74833208	74833232	GTF2IRD2_intron_16	intron	protein_coding	chr7	74832944	74836278
chr7	74834058	74836278	GTF2IRD2_intron_16	intron	protein_coding	chr7	74832944	74836278
chr7	74836279	74836378	GTF2IRD2_17	CDS	protein_coding	chr7	74836279	74836378
chr7	74836384	74841310	GTF2IRD2_intron_17	intron	protein_coding	chr7	74836384	74851365
chr7	74841339	74841617	GTF2IRD2_intron_17	intron	protein_coding	chr7	74836384	74851365
chr7	74841753	74841801	GTF2IRD2_intron_17	intron	protein_coding	chr7	74836384	74851365
chr7	74849917	74851365	GTF2IRD2_intron_17	intron	protein_coding	chr7	74836384	74851365
chr7	74851366	74851551	GTF2IRD2_UTR_5	five_prime_UTR	protein_coding	chr7	74851366	74851551
chr7	75022484	75022538	CASTOR2_intron_7	intron	protein_coding	chr7	75021957	75024438
chr7	75293945	75293990	PMS2P10_intron_1	intron	unprocessed_pseudogene	chr7	75288214	75295939
chr7	75337162	75337320	SPDYE15P_1	exon	unprocessed_pseudogene	chr7	75337162	75337320
chr7	75337321	75338260	SPDYE15P_intron_1	intron	unprocessed_pseudogene	chr7	75337321	75338260
chr7	75338261	75338480	SPDYE15P_2	exon	unprocessed_pseudogene	chr7	75338261	75338480
chr7	75338481	75339062	SPDYE15P_intron_2	intron	unprocessed_pseudogene	chr7	75338481	75339062
chr7	75339063	75339090	SPDYE15P_3	exon	unprocessed_pseudogene	chr7	75339063	75339090
chr7	75339091	75339505	SPDYE15P_intron_3	intron	unprocessed_pseudogene	chr7	75339091	75339505
chr7	75339506	75339614	SPDYE15P_4	exon	unprocessed_pseudogene	chr7	75339506	75339614
chr7	75339615	75340795	SPDYE15P_intron_4	intron	unprocessed_pseudogene	chr7	75339615	75340795
chr7	75340796	75340886	SPDYE15P_5	exon	unprocessed_pseudogene	chr7	75340796	75340886
chr7	75340887	75342590	SPDYE15P_intron_5	intron	unprocessed_pseudogene	chr7	75340887	75342590
chr7	75342591	75342797	SPDYE15P_6	exon	unprocessed_pseudogene	chr7	75342591	75342837
chr7	75342838	75342888	SPDYE15P_intron_6	intron	unprocessed_pseudogene	chr7	75342838	75342952
chr7	75342916	75342952	SPDYE15P_intron_6	intron	unprocessed_pseudogene	chr7	75342838	75342952
chr7	75344015	75344107	PMS2P2_1	exon	unprocessed_pseudogene	chr7	75344015	75344107
chr7	75344108	75344410	PMS2P2_intron_1	intron	unprocessed_pseudogene	chr7	75344108	75351834
chr7	75344737	75344860	PMS2P2_intron_1	intron	unprocessed_pseudogene	chr7	75344108	75351834
chr7	75344893	75344954	PMS2P2_intron_1	intron	unprocessed_pseudogene	chr7	75344108	75351834
chr7	75344975	75345182	PMS2P2_intron_1	intron	unprocessed_pseudogene	chr7	75344108	75351834
chr7	75345203	75346734	PMS2P2_intron_1	intron	unprocessed_pseudogene	chr7	75344108	75351834
chr7	75346761	75346807	PMS2P2_intron_1	intron	unprocessed_pseudogene	chr7	75344108	75351834
chr7	75346828	75346858	PMS2P2_intron_1	intron	unprocessed_pseudogene	chr7	75344108	75351834
chr7	75346884	75346978	PMS2P2_intron_1	intron	unprocessed_pseudogene	chr7	75344108	75351834
chr7	75347000	75347165	PMS2P2_intron_1	intron	unprocessed_pseudogene	chr7	75344108	75351834
chr7	75347188	75348857	PMS2P2_intron_1	intron	unprocessed_pseudogene	chr7	75344108	75351834
chr7	75349289	75349323	PMS2P2_intron_1	intron	unprocessed_pseudogene	chr7	75344108	75351834
chr7	75349708	75349844	PMS2P2_intron_1	intron	unprocessed_pseudogene	chr7	75344108	75351834
chr7	75349871	75349911	PMS2P2_intron_1	intron	unprocessed_pseudogene	chr7	75344108	75351834
chr7	75350571	75350594	PMS2P2_intron_1	intron	unprocessed_pseudogene	chr7	75344108	75351834
chr7	75350626	75351826	PMS2P2_intron_1	intron	unprocessed_pseudogene	chr7	75344108	75351834
chr7	75349933	75350382	PMS2P2_intron_1	intron	unprocessed_pseudogene	chr7	75344108	75351834
chr7	75351853	75352021	PMS2P2_2	exon	unprocessed_pseudogene	chr7	75351835	75352021
chr7	75352022	75352337	PMS2P2_intron_2	intron	unprocessed_pseudogene	chr7	75352022	75353288
chr7	75352521	75352571	PMS2P2_intron_2	intron	unprocessed_pseudogene	chr7	75352022	75353288
chr7	75354453	75354491	PMS2P2_intron_4	intron	unprocessed_pseudogene	chr7	75353656	75355547
chr7	75354514	75354550	PMS2P2_intron_4	intron	unprocessed_pseudogene	chr7	75353656	75355547
chr7	75355384	75355547	PMS2P2_intron_4	intron	unprocessed_pseudogene	chr7	75353656	75355547
chr7	75355548	75355688	PMS2P2_5	exon	unprocessed_pseudogene	chr7	75355548	75355688
chr7	75355689	75355794	PMS2P2_intron_5	intron	unprocessed_pseudogene	chr7	75355689	75358908
chr7	75355890	75355936	PMS2P2_intron_5	intron	unprocessed_pseudogene	chr7	75355689	75358908
chr7	75356072	75356186	PMS2P2_intron_5	intron	unprocessed_pseudogene	chr7	75355689	75358908
chr7	75356240	75356394	PMS2P2_intron_5	intron	unprocessed_pseudogene	chr7	75355689	75358908
chr7	75356415	75356511	PMS2P2_intron_5	intron	unprocessed_pseudogene	chr7	75355689	75358908
chr7	75356576	75356799	PMS2P2_intron_5	intron	unprocessed_pseudogene	chr7	75355689	75358908
chr7	75356826	75357122	PMS2P2_intron_5	intron	unprocessed_pseudogene	chr7	75355689	75358908
chr7	75357151	75357255	PMS2P2_intron_5	intron	unprocessed_pseudogene	chr7	75355689	75358908
chr7	75357276	75358908	PMS2P2_intron_5	intron	unprocessed_pseudogene	chr7	75355689	75358908
chr7	75358909	75359256	PMS2P2_6	exon	unprocessed_pseudogene	chr7	75358909	75359256
chr7	75359257	75359387	PMS2P2_intron_6	intron	unprocessed_pseudogene	chr7	75359257	75359387
chr7	75359388	75359550	PMS2P2_7	exon	unprocessed_pseudogene	chr7	75359388	75359550
chr7	76266168	76266250	SRRM3_intron_10	intron	protein_coding	chr7	76265469	76267256
chr7	76266441	76266481	SRRM3_intron_10	intron	protein_coding	chr7	76265469	76267256
chr7	81729026	81729289	HGF_intron_10	intron	protein_coding	chr7	81726018	81729603
chr7	82099422	82099747	CACNA2D1_intron_35	intron	protein_coding	chr7	82084901	82117042
chr7	83096883	83097069	PCLO_intron_22	intron	protein_coding	chr7	82966488	83134248
chr7	84080562	84080871	SEMA3A_intron_13	intron	protein_coding	chr7	84060559	84110468
chr7	84121640	84121938	SEMA3A_intron_14	intron	protein_coding	chr7	84110590	84129121
chr7	84424611	84425089	SEMA3A_intron_21	intron	protein_coding	chr7	84371901	84489094
chr7	89924902	89925161	STEAP2-AS1_intron_1	intron	processed_transcript	chr7	89882556	90209849
chr7	89969569	89969873	STEAP2-AS1_intron_1	intron	processed_transcript	chr7	89882556	90209849
chr7	90665817	90665841	CDK14_intron_7	intron	protein_coding	chr7	90608576	90666338
chr7	90954630	90954924	CDK14_intron_17	intron	protein_coding	chr7	90917725	90955695
chr7	93787629	93793679	GNGT1_intron_1	intron	protein_coding	chr7	93591772	93886504
chr7	101417632	101417677	COL26A1_intron_1	intron	protein_coding	chr7	101363191	101419975
chr7	101489711	101489778	COL26A1_intron_3	intron	protein_coding	chr7	101447788	101533080
chr7	102369213	102369422	PRKRIP1_intron_2	intron	protein_coding	chr7	102366077	102375821
chr7	103822633	103822940	RELN_intron_63	intron	protein_coding	chr7	103776628	103833535
chr7	104546953	104547268	LHFPL3_intron_1	intron	protein_coding	chr7	104329225	104736673
chr7	104824316	104824626	LHFPL3_intron_2	intron	protein_coding	chr7	104736912	104845380
chr7	104833118	104833202	LHFPL3_intron_2	intron	protein_coding	chr7	104736912	104845380
chr7	104833232	104833326	LHFPL3_intron_2	intron	protein_coding	chr7	104736912	104845380
chr7	104833563	104833898	LHFPL3_intron_2	intron	protein_coding	chr7	104736912	104845380
chr7	107419351	107419379	COG5_intron_16	intron	protein_coding	chr7	107412633	107527235
chr7	107419667	107419701	COG5_intron_16	intron	protein_coding	chr7	107412633	107527235
chr7	108177643	108177722	NRCAM_intron_7	intron	protein_coding	chr7	108176607	108177988
chr7	110896488	110896656	IMMP2L_intron_2	intron	protein_coding	chr7	110886696	110962306
chr7	110902639	110902953	IMMP2L_intron_2	intron	protein_coding	chr7	110886696	110962306
chr7	117201960	117202260	ST7_intron_19	intron	protein_coding	chr7	117190937	117209785
chr7	121649076	121649405	AC004875.1_intron_2	intron	lincRNA	chr7	121643759	121650251
chr7	122705722	122705948	CADPS2_intron_30	intron	protein_coding	chr7	122663570	122736953
chr7	127980111	127980419	SND1_intron_15	intron	protein_coding	chr7	127929330	127990945
chr7	128669171	128669474	AC018638.3_intron_1	intron	processed_pseudogene	chr7	128669170	128669842
chr7	132698082	132698750	AC009365.1_intron_5	intron	lincRNA	chr7	132672295	132724775
chr7	133422934	133423249	EXOC4_intron_7	intron	protein_coding	chr7	133375003	133475326
chr7	134920258	134920342	CALD1_intron_8	intron	protein_coding	chr7	134891674	134928047
chr7	137770538	137770832	DGKI_intron_34	intron	protein_coding	chr7	137690005	137843386
chr7	138611711	138612463	SVOPL_intron_2	intron	protein_coding	chr7	138596531	138621044
chr7	138615526	138615752	SVOPL_intron_2	intron	protein_coding	chr7	138596531	138621044
chr7	138637457	138637492	SVOPL_intron_7	intron	protein_coding	chr7	138630123	138644715
chr7	142041915	142043676	MGAM_intron_24	intron	protein_coding	chr7	142040847	142047783
chr7	142044671	142044766	MGAM_intron_24	intron	protein_coding	chr7	142040847	142047783
chr7	142044823	142044885	MGAM_intron_24	intron	protein_coding	chr7	142040847	142047783
chr7	143601827	143601965	TCAF1P1_intron_4	intron	unprocessed_pseudogene	chr7	143601628	143602772
chr7	143602023	143602071	TCAF1P1_intron_4	intron	unprocessed_pseudogene	chr7	143601628	143602772
chr7	143602233	143602268	TCAF1P1_intron_4	intron	unprocessed_pseudogene	chr7	143601628	143602772
chr7	143602297	143602351	TCAF1P1_intron_4	intron	unprocessed_pseudogene	chr7	143601628	143602772
chr7	143602562	143602624	TCAF1P1_intron_4	intron	unprocessed_pseudogene	chr7	143601628	143602772
chr7	143602671	143602744	TCAF1P1_intron_4	intron	unprocessed_pseudogene	chr7	143601628	143602772
chr7	143603745	143603789	TCAF1P1_intron_6	intron	unprocessed_pseudogene	chr7	143603653	143604583
chr7	143603813	143603871	TCAF1P1_intron_6	intron	unprocessed_pseudogene	chr7	143603653	143604583
chr7	143604008	143604043	TCAF1P1_intron_6	intron	unprocessed_pseudogene	chr7	143603653	143604583
chr7	143604469	143604583	TCAF1P1_intron_6	intron	unprocessed_pseudogene	chr7	143603653	143604583
chr7	143604584	143604839	TCAF1P1_7	exon	unprocessed_pseudogene	chr7	143604584	143604839
chr7	143620952	143621020	TCAF2_UTR_1	five_prime_UTR	protein_coding	chr7	143620952	143621020
chr7	143625659	143625701	TCAF2_intron_1	intron	protein_coding	chr7	143621021	143702979
chr7	143625731	143626515	TCAF2_intron_1	intron	protein_coding	chr7	143621021	143702979
chr7	143626541	143626669	TCAF2_intron_1	intron	protein_coding	chr7	143621021	143702979
chr7	143641420	143641588	TCAF2_intron_1	intron	protein_coding	chr7	143621021	143702979
chr7	143641611	143641656	TCAF2_intron_1	intron	protein_coding	chr7	143621021	143702979
chr7	143641678	143642622	TCAF2_intron_1	intron	protein_coding	chr7	143621021	143702979
chr7	143642644	143642714	TCAF2_intron_1	intron	protein_coding	chr7	143621021	143702979
chr7	143642740	143642864	TCAF2_intron_1	intron	protein_coding	chr7	143621021	143702979
chr7	143643005	143643262	TCAF2_intron_1	intron	protein_coding	chr7	143621021	143702979
chr7	143643285	143643416	TCAF2_intron_1	intron	protein_coding	chr7	143621021	143702979
chr7	143643443	143643614	TCAF2_intron_1	intron	protein_coding	chr7	143621021	143702979
chr7	143643639	143643819	TCAF2_intron_1	intron	protein_coding	chr7	143621021	143702979
chr7	143644350	143645067	TCAF2_intron_1	intron	protein_coding	chr7	143621021	143702979
chr7	143645095	143645160	TCAF2_intron_1	intron	protein_coding	chr7	143621021	143702979
chr7	143645353	143645570	TCAF2_intron_1	intron	protein_coding	chr7	143621021	143702979
chr7	143649516	143650804	TCAF2_intron_1	intron	protein_coding	chr7	143621021	143702979
chr7	143700804	143702137	TCAF2_intron_1	intron	protein_coding	chr7	143621021	143702979
chr7	143702199	143702326	TCAF2_intron_1	intron	protein_coding	chr7	143621021	143702979
chr7	143702567	143702628	TCAF2_intron_1	intron	protein_coding	chr7	143621021	143702979
chr7	143702798	143702979	TCAF2_intron_1	intron	protein_coding	chr7	143621021	143702979
chr7	143621021	143625620	TCAF2_intron_1	intron	protein_coding	chr7	143621021	143702979
chr7	143702994	143703057	TCAF2_1	CDS	protein_coding	chr7	143702994	143703617
chr7	143703079	143703291	TCAF2_1	CDS	protein_coding	chr7	143702994	143703617
chr7	143641420	143641588	TCAF2C_intron_1	intron	protein_coding	chr7	143639925	143642638
chr7	143641611	143641656	TCAF2C_intron_1	intron	protein_coding	chr7	143639925	143642638
chr7	143641678	143642622	TCAF2C_intron_1	intron	protein_coding	chr7	143639925	143642638
chr7	143642644	143642714	TCAF2C_2	CDS	protein_coding	chr7	143642639	143642977
chr7	143642740	143642864	TCAF2C_2	CDS	protein_coding	chr7	143642639	143642977
chr7	143643005	143643262	TCAF2C_intron_2	intron	protein_coding	chr7	143642978	143643885
chr7	143643285	143643416	TCAF2C_intron_2	intron	protein_coding	chr7	143642978	143643885
chr7	143643443	143643614	TCAF2C_intron_2	intron	protein_coding	chr7	143642978	143643885
chr7	143643639	143643819	TCAF2C_intron_2	intron	protein_coding	chr7	143642978	143643885
chr7	143644350	143644464	TCAF2C_intron_3	intron	protein_coding	chr7	143644127	143644464
chr7	143644465	143644679	TCAF2C_4	CDS	protein_coding	chr7	143644465	143644679
chr7	143644680	143645067	TCAF2C_intron_4	intron	protein_coding	chr7	143644680	143645949
chr7	143645095	143645160	TCAF2C_intron_4	intron	protein_coding	chr7	143644680	143645949
chr7	143645353	143645570	TCAF2C_intron_4	intron	protein_coding	chr7	143644680	143645949
chr7	144685667	144685804	TPK1_intron_9	intron	protein_coding	chr7	144682979	144724108
chr7	148375774	148379228	CNTNAP2_intron_24	intron	protein_coding	chr7	148339634	148383647
chr7	148866517	148866542	EZH2_intron_19	intron	protein_coding	chr7	148847306	148883195
chr7	149121098	149121394	ZNF425_intron_3	intron	protein_coding	chr7	149118349	149126128
chr7	151360916	151361034	NUB1_intron_8	intron	protein_coding	chr7	151360248	151366937
chr7	153959284	153959307	DPP6_intron_1	intron	protein_coding	chr7	153887735	154052416
chr7	154456738	154457984	DPP6_intron_4	intron	protein_coding	chr7	154446329	154474937
chr7	154657150	154657412	DPP6_intron_9	intron	protein_coding	chr7	154637874	154669358
chr7	154817773	154817830	DPP6_intron_19	intron	protein_coding	chr7	154807113	154853778
chr7	157776502	157776541	PTPRN2_intron_11	intron	protein_coding	chr7	157682938	157898671
chr7	157776592	157776700	PTPRN2_intron_11	intron	protein_coding	chr7	157682938	157898671
chr7	157776729	157776809	PTPRN2_intron_11	intron	protein_coding	chr7	157682938	157898671
chr7	157858295	157858487	PTPRN2_intron_11	intron	protein_coding	chr7	157682938	157898671
chr7	157859184	157859259	PTPRN2_intron_11	intron	protein_coding	chr7	157682938	157898671
chr7	157941160	157941205	PTPRN2_intron_12	intron	protein_coding	chr7	157898738	158081296
chr7	157942164	157942189	PTPRN2_intron_12	intron	protein_coding	chr7	157898738	158081296
chr7	157954184	157954214	PTPRN2_intron_12	intron	protein_coding	chr7	157898738	158081296
chr7	158077536	158077573	PTPRN2_intron_12	intron	protein_coding	chr7	157898738	158081296
chr7	158276236	158276423	PTPRN2_intron_20	intron	protein_coding	chr7	158205278	158316817
chr7	158295256	158295452	PTPRN2_intron_20	intron	protein_coding	chr7	158205278	158316817
chr7	158349103	158349315	PTPRN2_intron_21	intron	protein_coding	chr7	158316933	158489733
chr7	158796949	158797030	ESYT2_intron_20	intron	protein_coding	chr7	158793727	158797940
chr8	150584	150728	AC131281.2_1	exon	processed_pseudogene	chr8	150584	150728
chr8	200385	200562	SEPT14P8_1	exon	unprocessed_pseudogene	chr8	200385	200562
chr8	202660	202747	AC131281.1_1	exon	unprocessed_pseudogene	chr8	202660	202747
chr8	202748	202820	AC131281.1_intron_1	intron	unprocessed_pseudogene	chr8	202748	202820
chr8	202821	202897	AC131281.1_2	exon	unprocessed_pseudogene	chr8	202821	202897
chr8	528390	528666	TDRP_intron_2	intron	protein_coding	chr8	494598	544648
chr8	644401	649411	ERICH1_intron_1	intron	protein_coding	chr8	615285	664198
chr8	1240795	1241054	DLGAP2_intron_3	intron	protein_coding	chr8	907967	1258849
chr8	1375288	1375679	DLGAP2_intron_4	intron	protein_coding	chr8	1258884	1501364
chr8	1388542	1388692	DLGAP2_intron_4	intron	protein_coding	chr8	1258884	1501364
chr8	1394796	1406060	DLGAP2_intron_4	intron	protein_coding	chr8	1258884	1501364
chr8	1406093	1406338	DLGAP2_intron_4	intron	protein_coding	chr8	1258884	1501364
chr8	1442212	1442259	DLGAP2_intron_4	intron	protein_coding	chr8	1258884	1501364
chr8	1461432	1461577	DLGAP2_intron_4	intron	protein_coding	chr8	1258884	1501364
chr8	1461706	1461980	DLGAP2_intron_4	intron	protein_coding	chr8	1258884	1501364
chr8	1462114	1462417	DLGAP2_intron_4	intron	protein_coding	chr8	1258884	1501364
chr8	4265367	4267435	CSMD1_intron_70	intron	protein_coding	chr8	4032101	4419951
chr8	4486137	4486248	CSMD1_intron_71	intron	protein_coding	chr8	4420066	4637340
chr8	6114040	6114812	AC009435.1_intron_4	intron	lincRNA	chr8	6100452	6257410
chr8	6150747	6150826	AC009435.1_intron_4	intron	lincRNA	chr8	6100452	6257410
chr8	6730318	6730627	AGPAT5_intron_2	intron	protein_coding	chr8	6724940	6730709
chr8	7200756	7200857	AF228730.1_1	exon	processed_pseudogene	chr8	7200756	7200857
chr8	7497549	7509079	DEFB107B_intron_1	intron	protein_coding	chr8	7496004	7509079
chr8	7509080	7509223	DEFB107B_2	CDS	protein_coding	chr8	7509080	7509223
chr8	7509223	7509295	DEFB107B_UTR_2	three_prime_UTR	protein_coding	chr8	7509223	7509311
chr8	7715489	7715564	FAM90A14P_1	exon	unprocessed_pseudogene	chr8	7715443	7715565
chr8	7716059	7716186	FAM90A14P_2	exon	unprocessed_pseudogene	chr8	7716059	7716259
chr8	7716209	7716259	FAM90A14P_2	exon	unprocessed_pseudogene	chr8	7716059	7716259
chr8	7716260	7716716	FAM90A14P_intron_2	intron	unprocessed_pseudogene	chr8	7716260	7716716
chr8	7716717	7716826	FAM90A14P_3	exon	unprocessed_pseudogene	chr8	7716717	7716826
chr8	7716827	7717489	FAM90A14P_intron_3	intron	unprocessed_pseudogene	chr8	7716827	7717489
chr8	7717490	7718453	FAM90A14P_4	exon	unprocessed_pseudogene	chr8	7717490	7718453
chr8	7723091	7723213	FAM90A18P_1	exon	unprocessed_pseudogene	chr8	7723091	7723213
chr8	7723214	7723706	FAM90A18P_intron_1	intron	unprocessed_pseudogene	chr8	7723214	7723706
chr8	7723852	7723907	FAM90A18P_2	exon	unprocessed_pseudogene	chr8	7723707	7723907
chr8	7723707	7723830	FAM90A18P_2	exon	unprocessed_pseudogene	chr8	7723707	7723907
chr8	7723908	7724145	FAM90A18P_intron_2	intron	unprocessed_pseudogene	chr8	7723908	7724364
chr8	7724172	7724207	FAM90A18P_intron_2	intron	unprocessed_pseudogene	chr8	7723908	7724364
chr8	7724240	7724364	FAM90A18P_intron_2	intron	unprocessed_pseudogene	chr8	7723908	7724364
chr8	7724402	7724474	FAM90A18P_3	exon	unprocessed_pseudogene	chr8	7724365	7724474
chr8	7724475	7725137	FAM90A18P_intron_3	intron	unprocessed_pseudogene	chr8	7724475	7725137
chr8	7725138	7726101	FAM90A18P_4	exon	unprocessed_pseudogene	chr8	7725138	7726101
chr8	7856194	7856237	SPAG11A_intron_3	intron	protein_coding	chr8	7850437	7859176
chr8	7856899	7856957	SPAG11A_intron_3	intron	protein_coding	chr8	7850437	7859176
chr8	7856991	7857082	SPAG11A_intron_3	intron	protein_coding	chr8	7850437	7859176
chr8	7857544	7857568	SPAG11A_intron_3	intron	protein_coding	chr8	7850437	7859176
chr8	7857637	7857713	SPAG11A_intron_3	intron	protein_coding	chr8	7850437	7859176
chr8	7857867	7857903	SPAG11A_intron_3	intron	protein_coding	chr8	7850437	7859176
chr8	7858070	7858117	SPAG11A_intron_3	intron	protein_coding	chr8	7850437	7859176
chr8	7858187	7858261	SPAG11A_intron_3	intron	protein_coding	chr8	7850437	7859176
chr8	7858711	7859176	SPAG11A_intron_3	intron	protein_coding	chr8	7850437	7859176
chr8	7859177	7859230	SPAG11A_UTR_3	five_prime_UTR	protein_coding	chr8	7859177	7859230
chr8	7859230	7859285	SPAG11A_4	CDS	protein_coding	chr8	7859230	7859285
chr8	7859286	7859398	SPAG11A_intron_4	intron	protein_coding	chr8	7859286	7860345
chr8	7891003	7892555	HSPD1P2_1	exon	processed_pseudogene	chr8	7891003	7892555
chr8	7894629	7894712	DEFB4A_UTR_1	five_prime_UTR	protein_coding	chr8	7894629	7894712
chr8	7894712	7894770	DEFB4A_1	CDS	protein_coding	chr8	7894712	7894770
chr8	7894771	7896472	DEFB4A_intron_1	intron	protein_coding	chr8	7894771	7896472
chr8	7896473	7896610	DEFB4A_2	CDS	protein_coding	chr8	7896473	7896610
chr8	7896610	7896711	DEFB4A_UTR_2	three_prime_UTR	protein_coding	chr8	7896610	7896711
chr8	7959981	7960009	FAM66E_intron_1	intron	lincRNA	chr8	7955559	7960491
chr8	7960064	7960179	FAM66E_intron_1	intron	lincRNA	chr8	7955559	7960491
chr8	7960206	7960491	FAM66E_intron_1	intron	lincRNA	chr8	7955559	7960491
chr8	7960492	7960986	FAM66E_2	exon	lincRNA	chr8	7960492	7960986
chr8	7960987	7961231	FAM66E_intron_2	intron	lincRNA	chr8	7960987	7961231
chr8	7961232	7961406	FAM66E_3	exon	lincRNA	chr8	7961232	7961406
chr8	7961407	7961463	FAM66E_intron_3	intron	lincRNA	chr8	7961407	7984263
chr8	7961488	7961564	FAM66E_intron_3	intron	lincRNA	chr8	7961407	7984263
chr8	7961591	7984263	FAM66E_intron_3	intron	lincRNA	chr8	7961407	7984263
chr8	7984264	7984400	FAM66E_4	exon	lincRNA	chr8	7984264	7984400
chr8	7984401	7984953	FAM66E_intron_4	intron	lincRNA	chr8	7984401	7984953
chr8	7984954	7985233	FAM66E_5	exon	lincRNA	chr8	7984954	7985233
chr8	7985234	7985463	FAM66E_intron_5	intron	lincRNA	chr8	7985234	7985463
chr8	7985464	7985548	FAM66E_6	exon	lincRNA	chr8	7985464	7985548
chr8	7985549	7986004	FAM66E_intron_6	intron	lincRNA	chr8	7985549	7986004
chr8	7986005	7986073	FAM66E_7	exon	lincRNA	chr8	7986005	7986073
chr8	7986074	7986535	FAM66E_intron_7	intron	lincRNA	chr8	7986074	7986535
chr8	7986536	7986601	FAM66E_8	exon	lincRNA	chr8	7986536	7986601
chr8	7986602	7987008	FAM66E_intron_8	intron	lincRNA	chr8	7986602	7987008
chr8	7987009	7987270	FAM66E_9	exon	lincRNA	chr8	7987009	7987270
chr8	7987271	7990522	FAM66E_intron_9	intron	lincRNA	chr8	7987271	7990522
chr8	7990523	7990697	FAM66E_10	exon	lincRNA	chr8	7990523	7990697
chr8	7990698	8008193	FAM66E_intron_10	intron	lincRNA	chr8	7990698	8008193
chr8	8008194	8008755	FAM66E_11	exon	lincRNA	chr8	8008194	8008755
chr8	7967344	7968544	AC130365.1_1	exon	unprocessed_pseudogene	chr8	7967344	7968544
chr8	7971661	7973253	USP17L8_1	CDS	protein_coding	chr8	7971661	7973253
chr8	7976393	7977985	USP17L3_1	CDS	protein_coding	chr8	7976393	7977985
chr8	7990415	7990620	DEFB109C_1	exon	unprocessed_pseudogene	chr8	7990415	7990620
chr8	7990621	7997462	DEFB109C_intron_1	intron	unprocessed_pseudogene	chr8	7990621	7997462
chr8	7997463	7997521	DEFB109C_2	exon	unprocessed_pseudogene	chr8	7997463	7997521
chr8	8012633	8012712	FAM90A11P_1	exon	unprocessed_pseudogene	chr8	8011782	8013304
chr8	8012753	8012801	FAM90A11P_1	exon	unprocessed_pseudogene	chr8	8011782	8013304
chr8	8011782	8012467	FAM90A11P_1	exon	unprocessed_pseudogene	chr8	8011782	8013304
chr8	8084566	8086005	AC105233.5_intron_2	intron	processed_transcript	chr8	8065817	8086005
chr8	8086006	8086223	AC105233.5_3	exon	processed_transcript	chr8	8086006	8086223
chr8	8086224	8093081	AC105233.5_intron_3	intron	processed_transcript	chr8	8086224	8146707
chr8	8098936	8098979	AC105233.5_intron_3	intron	processed_transcript	chr8	8086224	8146707
chr8	8099146	8099169	AC105233.5_intron_3	intron	processed_transcript	chr8	8086224	8146707
chr8	8129119	8129635	AC105233.5_intron_3	intron	processed_transcript	chr8	8086224	8146707
chr8	8129663	8129715	AC105233.5_intron_3	intron	processed_transcript	chr8	8086224	8146707
chr8	8129742	8129961	AC105233.5_intron_3	intron	processed_transcript	chr8	8086224	8146707
chr8	8130036	8130059	AC105233.5_intron_3	intron	processed_transcript	chr8	8086224	8146707
chr8	8130148	8130184	AC105233.5_intron_3	intron	processed_transcript	chr8	8086224	8146707
chr8	8130527	8130561	AC105233.5_intron_3	intron	processed_transcript	chr8	8086224	8146707
chr8	8130614	8130643	AC105233.5_intron_3	intron	processed_transcript	chr8	8086224	8146707
chr8	8099456	8129097	AC105233.5_intron_3	intron	processed_transcript	chr8	8086224	8146707
chr8	8086022	8086765	AC105233.3_1	exon	processed_pseudogene	chr8	8086022	8086765
chr8	8088941	8089089	MIR548I3_1	exon	miRNA	chr8	8088941	8089089
chr8	8116745	8116949	SNRPCP17_1	exon	processed_pseudogene	chr8	8116745	8116949
chr8	9771391	9771481	TNKS_intron_27	intron	protein_coding	chr8	9770263	9772367
chr8	12070974	12070997	DEFB130B_intron_1	intron	protein_coding	chr8	12064571	12071688
chr8	12071145	12071180	DEFB130B_intron_1	intron	protein_coding	chr8	12064571	12071688
chr8	12071251	12071385	DEFB130B_intron_1	intron	protein_coding	chr8	12064571	12071688
chr8	12071407	12071434	DEFB130B_intron_1	intron	protein_coding	chr8	12064571	12071688
chr8	12071456	12071481	DEFB130B_intron_1	intron	protein_coding	chr8	12064571	12071688
chr8	12071511	12071688	DEFB130B_intron_1	intron	protein_coding	chr8	12064571	12071688
chr8	12071689	12071747	DEFB130B_2	CDS	protein_coding	chr8	12071689	12071747
chr8	12087396	12087445	RNA5SP253_1	exon	rRNA	chr8	12087396	12087445
chr8	12095176	12095339	DEFB108D_1	exon	unprocessed_pseudogene	chr8	12095176	12095339
chr8	12095340	12099477	DEFB108D_intron_1	intron	unprocessed_pseudogene	chr8	12095340	12099477
chr8	12099478	12099536	DEFB108D_2	exon	unprocessed_pseudogene	chr8	12099478	12099536
chr8	12104389	12104433	ZNF705D_UTR_1	five_prime_UTR	protein_coding	chr8	12104389	12104433
chr8	12104434	12108121	ZNF705D_intron_1	intron	protein_coding	chr8	12104434	12108121
chr8	12108122	12108193	ZNF705D_UTR_2	five_prime_UTR	protein_coding	chr8	12108122	12108193
chr8	12108206	12109898	ZNF705D_intron_2	intron	protein_coding	chr8	12108206	12109898
chr8	12109899	12110026	ZNF705D_2	CDS	protein_coding	chr8	12109899	12110026
chr8	12110027	12110798	ZNF705D_intron_3	intron	protein_coding	chr8	12110027	12110798
chr8	12110799	12110895	ZNF705D_3	CDS	protein_coding	chr8	12110799	12110895
chr8	12110896	12111430	ZNF705D_intron_4	intron	protein_coding	chr8	12110896	12111430
chr8	12111431	12111514	ZNF705D_4	CDS	protein_coding	chr8	12111431	12111514
chr8	12111515	12112572	ZNF705D_intron_5	intron	protein_coding	chr8	12111515	12112572
chr8	12112573	12113158	ZNF705D_5	CDS	protein_coding	chr8	12112573	12113158
chr8	12113158	12115516	ZNF705D_UTR_3	three_prime_UTR	protein_coding	chr8	12113158	12115516
chr8	12128107	12129298	AC130366.1_1	exon	processed_pseudogene	chr8	12128107	12129298
chr8	12132417	12134438	USP17L7_UTR_1	five_prime_UTR	protein_coding	chr8	12132417	12134438
chr8	12137168	12139077	USP17L2_UTR_1	five_prime_UTR	protein_coding	chr8	12137168	12139077
chr8	12150895	12151134	DEFB109D_1	exon	processed_pseudogene	chr8	12150895	12151134
chr8	12293555	12296147	DEFB131D_intron_1	intron	unprocessed_pseudogene	chr8	12290223	12296147
chr8	12296148	12296180	DEFB131D_2	exon	unprocessed_pseudogene	chr8	12296148	12296180
chr8	12416761	12416815	FAM90A25P_2	exon	unprocessed_pseudogene	chr8	12416706	12416815
chr8	12416816	12416917	FAM90A25P_intron_2	intron	unprocessed_pseudogene	chr8	12416816	12417272
chr8	12416963	12417272	FAM90A25P_intron_2	intron	unprocessed_pseudogene	chr8	12416816	12417272
chr8	12417273	12417473	FAM90A25P_3	exon	unprocessed_pseudogene	chr8	12417273	12417473
chr8	12417474	12417966	FAM90A25P_intron_3	intron	unprocessed_pseudogene	chr8	12417474	12417966
chr8	12417967	12418090	FAM90A25P_4	exon	unprocessed_pseudogene	chr8	12417967	12418090
chr8	12421032	12421144	ALG1L12P_1	exon	unprocessed_pseudogene	chr8	12421032	12421144
chr8	12421145	12422679	ALG1L12P_intron_1	intron	unprocessed_pseudogene	chr8	12421145	12422679
chr8	12422680	12422795	ALG1L12P_2	exon	unprocessed_pseudogene	chr8	12422680	12422795
chr8	12422796	12423803	ALG1L12P_intron_2	intron	unprocessed_pseudogene	chr8	12422796	12423803
chr8	12423804	12423880	ALG1L12P_3	exon	unprocessed_pseudogene	chr8	12423804	12423880
chr8	12423881	12424869	ALG1L12P_intron_3	intron	unprocessed_pseudogene	chr8	12423881	12424869
chr8	12424870	12425000	ALG1L12P_4	exon	unprocessed_pseudogene	chr8	12424870	12425000
chr8	12425614	12425888	FAM86B2_UTR_1	three_prime_UTR	protein_coding	chr8	12425614	12425888
chr8	12425888	12425989	FAM86B2_1	CDS	protein_coding	chr8	12425888	12425989
chr8	12426777	12426813	FAM86B2_intron_1	intron	protein_coding	chr8	12425990	12427655
chr8	12426902	12426943	FAM86B2_intron_1	intron	protein_coding	chr8	12425990	12427655
chr8	12425990	12426686	FAM86B2_intron_1	intron	protein_coding	chr8	12425990	12427655
chr8	12609996	12611675	AC068587.4_intron_17	intron	processed_transcript	chr8	12607991	12626390
chr8	13188823	13188846	DLC1_intron_15	intron	protein_coding	chr8	13133475	13214573
chr8	15143768	15144077	SGCZ_intron_7	intron	protein_coding	chr8	14554927	15237583
chr8	16689254	16689338	AC068992.1_intron_2	intron	lincRNA	chr8	16687041	16690795
chr8	18569639	18569851	PSD3_intron_3	intron	protein_coding	chr8	18557491	18572526
chr8	18597110	18598434	PSD3_intron_5	intron	protein_coding	chr8	18575286	18600362
chr8	18793948	18794915	PSD3_intron_11	intron	protein_coding	chr8	18765539	18799289
chr8	18865252	18865293	PSD3_intron_19	intron	protein_coding	chr8	18854375	18867672
chr8	19102257	19102444	AC100849.1_intron_2	intron	lincRNA	chr8	19086922	19183672
chr8	19102257	19102444	AC100849.2_intron_2	intron	lincRNA	chr8	19095670	19114883
chr8	19666864	19667040	CSGALNACT1_intron_11	intron	protein_coding	chr8	19602496	19682471
chr8	22396491	22396521	SLC39A14_intron_4	intron	protein_coding	chr8	22393233	22398226
chr8	25209168	25213136	DOCK5_intron_1	intron	protein_coding	chr8	25184952	25243672
chr8	25469705	25469761	CDCA2_intron_5	intron	protein_coding	chr8	25468414	25469894
chr8	27802624	27802656	ESCO2_intron_12	intron	protein_coding	chr8	27799717	27803304
chr8	27805000	27805311	ESCO2_UTR_5	three_prime_UTR	protein_coding	chr8	27803438	27805316
chr8	27826543	27826814	PBK_intron_5	intron	protein_coding	chr8	27823206	27828103
chr8	28817727	28817788	INTS9_intron_11	intron	protein_coding	chr8	28813613	28835290
chr8	30534771	30535063	RBPMS_intron_9	intron	protein_coding	chr8	30504437	30544492
chr8	31713737	31714078	NRG1_intron_3	intron	protein_coding	chr8	31641770	32221040
chr8	35247655	35249041	UNC5D_intron_1	intron	protein_coding	chr8	35235888	35544390
chr8	38525890	38525937	C8orf86_intron_2	intron	protein_coding	chr8	38516513	38528321
chr8	40118544	40118629	AC022733.1_intron_1	intron	lincRNA	chr8	40114874	40125524
chr8	42327810	42328107	IKBKB_intron_21	intron	protein_coding	chr8	42326098	42329122
chr8	50645154	50645182	SNTG1_intron_18	intron	protein_coding	chr8	50644457	50656907
chr8	52698669	52698697	RB1CC1_intron_23	intron	protein_coding	chr8	52686968	52714073
chr8	54059300	54059603	LYPLA1_intron_4	intron	protein_coding	chr8	54055134	54062252
chr8	55746046	55746170	TMEM68_intron_3	intron	protein_coding	chr8	55746036	55746170
chr8	55763719	55763846	TMEM68_intron_8	intron	protein_coding	chr8	55763702	55763934
chr8	57527463	57527669	AC090796.1_intron_1	intron	lincRNA	chr8	57492976	57545467
chr8	62581816	62581882	NKAIN3_intron_2	intron	protein_coding	chr8	62579677	62589712
chr8	85714922	85715833	REXO1L12P_1	exon	processed_pseudogene	chr8	85714922	85715833
chr8	87136691	87136803	CNBD1_intron_4	intron	protein_coding	chr8	86939755	87205991
chr8	88209627	88209650	MMP16_intron_9	intron	protein_coding	chr8	88197307	88327073
chr8	95333037	95333159	C8orf37-AS1_intron_4	intron	lincRNA	chr8	95301193	95432624
chr8	96787835	96787898	CPQ_intron_6	intron	protein_coding	chr8	96785331	96834971
chr8	98825858	98825890	STK3_intron_11	intron	protein_coding	chr8	98825682	98883645
chr8	100051632	100051657	RGS22_intron_19	intron	protein_coding	chr8	100047597	100052800
chr8	105877068	105877824	ZFPM2-AS1_intron_7	intron	processed_transcript	chr8	105798443	105911803
chr8	106498881	106499190	OXR1_intron_2	intron	protein_coding	chr8	106448049	106518941
chr8	106716342	106716655	OXR1_intron_14	intron	protein_coding	chr8	106713986	106726010
chr8	107361565	107361604	ANGPT1_intron_9	intron	protein_coding	chr8	107347098	107494561
chr8	107368489	107368854	ANGPT1_intron_9	intron	protein_coding	chr8	107347098	107494561
chr8	111156006	111156349	LINC01609_intron_3	intron	lincRNA	chr8	111116601	111183290
chr8	111541849	111541885	LINC02237_intron_8	intron	lincRNA	chr8	111515337	111542047
chr8	115476005	115476318	TRPS1_intron_2	intron	protein_coding	chr8	115418453	115492186
chr8	117097540	117097902	SLC30A8_intron_4	intron	protein_coding	chr8	117039259	117134806
chr8	117968545	117968572	EXT1_intron_11	intron	protein_coding	chr8	117837202	118110083
chr8	120522090	120522126	MTBP_intron_20	intron	protein_coding	chr8	120518818	120522652
chr8	122875148	122875177	ZHX2_intron_2	intron	protein_coding	chr8	122863540	122951290
chr8	125324566	125324872	NSMCE2_intron_8	intron	protein_coding	chr8	125182797	125357217
chr8	125478043	125478140	AC091114.1_intron_2	intron	lincRNA	chr8	125473315	125522773
chr8	128452925	128452959	LINC00824_intron_11	intron	processed_transcript	chr8	128428385	128559021
chr8	135626770	135626811	KHDRBS3_intron_9	intron	protein_coding	chr8	135607038	135645057
chr8	137848318	137848629	AC046195.1_intron_2	intron	lincRNA	chr8	137837886	138083055
chr8	139872730	139872924	TRAPPC9_intron_2	intron	protein_coding	chr8	139732203	139885877
chr8	139923093	139923122	TRAPPC9_intron_4	intron	protein_coding	chr8	139910301	139988724
chr8	140110391	140110570	TRAPPC9_intron_6	intron	protein_coding	chr8	140024080	140221457
chr8	143213620	143213645	GPIHBP1_intron_1	intron	protein_coding	chr8	143213320	143213820
chr8	143641445	143641764	ZNF623_intron_2	intron	protein_coding	chr8	143636416	143649658
chr8	144023377	144023808	SPATC1_intron_1	intron	protein_coding	chr8	144012727	144039907
chr8	144222045	144222069	MROH1_intron_15	intron	protein_coding	chr8	144220674	144223106
chr8	144281396	144281433	BOP1_intron_14	intron	protein_coding	chr8	144276305	144289093
chr9	403928	403994	DOCK8_intron_30	intron	protein_coding	chr9	399260	404916
chr9	6999384	6999681	KDM4C_intron_14	intron	protein_coding	chr9	6990525	7011696
chr9	9845107	9845155	PTPRD_intron_48	intron	protein_coding	chr9	9766852	9938505
chr9	9950442	9950757	PTPRD_intron_49	intron	protein_coding	chr9	9938611	10033716
chr9	10498752	10499047	PTPRD_intron_51	intron	protein_coding	chr9	10341018	10612396
chr9	14632565	14632647	ZDHHC21_intron_2	intron	protein_coding	chr9	14619683	14639894
chr9	15602582	15602665	CCDC171_intron_6	intron	protein_coding	chr9	15594173	15623265
chr9	17909516	17912182	ADAMTSL1_intron_1	intron	protein_coding	chr9	17906923	18163860
chr9	18751844	18752118	ADAMTSL1_intron_18	intron	protein_coding	chr9	18723918	18753296
chr9	22999502	22999819	AL391117.1_intron_7	intron	lincRNA	chr9	22874320	23006078
chr9	23075124	23075428	AL391117.1_intron_8	intron	lincRNA	chr9	23006198	23264225
chr9	28584936	28585013	LINGO2_intron_6	intron	protein_coding	chr9	28476026	28670198
chr9	30491299	30491595	LINC01242_intron_3	intron	lincRNA	chr9	30446812	30574381
chr9	34274437	34274762	KIF24_intron_7	intron	protein_coding	chr9	34271931	34286615
chr9	36341809	36341851	RNF38_intron_1	intron	protein_coding	chr9	36339815	36342323
chr9	39213966	39213993	CNTNAP3_intron_20	intron	protein_coding	chr9	39193276	39238991
chr9	39214019	39214043	CNTNAP3_intron_20	intron	protein_coding	chr9	39193276	39238991
chr9	39214204	39238991	CNTNAP3_intron_20	intron	protein_coding	chr9	39193276	39238991
chr9	39238992	39239118	CNTNAP3_21	CDS	protein_coding	chr9	39238992	39239118
chr9	39239118	39239174	CNTNAP3_UTR_4	five_prime_UTR	protein_coding	chr9	39239118	39239174
chr9	39262322	39262585	CNTNAP3_intron_21	intron	protein_coding	chr9	39239187	39266894
chr9	39262608	39263011	CNTNAP3_intron_21	intron	protein_coding	chr9	39239187	39266894
chr9	39239187	39262286	CNTNAP3_intron_21	intron	protein_coding	chr9	39239187	39266894
chr9	39263080	39266894	CNTNAP3_intron_21	intron	protein_coding	chr9	39239187	39266894
chr9	39266895	39267006	CNTNAP3_23	CDS	protein_coding	chr9	39266895	39267006
chr9	39267007	39287978	CNTNAP3_intron_22	intron	protein_coding	chr9	39267007	39287978
chr9	39287979	39288064	CNTNAP3_24	CDS	protein_coding	chr9	39287979	39288064
chr9	39288064	39288303	CNTNAP3_UTR_5	five_prime_UTR	protein_coding	chr9	39288064	39288303
chr9	39748514	39748609	GLIDR_1	exon	lincRNA	chr9	39748514	39748609
chr9	39748610	39749457	GLIDR_intron_1	intron	lincRNA	chr9	39748610	39749457
chr9	39749458	39749686	GLIDR_2	exon	lincRNA	chr9	39749458	39749686
chr9	39753786	39753821	GLIDR_intron_2	intron	lincRNA	chr9	39749687	39777348
chr9	39753850	39753982	GLIDR_intron_2	intron	lincRNA	chr9	39749687	39777348
chr9	39749687	39753764	GLIDR_intron_2	intron	lincRNA	chr9	39749687	39777348
chr9	39852407	39852431	FGF7P3_intron_2	intron	transcribed_unprocessed_pseudogene	chr9	39818925	39887448
chr9	39852598	39852636	FGF7P3_intron_2	intron	transcribed_unprocessed_pseudogene	chr9	39818925	39887448
chr9	39825651	39852247	FGF7P3_intron_2	intron	transcribed_unprocessed_pseudogene	chr9	39818925	39887448
chr9	39905277	39905307	FGF7P3_intron_3	intron	transcribed_unprocessed_pseudogene	chr9	39887561	40106356
chr9	39905473	39905505	FGF7P3_intron_3	intron	transcribed_unprocessed_pseudogene	chr9	39887561	40106356
chr9	39905530	39905620	FGF7P3_intron_3	intron	transcribed_unprocessed_pseudogene	chr9	39887561	40106356
chr9	39905670	39907560	FGF7P3_intron_3	intron	transcribed_unprocessed_pseudogene	chr9	39887561	40106356
chr9	39909305	39909342	FGF7P3_intron_3	intron	transcribed_unprocessed_pseudogene	chr9	39887561	40106356
chr9	40499438	40499515	AMYH02020865.1_intron_3	intron	transcribed_unprocessed_pseudogene	chr9	40499237	40499677
chr9	40499537	40499587	AMYH02020865.1_intron_3	intron	transcribed_unprocessed_pseudogene	chr9	40499237	40499677
chr9	40499609	40499677	AMYH02020865.1_intron_3	intron	transcribed_unprocessed_pseudogene	chr9	40499237	40499677
chr9	40499678	40499781	AMYH02020865.1_4	exon	transcribed_unprocessed_pseudogene	chr9	40499678	40499781
chr9	40499782	40500649	AMYH02020865.1_intron_4	intron	transcribed_unprocessed_pseudogene	chr9	40499782	40500649
chr9	40500650	40500758	AMYH02020865.1_5	exon	transcribed_unprocessed_pseudogene	chr9	40500650	40500758
chr9	40500759	40503129	AMYH02020865.1_intron_5	intron	transcribed_unprocessed_pseudogene	chr9	40500759	40503129
chr9	40503130	40503283	AMYH02020865.1_6	exon	transcribed_unprocessed_pseudogene	chr9	40503130	40503283
chr9	40503284	40507902	AMYH02020865.1_intron_6	intron	transcribed_unprocessed_pseudogene	chr9	40503284	40507902
chr9	40507903	40508193	AMYH02020865.1_7	exon	transcribed_unprocessed_pseudogene	chr9	40507903	40508193
chr9	40508194	40510884	AMYH02020865.1_intron_7	intron	transcribed_unprocessed_pseudogene	chr9	40508194	40510884
chr9	40510885	40512575	AMYH02020865.1_8	exon	transcribed_unprocessed_pseudogene	chr9	40510885	40512575
chr9	40537134	40563445	AMYH02020865.1_intron_8	intron	transcribed_unprocessed_pseudogene	chr9	40512576	40566332
chr9	40512576	40537052	AMYH02020865.1_intron_8	intron	transcribed_unprocessed_pseudogene	chr9	40512576	40566332
chr9	40505399	40505820	BMS1P14_1	exon	lincRNA	chr9	40505399	40505820
chr9	40537134	40563445	BMS1P14_intron_1	intron	lincRNA	chr9	40505821	40566096
chr9	40505821	40537052	BMS1P14_intron_1	intron	lincRNA	chr9	40505821	40566096
chr9	40641841	40642117	IGKV1OR9-2_1	exon	IG_V_pseudogene	chr9	40641841	40642117
chr9	60914374	60914435	SPATA31A5_UTR_1	five_prime_UTR	protein_coding	chr9	60914374	60914435
chr9	60914435	60914624	SPATA31A5_1	CDS	protein_coding	chr9	60914435	60914624
chr9	60915265	60915358	SPATA31A5_intron_1	intron	protein_coding	chr9	60914625	60915821
chr9	60915385	60915605	SPATA31A5_intron_1	intron	protein_coding	chr9	60914625	60915821
chr9	60915631	60915656	SPATA31A5_intron_1	intron	protein_coding	chr9	60914625	60915821
chr9	60914625	60915183	SPATA31A5_intron_1	intron	protein_coding	chr9	60914625	60915821
chr9	60915684	60915774	SPATA31A5_intron_1	intron	protein_coding	chr9	60914625	60915821
chr9	60915822	60915880	SPATA31A5_2	CDS	protein_coding	chr9	60915822	60915880
chr9	60915881	60916447	SPATA31A5_intron_2	intron	protein_coding	chr9	60915881	60916447
chr9	60916448	60916509	SPATA31A5_3	CDS	protein_coding	chr9	60916448	60916509
chr9	60916510	60916763	SPATA31A5_intron_3	intron	protein_coding	chr9	60916510	60916763
chr9	60916764	60920167	SPATA31A5_4	CDS	protein_coding	chr9	60916764	60920500
chr9	60920194	60920255	SPATA31A5_4	CDS	protein_coding	chr9	60916764	60920500
chr9	60920280	60920429	SPATA31A5_4	CDS	protein_coding	chr9	60916764	60920500
chr9	60918581	60919941	AL590491.1_1	exon	transcribed_processed_pseudogene	chr9	60918581	60919941
chr9	60919942	60920167	AL590491.1_intron_1	intron	transcribed_processed_pseudogene	chr9	60919942	60927096
chr9	60920194	60920255	AL590491.1_intron_1	intron	transcribed_processed_pseudogene	chr9	60919942	60927096
chr9	60920280	60920429	AL590491.1_intron_1	intron	transcribed_processed_pseudogene	chr9	60919942	60927096
chr9	60920800	60920834	AL590491.1_intron_1	intron	transcribed_processed_pseudogene	chr9	60919942	60927096
chr9	61229913	61230975	BX005040.1_1	exon	lincRNA	chr9	61229913	61230975
chr9	61230976	61231799	BX005040.1_intron_1	intron	lincRNA	chr9	61230976	61231799
chr9	61231800	61231863	BX005040.1_2	exon	lincRNA	chr9	61231800	61231863
chr9	61437557	61437614	BX088645.1_intron_4	intron	protein_coding	chr9	61425850	61440603
chr9	61437745	61438068	BX088645.1_intron_4	intron	protein_coding	chr9	61425850	61440603
chr9	61438096	61438750	BX088645.1_intron_4	intron	protein_coding	chr9	61425850	61440603
chr9	61438776	61440603	BX088645.1_intron_4	intron	protein_coding	chr9	61425850	61440603
chr9	61440604	61440808	BX088645.1_5	CDS	protein_coding	chr9	61440604	61440808
chr9	61440809	61441461	BX088645.1_intron_5	intron	protein_coding	chr9	61440809	61441461
chr9	61441462	61441647	BX088645.1_6	CDS	protein_coding	chr9	61441462	61441647
chr9	61441648	61442871	BX088645.1_intron_6	intron	protein_coding	chr9	61441648	61442871
chr9	61442872	61443016	BX088645.1_7	CDS	protein_coding	chr9	61442872	61443016
chr9	61443017	61447336	BX088645.1_intron_7	intron	protein_coding	chr9	61443017	61447336
chr9	61447337	61447599	BX088645.1_8	CDS	protein_coding	chr9	61447337	61447599
chr9	61447600	61452885	BX088645.1_intron_8	intron	protein_coding	chr9	61447600	61452885
chr9	61452886	61453030	BX088645.1_9	CDS	protein_coding	chr9	61452886	61453030
chr9	61899794	61899818	AL391987.3_2	exon	lincRNA	chr9	61899519	61899818
chr9	61899845	61902154	AL391987.3_intron_2	intron	lincRNA	chr9	61899819	61906372
chr9	62933173	62933888	CNTNAP3P1_intron_4	intron	unprocessed_pseudogene	chr9	62932387	62933888
chr9	62933889	62934016	CNTNAP3P1_5	exon	unprocessed_pseudogene	chr9	62933889	62934016
chr9	62934017	62934875	CNTNAP3P1_intron_5	intron	unprocessed_pseudogene	chr9	62934017	62934875
chr9	62934876	62934964	CNTNAP3P1_6	exon	unprocessed_pseudogene	chr9	62934876	62934964
chr9	63025597	63025993	AL591379.2_1	exon	unprocessed_pseudogene	chr9	63025597	63025993
chr9	64369479	64369503	ANKRD20A4_UTR_1	five_prime_UTR	protein_coding	chr9	64369394	64369674
chr9	64369576	64369650	ANKRD20A4_UTR_1	five_prime_UTR	protein_coding	chr9	64369394	64369674
chr9	64369674	64369734	ANKRD20A4_1	CDS	protein_coding	chr9	64369674	64369877
chr9	64369762	64369877	ANKRD20A4_1	CDS	protein_coding	chr9	64369674	64369877
chr9	64369878	64370599	ANKRD20A4_intron_1	intron	protein_coding	chr9	64369878	64373185
chr9	64370647	64370937	ANKRD20A4_intron_1	intron	protein_coding	chr9	64369878	64373185
chr9	64370965	64371052	ANKRD20A4_intron_1	intron	protein_coding	chr9	64369878	64373185
chr9	64371287	64371321	ANKRD20A4_intron_1	intron	protein_coding	chr9	64369878	64373185
chr9	64439457	64439508	SNX18P9_1	exon	processed_pseudogene	chr9	64439346	64440180
chr9	64439659	64439691	SNX18P9_1	exon	processed_pseudogene	chr9	64439346	64440180
chr9	64640820	64642986	AL445665.1_intron_2	intron	transcribed_unprocessed_pseudogene	chr9	64640762	64643098
chr9	64643016	64643098	AL445665.1_intron_2	intron	transcribed_unprocessed_pseudogene	chr9	64640762	64643098
chr9	64643099	64643300	AL445665.1_3	exon	transcribed_unprocessed_pseudogene	chr9	64643099	64643300
chr9	64643301	64650865	AL445665.1_intron_3	intron	transcribed_unprocessed_pseudogene	chr9	64643301	64650865
chr9	64650866	64652556	AL445665.1_4	exon	transcribed_unprocessed_pseudogene	chr9	64650866	64652556
chr9	64705747	64705775	BMS1P11_1	exon	unprocessed_pseudogene	chr9	64705734	64705909
chr9	64705961	64706137	BMS1P11_intron_1	intron	unprocessed_pseudogene	chr9	64705910	64706250
chr9	64706165	64706246	BMS1P11_intron_1	intron	unprocessed_pseudogene	chr9	64705910	64706250
chr9	64706269	64706399	BMS1P11_2	exon	unprocessed_pseudogene	chr9	64706251	64706399
chr9	64706400	64707312	BMS1P11_intron_2	intron	unprocessed_pseudogene	chr9	64706400	64707312
chr9	64707313	64707436	BMS1P11_3	exon	unprocessed_pseudogene	chr9	64707313	64707436
chr9	64707437	64708542	BMS1P11_intron_3	intron	unprocessed_pseudogene	chr9	64707437	64708542
chr9	64708543	64708602	BMS1P11_4	exon	unprocessed_pseudogene	chr9	64708543	64708602
chr9	64708603	64708847	BMS1P11_intron_4	intron	unprocessed_pseudogene	chr9	64708603	64708847
chr9	64708848	64709029	BMS1P11_5	exon	unprocessed_pseudogene	chr9	64708848	64709029
chr9	64709113	64709311	BMS1P11_6	exon	unprocessed_pseudogene	chr9	64709113	64709311
chr9	64878790	64879160	AC125634.1_1	exon	unprocessed_pseudogene	chr9	64878790	64879160
chr9	64879161	64880563	AC125634.1_intron_1	intron	unprocessed_pseudogene	chr9	64879161	64881646
chr9	64880599	64880626	AC125634.1_intron_1	intron	unprocessed_pseudogene	chr9	64879161	64881646
chr9	64880710	64880753	AC125634.1_intron_1	intron	unprocessed_pseudogene	chr9	64879161	64881646
chr9	65282101	65283126	FOXD4L5_UTR_1	three_prime_UTR	protein_coding	chr9	65282101	65283126
chr9	65283126	65283775	FOXD4L5_1	CDS	protein_coding	chr9	65283126	65284377
chr9	65283838	65284137	FOXD4L5_1	CDS	protein_coding	chr9	65283126	65284377
chr9	65284305	65284377	FOXD4L5_1	CDS	protein_coding	chr9	65283126	65284377
chr9	65284442	65284560	FOXD4L5_UTR_2	five_prime_UTR	protein_coding	chr9	65284377	65285209
chr9	65284676	65284707	FOXD4L5_UTR_2	five_prime_UTR	protein_coding	chr9	65284377	65285209
chr9	65308254	65308699	CBWD4P_intron_5	intron	unprocessed_pseudogene	chr9	65301477	65312569
chr9	65308774	65308812	CBWD4P_intron_5	intron	unprocessed_pseudogene	chr9	65301477	65312569
chr9	67512034	67512711	BX664730.1_1	exon	lincRNA	chr9	67512034	67512711
chr9	67512712	67515270	BX664730.1_intron_1	intron	lincRNA	chr9	67512712	67515270
chr9	67515271	67515393	BX664730.1_2	exon	lincRNA	chr9	67515271	67515393
chr9	69050423	69050641	AL358113.1_intron_2	intron	protein_coding	chr9	69046483	69053138
chr9	69088243	69088488	AL358113.1_intron_3	intron	protein_coding	chr9	69053261	69099899
chr9	69189611	69190068	AL358113.1_intron_5	intron	protein_coding	chr9	69151772	69212546
chr9	70719305	70720498	TRPM3_intron_18	intron	protein_coding	chr9	70681579	70760686
chr9	70720519	70720690	TRPM3_intron_18	intron	protein_coding	chr9	70681579	70760686
chr9	71282248	71282294	TRPM3_intron_29	intron	protein_coding	chr9	71121599	71446651
chr9	71420826	71420900	TRPM3_intron_29	intron	protein_coding	chr9	71121599	71446651
chr9	73054614	73054879	ALDH1A1_intron_14	intron	protein_coding	chr9	73038723	73080365
chr9	73054614	73054879	CYP1D1P_intron_5	intron	unprocessed_pseudogene	chr9	73053316	73056226
chr9	76305301	76306392	PCSK5_intron_29	intron	protein_coding	chr9	76302218	76308643
chr9	88540734	88540771	NXNL2_intron_3	intron	protein_coding	chr9	88539812	88544377
chr9	90428028	90428053	LINC01508_intron_3	intron	lincRNA	chr9	90385584	90433429
chr9	94270863	94270950	ZNF169_intron_1	intron	protein_coding	chr9	94259346	94278756
chr9	103013645	103013922	CYLC2_intron_7	intron	protein_coding	chr9	103012098	103016886
chr9	103014714	103014783	CYLC2_intron_7	intron	protein_coding	chr9	103012098	103016886
chr9	103015112	103015160	CYLC2_intron_7	intron	protein_coding	chr9	103012098	103016886
chr9	103370266	103370581	AL390962.1_intron_2	intron	lincRNA	chr9	103365063	103429781
chr9	104833909	104834822	ABCA1_intron_39	intron	protein_coding	chr9	104832772	104836978
chr9	110689133	110690669	MUSK_intron_3	intron	protein_coding	chr9	110687269	110695401
chr9	110701684	110701862	MUSK_intron_5	intron	protein_coding	chr9	110697467	110706074
chr9	111251907	111252001	AL162414.1_intron_1	intron	lincRNA	chr9	111139620	111272811
chr9	112502377	112502443	KIAA1958_intron_1	intron	protein_coding	chr9	112487119	112574055
chr9	112517141	112517164	KIAA1958_intron_1	intron	protein_coding	chr9	112487119	112574055
chr9	113174816	113175098	FKBP15_intron_7	intron	protein_coding	chr9	113174584	113176535
chr9	115095524	115095632	TNC_intron_28	intron	protein_coding	chr9	115091155	115112609
chr9	115347374	115347708	DEC1_intron_4	intron	protein_coding	chr9	115305997	115376640
chr9	116714797	116715117	ASTN2_intron_11	intron	protein_coding	chr9	116687235	116725769
chr9	120494757	120497451	CDK5RAP2_intron_26	intron	protein_coding	chr9	120491478	120518425
chr9	121879753	121879855	TTLL11_intron_3	intron	protein_coding	chr9	121870749	121974007
chr9	122867517	122867545	RC3H2_intron_12	intron	protein_coding	chr9	122865658	122873784
chr9	128464674	128464859	ODF2_intron_9	intron	protein_coding	chr9	128461068	128469181
chr9	132421625	132421686	CFAP77_intron_1	intron	protein_coding	chr9	132410467	132482308
chr9	133563865	133564778	ADAMTSL2_intron_13	intron	protein_coding	chr9	133561296	133566934
chr9	133828109	133828147	VAV2_intron_26	intron	protein_coding	chr9	133812217	133834270
chr9	134792872	134792910	COL5A1_intron_32	intron	protein_coding	chr9	134789209	134795080
chr9	136533083	136533333	NOTCH1_intron_32	intron	protein_coding	chr9	136523980	136544022
chr9	136718139	136718218	FAM69B_intron_2	intron	protein_coding	chr9	136717712	136720883
chr9	137144790	137144890	GRIN1_intron_2	intron	protein_coding	chr9	137142148	137145724
chr9	137328485	137329475	EXD3_intron_5	intron	protein_coding	chr9	137324144	137348069
chr9	137502699	137504189	PNPLA7_intron_21	intron	protein_coding	chr9	137501728	137505612
chr9	138018466	138018933	CACNA1B_intron_18	intron	protein_coding	chr9	138013236	138023009
chrX	277572	277646	PLCXD1_intron_1	intron	protein_coding	chrX	276395	281053
chrX	277675	277707	PLCXD1_intron_1	intron	protein_coding	chrX	276395	281053
chrX	277734	277806	PLCXD1_intron_1	intron	protein_coding	chrX	276395	281053
chrX	290863	290948	PLCXD1_intron_8	intron	protein_coding	chrX	290777	291497
chrX	339857	340114	PPP2R3B_intron_3	intron	protein_coding	chrX	338897	340763
chrX	341121	341151	PPP2R3B_intron_4	intron	protein_coding	chrX	340941	341305
chrX	342501	343574	PPP2R3B_intron_6	intron	protein_coding	chrX	341932	345514
chrX	343776	343811	PPP2R3B_intron_6	intron	protein_coding	chrX	341932	345514
chrX	625064	625231	SHOX_intron_1	intron	protein_coding	chrX	624603	630464
chrX	626432	626461	SHOX_intron_1	intron	protein_coding	chrX	624603	630464
chrX	626487	626535	SHOX_intron_1	intron	protein_coding	chrX	624603	630464
chrX	628664	628695	SHOX_intron_1	intron	protein_coding	chrX	624603	630464
chrX	629112	629197	SHOX_intron_1	intron	protein_coding	chrX	624603	630464
chrX	636553	636638	SHOX_intron_3	intron	protein_coding	chrX	634827	640819
chrX	643977	644022	SHOX_intron_5	intron	protein_coding	chrX	641088	644389
chrX	1354691	1354722	IL3RA_intron_6	intron	protein_coding	chrX	1352507	1356219
chrX	1354797	1355414	IL3RA_intron_6	intron	protein_coding	chrX	1352507	1356219
chrX	1359341	1361198	IL3RA_intron_8	intron	protein_coding	chrX	1358888	1365136
chrX	1365328	1365897	IL3RA_intron_9	intron	protein_coding	chrX	1365253	1378657
chrX	1365920	1366227	IL3RA_intron_9	intron	protein_coding	chrX	1365253	1378657
chrX	1366270	1366353	IL3RA_intron_9	intron	protein_coding	chrX	1365253	1378657
chrX	1366419	1366968	IL3RA_intron_9	intron	protein_coding	chrX	1365253	1378657
chrX	1367232	1367304	IL3RA_intron_9	intron	protein_coding	chrX	1365253	1378657
chrX	1367394	1367700	IL3RA_intron_9	intron	protein_coding	chrX	1365253	1378657
chrX	1369668	1369757	IL3RA_intron_9	intron	protein_coding	chrX	1365253	1378657
chrX	1369956	1369986	IL3RA_intron_9	intron	protein_coding	chrX	1365253	1378657
chrX	1408489	1409948	ASMTL_intron_1	intron	protein_coding	chrX	1403490	1412730
chrX	1443313	1443372	ASMTL_intron_12	intron	protein_coding	chrX	1442318	1452746
chrX	1595230	1595257	AKAP17A_intron_2	intron	protein_coding	chrX	1594225	1595382
chrX	1624707	1624744	ASMT_intron_3	intron	protein_coding	chrX	1624399	1627701
chrX	1637037	1637104	ASMT_intron_8	intron	protein_coding	chrX	1636561	1642801
chrX	1637228	1637301	ASMT_intron_8	intron	protein_coding	chrX	1636561	1642801
chrX	1637325	1640949	ASMT_intron_8	intron	protein_coding	chrX	1636561	1642801
chrX	2227827	2228146	DHRSX_intron_1	intron	protein_coding	chrX	2221230	2243021
chrX	2231488	2232033	DHRSX_intron_1	intron	protein_coding	chrX	2221230	2243021
chrX	2228168	2228459	DHRSX_intron_1	intron	protein_coding	chrX	2221230	2243021
chrX	2282134	2282331	DHRSX_intron_3	intron	protein_coding	chrX	2266948	2291500
chrX	2277021	2282067	DHRSX_intron_3	intron	protein_coding	chrX	2266948	2291500
chrX	2485762	2485809	DHRSX_intron_6	intron	protein_coding	chrX	2425305	2500309
chrX	3080255	3080292	ARSF_intron_5	intron	protein_coding	chrX	3076670	3080889
chrX	3340965	3341018	MXRA5_intron_5	intron	protein_coding	chrX	3330774	3343644
chrX	3341071	3341835	MXRA5_intron_5	intron	protein_coding	chrX	3330774	3343644
chrX	3639251	3639377	PRKX_intron_5	intron	protein_coding	chrX	3626515	3641850
chrX	3853010	3854927	FAM239A_1	exon	lincRNA	chrX	3853010	3854927
chrX	3854928	3860788	FAM239A_intron_1	intron	lincRNA	chrX	3854928	3860788
chrX	3860789	3860996	FAM239A_2	exon	lincRNA	chrX	3860789	3860996
chrX	3860997	3863500	FAM239A_intron_2	intron	lincRNA	chrX	3860997	3863500
chrX	3863501	3863574	FAM239A_3	exon	lincRNA	chrX	3863501	3863574
chrX	3863575	3864396	FAM239A_intron_3	intron	lincRNA	chrX	3863575	3864396
chrX	3864397	3865142	FAM239A_4	exon	lincRNA	chrX	3864397	3865142
chrX	3865143	3866920	FAM239A_intron_4	intron	lincRNA	chrX	3865143	3866920
chrX	3866921	3867806	FAM239A_5	exon	lincRNA	chrX	3866921	3867806
chrX	3880569	3880600	FAM239A_intron_5	intron	lincRNA	chrX	3867807	3881763
chrX	3867807	3880482	FAM239A_intron_5	intron	lincRNA	chrX	3867807	3881763
chrX	5681814	5681949	AC110995.1_intron_3	intron	lincRNA	chrX	5671200	5725928
chrX	5682336	5682373	AC110995.1_intron_3	intron	lincRNA	chrX	5671200	5725928
chrX	5912995	5913032	NLGN4X_intron_3	intron	protein_coding	chrX	5909240	6029278
chrX	7299016	7299079	STS_intron_6	intron	protein_coding	chrX	7276088	7305044
chrX	7299148	7299180	STS_intron_6	intron	protein_coding	chrX	7276088	7305044
chrX	8725588	8725653	ANOS1_intron_13	intron	protein_coding	chrX	8699746	8731828
chrX	9514738	9514761	TBL1X_intron_3	intron	protein_coding	chrX	9501850	9530981
chrX	9792021	9792075	SHROOM2_intron_1	intron	protein_coding	chrX	9786711	9873650
chrX	12622099	12623156	FRMPD4_intron_4	intron	protein_coding	chrX	12614882	12674861
chrX	13882469	13882623	GPM6B_intron_9	intron	protein_coding	chrX	13817347	13888979
chrX	13882645	13882674	GPM6B_intron_9	intron	protein_coding	chrX	13817347	13888979
chrX	15433535	15434483	PIR_intron_5	intron	protein_coding	chrX	15425991	15455846
chrX	19467706	19467750	MAP3K15_intron_26	intron	protein_coding	chrX	19464407	19486480
chrX	19553975	19554010	SH3KBP1_intron_5	intron	protein_coding	chrX	19550084	19569101
chrX	19554060	19554237	SH3KBP1_intron_5	intron	protein_coding	chrX	19550084	19569101
chrX	19554262	19554299	SH3KBP1_intron_5	intron	protein_coding	chrX	19550084	19569101
chrX	22344562	22344586	PTCHD1-AS_intron_1	intron	lincRNA	chrX	22259843	22389313
chrX	22654459	22654762	PTCHD1-AS_intron_3	intron	lincRNA	chrX	22621058	22743227
chrX	23342284	23342319	PTCHD1_intron_1	intron	protein_coding	chrX	23335227	23379589
chrX	29335263	29335297	IL1RAPL1_intron_3	intron	protein_coding	chrX	29283218	29396256
chrX	29336310	29336338	IL1RAPL1_intron_3	intron	protein_coding	chrX	29283218	29396256
chrX	29803201	29803299	IL1RAPL1_intron_6	intron	protein_coding	chrX	29668505	29917461
chrX	32452444	32452498	DMD_intron_59	intron	protein_coding	chrX	32448639	32454660
chrX	32601661	32601690	DMD_intron_73	intron	protein_coding	chrX	32595877	32614301
chrX	33190468	33190786	DMD_intron_85	intron	protein_coding	chrX	33128361	33211280
chrX	40645930	40646246	CXorf38_intron_4	intron	protein_coding	chrX	40640321	40647005
chrX	41198367	41198431	USP9X_intron_29	intron	protein_coding	chrX	41197511	41198526
chrX	47089178	47089614	RGN_intron_4	intron	protein_coding	chrX	47084601	47089774
chrX	47233771	47233816	USP11_UTR_3	five_prime_UTR	protein_coding	chrX	47233771	47233912
chrX	47372858	47372891	ZNF157_intron_1	intron	protein_coding	chrX	47370741	47410274
chrX	47965490	47965524	ZNF81_intron_6	intron	protein_coding	chrX	47922257	48002526
chrX	48115506	48115704	SSX6_intron_4	intron	transcribed_unprocessed_pseudogene	chrX	48113243	48117010
chrX	50226720	50228964	CCNB3_intron_1	intron	protein_coding	chrX	50204951	50284534
chrX	50278964	50279004	CCNB3_intron_1	intron	protein_coding	chrX	50204951	50284534
chrX	50618322	50618360	SHROOM4_intron_4	intron	protein_coding	chrX	50608185	50627612
chrX	52781224	52781274	SSX2B_intron_9	intron	protein_coding	chrX	52761537	52789694
chrX	53073746	53074829	GPR173_intron_2	intron	protein_coding	chrX	53071111	53076523
chrX	66036559	66037643	VSIG4_intron_6	intron	protein_coding	chrX	66033831	66039942
chrX	68416047	68416082	OPHN1_intron_23	intron	protein_coding	chrX	68299097	68432865
chrX	68422742	68422766	OPHN1_intron_23	intron	protein_coding	chrX	68299097	68432865
chrX	68668132	68668216	STARD8_intron_2	intron	protein_coding	chrX	68665533	68693649
chrX	68677817	68677849	STARD8_intron_2	intron	protein_coding	chrX	68665533	68693649
chrX	68678283	68678318	STARD8_intron_2	intron	protein_coding	chrX	68665533	68693649
chrX	68678554	68678587	STARD8_intron_2	intron	protein_coding	chrX	68665533	68693649
chrX	71071477	71071658	SNX12_intron_6	intron	protein_coding	chrX	71068449	71073275
chrX	73974298	73976814	JPX_intron_2	intron	lincRNA	chrX	73947431	73994838
chrX	75379902	75379965	ZDHHC15_intron_2	intron	protein_coding	chrX	75379199	75417085
chrX	78072390	78072709	PGK1_intron_1	intron	protein_coding	chrX	77910836	78104172
chrX	78172223	78172253	FNDC3CP_intron_10	intron	unitary_pseudogene	chrX	78171787	78172322
chrX	83877955	83878508	CYLC1_intron_4	intron	protein_coding	chrX	83874632	83886550
chrX	85088075	85088155	APOOL_UTR_2	three_prime_UTR	protein_coding	chrX	85087678	85093316
chrX	85088817	85088865	APOOL_UTR_2	three_prime_UTR	protein_coding	chrX	85087678	85093316
chrX	86350173	86354860	DACH2_intron_2	intron	protein_coding	chrX	86263012	86376822
chrX	86667265	86667487	DACH2_intron_6	intron	protein_coding	chrX	86651168	86695019
chrX	92147866	92148114	PCDH11X_intron_2	intron	protein_coding	chrX	91879274	92201373
chrX	97369444	97369491	DIAPH2_intron_25	intron	protein_coding	chrX	97348281	97383907
chrX	98762287	98762589	AL157778.1_intron_4	intron	lincRNA	chrX	98731578	98785025
chrX	98831172	98831198	AL157778.1_intron_5	intron	lincRNA	chrX	98785125	98864609
chrX	102215838	102215897	TCP11X1_1	CDS	protein_coding	chrX	102215838	102215965
chrX	102215966	102215990	TCP11X1_intron_1	intron	protein_coding	chrX	102215966	102217976
chrX	102216076	102216138	TCP11X1_intron_1	intron	protein_coding	chrX	102215966	102217976
chrX	102216294	102216322	TCP11X1_intron_1	intron	protein_coding	chrX	102215966	102217976
chrX	102216348	102216391	TCP11X1_intron_1	intron	protein_coding	chrX	102215966	102217976
chrX	102217133	102217976	TCP11X1_intron_1	intron	protein_coding	chrX	102215966	102217976
chrX	102217977	102218080	TCP11X1_2	CDS	protein_coding	chrX	102217977	102218080
chrX	102218081	102221539	TCP11X1_intron_2	intron	protein_coding	chrX	102218081	102221539
chrX	102221540	102221661	TCP11X1_3	CDS	protein_coding	chrX	102221540	102221661
chrX	102221662	102222393	TCP11X1_intron_3	intron	protein_coding	chrX	102221662	102222393
chrX	102222394	102222615	TCP11X1_4	CDS	protein_coding	chrX	102222394	102222615
chrX	102222616	102223380	TCP11X1_intron_4	intron	protein_coding	chrX	102222616	102223380
chrX	102223381	102223518	TCP11X1_5	CDS	protein_coding	chrX	102223381	102223518
chrX	102223519	102223763	TCP11X1_intron_5	intron	protein_coding	chrX	102223519	102223763
chrX	102223764	102223985	TCP11X1_6	CDS	protein_coding	chrX	102223764	102223985
chrX	102223986	102224082	TCP11X1_intron_6	intron	protein_coding	chrX	102223986	102224082
chrX	102224083	102224265	TCP11X1_7	CDS	protein_coding	chrX	102224083	102224265
chrX	102224266	102225025	TCP11X1_intron_7	intron	protein_coding	chrX	102224266	102225025
chrX	102225026	102225190	TCP11X1_8	CDS	protein_coding	chrX	102225026	102225190
chrX	102225191	102226363	TCP11X1_intron_8	intron	protein_coding	chrX	102225191	102226363
chrX	102226364	102226597	TCP11X1_9	CDS	protein_coding	chrX	102226364	102226597
chrX	102559241	102560044	NXF4_intron_1	intron	transcribed_unprocessed_pseudogene	chrX	102550186	102561450
chrX	104072193	104072234	TMSB15B_intron_1	intron	protein_coding	chrX	104065985	104072566
chrX	104073833	104073890	TMSB15B_intron_2	intron	protein_coding	chrX	104073325	104074239
chrX	104074180	104074217	TMSB15B_intron_2	intron	protein_coding	chrX	104073325	104074239
chrX	104074685	104074718	TMSB15B_intron_3	intron	protein_coding	chrX	104074358	104076138
chrX	104075203	104076041	TMSB15B_intron_3	intron	protein_coding	chrX	104074358	104076138
chrX	104076064	104076138	TMSB15B_intron_3	intron	protein_coding	chrX	104074358	104076138
chrX	104076139	104076166	TMSB15B_UTR_4	five_prime_UTR	protein_coding	chrX	104076139	104076212
chrX	104076187	104076212	TMSB15B_UTR_4	five_prime_UTR	protein_coding	chrX	104076139	104076212
chrX	104582559	104582795	IL1RAPL2_intron_1	intron	protein_coding	chrX	104567052	104658893
chrX	105447089	105448019	IL1RAPL2_intron_5	intron	protein_coding	chrX	105267542	105484311
chrX	113633739	113634059	XACT_intron_2	intron	lincRNA	chrX	113618154	113938191
chrX	113711953	113711991	XACT_intron_2	intron	lincRNA	chrX	113618154	113938191
chrX	114694447	114694477	HTR2C_intron_2	intron	protein_coding	chrX	114613882	114717584
chrX	115125427	115125546	LRCH2_intron_5	intron	protein_coding	chrX	115124003	115126841
chrX	118647566	118648240	DOCK11_intron_41	intron	protein_coding	chrX	118643595	118648943
chrX	118905325	118905459	LINC01285_intron_10	intron	lincRNA	chrX	118892203	118915355
chrX	118905490	118905714	LINC01285_intron_10	intron	lincRNA	chrX	118892203	118915355
chrX	118905745	118905906	LINC01285_intron_10	intron	lincRNA	chrX	118892203	118915355
chrX	118906034	118906073	LINC01285_intron_10	intron	lincRNA	chrX	118892203	118915355
chrX	119896415	119896589	AKAP14_intron_2	intron	protein_coding	chrX	119896268	119903212
chrX	120296763	120297148	TMEM255A_intron_9	intron	protein_coding	chrX	120294052	120304347
chrX	120930250	120930288	CT47A12_UTR_1	three_prime_UTR	protein_coding	chrX	120930250	120930288
chrX	120930288	120930413	CT47A12_1	CDS	protein_coding	chrX	120930288	120930413
chrX	120930414	120931299	CT47A12_intron_1	intron	protein_coding	chrX	120930414	120931299
chrX	120931300	120932042	CT47A12_2	CDS	protein_coding	chrX	120931300	120932042
chrX	120932042	120932301	CT47A12_UTR_2	five_prime_UTR	protein_coding	chrX	120932042	120932301
chrX	120932901	120933152	AL670379.6_1	exon	processed_pseudogene	chrX	120932901	120933152
chrX	120933840	120933980	CT47A11_UTR_1	three_prime_UTR	protein_coding	chrX	120933840	120933980
chrX	120933981	120935117	CT47A11_intron_1	intron	protein_coding	chrX	120933981	120935117
chrX	120935118	120935149	CT47A11_UTR_2	three_prime_UTR	protein_coding	chrX	120935118	120935149
chrX	120935149	120935274	CT47A11_1	CDS	protein_coding	chrX	120935149	120935274
chrX	120935275	120936160	CT47A11_intron_2	intron	protein_coding	chrX	120935275	120936160
chrX	120936161	120936903	CT47A11_2	CDS	protein_coding	chrX	120936161	120936903
chrX	120936903	120937158	CT47A11_UTR_3	five_prime_UTR	protein_coding	chrX	120936903	120937158
chrX	120937762	120938015	AL670379.4_1	exon	processed_pseudogene	chrX	120937762	120938015
chrX	120938701	120938841	CT47A10_UTR_1	three_prime_UTR	protein_coding	chrX	120938701	120938841
chrX	120938842	120939978	CT47A10_intron_1	intron	protein_coding	chrX	120938842	120939978
chrX	120939979	120940010	CT47A10_UTR_2	three_prime_UTR	protein_coding	chrX	120939979	120940010
chrX	120940010	120940135	CT47A10_1	CDS	protein_coding	chrX	120940010	120940135
chrX	120940136	120941021	CT47A10_intron_2	intron	protein_coding	chrX	120940136	120941021
chrX	120941022	120941764	CT47A10_2	CDS	protein_coding	chrX	120941022	120941764
chrX	120941764	120942023	CT47A10_UTR_3	five_prime_UTR	protein_coding	chrX	120941764	120942023
chrX	120942623	120942875	AL670379.10_1	exon	processed_pseudogene	chrX	120942623	120942875
chrX	120943561	120943701	CT47A9_UTR_1	three_prime_UTR	protein_coding	chrX	120943561	120943701
chrX	120943702	120944838	CT47A9_intron_1	intron	protein_coding	chrX	120943702	120944838
chrX	120944839	120944870	CT47A9_UTR_2	three_prime_UTR	protein_coding	chrX	120944839	120944870
chrX	120944870	120944995	CT47A9_1	CDS	protein_coding	chrX	120944870	120944995
chrX	120944996	120945881	CT47A9_intron_2	intron	protein_coding	chrX	120944996	120945881
chrX	120945882	120946624	CT47A9_2	CDS	protein_coding	chrX	120945882	120946624
chrX	120946624	120946883	CT47A9_UTR_3	five_prime_UTR	protein_coding	chrX	120946624	120946883
chrX	120947483	120947735	AL670379.9_1	exon	processed_pseudogene	chrX	120947483	120947735
chrX	120948422	120948562	CT47A8_UTR_1	three_prime_UTR	protein_coding	chrX	120948422	120948562
chrX	120948563	120949699	CT47A8_intron_1	intron	protein_coding	chrX	120948563	120949699
chrX	120949700	120949731	CT47A8_UTR_2	three_prime_UTR	protein_coding	chrX	120949700	120949731
chrX	120949731	120949856	CT47A8_1	CDS	protein_coding	chrX	120949731	120949856
chrX	120949857	120950742	CT47A8_intron_2	intron	protein_coding	chrX	120949857	120950742
chrX	120950743	120951485	CT47A8_2	CDS	protein_coding	chrX	120950743	120951485
chrX	120951485	120951744	CT47A8_UTR_3	five_prime_UTR	protein_coding	chrX	120951485	120951744
chrX	120952344	120952595	AL670379.2_1	exon	processed_pseudogene	chrX	120952344	120952595
chrX	120953288	120953422	CT47A7_UTR_1	three_prime_UTR	protein_coding	chrX	120953288	120953422
chrX	120953847	120954224	CT47A7_intron_1	intron	protein_coding	chrX	120953423	120954559
chrX	120954246	120954559	CT47A7_intron_1	intron	protein_coding	chrX	120953423	120954559
chrX	120953423	120953823	CT47A7_intron_1	intron	protein_coding	chrX	120953423	120954559
chrX	120954560	120954591	CT47A7_UTR_2	three_prime_UTR	protein_coding	chrX	120954560	120954591
chrX	120954591	120954637	CT47A7_1	CDS	protein_coding	chrX	120954591	120954716
chrX	120954664	120954716	CT47A7_1	CDS	protein_coding	chrX	120954591	120954716
chrX	120954717	120955064	CT47A7_intron_2	intron	protein_coding	chrX	120954717	120955602
chrX	120955089	120955213	CT47A7_intron_2	intron	protein_coding	chrX	120954717	120955602
chrX	120955238	120955602	CT47A7_intron_2	intron	protein_coding	chrX	120954717	120955602
chrX	120955603	120955775	CT47A7_2	CDS	protein_coding	chrX	120955603	120956345
chrX	120955969	120956026	CT47A7_2	CDS	protein_coding	chrX	120955603	120956345
chrX	120956147	120956174	CT47A7_2	CDS	protein_coding	chrX	120955603	120956345
chrX	120971808	120972059	AL670379.8_1	exon	processed_pseudogene	chrX	120971808	120972059
chrX	120972746	120972886	CT47A3_UTR_1	three_prime_UTR	protein_coding	chrX	120972746	120972886
chrX	120972887	120973464	CT47A3_intron_1	intron	protein_coding	chrX	120972887	120974023
chrX	120973515	120973541	CT47A3_intron_1	intron	protein_coding	chrX	120972887	120974023
chrX	120973562	120973600	CT47A3_intron_1	intron	protein_coding	chrX	120972887	120974023
chrX	120973754	120973782	CT47A3_intron_1	intron	protein_coding	chrX	120972887	120974023
chrX	120974025	120974055	CT47A3_UTR_2	three_prime_UTR	protein_coding	chrX	120974024	120974055
chrX	120974365	120975066	CT47A3_intron_2	intron	protein_coding	chrX	120974181	120975066
chrX	120975067	120975735	CT47A3_2	CDS	protein_coding	chrX	120975067	120975809
chrX	120975763	120975809	CT47A3_2	CDS	protein_coding	chrX	120975067	120975809
chrX	120975809	120975836	CT47A3_UTR_3	five_prime_UTR	protein_coding	chrX	120975809	120976068
chrX	120975858	120976068	CT47A3_UTR_3	five_prime_UTR	protein_coding	chrX	120975809	120976068
chrX	120976668	120976919	AL670379.5_1	exon	processed_pseudogene	chrX	120976668	120976919
chrX	120977606	120977746	CT47A2_UTR_1	three_prime_UTR	protein_coding	chrX	120977606	120977746
chrX	120977747	120977800	CT47A2_intron_1	intron	protein_coding	chrX	120977747	120978883
chrX	120977823	120977874	CT47A2_intron_1	intron	protein_coding	chrX	120977747	120978883
chrX	120978021	120978053	CT47A2_intron_1	intron	protein_coding	chrX	120977747	120978883
chrX	124471471	124471497	TENM1_intron_10	intron	protein_coding	chrX	124453492	124481730
chrX	129751589	129751618	XPNPEP2_intron_8	intron	protein_coding	chrX	129750570	129751743
chrX	130504507	130504610	Z82195.2_intron_22	intron	transcribed_unprocessed_pseudogene	chrX	130495207	130510413
chrX	135797028	135797063	CT45A6_intron_3	intron	protein_coding	chrX	135796904	135798823
chrX	135797107	135797141	CT45A6_intron_3	intron	protein_coding	chrX	135796904	135798823
chrX	135797400	135797915	CT45A6_intron_3	intron	protein_coding	chrX	135796904	135798823
chrX	135797980	135798675	CT45A6_intron_3	intron	protein_coding	chrX	135796904	135798823
chrX	135798702	135798823	CT45A6_intron_3	intron	protein_coding	chrX	135796904	135798823
chrX	135798824	135798918	CT45A6_4	CDS	protein_coding	chrX	135798824	135798993
chrX	135798942	135798993	CT45A6_4	CDS	protein_coding	chrX	135798824	135798993
chrX	135799002	135799042	CT45A6_intron_4	intron	protein_coding	chrX	135799002	135802509
chrX	135799065	135800252	CT45A6_intron_4	intron	protein_coding	chrX	135799002	135802509
chrX	135800275	135800413	CT45A6_intron_4	intron	protein_coding	chrX	135799002	135802509
chrX	135800443	135801066	CT45A6_intron_4	intron	protein_coding	chrX	135799002	135802509
chrX	135801088	135801990	CT45A6_intron_4	intron	protein_coding	chrX	135799002	135802509
chrX	135802076	135802152	CT45A6_intron_4	intron	protein_coding	chrX	135799002	135802509
chrX	135802213	135802509	CT45A6_intron_4	intron	protein_coding	chrX	135799002	135802509
chrX	135802510	135802656	CT45A6_UTR_3	five_prime_UTR	protein_coding	chrX	135802510	135802656
chrX	135811668	135812173	CT45A2_UTR_1	three_prime_UTR	protein_coding	chrX	135811668	135812173
chrX	135812173	135812231	CT45A2_1	CDS	protein_coding	chrX	135812173	135812231
chrX	135812232	135813452	CT45A2_intron_1	intron	protein_coding	chrX	135812232	135813452
chrX	135813453	135813547	CT45A2_2	CDS	protein_coding	chrX	135813453	135813547
chrX	135813548	135813926	CT45A2_intron_2	intron	protein_coding	chrX	135813548	135813926
chrX	135813927	135814176	CT45A2_3	CDS	protein_coding	chrX	135813927	135814176
chrX	135814177	135816095	CT45A2_intron_3	intron	protein_coding	chrX	135814177	135816095
chrX	135816096	135816265	CT45A2_4	CDS	protein_coding	chrX	135816096	135816265
chrX	135817385	135817429	CT45A2_intron_4	intron	protein_coding	chrX	135816272	135819772
chrX	135816272	135817335	CT45A2_intron_4	intron	protein_coding	chrX	135816272	135819772
chrX	135846499	135846691	CT45A8_UTR_1	three_prime_UTR	protein_coding	chrX	135846499	135846691
chrX	135846691	135846749	CT45A8_1	CDS	protein_coding	chrX	135846691	135846749
chrX	135846750	135847970	CT45A8_intron_1	intron	protein_coding	chrX	135846750	135847970
chrX	135847971	135848065	CT45A8_2	CDS	protein_coding	chrX	135847971	135848065
chrX	135848066	135848444	CT45A8_intron_2	intron	protein_coding	chrX	135848066	135848444
chrX	135848445	135848694	CT45A8_3	CDS	protein_coding	chrX	135848445	135848694
chrX	135848695	135850613	CT45A8_intron_3	intron	protein_coding	chrX	135848695	135850613
chrX	135850614	135850783	CT45A8_4	CDS	protein_coding	chrX	135850614	135850783
chrX	135850792	135852352	CT45A8_intron_4	intron	protein_coding	chrX	135850792	135854298
chrX	135852557	135852584	CT45A8_intron_4	intron	protein_coding	chrX	135850792	135854298
chrX	135863776	135863970	CT45A9_UTR_1	three_prime_UTR	protein_coding	chrX	135863776	135863970
chrX	135863970	135864028	CT45A9_1	CDS	protein_coding	chrX	135863970	135864028
chrX	135864029	135865249	CT45A9_intron_1	intron	protein_coding	chrX	135864029	135865249
chrX	135865250	135865344	CT45A9_2	CDS	protein_coding	chrX	135865250	135865344
chrX	135865345	135865723	CT45A9_intron_2	intron	protein_coding	chrX	135865345	135865723
chrX	135865724	135865973	CT45A9_3	CDS	protein_coding	chrX	135865724	135865973
chrX	135865974	135867891	CT45A9_intron_3	intron	protein_coding	chrX	135865974	135867891
chrX	135867892	135868061	CT45A9_4	CDS	protein_coding	chrX	135867892	135868061
chrX	135868070	135869197	CT45A9_intron_4	intron	protein_coding	chrX	135868070	135871572
chrX	138908028	138908141	FGF13_intron_8	intron	protein_coding	chrX	138864651	138985016
chrX	139064268	139064536	FGF13_intron_10	intron	protein_coding	chrX	138990618	139203414
chrX	139075832	139076013	FGF13_intron_10	intron	protein_coding	chrX	138990618	139203414
chrX	139859814	139860127	ATP11C_intron_31	intron	protein_coding	chrX	139832289	139932014
chrX	150382870	150383204	MAMLD1_intron_1	intron	protein_coding	chrX	150363531	150420997
chrX	150583128	150583956	MTM1_intron_1	intron	protein_coding	chrX	150568663	150592603
chrX	150798112	150798365	CD99L2_intron_8	intron	protein_coding	chrX	150795487	150814860
chrX	150824112	150824613	CD99L2_intron_10	intron	protein_coding	chrX	150816079	150831229
chrX	151653733	151653887	PASD1_intron_9	intron	protein_coding	chrX	151648703	151659711
chrX	151653926	151653972	PASD1_intron_9	intron	protein_coding	chrX	151648703	151659711
chrX	153122145	153123607	AC152010.1_1	exon	unprocessed_pseudogene	chrX	153122145	153123607
chrX	153123608	153127779	AC152010.1_intron_1	intron	unprocessed_pseudogene	chrX	153123608	153127779
chrX	153127780	153128323	AC152010.1_2	exon	unprocessed_pseudogene	chrX	153127780	153128323
chrX	153542049	153542120	ATP2B3_intron_5	intron	protein_coding	chrX	153541927	153542321
chrX	154162079	154162118	TEX28P2_intron_2	intron	unprocessed_pseudogene	chrX	154160469	154175620
chrX	154163291	154163320	TEX28P2_intron_2	intron	unprocessed_pseudogene	chrX	154160469	154175620
chrX	154163525	154163670	TEX28P2_intron_2	intron	unprocessed_pseudogene	chrX	154160469	154175620
chrX	154163692	154175620	TEX28P2_intron_2	intron	unprocessed_pseudogene	chrX	154160469	154175620
chrX	154175621	154176349	TEX28P2_3	exon	unprocessed_pseudogene	chrX	154175621	154176349
chrX	154196090	154196127	OPN1MW_UTR_2	three_prime_UTR	protein_coding	chrX	154196040	154196135
chrX	154196575	154196607	TEX28P1_1	exon	unprocessed_pseudogene	chrX	154196471	154196827
chrX	154196628	154196827	TEX28P1_1	exon	unprocessed_pseudogene	chrX	154196471	154196827
chrX	154196828	154197341	TEX28P1_intron_1	intron	unprocessed_pseudogene	chrX	154196828	154197445
chrX	154197364	154197445	TEX28P1_intron_1	intron	unprocessed_pseudogene	chrX	154196828	154197445
chrX	154197446	154197582	TEX28P1_2	exon	unprocessed_pseudogene	chrX	154197446	154197582
chrX	154197583	154197664	TEX28P1_intron_2	intron	unprocessed_pseudogene	chrX	154197583	154212758
chrX	154209855	154210399	TEX28P1_intron_2	intron	unprocessed_pseudogene	chrX	154197583	154212758
chrX	154210423	154210516	TEX28P1_intron_2	intron	unprocessed_pseudogene	chrX	154197583	154212758
chrX	154212577	154212604	TEX28P1_intron_2	intron	unprocessed_pseudogene	chrX	154197583	154212758
chrX	154198057	154209834	TEX28P1_intron_2	intron	unprocessed_pseudogene	chrX	154197583	154212758
chrX	154212812	154212856	TEX28P1_3	exon	unprocessed_pseudogene	chrX	154212759	154213487
chrX	154213031	154213353	TEX28P1_3	exon	unprocessed_pseudogene	chrX	154212759	154213487
chrX	154213376	154213487	TEX28P1_3	exon	unprocessed_pseudogene	chrX	154212759	154213487
chrX	154257538	154257619	OPN1MW3_UTR_1	five_prime_UTR	protein_coding	chrX	154257538	154257619
chrX	154257619	154257731	OPN1MW3_1	CDS	protein_coding	chrX	154257619	154257731
chrX	154257732	154262710	OPN1MW3_intron_1	intron	protein_coding	chrX	154257732	154262710
chrX	154262711	154263008	OPN1MW3_2	CDS	protein_coding	chrX	154262711	154263008
chrX	154263009	154264994	OPN1MW3_intron_2	intron	protein_coding	chrX	154263009	154264994
chrX	154264995	154265164	OPN1MW3_3	CDS	protein_coding	chrX	154264995	154265164
chrX	154265165	154266630	OPN1MW3_intron_3	intron	protein_coding	chrX	154265165	154266630
chrX	154266631	154266797	OPN1MW3_4	CDS	protein_coding	chrX	154266631	154266797
chrX	154266798	154268350	OPN1MW3_intron_4	intron	protein_coding	chrX	154266798	154268350
chrX	154268351	154268591	OPN1MW3_5	CDS	protein_coding	chrX	154268351	154268591
chrX	154268592	154270872	OPN1MW3_intron_5	intron	protein_coding	chrX	154268592	154270872
chrX	154270873	154270984	OPN1MW3_6	CDS	protein_coding	chrX	154270873	154270984
chrX	154270984	154271805	OPN1MW3_UTR_2	three_prime_UTR	protein_coding	chrX	154270984	154271805
chrX	154271265	154271414	TEX28_UTR_1	three_prime_UTR	protein_coding	chrX	154271265	154271414
chrX	154271414	154271771	TEX28_1	CDS	protein_coding	chrX	154271414	154271771
chrX	154271772	154272389	TEX28_intron_1	intron	protein_coding	chrX	154271772	154272389
chrX	154272390	154272526	TEX28_2	CDS	protein_coding	chrX	154272390	154272526
chrX	154272527	154284935	TEX28_intron_2	intron	protein_coding	chrX	154272527	154287678
chrY	5372748	5374423	PCDH11Y_intron_8	intron	protein_coding	chrY	5105460	5501055
chrY	14566744	14566810	NLGN4Y_intron_4	intron	protein_coding	chrY	14524937	14622007
chrY	14802681	14802714	NLGN4Y_intron_9	intron	protein_coding	chrY	14748730	14824186
chrY	17909631	17909659	USP9YP7_intron_1	intron	unprocessed_pseudogene	chrY	17908976	17910596
chrY	17909689	17909819	USP9YP7_intron_1	intron	unprocessed_pseudogene	chrY	17908976	17910596
chrY	17909933	17909965	USP9YP7_intron_1	intron	unprocessed_pseudogene	chrY	17908976	17910596
chrY	17910259	17910422	USP9YP7_intron_1	intron	unprocessed_pseudogene	chrY	17908976	17910596
chrY	17910489	17910596	USP9YP7_intron_1	intron	unprocessed_pseudogene	chrY	17908976	17910596
chrY	17910597	17910806	USP9YP7_2	exon	unprocessed_pseudogene	chrY	17910597	17910806
chrY	17912699	17912823	USP9YP6_1	exon	unprocessed_pseudogene	chrY	17912699	17912823
chrY	17912824	17914922	USP9YP6_intron_1	intron	unprocessed_pseudogene	chrY	17912824	17914952
chrY	17914953	17915038	USP9YP6_2	exon	unprocessed_pseudogene	chrY	17914953	17915038
chrY	17915039	17915739	USP9YP6_intron_2	intron	unprocessed_pseudogene	chrY	17915039	17917021
chrY	17915762	17915952	USP9YP6_intron_2	intron	unprocessed_pseudogene	chrY	17915039	17917021
chrY	17916116	17916397	USP9YP6_intron_2	intron	unprocessed_pseudogene	chrY	17915039	17917021
chrY	22936968	22936991	TTTY4_intron_1	intron	lincRNA	chrY	22936616	22963626
chrY	22937023	22937047	TTTY4_intron_1	intron	lincRNA	chrY	22936616	22963626
chrY	22945603	22945711	TTTY4_intron_1	intron	lincRNA	chrY	22936616	22963626
chrY	22945898	22945934	TTTY4_intron_1	intron	lincRNA	chrY	22936616	22963626
chrY	22937261	22945581	TTTY4_intron_1	intron	lincRNA	chrY	22936616	22963626
chrY	22974304	22974394	BPY2_intron_1	intron	protein_coding	chrY	22973975	22984146
chrY	22974943	22975018	BPY2_intron_1	intron	protein_coding	chrY	22973975	22984146
chrY	22975270	22975375	BPY2_intron_1	intron	protein_coding	chrY	22973975	22984146
chrY	22975479	22975976	BPY2_intron_1	intron	protein_coding	chrY	22973975	22984146
chrY	22975998	22976130	BPY2_intron_1	intron	protein_coding	chrY	22973975	22984146
chrY	22976153	22984146	BPY2_intron_1	intron	protein_coding	chrY	22973975	22984146
chrY	22984147	22984216	BPY2_UTR_2	five_prime_UTR	protein_coding	chrY	22984147	22984216
chrY	22984217	22984261	BPY2_intron_2	intron	protein_coding	chrY	22984217	22984261
chrY	22984262	22984293	BPY2_UTR_3	five_prime_UTR	protein_coding	chrY	22984262	22984293
chrY	22984294	22984567	BPY2_intron_3	intron	protein_coding	chrY	22984294	22984567
chrY	22984568	22984691	BPY2_UTR_4	five_prime_UTR	protein_coding	chrY	22984568	22984691
chrY	22984692	22987755	BPY2_intron_4	intron	protein_coding	chrY	22984692	22987755
chrY	22987756	22987893	BPY2_UTR_5	five_prime_UTR	protein_coding	chrY	22987756	22987893
chrY	22987894	22992301	BPY2_intron_5	intron	protein_coding	chrY	22987894	22992301
chrY	22992302	22992343	BPY2_UTR_6	five_prime_UTR	protein_coding	chrY	22992302	22992343
chrY	22992343	22992421	BPY2_1	CDS	protein_coding	chrY	22992343	22992421
chrY	22992422	22994479	BPY2_intron_6	intron	protein_coding	chrY	22992422	22994479
chrY	22994480	22994598	BPY2_2	CDS	protein_coding	chrY	22994480	22994598
chrY	22994599	22997450	BPY2_intron_7	intron	protein_coding	chrY	22994599	22997450
chrY	22997451	22997557	BPY2_3	CDS	protein_coding	chrY	22997451	22997557
chrY	22997954	22998248	BPY2_intron_8	intron	protein_coding	chrY	22997558	22998248
chrY	22997558	22997931	BPY2_intron_8	intron	protein_coding	chrY	22997558	22998248
chrY	22998268	22998374	BPY2_UTR_7	three_prime_UTR	protein_coding	chrY	22998268	22998374
chrY	22998375	23000047	BPY2_intron_9	intron	protein_coding	chrY	22998375	23004923
chrY	23000068	23004923	BPY2_intron_9	intron	protein_coding	chrY	22998375	23004923
chrY	23004924	23005049	BPY2_UTR_8	three_prime_UTR	protein_coding	chrY	23004924	23005049
chrY	23005050	23005142	BPY2_intron_10	intron	protein_coding	chrY	23005050	23005142
chrY	23005143	23005465	BPY2_UTR_9	three_prime_UTR	protein_coding	chrY	23005143	23005465
chrY	23017063	23017821	AC006366.1_1	exon	processed_pseudogene	chrY	23017063	23017821
chrY	23025594	23025738	TRIM60P8Y_1	exon	processed_pseudogene	chrY	23025594	23025844
chrY	23025761	23025844	TRIM60P8Y_1	exon	processed_pseudogene	chrY	23025594	23025844
chrY	23025845	23026049	TRIM60P8Y_intron_1	intron	processed_pseudogene	chrY	23025845	23026151
chrY	23026070	23026151	TRIM60P8Y_intron_1	intron	processed_pseudogene	chrY	23025845	23026151
chrY	23026152	23026663	TRIM60P8Y_2	exon	processed_pseudogene	chrY	23026152	23026663
chrY	23049247	23049360	ZNF736P3Y_1	exon	processed_pseudogene	chrY	23049247	23049360
chrY	23049361	23049678	ZNF736P3Y_intron_1	intron	processed_pseudogene	chrY	23049361	23049678
chrY	23049679	23049736	ZNF736P3Y_2	exon	processed_pseudogene	chrY	23049679	23049736
chrY	23049737	23049900	ZNF736P3Y_intron_2	intron	processed_pseudogene	chrY	23049737	23049900
chrY	23049901	23049958	ZNF736P3Y_3	exon	processed_pseudogene	chrY	23049901	23051195
chrY	23050009	23050073	ZNF736P3Y_3	exon	processed_pseudogene	chrY	23049901	23051195
chrY	23050168	23051195	ZNF736P3Y_3	exon	processed_pseudogene	chrY	23049901	23051195
chrY	23129355	23131211	DAZ1_UTR_1	three_prime_UTR	protein_coding	chrY	23129355	23131211
chrY	23131212	23135173	DAZ1_intron_1	intron	protein_coding	chrY	23131212	23135173
chrY	23135174	23135209	DAZ1_UTR_2	three_prime_UTR	protein_coding	chrY	23135174	23135209
chrY	23135209	23135275	DAZ1_1	CDS	protein_coding	chrY	23135209	23135275
chrY	23135276	23137479	DAZ1_intron_2	intron	protein_coding	chrY	23135276	23137479
chrY	23137480	23137513	DAZ1_2	CDS	protein_coding	chrY	23137480	23137513
chrY	23137514	23138208	DAZ1_intron_3	intron	protein_coding	chrY	23137514	23138208
chrY	23138209	23138281	DAZ1_3	CDS	protein_coding	chrY	23138209	23138281
chrY	23138282	23139845	DAZ1_intron_4	intron	protein_coding	chrY	23138282	23139845
chrY	23139846	23139881	DAZ1_4	CDS	protein_coding	chrY	23139846	23139881
chrY	23139882	23140624	DAZ1_intron_5	intron	protein_coding	chrY	23139882	23140624
chrY	23140625	23140697	DAZ1_5	CDS	protein_coding	chrY	23140625	23140697
chrY	23140698	23143009	DAZ1_intron_6	intron	protein_coding	chrY	23140698	23143009
chrY	23143010	23143082	DAZ1_6	CDS	protein_coding	chrY	23143010	23143082
chrY	23143083	23152795	DAZ1_intron_7	intron	protein_coding	chrY	23143083	23152795
chrY	23152796	23152868	DAZ1_7	CDS	protein_coding	chrY	23152796	23152868
chrY	23152869	23155172	DAZ1_intron_8	intron	protein_coding	chrY	23152869	23155172
chrY	23155173	23155245	DAZ1_8	CDS	protein_coding	chrY	23155173	23155245
chrY	23155246	23157568	DAZ1_intron_9	intron	protein_coding	chrY	23155246	23157568
chrY	23157569	23157641	DAZ1_9	CDS	protein_coding	chrY	23157569	23157641
chrY	23157642	23159951	DAZ1_intron_10	intron	protein_coding	chrY	23157642	23159951
chrY	23159952	23160024	DAZ1_10	CDS	protein_coding	chrY	23159952	23160024
chrY	23160025	23162347	DAZ1_intron_11	intron	protein_coding	chrY	23160025	23162347
chrY	23162348	23162420	DAZ1_11	CDS	protein_coding	chrY	23162348	23162420
chrY	23162421	23164738	DAZ1_intron_12	intron	protein_coding	chrY	23162421	23164738
chrY	23164739	23164811	DAZ1_12	CDS	protein_coding	chrY	23164739	23164811
chrY	23165816	23165862	DAZ1_intron_13	intron	protein_coding	chrY	23164812	23167183
chrY	23165990	23166029	DAZ1_intron_13	intron	protein_coding	chrY	23164812	23167183
chrY	23166249	23166292	DAZ1_intron_13	intron	protein_coding	chrY	23164812	23167183
chrY	23164812	23165739	DAZ1_intron_13	intron	protein_coding	chrY	23164812	23167183
chrY	23194008	23194341	DAZ1_intron_31	intron	protein_coding	chrY	23192199	23198796
chrY	23194362	23198796	DAZ1_intron_31	intron	protein_coding	chrY	23192199	23198796
chrY	23198800	23199094	DAZ1_UTR_3	five_prime_UTR	protein_coding	chrY	23198800	23199094
chrY	23219434	23219740	DAZ2_UTR_1	five_prime_UTR	protein_coding	chrY	23219434	23219740
chrY	23219744	23226342	DAZ2_intron_1	intron	protein_coding	chrY	23219744	23226342
chrY	23226343	23226490	DAZ2_2	CDS	protein_coding	chrY	23226343	23226490
chrY	23226491	23226763	DAZ2_intron_2	intron	protein_coding	chrY	23226491	23226763
chrY	23226764	23226856	DAZ2_3	CDS	protein_coding	chrY	23226764	23226856
chrY	23226857	23227415	DAZ2_intron_3	intron	protein_coding	chrY	23226857	23227415
chrY	23227416	23227468	DAZ2_4	CDS	protein_coding	chrY	23227416	23227468
chrY	23227469	23227903	DAZ2_intron_4	intron	protein_coding	chrY	23227469	23227903
chrY	23227904	23227968	DAZ2_5	CDS	protein_coding	chrY	23227904	23227968
chrY	23227969	23228056	DAZ2_intron_5	intron	protein_coding	chrY	23227969	23228056
chrY	23228057	23228197	DAZ2_6	CDS	protein_coding	chrY	23228057	23228197
chrY	23228198	23229596	DAZ2_intron_6	intron	protein_coding	chrY	23228198	23229596
chrY	23229597	23229669	DAZ2_7	CDS	protein_coding	chrY	23229597	23229669
chrY	23231945	23232039	DAZ2_intron_7	intron	protein_coding	chrY	23229670	23232039
chrY	23229670	23231924	DAZ2_intron_7	intron	protein_coding	chrY	23229670	23232039
chrY	23232040	23232112	DAZ2_8	CDS	protein_coding	chrY	23232040	23232112
chrY	23232113	23232151	DAZ2_intron_8	intron	protein_coding	chrY	23232113	23234430
chrY	23232187	23234430	DAZ2_intron_8	intron	protein_coding	chrY	23232113	23234430
chrY	23234431	23234503	DAZ2_9	CDS	protein_coding	chrY	23234431	23234503
chrY	23234504	23236826	DAZ2_intron_9	intron	protein_coding	chrY	23234504	23236826
chrY	23236827	23236899	DAZ2_10	CDS	protein_coding	chrY	23236827	23236899
chrY	23236900	23239208	DAZ2_intron_10	intron	protein_coding	chrY	23236900	23239208
chrY	23239209	23239281	DAZ2_11	CDS	protein_coding	chrY	23239209	23239281
chrY	23239282	23241604	DAZ2_intron_11	intron	protein_coding	chrY	23239282	23241604
chrY	23241605	23241677	DAZ2_12	CDS	protein_coding	chrY	23241605	23241677
chrY	23241678	23243988	DAZ2_intron_12	intron	protein_coding	chrY	23241678	23243988
chrY	23243989	23244061	DAZ2_13	CDS	protein_coding	chrY	23243989	23244061
chrY	23244062	23246384	DAZ2_intron_13	intron	protein_coding	chrY	23244062	23246384
chrY	23246385	23246457	DAZ2_14	CDS	protein_coding	chrY	23246385	23246457
chrY	23246458	23248761	DAZ2_intron_14	intron	protein_coding	chrY	23246458	23248761
chrY	23248762	23248834	DAZ2_15	CDS	protein_coding	chrY	23248762	23248834
chrY	23250273	23250298	DAZ2_intron_15	intron	protein_coding	chrY	23248835	23251143
chrY	23248835	23249536	DAZ2_intron_15	intron	protein_coding	chrY	23248835	23251143
chrY	23277080	23277120	DAZ2_intron_23	intron	protein_coding	chrY	23275316	23277626
chrY	23278002	23278136	DAZ2_intron_24	intron	protein_coding	chrY	23277700	23280011
chrY	23278163	23278372	DAZ2_intron_24	intron	protein_coding	chrY	23277700	23280011
chrY	23278407	23278993	DAZ2_intron_24	intron	protein_coding	chrY	23277700	23280011
chrY	23279055	23280011	DAZ2_intron_24	intron	protein_coding	chrY	23277700	23280011
chrY	23280012	23280040	DAZ2_25	CDS	protein_coding	chrY	23280012	23280084
chrY	23280085	23280320	DAZ2_intron_25	intron	protein_coding	chrY	23280085	23280827
chrY	23280342	23280827	DAZ2_intron_25	intron	protein_coding	chrY	23280085	23280827
chrY	23280828	23280863	DAZ2_26	CDS	protein_coding	chrY	23280828	23280863
chrY	23280864	23285436	DAZ2_intron_26	intron	protein_coding	chrY	23280864	23285436
chrY	23285437	23285501	DAZ2_27	CDS	protein_coding	chrY	23285437	23285501
chrY	23285501	23285536	DAZ2_UTR_2	three_prime_UTR	protein_coding	chrY	23285501	23285536
chrY	23285537	23289498	DAZ2_intron_27	intron	protein_coding	chrY	23285537	23289498
chrY	23289499	23291356	DAZ2_UTR_3	three_prime_UTR	protein_coding	chrY	23289499	23291356
chrY	23379484	23379573	PPP1R12BP2_1	exon	unprocessed_pseudogene	chrY	23379484	23379573
chrY	23387434	23387501	PPP1R12BP2_intron_1	intron	unprocessed_pseudogene	chrY	23379574	23388989
chrY	23388194	23388229	PPP1R12BP2_intron_1	intron	unprocessed_pseudogene	chrY	23379574	23388989
chrY	23379574	23387003	PPP1R12BP2_intron_1	intron	unprocessed_pseudogene	chrY	23379574	23388989
chrY	23581595	23581701	OFD1P10Y_1	exon	unprocessed_pseudogene	chrY	23581595	23581701
chrY	23581702	23583221	OFD1P10Y_intron_1	intron	unprocessed_pseudogene	chrY	23581702	23583221
chrY	23583222	23583347	OFD1P10Y_2	exon	unprocessed_pseudogene	chrY	23583222	23583347
chrY	23583348	23583882	OFD1P10Y_intron_2	intron	unprocessed_pseudogene	chrY	23583348	23583882
chrY	23583883	23583993	OFD1P10Y_3	exon	unprocessed_pseudogene	chrY	23583883	23583993
chrY	23585170	23585709	OFD1P10Y_intron_3	intron	unprocessed_pseudogene	chrY	23583994	23585709
chrY	23583994	23585140	OFD1P10Y_intron_3	intron	unprocessed_pseudogene	chrY	23583994	23585709
chrY	23585710	23586326	OFD1P10Y_4	exon	unprocessed_pseudogene	chrY	23585710	23586326
chrY	23586327	23586698	OFD1P10Y_intron_4	intron	unprocessed_pseudogene	chrY	23586327	23586698
chrY	23586699	23586804	OFD1P10Y_5	exon	unprocessed_pseudogene	chrY	23586699	23586804
chrY	23586805	23590990	OFD1P10Y_intron_5	intron	unprocessed_pseudogene	chrY	23586805	23606148
chrY	23591057	23591150	OFD1P10Y_intron_5	intron	unprocessed_pseudogene	chrY	23586805	23606148
chrY	23591176	23591932	OFD1P10Y_intron_5	intron	unprocessed_pseudogene	chrY	23586805	23606148
chrY	23591996	23592062	OFD1P10Y_intron_5	intron	unprocessed_pseudogene	chrY	23586805	23606148
chrY	23592222	23592253	OFD1P10Y_intron_5	intron	unprocessed_pseudogene	chrY	23586805	23606148
chrY	23592510	23592600	OFD1P10Y_intron_5	intron	unprocessed_pseudogene	chrY	23586805	23606148
chrY	23592625	23592897	OFD1P10Y_intron_5	intron	unprocessed_pseudogene	chrY	23586805	23606148
chrY	23593009	23593219	OFD1P10Y_intron_5	intron	unprocessed_pseudogene	chrY	23586805	23606148
chrY	23593242	23593314	OFD1P10Y_intron_5	intron	unprocessed_pseudogene	chrY	23586805	23606148
chrY	23593341	23593472	OFD1P10Y_intron_5	intron	unprocessed_pseudogene	chrY	23586805	23606148
chrY	23593498	23593781	OFD1P10Y_intron_5	intron	unprocessed_pseudogene	chrY	23586805	23606148
chrY	23594324	23594372	OFD1P10Y_intron_5	intron	unprocessed_pseudogene	chrY	23586805	23606148
chrY	23601038	23601082	OFD1P10Y_intron_5	intron	unprocessed_pseudogene	chrY	23586805	23606148
chrY	23601546	23601569	OFD1P10Y_intron_5	intron	unprocessed_pseudogene	chrY	23586805	23606148
chrY	23601740	23601771	OFD1P10Y_intron_5	intron	unprocessed_pseudogene	chrY	23586805	23606148
chrY	23601831	23601854	OFD1P10Y_intron_5	intron	unprocessed_pseudogene	chrY	23586805	23606148
chrY	23601890	23601945	OFD1P10Y_intron_5	intron	unprocessed_pseudogene	chrY	23586805	23606148
chrY	23601974	23602568	OFD1P10Y_intron_5	intron	unprocessed_pseudogene	chrY	23586805	23606148
chrY	23602589	23602628	OFD1P10Y_intron_5	intron	unprocessed_pseudogene	chrY	23586805	23606148
chrY	23602652	23602959	OFD1P10Y_intron_5	intron	unprocessed_pseudogene	chrY	23586805	23606148
chrY	23604299	23604361	OFD1P10Y_intron_5	intron	unprocessed_pseudogene	chrY	23586805	23606148
chrY	23604603	23605329	OFD1P10Y_intron_5	intron	unprocessed_pseudogene	chrY	23586805	23606148
chrY	23605505	23605562	OFD1P10Y_intron_5	intron	unprocessed_pseudogene	chrY	23586805	23606148
chrY	23592921	23592988	OFD1P10Y_intron_5	intron	unprocessed_pseudogene	chrY	23586805	23606148
chrY	23657839	23657997	HSFY6P_1	exon	unprocessed_pseudogene	chrY	23657839	23657997
chrY	23657998	23658481	HSFY6P_intron_1	intron	unprocessed_pseudogene	chrY	23657998	23658481
chrY	23658482	23658642	HSFY6P_2	exon	unprocessed_pseudogene	chrY	23658482	23658642
chrY	23658643	23658891	HSFY6P_intron_2	intron	unprocessed_pseudogene	chrY	23658643	23658973
chrY	23658974	23659017	HSFY6P_3	exon	unprocessed_pseudogene	chrY	23658974	23659058
chrY	23659681	23659712	USP9YP18_intron_1	intron	unprocessed_pseudogene	chrY	23659505	23661218
chrY	23660492	23660658	USP9YP18_intron_1	intron	unprocessed_pseudogene	chrY	23659505	23661218
chrY	23660844	23660874	USP9YP18_intron_1	intron	unprocessed_pseudogene	chrY	23659505	23661218
chrY	23715922	23716000	XKRYP3_1	exon	unprocessed_pseudogene	chrY	23715922	23716701
chrY	23716792	23716858	XKRYP3_intron_1	intron	unprocessed_pseudogene	chrY	23716702	23726471
chrY	23716885	23716953	XKRYP3_intron_1	intron	unprocessed_pseudogene	chrY	23716702	23726471
chrY	23716974	23717120	XKRYP3_intron_1	intron	unprocessed_pseudogene	chrY	23716702	23726471
chrY	23717151	23717258	XKRYP3_intron_1	intron	unprocessed_pseudogene	chrY	23716702	23726471
chrY	23717287	23717356	XKRYP3_intron_1	intron	unprocessed_pseudogene	chrY	23716702	23726471
chrY	23717411	23717848	XKRYP3_intron_1	intron	unprocessed_pseudogene	chrY	23716702	23726471
chrY	23717881	23717944	XKRYP3_intron_1	intron	unprocessed_pseudogene	chrY	23716702	23726471
chrY	23718071	23718095	XKRYP3_intron_1	intron	unprocessed_pseudogene	chrY	23716702	23726471
chrY	23718135	23718841	XKRYP3_intron_1	intron	unprocessed_pseudogene	chrY	23716702	23726471
chrY	23718862	23719281	XKRYP3_intron_1	intron	unprocessed_pseudogene	chrY	23716702	23726471
chrY	23719312	23720943	XKRYP3_intron_1	intron	unprocessed_pseudogene	chrY	23716702	23726471
chrY	23721016	23721691	XKRYP3_intron_1	intron	unprocessed_pseudogene	chrY	23716702	23726471
chrY	23721941	23721968	XKRYP3_intron_1	intron	unprocessed_pseudogene	chrY	23716702	23726471
chrY	23722002	23722046	XKRYP3_intron_1	intron	unprocessed_pseudogene	chrY	23716702	23726471
chrY	23722084	23722111	XKRYP3_intron_1	intron	unprocessed_pseudogene	chrY	23716702	23726471
chrY	23722202	23722231	XKRYP3_intron_1	intron	unprocessed_pseudogene	chrY	23716702	23726471
chrY	23722301	23722404	XKRYP3_intron_1	intron	unprocessed_pseudogene	chrY	23716702	23726471
chrY	23735888	23735951	USP9YP25_intron_1	intron	unprocessed_pseudogene	chrY	23734444	23736056
chrY	23740765	23740792	USP9YP29_2	exon	unprocessed_pseudogene	chrY	23740735	23740894
chrY	23741001	23741024	USP9YP29_intron_2	intron	unprocessed_pseudogene	chrY	23740895	23741103
chrY	23741135	23741169	USP9YP29_intron_3	intron	unprocessed_pseudogene	chrY	23741135	23741282
chrY	23743003	23743045	USP9YP29_intron_4	intron	unprocessed_pseudogene	chrY	23741434	23746564
chrY	23743998	23744034	USP9YP29_intron_4	intron	unprocessed_pseudogene	chrY	23741434	23746564
chrY	23988621	23988662	OFD1P12Y_intron_7	intron	unprocessed_pseudogene	chrY	23988053	23990157
chrY	23991521	23991549	OFD1P12Y_intron_8	intron	unprocessed_pseudogene	chrY	23990272	23992046
chrY	23991826	23991920	OFD1P12Y_intron_8	intron	unprocessed_pseudogene	chrY	23990272	23992046
chrY	23992622	23992647	OFD1P12Y_intron_9	intron	unprocessed_pseudogene	chrY	23992122	23993224
chrY	23992697	23992745	OFD1P12Y_intron_9	intron	unprocessed_pseudogene	chrY	23992122	23993224
chrY	23992935	23993024	OFD1P12Y_intron_9	intron	unprocessed_pseudogene	chrY	23992122	23993224
chrY	23993591	23993630	OFD1P12Y_intron_10	intron	unprocessed_pseudogene	chrY	23993318	23994931
chrY	23993832	23993895	OFD1P12Y_intron_10	intron	unprocessed_pseudogene	chrY	23993318	23994931
chrY	23993920	23993956	OFD1P12Y_intron_10	intron	unprocessed_pseudogene	chrY	23993318	23994931
chrY	23994154	23994199	OFD1P12Y_intron_10	intron	unprocessed_pseudogene	chrY	23993318	23994931
chrY	23994376	23994408	OFD1P12Y_intron_10	intron	unprocessed_pseudogene	chrY	23993318	23994931
chrY	23994576	23994609	OFD1P12Y_intron_10	intron	unprocessed_pseudogene	chrY	23993318	23994931
chrY	24006911	24007237	ELOCP10_1	exon	processed_pseudogene	chrY	24006911	24007237
chrY	24079737	24079762	USP9YP35_2	exon	unprocessed_pseudogene	chrY	24079622	24079812
chrY	24082781	24082824	USP9YP31_intron_1	intron	unprocessed_pseudogene	chrY	24081824	24083826
chrY	24104157	24104183	CDY18P_1	exon	unprocessed_pseudogene	chrY	24104107	24104300
chrY	24168871	24168898	GOLGA6L11P_intron_1	intron	unprocessed_pseudogene	chrY	24168271	24169912
chrY	24169157	24169275	GOLGA6L11P_intron_1	intron	unprocessed_pseudogene	chrY	24168271	24169912
chrY	24169299	24169482	GOLGA6L11P_intron_1	intron	unprocessed_pseudogene	chrY	24168271	24169912
chrY	24169508	24169606	GOLGA6L11P_intron_1	intron	unprocessed_pseudogene	chrY	24168271	24169912
chrY	24169720	24169750	GOLGA6L11P_intron_1	intron	unprocessed_pseudogene	chrY	24168271	24169912
chrY	24170829	24170852	GOLGA6L11P_intron_3	intron	unprocessed_pseudogene	chrY	24170716	24170899
chrY	24171147	24171184	GOLGA6L11P_intron_4	intron	unprocessed_pseudogene	chrY	24170982	24171636
chrY	24171308	24171335	GOLGA6L11P_intron_4	intron	unprocessed_pseudogene	chrY	24170982	24171636
chrY	24171361	24171402	GOLGA6L11P_intron_4	intron	unprocessed_pseudogene	chrY	24170982	24171636
chrY	24171426	24171636	GOLGA6L11P_intron_4	intron	unprocessed_pseudogene	chrY	24170982	24171636
chrY	24171637	24171712	GOLGA6L11P_5	exon	unprocessed_pseudogene	chrY	24171637	24171712
chrY	24171713	24172099	GOLGA6L11P_intron_5	intron	unprocessed_pseudogene	chrY	24171713	24172099
chrY	24172100	24172455	GOLGA6L11P_6	exon	unprocessed_pseudogene	chrY	24172100	24172669
chrY	24172478	24172565	GOLGA6L11P_6	exon	unprocessed_pseudogene	chrY	24172100	24172669
chrY	24172606	24172631	GOLGA6L11P_6	exon	unprocessed_pseudogene	chrY	24172100	24172669
chrY	24172670	24172714	GOLGA6L11P_intron_6	intron	unprocessed_pseudogene	chrY	24172670	24172935
chrY	24173651	24173717	GOLGA6L11P_intron_7	intron	unprocessed_pseudogene	chrY	24172998	24174036
chrY	24173785	24173818	GOLGA6L11P_intron_7	intron	unprocessed_pseudogene	chrY	24172998	24174036
chrY	24173850	24173887	GOLGA6L11P_intron_7	intron	unprocessed_pseudogene	chrY	24172998	24174036
chrY	24174044	24174090	GOLGA6L11P_8	exon	unprocessed_pseudogene	chrY	24174037	24174152
chrY	24174361	24174494	GOLGA6L11P_9	exon	unprocessed_pseudogene	chrY	24174361	24174494
chrY	24182477	24183071	AC023274.1_1	exon	unprocessed_pseudogene	chrY	24182477	24183071
chrY	24186509	24186901	CSPG4P3Y_1	exon	unprocessed_pseudogene	chrY	24186509	24190068
chrY	24189644	24189673	CSPG4P3Y_1	exon	unprocessed_pseudogene	chrY	24186509	24190068
chrY	24189980	24190025	CSPG4P3Y_1	exon	unprocessed_pseudogene	chrY	24186509	24190068
chrY	24396604	24396905	RBMY2XP_1	exon	unprocessed_pseudogene	chrY	24396604	24396905
chrY	24396906	24397317	RBMY2XP_intron_1	intron	unprocessed_pseudogene	chrY	24396906	24397317
chrY	24397318	24397407	RBMY2XP_2	exon	unprocessed_pseudogene	chrY	24397318	24397407
chrY	24397408	24397487	RBMY2XP_intron_2	intron	unprocessed_pseudogene	chrY	24397408	24397487
chrY	24397488	24397599	RBMY2XP_3	exon	unprocessed_pseudogene	chrY	24397488	24397599
chrY	24397600	24400334	RBMY2XP_intron_3	intron	unprocessed_pseudogene	chrY	24397600	24400334
chrY	24400460	24400517	RBMY2XP_4	exon	unprocessed_pseudogene	chrY	24400335	24400517
chrY	24400518	24400619	RBMY2XP_intron_4	intron	unprocessed_pseudogene	chrY	24400518	24402904
chrY	24400641	24401259	RBMY2XP_intron_4	intron	unprocessed_pseudogene	chrY	24400518	24402904
chrY	24683657	24684935	ZNF736P2Y_1	exon	processed_pseudogene	chrY	24683657	24684935
chrY	24875197	24875541	DAZ4_intron_20	intron	protein_coding	chrY	24874048	24883762
chrY	24875579	24877150	DAZ4_intron_20	intron	protein_coding	chrY	24874048	24883762
chrY	24877171	24877195	DAZ4_intron_20	intron	protein_coding	chrY	24874048	24883762
chrY	24877222	24878030	DAZ4_intron_20	intron	protein_coding	chrY	24874048	24883762
chrY	24878052	24878158	DAZ4_intron_20	intron	protein_coding	chrY	24874048	24883762
chrY	24878183	24878327	DAZ4_intron_20	intron	protein_coding	chrY	24874048	24883762
chrY	24878359	24878601	DAZ4_intron_20	intron	protein_coding	chrY	24874048	24883762
chrY	24878664	24879373	DAZ4_intron_20	intron	protein_coding	chrY	24874048	24883762
chrY	24879706	24879730	DAZ4_intron_20	intron	protein_coding	chrY	24874048	24883762
chrY	24879772	24879966	DAZ4_intron_20	intron	protein_coding	chrY	24874048	24883762
chrY	24880713	24881014	DAZ4_intron_20	intron	protein_coding	chrY	24874048	24883762
chrY	24881037	24881356	DAZ4_intron_20	intron	protein_coding	chrY	24874048	24883762
chrY	24881423	24883001	DAZ4_intron_20	intron	protein_coding	chrY	24874048	24883762
chrY	24883023	24883320	DAZ4_intron_20	intron	protein_coding	chrY	24874048	24883762
chrY	24883344	24883630	DAZ4_intron_20	intron	protein_coding	chrY	24874048	24883762
chrY	24883670	24883762	DAZ4_intron_20	intron	protein_coding	chrY	24874048	24883762
chrY	24883763	24883835	DAZ4_21	CDS	protein_coding	chrY	24883763	24883835
chrY	24883836	24883963	DAZ4_intron_21	intron	protein_coding	chrY	24883836	24886147
chrY	25055621	25055656	BPY2C_intron_10	intron	protein_coding	chrY	25052220	25062391
chrY	25055699	25055728	BPY2C_intron_10	intron	protein_coding	chrY	25052220	25062391
chrY	25056169	25056232	BPY2C_intron_10	intron	protein_coding	chrY	25052220	25062391
chrY	25057055	25057104	BPY2C_intron_10	intron	protein_coding	chrY	25052220	25062391
chrY	25057531	25057557	BPY2C_intron_10	intron	protein_coding	chrY	25052220	25062391
chrY	25058283	25058310	BPY2C_intron_10	intron	protein_coding	chrY	25052220	25062391
chrY	25058410	25058443	BPY2C_intron_10	intron	protein_coding	chrY	25052220	25062391
chrY	25058948	25059194	BPY2C_intron_10	intron	protein_coding	chrY	25052220	25062391
chrY	25059218	25059900	BPY2C_intron_10	intron	protein_coding	chrY	25052220	25062391
chrY	25059925	25062391	BPY2C_intron_10	intron	protein_coding	chrY	25052220	25062391
chrY	25062392	25062548	BPY2C_UTR_9	five_prime_UTR	protein_coding	chrY	25062392	25062548
chrY	25063083	25064083	TTTY4C_1	exon	lincRNA	chrY	25063083	25064083
chrY	25064084	25070732	TTTY4C_intron_1	intron	lincRNA	chrY	25064084	25070732
chrY	25070733	25070841	TTTY4C_2	exon	lincRNA	chrY	25070733	25070841
chrY	25070842	25072644	TTTY4C_intron_2	intron	lincRNA	chrY	25070842	25072644
chrY	25072645	25072721	TTTY4C_3	exon	lincRNA	chrY	25072645	25072721
chrY	25086088	25086131	TTTY4C_intron_3	intron	lincRNA	chrY	25072722	25099730
chrY	25086154	25086185	TTTY4C_intron_3	intron	lincRNA	chrY	25072722	25099730
chrY	25086284	25086357	TTTY4C_intron_3	intron	lincRNA	chrY	25072722	25099730
chrY	25086446	25086485	TTTY4C_intron_3	intron	lincRNA	chrY	25072722	25099730
chrY	25086602	25086628	TTTY4C_intron_3	intron	lincRNA	chrY	25072722	25099730
chrY	25086655	25086695	TTTY4C_intron_3	intron	lincRNA	chrY	25072722	25099730
chrY	25087082	25087108	TTTY4C_intron_3	intron	lincRNA	chrY	25072722	25099730
chrY	25072722	25086067	TTTY4C_intron_3	intron	lincRNA	chrY	25072722	25099730
chrY	25168599	25169841	ZNF736P4Y_1	exon	processed_pseudogene	chrY	25168599	25169841
chrY	25174520	25174792	AC006386.1_1	exon	processed_pseudogene	chrY	25174520	25174792
chrY	25174793	25175094	AC006386.1_intron_1	intron	processed_pseudogene	chrY	25174793	25175094
chrY	25175095	25175237	AC006386.1_2	exon	processed_pseudogene	chrY	25175095	25175237
chrY	25183643	25183748	TTTY17C_1	exon	lincRNA	chrY	25183643	25183748
chrY	25183749	25184712	TTTY17C_intron_1	intron	lincRNA	chrY	25183749	25184712
chrY	25184713	25184773	TTTY17C_2	exon	lincRNA	chrY	25184713	25184773
chrY	25307729	25307803	AC006386.2_1	exon	processed_pseudogene	chrY	25307729	25307803
chrY	25380453	25380507	LINC00266-4P_intron_1	intron	lincRNA	chrY	25378879	25386915
chrY	25380579	25380610	LINC00266-4P_intron_1	intron	lincRNA	chrY	25378879	25386915
chrY	25381917	25381963	LINC00266-4P_intron_1	intron	lincRNA	chrY	25378879	25386915
chrY	25382078	25382132	LINC00266-4P_intron_1	intron	lincRNA	chrY	25378879	25386915
chrY	25392129	25392152	LINC00266-4P_intron_3	intron	lincRNA	chrY	25391611	25394624
chrY	25393100	25393130	LINC00266-4P_intron_3	intron	lincRNA	chrY	25391611	25394624
chrY	25393324	25393365	LINC00266-4P_intron_3	intron	lincRNA	chrY	25391611	25394624
chrY	25393442	25393488	LINC00266-4P_intron_3	intron	lincRNA	chrY	25391611	25394624
chrY	25433462	25433496	UBE2Q2P5Y_intron_1	intron	unprocessed_pseudogene	chrY	25431258	25437209
chrY	25497438	25497474	GOLGA6L16P_intron_3	intron	unprocessed_pseudogene	chrY	25497209	25497474
chrY	25497475	25497648	GOLGA6L16P_4	exon	unprocessed_pseudogene	chrY	25497475	25498045
chrY	25497671	25497705	GOLGA6L16P_4	exon	unprocessed_pseudogene	chrY	25497475	25498045
chrY	25497826	25497851	GOLGA6L16P_4	exon	unprocessed_pseudogene	chrY	25497475	25498045
chrY	25564308	25564345	CDY19P_1	exon	unprocessed_pseudogene	chrY	25564122	25565563
chrY	25564770	25564839	CDY19P_1	exon	unprocessed_pseudogene	chrY	25564122	25565563
chrY	25564866	25565249	CDY19P_1	exon	unprocessed_pseudogene	chrY	25564122	25565563
chrY	25565271	25565335	CDY19P_1	exon	unprocessed_pseudogene	chrY	25564122	25565563
chrY	25565408	25565511	CDY19P_1	exon	unprocessed_pseudogene	chrY	25564122	25565563
chrY	25565533	25565563	CDY19P_1	exon	unprocessed_pseudogene	chrY	25564122	25565563
chrY	25565564	25565861	CDY19P_intron_1	intron	unprocessed_pseudogene	chrY	25565564	25565861
chrY	25565862	25565978	CDY19P_2	exon	unprocessed_pseudogene	chrY	25565862	25566033
chrY	25579901	25579946	USP9YP36_1	exon	unprocessed_pseudogene	chrY	25579790	25579995
chrY	25580061	25580087	USP9YP36_intron_1	intron	unprocessed_pseudogene	chrY	25579996	25582157
chrY	25580130	25580167	USP9YP36_intron_1	intron	unprocessed_pseudogene	chrY	25579996	25582157
chrY	25580339	25580438	USP9YP36_intron_1	intron	unprocessed_pseudogene	chrY	25579996	25582157
chrY	25580791	25580840	USP9YP36_intron_1	intron	unprocessed_pseudogene	chrY	25579996	25582157
chrY	25585863	25585895	USP9YP36_intron_3	intron	unprocessed_pseudogene	chrY	25584366	25586176
chrY	25585960	25585993	USP9YP36_intron_3	intron	unprocessed_pseudogene	chrY	25584366	25586176
chrY	25728707	25728739	TTTY3_intron_1	intron	lincRNA	chrY	25728594	25730790
chrY	25729688	25729717	TTTY3_intron_1	intron	lincRNA	chrY	25728594	25730790
chrY	25730202	25730227	TTTY3_intron_1	intron	lincRNA	chrY	25728594	25730790
chrY	25730302	25730790	TTTY3_intron_1	intron	lincRNA	chrY	25728594	25730790
chrY	25730791	25730926	TTTY3_2	exon	lincRNA	chrY	25730791	25730926
chrY	25730927	25731018	TTTY3_intron_2	intron	lincRNA	chrY	25730927	25733282
chrY	25731052	25731476	TTTY3_intron_2	intron	lincRNA	chrY	25730927	25733282
chrY	25731513	25731539	TTTY3_intron_2	intron	lincRNA	chrY	25730927	25733282
chrY	25731585	25731633	TTTY3_intron_2	intron	lincRNA	chrY	25730927	25733282
chrY	25731666	25731781	TTTY3_intron_2	intron	lincRNA	chrY	25730927	25733282
chrY	25731819	25733282	TTTY3_intron_2	intron	lincRNA	chrY	25730927	25733282
chrY	25733329	25733388	TTTY3_3	exon	lincRNA	chrY	25733283	25733388
chrY	25730204	25730227	USP9YP9_intron_1	intron	unprocessed_pseudogene	chrY	25730204	25731838
chrY	25730302	25731018	USP9YP9_intron_1	intron	unprocessed_pseudogene	chrY	25730204	25731838
chrY	25731052	25731476	USP9YP9_intron_1	intron	unprocessed_pseudogene	chrY	25730204	25731838
chrY	25731513	25731539	USP9YP9_intron_1	intron	unprocessed_pseudogene	chrY	25730204	25731838
chrY	25731585	25731633	USP9YP9_intron_1	intron	unprocessed_pseudogene	chrY	25730204	25731838
chrY	25731666	25731781	USP9YP9_intron_1	intron	unprocessed_pseudogene	chrY	25730204	25731838
chrY	25731839	25732102	USP9YP9_2	exon	unprocessed_pseudogene	chrY	25731839	25732102
chrY	25732103	25733225	USP9YP9_intron_2	intron	unprocessed_pseudogene	chrY	25732103	25733225
chrY	25733226	25733297	USP9YP9_3	exon	unprocessed_pseudogene	chrY	25733226	25733448
chrY	25733329	25733448	USP9YP9_3	exon	unprocessed_pseudogene	chrY	25733226	25733448
chrY	25733449	25733582	USP9YP9_intron_3	intron	unprocessed_pseudogene	chrY	25733449	25735122
chrY	25733607	25733684	USP9YP9_intron_3	intron	unprocessed_pseudogene	chrY	25733449	25735122
chrY	25733729	25734183	USP9YP9_intron_3	intron	unprocessed_pseudogene	chrY	25733449	25735122
chrY	25734216	25734378	USP9YP9_intron_3	intron	unprocessed_pseudogene	chrY	25733449	25735122
chrY	25904518	25904610	TRAPPC2P4_1	exon	unprocessed_pseudogene	chrY	25904518	25904610
chrY	25904611	25905856	TRAPPC2P4_intron_1	intron	unprocessed_pseudogene	chrY	25904611	25906563
chrY	25906107	25906157	TRAPPC2P4_intron_1	intron	unprocessed_pseudogene	chrY	25904611	25906563
chrY	25906196	25906222	TRAPPC2P4_intron_1	intron	unprocessed_pseudogene	chrY	25904611	25906563
chrY	26199167	26199194	REREP2Y_intron_1	intron	unprocessed_pseudogene	chrY	26198458	26208074
chrY	26199217	26199258	REREP2Y_intron_1	intron	unprocessed_pseudogene	chrY	26198458	26208074
chrY	26199309	26199339	REREP2Y_intron_1	intron	unprocessed_pseudogene	chrY	26198458	26208074
