# Supplementary material for: Systematic analysis of dark and camouflaged genes reveals disease-relevant genes hiding in plain sight
Source: Genome Biol. 2019 May 20;20:97. doi: 10.1186/s13059-019-1707-2 (PMC6526621; doi:10.1186/s13059-019-1707-2)
Supplement: Supplementary file 35 — PacBio percent dark-by-MAPQ genes in hg38. (TXT 41 kb) [file 13059_2019_1707_MOESM35_ESM.txt]

# This table shows what percentage of genes are dark by MAPQ, stratefied by genebody element
# gene_name : Ensembl gene name
# biotype : GENCODE biotype of gene
# biotype : percent of CDS bases that are dark by MAPQ within gene (non protein-coding genes will have value of -1)
# perc_UTR : percent of UTR bases that are dark by MAPQ within gene (non protein-coding genes will have value of -1(
# perc_exon : percent of exonic bases that are dark by MAPQ
# perc_intron : percent of intronic bases that are dark by MAPQ
# perc_total : percent of total gene that is dark by MAPQ
gene_name	biotype	perc_CDS	perc_UTR	perc_exon	perc_intron	perc_total
AL627309.5	other	-1.000000	-1.000000	8.540523	6.891809	7.209460
AP006222.1	pseudogene	-1.000000	-1.000000	0.000000	4.658146	4.281210
WBP1LP7	pseudogene	-1.000000	-1.000000	100.000000	-1.000000	100.000000
OR4F29	protein coding	20.660277	65.454545	23.138833	-1.000000	23.138833
CICP7	pseudogene	-1.000000	-1.000000	100.000000	100.000000	100.000000
PRAMEF25	protein coding	80.793319	69.166667	77.882107	23.798407	35.071142
AC245056.1	lincRNA	-1.000000	-1.000000	23.237598	46.808511	27.974948
PRAMEF26	protein coding	65.622825	66.352941	65.789474	39.013107	46.088435
AMY1A	protein coding	0.000000	7.368421	2.439024	0.000000	0.604491
SLC25A24P1	pseudogene	-1.000000	-1.000000	5.954280	20.344362	19.926051
NBPF5P	pseudogene	-1.000000	-1.000000	19.376947	24.252691	24.019328
SLC25A24P2	pseudogene	-1.000000	-1.000000	68.958743	50.013497	50.272904
AL390038.1	lincRNA	-1.000000	-1.000000	83.266129	61.070608	65.482193
AC244669.2	pseudogene	-1.000000	-1.000000	0.000000	15.406669	15.298340
AC244669.1	pseudogene	-1.000000	-1.000000	0.000000	25.544463	25.162000
AC241952.1	pseudogene	-1.000000	-1.000000	1.229917	11.356762	10.920924
AC244015.1	pseudogene	-1.000000	-1.000000	100.000000	-1.000000	100.000000
AC244015.2	pseudogene	-1.000000	-1.000000	100.000000	100.000000	100.000000
AC245595.1	lincRNA	-1.000000	-1.000000	100.000000	100.000000	100.000000
RNA5SP529	rRNA	-1.000000	-1.000000	100.000000	-1.000000	100.000000
AC245595.2	pseudogene	-1.000000	-1.000000	100.000000	100.000000	100.000000
PPIAL4E	protein coding	79.595960	100.000000	87.117347	-1.000000	87.117347
PPIAL4F	protein coding	100.000000	100.000000	100.000000	-1.000000	100.000000
LINC01632	lincRNA	-1.000000	-1.000000	14.072495	19.522136	19.196311
FP700111.1	lincRNA	-1.000000	-1.000000	0.000000	59.285424	58.751809
RNA5SP59	rRNA	-1.000000	-1.000000	100.000000	-1.000000	100.000000
FP700111.2	pseudogene	-1.000000	-1.000000	100.000000	100.000000	100.000000
NBPF20	protein coding	46.078759	0.000000	36.285143	39.628188	39.084209
RNU6-1071P	snRNA	-1.000000	-1.000000	100.000000	-1.000000	100.000000
NUDT4P2	pseudogene	-1.000000	-1.000000	100.000000	-1.000000	100.000000
RNU6-1171P	snRNA	-1.000000	-1.000000	100.000000	-1.000000	100.000000
NUDT4B	protein coding	100.000000	100.000000	100.000000	-1.000000	100.000000
AC245389.1	pseudogene	-1.000000	-1.000000	100.000000	-1.000000	100.000000
PDE4DIP	protein coding	1.737879	3.112523	2.493268	1.529201	1.512255
AC245297.1	pseudogene	-1.000000	-1.000000	25.000000	7.058047	7.193309
AC242843.1	pseudogene	-1.000000	-1.000000	72.902098	73.929482	73.885031
NBPF19	protein coding	0.000000	0.000000	0.000000	0.029982	0.026548
RNA5S1	rRNA	-1.000000	-1.000000	100.000000	-1.000000	100.000000
RNA5S2	rRNA	-1.000000	-1.000000	100.000000	-1.000000	100.000000
RNA5S3	rRNA	-1.000000	-1.000000	100.000000	-1.000000	100.000000
RNA5S4	rRNA	-1.000000	-1.000000	100.000000	-1.000000	100.000000
RNA5S5	rRNA	-1.000000	-1.000000	100.000000	-1.000000	100.000000
RNA5S6	rRNA	-1.000000	-1.000000	18.644068	-1.000000	18.644068
RNA5S7	rRNA	-1.000000	-1.000000	100.000000	-1.000000	100.000000
RNA5S8	rRNA	-1.000000	-1.000000	100.000000	-1.000000	100.000000
RNA5S9	rRNA	-1.000000	-1.000000	100.000000	-1.000000	100.000000
RNA5S10	rRNA	-1.000000	-1.000000	100.000000	-1.000000	100.000000
RNA5S11	rRNA	-1.000000	-1.000000	100.000000	-1.000000	100.000000
RNA5S12	rRNA	-1.000000	-1.000000	100.000000	-1.000000	100.000000
DUX4L29	pseudogene	-1.000000	-1.000000	71.681416	-1.000000	71.681416
DUX4L10	pseudogene	-1.000000	-1.000000	100.000000	-1.000000	100.000000
DUX4L11	pseudogene	-1.000000	-1.000000	100.000000	-1.000000	100.000000
DUX4L12	pseudogene	-1.000000	-1.000000	100.000000	-1.000000	100.000000
DUX4L13	pseudogene	-1.000000	-1.000000	100.000000	-1.000000	100.000000
DUX4L14	pseudogene	-1.000000	-1.000000	70.932070	-1.000000	70.932070
DUX4L15	pseudogene	-1.000000	-1.000000	1.658768	-1.000000	1.658768
WBP1LP10	pseudogene	-1.000000	-1.000000	100.000000	-1.000000	100.000000
OR4F2P	pseudogene	-1.000000	-1.000000	76.200640	-1.000000	76.200640
AC109309.2	pseudogene	-1.000000	-1.000000	100.000000	-1.000000	100.000000
DEUP1	protein coding	0.000000	0.000000	0.000000	0.182693	0.176011
AC012414.3	lincRNA	-1.000000	-1.000000	100.000000	96.898330	97.048376
AC012414.4	lincRNA	-1.000000	-1.000000	100.000000	100.000000	100.000000
AC012414.1	pseudogene	-1.000000	-1.000000	100.000000	-1.000000	100.000000
AC012414.7	pseudogene	-1.000000	-1.000000	0.000000	9.566122	8.928887
AC012414.2	pseudogene	-1.000000	-1.000000	36.559140	-1.000000	36.559140
MIR3118-2	miRNA	-1.000000	-1.000000	100.000000	-1.000000	100.000000
POTEB2	protein coding	67.706422	100.000000	68.683274	46.897660	48.086743
AC012414.6	pseudogene	-1.000000	-1.000000	100.000000	-1.000000	100.000000
AC037471.2	pseudogene	-1.000000	-1.000000	100.000000	-1.000000	100.000000
NF1P1	pseudogene	-1.000000	-1.000000	0.832073	6.369661	5.587181
LINC01193	lincRNA	-1.000000	-1.000000	0.000000	4.551230	4.201267
AC135068.4	pseudogene	-1.000000	-1.000000	100.000000	-1.000000	100.000000
POTEB	protein coding	45.993884	74.285714	47.155425	22.548215	24.890036
AC134980.3	protein coding	0.000000	0.000000	0.000000	19.109533	18.557750
IGHV1OR15-3	pseudogene	-1.000000	-1.000000	0.000000	27.710843	5.287356
AC100757.1	pseudogene	-1.000000	-1.000000	10.468920	-1.000000	10.468920
GOLGA8G	protein coding	23.266564	100.000000	25.634644	48.779028	34.641498
AC138749.3	pseudogene	-1.000000	-1.000000	42.673108	38.140828	38.887451
AC138749.1	pseudogene	-1.000000	-1.000000	93.403480	79.642314	84.058907
AC138749.2	pseudogene	-1.000000	-1.000000	100.000000	-1.000000	100.000000
HERC2P9	pseudogene	-1.000000	-1.000000	0.000000	0.039589	0.204653
AC135731.2	pseudogene	-1.000000	-1.000000	0.572246	0.000000	0.204918
AC139426.2	lincRNA	-1.000000	-1.000000	0.000000	25.037538	24.266311
GOLGA2P7	pseudogene	-1.000000	-1.000000	0.000000	47.117649	39.587997
UBE2Q2P12	pseudogene	-1.000000	-1.000000	49.753695	40.756114	40.958438
CSPG4P12	pseudogene	-1.000000	-1.000000	38.950757	0.000000	19.927004
AC044860.1	pseudogene	-1.000000	-1.000000	17.264438	37.296887	36.160790
NPIPA3	protein coding	8.339173	0.000000	8.084239	4.381994	4.697022
NOMO3	protein coding	3.143093	54.352941	12.865758	8.097958	8.437234
AC138969.2	pseudogene	-1.000000	-1.000000	0.000000	0.602196	0.319504
NPIPA7	protein coding	55.386565	30.932897	44.714286	55.180598	54.184845
AC126755.6	pseudogene	-1.000000	-1.000000	100.000000	-1.000000	100.000000
AC126755.2	protein coding	0.000000	54.211663	28.867165	2.530305	4.391622
RF00019	other	-1.000000	-1.000000	100.000000	-1.000000	100.000000
AC126755.4	lincRNA	-1.000000	-1.000000	90.946502	-1.000000	90.946502
MIR3180-3	miRNA	-1.000000	-1.000000	100.000000	-1.000000	100.000000
MIR3670-3	miRNA	-1.000000	-1.000000	100.000000	-1.000000	100.000000
AC126755.3	lincRNA	-1.000000	-1.000000	100.000000	-1.000000	100.000000
MIR3179-3	miRNA	-1.000000	-1.000000	100.000000	-1.000000	100.000000
NOMO2	protein coding	21.204371	32.199118	24.167799	11.775842	12.283450
NPIPB3	protein coding	9.115523	54.375000	24.310552	64.003417	63.360673
NPIPB5	protein coding	2.827624	69.118229	29.837280	54.662460	46.275261
AC145285.4	pseudogene	-1.000000	-1.000000	0.000000	42.503190	42.312388
EIF3C	protein coding	48.120015	16.305291	38.431062	29.059573	29.839735
AC133555.1	pseudogene	-1.000000	-1.000000	0.000000	1.303592	1.212284
NPIPB12	protein coding	4.637681	12.175325	6.013033	42.866269	37.742094
SULT1A3	protein coding	4.083885	0.000000	2.567661	2.401325	2.479339
AC106782.1	protein coding	27.694611	0.000000	20.589872	0.000000	7.781283
AC106782.7	other	-1.000000	-1.000000	66.426859	-1.000000	66.426859
AC133548.1	pseudogene	-1.000000	-1.000000	28.630705	3.787293	4.676795
TP53TG3	protein coding	100.000000	97.760838	98.143760	100.000000	98.533084
AC138907.6	pseudogene	-1.000000	-1.000000	100.000000	-1.000000	100.000000
ABHD17AP7	pseudogene	-1.000000	-1.000000	100.000000	100.000000	100.000000
AC138907.2	lincRNA	-1.000000	-1.000000	100.000000	100.000000	100.000000
HERC2P5	pseudogene	-1.000000	-1.000000	100.000000	100.000000	100.000000
AC138907.8	other	-1.000000	-1.000000	100.000000	-1.000000	100.000000
AC138907.9	other	-1.000000	-1.000000	100.000000	-1.000000	100.000000
AC138907.10	other	-1.000000	-1.000000	59.063136	-1.000000	59.063136
AC145350.4	lincRNA	-1.000000	-1.000000	100.000000	100.000000	100.000000
ABHD17AP9	pseudogene	-1.000000	-1.000000	100.000000	100.000000	100.000000
TP53TG3C	protein coding	100.000000	100.000000	100.000000	100.000000	100.000000
AC141257.2	lincRNA	-1.000000	-1.000000	69.573284	42.370793	42.488560
TP53TG3E	protein coding	100.000000	100.000000	100.000000	100.000000	100.000000
TP53TG3B	protein coding	100.000000	100.000000	100.000000	100.000000	100.000000
AC141257.1	lincRNA	-1.000000	-1.000000	100.000000	100.000000	100.000000
AC141257.4	pseudogene	-1.000000	-1.000000	100.000000	-1.000000	100.000000
TP53TG3F	protein coding	100.000000	100.000000	100.000000	100.000000	100.000000
AC136944.6	pseudogene	-1.000000	-1.000000	100.000000	-1.000000	100.000000
AC136944.4	lincRNA	-1.000000	-1.000000	100.000000	100.000000	100.000000
FP325313.1	pseudogene	-1.000000	-1.000000	100.000000	100.000000	100.000000
AC135776.1	lincRNA	-1.000000	-1.000000	100.000000	-1.000000	100.000000
AC135776.2	lincRNA	-1.000000	-1.000000	100.000000	100.000000	100.000000
CCNYL3	pseudogene	-1.000000	-1.000000	40.521565	21.610720	22.041269
FAM157C	lincRNA	-1.000000	-1.000000	2.432014	8.297676	7.947629
AC133919.2	lincRNA	-1.000000	-1.000000	12.513144	10.450841	10.487242
AC240565.2	lincRNA	-1.000000	-1.000000	0.000000	0.984621	0.822433
AC240565.1	lincRNA	-1.000000	-1.000000	26.749271	18.377640	18.779437
AC007952.7	lincRNA	-1.000000	-1.000000	100.000000	-1.000000	100.000000
GRAPL	protein coding	0.000000	10.578718	8.677897	12.888366	12.631280
AC106017.1	lincRNA	-1.000000	-1.000000	79.369628	89.764607	89.050881
EPN2	protein coding	0.000000	4.111912	2.959573	3.959376	3.905037
TBC1D3I	protein coding	20.537428	62.811245	43.550503	19.080146	24.123637
AC233699.1	pseudogene	-1.000000	-1.000000	92.116538	76.933295	77.323324
TBC1D3G	protein coding	50.181818	23.913043	44.912791	81.320433	74.409195
TBC1D3C	protein coding	28.121212	23.786408	27.255092	51.708092	47.077714
AC233968.1	pseudogene	-1.000000	-1.000000	12.240185	56.281396	55.037843
AC244154.1	pseudogene	-1.000000	-1.000000	16.409266	37.968781	37.421025
LINC00854	protein coding	0.000000	0.000000	0.000000	7.114183	6.631546
NSFP1	pseudogene	-1.000000	-1.000000	0.000000	3.888574	3.837740
NSF	protein coding	22.858431	0.000000	10.538350	14.702722	14.583171
AC008993.1	pseudogene	-1.000000	-1.000000	64.615385	82.078086	77.826698
AC008993.3	other	-1.000000	-1.000000	100.000000	-1.000000	100.000000
AC008993.4	lincRNA	-1.000000	-1.000000	100.000000	100.000000	100.000000
FAM138F	lincRNA	-1.000000	-1.000000	100.000000	100.000000	100.000000
OR4F8P	pseudogene	-1.000000	-1.000000	100.000000	-1.000000	100.000000
RGPD1	protein coding	77.146534	0.000000	60.627077	40.263700	41.600407
PLGLB1	protein coding	0.000000	40.514905	33.842671	44.371504	43.393977
RGPD2	protein coding	28.059589	0.000000	21.373169	15.304259	15.926397
AC006453.2	pseudogene	-1.000000	-1.000000	16.038127	6.623418	7.154870
IGKV1OR2-1	pseudogene	-1.000000	-1.000000	100.000000	100.000000	100.000000
IGKV1OR2-2	pseudogene	-1.000000	-1.000000	100.000000	100.000000	100.000000
UBTFL5	pseudogene	-1.000000	-1.000000	96.890756	-1.000000	96.890756
AC009237.13	pseudogene	-1.000000	-1.000000	40.363636	23.230902	23.731484
UBTFL3	pseudogene	-1.000000	-1.000000	100.000000	-1.000000	100.000000
IGKV1OR2-9	pseudogene	-1.000000	-1.000000	100.000000	-1.000000	100.000000
IGKV1OR2-11	pseudogene	-1.000000	-1.000000	100.000000	-1.000000	100.000000
RGPD5	protein coding	100.000000	99.143469	99.706888	100.000000	99.963041
AC013268.3	pseudogene	-1.000000	-1.000000	35.126991	79.948914	46.428571
AC013268.2	pseudogene	-1.000000	-1.000000	100.000000	-1.000000	100.000000
AC108938.1	pseudogene	-1.000000	-1.000000	100.000000	-1.000000	100.000000
RGPD6	protein coding	98.682525	99.667360	98.983482	99.960321	99.837470
CFC1B	protein coding	26.785714	0.000000	10.791367	28.224821	24.301337
FAM182B	protein coding	0.000000	0.000000	0.000000	35.744232	29.786462
FAM182A	other	-1.000000	-1.000000	6.792257	8.409555	8.124109
FP565260.4	protein coding	68.950749	0.000000	62.890625	88.815244	86.326225
LINC01670	lincRNA	-1.000000	-1.000000	15.480427	63.885210	47.832498
CU633967.1	lincRNA	-1.000000	-1.000000	97.475728	86.870188	88.385611
FP236315.2	other	-1.000000	-1.000000	100.000000	-1.000000	100.000000
FP236315.3	lincRNA	-1.000000	-1.000000	100.000000	100.000000	100.000000
FP236315.1	lincRNA	-1.000000	-1.000000	100.000000	100.000000	100.000000
H2BFS	protein coding	100.000000	100.000000	100.000000	-1.000000	100.000000
CU639417.2	pseudogene	-1.000000	-1.000000	100.000000	-1.000000	100.000000
LINC01669	lincRNA	-1.000000	-1.000000	23.273810	38.699278	37.056060
RF00019	other	-1.000000	-1.000000	100.000000	-1.000000	100.000000
CU633906.1	lincRNA	-1.000000	-1.000000	100.000000	95.107715	95.475998
CU633906.4	pseudogene	-1.000000	-1.000000	100.000000	100.000000	100.000000
CU633906.3	pseudogene	-1.000000	-1.000000	100.000000	100.000000	100.000000
CU633906.2	lincRNA	-1.000000	-1.000000	28.936545	77.060913	73.154522
CBSL	protein coding	48.409894	83.919598	61.529892	62.356912	62.232964
CU638689.4	lincRNA	-1.000000	-1.000000	92.457616	100.000000	98.605386
CU638689.3	pseudogene	-1.000000	-1.000000	100.000000	100.000000	100.000000
CU638689.2	pseudogene	-1.000000	-1.000000	100.000000	100.000000	100.000000
CU638689.5	lincRNA	-1.000000	-1.000000	100.000000	100.000000	100.000000
FP475955.3	lincRNA	-1.000000	-1.000000	92.923650	67.733523	69.522132
FP475955.1	lincRNA	-1.000000	-1.000000	0.000000	30.722071	30.280963
CU634019.6	lincRNA	-1.000000	-1.000000	100.000000	100.000000	100.000000
CU634019.5	pseudogene	-1.000000	-1.000000	100.000000	100.000000	100.000000
CU634019.2	lincRNA	-1.000000	-1.000000	100.000000	100.000000	100.000000
CU634019.1	lincRNA	-1.000000	-1.000000	100.000000	86.130249	87.239814
RF00019	other	-1.000000	-1.000000	100.000000	-1.000000	100.000000
CU634019.7	pseudogene	-1.000000	-1.000000	100.000000	-1.000000	100.000000
CU634019.3	other	-1.000000	-1.000000	100.000000	-1.000000	100.000000
CU633904.2	pseudogene	-1.000000	-1.000000	100.000000	100.000000	100.000000
CU633904.3	pseudogene	-1.000000	-1.000000	100.000000	100.000000	100.000000
CU633904.1	lincRNA	-1.000000	-1.000000	92.173656	81.479256	82.418901
RF00019	other	-1.000000	-1.000000	100.000000	-1.000000	100.000000
FP236241.2	pseudogene	-1.000000	-1.000000	100.000000	-1.000000	100.000000
RF00019	other	-1.000000	-1.000000	100.000000	-1.000000	100.000000
FP236241.1	lincRNA	-1.000000	-1.000000	82.242510	100.000000	88.813285
SMIM11B	protein coding	100.000000	55.561512	57.574207	47.370602	48.572558
SMIM34B	protein coding	1.562500	6.287129	5.429498	40.171429	31.112753
KCNE1B	protein coding	100.000000	94.812769	95.367325	50.109432	62.591503
FP671120.2	other	-1.000000	-1.000000	100.000000	-1.000000	100.000000
FP671120.1	lincRNA	-1.000000	-1.000000	12.294754	7.453574	7.856524
MIR6724-2	miRNA	-1.000000	-1.000000	100.000000	-1.000000	100.000000
RF01518	other	-1.000000	-1.000000	100.000000	-1.000000	100.000000
FP236383.1	lincRNA	-1.000000	-1.000000	100.000000	62.513196	65.650434
FP236383.2	lincRNA	-1.000000	-1.000000	100.000000	-1.000000	100.000000
POTED	protein coding	0.000000	0.000000	0.000000	1.107747	1.014908
SMIM11A	protein coding	0.000000	0.000000	0.000000	0.550560	0.592849
C21orf140	protein coding	3.046358	-1.000000	3.046358	-1.000000	3.046358
AP000322.2	lincRNA	-1.000000	-1.000000	100.000000	-1.000000	100.000000
SMIM34A	protein coding	100.000000	100.000000	100.000000	100.000000	100.000000
AP000322.1	lincRNA	-1.000000	-1.000000	100.000000	-1.000000	100.000000
KCNE1	protein coding	0.000000	14.495513	13.105483	35.787215	34.384863
SIK1	protein coding	0.000000	0.000000	0.000000	0.677749	0.417126
HSF2BP	protein coding	20.611440	62.821948	40.377556	20.909346	21.192470
RPL31P1	pseudogene	-1.000000	-1.000000	100.000000	-1.000000	100.000000
AP000542.3	lincRNA	-1.000000	-1.000000	1.979388	-1.000000	1.979388
FAM230A	protein coding	1.234568	19.087137	7.152682	2.048640	4.806637
AC023490.1	lincRNA	-1.000000	-1.000000	66.326531	20.720152	32.321092
GGT3P	pseudogene	-1.000000	-1.000000	0.000000	6.804570	6.533398
LINC01663	lincRNA	-1.000000	-1.000000	45.692884	20.801339	21.458014
USP17L11	protein coding	53.543776	-1.000000	53.543776	8.518519	47.257817
USP17L12	protein coding	11.809045	-1.000000	11.809045	-1.000000	11.809045
USP17L15	protein coding	100.000000	-1.000000	100.000000	100.000000	100.000000
USP17L16P	pseudogene	-1.000000	-1.000000	15.075377	-1.000000	15.075377
USP17L18	protein coding	0.000000	-1.000000	0.000000	30.370370	4.202973
USP17L19	protein coding	100.000000	-1.000000	100.000000	100.000000	100.000000
USP17L20	protein coding	100.000000	-1.000000	100.000000	100.000000	100.000000
USP17L21	protein coding	100.000000	-1.000000	100.000000	100.000000	100.000000
USP17L22	protein coding	100.000000	-1.000000	100.000000	100.000000	100.000000
USP17L24	protein coding	100.000000	-1.000000	100.000000	100.000000	100.000000
USP17L25	protein coding	100.000000	-1.000000	100.000000	100.000000	100.000000
USP17L26	protein coding	100.000000	-1.000000	100.000000	100.000000	100.000000
USP17L5	protein coding	100.000000	-1.000000	100.000000	-1.000000	100.000000
USP17L27	protein coding	100.000000	-1.000000	100.000000	-1.000000	100.000000
USP17L28	protein coding	49.434673	-1.000000	49.434673	-1.000000	49.434673
CCSER1	protein coding	0.000000	0.000000	0.000000	0.014799	0.014718
AC233724.20	protein coding	48.657718	-1.000000	48.657718	-1.000000	48.657718
GUSBP3	pseudogene	-1.000000	-1.000000	8.880309	30.024156	29.334171
AC131392.1	pseudogene	-1.000000	-1.000000	0.000000	0.051161	0.052636
SMN2	protein coding	0.000000	0.000000	0.000000	0.080061	0.072639
AC138866.2	pseudogene	-1.000000	-1.000000	53.173242	43.581456	44.118208
AC138866.1	pseudogene	-1.000000	-1.000000	48.790323	7.722669	8.248744
SMN1	protein coding	2.457265	0.000000	1.117590	0.030845	0.110681
AC138035.1	lincRNA	-1.000000	-1.000000	37.615678	5.867222	9.085409
AC138035.3	pseudogene	-1.000000	-1.000000	100.000000	-1.000000	100.000000
AC138035.2	lincRNA	-1.000000	-1.000000	71.349862	73.909492	73.766574
WBP1LP4	pseudogene	-1.000000	-1.000000	84.256560	-1.000000	84.256560
RIPOR2	protein coding	0.000000	0.000000	0.000000	0.181514	0.174871
AL513548.1	lincRNA	-1.000000	-1.000000	98.665119	-1.000000	98.665119
PKHD1	protein coding	0.000000	0.000000	0.000000	0.067511	0.064998
AC215522.3	lincRNA	-1.000000	-1.000000	26.818182	16.995598	17.295251
AC215522.2	other	-1.000000	-1.000000	17.813505	7.642244	8.609070
AC006455.1	lincRNA	-1.000000	-1.000000	40.697674	26.828100	27.090265
AC006455.6	pseudogene	-1.000000	-1.000000	100.000000	-1.000000	100.000000
AC006455.5	other	-1.000000	-1.000000	3.975535	0.000000	3.570203
AC073188.2	lincRNA	-1.000000	-1.000000	30.000000	67.962398	67.018190
VN1R33P	pseudogene	-1.000000	-1.000000	100.000000	-1.000000	100.000000
ARAFP2	pseudogene	-1.000000	-1.000000	32.974910	-1.000000	32.974910
MIR4283-2	miRNA	-1.000000	-1.000000	100.000000	-1.000000	100.000000
AC006015.1	pseudogene	-1.000000	-1.000000	5.799649	22.248107	19.880269
SPDYE8P	pseudogene	-1.000000	-1.000000	1.315789	5.312588	4.338142
AC211476.3	pseudogene	-1.000000	-1.000000	55.322129	68.827908	68.000000
SPDYE11	pseudogene	-1.000000	-1.000000	100.000000	100.000000	100.000000
AC211476.4	pseudogene	-1.000000	-1.000000	100.000000	100.000000	100.000000
SPDYE9P	pseudogene	-1.000000	-1.000000	100.000000	100.000000	100.000000
PMS2P6	pseudogene	-1.000000	-1.000000	18.335684	6.229002	6.955336
GTF2IRD2	protein coding	0.000000	0.000000	0.000000	5.090013	4.699767
GTF2IP1	pseudogene	-1.000000	-1.000000	32.604607	32.490884	32.505592
PHBP6	pseudogene	-1.000000	-1.000000	88.025478	-1.000000	88.025478
SPDYE14P	pseudogene	-1.000000	-1.000000	100.000000	100.000000	100.000000
AC211486.3	pseudogene	-1.000000	-1.000000	100.000000	100.000000	100.000000
SPDYE15P	pseudogene	-1.000000	-1.000000	12.555066	2.311904	3.930952
PMS2P2	pseudogene	-1.000000	-1.000000	0.000000	22.082523	20.463470
TCAF2	protein coding	0.000000	0.000000	0.000000	18.289025	17.214979
TCAF2C	protein coding	92.044923	84.738041	90.799689	68.096055	75.071293
AF228730.3	pseudogene	-1.000000	-1.000000	100.000000	-1.000000	100.000000
OR7E154P	pseudogene	-1.000000	-1.000000	100.000000	-1.000000	100.000000
FAM90A14P	pseudogene	-1.000000	-1.000000	0.000000	2.981366	1.594684
FAM90A16P	pseudogene	-1.000000	-1.000000	100.000000	100.000000	100.000000
FAM90A8P	pseudogene	-1.000000	-1.000000	100.000000	100.000000	100.000000
FAM90A17P	pseudogene	-1.000000	-1.000000	100.000000	100.000000	100.000000
FAM90A19P	pseudogene	-1.000000	-1.000000	29.124821	0.000000	13.488372
SPAG11A	protein coding	24.418605	43.220339	36.295503	42.434710	41.889381
FAM90A11P	pseudogene	-1.000000	-1.000000	68.967073	100.000000	86.842609
FAM90A24P	pseudogene	-1.000000	-1.000000	35.618167	91.922399	66.245453
FAM90A12P	pseudogene	-1.000000	-1.000000	91.238416	96.413502	94.051262
AC105233.5	other	-1.000000	-1.000000	0.000000	1.975696	1.872494
FAM90A25P	pseudogene	-1.000000	-1.000000	0.000000	1.552795	0.830565
AC068587.4	other	-1.000000	-1.000000	9.447518	5.768792	6.026933
REXO1L9P	pseudogene	-1.000000	-1.000000	100.000000	100.000000	100.000000
REXO1L2P	pseudogene	-1.000000	-1.000000	100.000000	100.000000	100.000000
CNTNAP3	protein coding	2.608464	0.000000	1.389086	4.172964	4.081226
RAB28P1	pseudogene	-1.000000	-1.000000	10.312500	45.886076	22.025052
RBPJP5	pseudogene	-1.000000	-1.000000	100.000000	-1.000000	100.000000
GLIDR	lincRNA	-1.000000	-1.000000	0.000000	4.106937	3.824107
FGF7P3	pseudogene	-1.000000	-1.000000	0.000000	28.515605	28.347333
RF00156	snRNA	-1.000000	-1.000000	100.000000	-1.000000	100.000000
CR769767.1	pseudogene	-1.000000	-1.000000	75.652174	-1.000000	75.652174
ANKRD20A2	protein coding	10.221870	0.000000	7.220823	27.816028	26.109449
CNN2P2	pseudogene	-1.000000	-1.000000	100.000000	-1.000000	100.000000
GXYLT1P3	pseudogene	-1.000000	-1.000000	100.000000	-1.000000	100.000000
AL591471.1	pseudogene	-1.000000	-1.000000	100.000000	-1.000000	100.000000
CNTNAP3B	protein coding	10.315534	61.737523	40.701023	4.709811	6.226275
BX005040.4	pseudogene	-1.000000	-1.000000	60.250494	52.275576	52.517828
BX088645.1	protein coding	0.000000	0.000000	0.000000	6.885627	6.787504
RN7SL722P	other	-1.000000	-1.000000	100.000000	-1.000000	100.000000
FAM27C	lincRNA	-1.000000	-1.000000	90.081301	90.398551	90.248075
AL391987.6	pseudogene	-1.000000	-1.000000	61.111111	-1.000000	61.111111
AL391987.1	pseudogene	-1.000000	-1.000000	100.000000	100.000000	100.000000
FAM27E4	pseudogene	-1.000000	-1.000000	100.000000	-1.000000	100.000000
AL391987.4	lincRNA	-1.000000	-1.000000	0.000000	2.857143	1.818182
AL391987.2	lincRNA	-1.000000	-1.000000	0.000000	19.251008	18.733998
RF00019	other	-1.000000	-1.000000	100.000000	-1.000000	100.000000
AL391987.3	lincRNA	-1.000000	-1.000000	24.195624	1.171943	2.643857
AL590399.4	pseudogene	-1.000000	-1.000000	100.000000	-1.000000	100.000000
AL590399.3	lincRNA	-1.000000	-1.000000	100.000000	100.000000	100.000000
FGF7P6	pseudogene	-1.000000	-1.000000	0.000000	26.391366	25.060131
FKBP4P7	pseudogene	-1.000000	-1.000000	100.000000	-1.000000	100.000000
AQP7P4	pseudogene	-1.000000	-1.000000	7.204611	3.195677	3.453435
ANKRD20A4	protein coding	0.000000	0.000000	0.000000	3.046482	2.752126
FOXD4L5	protein coding	0.000000	3.661820	2.187902	-1.000000	2.187902
AL669942.1	other	-1.000000	-1.000000	66.726084	58.958807	43.713709
AL513478.1	pseudogene	-1.000000	-1.000000	100.000000	-1.000000	100.000000
CNTNAP3P2	pseudogene	-1.000000	-1.000000	22.461140	17.718542	17.797168
BX005195.1	pseudogene	-1.000000	-1.000000	100.000000	-1.000000	100.000000
ANKRD20A1	protein coding	14.927184	60.154525	27.057430	1.153233	3.189978
TRPM3	protein coding	0.000000	0.000000	0.000000	0.002441	0.002397
RNU6-785P	snRNA	-1.000000	-1.000000	0.970874	-1.000000	0.970874
FO082796.1	pseudogene	-1.000000	-1.000000	37.912088	-1.000000	37.912088
BX890604.1	lincRNA	-1.000000	-1.000000	3.865051	8.439381	7.907630
FAM239A	lincRNA	-1.000000	-1.000000	12.625571	5.426014	6.503566
FAM239B	lincRNA	-1.000000	-1.000000	20.492025	20.647631	20.622356
GAGE12B	protein coding	-1.000000	100.000000	100.000000	-1.000000	100.000000
GAGE12C	protein coding	100.000000	100.000000	100.000000	100.000000	100.000000
GAGE12D	protein coding	100.000000	100.000000	100.000000	100.000000	100.000000
GAGE12F	protein coding	100.000000	100.000000	100.000000	100.000000	100.000000
GAGE12G	protein coding	100.000000	100.000000	100.000000	100.000000	100.000000
GAGE12H	protein coding	93.502825	47.093023	78.326996	84.448703	84.012025
AC239585.1	lincRNA	-1.000000	-1.000000	8.614865	0.000000	6.008837
AC239585.2	lincRNA	-1.000000	-1.000000	23.715415	20.218265	21.331738
AL450023.3	pseudogene	-1.000000	-1.000000	88.888889	-1.000000	88.888889
SSX2	protein coding	100.000000	100.000000	100.000000	100.000000	100.000000
AC244505.2	pseudogene	-1.000000	-1.000000	100.000000	100.000000	100.000000
SSX2B	protein coding	100.000000	58.894879	71.706865	48.585097	49.878743
FAM156B	protein coding	0.000000	62.103331	53.153760	27.675709	34.258723
FAM156A	protein coding	0.000000	0.000000	0.000000	1.429907	0.907775
LINC00891	lincRNA	-1.000000	-1.000000	97.446498	48.823644	70.428772
BX276092.5	pseudogene	-1.000000	-1.000000	100.000000	100.000000	100.000000
CXorf49B	protein coding	100.000000	100.000000	100.000000	100.000000	100.000000
DMRTC1B	protein coding	0.000000	3.956479	2.515723	65.224343	63.862772
FAM236B	protein coding	100.000000	100.000000	100.000000	100.000000	100.000000
DMRTC1	protein coding	0.000000	13.938754	8.650066	82.365527	80.816002
FAM236A	protein coding	100.000000	100.000000	100.000000	100.000000	100.000000
TCP11X1	protein coding	0.000000	-1.000000	0.000000	1.180420	0.765934
NXF2	protein coding	100.000000	67.245119	93.552519	94.453947	94.430478
TMSB15B	protein coding	49.110320	29.111191	30.947712	70.587601	60.764930
CT47A4	protein coding	0.692042	0.000000	0.462606	14.745176	9.181216
AC234771.3	pseudogene	-1.000000	-1.000000	40.579710	-1.000000	40.579710
CT45A5	protein coding	100.000000	100.000000	100.000000	100.000000	100.000000
CT45A6	protein coding	15.614035	12.173913	14.316940	6.788103	7.672956
CT45A2	protein coding	0.000000	31.866667	18.106061	28.933865	27.205177
CT45A7	protein coding	100.000000	100.000000	100.000000	100.000000	100.000000
CT45A8	protein coding	0.000000	54.441913	23.686819	10.082598	11.792512
OPN1MW	protein coding	78.356164	53.977273	74.980330	84.703867	83.787577
TEX28P1	pseudogene	-1.000000	-1.000000	40.327869	5.946049	8.427362
OPN1MW2	protein coding	4.931507	9.696970	5.555556	0.000000	0.517369
TMLHE	protein coding	15.549215	53.479624	35.735736	0.733674	1.085476
TTTY1B	lincRNA	-1.000000	-1.000000	92.739274	83.201425	83.613306
TTTY2B	lincRNA	-1.000000	-1.000000	100.000000	100.000000	100.000000
TTTY21B	lincRNA	-1.000000	-1.000000	100.000000	100.000000	100.000000
TTTY7	lincRNA	-1.000000	-1.000000	60.477816	70.478380	68.736667
FAM197Y8	pseudogene	-1.000000	-1.000000	19.287212	32.110092	28.205955
TSPY8	protein coding	100.000000	100.000000	100.000000	95.417957	97.359029
FAM197Y7	pseudogene	-1.000000	-1.000000	100.000000	100.000000	100.000000
TSPY7P	pseudogene	-1.000000	-1.000000	100.000000	100.000000	100.000000
FAM197Y6	pseudogene	-1.000000	-1.000000	100.000000	100.000000	100.000000
TSPY3	protein coding	100.000000	68.881119	92.399658	93.250774	92.790864
FAM197Y5	lincRNA	-1.000000	-1.000000	49.105546	75.020080	70.968618
TTTY7B	lincRNA	-1.000000	-1.000000	53.447099	50.351961	50.900687
TTTY21	lincRNA	-1.000000	-1.000000	100.000000	100.000000	100.000000
TTTY2	lincRNA	-1.000000	-1.000000	100.000000	100.000000	100.000000
TTTY1	lincRNA	-1.000000	-1.000000	100.000000	100.000000	100.000000
TSPY18P	pseudogene	-1.000000	-1.000000	0.000000	5.766063	3.133393
RNU6-109P	snRNA	-1.000000	-1.000000	100.000000	-1.000000	100.000000
RNU6-184P	snRNA	-1.000000	-1.000000	100.000000	-1.000000	100.000000
FAM41AY1	lincRNA	-1.000000	-1.000000	100.000000	98.014152	98.143670
TUBB1P2	pseudogene	-1.000000	-1.000000	100.000000	100.000000	100.000000
FAM224B	lincRNA	-1.000000	-1.000000	100.000000	100.000000	100.000000
RNA5SP520	rRNA	-1.000000	-1.000000	100.000000	-1.000000	100.000000
RNA5SP521	rRNA	-1.000000	-1.000000	100.000000	-1.000000	100.000000
CLUHP1	pseudogene	-1.000000	-1.000000	100.000000	100.000000	100.000000
TAF9P1	pseudogene	-1.000000	-1.000000	100.000000	100.000000	100.000000
AC007742.2	pseudogene	-1.000000	-1.000000	100.000000	100.000000	100.000000
CDY5P	pseudogene	-1.000000	-1.000000	100.000000	-1.000000	100.000000
AC007742.1	pseudogene	-1.000000	-1.000000	100.000000	-1.000000	100.000000
PRYP1	pseudogene	-1.000000	-1.000000	100.000000	95.253078	95.394213
ACTG1P2	pseudogene	-1.000000	-1.000000	100.000000	-1.000000	100.000000
USP9YP23	pseudogene	-1.000000	-1.000000	11.576355	15.580866	14.932821
USP9YP27	pseudogene	-1.000000	-1.000000	81.693364	94.214876	89.478186
TRAPPC2P3	pseudogene	-1.000000	-1.000000	100.000000	100.000000	100.000000
OFD1P1Y	pseudogene	-1.000000	-1.000000	100.000000	100.000000	100.000000
ELOCP6	pseudogene	-1.000000	-1.000000	100.000000	-1.000000	100.000000
CDY2B	protein coding	100.000000	100.000000	100.000000	100.000000	100.000000
CDY6P	pseudogene	-1.000000	-1.000000	100.000000	100.000000	100.000000
USP9YP7	pseudogene	-1.000000	-1.000000	51.282051	94.691358	85.568016
USP9YP6	pseudogene	-1.000000	-1.000000	29.073857	38.054523	37.173889
USP9YP34	pseudogene	-1.000000	-1.000000	100.000000	100.000000	100.000000
USP9YP32	pseudogene	-1.000000	-1.000000	100.000000	100.000000	100.000000
CDY8P	pseudogene	-1.000000	-1.000000	100.000000	100.000000	100.000000
CDY2A	protein coding	100.000000	100.000000	100.000000	100.000000	100.000000
ELOCP12	pseudogene	-1.000000	-1.000000	100.000000	-1.000000	100.000000
OFD1P2Y	pseudogene	-1.000000	-1.000000	100.000000	100.000000	100.000000
TRAPPC2P8	pseudogene	-1.000000	-1.000000	100.000000	100.000000	100.000000
USP9YP15	pseudogene	-1.000000	-1.000000	100.000000	100.000000	100.000000
USP9YP16	pseudogene	-1.000000	-1.000000	68.965517	95.350957	91.205837
XKRY2	pseudogene	-1.000000	-1.000000	100.000000	69.916949	76.766837
ACTG1P11	pseudogene	-1.000000	-1.000000	100.000000	-1.000000	100.000000
PRYP2	pseudogene	-1.000000	-1.000000	100.000000	97.955276	98.022225
ELOCP26	pseudogene	-1.000000	-1.000000	100.000000	-1.000000	100.000000
CDY9P	pseudogene	-1.000000	-1.000000	100.000000	-1.000000	100.000000
TAF9P2	pseudogene	-1.000000	-1.000000	100.000000	100.000000	100.000000
CLUHP2	pseudogene	-1.000000	-1.000000	100.000000	100.000000	100.000000
FAM224A	lincRNA	-1.000000	-1.000000	100.000000	100.000000	100.000000
RNA5SP522	rRNA	-1.000000	-1.000000	100.000000	-1.000000	100.000000
RNA5SP523	rRNA	-1.000000	-1.000000	100.000000	-1.000000	100.000000
TUBB1P1	pseudogene	-1.000000	-1.000000	100.000000	100.000000	100.000000
AC007241.1	pseudogene	-1.000000	-1.000000	100.000000	100.000000	100.000000
OFD1P4Y	pseudogene	-1.000000	-1.000000	54.074703	46.731126	47.190183
USP9YP14	pseudogene	-1.000000	-1.000000	100.000000	100.000000	100.000000
USP9YP5	pseudogene	-1.000000	-1.000000	100.000000	100.000000	100.000000
ELOCP7	pseudogene	-1.000000	-1.000000	100.000000	-1.000000	100.000000
HSFY1	protein coding	100.000000	100.000000	100.000000	100.000000	100.000000
OFD1P5Y	pseudogene	-1.000000	-1.000000	90.652762	89.383940	89.454205
OFD1P6Y	pseudogene	-1.000000	-1.000000	84.609738	64.991070	66.226751
HSFY2	protein coding	100.000000	100.000000	100.000000	97.356528	98.923083
ELOCP14	pseudogene	-1.000000	-1.000000	100.000000	-1.000000	100.000000
USP9YP10	pseudogene	-1.000000	-1.000000	100.000000	100.000000	100.000000
USP9YP28	pseudogene	-1.000000	-1.000000	100.000000	100.000000	100.000000
OFD1P7Y	pseudogene	-1.000000	-1.000000	2.946274	0.000000	0.178797
AC010141.3	pseudogene	-1.000000	-1.000000	12.849162	20.870767	18.148319
RBMY1A1	protein coding	93.603286	78.610603	89.960018	92.759636	92.591031
AC010141.2	pseudogene	-1.000000	-1.000000	100.000000	100.000000	100.000000
RBMY1D	protein coding	36.485580	35.431235	36.250000	69.219699	64.795848
AC007322.4	pseudogene	-1.000000	-1.000000	100.000000	100.000000	100.000000
OFD1P8Y	pseudogene	-1.000000	-1.000000	0.000000	5.457769	5.218549
HSFY5P	pseudogene	-1.000000	-1.000000	100.000000	100.000000	100.000000
USP9YP17	pseudogene	-1.000000	-1.000000	100.000000	100.000000	100.000000
PRY2	protein coding	0.000000	22.068096	14.147130	20.594627	20.271329
AC007359.1	lincRNA	-1.000000	-1.000000	100.000000	100.000000	100.000000
RBMY1F	protein coding	100.000000	100.000000	100.000000	100.000000	100.000000
TSPY23P	pseudogene	-1.000000	-1.000000	100.000000	100.000000	100.000000
RBMY2UP	pseudogene	-1.000000	-1.000000	15.789474	1.291364	2.176793
TSPY21P	pseudogene	-1.000000	-1.000000	100.000000	100.000000	100.000000
RBMY1J	protein coding	100.000000	100.000000	100.000000	100.000000	100.000000
AC008175.1	lincRNA	-1.000000	-1.000000	100.000000	98.015928	98.152276
TTTY6	lincRNA	-1.000000	-1.000000	100.000000	100.000000	100.000000
PRY	protein coding	0.000000	21.941992	14.066289	32.280931	31.353135
CDY13P	pseudogene	-1.000000	-1.000000	2.564103	-1.000000	2.564103
USP9YP24	pseudogene	-1.000000	-1.000000	100.000000	100.000000	100.000000
HSFY7P	pseudogene	-1.000000	-1.000000	100.000000	100.000000	100.000000
OFD1P9Y	pseudogene	-1.000000	-1.000000	50.805369	72.886722	71.890487
AC008175.2	pseudogene	-1.000000	-1.000000	100.000000	-1.000000	100.000000
RBMY2BP	pseudogene	-1.000000	-1.000000	100.000000	100.000000	100.000000
AC016694.1	pseudogene	-1.000000	-1.000000	100.000000	100.000000	100.000000
TTTY17A	lincRNA	-1.000000	-1.000000	100.000000	100.000000	100.000000
AC016911.1	pseudogene	-1.000000	-1.000000	100.000000	100.000000	100.000000
ZNF736P11Y	pseudogene	-1.000000	-1.000000	100.000000	-1.000000	100.000000
TTTY4	lincRNA	-1.000000	-1.000000	100.000000	77.549467	78.373021
BPY2	protein coding	5.919003	23.534716	19.580420	14.210491	14.453643
TRIM60P8Y	pseudogene	-1.000000	-1.000000	100.000000	100.000000	100.000000
ZNF736P3Y	pseudogene	-1.000000	-1.000000	24.726776	22.291667	24.127310
TRIM60P9Y	pseudogene	-1.000000	-1.000000	100.000000	100.000000	100.000000
PPP1R12BP2	pseudogene	-1.000000	-1.000000	86.050157	41.433914	43.616136
RF00156	snRNA	-1.000000	-1.000000	100.000000	-1.000000	100.000000
REREP1Y	pseudogene	-1.000000	-1.000000	83.756345	61.834443	62.272033
AC009947.1	pseudogene	-1.000000	-1.000000	100.000000	100.000000	100.000000
RBMY2CP	pseudogene	-1.000000	-1.000000	100.000000	100.000000	100.000000
AC009947.2	pseudogene	-1.000000	-1.000000	100.000000	100.000000	100.000000
OFD1P10Y	pseudogene	-1.000000	-1.000000	25.837989	79.304997	76.970797
HSFY6P	pseudogene	-1.000000	-1.000000	40.796020	19.557196	26.579163
USP9YP18	pseudogene	-1.000000	-1.000000	100.000000	100.000000	100.000000
CDY14P	pseudogene	-1.000000	-1.000000	100.000000	-1.000000	100.000000
ELOCP16	pseudogene	-1.000000	-1.000000	100.000000	-1.000000	100.000000
PRYP3	pseudogene	-1.000000	-1.000000	100.000000	100.000000	100.000000
XKRYP3	pseudogene	-1.000000	-1.000000	33.452915	13.798751	15.809296
USP9YP29	pseudogene	-1.000000	-1.000000	43.772242	22.881500	24.693085
RAB9AP1	pseudogene	-1.000000	-1.000000	45.104895	-1.000000	45.104895
TRAPPC2P9	pseudogene	-1.000000	-1.000000	100.000000	100.000000	100.000000
OFD1P11Y	pseudogene	-1.000000	-1.000000	100.000000	100.000000	100.000000
ELOCP9	pseudogene	-1.000000	-1.000000	100.000000	-1.000000	100.000000
CDY15P	pseudogene	-1.000000	-1.000000	16.507330	-1.000000	16.507330
XKRYP4	pseudogene	-1.000000	-1.000000	100.000000	-1.000000	100.000000
USP9YP13	pseudogene	-1.000000	-1.000000	100.000000	100.000000	100.000000
USP9YP11	pseudogene	-1.000000	-1.000000	100.000000	100.000000	100.000000
TTTY3B	lincRNA	-1.000000	-1.000000	100.000000	100.000000	100.000000
USP9YP12	pseudogene	-1.000000	-1.000000	100.000000	100.000000	100.000000
RAB9AP5	pseudogene	-1.000000	-1.000000	100.000000	100.000000	100.000000
TRAPPC2P10	pseudogene	-1.000000	-1.000000	33.229814	41.797432	40.958466
OFD1P12Y	pseudogene	-1.000000	-1.000000	66.915423	72.223013	71.929510
CDY1B	protein coding	100.000000	100.000000	100.000000	100.000000	100.000000
CDY17P	pseudogene	-1.000000	-1.000000	100.000000	100.000000	100.000000
USP9YP35	pseudogene	-1.000000	-1.000000	100.000000	100.000000	100.000000
USP9YP31	pseudogene	-1.000000	-1.000000	100.000000	100.000000	100.000000
CDY18P	pseudogene	-1.000000	-1.000000	11.567164	0.000000	9.733124
AC023274.2	pseudogene	-1.000000	-1.000000	27.884615	48.679371	47.969002
GOLGA6L11P	pseudogene	-1.000000	-1.000000	2.235929	4.365238	3.916283
AC023274.1	pseudogene	-1.000000	-1.000000	62.962963	-1.000000	62.962963
CSPG4P3Y	pseudogene	-1.000000	-1.000000	97.421434	100.000000	98.209289
AC012005.2	pseudogene	-1.000000	-1.000000	100.000000	100.000000	100.000000
GOLGA2P2Y	pseudogene	-1.000000	-1.000000	100.000000	100.000000	100.000000
UBE2Q2P4Y	pseudogene	-1.000000	-1.000000	100.000000	90.268908	90.597597
LINC00265-2P	pseudogene	-1.000000	-1.000000	100.000000	-1.000000	100.000000
CICP2	pseudogene	-1.000000	-1.000000	77.954448	100.000000	81.698181
LINC00266-2P	pseudogene	-1.000000	-1.000000	100.000000	95.797837	95.949467
AC012005.1	pseudogene	-1.000000	-1.000000	100.000000	-1.000000	100.000000
RBMY2XP	pseudogene	-1.000000	-1.000000	43.959732	50.581589	49.725513
TTTY17B	lincRNA	-1.000000	-1.000000	100.000000	100.000000	100.000000
TRIM60P5Y	pseudogene	-1.000000	-1.000000	100.000000	100.000000	100.000000
ZNF736P12Y	pseudogene	-1.000000	-1.000000	100.000000	-1.000000	100.000000
TTTY4B	lincRNA	-1.000000	-1.000000	91.821561	96.081416	95.923743
BPY2B	protein coding	100.000000	100.000000	100.000000	100.000000	100.000000
AC010153.1	pseudogene	-1.000000	-1.000000	100.000000	-1.000000	100.000000
TRIM60P10Y	pseudogene	-1.000000	-1.000000	100.000000	100.000000	100.000000
TRIM60P11Y	pseudogene	-1.000000	-1.000000	67.125000	22.713864	53.900088
DAZ4	protein coding	0.000000	21.931034	10.973085	0.093031	0.739101
AC006338.2	pseudogene	-1.000000	-1.000000	100.000000	100.000000	100.000000
ZNF736P1Y	pseudogene	-1.000000	-1.000000	75.450980	-1.000000	75.450980
AC006338.1	pseudogene	-1.000000	-1.000000	100.000000	100.000000	100.000000
ZNF736P5Y	pseudogene	-1.000000	-1.000000	100.000000	-1.000000	100.000000
BPY2C	protein coding	98.442368	82.506763	86.083916	86.025102	86.027112
TTTY4C	lincRNA	-1.000000	-1.000000	11.970260	26.050539	25.534516
RBMY2YP	pseudogene	-1.000000	-1.000000	100.000000	100.000000	100.000000
AC006386.2	pseudogene	-1.000000	-1.000000	100.000000	-1.000000	100.000000
LINC00266-4P	lincRNA	-1.000000	-1.000000	100.000000	100.000000	100.000000
CICP1	pseudogene	-1.000000	-1.000000	100.000000	100.000000	100.000000
UBE2Q2P5Y	pseudogene	-1.000000	-1.000000	100.000000	100.000000	100.000000
GOLGA2P3Y	pseudogene	-1.000000	-1.000000	19.915254	11.700900	13.974380
AC006328.2	pseudogene	-1.000000	-1.000000	100.000000	100.000000	100.000000
CSPG4P4Y	pseudogene	-1.000000	-1.000000	90.706420	21.821516	69.651184
AC006328.1	pseudogene	-1.000000	-1.000000	100.000000	-1.000000	100.000000
GOLGA6L16P	pseudogene	-1.000000	-1.000000	100.000000	100.000000	100.000000
AC007562.1	pseudogene	-1.000000	-1.000000	100.000000	100.000000	100.000000
CDY19P	pseudogene	-1.000000	-1.000000	93.796526	100.000000	94.767138
USP9YP36	pseudogene	-1.000000	-1.000000	100.000000	100.000000	100.000000
USP9YP33	pseudogene	-1.000000	-1.000000	100.000000	100.000000	100.000000
CDY20P	pseudogene	-1.000000	-1.000000	100.000000	100.000000	100.000000
CDY1	protein coding	100.000000	100.000000	100.000000	100.000000	100.000000
ELOCP34	pseudogene	-1.000000	-1.000000	100.000000	-1.000000	100.000000
OFD1P13Y	pseudogene	-1.000000	-1.000000	100.000000	99.524602	99.551288
TRAPPC2P5	pseudogene	-1.000000	-1.000000	100.000000	100.000000	100.000000
RAB9AP2	pseudogene	-1.000000	-1.000000	80.201342	79.383809	79.528638
USP9YP30	pseudogene	-1.000000	-1.000000	100.000000	100.000000	100.000000
TTTY3	lincRNA	-1.000000	-1.000000	100.000000	69.193584	71.376072
USP9YP9	pseudogene	-1.000000	-1.000000	70.308123	66.132310	66.731404
USP9YP19	pseudogene	-1.000000	-1.000000	100.000000	100.000000	100.000000
XKRYP5	pseudogene	-1.000000	-1.000000	100.000000	-1.000000	100.000000
CDY22P	pseudogene	-1.000000	-1.000000	100.000000	-1.000000	100.000000
ELOCP17	pseudogene	-1.000000	-1.000000	100.000000	-1.000000	100.000000
OFD1P18Y	pseudogene	-1.000000	-1.000000	100.000000	100.000000	100.000000
TRAPPC2P4	pseudogene	-1.000000	-1.000000	72.121212	76.021685	75.549048
RAB9AP3	pseudogene	-1.000000	-1.000000	100.000000	-1.000000	100.000000
USP9YP20	pseudogene	-1.000000	-1.000000	100.000000	100.000000	100.000000
USP9YP21	pseudogene	-1.000000	-1.000000	100.000000	100.000000	100.000000
XKRYP6	pseudogene	-1.000000	-1.000000	100.000000	100.000000	100.000000
PRYP4	pseudogene	-1.000000	-1.000000	100.000000	100.000000	100.000000
ELOCP11	pseudogene	-1.000000	-1.000000	100.000000	-1.000000	100.000000
CDY23P	pseudogene	-1.000000	-1.000000	100.000000	-1.000000	100.000000
USP9YP26	pseudogene	-1.000000	-1.000000	100.000000	100.000000	100.000000
HSFY8P	pseudogene	-1.000000	-1.000000	100.000000	100.000000	100.000000
OFD1P15Y	pseudogene	-1.000000	-1.000000	23.795830	56.980421	55.560311
RBMY2DP	pseudogene	-1.000000	-1.000000	100.000000	100.000000	100.000000
REREP2Y	pseudogene	-1.000000	-1.000000	100.000000	100.000000	100.000000
AC024067.1	pseudogene	-1.000000	-1.000000	100.000000	-1.000000	100.000000
RF00156	snRNA	-1.000000	-1.000000	100.000000	-1.000000	100.000000
PPP1R12BP1	pseudogene	-1.000000	-1.000000	32.814371	6.541356	7.122034
