# Supplementary material for: Systematic analysis of dark and camouflaged genes reveals disease-relevant genes hiding in plain sight
Source: Genome Biol. 2019 May 20;20:97. doi: 10.1186/s13059-019-1707-2 (PMC6526621; doi:10.1186/s13059-019-1707-2)
Supplement: Supplementary file 36 — PacBio dark-by-MAPQ gene annotations in hg38. (TXT 477 kb) [file 13059_2019_1707_MOESM36_ESM.txt]

# This table shows the intersection of dark by MAPQ regions by a gene annotation gff3, showing where dark by MAPQ regions fall within gene body elements
# chrom : Chromosome of dark by MAPQ region
# region_start : start position of dark by MAPQ region within gene-body element
# region_end : end position of dark by MAPQ region within gene-body element
# gene_body_id : ID of gene body element that contains this dark by MAPQ region
# region_type : genebody element type (e.g. exon, intron, UTR, etc.)
# biotype : GENCODE biotype of gene that contains this dark by MAPQ reigon
# gene_body_chrom : Chromosome of the genebody element
# gene_body_start : start position of the genebody element
# gene_body_end : end position of the genebody element
#chrom	start	end	gene_body_id	region_type	biotype	gene_body_chrom	gene_body_start	gene_body_end
chr1	161996	162042	AL627309.5_intron_3	intron	processed_transcript	chr1	155832	164261
chr1	162090	162120	AL627309.5_intron_3	intron	processed_transcript	chr1	155832	164261
chr1	162421	162444	AL627309.5_intron_3	intron	processed_transcript	chr1	155832	164261
chr1	162545	162585	AL627309.5_intron_3	intron	processed_transcript	chr1	155832	164261
chr1	162643	162678	AL627309.5_intron_3	intron	processed_transcript	chr1	155832	164261
chr1	162715	162742	AL627309.5_intron_3	intron	processed_transcript	chr1	155832	164261
chr1	162767	164261	AL627309.5_intron_3	intron	processed_transcript	chr1	155832	164261
chr1	164262	164791	AL627309.5_4	exon	processed_transcript	chr1	164262	164791
chr1	164792	164901	AL627309.5_intron_4	intron	processed_transcript	chr1	164792	165882
chr1	350185	354467	AP006222.1_intron_6	intron	transcribed_processed_pseudogene	chr1	297503	356683
chr1	354506	354583	AP006222.1_intron_6	intron	transcribed_processed_pseudogene	chr1	297503	356683
chr1	439870	440232	WBP1LP7_1	exon	processed_pseudogene	chr1	439870	440232
chr1	450703	450739	OR4F29_UTR_1	three_prime_UTR	protein_coding	chr1	450703	450739
chr1	450739	450933	OR4F29_1	CDS	protein_coding	chr1	450739	451678
chr1	487101	489387	CICP7_1	exon	processed_pseudogene	chr1	487101	489387
chr1	489388	489715	CICP7_intron_1	intron	processed_pseudogene	chr1	489388	489715
chr1	489716	489906	CICP7_2	exon	processed_pseudogene	chr1	489716	489906
chr1	13073928	13073968	PRAMEF25_1	CDS	protein_coding	chr1	13073693	13073986
chr1	13074095	13074314	PRAMEF25_intron_3	intron	protein_coding	chr1	13073987	13074657
chr1	13074336	13074409	PRAMEF25_intron_3	intron	protein_coding	chr1	13073987	13074657
chr1	13074507	13074657	PRAMEF25_intron_3	intron	protein_coding	chr1	13073987	13074657
chr1	13074431	13074456	PRAMEF25_intron_3	intron	protein_coding	chr1	13073987	13074657
chr1	13074658	13075111	PRAMEF25_2	CDS	protein_coding	chr1	13074658	13075240
chr1	13075134	13075240	PRAMEF25_2	CDS	protein_coding	chr1	13074658	13075240
chr1	13075241	13075634	PRAMEF25_intron_4	intron	protein_coding	chr1	13075241	13076989
chr1	13075801	13075895	PRAMEF25_intron_4	intron	protein_coding	chr1	13075241	13076989
chr1	13075944	13075999	PRAMEF25_intron_4	intron	protein_coding	chr1	13075241	13076989
chr1	13076180	13076239	PRAMEF25_intron_4	intron	protein_coding	chr1	13075241	13076989
chr1	13076298	13076360	PRAMEF25_intron_4	intron	protein_coding	chr1	13075241	13076989
chr1	13076382	13076506	PRAMEF25_intron_4	intron	protein_coding	chr1	13075241	13076989
chr1	13076532	13076989	PRAMEF25_intron_4	intron	protein_coding	chr1	13075241	13076989
chr1	13076990	13077552	PRAMEF25_3	CDS	protein_coding	chr1	13076990	13077552
chr1	13077552	13077884	PRAMEF25_UTR_4	three_prime_UTR	protein_coding	chr1	13077552	13077884
chr1	13147259	13147287	AC245056.1_intron_1	intron	lincRNA	chr1	13147241	13147335
chr1	13147336	13147425	AC245056.1_2	exon	lincRNA	chr1	13147336	13147460
chr1	13148941	13149197	PRAMEF26_UTR_1	three_prime_UTR	protein_coding	chr1	13148905	13149236
chr1	13149236	13149313	PRAMEF26_1	CDS	protein_coding	chr1	13149236	13149798
chr1	13149343	13149384	PRAMEF26_1	CDS	protein_coding	chr1	13149236	13149798
chr1	13149414	13149478	PRAMEF26_1	CDS	protein_coding	chr1	13149236	13149798
chr1	13149567	13149614	PRAMEF26_1	CDS	protein_coding	chr1	13149236	13149798
chr1	13149640	13149772	PRAMEF26_1	CDS	protein_coding	chr1	13149236	13149798
chr1	13149799	13149850	PRAMEF26_intron_1	intron	protein_coding	chr1	13149799	13151547
chr1	13149885	13151547	PRAMEF26_intron_1	intron	protein_coding	chr1	13149799	13151547
chr1	13151548	13152130	PRAMEF26_2	CDS	protein_coding	chr1	13151548	13152130
chr1	13152131	13152191	PRAMEF26_intron_2	intron	protein_coding	chr1	13152131	13152801
chr1	13152312	13152410	PRAMEF26_intron_2	intron	protein_coding	chr1	13152131	13152801
chr1	13152489	13152642	PRAMEF26_intron_2	intron	protein_coding	chr1	13152131	13152801
chr1	103655373	103655398	AMY1A_UTR_1	five_prime_UTR	protein_coding	chr1	103655290	103655928
chr1	103655422	103655453	AMY1A_UTR_1	five_prime_UTR	protein_coding	chr1	103655290	103655928
chr1	108283334	108283376	SLC25A24P1_intron_1	intron	transcribed_unprocessed_pseudogene	chr1	108273322	108284238
chr1	108283463	108284238	SLC25A24P1_intron_1	intron	transcribed_unprocessed_pseudogene	chr1	108273322	108284238
chr1	108284239	108284351	SLC25A24P1_2	exon	transcribed_unprocessed_pseudogene	chr1	108284239	108284351
chr1	108284352	108296260	SLC25A24P1_intron_2	intron	transcribed_unprocessed_pseudogene	chr1	108284352	108310483
chr1	108296290	108296337	SLC25A24P1_intron_2	intron	transcribed_unprocessed_pseudogene	chr1	108284352	108310483
chr1	108296541	108296568	SLC25A24P1_intron_2	intron	transcribed_unprocessed_pseudogene	chr1	108284352	108310483
chr1	108402357	108402381	NBPF5P_intron_9	intron	transcribed_unprocessed_pseudogene	chr1	108385961	108410502
chr1	108402409	108402471	NBPF5P_intron_9	intron	transcribed_unprocessed_pseudogene	chr1	108385961	108410502
chr1	108402499	108410502	NBPF5P_intron_9	intron	transcribed_unprocessed_pseudogene	chr1	108385961	108410502
chr1	108410503	108410814	NBPF5P_10	exon	transcribed_unprocessed_pseudogene	chr1	108410503	108410814
chr1	108402357	108402381	SLC25A24P2_intron_1	intron	unprocessed_pseudogene	chr1	108383895	108410026
chr1	108402409	108402471	SLC25A24P2_intron_1	intron	unprocessed_pseudogene	chr1	108383895	108410026
chr1	108402499	108410026	SLC25A24P2_intron_1	intron	unprocessed_pseudogene	chr1	108383895	108410026
chr1	108410027	108410139	SLC25A24P2_2	exon	unprocessed_pseudogene	chr1	108410027	108410139
chr1	108410140	108421055	SLC25A24P2_intron_2	intron	unprocessed_pseudogene	chr1	108410140	108421055
chr1	108421056	108421295	SLC25A24P2_3	exon	unprocessed_pseudogene	chr1	108421056	108421295
chr1	108420689	108421574	AL390038.1_1	exon	lincRNA	chr1	108420689	108421574
chr1	108424605	108424635	AL390038.1_intron_1	intron	lincRNA	chr1	108421575	108431588
chr1	108424782	108424873	AL390038.1_intron_1	intron	lincRNA	chr1	108421575	108431588
chr1	108421575	108423968	AL390038.1_intron_1	intron	lincRNA	chr1	108421575	108431588
chr1	108428009	108431588	AL390038.1_intron_1	intron	lincRNA	chr1	108421575	108431588
chr1	108432672	108432722	AL390038.1_2	exon	lincRNA	chr1	108431589	108433184
chr1	108432933	108433184	AL390038.1_2	exon	lincRNA	chr1	108431589	108433184
chr1	108431589	108432468	AL390038.1_2	exon	lincRNA	chr1	108431589	108433184
chr1	120303718	120303749	AC244669.2_intron_4	intron	unprocessed_pseudogene	chr1	120278037	120319189
chr1	120303972	120304005	AC244669.2_intron_4	intron	unprocessed_pseudogene	chr1	120278037	120319189
chr1	120304048	120304089	AC244669.2_intron_4	intron	unprocessed_pseudogene	chr1	120278037	120319189
chr1	120304308	120304331	AC244669.2_intron_4	intron	unprocessed_pseudogene	chr1	120278037	120319189
chr1	120305134	120305176	AC244669.2_intron_4	intron	unprocessed_pseudogene	chr1	120278037	120319189
chr1	120305208	120305310	AC244669.2_intron_4	intron	unprocessed_pseudogene	chr1	120278037	120319189
chr1	120305338	120305366	AC244669.2_intron_4	intron	unprocessed_pseudogene	chr1	120278037	120319189
chr1	120307817	120307845	AC244669.2_intron_4	intron	unprocessed_pseudogene	chr1	120278037	120319189
chr1	120307992	120308020	AC244669.2_intron_4	intron	unprocessed_pseudogene	chr1	120278037	120319189
chr1	120308087	120308116	AC244669.2_intron_4	intron	unprocessed_pseudogene	chr1	120278037	120319189
chr1	120308433	120308470	AC244669.2_intron_4	intron	unprocessed_pseudogene	chr1	120278037	120319189
chr1	120308554	120308591	AC244669.2_intron_4	intron	unprocessed_pseudogene	chr1	120278037	120319189
chr1	120308622	120308663	AC244669.2_intron_4	intron	unprocessed_pseudogene	chr1	120278037	120319189
chr1	120308729	120308781	AC244669.2_intron_4	intron	unprocessed_pseudogene	chr1	120278037	120319189
chr1	120308860	120308911	AC244669.2_intron_4	intron	unprocessed_pseudogene	chr1	120278037	120319189
chr1	120309037	120309184	AC244669.2_intron_4	intron	unprocessed_pseudogene	chr1	120278037	120319189
chr1	120309212	120313168	AC244669.2_intron_4	intron	unprocessed_pseudogene	chr1	120278037	120319189
chr1	120315729	120315812	AC244669.2_intron_4	intron	unprocessed_pseudogene	chr1	120278037	120319189
chr1	120289377	120303300	AC244669.2_intron_4	intron	unprocessed_pseudogene	chr1	120278037	120319189
chr1	120303718	120303749	AC244669.1_intron_1	intron	transcribed_unprocessed_pseudogene	chr1	120267839	120336867
chr1	120303972	120304005	AC244669.1_intron_1	intron	transcribed_unprocessed_pseudogene	chr1	120267839	120336867
chr1	120304048	120304089	AC244669.1_intron_1	intron	transcribed_unprocessed_pseudogene	chr1	120267839	120336867
chr1	120304308	120304331	AC244669.1_intron_1	intron	transcribed_unprocessed_pseudogene	chr1	120267839	120336867
chr1	120305134	120305176	AC244669.1_intron_1	intron	transcribed_unprocessed_pseudogene	chr1	120267839	120336867
chr1	120305208	120305310	AC244669.1_intron_1	intron	transcribed_unprocessed_pseudogene	chr1	120267839	120336867
chr1	120305338	120305366	AC244669.1_intron_1	intron	transcribed_unprocessed_pseudogene	chr1	120267839	120336867
chr1	120307817	120307845	AC244669.1_intron_1	intron	transcribed_unprocessed_pseudogene	chr1	120267839	120336867
chr1	120307992	120308020	AC244669.1_intron_1	intron	transcribed_unprocessed_pseudogene	chr1	120267839	120336867
chr1	120308087	120308116	AC244669.1_intron_1	intron	transcribed_unprocessed_pseudogene	chr1	120267839	120336867
chr1	120308433	120308470	AC244669.1_intron_1	intron	transcribed_unprocessed_pseudogene	chr1	120267839	120336867
chr1	120308554	120308591	AC244669.1_intron_1	intron	transcribed_unprocessed_pseudogene	chr1	120267839	120336867
chr1	120308622	120308663	AC244669.1_intron_1	intron	transcribed_unprocessed_pseudogene	chr1	120267839	120336867
chr1	120308729	120308781	AC244669.1_intron_1	intron	transcribed_unprocessed_pseudogene	chr1	120267839	120336867
chr1	120308860	120308911	AC244669.1_intron_1	intron	transcribed_unprocessed_pseudogene	chr1	120267839	120336867
chr1	120309037	120309184	AC244669.1_intron_1	intron	transcribed_unprocessed_pseudogene	chr1	120267839	120336867
chr1	120309212	120313168	AC244669.1_intron_1	intron	transcribed_unprocessed_pseudogene	chr1	120267839	120336867
chr1	120315729	120315812	AC244669.1_intron_1	intron	transcribed_unprocessed_pseudogene	chr1	120267839	120336867
chr1	120289377	120303300	AC244669.1_intron_1	intron	transcribed_unprocessed_pseudogene	chr1	120267839	120336867
chr1	120600355	120600405	AC241952.1_intron_39	intron	transcribed_unprocessed_pseudogene	chr1	120579195	120620353
chr1	120600472	120620353	AC241952.1_intron_39	intron	transcribed_unprocessed_pseudogene	chr1	120579195	120620353
chr1	120620354	120620465	AC241952.1_40	exon	transcribed_unprocessed_pseudogene	chr1	120620354	120620465
chr1	120622774	120622808	AC241952.1_intron_40	intron	transcribed_unprocessed_pseudogene	chr1	120620466	120641606
chr1	120622981	120623159	AC241952.1_intron_40	intron	transcribed_unprocessed_pseudogene	chr1	120620466	120641606
chr1	120623180	120623332	AC241952.1_intron_40	intron	transcribed_unprocessed_pseudogene	chr1	120620466	120641606
chr1	120623367	120623468	AC241952.1_intron_40	intron	transcribed_unprocessed_pseudogene	chr1	120620466	120641606
chr1	120623517	120623549	AC241952.1_intron_40	intron	transcribed_unprocessed_pseudogene	chr1	120620466	120641606
chr1	120623665	120623694	AC241952.1_intron_40	intron	transcribed_unprocessed_pseudogene	chr1	120620466	120641606
chr1	120623745	120623792	AC241952.1_intron_40	intron	transcribed_unprocessed_pseudogene	chr1	120620466	120641606
chr1	120623847	120624040	AC241952.1_intron_40	intron	transcribed_unprocessed_pseudogene	chr1	120620466	120641606
chr1	120620466	120622724	AC241952.1_intron_40	intron	transcribed_unprocessed_pseudogene	chr1	120620466	120641606
chr1	144168752	144168850	AC244015.1_1	exon	processed_pseudogene	chr1	144168752	144168850
chr1	144179777	144180205	AC244015.2_1	exon	unprocessed_pseudogene	chr1	144179777	144180205
chr1	144180206	144193188	AC244015.2_intron_1	intron	unprocessed_pseudogene	chr1	144180206	144193188
chr1	144193189	144193322	AC244015.2_2	exon	unprocessed_pseudogene	chr1	144193189	144193322
chr1	144193323	144193617	AC244015.2_intron_2	intron	unprocessed_pseudogene	chr1	144193323	144193617
chr1	144193618	144193656	AC244015.2_3	exon	unprocessed_pseudogene	chr1	144193618	144193656
chr1	144193657	144196323	AC244015.2_intron_3	intron	unprocessed_pseudogene	chr1	144193657	144196323
chr1	144196341	144197818	AC244015.2_intron_4	intron	unprocessed_pseudogene	chr1	144196341	144197818
chr1	144197819	144197945	AC244015.2_5	exon	unprocessed_pseudogene	chr1	144197819	144197945
chr1	144197946	144202412	AC244015.2_intron_5	intron	unprocessed_pseudogene	chr1	144197946	144202412
chr1	144202413	144203361	AC244015.2_6	exon	unprocessed_pseudogene	chr1	144202413	144203361
chr1	144203362	144211557	AC244015.2_intron_6	intron	unprocessed_pseudogene	chr1	144203362	144211557
chr1	144211558	144211729	AC244015.2_7	exon	unprocessed_pseudogene	chr1	144211558	144211729
chr1	144227030	144227379	AC245595.1_1	exon	lincRNA	chr1	144227030	144227379
chr1	144227380	144245025	AC245595.1_intron_1	intron	lincRNA	chr1	144227380	144245025
chr1	144245026	144245315	AC245595.1_2	exon	lincRNA	chr1	144245026	144245315
chr1	144245316	144245684	AC245595.1_intron_2	intron	lincRNA	chr1	144245316	144245684
chr1	144245685	144245821	AC245595.1_3	exon	lincRNA	chr1	144245685	144245821
chr1	144245822	144250223	AC245595.1_intron_3	intron	lincRNA	chr1	144245822	144250223
chr1	144250224	144250288	AC245595.1_4	exon	lincRNA	chr1	144250224	144250288
chr1	144265217	144265326	RNA5SP529_1	exon	rRNA	chr1	144265217	144265326
chr1	144276484	144276584	AC245595.2_1	exon	transcribed_unprocessed_pseudogene	chr1	144276484	144276584
chr1	144276585	144286845	AC245595.2_intron_1	intron	transcribed_unprocessed_pseudogene	chr1	144276585	144286845
chr1	144286846	144287075	AC245595.2_2	exon	transcribed_unprocessed_pseudogene	chr1	144286846	144287075
chr1	144287076	144288341	AC245595.2_intron_2	intron	transcribed_unprocessed_pseudogene	chr1	144287076	144288341
chr1	144288342	144288407	AC245595.2_3	exon	transcribed_unprocessed_pseudogene	chr1	144288342	144288407
chr1	144288408	144288914	AC245595.2_intron_3	intron	transcribed_unprocessed_pseudogene	chr1	144288408	144288914
chr1	144288915	144289025	AC245595.2_4	exon	transcribed_unprocessed_pseudogene	chr1	144288915	144289025
chr1	144289026	144290005	AC245595.2_intron_4	intron	transcribed_unprocessed_pseudogene	chr1	144289026	144290005
chr1	144290006	144290133	AC245595.2_5	exon	transcribed_unprocessed_pseudogene	chr1	144290006	144290133
chr1	144290134	144290365	AC245595.2_intron_5	intron	transcribed_unprocessed_pseudogene	chr1	144290134	144290365
chr1	144290366	144290531	AC245595.2_6	exon	transcribed_unprocessed_pseudogene	chr1	144290366	144290531
chr1	144290532	144290785	AC245595.2_intron_6	intron	transcribed_unprocessed_pseudogene	chr1	144290532	144290785
chr1	144290786	144290968	AC245595.2_7	exon	transcribed_unprocessed_pseudogene	chr1	144290786	144290968
chr1	144290969	144296242	AC245595.2_intron_7	intron	transcribed_unprocessed_pseudogene	chr1	144290969	144296242
chr1	144296243	144296348	AC245595.2_8	exon	transcribed_unprocessed_pseudogene	chr1	144296243	144296348
chr1	144296349	144296539	AC245595.2_intron_8	intron	transcribed_unprocessed_pseudogene	chr1	144296349	144296539
chr1	144296540	144296642	AC245595.2_9	exon	transcribed_unprocessed_pseudogene	chr1	144296540	144296642
chr1	144296643	144302173	AC245595.2_intron_9	intron	transcribed_unprocessed_pseudogene	chr1	144296643	144302173
chr1	144302174	144302291	AC245595.2_10	exon	transcribed_unprocessed_pseudogene	chr1	144302174	144302291
chr1	144302292	144302489	AC245595.2_intron_10	intron	transcribed_unprocessed_pseudogene	chr1	144302292	144302489
chr1	144302490	144302541	AC245595.2_11	exon	transcribed_unprocessed_pseudogene	chr1	144302490	144302541
chr1	144302542	144305057	AC245595.2_intron_11	intron	transcribed_unprocessed_pseudogene	chr1	144302542	144305057
chr1	144305058	144305180	AC245595.2_12	exon	transcribed_unprocessed_pseudogene	chr1	144305058	144305180
chr1	144372875	144373089	PPIAL4E_UTR_1	three_prime_UTR	protein_coding	chr1	144372875	144373089
chr1	144373089	144373190	PPIAL4E_1	CDS	protein_coding	chr1	144373089	144373584
chr1	144373219	144373366	PPIAL4E_1	CDS	protein_coding	chr1	144373089	144373584
chr1	144373388	144373434	PPIAL4E_1	CDS	protein_coding	chr1	144373089	144373584
chr1	144373461	144373549	PPIAL4E_1	CDS	protein_coding	chr1	144373089	144373584
chr1	144373584	144373659	PPIAL4E_UTR_2	five_prime_UTR	protein_coding	chr1	144373584	144373659
chr1	144592868	144592942	PPIAL4F_UTR_1	five_prime_UTR	protein_coding	chr1	144592868	144592942
chr1	144592942	144593437	PPIAL4F_1	CDS	protein_coding	chr1	144592942	144593437
chr1	144593437	144593527	PPIAL4F_UTR_2	three_prime_UTR	protein_coding	chr1	144593437	144593527
chr1	144627192	144627237	LINC01632_1	exon	lincRNA	chr1	144627192	144627237
chr1	144627238	144628535	LINC01632_intron_1	intron	lincRNA	chr1	144627238	144628535
chr1	144628536	144628613	LINC01632_2	exon	lincRNA	chr1	144628536	144628613
chr1	144629714	144629862	LINC01632_intron_2	intron	lincRNA	chr1	144628614	144630084
chr1	144629891	144629966	LINC01632_intron_2	intron	lincRNA	chr1	144628614	144630084
chr1	144629990	144630032	LINC01632_intron_2	intron	lincRNA	chr1	144628614	144630084
chr1	144628614	144629688	LINC01632_intron_2	intron	lincRNA	chr1	144628614	144630084
chr1	144630160	144630188	LINC01632_intron_3	intron	lincRNA	chr1	144630104	144630742
chr1	144630506	144630547	LINC01632_intron_3	intron	lincRNA	chr1	144630104	144630742
chr1	144630589	144630625	LINC01632_intron_3	intron	lincRNA	chr1	144630104	144630742
chr1	144655117	144655148	FP700111.1_intron_2	intron	lincRNA	chr1	144641794	144917168
chr1	144655213	144655293	FP700111.1_intron_2	intron	lincRNA	chr1	144641794	144917168
chr1	144655317	144656053	FP700111.1_intron_2	intron	lincRNA	chr1	144641794	144917168
chr1	144656078	144656122	FP700111.1_intron_2	intron	lincRNA	chr1	144641794	144917168
chr1	144656218	144656329	FP700111.1_intron_2	intron	lincRNA	chr1	144641794	144917168
chr1	144656353	144656404	FP700111.1_intron_2	intron	lincRNA	chr1	144641794	144917168
chr1	144656437	144656603	FP700111.1_intron_2	intron	lincRNA	chr1	144641794	144917168
chr1	144656632	144656675	FP700111.1_intron_2	intron	lincRNA	chr1	144641794	144917168
chr1	144656707	144656761	FP700111.1_intron_2	intron	lincRNA	chr1	144641794	144917168
chr1	144749603	144749669	FP700111.1_intron_2	intron	lincRNA	chr1	144641794	144917168
chr1	144749772	144749814	FP700111.1_intron_2	intron	lincRNA	chr1	144641794	144917168
chr1	144796659	144797169	FP700111.1_intron_2	intron	lincRNA	chr1	144641794	144917168
chr1	144828394	144828432	FP700111.1_intron_2	intron	lincRNA	chr1	144641794	144917168
chr1	144828533	144828574	FP700111.1_intron_2	intron	lincRNA	chr1	144641794	144917168
chr1	144828657	144828757	FP700111.1_intron_2	intron	lincRNA	chr1	144641794	144917168
chr1	144828786	144828846	FP700111.1_intron_2	intron	lincRNA	chr1	144641794	144917168
chr1	144828870	144828937	FP700111.1_intron_2	intron	lincRNA	chr1	144641794	144917168
chr1	144839807	144839871	FP700111.1_intron_2	intron	lincRNA	chr1	144641794	144917168
chr1	144839908	144839942	FP700111.1_intron_2	intron	lincRNA	chr1	144641794	144917168
chr1	144840163	144840812	FP700111.1_intron_2	intron	lincRNA	chr1	144641794	144917168
chr1	144841152	144842605	FP700111.1_intron_2	intron	lincRNA	chr1	144641794	144917168
chr1	144857563	144857588	FP700111.1_intron_2	intron	lincRNA	chr1	144641794	144917168
chr1	144857881	144857911	FP700111.1_intron_2	intron	lincRNA	chr1	144641794	144917168
chr1	144858081	144858111	FP700111.1_intron_2	intron	lincRNA	chr1	144641794	144917168
chr1	144858266	144858294	FP700111.1_intron_2	intron	lincRNA	chr1	144641794	144917168
chr1	144858354	144858391	FP700111.1_intron_2	intron	lincRNA	chr1	144641794	144917168
chr1	144858674	144858702	FP700111.1_intron_2	intron	lincRNA	chr1	144641794	144917168
chr1	144860512	144860569	FP700111.1_intron_2	intron	lincRNA	chr1	144641794	144917168
chr1	144860597	144860626	FP700111.1_intron_2	intron	lincRNA	chr1	144641794	144917168
chr1	144860724	144860808	FP700111.1_intron_2	intron	lincRNA	chr1	144641794	144917168
chr1	144860850	144860885	FP700111.1_intron_2	intron	lincRNA	chr1	144641794	144917168
chr1	144860965	144861366	FP700111.1_intron_2	intron	lincRNA	chr1	144641794	144917168
chr1	144861407	144861434	FP700111.1_intron_2	intron	lincRNA	chr1	144641794	144917168
chr1	144861457	144861501	FP700111.1_intron_2	intron	lincRNA	chr1	144641794	144917168
chr1	144861994	144862056	FP700111.1_intron_2	intron	lincRNA	chr1	144641794	144917168
chr1	144862140	144862168	FP700111.1_intron_2	intron	lincRNA	chr1	144641794	144917168
chr1	144862196	144862235	FP700111.1_intron_2	intron	lincRNA	chr1	144641794	144917168
chr1	144862308	144862340	FP700111.1_intron_2	intron	lincRNA	chr1	144641794	144917168
chr1	144862407	144862464	FP700111.1_intron_2	intron	lincRNA	chr1	144641794	144917168
chr1	144862755	144862779	FP700111.1_intron_2	intron	lincRNA	chr1	144641794	144917168
chr1	144862803	144862841	FP700111.1_intron_2	intron	lincRNA	chr1	144641794	144917168
chr1	144862915	144862956	FP700111.1_intron_2	intron	lincRNA	chr1	144641794	144917168
chr1	144862983	144863007	FP700111.1_intron_2	intron	lincRNA	chr1	144641794	144917168
chr1	144863200	144863224	FP700111.1_intron_2	intron	lincRNA	chr1	144641794	144917168
chr1	144863284	144863307	FP700111.1_intron_2	intron	lincRNA	chr1	144641794	144917168
chr1	144864237	144864261	FP700111.1_intron_2	intron	lincRNA	chr1	144641794	144917168
chr1	144864426	144864525	FP700111.1_intron_2	intron	lincRNA	chr1	144641794	144917168
chr1	144864553	144866204	FP700111.1_intron_2	intron	lincRNA	chr1	144641794	144917168
chr1	144866229	144866346	FP700111.1_intron_2	intron	lincRNA	chr1	144641794	144917168
chr1	144866389	144866496	FP700111.1_intron_2	intron	lincRNA	chr1	144641794	144917168
chr1	144866578	144867002	FP700111.1_intron_2	intron	lincRNA	chr1	144641794	144917168
chr1	144870039	144870069	FP700111.1_intron_2	intron	lincRNA	chr1	144641794	144917168
chr1	144753475	144796632	FP700111.1_intron_2	intron	lincRNA	chr1	144641794	144917168
chr1	144848935	144857516	FP700111.1_intron_2	intron	lincRNA	chr1	144641794	144917168
chr1	144867313	144867493	FP700111.1_intron_2	intron	lincRNA	chr1	144641794	144917168
chr1	144829013	144839763	FP700111.1_intron_2	intron	lincRNA	chr1	144641794	144917168
chr1	144656787	144749578	FP700111.1_intron_2	intron	lincRNA	chr1	144641794	144917168
chr1	144701050	144701159	RNA5SP59_1	exon	rRNA	chr1	144701050	144701159
chr1	144754572	144754832	FP700111.2_1	exon	unprocessed_pseudogene	chr1	144754572	144754832
chr1	144754833	144763028	FP700111.2_intron_1	intron	unprocessed_pseudogene	chr1	144754833	144763028
chr1	144763029	144763977	FP700111.2_2	exon	unprocessed_pseudogene	chr1	144763029	144763977
chr1	144763978	144768446	FP700111.2_intron_2	intron	unprocessed_pseudogene	chr1	144763978	144768446
chr1	144768447	144768573	FP700111.2_3	exon	unprocessed_pseudogene	chr1	144768447	144768573
chr1	144768574	144773069	FP700111.2_intron_3	intron	unprocessed_pseudogene	chr1	144768574	144773069
chr1	144773070	144773207	FP700111.2_4	exon	unprocessed_pseudogene	chr1	144773070	144773207
chr1	144773208	144786185	FP700111.2_intron_4	intron	unprocessed_pseudogene	chr1	144773208	144786185
chr1	144786186	144786606	FP700111.2_5	exon	unprocessed_pseudogene	chr1	144786186	144786606
chr1	145322142	145322238	NBPF20_intron_39	intron	protein_coding	chr1	145321913	145322541
chr1	145325692	145325717	NBPF20_intron_43	intron	protein_coding	chr1	145325119	145325717
chr1	145325807	145325871	NBPF20_intron_44	intron	protein_coding	chr1	145325771	145326488
chr1	145325896	145326488	NBPF20_intron_44	intron	protein_coding	chr1	145325771	145326488
chr1	145326489	145326662	NBPF20_43	CDS	protein_coding	chr1	145326489	145326662
chr1	145326663	145327289	NBPF20_intron_45	intron	protein_coding	chr1	145326663	145327289
chr1	145327290	145327399	NBPF20_44	CDS	protein_coding	chr1	145327290	145327399
chr1	145327400	145328112	NBPF20_intron_46	intron	protein_coding	chr1	145327400	145328112
chr1	145328113	145328286	NBPF20_45	CDS	protein_coding	chr1	145328113	145328286
chr1	145328287	145328943	NBPF20_intron_47	intron	protein_coding	chr1	145328287	145328943
chr1	145328944	145328996	NBPF20_46	CDS	protein_coding	chr1	145328944	145328996
chr1	145328997	145329704	NBPF20_intron_48	intron	protein_coding	chr1	145328997	145329704
chr1	145329705	145329878	NBPF20_47	CDS	protein_coding	chr1	145329705	145329878
chr1	145329879	145330484	NBPF20_intron_49	intron	protein_coding	chr1	145329879	145330484
chr1	145330485	145330537	NBPF20_48	CDS	protein_coding	chr1	145330485	145330537
chr1	145330538	145331255	NBPF20_intron_50	intron	protein_coding	chr1	145330538	145331255
chr1	145331256	145331429	NBPF20_49	CDS	protein_coding	chr1	145331256	145331429
chr1	145331430	145332056	NBPF20_intron_51	intron	protein_coding	chr1	145331430	145332056
chr1	145332057	145332166	NBPF20_50	CDS	protein_coding	chr1	145332057	145332166
chr1	145332167	145332879	NBPF20_intron_52	intron	protein_coding	chr1	145332167	145332879
chr1	145332880	145333053	NBPF20_51	CDS	protein_coding	chr1	145332880	145333053
chr1	145333054	145333696	NBPF20_intron_53	intron	protein_coding	chr1	145333054	145333696
chr1	145333697	145333749	NBPF20_52	CDS	protein_coding	chr1	145333697	145333749
chr1	145333750	145334457	NBPF20_intron_54	intron	protein_coding	chr1	145333750	145334457
chr1	145334458	145334631	NBPF20_53	CDS	protein_coding	chr1	145334458	145334631
chr1	145334632	145335240	NBPF20_intron_55	intron	protein_coding	chr1	145334632	145335240
chr1	145335241	145335293	NBPF20_54	CDS	protein_coding	chr1	145335241	145335293
chr1	145335294	145336011	NBPF20_intron_56	intron	protein_coding	chr1	145335294	145336011
chr1	145336012	145336185	NBPF20_55	CDS	protein_coding	chr1	145336012	145336185
chr1	145336186	145336812	NBPF20_intron_57	intron	protein_coding	chr1	145336186	145336812
chr1	145336813	145336922	NBPF20_56	CDS	protein_coding	chr1	145336813	145336922
chr1	145336923	145337635	NBPF20_intron_58	intron	protein_coding	chr1	145336923	145337635
chr1	145337636	145337809	NBPF20_57	CDS	protein_coding	chr1	145337636	145337809
chr1	145337810	145338452	NBPF20_intron_59	intron	protein_coding	chr1	145337810	145338452
chr1	145338453	145338505	NBPF20_58	CDS	protein_coding	chr1	145338453	145338505
chr1	145338506	145339213	NBPF20_intron_60	intron	protein_coding	chr1	145338506	145339213
chr1	145339214	145339387	NBPF20_59	CDS	protein_coding	chr1	145339214	145339387
chr1	145339388	145339994	NBPF20_intron_61	intron	protein_coding	chr1	145339388	145339994
chr1	145339995	145340047	NBPF20_60	CDS	protein_coding	chr1	145339995	145340047
chr1	145340048	145340765	NBPF20_intron_62	intron	protein_coding	chr1	145340048	145340765
chr1	145340766	145340939	NBPF20_61	CDS	protein_coding	chr1	145340766	145340939
chr1	145340940	145341562	NBPF20_intron_63	intron	protein_coding	chr1	145340940	145341562
chr1	145341563	145341672	NBPF20_62	CDS	protein_coding	chr1	145341563	145341672
chr1	145341673	145342385	NBPF20_intron_64	intron	protein_coding	chr1	145341673	145342385
chr1	145342386	145342559	NBPF20_63	CDS	protein_coding	chr1	145342386	145342559
chr1	145342560	145343206	NBPF20_intron_65	intron	protein_coding	chr1	145342560	145343206
chr1	145343207	145343259	NBPF20_64	CDS	protein_coding	chr1	145343207	145343259
chr1	145343260	145343967	NBPF20_intron_66	intron	protein_coding	chr1	145343260	145343967
chr1	145343968	145344141	NBPF20_65	CDS	protein_coding	chr1	145343968	145344141
chr1	145344142	145344748	NBPF20_intron_67	intron	protein_coding	chr1	145344142	145344748
chr1	145344749	145344801	NBPF20_66	CDS	protein_coding	chr1	145344749	145344801
chr1	145344802	145345519	NBPF20_intron_68	intron	protein_coding	chr1	145344802	145345519
chr1	145345520	145345693	NBPF20_67	CDS	protein_coding	chr1	145345520	145345693
chr1	145345694	145346320	NBPF20_intron_69	intron	protein_coding	chr1	145345694	145346320
chr1	145346321	145346430	NBPF20_68	CDS	protein_coding	chr1	145346321	145346430
chr1	145346431	145347143	NBPF20_intron_70	intron	protein_coding	chr1	145346431	145347143
chr1	145347144	145347317	NBPF20_69	CDS	protein_coding	chr1	145347144	145347317
chr1	145347318	145347976	NBPF20_intron_71	intron	protein_coding	chr1	145347318	145347976
chr1	145347977	145348029	NBPF20_70	CDS	protein_coding	chr1	145347977	145348029
chr1	145348030	145348737	NBPF20_intron_72	intron	protein_coding	chr1	145348030	145348737
chr1	145348738	145348911	NBPF20_71	CDS	protein_coding	chr1	145348738	145348911
chr1	145348912	145349518	NBPF20_intron_73	intron	protein_coding	chr1	145348912	145349518
chr1	145349519	145349571	NBPF20_72	CDS	protein_coding	chr1	145349519	145349571
chr1	145349572	145350289	NBPF20_intron_74	intron	protein_coding	chr1	145349572	145350289
chr1	145350290	145350463	NBPF20_73	CDS	protein_coding	chr1	145350290	145350463
chr1	145350464	145351092	NBPF20_intron_75	intron	protein_coding	chr1	145350464	145351092
chr1	145351093	145351202	NBPF20_74	CDS	protein_coding	chr1	145351093	145351202
chr1	145351203	145351915	NBPF20_intron_76	intron	protein_coding	chr1	145351203	145351915
chr1	145351916	145352089	NBPF20_75	CDS	protein_coding	chr1	145351916	145352089
chr1	145352090	145352740	NBPF20_intron_77	intron	protein_coding	chr1	145352090	145352740
chr1	145352741	145352793	NBPF20_76	CDS	protein_coding	chr1	145352741	145352793
chr1	145352794	145353501	NBPF20_intron_78	intron	protein_coding	chr1	145352794	145353501
chr1	145353502	145353675	NBPF20_77	CDS	protein_coding	chr1	145353502	145353675
chr1	145353676	145354282	NBPF20_intron_79	intron	protein_coding	chr1	145353676	145354282
chr1	145354283	145354335	NBPF20_78	CDS	protein_coding	chr1	145354283	145354335
chr1	145354336	145355053	NBPF20_intron_80	intron	protein_coding	chr1	145354336	145355053
chr1	145355054	145355227	NBPF20_79	CDS	protein_coding	chr1	145355054	145355227
chr1	145355228	145355854	NBPF20_intron_81	intron	protein_coding	chr1	145355228	145355854
chr1	145355855	145355964	NBPF20_80	CDS	protein_coding	chr1	145355855	145355964
chr1	145355965	145356677	NBPF20_intron_82	intron	protein_coding	chr1	145355965	145356677
chr1	145356678	145356851	NBPF20_81	CDS	protein_coding	chr1	145356678	145356851
chr1	145356852	145357488	NBPF20_intron_83	intron	protein_coding	chr1	145356852	145357488
chr1	145357489	145357541	NBPF20_82	CDS	protein_coding	chr1	145357489	145357541
chr1	145357542	145358249	NBPF20_intron_84	intron	protein_coding	chr1	145357542	145358249
chr1	145358250	145358423	NBPF20_83	CDS	protein_coding	chr1	145358250	145358423
chr1	145358424	145359029	NBPF20_intron_85	intron	protein_coding	chr1	145358424	145359029
chr1	145359030	145359082	NBPF20_84	CDS	protein_coding	chr1	145359030	145359082
chr1	145359083	145359800	NBPF20_intron_86	intron	protein_coding	chr1	145359083	145359800
chr1	145359801	145359974	NBPF20_85	CDS	protein_coding	chr1	145359801	145359974
chr1	145359975	145360601	NBPF20_intron_87	intron	protein_coding	chr1	145359975	145360601
chr1	145360602	145360711	NBPF20_86	CDS	protein_coding	chr1	145360602	145360711
chr1	145360712	145361424	NBPF20_intron_88	intron	protein_coding	chr1	145360712	145361424
chr1	145361425	145361598	NBPF20_87	CDS	protein_coding	chr1	145361425	145361598
chr1	145361599	145362241	NBPF20_intron_89	intron	protein_coding	chr1	145361599	145362241
chr1	145362242	145362294	NBPF20_88	CDS	protein_coding	chr1	145362242	145362294
chr1	145362295	145363002	NBPF20_intron_90	intron	protein_coding	chr1	145362295	145363002
chr1	145363003	145363176	NBPF20_89	CDS	protein_coding	chr1	145363003	145363176
chr1	145363177	145363783	NBPF20_intron_91	intron	protein_coding	chr1	145363177	145363783
chr1	145363784	145363836	NBPF20_90	CDS	protein_coding	chr1	145363784	145363836
chr1	145363837	145364554	NBPF20_intron_92	intron	protein_coding	chr1	145363837	145364554
chr1	145364555	145364728	NBPF20_91	CDS	protein_coding	chr1	145364555	145364728
chr1	145364729	145365355	NBPF20_intron_93	intron	protein_coding	chr1	145364729	145365355
chr1	145365356	145365465	NBPF20_92	CDS	protein_coding	chr1	145365356	145365465
chr1	145365466	145366178	NBPF20_intron_94	intron	protein_coding	chr1	145365466	145366178
chr1	145366179	145366352	NBPF20_93	CDS	protein_coding	chr1	145366179	145366352
chr1	145366353	145367001	NBPF20_intron_95	intron	protein_coding	chr1	145366353	145367001
chr1	145367002	145367054	NBPF20_94	CDS	protein_coding	chr1	145367002	145367054
chr1	145367055	145367762	NBPF20_intron_96	intron	protein_coding	chr1	145367055	145367762
chr1	145367763	145367936	NBPF20_95	CDS	protein_coding	chr1	145367763	145367936
chr1	145367937	145368543	NBPF20_intron_97	intron	protein_coding	chr1	145367937	145368543
chr1	145368544	145368596	NBPF20_96	CDS	protein_coding	chr1	145368544	145368596
chr1	145368597	145369314	NBPF20_intron_98	intron	protein_coding	chr1	145368597	145369314
chr1	145369315	145369488	NBPF20_97	CDS	protein_coding	chr1	145369315	145369488
chr1	145369489	145370115	NBPF20_intron_99	intron	protein_coding	chr1	145369489	145370115
chr1	145370116	145370225	NBPF20_98	CDS	protein_coding	chr1	145370116	145370225
chr1	145370423	145370694	NBPF20_intron_100	intron	protein_coding	chr1	145370226	145370938
chr1	145370715	145370921	NBPF20_intron_100	intron	protein_coding	chr1	145370226	145370938
chr1	145370226	145370402	NBPF20_intron_100	intron	protein_coding	chr1	145370226	145370938
chr1	145371630	145371653	NBPF20_intron_101	intron	protein_coding	chr1	145371113	145371749
chr1	146288596	146288696	RNU6-1071P_1	exon	snRNA	chr1	146288596	146288696
chr1	146298170	146298715	NUDT4P2_1	exon	processed_pseudogene	chr1	146298170	146298715
chr1	148739379	148739479	RNU6-1171P_1	exon	snRNA	chr1	148739379	148739479
chr1	148748894	148748952	NUDT4B_UTR_1	five_prime_UTR	protein_coding	chr1	148748894	148748952
chr1	148748952	148749498	NUDT4B_1	CDS	protein_coding	chr1	148748952	148749498
chr1	148749498	148750099	NUDT4B_UTR_2	three_prime_UTR	protein_coding	chr1	148749498	148750099
chr1	148795797	148796325	AC245389.1_1	exon	processed_pseudogene	chr1	148795797	148796325
chr1	148808318	148808504	PDE4DIP_UTR_1	five_prime_UTR	protein_coding	chr1	148808181	148808504
chr1	148808181	148808268	PDE4DIP_UTR_1	five_prime_UTR	protein_coding	chr1	148808181	148808504
chr1	148808504	148808557	PDE4DIP_1	CDS	protein_coding	chr1	148808504	148808737
chr1	148808633	148808737	PDE4DIP_1	CDS	protein_coding	chr1	148808504	148808737
chr1	148808738	148809126	PDE4DIP_intron_1	intron	protein_coding	chr1	148808738	148844380
chr1	148809147	148809278	PDE4DIP_intron_1	intron	protein_coding	chr1	148808738	148844380
chr1	148809302	148809609	PDE4DIP_intron_1	intron	protein_coding	chr1	148808738	148844380
chr1	148841975	148843042	PDE4DIP_intron_1	intron	protein_coding	chr1	148808738	148844380
chr1	148843143	148843194	PDE4DIP_intron_1	intron	protein_coding	chr1	148808738	148844380
chr1	148843247	148843296	PDE4DIP_intron_1	intron	protein_coding	chr1	148808738	148844380
chr1	148843469	148843574	PDE4DIP_intron_1	intron	protein_coding	chr1	148808738	148844380
chr1	148844671	148844741	PDE4DIP_UTR_2	five_prime_UTR	protein_coding	chr1	148844381	148844794
chr1	148844943	148844966	PDE4DIP_intron_2	intron	protein_coding	chr1	148844795	148845304
chr1	148845004	148845046	PDE4DIP_intron_2	intron	protein_coding	chr1	148844795	148845304
chr1	148845159	148845204	PDE4DIP_intron_2	intron	protein_coding	chr1	148844795	148845304
chr1	148845276	148845303	PDE4DIP_intron_2	intron	protein_coding	chr1	148844795	148845304
chr1	148845665	148845696	PDE4DIP_intron_3	intron	protein_coding	chr1	148845468	148863248
chr1	148845772	148845804	PDE4DIP_intron_3	intron	protein_coding	chr1	148845468	148863248
chr1	148845984	148846741	PDE4DIP_intron_3	intron	protein_coding	chr1	148845468	148863248
chr1	148846765	148846840	PDE4DIP_intron_3	intron	protein_coding	chr1	148845468	148863248
chr1	149256557	149256684	AC245297.1_intron_4	intron	unprocessed_pseudogene	chr1	149240488	149261638
chr1	149256706	149256765	AC245297.1_intron_4	intron	unprocessed_pseudogene	chr1	149240488	149261638
chr1	149256857	149256943	AC245297.1_intron_4	intron	unprocessed_pseudogene	chr1	149240488	149261638
chr1	149256965	149257137	AC245297.1_intron_4	intron	unprocessed_pseudogene	chr1	149240488	149261638
chr1	149257167	149257442	AC245297.1_intron_4	intron	unprocessed_pseudogene	chr1	149240488	149261638
chr1	149257487	149257532	AC245297.1_intron_4	intron	unprocessed_pseudogene	chr1	149240488	149261638
chr1	149257560	149257863	AC245297.1_intron_4	intron	unprocessed_pseudogene	chr1	149240488	149261638
chr1	149257958	149258065	AC245297.1_intron_4	intron	unprocessed_pseudogene	chr1	149240488	149261638
chr1	149295799	149295853	AC245297.1_intron_6	intron	unprocessed_pseudogene	chr1	149267025	149321498
chr1	149298284	149298315	AC245297.1_intron_6	intron	unprocessed_pseudogene	chr1	149267025	149321498
chr1	149298586	149298660	AC245297.1_intron_6	intron	unprocessed_pseudogene	chr1	149267025	149321498
chr1	149298681	149298763	AC245297.1_intron_6	intron	unprocessed_pseudogene	chr1	149267025	149321498
chr1	149298804	149298865	AC245297.1_intron_6	intron	unprocessed_pseudogene	chr1	149267025	149321498
chr1	149298899	149299522	AC245297.1_intron_6	intron	unprocessed_pseudogene	chr1	149267025	149321498
chr1	149299631	149300307	AC245297.1_intron_6	intron	unprocessed_pseudogene	chr1	149267025	149321498
chr1	149300334	149300387	AC245297.1_intron_6	intron	unprocessed_pseudogene	chr1	149267025	149321498
chr1	149300414	149301377	AC245297.1_intron_6	intron	unprocessed_pseudogene	chr1	149267025	149321498
chr1	149301477	149301507	AC245297.1_intron_6	intron	unprocessed_pseudogene	chr1	149267025	149321498
chr1	149301538	149301578	AC245297.1_intron_6	intron	unprocessed_pseudogene	chr1	149267025	149321498
chr1	149301599	149301771	AC245297.1_intron_6	intron	unprocessed_pseudogene	chr1	149267025	149321498
chr1	149301809	149301909	AC245297.1_intron_6	intron	unprocessed_pseudogene	chr1	149267025	149321498
chr1	149301985	149302246	AC245297.1_intron_6	intron	unprocessed_pseudogene	chr1	149267025	149321498
chr1	149302317	149302367	AC245297.1_intron_6	intron	unprocessed_pseudogene	chr1	149267025	149321498
chr1	149305137	149305182	AC245297.1_intron_6	intron	unprocessed_pseudogene	chr1	149267025	149321498
chr1	149305208	149305393	AC245297.1_intron_6	intron	unprocessed_pseudogene	chr1	149267025	149321498
chr1	149305494	149305630	AC245297.1_intron_6	intron	unprocessed_pseudogene	chr1	149267025	149321498
chr1	149305673	149305719	AC245297.1_intron_6	intron	unprocessed_pseudogene	chr1	149267025	149321498
chr1	149305879	149305903	AC245297.1_intron_6	intron	unprocessed_pseudogene	chr1	149267025	149321498
chr1	149305966	149306008	AC245297.1_intron_6	intron	unprocessed_pseudogene	chr1	149267025	149321498
chr1	149306075	149306181	AC245297.1_intron_6	intron	unprocessed_pseudogene	chr1	149267025	149321498
chr1	149306258	149306297	AC245297.1_intron_6	intron	unprocessed_pseudogene	chr1	149267025	149321498
chr1	149317714	149317756	AC245297.1_intron_6	intron	unprocessed_pseudogene	chr1	149267025	149321498
chr1	149317785	149318054	AC245297.1_intron_6	intron	unprocessed_pseudogene	chr1	149267025	149321498
chr1	149318082	149318170	AC245297.1_intron_6	intron	unprocessed_pseudogene	chr1	149267025	149321498
chr1	149318236	149318468	AC245297.1_intron_6	intron	unprocessed_pseudogene	chr1	149267025	149321498
chr1	149318495	149318579	AC245297.1_intron_6	intron	unprocessed_pseudogene	chr1	149267025	149321498
chr1	149318602	149318668	AC245297.1_intron_6	intron	unprocessed_pseudogene	chr1	149267025	149321498
chr1	149318692	149318768	AC245297.1_intron_6	intron	unprocessed_pseudogene	chr1	149267025	149321498
chr1	149318820	149321498	AC245297.1_intron_6	intron	unprocessed_pseudogene	chr1	149267025	149321498
chr1	149321499	149321732	AC245297.1_7	exon	unprocessed_pseudogene	chr1	149321499	149321732
chr1	149345661	149345770	AC242843.1_1	exon	unprocessed_pseudogene	chr1	149345661	149345770
chr1	149345771	149351249	AC242843.1_intron_1	intron	unprocessed_pseudogene	chr1	149345771	149351249
chr1	149351250	149351411	AC242843.1_2	exon	unprocessed_pseudogene	chr1	149351250	149351411
chr1	149353777	149354004	AC242843.1_intron_2	intron	unprocessed_pseudogene	chr1	149351412	149354094
chr1	149354039	149354094	AC242843.1_intron_2	intron	unprocessed_pseudogene	chr1	149351412	149354094
chr1	149351412	149353149	AC242843.1_intron_2	intron	unprocessed_pseudogene	chr1	149351412	149354094
chr1	149354095	149354242	AC242843.1_3	exon	unprocessed_pseudogene	chr1	149354095	149354242
chr1	149354243	149354910	AC242843.1_intron_3	intron	unprocessed_pseudogene	chr1	149354243	149357456
chr1	149354951	149354974	AC242843.1_intron_3	intron	unprocessed_pseudogene	chr1	149354243	149357456
chr1	149355002	149355031	AC242843.1_intron_3	intron	unprocessed_pseudogene	chr1	149354243	149357456
chr1	149355058	149355195	AC242843.1_intron_3	intron	unprocessed_pseudogene	chr1	149354243	149357456
chr1	149355336	149355362	AC242843.1_intron_3	intron	unprocessed_pseudogene	chr1	149354243	149357456
chr1	149355399	149355428	AC242843.1_intron_3	intron	unprocessed_pseudogene	chr1	149354243	149357456
chr1	228610268	228610386	RNA5S1_1	exon	rRNA	chr1	228610268	228610386
chr1	228612509	228612627	RNA5S2_1	exon	rRNA	chr1	228612509	228612627
chr1	228614750	228614868	RNA5S3_1	exon	rRNA	chr1	228614750	228614868
chr1	228616991	228617109	RNA5S4_1	exon	rRNA	chr1	228616991	228617109
chr1	228619232	228619350	RNA5S5_1	exon	rRNA	chr1	228619232	228619350
chr1	228623667	228623785	RNA5S7_1	exon	rRNA	chr1	228623667	228623785
chr1	228625909	228626027	RNA5S8_1	exon	rRNA	chr1	228625909	228626027
chr1	228628148	228628266	RNA5S9_1	exon	rRNA	chr1	228628148	228628266
chr1	228630390	228630508	RNA5S10_1	exon	rRNA	chr1	228630390	228630508
chr1	228632631	228632749	RNA5S11_1	exon	rRNA	chr1	228632631	228632749
chr1	228634871	228634989	RNA5S12_1	exon	rRNA	chr1	228634871	228634989
chr10	133740798	133741284	DUX4L29_1	exon	unprocessed_pseudogene	chr10	133740606	133741284
chr10	133743332	133744598	DUX4L10_1	exon	unprocessed_pseudogene	chr10	133743332	133744598
chr10	133746641	133747907	DUX4L11_1	exon	unprocessed_pseudogene	chr10	133746641	133747907
chr10	133749950	133751216	DUX4L12_1	exon	unprocessed_pseudogene	chr10	133749950	133751216
chr10	133753250	133754516	DUX4L13_1	exon	unprocessed_pseudogene	chr10	133753250	133754516
chr10	133756559	133757263	DUX4L14_1	exon	unprocessed_pseudogene	chr10	133756559	133757825
chr10	133757323	133757351	DUX4L14_1	exon	unprocessed_pseudogene	chr10	133756559	133757825
chr10	133757565	133757641	DUX4L14_1	exon	unprocessed_pseudogene	chr10	133756559	133757825
chr10	133757720	133757758	DUX4L14_1	exon	unprocessed_pseudogene	chr10	133756559	133757825
chr10	133757781	133757812	DUX4L14_1	exon	unprocessed_pseudogene	chr10	133756559	133757825
chr11	75780	76143	WBP1LP10_1	exon	unprocessed_pseudogene	chr11	75780	76143
chr11	87426	87449	OR4F2P_1	exon	unprocessed_pseudogene	chr11	86649	87586
chr11	87473	87514	OR4F2P_1	exon	unprocessed_pseudogene	chr11	86649	87586
chr11	86649	87299	OR4F2P_1	exon	unprocessed_pseudogene	chr11	86649	87586
chr11	3289311	3289642	AC109309.2_1	exon	processed_pseudogene	chr11	3289311	3289642
chr11	93424802	93424826	DEUP1_intron_16	intron	protein_coding	chr11	93415201	93437541
chr11	93424996	93425019	DEUP1_intron_16	intron	protein_coding	chr11	93415201	93437541
chr11	93425508	93425544	DEUP1_intron_16	intron	protein_coding	chr11	93415201	93437541
chr11	93426317	93426403	DEUP1_intron_16	intron	protein_coding	chr11	93415201	93437541
chr15	20759311	20759907	AC012414.3_1	exon	lincRNA	chr15	20759311	20759907
chr15	20759908	20760807	AC012414.3_intron_1	intron	lincRNA	chr15	20759908	20774642
chr15	20760831	20761006	AC012414.3_intron_1	intron	lincRNA	chr15	20759908	20774642
chr15	20761030	20761067	AC012414.3_intron_1	intron	lincRNA	chr15	20759908	20774642
chr15	20761105	20761194	AC012414.3_intron_1	intron	lincRNA	chr15	20759908	20774642
chr15	20761256	20761308	AC012414.3_intron_1	intron	lincRNA	chr15	20759908	20774642
chr15	20761338	20761454	AC012414.3_intron_1	intron	lincRNA	chr15	20759908	20774642
chr15	20761482	20761532	AC012414.3_intron_1	intron	lincRNA	chr15	20759908	20774642
chr15	20761555	20761660	AC012414.3_intron_1	intron	lincRNA	chr15	20759908	20774642
chr15	20761692	20761831	AC012414.3_intron_1	intron	lincRNA	chr15	20759908	20774642
chr15	20761882	20761953	AC012414.3_intron_1	intron	lincRNA	chr15	20759908	20774642
chr15	20762120	20774642	AC012414.3_intron_1	intron	lincRNA	chr15	20759908	20774642
chr15	20774643	20774794	AC012414.3_2	exon	lincRNA	chr15	20774643	20774794
chr15	20773084	20773600	AC012414.4_1	exon	lincRNA	chr15	20773084	20773600
chr15	20773601	20774313	AC012414.4_intron_1	intron	lincRNA	chr15	20773601	20774313
chr15	20774314	20774871	AC012414.4_2	exon	lincRNA	chr15	20774314	20774871
chr15	20775464	20775998	AC012414.1_1	exon	processed_pseudogene	chr15	20775464	20775998
chr15	20815255	20815283	AC012414.7_intron_1	intron	transcribed_processed_pseudogene	chr15	20804933	20818037
chr15	20815344	20815375	AC012414.7_intron_1	intron	transcribed_processed_pseudogene	chr15	20804933	20818037
chr15	20815559	20815615	AC012414.7_intron_1	intron	transcribed_processed_pseudogene	chr15	20804933	20818037
chr15	20815644	20815682	AC012414.7_intron_1	intron	transcribed_processed_pseudogene	chr15	20804933	20818037
chr15	20815797	20815914	AC012414.7_intron_1	intron	transcribed_processed_pseudogene	chr15	20804933	20818037
chr15	20823002	20823031	AC012414.7_intron_2	intron	transcribed_processed_pseudogene	chr15	20818093	20826147
chr15	20823066	20823111	AC012414.7_intron_2	intron	transcribed_processed_pseudogene	chr15	20818093	20826147
chr15	20823150	20823208	AC012414.7_intron_2	intron	transcribed_processed_pseudogene	chr15	20818093	20826147
chr15	20824714	20824738	AC012414.7_intron_2	intron	transcribed_processed_pseudogene	chr15	20818093	20826147
chr15	20824768	20824827	AC012414.7_intron_2	intron	transcribed_processed_pseudogene	chr15	20818093	20826147
chr15	20824984	20825209	AC012414.7_intron_2	intron	transcribed_processed_pseudogene	chr15	20818093	20826147
chr15	20825297	20825343	AC012414.7_intron_2	intron	transcribed_processed_pseudogene	chr15	20818093	20826147
chr15	20825365	20825389	AC012414.7_intron_2	intron	transcribed_processed_pseudogene	chr15	20818093	20826147
chr15	20825602	20825642	AC012414.7_intron_2	intron	transcribed_processed_pseudogene	chr15	20818093	20826147
chr15	20825856	20825910	AC012414.7_intron_2	intron	transcribed_processed_pseudogene	chr15	20818093	20826147
chr15	20826048	20826081	AC012414.7_intron_2	intron	transcribed_processed_pseudogene	chr15	20818093	20826147
chr15	20823548	20824643	AC012414.7_intron_2	intron	transcribed_processed_pseudogene	chr15	20818093	20826147
chr15	20826572	20826640	AC012414.2_1	exon	processed_pseudogene	chr15	20826454	20826640
chr15	20832795	20832869	MIR3118-2_1	exon	miRNA	chr15	20832795	20832869
chr15	20835390	20835603	POTEB2_1	CDS	protein_coding	chr15	20835390	20835603
chr15	20835604	20837242	POTEB2_intron_1	intron	protein_coding	chr15	20835604	20837242
chr15	20837243	20837367	POTEB2_2	CDS	protein_coding	chr15	20837243	20837367
chr15	20837368	20839866	POTEB2_intron_2	intron	protein_coding	chr15	20837368	20845831
chr15	20851494	20854055	POTEB2_intron_5	intron	protein_coding	chr15	20848564	20854055
chr15	20854056	20854127	POTEB2_6	CDS	protein_coding	chr15	20854056	20854127
chr15	20854128	20854689	POTEB2_intron_6	intron	protein_coding	chr15	20854128	20856634
chr15	20854745	20854798	POTEB2_intron_6	intron	protein_coding	chr15	20854128	20856634
chr15	20854829	20854881	POTEB2_intron_6	intron	protein_coding	chr15	20854128	20856634
chr15	20854983	20855042	POTEB2_intron_6	intron	protein_coding	chr15	20854128	20856634
chr15	20855065	20855092	POTEB2_intron_6	intron	protein_coding	chr15	20854128	20856634
chr15	20855634	20855781	POTEB2_intron_6	intron	protein_coding	chr15	20854128	20856634
chr15	20859110	20859163	POTEB2_intron_8	intron	protein_coding	chr15	20858218	20861040
chr15	20859240	20859303	POTEB2_intron_8	intron	protein_coding	chr15	20858218	20861040
chr15	20859540	20859591	POTEB2_intron_8	intron	protein_coding	chr15	20858218	20861040
chr15	20859629	20861040	POTEB2_intron_8	intron	protein_coding	chr15	20858218	20861040
chr15	20861041	20861215	POTEB2_9	CDS	protein_coding	chr15	20861041	20861215
chr15	20861216	20861373	POTEB2_intron_9	intron	protein_coding	chr15	20861216	20861373
chr15	20861374	20861489	POTEB2_10	CDS	protein_coding	chr15	20861374	20861489
chr15	20861490	20865870	POTEB2_intron_10	intron	protein_coding	chr15	20861490	20865870
chr15	20865871	20866281	POTEB2_11	CDS	protein_coding	chr15	20865871	20866281
chr15	20866281	20866314	POTEB2_UTR_2	five_prime_UTR	protein_coding	chr15	20866281	20866314
chr15	20890206	20890606	AC012414.6_1	exon	processed_pseudogene	chr15	20890206	20890606
chr15	20893383	20893980	AC037471.2_1	exon	processed_pseudogene	chr15	20893383	20893980
chr15	20916974	20917597	NF1P1_intron_1	intron	unprocessed_pseudogene	chr15	20916798	20920400
chr15	20918264	20918610	NF1P1_intron_1	intron	unprocessed_pseudogene	chr15	20916798	20920400
chr15	20920921	20920955	NF1P1_intron_2	intron	unprocessed_pseudogene	chr15	20920558	20921783
chr15	20921716	20921751	NF1P1_intron_2	intron	unprocessed_pseudogene	chr15	20920558	20921783
chr15	20954441	20954565	LINC01193_intron_2	intron	lincRNA	chr15	20942561	20972104
chr15	20955754	20955821	LINC01193_intron_2	intron	lincRNA	chr15	20942561	20972104
chr15	20955846	20955934	LINC01193_intron_2	intron	lincRNA	chr15	20942561	20972104
chr15	20956010	20956050	LINC01193_intron_2	intron	lincRNA	chr15	20942561	20972104
chr15	20956072	20956131	LINC01193_intron_2	intron	lincRNA	chr15	20942561	20972104
chr15	20956739	20956824	LINC01193_intron_2	intron	lincRNA	chr15	20942561	20972104
chr15	20956902	20956932	LINC01193_intron_2	intron	lincRNA	chr15	20942561	20972104
chr15	20957025	20957476	LINC01193_intron_2	intron	lincRNA	chr15	20942561	20972104
chr15	20957580	20957667	LINC01193_intron_2	intron	lincRNA	chr15	20942561	20972104
chr15	20957757	20957789	LINC01193_intron_2	intron	lincRNA	chr15	20942561	20972104
chr15	20957834	20957859	LINC01193_intron_2	intron	lincRNA	chr15	20942561	20972104
chr15	20954625	20955716	LINC01193_intron_2	intron	lincRNA	chr15	20942561	20972104
chr15	21683038	21683962	AC135068.4_1	exon	unprocessed_pseudogene	chr15	21683038	21683962
chr15	21868618	21868647	POTEB_intron_7	intron	protein_coding	chr15	21867735	21869070
chr15	21868829	21868896	POTEB_intron_7	intron	protein_coding	chr15	21867735	21869070
chr15	21869008	21869050	POTEB_intron_7	intron	protein_coding	chr15	21867735	21869070
chr15	21869102	21869131	POTEB_8	CDS	protein_coding	chr15	21869071	21869178
chr15	21869154	21869178	POTEB_8	CDS	protein_coding	chr15	21869071	21869178
chr15	21869179	21869244	POTEB_intron_8	intron	protein_coding	chr15	21869179	21872005
chr15	21869269	21869333	POTEB_intron_8	intron	protein_coding	chr15	21869179	21872005
chr15	21869355	21869413	POTEB_intron_8	intron	protein_coding	chr15	21869179	21872005
chr15	21869486	21869521	POTEB_intron_8	intron	protein_coding	chr15	21869179	21872005
chr15	21869609	21869668	POTEB_intron_8	intron	protein_coding	chr15	21869179	21872005
chr15	21869808	21869863	POTEB_intron_8	intron	protein_coding	chr15	21869179	21872005
chr15	21869933	21869972	POTEB_intron_8	intron	protein_coding	chr15	21869179	21872005
chr15	21870054	21870103	POTEB_intron_8	intron	protein_coding	chr15	21869179	21872005
chr15	21870170	21870324	POTEB_intron_8	intron	protein_coding	chr15	21869179	21872005
chr15	21870362	21870539	POTEB_intron_8	intron	protein_coding	chr15	21869179	21872005
chr15	21870565	21870603	POTEB_intron_8	intron	protein_coding	chr15	21869179	21872005
chr15	21870679	21870954	POTEB_intron_8	intron	protein_coding	chr15	21869179	21872005
chr15	21871035	21871061	POTEB_intron_8	intron	protein_coding	chr15	21869179	21872005
chr15	21871112	21871167	POTEB_intron_8	intron	protein_coding	chr15	21869179	21872005
chr15	21871208	21871249	POTEB_intron_8	intron	protein_coding	chr15	21869179	21872005
chr15	21871270	21871304	POTEB_intron_8	intron	protein_coding	chr15	21869179	21872005
chr15	21871332	21872005	POTEB_intron_8	intron	protein_coding	chr15	21869179	21872005
chr15	21872006	21872180	POTEB_9	CDS	protein_coding	chr15	21872006	21872180
chr15	21872181	21872338	POTEB_intron_9	intron	protein_coding	chr15	21872181	21872338
chr15	21872339	21872454	POTEB_10	CDS	protein_coding	chr15	21872339	21872454
chr15	21872455	21876835	POTEB_intron_10	intron	protein_coding	chr15	21872455	21876835
chr15	21876836	21877246	POTEB_11	CDS	protein_coding	chr15	21876836	21877246
chr15	21877246	21877298	POTEB_UTR_2	five_prime_UTR	protein_coding	chr15	21877246	21877298
chr15	22035910	22035943	AC134980.3_intron_2	intron	protein_coding	chr15	22031021	22044435
chr15	22036020	22036044	AC134980.3_intron_2	intron	protein_coding	chr15	22031021	22044435
chr15	22036173	22036215	AC134980.3_intron_2	intron	protein_coding	chr15	22031021	22044435
chr15	22036260	22036388	AC134980.3_intron_2	intron	protein_coding	chr15	22031021	22044435
chr15	22036481	22036508	AC134980.3_intron_2	intron	protein_coding	chr15	22031021	22044435
chr15	22036531	22036555	AC134980.3_intron_2	intron	protein_coding	chr15	22031021	22044435
chr15	22036599	22036638	AC134980.3_intron_2	intron	protein_coding	chr15	22031021	22044435
chr15	22036791	22036826	AC134980.3_intron_2	intron	protein_coding	chr15	22031021	22044435
chr15	22038261	22038376	AC134980.3_intron_2	intron	protein_coding	chr15	22031021	22044435
chr15	22067723	22067912	AC134980.3_intron_6	intron	protein_coding	chr15	22059836	22094511
chr15	22067949	22068057	AC134980.3_intron_6	intron	protein_coding	chr15	22059836	22094511
chr15	22068082	22068170	AC134980.3_intron_6	intron	protein_coding	chr15	22059836	22094511
chr15	22082149	22082190	AC134980.3_intron_6	intron	protein_coding	chr15	22059836	22094511
chr15	22082282	22082399	AC134980.3_intron_6	intron	protein_coding	chr15	22059836	22094511
chr15	22082421	22082454	AC134980.3_intron_6	intron	protein_coding	chr15	22059836	22094511
chr15	22083249	22083302	AC134980.3_intron_6	intron	protein_coding	chr15	22059836	22094511
chr15	22068196	22081998	AC134980.3_intron_6	intron	protein_coding	chr15	22059836	22094511
chr15	22178416	22178439	IGHV1OR15-3_intron_1	intron	IG_V_pseudogene	chr15	22178412	22178495
chr15	22373106	22373185	AC100757.1_1	exon	processed_pseudogene	chr15	22371736	22373570
chr15	22373322	22373398	AC100757.1_1	exon	processed_pseudogene	chr15	22371736	22373570
chr15	22373421	22373458	AC100757.1_1	exon	processed_pseudogene	chr15	22371736	22373570
chr15	28524009	28524034	GOLGA8G_5	CDS	protein_coding	chr15	28523942	28524034
chr15	28524070	28524110	GOLGA8G_intron_5	intron	protein_coding	chr15	28524035	28524470
chr15	28524147	28524227	GOLGA8G_intron_5	intron	protein_coding	chr15	28524035	28524470
chr15	28524288	28524315	GOLGA8G_intron_5	intron	protein_coding	chr15	28524035	28524470
chr15	28524953	28524982	GOLGA8G_intron_6	intron	protein_coding	chr15	28524548	28525917
chr15	28525013	28525168	GOLGA8G_intron_6	intron	protein_coding	chr15	28524548	28525917
chr15	28525213	28525320	GOLGA8G_intron_6	intron	protein_coding	chr15	28524548	28525917
chr15	28525351	28525377	GOLGA8G_intron_6	intron	protein_coding	chr15	28524548	28525917
chr15	28525442	28525494	GOLGA8G_intron_6	intron	protein_coding	chr15	28524548	28525917
chr15	28525531	28525752	GOLGA8G_intron_6	intron	protein_coding	chr15	28524548	28525917
chr15	28525918	28525949	GOLGA8G_7	CDS	protein_coding	chr15	28525918	28525987
chr15	28529144	28529205	GOLGA8G_intron_14	intron	protein_coding	chr15	28528934	28529205
chr15	28529206	28529237	GOLGA8G_15	CDS	protein_coding	chr15	28529206	28529245
chr15	28529303	28530098	GOLGA8G_intron_15	intron	protein_coding	chr15	28529246	28530098
chr15	28530099	28530180	GOLGA8G_16	CDS	protein_coding	chr15	28530099	28530180
chr15	28530181	28530362	GOLGA8G_intron_16	intron	protein_coding	chr15	28530181	28530362
chr15	28530363	28530423	GOLGA8G_17	CDS	protein_coding	chr15	28530363	28530423
chr15	28530424	28531007	GOLGA8G_intron_17	intron	protein_coding	chr15	28530424	28531007
chr15	28531008	28531128	GOLGA8G_18	CDS	protein_coding	chr15	28531008	28531128
chr15	28531129	28532824	GOLGA8G_intron_18	intron	protein_coding	chr15	28531129	28532824
chr15	28532825	28532909	GOLGA8G_19	CDS	protein_coding	chr15	28532825	28532909
chr15	28532909	28532971	GOLGA8G_UTR_1	five_prime_UTR	protein_coding	chr15	28532909	28532971
chr15	28547909	28547957	AC138749.3_2	exon	unprocessed_pseudogene	chr15	28547671	28547984
chr15	28548204	28548227	AC138749.3_intron_2	intron	unprocessed_pseudogene	chr15	28547985	28548702
chr15	28548252	28548324	AC138749.3_intron_2	intron	unprocessed_pseudogene	chr15	28547985	28548702
chr15	28548417	28548702	AC138749.3_intron_2	intron	unprocessed_pseudogene	chr15	28547985	28548702
chr15	28548703	28548844	AC138749.3_3	exon	unprocessed_pseudogene	chr15	28548703	28548844
chr15	28548845	28549700	AC138749.3_intron_3	intron	unprocessed_pseudogene	chr15	28548845	28549700
chr15	28549701	28549777	AC138749.3_4	exon	unprocessed_pseudogene	chr15	28549701	28549777
chr15	28553692	28553716	AC138749.1_1	exon	unprocessed_pseudogene	chr15	28553638	28553766
chr15	28553767	28553798	AC138749.1_intron_1	intron	unprocessed_pseudogene	chr15	28553767	28555411
chr15	28554040	28554088	AC138749.1_intron_1	intron	unprocessed_pseudogene	chr15	28553767	28555411
chr15	28554153	28554231	AC138749.1_intron_1	intron	unprocessed_pseudogene	chr15	28553767	28555411
chr15	28554436	28554483	AC138749.1_intron_1	intron	unprocessed_pseudogene	chr15	28553767	28555411
chr15	28554720	28554789	AC138749.1_intron_1	intron	unprocessed_pseudogene	chr15	28553767	28555411
chr15	28554816	28554890	AC138749.1_intron_1	intron	unprocessed_pseudogene	chr15	28553767	28555411
chr15	28555018	28555083	AC138749.1_intron_1	intron	unprocessed_pseudogene	chr15	28553767	28555411
chr15	28555218	28555244	AC138749.1_intron_1	intron	unprocessed_pseudogene	chr15	28553767	28555411
chr15	28555293	28555355	AC138749.1_intron_1	intron	unprocessed_pseudogene	chr15	28553767	28555411
chr15	28555377	28555409	AC138749.1_intron_1	intron	unprocessed_pseudogene	chr15	28553767	28555411
chr15	28555482	28555541	AC138749.1_2	exon	unprocessed_pseudogene	chr15	28555412	28555541
chr15	28555542	28556625	AC138749.1_intron_2	intron	unprocessed_pseudogene	chr15	28555542	28556625
chr15	28556626	28556677	AC138749.1_3	exon	unprocessed_pseudogene	chr15	28556626	28556677
chr15	28556678	28556764	AC138749.1_intron_3	intron	unprocessed_pseudogene	chr15	28556678	28556764
chr15	28556765	28556859	AC138749.1_4	exon	unprocessed_pseudogene	chr15	28556765	28556859
chr15	28556860	28556953	AC138749.1_intron_4	intron	unprocessed_pseudogene	chr15	28556860	28556953
chr15	28556954	28557061	AC138749.1_5	exon	unprocessed_pseudogene	chr15	28556954	28557061
chr15	28557062	28558430	AC138749.1_intron_5	intron	unprocessed_pseudogene	chr15	28557062	28558430
chr15	28558431	28558490	AC138749.1_6	exon	unprocessed_pseudogene	chr15	28558431	28558490
chr15	28558491	28558819	AC138749.1_intron_6	intron	unprocessed_pseudogene	chr15	28558491	28558819
chr15	28558820	28558962	AC138749.1_7	exon	unprocessed_pseudogene	chr15	28558820	28558962
chr15	28558963	28559617	AC138749.1_intron_7	intron	unprocessed_pseudogene	chr15	28558963	28559617
chr15	28559618	28561379	AC138749.1_8	exon	unprocessed_pseudogene	chr15	28559618	28561379
chr15	28564986	28565152	AC138749.2_1	exon	unprocessed_pseudogene	chr15	28564986	28565152
chr15	28613601	28613636	HERC2P9_intron_2	intron	transcribed_unprocessed_pseudogene	chr15	28612174	28618217
chr15	32360927	32360964	AC139426.2_intron_1	intron	lincRNA	chr15	32359659	32367573
chr15	32361086	32361144	AC139426.2_intron_1	intron	lincRNA	chr15	32359659	32367573
chr15	32361165	32361248	AC139426.2_intron_1	intron	lincRNA	chr15	32359659	32367573
chr15	32361471	32361502	AC139426.2_intron_1	intron	lincRNA	chr15	32359659	32367573
chr15	32361535	32361582	AC139426.2_intron_1	intron	lincRNA	chr15	32359659	32367573
chr15	32361652	32361797	AC139426.2_intron_1	intron	lincRNA	chr15	32359659	32367573
chr15	32361818	32361860	AC139426.2_intron_1	intron	lincRNA	chr15	32359659	32367573
chr15	32362061	32363277	AC139426.2_intron_1	intron	lincRNA	chr15	32359659	32367573
chr15	32363322	32363434	AC139426.2_intron_1	intron	lincRNA	chr15	32359659	32367573
chr15	32363509	32363567	AC139426.2_intron_1	intron	lincRNA	chr15	32359659	32367573
chr15	32365232	32365318	AC139426.2_intron_1	intron	lincRNA	chr15	32359659	32367573
chr15	32365391	32365477	AC139426.2_intron_1	intron	lincRNA	chr15	32359659	32367573
chr15	84213982	84215548	GOLGA2P7_intron_6	intron	transcribed_unprocessed_pseudogene	chr15	84205320	84229850
chr15	84215878	84215925	GOLGA2P7_intron_6	intron	transcribed_unprocessed_pseudogene	chr15	84205320	84229850
chr15	84216170	84216211	GOLGA2P7_intron_6	intron	transcribed_unprocessed_pseudogene	chr15	84205320	84229850
chr15	84216232	84216292	GOLGA2P7_intron_6	intron	transcribed_unprocessed_pseudogene	chr15	84205320	84229850
chr15	84216317	84216473	GOLGA2P7_intron_6	intron	transcribed_unprocessed_pseudogene	chr15	84205320	84229850
chr15	84216500	84216597	GOLGA2P7_intron_6	intron	transcribed_unprocessed_pseudogene	chr15	84205320	84229850
chr15	84216644	84226304	GOLGA2P7_intron_6	intron	transcribed_unprocessed_pseudogene	chr15	84205320	84229850
chr15	84226325	84226451	GOLGA2P7_intron_6	intron	transcribed_unprocessed_pseudogene	chr15	84205320	84229850
chr15	84226480	84226550	GOLGA2P7_intron_6	intron	transcribed_unprocessed_pseudogene	chr15	84205320	84229850
chr15	84226594	84226752	GOLGA2P7_intron_6	intron	transcribed_unprocessed_pseudogene	chr15	84205320	84229850
chr15	84213643	84213865	GOLGA2P7_intron_6	intron	transcribed_unprocessed_pseudogene	chr15	84205320	84229850
chr15	84491480	84491581	UBE2Q2P12_1	exon	unprocessed_pseudogene	chr15	84491480	84491581
chr15	84495170	84495242	UBE2Q2P12_intron_1	intron	unprocessed_pseudogene	chr15	84491582	84500496
chr15	84491582	84495143	UBE2Q2P12_intron_1	intron	unprocessed_pseudogene	chr15	84491582	84500496
chr15	85208801	85208825	CSPG4P12_11	exon	transcribed_unprocessed_pseudogene	chr15	85207701	85213905
chr15	85209038	85209091	CSPG4P12_11	exon	transcribed_unprocessed_pseudogene	chr15	85207701	85213905
chr15	85209155	85209187	CSPG4P12_11	exon	transcribed_unprocessed_pseudogene	chr15	85207701	85213905
chr15	85209212	85209235	CSPG4P12_11	exon	transcribed_unprocessed_pseudogene	chr15	85207701	85213905
chr15	85209259	85209374	CSPG4P12_11	exon	transcribed_unprocessed_pseudogene	chr15	85207701	85213905
chr15	85209399	85209494	CSPG4P12_11	exon	transcribed_unprocessed_pseudogene	chr15	85207701	85213905
chr15	85209516	85209677	CSPG4P12_11	exon	transcribed_unprocessed_pseudogene	chr15	85207701	85213905
chr15	85209747	85209801	CSPG4P12_11	exon	transcribed_unprocessed_pseudogene	chr15	85207701	85213905
chr15	85209922	85209950	CSPG4P12_11	exon	transcribed_unprocessed_pseudogene	chr15	85207701	85213905
chr15	85210013	85213905	CSPG4P12_11	exon	transcribed_unprocessed_pseudogene	chr15	85207701	85213905
chr15	85208801	85208825	AC044860.1_4	exon	transcribed_unprocessed_pseudogene	chr15	85208774	85208929
chr15	85209038	85209091	AC044860.1_5	exon	transcribed_unprocessed_pseudogene	chr15	85209024	85209115
chr15	85209155	85209187	AC044860.1_intron_5	intron	transcribed_unprocessed_pseudogene	chr15	85209116	85209197
chr15	85209212	85209235	AC044860.1_6	exon	transcribed_unprocessed_pseudogene	chr15	85209198	85209290
chr15	85209259	85209290	AC044860.1_6	exon	transcribed_unprocessed_pseudogene	chr15	85209198	85209290
chr15	85209291	85209374	AC044860.1_intron_6	intron	transcribed_unprocessed_pseudogene	chr15	85209291	85209384
chr15	85209399	85209494	AC044860.1_7	exon	transcribed_unprocessed_pseudogene	chr15	85209385	85209574
chr15	85209516	85209574	AC044860.1_7	exon	transcribed_unprocessed_pseudogene	chr15	85209385	85209574
chr15	85209575	85209677	AC044860.1_intron_7	intron	transcribed_unprocessed_pseudogene	chr15	85209575	85209828
chr15	85209747	85209801	AC044860.1_intron_7	intron	transcribed_unprocessed_pseudogene	chr15	85209575	85209828
chr15	85209922	85209950	AC044860.1_intron_8	intron	transcribed_unprocessed_pseudogene	chr15	85209919	85234477
chr15	85219046	85219080	AC044860.1_intron_8	intron	transcribed_unprocessed_pseudogene	chr15	85209919	85234477
chr15	85219148	85219262	AC044860.1_intron_8	intron	transcribed_unprocessed_pseudogene	chr15	85209919	85234477
chr15	85219331	85219361	AC044860.1_intron_8	intron	transcribed_unprocessed_pseudogene	chr15	85209919	85234477
chr15	85219385	85219424	AC044860.1_intron_8	intron	transcribed_unprocessed_pseudogene	chr15	85209919	85234477
chr15	85219509	85219538	AC044860.1_intron_8	intron	transcribed_unprocessed_pseudogene	chr15	85209919	85234477
chr15	85219762	85219792	AC044860.1_intron_8	intron	transcribed_unprocessed_pseudogene	chr15	85209919	85234477
chr15	85219851	85219885	AC044860.1_intron_8	intron	transcribed_unprocessed_pseudogene	chr15	85209919	85234477
chr15	85219919	85219957	AC044860.1_intron_8	intron	transcribed_unprocessed_pseudogene	chr15	85209919	85234477
chr15	85220181	85220233	AC044860.1_intron_8	intron	transcribed_unprocessed_pseudogene	chr15	85209919	85234477
chr15	85220264	85220397	AC044860.1_intron_8	intron	transcribed_unprocessed_pseudogene	chr15	85209919	85234477
chr15	85220670	85220734	AC044860.1_intron_8	intron	transcribed_unprocessed_pseudogene	chr15	85209919	85234477
chr15	85221199	85221222	AC044860.1_intron_8	intron	transcribed_unprocessed_pseudogene	chr15	85209919	85234477
chr15	85221277	85221300	AC044860.1_intron_8	intron	transcribed_unprocessed_pseudogene	chr15	85209919	85234477
chr15	85221443	85221487	AC044860.1_intron_8	intron	transcribed_unprocessed_pseudogene	chr15	85209919	85234477
chr15	85221785	85221878	AC044860.1_intron_8	intron	transcribed_unprocessed_pseudogene	chr15	85209919	85234477
chr15	85222096	85222129	AC044860.1_intron_8	intron	transcribed_unprocessed_pseudogene	chr15	85209919	85234477
chr15	85222290	85222321	AC044860.1_intron_8	intron	transcribed_unprocessed_pseudogene	chr15	85209919	85234477
chr15	85222463	85222512	AC044860.1_intron_8	intron	transcribed_unprocessed_pseudogene	chr15	85209919	85234477
chr15	85222553	85222590	AC044860.1_intron_8	intron	transcribed_unprocessed_pseudogene	chr15	85209919	85234477
chr15	85222673	85222701	AC044860.1_intron_8	intron	transcribed_unprocessed_pseudogene	chr15	85209919	85234477
chr15	85222992	85223022	AC044860.1_intron_8	intron	transcribed_unprocessed_pseudogene	chr15	85209919	85234477
chr15	85210013	85219012	AC044860.1_intron_8	intron	transcribed_unprocessed_pseudogene	chr15	85209919	85234477
chr16	14708944	14709063	NPIPA3_1	CDS	protein_coding	chr16	14708944	14709063
chr16	14709064	14709687	NPIPA3_intron_1	intron	protein_coding	chr16	14709064	14711687
chr16	14709880	14709909	NPIPA3_intron_1	intron	protein_coding	chr16	14709064	14711687
chr16	14710160	14710184	NPIPA3_intron_1	intron	protein_coding	chr16	14709064	14711687
chr16	16272493	16272522	NOMO3_intron_18	intron	protein_coding	chr16	16270829	16273687
chr16	16272640	16272806	NOMO3_intron_18	intron	protein_coding	chr16	16270829	16273687
chr16	16272827	16272897	NOMO3_intron_18	intron	protein_coding	chr16	16270829	16273687
chr16	16273032	16273152	NOMO3_intron_18	intron	protein_coding	chr16	16270829	16273687
chr16	16273284	16273322	NOMO3_intron_18	intron	protein_coding	chr16	16270829	16273687
chr16	16273454	16273595	NOMO3_intron_18	intron	protein_coding	chr16	16270829	16273687
chr16	16273618	16273650	NOMO3_intron_18	intron	protein_coding	chr16	16270829	16273687
chr16	16280007	16280042	NOMO3_intron_24	intron	protein_coding	chr16	16278790	16280187
chr16	16280394	16280418	NOMO3_intron_25	intron	protein_coding	chr16	16280331	16281237
chr16	16282193	16282220	NOMO3_intron_26	intron	protein_coding	chr16	16281323	16283014
chr16	16282322	16282364	NOMO3_intron_26	intron	protein_coding	chr16	16281323	16283014
chr16	16282533	16282564	NOMO3_intron_26	intron	protein_coding	chr16	16281323	16283014
chr16	16282645	16282675	NOMO3_intron_26	intron	protein_coding	chr16	16281323	16283014
chr16	16282865	16282888	NOMO3_intron_26	intron	protein_coding	chr16	16281323	16283014
chr16	16287425	16287450	NOMO3_intron_28	intron	protein_coding	chr16	16285507	16287741
chr16	16288243	16288383	NOMO3_intron_29	intron	protein_coding	chr16	16287863	16293650
chr16	16288407	16288750	NOMO3_intron_29	intron	protein_coding	chr16	16287863	16293650
chr16	16288783	16288853	NOMO3_intron_29	intron	protein_coding	chr16	16287863	16293650
chr16	16288949	16288987	NOMO3_intron_29	intron	protein_coding	chr16	16287863	16293650
chr16	16289020	16289074	NOMO3_intron_29	intron	protein_coding	chr16	16287863	16293650
chr16	16289097	16289273	NOMO3_intron_29	intron	protein_coding	chr16	16287863	16293650
chr16	16289383	16289443	NOMO3_intron_29	intron	protein_coding	chr16	16287863	16293650
chr16	16289464	16289550	NOMO3_intron_29	intron	protein_coding	chr16	16287863	16293650
chr16	16289577	16289651	NOMO3_intron_29	intron	protein_coding	chr16	16287863	16293650
chr16	16289686	16289711	NOMO3_intron_29	intron	protein_coding	chr16	16287863	16293650
chr16	16289732	16289907	NOMO3_intron_29	intron	protein_coding	chr16	16287863	16293650
chr16	16289934	16290110	NOMO3_intron_29	intron	protein_coding	chr16	16287863	16293650
chr16	16290203	16290420	NOMO3_intron_29	intron	protein_coding	chr16	16287863	16293650
chr16	16290502	16290568	NOMO3_intron_29	intron	protein_coding	chr16	16287863	16293650
chr16	16290686	16290712	NOMO3_intron_29	intron	protein_coding	chr16	16287863	16293650
chr16	16290947	16291066	NOMO3_intron_29	intron	protein_coding	chr16	16287863	16293650
chr16	16291151	16291192	NOMO3_intron_29	intron	protein_coding	chr16	16287863	16293650
chr16	16291222	16291319	NOMO3_intron_29	intron	protein_coding	chr16	16287863	16293650
chr16	16291342	16291393	NOMO3_intron_29	intron	protein_coding	chr16	16287863	16293650
chr16	16291457	16291505	NOMO3_intron_29	intron	protein_coding	chr16	16287863	16293650
chr16	16291549	16291582	NOMO3_intron_29	intron	protein_coding	chr16	16287863	16293650
chr16	16291645	16291732	NOMO3_intron_29	intron	protein_coding	chr16	16287863	16293650
chr16	16291758	16291787	NOMO3_intron_29	intron	protein_coding	chr16	16287863	16293650
chr16	16291840	16291889	NOMO3_intron_29	intron	protein_coding	chr16	16287863	16293650
chr16	16291915	16292050	NOMO3_intron_29	intron	protein_coding	chr16	16287863	16293650
chr16	16292079	16292176	NOMO3_intron_29	intron	protein_coding	chr16	16287863	16293650
chr16	16292243	16292324	NOMO3_intron_29	intron	protein_coding	chr16	16287863	16293650
chr16	16292365	16292498	NOMO3_intron_29	intron	protein_coding	chr16	16287863	16293650
chr16	16292631	16292855	NOMO3_intron_29	intron	protein_coding	chr16	16287863	16293650
chr16	16292920	16293149	NOMO3_intron_29	intron	protein_coding	chr16	16287863	16293650
chr16	16293172	16293317	NOMO3_intron_29	intron	protein_coding	chr16	16287863	16293650
chr16	16293340	16293398	NOMO3_intron_29	intron	protein_coding	chr16	16287863	16293650
chr16	16293422	16293514	NOMO3_intron_29	intron	protein_coding	chr16	16287863	16293650
chr16	16293536	16293650	NOMO3_intron_29	intron	protein_coding	chr16	16287863	16293650
chr16	16293651	16293675	NOMO3_30	CDS	protein_coding	chr16	16293651	16293744
chr16	16293747	16293782	NOMO3_intron_30	intron	protein_coding	chr16	16293745	16293958
chr16	16293817	16293854	NOMO3_intron_30	intron	protein_coding	chr16	16293745	16293958
chr16	16293877	16293958	NOMO3_intron_30	intron	protein_coding	chr16	16293745	16293958
chr16	16293959	16294049	NOMO3_31	CDS	protein_coding	chr16	16293959	16294049
chr16	16294049	16294081	NOMO3_UTR_2	three_prime_UTR	protein_coding	chr16	16294049	16294081
chr16	16294082	16294165	NOMO3_intron_31	intron	protein_coding	chr16	16294082	16294166
chr16	16294310	16294346	NOMO3_UTR_3	three_prime_UTR	protein_coding	chr16	16294167	16294814
chr16	16294396	16294482	NOMO3_UTR_3	three_prime_UTR	protein_coding	chr16	16294167	16294814
chr16	16294506	16294814	NOMO3_UTR_3	three_prime_UTR	protein_coding	chr16	16294167	16294814
chr16	16373253	16373321	AC138969.2_intron_24	intron	unprocessed_pseudogene	chr16	16372860	16374349
chr16	16379055	16379244	NPIPA7_UTR_1	five_prime_UTR	protein_coding	chr16	16379055	16379244
chr16	16379244	16379307	NPIPA7_1	CDS	protein_coding	chr16	16379244	16379307
chr16	16379308	16379421	NPIPA7_intron_1	intron	protein_coding	chr16	16379308	16383662
chr16	16379445	16379509	NPIPA7_intron_1	intron	protein_coding	chr16	16379308	16383662
chr16	16379530	16379570	NPIPA7_intron_1	intron	protein_coding	chr16	16379308	16383662
chr16	16379610	16379734	NPIPA7_intron_1	intron	protein_coding	chr16	16379308	16383662
chr16	16379893	16379944	NPIPA7_intron_1	intron	protein_coding	chr16	16379308	16383662
chr16	16380614	16380683	NPIPA7_intron_1	intron	protein_coding	chr16	16379308	16383662
chr16	16380835	16380876	NPIPA7_intron_1	intron	protein_coding	chr16	16379308	16383662
chr16	16381220	16381243	NPIPA7_intron_1	intron	protein_coding	chr16	16379308	16383662
chr16	16381266	16381328	NPIPA7_intron_1	intron	protein_coding	chr16	16379308	16383662
chr16	16381360	16381407	NPIPA7_intron_1	intron	protein_coding	chr16	16379308	16383662
chr16	16381509	16381548	NPIPA7_intron_1	intron	protein_coding	chr16	16379308	16383662
chr16	16381713	16383662	NPIPA7_intron_1	intron	protein_coding	chr16	16379308	16383662
chr16	16383663	16383792	NPIPA7_2	CDS	protein_coding	chr16	16383663	16383792
chr16	16383793	16387397	NPIPA7_intron_2	intron	protein_coding	chr16	16383793	16387397
chr16	16387398	16387498	NPIPA7_3	CDS	protein_coding	chr16	16387398	16387498
chr16	16387499	16387660	NPIPA7_intron_3	intron	protein_coding	chr16	16387499	16387660
chr16	16387661	16387806	NPIPA7_4	CDS	protein_coding	chr16	16387661	16387806
chr16	16388845	16388881	NPIPA7_intron_4	intron	protein_coding	chr16	16387807	16390765
chr16	16387807	16388803	NPIPA7_intron_4	intron	protein_coding	chr16	16387807	16390765
chr16	18357026	18357136	AC126755.6_1	exon	unprocessed_pseudogene	chr16	18357026	18357136
chr16	18358086	18358588	AC126755.2_UTR_1	three_prime_UTR	protein_coding	chr16	18358086	18358588
chr16	18358589	18359019	AC126755.2_intron_1	intron	protein_coding	chr16	18358589	18359380
chr16	18397937	18398036	RF00019_1	exon	misc_RNA	chr16	18397937	18398036
chr16	18402146	18402475	AC126755.4_1	exon	lincRNA	chr16	18402146	18403604
chr16	18402533	18402596	AC126755.4_1	exon	lincRNA	chr16	18402146	18403604
chr16	18402670	18403604	AC126755.4_1	exon	lincRNA	chr16	18402146	18403604
chr16	18402178	18402271	MIR3180-3_1	exon	miRNA	chr16	18402178	18402271
chr16	18405698	18405762	MIR3670-3_1	exon	miRNA	chr16	18405698	18405762
chr16	18411309	18411851	AC126755.3_1	exon	lincRNA	chr16	18411309	18411851
chr16	18411894	18411977	MIR3179-3_1	exon	miRNA	chr16	18411894	18411977
chr16	18417325	18417836	NOMO2_UTR_1	three_prime_UTR	protein_coding	chr16	18417325	18417836
chr16	18417836	18417968	NOMO2_1	CDS	protein_coding	chr16	18417836	18417968
chr16	18417969	18418390	NOMO2_intron_1	intron	protein_coding	chr16	18417969	18418390
chr16	18418391	18418484	NOMO2_2	CDS	protein_coding	chr16	18418391	18418484
chr16	18418485	18424272	NOMO2_intron_2	intron	protein_coding	chr16	18418485	18424272
chr16	18424273	18424393	NOMO2_3	CDS	protein_coding	chr16	18424273	18424393
chr16	18424394	18426628	NOMO2_intron_3	intron	protein_coding	chr16	18424394	18426628
chr16	18426629	18426731	NOMO2_4	CDS	protein_coding	chr16	18426629	18426731
chr16	18426732	18429008	NOMO2_intron_4	intron	protein_coding	chr16	18426732	18429008
chr16	18429009	18429120	NOMO2_5	CDS	protein_coding	chr16	18429009	18429120
chr16	18429121	18430813	NOMO2_intron_5	intron	protein_coding	chr16	18429121	18430813
chr16	18430814	18430898	NOMO2_6	CDS	protein_coding	chr16	18430814	18430898
chr16	18430899	18431805	NOMO2_intron_6	intron	protein_coding	chr16	18430899	18431805
chr16	18431806	18431948	NOMO2_7	CDS	protein_coding	chr16	18431806	18431948
chr16	18431949	18433346	NOMO2_intron_7	intron	protein_coding	chr16	18431949	18433346
chr16	18433347	18433475	NOMO2_8	CDS	protein_coding	chr16	18433347	18433475
chr16	18433476	18434549	NOMO2_intron_8	intron	protein_coding	chr16	18433476	18434652
chr16	18492291	18492353	NOMO2_intron_9	intron	protein_coding	chr16	18434768	18499923
chr16	18493283	18493306	NOMO2_intron_9	intron	protein_coding	chr16	18434768	18499923
chr16	18494008	18494110	NOMO2_intron_9	intron	protein_coding	chr16	18434768	18499923
chr16	18494140	18494223	NOMO2_intron_9	intron	protein_coding	chr16	18434768	18499923
chr16	18494244	18494320	NOMO2_intron_9	intron	protein_coding	chr16	18434768	18499923
chr16	18494572	18494685	NOMO2_intron_9	intron	protein_coding	chr16	18434768	18499923
chr16	18494798	18494850	NOMO2_intron_9	intron	protein_coding	chr16	18434768	18499923
chr16	18494893	18494933	NOMO2_intron_9	intron	protein_coding	chr16	18434768	18499923
chr16	21416540	21416586	NPIPB3_intron_7	intron	protein_coding	chr16	21415086	21418807
chr16	21416616	21416650	NPIPB3_intron_7	intron	protein_coding	chr16	21415086	21418807
chr16	21416672	21416905	NPIPB3_intron_7	intron	protein_coding	chr16	21415086	21418807
chr16	21416960	21416998	NPIPB3_intron_7	intron	protein_coding	chr16	21415086	21418807
chr16	21417062	21417193	NPIPB3_intron_7	intron	protein_coding	chr16	21415086	21418807
chr16	21417215	21417406	NPIPB3_intron_7	intron	protein_coding	chr16	21415086	21418807
chr16	21417429	21417505	NPIPB3_intron_7	intron	protein_coding	chr16	21415086	21418807
chr16	21417527	21417681	NPIPB3_intron_7	intron	protein_coding	chr16	21415086	21418807
chr16	21417708	21417785	NPIPB3_intron_7	intron	protein_coding	chr16	21415086	21418807
chr16	21417844	21417939	NPIPB3_intron_7	intron	protein_coding	chr16	21415086	21418807
chr16	21417962	21418018	NPIPB3_intron_7	intron	protein_coding	chr16	21415086	21418807
chr16	21418041	21418302	NPIPB3_intron_7	intron	protein_coding	chr16	21415086	21418807
chr16	21418332	21418402	NPIPB3_intron_7	intron	protein_coding	chr16	21415086	21418807
chr16	21418502	21418588	NPIPB3_intron_7	intron	protein_coding	chr16	21415086	21418807
chr16	21418648	21418807	NPIPB3_intron_7	intron	protein_coding	chr16	21415086	21418807
chr16	21418808	21418883	NPIPB3_8	CDS	protein_coding	chr16	21418808	21418883
chr16	21418883	21418937	NPIPB3_UTR_4	five_prime_UTR	protein_coding	chr16	21418883	21418937
chr16	21418982	21419032	NPIPB3_intron_8	intron	protein_coding	chr16	21418938	21419488
chr16	21419121	21419167	NPIPB3_intron_8	intron	protein_coding	chr16	21418938	21419488
chr16	21419206	21419258	NPIPB3_intron_8	intron	protein_coding	chr16	21418938	21419488
chr16	21419282	21419437	NPIPB3_intron_8	intron	protein_coding	chr16	21418938	21419488
chr16	21419462	21419488	NPIPB3_intron_8	intron	protein_coding	chr16	21418938	21419488
chr16	21419489	21419548	NPIPB3_9	CDS	protein_coding	chr16	21419489	21419575
chr16	21419576	21419601	NPIPB3_intron_9	intron	protein_coding	chr16	21419576	21419633
chr16	21419634	21419697	NPIPB3_10	CDS	protein_coding	chr16	21419634	21419697
chr16	21419697	21419741	NPIPB3_UTR_5	five_prime_UTR	protein_coding	chr16	21419697	21419766
chr16	21419767	21419851	NPIPB3_intron_10	intron	protein_coding	chr16	21419767	21424977
chr16	21419880	21424977	NPIPB3_intron_10	intron	protein_coding	chr16	21419767	21424977
chr16	21424978	21425278	NPIPB3_UTR_6	five_prime_UTR	protein_coding	chr16	21424978	21425278
chr16	21425289	21425378	NPIPB3_UTR_7	five_prime_UTR	protein_coding	chr16	21425289	21425378
chr16	21425379	21431503	NPIPB3_intron_12	intron	protein_coding	chr16	21425379	21431503
chr16	21431504	21431553	NPIPB3_UTR_8	five_prime_UTR	protein_coding	chr16	21431504	21431553
chr16	21431554	21440646	NPIPB3_intron_13	intron	protein_coding	chr16	21431554	21440646
chr16	21440647	21440719	NPIPB3_UTR_9	five_prime_UTR	protein_coding	chr16	21440647	21440719
chr16	22490336	22490442	NPIPB5_UTR_1	five_prime_UTR	protein_coding	chr16	22490336	22490442
chr16	22490443	22490815	NPIPB5_intron_1	intron	protein_coding	chr16	22490443	22490815
chr16	22490816	22490976	NPIPB5_UTR_2	five_prime_UTR	protein_coding	chr16	22490816	22490976
chr16	22490977	22491705	NPIPB5_intron_2	intron	protein_coding	chr16	22490977	22491705
chr16	22491706	22491786	NPIPB5_UTR_3	five_prime_UTR	protein_coding	chr16	22491706	22491786
chr16	22491787	22504849	NPIPB5_intron_3	intron	protein_coding	chr16	22491787	22504849
chr16	22504850	22505057	NPIPB5_UTR_4	five_prime_UTR	protein_coding	chr16	22504850	22505057
chr16	22505058	22505843	NPIPB5_intron_4	intron	protein_coding	chr16	22505058	22505843
chr16	22505844	22506235	NPIPB5_UTR_5	five_prime_UTR	protein_coding	chr16	22505844	22506235
chr16	22506236	22507172	NPIPB5_intron_5	intron	protein_coding	chr16	22506236	22507172
chr16	22507173	22507399	NPIPB5_UTR_6	five_prime_UTR	protein_coding	chr16	22507173	22507399
chr16	22512170	22512193	NPIPB5_intron_6	intron	protein_coding	chr16	22507400	22513056
chr16	22512298	22512568	NPIPB5_intron_6	intron	protein_coding	chr16	22507400	22513056
chr16	22512598	22513056	NPIPB5_intron_6	intron	protein_coding	chr16	22507400	22513056
chr16	22507400	22512147	NPIPB5_intron_6	intron	protein_coding	chr16	22507400	22513056
chr16	22513057	22513224	NPIPB5_UTR_7	five_prime_UTR	protein_coding	chr16	22513057	22513801
chr16	22513253	22513303	NPIPB5_UTR_7	five_prime_UTR	protein_coding	chr16	22513057	22513801
chr16	22513325	22513423	NPIPB5_UTR_7	five_prime_UTR	protein_coding	chr16	22513057	22513801
chr16	22513538	22513801	NPIPB5_UTR_7	five_prime_UTR	protein_coding	chr16	22513057	22513801
chr16	22513801	22513905	NPIPB5_1	CDS	protein_coding	chr16	22513801	22513921
chr16	22513933	22513983	NPIPB5_intron_7	intron	protein_coding	chr16	22513922	22519965
chr16	22514092	22514129	NPIPB5_intron_7	intron	protein_coding	chr16	22513922	22519965
chr16	22514154	22514178	NPIPB5_intron_7	intron	protein_coding	chr16	22513922	22519965
chr16	22514205	22514354	NPIPB5_intron_7	intron	protein_coding	chr16	22513922	22519965
chr16	22514415	22514441	NPIPB5_intron_7	intron	protein_coding	chr16	22513922	22519965
chr16	22514466	22514494	NPIPB5_intron_7	intron	protein_coding	chr16	22513922	22519965
chr16	22514671	22514763	NPIPB5_intron_7	intron	protein_coding	chr16	22513922	22519965
chr16	28666983	28667014	AC145285.4_intron_2	intron	unprocessed_pseudogene	chr16	28663388	28740677
chr16	28667153	28667183	AC145285.4_intron_2	intron	unprocessed_pseudogene	chr16	28663388	28740677
chr16	28686970	28687024	AC145285.4_intron_2	intron	unprocessed_pseudogene	chr16	28663388	28740677
chr16	28687126	28687163	AC145285.4_intron_2	intron	unprocessed_pseudogene	chr16	28663388	28740677
chr16	28687192	28687235	AC145285.4_intron_2	intron	unprocessed_pseudogene	chr16	28663388	28740677
chr16	28687289	28687324	AC145285.4_intron_2	intron	unprocessed_pseudogene	chr16	28663388	28740677
chr16	28687461	28687495	AC145285.4_intron_2	intron	unprocessed_pseudogene	chr16	28663388	28740677
chr16	28687536	28687567	AC145285.4_intron_2	intron	unprocessed_pseudogene	chr16	28663388	28740677
chr16	28687637	28687714	AC145285.4_intron_2	intron	unprocessed_pseudogene	chr16	28663388	28740677
chr16	28687784	28687844	AC145285.4_intron_2	intron	unprocessed_pseudogene	chr16	28663388	28740677
chr16	28687897	28687951	AC145285.4_intron_2	intron	unprocessed_pseudogene	chr16	28663388	28740677
chr16	28687996	28688026	AC145285.4_intron_2	intron	unprocessed_pseudogene	chr16	28663388	28740677
chr16	28710657	28710683	AC145285.4_intron_2	intron	unprocessed_pseudogene	chr16	28663388	28740677
chr16	28710764	28710788	AC145285.4_intron_2	intron	unprocessed_pseudogene	chr16	28663388	28740677
chr16	28710828	28710888	AC145285.4_intron_2	intron	unprocessed_pseudogene	chr16	28663388	28740677
chr16	28710937	28710964	AC145285.4_intron_2	intron	unprocessed_pseudogene	chr16	28663388	28740677
chr16	28711102	28711158	AC145285.4_intron_2	intron	unprocessed_pseudogene	chr16	28663388	28740677
chr16	28711211	28711242	AC145285.4_intron_2	intron	unprocessed_pseudogene	chr16	28663388	28740677
chr16	28711310	28711376	AC145285.4_intron_2	intron	unprocessed_pseudogene	chr16	28663388	28740677
chr16	28711973	28712012	AC145285.4_intron_2	intron	unprocessed_pseudogene	chr16	28663388	28740677
chr16	28712319	28712354	AC145285.4_intron_2	intron	unprocessed_pseudogene	chr16	28663388	28740677
chr16	28712809	28712956	AC145285.4_intron_2	intron	unprocessed_pseudogene	chr16	28663388	28740677
chr16	28726079	28726114	AC145285.4_intron_2	intron	unprocessed_pseudogene	chr16	28663388	28740677
chr16	28726152	28726180	AC145285.4_intron_2	intron	unprocessed_pseudogene	chr16	28663388	28740677
chr16	28726346	28726409	AC145285.4_intron_2	intron	unprocessed_pseudogene	chr16	28663388	28740677
chr16	28726440	28726497	AC145285.4_intron_2	intron	unprocessed_pseudogene	chr16	28663388	28740677
chr16	28726685	28726729	AC145285.4_intron_2	intron	unprocessed_pseudogene	chr16	28663388	28740677
chr16	28726764	28726815	AC145285.4_intron_2	intron	unprocessed_pseudogene	chr16	28663388	28740677
chr16	28726850	28726879	AC145285.4_intron_2	intron	unprocessed_pseudogene	chr16	28663388	28740677
chr16	28726904	28726966	AC145285.4_intron_2	intron	unprocessed_pseudogene	chr16	28663388	28740677
chr16	28727418	28727522	AC145285.4_intron_2	intron	unprocessed_pseudogene	chr16	28663388	28740677
chr16	28728129	28728153	AC145285.4_intron_2	intron	unprocessed_pseudogene	chr16	28663388	28740677
chr16	28667214	28686931	AC145285.4_intron_2	intron	unprocessed_pseudogene	chr16	28663388	28740677
chr16	28713047	28726051	AC145285.4_intron_2	intron	unprocessed_pseudogene	chr16	28663388	28740677
chr16	28710657	28710683	EIF3C_intron_1	intron	protein_coding	chr16	28688829	28711361
chr16	28710764	28710788	EIF3C_intron_1	intron	protein_coding	chr16	28688829	28711361
chr16	28710828	28710888	EIF3C_intron_1	intron	protein_coding	chr16	28688829	28711361
chr16	28710937	28710964	EIF3C_intron_1	intron	protein_coding	chr16	28688829	28711361
chr16	28711102	28711158	EIF3C_intron_1	intron	protein_coding	chr16	28688829	28711361
chr16	28711211	28711242	EIF3C_intron_1	intron	protein_coding	chr16	28688829	28711361
chr16	28711310	28711361	EIF3C_intron_1	intron	protein_coding	chr16	28688829	28711361
chr16	28711973	28712012	EIF3C_intron_2	intron	protein_coding	chr16	28711788	28712035
chr16	28712319	28712354	EIF3C_intron_3	intron	protein_coding	chr16	28712205	28713257
chr16	28712809	28712956	EIF3C_intron_3	intron	protein_coding	chr16	28712205	28713257
chr16	28713047	28713257	EIF3C_intron_3	intron	protein_coding	chr16	28712205	28713257
chr16	28713258	28713323	EIF3C_UTR_4	five_prime_UTR	protein_coding	chr16	28713258	28713323
chr16	28713324	28713699	EIF3C_intron_4	intron	protein_coding	chr16	28713324	28713699
chr16	28713700	28713766	EIF3C_UTR_5	five_prime_UTR	protein_coding	chr16	28713700	28713766
chr16	28713767	28713907	EIF3C_intron_5	intron	protein_coding	chr16	28713767	28713907
chr16	28713908	28713951	EIF3C_UTR_6	five_prime_UTR	protein_coding	chr16	28713908	28713951
chr16	28713951	28714098	EIF3C_2	CDS	protein_coding	chr16	28713951	28714098
chr16	28714099	28714319	EIF3C_intron_6	intron	protein_coding	chr16	28714099	28714319
chr16	28714320	28714446	EIF3C_3	CDS	protein_coding	chr16	28714320	28714446
chr16	28714447	28714634	EIF3C_intron_7	intron	protein_coding	chr16	28714447	28714634
chr16	28714635	28714690	EIF3C_4	CDS	protein_coding	chr16	28714635	28714690
chr16	28714691	28714817	EIF3C_intron_8	intron	protein_coding	chr16	28714691	28714817
chr16	28714818	28714928	EIF3C_5	CDS	protein_coding	chr16	28714818	28714928
chr16	28714929	28715305	EIF3C_intron_9	intron	protein_coding	chr16	28714929	28715305
chr16	28715306	28715434	EIF3C_6	CDS	protein_coding	chr16	28715306	28715434
chr16	28715435	28723162	EIF3C_intron_10	intron	protein_coding	chr16	28715435	28723162
chr16	28723163	28723323	EIF3C_7	CDS	protein_coding	chr16	28723163	28723323
chr16	28723324	28723446	EIF3C_intron_11	intron	protein_coding	chr16	28723324	28723446
chr16	28723447	28723551	EIF3C_8	CDS	protein_coding	chr16	28723447	28723551
chr16	28723552	28724320	EIF3C_intron_12	intron	protein_coding	chr16	28723552	28724320
chr16	28724321	28724463	EIF3C_9	CDS	protein_coding	chr16	28724321	28724463
chr16	28724464	28724656	EIF3C_intron_13	intron	protein_coding	chr16	28724464	28724656
chr16	28724657	28724783	EIF3C_10	CDS	protein_coding	chr16	28724657	28724783
chr16	28724784	28724917	EIF3C_intron_14	intron	protein_coding	chr16	28724784	28724917
chr16	28724918	28725012	EIF3C_11	CDS	protein_coding	chr16	28724918	28725012
chr16	28726079	28726114	EIF3C_intron_15	intron	protein_coding	chr16	28725013	28726603
chr16	28726152	28726180	EIF3C_intron_15	intron	protein_coding	chr16	28725013	28726603
chr16	28726346	28726409	EIF3C_intron_15	intron	protein_coding	chr16	28725013	28726603
chr16	28726440	28726497	EIF3C_intron_15	intron	protein_coding	chr16	28725013	28726603
chr16	28725013	28726051	EIF3C_intron_15	intron	protein_coding	chr16	28725013	28726603
chr16	28726685	28726729	EIF3C_12	CDS	protein_coding	chr16	28726604	28726795
chr16	28726764	28726795	EIF3C_12	CDS	protein_coding	chr16	28726604	28726795
chr16	28726850	28726879	EIF3C_intron_16	intron	protein_coding	chr16	28726796	28727019
chr16	28726904	28726966	EIF3C_intron_16	intron	protein_coding	chr16	28726796	28727019
chr16	28727418	28727522	EIF3C_intron_17	intron	protein_coding	chr16	28727246	28731827
chr16	28728129	28728153	EIF3C_intron_17	intron	protein_coding	chr16	28727246	28731827
chr16	29479976	29480021	AC133555.1_intron_1	intron	unprocessed_pseudogene	chr16	29479031	29482483
chr16	29495130	29495185	NPIPB12_intron_6	intron	protein_coding	chr16	29491875	29495477
chr16	29495771	29499124	NPIPB12_intron_7	intron	protein_coding	chr16	29495608	29499322
chr16	29499777	29499815	NPIPB12_intron_8	intron	protein_coding	chr16	29499453	29505471
chr16	29500141	29500766	NPIPB12_intron_8	intron	protein_coding	chr16	29499453	29505471
chr16	29500793	29500826	NPIPB12_intron_8	intron	protein_coding	chr16	29499453	29505471
chr16	29500847	29500912	NPIPB12_intron_8	intron	protein_coding	chr16	29499453	29505471
chr16	29500936	29500962	NPIPB12_intron_8	intron	protein_coding	chr16	29499453	29505471
chr16	29500989	29501021	NPIPB12_intron_8	intron	protein_coding	chr16	29499453	29505471
chr16	29501350	29501409	NPIPB12_intron_8	intron	protein_coding	chr16	29499453	29505471
chr16	29501488	29501545	NPIPB12_intron_8	intron	protein_coding	chr16	29499453	29505471
chr16	29501947	29505471	NPIPB12_intron_8	intron	protein_coding	chr16	29499453	29505471
chr16	29505472	29505592	NPIPB12_9	CDS	protein_coding	chr16	29505472	29505592
chr16	29505592	29505630	NPIPB12_UTR_5	five_prime_UTR	protein_coding	chr16	29505592	29505630
chr16	29505631	29505782	NPIPB12_intron_9	intron	protein_coding	chr16	29505631	29505782
chr16	29505783	29505820	NPIPB12_UTR_6	five_prime_UTR	protein_coding	chr16	29505783	29505820
chr16	30202189	30202222	SULT1A3_intron_5	intron	protein_coding	chr16	30201294	30202688
chr16	30202662	30202688	SULT1A3_intron_5	intron	protein_coding	chr16	30201294	30202688
chr16	30202790	30202816	SULT1A3_4	CDS	protein_coding	chr16	30202689	30202816
chr16	30202817	30202845	SULT1A3_intron_6	intron	protein_coding	chr16	30202817	30202910
chr16	30206295	30206348	AC106782.1_4	CDS	protein_coding	chr16	30205924	30206900
chr16	30206470	30206530	AC106782.1_4	CDS	protein_coding	chr16	30205924	30206900
chr16	30206552	30206715	AC106782.1_4	CDS	protein_coding	chr16	30205924	30206900
chr16	30206744	30206815	AC106782.1_4	CDS	protein_coding	chr16	30205924	30206900
chr16	30206876	30206899	AC106782.1_4	CDS	protein_coding	chr16	30205924	30206900
chr16	30206552	30206715	AC106782.7_1	exon	TEC	chr16	30206510	30206927
chr16	30206744	30206815	AC106782.7_1	exon	TEC	chr16	30206510	30206927
chr16	30206876	30206899	AC106782.7_1	exon	TEC	chr16	30206510	30206927
chr16	32356981	32357050	AC133548.1_1	exon	unprocessed_pseudogene	chr16	32356981	32357067
chr16	32357106	32357158	AC133548.1_intron_1	intron	unprocessed_pseudogene	chr16	32357068	32358216
chr16	32357187	32357308	AC133548.1_intron_1	intron	unprocessed_pseudogene	chr16	32357068	32358216
chr16	32357341	32357383	AC133548.1_intron_1	intron	unprocessed_pseudogene	chr16	32357068	32358216
chr16	32357406	32357436	AC133548.1_intron_1	intron	unprocessed_pseudogene	chr16	32357068	32358216
chr16	32673530	32674994	TP53TG3_UTR_1	three_prime_UTR	protein_coding	chr16	32673530	32674994
chr16	32674994	32675065	TP53TG3_1	CDS	protein_coding	chr16	32674994	32675065
chr16	32675066	32675734	TP53TG3_intron_1	intron	protein_coding	chr16	32675066	32675734
chr16	32675735	32676097	TP53TG3_2	CDS	protein_coding	chr16	32675735	32676097
chr16	32676097	32676598	TP53TG3_UTR_2	five_prime_UTR	protein_coding	chr16	32676097	32676732
chr16	32676644	32676731	TP53TG3_UTR_2	five_prime_UTR	protein_coding	chr16	32676097	32676732
chr16	32715931	32716056	AC138907.6_1	exon	processed_pseudogene	chr16	32715931	32716056
chr16	32726615	32726835	ABHD17AP7_1	exon	unprocessed_pseudogene	chr16	32726615	32726835
chr16	32726836	32726900	ABHD17AP7_intron_1	intron	unprocessed_pseudogene	chr16	32726836	32726900
chr16	32726901	32727103	ABHD17AP7_2	exon	unprocessed_pseudogene	chr16	32726901	32727103
chr16	32727104	32729364	ABHD17AP7_intron_2	intron	unprocessed_pseudogene	chr16	32727104	32729364
chr16	32729365	32729537	ABHD17AP7_3	exon	unprocessed_pseudogene	chr16	32729365	32729537
chr16	32735909	32736689	AC138907.2_1	exon	lincRNA	chr16	32735909	32736689
chr16	32736690	32741008	AC138907.2_intron_1	intron	lincRNA	chr16	32736690	32741008
chr16	32741009	32741094	AC138907.2_2	exon	lincRNA	chr16	32741009	32741094
chr16	32741314	32741418	HERC2P5_1	exon	transcribed_unprocessed_pseudogene	chr16	32741314	32741418
chr16	32741419	32742320	HERC2P5_intron_1	intron	transcribed_unprocessed_pseudogene	chr16	32741419	32742320
chr16	32742321	32742424	HERC2P5_2	exon	transcribed_unprocessed_pseudogene	chr16	32742321	32742424
chr16	32742425	32747015	HERC2P5_intron_2	intron	transcribed_unprocessed_pseudogene	chr16	32742425	32747015
chr16	32747016	32747338	HERC2P5_3	exon	transcribed_unprocessed_pseudogene	chr16	32747016	32747338
chr16	32747339	32747486	HERC2P5_intron_3	intron	transcribed_unprocessed_pseudogene	chr16	32747339	32747486
chr16	32747487	32747617	HERC2P5_4	exon	transcribed_unprocessed_pseudogene	chr16	32747487	32747617
chr16	32747618	32748062	HERC2P5_intron_4	intron	transcribed_unprocessed_pseudogene	chr16	32747618	32748062
chr16	32748063	32748173	HERC2P5_5	exon	transcribed_unprocessed_pseudogene	chr16	32748063	32748173
chr16	32748174	32748669	HERC2P5_intron_5	intron	transcribed_unprocessed_pseudogene	chr16	32748174	32748669
chr16	32748670	32748842	HERC2P5_6	exon	transcribed_unprocessed_pseudogene	chr16	32748670	32748842
chr16	32748843	32749869	HERC2P5_intron_6	intron	transcribed_unprocessed_pseudogene	chr16	32748843	32749869
chr16	32749870	32750043	HERC2P5_7	exon	transcribed_unprocessed_pseudogene	chr16	32749870	32750043
chr16	32750044	32753238	HERC2P5_intron_7	intron	transcribed_unprocessed_pseudogene	chr16	32750044	32753238
chr16	32753239	32753413	HERC2P5_8	exon	transcribed_unprocessed_pseudogene	chr16	32753239	32753413
chr16	32753414	32753796	HERC2P5_intron_8	intron	transcribed_unprocessed_pseudogene	chr16	32753414	32753796
chr16	32753797	32753901	HERC2P5_9	exon	transcribed_unprocessed_pseudogene	chr16	32753797	32753901
chr16	32753902	32754893	HERC2P5_intron_9	intron	transcribed_unprocessed_pseudogene	chr16	32753902	32754893
chr16	32754894	32755045	HERC2P5_10	exon	transcribed_unprocessed_pseudogene	chr16	32754894	32755045
chr16	32755046	32757750	HERC2P5_intron_10	intron	transcribed_unprocessed_pseudogene	chr16	32755046	32757750
chr16	32757751	32757962	HERC2P5_11	exon	transcribed_unprocessed_pseudogene	chr16	32757751	32757962
chr16	32757963	32758234	HERC2P5_intron_11	intron	transcribed_unprocessed_pseudogene	chr16	32757963	32758234
chr16	32758235	32758368	HERC2P5_12	exon	transcribed_unprocessed_pseudogene	chr16	32758235	32758368
chr16	32758369	32758474	HERC2P5_intron_12	intron	transcribed_unprocessed_pseudogene	chr16	32758369	32758474
chr16	32758475	32758603	HERC2P5_13	exon	transcribed_unprocessed_pseudogene	chr16	32758475	32758603
chr16	32758604	32758694	HERC2P5_intron_13	intron	transcribed_unprocessed_pseudogene	chr16	32758604	32758694
chr16	32758695	32758891	HERC2P5_14	exon	transcribed_unprocessed_pseudogene	chr16	32758695	32758891
chr16	32758892	32759756	HERC2P5_intron_14	intron	transcribed_unprocessed_pseudogene	chr16	32758892	32759756
chr16	32759757	32759891	HERC2P5_15	exon	transcribed_unprocessed_pseudogene	chr16	32759757	32759891
chr16	32759892	32760423	HERC2P5_intron_15	intron	transcribed_unprocessed_pseudogene	chr16	32759892	32760423
chr16	32760424	32760582	HERC2P5_16	exon	transcribed_unprocessed_pseudogene	chr16	32760424	32760582
chr16	32760583	32760676	HERC2P5_intron_16	intron	transcribed_unprocessed_pseudogene	chr16	32760583	32760676
chr16	32760677	32760820	HERC2P5_17	exon	transcribed_unprocessed_pseudogene	chr16	32760677	32760820
chr16	32760821	32760936	HERC2P5_intron_17	intron	transcribed_unprocessed_pseudogene	chr16	32760821	32760936
chr16	32760937	32761089	HERC2P5_18	exon	transcribed_unprocessed_pseudogene	chr16	32760937	32761089
chr16	32761090	32761790	HERC2P5_intron_18	intron	transcribed_unprocessed_pseudogene	chr16	32761090	32761790
chr16	32761791	32761983	HERC2P5_19	exon	transcribed_unprocessed_pseudogene	chr16	32761791	32761983
chr16	32761984	32765436	HERC2P5_intron_19	intron	transcribed_unprocessed_pseudogene	chr16	32761984	32765436
chr16	32765437	32765545	HERC2P5_20	exon	transcribed_unprocessed_pseudogene	chr16	32765437	32765545
chr16	32765546	32768273	HERC2P5_intron_20	intron	transcribed_unprocessed_pseudogene	chr16	32765546	32768273
chr16	32768274	32768462	HERC2P5_21	exon	transcribed_unprocessed_pseudogene	chr16	32768274	32768462
chr16	32768463	32769685	HERC2P5_intron_21	intron	transcribed_unprocessed_pseudogene	chr16	32768463	32769685
chr16	32769686	32769879	HERC2P5_22	exon	transcribed_unprocessed_pseudogene	chr16	32769686	32769879
chr16	32769880	32770585	HERC2P5_intron_22	intron	transcribed_unprocessed_pseudogene	chr16	32769880	32770585
chr16	32770586	32771598	HERC2P5_23	exon	transcribed_unprocessed_pseudogene	chr16	32770586	32771598
chr16	32771599	32773480	HERC2P5_intron_23	intron	transcribed_unprocessed_pseudogene	chr16	32771599	32773480
chr16	32773481	32773663	HERC2P5_24	exon	transcribed_unprocessed_pseudogene	chr16	32773481	32773663
chr16	32773664	32774489	HERC2P5_intron_24	intron	transcribed_unprocessed_pseudogene	chr16	32773664	32774489
chr16	32774490	32774638	HERC2P5_25	exon	transcribed_unprocessed_pseudogene	chr16	32774490	32774638
chr16	32774639	32774835	HERC2P5_intron_25	intron	transcribed_unprocessed_pseudogene	chr16	32774639	32774835
chr16	32774836	32775033	HERC2P5_26	exon	transcribed_unprocessed_pseudogene	chr16	32774836	32775033
chr16	32775034	32775136	HERC2P5_intron_26	intron	transcribed_unprocessed_pseudogene	chr16	32775034	32775136
chr16	32775137	32776196	HERC2P5_27	exon	transcribed_unprocessed_pseudogene	chr16	32775137	32776196
chr16	32781883	32784138	AC138907.8_1	exon	TEC	chr16	32781883	32784138
chr16	32786394	32787379	AC138907.9_1	exon	TEC	chr16	32786394	32787379
chr16	32788430	32788572	AC138907.10_1	exon	TEC	chr16	32787962	32788944
chr16	32787962	32788400	AC138907.10_1	exon	TEC	chr16	32787962	32788944
chr16	33129316	33129400	AC145350.4_1	exon	lincRNA	chr16	33129316	33129400
chr16	33129401	33133717	AC145350.4_intron_1	intron	lincRNA	chr16	33129401	33133717
chr16	33133718	33134499	AC145350.4_2	exon	lincRNA	chr16	33133718	33134499
chr16	33140850	33141042	ABHD17AP9_1	exon	unprocessed_pseudogene	chr16	33140850	33141042
chr16	33141043	33143303	ABHD17AP9_intron_1	intron	unprocessed_pseudogene	chr16	33141043	33143303
chr16	33143304	33143434	ABHD17AP9_2	exon	unprocessed_pseudogene	chr16	33143304	33143434
chr16	33143435	33143571	ABHD17AP9_intron_2	intron	unprocessed_pseudogene	chr16	33143435	33143571
chr16	33143572	33143797	ABHD17AP9_3	exon	unprocessed_pseudogene	chr16	33143572	33143797
chr16	33193659	33194293	TP53TG3C_UTR_1	five_prime_UTR	protein_coding	chr16	33193659	33194293
chr16	33194293	33194655	TP53TG3C_1	CDS	protein_coding	chr16	33194293	33194655
chr16	33194656	33195324	TP53TG3C_intron_1	intron	protein_coding	chr16	33194656	33195324
chr16	33195325	33195396	TP53TG3C_2	CDS	protein_coding	chr16	33195325	33195396
chr16	33195396	33196858	TP53TG3C_UTR_2	three_prime_UTR	protein_coding	chr16	33195396	33196858
chr16	33206431	33206806	AC141257.2_1	exon	lincRNA	chr16	33206431	33206806
chr16	33314423	33314459	AC141257.2_intron_1	intron	lincRNA	chr16	33206807	33330081
chr16	33314486	33314620	AC141257.2_intron_1	intron	lincRNA	chr16	33206807	33330081
chr16	33314687	33314765	AC141257.2_intron_1	intron	lincRNA	chr16	33206807	33330081
chr16	33314787	33314881	AC141257.2_intron_1	intron	lincRNA	chr16	33206807	33330081
chr16	33314907	33315182	AC141257.2_intron_1	intron	lincRNA	chr16	33206807	33330081
chr16	33206807	33210039	AC141257.2_intron_1	intron	lincRNA	chr16	33206807	33330081
chr16	33265995	33314396	AC141257.2_intron_1	intron	lincRNA	chr16	33206807	33330081
chr16	33303739	33304373	TP53TG3E_UTR_1	five_prime_UTR	protein_coding	chr16	33303739	33304373
chr16	33304373	33304735	TP53TG3E_1	CDS	protein_coding	chr16	33304373	33304735
chr16	33304736	33305404	TP53TG3E_intron_1	intron	protein_coding	chr16	33304736	33305404
chr16	33305405	33305476	TP53TG3E_2	CDS	protein_coding	chr16	33305405	33305476
chr16	33305476	33306935	TP53TG3E_UTR_2	three_prime_UTR	protein_coding	chr16	33305476	33306935
chr16	33360274	33360908	TP53TG3B_UTR_1	five_prime_UTR	protein_coding	chr16	33360274	33360908
chr16	33360908	33361270	TP53TG3B_1	CDS	protein_coding	chr16	33360908	33361270
chr16	33361271	33361939	TP53TG3B_intron_1	intron	protein_coding	chr16	33361271	33361939
chr16	33361940	33362011	TP53TG3B_2	CDS	protein_coding	chr16	33361940	33362011
chr16	33362011	33363478	TP53TG3B_UTR_2	three_prime_UTR	protein_coding	chr16	33362011	33363478
chr16	33370473	33371108	AC141257.1_1	exon	lincRNA	chr16	33370473	33371108
chr16	33371109	33371311	AC141257.1_intron_1	intron	lincRNA	chr16	33371109	33371311
chr16	33371312	33372915	AC141257.1_2	exon	lincRNA	chr16	33371312	33372915
chr16	33386105	33386349	AC141257.4_1	exon	processed_pseudogene	chr16	33386105	33386349
chr16	33459045	33459679	TP53TG3F_UTR_1	five_prime_UTR	protein_coding	chr16	33459045	33459679
chr16	33459679	33460041	TP53TG3F_1	CDS	protein_coding	chr16	33459679	33460041
chr16	33460042	33460710	TP53TG3F_intron_1	intron	protein_coding	chr16	33460042	33460710
chr16	33460711	33460782	TP53TG3F_2	CDS	protein_coding	chr16	33460711	33460782
chr16	33460782	33462249	TP53TG3F_UTR_2	three_prime_UTR	protein_coding	chr16	33460782	33462249
chr16	33484887	33485131	AC136944.6_1	exon	processed_pseudogene	chr16	33484887	33485131
chr16	33548297	33548559	AC136944.4_1	exon	lincRNA	chr16	33548297	33548559
chr16	33548560	33549421	AC136944.4_intron_1	intron	lincRNA	chr16	33548560	33549421
chr16	33549422	33549588	AC136944.4_2	exon	lincRNA	chr16	33549422	33549588
chr16	33549589	33554176	AC136944.4_intron_2	intron	lincRNA	chr16	33549589	33554176
chr16	33554177	33554408	AC136944.4_3	exon	lincRNA	chr16	33554177	33554408
chr16	34353616	34353684	FP325313.1_1	exon	unprocessed_pseudogene	chr16	34353616	34353684
chr16	34353685	34355565	FP325313.1_intron_1	intron	unprocessed_pseudogene	chr16	34353685	34355565
chr16	34355566	34355729	FP325313.1_2	exon	unprocessed_pseudogene	chr16	34355566	34355729
chr16	34355730	34360431	FP325313.1_intron_2	intron	unprocessed_pseudogene	chr16	34355730	34360431
chr16	34360432	34360599	FP325313.1_3	exon	unprocessed_pseudogene	chr16	34360432	34360599
chr16	34360600	34364657	FP325313.1_intron_3	intron	unprocessed_pseudogene	chr16	34360600	34364657
chr16	34364658	34364778	FP325313.1_4	exon	unprocessed_pseudogene	chr16	34364658	34364778
chr16	34364779	34365363	FP325313.1_intron_4	intron	unprocessed_pseudogene	chr16	34364779	34365363
chr16	34365364	34365416	FP325313.1_5	exon	unprocessed_pseudogene	chr16	34365364	34365416
chr16	34365417	34368549	FP325313.1_intron_5	intron	unprocessed_pseudogene	chr16	34365417	34368549
chr16	34368550	34368586	FP325313.1_6	exon	unprocessed_pseudogene	chr16	34368550	34368586
chr16	34368587	34371562	FP325313.1_intron_6	intron	unprocessed_pseudogene	chr16	34368587	34371562
chr16	34371563	34371659	FP325313.1_7	exon	unprocessed_pseudogene	chr16	34371563	34371659
chr16	35021749	35024229	AC135776.1_1	exon	lincRNA	chr16	35021749	35024229
chr16	35022851	35023074	AC135776.2_1	exon	lincRNA	chr16	35022851	35023074
chr16	35023075	35023759	AC135776.2_intron_1	intron	lincRNA	chr16	35023075	35023759
chr16	35023760	35024250	AC135776.2_2	exon	lincRNA	chr16	35023760	35024250
chr16	35040164	35040264	CCNYL3_1	exon	unprocessed_pseudogene	chr16	35040164	35040264
chr16	35044710	35044734	CCNYL3_intron_1	intron	unprocessed_pseudogene	chr16	35040265	35046410
chr16	35044802	35044847	CCNYL3_intron_1	intron	unprocessed_pseudogene	chr16	35040265	35046410
chr16	35044870	35044903	CCNYL3_intron_1	intron	unprocessed_pseudogene	chr16	35040265	35046410
chr16	35044932	35044979	CCNYL3_intron_1	intron	unprocessed_pseudogene	chr16	35040265	35046410
chr16	35045445	35045476	CCNYL3_intron_1	intron	unprocessed_pseudogene	chr16	35040265	35046410
chr16	35045546	35045574	CCNYL3_intron_1	intron	unprocessed_pseudogene	chr16	35040265	35046410
chr16	35045607	35045683	CCNYL3_intron_1	intron	unprocessed_pseudogene	chr16	35040265	35046410
chr16	35045797	35045830	CCNYL3_intron_1	intron	unprocessed_pseudogene	chr16	35040265	35046410
chr16	35045956	35046064	CCNYL3_intron_1	intron	unprocessed_pseudogene	chr16	35040265	35046410
chr16	35046086	35046246	CCNYL3_intron_1	intron	unprocessed_pseudogene	chr16	35040265	35046410
chr16	35045283	35045400	CCNYL3_intron_1	intron	unprocessed_pseudogene	chr16	35040265	35046410
chr16	35040265	35044623	CCNYL3_intron_1	intron	unprocessed_pseudogene	chr16	35040265	35046410
chr16	35046411	35046452	CCNYL3_2	exon	unprocessed_pseudogene	chr16	35046411	35046463
chr16	35046505	35047048	CCNYL3_intron_2	intron	unprocessed_pseudogene	chr16	35046464	35047048
chr16	35047049	35047160	CCNYL3_3	exon	unprocessed_pseudogene	chr16	35047049	35047160
chr16	35047188	35047229	CCNYL3_intron_3	intron	unprocessed_pseudogene	chr16	35047161	35051227
chr16	35047253	35047328	CCNYL3_intron_3	intron	unprocessed_pseudogene	chr16	35047161	35051227
chr16	35047435	35047472	CCNYL3_intron_3	intron	unprocessed_pseudogene	chr16	35047161	35051227
chr16	35047498	35050022	CCNYL3_intron_3	intron	unprocessed_pseudogene	chr16	35047161	35051227
chr16	35050056	35050085	CCNYL3_intron_3	intron	unprocessed_pseudogene	chr16	35047161	35051227
chr16	35050121	35050219	CCNYL3_intron_3	intron	unprocessed_pseudogene	chr16	35047161	35051227
chr16	35050270	35050329	CCNYL3_intron_3	intron	unprocessed_pseudogene	chr16	35047161	35051227
chr16	35050409	35050523	CCNYL3_intron_3	intron	unprocessed_pseudogene	chr16	35047161	35051227
chr16	35050613	35050879	CCNYL3_intron_3	intron	unprocessed_pseudogene	chr16	35047161	35051227
chr16	35050900	35051050	CCNYL3_intron_3	intron	unprocessed_pseudogene	chr16	35047161	35051227
chr16	35051073	35051145	CCNYL3_intron_3	intron	unprocessed_pseudogene	chr16	35047161	35051227
chr16	35051243	35051395	CCNYL3_4	exon	unprocessed_pseudogene	chr16	35051228	35051395
chr16	35051471	35051527	CCNYL3_intron_4	intron	unprocessed_pseudogene	chr16	35051396	35056100
chr16	35051590	35051619	CCNYL3_intron_4	intron	unprocessed_pseudogene	chr16	35051396	35056100
chr16	35051649	35051704	CCNYL3_intron_4	intron	unprocessed_pseudogene	chr16	35051396	35056100
chr16	90122156	90122187	FAM157C_intron_4	intron	lincRNA	chr16	90116484	90128621
chr16	90122419	90122445	FAM157C_intron_4	intron	lincRNA	chr16	90116484	90128621
chr16	90122469	90122967	FAM157C_intron_4	intron	lincRNA	chr16	90116484	90128621
chr16	90122998	90123025	FAM157C_intron_4	intron	lincRNA	chr16	90116484	90128621
chr16	90123081	90123194	FAM157C_intron_4	intron	lincRNA	chr16	90116484	90128621
chr16	90123221	90127119	FAM157C_intron_4	intron	lincRNA	chr16	90116484	90128621
chr16	90127189	90127237	FAM157C_intron_4	intron	lincRNA	chr16	90116484	90128621
chr16	90127261	90127535	FAM157C_intron_4	intron	lincRNA	chr16	90116484	90128621
chr16	90127590	90127778	FAM157C_intron_4	intron	lincRNA	chr16	90116484	90128621
chr16	90127799	90127856	FAM157C_intron_4	intron	lincRNA	chr16	90116484	90128621
chr16	90127887	90127960	FAM157C_intron_4	intron	lincRNA	chr16	90116484	90128621
chr16	90127988	90128296	FAM157C_intron_4	intron	lincRNA	chr16	90116484	90128621
chr16	90128499	90128621	FAM157C_intron_4	intron	lincRNA	chr16	90116484	90128621
chr16	90128369	90128421	FAM157C_intron_4	intron	lincRNA	chr16	90116484	90128621
chr16	90128622	90128732	FAM157C_5	exon	lincRNA	chr16	90128622	90128732
chr16	90128789	90128842	FAM157C_intron_5	intron	lincRNA	chr16	90128733	90129795
chr16	90128909	90128994	FAM157C_intron_5	intron	lincRNA	chr16	90128733	90129795
chr16	90129161	90129199	FAM157C_intron_5	intron	lincRNA	chr16	90128733	90129795
chr16	90122156	90122187	AC133919.2_intron_2	intron	lincRNA	chr16	90116563	90125968
chr16	90122419	90122445	AC133919.2_intron_2	intron	lincRNA	chr16	90116563	90125968
chr16	90122469	90122967	AC133919.2_intron_2	intron	lincRNA	chr16	90116563	90125968
chr16	90122998	90123025	AC133919.2_intron_2	intron	lincRNA	chr16	90116563	90125968
chr16	90123081	90123194	AC133919.2_intron_2	intron	lincRNA	chr16	90116563	90125968
chr16	90123221	90125968	AC133919.2_intron_2	intron	lincRNA	chr16	90116563	90125968
chr16	90125969	90126088	AC133919.2_3	exon	lincRNA	chr16	90125969	90126088
chr16	90126089	90127119	AC133919.2_intron_3	intron	lincRNA	chr16	90126089	90167989
chr16	90127189	90127237	AC133919.2_intron_3	intron	lincRNA	chr16	90126089	90167989
chr16	90127261	90127535	AC133919.2_intron_3	intron	lincRNA	chr16	90126089	90167989
chr16	90127590	90127778	AC133919.2_intron_3	intron	lincRNA	chr16	90126089	90167989
chr16	90127799	90127856	AC133919.2_intron_3	intron	lincRNA	chr16	90126089	90167989
chr16	90127887	90127960	AC133919.2_intron_3	intron	lincRNA	chr16	90126089	90167989
chr16	90127988	90128296	AC133919.2_intron_3	intron	lincRNA	chr16	90126089	90167989
chr16	90128499	90128754	AC133919.2_intron_3	intron	lincRNA	chr16	90126089	90167989
chr16	90128789	90128842	AC133919.2_intron_3	intron	lincRNA	chr16	90126089	90167989
chr16	90128909	90128994	AC133919.2_intron_3	intron	lincRNA	chr16	90126089	90167989
chr16	90129161	90129199	AC133919.2_intron_3	intron	lincRNA	chr16	90126089	90167989
chr16	90128369	90128421	AC133919.2_intron_3	intron	lincRNA	chr16	90126089	90167989
chr17	74942	74982	AC240565.2_intron_3	intron	lincRNA	chr17	71557	75812
chr17	75177	75217	AC240565.2_intron_3	intron	lincRNA	chr17	71557	75812
chr17	75275	75300	AC240565.2_intron_3	intron	lincRNA	chr17	71557	75812
chr17	98539	98891	AC240565.1_intron_2	intron	lincRNA	chr17	97798	98891
chr17	98892	98951	AC240565.1_3	exon	lincRNA	chr17	98892	98951
chr17	98952	99420	AC240565.1_intron_3	intron	lincRNA	chr17	98952	101107
chr17	101079	101107	AC240565.1_intron_3	intron	lincRNA	chr17	98952	101107
chr17	101108	101174	AC240565.1_4	exon	lincRNA	chr17	101108	101174
chr17	101175	101381	AC240565.1_intron_4	intron	lincRNA	chr17	101175	102056
chr17	104490	105558	AC240565.1_intron_5	intron	lincRNA	chr17	102274	105558
chr17	105559	105691	AC240565.1_6	exon	lincRNA	chr17	105559	105691
chr17	105692	106753	AC240565.1_intron_6	intron	lincRNA	chr17	105692	106753
chr17	106754	106864	AC240565.1_7	exon	lincRNA	chr17	106754	106864
chr17	106865	108929	AC240565.1_intron_7	intron	lincRNA	chr17	106865	118381
chr17	19091069	19091825	AC007952.7_1	exon	lincRNA	chr17	19091069	19091825
chr17	19128228	19128267	GRAPL_intron_1	intron	protein_coding	chr17	19127698	19132051
chr17	19128340	19128371	GRAPL_intron_1	intron	protein_coding	chr17	19127698	19132051
chr17	19128396	19128521	GRAPL_intron_1	intron	protein_coding	chr17	19127698	19132051
chr17	19128560	19128630	GRAPL_intron_1	intron	protein_coding	chr17	19127698	19132051
chr17	19128651	19128740	GRAPL_intron_1	intron	protein_coding	chr17	19127698	19132051
chr17	19128771	19131386	GRAPL_intron_1	intron	protein_coding	chr17	19127698	19132051
chr17	19131425	19131475	GRAPL_intron_1	intron	protein_coding	chr17	19127698	19132051
chr17	19131502	19131700	GRAPL_intron_1	intron	protein_coding	chr17	19127698	19132051
chr17	19131721	19131789	GRAPL_intron_1	intron	protein_coding	chr17	19127698	19132051
chr17	19131810	19132051	GRAPL_intron_1	intron	protein_coding	chr17	19127698	19132051
chr17	19132052	19132222	GRAPL_UTR_2	five_prime_UTR	protein_coding	chr17	19132052	19132222
chr17	19132223	19132467	GRAPL_intron_2	intron	protein_coding	chr17	19132223	19132640
chr17	19132558	19132621	GRAPL_intron_2	intron	protein_coding	chr17	19132223	19132640
chr17	19204051	19204101	AC106017.1_intron_1	intron	lincRNA	chr17	19203964	19206168
chr17	19204316	19204387	AC106017.1_intron_1	intron	lincRNA	chr17	19203964	19206168
chr17	19204675	19204733	AC106017.1_intron_1	intron	lincRNA	chr17	19203964	19206168
chr17	19204850	19204875	AC106017.1_intron_1	intron	lincRNA	chr17	19203964	19206168
chr17	19204899	19204935	AC106017.1_intron_1	intron	lincRNA	chr17	19203964	19206168
chr17	19205031	19205065	AC106017.1_intron_1	intron	lincRNA	chr17	19203964	19206168
chr17	19205133	19205177	AC106017.1_intron_1	intron	lincRNA	chr17	19203964	19206168
chr17	19205210	19205252	AC106017.1_intron_1	intron	lincRNA	chr17	19203964	19206168
chr17	19205341	19206168	AC106017.1_intron_1	intron	lincRNA	chr17	19203964	19206168
chr17	19206169	19206219	AC106017.1_2	exon	lincRNA	chr17	19206169	19206302
chr17	19206247	19206302	AC106017.1_2	exon	lincRNA	chr17	19206169	19206302
chr17	19206303	19206551	AC106017.1_intron_2	intron	lincRNA	chr17	19206303	19206551
chr17	19206552	19206811	AC106017.1_3	exon	lincRNA	chr17	19206552	19206811
chr17	19206812	19213876	AC106017.1_intron_3	intron	lincRNA	chr17	19206812	19213876
chr17	19213877	19214045	AC106017.1_4	exon	lincRNA	chr17	19213877	19214045
chr17	19215615	19215809	EPN2_UTR_1	five_prime_UTR	protein_coding	chr17	19215615	19215809
chr17	19220105	19220183	EPN2_intron_1	intron	protein_coding	chr17	19215810	19237074
chr17	19220403	19220473	EPN2_intron_1	intron	protein_coding	chr17	19215810	19237074
chr17	19220504	19220535	EPN2_intron_1	intron	protein_coding	chr17	19215810	19237074
chr17	19220568	19220656	EPN2_intron_1	intron	protein_coding	chr17	19215810	19237074
chr17	19220753	19220777	EPN2_intron_1	intron	protein_coding	chr17	19215810	19237074
chr17	19215810	19220031	EPN2_intron_1	intron	protein_coding	chr17	19215810	19237074
chr17	36253779	36254522	TBC1D3I_UTR_1	three_prime_UTR	protein_coding	chr17	36253456	36254522
chr17	36254523	36255483	TBC1D3I_intron_1	intron	protein_coding	chr17	36254523	36255483
chr17	36255484	36255523	TBC1D3I_UTR_2	three_prime_UTR	protein_coding	chr17	36255484	36255523
chr17	36255523	36255637	TBC1D3I_1	CDS	protein_coding	chr17	36255523	36255637
chr17	36255638	36256006	TBC1D3I_intron_2	intron	protein_coding	chr17	36255638	36256006
chr17	36256007	36256107	TBC1D3I_2	CDS	protein_coding	chr17	36256007	36256107
chr17	36256108	36256456	TBC1D3I_intron_3	intron	protein_coding	chr17	36256108	36256569
chr17	36284703	36297307	AC233699.1_intron_1	intron	unprocessed_pseudogene	chr17	36274284	36297307
chr17	36297308	36297386	AC233699.1_2	exon	unprocessed_pseudogene	chr17	36297308	36297386
chr17	36297387	36307295	AC233699.1_intron_2	intron	unprocessed_pseudogene	chr17	36297387	36307295
chr17	36307296	36307362	AC233699.1_3	exon	unprocessed_pseudogene	chr17	36307296	36307362
chr17	36307363	36310673	AC233699.1_intron_3	intron	unprocessed_pseudogene	chr17	36307363	36310673
chr17	36310674	36310782	AC233699.1_4	exon	unprocessed_pseudogene	chr17	36310674	36310782
chr17	36310783	36313435	AC233699.1_intron_4	intron	unprocessed_pseudogene	chr17	36310783	36313435
chr17	36313436	36313682	AC233699.1_5	exon	unprocessed_pseudogene	chr17	36313436	36313682
chr17	36313683	36314082	AC233699.1_intron_5	intron	unprocessed_pseudogene	chr17	36313683	36314082
chr17	36314083	36314180	AC233699.1_6	exon	unprocessed_pseudogene	chr17	36314083	36314180
chr17	36314181	36314307	AC233699.1_intron_6	intron	unprocessed_pseudogene	chr17	36314181	36314307
chr17	36314308	36314342	AC233699.1_7	exon	unprocessed_pseudogene	chr17	36314308	36314342
chr17	36314343	36315193	AC233699.1_intron_7	intron	unprocessed_pseudogene	chr17	36314343	36315193
chr17	36315194	36315309	AC233699.1_8	exon	unprocessed_pseudogene	chr17	36315194	36315309
chr17	36315310	36318715	AC233699.1_intron_8	intron	unprocessed_pseudogene	chr17	36315310	36318715
chr17	36318716	36318881	AC233699.1_9	exon	unprocessed_pseudogene	chr17	36318716	36318881
chr17	36318882	36319954	AC233699.1_intron_9	intron	unprocessed_pseudogene	chr17	36318882	36319954
chr17	36319955	36320060	AC233699.1_10	exon	unprocessed_pseudogene	chr17	36319955	36320060
chr17	36320061	36320485	AC233699.1_intron_10	intron	unprocessed_pseudogene	chr17	36320061	36320485
chr17	36320486	36320547	AC233699.1_11	exon	unprocessed_pseudogene	chr17	36320486	36320547
chr17	36323884	36323982	TBC1D3G_UTR_1	five_prime_UTR	protein_coding	chr17	36323884	36323982
chr17	36323983	36325409	TBC1D3G_intron_1	intron	protein_coding	chr17	36323983	36325409
chr17	36325411	36325483	TBC1D3G_1	CDS	protein_coding	chr17	36325411	36325483
chr17	36325484	36325644	TBC1D3G_intron_2	intron	protein_coding	chr17	36325484	36325644
chr17	36325645	36325731	TBC1D3G_2	CDS	protein_coding	chr17	36325645	36325731
chr17	36325732	36327013	TBC1D3G_intron_3	intron	protein_coding	chr17	36325732	36327013
chr17	36327014	36327054	TBC1D3G_3	CDS	protein_coding	chr17	36327014	36327054
chr17	36327055	36327535	TBC1D3G_intron_4	intron	protein_coding	chr17	36327055	36327535
chr17	36327536	36327617	TBC1D3G_4	CDS	protein_coding	chr17	36327536	36327617
chr17	36327618	36328059	TBC1D3G_intron_5	intron	protein_coding	chr17	36327618	36328059
chr17	36328060	36328168	TBC1D3G_5	CDS	protein_coding	chr17	36328060	36328168
chr17	36328169	36328496	TBC1D3G_intron_6	intron	protein_coding	chr17	36328169	36328496
chr17	36328497	36328607	TBC1D3G_6	CDS	protein_coding	chr17	36328497	36328607
chr17	36328608	36329854	TBC1D3G_intron_7	intron	protein_coding	chr17	36328608	36329854
chr17	36329855	36329904	TBC1D3G_7	CDS	protein_coding	chr17	36329855	36329904
chr17	36329905	36330446	TBC1D3G_intron_8	intron	protein_coding	chr17	36329905	36330446
chr17	36330447	36330568	TBC1D3G_8	CDS	protein_coding	chr17	36330447	36330568
chr17	36330569	36331280	TBC1D3G_intron_9	intron	protein_coding	chr17	36330569	36331280
chr17	36331281	36331376	TBC1D3G_9	CDS	protein_coding	chr17	36331281	36331376
chr17	36331377	36331759	TBC1D3G_intron_10	intron	protein_coding	chr17	36331377	36331759
chr17	36331760	36331826	TBC1D3G_10	CDS	protein_coding	chr17	36331760	36331826
chr17	36331827	36331976	TBC1D3G_intron_11	intron	protein_coding	chr17	36331827	36332288
chr17	38062056	38062122	TBC1D3C_intron_6	intron	protein_coding	chr17	38062024	38062565
chr17	38062189	38062212	TBC1D3C_intron_6	intron	protein_coding	chr17	38062024	38062565
chr17	38062244	38062325	TBC1D3C_intron_6	intron	protein_coding	chr17	38062024	38062565
chr17	38062732	38062768	TBC1D3C_intron_7	intron	protein_coding	chr17	38062616	38063869
chr17	38062853	38062892	TBC1D3C_intron_7	intron	protein_coding	chr17	38062616	38063869
chr17	38062919	38062964	TBC1D3C_intron_7	intron	protein_coding	chr17	38062616	38063869
chr17	38063619	38063701	TBC1D3C_intron_7	intron	protein_coding	chr17	38062616	38063869
chr17	38063735	38063869	TBC1D3C_intron_7	intron	protein_coding	chr17	38062616	38063869
chr17	38063870	38063952	TBC1D3C_8	CDS	protein_coding	chr17	38063870	38063980
chr17	38063981	38064110	TBC1D3C_intron_8	intron	protein_coding	chr17	38063981	38064308
chr17	38064136	38064243	TBC1D3C_intron_8	intron	protein_coding	chr17	38063981	38064308
chr17	38064338	38064417	TBC1D3C_9	CDS	protein_coding	chr17	38064309	38064417
chr17	38064418	38064859	TBC1D3C_intron_9	intron	protein_coding	chr17	38064418	38064859
chr17	38064860	38064941	TBC1D3C_10	CDS	protein_coding	chr17	38064860	38064941
chr17	38064942	38065422	TBC1D3C_intron_10	intron	protein_coding	chr17	38064942	38065422
chr17	38065423	38065463	TBC1D3C_11	CDS	protein_coding	chr17	38065423	38065463
chr17	38065464	38066745	TBC1D3C_intron_11	intron	protein_coding	chr17	38065464	38066745
chr17	38066746	38066832	TBC1D3C_12	CDS	protein_coding	chr17	38066746	38066832
chr17	38066833	38066993	TBC1D3C_intron_12	intron	protein_coding	chr17	38066833	38066993
chr17	38066994	38067066	TBC1D3C_13	CDS	protein_coding	chr17	38066994	38067066
chr17	38067068	38068494	TBC1D3C_intron_13	intron	protein_coding	chr17	38067068	38068494
chr17	38068495	38068592	TBC1D3C_UTR_3	five_prime_UTR	protein_coding	chr17	38068495	38068592
chr17	38088790	38101401	AC233968.1_intron_1	intron	unprocessed_pseudogene	chr17	38078347	38101401
chr17	38101402	38101480	AC233968.1_2	exon	unprocessed_pseudogene	chr17	38101402	38101480
chr17	38101481	38111399	AC233968.1_intron_2	intron	unprocessed_pseudogene	chr17	38101481	38111399
chr17	38111400	38111466	AC233968.1_3	exon	unprocessed_pseudogene	chr17	38111400	38111466
chr17	38114162	38114185	AC233968.1_intron_3	intron	unprocessed_pseudogene	chr17	38111467	38114777
chr17	38114208	38114233	AC233968.1_intron_3	intron	unprocessed_pseudogene	chr17	38111467	38114777
chr17	38114289	38114392	AC233968.1_intron_3	intron	unprocessed_pseudogene	chr17	38111467	38114777
chr17	38114431	38114502	AC233968.1_intron_3	intron	unprocessed_pseudogene	chr17	38111467	38114777
chr17	38111467	38114116	AC233968.1_intron_3	intron	unprocessed_pseudogene	chr17	38111467	38114777
chr17	38201751	38201803	AC244154.1_intron_4	intron	unprocessed_pseudogene	chr17	38201220	38202070
chr17	38202357	38202392	AC244154.1_intron_6	intron	unprocessed_pseudogene	chr17	38202335	38202734
chr17	38202493	38202527	AC244154.1_intron_6	intron	unprocessed_pseudogene	chr17	38202335	38202734
chr17	38202672	38202697	AC244154.1_intron_6	intron	unprocessed_pseudogene	chr17	38202335	38202734
chr17	38203001	38203321	AC244154.1_intron_7	intron	unprocessed_pseudogene	chr17	38202982	38205633
chr17	38203345	38203451	AC244154.1_intron_7	intron	unprocessed_pseudogene	chr17	38202982	38205633
chr17	38203479	38203584	AC244154.1_intron_7	intron	unprocessed_pseudogene	chr17	38202982	38205633
chr17	38204719	38204760	AC244154.1_intron_7	intron	unprocessed_pseudogene	chr17	38202982	38205633
chr17	38204854	38205633	AC244154.1_intron_7	intron	unprocessed_pseudogene	chr17	38202982	38205633
chr17	38205634	38205742	AC244154.1_8	exon	unprocessed_pseudogene	chr17	38205634	38205742
chr17	38205743	38209049	AC244154.1_intron_8	intron	unprocessed_pseudogene	chr17	38205743	38209049
chr17	38209050	38209116	AC244154.1_9	exon	unprocessed_pseudogene	chr17	38209050	38209116
chr17	38209117	38219044	AC244154.1_intron_9	intron	unprocessed_pseudogene	chr17	38209117	38219044
chr17	38219045	38219123	AC244154.1_10	exon	unprocessed_pseudogene	chr17	38219045	38219123
chr17	38226526	38226612	AC244154.1_intron_10	intron	unprocessed_pseudogene	chr17	38219124	38242199
chr17	38226670	38226774	AC244154.1_intron_10	intron	unprocessed_pseudogene	chr17	38219124	38242199
chr17	38226806	38226852	AC244154.1_intron_10	intron	unprocessed_pseudogene	chr17	38219124	38242199
chr17	38226877	38226901	AC244154.1_intron_10	intron	unprocessed_pseudogene	chr17	38219124	38242199
chr17	38226995	38227024	AC244154.1_intron_10	intron	unprocessed_pseudogene	chr17	38219124	38242199
chr17	38227060	38227102	AC244154.1_intron_10	intron	unprocessed_pseudogene	chr17	38219124	38242199
chr17	38227153	38227194	AC244154.1_intron_10	intron	unprocessed_pseudogene	chr17	38219124	38242199
chr17	38227260	38227309	AC244154.1_intron_10	intron	unprocessed_pseudogene	chr17	38219124	38242199
chr17	38227844	38227879	AC244154.1_intron_10	intron	unprocessed_pseudogene	chr17	38219124	38242199
chr17	38227901	38227935	AC244154.1_intron_10	intron	unprocessed_pseudogene	chr17	38219124	38242199
chr17	38227974	38228008	AC244154.1_intron_10	intron	unprocessed_pseudogene	chr17	38219124	38242199
chr17	38228029	38228068	AC244154.1_intron_10	intron	unprocessed_pseudogene	chr17	38219124	38242199
chr17	38228092	38228133	AC244154.1_intron_10	intron	unprocessed_pseudogene	chr17	38219124	38242199
chr17	38219124	38226491	AC244154.1_intron_10	intron	unprocessed_pseudogene	chr17	38219124	38242199
chr17	43234722	43236505	LINC00854_intron_6	intron	protein_coding	chr17	43230263	43303150
chr17	43236551	43236596	LINC00854_intron_6	intron	protein_coding	chr17	43230263	43303150
chr17	43244799	43245607	LINC00854_intron_6	intron	protein_coding	chr17	43230263	43303150
chr17	43245712	43246658	LINC00854_intron_6	intron	protein_coding	chr17	43230263	43303150
chr17	43246686	43246752	LINC00854_intron_6	intron	protein_coding	chr17	43230263	43303150
chr17	43253770	43254469	LINC00854_intron_6	intron	protein_coding	chr17	43230263	43303150
chr17	43254772	43255121	LINC00854_intron_6	intron	protein_coding	chr17	43230263	43303150
chr17	43264429	43264528	LINC00854_intron_6	intron	protein_coding	chr17	43230263	43303150
chr17	43264607	43264658	LINC00854_intron_6	intron	protein_coding	chr17	43230263	43303150
chr17	43264708	43264871	LINC00854_intron_6	intron	protein_coding	chr17	43230263	43303150
chr17	43265070	43265094	LINC00854_intron_6	intron	protein_coding	chr17	43230263	43303150
chr17	43265145	43265336	LINC00854_intron_6	intron	protein_coding	chr17	43230263	43303150
chr17	43265513	43265566	LINC00854_intron_6	intron	protein_coding	chr17	43230263	43303150
chr17	43265591	43266158	LINC00854_intron_6	intron	protein_coding	chr17	43230263	43303150
chr17	46375603	46375640	NSFP1_intron_1	intron	unprocessed_pseudogene	chr17	46372867	46406662
chr17	46375687	46375723	NSFP1_intron_1	intron	unprocessed_pseudogene	chr17	46372867	46406662
chr17	46375756	46375856	NSFP1_intron_1	intron	unprocessed_pseudogene	chr17	46372867	46406662
chr17	46375923	46375957	NSFP1_intron_1	intron	unprocessed_pseudogene	chr17	46372867	46406662
chr17	46375985	46376491	NSFP1_intron_1	intron	unprocessed_pseudogene	chr17	46372867	46406662
chr17	46376526	46376581	NSFP1_intron_1	intron	unprocessed_pseudogene	chr17	46372867	46406662
chr17	46376613	46376637	NSFP1_intron_1	intron	unprocessed_pseudogene	chr17	46372867	46406662
chr17	46376659	46376921	NSFP1_intron_1	intron	unprocessed_pseudogene	chr17	46372867	46406662
chr17	46376952	46377017	NSFP1_intron_1	intron	unprocessed_pseudogene	chr17	46372867	46406662
chr17	46377038	46377087	NSFP1_intron_1	intron	unprocessed_pseudogene	chr17	46372867	46406662
chr17	46377143	46377737	NSFP1_intron_1	intron	unprocessed_pseudogene	chr17	46372867	46406662
chr17	46377762	46377787	NSFP1_intron_1	intron	unprocessed_pseudogene	chr17	46372867	46406662
chr17	46377937	46377980	NSFP1_intron_1	intron	unprocessed_pseudogene	chr17	46372867	46406662
chr17	46378003	46378071	NSFP1_intron_1	intron	unprocessed_pseudogene	chr17	46372867	46406662
chr17	46378148	46378188	NSFP1_intron_1	intron	unprocessed_pseudogene	chr17	46372867	46406662
chr17	46378214	46378306	NSFP1_intron_1	intron	unprocessed_pseudogene	chr17	46372867	46406662
chr17	46378876	46378916	NSFP1_intron_1	intron	unprocessed_pseudogene	chr17	46372867	46406662
chr17	46378939	46379043	NSFP1_intron_1	intron	unprocessed_pseudogene	chr17	46372867	46406662
chr17	46379081	46379154	NSFP1_intron_1	intron	unprocessed_pseudogene	chr17	46372867	46406662
chr17	46379232	46379259	NSFP1_intron_1	intron	unprocessed_pseudogene	chr17	46372867	46406662
chr17	46379328	46379368	NSFP1_intron_1	intron	unprocessed_pseudogene	chr17	46372867	46406662
chr17	46417170	46417237	NSFP1_intron_4	intron	unprocessed_pseudogene	chr17	46412871	46419796
chr17	46417261	46417291	NSFP1_intron_4	intron	unprocessed_pseudogene	chr17	46412871	46419796
chr17	46417351	46417806	NSFP1_intron_4	intron	unprocessed_pseudogene	chr17	46412871	46419796
chr17	46417832	46418200	NSFP1_intron_4	intron	unprocessed_pseudogene	chr17	46412871	46419796
chr17	46418227	46418860	NSFP1_intron_4	intron	unprocessed_pseudogene	chr17	46412871	46419796
chr17	46418884	46418955	NSFP1_intron_4	intron	unprocessed_pseudogene	chr17	46412871	46419796
chr17	46418980	46419393	NSFP1_intron_4	intron	unprocessed_pseudogene	chr17	46412871	46419796
chr17	46419432	46419467	NSFP1_intron_4	intron	unprocessed_pseudogene	chr17	46412871	46419796
chr17	46627043	46627158	NSF_intron_5	intron	protein_coding	chr17	46626713	46630409
chr17	46627375	46627460	NSF_intron_5	intron	protein_coding	chr17	46626713	46630409
chr17	46627539	46627572	NSF_intron_5	intron	protein_coding	chr17	46626713	46630409
chr17	46627594	46627632	NSF_intron_5	intron	protein_coding	chr17	46626713	46630409
chr17	46627739	46627766	NSF_intron_5	intron	protein_coding	chr17	46626713	46630409
chr17	46627801	46627841	NSF_intron_5	intron	protein_coding	chr17	46626713	46630409
chr17	46627878	46627991	NSF_intron_5	intron	protein_coding	chr17	46626713	46630409
chr17	46628015	46628052	NSF_intron_5	intron	protein_coding	chr17	46626713	46630409
chr17	46628077	46628735	NSF_intron_5	intron	protein_coding	chr17	46626713	46630409
chr17	46628807	46628834	NSF_intron_5	intron	protein_coding	chr17	46626713	46630409
chr17	46629206	46629300	NSF_intron_5	intron	protein_coding	chr17	46626713	46630409
chr17	46628861	46628959	NSF_intron_5	intron	protein_coding	chr17	46626713	46630409
chr17	46636236	46636277	NSF_intron_6	intron	protein_coding	chr17	46630451	46637374
chr17	46636305	46637374	NSF_intron_6	intron	protein_coding	chr17	46630451	46637374
chr17	46637375	46637542	NSF_5	CDS	protein_coding	chr17	46637375	46637542
chr17	46637543	46640052	NSF_intron_7	intron	protein_coding	chr17	46637543	46640052
chr17	46640053	46640161	NSF_6	CDS	protein_coding	chr17	46640053	46640161
chr17	46640162	46640641	NSF_intron_8	intron	protein_coding	chr17	46640162	46640641
chr17	46640642	46640718	NSF_7	CDS	protein_coding	chr17	46640642	46640718
chr17	46640719	46643102	NSF_intron_9	intron	protein_coding	chr17	46640719	46643102
chr17	46643103	46643259	NSF_8	CDS	protein_coding	chr17	46643103	46643259
chr17	46648580	46659195	NSF_intron_10	intron	protein_coding	chr17	46643260	46674412
chr17	46659666	46659698	NSF_intron_10	intron	protein_coding	chr17	46643260	46674412
chr17	46643260	46648555	NSF_intron_10	intron	protein_coding	chr17	46643260	46674412
chr19	63318	63819	AC008993.1_intron_1	intron	transcribed_processed_pseudogene	chr19	61895	63819
chr19	63820	64213	AC008993.1_2	exon	transcribed_processed_pseudogene	chr19	63820	64213
chr19	64214	65049	AC008993.1_intron_2	intron	transcribed_processed_pseudogene	chr19	64214	65049
chr19	65050	65226	AC008993.1_3	exon	transcribed_processed_pseudogene	chr19	65050	65226
chr19	65227	65820	AC008993.1_intron_3	intron	transcribed_processed_pseudogene	chr19	65227	65820
chr19	65821	66499	AC008993.1_4	exon	transcribed_processed_pseudogene	chr19	65821	66499
chr19	66500	70926	AC008993.1_intron_4	intron	transcribed_processed_pseudogene	chr19	66500	70926
chr19	70927	70976	AC008993.1_5	exon	transcribed_processed_pseudogene	chr19	70927	70976
chr19	70977	71139	AC008993.1_intron_5	intron	transcribed_processed_pseudogene	chr19	70977	71139
chr19	71140	71566	AC008993.1_6	exon	transcribed_processed_pseudogene	chr19	71140	71566
chr19	69167	69972	AC008993.3_1	exon	TEC	chr19	69167	69972
chr19	71778	72274	AC008993.4_1	exon	lincRNA	chr19	71778	72274
chr19	72275	72583	AC008993.4_intron_1	intron	lincRNA	chr19	72275	72583
chr19	72584	72718	AC008993.4_2	exon	lincRNA	chr19	72584	72718
chr19	76163	77090	FAM138F_1	exon	lincRNA	chr19	76163	77090
chr19	77091	77328	FAM138F_intron_1	intron	lincRNA	chr19	77091	77328
chr19	77329	77686	FAM138F_2	exon	lincRNA	chr19	77329	77686
chr19	156279	157215	OR4F8P_1	exon	unprocessed_pseudogene	chr19	156279	157215
chr2	86960049	86960117	RGPD1_intron_9	intron	protein_coding	chr2	86958428	86963027
chr2	86960214	86960381	RGPD1_intron_9	intron	protein_coding	chr2	86958428	86963027
chr2	86960406	86960444	RGPD1_intron_9	intron	protein_coding	chr2	86958428	86963027
chr2	86960484	86960546	RGPD1_intron_9	intron	protein_coding	chr2	86958428	86963027
chr2	86960568	86960690	RGPD1_intron_9	intron	protein_coding	chr2	86958428	86963027
chr2	86960716	86960997	RGPD1_intron_9	intron	protein_coding	chr2	86958428	86963027
chr2	86961446	86961474	RGPD1_intron_9	intron	protein_coding	chr2	86958428	86963027
chr2	86961730	86961812	RGPD1_intron_9	intron	protein_coding	chr2	86958428	86963027
chr2	86961837	86961902	RGPD1_intron_9	intron	protein_coding	chr2	86958428	86963027
chr2	86961933	86962046	RGPD1_intron_9	intron	protein_coding	chr2	86958428	86963027
chr2	86964890	86965045	RGPD1_intron_10	intron	protein_coding	chr2	86963225	86969226
chr2	86965087	86965188	RGPD1_intron_10	intron	protein_coding	chr2	86963225	86969226
chr2	86965231	86965316	RGPD1_intron_10	intron	protein_coding	chr2	86963225	86969226
chr2	86965338	86965365	RGPD1_intron_10	intron	protein_coding	chr2	86963225	86969226
chr2	86965400	86969226	RGPD1_intron_10	intron	protein_coding	chr2	86963225	86969226
chr2	86969227	86969315	RGPD1_11	CDS	protein_coding	chr2	86969227	86969315
chr2	86970534	86970568	RGPD1_intron_11	intron	protein_coding	chr2	86969316	86971745
chr2	86970592	86970668	RGPD1_intron_11	intron	protein_coding	chr2	86969316	86971745
chr2	86970715	86970882	RGPD1_intron_11	intron	protein_coding	chr2	86969316	86971745
chr2	86970937	86970973	RGPD1_intron_11	intron	protein_coding	chr2	86969316	86971745
chr2	86971004	86971201	RGPD1_intron_11	intron	protein_coding	chr2	86969316	86971745
chr2	86971240	86971516	RGPD1_intron_11	intron	protein_coding	chr2	86969316	86971745
chr2	86971550	86971745	RGPD1_intron_11	intron	protein_coding	chr2	86969316	86971745
chr2	86969316	86970511	RGPD1_intron_11	intron	protein_coding	chr2	86969316	86971745
chr2	86971746	86971956	RGPD1_12	CDS	protein_coding	chr2	86971746	86971956
chr2	86971957	86972212	RGPD1_intron_12	intron	protein_coding	chr2	86971957	86974071
chr2	86972235	86972305	RGPD1_intron_12	intron	protein_coding	chr2	86971957	86974071
chr2	86972333	86974071	RGPD1_intron_12	intron	protein_coding	chr2	86971957	86974071
chr2	86974072	86974254	RGPD1_13	CDS	protein_coding	chr2	86974072	86974254
chr2	86974255	86974336	RGPD1_intron_13	intron	protein_coding	chr2	86974255	86974336
chr2	86974337	86974513	RGPD1_14	CDS	protein_coding	chr2	86974337	86974513
chr2	86974514	86974679	RGPD1_intron_14	intron	protein_coding	chr2	86974514	86974679
chr2	86974680	86974804	RGPD1_15	CDS	protein_coding	chr2	86974680	86974804
chr2	86974805	86975726	RGPD1_intron_15	intron	protein_coding	chr2	86974805	86975726
chr2	86975727	86975886	RGPD1_16	CDS	protein_coding	chr2	86975727	86975886
chr2	86975887	86976151	RGPD1_intron_16	intron	protein_coding	chr2	86975887	86976151
chr2	86976152	86976290	RGPD1_17	CDS	protein_coding	chr2	86976152	86976290
chr2	86976291	86976551	RGPD1_intron_17	intron	protein_coding	chr2	86976291	86976551
chr2	86976552	86976699	RGPD1_18	CDS	protein_coding	chr2	86976552	86976699
chr2	86976700	86977578	RGPD1_intron_18	intron	protein_coding	chr2	86976700	86977578
chr2	86977579	86977759	RGPD1_19	CDS	protein_coding	chr2	86977579	86977759
chr2	86977760	86977846	RGPD1_intron_19	intron	protein_coding	chr2	86977760	86977846
chr2	86977847	86977931	RGPD1_20	CDS	protein_coding	chr2	86977847	86977931
chr2	86977932	86981081	RGPD1_intron_20	intron	protein_coding	chr2	86977932	86981081
chr2	86981082	86981200	RGPD1_21	CDS	protein_coding	chr2	86981082	86981200
chr2	86981201	86984752	RGPD1_intron_21	intron	protein_coding	chr2	86981201	86984752
chr2	86984753	86984848	RGPD1_22	CDS	protein_coding	chr2	86984753	86984848
chr2	86984849	86985574	RGPD1_intron_22	intron	protein_coding	chr2	86984849	86985574
chr2	86985575	86987799	RGPD1_23	CDS	protein_coding	chr2	86985575	86987799
chr2	86994600	86994822	RGPD1_intron_23	intron	protein_coding	chr2	86987800	86994839
chr2	86987800	86994573	RGPD1_intron_23	intron	protein_coding	chr2	86987800	86994839
chr2	86994850	86994960	RGPD1_24	CDS	protein_coding	chr2	86994840	86994980
chr2	86996686	86996711	RGPD1_intron_24	intron	protein_coding	chr2	86994981	86997561
chr2	86997348	86997422	RGPD1_intron_24	intron	protein_coding	chr2	86994981	86997561
chr2	86997484	86997561	RGPD1_intron_24	intron	protein_coding	chr2	86994981	86997561
chr2	86997599	86997758	RGPD1_25	CDS	protein_coding	chr2	86997562	86997758
chr2	86997759	86998511	RGPD1_intron_25	intron	protein_coding	chr2	86997759	87012511
chr2	87010437	87010672	RGPD1_intron_25	intron	protein_coding	chr2	86997759	87012511
chr2	87010831	87010880	RGPD1_intron_25	intron	protein_coding	chr2	86997759	87012511
chr2	87010903	87011085	RGPD1_intron_25	intron	protein_coding	chr2	86997759	87012511
chr2	87011786	87011813	RGPD1_intron_25	intron	protein_coding	chr2	86997759	87012511
chr2	86998533	87010416	RGPD1_intron_25	intron	protein_coding	chr2	86997759	87012511
chr2	87002559	87003157	PLGLB1_UTR_1	three_prime_UTR	protein_coding	chr2	87002559	87003157
chr2	87010437	87010672	PLGLB1_intron_1	intron	protein_coding	chr2	87003158	87012310
chr2	87010831	87010880	PLGLB1_intron_1	intron	protein_coding	chr2	87003158	87012310
chr2	87010903	87011085	PLGLB1_intron_1	intron	protein_coding	chr2	87003158	87012310
chr2	87011786	87011813	PLGLB1_intron_1	intron	protein_coding	chr2	87003158	87012310
chr2	87003158	87010416	PLGLB1_intron_1	intron	protein_coding	chr2	87003158	87012310
chr2	87791989	87792073	RGPD2_8	CDS	protein_coding	chr2	87791989	87792073
chr2	87792115	87792160	RGPD2_intron_8	intron	protein_coding	chr2	87792074	87792160
chr2	87792161	87792341	RGPD2_9	CDS	protein_coding	chr2	87792161	87792341
chr2	87792342	87792723	RGPD2_intron_9	intron	protein_coding	chr2	87792342	87793220
chr2	87792751	87793220	RGPD2_intron_9	intron	protein_coding	chr2	87792342	87793220
chr2	87793221	87793368	RGPD2_10	CDS	protein_coding	chr2	87793221	87793368
chr2	87793369	87793629	RGPD2_intron_10	intron	protein_coding	chr2	87793369	87793629
chr2	87793630	87793768	RGPD2_11	CDS	protein_coding	chr2	87793630	87793768
chr2	87793769	87794033	RGPD2_intron_11	intron	protein_coding	chr2	87793769	87794033
chr2	87794034	87794193	RGPD2_12	CDS	protein_coding	chr2	87794034	87794193
chr2	87794194	87795115	RGPD2_intron_12	intron	protein_coding	chr2	87794194	87795115
chr2	87795116	87795240	RGPD2_13	CDS	protein_coding	chr2	87795116	87795240
chr2	87795241	87795406	RGPD2_intron_13	intron	protein_coding	chr2	87795241	87795406
chr2	87795407	87795583	RGPD2_14	CDS	protein_coding	chr2	87795407	87795583
chr2	87795584	87795665	RGPD2_intron_14	intron	protein_coding	chr2	87795584	87795665
chr2	87795666	87795848	RGPD2_15	CDS	protein_coding	chr2	87795666	87795848
chr2	87795849	87797963	RGPD2_intron_15	intron	protein_coding	chr2	87795849	87797963
chr2	87797964	87798174	RGPD2_16	CDS	protein_coding	chr2	87797964	87798174
chr2	87798175	87800603	RGPD2_intron_16	intron	protein_coding	chr2	87798175	87800603
chr2	87800604	87800692	RGPD2_17	CDS	protein_coding	chr2	87800604	87800692
chr2	87802622	87802877	RGPD2_intron_17	intron	protein_coding	chr2	87800693	87806694
chr2	87802903	87802978	RGPD2_intron_17	intron	protein_coding	chr2	87800693	87806694
chr2	87802999	87803054	RGPD2_intron_17	intron	protein_coding	chr2	87800693	87806694
chr2	87803134	87803191	RGPD2_intron_17	intron	protein_coding	chr2	87800693	87806694
chr2	87803212	87803277	RGPD2_intron_17	intron	protein_coding	chr2	87800693	87806694
chr2	87803313	87803339	RGPD2_intron_17	intron	protein_coding	chr2	87800693	87806694
chr2	87803368	87803407	RGPD2_intron_17	intron	protein_coding	chr2	87800693	87806694
chr2	87800693	87802598	RGPD2_intron_17	intron	protein_coding	chr2	87800693	87806694
chr2	89553848	89553872	AC006453.2_intron_1	intron	transcribed_unprocessed_pseudogene	chr2	89543837	89554088
chr2	89554134	89554177	AC006453.2_2	exon	transcribed_unprocessed_pseudogene	chr2	89554089	89554600
chr2	89554199	89554265	AC006453.2_2	exon	transcribed_unprocessed_pseudogene	chr2	89554089	89554600
chr2	89554322	89554600	AC006453.2_2	exon	transcribed_unprocessed_pseudogene	chr2	89554089	89554600
chr2	89556459	89556667	AC006453.2_intron_2	intron	transcribed_unprocessed_pseudogene	chr2	89554601	89562091
chr2	89556690	89556763	AC006453.2_intron_2	intron	transcribed_unprocessed_pseudogene	chr2	89554601	89562091
chr2	89556785	89556826	AC006453.2_intron_2	intron	transcribed_unprocessed_pseudogene	chr2	89554601	89562091
chr2	89556855	89557049	AC006453.2_intron_2	intron	transcribed_unprocessed_pseudogene	chr2	89554601	89562091
chr2	89557087	89557263	AC006453.2_intron_2	intron	transcribed_unprocessed_pseudogene	chr2	89554601	89562091
chr2	89557289	89557353	AC006453.2_intron_2	intron	transcribed_unprocessed_pseudogene	chr2	89554601	89562091
chr2	89557383	89557410	AC006453.2_intron_2	intron	transcribed_unprocessed_pseudogene	chr2	89554601	89562091
chr2	89557457	89557485	AC006453.2_intron_2	intron	transcribed_unprocessed_pseudogene	chr2	89554601	89562091
chr2	89554601	89556420	AC006453.2_intron_2	intron	transcribed_unprocessed_pseudogene	chr2	89554601	89562091
chr2	91817771	91817826	IGKV1OR2-1_1	exon	IG_V_pseudogene	chr2	91817771	91817826
chr2	91817827	91817949	IGKV1OR2-1_intron_1	intron	IG_V_pseudogene	chr2	91817827	91817949
chr2	91817950	91818248	IGKV1OR2-1_2	exon	IG_V_pseudogene	chr2	91817950	91818248
chr2	92034522	92034819	IGKV1OR2-2_1	exon	unprocessed_pseudogene	chr2	92034522	92034819
chr2	92034820	92034942	IGKV1OR2-2_intron_1	intron	unprocessed_pseudogene	chr2	92034820	92034942
chr2	92034943	92035000	IGKV1OR2-2_2	exon	unprocessed_pseudogene	chr2	92034943	92035000
chr2	95450310	95450531	UBTFL5_1	exon	unprocessed_pseudogene	chr2	95450310	95451500
chr2	95450568	95451500	UBTFL5_1	exon	unprocessed_pseudogene	chr2	95450310	95451500
chr2	95613751	95613783	AC009237.13_intron_1	intron	unprocessed_pseudogene	chr2	95607157	95616399
chr2	95613893	95614374	AC009237.13_intron_1	intron	unprocessed_pseudogene	chr2	95607157	95616399
chr2	95614400	95614487	AC009237.13_intron_1	intron	unprocessed_pseudogene	chr2	95607157	95616399
chr2	95614508	95614623	AC009237.13_intron_1	intron	unprocessed_pseudogene	chr2	95607157	95616399
chr2	95614653	95614740	AC009237.13_intron_1	intron	unprocessed_pseudogene	chr2	95607157	95616399
chr2	95614767	95614893	AC009237.13_intron_1	intron	unprocessed_pseudogene	chr2	95607157	95616399
chr2	95614916	95614978	AC009237.13_intron_1	intron	unprocessed_pseudogene	chr2	95607157	95616399
chr2	95615000	95615128	AC009237.13_intron_1	intron	unprocessed_pseudogene	chr2	95607157	95616399
chr2	95615149	95615204	AC009237.13_intron_1	intron	unprocessed_pseudogene	chr2	95607157	95616399
chr2	95615233	95615365	AC009237.13_intron_1	intron	unprocessed_pseudogene	chr2	95607157	95616399
chr2	95615420	95615549	AC009237.13_intron_1	intron	unprocessed_pseudogene	chr2	95607157	95616399
chr2	95615603	95615683	AC009237.13_intron_1	intron	unprocessed_pseudogene	chr2	95607157	95616399
chr2	95615705	95616074	AC009237.13_intron_1	intron	unprocessed_pseudogene	chr2	95607157	95616399
chr2	95616106	95616281	AC009237.13_intron_1	intron	unprocessed_pseudogene	chr2	95607157	95616399
chr2	95616310	95616399	AC009237.13_intron_1	intron	unprocessed_pseudogene	chr2	95607157	95616399
chr2	95616400	95616485	AC009237.13_2	exon	unprocessed_pseudogene	chr2	95616400	95616592
chr2	95616566	95616592	AC009237.13_2	exon	unprocessed_pseudogene	chr2	95616400	95616592
chr2	95625213	95626236	UBTFL3_1	exon	unprocessed_pseudogene	chr2	95625213	95626236
chr2	97322137	97322423	IGKV1OR2-9_1	exon	IG_V_pseudogene	chr2	97322137	97322423
chr2	97386082	97386368	IGKV1OR2-11_1	exon	IG_V_pseudogene	chr2	97386082	97386368
chr2	109792782	109792989	RGPD5_UTR_1	five_prime_UTR	protein_coding	chr2	109792758	109792989
chr2	109792990	109794163	RGPD5_intron_1	intron	protein_coding	chr2	109792990	109794163
chr2	109794164	109794484	RGPD5_UTR_2	five_prime_UTR	protein_coding	chr2	109794164	109794484
chr2	109794484	109794537	RGPD5_1	CDS	protein_coding	chr2	109794484	109794537
chr2	109794538	109794683	RGPD5_intron_2	intron	protein_coding	chr2	109794538	109794683
chr2	109794684	109795076	RGPD5_UTR_3	five_prime_UTR	protein_coding	chr2	109794684	109795076
chr2	109795077	109801781	RGPD5_intron_3	intron	protein_coding	chr2	109795077	109801781
chr2	109801788	109801850	RGPD5_2	CDS	protein_coding	chr2	109801788	109801850
chr2	109801851	109803430	RGPD5_intron_4	intron	protein_coding	chr2	109801851	109803430
chr2	109803431	109803543	RGPD5_3	CDS	protein_coding	chr2	109803431	109803543
chr2	109803544	109803977	RGPD5_intron_5	intron	protein_coding	chr2	109803544	109803977
chr2	109803978	109804131	RGPD5_4	CDS	protein_coding	chr2	109803978	109804131
chr2	109804132	109808172	RGPD5_intron_6	intron	protein_coding	chr2	109804132	109808172
chr2	109808173	109808404	RGPD5_5	CDS	protein_coding	chr2	109808173	109808404
chr2	109808405	109808748	RGPD5_intron_7	intron	protein_coding	chr2	109808405	109808748
chr2	109808749	109808895	RGPD5_6	CDS	protein_coding	chr2	109808749	109808895
chr2	109808896	109813458	RGPD5_intron_8	intron	protein_coding	chr2	109808896	109813458
chr2	109813459	109813655	RGPD5_7	CDS	protein_coding	chr2	109813459	109813655
chr2	109813656	109819694	RGPD5_intron_9	intron	protein_coding	chr2	109813656	109819694
chr2	109819695	109819783	RGPD5_8	CDS	protein_coding	chr2	109819695	109819783
chr2	109819784	109821903	RGPD5_intron_10	intron	protein_coding	chr2	109819784	109821903
chr2	109821904	109822114	RGPD5_9	CDS	protein_coding	chr2	109821904	109822114
chr2	109822115	109824220	RGPD5_intron_11	intron	protein_coding	chr2	109822115	109824220
chr2	109824221	109824403	RGPD5_10	CDS	protein_coding	chr2	109824221	109824403
chr2	109824404	109824485	RGPD5_intron_12	intron	protein_coding	chr2	109824404	109824485
chr2	109824486	109824662	RGPD5_11	CDS	protein_coding	chr2	109824486	109824662
chr2	109824663	109824828	RGPD5_intron_13	intron	protein_coding	chr2	109824663	109824828
chr2	109824829	109824953	RGPD5_12	CDS	protein_coding	chr2	109824829	109824953
chr2	109824954	109825874	RGPD5_intron_14	intron	protein_coding	chr2	109824954	109825874
chr2	109825875	109826034	RGPD5_13	CDS	protein_coding	chr2	109825875	109826034
chr2	109826035	109826299	RGPD5_intron_15	intron	protein_coding	chr2	109826035	109826299
chr2	109826300	109826438	RGPD5_14	CDS	protein_coding	chr2	109826300	109826438
chr2	109826439	109826699	RGPD5_intron_16	intron	protein_coding	chr2	109826439	109826699
chr2	109826700	109826847	RGPD5_15	CDS	protein_coding	chr2	109826700	109826847
chr2	109826848	109827790	RGPD5_intron_17	intron	protein_coding	chr2	109826848	109827790
chr2	109827791	109827971	RGPD5_16	CDS	protein_coding	chr2	109827791	109827971
chr2	109827972	109828063	RGPD5_intron_18	intron	protein_coding	chr2	109827972	109828063
chr2	109828064	109828148	RGPD5_17	CDS	protein_coding	chr2	109828064	109828148
chr2	109828149	109831315	RGPD5_intron_19	intron	protein_coding	chr2	109828149	109831315
chr2	109831316	109831452	RGPD5_18	CDS	protein_coding	chr2	109831316	109831452
chr2	109831453	109832849	RGPD5_intron_20	intron	protein_coding	chr2	109831453	109832849
chr2	109832850	109832963	RGPD5_19	CDS	protein_coding	chr2	109832850	109832963
chr2	109832963	109833019	RGPD5_UTR_5	three_prime_UTR	protein_coding	chr2	109832963	109833019
chr2	109833020	109834995	RGPD5_intron_21	intron	protein_coding	chr2	109833020	109834995
chr2	109834996	109835091	RGPD5_20	CDS	protein_coding	chr2	109834996	109835091
chr2	109835092	109835817	RGPD5_intron_22	intron	protein_coding	chr2	109835092	109835817
chr2	109835818	109838042	RGPD5_21	CDS	protein_coding	chr2	109835818	109838042
chr2	109838043	109845101	RGPD5_intron_23	intron	protein_coding	chr2	109838043	109845101
chr2	109845102	109845242	RGPD5_22	CDS	protein_coding	chr2	109845102	109845242
chr2	109845243	109847808	RGPD5_intron_24	intron	protein_coding	chr2	109845243	109847808
chr2	109847809	109848011	RGPD5_23	CDS	protein_coding	chr2	109847809	109848011
chr2	109848012	109855860	RGPD5_intron_25	intron	protein_coding	chr2	109848012	109855860
chr2	109855861	109855896	RGPD5_24	CDS	protein_coding	chr2	109855861	109855896
chr2	109855896	109857693	RGPD5_UTR_6	three_prime_UTR	protein_coding	chr2	109855896	109857693
chr2	110009193	110009239	AC013268.3_1	exon	processed_pseudogene	chr2	110007675	110009250
chr2	110009323	110009346	AC013268.3_intron_1	intron	processed_pseudogene	chr2	110009251	110010034
chr2	110009431	110010034	AC013268.3_intron_1	intron	processed_pseudogene	chr2	110009251	110010034
chr2	110010035	110010783	AC013268.3_2	exon	processed_pseudogene	chr2	110010035	110010783
chr2	110012265	110012601	AC013268.2_1	exon	processed_pseudogene	chr2	110012265	110012601
chr2	110500100	110500235	AC108938.1_1	exon	unprocessed_pseudogene	chr2	110500100	110500235
chr2	110513820	110515610	RGPD6_UTR_1	three_prime_UTR	protein_coding	chr2	110513820	110515610
chr2	110515610	110515645	RGPD6_1	CDS	protein_coding	chr2	110515610	110515645
chr2	110515646	110523494	RGPD6_intron_1	intron	protein_coding	chr2	110515646	110523494
chr2	110523495	110523697	RGPD6_2	CDS	protein_coding	chr2	110523495	110523697
chr2	110523698	110526263	RGPD6_intron_2	intron	protein_coding	chr2	110523698	110526263
chr2	110526264	110526404	RGPD6_3	CDS	protein_coding	chr2	110526264	110526404
chr2	110526405	110532512	RGPD6_intron_3	intron	protein_coding	chr2	110526405	110532512
chr2	110532513	110532573	RGPD6_4	CDS	protein_coding	chr2	110532513	110532573
chr2	110532574	110533463	RGPD6_intron_4	intron	protein_coding	chr2	110532574	110533463
chr2	110533464	110535688	RGPD6_5	CDS	protein_coding	chr2	110533464	110535688
chr2	110535689	110536414	RGPD6_intron_5	intron	protein_coding	chr2	110535689	110536414
chr2	110536415	110536510	RGPD6_6	CDS	protein_coding	chr2	110536415	110536510
chr2	110536511	110538486	RGPD6_intron_6	intron	protein_coding	chr2	110536511	110538486
chr2	110538487	110538543	RGPD6_UTR_2	three_prime_UTR	protein_coding	chr2	110538487	110538543
chr2	110538543	110538656	RGPD6_7	CDS	protein_coding	chr2	110538543	110538656
chr2	110538657	110540053	RGPD6_intron_7	intron	protein_coding	chr2	110538657	110540053
chr2	110540054	110540190	RGPD6_8	CDS	protein_coding	chr2	110540054	110540190
chr2	110540191	110543357	RGPD6_intron_8	intron	protein_coding	chr2	110540191	110543357
chr2	110543358	110543442	RGPD6_9	CDS	protein_coding	chr2	110543358	110543442
chr2	110543443	110543534	RGPD6_intron_9	intron	protein_coding	chr2	110543443	110543534
chr2	110543535	110543715	RGPD6_10	CDS	protein_coding	chr2	110543535	110543715
chr2	110543716	110544658	RGPD6_intron_10	intron	protein_coding	chr2	110543716	110544658
chr2	110544659	110544806	RGPD6_11	CDS	protein_coding	chr2	110544659	110544806
chr2	110544807	110545067	RGPD6_intron_11	intron	protein_coding	chr2	110544807	110545067
chr2	110545068	110545206	RGPD6_12	CDS	protein_coding	chr2	110545068	110545206
chr2	110545207	110545471	RGPD6_intron_12	intron	protein_coding	chr2	110545207	110545471
chr2	110545472	110545631	RGPD6_13	CDS	protein_coding	chr2	110545472	110545631
chr2	110545632	110546552	RGPD6_intron_13	intron	protein_coding	chr2	110545632	110546552
chr2	110546553	110546677	RGPD6_14	CDS	protein_coding	chr2	110546553	110546677
chr2	110546678	110546843	RGPD6_intron_14	intron	protein_coding	chr2	110546678	110546843
chr2	110546844	110547020	RGPD6_15	CDS	protein_coding	chr2	110546844	110547020
chr2	110547021	110547102	RGPD6_intron_15	intron	protein_coding	chr2	110547021	110547102
chr2	110547103	110547285	RGPD6_16	CDS	protein_coding	chr2	110547103	110547285
chr2	110547286	110549391	RGPD6_intron_16	intron	protein_coding	chr2	110547286	110549391
chr2	110549392	110549602	RGPD6_17	CDS	protein_coding	chr2	110549392	110549602
chr2	110549603	110551722	RGPD6_intron_17	intron	protein_coding	chr2	110549603	110551722
chr2	110551723	110551811	RGPD6_18	CDS	protein_coding	chr2	110551723	110551811
chr2	110551812	110557850	RGPD6_intron_18	intron	protein_coding	chr2	110551812	110557850
chr2	110557851	110558047	RGPD6_19	CDS	protein_coding	chr2	110557851	110558047
chr2	110558048	110562610	RGPD6_intron_19	intron	protein_coding	chr2	110558048	110562610
chr2	110562611	110562757	RGPD6_20	CDS	protein_coding	chr2	110562611	110562757
chr2	110562758	110563101	RGPD6_intron_20	intron	protein_coding	chr2	110562758	110563101
chr2	110563102	110563333	RGPD6_21	CDS	protein_coding	chr2	110563102	110563333
chr2	110563334	110567374	RGPD6_intron_21	intron	protein_coding	chr2	110563334	110567374
chr2	110567375	110567528	RGPD6_22	CDS	protein_coding	chr2	110567375	110567528
chr2	110567529	110567962	RGPD6_intron_22	intron	protein_coding	chr2	110567529	110567962
chr2	110567963	110568075	RGPD6_23	CDS	protein_coding	chr2	110567963	110568075
chr2	110568076	110569655	RGPD6_intron_23	intron	protein_coding	chr2	110568076	110569655
chr2	110569656	110569718	RGPD6_24	CDS	protein_coding	chr2	110569656	110569718
chr2	110569725	110576430	RGPD6_intron_24	intron	protein_coding	chr2	110569725	110576430
chr2	110576431	110576823	RGPD6_UTR_4	five_prime_UTR	protein_coding	chr2	110576431	110576823
chr2	110576824	110576929	RGPD6_intron_25	intron	protein_coding	chr2	110576824	110576951
chr2	110577032	110577185	RGPD6_UTR_5	five_prime_UTR	protein_coding	chr2	110577024	110577185
chr2	130522834	130522904	CFC1B_4	CDS	protein_coding	chr2	130522789	130522904
chr2	130522905	130523167	CFC1B_intron_4	intron	protein_coding	chr2	130522905	130523167
chr2	130523168	130523278	CFC1B_5	CDS	protein_coding	chr2	130523168	130523278
chr2	130523279	130523884	CFC1B_intron_5	intron	protein_coding	chr2	130523279	130527694
chr2	130524286	130525036	CFC1B_intron_5	intron	protein_coding	chr2	130523279	130527694
chr20	25795467	25801470	FAM182B_intron_1	intron	protein_coding	chr20	25775337	25848703
chr20	25801740	25801809	FAM182B_intron_1	intron	protein_coding	chr20	25775337	25848703
chr20	25801830	25801860	FAM182B_intron_1	intron	protein_coding	chr20	25775337	25848703
chr20	25826538	25826612	FAM182B_intron_1	intron	protein_coding	chr20	25775337	25848703
chr20	25826648	25826678	FAM182B_intron_1	intron	protein_coding	chr20	25775337	25848703
chr20	25826701	25826778	FAM182B_intron_1	intron	protein_coding	chr20	25775337	25848703
chr20	25826807	25826861	FAM182B_intron_1	intron	protein_coding	chr20	25775337	25848703
chr20	25826924	25827013	FAM182B_intron_1	intron	protein_coding	chr20	25775337	25848703
chr20	25827050	25827077	FAM182B_intron_1	intron	protein_coding	chr20	25775337	25848703
chr20	25827108	25827138	FAM182B_intron_1	intron	protein_coding	chr20	25775337	25848703
chr20	25827345	25827426	FAM182B_intron_1	intron	protein_coding	chr20	25775337	25848703
chr20	25827447	25827500	FAM182B_intron_1	intron	protein_coding	chr20	25775337	25848703
chr20	25801923	25826510	FAM182B_intron_1	intron	protein_coding	chr20	25775337	25848703
chr20	26054696	26054723	FAM182A_1	exon	processed_transcript	chr20	26054655	26055085
chr20	26054749	26054799	FAM182A_1	exon	processed_transcript	chr20	26054655	26055085
chr20	26054822	26054951	FAM182A_1	exon	processed_transcript	chr20	26054655	26055085
chr20	26055086	26055150	FAM182A_intron_1	intron	processed_transcript	chr20	26055086	26057396
chr20	26055207	26055480	FAM182A_intron_1	intron	processed_transcript	chr20	26055086	26057396
chr20	26055505	26055564	FAM182A_intron_1	intron	processed_transcript	chr20	26055086	26057396
chr20	26055617	26055735	FAM182A_intron_1	intron	processed_transcript	chr20	26055086	26057396
chr20	26055756	26055817	FAM182A_intron_1	intron	processed_transcript	chr20	26055086	26057396
chr20	26055839	26055865	FAM182A_intron_1	intron	processed_transcript	chr20	26055086	26057396
chr20	26055895	26055923	FAM182A_intron_1	intron	processed_transcript	chr20	26055086	26057396
chr20	26055946	26056794	FAM182A_intron_1	intron	processed_transcript	chr20	26055086	26057396
chr20	26056821	26056905	FAM182A_intron_1	intron	processed_transcript	chr20	26055086	26057396
chr20	26056927	26056981	FAM182A_intron_1	intron	processed_transcript	chr20	26055086	26057396
chr20	26057080	26057396	FAM182A_intron_1	intron	processed_transcript	chr20	26055086	26057396
chr20	26057397	26057427	FAM182A_2	exon	processed_transcript	chr20	26057397	26057602
chr20	26057497	26057602	FAM182A_2	exon	processed_transcript	chr20	26057397	26057602
chr20	26057603	26057737	FAM182A_intron_2	intron	processed_transcript	chr20	26057603	26065645
chr20	26057819	26057860	FAM182A_intron_2	intron	processed_transcript	chr20	26057603	26065645
chr20	26058546	26058569	FAM182A_intron_2	intron	processed_transcript	chr20	26057603	26065645
chr20	26058612	26058708	FAM182A_intron_2	intron	processed_transcript	chr20	26057603	26065645
chr21	5011799	5011874	FP565260.4_1	CDS	protein_coding	chr21	5011799	5011874
chr21	5011875	5012546	FP565260.4_intron_1	intron	protein_coding	chr21	5011875	5012546
chr21	5012547	5012687	FP565260.4_2	CDS	protein_coding	chr21	5012547	5012687
chr21	5012688	5014384	FP565260.4_intron_2	intron	protein_coding	chr21	5012688	5014384
chr21	5014385	5014471	FP565260.4_3	CDS	protein_coding	chr21	5014385	5014471
chr21	5015950	5016074	FP565260.4_intron_3	intron	protein_coding	chr21	5014472	5016933
chr21	5016096	5016139	FP565260.4_intron_3	intron	protein_coding	chr21	5014472	5016933
chr21	5016306	5016329	FP565260.4_intron_3	intron	protein_coding	chr21	5014472	5016933
chr21	5016387	5016413	FP565260.4_intron_3	intron	protein_coding	chr21	5014472	5016933
chr21	5016444	5016525	FP565260.4_intron_3	intron	protein_coding	chr21	5014472	5016933
chr21	5016586	5016673	FP565260.4_intron_3	intron	protein_coding	chr21	5014472	5016933
chr21	5016699	5016800	FP565260.4_intron_3	intron	protein_coding	chr21	5014472	5016933
chr21	5016866	5016901	FP565260.4_intron_3	intron	protein_coding	chr21	5014472	5016933
chr21	5014472	5015873	FP565260.4_intron_3	intron	protein_coding	chr21	5014472	5016933
chr21	5500920	5502367	LINC01670_intron_1	intron	lincRNA	chr21	5500102	5502367
chr21	5502368	5502542	LINC01670_2	exon	lincRNA	chr21	5502368	5502542
chr21	5553637	5553838	CU633967.1_1	exon	lincRNA	chr21	5553637	5553838
chr21	5554797	5558544	CU633967.1_intron_1	intron	lincRNA	chr21	5553839	5565961
chr21	5558776	5564796	CU633967.1_intron_1	intron	lincRNA	chr21	5553839	5565961
chr21	5553839	5554720	CU633967.1_intron_1	intron	lincRNA	chr21	5553839	5565961
chr21	5569861	5579668	CU633967.1_intron_2	intron	lincRNA	chr21	5566184	5579668
chr21	5579669	5579808	CU633967.1_3	exon	lincRNA	chr21	5579669	5579808
chr21	5579809	5582226	CU633967.1_intron_3	intron	lincRNA	chr21	5579809	5582226
chr21	5582227	5586369	CU633967.1_4	exon	lincRNA	chr21	5582227	5586369
chr21	5586370	5586443	CU633967.1_intron_4	intron	lincRNA	chr21	5586370	5586443
chr21	5586444	5586499	CU633967.1_5	exon	lincRNA	chr21	5586444	5586499
chr21	5586500	5588135	CU633967.1_intron_5	intron	lincRNA	chr21	5586500	5588135
chr21	5588136	5592004	CU633967.1_6	exon	lincRNA	chr21	5588136	5592004
chr21	5608315	5609137	CU633967.1_intron_6	intron	lincRNA	chr21	5592005	5614750
chr21	5610613	5614212	CU633967.1_intron_6	intron	lincRNA	chr21	5592005	5614750
chr21	5592005	5608285	CU633967.1_intron_6	intron	lincRNA	chr21	5592005	5614750
chr21	5614445	5614750	CU633967.1_intron_6	intron	lincRNA	chr21	5592005	5614750
chr21	5614751	5614880	CU633967.1_7	exon	lincRNA	chr21	5614751	5614880
chr21	5703182	5705637	FP236315.2_1	exon	TEC	chr21	5703182	5705637
chr21	5705345	5705453	FP236315.3_1	exon	lincRNA	chr21	5705345	5705453
chr21	5705454	5706961	FP236315.3_intron_1	intron	lincRNA	chr21	5705454	5706961
chr21	5706962	5707160	FP236315.3_2	exon	lincRNA	chr21	5706962	5707160
chr21	5707004	5707157	FP236315.1_1	exon	lincRNA	chr21	5707004	5707157
chr21	5707158	5709152	FP236315.1_intron_1	intron	lincRNA	chr21	5707158	5709152
chr21	5709153	5709456	FP236315.1_2	exon	lincRNA	chr21	5709153	5709456
chr21	5972924	5972952	H2BFS_UTR_1	three_prime_UTR	protein_coding	chr21	5972924	5972952
chr21	5972952	5973333	H2BFS_1	CDS	protein_coding	chr21	5972952	5973333
chr21	5973333	5973383	H2BFS_UTR_2	five_prime_UTR	protein_coding	chr21	5973333	5973383
chr21	6008604	6008810	CU639417.2_1	exon	processed_pseudogene	chr21	6008604	6008810
chr21	6060340	6060499	LINC01669_1	exon	lincRNA	chr21	6060340	6060499
chr21	6060500	6062012	LINC01669_intron_1	intron	lincRNA	chr21	6060500	6062522
chr21	6062151	6062293	LINC01669_intron_1	intron	lincRNA	chr21	6060500	6062522
chr21	6062465	6062489	LINC01669_intron_1	intron	lincRNA	chr21	6060500	6062522
chr21	6062067	6062106	LINC01669_intron_1	intron	lincRNA	chr21	6060500	6062522
chr21	6062561	6062591	LINC01669_2	exon	lincRNA	chr21	6062523	6062591
chr21	6062592	6062624	LINC01669_intron_2	intron	lincRNA	chr21	6062592	6066865
chr21	6062810	6062847	LINC01669_intron_2	intron	lincRNA	chr21	6062592	6066865
chr21	6063027	6063050	LINC01669_intron_2	intron	lincRNA	chr21	6062592	6066865
chr21	6063295	6063368	LINC01669_intron_2	intron	lincRNA	chr21	6062592	6066865
chr21	6063491	6063569	LINC01669_intron_2	intron	lincRNA	chr21	6062592	6066865
chr21	6063642	6063818	LINC01669_intron_2	intron	lincRNA	chr21	6062592	6066865
chr21	6063900	6063931	LINC01669_intron_2	intron	lincRNA	chr21	6062592	6066865
chr21	6063954	6063989	LINC01669_intron_2	intron	lincRNA	chr21	6062592	6066865
chr21	6064093	6064138	LINC01669_intron_2	intron	lincRNA	chr21	6062592	6066865
chr21	6064278	6064343	LINC01669_intron_2	intron	lincRNA	chr21	6062592	6066865
chr21	6064458	6064485	LINC01669_intron_2	intron	lincRNA	chr21	6062592	6066865
chr21	6064751	6064823	LINC01669_intron_2	intron	lincRNA	chr21	6062592	6066865
chr21	6064923	6065012	LINC01669_intron_2	intron	lincRNA	chr21	6062592	6066865
chr21	6065207	6065254	LINC01669_intron_2	intron	lincRNA	chr21	6062592	6066865
chr21	6065691	6065715	LINC01669_intron_2	intron	lincRNA	chr21	6062592	6066865
chr21	6065814	6065873	LINC01669_intron_2	intron	lincRNA	chr21	6062592	6066865
chr21	6065936	6065981	LINC01669_intron_2	intron	lincRNA	chr21	6062592	6066865
chr21	6070657	6072556	LINC01669_intron_4	intron	lincRNA	chr21	6068129	6073290
chr21	6074007	6074044	LINC01669_intron_6	intron	lincRNA	chr21	6073674	6074774
chr21	6074225	6074264	LINC01669_intron_6	intron	lincRNA	chr21	6073674	6074774
chr21	6074836	6074925	LINC01669_7	exon	lincRNA	chr21	6074775	6074925
chr21	6074926	6075733	LINC01669_intron_7	intron	lincRNA	chr21	6074926	6075738
chr21	6075759	6075796	LINC01669_8	exon	lincRNA	chr21	6075739	6075807
chr21	6076032	6076072	LINC01669_9	exon	lincRNA	chr21	6076003	6076305
chr21	6076095	6076131	LINC01669_9	exon	lincRNA	chr21	6076003	6076305
chr21	6223480	6223580	RF00019_1	exon	misc_RNA	chr21	6223480	6223580
chr21	6228966	6230951	CU633906.1_1	exon	lincRNA	chr21	6228966	6230951
chr21	6230952	6232564	CU633906.1_intron_1	intron	lincRNA	chr21	6230952	6232564
chr21	6232565	6232833	CU633906.1_2	exon	lincRNA	chr21	6232565	6232833
chr21	6232834	6234981	CU633906.1_intron_2	intron	lincRNA	chr21	6232834	6234981
chr21	6234982	6235192	CU633906.1_3	exon	lincRNA	chr21	6234982	6235192
chr21	6235193	6235987	CU633906.1_intron_3	intron	lincRNA	chr21	6235193	6235987
chr21	6235988	6236160	CU633906.1_4	exon	lincRNA	chr21	6235988	6236160
chr21	6236161	6251167	CU633906.1_intron_4	intron	lincRNA	chr21	6236161	6254789
chr21	6252902	6254789	CU633906.1_intron_4	intron	lincRNA	chr21	6236161	6254789
chr21	6254790	6254849	CU633906.1_5	exon	lincRNA	chr21	6254790	6254849
chr21	6254850	6267133	CU633906.1_intron_5	intron	lincRNA	chr21	6254850	6267133
chr21	6267134	6267317	CU633906.1_6	exon	lincRNA	chr21	6267134	6267317
chr21	6272135	6272164	CU633906.4_1	exon	unprocessed_pseudogene	chr21	6272135	6272164
chr21	6272165	6272780	CU633906.4_intron_1	intron	unprocessed_pseudogene	chr21	6272165	6272780
chr21	6272781	6272880	CU633906.4_2	exon	unprocessed_pseudogene	chr21	6272781	6272880
chr21	6272881	6272965	CU633906.4_intron_2	intron	unprocessed_pseudogene	chr21	6272881	6272965
chr21	6272966	6273026	CU633906.4_3	exon	unprocessed_pseudogene	chr21	6272966	6273026
chr21	6273027	6273920	CU633906.4_intron_3	intron	unprocessed_pseudogene	chr21	6273027	6273920
chr21	6273921	6274032	CU633906.4_4	exon	unprocessed_pseudogene	chr21	6273921	6274032
chr21	6274033	6274149	CU633906.4_intron_4	intron	unprocessed_pseudogene	chr21	6274033	6274149
chr21	6274150	6274249	CU633906.4_5	exon	unprocessed_pseudogene	chr21	6274150	6274249
chr21	6274250	6274935	CU633906.4_intron_5	intron	unprocessed_pseudogene	chr21	6274250	6274935
chr21	6274936	6275041	CU633906.4_6	exon	unprocessed_pseudogene	chr21	6274936	6275041
chr21	6275042	6275271	CU633906.4_intron_6	intron	unprocessed_pseudogene	chr21	6275042	6275271
chr21	6275272	6275371	CU633906.4_7	exon	unprocessed_pseudogene	chr21	6275272	6275371
chr21	6275372	6275865	CU633906.4_intron_7	intron	unprocessed_pseudogene	chr21	6275372	6275865
chr21	6275866	6276013	CU633906.4_8	exon	unprocessed_pseudogene	chr21	6275866	6276013
chr21	6276014	6276085	CU633906.4_intron_8	intron	unprocessed_pseudogene	chr21	6276014	6276085
chr21	6276086	6276203	CU633906.4_9	exon	unprocessed_pseudogene	chr21	6276086	6276203
chr21	6276204	6276375	CU633906.4_intron_9	intron	unprocessed_pseudogene	chr21	6276204	6276375
chr21	6276376	6276532	CU633906.4_10	exon	unprocessed_pseudogene	chr21	6276376	6276532
chr21	6309161	6309304	CU633906.3_1	exon	unprocessed_pseudogene	chr21	6309161	6309304
chr21	6309305	6309698	CU633906.3_intron_1	intron	unprocessed_pseudogene	chr21	6309305	6309698
chr21	6309699	6309816	CU633906.3_2	exon	unprocessed_pseudogene	chr21	6309699	6309816
chr21	6309817	6310670	CU633906.3_intron_2	intron	unprocessed_pseudogene	chr21	6309817	6310670
chr21	6310671	6310779	CU633906.3_3	exon	unprocessed_pseudogene	chr21	6310671	6310779
chr21	6310780	6311464	CU633906.3_intron_3	intron	unprocessed_pseudogene	chr21	6310780	6311464
chr21	6311465	6311556	CU633906.3_4	exon	unprocessed_pseudogene	chr21	6311465	6311556
chr21	6311557	6311677	CU633906.3_intron_4	intron	unprocessed_pseudogene	chr21	6311557	6311677
chr21	6311678	6311847	CU633906.3_5	exon	unprocessed_pseudogene	chr21	6311678	6311847
chr21	6311848	6312835	CU633906.3_intron_5	intron	unprocessed_pseudogene	chr21	6311848	6312835
chr21	6312836	6312948	CU633906.3_6	exon	unprocessed_pseudogene	chr21	6312836	6312948
chr21	6318434	6318604	CU633906.2_1	exon	lincRNA	chr21	6318434	6318604
chr21	6318605	6320870	CU633906.2_intron_1	intron	lincRNA	chr21	6318605	6320870
chr21	6320871	6320974	CU633906.2_2	exon	lincRNA	chr21	6320871	6320974
chr21	6320975	6321162	CU633906.2_intron_2	intron	lincRNA	chr21	6320975	6321162
chr21	6321163	6321717	CU633906.2_3	exon	lincRNA	chr21	6321163	6321717
chr21	6321718	6322598	CU633906.2_intron_3	intron	lincRNA	chr21	6321718	6322598
chr21	6322599	6322697	CU633906.2_4	exon	lincRNA	chr21	6322599	6322697
chr21	6322698	6329546	CU633906.2_intron_4	intron	lincRNA	chr21	6322698	6329546
chr21	6329547	6329607	CU633906.2_5	exon	lincRNA	chr21	6329547	6329607
chr21	6348930	6349039	CU633906.2_intron_5	intron	lincRNA	chr21	6329608	6354262
chr21	6349095	6349225	CU633906.2_intron_5	intron	lincRNA	chr21	6329608	6354262
chr21	6349249	6349337	CU633906.2_intron_5	intron	lincRNA	chr21	6329608	6354262
chr21	6329608	6348818	CU633906.2_intron_5	intron	lincRNA	chr21	6329608	6354262
chr21	6444869	6445557	CBSL_UTR_1	three_prime_UTR	protein_coding	chr21	6444869	6445557
chr21	6445557	6445661	CBSL_1	CDS	protein_coding	chr21	6445557	6445661
chr21	6445662	6447734	CBSL_intron_1	intron	protein_coding	chr21	6445662	6447734
chr21	6447735	6447777	CBSL_2	CDS	protein_coding	chr21	6447735	6447777
chr21	6447778	6448479	CBSL_intron_2	intron	protein_coding	chr21	6447778	6448479
chr21	6448480	6448565	CBSL_3	CDS	protein_coding	chr21	6448480	6448565
chr21	6448566	6449821	CBSL_intron_3	intron	protein_coding	chr21	6448566	6449821
chr21	6449822	6449931	CBSL_4	CDS	protein_coding	chr21	6449822	6449931
chr21	6449932	6450510	CBSL_intron_4	intron	protein_coding	chr21	6449932	6450510
chr21	6450511	6450646	CBSL_5	CDS	protein_coding	chr21	6450511	6450646
chr21	6450647	6450902	CBSL_intron_5	intron	protein_coding	chr21	6450647	6450902
chr21	6450903	6450981	CBSL_6	CDS	protein_coding	chr21	6450903	6450981
chr21	6450982	6452117	CBSL_intron_6	intron	protein_coding	chr21	6450982	6452117
chr21	6452118	6452178	CBSL_7	CDS	protein_coding	chr21	6452118	6452224
chr21	6458575	6458669	CBSL_intron_14	intron	protein_coding	chr21	6458056	6460185
chr21	6458937	6459760	CBSL_intron_14	intron	protein_coding	chr21	6458056	6460185
chr21	6460569	6463661	CBSL_intron_15	intron	protein_coding	chr21	6460294	6463661
chr21	6463662	6463871	CBSL_16	CDS	protein_coding	chr21	6463662	6463871
chr21	6463880	6464942	CBSL_intron_16	intron	protein_coding	chr21	6463880	6464942
chr21	6464943	6465019	CBSL_UTR_3	five_prime_UTR	protein_coding	chr21	6464943	6465019
chr21	6465020	6466601	CBSL_intron_17	intron	protein_coding	chr21	6465020	6467446
chr21	6466675	6466726	CBSL_intron_17	intron	protein_coding	chr21	6465020	6467446
chr21	6467265	6467292	CBSL_intron_17	intron	protein_coding	chr21	6465020	6467446
chr21	6467977	6468040	CBSL_UTR_5	five_prime_UTR	protein_coding	chr21	6467902	6468040
chr21	6630747	6632437	CU638689.4_1	exon	lincRNA	chr21	6630182	6632437
chr21	6632438	6634356	CU638689.4_intron_1	intron	lincRNA	chr21	6632438	6634356
chr21	6634357	6638337	CU638689.4_2	exon	lincRNA	chr21	6634357	6638337
chr21	6638338	6659517	CU638689.4_intron_2	intron	lincRNA	chr21	6638338	6659517
chr21	6659518	6659740	CU638689.4_3	exon	lincRNA	chr21	6659518	6659740
chr21	6659741	6666427	CU638689.4_intron_3	intron	lincRNA	chr21	6659741	6666427
chr21	6666428	6666526	CU638689.4_4	exon	lincRNA	chr21	6666428	6666526
chr21	6666527	6667302	CU638689.4_intron_4	intron	lincRNA	chr21	6666527	6667302
chr21	6667303	6667962	CU638689.4_5	exon	lincRNA	chr21	6667303	6667962
chr21	6667963	6668150	CU638689.4_intron_5	intron	lincRNA	chr21	6667963	6668150
chr21	6668151	6668254	CU638689.4_6	exon	lincRNA	chr21	6668151	6668254
chr21	6668255	6670520	CU638689.4_intron_6	intron	lincRNA	chr21	6668255	6670520
chr21	6670521	6670695	CU638689.4_7	exon	lincRNA	chr21	6670521	6670695
chr21	6676178	6676299	CU638689.3_1	exon	unprocessed_pseudogene	chr21	6676178	6676299
chr21	6676300	6676375	CU638689.3_intron_1	intron	unprocessed_pseudogene	chr21	6676300	6676375
chr21	6676376	6676454	CU638689.3_2	exon	unprocessed_pseudogene	chr21	6676376	6676454
chr21	6676455	6677309	CU638689.3_intron_2	intron	unprocessed_pseudogene	chr21	6676455	6677309
chr21	6677310	6677445	CU638689.3_3	exon	unprocessed_pseudogene	chr21	6677310	6677445
chr21	6677446	6677569	CU638689.3_intron_3	intron	unprocessed_pseudogene	chr21	6677446	6677569
chr21	6677570	6677661	CU638689.3_4	exon	unprocessed_pseudogene	chr21	6677570	6677661
chr21	6677662	6678346	CU638689.3_intron_4	intron	unprocessed_pseudogene	chr21	6677662	6678346
chr21	6678347	6678450	CU638689.3_5	exon	unprocessed_pseudogene	chr21	6678347	6678450
chr21	6678451	6678658	CU638689.3_intron_5	intron	unprocessed_pseudogene	chr21	6678451	6678658
chr21	6678659	6678789	CU638689.3_6	exon	unprocessed_pseudogene	chr21	6678659	6678789
chr21	6678790	6679279	CU638689.3_intron_6	intron	unprocessed_pseudogene	chr21	6678790	6679279
chr21	6679280	6679410	CU638689.3_7	exon	unprocessed_pseudogene	chr21	6679280	6679410
chr21	6679411	6679543	CU638689.3_intron_7	intron	unprocessed_pseudogene	chr21	6679411	6679543
chr21	6679544	6679635	CU638689.3_8	exon	unprocessed_pseudogene	chr21	6679544	6679635
chr21	6679636	6679810	CU638689.3_intron_8	intron	unprocessed_pseudogene	chr21	6679636	6679810
chr21	6679811	6679962	CU638689.3_9	exon	unprocessed_pseudogene	chr21	6679811	6679962
chr21	6712596	6712737	CU638689.2_1	exon	unprocessed_pseudogene	chr21	6712596	6712737
chr21	6712738	6712924	CU638689.2_intron_1	intron	unprocessed_pseudogene	chr21	6712738	6712924
chr21	6712925	6713031	CU638689.2_2	exon	unprocessed_pseudogene	chr21	6712925	6713031
chr21	6713032	6713137	CU638689.2_intron_2	intron	unprocessed_pseudogene	chr21	6713032	6713137
chr21	6713138	6713250	CU638689.2_3	exon	unprocessed_pseudogene	chr21	6713138	6713250
chr21	6713251	6713755	CU638689.2_intron_3	intron	unprocessed_pseudogene	chr21	6713251	6713755
chr21	6713756	6713850	CU638689.2_4	exon	unprocessed_pseudogene	chr21	6713756	6713850
chr21	6713851	6714088	CU638689.2_intron_4	intron	unprocessed_pseudogene	chr21	6713851	6714088
chr21	6714089	6714183	CU638689.2_5	exon	unprocessed_pseudogene	chr21	6714089	6714183
chr21	6714184	6714877	CU638689.2_intron_5	intron	unprocessed_pseudogene	chr21	6714184	6714877
chr21	6714878	6714969	CU638689.2_6	exon	unprocessed_pseudogene	chr21	6714878	6714969
chr21	6714970	6716095	CU638689.2_intron_6	intron	unprocessed_pseudogene	chr21	6714970	6716095
chr21	6716096	6716157	CU638689.2_7	exon	unprocessed_pseudogene	chr21	6716096	6716157
chr21	6716158	6716242	CU638689.2_intron_7	intron	unprocessed_pseudogene	chr21	6716158	6716242
chr21	6716243	6716361	CU638689.2_8	exon	unprocessed_pseudogene	chr21	6716243	6716361
chr21	6721812	6721991	CU638689.5_1	exon	lincRNA	chr21	6721812	6721991
chr21	6721992	6724257	CU638689.5_intron_1	intron	lincRNA	chr21	6721992	6724257
chr21	6724258	6724293	CU638689.5_2	exon	lincRNA	chr21	6724258	6724293
chr21	6724294	6724391	CU638689.5_intron_2	intron	lincRNA	chr21	6724294	6724391
chr21	6724392	6725209	CU638689.5_3	exon	lincRNA	chr21	6724392	6725209
chr21	6796512	6797728	FP475955.3_intron_1	intron	lincRNA	chr21	6789707	6797728
chr21	6797729	6797785	FP475955.3_2	exon	lincRNA	chr21	6797729	6797785
chr21	6797786	6810855	FP475955.3_intron_2	intron	lincRNA	chr21	6797786	6810855
chr21	6810856	6812297	FP475955.3_3	exon	lincRNA	chr21	6810856	6812297
chr21	6863266	6863342	FP475955.1_intron_2	intron	lincRNA	chr21	6859217	6896993
chr21	6863384	6863450	FP475955.1_intron_2	intron	lincRNA	chr21	6859217	6896993
chr21	6863558	6863598	FP475955.1_intron_2	intron	lincRNA	chr21	6859217	6896993
chr21	6867080	6867201	FP475955.1_intron_2	intron	lincRNA	chr21	6859217	6896993
chr21	6867266	6867335	FP475955.1_intron_2	intron	lincRNA	chr21	6859217	6896993
chr21	6867810	6868579	FP475955.1_intron_2	intron	lincRNA	chr21	6859217	6896993
chr21	6868601	6871714	FP475955.1_intron_2	intron	lincRNA	chr21	6859217	6896993
chr21	6871744	6871945	FP475955.1_intron_2	intron	lincRNA	chr21	6859217	6896993
chr21	6871984	6872030	FP475955.1_intron_2	intron	lincRNA	chr21	6859217	6896993
chr21	6873194	6873589	FP475955.1_intron_2	intron	lincRNA	chr21	6859217	6896993
chr21	6873622	6874230	FP475955.1_intron_2	intron	lincRNA	chr21	6859217	6896993
chr21	6874251	6874606	FP475955.1_intron_2	intron	lincRNA	chr21	6859217	6896993
chr21	6874633	6874787	FP475955.1_intron_2	intron	lincRNA	chr21	6859217	6896993
chr21	6874808	6874879	FP475955.1_intron_2	intron	lincRNA	chr21	6859217	6896993
chr21	6874909	6874943	FP475955.1_intron_2	intron	lincRNA	chr21	6859217	6896993
chr21	6874964	6875513	FP475955.1_intron_2	intron	lincRNA	chr21	6859217	6896993
chr21	6875541	6875934	FP475955.1_intron_2	intron	lincRNA	chr21	6859217	6896993
chr21	6875978	6876030	FP475955.1_intron_2	intron	lincRNA	chr21	6859217	6896993
chr21	6876068	6876110	FP475955.1_intron_2	intron	lincRNA	chr21	6859217	6896993
chr21	6876171	6876402	FP475955.1_intron_2	intron	lincRNA	chr21	6859217	6896993
chr21	6876424	6877048	FP475955.1_intron_2	intron	lincRNA	chr21	6859217	6896993
chr21	6877072	6877243	FP475955.1_intron_2	intron	lincRNA	chr21	6859217	6896993
chr21	6877330	6877400	FP475955.1_intron_2	intron	lincRNA	chr21	6859217	6896993
chr21	6878280	6878308	FP475955.1_intron_2	intron	lincRNA	chr21	6859217	6896993
chr21	6863628	6867032	FP475955.1_intron_2	intron	lincRNA	chr21	6859217	6896993
chr21	6986450	6986648	CU634019.6_1	exon	lincRNA	chr21	6986450	6986648
chr21	6986649	6992108	CU634019.6_intron_1	intron	lincRNA	chr21	6986649	6992108
chr21	6992109	6992322	CU634019.6_2	exon	lincRNA	chr21	6992109	6992322
chr21	6992323	6993155	CU634019.6_intron_2	intron	lincRNA	chr21	6992323	6993155
chr21	6993156	6993596	CU634019.6_3	exon	lincRNA	chr21	6993156	6993596
chr21	6993597	6994372	CU634019.6_intron_3	intron	lincRNA	chr21	6993597	6994372
chr21	6994373	6995032	CU634019.6_4	exon	lincRNA	chr21	6994373	6995032
chr21	6995033	6995220	CU634019.6_intron_4	intron	lincRNA	chr21	6995033	6995220
chr21	6995221	6995324	CU634019.6_5	exon	lincRNA	chr21	6995221	6995324
chr21	6995325	6997590	CU634019.6_intron_5	intron	lincRNA	chr21	6995325	6997590
chr21	6997591	6997765	CU634019.6_6	exon	lincRNA	chr21	6997591	6997765
chr21	7003248	7003365	CU634019.5_1	exon	unprocessed_pseudogene	chr21	7003248	7003365
chr21	7003366	7003441	CU634019.5_intron_1	intron	unprocessed_pseudogene	chr21	7003366	7003441
chr21	7003442	7003509	CU634019.5_2	exon	unprocessed_pseudogene	chr21	7003442	7003509
chr21	7003510	7004461	CU634019.5_intron_2	intron	unprocessed_pseudogene	chr21	7003510	7004461
chr21	7004462	7004517	CU634019.5_3	exon	unprocessed_pseudogene	chr21	7004462	7004517
chr21	7004518	7004638	CU634019.5_intron_3	intron	unprocessed_pseudogene	chr21	7004518	7004638
chr21	7004639	7004730	CU634019.5_4	exon	unprocessed_pseudogene	chr21	7004639	7004730
chr21	7004731	7005409	CU634019.5_intron_4	intron	unprocessed_pseudogene	chr21	7004731	7005409
chr21	7005410	7005522	CU634019.5_5	exon	unprocessed_pseudogene	chr21	7005410	7005522
chr21	7005523	7005724	CU634019.5_intron_5	intron	unprocessed_pseudogene	chr21	7005523	7005724
chr21	7005725	7005858	CU634019.5_6	exon	unprocessed_pseudogene	chr21	7005725	7005858
chr21	7005859	7006378	CU634019.5_intron_6	intron	unprocessed_pseudogene	chr21	7005859	7006378
chr21	7006379	7006494	CU634019.5_7	exon	unprocessed_pseudogene	chr21	7006379	7006494
chr21	7006495	7006609	CU634019.5_intron_7	intron	unprocessed_pseudogene	chr21	7006495	7006609
chr21	7006610	7006701	CU634019.5_8	exon	unprocessed_pseudogene	chr21	7006610	7006701
chr21	7006702	7006879	CU634019.5_intron_8	intron	unprocessed_pseudogene	chr21	7006702	7006879
chr21	7006880	7007022	CU634019.5_9	exon	unprocessed_pseudogene	chr21	7006880	7007022
chr21	7020599	7020649	CU634019.2_1	exon	lincRNA	chr21	7020599	7020649
chr21	7020650	7024623	CU634019.2_intron_1	intron	lincRNA	chr21	7020650	7024623
chr21	7024624	7025166	CU634019.2_2	exon	lincRNA	chr21	7024624	7025166
chr21	7048891	7049060	CU634019.1_1	exon	lincRNA	chr21	7048891	7049060
chr21	7049061	7061212	CU634019.1_intron_1	intron	lincRNA	chr21	7049061	7061345
chr21	7061322	7061345	CU634019.1_intron_1	intron	lincRNA	chr21	7049061	7061345
chr21	7061346	7061405	CU634019.1_2	exon	lincRNA	chr21	7061346	7061405
chr21	7065345	7073465	CU634019.1_intron_2	intron	lincRNA	chr21	7061406	7080034
chr21	7073497	7076031	CU634019.1_intron_2	intron	lincRNA	chr21	7061406	7080034
chr21	7076100	7077705	CU634019.1_intron_2	intron	lincRNA	chr21	7061406	7080034
chr21	7061406	7062446	CU634019.1_intron_2	intron	lincRNA	chr21	7061406	7080034
chr21	7079487	7080034	CU634019.1_intron_2	intron	lincRNA	chr21	7061406	7080034
chr21	7080035	7080289	CU634019.1_3	exon	lincRNA	chr21	7080035	7080289
chr21	7080290	7081002	CU634019.1_intron_3	intron	lincRNA	chr21	7080290	7081002
chr21	7081003	7081213	CU634019.1_4	exon	lincRNA	chr21	7081003	7081213
chr21	7081214	7083361	CU634019.1_intron_4	intron	lincRNA	chr21	7081214	7083361
chr21	7083362	7083742	CU634019.1_5	exon	lincRNA	chr21	7083362	7083742
chr21	7083743	7085243	CU634019.1_intron_5	intron	lincRNA	chr21	7083743	7085243
chr21	7085244	7087229	CU634019.1_6	exon	lincRNA	chr21	7085244	7087229
chr21	7092616	7092716	RF00019_1	exon	misc_RNA	chr21	7092616	7092716
chr21	7129103	7130287	CU634019.7_1	exon	processed_pseudogene	chr21	7129103	7130287
chr21	7135334	7137789	CU634019.3_1	exon	TEC	chr21	7135334	7137789
chr21	7385058	7385142	CU633904.2_1	exon	unprocessed_pseudogene	chr21	7385058	7385142
chr21	7385143	7385227	CU633904.2_intron_1	intron	unprocessed_pseudogene	chr21	7385143	7385227
chr21	7385228	7385289	CU633904.2_2	exon	unprocessed_pseudogene	chr21	7385228	7385289
chr21	7385290	7386238	CU633904.2_intron_2	intron	unprocessed_pseudogene	chr21	7385290	7386238
chr21	7386239	7386294	CU633904.2_3	exon	unprocessed_pseudogene	chr21	7386239	7386294
chr21	7386295	7386418	CU633904.2_intron_3	intron	unprocessed_pseudogene	chr21	7386295	7386418
chr21	7386419	7386510	CU633904.2_4	exon	unprocessed_pseudogene	chr21	7386419	7386510
chr21	7386511	7387195	CU633904.2_intron_4	intron	unprocessed_pseudogene	chr21	7386511	7387195
chr21	7387196	7387299	CU633904.2_5	exon	unprocessed_pseudogene	chr21	7387196	7387299
chr21	7387300	7387504	CU633904.2_intron_5	intron	unprocessed_pseudogene	chr21	7387300	7387504
chr21	7387505	7387638	CU633904.2_6	exon	unprocessed_pseudogene	chr21	7387505	7387638
chr21	7387639	7388128	CU633904.2_intron_6	intron	unprocessed_pseudogene	chr21	7387639	7388128
chr21	7388129	7388259	CU633904.2_7	exon	unprocessed_pseudogene	chr21	7388129	7388259
chr21	7388260	7388389	CU633904.2_intron_7	intron	unprocessed_pseudogene	chr21	7388260	7388389
chr21	7388390	7388481	CU633904.2_8	exon	unprocessed_pseudogene	chr21	7388390	7388481
chr21	7388482	7388668	CU633904.2_intron_8	intron	unprocessed_pseudogene	chr21	7388482	7388668
chr21	7388669	7388799	CU633904.2_9	exon	unprocessed_pseudogene	chr21	7388669	7388799
chr21	7421442	7421597	CU633904.3_1	exon	unprocessed_pseudogene	chr21	7421442	7421597
chr21	7421598	7421769	CU633904.3_intron_1	intron	unprocessed_pseudogene	chr21	7421598	7421769
chr21	7421770	7421887	CU633904.3_2	exon	unprocessed_pseudogene	chr21	7421770	7421887
chr21	7421888	7421959	CU633904.3_intron_2	intron	unprocessed_pseudogene	chr21	7421888	7421959
chr21	7421960	7422107	CU633904.3_3	exon	unprocessed_pseudogene	chr21	7421960	7422107
chr21	7422108	7422601	CU633904.3_intron_3	intron	unprocessed_pseudogene	chr21	7422108	7422601
chr21	7422602	7422701	CU633904.3_4	exon	unprocessed_pseudogene	chr21	7422602	7422701
chr21	7422702	7422931	CU633904.3_intron_4	intron	unprocessed_pseudogene	chr21	7422702	7422931
chr21	7422932	7423037	CU633904.3_5	exon	unprocessed_pseudogene	chr21	7422932	7423037
chr21	7423038	7423717	CU633904.3_intron_5	intron	unprocessed_pseudogene	chr21	7423038	7423717
chr21	7423718	7423823	CU633904.3_6	exon	unprocessed_pseudogene	chr21	7423718	7423823
chr21	7423824	7423940	CU633904.3_intron_6	intron	unprocessed_pseudogene	chr21	7423824	7423940
chr21	7423941	7424052	CU633904.3_7	exon	unprocessed_pseudogene	chr21	7423941	7424052
chr21	7424053	7424946	CU633904.3_intron_7	intron	unprocessed_pseudogene	chr21	7424053	7424946
chr21	7424947	7425007	CU633904.3_8	exon	unprocessed_pseudogene	chr21	7424947	7425007
chr21	7425008	7425092	CU633904.3_intron_8	intron	unprocessed_pseudogene	chr21	7425008	7425092
chr21	7425093	7425192	CU633904.3_9	exon	unprocessed_pseudogene	chr21	7425093	7425192
chr21	7425193	7425808	CU633904.3_intron_9	intron	unprocessed_pseudogene	chr21	7425193	7425808
chr21	7425809	7425839	CU633904.3_10	exon	unprocessed_pseudogene	chr21	7425809	7425839
chr21	7430659	7430838	CU633904.1_1	exon	lincRNA	chr21	7430659	7430838
chr21	7430839	7443123	CU633904.1_intron_1	intron	lincRNA	chr21	7430839	7443123
chr21	7443124	7443183	CU633904.1_2	exon	lincRNA	chr21	7443124	7443183
chr21	7446643	7449570	CU633904.1_intron_2	intron	lincRNA	chr21	7443184	7461812
chr21	7450012	7450350	CU633904.1_intron_2	intron	lincRNA	chr21	7443184	7461812
chr21	7451133	7452469	CU633904.1_intron_2	intron	lincRNA	chr21	7443184	7461812
chr21	7452736	7452932	CU633904.1_intron_2	intron	lincRNA	chr21	7443184	7461812
chr21	7455275	7459878	CU633904.1_intron_2	intron	lincRNA	chr21	7443184	7461812
chr21	7460925	7461320	CU633904.1_intron_2	intron	lincRNA	chr21	7443184	7461812
chr21	7461518	7461812	CU633904.1_intron_2	intron	lincRNA	chr21	7443184	7461812
chr21	7443184	7444235	CU633904.1_intron_2	intron	lincRNA	chr21	7443184	7461812
chr21	7453097	7455243	CU633904.1_intron_2	intron	lincRNA	chr21	7443184	7461812
chr21	7461813	7462067	CU633904.1_3	exon	lincRNA	chr21	7461813	7462067
chr21	7462068	7462194	CU633904.1_intron_3	intron	lincRNA	chr21	7462068	7462780
chr21	7463594	7465139	CU633904.1_intron_5	intron	lincRNA	chr21	7463504	7465139
chr21	7465140	7465784	CU633904.1_6	exon	lincRNA	chr21	7465140	7465784
chr21	7465785	7467021	CU633904.1_intron_6	intron	lincRNA	chr21	7465785	7467021
chr21	7467022	7469007	CU633904.1_7	exon	lincRNA	chr21	7467022	7469007
chr21	7474394	7474494	RF00019_1	exon	misc_RNA	chr21	7474394	7474494
chr21	7626344	7627528	FP236241.2_1	exon	processed_pseudogene	chr21	7626344	7627528
chr21	7663911	7664011	RF00019_1	exon	misc_RNA	chr21	7663911	7664011
chr21	7669397	7673264	FP236241.1_1	exon	lincRNA	chr21	7669397	7673264
chr21	7673265	7675412	FP236241.1_intron_1	intron	lincRNA	chr21	7673265	7675412
chr21	7678140	7678475	FP236241.1_2	exon	lincRNA	chr21	7675413	7679177
chr21	7678516	7679177	FP236241.1_2	exon	lincRNA	chr21	7675413	7679177
chr21	7675413	7676800	FP236241.1_2	exon	lincRNA	chr21	7675413	7679177
chr21	7679178	7681595	FP236241.1_intron_2	intron	lincRNA	chr21	7679178	7681595
chr21	7681596	7681742	FP236241.1_3	exon	lincRNA	chr21	7681596	7681742
chr21	7745176	7745650	SMIM11B_UTR_1	five_prime_UTR	protein_coding	chr21	7744970	7745650
chr21	7745651	7748897	SMIM11B_intron_1	intron	protein_coding	chr21	7745651	7748897
chr21	7748898	7748975	SMIM11B_UTR_2	five_prime_UTR	protein_coding	chr21	7748898	7748975
chr21	7748988	7754950	SMIM11B_intron_2	intron	protein_coding	chr21	7748988	7754950
chr21	7754951	7755116	SMIM11B_2	CDS	protein_coding	chr21	7754951	7755116
chr21	7755116	7756113	SMIM11B_UTR_3	three_prime_UTR	protein_coding	chr21	7755116	7756113
chr21	7756114	7758103	SMIM11B_intron_3	intron	protein_coding	chr21	7756114	7758103
chr21	7758104	7758629	SMIM11B_UTR_4	three_prime_UTR	protein_coding	chr21	7758104	7758629
chr21	7760026	7760100	SMIM11B_intron_4	intron	protein_coding	chr21	7758630	7769185
chr21	7760122	7760176	SMIM11B_intron_4	intron	protein_coding	chr21	7758630	7769185
chr21	7760200	7760405	SMIM11B_intron_4	intron	protein_coding	chr21	7758630	7769185
chr21	7760428	7760641	SMIM11B_intron_4	intron	protein_coding	chr21	7758630	7769185
chr21	7760664	7760729	SMIM11B_intron_4	intron	protein_coding	chr21	7758630	7769185
chr21	7760795	7760836	SMIM11B_intron_4	intron	protein_coding	chr21	7758630	7769185
chr21	7760860	7761032	SMIM11B_intron_4	intron	protein_coding	chr21	7758630	7769185
chr21	7761053	7761082	SMIM11B_intron_4	intron	protein_coding	chr21	7758630	7769185
chr21	7761107	7761162	SMIM11B_intron_4	intron	protein_coding	chr21	7758630	7769185
chr21	7761183	7761271	SMIM11B_intron_4	intron	protein_coding	chr21	7758630	7769185
chr21	7761300	7761331	SMIM11B_intron_4	intron	protein_coding	chr21	7758630	7769185
chr21	7761358	7761385	SMIM11B_intron_4	intron	protein_coding	chr21	7758630	7769185
chr21	7761409	7761444	SMIM11B_intron_4	intron	protein_coding	chr21	7758630	7769185
chr21	7761469	7761531	SMIM11B_intron_4	intron	protein_coding	chr21	7758630	7769185
chr21	7758630	7760001	SMIM11B_intron_4	intron	protein_coding	chr21	7758630	7769185
chr21	7789694	7789730	SMIM34B_intron_2	intron	protein_coding	chr21	7789619	7793819
chr21	7790712	7790776	SMIM34B_intron_2	intron	protein_coding	chr21	7789619	7793819
chr21	7791129	7793819	SMIM34B_intron_2	intron	protein_coding	chr21	7789619	7793819
chr21	7793827	7793954	SMIM34B_UTR_3	five_prime_UTR	protein_coding	chr21	7793827	7793954
chr21	7816675	7819232	KCNE1B_UTR_1	three_prime_UTR	protein_coding	chr21	7816675	7819232
chr21	7819232	7819622	KCNE1B_1	CDS	protein_coding	chr21	7819232	7819622
chr21	7819622	7819672	KCNE1B_UTR_2	five_prime_UTR	protein_coding	chr21	7819622	7819672
chr21	7819673	7820557	KCNE1B_intron_1	intron	protein_coding	chr21	7819673	7825372
chr21	7820615	7820718	KCNE1B_intron_1	intron	protein_coding	chr21	7819673	7825372
chr21	7824376	7824422	KCNE1B_intron_1	intron	protein_coding	chr21	7819673	7825372
chr21	7825338	7825372	KCNE1B_intron_1	intron	protein_coding	chr21	7819673	7825372
chr21	7825373	7825404	KCNE1B_UTR_3	five_prime_UTR	protein_coding	chr21	7825373	7825797
chr21	7825442	7825512	KCNE1B_UTR_3	five_prime_UTR	protein_coding	chr21	7825373	7825797
chr21	7825543	7825697	KCNE1B_UTR_3	five_prime_UTR	protein_coding	chr21	7825373	7825797
chr21	7825875	7825902	KCNE1B_intron_2	intron	protein_coding	chr21	7825798	7828640
chr21	7825926	7826009	KCNE1B_intron_2	intron	protein_coding	chr21	7825798	7828640
chr21	7826031	7826152	KCNE1B_intron_2	intron	protein_coding	chr21	7825798	7828640
chr21	7826177	7826201	KCNE1B_intron_2	intron	protein_coding	chr21	7825798	7828640
chr21	7826230	7828640	KCNE1B_intron_2	intron	protein_coding	chr21	7825798	7828640
chr21	7828641	7828752	KCNE1B_UTR_4	five_prime_UTR	protein_coding	chr21	7828641	7828752
chr21	7828753	7829515	KCNE1B_intron_3	intron	protein_coding	chr21	7828753	7829515
chr21	7829516	7829592	KCNE1B_UTR_5	five_prime_UTR	protein_coding	chr21	7829516	7829592
chr21	7829593	7829885	KCNE1B_intron_4	intron	protein_coding	chr21	7829593	7829885
chr21	7829886	7829926	KCNE1B_UTR_6	five_prime_UTR	protein_coding	chr21	7829886	7829926
chr21	8101251	8103706	FP671120.2_1	exon	TEC	chr21	8101251	8103706
chr21	8197620	8197927	FP671120.1_1	exon	lincRNA	chr21	8197620	8197927
chr21	8199583	8199607	FP671120.1_intron_1	intron	lincRNA	chr21	8197928	8200736
chr21	8199651	8199678	FP671120.1_intron_1	intron	lincRNA	chr21	8197928	8200736
chr21	8197928	8199542	FP671120.1_intron_1	intron	lincRNA	chr21	8197928	8200736
chr21	8201352	8201461	FP671120.1_intron_2	intron	lincRNA	chr21	8201053	8222959
chr21	8201493	8201530	FP671120.1_intron_2	intron	lincRNA	chr21	8201053	8222959
chr21	8201607	8201639	FP671120.1_intron_2	intron	lincRNA	chr21	8201053	8222959
chr21	8203062	8203227	FP671120.1_intron_2	intron	lincRNA	chr21	8201053	8222959
chr21	8249505	8249596	MIR6724-2_1	exon	miRNA	chr21	8249505	8249596
chr21	8250060	8250149	RF01518_1	exon	misc_RNA	chr21	8250060	8250149
chr21	8380665	8380972	FP236383.1_1	exon	lincRNA	chr21	8380665	8380972
chr21	8380973	8383782	FP236383.1_intron_1	intron	lincRNA	chr21	8380973	8383782
chr21	8383783	8384098	FP236383.1_2	exon	lincRNA	chr21	8383783	8384098
chr21	8392878	8394362	FP236383.1_intron_2	intron	lincRNA	chr21	8384099	8405958
chr21	8394443	8394468	FP236383.1_intron_2	intron	lincRNA	chr21	8384099	8405958
chr21	8400514	8401646	FP236383.1_intron_2	intron	lincRNA	chr21	8384099	8405958
chr21	8404253	8404330	FP236383.1_intron_2	intron	lincRNA	chr21	8384099	8405958
chr21	8404359	8405958	FP236383.1_intron_2	intron	lincRNA	chr21	8384099	8405958
chr21	8384099	8391343	FP236383.1_intron_2	intron	lincRNA	chr21	8384099	8405958
chr21	8405959	8406056	FP236383.1_3	exon	lincRNA	chr21	8405959	8406056
chr21	8406057	8406182	FP236383.1_intron_3	intron	lincRNA	chr21	8406057	8406182
chr21	8406183	8407184	FP236383.1_4	exon	lincRNA	chr21	8406183	8407184
chr21	8407185	8407344	FP236383.1_intron_4	intron	lincRNA	chr21	8407185	8407344
chr21	8407345	8407437	FP236383.1_5	exon	lincRNA	chr21	8407345	8407437
chr21	8407438	8409171	FP236383.1_intron_5	intron	lincRNA	chr21	8407438	8409171
chr21	8409172	8409390	FP236383.1_6	exon	lincRNA	chr21	8409172	8409390
chr21	8409391	8410177	FP236383.1_intron_6	intron	lincRNA	chr21	8409391	8410177
chr21	8410178	8410645	FP236383.1_7	exon	lincRNA	chr21	8410178	8410645
chr21	8393419	8394341	FP236383.2_1	exon	lincRNA	chr21	8393419	8394341
chr21	13618993	13619315	POTED_intron_4	intron	protein_coding	chr21	13618456	13620156
chr21	34399153	34399198	SMIM11A_intron_5	intron	protein_coding	chr21	34389155	34399709
chr21	34399615	34399652	SMIM11A_intron_5	intron	protein_coding	chr21	34389155	34399709
chr21	34400938	34400961	SMIM11A_intron_6	intron	protein_coding	chr21	34399900	34402089
chr21	34401202	34401236	SMIM11A_intron_6	intron	protein_coding	chr21	34399900	34402089
chr21	34400938	34400961	C21orf140_1	CDS	protein_coding	chr21	34400317	34401072
chr21	34412200	34412587	AP000322.2_1	exon	lincRNA	chr21	34412200	34412587
chr21	34418715	34419217	SMIM34A_UTR_1	three_prime_UTR	protein_coding	chr21	34418715	34419217
chr21	34419217	34419630	SMIM34A_1	CDS	protein_coding	chr21	34419217	34419630
chr21	34419631	34423831	SMIM34A_intron_1	intron	protein_coding	chr21	34419631	34423831
chr21	34423839	34423966	SMIM34A_UTR_2	five_prime_UTR	protein_coding	chr21	34423839	34423966
chr21	34425508	34426017	AP000322.1_1	exon	lincRNA	chr21	34425508	34426017
chr21	34450233	34450268	KCNE1_intron_1	intron	protein_coding	chr21	34449685	34455384
chr21	34450500	34450524	KCNE1_intron_1	intron	protein_coding	chr21	34449685	34455384
chr21	34450547	34450625	KCNE1_intron_1	intron	protein_coding	chr21	34449685	34455384
chr21	34450658	34450725	KCNE1_intron_1	intron	protein_coding	chr21	34449685	34455384
chr21	34450757	34450868	KCNE1_intron_1	intron	protein_coding	chr21	34449685	34455384
chr21	34451500	34451538	KCNE1_intron_1	intron	protein_coding	chr21	34449685	34455384
chr21	34451792	34451823	KCNE1_intron_1	intron	protein_coding	chr21	34449685	34455384
chr21	34452041	34452075	KCNE1_intron_1	intron	protein_coding	chr21	34449685	34455384
chr21	34452134	34452164	KCNE1_intron_1	intron	protein_coding	chr21	34449685	34455384
chr21	34452219	34452254	KCNE1_intron_1	intron	protein_coding	chr21	34449685	34455384
chr21	34453161	34453218	KCNE1_intron_1	intron	protein_coding	chr21	34449685	34455384
chr21	34453505	34453553	KCNE1_intron_1	intron	protein_coding	chr21	34449685	34455384
chr21	34453597	34453637	KCNE1_intron_1	intron	protein_coding	chr21	34449685	34455384
chr21	34453669	34453696	KCNE1_intron_1	intron	protein_coding	chr21	34449685	34455384
chr21	34454226	34454273	KCNE1_intron_1	intron	protein_coding	chr21	34449685	34455384
chr21	34454445	34454478	KCNE1_intron_1	intron	protein_coding	chr21	34449685	34455384
chr21	34455327	34455366	KCNE1_intron_1	intron	protein_coding	chr21	34449685	34455384
chr21	34455408	34455665	KCNE1_UTR_3	five_prime_UTR	protein_coding	chr21	34455385	34455741
chr21	34455692	34455741	KCNE1_UTR_3	five_prime_UTR	protein_coding	chr21	34455385	34455741
chr21	34455742	34458652	KCNE1_intron_2	intron	protein_coding	chr21	34455742	34458652
chr21	34458653	34458764	KCNE1_UTR_4	five_prime_UTR	protein_coding	chr21	34458653	34458764
chr21	34458765	34459527	KCNE1_intron_3	intron	protein_coding	chr21	34458765	34459527
chr21	34459528	34459604	KCNE1_UTR_5	five_prime_UTR	protein_coding	chr21	34459528	34459604
chr21	34459605	34459897	KCNE1_intron_4	intron	protein_coding	chr21	34459605	34459897
chr21	34459898	34459938	KCNE1_UTR_6	five_prime_UTR	protein_coding	chr21	34459898	34459938
chr21	34476064	34476153	KCNE1_intron_5	intron	protein_coding	chr21	34459939	34511099
chr21	34476174	34476222	KCNE1_intron_5	intron	protein_coding	chr21	34459939	34511099
chr21	34476275	34476302	KCNE1_intron_5	intron	protein_coding	chr21	34459939	34511099
chr21	34476323	34476355	KCNE1_intron_5	intron	protein_coding	chr21	34459939	34511099
chr21	34476392	34476438	KCNE1_intron_5	intron	protein_coding	chr21	34459939	34511099
chr21	34476467	34476534	KCNE1_intron_5	intron	protein_coding	chr21	34459939	34511099
chr21	34476558	34476621	KCNE1_intron_5	intron	protein_coding	chr21	34459939	34511099
chr21	34476642	34476670	KCNE1_intron_5	intron	protein_coding	chr21	34459939	34511099
chr21	34476693	34476763	KCNE1_intron_5	intron	protein_coding	chr21	34459939	34511099
chr21	34476799	34476875	KCNE1_intron_5	intron	protein_coding	chr21	34459939	34511099
chr21	34477025	34477143	KCNE1_intron_5	intron	protein_coding	chr21	34459939	34511099
chr21	34477180	34477337	KCNE1_intron_5	intron	protein_coding	chr21	34459939	34511099
chr21	34477367	34477404	KCNE1_intron_5	intron	protein_coding	chr21	34459939	34511099
chr21	34477467	34477566	KCNE1_intron_5	intron	protein_coding	chr21	34459939	34511099
chr21	34477600	34477693	KCNE1_intron_5	intron	protein_coding	chr21	34459939	34511099
chr21	34477725	34477770	KCNE1_intron_5	intron	protein_coding	chr21	34459939	34511099
chr21	34477803	34477861	KCNE1_intron_5	intron	protein_coding	chr21	34459939	34511099
chr21	34459939	34475997	KCNE1_intron_5	intron	protein_coding	chr21	34459939	34511099
chr21	43417133	43417162	SIK1_intron_1	intron	protein_coding	chr21	43417118	43417541
chr21	43422775	43422799	SIK1_intron_11	intron	protein_coding	chr21	43422038	43425405
chr21	43529192	43529753	HSF2BP_UTR_1	three_prime_UTR	protein_coding	chr21	43529192	43529753
chr21	43529753	43529962	HSF2BP_1	CDS	protein_coding	chr21	43529753	43529962
chr21	43553472	43553652	HSF2BP_intron_1	intron	protein_coding	chr21	43529963	43592223
chr21	43553679	43555785	HSF2BP_intron_1	intron	protein_coding	chr21	43529963	43592223
chr21	43555833	43555903	HSF2BP_intron_1	intron	protein_coding	chr21	43529963	43592223
chr21	43555935	43555999	HSF2BP_intron_1	intron	protein_coding	chr21	43529963	43592223
chr21	43556022	43556156	HSF2BP_intron_1	intron	protein_coding	chr21	43529963	43592223
chr21	43556222	43556389	HSF2BP_intron_1	intron	protein_coding	chr21	43529963	43592223
chr21	43556447	43556820	HSF2BP_intron_1	intron	protein_coding	chr21	43529963	43592223
chr21	43556875	43556970	HSF2BP_intron_1	intron	protein_coding	chr21	43529963	43592223
chr21	43557057	43557089	HSF2BP_intron_1	intron	protein_coding	chr21	43529963	43592223
chr21	43557201	43557280	HSF2BP_intron_1	intron	protein_coding	chr21	43529963	43592223
chr21	43557399	43557457	HSF2BP_intron_1	intron	protein_coding	chr21	43529963	43592223
chr21	43529963	43553448	HSF2BP_intron_1	intron	protein_coding	chr21	43529963	43592223
chr21	43551229	43551600	RPL31P1_1	exon	processed_pseudogene	chr21	43551229	43551600
chr22	15282978	15283024	AP000542.3_1	exon	lincRNA	chr22	15282557	15288670
chr22	15283140	15283187	AP000542.3_1	exon	lincRNA	chr22	15282557	15288670
chr22	15283239	15283267	AP000542.3_1	exon	lincRNA	chr22	15282557	15288670
chr22	18487504	18488613	FAM230A_intron_4	intron	protein_coding	chr22	18487205	18489203
chr22	18488792	18488828	FAM230A_intron_4	intron	protein_coding	chr22	18487205	18489203
chr22	18489267	18489301	FAM230A_intron_5	intron	protein_coding	chr22	18489267	18489730
chr22	18489326	18489359	FAM230A_intron_5	intron	protein_coding	chr22	18489267	18489730
chr22	18489386	18489431	FAM230A_intron_5	intron	protein_coding	chr22	18489267	18489730
chr22	18489566	18489592	FAM230A_intron_5	intron	protein_coding	chr22	18489267	18489730
chr22	18489639	18489676	FAM230A_intron_5	intron	protein_coding	chr22	18489267	18489730
chr22	18489947	18489993	FAM230A_UTR_1	three_prime_UTR	protein_coding	chr22	18489905	18490146
chr22	18487504	18487867	AC023490.1_intron_1	intron	lincRNA	chr22	18487258	18487867
chr22	18487868	18488583	AC023490.1_2	exon	lincRNA	chr22	18487868	18488583
chr22	18488584	18488613	AC023490.1_intron_2	intron	lincRNA	chr22	18488584	18491141
chr22	18488792	18488828	AC023490.1_intron_2	intron	lincRNA	chr22	18488584	18491141
chr22	18489260	18489301	AC023490.1_intron_2	intron	lincRNA	chr22	18488584	18491141
chr22	18489326	18489359	AC023490.1_intron_2	intron	lincRNA	chr22	18488584	18491141
chr22	18489386	18489431	AC023490.1_intron_2	intron	lincRNA	chr22	18488584	18491141
chr22	18489566	18489592	AC023490.1_intron_2	intron	lincRNA	chr22	18488584	18491141
chr22	18489639	18489676	AC023490.1_intron_2	intron	lincRNA	chr22	18488584	18491141
chr22	18489947	18489993	AC023490.1_intron_2	intron	lincRNA	chr22	18488584	18491141
chr22	18836262	18836317	GGT3P_intron_18	intron	transcribed_unprocessed_pseudogene	chr22	18825002	18843291
chr22	18836369	18836419	GGT3P_intron_18	intron	transcribed_unprocessed_pseudogene	chr22	18825002	18843291
chr22	18836511	18836610	GGT3P_intron_18	intron	transcribed_unprocessed_pseudogene	chr22	18825002	18843291
chr22	18836655	18836696	GGT3P_intron_18	intron	transcribed_unprocessed_pseudogene	chr22	18825002	18843291
chr22	18836782	18836851	GGT3P_intron_18	intron	transcribed_unprocessed_pseudogene	chr22	18825002	18843291
chr22	18836872	18836914	GGT3P_intron_18	intron	transcribed_unprocessed_pseudogene	chr22	18825002	18843291
chr22	18836946	18836979	GGT3P_intron_18	intron	transcribed_unprocessed_pseudogene	chr22	18825002	18843291
chr22	18837005	18837073	GGT3P_intron_18	intron	transcribed_unprocessed_pseudogene	chr22	18825002	18843291
chr22	18837116	18837189	GGT3P_intron_18	intron	transcribed_unprocessed_pseudogene	chr22	18825002	18843291
chr22	18837280	18837310	GGT3P_intron_18	intron	transcribed_unprocessed_pseudogene	chr22	18825002	18843291
chr22	18837380	18837421	GGT3P_intron_18	intron	transcribed_unprocessed_pseudogene	chr22	18825002	18843291
chr22	18837443	18837501	GGT3P_intron_18	intron	transcribed_unprocessed_pseudogene	chr22	18825002	18843291
chr22	18837658	18837757	GGT3P_intron_18	intron	transcribed_unprocessed_pseudogene	chr22	18825002	18843291
chr22	18837802	18837932	GGT3P_intron_18	intron	transcribed_unprocessed_pseudogene	chr22	18825002	18843291
chr22	18837997	18838092	GGT3P_intron_18	intron	transcribed_unprocessed_pseudogene	chr22	18825002	18843291
chr22	18838154	18841467	GGT3P_intron_18	intron	transcribed_unprocessed_pseudogene	chr22	18825002	18843291
chr22	18842038	18842061	GGT3P_intron_18	intron	transcribed_unprocessed_pseudogene	chr22	18825002	18843291
chr22	18842118	18842146	GGT3P_intron_18	intron	transcribed_unprocessed_pseudogene	chr22	18825002	18843291
chr22	18842269	18842329	GGT3P_intron_18	intron	transcribed_unprocessed_pseudogene	chr22	18825002	18843291
chr22	18842506	18842548	GGT3P_intron_18	intron	transcribed_unprocessed_pseudogene	chr22	18825002	18843291
chr22	18842843	18842900	GGT3P_intron_18	intron	transcribed_unprocessed_pseudogene	chr22	18825002	18843291
chr22	18843251	18843280	GGT3P_intron_18	intron	transcribed_unprocessed_pseudogene	chr22	18825002	18843291
chr22	18873543	18873665	LINC01663_1	exon	lincRNA	chr22	18873543	18873665
chr22	18873666	18875877	LINC01663_intron_1	intron	lincRNA	chr22	18873666	18875877
chr22	18875878	18875912	LINC01663_2	exon	lincRNA	chr22	18875878	18875912
chr22	18875913	18876376	LINC01663_intron_2	intron	lincRNA	chr22	18875913	18876376
chr22	18876377	18876439	LINC01663_3	exon	lincRNA	chr22	18876377	18876439
chr22	18877332	18877424	LINC01663_intron_3	intron	lincRNA	chr22	18876440	18878437
chr22	18877465	18877492	LINC01663_intron_3	intron	lincRNA	chr22	18876440	18878437
chr22	18877634	18877687	LINC01663_intron_3	intron	lincRNA	chr22	18876440	18878437
chr22	18877718	18877810	LINC01663_intron_3	intron	lincRNA	chr22	18876440	18878437
chr22	18877834	18877897	LINC01663_intron_3	intron	lincRNA	chr22	18876440	18878437
chr22	18878033	18878102	LINC01663_intron_3	intron	lincRNA	chr22	18876440	18878437
chr22	18878135	18878293	LINC01663_intron_3	intron	lincRNA	chr22	18876440	18878437
chr22	18878360	18878386	LINC01663_intron_3	intron	lincRNA	chr22	18876440	18878437
chr22	18878411	18878437	LINC01663_intron_3	intron	lincRNA	chr22	18876440	18878437
chr22	18876440	18877169	LINC01663_intron_3	intron	lincRNA	chr22	18876440	18878437
chr22	18878505	18878679	LINC01663_intron_4	intron	lincRNA	chr22	18878505	18883411
chr4	9215778	9215837	USP17L11_1	CDS	protein_coding	chr4	9215405	9217022
chr4	9215858	9215948	USP17L11_1	CDS	protein_coding	chr4	9215405	9217022
chr4	9215971	9216075	USP17L11_1	CDS	protein_coding	chr4	9215405	9217022
chr4	9216105	9216161	USP17L11_1	CDS	protein_coding	chr4	9215405	9217022
chr4	9216182	9216304	USP17L11_1	CDS	protein_coding	chr4	9215405	9217022
chr4	9216331	9216383	USP17L11_1	CDS	protein_coding	chr4	9215405	9217022
chr4	9216404	9216511	USP17L11_1	CDS	protein_coding	chr4	9215405	9217022
chr4	9216532	9216587	USP17L11_1	CDS	protein_coding	chr4	9215405	9217022
chr4	9216622	9216651	USP17L11_1	CDS	protein_coding	chr4	9215405	9217022
chr4	9216672	9216773	USP17L11_1	CDS	protein_coding	chr4	9215405	9217022
chr4	9216862	9216939	USP17L11_1	CDS	protein_coding	chr4	9215405	9217022
chr4	9217259	9217282	USP17L11_intron_1	intron	protein_coding	chr4	9217023	9217293
chr4	9217307	9217333	USP17L11_2	CDS	protein_coding	chr4	9217294	9217356
chr4	9220152	9220340	USP17L12_1	CDS	protein_coding	chr4	9220152	9221744
chr4	9234385	9236002	USP17L15_1	CDS	protein_coding	chr4	9234385	9236002
chr4	9236003	9236271	USP17L15_intron_1	intron	protein_coding	chr4	9236003	9236271
chr4	9236272	9236334	USP17L15_2	CDS	protein_coding	chr4	9236272	9236334
chr4	9239197	9239249	USP17L16P_1	exon	unprocessed_pseudogene	chr4	9239130	9240722
chr4	9239927	9239950	USP17L16P_1	exon	unprocessed_pseudogene	chr4	9239130	9240722
chr4	9240068	9240134	USP17L16P_1	exon	unprocessed_pseudogene	chr4	9239130	9240722
chr4	9240595	9240654	USP17L16P_1	exon	unprocessed_pseudogene	chr4	9239130	9240722
chr4	9240682	9240722	USP17L16P_1	exon	unprocessed_pseudogene	chr4	9239130	9240722
chr4	9250373	9250402	USP17L18_intron_1	intron	protein_coding	chr4	9250248	9250518
chr4	9250446	9250499	USP17L18_intron_1	intron	protein_coding	chr4	9250248	9250518
chr4	9253378	9254995	USP17L19_1	CDS	protein_coding	chr4	9253378	9254995
chr4	9254996	9255266	USP17L19_intron_1	intron	protein_coding	chr4	9254996	9255266
chr4	9255267	9255329	USP17L19_2	CDS	protein_coding	chr4	9255267	9255329
chr4	9258124	9259741	USP17L20_1	CDS	protein_coding	chr4	9258124	9259741
chr4	9259742	9260012	USP17L20_intron_1	intron	protein_coding	chr4	9259742	9260012
chr4	9260013	9260075	USP17L20_2	CDS	protein_coding	chr4	9260013	9260075
chr4	9262872	9264489	USP17L21_1	CDS	protein_coding	chr4	9262872	9264489
chr4	9264490	9264760	USP17L21_intron_1	intron	protein_coding	chr4	9264490	9264760
chr4	9264761	9264823	USP17L21_2	CDS	protein_coding	chr4	9264761	9264823
chr4	9267619	9269236	USP17L22_1	CDS	protein_coding	chr4	9267619	9269236
chr4	9269237	9269507	USP17L22_intron_1	intron	protein_coding	chr4	9269237	9269507
chr4	9269508	9269570	USP17L22_2	CDS	protein_coding	chr4	9269508	9269570
chr4	9325165	9326782	USP17L24_1	CDS	protein_coding	chr4	9325165	9326782
chr4	9326783	9327053	USP17L24_intron_1	intron	protein_coding	chr4	9326783	9327053
chr4	9327054	9327116	USP17L24_2	CDS	protein_coding	chr4	9327054	9327116
chr4	9329911	9331528	USP17L25_1	CDS	protein_coding	chr4	9329911	9331528
chr4	9331529	9331799	USP17L25_intron_1	intron	protein_coding	chr4	9331529	9331799
chr4	9331800	9331862	USP17L25_2	CDS	protein_coding	chr4	9331800	9331862
chr4	9334658	9336275	USP17L26_1	CDS	protein_coding	chr4	9334658	9336275
chr4	9336276	9336546	USP17L26_intron_1	intron	protein_coding	chr4	9336276	9336546
chr4	9336547	9336609	USP17L26_2	CDS	protein_coding	chr4	9336547	9336609
chr4	9339403	9340995	USP17L5_1	CDS	protein_coding	chr4	9339403	9340995
chr4	9344148	9345740	USP17L27_1	CDS	protein_coding	chr4	9344148	9345740
chr4	9349686	9349710	USP17L28_1	CDS	protein_coding	chr4	9348893	9350485
chr4	9349771	9349798	USP17L28_1	CDS	protein_coding	chr4	9348893	9350485
chr4	9349831	9349901	USP17L28_1	CDS	protein_coding	chr4	9348893	9350485
chr4	9348893	9349538	USP17L28_1	CDS	protein_coding	chr4	9348893	9350485
chr4	90677957	90678012	CCSER1_intron_8	intron	protein_coding	chr4	90649625	90693387
chr4	90678863	90678892	CCSER1_intron_8	intron	protein_coding	chr4	90649625	90693387
chr4	90679270	90679297	CCSER1_intron_8	intron	protein_coding	chr4	90649625	90693387
chr4	90679417	90679450	CCSER1_intron_8	intron	protein_coding	chr4	90649625	90693387
chr4	90680927	90680958	CCSER1_intron_8	intron	protein_coding	chr4	90649625	90693387
chr5	17585162	17585297	AC233724.20_1	CDS	protein_coding	chr5	17585162	17585758
chr5	17585325	17585388	AC233724.20_1	CDS	protein_coding	chr5	17585162	17585758
chr5	17585525	17585570	AC233724.20_1	CDS	protein_coding	chr5	17585162	17585758
chr5	69667584	69679143	GUSBP3_intron_3	intron	transcribed_unprocessed_pseudogene	chr5	69646070	69679143
chr5	69679144	69679259	GUSBP3_4	exon	transcribed_unprocessed_pseudogene	chr5	69679144	69679259
chr5	69920707	69920730	AC131392.1_intron_4	intron	unprocessed_pseudogene	chr5	69916256	69920730
chr5	70197255	70197390	AC138866.2_1	exon	unprocessed_pseudogene	chr5	70197255	70197390
chr5	70197391	70200897	AC138866.2_intron_1	intron	unprocessed_pseudogene	chr5	70197391	70201866
chr5	70201343	70201866	AC138866.2_intron_1	intron	unprocessed_pseudogene	chr5	70197391	70201866
chr5	70201867	70202042	AC138866.2_2	exon	unprocessed_pseudogene	chr5	70201867	70202042
chr5	70202043	70202329	AC138866.2_intron_2	intron	unprocessed_pseudogene	chr5	70202043	70203879
chr5	70219918	70220092	AC138866.1_1	exon	unprocessed_pseudogene	chr5	70219918	70220092
chr5	70220093	70221485	AC138866.1_intron_1	intron	unprocessed_pseudogene	chr5	70220093	70221929
chr5	70221613	70221786	AC138866.1_intron_1	intron	unprocessed_pseudogene	chr5	70220093	70221929
chr5	70222023	70222092	AC138866.1_intron_2	intron	unprocessed_pseudogene	chr5	70222016	70225606
chr5	70222158	70222198	AC138866.1_intron_2	intron	unprocessed_pseudogene	chr5	70222016	70225606
chr5	70222405	70222437	AC138866.1_intron_2	intron	unprocessed_pseudogene	chr5	70222016	70225606
chr5	70222910	70222953	AC138866.1_intron_2	intron	unprocessed_pseudogene	chr5	70222016	70225606
chr5	70223035	70223106	AC138866.1_intron_2	intron	unprocessed_pseudogene	chr5	70222016	70225606
chr5	70225273	70225299	AC138866.1_intron_2	intron	unprocessed_pseudogene	chr5	70222016	70225606
chr5	70225349	70225391	AC138866.1_intron_2	intron	unprocessed_pseudogene	chr5	70222016	70225606
chr5	70225562	70225606	AC138866.1_intron_2	intron	unprocessed_pseudogene	chr5	70222016	70225606
chr5	70225712	70225762	AC138866.1_3	exon	unprocessed_pseudogene	chr5	70225607	70225795
chr5	70225803	70225874	AC138866.1_intron_3	intron	unprocessed_pseudogene	chr5	70225796	70258880
chr5	70226127	70226160	AC138866.1_intron_3	intron	unprocessed_pseudogene	chr5	70225796	70258880
chr5	70240762	70241657	AC138866.1_intron_3	intron	unprocessed_pseudogene	chr5	70225796	70258880
chr5	70938887	70938910	SMN1_2	CDS	protein_coding	chr5	70938838	70938910
chr5	181322629	181322959	AC138035.1_intron_8	intron	lincRNA	chr5	181321843	181323900
chr5	181323009	181323044	AC138035.1_intron_8	intron	lincRNA	chr5	181321843	181323900
chr5	181323073	181323101	AC138035.1_intron_8	intron	lincRNA	chr5	181321843	181323900
chr5	181323196	181323225	AC138035.1_intron_8	intron	lincRNA	chr5	181321843	181323900
chr5	181323251	181323292	AC138035.1_intron_8	intron	lincRNA	chr5	181321843	181323900
chr5	181323314	181323389	AC138035.1_intron_8	intron	lincRNA	chr5	181321843	181323900
chr5	181323467	181323509	AC138035.1_intron_8	intron	lincRNA	chr5	181321843	181323900
chr5	181323635	181323900	AC138035.1_intron_8	intron	lincRNA	chr5	181321843	181323900
chr5	181323901	181323959	AC138035.1_9	exon	lincRNA	chr5	181323901	181323959
chr5	181323960	181324051	AC138035.1_intron_9	intron	lincRNA	chr5	181323960	181324051
chr5	181324052	181324685	AC138035.1_10	exon	lincRNA	chr5	181324052	181324685
chr5	181329049	181331839	AC138035.3_1	exon	processed_pseudogene	chr5	181329049	181331839
chr5	181329241	181329590	AC138035.2_1	exon	lincRNA	chr5	181329241	181329590
chr5	181329591	181333741	AC138035.2_intron_1	intron	lincRNA	chr5	181329591	181333741
chr5	181333742	181333911	AC138035.2_2	exon	lincRNA	chr5	181333742	181333911
chr5	181338485	181338610	AC138035.2_intron_2	intron	lincRNA	chr5	181333912	181342004
chr5	181338679	181338855	AC138035.2_intron_2	intron	lincRNA	chr5	181333912	181342004
chr5	181338904	181338939	AC138035.2_intron_2	intron	lincRNA	chr5	181333912	181342004
chr5	181333912	181338452	AC138035.2_intron_2	intron	lincRNA	chr5	181333912	181342004
chr5	181378695	181378984	WBP1LP4_1	exon	processed_pseudogene	chr5	181378695	181379038
chr6	24814845	24815261	RIPOR2_intron_2	intron	protein_coding	chr6	24809808	24818540
chr6	26686241	26686657	AL513548.1_1	exon	lincRNA	chr6	26686241	26687964
chr6	26686680	26687964	AL513548.1_1	exon	lincRNA	chr6	26686241	26687964
chr6	51877008	51877111	PKHD1_intron_22	intron	protein_coding	chr6	51870640	51883091
chr6	51877437	51877641	PKHD1_intron_22	intron	protein_coding	chr6	51870640	51883091
chr7	12704	12822	AC215522.3_1	exon	lincRNA	chr7	12704	12822
chr7	12823	13699	AC215522.3_intron_1	intron	lincRNA	chr7	12823	24312
chr7	14329	14361	AC215522.3_intron_1	intron	lincRNA	chr7	12823	24312
chr7	14639	14672	AC215522.3_intron_1	intron	lincRNA	chr7	12823	24312
chr7	15114	15149	AC215522.3_intron_1	intron	lincRNA	chr7	12823	24312
chr7	19212	20578	AC215522.3_intron_1	intron	lincRNA	chr7	12823	24312
chr7	21772	21824	AC215522.3_intron_1	intron	lincRNA	chr7	12823	24312
chr7	19212	19617	AC215522.2_intron_1	intron	processed_transcript	chr7	19173	19617
chr7	19618	19895	AC215522.2_2	exon	processed_transcript	chr7	19618	19895
chr7	19896	20578	AC215522.2_intron_2	intron	processed_transcript	chr7	19896	20832
chr7	21772	21824	AC215522.2_intron_3	intron	processed_transcript	chr7	21030	26287
chr7	63332903	63333001	AC006455.1_intron_1	intron	lincRNA	chr7	63326901	63345958
chr7	63333212	63333238	AC006455.1_intron_1	intron	lincRNA	chr7	63326901	63345958
chr7	63334000	63334040	AC006455.1_intron_1	intron	lincRNA	chr7	63326901	63345958
chr7	63334174	63334249	AC006455.1_intron_1	intron	lincRNA	chr7	63326901	63345958
chr7	63334273	63334347	AC006455.1_intron_1	intron	lincRNA	chr7	63326901	63345958
chr7	63334379	63334557	AC006455.1_intron_1	intron	lincRNA	chr7	63326901	63345958
chr7	63334579	63334764	AC006455.1_intron_1	intron	lincRNA	chr7	63326901	63345958
chr7	63335047	63335080	AC006455.1_intron_1	intron	lincRNA	chr7	63326901	63345958
chr7	63335507	63335563	AC006455.1_intron_1	intron	lincRNA	chr7	63326901	63345958
chr7	63336703	63338662	AC006455.1_intron_1	intron	lincRNA	chr7	63326901	63345958
chr7	63338691	63338832	AC006455.1_intron_1	intron	lincRNA	chr7	63326901	63345958
chr7	63338895	63339426	AC006455.1_intron_1	intron	lincRNA	chr7	63326901	63345958
chr7	63339450	63339511	AC006455.1_intron_1	intron	lincRNA	chr7	63326901	63345958
chr7	63340121	63340166	AC006455.1_intron_1	intron	lincRNA	chr7	63326901	63345958
chr7	63340220	63340300	AC006455.1_intron_1	intron	lincRNA	chr7	63326901	63345958
chr7	63340588	63340647	AC006455.1_intron_1	intron	lincRNA	chr7	63326901	63345958
chr7	63340765	63340965	AC006455.1_intron_1	intron	lincRNA	chr7	63326901	63345958
chr7	63340996	63341047	AC006455.1_intron_1	intron	lincRNA	chr7	63326901	63345958
chr7	63344006	63344063	AC006455.1_intron_1	intron	lincRNA	chr7	63326901	63345958
chr7	63344184	63344242	AC006455.1_intron_1	intron	lincRNA	chr7	63326901	63345958
chr7	63344321	63344390	AC006455.1_intron_1	intron	lincRNA	chr7	63326901	63345958
chr7	63344480	63345598	AC006455.1_intron_1	intron	lincRNA	chr7	63326901	63345958
chr7	63345621	63345700	AC006455.1_intron_1	intron	lincRNA	chr7	63326901	63345958
chr7	63345726	63345958	AC006455.1_intron_1	intron	lincRNA	chr7	63326901	63345958
chr7	63345959	63346169	AC006455.1_2	exon	lincRNA	chr7	63345959	63346169
chr7	63346170	63347430	AC006455.1_intron_2	intron	lincRNA	chr7	63346170	63354245
chr7	63347983	63348020	AC006455.1_intron_2	intron	lincRNA	chr7	63346170	63354245
chr7	63348167	63348195	AC006455.1_intron_2	intron	lincRNA	chr7	63346170	63354245
chr7	63348495	63348613	AC006455.1_intron_2	intron	lincRNA	chr7	63346170	63354245
chr7	63348691	63348727	AC006455.1_intron_2	intron	lincRNA	chr7	63346170	63354245
chr7	63348748	63348781	AC006455.1_intron_2	intron	lincRNA	chr7	63346170	63354245
chr7	63348809	63348864	AC006455.1_intron_2	intron	lincRNA	chr7	63346170	63354245
chr7	63348891	63348992	AC006455.1_intron_2	intron	lincRNA	chr7	63346170	63354245
chr7	63345840	63346732	AC006455.6_1	exon	processed_pseudogene	chr7	63345840	63346732
chr7	63348901	63348992	AC006455.5_1	exon	processed_transcript	chr7	63348901	63351014
chr7	63400842	63400882	AC073188.2_intron_1	intron	lincRNA	chr7	63393868	63401940
chr7	63400943	63401940	AC073188.2_intron_1	intron	lincRNA	chr7	63393868	63401940
chr7	63401941	63402151	AC073188.2_2	exon	lincRNA	chr7	63401941	63402151
chr7	63402152	63403343	AC073188.2_intron_2	intron	lincRNA	chr7	63402152	63421222
chr7	63403366	63403400	AC073188.2_intron_2	intron	lincRNA	chr7	63402152	63421222
chr7	63403423	63403498	AC073188.2_intron_2	intron	lincRNA	chr7	63402152	63421222
chr7	63403528	63403555	AC073188.2_intron_2	intron	lincRNA	chr7	63402152	63421222
chr7	63403580	63403644	AC073188.2_intron_2	intron	lincRNA	chr7	63402152	63421222
chr7	63403690	63403827	AC073188.2_intron_2	intron	lincRNA	chr7	63402152	63421222
chr7	63403857	63404351	AC073188.2_intron_2	intron	lincRNA	chr7	63402152	63421222
chr7	63404381	63404804	AC073188.2_intron_2	intron	lincRNA	chr7	63402152	63421222
chr7	63404825	63404962	AC073188.2_intron_2	intron	lincRNA	chr7	63402152	63421222
chr7	63405051	63405083	AC073188.2_intron_2	intron	lincRNA	chr7	63402152	63421222
chr7	63405228	63405260	AC073188.2_intron_2	intron	lincRNA	chr7	63402152	63421222
chr7	63405501	63405548	AC073188.2_intron_2	intron	lincRNA	chr7	63402152	63421222
chr7	63405650	63405674	AC073188.2_intron_2	intron	lincRNA	chr7	63402152	63421222
chr7	63405769	63405795	AC073188.2_intron_2	intron	lincRNA	chr7	63402152	63421222
chr7	63405819	63405867	AC073188.2_intron_2	intron	lincRNA	chr7	63402152	63421222
chr7	63420954	63421064	AC073188.2_intron_2	intron	lincRNA	chr7	63402152	63421222
chr7	63421167	63421222	AC073188.2_intron_2	intron	lincRNA	chr7	63402152	63421222
chr7	63405967	63420699	AC073188.2_intron_2	intron	lincRNA	chr7	63402152	63421222
chr7	63401385	63402271	VN1R33P_1	exon	unitary_pseudogene	chr7	63401385	63402271
chr7	63404842	63404962	ARAFP2_1	exon	processed_pseudogene	chr7	63404842	63405400
chr7	63405051	63405083	ARAFP2_1	exon	processed_pseudogene	chr7	63404842	63405400
chr7	63405228	63405260	ARAFP2_1	exon	processed_pseudogene	chr7	63404842	63405400
chr7	63621090	63621169	MIR4283-2_1	exon	miRNA	chr7	63621090	63621169
chr7	63632608	63632641	AC006015.1_1	exon	unprocessed_pseudogene	chr7	63632608	63632778
chr7	63632989	63633016	AC006015.1_intron_1	intron	unprocessed_pseudogene	chr7	63632779	63635532
chr7	63633134	63633205	AC006015.1_intron_1	intron	unprocessed_pseudogene	chr7	63632779	63635532
chr7	63633290	63633313	AC006015.1_intron_1	intron	unprocessed_pseudogene	chr7	63632779	63635532
chr7	63633400	63633441	AC006015.1_intron_1	intron	unprocessed_pseudogene	chr7	63632779	63635532
chr7	63633545	63633592	AC006015.1_intron_1	intron	unprocessed_pseudogene	chr7	63632779	63635532
chr7	63633673	63633724	AC006015.1_intron_1	intron	unprocessed_pseudogene	chr7	63632779	63635532
chr7	63633900	63634000	AC006015.1_intron_1	intron	unprocessed_pseudogene	chr7	63632779	63635532
chr7	63634131	63634165	AC006015.1_intron_1	intron	unprocessed_pseudogene	chr7	63632779	63635532
chr7	63634250	63634398	AC006015.1_intron_1	intron	unprocessed_pseudogene	chr7	63632779	63635532
chr7	63634541	63634565	AC006015.1_intron_1	intron	unprocessed_pseudogene	chr7	63632779	63635532
chr7	63634608	63634671	AC006015.1_intron_1	intron	unprocessed_pseudogene	chr7	63632779	63635532
chr7	63634697	63634786	AC006015.1_intron_1	intron	unprocessed_pseudogene	chr7	63632779	63635532
chr7	63634819	63634843	AC006015.1_intron_1	intron	unprocessed_pseudogene	chr7	63632779	63635532
chr7	73029021	73029108	SPDYE8P_intron_7	intron	transcribed_unprocessed_pseudogene	chr7	73028420	73029643
chr7	73029133	73029163	SPDYE8P_intron_7	intron	transcribed_unprocessed_pseudogene	chr7	73028420	73029643
chr7	73029193	73029228	SPDYE8P_intron_7	intron	transcribed_unprocessed_pseudogene	chr7	73028420	73029643
chr7	73029252	73029296	SPDYE8P_intron_7	intron	transcribed_unprocessed_pseudogene	chr7	73028420	73029643
chr7	73029330	73029437	SPDYE8P_intron_7	intron	transcribed_unprocessed_pseudogene	chr7	73028420	73029643
chr7	73029473	73029528	SPDYE8P_intron_7	intron	transcribed_unprocessed_pseudogene	chr7	73028420	73029643
chr7	73029736	73029766	SPDYE8P_8	exon	transcribed_unprocessed_pseudogene	chr7	73029644	73029766
chr7	73037371	73037525	AC211476.3_1	exon	unprocessed_pseudogene	chr7	73037371	73037525
chr7	73037526	73037582	AC211476.3_intron_1	intron	unprocessed_pseudogene	chr7	73037526	73039414
chr7	73037798	73037823	AC211476.3_intron_1	intron	unprocessed_pseudogene	chr7	73037526	73039414
chr7	73037852	73037880	AC211476.3_intron_1	intron	unprocessed_pseudogene	chr7	73037526	73039414
chr7	73038214	73038250	AC211476.3_intron_1	intron	unprocessed_pseudogene	chr7	73037526	73039414
chr7	73038619	73038656	AC211476.3_intron_1	intron	unprocessed_pseudogene	chr7	73037526	73039414
chr7	73041117	73041236	AC211476.3_intron_3	intron	unprocessed_pseudogene	chr7	73039782	73041236
chr7	73041237	73041292	AC211476.3_4	exon	unprocessed_pseudogene	chr7	73041237	73041421
chr7	73041599	73042497	AC211476.3_intron_4	intron	unprocessed_pseudogene	chr7	73041422	73044470
chr7	73042603	73044470	AC211476.3_intron_4	intron	unprocessed_pseudogene	chr7	73041422	73044470
chr7	73044471	73044560	AC211476.3_5	exon	unprocessed_pseudogene	chr7	73044471	73044560
chr7	73044561	73049148	AC211476.3_intron_5	intron	unprocessed_pseudogene	chr7	73044561	73049148
chr7	73049149	73049246	AC211476.3_6	exon	unprocessed_pseudogene	chr7	73049149	73049246
chr7	73048480	73049343	SPDYE11_1	exon	transcribed_unprocessed_pseudogene	chr7	73048480	73049343
chr7	73049344	73050195	SPDYE11_intron_1	intron	transcribed_unprocessed_pseudogene	chr7	73049344	73050195
chr7	73050196	73050301	SPDYE11_2	exon	transcribed_unprocessed_pseudogene	chr7	73050196	73050301
chr7	73050302	73050422	SPDYE11_intron_2	intron	transcribed_unprocessed_pseudogene	chr7	73050302	73050422
chr7	73050423	73050667	SPDYE11_3	exon	transcribed_unprocessed_pseudogene	chr7	73050423	73050667
chr7	73050668	73052367	SPDYE11_intron_3	intron	transcribed_unprocessed_pseudogene	chr7	73050668	73052367
chr7	73052368	73052454	SPDYE11_4	exon	transcribed_unprocessed_pseudogene	chr7	73052368	73052454
chr7	73052455	73053680	SPDYE11_intron_4	intron	transcribed_unprocessed_pseudogene	chr7	73052455	73053680
chr7	73053681	73053740	SPDYE11_5	exon	transcribed_unprocessed_pseudogene	chr7	73053681	73053740
chr7	73053741	73054772	SPDYE11_intron_5	intron	transcribed_unprocessed_pseudogene	chr7	73053741	73054772
chr7	73054773	73055028	SPDYE11_6	exon	transcribed_unprocessed_pseudogene	chr7	73054773	73055028
chr7	73055029	73055980	SPDYE11_intron_6	intron	transcribed_unprocessed_pseudogene	chr7	73055029	73055980
chr7	73055981	73056564	SPDYE11_7	exon	transcribed_unprocessed_pseudogene	chr7	73055981	73056564
chr7	73056565	73057788	SPDYE11_intron_7	intron	transcribed_unprocessed_pseudogene	chr7	73056565	73057788
chr7	73057789	73057911	SPDYE11_8	exon	transcribed_unprocessed_pseudogene	chr7	73057789	73057911
chr7	73065529	73065670	AC211476.4_1	exon	unprocessed_pseudogene	chr7	73065529	73065670
chr7	73065671	73067560	AC211476.4_intron_1	intron	unprocessed_pseudogene	chr7	73065671	73067560
chr7	73067561	73067648	AC211476.4_2	exon	unprocessed_pseudogene	chr7	73067561	73067648
chr7	73067649	73067823	AC211476.4_intron_2	intron	unprocessed_pseudogene	chr7	73067649	73067823
chr7	73067824	73067927	AC211476.4_3	exon	unprocessed_pseudogene	chr7	73067824	73067927
chr7	73067928	73069346	AC211476.4_intron_3	intron	unprocessed_pseudogene	chr7	73067928	73069346
chr7	73069347	73069531	AC211476.4_4	exon	unprocessed_pseudogene	chr7	73069347	73069531
chr7	73069532	73072580	AC211476.4_intron_4	intron	unprocessed_pseudogene	chr7	73069532	73072580
chr7	73072581	73072670	AC211476.4_5	exon	unprocessed_pseudogene	chr7	73072581	73072670
chr7	73072671	73077258	AC211476.4_intron_5	intron	unprocessed_pseudogene	chr7	73072671	73077258
chr7	73077259	73077353	AC211476.4_6	exon	unprocessed_pseudogene	chr7	73077259	73077353
chr7	73076165	73077453	SPDYE9P_1	exon	transcribed_unprocessed_pseudogene	chr7	73076165	73077453
chr7	73077454	73078305	SPDYE9P_intron_1	intron	transcribed_unprocessed_pseudogene	chr7	73077454	73078305
chr7	73078306	73078411	SPDYE9P_2	exon	transcribed_unprocessed_pseudogene	chr7	73078306	73078411
chr7	73078412	73078532	SPDYE9P_intron_2	intron	transcribed_unprocessed_pseudogene	chr7	73078412	73078532
chr7	73078533	73078777	SPDYE9P_3	exon	transcribed_unprocessed_pseudogene	chr7	73078533	73078777
chr7	73078778	73080481	SPDYE9P_intron_3	intron	transcribed_unprocessed_pseudogene	chr7	73078778	73080481
chr7	73080482	73080568	SPDYE9P_4	exon	transcribed_unprocessed_pseudogene	chr7	73080482	73080568
chr7	73080569	73081794	SPDYE9P_intron_4	intron	transcribed_unprocessed_pseudogene	chr7	73080569	73081794
chr7	73081795	73082095	SPDYE9P_5	exon	transcribed_unprocessed_pseudogene	chr7	73081795	73082095
chr7	73082096	73082886	SPDYE9P_intron_5	intron	transcribed_unprocessed_pseudogene	chr7	73082096	73082886
chr7	73082887	73083106	SPDYE9P_6	exon	transcribed_unprocessed_pseudogene	chr7	73082887	73083106
chr7	73083107	73084107	SPDYE9P_intron_6	intron	transcribed_unprocessed_pseudogene	chr7	73083107	73084107
chr7	73084108	73084691	SPDYE9P_7	exon	transcribed_unprocessed_pseudogene	chr7	73084108	73084691
chr7	73084692	73085915	SPDYE9P_intron_7	intron	transcribed_unprocessed_pseudogene	chr7	73084692	73085915
chr7	73085916	73086038	SPDYE9P_8	exon	transcribed_unprocessed_pseudogene	chr7	73085916	73086038
chr7	73093657	73093787	PMS2P6_1	exon	unprocessed_pseudogene	chr7	73093657	73093796
chr7	73093817	73094275	PMS2P6_intron_1	intron	unprocessed_pseudogene	chr7	73093797	73095680
chr7	73094301	73094529	PMS2P6_intron_1	intron	unprocessed_pseudogene	chr7	73093797	73095680
chr7	74812953	74812981	GTF2IRD2_intron_10	intron	protein_coding	chr7	74812817	74819552
chr7	74813274	74813311	GTF2IRD2_intron_10	intron	protein_coding	chr7	74812817	74819552
chr7	74813336	74815854	GTF2IRD2_intron_10	intron	protein_coding	chr7	74812817	74819552
chr7	75201017	75201042	GTF2IP1_intron_14	intron	transcribed_unprocessed_pseudogene	chr7	75200180	75201119
chr7	75201065	75201119	GTF2IP1_intron_14	intron	transcribed_unprocessed_pseudogene	chr7	75200180	75201119
chr7	75201120	75201155	GTF2IP1_15	exon	transcribed_unprocessed_pseudogene	chr7	75201120	75201304
chr7	75201187	75201242	GTF2IP1_15	exon	transcribed_unprocessed_pseudogene	chr7	75201120	75201304
chr7	75201354	75201406	GTF2IP1_intron_15	intron	transcribed_unprocessed_pseudogene	chr7	75201305	75201552
chr7	75201470	75201552	GTF2IP1_intron_15	intron	transcribed_unprocessed_pseudogene	chr7	75201305	75201552
chr7	75201553	75201718	GTF2IP1_16	exon	transcribed_unprocessed_pseudogene	chr7	75201553	75201718
chr7	75201719	75201863	GTF2IP1_intron_16	intron	transcribed_unprocessed_pseudogene	chr7	75201719	75201863
chr7	75201864	75201923	GTF2IP1_17	exon	transcribed_unprocessed_pseudogene	chr7	75201864	75201923
chr7	75201924	75202540	GTF2IP1_intron_17	intron	transcribed_unprocessed_pseudogene	chr7	75201924	75202540
chr7	75202541	75202613	GTF2IP1_18	exon	transcribed_unprocessed_pseudogene	chr7	75202541	75202613
chr7	75203281	75203314	GTF2IP1_intron_18	intron	transcribed_unprocessed_pseudogene	chr7	75202614	75205993
chr7	75203338	75203410	GTF2IP1_intron_18	intron	transcribed_unprocessed_pseudogene	chr7	75202614	75205993
chr7	75203431	75204113	GTF2IP1_intron_18	intron	transcribed_unprocessed_pseudogene	chr7	75202614	75205993
chr7	75204135	75204309	GTF2IP1_intron_18	intron	transcribed_unprocessed_pseudogene	chr7	75202614	75205993
chr7	75204336	75204422	GTF2IP1_intron_18	intron	transcribed_unprocessed_pseudogene	chr7	75202614	75205993
chr7	75204459	75204703	GTF2IP1_intron_18	intron	transcribed_unprocessed_pseudogene	chr7	75202614	75205993
chr7	75204725	75204768	GTF2IP1_intron_18	intron	transcribed_unprocessed_pseudogene	chr7	75202614	75205993
chr7	75204790	75204959	GTF2IP1_intron_18	intron	transcribed_unprocessed_pseudogene	chr7	75202614	75205993
chr7	75205011	75205045	GTF2IP1_intron_18	intron	transcribed_unprocessed_pseudogene	chr7	75202614	75205993
chr7	75205066	75205092	GTF2IP1_intron_18	intron	transcribed_unprocessed_pseudogene	chr7	75202614	75205993
chr7	75205254	75205344	GTF2IP1_intron_18	intron	transcribed_unprocessed_pseudogene	chr7	75202614	75205993
chr7	75205372	75205993	GTF2IP1_intron_18	intron	transcribed_unprocessed_pseudogene	chr7	75202614	75205993
chr7	75202614	75203198	GTF2IP1_intron_18	intron	transcribed_unprocessed_pseudogene	chr7	75202614	75205993
chr7	75205994	75206260	GTF2IP1_19	exon	transcribed_unprocessed_pseudogene	chr7	75205994	75206260
chr7	75206261	75207954	GTF2IP1_intron_19	intron	transcribed_unprocessed_pseudogene	chr7	75206261	75207954
chr7	75207955	75208014	GTF2IP1_20	exon	transcribed_unprocessed_pseudogene	chr7	75207955	75208014
chr7	75208015	75209374	GTF2IP1_intron_20	intron	transcribed_unprocessed_pseudogene	chr7	75208015	75209374
chr7	75209375	75209559	GTF2IP1_21	exon	transcribed_unprocessed_pseudogene	chr7	75209375	75209559
chr7	75209560	75210526	GTF2IP1_intron_21	intron	transcribed_unprocessed_pseudogene	chr7	75209560	75210526
chr7	75210527	75210599	GTF2IP1_22	exon	transcribed_unprocessed_pseudogene	chr7	75210527	75210599
chr7	75210600	75212077	GTF2IP1_intron_22	intron	transcribed_unprocessed_pseudogene	chr7	75210600	75212077
chr7	75212078	75212137	GTF2IP1_23	exon	transcribed_unprocessed_pseudogene	chr7	75212078	75212137
chr7	75212138	75213404	GTF2IP1_intron_23	intron	transcribed_unprocessed_pseudogene	chr7	75212138	75213404
chr7	75213405	75213589	GTF2IP1_24	exon	transcribed_unprocessed_pseudogene	chr7	75213405	75213589
chr7	75213590	75215754	GTF2IP1_intron_24	intron	transcribed_unprocessed_pseudogene	chr7	75213590	75215754
chr7	75215755	75215821	GTF2IP1_25	exon	transcribed_unprocessed_pseudogene	chr7	75215755	75215821
chr7	75215822	75217152	GTF2IP1_intron_25	intron	transcribed_unprocessed_pseudogene	chr7	75215822	75217152
chr7	75217153	75217264	GTF2IP1_26	exon	transcribed_unprocessed_pseudogene	chr7	75217153	75217264
chr7	75217265	75218161	GTF2IP1_intron_26	intron	transcribed_unprocessed_pseudogene	chr7	75217265	75237291
chr7	75218243	75218346	GTF2IP1_intron_26	intron	transcribed_unprocessed_pseudogene	chr7	75217265	75237291
chr7	75218381	75218412	GTF2IP1_intron_26	intron	transcribed_unprocessed_pseudogene	chr7	75217265	75237291
chr7	75218447	75218470	GTF2IP1_intron_26	intron	transcribed_unprocessed_pseudogene	chr7	75217265	75237291
chr7	75218592	75218617	GTF2IP1_intron_26	intron	transcribed_unprocessed_pseudogene	chr7	75217265	75237291
chr7	75218638	75218758	GTF2IP1_intron_26	intron	transcribed_unprocessed_pseudogene	chr7	75217265	75237291
chr7	75218885	75218919	GTF2IP1_intron_26	intron	transcribed_unprocessed_pseudogene	chr7	75217265	75237291
chr7	75218968	75219041	GTF2IP1_intron_26	intron	transcribed_unprocessed_pseudogene	chr7	75217265	75237291
chr7	75219109	75219160	GTF2IP1_intron_26	intron	transcribed_unprocessed_pseudogene	chr7	75217265	75237291
chr7	75219211	75219288	GTF2IP1_intron_26	intron	transcribed_unprocessed_pseudogene	chr7	75217265	75237291
chr7	75219383	75219458	GTF2IP1_intron_26	intron	transcribed_unprocessed_pseudogene	chr7	75217265	75237291
chr7	75203926	75204113	PHBP6_1	exon	processed_pseudogene	chr7	75203926	75204711
chr7	75204135	75204309	PHBP6_1	exon	processed_pseudogene	chr7	75203926	75204711
chr7	75204336	75204422	PHBP6_1	exon	processed_pseudogene	chr7	75203926	75204711
chr7	75204459	75204703	PHBP6_1	exon	processed_pseudogene	chr7	75203926	75204711
chr7	75309144	75309300	SPDYE14P_1	exon	unprocessed_pseudogene	chr7	75309144	75309300
chr7	75309301	75310294	SPDYE14P_intron_1	intron	unprocessed_pseudogene	chr7	75309301	75310294
chr7	75310295	75310514	SPDYE14P_2	exon	unprocessed_pseudogene	chr7	75310295	75310514
chr7	75310515	75311545	SPDYE14P_intron_2	intron	unprocessed_pseudogene	chr7	75310515	75311545
chr7	75311546	75311605	SPDYE14P_3	exon	unprocessed_pseudogene	chr7	75311546	75311605
chr7	75311606	75312831	SPDYE14P_intron_3	intron	unprocessed_pseudogene	chr7	75311606	75312831
chr7	75312832	75312918	SPDYE14P_4	exon	unprocessed_pseudogene	chr7	75312832	75312918
chr7	75312919	75314622	SPDYE14P_intron_4	intron	unprocessed_pseudogene	chr7	75312919	75314622
chr7	75314623	75314867	SPDYE14P_5	exon	unprocessed_pseudogene	chr7	75314623	75314867
chr7	75314868	75314988	SPDYE14P_intron_5	intron	unprocessed_pseudogene	chr7	75314868	75314988
chr7	75314989	75315046	SPDYE14P_6	exon	unprocessed_pseudogene	chr7	75314989	75315046
chr7	75316048	75316140	AC211486.3_1	exon	unprocessed_pseudogene	chr7	75316048	75316140
chr7	75316141	75323867	AC211486.3_intron_1	intron	unprocessed_pseudogene	chr7	75316141	75323867
chr7	75323868	75324054	AC211486.3_2	exon	unprocessed_pseudogene	chr7	75323868	75324054
chr7	75324055	75325362	AC211486.3_intron_2	intron	unprocessed_pseudogene	chr7	75324055	75325362
chr7	75325363	75325476	AC211486.3_3	exon	unprocessed_pseudogene	chr7	75325363	75325476
chr7	75325477	75325641	AC211486.3_intron_3	intron	unprocessed_pseudogene	chr7	75325477	75325641
chr7	75325642	75325729	AC211486.3_4	exon	unprocessed_pseudogene	chr7	75325642	75325729
chr7	75325730	75327622	AC211486.3_intron_4	intron	unprocessed_pseudogene	chr7	75325730	75327622
chr7	75327623	75327765	AC211486.3_5	exon	unprocessed_pseudogene	chr7	75327623	75327765
chr7	75342783	75342837	SPDYE15P_6	exon	unprocessed_pseudogene	chr7	75342591	75342837
chr7	75342838	75342952	SPDYE15P_intron_6	intron	unprocessed_pseudogene	chr7	75342838	75342952
chr7	75342953	75343013	SPDYE15P_7	exon	unprocessed_pseudogene	chr7	75342953	75343013
chr7	75344364	75345335	PMS2P2_intron_1	intron	unprocessed_pseudogene	chr7	75344108	75351834
chr7	75346471	75347717	PMS2P2_intron_1	intron	unprocessed_pseudogene	chr7	75344108	75351834
chr7	75348218	75349005	PMS2P2_intron_1	intron	unprocessed_pseudogene	chr7	75344108	75351834
chr7	75349148	75349196	PMS2P2_intron_1	intron	unprocessed_pseudogene	chr7	75344108	75351834
chr7	75349318	75349376	PMS2P2_intron_1	intron	unprocessed_pseudogene	chr7	75344108	75351834
chr7	75349531	75349564	PMS2P2_intron_1	intron	unprocessed_pseudogene	chr7	75344108	75351834
chr7	75350387	75350423	PMS2P2_intron_1	intron	unprocessed_pseudogene	chr7	75344108	75351834
chr7	143625215	143628047	TCAF2_intron_1	intron	protein_coding	chr7	143621021	143702979
chr7	143628193	143628221	TCAF2_intron_1	intron	protein_coding	chr7	143621021	143702979
chr7	143628368	143628396	TCAF2_intron_1	intron	protein_coding	chr7	143621021	143702979
chr7	143628956	143636970	TCAF2_intron_1	intron	protein_coding	chr7	143621021	143702979
chr7	143637046	143637125	TCAF2_intron_1	intron	protein_coding	chr7	143621021	143702979
chr7	143637155	143637243	TCAF2_intron_1	intron	protein_coding	chr7	143621021	143702979
chr7	143637276	143637356	TCAF2_intron_1	intron	protein_coding	chr7	143621021	143702979
chr7	143637409	143637477	TCAF2_intron_1	intron	protein_coding	chr7	143621021	143702979
chr7	143637556	143637590	TCAF2_intron_1	intron	protein_coding	chr7	143621021	143702979
chr7	143638756	143638787	TCAF2_intron_1	intron	protein_coding	chr7	143621021	143702979
chr7	143638908	143638989	TCAF2_intron_1	intron	protein_coding	chr7	143621021	143702979
chr7	143639070	143639113	TCAF2_intron_1	intron	protein_coding	chr7	143621021	143702979
chr7	143639298	143640026	TCAF2_intron_1	intron	protein_coding	chr7	143621021	143702979
chr7	143640302	143640360	TCAF2_intron_1	intron	protein_coding	chr7	143621021	143702979
chr7	143640515	143640605	TCAF2_intron_1	intron	protein_coding	chr7	143621021	143702979
chr7	143640627	143640707	TCAF2_intron_1	intron	protein_coding	chr7	143621021	143702979
chr7	143640953	143640983	TCAF2_intron_1	intron	protein_coding	chr7	143621021	143702979
chr7	143641071	143641748	TCAF2_intron_1	intron	protein_coding	chr7	143621021	143702979
chr7	143642512	143644509	TCAF2_intron_1	intron	protein_coding	chr7	143621021	143702979
chr7	143644989	143648169	TCAF2_intron_1	intron	protein_coding	chr7	143621021	143702979
chr7	143648334	143648910	TCAF2_intron_1	intron	protein_coding	chr7	143621021	143702979
chr7	143639298	143639669	TCAF2C_UTR_1	three_prime_UTR	protein_coding	chr7	143639230	143639669
chr7	143639669	143639924	TCAF2C_1	CDS	protein_coding	chr7	143639669	143639924
chr7	143639925	143640026	TCAF2C_intron_1	intron	protein_coding	chr7	143639925	143642638
chr7	143640302	143640360	TCAF2C_intron_1	intron	protein_coding	chr7	143639925	143642638
chr7	143640515	143640605	TCAF2C_intron_1	intron	protein_coding	chr7	143639925	143642638
chr7	143640627	143640707	TCAF2C_intron_1	intron	protein_coding	chr7	143639925	143642638
chr7	143640953	143640983	TCAF2C_intron_1	intron	protein_coding	chr7	143639925	143642638
chr7	143641071	143641748	TCAF2C_intron_1	intron	protein_coding	chr7	143639925	143642638
chr7	143642512	143642638	TCAF2C_intron_1	intron	protein_coding	chr7	143639925	143642638
chr7	143642639	143642977	TCAF2C_2	CDS	protein_coding	chr7	143642639	143642977
chr7	143642978	143643885	TCAF2C_intron_2	intron	protein_coding	chr7	143642978	143643885
chr7	143643886	143644126	TCAF2C_3	CDS	protein_coding	chr7	143643886	143644126
chr7	143644127	143644464	TCAF2C_intron_3	intron	protein_coding	chr7	143644127	143644464
chr7	143644465	143644509	TCAF2C_4	CDS	protein_coding	chr7	143644465	143644679
chr7	143644989	143645949	TCAF2C_intron_4	intron	protein_coding	chr7	143644680	143645949
chr7	143645950	143646048	TCAF2C_5	CDS	protein_coding	chr7	143645950	143646048
chr7	143646049	143646653	TCAF2C_intron_5	intron	protein_coding	chr7	143646049	143646653
chr7	143646654	143647646	TCAF2C_6	CDS	protein_coding	chr7	143646654	143647646
chr8	7238286	7238631	AF228730.3_1	exon	processed_pseudogene	chr8	7238286	7238631
chr8	7705182	7706113	OR7E154P_1	exon	unprocessed_pseudogene	chr8	7705182	7706113
chr8	7715954	7716002	FAM90A14P_intron_1	intron	unprocessed_pseudogene	chr8	7715566	7716058
chr8	7730739	7730861	FAM90A16P_1	exon	unprocessed_pseudogene	chr8	7730739	7730861
chr8	7730862	7731354	FAM90A16P_intron_1	intron	unprocessed_pseudogene	chr8	7730862	7731354
chr8	7731355	7731555	FAM90A16P_2	exon	unprocessed_pseudogene	chr8	7731355	7731555
chr8	7731556	7732012	FAM90A16P_intron_2	intron	unprocessed_pseudogene	chr8	7731556	7732012
chr8	7732013	7732122	FAM90A16P_3	exon	unprocessed_pseudogene	chr8	7732013	7732122
chr8	7732123	7732785	FAM90A16P_intron_3	intron	unprocessed_pseudogene	chr8	7732123	7732785
chr8	7732786	7733749	FAM90A16P_4	exon	unprocessed_pseudogene	chr8	7732786	7733749
chr8	7738387	7738509	FAM90A8P_1	exon	unprocessed_pseudogene	chr8	7738387	7738509
chr8	7738510	7739002	FAM90A8P_intron_1	intron	unprocessed_pseudogene	chr8	7738510	7739002
chr8	7739003	7739203	FAM90A8P_2	exon	unprocessed_pseudogene	chr8	7739003	7739203
chr8	7739204	7739659	FAM90A8P_intron_2	intron	unprocessed_pseudogene	chr8	7739204	7739659
chr8	7739660	7739769	FAM90A8P_3	exon	unprocessed_pseudogene	chr8	7739660	7739769
chr8	7739770	7740432	FAM90A8P_intron_3	intron	unprocessed_pseudogene	chr8	7739770	7740432
chr8	7740433	7741396	FAM90A8P_4	exon	unprocessed_pseudogene	chr8	7740433	7741396
chr8	7746034	7746156	FAM90A17P_1	exon	unprocessed_pseudogene	chr8	7746034	7746156
chr8	7746157	7746649	FAM90A17P_intron_1	intron	unprocessed_pseudogene	chr8	7746157	7746649
chr8	7746650	7746850	FAM90A17P_2	exon	unprocessed_pseudogene	chr8	7746650	7746850
chr8	7746851	7747307	FAM90A17P_intron_2	intron	unprocessed_pseudogene	chr8	7746851	7747307
chr8	7747308	7747417	FAM90A17P_3	exon	unprocessed_pseudogene	chr8	7747308	7747417
chr8	7747418	7748080	FAM90A17P_intron_3	intron	unprocessed_pseudogene	chr8	7747418	7748080
chr8	7748081	7749606	FAM90A17P_4	exon	unprocessed_pseudogene	chr8	7748081	7749606
chr8	7755875	7756140	FAM90A19P_4	exon	unprocessed_pseudogene	chr8	7755729	7756692
chr8	7756201	7756321	FAM90A19P_4	exon	unprocessed_pseudogene	chr8	7755729	7756692
chr8	7849164	7849898	SPAG11A_intron_2	intron	protein_coding	chr8	7848844	7850014
chr8	7849920	7850014	SPAG11A_intron_2	intron	protein_coding	chr8	7848844	7850014
chr8	7850101	7850143	SPAG11A_3	CDS	protein_coding	chr8	7850015	7850143
chr8	7850143	7850222	SPAG11A_UTR_2	three_prime_UTR	protein_coding	chr8	7850143	7850436
chr8	7850297	7850357	SPAG11A_UTR_2	three_prime_UTR	protein_coding	chr8	7850143	7850436
chr8	7850380	7850436	SPAG11A_UTR_2	three_prime_UTR	protein_coding	chr8	7850143	7850436
chr8	7850437	7850524	SPAG11A_intron_3	intron	protein_coding	chr8	7850437	7859176
chr8	7850596	7850824	SPAG11A_intron_3	intron	protein_coding	chr8	7850437	7859176
chr8	7853342	7853473	SPAG11A_intron_3	intron	protein_coding	chr8	7850437	7859176
chr8	7853510	7853534	SPAG11A_intron_3	intron	protein_coding	chr8	7850437	7859176
chr8	7853754	7853779	SPAG11A_intron_3	intron	protein_coding	chr8	7850437	7859176
chr8	7853815	7853895	SPAG11A_intron_3	intron	protein_coding	chr8	7850437	7859176
chr8	7853955	7854016	SPAG11A_intron_3	intron	protein_coding	chr8	7850437	7859176
chr8	7854047	7854136	SPAG11A_intron_3	intron	protein_coding	chr8	7850437	7859176
chr8	7854175	7854215	SPAG11A_intron_3	intron	protein_coding	chr8	7850437	7859176
chr8	7854770	7854831	SPAG11A_intron_3	intron	protein_coding	chr8	7850437	7859176
chr8	7855010	7855033	SPAG11A_intron_3	intron	protein_coding	chr8	7850437	7859176
chr8	7855113	7855144	SPAG11A_intron_3	intron	protein_coding	chr8	7850437	7859176
chr8	7855246	7855347	SPAG11A_intron_3	intron	protein_coding	chr8	7850437	7859176
chr8	7855429	7855469	SPAG11A_intron_3	intron	protein_coding	chr8	7850437	7859176
chr8	7855627	7855770	SPAG11A_intron_3	intron	protein_coding	chr8	7850437	7859176
chr8	7855842	7855892	SPAG11A_intron_3	intron	protein_coding	chr8	7850437	7859176
chr8	7856026	7858734	SPAG11A_intron_3	intron	protein_coding	chr8	7850437	7859176
chr8	7858775	7858986	SPAG11A_intron_3	intron	protein_coding	chr8	7850437	7859176
chr8	7859258	7859285	SPAG11A_4	CDS	protein_coding	chr8	7859230	7859285
chr8	7859286	7860345	SPAG11A_intron_4	intron	protein_coding	chr8	7859286	7860345
chr8	7860346	7860422	SPAG11A_5	CDS	protein_coding	chr8	7860346	7860422
chr8	7860423	7860644	SPAG11A_intron_5	intron	protein_coding	chr8	7860423	7860644
chr8	7860667	7860982	SPAG11A_UTR_4	three_prime_UTR	protein_coding	chr8	7860667	7860982
chr8	7860983	7862239	SPAG11A_intron_6	intron	protein_coding	chr8	7860983	7863499
chr8	7862316	7862406	SPAG11A_intron_6	intron	protein_coding	chr8	7860983	7863499
chr8	7862569	7862612	SPAG11A_intron_6	intron	protein_coding	chr8	7860983	7863499
chr8	7862645	7862669	SPAG11A_intron_6	intron	protein_coding	chr8	7860983	7863499
chr8	7862872	7863015	SPAG11A_intron_6	intron	protein_coding	chr8	7860983	7863499
chr8	7863049	7863097	SPAG11A_intron_6	intron	protein_coding	chr8	7860983	7863499
chr8	7863167	7863201	SPAG11A_intron_6	intron	protein_coding	chr8	7860983	7863499
chr8	7863256	7863307	SPAG11A_intron_6	intron	protein_coding	chr8	7860983	7863499
chr8	7863337	7863388	SPAG11A_intron_6	intron	protein_coding	chr8	7860983	7863499
chr8	8012401	8013304	FAM90A11P_1	exon	unprocessed_pseudogene	chr8	8011782	8013304
chr8	8013305	8013967	FAM90A11P_intron_1	intron	unprocessed_pseudogene	chr8	8013305	8013967
chr8	8013968	8014077	FAM90A11P_2	exon	unprocessed_pseudogene	chr8	8013968	8014077
chr8	8014078	8014534	FAM90A11P_intron_2	intron	unprocessed_pseudogene	chr8	8014078	8014534
chr8	8014535	8014735	FAM90A11P_3	exon	unprocessed_pseudogene	chr8	8014535	8014735
chr8	8014736	8015228	FAM90A11P_intron_3	intron	unprocessed_pseudogene	chr8	8014736	8015228
chr8	8015229	8015408	FAM90A11P_4	exon	unprocessed_pseudogene	chr8	8015229	8015408
chr8	8015409	8016803	FAM90A11P_intron_4	intron	unprocessed_pseudogene	chr8	8015409	8016803
chr8	8016804	8016942	FAM90A11P_5	exon	unprocessed_pseudogene	chr8	8016804	8017011
chr8	8020771	8020823	FAM90A24P_1	exon	transcribed_unprocessed_pseudogene	chr8	8019429	8020950
chr8	8020848	8020895	FAM90A24P_1	exon	transcribed_unprocessed_pseudogene	chr8	8019429	8020950
chr8	8020968	8021101	FAM90A24P_intron_1	intron	transcribed_unprocessed_pseudogene	chr8	8020951	8021613
chr8	8021132	8021479	FAM90A24P_intron_1	intron	transcribed_unprocessed_pseudogene	chr8	8020951	8021613
chr8	8021737	8021810	FAM90A24P_intron_2	intron	transcribed_unprocessed_pseudogene	chr8	8021724	8022180
chr8	8021844	8022180	FAM90A24P_intron_2	intron	transcribed_unprocessed_pseudogene	chr8	8021724	8022180
chr8	8022181	8022391	FAM90A24P_3	exon	transcribed_unprocessed_pseudogene	chr8	8022181	8022391
chr8	8022392	8022874	FAM90A24P_intron_3	intron	transcribed_unprocessed_pseudogene	chr8	8022392	8022874
chr8	8022875	8023054	FAM90A24P_4	exon	transcribed_unprocessed_pseudogene	chr8	8022875	8023054
chr8	8023055	8024013	FAM90A24P_intron_4	intron	transcribed_unprocessed_pseudogene	chr8	8023055	8024013
chr8	8024014	8024171	FAM90A24P_5	exon	transcribed_unprocessed_pseudogene	chr8	8024014	8024171
chr8	8024172	8024449	FAM90A24P_intron_5	intron	transcribed_unprocessed_pseudogene	chr8	8024172	8024449
chr8	8024450	8024652	FAM90A24P_6	exon	transcribed_unprocessed_pseudogene	chr8	8024450	8024652
chr8	8027077	8028598	FAM90A12P_1	exon	unprocessed_pseudogene	chr8	8027077	8028598
chr8	8028599	8029261	FAM90A12P_intron_1	intron	unprocessed_pseudogene	chr8	8028599	8029261
chr8	8029262	8029371	FAM90A12P_2	exon	unprocessed_pseudogene	chr8	8029262	8029371
chr8	8029372	8029828	FAM90A12P_intron_2	intron	unprocessed_pseudogene	chr8	8029372	8029828
chr8	8029829	8030029	FAM90A12P_3	exon	unprocessed_pseudogene	chr8	8029829	8030029
chr8	8030030	8030522	FAM90A12P_intron_3	intron	unprocessed_pseudogene	chr8	8030030	8030522
chr8	8030523	8030702	FAM90A12P_4	exon	unprocessed_pseudogene	chr8	8030523	8030702
chr8	8030703	8031660	FAM90A12P_intron_4	intron	unprocessed_pseudogene	chr8	8030703	8031660
chr8	8031661	8031818	FAM90A12P_5	exon	unprocessed_pseudogene	chr8	8031661	8031818
chr8	8031819	8031994	FAM90A12P_intron_5	intron	unprocessed_pseudogene	chr8	8031819	8032096
chr8	8093062	8093091	AC105233.5_intron_3	intron	processed_transcript	chr8	8086224	8146707
chr8	8093485	8093540	AC105233.5_intron_3	intron	processed_transcript	chr8	8086224	8146707
chr8	8093649	8093679	AC105233.5_intron_3	intron	processed_transcript	chr8	8086224	8146707
chr8	8093874	8095556	AC105233.5_intron_3	intron	processed_transcript	chr8	8086224	8146707
chr8	8095679	8095714	AC105233.5_intron_3	intron	processed_transcript	chr8	8086224	8146707
chr8	8095831	8095854	AC105233.5_intron_3	intron	processed_transcript	chr8	8086224	8146707
chr8	8095974	8095999	AC105233.5_intron_3	intron	processed_transcript	chr8	8086224	8146707
chr8	8096419	8096452	AC105233.5_intron_3	intron	processed_transcript	chr8	8086224	8146707
chr8	8096545	8096620	AC105233.5_intron_3	intron	processed_transcript	chr8	8086224	8146707
chr8	8096890	8096950	AC105233.5_intron_3	intron	processed_transcript	chr8	8086224	8146707
chr8	8097025	8097184	AC105233.5_intron_3	intron	processed_transcript	chr8	8086224	8146707
chr8	8097470	8097502	AC105233.5_intron_3	intron	processed_transcript	chr8	8086224	8146707
chr8	8097660	8097687	AC105233.5_intron_3	intron	processed_transcript	chr8	8086224	8146707
chr8	8097741	8097779	AC105233.5_intron_3	intron	processed_transcript	chr8	8086224	8146707
chr8	8097815	8097848	AC105233.5_intron_3	intron	processed_transcript	chr8	8086224	8146707
chr8	8097957	8098034	AC105233.5_intron_3	intron	processed_transcript	chr8	8086224	8146707
chr8	8098471	8098501	AC105233.5_intron_3	intron	processed_transcript	chr8	8086224	8146707
chr8	8098971	8099003	AC105233.5_intron_3	intron	processed_transcript	chr8	8086224	8146707
chr8	8099126	8099192	AC105233.5_intron_3	intron	processed_transcript	chr8	8086224	8146707
chr8	12416320	12416345	FAM90A25P_intron_1	intron	unprocessed_pseudogene	chr8	12416043	12416705
chr8	12493831	12494031	AC068587.4_intron_2	intron	processed_transcript	chr8	12475538	12504999
chr8	12494116	12494186	AC068587.4_intron_2	intron	processed_transcript	chr8	12475538	12504999
chr8	12494347	12494519	AC068587.4_intron_2	intron	processed_transcript	chr8	12475538	12504999
chr8	12494775	12494836	AC068587.4_intron_2	intron	processed_transcript	chr8	12475538	12504999
chr8	12494891	12504999	AC068587.4_intron_2	intron	processed_transcript	chr8	12475538	12504999
chr8	12505665	12505696	AC068587.4_3	exon	processed_transcript	chr8	12505000	12509800
chr8	12505941	12505998	AC068587.4_3	exon	processed_transcript	chr8	12505000	12509800
chr8	12506020	12506150	AC068587.4_3	exon	processed_transcript	chr8	12505000	12509800
chr8	12506259	12506619	AC068587.4_3	exon	processed_transcript	chr8	12505000	12509800
chr8	12506675	12506762	AC068587.4_3	exon	processed_transcript	chr8	12505000	12509800
chr8	12505000	12505628	AC068587.4_3	exon	processed_transcript	chr8	12505000	12509800
chr8	85762909	85764423	REXO1L9P_1	exon	processed_pseudogene	chr8	85762909	85764423
chr8	85764424	85766337	REXO1L9P_intron_1	intron	processed_pseudogene	chr8	85764424	85766337
chr8	85766338	85766931	REXO1L9P_2	exon	processed_pseudogene	chr8	85766338	85766931
chr8	85775106	85776618	REXO1L2P_1	exon	processed_pseudogene	chr8	85775106	85776618
chr8	85776619	85778533	REXO1L2P_intron_1	intron	processed_pseudogene	chr8	85776619	85778533
chr8	85778534	85779090	REXO1L2P_2	exon	processed_pseudogene	chr8	85778534	85779090
chr9	39192704	39192758	CNTNAP3_intron_19	intron	protein_coding	chr9	39178361	39193126
chr9	39192824	39192915	CNTNAP3_intron_19	intron	protein_coding	chr9	39178361	39193126
chr9	39192951	39192977	CNTNAP3_intron_19	intron	protein_coding	chr9	39178361	39193126
chr9	39193156	39193190	CNTNAP3_20	CDS	protein_coding	chr9	39193127	39193275
chr9	39193211	39193275	CNTNAP3_20	CDS	protein_coding	chr9	39193127	39193275
chr9	39193302	39193345	CNTNAP3_intron_20	intron	protein_coding	chr9	39193276	39238991
chr9	39193848	39193877	CNTNAP3_intron_20	intron	protein_coding	chr9	39193276	39238991
chr9	39193899	39193990	CNTNAP3_intron_20	intron	protein_coding	chr9	39193276	39238991
chr9	39194027	39194068	CNTNAP3_intron_20	intron	protein_coding	chr9	39193276	39238991
chr9	39194089	39194142	CNTNAP3_intron_20	intron	protein_coding	chr9	39193276	39238991
chr9	39194567	39194662	CNTNAP3_intron_20	intron	protein_coding	chr9	39193276	39238991
chr9	39194724	39194775	CNTNAP3_intron_20	intron	protein_coding	chr9	39193276	39238991
chr9	39194915	39194960	CNTNAP3_intron_20	intron	protein_coding	chr9	39193276	39238991
chr9	39195000	39195053	CNTNAP3_intron_20	intron	protein_coding	chr9	39193276	39238991
chr9	39195078	39201229	CNTNAP3_intron_20	intron	protein_coding	chr9	39193276	39238991
chr9	39201287	39201441	CNTNAP3_intron_20	intron	protein_coding	chr9	39193276	39238991
chr9	39201672	39201758	CNTNAP3_intron_20	intron	protein_coding	chr9	39193276	39238991
chr9	39201788	39201812	CNTNAP3_intron_20	intron	protein_coding	chr9	39193276	39238991
chr9	39201834	39201867	CNTNAP3_intron_20	intron	protein_coding	chr9	39193276	39238991
chr9	39201888	39201936	CNTNAP3_intron_20	intron	protein_coding	chr9	39193276	39238991
chr9	39201976	39202041	CNTNAP3_intron_20	intron	protein_coding	chr9	39193276	39238991
chr9	39202199	39202234	CNTNAP3_intron_20	intron	protein_coding	chr9	39193276	39238991
chr9	39202263	39202298	CNTNAP3_intron_20	intron	protein_coding	chr9	39193276	39238991
chr9	39202371	39202511	CNTNAP3_intron_20	intron	protein_coding	chr9	39193276	39238991
chr9	39202554	39202606	CNTNAP3_intron_20	intron	protein_coding	chr9	39193276	39238991
chr9	39202656	39202702	CNTNAP3_intron_20	intron	protein_coding	chr9	39193276	39238991
chr9	39202747	39202789	CNTNAP3_intron_20	intron	protein_coding	chr9	39193276	39238991
chr9	39202811	39202862	CNTNAP3_intron_20	intron	protein_coding	chr9	39193276	39238991
chr9	39203014	39203056	CNTNAP3_intron_20	intron	protein_coding	chr9	39193276	39238991
chr9	39203221	39203245	CNTNAP3_intron_20	intron	protein_coding	chr9	39193276	39238991
chr9	39203269	39203363	CNTNAP3_intron_20	intron	protein_coding	chr9	39193276	39238991
chr9	39203399	39203471	CNTNAP3_intron_20	intron	protein_coding	chr9	39193276	39238991
chr9	39203598	39203621	CNTNAP3_intron_20	intron	protein_coding	chr9	39193276	39238991
chr9	39203679	39203804	CNTNAP3_intron_20	intron	protein_coding	chr9	39193276	39238991
chr9	39204095	39204142	CNTNAP3_intron_20	intron	protein_coding	chr9	39193276	39238991
chr9	39204179	39204214	CNTNAP3_intron_20	intron	protein_coding	chr9	39193276	39238991
chr9	39204307	39204344	CNTNAP3_intron_20	intron	protein_coding	chr9	39193276	39238991
chr9	39204385	39204426	CNTNAP3_intron_20	intron	protein_coding	chr9	39193276	39238991
chr9	39204457	39204503	CNTNAP3_intron_20	intron	protein_coding	chr9	39193276	39238991
chr9	39204598	39204635	CNTNAP3_intron_20	intron	protein_coding	chr9	39193276	39238991
chr9	39207074	39207111	CNTNAP3_intron_20	intron	protein_coding	chr9	39193276	39238991
chr9	39207132	39207173	CNTNAP3_intron_20	intron	protein_coding	chr9	39193276	39238991
chr9	39207263	39207311	CNTNAP3_intron_20	intron	protein_coding	chr9	39193276	39238991
chr9	39207616	39207701	CNTNAP3_intron_20	intron	protein_coding	chr9	39193276	39238991
chr9	39207729	39207780	CNTNAP3_intron_20	intron	protein_coding	chr9	39193276	39238991
chr9	39207894	39207938	CNTNAP3_intron_20	intron	protein_coding	chr9	39193276	39238991
chr9	39212747	39212770	CNTNAP3_intron_20	intron	protein_coding	chr9	39193276	39238991
chr9	39734834	39734890	RAB28P1_1	exon	processed_pseudogene	chr9	39734670	39734981
chr9	39735025	39735170	RAB28P1_intron_1	intron	processed_pseudogene	chr9	39734982	39735298
chr9	39739747	39741193	RBPJP5_1	exon	processed_pseudogene	chr9	39739747	39741193
chr9	39754088	39754350	GLIDR_intron_2	intron	lincRNA	chr9	39749687	39777348
chr9	39754481	39755504	GLIDR_intron_2	intron	lincRNA	chr9	39749687	39777348
chr9	39755591	39755645	GLIDR_intron_2	intron	lincRNA	chr9	39749687	39777348
chr9	39755723	39755756	GLIDR_intron_2	intron	lincRNA	chr9	39749687	39777348
chr9	39756024	39756100	GLIDR_intron_2	intron	lincRNA	chr9	39749687	39777348
chr9	39756177	39756359	GLIDR_intron_2	intron	lincRNA	chr9	39749687	39777348
chr9	39761730	39761822	GLIDR_intron_2	intron	lincRNA	chr9	39749687	39777348
chr9	39761863	39761975	GLIDR_intron_2	intron	lincRNA	chr9	39749687	39777348
chr9	39761998	39762074	GLIDR_intron_2	intron	lincRNA	chr9	39749687	39777348
chr9	39762138	39762393	GLIDR_intron_2	intron	lincRNA	chr9	39749687	39777348
chr9	39762430	39762596	GLIDR_intron_2	intron	lincRNA	chr9	39749687	39777348
chr9	39763190	39763214	GLIDR_intron_2	intron	lincRNA	chr9	39749687	39777348
chr9	39856155	39856204	FGF7P3_intron_2	intron	transcribed_unprocessed_pseudogene	chr9	39818925	39887448
chr9	39882946	39882978	FGF7P3_intron_2	intron	transcribed_unprocessed_pseudogene	chr9	39818925	39887448
chr9	39884389	39884420	FGF7P3_intron_2	intron	transcribed_unprocessed_pseudogene	chr9	39818925	39887448
chr9	39885406	39885430	FGF7P3_intron_2	intron	transcribed_unprocessed_pseudogene	chr9	39818925	39887448
chr9	39885830	39885866	FGF7P3_intron_2	intron	transcribed_unprocessed_pseudogene	chr9	39818925	39887448
chr9	39888681	39888704	FGF7P3_intron_3	intron	transcribed_unprocessed_pseudogene	chr9	39887561	40106356
chr9	39890316	39890352	FGF7P3_intron_3	intron	transcribed_unprocessed_pseudogene	chr9	39887561	40106356
chr9	39890723	39890754	FGF7P3_intron_3	intron	transcribed_unprocessed_pseudogene	chr9	39887561	40106356
chr9	39891258	39891298	FGF7P3_intron_3	intron	transcribed_unprocessed_pseudogene	chr9	39887561	40106356
chr9	39891505	39891538	FGF7P3_intron_3	intron	transcribed_unprocessed_pseudogene	chr9	39887561	40106356
chr9	39891578	39891647	FGF7P3_intron_3	intron	transcribed_unprocessed_pseudogene	chr9	39887561	40106356
chr9	39891707	39891777	FGF7P3_intron_3	intron	transcribed_unprocessed_pseudogene	chr9	39887561	40106356
chr9	39891803	39891865	FGF7P3_intron_3	intron	transcribed_unprocessed_pseudogene	chr9	39887561	40106356
chr9	39891988	39892054	FGF7P3_intron_3	intron	transcribed_unprocessed_pseudogene	chr9	39887561	40106356
chr9	39892084	39892195	FGF7P3_intron_3	intron	transcribed_unprocessed_pseudogene	chr9	39887561	40106356
chr9	39892299	39892811	FGF7P3_intron_3	intron	transcribed_unprocessed_pseudogene	chr9	39887561	40106356
chr9	39892903	39893108	FGF7P3_intron_3	intron	transcribed_unprocessed_pseudogene	chr9	39887561	40106356
chr9	39893129	39893468	FGF7P3_intron_3	intron	transcribed_unprocessed_pseudogene	chr9	39887561	40106356
chr9	39893713	39893744	FGF7P3_intron_3	intron	transcribed_unprocessed_pseudogene	chr9	39887561	40106356
chr9	39893812	39893865	FGF7P3_intron_3	intron	transcribed_unprocessed_pseudogene	chr9	39887561	40106356
chr9	39894056	39894085	FGF7P3_intron_3	intron	transcribed_unprocessed_pseudogene	chr9	39887561	40106356
chr9	39974477	39974585	FGF7P3_intron_3	intron	transcribed_unprocessed_pseudogene	chr9	39887561	40106356
chr9	39974618	39974646	FGF7P3_intron_3	intron	transcribed_unprocessed_pseudogene	chr9	39887561	40106356
chr9	39974680	39974725	FGF7P3_intron_3	intron	transcribed_unprocessed_pseudogene	chr9	39887561	40106356
chr9	39974842	39974919	FGF7P3_intron_3	intron	transcribed_unprocessed_pseudogene	chr9	39887561	40106356
chr9	39975006	39975086	FGF7P3_intron_3	intron	transcribed_unprocessed_pseudogene	chr9	39887561	40106356
chr9	39975135	39976192	FGF7P3_intron_3	intron	transcribed_unprocessed_pseudogene	chr9	39887561	40106356
chr9	39976448	39976480	FGF7P3_intron_3	intron	transcribed_unprocessed_pseudogene	chr9	39887561	40106356
chr9	39976882	39976914	FGF7P3_intron_3	intron	transcribed_unprocessed_pseudogene	chr9	39887561	40106356
chr9	39894140	39905684	FGF7P3_intron_3	intron	transcribed_unprocessed_pseudogene	chr9	39887561	40106356
chr9	39907156	39974446	FGF7P3_intron_3	intron	transcribed_unprocessed_pseudogene	chr9	39887561	40106356
chr9	39892446	39892540	RF00156_1	exon	snoRNA	chr9	39892446	39892540
chr9	39892550	39892811	CR769767.1_1	exon	processed_pseudogene	chr9	39892550	39892895
chr9	40247161	40247219	ANKRD20A2_intron_8	intron	protein_coding	chr9	40244516	40248462
chr9	40247646	40247701	ANKRD20A2_intron_8	intron	protein_coding	chr9	40244516	40248462
chr9	40247722	40247811	ANKRD20A2_intron_8	intron	protein_coding	chr9	40244516	40248462
chr9	40247832	40247921	ANKRD20A2_intron_8	intron	protein_coding	chr9	40244516	40248462
chr9	40247945	40248129	ANKRD20A2_intron_8	intron	protein_coding	chr9	40244516	40248462
chr9	40248151	40248225	ANKRD20A2_intron_8	intron	protein_coding	chr9	40244516	40248462
chr9	40248250	40248299	ANKRD20A2_intron_8	intron	protein_coding	chr9	40244516	40248462
chr9	40248322	40248462	ANKRD20A2_intron_8	intron	protein_coding	chr9	40244516	40248462
chr9	40248463	40248548	ANKRD20A2_9	CDS	protein_coding	chr9	40248463	40248548
chr9	40248549	40251255	ANKRD20A2_intron_9	intron	protein_coding	chr9	40248549	40251255
chr9	40251256	40251285	ANKRD20A2_10	CDS	protein_coding	chr9	40251256	40251285
chr9	40251286	40251375	ANKRD20A2_intron_10	intron	protein_coding	chr9	40251286	40251375
chr9	40251376	40251449	ANKRD20A2_11	CDS	protein_coding	chr9	40251376	40251449
chr9	40251450	40257418	ANKRD20A2_intron_11	intron	protein_coding	chr9	40251450	40257418
chr9	40257419	40257490	ANKRD20A2_12	CDS	protein_coding	chr9	40257419	40257490
chr9	40258655	40258707	ANKRD20A2_intron_12	intron	protein_coding	chr9	40257491	40261547
chr9	40258772	40258832	ANKRD20A2_intron_12	intron	protein_coding	chr9	40257491	40261547
chr9	40258888	40259102	ANKRD20A2_intron_12	intron	protein_coding	chr9	40257491	40261547
chr9	40257491	40258632	ANKRD20A2_intron_12	intron	protein_coding	chr9	40257491	40261547
chr9	40346144	40347052	CNN2P2_1	exon	processed_pseudogene	chr9	40346144	40347052
chr9	40348599	40349791	GXYLT1P3_1	exon	processed_pseudogene	chr9	40348599	40349791
chr9	40358454	40358682	AL591471.1_1	exon	processed_pseudogene	chr9	40358454	40358682
chr9	41890314	41893988	CNTNAP3B_UTR_1	three_prime_UTR	protein_coding	chr9	41890314	41893988
chr9	41893988	41894110	CNTNAP3B_1	CDS	protein_coding	chr9	41893988	41894110
chr9	41894111	41898460	CNTNAP3B_intron_1	intron	protein_coding	chr9	41894111	41898460
chr9	41898461	41898533	CNTNAP3B_2	CDS	protein_coding	chr9	41898461	41898533
chr9	41898534	41898767	CNTNAP3B_intron_2	intron	protein_coding	chr9	41898534	41898767
chr9	41898768	41898999	CNTNAP3B_3	CDS	protein_coding	chr9	41898768	41898999
chr9	41905049	41905085	CNTNAP3B_intron_3	intron	protein_coding	chr9	41899000	41905866
chr9	41905121	41905181	CNTNAP3B_intron_3	intron	protein_coding	chr9	41899000	41905866
chr9	41905220	41905282	CNTNAP3B_intron_3	intron	protein_coding	chr9	41899000	41905866
chr9	41905438	41905462	CNTNAP3B_intron_3	intron	protein_coding	chr9	41899000	41905866
chr9	41905578	41905607	CNTNAP3B_intron_3	intron	protein_coding	chr9	41899000	41905866
chr9	41899000	41904974	CNTNAP3B_intron_3	intron	protein_coding	chr9	41899000	41905866
chr9	61063752	61063991	BX005040.4_1	exon	unprocessed_pseudogene	chr9	61063752	61063991
chr9	61063992	61066332	BX005040.4_intron_1	intron	unprocessed_pseudogene	chr9	61063992	61066332
chr9	61066333	61066552	BX005040.4_2	exon	unprocessed_pseudogene	chr9	61066333	61066552
chr9	61066553	61067571	BX005040.4_intron_2	intron	unprocessed_pseudogene	chr9	61066553	61067571
chr9	61067572	61067743	BX005040.4_3	exon	unprocessed_pseudogene	chr9	61067572	61067743
chr9	61067744	61072987	BX005040.4_intron_3	intron	unprocessed_pseudogene	chr9	61067744	61072987
chr9	61072988	61073116	BX005040.4_4	exon	unprocessed_pseudogene	chr9	61072988	61073116
chr9	61073117	61081888	BX005040.4_intron_4	intron	unprocessed_pseudogene	chr9	61073117	61081888
chr9	61081889	61082046	BX005040.4_5	exon	unprocessed_pseudogene	chr9	61081889	61082046
chr9	61089547	61089590	BX005040.4_intron_5	intron	unprocessed_pseudogene	chr9	61082047	61096834
chr9	61089654	61089709	BX005040.4_intron_5	intron	unprocessed_pseudogene	chr9	61082047	61096834
chr9	61089746	61089842	BX005040.4_intron_5	intron	unprocessed_pseudogene	chr9	61082047	61096834
chr9	61089897	61090091	BX005040.4_intron_5	intron	unprocessed_pseudogene	chr9	61082047	61096834
chr9	61090130	61090290	BX005040.4_intron_5	intron	unprocessed_pseudogene	chr9	61082047	61096834
chr9	61090338	61090383	BX005040.4_intron_5	intron	unprocessed_pseudogene	chr9	61082047	61096834
chr9	61082047	61089524	BX005040.4_intron_5	intron	unprocessed_pseudogene	chr9	61082047	61096834
chr9	61430430	61430454	BX088645.1_intron_4	intron	protein_coding	chr9	61425850	61440603
chr9	61430538	61430583	BX088645.1_intron_4	intron	protein_coding	chr9	61425850	61440603
chr9	61430605	61438838	BX088645.1_intron_4	intron	protein_coding	chr9	61425850	61440603
chr9	61789143	61789426	RN7SL722P_1	exon	misc_RNA	chr9	61789143	61789426
chr9	61854162	61854376	FAM27C_1	exon	lincRNA	chr9	61854162	61854376
chr9	61854377	61854583	FAM27C_intron_1	intron	lincRNA	chr9	61854377	61854929
chr9	61854615	61854808	FAM27C_intron_1	intron	lincRNA	chr9	61854377	61854929
chr9	61854829	61854929	FAM27C_intron_1	intron	lincRNA	chr9	61854377	61854929
chr9	61854930	61855097	FAM27C_2	exon	lincRNA	chr9	61854930	61855331
chr9	61855158	61855331	FAM27C_2	exon	lincRNA	chr9	61854930	61855331
chr9	61858710	61858745	AL391987.6_1	exon	processed_pseudogene	chr9	61858710	61858908
chr9	61858778	61858807	AL391987.6_1	exon	processed_pseudogene	chr9	61858710	61858908
chr9	61858851	61858908	AL391987.6_1	exon	processed_pseudogene	chr9	61858710	61858908
chr9	61861853	61861976	AL391987.1_1	exon	processed_pseudogene	chr9	61861853	61861976
chr9	61861977	61862490	AL391987.1_intron_1	intron	processed_pseudogene	chr9	61861977	61862490
chr9	61862491	61862567	AL391987.1_2	exon	processed_pseudogene	chr9	61862491	61862567
chr9	61861995	61862336	FAM27E4_1	exon	processed_pseudogene	chr9	61861995	61862336
chr9	61880972	61881011	AL391987.2_intron_1	intron	lincRNA	chr9	61868775	61886639
chr9	61881312	61881354	AL391987.2_intron_1	intron	lincRNA	chr9	61868775	61886639
chr9	61881375	61881407	AL391987.2_intron_1	intron	lincRNA	chr9	61868775	61886639
chr9	61881507	61881532	AL391987.2_intron_1	intron	lincRNA	chr9	61868775	61886639
chr9	61881613	61881663	AL391987.2_intron_1	intron	lincRNA	chr9	61868775	61886639
chr9	61881893	61881956	AL391987.2_intron_1	intron	lincRNA	chr9	61868775	61886639
chr9	61881977	61882044	AL391987.2_intron_1	intron	lincRNA	chr9	61868775	61886639
chr9	61882065	61882114	AL391987.2_intron_1	intron	lincRNA	chr9	61868775	61886639
chr9	61882205	61882300	AL391987.2_intron_1	intron	lincRNA	chr9	61868775	61886639
chr9	61882393	61884981	AL391987.2_intron_1	intron	lincRNA	chr9	61868775	61886639
chr9	61885096	61885225	AL391987.2_intron_1	intron	lincRNA	chr9	61868775	61886639
chr9	61885330	61885423	AL391987.2_intron_1	intron	lincRNA	chr9	61868775	61886639
chr9	61885458	61885512	AL391987.2_intron_1	intron	lincRNA	chr9	61868775	61886639
chr9	61885603	61885694	AL391987.2_intron_1	intron	lincRNA	chr9	61868775	61886639
chr9	61883640	61883751	RF00019_1	exon	misc_RNA	chr9	61883640	61883751
chr9	61898805	61898880	AL391987.3_1	exon	lincRNA	chr9	61898805	61898939
chr9	61899284	61899313	AL391987.3_intron_1	intron	lincRNA	chr9	61898940	61899518
chr9	61899339	61899368	AL391987.3_intron_1	intron	lincRNA	chr9	61898940	61899518
chr9	61899402	61899459	AL391987.3_intron_1	intron	lincRNA	chr9	61898940	61899518
chr9	61899591	61899654	AL391987.3_2	exon	lincRNA	chr9	61899519	61899818
chr9	61899677	61899710	AL391987.3_2	exon	lincRNA	chr9	61899519	61899818
chr9	62266319	62266919	AL590399.4_1	exon	processed_pseudogene	chr9	62266319	62266919
chr9	62349941	62350247	AL590399.3_1	exon	lincRNA	chr9	62349941	62350247
chr9	62350248	62350468	AL590399.3_intron_1	intron	lincRNA	chr9	62350248	62350468
chr9	62350469	62350559	AL590399.3_2	exon	lincRNA	chr9	62350469	62350559
chr9	62350560	62351145	AL590399.3_intron_2	intron	lincRNA	chr9	62350560	62351145
chr9	62351146	62351536	AL590399.3_3	exon	lincRNA	chr9	62351146	62351536
chr9	62405113	62405143	FGF7P6_intron_1	intron	transcribed_unprocessed_pseudogene	chr9	62376814	62432874
chr9	62405458	62405551	FGF7P6_intron_1	intron	transcribed_unprocessed_pseudogene	chr9	62376814	62432874
chr9	62405626	62405650	FGF7P6_intron_1	intron	transcribed_unprocessed_pseudogene	chr9	62376814	62432874
chr9	62406058	62406095	FGF7P6_intron_1	intron	transcribed_unprocessed_pseudogene	chr9	62376814	62432874
chr9	62406136	62406589	FGF7P6_intron_1	intron	transcribed_unprocessed_pseudogene	chr9	62376814	62432874
chr9	62406855	62406986	FGF7P6_intron_1	intron	transcribed_unprocessed_pseudogene	chr9	62376814	62432874
chr9	62407009	62407366	FGF7P6_intron_1	intron	transcribed_unprocessed_pseudogene	chr9	62376814	62432874
chr9	62407428	62407888	FGF7P6_intron_1	intron	transcribed_unprocessed_pseudogene	chr9	62376814	62432874
chr9	62407915	62420766	FGF7P6_intron_1	intron	transcribed_unprocessed_pseudogene	chr9	62376814	62432874
chr9	62420879	62420916	FGF7P6_intron_1	intron	transcribed_unprocessed_pseudogene	chr9	62376814	62432874
chr9	62420941	62420997	FGF7P6_intron_1	intron	transcribed_unprocessed_pseudogene	chr9	62376814	62432874
chr9	62406611	62406834	FGF7P6_intron_1	intron	transcribed_unprocessed_pseudogene	chr9	62376814	62432874
chr9	62710036	62711398	FKBP4P7_1	exon	processed_pseudogene	chr9	62710036	62711398
chr9	63141033	63141082	AQP7P4_intron_2	intron	unprocessed_pseudogene	chr9	63133728	63141312
chr9	63141120	63141154	AQP7P4_intron_2	intron	unprocessed_pseudogene	chr9	63133728	63141312
chr9	63141712	63141746	AQP7P4_intron_3	intron	unprocessed_pseudogene	chr9	63141438	63141863
chr9	63142420	63142470	AQP7P4_intron_5	intron	unprocessed_pseudogene	chr9	63142330	63142538
chr9	63142568	63142643	AQP7P4_6	exon	unprocessed_pseudogene	chr9	63142539	63142757
chr9	63142758	63142833	AQP7P4_intron_6	intron	unprocessed_pseudogene	chr9	63142758	63143114
chr9	63142854	63143069	AQP7P4_intron_6	intron	unprocessed_pseudogene	chr9	63142758	63143114
chr9	64381682	64381718	ANKRD20A4_intron_6	intron	protein_coding	chr9	64381460	64388002
chr9	64381756	64381847	ANKRD20A4_intron_6	intron	protein_coding	chr9	64381460	64388002
chr9	64381878	64381918	ANKRD20A4_intron_6	intron	protein_coding	chr9	64381460	64388002
chr9	64383499	64383527	ANKRD20A4_intron_6	intron	protein_coding	chr9	64381460	64388002
chr9	64383623	64383654	ANKRD20A4_intron_6	intron	protein_coding	chr9	64381460	64388002
chr9	64383723	64383747	ANKRD20A4_intron_6	intron	protein_coding	chr9	64381460	64388002
chr9	64383833	64383857	ANKRD20A4_intron_6	intron	protein_coding	chr9	64381460	64388002
chr9	64383925	64384010	ANKRD20A4_intron_6	intron	protein_coding	chr9	64381460	64388002
chr9	64384031	64384093	ANKRD20A4_intron_6	intron	protein_coding	chr9	64381460	64388002
chr9	64384126	64384152	ANKRD20A4_intron_6	intron	protein_coding	chr9	64381460	64388002
chr9	64384253	64384338	ANKRD20A4_intron_6	intron	protein_coding	chr9	64381460	64388002
chr9	64384364	64384397	ANKRD20A4_intron_6	intron	protein_coding	chr9	64381460	64388002
chr9	64384596	64384633	ANKRD20A4_intron_6	intron	protein_coding	chr9	64381460	64388002
chr9	64384712	64384871	ANKRD20A4_intron_6	intron	protein_coding	chr9	64381460	64388002
chr9	64384923	64384996	ANKRD20A4_intron_6	intron	protein_coding	chr9	64381460	64388002
chr9	64385054	64385252	ANKRD20A4_intron_6	intron	protein_coding	chr9	64381460	64388002
chr9	64385290	64385360	ANKRD20A4_intron_6	intron	protein_coding	chr9	64381460	64388002
chr9	64385383	64385422	ANKRD20A4_intron_6	intron	protein_coding	chr9	64381460	64388002
chr9	65284822	65284869	FOXD4L5_UTR_2	five_prime_UTR	protein_coding	chr9	65284377	65285209
chr9	66047084	66047224	AL669942.1_1	exon	processed_transcript	chr9	66047084	66047387
chr9	66047249	66047280	AL669942.1_1	exon	processed_transcript	chr9	66047084	66047387
chr9	66047316	66047368	AL669942.1_1	exon	processed_transcript	chr9	66047084	66047387
chr9	66047399	66047452	AL669942.1_intron_1	intron	processed_transcript	chr9	66047388	66049860
chr9	66047645	66047872	AL669942.1_intron_1	intron	processed_transcript	chr9	66047388	66049860
chr9	66048054	66048177	AL669942.1_intron_1	intron	processed_transcript	chr9	66047388	66049860
chr9	66048210	66048308	AL669942.1_intron_1	intron	processed_transcript	chr9	66047388	66049860
chr9	66048334	66048476	AL669942.1_intron_1	intron	processed_transcript	chr9	66047388	66049860
chr9	66048508	66048569	AL669942.1_intron_1	intron	processed_transcript	chr9	66047388	66049860
chr9	66048601	66048754	AL669942.1_intron_1	intron	processed_transcript	chr9	66047388	66049860
chr9	66048780	66048833	AL669942.1_intron_1	intron	processed_transcript	chr9	66047388	66049860
chr9	66048864	66048891	AL669942.1_intron_1	intron	processed_transcript	chr9	66047388	66049860
chr9	66048913	66049103	AL669942.1_intron_1	intron	processed_transcript	chr9	66047388	66049860
chr9	66050113	66050256	AL669942.1_intron_2	intron	processed_transcript	chr9	66049990	66050575
chr9	66050297	66050322	AL669942.1_intron_2	intron	processed_transcript	chr9	66049990	66050575
chr9	66050353	66050421	AL669942.1_intron_2	intron	processed_transcript	chr9	66049990	66050575
chr9	66050504	66050575	AL669942.1_intron_2	intron	processed_transcript	chr9	66049990	66050575
chr9	66050576	66050857	AL669942.1_3	exon	processed_transcript	chr9	66050576	66050857
chr9	66050858	66051211	AL669942.1_intron_3	intron	processed_transcript	chr9	66050858	66051211
chr9	66051212	66051416	AL669942.1_4	exon	processed_transcript	chr9	66051212	66051416
chr9	66051417	66051501	AL669942.1_intron_4	intron	processed_transcript	chr9	66051417	66051501
chr9	66051502	66051754	AL669942.1_5	exon	processed_transcript	chr9	66051502	66051754
chr9	66051755	66052086	AL669942.1_intron_5	intron	processed_transcript	chr9	66051755	66052218
chr9	66052109	66052218	AL669942.1_intron_5	intron	processed_transcript	chr9	66051755	66052218
chr9	66052219	66052382	AL669942.1_6	exon	processed_transcript	chr9	66052219	66052734
chr9	66084804	66085031	AL513478.1_1	exon	processed_pseudogene	chr9	66084804	66085031
chr9	67224117	67224147	CNTNAP3P2_intron_11	intron	unprocessed_pseudogene	chr9	67222928	67226567
chr9	67224169	67224818	CNTNAP3P2_intron_11	intron	unprocessed_pseudogene	chr9	67222928	67226567
chr9	67224849	67224910	CNTNAP3P2_intron_11	intron	unprocessed_pseudogene	chr9	67222928	67226567
chr9	67225024	67225149	CNTNAP3P2_intron_11	intron	unprocessed_pseudogene	chr9	67222928	67226567
chr9	67225212	67225317	CNTNAP3P2_intron_11	intron	unprocessed_pseudogene	chr9	67222928	67226567
chr9	67225458	67225490	CNTNAP3P2_intron_11	intron	unprocessed_pseudogene	chr9	67222928	67226567
chr9	67225511	67225606	CNTNAP3P2_intron_11	intron	unprocessed_pseudogene	chr9	67222928	67226567
chr9	67225659	67225714	CNTNAP3P2_intron_11	intron	unprocessed_pseudogene	chr9	67222928	67226567
chr9	67225750	67225782	CNTNAP3P2_intron_11	intron	unprocessed_pseudogene	chr9	67222928	67226567
chr9	67225806	67225832	CNTNAP3P2_intron_11	intron	unprocessed_pseudogene	chr9	67222928	67226567
chr9	67225861	67225926	CNTNAP3P2_intron_11	intron	unprocessed_pseudogene	chr9	67222928	67226567
chr9	67225952	67225989	CNTNAP3P2_intron_11	intron	unprocessed_pseudogene	chr9	67222928	67226567
chr9	67226013	67226115	CNTNAP3P2_intron_11	intron	unprocessed_pseudogene	chr9	67222928	67226567
chr9	67226175	67226208	CNTNAP3P2_intron_11	intron	unprocessed_pseudogene	chr9	67222928	67226567
chr9	67226318	67226360	CNTNAP3P2_intron_11	intron	unprocessed_pseudogene	chr9	67222928	67226567
chr9	67226524	67226554	CNTNAP3P2_intron_11	intron	unprocessed_pseudogene	chr9	67222928	67226567
chr9	67226576	67226627	CNTNAP3P2_12	exon	unprocessed_pseudogene	chr9	67226568	67226688
chr9	67226648	67226683	CNTNAP3P2_12	exon	unprocessed_pseudogene	chr9	67226568	67226688
chr9	67226705	67226759	CNTNAP3P2_intron_12	intron	unprocessed_pseudogene	chr9	67226689	67234106
chr9	67226788	67226820	CNTNAP3P2_intron_12	intron	unprocessed_pseudogene	chr9	67226689	67234106
chr9	67226861	67226972	CNTNAP3P2_intron_12	intron	unprocessed_pseudogene	chr9	67226689	67234106
chr9	67226998	67227068	CNTNAP3P2_intron_12	intron	unprocessed_pseudogene	chr9	67226689	67234106
chr9	67227120	67227230	CNTNAP3P2_intron_12	intron	unprocessed_pseudogene	chr9	67226689	67234106
chr9	67227277	67227339	CNTNAP3P2_intron_12	intron	unprocessed_pseudogene	chr9	67226689	67234106
chr9	67227362	67234106	CNTNAP3P2_intron_12	intron	unprocessed_pseudogene	chr9	67226689	67234106
chr9	67234107	67234311	CNTNAP3P2_13	exon	unprocessed_pseudogene	chr9	67234107	67234311
chr9	67234312	67249099	CNTNAP3P2_intron_13	intron	unprocessed_pseudogene	chr9	67234312	67249099
chr9	67249100	67249257	CNTNAP3P2_14	exon	unprocessed_pseudogene	chr9	67249100	67249257
chr9	67256940	67256968	CNTNAP3P2_intron_14	intron	unprocessed_pseudogene	chr9	67249258	67258029
chr9	67257828	67257863	CNTNAP3P2_intron_14	intron	unprocessed_pseudogene	chr9	67249258	67258029
chr9	67249258	67256895	CNTNAP3P2_intron_14	intron	unprocessed_pseudogene	chr9	67249258	67258029
chr9	67258191	67258228	CNTNAP3P2_intron_15	intron	unprocessed_pseudogene	chr9	67258159	67263402
chr9	67283322	67283366	CNTNAP3P2_intron_21	intron	unprocessed_pseudogene	chr9	67281596	67288462
chr9	67283420	67283453	CNTNAP3P2_intron_21	intron	unprocessed_pseudogene	chr9	67281596	67288462
chr9	67283530	67283753	CNTNAP3P2_intron_21	intron	unprocessed_pseudogene	chr9	67281596	67288462
chr9	67283778	67283812	CNTNAP3P2_intron_21	intron	unprocessed_pseudogene	chr9	67281596	67288462
chr9	67283868	67284095	CNTNAP3P2_intron_21	intron	unprocessed_pseudogene	chr9	67281596	67288462
chr9	67284120	67284361	CNTNAP3P2_intron_21	intron	unprocessed_pseudogene	chr9	67281596	67288462
chr9	67284382	67288462	CNTNAP3P2_intron_21	intron	unprocessed_pseudogene	chr9	67281596	67288462
chr9	67288463	67288694	CNTNAP3P2_22	exon	unprocessed_pseudogene	chr9	67288463	67288694
chr9	67288695	67288928	CNTNAP3P2_intron_22	intron	unprocessed_pseudogene	chr9	67288695	67288928
chr9	67288929	67289001	CNTNAP3P2_23	exon	unprocessed_pseudogene	chr9	67288929	67289001
chr9	67289002	67293350	CNTNAP3P2_intron_23	intron	unprocessed_pseudogene	chr9	67289002	67293350
chr9	67293351	67293468	CNTNAP3P2_24	exon	unprocessed_pseudogene	chr9	67293351	67293468
chr9	67328207	67329404	BX005195.1_1	exon	processed_pseudogene	chr9	67328207	67329404
chr9	67899518	67899591	ANKRD20A1_intron_14	intron	protein_coding	chr9	67899328	67900491
chr9	67899612	67899679	ANKRD20A1_intron_14	intron	protein_coding	chr9	67899328	67900491
chr9	67899821	67899900	ANKRD20A1_intron_14	intron	protein_coding	chr9	67899328	67900491
chr9	67899966	67900072	ANKRD20A1_intron_14	intron	protein_coding	chr9	67899328	67900491
chr9	67900097	67900124	ANKRD20A1_intron_14	intron	protein_coding	chr9	67899328	67900491
chr9	67900153	67900184	ANKRD20A1_intron_14	intron	protein_coding	chr9	67899328	67900491
chr9	67900269	67900313	ANKRD20A1_intron_14	intron	protein_coding	chr9	67899328	67900491
chr9	67900338	67900367	ANKRD20A1_intron_14	intron	protein_coding	chr9	67899328	67900491
chr9	67900663	67900715	ANKRD20A1_15	CDS	protein_coding	chr9	67900492	67901467
chr9	67901023	67901131	ANKRD20A1_15	CDS	protein_coding	chr9	67900492	67901467
chr9	67901170	67901235	ANKRD20A1_15	CDS	protein_coding	chr9	67900492	67901467
chr9	67901274	67901300	ANKRD20A1_15	CDS	protein_coding	chr9	67900492	67901467
chr9	67901324	67901440	ANKRD20A1_15	CDS	protein_coding	chr9	67900492	67901467
chr9	67901467	67901538	ANKRD20A1_UTR_2	three_prime_UTR	protein_coding	chr9	67901467	67902094
chr9	67901563	67901661	ANKRD20A1_UTR_2	three_prime_UTR	protein_coding	chr9	67901467	67902094
chr9	67901696	67901722	ANKRD20A1_UTR_2	three_prime_UTR	protein_coding	chr9	67901467	67902094
chr9	67901744	67902094	ANKRD20A1_UTR_2	three_prime_UTR	protein_coding	chr9	67901467	67902094
chr9	138286281	138286313	FO082796.1_1	exon	unprocessed_pseudogene	chr9	138286248	138286430
chr9	138286404	138286430	FO082796.1_1	exon	unprocessed_pseudogene	chr9	138286248	138286430
chrX	3838976	3839017	BX890604.1_intron_8	intron	lincRNA	chrX	3829393	3843339
chrX	3839072	3839096	BX890604.1_intron_8	intron	lincRNA	chrX	3829393	3843339
chrX	3839453	3839477	BX890604.1_intron_8	intron	lincRNA	chrX	3829393	3843339
chrX	3839667	3839722	BX890604.1_intron_8	intron	lincRNA	chrX	3829393	3843339
chrX	3839836	3839861	BX890604.1_intron_8	intron	lincRNA	chrX	3829393	3843339
chrX	3839914	3840009	BX890604.1_intron_8	intron	lincRNA	chrX	3829393	3843339
chrX	3840038	3840108	BX890604.1_intron_8	intron	lincRNA	chrX	3829393	3843339
chrX	3840148	3840210	BX890604.1_intron_8	intron	lincRNA	chrX	3829393	3843339
chrX	3840239	3840291	BX890604.1_intron_8	intron	lincRNA	chrX	3829393	3843339
chrX	3840449	3840478	BX890604.1_intron_8	intron	lincRNA	chrX	3829393	3843339
chrX	3840507	3841749	BX890604.1_intron_8	intron	lincRNA	chrX	3829393	3843339
chrX	3841803	3841850	BX890604.1_intron_8	intron	lincRNA	chrX	3829393	3843339
chrX	3841875	3841908	BX890604.1_intron_8	intron	lincRNA	chrX	3829393	3843339
chrX	3841974	3842019	BX890604.1_intron_8	intron	lincRNA	chrX	3829393	3843339
chrX	3842267	3842303	BX890604.1_intron_8	intron	lincRNA	chrX	3829393	3843339
chrX	3842393	3842428	BX890604.1_intron_8	intron	lincRNA	chrX	3829393	3843339
chrX	3842870	3842893	BX890604.1_intron_8	intron	lincRNA	chrX	3829393	3843339
chrX	3843340	3843366	BX890604.1_9	exon	lincRNA	chrX	3843340	3843857
chrX	3843719	3843765	BX890604.1_9	exon	lincRNA	chrX	3843340	3843857
chrX	3843793	3843839	BX890604.1_9	exon	lincRNA	chrX	3843340	3843857
chrX	3880411	3881763	FAM239A_intron_5	intron	lincRNA	chrX	3867807	3881763
chrX	3881764	3882317	FAM239A_6	exon	lincRNA	chrX	3881764	3882317
chrX	3892343	3892377	FAM239B_1	exon	lincRNA	chrX	3891438	3893351
chrX	3891438	3892162	FAM239B_1	exon	lincRNA	chrX	3891438	3893351
chrX	3912283	3912319	FAM239B_intron_4	intron	lincRNA	chrX	3906233	3920192
chrX	3912347	3912379	FAM239B_intron_4	intron	lincRNA	chrX	3906233	3920192
chrX	3912492	3912536	FAM239B_intron_4	intron	lincRNA	chrX	3906233	3920192
chrX	3912627	3912764	FAM239B_intron_4	intron	lincRNA	chrX	3906233	3920192
chrX	3912790	3912824	FAM239B_intron_4	intron	lincRNA	chrX	3906233	3920192
chrX	3912994	3913181	FAM239B_intron_4	intron	lincRNA	chrX	3906233	3920192
chrX	3917420	3917518	FAM239B_intron_4	intron	lincRNA	chrX	3906233	3920192
chrX	3917572	3917602	FAM239B_intron_4	intron	lincRNA	chrX	3906233	3920192
chrX	3917628	3917713	FAM239B_intron_4	intron	lincRNA	chrX	3906233	3920192
chrX	3917947	3918001	FAM239B_intron_4	intron	lincRNA	chrX	3906233	3920192
chrX	3918236	3918267	FAM239B_intron_4	intron	lincRNA	chrX	3906233	3920192
chrX	3918292	3918333	FAM239B_intron_4	intron	lincRNA	chrX	3906233	3920192
chrX	3918404	3918460	FAM239B_intron_4	intron	lincRNA	chrX	3906233	3920192
chrX	3918521	3918632	FAM239B_intron_4	intron	lincRNA	chrX	3906233	3920192
chrX	3918731	3918825	FAM239B_intron_4	intron	lincRNA	chrX	3906233	3920192
chrX	3918851	3918906	FAM239B_intron_4	intron	lincRNA	chrX	3906233	3920192
chrX	3918937	3918979	FAM239B_intron_4	intron	lincRNA	chrX	3906233	3920192
chrX	3919055	3919118	FAM239B_intron_4	intron	lincRNA	chrX	3906233	3920192
chrX	3919143	3919166	FAM239B_intron_4	intron	lincRNA	chrX	3906233	3920192
chrX	3919188	3919299	FAM239B_intron_4	intron	lincRNA	chrX	3906233	3920192
chrX	3913231	3917111	FAM239B_intron_4	intron	lincRNA	chrX	3906233	3920192
chrX	49529869	49529985	GAGE12B_UTR_1	three_prime_UTR	protein_coding	chrX	49529869	49529985
chrX	49532211	49532284	GAGE12C_UTR_1	five_prime_UTR	protein_coding	chrX	49532211	49532284
chrX	49532285	49533322	GAGE12C_intron_1	intron	protein_coding	chrX	49532285	49533322
chrX	49533331	49533415	GAGE12C_1	CDS	protein_coding	chrX	49533331	49533415
chrX	49533416	49533879	GAGE12C_intron_2	intron	protein_coding	chrX	49533416	49533879
chrX	49533880	49534001	GAGE12C_2	CDS	protein_coding	chrX	49533880	49534001
chrX	49534002	49536822	GAGE12C_intron_3	intron	protein_coding	chrX	49534002	49536822
chrX	49536823	49536949	GAGE12C_3	CDS	protein_coding	chrX	49536823	49536949
chrX	49536950	49539423	GAGE12C_intron_4	intron	protein_coding	chrX	49536950	49539423
chrX	49539424	49539447	GAGE12C_4	CDS	protein_coding	chrX	49539424	49539447
chrX	49539447	49539538	GAGE12C_UTR_3	three_prime_UTR	protein_coding	chrX	49539447	49539538
chrX	49541767	49541840	GAGE12D_UTR_1	five_prime_UTR	protein_coding	chrX	49541767	49541840
chrX	49541841	49542878	GAGE12D_intron_1	intron	protein_coding	chrX	49541841	49542878
chrX	49542887	49542971	GAGE12D_1	CDS	protein_coding	chrX	49542887	49542971
chrX	49542972	49543435	GAGE12D_intron_2	intron	protein_coding	chrX	49542972	49543435
chrX	49543436	49543557	GAGE12D_2	CDS	protein_coding	chrX	49543436	49543557
chrX	49543558	49546378	GAGE12D_intron_3	intron	protein_coding	chrX	49543558	49546378
chrX	49546379	49546505	GAGE12D_3	CDS	protein_coding	chrX	49546379	49546505
chrX	49546506	49548979	GAGE12D_intron_4	intron	protein_coding	chrX	49546506	49548979
chrX	49548980	49549003	GAGE12D_4	CDS	protein_coding	chrX	49548980	49549003
chrX	49549003	49549094	GAGE12D_UTR_3	three_prime_UTR	protein_coding	chrX	49549003	49549094
chrX	49551278	49551396	GAGE12F_UTR_1	five_prime_UTR	protein_coding	chrX	49551278	49551396
chrX	49551397	49560874	GAGE12F_intron_1	intron	protein_coding	chrX	49551397	49560874
chrX	49560875	49560949	GAGE12F_UTR_2	five_prime_UTR	protein_coding	chrX	49560875	49560949
chrX	49560950	49561987	GAGE12F_intron_2	intron	protein_coding	chrX	49560950	49561987
chrX	49561996	49562080	GAGE12F_1	CDS	protein_coding	chrX	49561996	49562080
chrX	49562081	49562544	GAGE12F_intron_3	intron	protein_coding	chrX	49562081	49562544
chrX	49562545	49562666	GAGE12F_2	CDS	protein_coding	chrX	49562545	49562666
chrX	49562667	49565493	GAGE12F_intron_4	intron	protein_coding	chrX	49562667	49565493
chrX	49565494	49565620	GAGE12F_3	CDS	protein_coding	chrX	49565494	49565620
chrX	49565621	49568090	GAGE12F_intron_5	intron	protein_coding	chrX	49565621	49568090
chrX	49568091	49568114	GAGE12F_4	CDS	protein_coding	chrX	49568091	49568114
chrX	49568114	49568218	GAGE12F_UTR_4	three_prime_UTR	protein_coding	chrX	49568114	49568218
chrX	49570434	49570507	GAGE12G_UTR_1	five_prime_UTR	protein_coding	chrX	49570434	49570507
chrX	49570508	49571545	GAGE12G_intron_1	intron	protein_coding	chrX	49570508	49571545
chrX	49571554	49571638	GAGE12G_1	CDS	protein_coding	chrX	49571554	49571638
chrX	49571639	49572102	GAGE12G_intron_2	intron	protein_coding	chrX	49571639	49572102
chrX	49572103	49572224	GAGE12G_2	CDS	protein_coding	chrX	49572103	49572224
chrX	49572225	49575046	GAGE12G_intron_3	intron	protein_coding	chrX	49572225	49575046
chrX	49575047	49575173	GAGE12G_3	CDS	protein_coding	chrX	49575047	49575173
chrX	49575174	49577639	GAGE12G_intron_4	intron	protein_coding	chrX	49575174	49577639
chrX	49577640	49577663	GAGE12G_4	CDS	protein_coding	chrX	49577640	49577663
chrX	49577663	49577754	GAGE12G_UTR_3	three_prime_UTR	protein_coding	chrX	49577663	49577754
chrX	49579983	49580056	GAGE12H_UTR_1	five_prime_UTR	protein_coding	chrX	49579983	49580056
chrX	49580057	49581094	GAGE12H_intron_1	intron	protein_coding	chrX	49580057	49581094
chrX	49581103	49581187	GAGE12H_1	CDS	protein_coding	chrX	49581103	49581187
chrX	49581188	49581651	GAGE12H_intron_2	intron	protein_coding	chrX	49581188	49581651
chrX	49581652	49581773	GAGE12H_2	CDS	protein_coding	chrX	49581652	49581773
chrX	49581774	49584594	GAGE12H_intron_3	intron	protein_coding	chrX	49581774	49584594
chrX	49584595	49584721	GAGE12H_3	CDS	protein_coding	chrX	49584595	49584721
chrX	49585989	49586112	GAGE12H_intron_4	intron	protein_coding	chrX	49584722	49587186
chrX	49586280	49586304	GAGE12H_intron_4	intron	protein_coding	chrX	49584722	49587186
chrX	49584722	49585963	GAGE12H_intron_4	intron	protein_coding	chrX	49584722	49587186
chrX	52052410	52052437	AC239585.1_1	exon	lincRNA	chrX	52050860	52052967
chrX	52054017	52054071	AC239585.1_2	exon	lincRNA	chrX	52053994	52054255
chrX	52054092	52054181	AC239585.1_2	exon	lincRNA	chrX	52053994	52054255
chrX	52054221	52054255	AC239585.1_2	exon	lincRNA	chrX	52053994	52054255
chrX	52054017	52054055	AC239585.2_intron_1	intron	lincRNA	chrX	52053465	52054055
chrX	52054092	52054181	AC239585.2_2	exon	lincRNA	chrX	52054056	52054190
chrX	52054221	52054264	AC239585.2_intron_2	intron	lincRNA	chrX	52054191	52054593
chrX	52054286	52054376	AC239585.2_intron_2	intron	lincRNA	chrX	52054191	52054593
chrX	52054527	52054593	AC239585.2_intron_2	intron	lincRNA	chrX	52054191	52054593
chrX	52054594	52054670	AC239585.2_3	exon	lincRNA	chrX	52054594	52054670
chrX	52054671	52054744	AC239585.2_intron_3	intron	lincRNA	chrX	52054671	52054879
chrX	52687399	52687625	AL450023.3_1	exon	processed_pseudogene	chrX	52687363	52687633
chrX	52696896	52697518	SSX2_UTR_1	three_prime_UTR	protein_coding	chrX	52696896	52697518
chrX	52697519	52697982	SSX2_intron_1	intron	protein_coding	chrX	52697519	52697982
chrX	52697983	52698028	SSX2_UTR_2	three_prime_UTR	protein_coding	chrX	52697983	52698028
chrX	52698028	52698088	SSX2_1	CDS	protein_coding	chrX	52698028	52698088
chrX	52698089	52698784	SSX2_intron_2	intron	protein_coding	chrX	52698089	52698784
chrX	52698785	52698931	SSX2_2	CDS	protein_coding	chrX	52698785	52698931
chrX	52698932	52700441	SSX2_intron_3	intron	protein_coding	chrX	52698932	52700441
chrX	52700442	52700578	SSX2_3	CDS	protein_coding	chrX	52700442	52700578
chrX	52700579	52702579	SSX2_intron_4	intron	protein_coding	chrX	52700579	52702579
chrX	52702580	52702630	SSX2_4	CDS	protein_coding	chrX	52702580	52702630
chrX	52702631	52704495	SSX2_intron_5	intron	protein_coding	chrX	52702631	52704495
chrX	52704496	52704592	SSX2_5	CDS	protein_coding	chrX	52704496	52704592
chrX	52704593	52705126	SSX2_intron_6	intron	protein_coding	chrX	52704593	52705126
chrX	52705127	52705242	SSX2_6	CDS	protein_coding	chrX	52705127	52705242
chrX	52705243	52705679	SSX2_intron_7	intron	protein_coding	chrX	52705243	52705679
chrX	52705680	52705749	SSX2_7	CDS	protein_coding	chrX	52705680	52705749
chrX	52705770	52707110	SSX2_intron_8	intron	protein_coding	chrX	52705770	52707110
chrX	52707111	52707189	SSX2_UTR_4	five_prime_UTR	protein_coding	chrX	52707111	52707189
chrX	52707602	52707815	AC244505.2_1	exon	processed_pseudogene	chrX	52707602	52707815
chrX	52707816	52709070	AC244505.2_intron_1	intron	processed_pseudogene	chrX	52707816	52709070
chrX	52709071	52709423	AC244505.2_2	exon	processed_pseudogene	chrX	52709071	52709423
chrX	52709424	52709739	AC244505.2_intron_2	intron	processed_pseudogene	chrX	52709424	52709739
chrX	52709740	52709933	AC244505.2_3	exon	processed_pseudogene	chrX	52709740	52709933
chrX	52751132	52751318	SSX2B_UTR_1	five_prime_UTR	protein_coding	chrX	52751132	52751318
chrX	52751319	52752659	SSX2B_intron_1	intron	protein_coding	chrX	52751319	52752659
chrX	52752680	52752749	SSX2B_1	CDS	protein_coding	chrX	52752680	52752749
chrX	52752750	52753186	SSX2B_intron_2	intron	protein_coding	chrX	52752750	52753186
chrX	52753187	52753302	SSX2B_2	CDS	protein_coding	chrX	52753187	52753302
chrX	52753303	52753836	SSX2B_intron_3	intron	protein_coding	chrX	52753303	52753836
chrX	52753837	52753933	SSX2B_3	CDS	protein_coding	chrX	52753837	52753933
chrX	52753934	52755798	SSX2B_intron_4	intron	protein_coding	chrX	52753934	52755798
chrX	52755799	52755849	SSX2B_4	CDS	protein_coding	chrX	52755799	52755849
chrX	52755850	52757852	SSX2B_intron_5	intron	protein_coding	chrX	52755850	52757852
chrX	52757853	52757989	SSX2B_5	CDS	protein_coding	chrX	52757853	52757989
chrX	52757990	52759499	SSX2B_intron_6	intron	protein_coding	chrX	52757990	52759499
chrX	52759500	52759646	SSX2B_6	CDS	protein_coding	chrX	52759500	52759646
chrX	52759647	52760342	SSX2B_intron_7	intron	protein_coding	chrX	52759647	52760342
chrX	52760343	52760403	SSX2B_7	CDS	protein_coding	chrX	52760343	52760403
chrX	52760403	52760448	SSX2B_UTR_3	three_prime_UTR	protein_coding	chrX	52760403	52760448
chrX	52760449	52760912	SSX2B_intron_8	intron	protein_coding	chrX	52760449	52760912
chrX	52760913	52761536	SSX2B_UTR_4	three_prime_UTR	protein_coding	chrX	52760913	52761536
chrX	52769754	52769807	SSX2B_intron_9	intron	protein_coding	chrX	52761537	52789694
chrX	52769840	52769879	SSX2B_intron_9	intron	protein_coding	chrX	52761537	52789694
chrX	52769911	52770058	SSX2B_intron_9	intron	protein_coding	chrX	52761537	52789694
chrX	52770079	52770228	SSX2B_intron_9	intron	protein_coding	chrX	52761537	52789694
chrX	52770293	52770509	SSX2B_intron_9	intron	protein_coding	chrX	52761537	52789694
chrX	52770537	52770683	SSX2B_intron_9	intron	protein_coding	chrX	52761537	52789694
chrX	52770765	52770813	SSX2B_intron_9	intron	protein_coding	chrX	52761537	52789694
chrX	52770861	52770932	SSX2B_intron_9	intron	protein_coding	chrX	52761537	52789694
chrX	52771024	52771076	SSX2B_intron_9	intron	protein_coding	chrX	52761537	52789694
chrX	52772901	52772924	SSX2B_intron_9	intron	protein_coding	chrX	52761537	52789694
chrX	52761537	52769727	SSX2B_intron_9	intron	protein_coding	chrX	52761537	52789694
chrX	52896337	52896588	FAM156B_intron_1	intron	protein_coding	chrX	52891731	52896939
chrX	52896617	52896686	FAM156B_intron_1	intron	protein_coding	chrX	52891731	52896939
chrX	52896731	52896812	FAM156B_intron_1	intron	protein_coding	chrX	52891731	52896939
chrX	52896855	52896916	FAM156B_intron_1	intron	protein_coding	chrX	52891731	52896939
chrX	52896959	52896987	FAM156B_UTR_2	five_prime_UTR	protein_coding	chrX	52896940	52897190
chrX	52897011	52897039	FAM156B_UTR_2	five_prime_UTR	protein_coding	chrX	52896940	52897190
chrX	52897071	52897113	FAM156B_UTR_2	five_prime_UTR	protein_coding	chrX	52896940	52897190
chrX	52897364	52899541	FAM156B_UTR_3	five_prime_UTR	protein_coding	chrX	52897305	52899541
chrX	52899542	52900566	FAM156B_intron_3	intron	protein_coding	chrX	52899542	52900566
chrX	52900567	52900660	FAM156B_UTR_4	five_prime_UTR	protein_coding	chrX	52900567	52900660
chrX	52900661	52901743	FAM156B_intron_4	intron	protein_coding	chrX	52900661	52907107
chrX	52901768	52902016	FAM156B_intron_4	intron	protein_coding	chrX	52900661	52907107
chrX	52902100	52902223	FAM156B_intron_4	intron	protein_coding	chrX	52900661	52907107
chrX	52902248	52902390	FAM156B_intron_4	intron	protein_coding	chrX	52900661	52907107
chrX	52902419	52902592	FAM156B_intron_4	intron	protein_coding	chrX	52900661	52907107
chrX	52902616	52902670	FAM156B_intron_4	intron	protein_coding	chrX	52900661	52907107
chrX	52902716	52902758	FAM156B_intron_4	intron	protein_coding	chrX	52900661	52907107
chrX	52902895	52902960	FAM156B_intron_4	intron	protein_coding	chrX	52900661	52907107
chrX	52903021	52903102	FAM156B_intron_4	intron	protein_coding	chrX	52900661	52907107
chrX	52903127	52903150	FAM156B_intron_4	intron	protein_coding	chrX	52900661	52907107
chrX	52952339	52952379	FAM156A_intron_1	intron	protein_coding	chrX	52948706	52955152
chrX	52952472	52952505	FAM156A_intron_1	intron	protein_coding	chrX	52948706	52955152
chrX	52952602	52952696	FAM156A_intron_1	intron	protein_coding	chrX	52948706	52955152
chrX	52952807	52952895	FAM156A_intron_1	intron	protein_coding	chrX	52948706	52955152
chrX	52952993	52953049	FAM156A_intron_1	intron	protein_coding	chrX	52948706	52955152
chrX	52953155	52953185	FAM156A_intron_1	intron	protein_coding	chrX	52948706	52955152
chrX	52953206	52953259	FAM156A_intron_1	intron	protein_coding	chrX	52948706	52955152
chrX	52953328	52953356	FAM156A_intron_1	intron	protein_coding	chrX	52948706	52955152
chrX	52953387	52953436	FAM156A_intron_1	intron	protein_coding	chrX	52948706	52955152
chrX	52953527	52953574	FAM156A_intron_1	intron	protein_coding	chrX	52948706	52955152
chrX	52953711	52953741	FAM156A_intron_1	intron	protein_coding	chrX	52948706	52955152
chrX	52953768	52953826	FAM156A_intron_1	intron	protein_coding	chrX	52948706	52955152
chrX	71699439	71699470	LINC00891_intron_1	intron	lincRNA	chrX	71697302	71700819
chrX	71699556	71699616	LINC00891_intron_1	intron	lincRNA	chrX	71697302	71700819
chrX	71699644	71699715	LINC00891_intron_1	intron	lincRNA	chrX	71697302	71700819
chrX	71699738	71700819	LINC00891_intron_1	intron	lincRNA	chrX	71697302	71700819
chrX	71700820	71701043	LINC00891_2	exon	lincRNA	chrX	71700820	71701043
chrX	71701044	71701279	LINC00891_intron_2	intron	lincRNA	chrX	71701044	71702670
chrX	71701303	71701387	LINC00891_intron_2	intron	lincRNA	chrX	71701044	71702670
chrX	71701411	71701496	LINC00891_intron_2	intron	lincRNA	chrX	71701044	71702670
chrX	71701520	71701602	LINC00891_intron_2	intron	lincRNA	chrX	71701044	71702670
chrX	71701623	71701671	LINC00891_intron_2	intron	lincRNA	chrX	71701044	71702670
chrX	71701790	71701847	LINC00891_intron_2	intron	lincRNA	chrX	71701044	71702670
chrX	71701929	71702063	LINC00891_intron_2	intron	lincRNA	chrX	71701044	71702670
chrX	71702149	71702670	LINC00891_intron_2	intron	lincRNA	chrX	71701044	71702670
chrX	71702671	71706455	LINC00891_3	exon	lincRNA	chrX	71702671	71706455
chrX	71760764	71760901	BX276092.5_1	exon	transcribed_unprocessed_pseudogene	chrX	71760764	71760901
chrX	71760902	71761006	BX276092.5_intron_1	intron	transcribed_unprocessed_pseudogene	chrX	71760902	71761006
chrX	71761007	71761049	BX276092.5_2	exon	transcribed_unprocessed_pseudogene	chrX	71761007	71761049
chrX	71761050	71761559	BX276092.5_intron_2	intron	transcribed_unprocessed_pseudogene	chrX	71761050	71761559
chrX	71761560	71761654	BX276092.5_3	exon	transcribed_unprocessed_pseudogene	chrX	71761560	71761654
chrX	71761655	71761966	BX276092.5_intron_3	intron	transcribed_unprocessed_pseudogene	chrX	71761655	71761966
chrX	71761967	71763075	BX276092.5_4	exon	transcribed_unprocessed_pseudogene	chrX	71761967	71763075
chrX	71763424	71764647	CXorf49B_1	CDS	protein_coding	chrX	71763424	71764647
chrX	71764648	71765222	CXorf49B_intron_1	intron	protein_coding	chrX	71764648	71765222
chrX	71765223	71765380	CXorf49B_2	CDS	protein_coding	chrX	71765223	71765380
chrX	71765381	71765922	CXorf49B_intron_2	intron	protein_coding	chrX	71765381	71765922
chrX	71765923	71766000	CXorf49B_3	CDS	protein_coding	chrX	71765923	71766000
chrX	71766001	71766281	CXorf49B_intron_3	intron	protein_coding	chrX	71766001	71766281
chrX	71766282	71766328	CXorf49B_4	CDS	protein_coding	chrX	71766282	71766328
chrX	71766329	71766881	CXorf49B_intron_4	intron	protein_coding	chrX	71766329	71766881
chrX	71766882	71766923	CXorf49B_5	CDS	protein_coding	chrX	71766882	71766923
chrX	71766925	71767029	CXorf49B_intron_5	intron	protein_coding	chrX	71766925	71767029
chrX	71767030	71767199	CXorf49B_UTR_2	three_prime_UTR	protein_coding	chrX	71767030	71767199
chrX	72777208	72777248	DMRTC1B_UTR_1	five_prime_UTR	protein_coding	chrX	72777147	72777248
chrX	72777282	72777342	DMRTC1B_intron_1	intron	protein_coding	chrX	72777249	72842781
chrX	72777368	72777403	DMRTC1B_intron_1	intron	protein_coding	chrX	72777249	72842781
chrX	72777468	72777512	DMRTC1B_intron_1	intron	protein_coding	chrX	72777249	72842781
chrX	72777553	72777587	DMRTC1B_intron_1	intron	protein_coding	chrX	72777249	72842781
chrX	72777628	72777683	DMRTC1B_intron_1	intron	protein_coding	chrX	72777249	72842781
chrX	72777822	72777860	DMRTC1B_intron_1	intron	protein_coding	chrX	72777249	72842781
chrX	72777881	72777935	DMRTC1B_intron_1	intron	protein_coding	chrX	72777249	72842781
chrX	72777980	72778023	DMRTC1B_intron_1	intron	protein_coding	chrX	72777249	72842781
chrX	72778044	72778075	DMRTC1B_intron_1	intron	protein_coding	chrX	72777249	72842781
chrX	72778110	72778316	DMRTC1B_intron_1	intron	protein_coding	chrX	72777249	72842781
chrX	72778382	72778495	DMRTC1B_intron_1	intron	protein_coding	chrX	72777249	72842781
chrX	72778795	72778853	DMRTC1B_intron_1	intron	protein_coding	chrX	72777249	72842781
chrX	72778918	72778963	DMRTC1B_intron_1	intron	protein_coding	chrX	72777249	72842781
chrX	72779007	72779066	DMRTC1B_intron_1	intron	protein_coding	chrX	72777249	72842781
chrX	72779097	72779122	DMRTC1B_intron_1	intron	protein_coding	chrX	72777249	72842781
chrX	72795668	72795735	DMRTC1B_intron_1	intron	protein_coding	chrX	72777249	72842781
chrX	72795761	72796027	DMRTC1B_intron_1	intron	protein_coding	chrX	72777249	72842781
chrX	72796050	72796638	DMRTC1B_intron_1	intron	protein_coding	chrX	72777249	72842781
chrX	72796663	72796745	DMRTC1B_intron_1	intron	protein_coding	chrX	72777249	72842781
chrX	72796767	72796796	DMRTC1B_intron_1	intron	protein_coding	chrX	72777249	72842781
chrX	72796844	72797055	DMRTC1B_intron_1	intron	protein_coding	chrX	72777249	72842781
chrX	72797081	72797293	DMRTC1B_intron_1	intron	protein_coding	chrX	72777249	72842781
chrX	72797320	72798190	DMRTC1B_intron_1	intron	protein_coding	chrX	72777249	72842781
chrX	72798213	72798386	DMRTC1B_intron_1	intron	protein_coding	chrX	72777249	72842781
chrX	72798490	72798627	DMRTC1B_intron_1	intron	protein_coding	chrX	72777249	72842781
chrX	72798649	72799120	DMRTC1B_intron_1	intron	protein_coding	chrX	72777249	72842781
chrX	72812151	72812268	DMRTC1B_intron_1	intron	protein_coding	chrX	72777249	72842781
chrX	72812292	72812321	DMRTC1B_intron_1	intron	protein_coding	chrX	72777249	72842781
chrX	72812361	72812413	DMRTC1B_intron_1	intron	protein_coding	chrX	72777249	72842781
chrX	72812473	72812553	DMRTC1B_intron_1	intron	protein_coding	chrX	72777249	72842781
chrX	72812587	72812638	DMRTC1B_intron_1	intron	protein_coding	chrX	72777249	72842781
chrX	72812708	72812803	DMRTC1B_intron_1	intron	protein_coding	chrX	72777249	72842781
chrX	72812835	72813220	DMRTC1B_intron_1	intron	protein_coding	chrX	72777249	72842781
chrX	72813241	72813303	DMRTC1B_intron_1	intron	protein_coding	chrX	72777249	72842781
chrX	72832675	72833863	DMRTC1B_intron_1	intron	protein_coding	chrX	72777249	72842781
chrX	72833935	72834112	DMRTC1B_intron_1	intron	protein_coding	chrX	72777249	72842781
chrX	72834148	72834528	DMRTC1B_intron_1	intron	protein_coding	chrX	72777249	72842781
chrX	72834578	72834611	DMRTC1B_intron_1	intron	protein_coding	chrX	72777249	72842781
chrX	72834636	72834662	DMRTC1B_intron_1	intron	protein_coding	chrX	72777249	72842781
chrX	72834691	72834754	DMRTC1B_intron_1	intron	protein_coding	chrX	72777249	72842781
chrX	72834778	72834814	DMRTC1B_intron_1	intron	protein_coding	chrX	72777249	72842781
chrX	72834850	72836598	DMRTC1B_intron_1	intron	protein_coding	chrX	72777249	72842781
chrX	72836680	72836810	DMRTC1B_intron_1	intron	protein_coding	chrX	72777249	72842781
chrX	72836846	72836972	DMRTC1B_intron_1	intron	protein_coding	chrX	72777249	72842781
chrX	72837102	72837164	DMRTC1B_intron_1	intron	protein_coding	chrX	72777249	72842781
chrX	72837201	72837243	DMRTC1B_intron_1	intron	protein_coding	chrX	72777249	72842781
chrX	72837329	72837391	DMRTC1B_intron_1	intron	protein_coding	chrX	72777249	72842781
chrX	72837420	72837485	DMRTC1B_intron_1	intron	protein_coding	chrX	72777249	72842781
chrX	72837507	72837622	DMRTC1B_intron_1	intron	protein_coding	chrX	72777249	72842781
chrX	72837666	72838391	DMRTC1B_intron_1	intron	protein_coding	chrX	72777249	72842781
chrX	72841041	72841086	DMRTC1B_intron_1	intron	protein_coding	chrX	72777249	72842781
chrX	72777711	72777745	DMRTC1B_intron_1	intron	protein_coding	chrX	72777249	72842781
chrX	72779248	72795646	DMRTC1B_intron_1	intron	protein_coding	chrX	72777249	72842781
chrX	72813324	72832652	DMRTC1B_intron_1	intron	protein_coding	chrX	72777249	72842781
chrX	72781865	72781989	FAM236B_UTR_1	three_prime_UTR	protein_coding	chrX	72781865	72781989
chrX	72781989	72782017	FAM236B_1	CDS	protein_coding	chrX	72781989	72782017
chrX	72782018	72782170	FAM236B_intron_1	intron	protein_coding	chrX	72782018	72782170
chrX	72782171	72782347	FAM236B_2	CDS	protein_coding	chrX	72782171	72782347
chrX	72782348	72782523	FAM236B_intron_2	intron	protein_coding	chrX	72782348	72782523
chrX	72782524	72782560	FAM236B_3	CDS	protein_coding	chrX	72782524	72782560
chrX	72782560	72782660	FAM236B_UTR_2	five_prime_UTR	protein_coding	chrX	72782560	72782660
chrX	72876951	72876987	DMRTC1_intron_6	intron	protein_coding	chrX	72875975	72877720
chrX	72877011	72877082	DMRTC1_intron_6	intron	protein_coding	chrX	72875975	72877720
chrX	72877243	72877266	DMRTC1_intron_6	intron	protein_coding	chrX	72875975	72877720
chrX	72877487	72877533	DMRTC1_intron_6	intron	protein_coding	chrX	72875975	72877720
chrX	72877554	72877591	DMRTC1_intron_6	intron	protein_coding	chrX	72875975	72877720
chrX	72877651	72877686	DMRTC1_intron_6	intron	protein_coding	chrX	72875975	72877720
chrX	72877865	72878046	DMRTC1_intron_7	intron	protein_coding	chrX	72877865	72943573
chrX	72878067	72878106	DMRTC1_intron_7	intron	protein_coding	chrX	72877865	72943573
chrX	72878165	72878242	DMRTC1_intron_7	intron	protein_coding	chrX	72877865	72943573
chrX	72878265	72878424	DMRTC1_intron_7	intron	protein_coding	chrX	72877865	72943573
chrX	72903163	72903248	DMRTC1_intron_7	intron	protein_coding	chrX	72877865	72943573
chrX	72903330	72903368	DMRTC1_intron_7	intron	protein_coding	chrX	72877865	72943573
chrX	72903391	72903429	DMRTC1_intron_7	intron	protein_coding	chrX	72877865	72943573
chrX	72903539	72905427	DMRTC1_intron_7	intron	protein_coding	chrX	72877865	72943573
chrX	72905451	72905475	DMRTC1_intron_7	intron	protein_coding	chrX	72877865	72943573
chrX	72905687	72905801	DMRTC1_intron_7	intron	protein_coding	chrX	72877865	72943573
chrX	72905845	72905973	DMRTC1_intron_7	intron	protein_coding	chrX	72877865	72943573
chrX	72906002	72906069	DMRTC1_intron_7	intron	protein_coding	chrX	72877865	72943573
chrX	72906100	72906290	DMRTC1_intron_7	intron	protein_coding	chrX	72877865	72943573
chrX	72906331	72906386	DMRTC1_intron_7	intron	protein_coding	chrX	72877865	72943573
chrX	72906410	72906474	DMRTC1_intron_7	intron	protein_coding	chrX	72877865	72943573
chrX	72906527	72906654	DMRTC1_intron_7	intron	protein_coding	chrX	72877865	72943573
chrX	72906724	72906760	DMRTC1_intron_7	intron	protein_coding	chrX	72877865	72943573
chrX	72906783	72906826	DMRTC1_intron_7	intron	protein_coding	chrX	72877865	72943573
chrX	72906904	72906972	DMRTC1_intron_7	intron	protein_coding	chrX	72877865	72943573
chrX	72907026	72907089	DMRTC1_intron_7	intron	protein_coding	chrX	72877865	72943573
chrX	72907112	72907181	DMRTC1_intron_7	intron	protein_coding	chrX	72877865	72943573
chrX	72907257	72907355	DMRTC1_intron_7	intron	protein_coding	chrX	72877865	72943573
chrX	72907377	72907457	DMRTC1_intron_7	intron	protein_coding	chrX	72877865	72943573
chrX	72907516	72907595	DMRTC1_intron_7	intron	protein_coding	chrX	72877865	72943573
chrX	72907619	72907665	DMRTC1_intron_7	intron	protein_coding	chrX	72877865	72943573
chrX	72907779	72907873	DMRTC1_intron_7	intron	protein_coding	chrX	72877865	72943573
chrX	72907897	72907927	DMRTC1_intron_7	intron	protein_coding	chrX	72877865	72943573
chrX	72907951	72908021	DMRTC1_intron_7	intron	protein_coding	chrX	72877865	72943573
chrX	72908080	72908176	DMRTC1_intron_7	intron	protein_coding	chrX	72877865	72943573
chrX	72908211	72908236	DMRTC1_intron_7	intron	protein_coding	chrX	72877865	72943573
chrX	72908258	72908406	DMRTC1_intron_7	intron	protein_coding	chrX	72877865	72943573
chrX	72909410	72909440	DMRTC1_intron_7	intron	protein_coding	chrX	72877865	72943573
chrX	72909497	72909522	DMRTC1_intron_7	intron	protein_coding	chrX	72877865	72943573
chrX	72909594	72909626	DMRTC1_intron_7	intron	protein_coding	chrX	72877865	72943573
chrX	72909713	72909736	DMRTC1_intron_7	intron	protein_coding	chrX	72877865	72943573
chrX	72909812	72909871	DMRTC1_intron_7	intron	protein_coding	chrX	72877865	72943573
chrX	72909930	72910048	DMRTC1_intron_7	intron	protein_coding	chrX	72877865	72943573
chrX	72910197	72910261	DMRTC1_intron_7	intron	protein_coding	chrX	72877865	72943573
chrX	72914288	72914327	DMRTC1_intron_7	intron	protein_coding	chrX	72877865	72943573
chrX	72914353	72914413	DMRTC1_intron_7	intron	protein_coding	chrX	72877865	72943573
chrX	72914538	72914592	DMRTC1_intron_7	intron	protein_coding	chrX	72877865	72943573
chrX	72914624	72914668	DMRTC1_intron_7	intron	protein_coding	chrX	72877865	72943573
chrX	72914795	72914889	DMRTC1_intron_7	intron	protein_coding	chrX	72877865	72943573
chrX	72914944	72914976	DMRTC1_intron_7	intron	protein_coding	chrX	72877865	72943573
chrX	72914997	72915022	DMRTC1_intron_7	intron	protein_coding	chrX	72877865	72943573
chrX	72915212	72915241	DMRTC1_intron_7	intron	protein_coding	chrX	72877865	72943573
chrX	72915263	72915294	DMRTC1_intron_7	intron	protein_coding	chrX	72877865	72943573
chrX	72915329	72915423	DMRTC1_intron_7	intron	protein_coding	chrX	72877865	72943573
chrX	72915449	72915494	DMRTC1_intron_7	intron	protein_coding	chrX	72877865	72943573
chrX	72915522	72915613	DMRTC1_intron_7	intron	protein_coding	chrX	72877865	72943573
chrX	72915671	72915717	DMRTC1_intron_7	intron	protein_coding	chrX	72877865	72943573
chrX	72915738	72915785	DMRTC1_intron_7	intron	protein_coding	chrX	72877865	72943573
chrX	72915809	72915935	DMRTC1_intron_7	intron	protein_coding	chrX	72877865	72943573
chrX	72916124	72916148	DMRTC1_intron_7	intron	protein_coding	chrX	72877865	72943573
chrX	72878465	72903142	DMRTC1_intron_7	intron	protein_coding	chrX	72877865	72943573
chrX	72916415	72943573	DMRTC1_intron_7	intron	protein_coding	chrX	72877865	72943573
chrX	72943574	72943675	DMRTC1_UTR_4	five_prime_UTR	protein_coding	chrX	72943574	72943675
chrX	72938163	72938262	FAM236A_UTR_1	five_prime_UTR	protein_coding	chrX	72938163	72938262
chrX	72938262	72938298	FAM236A_1	CDS	protein_coding	chrX	72938262	72938298
chrX	72938299	72938474	FAM236A_intron_1	intron	protein_coding	chrX	72938299	72938474
chrX	72938475	72938651	FAM236A_2	CDS	protein_coding	chrX	72938475	72938651
chrX	72938652	72938804	FAM236A_intron_2	intron	protein_coding	chrX	72938652	72938804
chrX	72938805	72938833	FAM236A_3	CDS	protein_coding	chrX	72938805	72938833
chrX	72938833	72938958	FAM236A_UTR_2	three_prime_UTR	protein_coding	chrX	72938833	72938958
chrX	102216011	102216038	TCP11X1_intron_1	intron	protein_coding	chrX	102215966	102217976
chrX	102216429	102216511	TCP11X1_intron_1	intron	protein_coding	chrX	102215966	102217976
chrX	102247161	102247238	NXF2_UTR_1	five_prime_UTR	protein_coding	chrX	102247161	102247238
chrX	102247239	102248435	NXF2_intron_1	intron	protein_coding	chrX	102247239	102248435
chrX	102248436	102248558	NXF2_UTR_2	five_prime_UTR	protein_coding	chrX	102248436	102248558
chrX	102248559	102250255	NXF2_intron_2	intron	protein_coding	chrX	102248559	102307020
chrX	102250334	102250423	NXF2_intron_2	intron	protein_coding	chrX	102248559	102307020
chrX	102250489	102250529	NXF2_intron_2	intron	protein_coding	chrX	102248559	102307020
chrX	102250553	102250683	NXF2_intron_2	intron	protein_coding	chrX	102248559	102307020
chrX	102250744	102250796	NXF2_intron_2	intron	protein_coding	chrX	102248559	102307020
chrX	102250821	102250944	NXF2_intron_2	intron	protein_coding	chrX	102248559	102307020
chrX	102251019	102251072	NXF2_intron_2	intron	protein_coding	chrX	102248559	102307020
chrX	102251093	102251135	NXF2_intron_2	intron	protein_coding	chrX	102248559	102307020
chrX	102251184	102251277	NXF2_intron_2	intron	protein_coding	chrX	102248559	102307020
chrX	102251389	102251564	NXF2_intron_2	intron	protein_coding	chrX	102248559	102307020
chrX	102251592	102251653	NXF2_intron_2	intron	protein_coding	chrX	102248559	102307020
chrX	102251675	102251773	NXF2_intron_2	intron	protein_coding	chrX	102248559	102307020
chrX	102251812	102251995	NXF2_intron_2	intron	protein_coding	chrX	102248559	102307020
chrX	102252103	102252139	NXF2_intron_2	intron	protein_coding	chrX	102248559	102307020
chrX	102252227	102252364	NXF2_intron_2	intron	protein_coding	chrX	102248559	102307020
chrX	102252394	102252489	NXF2_intron_2	intron	protein_coding	chrX	102248559	102307020
chrX	102252550	102252579	NXF2_intron_2	intron	protein_coding	chrX	102248559	102307020
chrX	102252608	102252681	NXF2_intron_2	intron	protein_coding	chrX	102248559	102307020
chrX	102252981	102253009	NXF2_intron_2	intron	protein_coding	chrX	102248559	102307020
chrX	102280822	102281180	NXF2_intron_2	intron	protein_coding	chrX	102248559	102307020
chrX	102281202	102281235	NXF2_intron_2	intron	protein_coding	chrX	102248559	102307020
chrX	102283055	102283091	NXF2_intron_2	intron	protein_coding	chrX	102248559	102307020
chrX	102283377	102283402	NXF2_intron_2	intron	protein_coding	chrX	102248559	102307020
chrX	102283671	102283702	NXF2_intron_2	intron	protein_coding	chrX	102248559	102307020
chrX	102283841	102283867	NXF2_intron_2	intron	protein_coding	chrX	102248559	102307020
chrX	102283895	102283929	NXF2_intron_2	intron	protein_coding	chrX	102248559	102307020
chrX	102283961	102284071	NXF2_intron_2	intron	protein_coding	chrX	102248559	102307020
chrX	102284143	102284211	NXF2_intron_2	intron	protein_coding	chrX	102248559	102307020
chrX	102284235	102284266	NXF2_intron_2	intron	protein_coding	chrX	102248559	102307020
chrX	102284290	102284375	NXF2_intron_2	intron	protein_coding	chrX	102248559	102307020
chrX	102284396	102284562	NXF2_intron_2	intron	protein_coding	chrX	102248559	102307020
chrX	102284583	102284662	NXF2_intron_2	intron	protein_coding	chrX	102248559	102307020
chrX	102284685	102284910	NXF2_intron_2	intron	protein_coding	chrX	102248559	102307020
chrX	102253090	102280700	NXF2_intron_2	intron	protein_coding	chrX	102248559	102307020
chrX	102284932	102307020	NXF2_intron_2	intron	protein_coding	chrX	102248559	102307020
chrX	102307021	102307078	NXF2_UTR_3	five_prime_UTR	protein_coding	chrX	102307021	102307078
chrX	102307078	102307121	NXF2_1	CDS	protein_coding	chrX	102307078	102307121
chrX	102307122	102316961	NXF2_intron_3	intron	protein_coding	chrX	102307122	102316961
chrX	102316962	102317152	NXF2_2	CDS	protein_coding	chrX	102316962	102317152
chrX	102317153	102317377	NXF2_intron_4	intron	protein_coding	chrX	102317153	102317377
chrX	102317378	102317529	NXF2_3	CDS	protein_coding	chrX	102317378	102317529
chrX	102317530	102317831	NXF2_intron_5	intron	protein_coding	chrX	102317530	102317831
chrX	102317832	102317916	NXF2_4	CDS	protein_coding	chrX	102317832	102317916
chrX	102317917	102318026	NXF2_intron_6	intron	protein_coding	chrX	102317917	102318026
chrX	102318027	102318132	NXF2_5	CDS	protein_coding	chrX	102318027	102318132
chrX	102318133	102318246	NXF2_intron_7	intron	protein_coding	chrX	102318133	102318246
chrX	102318247	102318328	NXF2_6	CDS	protein_coding	chrX	102318247	102318328
chrX	102318329	102318513	NXF2_intron_8	intron	protein_coding	chrX	102318329	102318513
chrX	102318514	102318584	NXF2_7	CDS	protein_coding	chrX	102318514	102318584
chrX	102318585	102318739	NXF2_intron_9	intron	protein_coding	chrX	102318585	102318739
chrX	102318740	102318829	NXF2_8	CDS	protein_coding	chrX	102318740	102318829
chrX	102318830	102318948	NXF2_intron_10	intron	protein_coding	chrX	102318830	102318948
chrX	102318949	102319057	NXF2_9	CDS	protein_coding	chrX	102318949	102319057
chrX	102319058	102319235	NXF2_intron_11	intron	protein_coding	chrX	102319058	102319235
chrX	102319236	102319346	NXF2_10	CDS	protein_coding	chrX	102319236	102319346
chrX	102319347	102321023	NXF2_intron_12	intron	protein_coding	chrX	102319347	102321023
chrX	102321024	102321061	NXF2_11	CDS	protein_coding	chrX	102321024	102321061
chrX	102321062	102321440	NXF2_intron_13	intron	protein_coding	chrX	102321062	102321440
chrX	102321441	102321510	NXF2_12	CDS	protein_coding	chrX	102321441	102321510
chrX	102321511	102321595	NXF2_intron_14	intron	protein_coding	chrX	102321511	102321595
chrX	102321596	102321652	NXF2_13	CDS	protein_coding	chrX	102321596	102321652
chrX	102321653	102321782	NXF2_intron_15	intron	protein_coding	chrX	102321653	102321782
chrX	102321783	102321891	NXF2_14	CDS	protein_coding	chrX	102321783	102321891
chrX	102321892	102322010	NXF2_intron_16	intron	protein_coding	chrX	102321892	102322010
chrX	102322011	102322070	NXF2_15	CDS	protein_coding	chrX	102322011	102322070
chrX	102322071	102322207	NXF2_intron_17	intron	protein_coding	chrX	102322071	102322207
chrX	102322208	102322324	NXF2_16	CDS	protein_coding	chrX	102322208	102322324
chrX	102322325	102322418	NXF2_intron_18	intron	protein_coding	chrX	102322325	102322418
chrX	102322419	102322462	NXF2_17	CDS	protein_coding	chrX	102322419	102322462
chrX	102322463	102323061	NXF2_intron_19	intron	protein_coding	chrX	102322463	102323061
chrX	102323062	102323135	NXF2_18	CDS	protein_coding	chrX	102323062	102323135
chrX	102323136	102323668	NXF2_intron_20	intron	protein_coding	chrX	102323136	102323668
chrX	102323669	102323852	NXF2_19	CDS	protein_coding	chrX	102323669	102323852
chrX	102325472	102325562	NXF2_intron_21	intron	protein_coding	chrX	102323853	102326261
chrX	102325604	102326261	NXF2_intron_21	intron	protein_coding	chrX	102323853	102326261
chrX	102323853	102325414	NXF2_intron_21	intron	protein_coding	chrX	102323853	102326261
chrX	102326262	102326323	NXF2_20	CDS	protein_coding	chrX	102326262	102326323
chrX	102326324	102326468	NXF2_intron_22	intron	protein_coding	chrX	102326324	102326468
chrX	102326469	102326514	NXF2_21	CDS	protein_coding	chrX	102326469	102326514
chrX	102326619	102326657	NXF2_UTR_4	three_prime_UTR	protein_coding	chrX	102326514	102326719
chrX	104067697	104067773	TMSB15B_intron_1	intron	protein_coding	chrX	104065985	104072566
chrX	104067834	104067866	TMSB15B_intron_1	intron	protein_coding	chrX	104065985	104072566
chrX	104067965	104068007	TMSB15B_intron_1	intron	protein_coding	chrX	104065985	104072566
chrX	104068303	104068327	TMSB15B_intron_1	intron	protein_coding	chrX	104065985	104072566
chrX	104068359	104068389	TMSB15B_intron_1	intron	protein_coding	chrX	104065985	104072566
chrX	104068412	104072566	TMSB15B_intron_1	intron	protein_coding	chrX	104065985	104072566
chrX	104072567	104073286	TMSB15B_UTR_2	three_prime_UTR	protein_coding	chrX	104072567	104073286
chrX	104073286	104073324	TMSB15B_2	CDS	protein_coding	chrX	104073286	104073324
chrX	104073325	104074239	TMSB15B_intron_2	intron	protein_coding	chrX	104073325	104074239
chrX	104074240	104074340	TMSB15B_3	CDS	protein_coding	chrX	104074240	104074340
chrX	104075883	104076138	TMSB15B_intron_3	intron	protein_coding	chrX	104074358	104076138
chrX	104074358	104075335	TMSB15B_intron_3	intron	protein_coding	chrX	104074358	104076138
chrX	104076139	104076212	TMSB15B_UTR_4	five_prime_UTR	protein_coding	chrX	104076139	104076212
chrX	120968997	120969032	CT47A4_intron_1	intron	protein_coding	chrX	120968027	120969163
chrX	120969321	120969346	CT47A4_intron_2	intron	protein_coding	chrX	120969321	120970206
chrX	120969424	120969454	CT47A4_intron_2	intron	protein_coding	chrX	120969321	120970206
chrX	120969812	120969841	CT47A4_intron_2	intron	protein_coding	chrX	120969321	120970206
chrX	120969996	120970034	CT47A4_intron_2	intron	protein_coding	chrX	120969321	120970206
chrX	120970061	120970088	CT47A4_intron_2	intron	protein_coding	chrX	120969321	120970206
chrX	120970118	120970189	CT47A4_intron_2	intron	protein_coding	chrX	120969321	120970206
chrX	135135149	135135194	AC234771.3_1	exon	processed_pseudogene	chrX	135135149	135135770
chrX	135135262	135135329	AC234771.3_1	exon	processed_pseudogene	chrX	135135149	135135770
chrX	135135541	135135604	AC234771.3_1	exon	processed_pseudogene	chrX	135135149	135135770
chrX	135135672	135135707	AC234771.3_1	exon	processed_pseudogene	chrX	135135149	135135770
chrX	135135728	135135770	AC234771.3_1	exon	processed_pseudogene	chrX	135135149	135135770
chrX	135777130	135777635	CT45A5_UTR_1	three_prime_UTR	protein_coding	chrX	135777130	135777635
chrX	135777635	135777693	CT45A5_1	CDS	protein_coding	chrX	135777635	135777693
chrX	135777694	135778916	CT45A5_intron_1	intron	protein_coding	chrX	135777694	135778916
chrX	135778917	135779011	CT45A5_2	CDS	protein_coding	chrX	135778917	135779011
chrX	135779012	135779391	CT45A5_intron_2	intron	protein_coding	chrX	135779012	135779391
chrX	135779392	135779641	CT45A5_3	CDS	protein_coding	chrX	135779392	135779641
chrX	135779642	135781559	CT45A5_intron_3	intron	protein_coding	chrX	135779642	135781559
chrX	135781560	135781729	CT45A5_4	CDS	protein_coding	chrX	135781560	135781729
chrX	135781736	135785218	CT45A5_intron_4	intron	protein_coding	chrX	135781736	135785218
chrX	135785219	135785298	CT45A5_UTR_3	five_prime_UTR	protein_coding	chrX	135785219	135785298
chrX	135794752	135794794	CT45A6_UTR_1	three_prime_UTR	protein_coding	chrX	135794706	135794897
chrX	135794909	135794955	CT45A6_1	CDS	protein_coding	chrX	135794897	135794955
chrX	135795214	135795303	CT45A6_intron_1	intron	protein_coding	chrX	135794956	135796178
chrX	135795338	135795368	CT45A6_intron_1	intron	protein_coding	chrX	135794956	135796178
chrX	135795405	135795429	CT45A6_intron_1	intron	protein_coding	chrX	135794956	135796178
chrX	135795477	135795529	CT45A6_intron_1	intron	protein_coding	chrX	135794956	135796178
chrX	135795642	135795686	CT45A6_intron_1	intron	protein_coding	chrX	135794956	135796178
chrX	135795790	135795814	CT45A6_intron_1	intron	protein_coding	chrX	135794956	135796178
chrX	135795910	135795947	CT45A6_intron_1	intron	protein_coding	chrX	135794956	135796178
chrX	135795981	135796029	CT45A6_intron_1	intron	protein_coding	chrX	135794956	135796178
chrX	135796126	135796163	CT45A6_intron_1	intron	protein_coding	chrX	135794956	135796178
chrX	135796230	135796273	CT45A6_2	CDS	protein_coding	chrX	135796179	135796273
chrX	135796323	135796352	CT45A6_intron_2	intron	protein_coding	chrX	135796274	135796653
chrX	135817342	135817375	CT45A2_intron_4	intron	protein_coding	chrX	135816272	135819772
chrX	135817797	135819772	CT45A2_intron_4	intron	protein_coding	chrX	135816272	135819772
chrX	135819773	135820012	CT45A2_UTR_3	five_prime_UTR	protein_coding	chrX	135819773	135820012
chrX	135829247	135829439	CT45A7_UTR_1	three_prime_UTR	protein_coding	chrX	135829247	135829439
chrX	135829439	135829497	CT45A7_1	CDS	protein_coding	chrX	135829439	135829497
chrX	135829498	135830720	CT45A7_intron_1	intron	protein_coding	chrX	135829498	135830720
chrX	135830721	135830815	CT45A7_2	CDS	protein_coding	chrX	135830721	135830815
chrX	135830816	135831195	CT45A7_intron_2	intron	protein_coding	chrX	135830816	135831195
chrX	135831196	135831445	CT45A7_3	CDS	protein_coding	chrX	135831196	135831445
chrX	135831446	135833363	CT45A7_intron_3	intron	protein_coding	chrX	135831446	135833363
chrX	135833364	135833533	CT45A7_4	CDS	protein_coding	chrX	135833364	135833533
chrX	135833542	135837040	CT45A7_intron_4	intron	protein_coding	chrX	135833542	135837040
chrX	135837041	135837268	CT45A7_UTR_3	five_prime_UTR	protein_coding	chrX	135837041	135837268
chrX	135852365	135852408	CT45A8_intron_4	intron	protein_coding	chrX	135850792	135854298
chrX	135852450	135852494	CT45A8_intron_4	intron	protein_coding	chrX	135850792	135854298
chrX	135852614	135852676	CT45A8_intron_4	intron	protein_coding	chrX	135850792	135854298
chrX	135852864	135852894	CT45A8_intron_4	intron	protein_coding	chrX	135850792	135854298
chrX	135852975	135853008	CT45A8_intron_4	intron	protein_coding	chrX	135850792	135854298
chrX	135853179	135853203	CT45A8_intron_4	intron	protein_coding	chrX	135850792	135854298
chrX	135853412	135853452	CT45A8_intron_4	intron	protein_coding	chrX	135850792	135854298
chrX	135853552	135853605	CT45A8_intron_4	intron	protein_coding	chrX	135850792	135854298
chrX	135853940	135854298	CT45A8_intron_4	intron	protein_coding	chrX	135850792	135854298
chrX	135854299	135854538	CT45A8_UTR_3	five_prime_UTR	protein_coding	chrX	135854299	135854538
chrX	154182728	154182789	OPN1MW_1	CDS	protein_coding	chrX	154182677	154182789
chrX	154182790	154184614	OPN1MW_intron_1	intron	protein_coding	chrX	154182790	154187768
chrX	154184637	154184690	OPN1MW_intron_1	intron	protein_coding	chrX	154182790	154187768
chrX	154184827	154184875	OPN1MW_intron_1	intron	protein_coding	chrX	154182790	154187768
chrX	154184991	154187768	OPN1MW_intron_1	intron	protein_coding	chrX	154182790	154187768
chrX	154187769	154187867	OPN1MW_2	CDS	protein_coding	chrX	154187769	154188066
chrX	154187902	154187935	OPN1MW_2	CDS	protein_coding	chrX	154187769	154188066
chrX	154187988	154188019	OPN1MW_2	CDS	protein_coding	chrX	154187769	154188066
chrX	154188122	154188269	OPN1MW_intron_2	intron	protein_coding	chrX	154188067	154190052
chrX	154188392	154188458	OPN1MW_intron_2	intron	protein_coding	chrX	154188067	154190052
chrX	154188487	154188541	OPN1MW_intron_2	intron	protein_coding	chrX	154188067	154190052
chrX	154188768	154188802	OPN1MW_intron_2	intron	protein_coding	chrX	154188067	154190052
chrX	154189074	154189104	OPN1MW_intron_2	intron	protein_coding	chrX	154188067	154190052
chrX	154189222	154189257	OPN1MW_intron_2	intron	protein_coding	chrX	154188067	154190052
chrX	154189280	154189399	OPN1MW_intron_2	intron	protein_coding	chrX	154188067	154190052
chrX	154189441	154189492	OPN1MW_intron_2	intron	protein_coding	chrX	154188067	154190052
chrX	154189723	154189774	OPN1MW_intron_2	intron	protein_coding	chrX	154188067	154190052
chrX	154189847	154189870	OPN1MW_intron_2	intron	protein_coding	chrX	154188067	154190052
chrX	154189920	154189954	OPN1MW_intron_2	intron	protein_coding	chrX	154188067	154190052
chrX	154190074	154190138	OPN1MW_3	CDS	protein_coding	chrX	154190053	154190222
chrX	154190161	154190203	OPN1MW_3	CDS	protein_coding	chrX	154190053	154190222
chrX	154190260	154190302	OPN1MW_intron_3	intron	protein_coding	chrX	154190223	154191686
chrX	154190328	154190389	OPN1MW_intron_3	intron	protein_coding	chrX	154190223	154191686
chrX	154190411	154190476	OPN1MW_intron_3	intron	protein_coding	chrX	154190223	154191686
chrX	154190510	154190578	OPN1MW_intron_3	intron	protein_coding	chrX	154190223	154191686
chrX	154190636	154190660	OPN1MW_intron_3	intron	protein_coding	chrX	154190223	154191686
chrX	154190687	154191686	OPN1MW_intron_3	intron	protein_coding	chrX	154190223	154191686
chrX	154191687	154191853	OPN1MW_4	CDS	protein_coding	chrX	154191687	154191853
chrX	154191854	154192500	OPN1MW_intron_4	intron	protein_coding	chrX	154191854	154193406
chrX	154192521	154192549	OPN1MW_intron_4	intron	protein_coding	chrX	154191854	154193406
chrX	154192636	154192662	OPN1MW_intron_4	intron	protein_coding	chrX	154191854	154193406
chrX	154192693	154193406	OPN1MW_intron_4	intron	protein_coding	chrX	154191854	154193406
chrX	154193407	154193647	OPN1MW_5	CDS	protein_coding	chrX	154193407	154193647
chrX	154193648	154195928	OPN1MW_intron_5	intron	protein_coding	chrX	154193648	154195928
chrX	154195929	154196040	OPN1MW_6	CDS	protein_coding	chrX	154195929	154196040
chrX	154196040	154196135	OPN1MW_UTR_2	three_prime_UTR	protein_coding	chrX	154196040	154196135
chrX	154196471	154196827	TEX28P1_1	exon	unprocessed_pseudogene	chrX	154196471	154196827
chrX	154196828	154197000	TEX28P1_intron_1	intron	unprocessed_pseudogene	chrX	154196828	154197445
chrX	154197193	154197445	TEX28P1_intron_1	intron	unprocessed_pseudogene	chrX	154196828	154197445
chrX	154197446	154197582	TEX28P1_2	exon	unprocessed_pseudogene	chrX	154197446	154197582
chrX	154197583	154198098	TEX28P1_intron_2	intron	unprocessed_pseudogene	chrX	154197583	154212758
chrX	154219859	154219913	OPN1MW2_1	CDS	protein_coding	chrX	154219815	154219927
chrX	155490130	155490225	TMLHE_UTR_1	three_prime_UTR	protein_coding	chrX	155490115	155491534
chrX	155490281	155490376	TMLHE_UTR_1	three_prime_UTR	protein_coding	chrX	155490115	155491534
chrX	155490399	155490451	TMLHE_UTR_1	three_prime_UTR	protein_coding	chrX	155490115	155491534
chrX	155490488	155490591	TMLHE_UTR_1	three_prime_UTR	protein_coding	chrX	155490115	155491534
chrX	155490676	155490714	TMLHE_UTR_1	three_prime_UTR	protein_coding	chrX	155490115	155491534
chrX	155490756	155490779	TMLHE_UTR_1	three_prime_UTR	protein_coding	chrX	155490115	155491534
chrX	155490830	155490969	TMLHE_UTR_1	three_prime_UTR	protein_coding	chrX	155490115	155491534
chrX	155491083	155491114	TMLHE_UTR_1	three_prime_UTR	protein_coding	chrX	155490115	155491534
chrX	155491136	155491191	TMLHE_UTR_1	three_prime_UTR	protein_coding	chrX	155490115	155491534
chrX	155491212	155491262	TMLHE_UTR_1	three_prime_UTR	protein_coding	chrX	155490115	155491534
chrX	155491325	155491356	TMLHE_UTR_1	three_prime_UTR	protein_coding	chrX	155490115	155491534
chrX	155491393	155491534	TMLHE_UTR_1	three_prime_UTR	protein_coding	chrX	155490115	155491534
chrX	155491534	155491666	TMLHE_1	CDS	protein_coding	chrX	155491534	155491666
chrX	155491667	155492355	TMLHE_intron_1	intron	protein_coding	chrX	155491667	155492355
chrX	155492356	155492442	TMLHE_2	CDS	protein_coding	chrX	155492356	155492495
chrX	155492726	155492774	TMLHE_intron_3	intron	protein_coding	chrX	155492701	155506896
chrX	155492839	155492875	TMLHE_intron_3	intron	protein_coding	chrX	155492701	155506896
chrX	155492981	155493014	TMLHE_intron_3	intron	protein_coding	chrX	155492701	155506896
chrX	155493158	155493187	TMLHE_intron_3	intron	protein_coding	chrX	155492701	155506896
chrX	155493262	155493307	TMLHE_intron_3	intron	protein_coding	chrX	155492701	155506896
chrY	6390431	6390675	TTTY1B_1	exon	lincRNA	chrY	6390431	6390675
chrY	6391488	6391538	TTTY1B_intron_1	intron	lincRNA	chrY	6390676	6394098
chrY	6392132	6392432	TTTY1B_intron_1	intron	lincRNA	chrY	6390676	6394098
chrY	6392454	6392769	TTTY1B_intron_1	intron	lincRNA	chrY	6390676	6394098
chrY	6392872	6392985	TTTY1B_intron_1	intron	lincRNA	chrY	6390676	6394098
chrY	6393006	6393180	TTTY1B_intron_1	intron	lincRNA	chrY	6390676	6394098
chrY	6393215	6393258	TTTY1B_intron_1	intron	lincRNA	chrY	6390676	6394098
chrY	6393332	6393546	TTTY1B_intron_1	intron	lincRNA	chrY	6390676	6394098
chrY	6393575	6393700	TTTY1B_intron_1	intron	lincRNA	chrY	6390676	6394098
chrY	6393761	6393805	TTTY1B_intron_1	intron	lincRNA	chrY	6390676	6394098
chrY	6393872	6393968	TTTY1B_intron_1	intron	lincRNA	chrY	6390676	6394098
chrY	6393993	6394084	TTTY1B_intron_1	intron	lincRNA	chrY	6390676	6394098
chrY	6390676	6391466	TTTY1B_intron_1	intron	lincRNA	chrY	6390676	6394098
chrY	6394140	6394194	TTTY1B_2	exon	lincRNA	chrY	6394099	6394259
chrY	6394219	6394259	TTTY1B_2	exon	lincRNA	chrY	6394099	6394259
chrY	6394260	6394411	TTTY1B_intron_2	intron	lincRNA	chrY	6394260	6401121
chrY	6394802	6394841	TTTY1B_intron_2	intron	lincRNA	chrY	6394260	6401121
chrY	6396505	6396532	TTTY1B_intron_2	intron	lincRNA	chrY	6394260	6401121
chrY	6396704	6396728	TTTY1B_intron_2	intron	lincRNA	chrY	6394260	6401121
chrY	6396830	6401121	TTTY1B_intron_2	intron	lincRNA	chrY	6394260	6401121
chrY	6401122	6401231	TTTY1B_3	exon	lincRNA	chrY	6401122	6401231
chrY	6401232	6403586	TTTY1B_intron_3	intron	lincRNA	chrY	6401232	6403586
chrY	6403587	6403725	TTTY1B_4	exon	lincRNA	chrY	6403587	6403725
chrY	6403726	6411305	TTTY1B_intron_4	intron	lincRNA	chrY	6403726	6411305
chrY	6411306	6411564	TTTY1B_5	exon	lincRNA	chrY	6411306	6411564
chrY	6406244	6406923	TTTY2B_1	exon	lincRNA	chrY	6406244	6406923
chrY	6406924	6408145	TTTY2B_intron_1	intron	lincRNA	chrY	6406924	6408145
chrY	6408146	6408344	TTTY2B_2	exon	lincRNA	chrY	6408146	6408344
chrY	6408345	6408463	TTTY2B_intron_2	intron	lincRNA	chrY	6408345	6408463
chrY	6408464	6408543	TTTY2B_3	exon	lincRNA	chrY	6408464	6408543
chrY	6408544	6411372	TTTY2B_intron_3	intron	lincRNA	chrY	6408544	6411372
chrY	6411373	6411530	TTTY2B_4	exon	lincRNA	chrY	6411373	6411530
chrY	6411531	6412221	TTTY2B_intron_4	intron	lincRNA	chrY	6411531	6412221
chrY	6412222	6412371	TTTY2B_5	exon	lincRNA	chrY	6412222	6412371
chrY	6412372	6419763	TTTY2B_intron_5	intron	lincRNA	chrY	6412372	6419763
chrY	6419764	6419851	TTTY2B_6	exon	lincRNA	chrY	6419764	6419851
chrY	6419852	6422326	TTTY2B_intron_6	intron	lincRNA	chrY	6419852	6422326
chrY	6422327	6424145	TTTY2B_7	exon	lincRNA	chrY	6422327	6424145
chrY	6443434	6443635	TTTY21B_1	exon	lincRNA	chrY	6443434	6443635
chrY	6443636	6446971	TTTY21B_intron_1	intron	lincRNA	chrY	6443636	6446971
chrY	6446972	6447077	TTTY21B_2	exon	lincRNA	chrY	6446972	6447077
chrY	6449468	6449504	TTTY7_1	exon	lincRNA	chrY	6449468	6449504
chrY	6449505	6450444	TTTY7_intron_1	intron	lincRNA	chrY	6449505	6450444
chrY	6450445	6450607	TTTY7_2	exon	lincRNA	chrY	6450445	6450607
chrY	6450608	6452913	TTTY7_intron_2	intron	lincRNA	chrY	6450608	6452913
chrY	6452914	6452989	TTTY7_3	exon	lincRNA	chrY	6452914	6452989
chrY	6453026	6453473	TTTY7_intron_3	intron	lincRNA	chrY	6452990	6453676
chrY	6453495	6453578	TTTY7_intron_3	intron	lincRNA	chrY	6452990	6453676
chrY	6453635	6453667	TTTY7_intron_3	intron	lincRNA	chrY	6452990	6453676
chrY	6453695	6453752	TTTY7_4	exon	lincRNA	chrY	6453677	6454154
chrY	6453796	6453841	TTTY7_4	exon	lincRNA	chrY	6453677	6454154
chrY	6453867	6453961	TTTY7_4	exon	lincRNA	chrY	6453677	6454154
chrY	6454059	6454105	TTTY7_4	exon	lincRNA	chrY	6453677	6454154
chrY	6454127	6454154	TTTY7_4	exon	lincRNA	chrY	6453677	6454154
chrY	6454155	6454180	TTTY7_intron_4	intron	lincRNA	chrY	6454155	6455971
chrY	6454356	6454396	TTTY7_intron_4	intron	lincRNA	chrY	6454155	6455971
chrY	6454463	6454494	TTTY7_intron_4	intron	lincRNA	chrY	6454155	6455971
chrY	6456019	6456156	TTTY7_5	exon	lincRNA	chrY	6455972	6456185
chrY	6456201	6456416	TTTY7_intron_5	intron	lincRNA	chrY	6456186	6457157
chrY	6456447	6456781	TTTY7_intron_5	intron	lincRNA	chrY	6456186	6457157
chrY	6456805	6456847	TTTY7_intron_5	intron	lincRNA	chrY	6456186	6457157
chrY	6456890	6456913	TTTY7_intron_5	intron	lincRNA	chrY	6456186	6457157
chrY	6456943	6456997	TTTY7_intron_5	intron	lincRNA	chrY	6456186	6457157
chrY	6457020	6457058	TTTY7_intron_5	intron	lincRNA	chrY	6456186	6457157
chrY	6457089	6457157	TTTY7_intron_5	intron	lincRNA	chrY	6456186	6457157
chrY	6457158	6457201	TTTY7_6	exon	lincRNA	chrY	6457158	6457414
chrY	6457229	6457386	TTTY7_6	exon	lincRNA	chrY	6457158	6457414
chrY	6457415	6457506	TTTY7_intron_6	intron	lincRNA	chrY	6457415	6457659
chrY	6457534	6457650	TTTY7_intron_6	intron	lincRNA	chrY	6457415	6457659
chrY	9351505	9351533	FAM197Y8_intron_1	intron	transcribed_processed_pseudogene	chrY	9349640	9353188
chrY	9354017	9354320	FAM197Y8_intron_2	intron	transcribed_processed_pseudogene	chrY	9353349	9354844
chrY	9354349	9354734	FAM197Y8_intron_2	intron	transcribed_processed_pseudogene	chrY	9353349	9354844
chrY	9354761	9354844	FAM197Y8_intron_2	intron	transcribed_processed_pseudogene	chrY	9353349	9354844
chrY	9354845	9354994	FAM197Y8_3	exon	transcribed_processed_pseudogene	chrY	9354845	9354994
chrY	9354995	9355079	FAM197Y8_intron_3	intron	transcribed_processed_pseudogene	chrY	9354995	9355079
chrY	9355080	9355190	FAM197Y8_4	exon	transcribed_processed_pseudogene	chrY	9355080	9355190
chrY	9355191	9355385	FAM197Y8_intron_4	intron	transcribed_processed_pseudogene	chrY	9355191	9355385
chrY	9355455	9355629	FAM197Y8_intron_5	intron	transcribed_processed_pseudogene	chrY	9355402	9356512
chrY	9355658	9355855	FAM197Y8_intron_5	intron	transcribed_processed_pseudogene	chrY	9355402	9356512
chrY	9355876	9356227	FAM197Y8_intron_5	intron	transcribed_processed_pseudogene	chrY	9355402	9356512
chrY	9356251	9356412	FAM197Y8_intron_5	intron	transcribed_processed_pseudogene	chrY	9355402	9356512
chrY	9356433	9356512	FAM197Y8_intron_5	intron	transcribed_processed_pseudogene	chrY	9355402	9356512
chrY	9356513	9356615	FAM197Y8_6	exon	transcribed_processed_pseudogene	chrY	9356513	9356814
chrY	9356638	9356814	FAM197Y8_6	exon	transcribed_processed_pseudogene	chrY	9356513	9356814
chrY	9357797	9357842	TSPY8_UTR_1	five_prime_UTR	protein_coding	chrY	9357797	9357842
chrY	9357842	9358328	TSPY8_1	CDS	protein_coding	chrY	9357842	9358328
chrY	9358329	9358730	TSPY8_intron_1	intron	protein_coding	chrY	9358329	9358934
chrY	9358752	9358807	TSPY8_intron_1	intron	protein_coding	chrY	9358329	9358934
chrY	9358832	9358878	TSPY8_intron_1	intron	protein_coding	chrY	9358329	9358934
chrY	9358905	9358934	TSPY8_intron_1	intron	protein_coding	chrY	9358329	9358934
chrY	9358935	9359013	TSPY8_2	CDS	protein_coding	chrY	9358935	9359013
chrY	9359014	9359140	TSPY8_intron_2	intron	protein_coding	chrY	9359014	9359140
chrY	9359141	9359253	TSPY8_3	CDS	protein_coding	chrY	9359141	9359253
chrY	9359254	9359353	TSPY8_intron_3	intron	protein_coding	chrY	9359254	9359353
chrY	9359354	9359500	TSPY8_4	CDS	protein_coding	chrY	9359354	9359500
chrY	9359501	9359594	TSPY8_intron_4	intron	protein_coding	chrY	9359501	9359594
chrY	9359595	9359658	TSPY8_5	CDS	protein_coding	chrY	9359595	9359658
chrY	9359658	9359688	TSPY8_UTR_2	three_prime_UTR	protein_coding	chrY	9359658	9359688
chrY	9359689	9360381	TSPY8_intron_5	intron	protein_coding	chrY	9359689	9360381
chrY	9360382	9360593	TSPY8_UTR_3	three_prime_UTR	protein_coding	chrY	9360382	9360593
chrY	9367803	9369916	FAM197Y7_1	exon	transcribed_unprocessed_pseudogene	chrY	9367803	9369916
chrY	9369917	9373464	FAM197Y7_intron_1	intron	transcribed_unprocessed_pseudogene	chrY	9369917	9373464
chrY	9373465	9373624	FAM197Y7_2	exon	transcribed_unprocessed_pseudogene	chrY	9373465	9373624
chrY	9373625	9374967	FAM197Y7_intron_2	intron	transcribed_unprocessed_pseudogene	chrY	9373625	9374967
chrY	9374968	9375010	FAM197Y7_3	exon	transcribed_unprocessed_pseudogene	chrY	9374968	9375010
chrY	9375011	9375127	FAM197Y7_intron_3	intron	transcribed_unprocessed_pseudogene	chrY	9375011	9375127
chrY	9375128	9375274	FAM197Y7_4	exon	transcribed_unprocessed_pseudogene	chrY	9375128	9375274
chrY	9375275	9375359	FAM197Y7_intron_4	intron	transcribed_unprocessed_pseudogene	chrY	9375275	9375359
chrY	9375360	9375470	FAM197Y7_5	exon	transcribed_unprocessed_pseudogene	chrY	9375360	9375470
chrY	9375471	9375665	FAM197Y7_intron_5	intron	transcribed_unprocessed_pseudogene	chrY	9375471	9375665
chrY	9375666	9375731	FAM197Y7_6	exon	transcribed_unprocessed_pseudogene	chrY	9375666	9375731
chrY	9375732	9375883	FAM197Y7_intron_6	intron	transcribed_unprocessed_pseudogene	chrY	9375732	9375883
chrY	9375884	9375930	FAM197Y7_7	exon	transcribed_unprocessed_pseudogene	chrY	9375884	9375930
chrY	9375931	9376141	FAM197Y7_intron_7	intron	transcribed_unprocessed_pseudogene	chrY	9375931	9376141
chrY	9376142	9376174	FAM197Y7_8	exon	transcribed_unprocessed_pseudogene	chrY	9376142	9376174
chrY	9376175	9376358	FAM197Y7_intron_8	intron	transcribed_unprocessed_pseudogene	chrY	9376175	9376358
chrY	9376359	9376392	FAM197Y7_9	exon	transcribed_unprocessed_pseudogene	chrY	9376359	9376392
chrY	9376393	9376799	FAM197Y7_intron_9	intron	transcribed_unprocessed_pseudogene	chrY	9376393	9376799
chrY	9376800	9377092	FAM197Y7_10	exon	transcribed_unprocessed_pseudogene	chrY	9376800	9377092
chrY	9378122	9378606	TSPY7P_1	exon	unprocessed_pseudogene	chrY	9378122	9378606
chrY	9378607	9379212	TSPY7P_intron_1	intron	unprocessed_pseudogene	chrY	9378607	9379212
chrY	9379213	9379291	TSPY7P_2	exon	unprocessed_pseudogene	chrY	9379213	9379291
chrY	9379292	9379418	TSPY7P_intron_2	intron	unprocessed_pseudogene	chrY	9379292	9379418
chrY	9379419	9379531	TSPY7P_3	exon	unprocessed_pseudogene	chrY	9379419	9379531
chrY	9379532	9379631	TSPY7P_intron_3	intron	unprocessed_pseudogene	chrY	9379532	9379631
chrY	9379632	9379778	TSPY7P_4	exon	unprocessed_pseudogene	chrY	9379632	9379778
chrY	9379779	9379883	TSPY7P_intron_4	intron	unprocessed_pseudogene	chrY	9379779	9379883
chrY	9379884	9379966	TSPY7P_5	exon	unprocessed_pseudogene	chrY	9379884	9379966
chrY	9379967	9380659	TSPY7P_intron_5	intron	unprocessed_pseudogene	chrY	9379967	9380659
chrY	9380660	9380871	TSPY7P_6	exon	unprocessed_pseudogene	chrY	9380660	9380871
chrY	9388122	9390250	FAM197Y6_1	exon	transcribed_unprocessed_pseudogene	chrY	9388122	9390250
chrY	9390251	9393804	FAM197Y6_intron_1	intron	transcribed_unprocessed_pseudogene	chrY	9390251	9393804
chrY	9393805	9393964	FAM197Y6_2	exon	transcribed_unprocessed_pseudogene	chrY	9393805	9393964
chrY	9393965	9395313	FAM197Y6_intron_2	intron	transcribed_unprocessed_pseudogene	chrY	9393965	9395313
chrY	9395314	9395356	FAM197Y6_3	exon	transcribed_unprocessed_pseudogene	chrY	9395314	9395356
chrY	9395357	9395473	FAM197Y6_intron_3	intron	transcribed_unprocessed_pseudogene	chrY	9395357	9395473
chrY	9395474	9395620	FAM197Y6_4	exon	transcribed_unprocessed_pseudogene	chrY	9395474	9395620
chrY	9395621	9395705	FAM197Y6_intron_4	intron	transcribed_unprocessed_pseudogene	chrY	9395621	9395705
chrY	9395706	9395816	FAM197Y6_5	exon	transcribed_unprocessed_pseudogene	chrY	9395706	9395816
chrY	9395817	9396011	FAM197Y6_intron_5	intron	transcribed_unprocessed_pseudogene	chrY	9395817	9396011
chrY	9396012	9396077	FAM197Y6_6	exon	transcribed_unprocessed_pseudogene	chrY	9396012	9396077
chrY	9396078	9396229	FAM197Y6_intron_6	intron	transcribed_unprocessed_pseudogene	chrY	9396078	9396229
chrY	9396230	9396276	FAM197Y6_7	exon	transcribed_unprocessed_pseudogene	chrY	9396230	9396276
chrY	9396277	9396487	FAM197Y6_intron_7	intron	transcribed_unprocessed_pseudogene	chrY	9396277	9396487
chrY	9396488	9396520	FAM197Y6_8	exon	transcribed_unprocessed_pseudogene	chrY	9396488	9396520
chrY	9396521	9396704	FAM197Y6_intron_8	intron	transcribed_unprocessed_pseudogene	chrY	9396521	9396704
chrY	9396705	9396738	FAM197Y6_9	exon	transcribed_unprocessed_pseudogene	chrY	9396705	9396738
chrY	9396739	9397145	FAM197Y6_intron_9	intron	transcribed_unprocessed_pseudogene	chrY	9396739	9397145
chrY	9397146	9397438	FAM197Y6_10	exon	transcribed_unprocessed_pseudogene	chrY	9397146	9397438
chrY	9398421	9398466	TSPY3_UTR_1	five_prime_UTR	protein_coding	chrY	9398421	9398466
chrY	9398466	9398952	TSPY3_1	CDS	protein_coding	chrY	9398466	9398952
chrY	9398953	9399558	TSPY3_intron_1	intron	protein_coding	chrY	9398953	9399558
chrY	9399559	9399637	TSPY3_2	CDS	protein_coding	chrY	9399559	9399637
chrY	9399638	9399764	TSPY3_intron_2	intron	protein_coding	chrY	9399638	9399764
chrY	9399765	9399877	TSPY3_3	CDS	protein_coding	chrY	9399765	9399877
chrY	9399878	9399977	TSPY3_intron_3	intron	protein_coding	chrY	9399878	9399977
chrY	9399978	9400124	TSPY3_4	CDS	protein_coding	chrY	9399978	9400124
chrY	9400125	9400218	TSPY3_intron_4	intron	protein_coding	chrY	9400125	9400218
chrY	9400219	9400282	TSPY3_5	CDS	protein_coding	chrY	9400219	9400282
chrY	9400282	9400312	TSPY3_UTR_2	three_prime_UTR	protein_coding	chrY	9400282	9400312
chrY	9400551	9400648	TSPY3_intron_5	intron	protein_coding	chrY	9400313	9401005
chrY	9400711	9400987	TSPY3_intron_5	intron	protein_coding	chrY	9400313	9401005
chrY	9400313	9400523	TSPY3_intron_5	intron	protein_coding	chrY	9400313	9401005
chrY	9401028	9401052	TSPY3_UTR_3	three_prime_UTR	protein_coding	chrY	9401006	9401217
chrY	9401099	9401197	TSPY3_UTR_3	three_prime_UTR	protein_coding	chrY	9401006	9401217
chrY	9458613	9458802	FAM197Y5_1	exon	lincRNA	chrY	9458613	9458802
chrY	9458803	9462198	FAM197Y5_intron_1	intron	lincRNA	chrY	9458803	9462356
chrY	9462250	9462356	FAM197Y5_intron_1	intron	lincRNA	chrY	9458803	9462356
chrY	9462357	9462512	FAM197Y5_2	exon	lincRNA	chrY	9462357	9462516
chrY	9462554	9462633	FAM197Y5_intron_2	intron	lincRNA	chrY	9462517	9463850
chrY	9462692	9462881	FAM197Y5_intron_2	intron	lincRNA	chrY	9462517	9463850
chrY	9462902	9462948	FAM197Y5_intron_2	intron	lincRNA	chrY	9462517	9463850
chrY	9462970	9463158	FAM197Y5_intron_2	intron	lincRNA	chrY	9462517	9463850
chrY	9463179	9463211	FAM197Y5_intron_2	intron	lincRNA	chrY	9462517	9463850
chrY	9463241	9463295	FAM197Y5_intron_2	intron	lincRNA	chrY	9462517	9463850
chrY	9463348	9463546	FAM197Y5_intron_2	intron	lincRNA	chrY	9462517	9463850
chrY	9463600	9463793	FAM197Y5_intron_2	intron	lincRNA	chrY	9462517	9463850
chrY	9463815	9463850	FAM197Y5_intron_2	intron	lincRNA	chrY	9462517	9463850
chrY	9463851	9463889	FAM197Y5_3	exon	lincRNA	chrY	9463851	9463893
chrY	9463910	9463981	FAM197Y5_intron_3	intron	lincRNA	chrY	9463894	9464010
chrY	9464042	9464157	FAM197Y5_4	exon	lincRNA	chrY	9464011	9464157
chrY	9464158	9464242	FAM197Y5_intron_4	intron	lincRNA	chrY	9464158	9464242
chrY	9464243	9464295	FAM197Y5_5	exon	lincRNA	chrY	9464243	9464357
chrY	9706824	9706952	TTTY7B_1	exon	lincRNA	chrY	9706824	9707069
chrY	9706985	9707069	TTTY7B_1	exon	lincRNA	chrY	9706824	9707069
chrY	9707070	9707112	TTTY7B_intron_1	intron	lincRNA	chrY	9707070	9707314
chrY	9707159	9707193	TTTY7B_intron_1	intron	lincRNA	chrY	9707070	9707314
chrY	9707217	9707293	TTTY7B_intron_1	intron	lincRNA	chrY	9707070	9707314
chrY	9707318	9707469	TTTY7B_2	exon	lincRNA	chrY	9707315	9707571
chrY	9707509	9707543	TTTY7B_2	exon	lincRNA	chrY	9707315	9707571
chrY	9707638	9707696	TTTY7B_intron_2	intron	lincRNA	chrY	9707572	9708543
chrY	9707721	9707861	TTTY7B_intron_2	intron	lincRNA	chrY	9707572	9708543
chrY	9708042	9708066	TTTY7B_intron_2	intron	lincRNA	chrY	9707572	9708543
chrY	9708340	9708369	TTTY7B_intron_2	intron	lincRNA	chrY	9707572	9708543
chrY	9710723	9710756	TTTY7B_4	exon	lincRNA	chrY	9710575	9711052
chrY	9710875	9710911	TTTY7B_4	exon	lincRNA	chrY	9710575	9711052
chrY	9710951	9710987	TTTY7B_4	exon	lincRNA	chrY	9710575	9711052
chrY	9711021	9711052	TTTY7B_4	exon	lincRNA	chrY	9710575	9711052
chrY	9711220	9711254	TTTY7B_intron_4	intron	lincRNA	chrY	9711053	9711739
chrY	9711295	9711331	TTTY7B_intron_4	intron	lincRNA	chrY	9711053	9711739
chrY	9711387	9711468	TTTY7B_intron_4	intron	lincRNA	chrY	9711053	9711739
chrY	9711540	9711563	TTTY7B_intron_4	intron	lincRNA	chrY	9711053	9711739
chrY	9711689	9711739	TTTY7B_intron_4	intron	lincRNA	chrY	9711053	9711739
chrY	9711740	9711767	TTTY7B_5	exon	lincRNA	chrY	9711740	9711815
chrY	9711791	9711815	TTTY7B_5	exon	lincRNA	chrY	9711740	9711815
chrY	9711816	9711848	TTTY7B_intron_5	intron	lincRNA	chrY	9711816	9714121
chrY	9711927	9712024	TTTY7B_intron_5	intron	lincRNA	chrY	9711816	9714121
chrY	9712090	9712146	TTTY7B_intron_5	intron	lincRNA	chrY	9711816	9714121
chrY	9712181	9712235	TTTY7B_intron_5	intron	lincRNA	chrY	9711816	9714121
chrY	9712485	9712510	TTTY7B_intron_5	intron	lincRNA	chrY	9711816	9714121
chrY	9712534	9714121	TTTY7B_intron_5	intron	lincRNA	chrY	9711816	9714121
chrY	9714122	9714284	TTTY7B_6	exon	lincRNA	chrY	9714122	9714284
chrY	9714285	9715224	TTTY7B_intron_6	intron	lincRNA	chrY	9714285	9715224
chrY	9715225	9715262	TTTY7B_7	exon	lincRNA	chrY	9715225	9715262
chrY	9717653	9717757	TTTY21_1	exon	lincRNA	chrY	9717653	9717757
chrY	9717758	9721093	TTTY21_intron_1	intron	lincRNA	chrY	9717758	9721093
chrY	9721094	9721296	TTTY21_2	exon	lincRNA	chrY	9721094	9721296
chrY	9740584	9742401	TTTY2_1	exon	lincRNA	chrY	9740584	9742401
chrY	9742402	9744876	TTTY2_intron_1	intron	lincRNA	chrY	9742402	9744876
chrY	9744877	9744964	TTTY2_2	exon	lincRNA	chrY	9744877	9744964
chrY	9744965	9752347	TTTY2_intron_2	intron	lincRNA	chrY	9744965	9752347
chrY	9752348	9752497	TTTY2_3	exon	lincRNA	chrY	9752348	9752497
chrY	9752498	9753188	TTTY2_intron_3	intron	lincRNA	chrY	9752498	9753188
chrY	9753189	9753346	TTTY2_4	exon	lincRNA	chrY	9753189	9753346
chrY	9753347	9756175	TTTY2_intron_4	intron	lincRNA	chrY	9753347	9756175
chrY	9756176	9756255	TTTY2_5	exon	lincRNA	chrY	9756176	9756255
chrY	9756256	9756374	TTTY2_intron_5	intron	lincRNA	chrY	9756256	9756374
chrY	9756375	9756573	TTTY2_6	exon	lincRNA	chrY	9756375	9756573
chrY	9756574	9757795	TTTY2_intron_6	intron	lincRNA	chrY	9756574	9757795
chrY	9757796	9758476	TTTY2_7	exon	lincRNA	chrY	9757796	9758476
chrY	9753156	9753413	TTTY1_1	exon	lincRNA	chrY	9753156	9753413
chrY	9753414	9760993	TTTY1_intron_1	intron	lincRNA	chrY	9753414	9760993
chrY	9760994	9761132	TTTY1_2	exon	lincRNA	chrY	9760994	9761132
chrY	9761133	9763487	TTTY1_intron_2	intron	lincRNA	chrY	9761133	9763487
chrY	9763488	9763597	TTTY1_3	exon	lincRNA	chrY	9763488	9763597
chrY	9763598	9770459	TTTY1_intron_3	intron	lincRNA	chrY	9763598	9770459
chrY	9770460	9770620	TTTY1_4	exon	lincRNA	chrY	9770460	9770620
chrY	9770621	9774043	TTTY1_intron_4	intron	lincRNA	chrY	9770621	9774043
chrY	9774044	9774289	TTTY1_5	exon	lincRNA	chrY	9774044	9774289
chrY	9870679	9870714	TSPY18P_intron_1	intron	unprocessed_pseudogene	chrY	9870140	9870747
chrY	16248935	16249041	RNU6-109P_1	exon	snRNA	chrY	16248935	16249041
chrY	16336283	16336389	RNU6-184P_1	exon	snRNA	chrY	16336283	16336389
chrY	17500958	17501115	FAM41AY1_1	exon	lincRNA	chrY	17500958	17501115
chrY	17501116	17501709	FAM41AY1_intron_1	intron	lincRNA	chrY	17501116	17501709
chrY	17501710	17501760	FAM41AY1_2	exon	lincRNA	chrY	17501710	17501760
chrY	17511065	17511358	FAM41AY1_intron_2	intron	lincRNA	chrY	17501761	17513096
chrY	17511486	17512233	FAM41AY1_intron_2	intron	lincRNA	chrY	17501761	17513096
chrY	17512266	17512304	FAM41AY1_intron_2	intron	lincRNA	chrY	17501761	17513096
chrY	17501761	17510999	FAM41AY1_intron_2	intron	lincRNA	chrY	17501761	17513096
chrY	17512338	17513096	FAM41AY1_intron_2	intron	lincRNA	chrY	17501761	17513096
chrY	17513097	17513226	FAM41AY1_3	exon	lincRNA	chrY	17513097	17513226
chrY	17513227	17513472	FAM41AY1_intron_3	intron	lincRNA	chrY	17513227	17513472
chrY	17513473	17513567	FAM41AY1_4	exon	lincRNA	chrY	17513473	17513567
chrY	17513568	17514159	FAM41AY1_intron_4	intron	lincRNA	chrY	17513568	17514159
chrY	17514160	17514331	FAM41AY1_5	exon	lincRNA	chrY	17514160	17514331
chrY	17514332	17514439	FAM41AY1_intron_5	intron	lincRNA	chrY	17514332	17514439
chrY	17514440	17514534	FAM41AY1_6	exon	lincRNA	chrY	17514440	17514534
chrY	17514535	17514807	FAM41AY1_intron_6	intron	lincRNA	chrY	17514535	17514807
chrY	17514808	17515018	FAM41AY1_7	exon	lincRNA	chrY	17514808	17515018
chrY	17516836	17517884	TUBB1P2_1	exon	unprocessed_pseudogene	chrY	17516836	17517884
chrY	17517885	17518395	TUBB1P2_intron_1	intron	unprocessed_pseudogene	chrY	17517885	17518395
chrY	17518396	17518487	TUBB1P2_2	exon	unprocessed_pseudogene	chrY	17518396	17518487
chrY	17518488	17518566	TUBB1P2_intron_2	intron	unprocessed_pseudogene	chrY	17518488	17518566
chrY	17518567	17518676	TUBB1P2_3	exon	unprocessed_pseudogene	chrY	17518567	17518676
chrY	17518677	17518980	TUBB1P2_intron_3	intron	unprocessed_pseudogene	chrY	17518677	17518980
chrY	17518981	17519038	TUBB1P2_4	exon	unprocessed_pseudogene	chrY	17518981	17519038
chrY	17552800	17553954	FAM224B_1	exon	lincRNA	chrY	17552800	17553954
chrY	17553955	17554040	FAM224B_intron_1	intron	lincRNA	chrY	17553955	17554040
chrY	17554041	17554126	FAM224B_2	exon	lincRNA	chrY	17554041	17554126
chrY	17554127	17555774	FAM224B_intron_2	intron	lincRNA	chrY	17554127	17555774
chrY	17555775	17556010	FAM224B_3	exon	lincRNA	chrY	17555775	17556010
chrY	17556011	17576701	FAM224B_intron_3	intron	lincRNA	chrY	17556011	17576701
chrY	17576702	17576820	FAM224B_4	exon	lincRNA	chrY	17576702	17576820
chrY	17576821	17579314	FAM224B_intron_4	intron	lincRNA	chrY	17576821	17579314
chrY	17579315	17579754	FAM224B_5	exon	lincRNA	chrY	17579315	17579754
chrY	17557864	17557976	RNA5SP520_1	exon	rRNA	chrY	17557864	17557976
chrY	17559774	17559889	RNA5SP521_1	exon	rRNA	chrY	17559774	17559889
chrY	17621259	17621382	CLUHP1_1	exon	unprocessed_pseudogene	chrY	17621259	17621382
chrY	17621383	17621458	CLUHP1_intron_1	intron	unprocessed_pseudogene	chrY	17621383	17621458
chrY	17621459	17621539	CLUHP1_2	exon	unprocessed_pseudogene	chrY	17621459	17621539
chrY	17621540	17622015	CLUHP1_intron_2	intron	unprocessed_pseudogene	chrY	17621540	17622015
chrY	17622016	17622115	CLUHP1_3	exon	unprocessed_pseudogene	chrY	17622016	17622115
chrY	17622116	17622803	CLUHP1_intron_3	intron	unprocessed_pseudogene	chrY	17622116	17622803
chrY	17622804	17622896	CLUHP1_4	exon	unprocessed_pseudogene	chrY	17622804	17622896
chrY	17622897	17623145	CLUHP1_intron_4	intron	unprocessed_pseudogene	chrY	17622897	17623145
chrY	17623146	17623219	CLUHP1_5	exon	unprocessed_pseudogene	chrY	17623146	17623219
chrY	17623220	17623862	CLUHP1_intron_5	intron	unprocessed_pseudogene	chrY	17623220	17623862
chrY	17623863	17623988	CLUHP1_6	exon	unprocessed_pseudogene	chrY	17623863	17623988
chrY	17623989	17624090	CLUHP1_intron_6	intron	unprocessed_pseudogene	chrY	17623989	17624090
chrY	17624091	17624245	CLUHP1_7	exon	unprocessed_pseudogene	chrY	17624091	17624245
chrY	17624246	17624321	CLUHP1_intron_7	intron	unprocessed_pseudogene	chrY	17624246	17624321
chrY	17624322	17624438	CLUHP1_8	exon	unprocessed_pseudogene	chrY	17624322	17624438
chrY	17624439	17624619	CLUHP1_intron_8	intron	unprocessed_pseudogene	chrY	17624439	17624619
chrY	17624620	17624761	CLUHP1_9	exon	unprocessed_pseudogene	chrY	17624620	17624761
chrY	17624762	17625645	CLUHP1_intron_9	intron	unprocessed_pseudogene	chrY	17624762	17625645
chrY	17625646	17625832	CLUHP1_10	exon	unprocessed_pseudogene	chrY	17625646	17625832
chrY	17628513	17628985	TAF9P1_1	exon	processed_pseudogene	chrY	17628513	17628985
chrY	17628986	17629359	TAF9P1_intron_1	intron	processed_pseudogene	chrY	17628986	17629359
chrY	17629360	17629402	TAF9P1_2	exon	processed_pseudogene	chrY	17629360	17629402
chrY	17705968	17706178	AC007742.2_1	exon	unprocessed_pseudogene	chrY	17705968	17706178
chrY	17706179	17707997	AC007742.2_intron_1	intron	unprocessed_pseudogene	chrY	17706179	17707997
chrY	17707998	17708185	AC007742.2_2	exon	unprocessed_pseudogene	chrY	17707998	17708185
chrY	17721598	17723177	CDY5P_1	exon	unprocessed_pseudogene	chrY	17721598	17723177
chrY	17726752	17727080	AC007742.1_1	exon	processed_pseudogene	chrY	17726752	17727080
chrY	17729528	17729799	PRYP1_1	exon	unprocessed_pseudogene	chrY	17729528	17729799
chrY	17734176	17734209	PRYP1_intron_1	intron	unprocessed_pseudogene	chrY	17729800	17741914
chrY	17734318	17734756	PRYP1_intron_1	intron	unprocessed_pseudogene	chrY	17729800	17741914
chrY	17734872	17734901	PRYP1_intron_1	intron	unprocessed_pseudogene	chrY	17729800	17741914
chrY	17735227	17735279	PRYP1_intron_1	intron	unprocessed_pseudogene	chrY	17729800	17741914
chrY	17735317	17741914	PRYP1_intron_1	intron	unprocessed_pseudogene	chrY	17729800	17741914
chrY	17729800	17734071	PRYP1_intron_1	intron	unprocessed_pseudogene	chrY	17729800	17741914
chrY	17741915	17742031	PRYP1_2	exon	unprocessed_pseudogene	chrY	17741915	17742031
chrY	17742032	17744538	PRYP1_intron_2	intron	unprocessed_pseudogene	chrY	17742032	17744538
chrY	17744539	17744596	PRYP1_3	exon	unprocessed_pseudogene	chrY	17744539	17744596
chrY	17757001	17758125	ACTG1P2_1	exon	processed_pseudogene	chrY	17757001	17758125
chrY	17782458	17782613	USP9YP23_intron_1	intron	unprocessed_pseudogene	chrY	17782336	17782908
chrY	17783847	17783874	USP9YP23_intron_2	intron	unprocessed_pseudogene	chrY	17783002	17784625
chrY	17783956	17783992	USP9YP23_intron_2	intron	unprocessed_pseudogene	chrY	17783002	17784625
chrY	17784524	17784606	USP9YP23_intron_2	intron	unprocessed_pseudogene	chrY	17783002	17784625
chrY	17784698	17784745	USP9YP23_3	exon	unprocessed_pseudogene	chrY	17784626	17784815
chrY	17788453	17788789	USP9YP27_intron_1	intron	unprocessed_pseudogene	chrY	17788411	17788789
chrY	17788790	17788961	USP9YP27_2	exon	unprocessed_pseudogene	chrY	17788790	17788961
chrY	17788962	17789160	USP9YP27_intron_2	intron	unprocessed_pseudogene	chrY	17788962	17789160
chrY	17789161	17789190	USP9YP27_3	exon	unprocessed_pseudogene	chrY	17789161	17789190
chrY	17789191	17789341	USP9YP27_intron_3	intron	unprocessed_pseudogene	chrY	17789191	17789341
chrY	17789342	17789484	USP9YP27_4	exon	unprocessed_pseudogene	chrY	17789342	17789484
chrY	17797983	17798068	TRAPPC2P3_1	exon	unprocessed_pseudogene	chrY	17797983	17798068
chrY	17798069	17798508	TRAPPC2P3_intron_1	intron	unprocessed_pseudogene	chrY	17798069	17798508
chrY	17798509	17798651	TRAPPC2P3_2	exon	unprocessed_pseudogene	chrY	17798509	17798651
chrY	17798652	17800602	TRAPPC2P3_intron_2	intron	unprocessed_pseudogene	chrY	17798652	17800602
chrY	17800603	17800696	TRAPPC2P3_3	exon	unprocessed_pseudogene	chrY	17800603	17800696
chrY	17809807	17809906	OFD1P1Y_1	exon	unprocessed_pseudogene	chrY	17809807	17809906
chrY	17809907	17811125	OFD1P1Y_intron_1	intron	unprocessed_pseudogene	chrY	17809907	17811125
chrY	17811126	17811327	OFD1P1Y_2	exon	unprocessed_pseudogene	chrY	17811126	17811327
chrY	17811328	17813520	OFD1P1Y_intron_2	intron	unprocessed_pseudogene	chrY	17811328	17813520
chrY	17813521	17813589	OFD1P1Y_3	exon	unprocessed_pseudogene	chrY	17813521	17813589
chrY	17813590	17813673	OFD1P1Y_intron_3	intron	unprocessed_pseudogene	chrY	17813590	17813673
chrY	17813674	17813705	OFD1P1Y_4	exon	unprocessed_pseudogene	chrY	17813674	17813705
chrY	17813706	17815226	OFD1P1Y_intron_4	intron	unprocessed_pseudogene	chrY	17813706	17815226
chrY	17815227	17815364	OFD1P1Y_5	exon	unprocessed_pseudogene	chrY	17815227	17815364
chrY	17815365	17815687	OFD1P1Y_intron_5	intron	unprocessed_pseudogene	chrY	17815365	17815687
chrY	17815688	17815835	OFD1P1Y_6	exon	unprocessed_pseudogene	chrY	17815688	17815835
chrY	17815836	17818923	OFD1P1Y_intron_6	intron	unprocessed_pseudogene	chrY	17815836	17818923
chrY	17818924	17819030	OFD1P1Y_7	exon	unprocessed_pseudogene	chrY	17818924	17819030
chrY	17819031	17820332	OFD1P1Y_intron_7	intron	unprocessed_pseudogene	chrY	17819031	17820332
chrY	17820333	17820453	OFD1P1Y_8	exon	unprocessed_pseudogene	chrY	17820333	17820453
chrY	17820454	17822289	OFD1P1Y_intron_8	intron	unprocessed_pseudogene	chrY	17820454	17822289
chrY	17822290	17822364	OFD1P1Y_9	exon	unprocessed_pseudogene	chrY	17822290	17822364
chrY	17822365	17823467	OFD1P1Y_intron_9	intron	unprocessed_pseudogene	chrY	17822365	17823467
chrY	17823468	17823560	OFD1P1Y_10	exon	unprocessed_pseudogene	chrY	17823468	17823560
chrY	17823561	17825179	OFD1P1Y_intron_10	intron	unprocessed_pseudogene	chrY	17823561	17825179
chrY	17825180	17825329	OFD1P1Y_11	exon	unprocessed_pseudogene	chrY	17825180	17825329
chrY	17837201	17837528	ELOCP6_1	exon	processed_pseudogene	chrY	17837201	17837528
chrY	17877410	17877784	CDY2B_UTR_1	three_prime_UTR	protein_coding	chrY	17877410	17877784
chrY	17877784	17877829	CDY2B_1	CDS	protein_coding	chrY	17877784	17877829
chrY	17877834	17877862	CDY2B_2	CDS	protein_coding	chrY	17877834	17877862
chrY	17877863	17878258	CDY2B_intron_2	intron	protein_coding	chrY	17877863	17878258
chrY	17878266	17879892	CDY2B_3	CDS	protein_coding	chrY	17878266	17879892
chrY	17879892	17880220	CDY2B_UTR_3	five_prime_UTR	protein_coding	chrY	17879892	17880220
chrY	17882099	17883298	CDY6P_1	exon	unprocessed_pseudogene	chrY	17882099	17883298
chrY	17883299	17883641	CDY6P_intron_1	intron	unprocessed_pseudogene	chrY	17883299	17883641
chrY	17883642	17883708	CDY6P_2	exon	unprocessed_pseudogene	chrY	17883642	17883708
chrY	17908755	17908975	USP9YP7_1	exon	unprocessed_pseudogene	chrY	17908755	17908975
chrY	17908976	17910510	USP9YP7_intron_1	intron	unprocessed_pseudogene	chrY	17908976	17910596
chrY	17917231	17917273	USP9YP6_intron_3	intron	unprocessed_pseudogene	chrY	17917224	17919022
chrY	17917444	17918907	USP9YP6_intron_3	intron	unprocessed_pseudogene	chrY	17917224	17919022
chrY	17919102	17919128	USP9YP6_4	exon	unprocessed_pseudogene	chrY	17919023	17919244
chrY	17919420	17919451	USP9YP6_intron_4	intron	unprocessed_pseudogene	chrY	17919245	17921407
chrY	17919542	17919574	USP9YP6_intron_4	intron	unprocessed_pseudogene	chrY	17919245	17921407
chrY	17919706	17919731	USP9YP6_intron_4	intron	unprocessed_pseudogene	chrY	17919245	17921407
chrY	17919791	17919859	USP9YP6_intron_4	intron	unprocessed_pseudogene	chrY	17919245	17921407
chrY	17919999	17920037	USP9YP6_intron_4	intron	unprocessed_pseudogene	chrY	17919245	17921407
chrY	17920078	17921407	USP9YP6_intron_4	intron	unprocessed_pseudogene	chrY	17919245	17921407
chrY	17921408	17921630	USP9YP6_5	exon	unprocessed_pseudogene	chrY	17921408	17921630
chrY	17984349	17984569	USP9YP34_1	exon	unprocessed_pseudogene	chrY	17984349	17984569
chrY	17984570	17986735	USP9YP34_intron_1	intron	unprocessed_pseudogene	chrY	17984570	17986735
chrY	17986736	17986955	USP9YP34_2	exon	unprocessed_pseudogene	chrY	17986736	17986955
chrY	17986956	17988754	USP9YP34_intron_2	intron	unprocessed_pseudogene	chrY	17986956	17988754
chrY	17988755	17988945	USP9YP34_3	exon	unprocessed_pseudogene	chrY	17988755	17988945
chrY	17988946	17990941	USP9YP34_intron_3	intron	unprocessed_pseudogene	chrY	17988946	17990941
chrY	17990942	17991027	USP9YP34_4	exon	unprocessed_pseudogene	chrY	17990942	17991027
chrY	17991028	17993166	USP9YP34_intron_4	intron	unprocessed_pseudogene	chrY	17991028	17993166
chrY	17993167	17993260	USP9YP34_5	exon	unprocessed_pseudogene	chrY	17993167	17993260
chrY	17995201	17995409	USP9YP32_1	exon	unprocessed_pseudogene	chrY	17995201	17995409
chrY	17995410	17997030	USP9YP32_intron_1	intron	unprocessed_pseudogene	chrY	17995410	17997030
chrY	17997031	17997252	USP9YP32_2	exon	unprocessed_pseudogene	chrY	17997031	17997252
chrY	18022299	18022364	CDY8P_1	exon	unprocessed_pseudogene	chrY	18022299	18022364
chrY	18022365	18022694	CDY8P_intron_1	intron	unprocessed_pseudogene	chrY	18022365	18022694
chrY	18022695	18023908	CDY8P_2	exon	unprocessed_pseudogene	chrY	18022695	18023908
chrY	18025787	18026114	CDY2A_UTR_1	five_prime_UTR	protein_coding	chrY	18025787	18026114
chrY	18026114	18027740	CDY2A_1	CDS	protein_coding	chrY	18026114	18027740
chrY	18027741	18028143	CDY2A_intron_1	intron	protein_coding	chrY	18027741	18028143
chrY	18028144	18028172	CDY2A_2	CDS	protein_coding	chrY	18028144	18028172
chrY	18028177	18028222	CDY2A_3	CDS	protein_coding	chrY	18028177	18028222
chrY	18028222	18028597	CDY2A_UTR_2	three_prime_UTR	protein_coding	chrY	18028222	18028597
chrY	18068483	18068810	ELOCP12_1	exon	processed_pseudogene	chrY	18068483	18068810
chrY	18080681	18080830	OFD1P2Y_1	exon	unprocessed_pseudogene	chrY	18080681	18080830
chrY	18080831	18082448	OFD1P2Y_intron_1	intron	unprocessed_pseudogene	chrY	18080831	18082448
chrY	18082449	18082540	OFD1P2Y_2	exon	unprocessed_pseudogene	chrY	18082449	18082540
chrY	18082541	18085554	OFD1P2Y_intron_2	intron	unprocessed_pseudogene	chrY	18082541	18085554
chrY	18085555	18085675	OFD1P2Y_3	exon	unprocessed_pseudogene	chrY	18085555	18085675
chrY	18085676	18086977	OFD1P2Y_intron_3	intron	unprocessed_pseudogene	chrY	18085676	18086977
chrY	18086978	18087084	OFD1P2Y_4	exon	unprocessed_pseudogene	chrY	18086978	18087084
chrY	18087085	18090172	OFD1P2Y_intron_4	intron	unprocessed_pseudogene	chrY	18087085	18090172
chrY	18090173	18090320	OFD1P2Y_5	exon	unprocessed_pseudogene	chrY	18090173	18090320
chrY	18090321	18090643	OFD1P2Y_intron_5	intron	unprocessed_pseudogene	chrY	18090321	18090643
chrY	18090644	18090781	OFD1P2Y_6	exon	unprocessed_pseudogene	chrY	18090644	18090781
chrY	18090782	18092303	OFD1P2Y_intron_6	intron	unprocessed_pseudogene	chrY	18090782	18092303
chrY	18092304	18092335	OFD1P2Y_7	exon	unprocessed_pseudogene	chrY	18092304	18092335
chrY	18092336	18092419	OFD1P2Y_intron_7	intron	unprocessed_pseudogene	chrY	18092336	18092419
chrY	18092420	18092488	OFD1P2Y_8	exon	unprocessed_pseudogene	chrY	18092420	18092488
chrY	18092489	18094681	OFD1P2Y_intron_8	intron	unprocessed_pseudogene	chrY	18092489	18094681
chrY	18094682	18094883	OFD1P2Y_9	exon	unprocessed_pseudogene	chrY	18094682	18094883
chrY	18094884	18096103	OFD1P2Y_intron_9	intron	unprocessed_pseudogene	chrY	18094884	18096103
chrY	18096104	18096202	OFD1P2Y_10	exon	unprocessed_pseudogene	chrY	18096104	18096202
chrY	18105314	18105406	TRAPPC2P8_1	exon	unprocessed_pseudogene	chrY	18105314	18105406
chrY	18105407	18107354	TRAPPC2P8_intron_1	intron	unprocessed_pseudogene	chrY	18105407	18107354
chrY	18107355	18107502	TRAPPC2P8_2	exon	unprocessed_pseudogene	chrY	18107355	18107502
chrY	18107503	18107945	TRAPPC2P8_intron_2	intron	unprocessed_pseudogene	chrY	18107503	18107945
chrY	18107946	18108102	TRAPPC2P8_3	exon	unprocessed_pseudogene	chrY	18107946	18108102
chrY	18116527	18116664	USP9YP15_1	exon	unprocessed_pseudogene	chrY	18116527	18116664
chrY	18116665	18116818	USP9YP15_intron_1	intron	unprocessed_pseudogene	chrY	18116665	18116818
chrY	18116819	18116848	USP9YP15_2	exon	unprocessed_pseudogene	chrY	18116819	18116848
chrY	18116849	18117059	USP9YP15_intron_2	intron	unprocessed_pseudogene	chrY	18116849	18117059
chrY	18117060	18117219	USP9YP15_3	exon	unprocessed_pseudogene	chrY	18117060	18117219
chrY	18117220	18117598	USP9YP15_intron_3	intron	unprocessed_pseudogene	chrY	18117220	18117598
chrY	18117599	18117695	USP9YP15_4	exon	unprocessed_pseudogene	chrY	18117599	18117695
chrY	18121195	18121383	USP9YP16_1	exon	unprocessed_pseudogene	chrY	18121195	18121383
chrY	18121384	18123007	USP9YP16_intron_1	intron	unprocessed_pseudogene	chrY	18121384	18123007
chrY	18123008	18123100	USP9YP16_2	exon	unprocessed_pseudogene	chrY	18123008	18123100
chrY	18123101	18123570	USP9YP16_intron_2	intron	unprocessed_pseudogene	chrY	18123101	18123672
chrY	18128610	18128944	XKRY2_1	exon	transcribed_unprocessed_pseudogene	chrY	18128610	18128944
chrY	18128945	18129103	XKRY2_intron_1	intron	transcribed_unprocessed_pseudogene	chrY	18128945	18135447
chrY	18129200	18129489	XKRY2_intron_1	intron	transcribed_unprocessed_pseudogene	chrY	18128945	18135447
chrY	18129513	18129593	XKRY2_intron_1	intron	transcribed_unprocessed_pseudogene	chrY	18128945	18135447
chrY	18129636	18130021	XKRY2_intron_1	intron	transcribed_unprocessed_pseudogene	chrY	18128945	18135447
chrY	18130057	18130150	XKRY2_intron_1	intron	transcribed_unprocessed_pseudogene	chrY	18128945	18135447
chrY	18130184	18130234	XKRY2_intron_1	intron	transcribed_unprocessed_pseudogene	chrY	18128945	18135447
chrY	18130271	18130372	XKRY2_intron_1	intron	transcribed_unprocessed_pseudogene	chrY	18128945	18135447
chrY	18130499	18130730	XKRY2_intron_1	intron	transcribed_unprocessed_pseudogene	chrY	18128945	18135447
chrY	18130751	18130862	XKRY2_intron_1	intron	transcribed_unprocessed_pseudogene	chrY	18128945	18135447
chrY	18130884	18130996	XKRY2_intron_1	intron	transcribed_unprocessed_pseudogene	chrY	18128945	18135447
chrY	18131018	18131245	XKRY2_intron_1	intron	transcribed_unprocessed_pseudogene	chrY	18128945	18135447
chrY	18131296	18131358	XKRY2_intron_1	intron	transcribed_unprocessed_pseudogene	chrY	18128945	18135447
chrY	18131393	18131500	XKRY2_intron_1	intron	transcribed_unprocessed_pseudogene	chrY	18128945	18135447
chrY	18131619	18131658	XKRY2_intron_1	intron	transcribed_unprocessed_pseudogene	chrY	18128945	18135447
chrY	18131726	18131755	XKRY2_intron_1	intron	transcribed_unprocessed_pseudogene	chrY	18128945	18135447
chrY	18131815	18131985	XKRY2_intron_1	intron	transcribed_unprocessed_pseudogene	chrY	18128945	18135447
chrY	18132101	18132231	XKRY2_intron_1	intron	transcribed_unprocessed_pseudogene	chrY	18128945	18135447
chrY	18132255	18132336	XKRY2_intron_1	intron	transcribed_unprocessed_pseudogene	chrY	18128945	18135447
chrY	18132370	18132408	XKRY2_intron_1	intron	transcribed_unprocessed_pseudogene	chrY	18128945	18135447
chrY	18132437	18132507	XKRY2_intron_1	intron	transcribed_unprocessed_pseudogene	chrY	18128945	18135447
chrY	18132586	18132768	XKRY2_intron_1	intron	transcribed_unprocessed_pseudogene	chrY	18128945	18135447
chrY	18132790	18132989	XKRY2_intron_1	intron	transcribed_unprocessed_pseudogene	chrY	18128945	18135447
chrY	18133037	18133161	XKRY2_intron_1	intron	transcribed_unprocessed_pseudogene	chrY	18128945	18135447
chrY	18133188	18133421	XKRY2_intron_1	intron	transcribed_unprocessed_pseudogene	chrY	18128945	18135447
chrY	18133491	18133608	XKRY2_intron_1	intron	transcribed_unprocessed_pseudogene	chrY	18128945	18135447
chrY	18133685	18133755	XKRY2_intron_1	intron	transcribed_unprocessed_pseudogene	chrY	18128945	18135447
chrY	18133831	18134040	XKRY2_intron_1	intron	transcribed_unprocessed_pseudogene	chrY	18128945	18135447
chrY	18134205	18134372	XKRY2_intron_1	intron	transcribed_unprocessed_pseudogene	chrY	18128945	18135447
chrY	18134395	18134449	XKRY2_intron_1	intron	transcribed_unprocessed_pseudogene	chrY	18128945	18135447
chrY	18134546	18134575	XKRY2_intron_1	intron	transcribed_unprocessed_pseudogene	chrY	18128945	18135447
chrY	18134603	18134696	XKRY2_intron_1	intron	transcribed_unprocessed_pseudogene	chrY	18128945	18135447
chrY	18134719	18134744	XKRY2_intron_1	intron	transcribed_unprocessed_pseudogene	chrY	18128945	18135447
chrY	18134910	18134958	XKRY2_intron_1	intron	transcribed_unprocessed_pseudogene	chrY	18128945	18135447
chrY	18134997	18135030	XKRY2_intron_1	intron	transcribed_unprocessed_pseudogene	chrY	18128945	18135447
chrY	18135061	18135176	XKRY2_intron_1	intron	transcribed_unprocessed_pseudogene	chrY	18128945	18135447
chrY	18135227	18135447	XKRY2_intron_1	intron	transcribed_unprocessed_pseudogene	chrY	18128945	18135447
chrY	18135448	18137029	XKRY2_2	exon	transcribed_unprocessed_pseudogene	chrY	18135448	18137029
chrY	18147884	18149008	ACTG1P11_1	exon	processed_pseudogene	chrY	18147884	18149008
chrY	18161366	18161469	PRYP2_1	exon	unprocessed_pseudogene	chrY	18161366	18161469
chrY	18161470	18163976	PRYP2_intron_1	intron	unprocessed_pseudogene	chrY	18161470	18163976
chrY	18163977	18164093	PRYP2_2	exon	unprocessed_pseudogene	chrY	18163977	18164093
chrY	18166897	18166959	PRYP2_intron_2	intron	unprocessed_pseudogene	chrY	18164094	18176211
chrY	18164094	18166814	PRYP2_intron_2	intron	unprocessed_pseudogene	chrY	18164094	18176211
chrY	18167197	18176211	PRYP2_intron_2	intron	unprocessed_pseudogene	chrY	18164094	18176211
chrY	18176212	18176484	PRYP2_3	exon	unprocessed_pseudogene	chrY	18176212	18176484
chrY	18178932	18179260	ELOCP26_1	exon	processed_pseudogene	chrY	18178932	18179260
chrY	18182835	18184414	CDY9P_1	exon	unprocessed_pseudogene	chrY	18182835	18184414
chrY	18276607	18276648	TAF9P2_1	exon	processed_pseudogene	chrY	18276607	18276648
chrY	18276649	18277021	TAF9P2_intron_1	intron	processed_pseudogene	chrY	18276649	18277021
chrY	18277022	18277495	TAF9P2_2	exon	processed_pseudogene	chrY	18277022	18277495
chrY	18280178	18280349	CLUHP2_1	exon	unprocessed_pseudogene	chrY	18280178	18280349
chrY	18280350	18281244	CLUHP2_intron_1	intron	unprocessed_pseudogene	chrY	18280350	18281244
chrY	18281245	18281685	CLUHP2_2	exon	unprocessed_pseudogene	chrY	18281245	18281685
chrY	18281686	18281761	CLUHP2_intron_2	intron	unprocessed_pseudogene	chrY	18281686	18281761
chrY	18281762	18281908	CLUHP2_3	exon	unprocessed_pseudogene	chrY	18281762	18281908
chrY	18281909	18282036	CLUHP2_intron_3	intron	unprocessed_pseudogene	chrY	18281909	18282036
chrY	18282037	18282145	CLUHP2_4	exon	unprocessed_pseudogene	chrY	18282037	18282145
chrY	18282146	18282788	CLUHP2_intron_4	intron	unprocessed_pseudogene	chrY	18282146	18282788
chrY	18282789	18282861	CLUHP2_5	exon	unprocessed_pseudogene	chrY	18282789	18282861
chrY	18282862	18283110	CLUHP2_intron_5	intron	unprocessed_pseudogene	chrY	18282862	18283110
chrY	18283111	18283165	CLUHP2_6	exon	unprocessed_pseudogene	chrY	18283111	18283165
chrY	18283166	18283890	CLUHP2_intron_6	intron	unprocessed_pseudogene	chrY	18283166	18283890
chrY	18283891	18283990	CLUHP2_7	exon	unprocessed_pseudogene	chrY	18283891	18283990
chrY	18283991	18284469	CLUHP2_intron_7	intron	unprocessed_pseudogene	chrY	18283991	18284469
chrY	18284470	18284554	CLUHP2_8	exon	unprocessed_pseudogene	chrY	18284470	18284554
chrY	18284555	18284632	CLUHP2_intron_8	intron	unprocessed_pseudogene	chrY	18284555	18284632
chrY	18284633	18284761	CLUHP2_9	exon	unprocessed_pseudogene	chrY	18284633	18284761
chrY	18326253	18326690	FAM224A_1	exon	lincRNA	chrY	18326253	18326690
chrY	18326691	18329189	FAM224A_intron_1	intron	lincRNA	chrY	18326691	18329189
chrY	18329190	18329308	FAM224A_2	exon	lincRNA	chrY	18329190	18329308
chrY	18329309	18349998	FAM224A_intron_2	intron	lincRNA	chrY	18329309	18349998
chrY	18349999	18350234	FAM224A_3	exon	lincRNA	chrY	18349999	18350234
chrY	18350235	18351882	FAM224A_intron_3	intron	lincRNA	chrY	18350235	18351882
chrY	18351883	18351968	FAM224A_4	exon	lincRNA	chrY	18351883	18351968
chrY	18351969	18352054	FAM224A_intron_4	intron	lincRNA	chrY	18351969	18352054
chrY	18352055	18353210	FAM224A_5	exon	lincRNA	chrY	18352055	18353210
chrY	18346123	18346238	RNA5SP522_1	exon	rRNA	chrY	18346123	18346238
chrY	18348035	18348147	RNA5SP523_1	exon	rRNA	chrY	18348035	18348147
chrY	18386974	18387030	TUBB1P1_1	exon	unprocessed_pseudogene	chrY	18386974	18387030
chrY	18387031	18387334	TUBB1P1_intron_1	intron	unprocessed_pseudogene	chrY	18387031	18387334
chrY	18387335	18387444	TUBB1P1_2	exon	unprocessed_pseudogene	chrY	18387335	18387444
chrY	18387445	18387523	TUBB1P1_intron_2	intron	unprocessed_pseudogene	chrY	18387445	18387523
chrY	18387524	18387634	TUBB1P1_3	exon	unprocessed_pseudogene	chrY	18387524	18387634
chrY	18387635	18388126	TUBB1P1_intron_3	intron	unprocessed_pseudogene	chrY	18387635	18388126
chrY	18388127	18389151	TUBB1P1_4	exon	unprocessed_pseudogene	chrY	18388127	18389151
chrY	18389297	18389423	AC007241.1_1	exon	transcribed_unprocessed_pseudogene	chrY	18389297	18389423
chrY	18389424	18389878	AC007241.1_intron_1	intron	transcribed_unprocessed_pseudogene	chrY	18389424	18389878
chrY	18389879	18389996	AC007241.1_2	exon	transcribed_unprocessed_pseudogene	chrY	18389879	18389996
chrY	18389997	18390363	AC007241.1_intron_2	intron	transcribed_unprocessed_pseudogene	chrY	18389997	18390363
chrY	18390364	18390459	AC007241.1_3	exon	transcribed_unprocessed_pseudogene	chrY	18390364	18390459
chrY	18390460	18390783	AC007241.1_intron_3	intron	transcribed_unprocessed_pseudogene	chrY	18390460	18390783
chrY	18390784	18390904	AC007241.1_4	exon	transcribed_unprocessed_pseudogene	chrY	18390784	18390904
chrY	18390905	18390992	AC007241.1_intron_4	intron	transcribed_unprocessed_pseudogene	chrY	18390905	18390992
chrY	18390993	18391258	AC007241.1_5	exon	transcribed_unprocessed_pseudogene	chrY	18390993	18391258
chrY	18391259	18391300	AC007241.1_intron_5	intron	transcribed_unprocessed_pseudogene	chrY	18391259	18391300
chrY	18391301	18391571	AC007241.1_6	exon	transcribed_unprocessed_pseudogene	chrY	18391301	18391571
chrY	18391572	18391679	AC007241.1_intron_6	intron	transcribed_unprocessed_pseudogene	chrY	18391572	18391679
chrY	18391680	18391851	AC007241.1_7	exon	transcribed_unprocessed_pseudogene	chrY	18391680	18391851
chrY	18391852	18392443	AC007241.1_intron_7	intron	transcribed_unprocessed_pseudogene	chrY	18391852	18392443
chrY	18392444	18392538	AC007241.1_8	exon	transcribed_unprocessed_pseudogene	chrY	18392444	18392538
chrY	18392539	18392784	AC007241.1_intron_8	intron	transcribed_unprocessed_pseudogene	chrY	18392539	18392784
chrY	18392785	18392914	AC007241.1_9	exon	transcribed_unprocessed_pseudogene	chrY	18392785	18392914
chrY	18392915	18404242	AC007241.1_intron_9	intron	transcribed_unprocessed_pseudogene	chrY	18392915	18404242
chrY	18404243	18404293	AC007241.1_10	exon	transcribed_unprocessed_pseudogene	chrY	18404243	18404293
chrY	18404294	18404887	AC007241.1_intron_10	intron	transcribed_unprocessed_pseudogene	chrY	18404294	18404887
chrY	18404888	18405046	AC007241.1_11	exon	transcribed_unprocessed_pseudogene	chrY	18404888	18405046
chrY	18462977	18463001	OFD1P4Y_intron_5	intron	unprocessed_pseudogene	chrY	18460338	18463446
chrY	18463062	18463158	OFD1P4Y_intron_5	intron	unprocessed_pseudogene	chrY	18460338	18463446
chrY	18463245	18463446	OFD1P4Y_intron_5	intron	unprocessed_pseudogene	chrY	18460338	18463446
chrY	18463447	18463520	OFD1P4Y_6	exon	unprocessed_pseudogene	chrY	18463447	18463615
chrY	18463551	18463604	OFD1P4Y_6	exon	unprocessed_pseudogene	chrY	18463447	18463615
chrY	18463625	18463910	OFD1P4Y_intron_6	intron	unprocessed_pseudogene	chrY	18463616	18463910
chrY	18463911	18464048	OFD1P4Y_7	exon	unprocessed_pseudogene	chrY	18463911	18464048
chrY	18464049	18468264	OFD1P4Y_intron_7	intron	unprocessed_pseudogene	chrY	18464049	18468264
chrY	18468265	18468296	OFD1P4Y_8	exon	unprocessed_pseudogene	chrY	18468265	18468296
chrY	18468297	18468382	OFD1P4Y_intron_8	intron	unprocessed_pseudogene	chrY	18468297	18468382
chrY	18468383	18468451	OFD1P4Y_9	exon	unprocessed_pseudogene	chrY	18468383	18468451
chrY	18468452	18470668	OFD1P4Y_intron_9	intron	unprocessed_pseudogene	chrY	18468452	18470668
chrY	18470669	18470870	OFD1P4Y_10	exon	unprocessed_pseudogene	chrY	18470669	18470870
chrY	18470871	18472062	OFD1P4Y_intron_10	intron	unprocessed_pseudogene	chrY	18470871	18472062
chrY	18472063	18472137	OFD1P4Y_11	exon	unprocessed_pseudogene	chrY	18472063	18472137
chrY	18481087	18481220	USP9YP14_1	exon	unprocessed_pseudogene	chrY	18481087	18481220
chrY	18481221	18486192	USP9YP14_intron_1	intron	unprocessed_pseudogene	chrY	18481221	18486192
chrY	18486193	18486350	USP9YP14_2	exon	unprocessed_pseudogene	chrY	18486193	18486350
chrY	18486351	18486751	USP9YP14_intron_2	intron	unprocessed_pseudogene	chrY	18486351	18486751
chrY	18486752	18486928	USP9YP14_3	exon	unprocessed_pseudogene	chrY	18486752	18486928
chrY	18486929	18487303	USP9YP14_intron_3	intron	unprocessed_pseudogene	chrY	18486929	18487303
chrY	18487304	18487400	USP9YP14_4	exon	unprocessed_pseudogene	chrY	18487304	18487400
chrY	18490915	18491105	USP9YP5_1	exon	unprocessed_pseudogene	chrY	18490915	18491105
chrY	18491106	18493008	USP9YP5_intron_1	intron	unprocessed_pseudogene	chrY	18491106	18493008
chrY	18493009	18493102	USP9YP5_2	exon	unprocessed_pseudogene	chrY	18493009	18493102
chrY	18493103	18493179	USP9YP5_intron_2	intron	unprocessed_pseudogene	chrY	18493103	18493179
chrY	18493180	18493305	USP9YP5_3	exon	unprocessed_pseudogene	chrY	18493180	18493305
chrY	18493306	18494073	USP9YP5_intron_3	intron	unprocessed_pseudogene	chrY	18493306	18494073
chrY	18494074	18494295	USP9YP5_4	exon	unprocessed_pseudogene	chrY	18494074	18494295
chrY	18532326	18532656	ELOCP7_1	exon	processed_pseudogene	chrY	18532326	18532656
chrY	18546671	18546787	HSFY1_UTR_1	five_prime_UTR	protein_coding	chrY	18546671	18546787
chrY	18546787	18547300	HSFY1_1	CDS	protein_coding	chrY	18546787	18547300
chrY	18547301	18547777	HSFY1_intron_1	intron	protein_coding	chrY	18547301	18547777
chrY	18547778	18548471	HSFY1_2	CDS	protein_coding	chrY	18547778	18548471
chrY	18548471	18548592	HSFY1_UTR_2	three_prime_UTR	protein_coding	chrY	18548471	18548592
chrY	18548593	18550112	HSFY1_intron_2	intron	protein_coding	chrY	18548593	18550112
chrY	18550113	18550223	HSFY1_3	CDS	protein_coding	chrY	18550113	18550223
chrY	18550224	18550781	HSFY1_intron_3	intron	protein_coding	chrY	18550224	18550781
chrY	18550804	18551465	HSFY1_UTR_3	three_prime_UTR	protein_coding	chrY	18550804	18551465
chrY	18551466	18588534	HSFY1_intron_4	intron	protein_coding	chrY	18551466	18588534
chrY	18588535	18588634	HSFY1_5	CDS	protein_coding	chrY	18588535	18588634
chrY	18588634	18588963	HSFY1_UTR_4	three_prime_UTR	protein_coding	chrY	18588634	18588963
chrY	18582063	18582356	OFD1P5Y_1	exon	unprocessed_pseudogene	chrY	18582063	18582356
chrY	18582357	18582652	OFD1P5Y_intron_1	intron	unprocessed_pseudogene	chrY	18582357	18582652
chrY	18582653	18582720	OFD1P5Y_2	exon	unprocessed_pseudogene	chrY	18582653	18582720
chrY	18582721	18583908	OFD1P5Y_intron_2	intron	unprocessed_pseudogene	chrY	18582721	18583908
chrY	18583909	18584060	OFD1P5Y_3	exon	unprocessed_pseudogene	chrY	18583909	18584060
chrY	18584061	18587410	OFD1P5Y_intron_3	intron	unprocessed_pseudogene	chrY	18584061	18587410
chrY	18587411	18587548	OFD1P5Y_4	exon	unprocessed_pseudogene	chrY	18587411	18587548
chrY	18587549	18588604	OFD1P5Y_intron_4	intron	unprocessed_pseudogene	chrY	18587549	18588604
chrY	18588605	18588706	OFD1P5Y_5	exon	unprocessed_pseudogene	chrY	18588605	18588706
chrY	18588707	18599218	OFD1P5Y_intron_5	intron	unprocessed_pseudogene	chrY	18588707	18599218
chrY	18599219	18599331	OFD1P5Y_6	exon	unprocessed_pseudogene	chrY	18599219	18599331
chrY	18599332	18599705	OFD1P5Y_intron_6	intron	unprocessed_pseudogene	chrY	18599332	18599705
chrY	18599706	18600333	OFD1P5Y_7	exon	unprocessed_pseudogene	chrY	18599706	18600333
chrY	18600334	18602379	OFD1P5Y_intron_7	intron	unprocessed_pseudogene	chrY	18600334	18602379
chrY	18602380	18602492	OFD1P5Y_8	exon	unprocessed_pseudogene	chrY	18602380	18602492
chrY	18602493	18603025	OFD1P5Y_intron_8	intron	unprocessed_pseudogene	chrY	18602493	18603025
chrY	18603026	18603156	OFD1P5Y_9	exon	unprocessed_pseudogene	chrY	18603026	18603156
chrY	18603157	18604022	OFD1P5Y_intron_9	intron	unprocessed_pseudogene	chrY	18603157	18604022
chrY	18604023	18604159	OFD1P5Y_10	exon	unprocessed_pseudogene	chrY	18604023	18604159
chrY	18604160	18605746	OFD1P5Y_intron_10	intron	unprocessed_pseudogene	chrY	18604160	18605746
chrY	18605747	18605821	OFD1P5Y_11	exon	unprocessed_pseudogene	chrY	18605747	18605821
chrY	18605822	18607456	OFD1P5Y_intron_11	intron	unprocessed_pseudogene	chrY	18605822	18607456
chrY	18607457	18607585	OFD1P5Y_12	exon	unprocessed_pseudogene	chrY	18607457	18607585
chrY	18607586	18609336	OFD1P5Y_intron_12	intron	unprocessed_pseudogene	chrY	18607586	18609336
chrY	18609337	18609444	OFD1P5Y_13	exon	unprocessed_pseudogene	chrY	18609337	18609444
chrY	18609445	18622064	OFD1P5Y_intron_13	intron	unprocessed_pseudogene	chrY	18609445	18622064
chrY	18622065	18622237	OFD1P5Y_14	exon	unprocessed_pseudogene	chrY	18622065	18622237
chrY	18623847	18623927	OFD1P5Y_intron_14	intron	unprocessed_pseudogene	chrY	18622238	18627018
chrY	18623948	18623998	OFD1P5Y_intron_14	intron	unprocessed_pseudogene	chrY	18622238	18627018
chrY	18624080	18624142	OFD1P5Y_intron_14	intron	unprocessed_pseudogene	chrY	18622238	18627018
chrY	18624172	18624282	OFD1P5Y_intron_14	intron	unprocessed_pseudogene	chrY	18622238	18627018
chrY	18624303	18624329	OFD1P5Y_intron_14	intron	unprocessed_pseudogene	chrY	18622238	18627018
chrY	18622238	18623791	OFD1P5Y_intron_14	intron	unprocessed_pseudogene	chrY	18622238	18627018
chrY	18693213	18693242	OFD1P6Y_intron_6	intron	transcribed_unprocessed_pseudogene	chrY	18691428	18693242
chrY	18693243	18693268	OFD1P6Y_7	exon	transcribed_unprocessed_pseudogene	chrY	18693243	18693380
chrY	18693487	18693528	OFD1P6Y_intron_7	intron	transcribed_unprocessed_pseudogene	chrY	18693381	18698161
chrY	18693661	18693731	OFD1P6Y_intron_7	intron	transcribed_unprocessed_pseudogene	chrY	18693381	18698161
chrY	18693814	18693880	OFD1P6Y_intron_7	intron	transcribed_unprocessed_pseudogene	chrY	18693381	18698161
chrY	18693901	18693940	OFD1P6Y_intron_7	intron	transcribed_unprocessed_pseudogene	chrY	18693381	18698161
chrY	18693969	18694049	OFD1P6Y_intron_7	intron	transcribed_unprocessed_pseudogene	chrY	18693381	18698161
chrY	18694235	18694304	OFD1P6Y_intron_7	intron	transcribed_unprocessed_pseudogene	chrY	18693381	18698161
chrY	18694636	18694662	OFD1P6Y_intron_7	intron	transcribed_unprocessed_pseudogene	chrY	18693381	18698161
chrY	18694724	18694781	OFD1P6Y_intron_7	intron	transcribed_unprocessed_pseudogene	chrY	18693381	18698161
chrY	18694802	18694861	OFD1P6Y_intron_7	intron	transcribed_unprocessed_pseudogene	chrY	18693381	18698161
chrY	18694913	18694993	OFD1P6Y_intron_7	intron	transcribed_unprocessed_pseudogene	chrY	18693381	18698161
chrY	18695024	18695059	OFD1P6Y_intron_7	intron	transcribed_unprocessed_pseudogene	chrY	18693381	18698161
chrY	18695169	18695242	OFD1P6Y_intron_7	intron	transcribed_unprocessed_pseudogene	chrY	18693381	18698161
chrY	18695287	18695349	OFD1P6Y_intron_7	intron	transcribed_unprocessed_pseudogene	chrY	18693381	18698161
chrY	18695414	18695462	OFD1P6Y_intron_7	intron	transcribed_unprocessed_pseudogene	chrY	18693381	18698161
chrY	18695572	18695598	OFD1P6Y_intron_7	intron	transcribed_unprocessed_pseudogene	chrY	18693381	18698161
chrY	18695630	18695664	OFD1P6Y_intron_7	intron	transcribed_unprocessed_pseudogene	chrY	18693381	18698161
chrY	18695730	18695757	OFD1P6Y_intron_7	intron	transcribed_unprocessed_pseudogene	chrY	18693381	18698161
chrY	18696651	18696737	OFD1P6Y_intron_7	intron	transcribed_unprocessed_pseudogene	chrY	18693381	18698161
chrY	18696792	18696834	OFD1P6Y_intron_7	intron	transcribed_unprocessed_pseudogene	chrY	18693381	18698161
chrY	18696874	18696962	OFD1P6Y_intron_7	intron	transcribed_unprocessed_pseudogene	chrY	18693381	18698161
chrY	18696989	18697041	OFD1P6Y_intron_7	intron	transcribed_unprocessed_pseudogene	chrY	18693381	18698161
chrY	18697132	18697169	OFD1P6Y_intron_7	intron	transcribed_unprocessed_pseudogene	chrY	18693381	18698161
chrY	18697229	18697395	OFD1P6Y_intron_7	intron	transcribed_unprocessed_pseudogene	chrY	18693381	18698161
chrY	18697466	18697563	OFD1P6Y_intron_7	intron	transcribed_unprocessed_pseudogene	chrY	18693381	18698161
chrY	18697598	18698161	OFD1P6Y_intron_7	intron	transcribed_unprocessed_pseudogene	chrY	18693381	18698161
chrY	18698162	18698334	OFD1P6Y_8	exon	transcribed_unprocessed_pseudogene	chrY	18698162	18698334
chrY	18698335	18710956	OFD1P6Y_intron_8	intron	transcribed_unprocessed_pseudogene	chrY	18698335	18710956
chrY	18710957	18711064	OFD1P6Y_9	exon	transcribed_unprocessed_pseudogene	chrY	18710957	18711064
chrY	18711065	18712816	OFD1P6Y_intron_9	intron	transcribed_unprocessed_pseudogene	chrY	18711065	18712816
chrY	18712817	18712916	OFD1P6Y_10	exon	transcribed_unprocessed_pseudogene	chrY	18712817	18712916
chrY	18712917	18714579	OFD1P6Y_intron_10	intron	transcribed_unprocessed_pseudogene	chrY	18712917	18714579
chrY	18714580	18714654	OFD1P6Y_11	exon	transcribed_unprocessed_pseudogene	chrY	18714580	18714654
chrY	18714655	18716241	OFD1P6Y_intron_11	intron	transcribed_unprocessed_pseudogene	chrY	18714655	18716241
chrY	18716242	18716378	OFD1P6Y_12	exon	transcribed_unprocessed_pseudogene	chrY	18716242	18716378
chrY	18716379	18717244	OFD1P6Y_intron_12	intron	transcribed_unprocessed_pseudogene	chrY	18716379	18717244
chrY	18717245	18717375	OFD1P6Y_13	exon	transcribed_unprocessed_pseudogene	chrY	18717245	18717375
chrY	18717376	18717908	OFD1P6Y_intron_13	intron	transcribed_unprocessed_pseudogene	chrY	18717376	18717908
chrY	18717909	18718021	OFD1P6Y_14	exon	transcribed_unprocessed_pseudogene	chrY	18717909	18718021
chrY	18718022	18720067	OFD1P6Y_intron_14	intron	transcribed_unprocessed_pseudogene	chrY	18718022	18720067
chrY	18720068	18720696	OFD1P6Y_15	exon	transcribed_unprocessed_pseudogene	chrY	18720068	18720696
chrY	18720697	18721069	OFD1P6Y_intron_15	intron	transcribed_unprocessed_pseudogene	chrY	18720697	18721069
chrY	18721070	18721182	OFD1P6Y_16	exon	transcribed_unprocessed_pseudogene	chrY	18721070	18721182
chrY	18721183	18729880	OFD1P6Y_intron_16	intron	transcribed_unprocessed_pseudogene	chrY	18721183	18729880
chrY	18729881	18730023	OFD1P6Y_17	exon	transcribed_unprocessed_pseudogene	chrY	18729881	18730023
chrY	18730024	18731695	OFD1P6Y_intron_17	intron	transcribed_unprocessed_pseudogene	chrY	18730024	18731695
chrY	18731696	18731797	OFD1P6Y_18	exon	transcribed_unprocessed_pseudogene	chrY	18731696	18731797
chrY	18731798	18732157	OFD1P6Y_intron_18	intron	transcribed_unprocessed_pseudogene	chrY	18731798	18732157
chrY	18732158	18732272	OFD1P6Y_19	exon	transcribed_unprocessed_pseudogene	chrY	18732158	18732272
chrY	18732273	18732853	OFD1P6Y_intron_19	intron	transcribed_unprocessed_pseudogene	chrY	18732273	18732853
chrY	18732854	18732991	OFD1P6Y_20	exon	transcribed_unprocessed_pseudogene	chrY	18732854	18732991
chrY	18732992	18736341	OFD1P6Y_intron_20	intron	transcribed_unprocessed_pseudogene	chrY	18732992	18736341
chrY	18736342	18736493	OFD1P6Y_21	exon	transcribed_unprocessed_pseudogene	chrY	18736342	18736493
chrY	18736494	18737681	OFD1P6Y_intron_21	intron	transcribed_unprocessed_pseudogene	chrY	18736494	18737681
chrY	18737682	18737749	OFD1P6Y_22	exon	transcribed_unprocessed_pseudogene	chrY	18737682	18737749
chrY	18737750	18738045	OFD1P6Y_intron_22	intron	transcribed_unprocessed_pseudogene	chrY	18737750	18738045
chrY	18738046	18739197	OFD1P6Y_23	exon	transcribed_unprocessed_pseudogene	chrY	18738046	18739197
chrY	18731440	18731768	HSFY2_UTR_1	three_prime_UTR	protein_coding	chrY	18731440	18731768
chrY	18731768	18731867	HSFY2_1	CDS	protein_coding	chrY	18731768	18731867
chrY	18741579	18741620	HSFY2_intron_1	intron	protein_coding	chrY	18731868	18768919
chrY	18741973	18742064	HSFY2_intron_1	intron	protein_coding	chrY	18731868	18768919
chrY	18742087	18742147	HSFY2_intron_1	intron	protein_coding	chrY	18731868	18768919
chrY	18742180	18742239	HSFY2_intron_1	intron	protein_coding	chrY	18731868	18768919
chrY	18742264	18742313	HSFY2_intron_1	intron	protein_coding	chrY	18731868	18768919
chrY	18742354	18742437	HSFY2_intron_1	intron	protein_coding	chrY	18731868	18768919
chrY	18742458	18742525	HSFY2_intron_1	intron	protein_coding	chrY	18731868	18768919
chrY	18742575	18742633	HSFY2_intron_1	intron	protein_coding	chrY	18731868	18768919
chrY	18742663	18742710	HSFY2_intron_1	intron	protein_coding	chrY	18731868	18768919
chrY	18742732	18742804	HSFY2_intron_1	intron	protein_coding	chrY	18731868	18768919
chrY	18742826	18742916	HSFY2_intron_1	intron	protein_coding	chrY	18731868	18768919
chrY	18742961	18743016	HSFY2_intron_1	intron	protein_coding	chrY	18731868	18768919
chrY	18743105	18743162	HSFY2_intron_1	intron	protein_coding	chrY	18731868	18768919
chrY	18743184	18743281	HSFY2_intron_1	intron	protein_coding	chrY	18731868	18768919
chrY	18743313	18743426	HSFY2_intron_1	intron	protein_coding	chrY	18731868	18768919
chrY	18731868	18741459	HSFY2_intron_1	intron	protein_coding	chrY	18731868	18768919
chrY	18743447	18760659	HSFY2_intron_1	intron	protein_coding	chrY	18731868	18768919
chrY	18760778	18768919	HSFY2_intron_1	intron	protein_coding	chrY	18731868	18768919
chrY	18768920	18769597	HSFY2_UTR_2	three_prime_UTR	protein_coding	chrY	18768920	18769597
chrY	18769620	18770181	HSFY2_intron_2	intron	protein_coding	chrY	18769620	18770181
chrY	18770182	18770292	HSFY2_3	CDS	protein_coding	chrY	18770182	18770292
chrY	18770293	18771812	HSFY2_intron_3	intron	protein_coding	chrY	18770293	18771812
chrY	18771813	18771934	HSFY2_UTR_3	three_prime_UTR	protein_coding	chrY	18771813	18771934
chrY	18771934	18772627	HSFY2_4	CDS	protein_coding	chrY	18771934	18772627
chrY	18772628	18773104	HSFY2_intron_4	intron	protein_coding	chrY	18772628	18773104
chrY	18773105	18773618	HSFY2_5	CDS	protein_coding	chrY	18773105	18773618
chrY	18773618	18773735	HSFY2_UTR_4	five_prime_UTR	protein_coding	chrY	18773618	18773735
chrY	18787750	18788080	ELOCP14_1	exon	processed_pseudogene	chrY	18787750	18788080
chrY	18826107	18826327	USP9YP10_1	exon	unprocessed_pseudogene	chrY	18826107	18826327
chrY	18826328	18827095	USP9YP10_intron_1	intron	unprocessed_pseudogene	chrY	18826328	18827095
chrY	18827096	18827220	USP9YP10_2	exon	unprocessed_pseudogene	chrY	18827096	18827220
chrY	18827221	18827297	USP9YP10_intron_2	intron	unprocessed_pseudogene	chrY	18827221	18827297
chrY	18827298	18827392	USP9YP10_3	exon	unprocessed_pseudogene	chrY	18827298	18827392
chrY	18827393	18829297	USP9YP10_intron_3	intron	unprocessed_pseudogene	chrY	18827393	18829297
chrY	18829298	18829487	USP9YP10_4	exon	unprocessed_pseudogene	chrY	18829298	18829487
chrY	18833002	18833097	USP9YP28_1	exon	unprocessed_pseudogene	chrY	18833002	18833097
chrY	18833098	18833472	USP9YP28_intron_1	intron	unprocessed_pseudogene	chrY	18833098	18833472
chrY	18833473	18833648	USP9YP28_2	exon	unprocessed_pseudogene	chrY	18833473	18833648
chrY	18833649	18833888	USP9YP28_intron_2	intron	unprocessed_pseudogene	chrY	18833649	18833888
chrY	18833889	18833918	USP9YP28_3	exon	unprocessed_pseudogene	chrY	18833889	18833918
chrY	18833919	18834049	USP9YP28_intron_3	intron	unprocessed_pseudogene	chrY	18833919	18834049
chrY	18834050	18834207	USP9YP28_4	exon	unprocessed_pseudogene	chrY	18834050	18834207
chrY	18834208	18839180	USP9YP28_intron_4	intron	unprocessed_pseudogene	chrY	18834208	18839180
chrY	18839181	18839313	USP9YP28_5	exon	unprocessed_pseudogene	chrY	18839181	18839313
chrY	18848264	18848298	OFD1P7Y_1	exon	unprocessed_pseudogene	chrY	18848264	18848335
chrY	21508311	21508335	AC010141.3_1	exon	unprocessed_pseudogene	chrY	21508299	21508346
chrY	21508403	21508447	AC010141.3_intron_1	intron	unprocessed_pseudogene	chrY	21508347	21508462
chrY	21508470	21508494	AC010141.3_2	exon	unprocessed_pseudogene	chrY	21508463	21508609
chrY	21508519	21508563	AC010141.3_2	exon	unprocessed_pseudogene	chrY	21508463	21508609
chrY	21508916	21509009	AC010141.3_intron_3	intron	unprocessed_pseudogene	chrY	21508760	21509021
chrY	21509535	21509578	AC010141.3_intron_4	intron	unprocessed_pseudogene	chrY	21509089	21510076
chrY	21509611	21509675	AC010141.3_intron_4	intron	unprocessed_pseudogene	chrY	21509089	21510076
chrY	21509752	21509775	AC010141.3_intron_4	intron	unprocessed_pseudogene	chrY	21509089	21510076
chrY	21510037	21510072	AC010141.3_intron_4	intron	unprocessed_pseudogene	chrY	21509089	21510076
chrY	21513664	21513932	RBMY1A1_intron_2	intron	protein_coding	chrY	21513460	21513932
chrY	21513933	21514037	RBMY1A1_2	CDS	protein_coding	chrY	21513933	21514037
chrY	21514038	21514585	RBMY1A1_intron_3	intron	protein_coding	chrY	21514038	21534877
chrY	21514623	21514898	RBMY1A1_intron_3	intron	protein_coding	chrY	21514038	21534877
chrY	21514923	21515011	RBMY1A1_intron_3	intron	protein_coding	chrY	21514038	21534877
chrY	21515037	21515233	RBMY1A1_intron_3	intron	protein_coding	chrY	21514038	21534877
chrY	21515265	21515318	RBMY1A1_intron_3	intron	protein_coding	chrY	21514038	21534877
chrY	21515349	21515475	RBMY1A1_intron_3	intron	protein_coding	chrY	21514038	21534877
chrY	21515505	21515570	RBMY1A1_intron_3	intron	protein_coding	chrY	21514038	21534877
chrY	21515604	21515684	RBMY1A1_intron_3	intron	protein_coding	chrY	21514038	21534877
chrY	21515769	21515826	RBMY1A1_intron_3	intron	protein_coding	chrY	21514038	21534877
chrY	21515891	21515923	RBMY1A1_intron_3	intron	protein_coding	chrY	21514038	21534877
chrY	21515952	21515988	RBMY1A1_intron_3	intron	protein_coding	chrY	21514038	21534877
chrY	21516019	21516121	RBMY1A1_intron_3	intron	protein_coding	chrY	21514038	21534877
chrY	21516170	21516204	RBMY1A1_intron_3	intron	protein_coding	chrY	21514038	21534877
chrY	21516226	21516273	RBMY1A1_intron_3	intron	protein_coding	chrY	21514038	21534877
chrY	21516296	21534877	RBMY1A1_intron_3	intron	protein_coding	chrY	21514038	21534877
chrY	21534878	21535026	RBMY1A1_UTR_3	five_prime_UTR	protein_coding	chrY	21534878	21535026
chrY	21535027	21536886	RBMY1A1_intron_4	intron	protein_coding	chrY	21535027	21536886
chrY	21536891	21537000	RBMY1A1_3	CDS	protein_coding	chrY	21536891	21537000
chrY	21537001	21537473	RBMY1A1_intron_5	intron	protein_coding	chrY	21537001	21537473
chrY	21537474	21537578	RBMY1A1_4	CDS	protein_coding	chrY	21537474	21537578
chrY	21537579	21540596	RBMY1A1_intron_6	intron	protein_coding	chrY	21537579	21540596
chrY	21540597	21540775	RBMY1A1_5	CDS	protein_coding	chrY	21540597	21540775
chrY	21540776	21542689	RBMY1A1_intron_7	intron	protein_coding	chrY	21540776	21542689
chrY	21542690	21542843	RBMY1A1_6	CDS	protein_coding	chrY	21542690	21542843
chrY	21542844	21544852	RBMY1A1_intron_8	intron	protein_coding	chrY	21542844	21544852
chrY	21544853	21544968	RBMY1A1_7	CDS	protein_coding	chrY	21544853	21544968
chrY	21544969	21545922	RBMY1A1_intron_9	intron	protein_coding	chrY	21544969	21545922
chrY	21545923	21546034	RBMY1A1_8	CDS	protein_coding	chrY	21545923	21546034
chrY	21546035	21546474	RBMY1A1_intron_10	intron	protein_coding	chrY	21546035	21546474
chrY	21546475	21546586	RBMY1A1_9	CDS	protein_coding	chrY	21546475	21546586
chrY	21546587	21547019	RBMY1A1_intron_11	intron	protein_coding	chrY	21546587	21547019
chrY	21547020	21547131	RBMY1A1_10	CDS	protein_coding	chrY	21547020	21547131
chrY	21547132	21548051	RBMY1A1_intron_12	intron	protein_coding	chrY	21547132	21548051
chrY	21548052	21548163	RBMY1A1_11	CDS	protein_coding	chrY	21548052	21548163
chrY	21548164	21548248	RBMY1A1_intron_13	intron	protein_coding	chrY	21548164	21548248
chrY	21548249	21548338	RBMY1A1_12	CDS	protein_coding	chrY	21548249	21548338
chrY	21548339	21548748	RBMY1A1_intron_14	intron	protein_coding	chrY	21548339	21548748
chrY	21548749	21549048	RBMY1A1_13	CDS	protein_coding	chrY	21548749	21549048
chrY	21549048	21549326	RBMY1A1_UTR_5	three_prime_UTR	protein_coding	chrY	21549048	21549326
chrY	21531839	21531886	AC010141.2_1	exon	unprocessed_pseudogene	chrY	21531839	21531886
chrY	21531887	21532002	AC010141.2_intron_1	intron	unprocessed_pseudogene	chrY	21531887	21532002
chrY	21532003	21532149	AC010141.2_2	exon	unprocessed_pseudogene	chrY	21532003	21532149
chrY	21532150	21532234	AC010141.2_intron_2	intron	unprocessed_pseudogene	chrY	21532150	21532234
chrY	21532235	21532299	AC010141.2_3	exon	unprocessed_pseudogene	chrY	21532235	21532299
chrY	21532300	21532561	AC010141.2_intron_3	intron	unprocessed_pseudogene	chrY	21532300	21532561
chrY	21532562	21532628	AC010141.2_4	exon	unprocessed_pseudogene	chrY	21532562	21532628
chrY	21532629	21533613	AC010141.2_intron_4	intron	unprocessed_pseudogene	chrY	21532629	21533613
chrY	21533614	21534011	AC010141.2_5	exon	unprocessed_pseudogene	chrY	21533614	21534011
chrY	21884775	21884834	RBMY1D_intron_7	intron	protein_coding	chrY	21884550	21886558
chrY	21885192	21885538	RBMY1D_intron_7	intron	protein_coding	chrY	21884550	21886558
chrY	21885567	21885676	RBMY1D_intron_7	intron	protein_coding	chrY	21884550	21886558
chrY	21885698	21886558	RBMY1D_intron_7	intron	protein_coding	chrY	21884550	21886558
chrY	21886559	21886712	RBMY1D_8	CDS	protein_coding	chrY	21886559	21886712
chrY	21886713	21888626	RBMY1D_intron_8	intron	protein_coding	chrY	21886713	21888626
chrY	21888627	21888805	RBMY1D_9	CDS	protein_coding	chrY	21888627	21888805
chrY	21888806	21891823	RBMY1D_intron_9	intron	protein_coding	chrY	21888806	21891823
chrY	21891824	21891928	RBMY1D_10	CDS	protein_coding	chrY	21891824	21891928
chrY	21891929	21892403	RBMY1D_intron_10	intron	protein_coding	chrY	21891929	21892403
chrY	21892404	21892513	RBMY1D_11	CDS	protein_coding	chrY	21892404	21892513
chrY	21892518	21894377	RBMY1D_intron_11	intron	protein_coding	chrY	21892518	21894377
chrY	21894378	21894526	RBMY1D_UTR_3	five_prime_UTR	protein_coding	chrY	21894378	21894526
chrY	21895394	21895778	AC007322.4_1	exon	unprocessed_pseudogene	chrY	21895394	21895778
chrY	21895779	21896774	AC007322.4_intron_1	intron	unprocessed_pseudogene	chrY	21895779	21896774
chrY	21896775	21896860	AC007322.4_2	exon	unprocessed_pseudogene	chrY	21896775	21896860
chrY	21896861	21897103	AC007322.4_intron_2	intron	unprocessed_pseudogene	chrY	21896861	21897103
chrY	21897104	21897183	AC007322.4_3	exon	unprocessed_pseudogene	chrY	21897104	21897183
chrY	21897184	21897267	AC007322.4_intron_3	intron	unprocessed_pseudogene	chrY	21897184	21897267
chrY	21897268	21897400	AC007322.4_4	exon	unprocessed_pseudogene	chrY	21897268	21897400
chrY	21897401	21897516	AC007322.4_intron_4	intron	unprocessed_pseudogene	chrY	21897401	21897516
chrY	21897517	21897559	AC007322.4_5	exon	unprocessed_pseudogene	chrY	21897517	21897559
chrY	21981083	21981125	OFD1P8Y_intron_5	intron	unprocessed_pseudogene	chrY	21977523	21996861
chrY	21982527	21982562	OFD1P8Y_intron_5	intron	unprocessed_pseudogene	chrY	21977523	21996861
chrY	21983319	21983345	OFD1P8Y_intron_5	intron	unprocessed_pseudogene	chrY	21977523	21996861
chrY	21983477	21983550	OFD1P8Y_intron_5	intron	unprocessed_pseudogene	chrY	21977523	21996861
chrY	21987257	21987300	OFD1P8Y_intron_5	intron	unprocessed_pseudogene	chrY	21977523	21996861
chrY	21987372	21987397	OFD1P8Y_intron_5	intron	unprocessed_pseudogene	chrY	21977523	21996861
chrY	21987420	21987619	OFD1P8Y_intron_5	intron	unprocessed_pseudogene	chrY	21977523	21996861
chrY	21987686	21987844	OFD1P8Y_intron_5	intron	unprocessed_pseudogene	chrY	21977523	21996861
chrY	21987867	21987905	OFD1P8Y_intron_5	intron	unprocessed_pseudogene	chrY	21977523	21996861
chrY	21987930	21988370	OFD1P8Y_intron_5	intron	unprocessed_pseudogene	chrY	21977523	21996861
chrY	21988431	21988454	OFD1P8Y_intron_5	intron	unprocessed_pseudogene	chrY	21977523	21996861
chrY	21988487	21988602	OFD1P8Y_intron_5	intron	unprocessed_pseudogene	chrY	21977523	21996861
chrY	21988632	21988680	OFD1P8Y_intron_5	intron	unprocessed_pseudogene	chrY	21977523	21996861
chrY	21988836	21988904	OFD1P8Y_intron_5	intron	unprocessed_pseudogene	chrY	21977523	21996861
chrY	21988972	21989231	OFD1P8Y_intron_5	intron	unprocessed_pseudogene	chrY	21977523	21996861
chrY	21989295	21989405	OFD1P8Y_intron_5	intron	unprocessed_pseudogene	chrY	21977523	21996861
chrY	22048554	22048703	HSFY5P_1	exon	unprocessed_pseudogene	chrY	22048554	22048703
chrY	22048704	22049187	HSFY5P_intron_1	intron	unprocessed_pseudogene	chrY	22048704	22049187
chrY	22049188	22049347	HSFY5P_2	exon	unprocessed_pseudogene	chrY	22049188	22049347
chrY	22049755	22049793	USP9YP17_1	exon	unprocessed_pseudogene	chrY	22049755	22049793
chrY	22049794	22051508	USP9YP17_intron_1	intron	unprocessed_pseudogene	chrY	22049794	22051508
chrY	22051509	22051638	USP9YP17_2	exon	unprocessed_pseudogene	chrY	22051509	22051638
chrY	22051639	22053995	USP9YP17_intron_2	intron	unprocessed_pseudogene	chrY	22051639	22053995
chrY	22053996	22054185	USP9YP17_3	exon	unprocessed_pseudogene	chrY	22053996	22054185
chrY	22054186	22055970	USP9YP17_intron_3	intron	unprocessed_pseudogene	chrY	22054186	22055970
chrY	22055971	22056089	USP9YP17_4	exon	unprocessed_pseudogene	chrY	22055971	22056089
chrY	22056090	22057891	USP9YP17_intron_4	intron	unprocessed_pseudogene	chrY	22056090	22057891
chrY	22057892	22058113	USP9YP17_5	exon	unprocessed_pseudogene	chrY	22057892	22058113
chrY	22087608	22087638	PRY2_intron_3	intron	protein_coding	chrY	22084892	22095730
chrY	22088773	22088857	PRY2_intron_3	intron	protein_coding	chrY	22084892	22095730
chrY	22088881	22088963	PRY2_intron_3	intron	protein_coding	chrY	22084892	22095730
chrY	22089040	22089068	PRY2_intron_3	intron	protein_coding	chrY	22084892	22095730
chrY	22089134	22089198	PRY2_intron_3	intron	protein_coding	chrY	22084892	22095730
chrY	22089288	22089414	PRY2_intron_3	intron	protein_coding	chrY	22084892	22095730
chrY	22089482	22089617	PRY2_intron_3	intron	protein_coding	chrY	22084892	22095730
chrY	22089747	22089799	PRY2_intron_3	intron	protein_coding	chrY	22084892	22095730
chrY	22090832	22090855	PRY2_intron_3	intron	protein_coding	chrY	22084892	22095730
chrY	22090881	22090943	PRY2_intron_3	intron	protein_coding	chrY	22084892	22095730
chrY	22091007	22091041	PRY2_intron_3	intron	protein_coding	chrY	22084892	22095730
chrY	22091069	22091173	PRY2_intron_3	intron	protein_coding	chrY	22084892	22095730
chrY	22091194	22091237	PRY2_intron_3	intron	protein_coding	chrY	22084892	22095730
chrY	22091309	22091349	PRY2_intron_3	intron	protein_coding	chrY	22084892	22095730
chrY	22091405	22091433	PRY2_intron_3	intron	protein_coding	chrY	22084892	22095730
chrY	22091499	22092320	PRY2_intron_3	intron	protein_coding	chrY	22084892	22095730
chrY	22092344	22092594	PRY2_intron_3	intron	protein_coding	chrY	22084892	22095730
chrY	22092658	22092700	PRY2_intron_3	intron	protein_coding	chrY	22084892	22095730
chrY	22092725	22093010	PRY2_intron_3	intron	protein_coding	chrY	22084892	22095730
chrY	22093075	22093176	PRY2_intron_3	intron	protein_coding	chrY	22084892	22095730
chrY	22093237	22093374	PRY2_intron_3	intron	protein_coding	chrY	22084892	22095730
chrY	22093397	22093466	PRY2_intron_3	intron	protein_coding	chrY	22084892	22095730
chrY	22093535	22093690	PRY2_intron_3	intron	protein_coding	chrY	22084892	22095730
chrY	22093734	22093828	PRY2_intron_3	intron	protein_coding	chrY	22084892	22095730
chrY	22093850	22093934	PRY2_intron_3	intron	protein_coding	chrY	22084892	22095730
chrY	22093957	22093987	PRY2_intron_3	intron	protein_coding	chrY	22084892	22095730
chrY	22094066	22094131	PRY2_intron_3	intron	protein_coding	chrY	22084892	22095730
chrY	22094154	22094280	PRY2_intron_3	intron	protein_coding	chrY	22084892	22095730
chrY	22094349	22095730	PRY2_intron_3	intron	protein_coding	chrY	22084892	22095730
chrY	22095731	22095818	PRY2_UTR_3	five_prime_UTR	protein_coding	chrY	22095731	22095818
chrY	22095819	22095918	PRY2_intron_4	intron	protein_coding	chrY	22095819	22095918
chrY	22095919	22096007	PRY2_UTR_4	five_prime_UTR	protein_coding	chrY	22095919	22096007
chrY	22100814	22101055	AC007359.1_1	exon	lincRNA	chrY	22100814	22101055
chrY	22101056	22101690	AC007359.1_intron_1	intron	lincRNA	chrY	22101056	22101690
chrY	22101691	22102369	AC007359.1_2	exon	lincRNA	chrY	22101691	22102369
chrY	22102370	22102883	AC007359.1_intron_2	intron	lincRNA	chrY	22102370	22102883
chrY	22102884	22103002	AC007359.1_3	exon	lincRNA	chrY	22102884	22103002
chrY	22103003	22103545	AC007359.1_intron_3	intron	lincRNA	chrY	22103003	22103545
chrY	22103546	22103743	AC007359.1_4	exon	lincRNA	chrY	22103546	22103743
chrY	22103744	22103862	AC007359.1_intron_4	intron	lincRNA	chrY	22103744	22103862
chrY	22103863	22103949	AC007359.1_5	exon	lincRNA	chrY	22103863	22103949
chrY	22103950	22105748	AC007359.1_intron_5	intron	lincRNA	chrY	22103950	22105748
chrY	22105749	22106085	AC007359.1_6	exon	lincRNA	chrY	22105749	22106085
chrY	22106086	22107550	AC007359.1_intron_6	intron	lincRNA	chrY	22106086	22107550
chrY	22107551	22107641	AC007359.1_7	exon	lincRNA	chrY	22107551	22107641
chrY	22107642	22121282	AC007359.1_intron_7	intron	lincRNA	chrY	22107642	22121282
chrY	22121283	22121637	AC007359.1_8	exon	lincRNA	chrY	22121283	22121637
chrY	22121638	22122066	AC007359.1_intron_8	intron	lincRNA	chrY	22121638	22122066
chrY	22122067	22122186	AC007359.1_9	exon	lincRNA	chrY	22122067	22122186
chrY	22122187	22129363	AC007359.1_intron_9	intron	lincRNA	chrY	22122187	22129363
chrY	22129364	22129450	AC007359.1_10	exon	lincRNA	chrY	22129364	22129450
chrY	22129451	22129757	AC007359.1_intron_10	intron	lincRNA	chrY	22129451	22129757
chrY	22129758	22129981	AC007359.1_11	exon	lincRNA	chrY	22129758	22129981
chrY	22129982	22139948	AC007359.1_intron_11	intron	lincRNA	chrY	22129982	22139948
chrY	22139949	22140090	AC007359.1_12	exon	lincRNA	chrY	22139949	22140090
chrY	22140091	22146638	AC007359.1_intron_12	intron	lincRNA	chrY	22140091	22146638
[truncated: 89,513 more chars]
