# Supplementary material for: Systematic analysis of dark and camouflaged genes reveals disease-relevant genes hiding in plain sight
Source: Genome Biol. 2019 May 20;20:97. doi: 10.1186/s13059-019-1707-2 (PMC6526621; doi:10.1186/s13059-019-1707-2)
Supplement: Supplementary file 37 — 10x Genomics percent camouflaged genes in hg38. (TXT 55 kb) [file 13059_2019_1707_MOESM37_ESM.txt]

# This table shows what percentage of genes are camo, stratefied by genebody element
# gene_name : Ensembl gene name
# biotype : GENCODE biotype of gene
# biotype : percent of CDS bases that are camo within gene (non protein-coding genes will have value of -1)
# perc_UTR : percent of UTR bases that are camo within gene (non protein-coding genes will have value of -1(
# perc_exon : percent of exonic bases that are camo
# perc_intron : percent of intronic bases that are camo
# perc_total : percent of total gene that is camo
gene_name	biotype	perc_CDS	perc_UTR	perc_exon	perc_intron	perc_total
AL627309.5	other	-1.000000	-1.000000	0.000000	0.091687	0.074102
CDK11B	protein coding	0.000000	0.000000	0.000000	0.360565	0.306916
CDK11A	protein coding	0.000000	0.000000	0.000000	0.398624	0.338057
PRAMEF27	protein coding	18.093250	34.823529	21.911923	0.854867	6.443336
HNRNPCL3	protein coding	13.038549	0.000000	10.026155	0.000000	8.455882
PRAMEF25	protein coding	52.470424	60.416667	54.460094	25.089261	31.182796
PRAMEF34P	pseudogene	-1.000000	-1.000000	99.930844	100.000000	99.820917
PRAMEF36P	pseudogene	-1.000000	-1.000000	99.586492	100.000000	99.642474
PRAMEF26	protein coding	37.091162	68.235294	44.199785	34.175019	36.791383
HNRNPCL4	protein coding	13.053348	-1.000000	13.053348	-1.000000	13.053348
PRAMEF9	protein coding	0.000000	0.000000	0.000000	0.855865	0.627764
AL137798.2	lincRNA	-1.000000	-1.000000	16.176471	0.000000	1.240019
AL021920.3	lincRNA	-1.000000	-1.000000	17.114914	1.292095	2.516196
CROCC	protein coding	0.000000	0.000000	0.000000	0.000000	0.058443
CLIC4	protein coding	0.000000	0.000000	0.000000	0.304401	0.291006
RSRP1	protein coding	0.000000	0.000000	0.000000	4.066772	3.939527
RHD	protein coding	0.000000	0.000000	0.000000	6.882930	6.513126
RHCE	protein coding	0.000000	0.000000	0.000000	5.170972	5.005667
FAM110D	protein coding	0.000000	4.605585	3.290165	0.000000	1.902064
FOXJ3	protein coding	0.000000	0.000000	0.000000	0.055112	0.052718
MAST2	protein coding	0.000000	0.000000	0.000000	0.062723	0.056997
DOCK7	protein coding	0.000000	0.000000	0.000000	0.045660	0.043577
LEPR	protein coding	0.000000	0.000000	0.000000	0.052884	0.050247
PDE4B	protein coding	0.000000	0.000000	0.000000	0.005386	0.005326
C1orf141	protein coding	0.000000	0.000000	0.000000	0.126118	0.121700
IL23R	protein coding	0.000000	0.000000	0.000000	0.144334	0.140412
ZRANB2-AS2	other	-1.000000	-1.000000	0.000000	0.023683	0.023247
SLC44A5	protein coding	0.000000	0.000000	0.000000	0.179991	0.177268
AC104454.2	lincRNA	-1.000000	-1.000000	0.000000	18.104375	17.802430
HFM1	protein coding	0.000000	0.000000	0.000000	0.062642	0.060373
AMY2A	protein coding	14.518229	0.000000	11.849097	13.598415	13.201026
AMY1A	protein coding	77.278646	73.421053	76.001742	68.600633	70.272021
AMY1B	protein coding	85.481771	73.421053	81.489547	87.793292	86.022666
AMYP1	pseudogene	-1.000000	-1.000000	18.590998	18.380915	18.379961
AMY1C	protein coding	74.544271	33.684211	72.164316	72.720422	72.452921
NBPF5P	pseudogene	-1.000000	-1.000000	0.000000	1.613048	1.538198
SLC25A24P2	pseudogene	-1.000000	-1.000000	0.000000	1.743778	1.719961
AL449266.1	protein coding	0.000000	0.000000	0.000000	0.115761	0.115240
GPSM2	protein coding	0.000000	2.194974	1.655062	0.000000	0.244953
GSTM2	protein coding	0.000000	4.787520	4.238095	1.581642	1.849310
AL445426.1	lincRNA	-1.000000	-1.000000	0.000000	0.027360	0.027279
MAGI3	protein coding	0.000000	0.000000	0.000000	0.018737	0.018294
NBPF8	pseudogene	-1.000000	-1.000000	1.444924	20.719751	17.415408
NBPF26	protein coding	11.679104	8.027454	9.650141	4.569393	4.829956
NBPF20	protein coding	79.220432	7.976220	64.078130	75.673857	73.648147
NBPF12	protein coding	1.151461	0.000000	0.536377	1.420676	1.307042
NBPF14	protein coding	14.462759	1.285220	10.061907	13.379966	13.095318
NBPF19	protein coding	70.536511	21.367834	41.908007	29.841369	31.204672
HIST2H4A	protein coding	100.000000	100.000000	100.000000	-1.000000	18.401801
HIST2H3C	protein coding	100.000000	99.919614	99.939577	-1.000000	99.939577
HIST2H2AA3	protein coding	100.000000	100.000000	100.000000	-1.000000	100.000000
HIST2H2AA4	protein coding	100.000000	91.176471	97.335702	-1.000000	97.335702
HIST2H3A	protein coding	100.000000	99.919614	99.939577	-1.000000	99.939577
HIST2H4B	protein coding	100.000000	29.878049	49.204947	-1.000000	10.956036
HORMAD1	protein coding	0.000000	0.000000	0.000000	1.195943	1.095146
MTX1	protein coding	15.401146	0.000000	13.174020	1.839609	5.443902
GBAP1	pseudogene	-1.000000	-1.000000	15.258856	0.000000	2.882141
MTX1P1	pseudogene	-1.000000	-1.000000	25.686977	2.558976	8.328358
GBA	protein coding	0.000000	37.511962	15.617530	0.000000	3.825510
IQGAP3	protein coding	0.000000	0.000000	0.000000	0.893509	0.777559
AL592295.3	lincRNA	-1.000000	-1.000000	6.264501	2.054526	2.109843
NOS1AP	protein coding	0.000000	0.000000	0.000000	0.072711	0.070834
NME7	protein coding	0.000000	0.000000	0.000000	0.060315	0.059889
ACBD6	protein coding	0.000000	0.000000	0.000000	0.093807	0.091727
DENND1B	protein coding	0.000000	0.000000	0.000000	0.414709	0.400077
CR1	protein coding	21.642590	0.000000	16.258039	21.106554	20.761856
TUBB8P10	pseudogene	-1.000000	-1.000000	3.364632	4.945718	3.975390
TUBB8P9	pseudogene	-1.000000	-1.000000	3.372549	4.945718	3.981043
AL670729.3	lincRNA	-1.000000	-1.000000	0.000000	28.440367	10.421286
RNA5S1	rRNA	-1.000000	-1.000000	100.000000	-1.000000	100.000000
RNA5S2	rRNA	-1.000000	-1.000000	100.000000	-1.000000	100.000000
RNA5S3	rRNA	-1.000000	-1.000000	100.000000	-1.000000	100.000000
RNA5S4	rRNA	-1.000000	-1.000000	100.000000	-1.000000	100.000000
RNA5S5	rRNA	-1.000000	-1.000000	100.000000	-1.000000	100.000000
RNA5S6	rRNA	-1.000000	-1.000000	100.000000	-1.000000	100.000000
RNA5S7	rRNA	-1.000000	-1.000000	100.000000	-1.000000	100.000000
RNA5S8	rRNA	-1.000000	-1.000000	100.000000	-1.000000	100.000000
RNA5S10	rRNA	-1.000000	-1.000000	100.000000	-1.000000	100.000000
RNA5S11	rRNA	-1.000000	-1.000000	100.000000	-1.000000	100.000000
RNA5S12	rRNA	-1.000000	-1.000000	100.000000	-1.000000	100.000000
RNA5S13	rRNA	-1.000000	-1.000000	100.000000	-1.000000	100.000000
RNA5S14	rRNA	-1.000000	-1.000000	100.000000	-1.000000	100.000000
RNA5S15	rRNA	-1.000000	-1.000000	100.000000	-1.000000	100.000000
RNA5S16	rRNA	-1.000000	-1.000000	100.000000	-1.000000	100.000000
RNA5S17	rRNA	-1.000000	-1.000000	100.000000	-1.000000	100.000000
RGS7	protein coding	0.000000	0.000000	0.000000	0.053186	0.052947
ZNF124	protein coding	2.788104	0.880656	1.350423	2.286365	2.206191
OR2T5	protein coding	-1.000000	2.416799	2.416799	-1.000000	2.416799
OR2G6	protein coding	0.000000	0.000000	0.000000	0.849663	0.576204
OR2T29	protein coding	3.375527	0.000000	1.213961	0.000000	0.546075
AL355303.1	lincRNA	-1.000000	-1.000000	0.000000	0.151574	0.148021
KIN	protein coding	0.000000	0.696999	0.567197	0.000000	0.097247
CAMK1D	protein coding	0.000000	0.000000	0.000000	0.023669	0.023248
APBB1IP	protein coding	0.000000	0.000000	0.000000	0.101607	0.098765
ANKRD30A	protein coding	9.491216	0.000000	8.519353	4.684712	4.755674
WDFY4	protein coding	0.000000	0.000000	0.000000	0.062911	0.060722
HKDC1	protein coding	0.000000	0.000000	0.000000	0.261864	0.241239
P4HA1	protein coding	0.000000	0.000000	0.000000	0.051842	0.050135
AL359385.1	pseudogene	-1.000000	-1.000000	0.000000	26.647037	23.468395
HPSE2	protein coding	0.000000	0.000000	0.000000	0.005941	0.005907
ACSL5	protein coding	0.000000	0.000000	0.000000	0.168534	0.156359
DMBT1	protein coding	23.672827	0.000000	22.373637	21.073856	21.172250
LINC00601	lincRNA	-1.000000	-1.000000	0.000000	1.448004	1.235955
DUX4L28	pseudogene	-1.000000	-1.000000	35.450517	-1.000000	35.450517
DUX4L25	pseudogene	-1.000000	-1.000000	53.548896	-1.000000	53.548896
DUX4L24	pseudogene	-1.000000	-1.000000	95.110410	-1.000000	95.110410
DUX4L23	pseudogene	-1.000000	-1.000000	88.801262	-1.000000	88.801262
DUX4L22	pseudogene	-1.000000	-1.000000	87.539432	-1.000000	87.539432
DUX4L21	pseudogene	-1.000000	-1.000000	71.214511	-1.000000	71.214511
DUX4L20	pseudogene	-1.000000	-1.000000	91.640379	-1.000000	91.640379
DUX4L29	pseudogene	-1.000000	-1.000000	96.755162	-1.000000	96.755162
DUX4L10	pseudogene	-1.000000	-1.000000	100.000000	-1.000000	100.000000
DUX4L11	pseudogene	-1.000000	-1.000000	100.000000	-1.000000	100.000000
DUX4L12	pseudogene	-1.000000	-1.000000	93.680885	-1.000000	93.680885
DUX4L13	pseudogene	-1.000000	-1.000000	69.747235	-1.000000	69.747235
DUX4L14	pseudogene	-1.000000	-1.000000	100.000000	-1.000000	100.000000
DUX4L15	pseudogene	-1.000000	-1.000000	100.000000	-1.000000	100.000000
AC123788.2	pseudogene	-1.000000	-1.000000	7.801418	-1.000000	7.801418
OR7E14P	pseudogene	-1.000000	-1.000000	0.000000	0.124817	0.120433
DCDC1	protein coding	0.000000	0.000000	0.000000	0.030717	0.028363
LRRC4C	protein coding	0.000000	0.000000	0.000000	0.004551	0.004533
PHF21A	protein coding	0.000000	0.000000	0.000000	0.096096	0.092257
AC027369.6	pseudogene	-1.000000	-1.000000	70.322581	85.305344	82.579009
AC027369.3	pseudogene	-1.000000	-1.000000	50.350783	64.999402	62.352136
AC027369.4	pseudogene	-1.000000	-1.000000	100.000000	96.000865	96.603635
OR9Q1	protein coding	0.000000	0.000000	0.000000	0.325939	0.320791
AP004247.2	lincRNA	-1.000000	-1.000000	0.000000	3.580273	3.156975
MS4A13	protein coding	0.000000	0.000000	0.000000	0.130719	0.124506
PGA3	protein coding	20.679468	6.850054	12.687032	12.779061	12.634052
PGA5	protein coding	20.679468	0.000000	13.017201	11.615487	11.896983
TMEM135	protein coding	0.000000	0.000000	0.000000	0.021308	0.020985
TRIM51BP	pseudogene	-1.000000	-1.000000	0.000000	1.247718	1.032746
AP005435.3	pseudogene	-1.000000	-1.000000	0.000000	99.586492	31.075269
TRIM49D1	protein coding	61.515820	0.000000	38.650023	77.049180	69.153529
TRIM49D2	protein coding	61.515820	0.000000	50.666667	89.041843	81.886876
AP004607.3	pseudogene	-1.000000	-1.000000	0.000000	99.586492	26.923794
TRIM51EP	pseudogene	-1.000000	-1.000000	0.000000	1.243743	1.010101
DEUP1	protein coding	0.000000	0.000000	0.000000	1.879537	1.810793
CNTN5	protein coding	0.000000	0.000000	0.000000	0.005939	0.005905
CWF19L2	protein coding	0.000000	0.000000	0.000000	0.262115	0.255515
CLEC6A	protein coding	0.000000	0.000000	0.000000	0.521412	0.482057
LMNTD1	protein coding	0.000000	0.000000	0.000000	0.007199	0.007105
PKP2	protein coding	0.000000	0.000000	0.000000	0.225630	0.213017
CPNE8	protein coding	0.000000	0.000000	0.000000	0.392582	0.377962
C12orf40	protein coding	0.000000	0.000000	0.000000	0.000000	0.018077
SLC2A13	protein coding	0.000000	0.000000	0.000000	0.014910	0.014527
AC090630.1	lincRNA	-1.000000	-1.000000	0.000000	0.040120	0.039924
KRT86	protein coding	2.327173	0.000000	1.420811	0.550063	0.586339
KRT81	protein coding	4.018445	0.000000	3.163900	5.357629	4.625511
AC012158.1	pseudogene	-1.000000	-1.000000	0.000000	0.308265	0.304473
C12orf56	protein coding	0.000000	0.000000	0.000000	0.437896	0.420786
PTPRQ	protein coding	0.000000	0.000000	0.000000	0.158669	0.150309
MGAT4C	protein coding	0.000000	0.000000	0.000000	0.013198	0.012794
LINC02391	lincRNA	-1.000000	-1.000000	0.000000	0.045979	0.045660
PLXNC1	protein coding	0.000000	0.000000	0.000000	0.017228	0.016357
AMDHD1	protein coding	0.000000	9.633028	5.566073	1.616588	2.029658
AC007424.1	pseudogene	-1.000000	-1.000000	0.000000	0.614315	0.485066
TTC41P	pseudogene	-1.000000	-1.000000	0.000000	0.266497	0.246351
C12orf75	protein coding	0.000000	0.000000	0.000000	0.171335	0.067783
AC007368.1	other	-1.000000	-1.000000	0.000000	0.018088	0.017690
TMEM132D	protein coding	0.000000	0.000000	0.000000	0.007274	0.007212
ADGRD1	protein coding	0.000000	0.000000	0.000000	0.001649	0.001599
AC078925.1	lincRNA	-1.000000	-1.000000	0.000000	0.068997	0.061013
SKA3	protein coding	0.000000	0.000000	0.000000	0.826982	0.721520
LINC00327	lincRNA	-1.000000	-1.000000	0.000000	0.187266	0.157948
PAN3	protein coding	0.000000	0.000000	0.000000	0.058215	0.056112
LHFPL6	protein coding	0.000000	0.000000	0.000000	0.098387	0.097454
EPSTI1	protein coding	0.000000	0.000000	0.000000	0.149233	0.144499
RB1	protein coding	0.000000	0.000000	0.000000	0.155235	0.152514
LPAR6	protein coding	0.000000	0.000000	0.000000	1.359788	0.754484
PRR20C	protein coding	100.000000	100.000000	100.000000	50.900837	57.164068
PRR20D	protein coding	100.000000	100.000000	100.000000	94.876174	97.980801
PRR20E	protein coding	100.000000	100.000000	100.000000	100.000000	99.966898
NDFIP2	protein coding	0.000000	0.000000	0.000000	0.270328	0.253499
GPC5	protein coding	0.000000	0.000000	0.000000	0.002922	0.002915
GPC6	protein coding	0.000000	0.000000	0.000000	0.000341	0.000339
FAM155A	protein coding	0.000000	0.000000	0.000000	0.009500	0.009385
DHRS4L2	protein coding	0.000000	0.000000	0.000000	2.657047	2.479882
AL445363.3	other	-1.000000	-1.000000	68.955224	-1.000000	68.955224
AL445363.1	lincRNA	-1.000000	-1.000000	19.501134	0.644172	6.101547
RNU1-27P	snRNA	-1.000000	-1.000000	99.386503	-1.000000	99.386503
RNU1-28P	snRNA	-1.000000	-1.000000	99.386503	-1.000000	99.386503
SNX6	protein coding	0.000000	28.217822	20.108548	0.000000	1.072530
NRXN3	protein coding	0.000000	0.000000	0.000000	0.007246	0.007185
LINC02296	lincRNA	-1.000000	-1.000000	0.000000	0.031906	0.031825
WDR25	protein coding	0.000000	0.000000	0.000000	0.082640	0.080580
AC242376.1	pseudogene	-1.000000	-1.000000	6.344828	0.000000	1.054079
AC242376.2	pseudogene	-1.000000	-1.000000	5.215420	0.000000	1.253748
GABRB3	protein coding	0.000000	0.000000	0.000000	0.046034	0.045203
MIR4509-2	miRNA	-1.000000	-1.000000	98.924731	-1.000000	98.924731
AC091304.10	pseudogene	-1.000000	-1.000000	100.000000	-1.000000	100.000000
AC138749.4	pseudogene	-1.000000	-1.000000	95.238095	-1.000000	95.238095
MIR4509-3	miRNA	-1.000000	-1.000000	98.924731	-1.000000	98.924731
GOLGA8J	protein coding	4.267650	-1.000000	4.267650	10.279605	9.151828
GOLGA8T	protein coding	4.274406	-1.000000	4.274406	10.309886	9.176425
CHRNA7	protein coding	0.000000	0.000000	0.000000	0.055527	0.053690
AC013652.1	lincRNA	-1.000000	-1.000000	0.000000	0.006488	0.006407
MGA	protein coding	0.000000	0.000000	0.000000	0.020616	0.018438
AC073941.1	lincRNA	-1.000000	-1.000000	0.000000	0.030626	0.030478
FAM81A	protein coding	0.000000	0.000000	0.000000	0.200358	0.194225
TIPIN	protein coding	0.000000	0.000000	0.000000	0.260110	0.249307
CORO2B	protein coding	0.000000	0.000000	0.000000	0.040742	0.039641
THSD4	protein coding	0.000000	0.000000	0.000000	0.027478	0.027097
GOLGA6C	protein coding	24.795771	-1.000000	24.795771	27.158672	26.655172
GOLGA6D	protein coding	24.783862	0.000000	14.939201	27.456769	24.051804
HOMER2	protein coding	0.000000	0.000000	0.000000	4.254990	2.950264
AC020687.1	lincRNA	-1.000000	-1.000000	0.000000	0.016953	0.016925
CRTC3	protein coding	0.000000	0.000000	0.000000	0.168663	0.159418
CHD2	protein coding	0.000000	0.000000	0.000000	0.198587	0.175252
PDPK1	protein coding	23.192360	0.000000	4.274041	12.615524	11.601558
AC141586.1	pseudogene	-1.000000	-1.000000	46.581818	25.750369	27.858827
PLA2G10	protein coding	49.799197	0.000000	24.824825	18.930821	19.191828
NPIPA3	protein coding	66.923616	68.888889	66.983696	74.550484	73.847304
AC136443.1	pseudogene	-1.000000	-1.000000	70.056497	70.054319	70.008244
NPIPA2	protein coding	61.107218	-1.000000	61.107218	73.755030	72.652332
PDXDC1	protein coding	0.000000	0.000000	0.000000	0.781640	0.750844
AC138969.1	protein coding	38.707103	43.601359	40.730337	22.469807	13.853859
NPIPA7	protein coding	30.925222	62.847791	44.857143	11.102870	14.262702
NPIPA8	protein coding	66.290182	5.506608	49.096573	34.399208	35.633713
AC126755.2	protein coding	48.831488	55.615551	52.443933	27.533247	26.330901
SYT17	protein coding	0.000000	0.000000	0.000000	0.192417	0.178353
NPIPB3	protein coding	4.151625	0.000000	2.757794	0.854214	0.848262
NPIPB4	protein coding	26.064963	0.000000	17.725874	0.423794	2.360673
NPIPB5	protein coding	11.990212	0.000000	7.104882	0.000000	0.768293
AC020765.3	pseudogene	-1.000000	-1.000000	37.618403	60.791557	54.318182
SULT1A1	protein coding	0.000000	0.000000	0.000000	9.088020	7.759509
AC145285.4	pseudogene	-1.000000	-1.000000	0.000000	0.050792	0.050564
EIF3C	protein coding	0.000000	0.000000	0.000000	0.094596	0.086916
NPIPB12	protein coding	11.449275	0.000000	9.360190	0.468484	1.815986
NPIPB13	protein coding	22.997835	0.000000	18.438178	0.000000	2.692174
ITGAM	protein coding	0.000000	0.000000	0.000000	0.033892	0.031549
AC141257.2	lincRNA	-1.000000	-1.000000	0.000000	6.474126	6.445755
TP53TG3E	protein coding	100.000000	97.515528	97.941409	100.000000	98.372966
TP53TG3B	protein coding	32.332564	30.699667	30.978690	7.335329	26.061174
AC141257.1	lincRNA	-1.000000	-1.000000	30.607685	17.821782	29.524980
AC141257.4	pseudogene	-1.000000	-1.000000	40.163934	-1.000000	40.163934
TP53TG3F	protein coding	0.000000	40.314136	33.425414	39.371257	34.644195
CES1P1	pseudogene	-1.000000	-1.000000	8.046337	11.861205	11.487093
CES1	protein coding	15.055653	0.000000	11.762014	12.424843	12.366332
CDH8	protein coding	0.000000	0.000000	0.000000	0.174361	0.169064
CTRB1	protein coding	0.000000	0.000000	0.000000	0.592199	0.395203
CDH13	protein coding	0.000000	0.000000	0.000000	0.002233	0.002215
ATP2C2	protein coding	0.000000	0.000000	0.000000	0.138927	0.133807
FAM157C	lincRNA	-1.000000	-1.000000	0.000000	0.187376	0.176147
AC240565.2	lincRNA	-1.000000	-1.000000	0.000000	2.850713	2.381139
AC240565.1	lincRNA	-1.000000	-1.000000	0.000000	1.464047	1.396265
AC007846.2	protein coding	0.000000	0.000000	0.000000	0.044937	0.044825
ALOX12P2	pseudogene	-1.000000	-1.000000	0.000000	0.065444	0.061848
KRT17P5	pseudogene	-1.000000	-1.000000	0.000000	1.000484	0.661757
KRT16P4	pseudogene	-1.000000	-1.000000	0.000000	0.248796	0.241471
GRAP	protein coding	0.000000	0.000000	0.000000	0.517770	0.463581
AC007952.3	lincRNA	-1.000000	-1.000000	72.492837	35.908075	38.434128
AC007952.7	lincRNA	-1.000000	-1.000000	42.460317	-1.000000	42.460317
AC007952.2	other	-1.000000	-1.000000	19.188446	84.914463	50.012943
GRAPL	protein coding	16.477273	41.817050	37.263910	14.946200	16.324471
AC007952.5	lincRNA	-1.000000	-1.000000	100.000000	-1.000000	100.000000
AC007952.8	lincRNA	-1.000000	-1.000000	99.772210	84.474652	85.098269
AC106017.1	lincRNA	-1.000000	-1.000000	99.856734	76.965111	78.502935
EPN2	protein coding	0.000000	0.000000	0.000000	5.827286	5.510322
AC005562.1	other	-1.000000	-1.000000	0.000000	4.798937	4.497275
AC005562.2	pseudogene	-1.000000	-1.000000	100.000000	-1.000000	100.000000
AC090616.2	pseudogene	-1.000000	-1.000000	0.000000	0.725179	0.698545
AC090616.5	pseudogene	-1.000000	-1.000000	0.000000	1.499459	1.432157
TBC1D3B	protein coding	0.000000	0.000000	0.000000	0.405797	0.319489
TBC1D3I	protein coding	12.476008	0.000000	5.684303	18.158015	15.544742
TBC1D3G	protein coding	90.484848	75.845411	87.548450	69.220262	72.533333
TBC1D3H	protein coding	36.545455	31.884058	35.610465	40.774824	39.698862
TBC1D3F	protein coding	0.000000	0.000000	0.000000	5.291846	4.256485
TBC1D3J	pseudogene	-1.000000	-1.000000	0.000000	1.430013	1.150359
TBC1D3K	protein coding	68.787879	66.451613	68.274232	49.642411	53.123288
TBC1D3L	protein coding	54.303030	2.512563	40.542946	90.696354	80.308776
TBC1D3D	protein coding	79.454545	3.225806	62.695035	84.530450	80.102508
TBC1D3C	protein coding	84.606061	50.728155	77.837051	76.710930	76.740985
AC233968.1	pseudogene	-1.000000	-1.000000	0.000000	0.659453	0.640750
TBC1D3E	protein coding	63.333333	72.705882	65.253012	52.167991	54.532124
TBC1D3	protein coding	61.575758	76.213592	64.500485	47.304981	50.450285
AC244154.1	pseudogene	-1.000000	-1.000000	0.000000	0.498028	0.485247
LINC00854	protein coding	24.096386	16.213275	19.266667	2.976169	3.105499
LRRC37A4P	pseudogene	-1.000000	-1.000000	11.050123	2.114655	3.534890
ARL17B	protein coding	0.000000	11.661442	7.619828	7.446305	7.450611
LRRC37A	protein coding	21.881475	3.573556	17.156034	13.919747	14.387164
NSFP1	pseudogene	-1.000000	-1.000000	0.000000	0.113483	0.112000
LRRC37A2	protein coding	0.000000	0.000000	0.000000	1.024894	0.892635
ARL17A	protein coding	0.000000	0.000000	0.000000	0.680448	0.625595
B4GALNT2	protein coding	0.000000	0.000000	0.000000	0.177986	0.141956
PITPNC1	protein coding	0.000000	0.000000	0.000000	0.044125	0.043128
NPLOC4	protein coding	0.000000	0.000000	0.000000	0.000000	0.121208
TSPAN10	protein coding	0.000000	0.000000	0.000000	1.143387	0.958715
ANKRD30B	protein coding	1.483609	0.000000	1.422345	2.538773	2.087317
AC016205.1	lincRNA	-1.000000	-1.000000	0.000000	0.008466	0.008426
SLC14A2	protein coding	0.000000	0.000000	0.000000	0.006443	0.006374
KATNAL2	protein coding	0.000000	0.000000	0.000000	4.895777	4.772369
ELOA3D	protein coding	28.353659	-1.000000	28.353659	-1.000000	28.353659
ELOA3C	protein coding	19.967132	-1.000000	19.967132	-1.000000	19.967132
ELOA3B	protein coding	50.670732	-1.000000	50.670732	-1.000000	50.670732
ELOA3	protein coding	-1.000000	56.716418	56.716418	-1.000000	56.716418
DCC	protein coding	0.000000	0.000000	0.000000	0.010723	0.010621
AC105094.2	lincRNA	-1.000000	-1.000000	0.000000	0.048940	0.048576
CDH7	protein coding	0.000000	0.000000	0.000000	0.049117	0.044258
AC010507.1	pseudogene	-1.000000	-1.000000	0.000000	8.398348	6.503198
LINC01002	other	-1.000000	-1.000000	3.346939	0.054665	0.444434
ADGRE4P	pseudogene	-1.000000	-1.000000	0.000000	0.258635	0.242440
MBD3L2B	protein coding	21.951220	21.311475	21.769499	7.283951	12.293430
MBD3L5	protein coding	57.097289	0.000000	46.074646	58.222491	54.295109
MBD3L4	protein coding	59.489633	0.000000	48.191214	68.519637	61.990950
MBD3L2	protein coding	35.087719	31.515152	34.343434	7.283951	16.155758
MBD3L3	protein coding	0.000000	0.000000	0.000000	59.697885	40.641711
HNRNPM	protein coding	0.000000	0.000000	0.000000	0.195388	0.182650
ZNF730	protein coding	0.000000	0.000000	0.000000	0.097513	0.093044
AC008798.1	pseudogene	-1.000000	-1.000000	19.653179	-1.000000	19.653179
AC012617.1	lincRNA	-1.000000	-1.000000	0.000000	27.037516	18.088526
AC016590.1	lincRNA	-1.000000	-1.000000	0.000000	18.711986	9.374440
LGALS7	protein coding	0.000000	44.054581	28.463476	8.541546	14.795716
LGALS7B	protein coding	21.654501	0.000000	18.464730	13.853659	14.736013
FCGBP	protein coding	0.000000	0.000000	0.000000	4.484888	3.677265
CD177	protein coding	0.000000	0.000000	0.000000	33.851323	25.417849
CD177P1	pseudogene	-1.000000	-1.000000	0.000000	44.473055	37.893747
CEACAM22P	pseudogene	-1.000000	-1.000000	0.000000	0.112934	0.108640
ZNF665	protein coding	0.000000	0.000000	0.000000	2.487767	1.948907
ZNF71	protein coding	0.000000	0.000000	0.000000	0.499590	0.410033
DTNB	protein coding	0.000000	0.000000	0.000000	0.031032	0.030697
DHX57	protein coding	0.000000	0.000000	0.000000	0.086346	0.080558
TCF7L1	protein coding	0.000000	0.000000	0.000000	0.020747	0.020342
RGPD1	protein coding	1.765030	0.000000	1.387083	3.382062	3.250238
AC092651.1	pseudogene	-1.000000	-1.000000	0.000000	58.564054	51.022077
AC083899.1	pseudogene	-1.000000	-1.000000	0.000000	1.889696	1.787739
RPIA	protein coding	0.000000	0.000000	0.000000	3.447796	3.339461
ANKRD36C	protein coding	3.486750	0.000000	2.959080	1.901141	1.941102
IGKV1OR2-9	pseudogene	-1.000000	-1.000000	14.335664	-1.000000	14.335664
IGKV2OR2-10	pseudogene	-1.000000	-1.000000	96.129032	-1.000000	96.129032
IGKV2OR2-7D	pseudogene	-1.000000	-1.000000	99.669967	-1.000000	99.669967
IGKV2OR2-7	pseudogene	-1.000000	-1.000000	99.669967	-1.000000	99.669967
IGKV2OR2-8	pseudogene	-1.000000	-1.000000	99.665552	-1.000000	99.665552
IGKV1OR2-11	pseudogene	-1.000000	-1.000000	12.937063	-1.000000	12.937063
AC092683.1	lincRNA	-1.000000	-1.000000	0.000000	1.374969	0.956111
AC092683.2	lincRNA	-1.000000	-1.000000	3.632148	0.954137	1.205344
TSGA10	protein coding	0.000000	0.000000	0.000000	0.074979	0.072922
DPP10	protein coding	0.000000	0.000000	0.000000	0.008169	0.008123
PRSS40B	protein coding	9.111111	9.983361	9.745763	48.115688	42.204301
PRSS40A	protein coding	6.699346	7.001167	6.921754	47.527324	34.150915
C2orf27A	pseudogene	-1.000000	-1.000000	20.974659	0.082450	1.272513
C2orf27B	lincRNA	-1.000000	-1.000000	40.634441	0.651526	8.552239
MGAT5	protein coding	0.000000	0.000000	0.000000	0.413916	0.403421
LRP1B	protein coding	0.000000	0.000000	0.000000	0.002867	0.002842
AC023469.1	lincRNA	-1.000000	-1.000000	0.000000	0.214538	0.212390
NEB	protein coding	8.838531	0.000000	8.628226	5.979468	6.250426
ACVR1	protein coding	0.000000	0.000000	0.000000	0.002214	0.002152
PLA2R1	protein coding	0.000000	0.000000	0.000000	0.168417	0.148541
XIRP2	protein coding	0.000000	0.000000	0.000000	0.013400	0.012929
OLA1	protein coding	0.000000	0.000000	0.000000	0.056830	0.055035
TTN	protein coding	0.000000	0.000000	0.000000	0.443857	0.270986
CALCRL	protein coding	0.000000	0.000000	0.000000	0.057954	0.055065
METTL21A	protein coding	0.000000	9.874608	9.376395	0.000000	1.390821
DIS3L2	protein coding	0.000000	0.000000	0.000000	0.708741	0.696415
AQP12B	protein coding	0.000000	0.000000	0.000000	26.337372	21.778668
AQP12A	protein coding	0.000000	0.000000	0.000000	25.625680	21.286532
AL096799.1	lincRNA	-1.000000	-1.000000	0.000000	0.091312	0.090860
FRG1DP	pseudogene	-1.000000	-1.000000	28.831169	0.000000	0.992356
DUX4L34	pseudogene	-1.000000	-1.000000	13.897764	-1.000000	13.897764
FRG1EP	pseudogene	-1.000000	-1.000000	13.914174	0.000000	0.628229
ASIP	protein coding	0.000000	0.000000	0.000000	0.721700	0.714142
TRPC4AP	protein coding	0.000000	0.000000	0.000000	0.287824	0.277449
TAF4	protein coding	0.000000	0.000000	0.000000	0.203123	0.194052
CU633967.1	lincRNA	-1.000000	-1.000000	0.000000	7.098483	6.082328
CU633906.1	lincRNA	-1.000000	-1.000000	0.000000	0.107151	0.099085
CU633906.2	lincRNA	-1.000000	-1.000000	0.000000	0.640510	0.588361
CU638689.4	lincRNA	-1.000000	-1.000000	0.507275	0.633141	0.609681
CU638689.5	lincRNA	-1.000000	-1.000000	2.327837	16.384420	12.098911
CU634019.6	lincRNA	-1.000000	-1.000000	8.002238	0.388737	1.590809
CU634019.1	lincRNA	-1.000000	-1.000000	0.000000	10.444841	9.609265
CU633904.1	lincRNA	-1.000000	-1.000000	0.000000	1.307582	1.191718
FP671120.1	lincRNA	-1.000000	-1.000000	0.000000	8.111349	7.433558
FP671120.3	lincRNA	-1.000000	-1.000000	15.509761	-1.000000	15.509761
FP671120.4	lincRNA	-1.000000	-1.000000	59.110629	-1.000000	59.110629
FP236383.1	lincRNA	-1.000000	-1.000000	0.000000	12.762550	11.694463
FP236383.2	lincRNA	-1.000000	-1.000000	100.000000	-1.000000	100.000000
FP236383.3	lincRNA	-1.000000	-1.000000	67.353579	-1.000000	67.353579
CBR3-AS1	other	-1.000000	-1.000000	0.000000	0.273874	0.242917
CBR3	protein coding	0.000000	0.000000	0.000000	1.020798	0.918140
KCNJ15	protein coding	0.000000	0.000000	0.000000	0.029878	0.027667
DSCAM	protein coding	0.000000	0.000000	0.000000	0.050151	0.049633
TRPM2	protein coding	0.000000	0.000000	0.000000	0.190000	0.176500
LINC01660	lincRNA	-1.000000	-1.000000	0.000000	4.404786	3.708763
FAM230A	protein coding	0.000000	9.958506	3.301238	2.976736	2.478622
AC023490.1	lincRNA	-1.000000	-1.000000	2.875696	12.728996	10.216573
PI4KAP1	pseudogene	-1.000000	-1.000000	0.000000	0.412857	0.367763
HIC2	protein coding	0.000000	0.000000	0.000000	4.930129	3.884436
PI4KAP2	pseudogene	-1.000000	-1.000000	0.000000	2.887089	2.721577
DDTL	protein coding	70.123457	0.000000	18.393782	28.018614	25.359616
DDT	protein coding	78.260870	22.793296	40.336134	18.000771	21.210457
GSTT2	pseudogene	-1.000000	31.026786	21.217244	0.750188	7.052113
MIATNB	lincRNA	-1.000000	-1.000000	0.000000	0.068855	0.067014
MKL1	protein coding	0.000000	0.000000	0.000000	0.077693	0.075523
NDUFA6-DT	other	-1.000000	-1.000000	52.225583	2.479300	7.410651
AC254562.2	lincRNA	-1.000000	-1.000000	34.684685	31.905099	32.427018
SERHL	pseudogene	-1.000000	-1.000000	8.172363	11.617162	11.217761
SERHL2	protein coding	31.607143	0.000000	11.591356	7.109399	7.454852
RRP7BP	pseudogene	-1.000000	-1.000000	8.269495	5.191634	5.772888
TSPO	protein coding	0.000000	0.000000	0.000000	1.521202	1.364256
SUMF1	protein coding	0.000000	0.000000	0.000000	0.000000	0.023615
LRRN1	protein coding	0.000000	0.000000	0.000000	0.407272	0.375005
AC069277.1	lincRNA	-1.000000	-1.000000	0.000000	0.096453	0.095257
GRM7-AS3	lincRNA	-1.000000	-1.000000	0.000000	0.137035	0.134669
TBC1D5	protein coding	0.000000	0.000000	0.000000	0.010253	0.004582
ZNF385D	protein coding	0.000000	1.752089	1.520447	0.140178	0.156592
GPD1L	protein coding	0.000000	0.000000	0.000000	0.049363	0.046014
AC092042.3	protein coding	0.000000	0.000000	0.000000	0.080108	0.030841
PBRM1	protein coding	0.000000	0.000000	0.000000	0.141644	0.133035
SUCLG2	protein coding	0.000000	0.000000	0.000000	0.094832	0.093828
AC129807.1	lincRNA	-1.000000	-1.000000	0.000000	0.139508	0.138494
ABBA01000935.2	pseudogene	-1.000000	-1.000000	0.000000	0.591247	0.587649
SENP7	protein coding	0.000000	0.000000	0.000000	0.004367	0.004232
LINC02042	lincRNA	-1.000000	-1.000000	0.000000	0.959144	0.807955
DRD3	protein coding	0.000000	0.000000	0.000000	0.088871	0.086213
ZBTB20	protein coding	0.000000	0.000000	0.000000	0.023624	0.022815
LSAMP	protein coding	0.000000	0.000000	0.000000	0.020872	0.020718
HACD2	protein coding	0.000000	0.000000	0.000000	0.182320	0.171674
IFT122	protein coding	0.000000	0.000000	0.000000	0.039701	0.037281
TF	protein coding	0.000000	0.632945	0.577642	0.000000	0.234788
GPR149	protein coding	0.000000	0.000000	0.000000	0.159394	0.155362
LINC01192	lincRNA	-1.000000	-1.000000	0.000000	0.019087	0.018832
LPP	protein coding	0.000000	0.000000	0.000000	0.013034	0.012612
TP63	protein coding	0.000000	0.000000	0.000000	0.093407	0.091024
MUC20P1	pseudogene	-1.000000	-1.000000	5.360334	0.000000	1.702611
MUC20	protein coding	15.682016	0.000000	10.177615	0.000000	1.783509
FAM157A	pseudogene	-1.000000	-1.000000	1.777151	0.004831	0.186346
USP17L10	protein coding	19.237641	-1.000000	19.237641	21.111111	19.477191
USP17L11	protein coding	74.806432	-1.000000	74.806432	100.000000	78.216299
USP17L12	protein coding	81.218593	-1.000000	81.218593	-1.000000	81.218593
USP17L13	protein coding	35.080405	-1.000000	35.080405	100.000000	44.028703
USP17L14P	pseudogene	-1.000000	-1.000000	3.706030	-1.000000	3.706030
USP17L15	protein coding	69.267421	-1.000000	69.267421	0.000000	59.671626
USP17L17	protein coding	18.820727	-1.000000	18.820727	100.000000	30.035879
USP17L18	protein coding	67.242406	-1.000000	67.242406	100.000000	71.706817
USP17L19	protein coding	87.969029	-1.000000	87.969029	44.074074	81.804203
USP17L20	protein coding	57.236450	-1.000000	57.236450	100.000000	63.095848
USP17L21	protein coding	70.756403	-1.000000	70.756403	23.333333	64.120964
USP17L22	protein coding	29.898749	-1.000000	29.898749	100.000000	39.569452
USP17L23	protein coding	62.545455	-1.000000	62.545455	-1.000000	62.545455
USP17L24	protein coding	73.436569	-1.000000	73.436569	100.000000	77.037417
USP17L25	protein coding	81.893985	-1.000000	81.893985	100.000000	84.315736
USP17L26	protein coding	81.417510	-1.000000	81.417510	100.000000	83.905689
USP17L5	protein coding	76.884422	-1.000000	76.884422	-1.000000	76.884422
USP17L27	protein coding	79.020101	-1.000000	79.020101	-1.000000	79.020101
USP17L28	protein coding	84.987437	-1.000000	84.987437	-1.000000	84.987437
USP17L29	protein coding	76.381910	-1.000000	76.381910	-1.000000	76.381910
USP17L9P	pseudogene	-1.000000	-1.000000	30.464824	-1.000000	30.464824
USP17L30	protein coding	82.663317	-1.000000	82.663317	-1.000000	82.663317
USP17L6P	pseudogene	-1.000000	-1.000000	30.183946	-1.000000	30.183946
LINC00504	lincRNA	-1.000000	-1.000000	0.000000	0.037567	0.037108
AC024230.1	lincRNA	-1.000000	-1.000000	0.000000	0.046100	0.046009
KCNIP4	protein coding	0.000000	0.000000	0.000000	0.228760	0.228081
LINC02497	lincRNA	-1.000000	-1.000000	0.000000	0.274883	0.271397
GABRG1	protein coding	0.000000	0.000000	0.000000	1.345814	1.242187
FTLP10	pseudogene	-1.000000	-1.000000	0.000000	17.339750	16.475578
TMPRSS11BNL	pseudogene	-1.000000	-1.000000	0.000000	16.772365	14.623960
ANTXR2	protein coding	0.000000	0.000000	0.000000	1.912667	1.397205
CFAP299	protein coding	0.000000	0.000000	0.000000	0.039549	0.039488
HPSE	protein coding	0.000000	0.000000	0.000000	0.086961	0.077298
CCSER1	protein coding	0.000000	0.000000	0.000000	0.338132	0.336277
PDLIM5	protein coding	0.000000	0.000000	0.000000	0.035742	0.034201
DKK2	protein coding	0.000000	0.000000	0.000000	0.740195	0.732036
AC004704.1	lincRNA	-1.000000	-1.000000	0.000000	0.211229	0.210726
ZGRF1	protein coding	0.000000	0.000000	0.000000	0.180977	0.167926
FAM149A	protein coding	0.000000	0.000000	0.000000	0.073306	0.068866
DUX4L9	pseudogene	-1.000000	-1.000000	14.785374	-1.000000	14.785374
DBET	lincRNA	-1.000000	-1.000000	6.365259	-1.000000	6.365259
DUX4L8	pseudogene	-1.000000	-1.000000	10.989011	-1.000000	10.989011
DUX4L7	pseudogene	-1.000000	-1.000000	84.065934	-1.000000	84.065934
DUX4L6	pseudogene	-1.000000	-1.000000	100.000000	-1.000000	100.000000
DUX4L5	pseudogene	-1.000000	-1.000000	100.000000	-1.000000	100.000000
DUX4L4	pseudogene	-1.000000	-1.000000	4.022082	-1.000000	4.022082
DUX4L1	pseudogene	-1.000000	-1.000000	100.000000	-1.000000	100.000000
DUX4L3	pseudogene	-1.000000	-1.000000	100.000000	-1.000000	100.000000
DUX4L2	pseudogene	-1.000000	-1.000000	94.427002	-1.000000	94.427002
LINC01019	lincRNA	-1.000000	-1.000000	0.000000	0.024193	0.023541
SEMA5A	protein coding	0.000000	0.000000	0.000000	0.005209	0.005088
CTNND2	protein coding	0.000000	0.000000	0.000000	0.022566	0.022420
DNAH5	protein coding	0.000000	0.000000	0.000000	0.048233	0.045238
AC106774.9	protein coding	40.771812	-1.000000	40.771812	-1.000000	40.771812
AC106774.7	protein coding	99.832215	-1.000000	99.832215	-1.000000	99.832215
AC106774.6	protein coding	41.946309	-1.000000	41.946309	-1.000000	41.946309
AC106774.5	protein coding	96.812081	-1.000000	96.812081	-1.000000	96.812081
AC233724.20	protein coding	77.516779	-1.000000	77.516779	-1.000000	77.516779
AC233724.8	pseudogene	-1.000000	-1.000000	78.969957	-1.000000	78.969957
AC233724.18	protein coding	60.906040	-1.000000	60.906040	-1.000000	60.906040
AC233724.19	protein coding	41.946309	-1.000000	41.946309	-1.000000	41.946309
LINC02223	lincRNA	-1.000000	-1.000000	0.000000	0.014814	0.014745
AC010343.3	lincRNA	-1.000000	-1.000000	0.000000	0.046056	0.045934
TTC33	protein coding	0.000000	0.000000	0.000000	0.011402	0.011082
ITGA1	protein coding	0.000000	0.000000	0.000000	0.086603	0.081138
AC091862.1	pseudogene	-1.000000	-1.000000	0.000000	0.512371	0.505463
GUSBP3	pseudogene	-1.000000	-1.000000	0.000000	3.483207	3.369347
AC131392.1	pseudogene	-1.000000	-1.000000	0.000000	1.029896	1.015440
AC131392.2	pseudogene	-1.000000	-1.000000	10.690372	-1.000000	10.690372
AC138866.2	pseudogene	-1.000000	-1.000000	25.900515	41.500858	40.610105
AC138866.1	pseudogene	-1.000000	-1.000000	0.000000	15.253181	15.056906
AC146944.3	pseudogene	-1.000000	-1.000000	47.567568	72.039050	70.429088
AC146944.1	pseudogene	-1.000000	-1.000000	0.000000	10.339089	10.226600
GUSBP9	pseudogene	-1.000000	-1.000000	0.000000	33.289540	31.419306
AC146949.1	pseudogene	-1.000000	-1.000000	5.924171	15.577053	15.469883
TBCA	protein coding	0.000000	0.000000	0.000000	0.042895	0.042226
ARSB	protein coding	0.000000	0.000000	0.000000	0.125509	0.120166
MCTP1	protein coding	0.000000	0.000000	0.000000	0.025035	0.024620
CAST	protein coding	0.000000	0.150129	0.147613	0.000000	0.080211
AC099520.1	lincRNA	-1.000000	-1.000000	0.000000	0.006453	0.006438
SEMA6A	protein coding	0.000000	0.000000	0.000000	0.071370	0.066251
FSTL4	protein coding	0.000000	0.000000	0.000000	0.011699	0.011535
SPINK5	protein coding	0.000000	0.000000	0.000000	0.132940	0.128129
LINC01933	lincRNA	-1.000000	-1.000000	0.000000	1.115677	1.102603
FAM153A	protein coding	0.000000	0.000000	0.000000	6.050309	4.627604
AL359643.3	lincRNA	-1.000000	-1.000000	0.000000	2.127660	1.892112
AL359643.2	lincRNA	-1.000000	-1.000000	0.000000	1.314907	1.124983
OFCC1	pseudogene	-1.000000	-1.000000	0.000000	0.025219	0.025020
AL445430.1	lincRNA	-1.000000	-1.000000	0.000000	0.310190	0.306782
CAP2	protein coding	0.000000	0.000000	0.000000	0.114738	0.112410
RIPOR2	protein coding	0.000000	0.000000	0.000000	1.824306	1.757542
HSPA1A	protein coding	45.794393	0.000000	35.535858	-1.000000	35.535858
HSPA1B	protein coding	45.794393	0.000000	35.000000	-1.000000	35.000000
C4A	protein coding	70.639924	100.000000	71.844660	85.917449	81.865711
TNXA	pseudogene	-1.000000	-1.000000	12.420226	6.956038	9.797823
C4B	protein coding	70.639924	100.000000	71.844660	85.923133	81.869675
TNXB	protein coding	2.289800	0.000000	1.689595	0.211463	0.509571
PKHD1	protein coding	0.000000	0.000000	0.000000	0.027488	0.026465
KIAA1586	protein coding	3.553299	0.000000	2.834965	6.552806	5.283106
ZNF451	protein coding	0.000000	0.780524	0.553360	0.550940	0.551142
UBE3D	protein coding	0.000000	0.000000	0.000000	0.074065	0.073223
RNGTT	protein coding	0.000000	0.000000	0.000000	0.026658	0.026312
CRYBG1	protein coding	0.000000	0.000000	0.000000	0.055706	0.053038
SEC63	protein coding	0.000000	0.000000	0.000000	0.144285	0.133801
TBC1D32	protein coding	0.000000	0.000000	0.000000	0.232154	0.227227
NKAIN2	protein coding	0.000000	0.000000	0.000000	0.021224	0.021145
LAMA2	protein coding	0.000000	0.000000	0.000000	0.043957	0.043257
AL078590.2	lincRNA	-1.000000	-1.000000	0.000000	0.051874	0.050896
LINC01010	lincRNA	-1.000000	-1.000000	0.000000	0.073126	0.070291
MYCT1	protein coding	0.000000	0.000000	0.000000	7.821158	6.932364
SERAC1	protein coding	0.000000	0.000000	0.000000	0.205362	0.183783
FNDC1	protein coding	0.000000	0.000000	0.000000	0.115484	0.108069
LPA	protein coding	29.226501	0.000000	27.905890	18.533916	18.984606
WDR27	protein coding	0.000000	0.000000	0.000000	0.010793	0.010619
AC215522.3	lincRNA	-1.000000	-1.000000	9.772727	5.800085	5.925671
AC215522.2	other	-1.000000	-1.000000	0.000000	2.898551	2.622792
RPA3	protein coding	0.000000	0.000000	0.000000	0.425362	0.414185
UMAD1	protein coding	0.000000	0.000000	0.000000	0.104733	0.103877
STEAP1B	protein coding	0.000000	0.000000	0.000000	0.010411	0.010305
TAX1BP1	protein coding	0.000000	0.000000	0.000000	0.036998	0.034210
NPSR1-AS1	other	-1.000000	-1.000000	0.000000	0.437119	0.431371
NPSR1	protein coding	0.000000	0.000000	0.000000	1.041877	1.029110
SFRP4	protein coding	0.000000	0.000000	0.000000	0.036972	0.035904
AMPH	protein coding	0.000000	0.000000	0.000000	0.077907	0.076655
AC006455.1	lincRNA	-1.000000	-1.000000	56.201550	37.977296	38.322725
ARAFP3	pseudogene	-1.000000	-1.000000	13.496933	-1.000000	13.496933
AC006455.6	pseudogene	-1.000000	-1.000000	100.000000	-1.000000	100.000000
AC006455.5	other	-1.000000	-1.000000	66.360856	100.000000	72.193615
AC006455.3	pseudogene	-1.000000	-1.000000	100.000000	-1.000000	100.000000
AC006455.4	lincRNA	-1.000000	-1.000000	99.810247	100.000000	99.896886
AC073188.4	lincRNA	-1.000000	-1.000000	99.810247	100.000000	99.896886
AC073188.1	pseudogene	-1.000000	-1.000000	100.000000	-1.000000	100.000000
AC073188.2	lincRNA	-1.000000	-1.000000	41.285714	42.076800	42.058886
AC073188.6	other	-1.000000	-1.000000	93.511618	100.000000	94.912341
VN1R33P	pseudogene	-1.000000	-1.000000	100.000000	-1.000000	100.000000
PMS2P7	pseudogene	-1.000000	-1.000000	26.666667	60.872318	57.916720
SPDYE8P	pseudogene	-1.000000	-1.000000	100.000000	95.135969	96.255834
AC211476.3	pseudogene	-1.000000	-1.000000	100.000000	84.091113	85.002105
SPDYE11	pseudogene	-1.000000	-1.000000	96.245145	82.042254	86.099838
AC211476.4	pseudogene	-1.000000	-1.000000	100.000000	91.516733	91.965494
SPDYE9P	pseudogene	-1.000000	-1.000000	79.199186	67.144097	70.697863
PMS2P6	pseudogene	-1.000000	-1.000000	63.892807	69.200036	68.845892
SPDYE10P	pseudogene	-1.000000	-1.000000	19.428316	53.198294	42.297161
SPDYE13P	pseudogene	-1.000000	-1.000000	100.000000	95.239984	95.863955
PMS2P10	pseudogene	-1.000000	-1.000000	100.000000	92.917873	93.233405
SPDYE14P	pseudogene	-1.000000	-1.000000	70.767357	52.908697	55.421891
AC211486.3	pseudogene	-1.000000	-1.000000	24.677419	51.997475	50.524878
SPDYE15P	pseudogene	-1.000000	-1.000000	61.674009	62.137497	62.040677
PMS2P2	pseudogene	-1.000000	-1.000000	9.582964	49.222006	46.308336
STEAP2-AS1	other	-1.000000	-1.000000	0.000000	0.065419	0.065294
GNGT1	protein coding	0.000000	0.000000	0.000000	0.727958	0.722570
SPDYE3	protein coding	2.606061	0.000000	1.350503	1.284322	1.297088
SPDYE2	protein coding	0.000000	0.000000	0.000000	0.211369	0.171542
RELN	protein coding	0.000000	0.000000	0.000000	0.049813	0.048674
ATXN7L1	protein coding	0.000000	0.000000	0.000000	0.010223	0.009943
IMMP2L	protein coding	0.000000	0.000000	0.000000	0.003234	0.003224
AC018638.3	pseudogene	-1.000000	-1.000000	0.000000	18.303571	15.279503
EXOC4	protein coding	0.000000	0.000000	0.000000	0.031424	0.031222
BPGM	protein coding	0.000000	0.000000	0.000000	0.213416	0.196940
AC099548.2	pseudogene	-1.000000	-1.000000	0.000000	0.690880	0.657413
TCAF2P1	pseudogene	-1.000000	-1.000000	0.000000	1.938272	1.664637
DPP6	protein coding	0.000000	0.000000	0.000000	0.067382	0.066919
AC131281.2	pseudogene	-1.000000	-1.000000	23.611111	-1.000000	23.611111
CSMD1	protein coding	0.000000	0.000000	0.000000	0.008998	0.008934
DEFA1	protein coding	100.000000	60.000000	83.505155	66.323378	69.642123
DEFT1P	pseudogene	-1.000000	-1.000000	84.848485	32.974560	43.020055
DEFA1B	protein coding	100.000000	58.536585	82.653061	66.563307	69.699465
DEFT1P2	pseudogene	-1.000000	-1.000000	100.000000	100.000000	99.817518
FAM90A15P	pseudogene	-1.000000	-1.000000	88.522238	89.316770	88.770764
FAM90A3P	pseudogene	-1.000000	-1.000000	32.352941	97.577640	67.176080
FAM90A4P	pseudogene	-1.000000	-1.000000	24.533716	85.527950	57.109635
FAM90A13P	pseudogene	-1.000000	-1.000000	61.979914	46.583851	53.621262
FAM90A5P	pseudogene	-1.000000	-1.000000	50.430416	91.863354	72.491694
FAM90A20P	pseudogene	-1.000000	-1.000000	8.751793	0.000000	4.053156
DEFB107B	protein coding	0.000000	0.000000	0.000000	4.879541	4.738210
FAM90A6P	pseudogene	-1.000000	-1.000000	72.648959	46.024845	58.258558
FAM90A7P	pseudogene	-1.000000	-1.000000	46.484935	12.468983	28.187251
FAM90A21P	pseudogene	-1.000000	-1.000000	9.677419	0.000000	4.485050
FAM90A22P	pseudogene	-1.000000	-1.000000	12.984218	0.000000	6.011292
FAM90A23P	pseudogene	-1.000000	-1.000000	9.756098	0.000000	4.519774
FAM90A14P	pseudogene	-1.000000	-1.000000	14.490674	9.378882	11.727575
FAM90A18P	pseudogene	-1.000000	-1.000000	48.134864	67.639752	58.471761
FAM90A16P	pseudogene	-1.000000	-1.000000	81.205165	68.322981	74.152824
FAM90A8P	pseudogene	-1.000000	-1.000000	62.482066	13.859540	36.357594
FAM90A17P	pseudogene	-1.000000	-1.000000	69.120654	87.888199	77.463606
FAM90A19P	pseudogene	-1.000000	-1.000000	23.744620	34.099379	29.235880
FAM90A9P	pseudogene	-1.000000	-1.000000	43.400287	81.614907	63.754153
FAM66E	lincRNA	-1.000000	-1.000000	0.000000	0.422555	0.400067
USP17L3	protein coding	2.763819	-1.000000	2.763819	-1.000000	2.763819
DEFB109C	pseudogene	-1.000000	-1.000000	0.000000	2.499635	2.406417
FAM90A11P	pseudogene	-1.000000	-1.000000	1.849346	8.988016	5.947600
FAM90A24P	pseudogene	-1.000000	-1.000000	0.000000	1.340388	0.727551
FAM90A12P	pseudogene	-1.000000	-1.000000	4.591407	9.317862	7.153787
SGCZ	protein coding	0.000000	0.000000	0.000000	0.015180	0.015151
PSD3	protein coding	0.000000	0.000000	0.000000	0.108823	0.106202
RBPMS	protein coding	0.000000	0.000000	0.000000	0.048146	0.046863
NRG1	protein coding	0.000000	0.000000	0.000000	0.002591	0.002570
LYPLA1	protein coding	0.000000	0.000000	0.000000	0.088946	0.084456
LINC01111	lincRNA	-1.000000	-1.000000	0.000000	0.492114	0.485123
REXO1L8P	pseudogene	-1.000000	-1.000000	22.784810	0.000000	12.175874
REXO1L12P	pseudogene	-1.000000	-1.000000	100.000000	-1.000000	100.000000
REXO1L11P	pseudogene	-1.000000	-1.000000	98.338525	57.534956	77.921741
REXO1L10P	pseudogene	-1.000000	-1.000000	100.000000	99.094132	99.399478
REXO1L9P	pseudogene	-1.000000	-1.000000	89.321310	80.240460	85.007459
REXO1L2P	pseudogene	-1.000000	-1.000000	100.000000	96.969697	98.544177
AC232323.1	pseudogene	-1.000000	-1.000000	79.122974	98.904538	88.573562
REXO1L4P	pseudogene	-1.000000	-1.000000	100.000000	40.561622	70.396270
REXO1L5P	pseudogene	-1.000000	-1.000000	95.612780	81.220657	88.745020
REXO1L6P	pseudogene	-1.000000	-1.000000	92.446941	-1.000000	92.446941
TRPS1	protein coding	0.000000	0.000000	0.000000	0.030507	0.029663
LINC00824	other	-1.000000	-1.000000	0.000000	1.531361	1.492378
RLN2	protein coding	0.000000	0.000000	0.000000	22.356021	16.741815
RLN1	protein coding	0.000000	0.000000	0.000000	21.697154	17.414356
PTPRD	protein coding	0.000000	0.000000	0.000000	0.006514	0.006483
AL391117.1	lincRNA	-1.000000	-1.000000	0.000000	0.008175	0.008161
UBAP1	protein coding	0.000000	0.000000	0.000000	1.413767	1.360211
KIF24	protein coding	0.000000	0.000000	0.000000	1.892577	1.695203
AQP7P5	pseudogene	-1.000000	-1.000000	15.076336	6.905303	7.434202
AMYH02020865.1	pseudogene	-1.000000	-1.000000	0.000000	4.056786	3.843085
BMS1P14	lincRNA	-1.000000	-1.000000	0.000000	4.366653	4.323117
FGF7P5	pseudogene	-1.000000	-1.000000	100.000000	100.000000	100.000000
FGF7P4	pseudogene	-1.000000	-1.000000	99.659864	100.000000	99.927589
SPATA31A5	protein coding	1.285856	0.000000	1.222092	0.000000	0.828553
AL590491.1	pseudogene	-1.000000	-1.000000	2.494005	0.000000	0.562710
FGF7P6	pseudogene	-1.000000	-1.000000	46.505376	0.000000	2.345947
FGF7P7	pseudogene	-1.000000	-1.000000	100.000000	100.000000	100.000000
AL591379.1	pseudogene	-1.000000	-1.000000	0.000000	0.157641	0.107289
AQP7P4	pseudogene	-1.000000	-1.000000	12.391931	7.752352	8.047625
AQP7P2	pseudogene	-1.000000	-1.000000	0.000000	0.687859	0.642706
CBWD4P	pseudogene	-1.000000	-1.000000	0.000000	0.078418	0.076921
APBA1	protein coding	0.000000	0.000000	0.000000	1.405849	1.368190
ALDH1A1	protein coding	0.000000	0.000000	0.000000	0.067085	0.066192
CYP1D1P	pseudogene	-1.000000	-1.000000	0.000000	0.964265	0.863382
AL591368.1	lincRNA	-1.000000	-1.000000	0.000000	0.280204	0.274123
SPATA31D4	protein coding	71.376680	6.394491	43.773506	85.749086	54.507305
AL158154.2	lincRNA	-1.000000	-1.000000	56.683280	28.021412	29.372853
SPATA31D3	protein coding	66.254995	11.619892	43.060201	71.901324	50.495970
SPATA31C1	pseudogene	-1.000000	-1.000000	11.361684	9.162063	10.308478
SPATA31C2	pseudogene	-1.000000	-1.000000	0.000000	2.132975	1.234980
AL449105.1	pseudogene	-1.000000	-1.000000	100.000000	-1.000000	100.000000
AL449105.3	pseudogene	-1.000000	-1.000000	100.000000	-1.000000	100.000000
AL449105.4	pseudogene	-1.000000	-1.000000	100.000000	-1.000000	100.000000
AL449105.2	pseudogene	-1.000000	-1.000000	100.000000	-1.000000	100.000000
AL449105.5	pseudogene	-1.000000	-1.000000	94.536817	-1.000000	94.536817
FAM225B	lincRNA	-1.000000	-1.000000	64.731299	100.000000	67.973536
FAM225A	lincRNA	-1.000000	-1.000000	78.603050	100.000000	80.933625
ASTN2	protein coding	0.000000	0.000000	0.000000	0.022007	0.021822
ODF2	protein coding	0.000000	0.000000	0.000000	0.226840	0.201709
BX890604.1	lincRNA	-1.000000	-1.000000	16.541107	31.238177	29.522580
FAM239A	lincRNA	-1.000000	-1.000000	28.630137	56.583858	52.390214
FAM239B	lincRNA	-1.000000	-1.000000	25.439308	67.692668	62.341340
FAM239C	lincRNA	-1.000000	-1.000000	27.019367	35.486620	33.233158
AL606490.7	pseudogene	-1.000000	-1.000000	98.421053	-1.000000	98.421053
SSX4	protein coding	79.717813	55.722892	66.774980	86.058700	83.521514
SSX4B	protein coding	79.717813	55.722892	66.774980	85.792477	83.289260
AL606490.4	pseudogene	-1.000000	-1.000000	100.000000	-1.000000	100.000000
GAGE10	protein coding	0.000000	0.000000	0.000000	0.275112	0.265842
GAGE12J	protein coding	0.000000	1.612903	0.555556	18.808084	17.442337
GAGE13	protein coding	42.090395	53.714286	45.935728	18.326224	20.338059
GAGE12B	protein coding	-1.000000	100.000000	100.000000	-1.000000	100.000000
GAGE12C	protein coding	96.327684	100.000000	97.528517	81.834241	82.953460
GAGE12D	protein coding	66.949153	100.000000	77.756654	93.478581	92.329739
GAGE12F	protein coding	100.000000	100.000000	100.000000	89.233038	89.645809
GAGE12G	protein coding	65.819209	100.000000	76.996198	80.312408	80.054645
GAGE12H	protein coding	65.819209	100.000000	76.996198	84.271816	83.725061
GAGE1	protein coding	57.909605	2.740741	9.135560	51.489921	44.690126
CENPVL2	protein coding	99.877900	83.875000	91.970352	-1.000000	91.970352
CENPVL1	protein coding	-1.000000	91.970352	91.970352	-1.000000	91.970352
BX510359.8	pseudogene	-1.000000	-1.000000	100.000000	-1.000000	100.000000
XAGE1A	protein coding	100.000000	66.587112	77.742448	67.718285	68.866822
XAGE1B	protein coding	100.000000	54.280156	67.541436	38.128596	40.534036
BX510359.6	pseudogene	-1.000000	-1.000000	86.257310	-1.000000	86.257310
AL450023.3	pseudogene	-1.000000	-1.000000	30.370370	-1.000000	30.370370
SSX2	protein coding	68.452381	40.261438	53.444676	71.561086	68.920626
AC244505.3	pseudogene	-1.000000	-1.000000	100.000000	-1.000000	100.000000
AC244505.5	pseudogene	-1.000000	-1.000000	90.291262	-1.000000	90.291262
SSX2B	protein coding	68.452381	20.754717	35.621521	17.319387	18.318740
FAM156B	protein coding	100.000000	56.228691	62.536476	59.049332	59.922337
FAM156A	protein coding	100.000000	56.455083	62.866972	17.327647	14.970320
FAM120C	protein coding	0.000000	0.000000	0.000000	0.038503	0.035666
PFKFB1	protein coding	0.000000	0.000000	0.000000	0.116557	0.112851
PAGE2B	protein coding	0.000000	65.294118	21.936759	17.376951	17.940718
PAGE2	protein coding	0.000000	34.259259	16.818182	18.299621	17.996870
BX276092.4	pseudogene	-1.000000	-1.000000	17.004049	-1.000000	17.004049
CXorf49	protein coding	99.935275	99.411765	99.883382	100.000000	99.629630
BX276092.2	pseudogene	-1.000000	-1.000000	41.176471	46.713070	44.569288
BX276092.6	pseudogene	-1.000000	-1.000000	99.598394	-1.000000	99.598394
BX276092.8	pseudogene	-1.000000	-1.000000	99.598394	-1.000000	99.598394
BX276092.5	pseudogene	-1.000000	-1.000000	19.623461	68.181818	39.073994
CXorf49B	protein coding	100.000000	99.411765	99.941657	100.000000	99.629630
BX276092.1	pseudogene	-1.000000	-1.000000	16.800000	-1.000000	16.800000
DMRTC1B	protein coding	62.521589	64.193867	63.584906	21.079530	21.979859
DMRTC1	protein coding	62.521589	62.090813	62.254260	21.171923	22.004764
ZDHHC15	protein coding	0.000000	0.000000	0.000000	0.022146	0.021280
DACH2	protein coding	0.000000	0.000000	0.000000	0.247607	0.245123
AL157778.1	lincRNA	-1.000000	-1.000000	0.000000	0.015152	0.015114
ARMCX7P	pseudogene	-1.000000	-1.000000	51.851852	-1.000000	51.851852
ARMCX6	protein coding	0.442968	58.001940	31.127198	0.000000	20.915713
XACT	lincRNA	-1.000000	-1.000000	0.000000	0.007156	0.007145
SLC25A43	protein coding	0.000000	0.000000	0.000000	0.509235	0.483597
AC008162.2	protein coding	28.000000	0.000000	12.068966	9.330986	9.873950
CT47A12	protein coding	95.501730	99.663300	96.563574	84.632768	91.321307
AL670379.6	pseudogene	-1.000000	-1.000000	100.000000	-1.000000	100.000000
CT47A11	protein coding	88.235294	92.957746	89.791183	65.264720	74.773960
AL670379.4	pseudogene	-1.000000	-1.000000	34.782609	-1.000000	34.782609
CT47A10	protein coding	89.504037	89.534884	89.514264	60.217714	71.583384
AL670379.10	pseudogene	-1.000000	-1.000000	47.222222	-1.000000	47.222222
CT47A9	protein coding	96.655133	93.720930	95.682344	54.725383	70.680313
CT47A8	protein coding	100.000000	92.558140	97.532768	58.980703	73.991571
CT47A7	protein coding	79.008074	60.238095	72.882673	74.171202	73.611111
AL670379.12	pseudogene	-1.000000	-1.000000	96.031746	-1.000000	96.031746
CT47A6	protein coding	84.083045	96.046512	88.049345	91.687284	90.156532
AL670379.11	pseudogene	-1.000000	-1.000000	100.000000	-1.000000	100.000000
CT47A5	protein coding	100.000000	100.000000	100.000000	100.000000	99.909693
AL670379.7	pseudogene	-1.000000	-1.000000	100.000000	-1.000000	100.000000
CT47A4	protein coding	100.000000	100.000000	100.000000	96.140524	97.561710
AL670379.8	pseudogene	-1.000000	-1.000000	100.000000	-1.000000	100.000000
CT47A3	protein coding	100.000000	100.000000	100.000000	100.000000	99.909693
AL670379.5	pseudogene	-1.000000	-1.000000	100.000000	-1.000000	100.000000
CT47A2	protein coding	100.000000	100.000000	100.000000	100.000000	99.909693
AL670379.3	pseudogene	-1.000000	-1.000000	100.000000	-1.000000	100.000000
CT47A1	protein coding	85.582468	84.761905	85.314685	49.529936	63.375604
AL670379.1	pseudogene	-1.000000	-1.000000	38.247012	-1.000000	38.247012
Z82195.2	pseudogene	-1.000000	-1.000000	0.000000	0.366517	0.274087
CT55	protein coding	20.576132	0.000000	8.665511	1.203993	2.072399
AC234771.2	pseudogene	-1.000000	-1.000000	25.167785	1.224901	2.281312
CT45A1	protein coding	53.859649	0.000000	23.187311	13.799406	15.020821
MGAT2P1	pseudogene	-1.000000	-1.000000	50.879397	87.987988	67.759563
MGAT2P2	pseudogene	-1.000000	-1.000000	50.879397	87.987988	67.759563
CT45A3	protein coding	71.929825	14.117647	42.403433	66.717791	63.271420
CT45A5	protein coding	83.859649	13.389831	48.017241	82.871429	77.852595
CT45A6	protein coding	59.122807	78.260870	66.338798	66.301409	66.251572
CT45A2	protein coding	71.228070	57.733333	63.560606	81.727480	78.787152
CT45A7	protein coding	94.035088	98.360656	95.887663	79.532497	81.511034
CT45A8	protein coding	69.473684	98.405467	82.061447	75.761891	76.502052
CT45A9	protein coding	38.070175	65.306122	49.950544	65.925609	63.862618
CT45A10	protein coding	0.000000	0.000000	0.000000	28.155340	24.579334
FGF13	protein coding	0.000000	0.000000	0.000000	0.004597	0.004440
SPANXA1	protein coding	44.557823	37.373737	40.434783	78.294574	58.638743
SPANXA2	protein coding	44.557823	37.373737	40.434783	78.294574	58.638743
CXorf51B	protein coding	100.000000	92.592593	98.160920	55.319149	84.960000
CXorf51A	protein coding	100.000000	97.087379	99.302326	55.319149	85.645161
MAGEA4	protein coding	0.000000	12.135466	8.376623	15.148028	13.474449
MAGEA3	protein coding	0.000000	0.000000	0.000000	26.496674	13.296245
MAGEA2B	protein coding	100.000000	99.924585	99.955967	100.000000	99.726436
MAGEA2	protein coding	100.000000	99.924585	99.955967	100.000000	99.726436
MAGEA6	protein coding	0.000000	6.434024	3.168636	24.039013	13.292717
OPN1LW	protein coding	25.570776	64.242424	30.634921	46.373172	45.002701
TEX28P2	pseudogene	-1.000000	-1.000000	100.000000	98.801370	98.870056
OPN1MW	protein coding	50.958904	100.000000	57.749803	66.642193	65.758180
TEX28P1	pseudogene	-1.000000	-1.000000	100.000000	75.696555	77.427127
OPN1MW2	protein coding	78.082192	100.000000	80.952381	93.662316	92.409460
AC244097.1	pseudogene	-1.000000	-1.000000	100.000000	51.616628	54.936909
OPN1MW3	protein coding	78.082192	100.000000	87.981973	93.368679	92.549240
TEX28	protein coding	99.026764	40.161725	85.411471	69.501164	68.700179
IKBKG	protein coding	5.142084	0.000000	2.154195	7.160810	6.411708
FAM223A	lincRNA	-1.000000	-1.000000	77.808989	-1.000000	77.808989
ATF4P2	pseudogene	-1.000000	-1.000000	83.115672	-1.000000	83.115672
CTAG1A	protein coding	100.000000	98.328691	99.395161	96.612666	98.152563
CTAG1B	protein coding	96.252465	99.795918	97.993982	96.587537	97.310221
ATF4P1	pseudogene	-1.000000	-1.000000	83.115672	-1.000000	83.115672
FAM223B	lincRNA	-1.000000	-1.000000	77.808989	-1.000000	77.808989
IKBKGP1	pseudogene	-1.000000	-1.000000	7.089552	19.747608	18.078824
TSPY4	protein coding	42.361863	14.335664	35.732010	54.545455	46.205674
FAM197Y8	pseudogene	-1.000000	-1.000000	10.202655	45.373970	34.515748
TSPY8	protein coding	27.344633	10.489510	23.228010	53.003096	40.292648
FAM197Y7	pseudogene	-1.000000	-1.000000	12.146149	17.567784	15.771342
TSPY7P	pseudogene	-1.000000	-1.000000	10.062893	52.029520	34.849036
FAM197Y6	pseudogene	-1.000000	-1.000000	17.687520	17.518014	17.550451
TSPY3	protein coding	48.135593	0.000000	36.379163	11.826625	22.019986
FAM197Y5	lincRNA	-1.000000	-1.000000	40.161002	45.751004	44.830865
TSPY1	protein coding	8.813559	0.000000	6.666667	52.324861	33.011099
FAM197Y4	pseudogene	-1.000000	-1.000000	19.491525	25.236295	24.533816
TSPY9P	pseudogene	-1.000000	-1.000000	30.508475	48.277983	41.589147
FAM197Y3	pseudogene	-1.000000	-1.000000	17.029107	29.213125	25.261343
TSPY6P	pseudogene	-1.000000	-1.000000	45.945946	70.219245	61.225281
FAM197Y2	pseudogene	-1.000000	-1.000000	8.787978	33.177946	25.091418
TSPY10	protein coding	30.282486	0.000000	22.886422	15.417957	18.486795
VCY	protein coding	8.730159	0.000000	6.010929	0.000000	4.453441
VCY1B	protein coding	8.730159	0.000000	6.010929	14.736842	8.232119
USP9YP7	pseudogene	-1.000000	-1.000000	0.000000	0.740741	0.585080
USP9YP6	pseudogene	-1.000000	-1.000000	0.000000	12.218092	11.040197
USP9YP34	pseudogene	-1.000000	-1.000000	0.000000	12.388834	11.255751
USP9YP32	pseudogene	-1.000000	-1.000000	0.000000	0.740741	0.585080
HSFY1	protein coding	0.000000	0.000000	0.000000	0.113579	0.106403
OFD1P5Y	pseudogene	-1.000000	-1.000000	12.746234	7.237301	7.536053
OFD1P6Y	pseudogene	-1.000000	-1.000000	8.074382	5.180804	5.358787
RBMY1HP	pseudogene	-1.000000	-1.000000	76.224784	64.361778	66.351047
AC010141.3	pseudogene	-1.000000	-1.000000	30.865922	35.314444	33.947490
RBMY1A1	protein coding	53.755869	43.875686	51.354953	63.585144	62.812879
AC010141.2	pseudogene	-1.000000	-1.000000	42.500000	76.038781	64.917127
RBMY1D	protein coding	73.977197	34.498834	65.156250	90.518068	87.017301
AC007322.4	pseudogene	-1.000000	-1.000000	45.013850	90.662021	75.381062
RBMY1E	protein coding	59.087860	34.498834	53.593750	73.702726	70.980691
AC007322.1	pseudogene	-1.000000	-1.000000	41.121495	86.633663	70.888991
DAZ1	protein coding	40.949316	6.910755	25.026761	34.024552	33.391646
DAZ2	protein coding	25.648855	0.000000	12.106654	25.562366	24.764328
DAZ3	protein coding	52.239939	0.000000	19.573257	51.277948	49.031196
DAZ4	protein coding	72.099448	6.942529	39.498505	41.285577	41.147861
