# Supplementary material for: Systematic analysis of dark and camouflaged genes reveals disease-relevant genes hiding in plain sight
Source: Genome Biol. 2019 May 20;20:97. doi: 10.1186/s13059-019-1707-2 (PMC6526621; doi:10.1186/s13059-019-1707-2)
Supplement: Supplementary file 38 — 10x Genomics camouflaged gene annotations in hg38. (TXT 459 kb) [file 13059_2019_1707_MOESM38_ESM.txt]

# This table shows the intersection of camo regions by a gene annotation gff3, showing where camo regions fall within gene body elements
# chrom : Chromosome of camo region
# region_start : start position of camo region within gene-body element
# region_end : end position of camo region within gene-body element
# gene_body_id : ID of gene body element that contains this camo region
# region_type : genebody element type (e.g. exon, intron, UTR, etc.)
# biotype : GENCODE biotype of gene that contains this camo reigon
# gene_body_chrom : Chromosome of the genebody element
# gene_body_start : start position of the genebody element
# gene_body_end : end position of the genebody element
#chrom	start	end	gene_body_id	region_type	biotype	gene_body_chrom	gene_body_start	gene_body_end
chr1	167814	167838	AL627309.5_intron_5	intron	processed_transcript	chr1	165943	168098
chr1	1642815	1642888	CDK11B_intron_14	intron	protein_coding	chr1	1642509	1645124
chr1	1709947	1710020	CDK11A_intron_14	intron	protein_coding	chr1	1709641	1712262
chr1	13049476	13049504	PRAMEF27_UTR_1	three_prime_UTR	protein_coding	chr1	13049476	13049807
chr1	13049687	13049807	PRAMEF27_UTR_1	three_prime_UTR	protein_coding	chr1	13049476	13049807
chr1	13052381	13052540	PRAMEF27_2	CDS	protein_coding	chr1	13052117	13052699
chr1	13052598	13052699	PRAMEF27_2	CDS	protein_coding	chr1	13052117	13052699
chr1	13054479	13054523	PRAMEF27_intron_3	intron	protein_coding	chr1	13053676	13056412
chr1	13062090	13062205	HNRNPCL3_1	CDS	protein_coding	chr1	13061324	13062206
chr1	13072127	13072754	PRAMEF25_intron_2	intron	protein_coding	chr1	13070908	13073676
chr1	13072842	13072886	PRAMEF25_intron_2	intron	protein_coding	chr1	13070908	13073676
chr1	13073213	13073345	PRAMEF25_intron_2	intron	protein_coding	chr1	13070908	13073676
chr1	13073397	13073461	PRAMEF25_intron_2	intron	protein_coding	chr1	13070908	13073676
chr1	13073709	13073806	PRAMEF25_1	CDS	protein_coding	chr1	13073693	13073986
chr1	13074244	13074657	PRAMEF25_intron_3	intron	protein_coding	chr1	13073987	13074657
chr1	13074658	13074759	PRAMEF25_2	CDS	protein_coding	chr1	13074658	13075240
chr1	13074817	13075240	PRAMEF25_2	CDS	protein_coding	chr1	13074658	13075240
chr1	13075241	13075436	PRAMEF25_intron_4	intron	protein_coding	chr1	13075241	13076989
chr1	13075503	13075824	PRAMEF25_intron_4	intron	protein_coding	chr1	13075241	13076989
chr1	13076310	13076341	PRAMEF25_intron_4	intron	protein_coding	chr1	13075241	13076989
chr1	13077156	13077212	PRAMEF25_3	CDS	protein_coding	chr1	13076990	13077552
chr1	13077427	13077504	PRAMEF25_3	CDS	protein_coding	chr1	13076990	13077552
chr1	13077552	13077730	PRAMEF25_UTR_4	three_prime_UTR	protein_coding	chr1	13077552	13077884
chr1	13077771	13077883	PRAMEF25_UTR_4	three_prime_UTR	protein_coding	chr1	13077552	13077884
chr1	13095179	13095762	PRAMEF34P_1	exon	unprocessed_pseudogene	chr1	13095179	13095762
chr1	13095763	13096711	PRAMEF34P_intron_1	intron	unprocessed_pseudogene	chr1	13095763	13096711
chr1	13096712	13097288	PRAMEF34P_2	exon	unprocessed_pseudogene	chr1	13096712	13097288
chr1	13097289	13097683	PRAMEF34P_intron_2	intron	unprocessed_pseudogene	chr1	13097289	13097683
chr1	13097684	13097970	PRAMEF34P_3	exon	unprocessed_pseudogene	chr1	13097684	13097971
chr1	13128818	13129104	PRAMEF36P_1	exon	transcribed_unprocessed_pseudogene	chr1	13128818	13129104
chr1	13129105	13129499	PRAMEF36P_intron_1	intron	transcribed_unprocessed_pseudogene	chr1	13129105	13129499
chr1	13129500	13130076	PRAMEF36P_2	exon	transcribed_unprocessed_pseudogene	chr1	13129500	13130076
chr1	13130077	13131025	PRAMEF36P_intron_2	intron	transcribed_unprocessed_pseudogene	chr1	13130077	13131025
chr1	13131026	13131609	PRAMEF36P_3	exon	transcribed_unprocessed_pseudogene	chr1	13131026	13131615
chr1	13148905	13149017	PRAMEF26_UTR_1	three_prime_UTR	protein_coding	chr1	13148905	13149236
chr1	13149058	13149236	PRAMEF26_UTR_1	three_prime_UTR	protein_coding	chr1	13148905	13149236
chr1	13149284	13149361	PRAMEF26_1	CDS	protein_coding	chr1	13149236	13149798
chr1	13149576	13149632	PRAMEF26_1	CDS	protein_coding	chr1	13149236	13149798
chr1	13150964	13151285	PRAMEF26_intron_1	intron	protein_coding	chr1	13149799	13151547
chr1	13151352	13151547	PRAMEF26_intron_1	intron	protein_coding	chr1	13149799	13151547
chr1	13151548	13151822	PRAMEF26_2	CDS	protein_coding	chr1	13151548	13152130
chr1	13152131	13152544	PRAMEF26_intron_2	intron	protein_coding	chr1	13152131	13152801
chr1	13152982	13153079	PRAMEF26_3	CDS	protein_coding	chr1	13152802	13153095
chr1	13153327	13153391	PRAMEF26_intron_3	intron	protein_coding	chr1	13153112	13155882
chr1	13153443	13153575	PRAMEF26_intron_3	intron	protein_coding	chr1	13153112	13155882
chr1	13154034	13154661	PRAMEF26_intron_3	intron	protein_coding	chr1	13153112	13155882
chr1	13164586	13164701	HNRNPCL4_1	CDS	protein_coding	chr1	13164586	13165467
chr1	13174416	13174460	PRAMEF9_intron_1	intron	protein_coding	chr1	13172533	13175263
chr1	16667203	16667335	AL137798.2_3	exon	lincRNA	chr1	16666940	16667524
chr1	16740128	16740260	AL021920.3_1	exon	lincRNA	chr1	16739938	16740523
chr1	16740524	16740651	AL021920.3_intron_1	intron	lincRNA	chr1	16740524	16741935
chr1	24832380	24832431	CLIC4_intron_4	intron	protein_coding	chr1	24827117	24839858
chr1	24832636	24832797	CLIC4_intron_4	intron	protein_coding	chr1	24827117	24839858
chr1	24833100	24833150	CLIC4_intron_4	intron	protein_coding	chr1	24827117	24839858
chr1	25317159	25317535	RSRP1_intron_6	intron	protein_coding	chr1	25267916	25337976
chr1	25325178	25325431	RSRP1_intron_6	intron	protein_coding	chr1	25267916	25337976
chr1	25325457	25328609	RSRP1_intron_6	intron	protein_coding	chr1	25267916	25337976
chr1	25317159	25317535	RHD_intron_9	intron	protein_coding	chr1	25317080	25321887
chr1	25325178	25325431	RHD_intron_10	intron	protein_coding	chr1	25321963	25328896
chr1	25325457	25328609	RHD_intron_10	intron	protein_coding	chr1	25321963	25328896
chr1	25362845	25365993	RHCE_intron_1	intron	protein_coding	chr1	25362554	25370465
chr1	25366019	25366272	RHCE_intron_1	intron	protein_coding	chr1	25362554	25370465
chr1	26163362	26163456	FAM110D_UTR_3	three_prime_UTR	protein_coding	chr1	26162107	26163962
chr1	42233387	42233438	FOXJ3_intron_8	intron	protein_coding	chr1	42227967	42264929
chr1	42277668	42277701	FOXJ3_intron_9	intron	protein_coding	chr1	42265190	42278346
chr1	45900473	45900615	MAST2_intron_4	intron	protein_coding	chr1	45882396	45913586
chr1	62686183	62686285	DOCK7_intron_52	intron	protein_coding	chr1	62663131	62688225
chr1	65613591	65613702	LEPR_intron_15	intron	protein_coding	chr1	65610297	65616006
chr1	65798265	65798296	PDE4B_intron_2	intron	protein_coding	chr1	65793249	65913243
chr1	67159023	67159193	C1orf141_intron_8	intron	protein_coding	chr1	67134978	67231844
chr1	67159023	67159193	IL23R_intron_1	intron	protein_coding	chr1	67139162	67166398
chr1	71275780	71275875	ZRANB2-AS2_intron_19	intron	processed_transcript	chr1	71268479	71280524
chr1	75377437	75377607	SLC44A5_intron_22	intron	protein_coding	chr1	75339631	75396581
chr1	75377608	75377855	SLC44A5_intron_22	intron	protein_coding	chr1	75339631	75396581
chr1	75379551	75379653	SLC44A5_intron_22	intron	protein_coding	chr1	75339631	75396581
chr1	75382816	75383012	SLC44A5_intron_22	intron	protein_coding	chr1	75339631	75396581
chr1	84052375	84052551	AC104454.2_intron_1	intron	lincRNA	chr1	84038630	84064690
chr1	84052814	84054109	AC104454.2_intron_1	intron	lincRNA	chr1	84038630	84064690
chr1	84054136	84055233	AC104454.2_intron_1	intron	lincRNA	chr1	84038630	84064690
chr1	84055296	84055541	AC104454.2_intron_1	intron	lincRNA	chr1	84038630	84064690
chr1	84055605	84056096	AC104454.2_intron_1	intron	lincRNA	chr1	84038630	84064690
chr1	84056423	84057292	AC104454.2_intron_1	intron	lincRNA	chr1	84038630	84064690
chr1	84057443	84057520	AC104454.2_intron_1	intron	lincRNA	chr1	84038630	84064690
chr1	84057836	84058062	AC104454.2_intron_1	intron	lincRNA	chr1	84038630	84064690
chr1	84058099	84058153	AC104454.2_intron_1	intron	lincRNA	chr1	84038630	84064690
chr1	84058221	84058406	AC104454.2_intron_1	intron	lincRNA	chr1	84038630	84064690
chr1	91301806	91301893	HFM1_intron_9	intron	protein_coding	chr1	91277063	91313347
chr1	103621842	103621875	AMY2A_7	CDS	protein_coding	chr1	103621793	103621893
chr1	103621909	103622006	AMY2A_intron_8	intron	protein_coding	chr1	103621894	103623864
chr1	103622084	103622715	AMY2A_intron_8	intron	protein_coding	chr1	103621894	103623864
chr1	103622777	103622808	AMY2A_intron_8	intron	protein_coding	chr1	103621894	103623864
chr1	103625374	103625555	AMY2A_intron_10	intron	protein_coding	chr1	103624222	103625555
chr1	103625556	103625746	AMY2A_10	CDS	protein_coding	chr1	103625556	103625746
chr1	103655394	103655451	AMY1A_UTR_1	five_prime_UTR	protein_coding	chr1	103655290	103655928
chr1	103655548	103655928	AMY1A_UTR_1	five_prime_UTR	protein_coding	chr1	103655290	103655928
chr1	103655929	103656016	AMY1A_intron_1	intron	protein_coding	chr1	103655929	103656016
chr1	103656017	103656059	AMY1A_UTR_2	five_prime_UTR	protein_coding	chr1	103656017	103656059
chr1	103656060	103656283	AMY1A_intron_2	intron	protein_coding	chr1	103656060	103656283
chr1	103656284	103656330	AMY1A_UTR_3	five_prime_UTR	protein_coding	chr1	103656284	103656330
chr1	103656330	103656498	AMY1A_1	CDS	protein_coding	chr1	103656330	103656498
chr1	103656499	103656842	AMY1A_intron_3	intron	protein_coding	chr1	103656499	103656842
chr1	103656843	103656990	AMY1A_2	CDS	protein_coding	chr1	103656843	103656990
chr1	103656991	103657792	AMY1A_intron_4	intron	protein_coding	chr1	103656991	103657792
chr1	103657793	103657991	AMY1A_3	CDS	protein_coding	chr1	103657793	103657991
chr1	103657992	103658438	AMY1A_intron_5	intron	protein_coding	chr1	103657992	103658438
chr1	103658439	103658670	AMY1A_4	CDS	protein_coding	chr1	103658439	103658670
chr1	103658671	103659408	AMY1A_intron_6	intron	protein_coding	chr1	103658671	103659408
chr1	103659409	103659543	AMY1A_5	CDS	protein_coding	chr1	103659409	103659543
chr1	103659544	103660154	AMY1A_intron_7	intron	protein_coding	chr1	103659544	103660358
chr1	103662322	103662655	AMY1A_intron_9	intron	protein_coding	chr1	103660677	103662655
chr1	103661196	103662160	AMY1A_intron_9	intron	protein_coding	chr1	103660677	103662655
chr1	103662656	103662775	AMY1A_8	CDS	protein_coding	chr1	103662656	103662775
chr1	103662776	103662884	AMY1A_intron_10	intron	protein_coding	chr1	103662776	103662884
chr1	103664216	103664329	AMY1A_intron_11	intron	protein_coding	chr1	103663012	103664329
chr1	103664330	103664520	AMY1A_10	CDS	protein_coding	chr1	103664330	103664520
chr1	103664520	103664553	AMY1A_UTR_4	three_prime_UTR	protein_coding	chr1	103664520	103664554
chr1	103687415	103687448	AMY1B_UTR_1	three_prime_UTR	protein_coding	chr1	103687415	103687448
chr1	103687448	103687638	AMY1B_1	CDS	protein_coding	chr1	103687448	103687638
chr1	103687639	103688956	AMY1B_intron_1	intron	protein_coding	chr1	103687639	103688956
chr1	103688957	103689083	AMY1B_2	CDS	protein_coding	chr1	103688957	103689083
chr1	103689084	103689192	AMY1B_intron_2	intron	protein_coding	chr1	103689084	103689192
chr1	103689193	103689312	AMY1B_3	CDS	protein_coding	chr1	103689193	103689312
chr1	103689313	103689776	AMY1B_intron_3	intron	protein_coding	chr1	103689313	103691292
chr1	103689809	103690773	AMY1B_intron_3	intron	protein_coding	chr1	103689313	103691292
chr1	103691815	103692425	AMY1B_intron_5	intron	protein_coding	chr1	103691611	103692425
chr1	103692426	103692560	AMY1B_6	CDS	protein_coding	chr1	103692426	103692560
chr1	103692561	103693298	AMY1B_intron_6	intron	protein_coding	chr1	103692561	103693298
chr1	103693299	103693530	AMY1B_7	CDS	protein_coding	chr1	103693299	103693530
chr1	103693531	103693977	AMY1B_intron_7	intron	protein_coding	chr1	103693531	103693977
chr1	103693978	103694176	AMY1B_8	CDS	protein_coding	chr1	103693978	103694176
chr1	103694177	103694978	AMY1B_intron_8	intron	protein_coding	chr1	103694177	103694978
chr1	103694979	103695126	AMY1B_9	CDS	protein_coding	chr1	103694979	103695126
chr1	103695127	103695470	AMY1B_intron_9	intron	protein_coding	chr1	103695127	103695470
chr1	103695471	103695639	AMY1B_10	CDS	protein_coding	chr1	103695471	103695639
chr1	103695639	103695685	AMY1B_UTR_2	five_prime_UTR	protein_coding	chr1	103695639	103695685
chr1	103695686	103695909	AMY1B_intron_10	intron	protein_coding	chr1	103695686	103695909
chr1	103695910	103695952	AMY1B_UTR_3	five_prime_UTR	protein_coding	chr1	103695910	103695952
chr1	103695953	103696040	AMY1B_intron_11	intron	protein_coding	chr1	103695953	103696040
chr1	103696041	103696421	AMY1B_UTR_4	five_prime_UTR	protein_coding	chr1	103696041	103696680
chr1	103696518	103696575	AMY1B_UTR_4	five_prime_UTR	protein_coding	chr1	103696041	103696680
chr1	103716034	103716131	AMYP1_intron_4	intron	unprocessed_pseudogene	chr1	103716019	103717989
chr1	103716209	103716840	AMYP1_intron_4	intron	unprocessed_pseudogene	chr1	103716019	103717989
chr1	103716902	103716933	AMYP1_intron_4	intron	unprocessed_pseudogene	chr1	103716019	103717989
chr1	103719499	103719680	AMYP1_intron_6	intron	unprocessed_pseudogene	chr1	103718347	103719680
chr1	103719681	103719871	AMYP1_7	exon	unprocessed_pseudogene	chr1	103719681	103719871
chr1	103750638	103750981	AMY1C_intron_1	intron	protein_coding	chr1	103750638	103750981
chr1	103750982	103751129	AMY1C_2	CDS	protein_coding	chr1	103750982	103751129
chr1	103751130	103751931	AMY1C_intron_2	intron	protein_coding	chr1	103751130	103751931
chr1	103751932	103752130	AMY1C_3	CDS	protein_coding	chr1	103751932	103752130
chr1	103752131	103752577	AMY1C_intron_3	intron	protein_coding	chr1	103752131	103752577
chr1	103752578	103752809	AMY1C_4	CDS	protein_coding	chr1	103752578	103752809
chr1	103752810	103753547	AMY1C_intron_4	intron	protein_coding	chr1	103752810	103753547
chr1	103753548	103753682	AMY1C_5	CDS	protein_coding	chr1	103753548	103753682
chr1	103753683	103754293	AMY1C_intron_5	intron	protein_coding	chr1	103753683	103754497
chr1	103756330	103756793	AMY1C_intron_7	intron	protein_coding	chr1	103754815	103756793
chr1	103756794	103756913	AMY1C_8	CDS	protein_coding	chr1	103756794	103756913
chr1	103756914	103757022	AMY1C_intron_8	intron	protein_coding	chr1	103756914	103757022
chr1	103757023	103757149	AMY1C_9	CDS	protein_coding	chr1	103757023	103757149
chr1	103757150	103758467	AMY1C_intron_9	intron	protein_coding	chr1	103757150	103758467
chr1	103758468	103758658	AMY1C_10	CDS	protein_coding	chr1	103758468	103758658
chr1	103758658	103758690	AMY1C_UTR_2	three_prime_UTR	protein_coding	chr1	103758658	103758690
chr1	108384332	108384486	NBPF5P_intron_8	intron	transcribed_unprocessed_pseudogene	chr1	108383615	108385819
chr1	108388974	108389029	NBPF5P_intron_9	intron	transcribed_unprocessed_pseudogene	chr1	108385961	108410502
chr1	108389058	108389132	NBPF5P_intron_9	intron	transcribed_unprocessed_pseudogene	chr1	108385961	108410502
chr1	108395188	108395228	NBPF5P_intron_9	intron	transcribed_unprocessed_pseudogene	chr1	108385961	108410502
chr1	108398808	108398865	NBPF5P_intron_9	intron	transcribed_unprocessed_pseudogene	chr1	108385961	108410502
chr1	108404482	108404609	NBPF5P_intron_9	intron	transcribed_unprocessed_pseudogene	chr1	108385961	108410502
chr1	108409869	108409900	NBPF5P_intron_9	intron	transcribed_unprocessed_pseudogene	chr1	108385961	108410502
chr1	108384332	108384486	SLC25A24P2_intron_1	intron	unprocessed_pseudogene	chr1	108383895	108410026
chr1	108388974	108389029	SLC25A24P2_intron_1	intron	unprocessed_pseudogene	chr1	108383895	108410026
chr1	108389058	108389132	SLC25A24P2_intron_1	intron	unprocessed_pseudogene	chr1	108383895	108410026
chr1	108395188	108395228	SLC25A24P2_intron_1	intron	unprocessed_pseudogene	chr1	108383895	108410026
chr1	108398808	108398865	SLC25A24P2_intron_1	intron	unprocessed_pseudogene	chr1	108383895	108410026
chr1	108404482	108404609	SLC25A24P2_intron_1	intron	unprocessed_pseudogene	chr1	108383895	108410026
chr1	108409869	108409900	SLC25A24P2_intron_1	intron	unprocessed_pseudogene	chr1	108383895	108410026
chr1	108415333	108415441	SLC25A24P2_intron_2	intron	unprocessed_pseudogene	chr1	108410140	108421055
chr1	108933221	108933366	AL449266.1_intron_5	intron	protein_coding	chr1	108849577	108963359
chr1	108933221	108933366	GPSM2_UTR_8	three_prime_UTR	protein_coding	chr1	108929940	108934545
chr1	109680826	109681121	GSTM2_intron_9	intron	protein_coding	chr1	109675287	109681807
chr1	109683438	109683527	GSTM2_UTR_9	three_prime_UTR	protein_coding	chr1	109683206	109683997
chr1	109699271	109699566	GSTM2_intron_11	intron	protein_coding	chr1	109683998	109701650
chr1	109701883	109701972	GSTM2_UTR_10	three_prime_UTR	protein_coding	chr1	109701651	109702442
chr1	112293655	112293705	AL445426.1_intron_1	intron	lincRNA	chr1	112177614	112360360
chr1	113500631	113500685	MAGI3_intron_1	intron	protein_coding	chr1	113391350	113549513
chr1	120436957	120437631	NBPF8_intron_1	intron	unprocessed_pseudogene	chr1	120436698	120438542
chr1	120437977	120438099	NBPF8_intron_1	intron	unprocessed_pseudogene	chr1	120436698	120438542
chr1	120438220	120438492	NBPF8_intron_1	intron	unprocessed_pseudogene	chr1	120436698	120438542
chr1	120438621	120438646	NBPF8_2	exon	unprocessed_pseudogene	chr1	120438543	120438646
chr1	120439084	120439254	NBPF8_intron_2	intron	unprocessed_pseudogene	chr1	120438647	120439474
chr1	120439311	120439359	NBPF8_intron_2	intron	unprocessed_pseudogene	chr1	120438647	120439474
chr1	120438647	120439052	NBPF8_intron_2	intron	unprocessed_pseudogene	chr1	120438647	120439474
chr1	120440228	120440554	NBPF8_intron_3	intron	unprocessed_pseudogene	chr1	120439691	120440740
chr1	120440633	120440740	NBPF8_intron_3	intron	unprocessed_pseudogene	chr1	120439691	120440740
chr1	120440741	120440770	NBPF8_4	exon	unprocessed_pseudogene	chr1	120440741	120440814
chr1	120441855	120442412	NBPF8_intron_5	intron	unprocessed_pseudogene	chr1	120441490	120442839
chr1	120443310	120443984	NBPF8_intron_6	intron	unprocessed_pseudogene	chr1	120443051	120444895
chr1	120444330	120444452	NBPF8_intron_6	intron	unprocessed_pseudogene	chr1	120443051	120444895
chr1	120444573	120444845	NBPF8_intron_6	intron	unprocessed_pseudogene	chr1	120443051	120444895
chr1	120445000	120445405	NBPF8_intron_7	intron	unprocessed_pseudogene	chr1	120445000	120445827
chr1	120445437	120445607	NBPF8_intron_7	intron	unprocessed_pseudogene	chr1	120445000	120445827
chr1	120445664	120445712	NBPF8_intron_7	intron	unprocessed_pseudogene	chr1	120445000	120445827
chr1	120445758	120445785	NBPF8_intron_7	intron	unprocessed_pseudogene	chr1	120445000	120445827
chr1	120445977	120446000	NBPF8_8	exon	unprocessed_pseudogene	chr1	120445828	120446043
chr1	120446580	120446906	NBPF8_intron_8	intron	unprocessed_pseudogene	chr1	120446044	120447092
chr1	120446985	120447092	NBPF8_intron_8	intron	unprocessed_pseudogene	chr1	120446044	120447092
chr1	120448207	120448764	NBPF8_intron_10	intron	unprocessed_pseudogene	chr1	120447842	120449191
chr1	120825644	120825686	NBPF26_intron_21	intron	protein_coding	chr1	120824918	120829762
chr1	120825687	120826404	NBPF26_intron_21	intron	protein_coding	chr1	120824918	120829762
chr1	120826405	120826457	NBPF26_intron_21	intron	protein_coding	chr1	120824918	120829762
chr1	120826465	120826603	NBPF26_intron_21	intron	protein_coding	chr1	120824918	120829762
chr1	120826997	120827052	NBPF26_intron_21	intron	protein_coding	chr1	120824918	120829762
chr1	120827118	120827226	NBPF26_intron_21	intron	protein_coding	chr1	120824918	120829762
chr1	120827227	120827944	NBPF26_intron_21	intron	protein_coding	chr1	120824918	120829762
chr1	120827945	120827997	NBPF26_intron_21	intron	protein_coding	chr1	120824918	120829762
chr1	120829073	120829119	NBPF26_intron_21	intron	protein_coding	chr1	120824918	120829762
chr1	120830788	120831296	NBPF26_intron_23	intron	protein_coding	chr1	120830589	120831296
chr1	120831297	120831349	NBPF26_18	CDS	protein_coding	chr1	120831297	120831349
chr1	120831350	120831716	NBPF26_intron_24	intron	protein_coding	chr1	120831350	120831986
chr1	120831781	120831986	NBPF26_intron_24	intron	protein_coding	chr1	120831350	120831986
chr1	120831987	120832048	NBPF26_19	CDS	protein_coding	chr1	120831987	120832160
chr1	120834629	120834802	NBPF26_22	CDS	protein_coding	chr1	120834629	120834802
chr1	120834803	120835137	NBPF26_intron_29	intron	protein_coding	chr1	120834803	120836515
chr1	120835187	120835515	NBPF26_intron_29	intron	protein_coding	chr1	120834803	120836515
chr1	120836229	120836303	NBPF26_intron_29	intron	protein_coding	chr1	120834803	120836515
chr1	120836431	120836459	NBPF26_intron_29	intron	protein_coding	chr1	120834803	120836515
chr1	120836528	120836555	NBPF26_23	CDS	protein_coding	chr1	120836516	120836568
chr1	120836576	120836787	NBPF26_intron_30	intron	protein_coding	chr1	120836569	120837167
chr1	120836929	120837090	NBPF26_intron_30	intron	protein_coding	chr1	120836569	120837167
chr1	120837115	120837167	NBPF26_intron_30	intron	protein_coding	chr1	120836569	120837167
chr1	120837168	120837341	NBPF26_UTR_12	three_prime_UTR	protein_coding	chr1	120837168	120837341
chr1	120837342	120837511	NBPF26_intron_31	intron	protein_coding	chr1	120837342	120838049
chr1	120838860	120838917	NBPF26_UTR_14	three_prime_UTR	protein_coding	chr1	120838744	120838917
chr1	120838918	120839630	NBPF26_intron_33	intron	protein_coding	chr1	120838918	120839630
chr1	120839631	120839670	NBPF26_UTR_15	three_prime_UTR	protein_coding	chr1	120839631	120839740
chr1	145293015	145293202	NBPF20_intron_2	intron	protein_coding	chr1	145292490	145293202
chr1	145293203	145293376	NBPF20_1	CDS	protein_coding	chr1	145293203	145293376
chr1	145293377	145294019	NBPF20_intron_3	intron	protein_coding	chr1	145293377	145294019
chr1	145294020	145294072	NBPF20_2	CDS	protein_coding	chr1	145294020	145294072
chr1	145294073	145294780	NBPF20_intron_4	intron	protein_coding	chr1	145294073	145294780
chr1	145294781	145294954	NBPF20_3	CDS	protein_coding	chr1	145294781	145294954
chr1	145295241	145295374	NBPF20_intron_5	intron	protein_coding	chr1	145294955	145295565
chr1	145295417	145295565	NBPF20_intron_5	intron	protein_coding	chr1	145294955	145295565
chr1	145294955	145295097	NBPF20_intron_5	intron	protein_coding	chr1	145294955	145295565
chr1	145295566	145295618	NBPF20_4	CDS	protein_coding	chr1	145295566	145295618
chr1	145295619	145295905	NBPF20_intron_6	intron	protein_coding	chr1	145295619	145296336
chr1	145296231	145296336	NBPF20_intron_6	intron	protein_coding	chr1	145295619	145296336
chr1	145296337	145296510	NBPF20_5	CDS	protein_coding	chr1	145296337	145296510
chr1	145296511	145297137	NBPF20_intron_7	intron	protein_coding	chr1	145296511	145297137
chr1	145297138	145297247	NBPF20_6	CDS	protein_coding	chr1	145297138	145297247
chr1	145297248	145297668	NBPF20_intron_8	intron	protein_coding	chr1	145297248	145297960
chr1	145297831	145297879	NBPF20_intron_8	intron	protein_coding	chr1	145297248	145297960
chr1	145298177	145298228	NBPF20_intron_9	intron	protein_coding	chr1	145298135	145298785
chr1	145298641	145298785	NBPF20_intron_9	intron	protein_coding	chr1	145298135	145298785
chr1	145298786	145298838	NBPF20_8	CDS	protein_coding	chr1	145298786	145298838
chr1	145298839	145299546	NBPF20_intron_10	intron	protein_coding	chr1	145298839	145299546
chr1	145299547	145299720	NBPF20_9	CDS	protein_coding	chr1	145299547	145299720
chr1	145299721	145300327	NBPF20_intron_11	intron	protein_coding	chr1	145299721	145300327
chr1	145300328	145300380	NBPF20_10	CDS	protein_coding	chr1	145300328	145300380
chr1	145300381	145301098	NBPF20_intron_12	intron	protein_coding	chr1	145300381	145301098
chr1	145301099	145301272	NBPF20_11	CDS	protein_coding	chr1	145301099	145301272
chr1	145301273	145301899	NBPF20_intron_13	intron	protein_coding	chr1	145301273	145301899
chr1	145301900	145302009	NBPF20_12	CDS	protein_coding	chr1	145301900	145302009
chr1	145302010	145302722	NBPF20_intron_14	intron	protein_coding	chr1	145302010	145302722
chr1	145302723	145302842	NBPF20_13	CDS	protein_coding	chr1	145302723	145302896
chr1	145302966	145303008	NBPF20_intron_15	intron	protein_coding	chr1	145302897	145303531
chr1	145303240	145303265	NBPF20_intron_15	intron	protein_coding	chr1	145302897	145303531
chr1	145303365	145303531	NBPF20_intron_15	intron	protein_coding	chr1	145302897	145303531
chr1	145303532	145303584	NBPF20_14	CDS	protein_coding	chr1	145303532	145303584
chr1	145303585	145304292	NBPF20_intron_16	intron	protein_coding	chr1	145303585	145304292
chr1	145304293	145304466	NBPF20_15	CDS	protein_coding	chr1	145304293	145304466
chr1	145304467	145304878	NBPF20_intron_17	intron	protein_coding	chr1	145304467	145305068
chr1	145304902	145305068	NBPF20_intron_17	intron	protein_coding	chr1	145304467	145305068
chr1	145305069	145305178	NBPF20_16	CDS	protein_coding	chr1	145305069	145305178
chr1	145305179	145305222	NBPF20_intron_18	intron	protein_coding	chr1	145305179	145305891
chr1	145305304	145305891	NBPF20_intron_18	intron	protein_coding	chr1	145305179	145305891
chr1	145305892	145305948	NBPF20_17	CDS	protein_coding	chr1	145305892	145306065
chr1	145305973	145306026	NBPF20_17	CDS	protein_coding	chr1	145305892	145306065
chr1	145306119	145306169	NBPF20_intron_19	intron	protein_coding	chr1	145306066	145306714
chr1	145306424	145306499	NBPF20_intron_19	intron	protein_coding	chr1	145306066	145306714
chr1	145306539	145306714	NBPF20_intron_19	intron	protein_coding	chr1	145306066	145306714
chr1	145306715	145306767	NBPF20_18	CDS	protein_coding	chr1	145306715	145306767
chr1	145306768	145307166	NBPF20_intron_20	intron	protein_coding	chr1	145306768	145307475
chr1	145307263	145307475	NBPF20_intron_20	intron	protein_coding	chr1	145306768	145307475
chr1	145307476	145307649	NBPF20_19	CDS	protein_coding	chr1	145307476	145307649
chr1	145307650	145307933	NBPF20_intron_21	intron	protein_coding	chr1	145307650	145308251
chr1	145308124	145308251	NBPF20_intron_21	intron	protein_coding	chr1	145307650	145308251
chr1	145308252	145308361	NBPF20_20	CDS	protein_coding	chr1	145308252	145308361
chr1	145308362	145308405	NBPF20_intron_22	intron	protein_coding	chr1	145308362	145309074
chr1	145308487	145309072	NBPF20_intron_22	intron	protein_coding	chr1	145308362	145309074
chr1	145309765	145309817	NBPF20_intron_23	intron	protein_coding	chr1	145309249	145309895
chr1	145309896	145309948	NBPF20_22	CDS	protein_coding	chr1	145309896	145309948
chr1	145309949	145310541	NBPF20_intron_24	intron	protein_coding	chr1	145309949	145310656
chr1	145311489	145311568	NBPF20_intron_26	intron	protein_coding	chr1	145311489	145312206
chr1	145312043	145312101	NBPF20_intron_26	intron	protein_coding	chr1	145311489	145312206
chr1	145312224	145312380	NBPF20_25	CDS	protein_coding	chr1	145312207	145312380
chr1	145312381	145313007	NBPF20_intron_27	intron	protein_coding	chr1	145312381	145313007
chr1	145313008	145313117	NBPF20_26	CDS	protein_coding	chr1	145313008	145313117
chr1	145313118	145313830	NBPF20_intron_28	intron	protein_coding	chr1	145313118	145313830
chr1	145313831	145313861	NBPF20_27	CDS	protein_coding	chr1	145313831	145314004
chr1	145314096	145314119	NBPF20_intron_29	intron	protein_coding	chr1	145314005	145314663
chr1	145314494	145314663	NBPF20_intron_29	intron	protein_coding	chr1	145314005	145314663
chr1	145314664	145314716	NBPF20_28	CDS	protein_coding	chr1	145314664	145314716
chr1	145314717	145315424	NBPF20_intron_30	intron	protein_coding	chr1	145314717	145315424
chr1	145315425	145315598	NBPF20_29	CDS	protein_coding	chr1	145315425	145315598
chr1	145315599	145315750	NBPF20_intron_31	intron	protein_coding	chr1	145315599	145316205
chr1	145315819	145316205	NBPF20_intron_31	intron	protein_coding	chr1	145315599	145316205
chr1	145316206	145316258	NBPF20_30	CDS	protein_coding	chr1	145316206	145316258
chr1	145316259	145316321	NBPF20_intron_32	intron	protein_coding	chr1	145316259	145316976
chr1	145316421	145316976	NBPF20_intron_32	intron	protein_coding	chr1	145316259	145316976
chr1	145316977	145317150	NBPF20_31	CDS	protein_coding	chr1	145316977	145317150
chr1	145317151	145317336	NBPF20_intron_33	intron	protein_coding	chr1	145317151	145317779
chr1	145317400	145317779	NBPF20_intron_33	intron	protein_coding	chr1	145317151	145317779
chr1	145317780	145317889	NBPF20_32	CDS	protein_coding	chr1	145317780	145317889
chr1	145317890	145318602	NBPF20_intron_34	intron	protein_coding	chr1	145317890	145318602
chr1	145318603	145318776	NBPF20_33	CDS	protein_coding	chr1	145318603	145318776
chr1	145318777	145318971	NBPF20_intron_35	intron	protein_coding	chr1	145318777	145319433
chr1	145319037	145319433	NBPF20_intron_35	intron	protein_coding	chr1	145318777	145319433
chr1	145319434	145319486	NBPF20_34	CDS	protein_coding	chr1	145319434	145319486
chr1	145319487	145320194	NBPF20_intron_36	intron	protein_coding	chr1	145319487	145320194
chr1	145320195	145320368	NBPF20_35	CDS	protein_coding	chr1	145320195	145320368
chr1	145320369	145320967	NBPF20_intron_37	intron	protein_coding	chr1	145320369	145320967
chr1	145320968	145321020	NBPF20_36	CDS	protein_coding	chr1	145320968	145321020
chr1	145321021	145321738	NBPF20_intron_38	intron	protein_coding	chr1	145321021	145321738
chr1	145321739	145321912	NBPF20_37	CDS	protein_coding	chr1	145321739	145321912
chr1	145321913	145322100	NBPF20_intron_39	intron	protein_coding	chr1	145321913	145322541
chr1	145322155	145322541	NBPF20_intron_39	intron	protein_coding	chr1	145321913	145322541
chr1	145322542	145322651	NBPF20_38	CDS	protein_coding	chr1	145322542	145322651
chr1	145322652	145323364	NBPF20_intron_40	intron	protein_coding	chr1	145322652	145323364
chr1	145323365	145323538	NBPF20_39	CDS	protein_coding	chr1	145323365	145323538
chr1	145323539	145324183	NBPF20_intron_41	intron	protein_coding	chr1	145323539	145324183
chr1	145324184	145324236	NBPF20_40	CDS	protein_coding	chr1	145324184	145324236
chr1	145324237	145324944	NBPF20_intron_42	intron	protein_coding	chr1	145324237	145324944
chr1	145324945	145325118	NBPF20_41	CDS	protein_coding	chr1	145324945	145325118
chr1	145325119	145325717	NBPF20_intron_43	intron	protein_coding	chr1	145325119	145325717
chr1	145325718	145325770	NBPF20_42	CDS	protein_coding	chr1	145325718	145325770
chr1	145325771	145326488	NBPF20_intron_44	intron	protein_coding	chr1	145325771	145326488
chr1	145326489	145326662	NBPF20_43	CDS	protein_coding	chr1	145326489	145326662
chr1	145326663	145327289	NBPF20_intron_45	intron	protein_coding	chr1	145326663	145327289
chr1	145327290	145327399	NBPF20_44	CDS	protein_coding	chr1	145327290	145327399
chr1	145327400	145328112	NBPF20_intron_46	intron	protein_coding	chr1	145327400	145328112
chr1	145328113	145328286	NBPF20_45	CDS	protein_coding	chr1	145328113	145328286
chr1	145328547	145328943	NBPF20_intron_47	intron	protein_coding	chr1	145328287	145328943
chr1	145328287	145328492	NBPF20_intron_47	intron	protein_coding	chr1	145328287	145328943
chr1	145328944	145328996	NBPF20_46	CDS	protein_coding	chr1	145328944	145328996
chr1	145328997	145329704	NBPF20_intron_48	intron	protein_coding	chr1	145328997	145329704
chr1	145329705	145329878	NBPF20_47	CDS	protein_coding	chr1	145329705	145329878
chr1	145329879	145330484	NBPF20_intron_49	intron	protein_coding	chr1	145329879	145330484
chr1	145330485	145330537	NBPF20_48	CDS	protein_coding	chr1	145330485	145330537
chr1	145330538	145331255	NBPF20_intron_50	intron	protein_coding	chr1	145330538	145331255
chr1	145331256	145331429	NBPF20_49	CDS	protein_coding	chr1	145331256	145331429
chr1	145331430	145332056	NBPF20_intron_51	intron	protein_coding	chr1	145331430	145332056
chr1	145332057	145332166	NBPF20_50	CDS	protein_coding	chr1	145332057	145332166
chr1	145332167	145332879	NBPF20_intron_52	intron	protein_coding	chr1	145332167	145332879
chr1	145332880	145333053	NBPF20_51	CDS	protein_coding	chr1	145332880	145333053
chr1	145333054	145333696	NBPF20_intron_53	intron	protein_coding	chr1	145333054	145333696
chr1	145333697	145333749	NBPF20_52	CDS	protein_coding	chr1	145333697	145333749
chr1	145333750	145334429	NBPF20_intron_54	intron	protein_coding	chr1	145333750	145334457
chr1	145334607	145334631	NBPF20_53	CDS	protein_coding	chr1	145334458	145334631
chr1	145335269	145335293	NBPF20_54	CDS	protein_coding	chr1	145335241	145335293
chr1	145335294	145336011	NBPF20_intron_56	intron	protein_coding	chr1	145335294	145336011
chr1	145336012	145336185	NBPF20_55	CDS	protein_coding	chr1	145336012	145336185
chr1	145336186	145336812	NBPF20_intron_57	intron	protein_coding	chr1	145336186	145336812
chr1	145336813	145336922	NBPF20_56	CDS	protein_coding	chr1	145336813	145336922
chr1	145336923	145337635	NBPF20_intron_58	intron	protein_coding	chr1	145336923	145337635
chr1	145337636	145337704	NBPF20_57	CDS	protein_coding	chr1	145337636	145337809
chr1	145337851	145337923	NBPF20_intron_59	intron	protein_coding	chr1	145337810	145338452
chr1	145338256	145338452	NBPF20_intron_59	intron	protein_coding	chr1	145337810	145338452
chr1	145338453	145338505	NBPF20_58	CDS	protein_coding	chr1	145338453	145338505
chr1	145338506	145338879	NBPF20_intron_60	intron	protein_coding	chr1	145338506	145339213
chr1	145339018	145339213	NBPF20_intron_60	intron	protein_coding	chr1	145338506	145339213
chr1	145339214	145339387	NBPF20_59	CDS	protein_coding	chr1	145339214	145339387
chr1	145339388	145339994	NBPF20_intron_61	intron	protein_coding	chr1	145339388	145339994
chr1	145339995	145340047	NBPF20_60	CDS	protein_coding	chr1	145339995	145340047
chr1	145340048	145340765	NBPF20_intron_62	intron	protein_coding	chr1	145340048	145340765
chr1	145340766	145340825	NBPF20_61	CDS	protein_coding	chr1	145340766	145340939
chr1	145340970	145341002	NBPF20_intron_63	intron	protein_coding	chr1	145340940	145341562
chr1	145341459	145341562	NBPF20_intron_63	intron	protein_coding	chr1	145340940	145341562
chr1	145341563	145341672	NBPF20_62	CDS	protein_coding	chr1	145341563	145341672
chr1	145341673	145342385	NBPF20_intron_64	intron	protein_coding	chr1	145341673	145342385
chr1	145342386	145342559	NBPF20_63	CDS	protein_coding	chr1	145342386	145342559
chr1	145343108	145343206	NBPF20_intron_65	intron	protein_coding	chr1	145342560	145343206
chr1	145342560	145342678	NBPF20_intron_65	intron	protein_coding	chr1	145342560	145343206
chr1	145343207	145343259	NBPF20_64	CDS	protein_coding	chr1	145343207	145343259
chr1	145343260	145343967	NBPF20_intron_66	intron	protein_coding	chr1	145343260	145343967
chr1	145343968	145344141	NBPF20_65	CDS	protein_coding	chr1	145343968	145344141
chr1	145344142	145344748	NBPF20_intron_67	intron	protein_coding	chr1	145344142	145344748
chr1	145344749	145344801	NBPF20_66	CDS	protein_coding	chr1	145344749	145344801
chr1	145344802	145345519	NBPF20_intron_68	intron	protein_coding	chr1	145344802	145345519
chr1	145345520	145345693	NBPF20_67	CDS	protein_coding	chr1	145345520	145345693
chr1	145345694	145346218	NBPF20_intron_69	intron	protein_coding	chr1	145345694	145346320
chr1	145346348	145346430	NBPF20_68	CDS	protein_coding	chr1	145346321	145346430
chr1	145346431	145347143	NBPF20_intron_70	intron	protein_coding	chr1	145346431	145347143
chr1	145347144	145347317	NBPF20_69	CDS	protein_coding	chr1	145347144	145347317
chr1	145347318	145347510	NBPF20_intron_71	intron	protein_coding	chr1	145347318	145347976
chr1	145347622	145347976	NBPF20_intron_71	intron	protein_coding	chr1	145347318	145347976
chr1	145347977	145348029	NBPF20_70	CDS	protein_coding	chr1	145347977	145348029
chr1	145348030	145348737	NBPF20_intron_72	intron	protein_coding	chr1	145348030	145348737
chr1	145348738	145348911	NBPF20_71	CDS	protein_coding	chr1	145348738	145348911
chr1	145348912	145349518	NBPF20_intron_73	intron	protein_coding	chr1	145348912	145349518
chr1	145349519	145349571	NBPF20_72	CDS	protein_coding	chr1	145349519	145349571
chr1	145349572	145350289	NBPF20_intron_74	intron	protein_coding	chr1	145349572	145350289
chr1	145350290	145350463	NBPF20_73	CDS	protein_coding	chr1	145350290	145350463
chr1	145350464	145351092	NBPF20_intron_75	intron	protein_coding	chr1	145350464	145351092
chr1	145351093	145351202	NBPF20_74	CDS	protein_coding	chr1	145351093	145351202
chr1	145351203	145351915	NBPF20_intron_76	intron	protein_coding	chr1	145351203	145351915
chr1	145351916	145352089	NBPF20_75	CDS	protein_coding	chr1	145351916	145352089
chr1	145352090	145352181	NBPF20_intron_77	intron	protein_coding	chr1	145352090	145352740
chr1	145352439	145352740	NBPF20_intron_77	intron	protein_coding	chr1	145352090	145352740
chr1	145352741	145352793	NBPF20_76	CDS	protein_coding	chr1	145352741	145352793
chr1	145352794	145353501	NBPF20_intron_78	intron	protein_coding	chr1	145352794	145353501
chr1	145353502	145353675	NBPF20_77	CDS	protein_coding	chr1	145353502	145353675
chr1	145353676	145354282	NBPF20_intron_79	intron	protein_coding	chr1	145353676	145354282
chr1	145354283	145354335	NBPF20_78	CDS	protein_coding	chr1	145354283	145354335
chr1	145354336	145355053	NBPF20_intron_80	intron	protein_coding	chr1	145354336	145355053
chr1	145355054	145355227	NBPF20_79	CDS	protein_coding	chr1	145355054	145355227
chr1	145355228	145355854	NBPF20_intron_81	intron	protein_coding	chr1	145355228	145355854
chr1	145355855	145355964	NBPF20_80	CDS	protein_coding	chr1	145355855	145355964
chr1	145355965	145356385	NBPF20_intron_82	intron	protein_coding	chr1	145355965	145356677
chr1	145356490	145356677	NBPF20_intron_82	intron	protein_coding	chr1	145355965	145356677
chr1	145356678	145356851	NBPF20_81	CDS	protein_coding	chr1	145356678	145356851
chr1	145356852	145357488	NBPF20_intron_83	intron	protein_coding	chr1	145356852	145357488
chr1	145357489	145357541	NBPF20_82	CDS	protein_coding	chr1	145357489	145357541
chr1	145357542	145358249	NBPF20_intron_84	intron	protein_coding	chr1	145357542	145358249
chr1	145358250	145358423	NBPF20_83	CDS	protein_coding	chr1	145358250	145358423
chr1	145358424	145359029	NBPF20_intron_85	intron	protein_coding	chr1	145358424	145359029
chr1	145359030	145359082	NBPF20_84	CDS	protein_coding	chr1	145359030	145359082
chr1	145359083	145359800	NBPF20_intron_86	intron	protein_coding	chr1	145359083	145359800
chr1	145359801	145359974	NBPF20_85	CDS	protein_coding	chr1	145359801	145359974
chr1	145359975	145360601	NBPF20_intron_87	intron	protein_coding	chr1	145359975	145360601
chr1	145360602	145360711	NBPF20_86	CDS	protein_coding	chr1	145360602	145360711
chr1	145360712	145361424	NBPF20_intron_88	intron	protein_coding	chr1	145360712	145361424
chr1	145361425	145361598	NBPF20_87	CDS	protein_coding	chr1	145361425	145361598
chr1	145361599	145362241	NBPF20_intron_89	intron	protein_coding	chr1	145361599	145362241
chr1	145362242	145362294	NBPF20_88	CDS	protein_coding	chr1	145362242	145362294
chr1	145362295	145363002	NBPF20_intron_90	intron	protein_coding	chr1	145362295	145363002
chr1	145363003	145363176	NBPF20_89	CDS	protein_coding	chr1	145363003	145363176
chr1	145363177	145363783	NBPF20_intron_91	intron	protein_coding	chr1	145363177	145363783
chr1	145363784	145363836	NBPF20_90	CDS	protein_coding	chr1	145363784	145363836
chr1	145363837	145364554	NBPF20_intron_92	intron	protein_coding	chr1	145363837	145364554
chr1	145364555	145364728	NBPF20_91	CDS	protein_coding	chr1	145364555	145364728
chr1	145364729	145365355	NBPF20_intron_93	intron	protein_coding	chr1	145364729	145365355
chr1	145365356	145365465	NBPF20_92	CDS	protein_coding	chr1	145365356	145365465
chr1	145365466	145366178	NBPF20_intron_94	intron	protein_coding	chr1	145365466	145366178
chr1	145366179	145366308	NBPF20_93	CDS	protein_coding	chr1	145366179	145366352
chr1	145366815	145367001	NBPF20_intron_95	intron	protein_coding	chr1	145366353	145367001
chr1	145367055	145367762	NBPF20_intron_96	intron	protein_coding	chr1	145367055	145367762
chr1	145367937	145368543	NBPF20_intron_97	intron	protein_coding	chr1	145367937	145368543
chr1	145368597	145369314	NBPF20_intron_98	intron	protein_coding	chr1	145368597	145369314
chr1	145369315	145369488	NBPF20_97	CDS	protein_coding	chr1	145369315	145369488
chr1	145369489	145370115	NBPF20_intron_99	intron	protein_coding	chr1	145369489	145370115
chr1	145370116	145370225	NBPF20_98	CDS	protein_coding	chr1	145370116	145370225
chr1	145370226	145370938	NBPF20_intron_100	intron	protein_coding	chr1	145370226	145370938
chr1	145370939	145371112	NBPF20_99	CDS	protein_coding	chr1	145370939	145371112
chr1	145371113	145371749	NBPF20_intron_101	intron	protein_coding	chr1	145371113	145371749
chr1	145371803	145371835	NBPF20_intron_102	intron	protein_coding	chr1	145371803	145372510
chr1	145372086	145372120	NBPF20_intron_102	intron	protein_coding	chr1	145371803	145372510
chr1	145372685	145373291	NBPF20_intron_103	intron	protein_coding	chr1	145372685	145373291
chr1	145373292	145373344	NBPF20_102	CDS	protein_coding	chr1	145373292	145373344
chr1	145373345	145374062	NBPF20_intron_104	intron	protein_coding	chr1	145373345	145374062
chr1	145374063	145374236	NBPF20_103	CDS	protein_coding	chr1	145374063	145374236
chr1	145374237	145374863	NBPF20_intron_105	intron	protein_coding	chr1	145374237	145374863
chr1	145374864	145374973	NBPF20_104	CDS	protein_coding	chr1	145374864	145374973
chr1	145374974	145375686	NBPF20_intron_106	intron	protein_coding	chr1	145374974	145375686
chr1	145375687	145375860	NBPF20_105	CDS	protein_coding	chr1	145375687	145375860
chr1	145375861	145376503	NBPF20_intron_107	intron	protein_coding	chr1	145375861	145376503
chr1	145376557	145377264	NBPF20_intron_108	intron	protein_coding	chr1	145376557	145377264
chr1	145377439	145377472	NBPF20_intron_109	intron	protein_coding	chr1	145377439	145378041
chr1	145378543	145378812	NBPF20_intron_110	intron	protein_coding	chr1	145378095	145378812
chr1	145378813	145378986	NBPF20_109	CDS	protein_coding	chr1	145378813	145378986
chr1	145378987	145379615	NBPF20_intron_111	intron	protein_coding	chr1	145378987	145379615
chr1	145379726	145380438	NBPF20_intron_112	intron	protein_coding	chr1	145379726	145380438
chr1	145380439	145380612	NBPF20_111	CDS	protein_coding	chr1	145380439	145380612
chr1	145380613	145381255	NBPF20_intron_113	intron	protein_coding	chr1	145380613	145381255
chr1	145381309	145382016	NBPF20_intron_114	intron	protein_coding	chr1	145381309	145382016
chr1	145382191	145382797	NBPF20_intron_115	intron	protein_coding	chr1	145382191	145382797
chr1	145382798	145382850	NBPF20_114	CDS	protein_coding	chr1	145382798	145382850
chr1	145382851	145383568	NBPF20_intron_116	intron	protein_coding	chr1	145382851	145383568
chr1	145383569	145383742	NBPF20_115	CDS	protein_coding	chr1	145383569	145383742
chr1	145383743	145384369	NBPF20_intron_117	intron	protein_coding	chr1	145383743	145384369
chr1	145384480	145385192	NBPF20_intron_118	intron	protein_coding	chr1	145384480	145385192
chr1	145385193	145385366	NBPF20_UTR_3	three_prime_UTR	protein_coding	chr1	145385193	145385366
chr1	145385367	145386011	NBPF20_intron_119	intron	protein_coding	chr1	145385367	145386011
chr1	145386065	145386772	NBPF20_intron_120	intron	protein_coding	chr1	145386065	145386772
chr1	145386947	145387545	NBPF20_intron_121	intron	protein_coding	chr1	145386947	145387545
chr1	145387599	145388316	NBPF20_intron_122	intron	protein_coding	chr1	145387599	145388316
chr1	145388317	145388466	NBPF20_UTR_7	three_prime_UTR	protein_coding	chr1	145388317	145388466
chr1	145388466	145388490	NBPF20_117	CDS	protein_coding	chr1	145388466	145388490
chr1	145388491	145388668	NBPF20_intron_123	intron	protein_coding	chr1	145388491	145389119
chr1	145388753	145389080	NBPF20_intron_123	intron	protein_coding	chr1	145388491	145389119
chr1	145389230	145389942	NBPF20_intron_124	intron	protein_coding	chr1	145389230	145389942
chr1	145389943	145390116	NBPF20_119	CDS	protein_coding	chr1	145389943	145390116
chr1	145390117	145390214	NBPF20_intron_125	intron	protein_coding	chr1	145390117	145390767
chr1	145390611	145390767	NBPF20_intron_125	intron	protein_coding	chr1	145390117	145390767
chr1	145390821	145391528	NBPF20_intron_126	intron	protein_coding	chr1	145390821	145391528
chr1	145392045	145392227	NBPF20_intron_127	intron	protein_coding	chr1	145391703	145392301
chr1	145392276	145392301	NBPF20_intron_127	intron	protein_coding	chr1	145391703	145392301
chr1	145391703	145391899	NBPF20_intron_127	intron	protein_coding	chr1	145391703	145392301
chr1	145392355	145392412	NBPF20_intron_128	intron	protein_coding	chr1	145392355	145393072
chr1	146993096	146993597	NBPF12_intron_34	intron	protein_coding	chr1	146992885	146993597
chr1	146993598	146993637	NBPF12_25	CDS	protein_coding	chr1	146993598	146993707
chr1	146993708	146993919	NBPF12_intron_35	intron	protein_coding	chr1	146993708	146994330
chr1	148536866	148537009	NBPF14_intron_5	intron	protein_coding	chr1	148536397	148537009
chr1	148537120	148537832	NBPF14_intron_6	intron	protein_coding	chr1	148537120	148537832
chr1	148538061	148538207	NBPF14_intron_7	intron	protein_coding	chr1	148538007	148538647
chr1	148538263	148538647	NBPF14_intron_7	intron	protein_coding	chr1	148538007	148538647
chr1	148538648	148538700	NBPF14_7	CDS	protein_coding	chr1	148538648	148538700
chr1	148538701	148539163	NBPF14_intron_8	intron	protein_coding	chr1	148538701	148539408
chr1	148539583	148540177	NBPF14_intron_9	intron	protein_coding	chr1	148539583	148540177
chr1	148540178	148540230	NBPF14_9	CDS	protein_coding	chr1	148540178	148540230
chr1	148540231	148540948	NBPF14_intron_10	intron	protein_coding	chr1	148540231	148540948
chr1	148540949	148541122	NBPF14_10	CDS	protein_coding	chr1	148540949	148541122
chr1	148541123	148541702	NBPF14_intron_11	intron	protein_coding	chr1	148541123	148541729
chr1	148543091	148543119	NBPF14_intron_13	intron	protein_coding	chr1	148542727	148543361
chr1	148543164	148543361	NBPF14_intron_13	intron	protein_coding	chr1	148542727	148543361
chr1	148543362	148543414	NBPF14_13	CDS	protein_coding	chr1	148543362	148543414
chr1	148543415	148543648	NBPF14_intron_14	intron	protein_coding	chr1	148543415	148544122
chr1	148543700	148543940	NBPF14_intron_14	intron	protein_coding	chr1	148543415	148544122
chr1	148543971	148544122	NBPF14_intron_14	intron	protein_coding	chr1	148543415	148544122
chr1	148544297	148544358	NBPF14_intron_15	intron	protein_coding	chr1	148544297	148544891
chr1	148544422	148544891	NBPF14_intron_15	intron	protein_coding	chr1	148544297	148544891
chr1	148544892	148544944	NBPF14_15	CDS	protein_coding	chr1	148544892	148544944
chr1	148544945	148545662	NBPF14_intron_16	intron	protein_coding	chr1	148544945	148545662
chr1	148545663	148545836	NBPF14_16	CDS	protein_coding	chr1	148545663	148545836
chr1	148545837	148546443	NBPF14_intron_17	intron	protein_coding	chr1	148545837	148546443
chr1	148546554	148547266	NBPF14_intron_18	intron	protein_coding	chr1	148546554	148547266
chr1	148547635	148548069	NBPF14_intron_19	intron	protein_coding	chr1	148547441	148548069
chr1	148548070	148548122	NBPF14_19	CDS	protein_coding	chr1	148548070	148548122
chr1	148548123	148548283	NBPF14_intron_20	intron	protein_coding	chr1	148548123	148548830
chr1	148549005	148549599	NBPF14_intron_21	intron	protein_coding	chr1	148549005	148549599
chr1	148549600	148549652	NBPF14_21	CDS	protein_coding	chr1	148549600	148549652
chr1	148549653	148549756	NBPF14_intron_22	intron	protein_coding	chr1	148549653	148550370
chr1	148550488	148550544	NBPF14_22	CDS	protein_coding	chr1	148550371	148550544
chr1	148550545	148550577	NBPF14_intron_23	intron	protein_coding	chr1	148550545	148551151
chr1	148550828	148550926	NBPF14_intron_23	intron	protein_coding	chr1	148550545	148551151
chr1	148550979	148551151	NBPF14_intron_23	intron	protein_coding	chr1	148550545	148551151
chr1	148551262	148551378	NBPF14_intron_24	intron	protein_coding	chr1	148551262	148551974
chr1	148552343	148552777	NBPF14_intron_25	intron	protein_coding	chr1	148552149	148552777
chr1	148552778	148552830	NBPF14_UTR_4	three_prime_UTR	protein_coding	chr1	148552778	148552830
chr1	148552831	148553415	NBPF14_intron_26	intron	protein_coding	chr1	148552831	148553538
chr1	148553450	148553538	NBPF14_intron_26	intron	protein_coding	chr1	148552831	148553538
chr1	148553713	148554307	NBPF14_intron_27	intron	protein_coding	chr1	148553713	148554307
chr1	148554308	148554360	NBPF14_24	CDS	protein_coding	chr1	148554308	148554360
chr1	148554361	148554407	NBPF14_intron_28	intron	protein_coding	chr1	148554361	148555078
chr1	148555128	148555252	NBPF14_25	CDS	protein_coding	chr1	148555079	148555252
chr1	148555253	148555279	NBPF14_intron_29	intron	protein_coding	chr1	148555253	148555865
chr1	148555303	148555865	NBPF14_intron_29	intron	protein_coding	chr1	148555253	148555865
chr1	148555976	148556268	NBPF14_intron_30	intron	protein_coding	chr1	148555976	148556688
chr1	148556417	148556579	NBPF14_intron_30	intron	protein_coding	chr1	148555976	148556688
chr1	148558425	148558855	NBPF14_intron_33	intron	protein_coding	chr1	148558425	148559019
chr1	148560429	148560582	NBPF14_intron_35	intron	protein_coding	chr1	148559966	148560582
chr1	148560693	148561052	NBPF14_intron_36	intron	protein_coding	chr1	148560693	148561405
chr1	148561221	148561254	NBPF14_intron_36	intron	protein_coding	chr1	148560693	148561405
chr1	148562124	148562156	NBPF14_intron_37	intron	protein_coding	chr1	148561580	148562234
chr1	148562405	148562995	NBPF14_intron_38	intron	protein_coding	chr1	148562288	148562995
chr1	148563170	148563764	NBPF14_intron_39	intron	protein_coding	chr1	148563170	148563764
chr1	148563818	148564087	NBPF14_intron_40	intron	protein_coding	chr1	148563818	148564537
chr1	148564501	148564537	NBPF14_intron_40	intron	protein_coding	chr1	148563818	148564537
chr1	148564538	148564711	NBPF14_37	CDS	protein_coding	chr1	148564538	148564711
chr1	148564712	148565318	NBPF14_intron_41	intron	protein_coding	chr1	148564712	148565318
chr1	148565429	148565545	NBPF14_intron_42	intron	protein_coding	chr1	148565429	148566141
chr1	148567101	148567282	NBPF14_intron_44	intron	protein_coding	chr1	148567004	148567711
chr1	148567921	148568480	NBPF14_intron_45	intron	protein_coding	chr1	148567886	148568480
chr1	148569681	148570040	NBPF14_intron_47	intron	protein_coding	chr1	148569428	148570040
chr1	148570151	148570308	NBPF14_intron_48	intron	protein_coding	chr1	148570151	148570863
chr1	148571406	148571680	NBPF14_intron_49	intron	protein_coding	chr1	148571038	148571680
chr1	148571681	148571733	NBPF14_46	CDS	protein_coding	chr1	148571681	148571733
chr1	148571734	148572201	NBPF14_intron_50	intron	protein_coding	chr1	148571734	148572441
chr1	148573003	148573228	NBPF14_intron_51	intron	protein_coding	chr1	148572616	148573228
chr1	148573339	148573698	NBPF14_intron_52	intron	protein_coding	chr1	148573339	148574051
chr1	148574847	148574876	NBPF14_intron_53	intron	protein_coding	chr1	148574226	148574876
chr1	148574877	148574929	NBPF14_50	CDS	protein_coding	chr1	148574877	148574929
chr1	148574930	148575637	NBPF14_intron_54	intron	protein_coding	chr1	148574930	148575637
chr1	149488449	149488903	NBPF19_intron_16	intron	protein_coding	chr1	149488186	149488903
chr1	149488904	149488956	NBPF19_UTR_11	three_prime_UTR	protein_coding	chr1	149488904	149488956
chr1	149488957	149489559	NBPF19_intron_17	intron	protein_coding	chr1	149488957	149489559
chr1	149489560	149489733	NBPF19_12	CDS	protein_coding	chr1	149489560	149489733
chr1	149489734	149490441	NBPF19_intron_18	intron	protein_coding	chr1	149489734	149490441
chr1	149490442	149490494	NBPF19_13	CDS	protein_coding	chr1	149490442	149490494
chr1	149490495	149490797	NBPF19_intron_19	intron	protein_coding	chr1	149490495	149491137
chr1	149491192	149491311	NBPF19_14	CDS	protein_coding	chr1	149491138	149491311
chr1	149491312	149492024	NBPF19_intron_20	intron	protein_coding	chr1	149491312	149492024
chr1	149492025	149492134	NBPF19_15	CDS	protein_coding	chr1	149492025	149492134
chr1	149492135	149492235	NBPF19_intron_21	intron	protein_coding	chr1	149492135	149492766
chr1	149492345	149492532	NBPF19_intron_21	intron	protein_coding	chr1	149492135	149492766
chr1	149492711	149492766	NBPF19_intron_21	intron	protein_coding	chr1	149492135	149492766
chr1	149493558	149493658	NBPF19_intron_22	intron	protein_coding	chr1	149492941	149493658
chr1	149493659	149493711	NBPF19_UTR_13	three_prime_UTR	protein_coding	chr1	149493659	149493711
chr1	149493712	149493840	NBPF19_intron_23	intron	protein_coding	chr1	149493712	149494316
chr1	149494210	149494247	NBPF19_intron_23	intron	protein_coding	chr1	149493712	149494316
chr1	149494375	149494490	NBPF19_17	CDS	protein_coding	chr1	149494317	149494490
chr1	149494491	149495198	NBPF19_intron_24	intron	protein_coding	chr1	149494491	149495198
chr1	149495199	149495250	NBPF19_18	CDS	protein_coding	chr1	149495199	149495251
chr1	149495330	149495694	NBPF19_intron_25	intron	protein_coding	chr1	149495252	149495900
chr1	149495860	149495900	NBPF19_intron_25	intron	protein_coding	chr1	149495252	149495900
chr1	149495901	149496074	NBPF19_19	CDS	protein_coding	chr1	149495901	149496074
chr1	149496075	149496787	NBPF19_intron_26	intron	protein_coding	chr1	149496075	149496787
chr1	149496788	149496897	NBPF19_20	CDS	protein_coding	chr1	149496788	149496897
chr1	149496898	149497230	NBPF19_intron_27	intron	protein_coding	chr1	149496898	149497523
chr1	149497410	149497456	NBPF19_intron_27	intron	protein_coding	chr1	149496898	149497523
chr1	149497589	149497651	NBPF19_21	CDS	protein_coding	chr1	149497524	149497697
chr1	149497698	149498387	NBPF19_intron_28	intron	protein_coding	chr1	149497698	149498415
chr1	149498416	149498468	NBPF19_22	CDS	protein_coding	chr1	149498416	149498468
chr1	149498469	149499071	NBPF19_intron_29	intron	protein_coding	chr1	149498469	149499071
chr1	149499072	149499245	NBPF19_23	CDS	protein_coding	chr1	149499072	149499245
chr1	149499246	149499953	NBPF19_intron_30	intron	protein_coding	chr1	149499246	149499953
chr1	149499954	149500006	NBPF19_24	CDS	protein_coding	chr1	149499954	149500006
chr1	149500007	149500454	NBPF19_intron_31	intron	protein_coding	chr1	149500007	149500655
chr1	149500656	149500829	NBPF19_25	CDS	protein_coding	chr1	149500656	149500833
chr1	149500834	149501542	NBPF19_intron_32	intron	protein_coding	chr1	149500834	149501542
chr1	149501543	149501652	NBPF19_26	CDS	protein_coding	chr1	149501543	149501652
chr1	149501653	149501819	NBPF19_intron_33	intron	protein_coding	chr1	149501653	149502284
chr1	149501847	149502284	NBPF19_intron_33	intron	protein_coding	chr1	149501653	149502284
chr1	149502285	149502458	NBPF19_27	CDS	protein_coding	chr1	149502285	149502458
chr1	149502459	149502691	NBPF19_intron_34	intron	protein_coding	chr1	149502459	149503176
chr1	149502719	149503176	NBPF19_intron_34	intron	protein_coding	chr1	149502459	149503176
chr1	149503177	149503229	NBPF19_28	CDS	protein_coding	chr1	149503177	149503229
chr1	149503230	149503832	NBPF19_intron_35	intron	protein_coding	chr1	149503230	149503832
chr1	149503833	149504006	NBPF19_29	CDS	protein_coding	chr1	149503833	149504006
chr1	149504007	149504714	NBPF19_intron_36	intron	protein_coding	chr1	149504007	149504714
chr1	149504715	149504765	NBPF19_30	CDS	protein_coding	chr1	149504715	149504765
chr1	149505393	149505416	NBPF19_intron_37	intron	protein_coding	chr1	149504768	149505416
chr1	149504768	149505240	NBPF19_intron_37	intron	protein_coding	chr1	149504768	149505416
chr1	149505417	149505590	NBPF19_31	CDS	protein_coding	chr1	149505417	149505590
chr1	149505591	149506303	NBPF19_intron_38	intron	protein_coding	chr1	149505591	149506303
chr1	149506304	149506413	NBPF19_32	CDS	protein_coding	chr1	149506304	149506413
chr1	149506414	149507045	NBPF19_intron_39	intron	protein_coding	chr1	149506414	149507045
chr1	149507046	149507219	NBPF19_33	CDS	protein_coding	chr1	149507046	149507219
chr1	149507220	149507907	NBPF19_intron_40	intron	protein_coding	chr1	149507220	149507937
chr1	149507938	149507990	NBPF19_34	CDS	protein_coding	chr1	149507938	149507990
chr1	149507991	149508593	NBPF19_intron_41	intron	protein_coding	chr1	149507991	149508593
chr1	149508594	149508767	NBPF19_35	CDS	protein_coding	chr1	149508594	149508767
chr1	149508768	149509012	NBPF19_intron_42	intron	protein_coding	chr1	149508768	149509475
chr1	149509039	149509475	NBPF19_intron_42	intron	protein_coding	chr1	149508768	149509475
chr1	149509476	149509528	NBPF19_36	CDS	protein_coding	chr1	149509476	149509528
chr1	149509529	149509684	NBPF19_intron_43	intron	protein_coding	chr1	149509529	149510177
chr1	149509898	149509939	NBPF19_intron_43	intron	protein_coding	chr1	149509529	149510177
chr1	149510352	149511064	NBPF19_intron_44	intron	protein_coding	chr1	149510352	149511064
chr1	149511065	149511174	NBPF19_UTR_16	three_prime_UTR	protein_coding	chr1	149511065	149511174
chr1	149511175	149511291	NBPF19_intron_45	intron	protein_coding	chr1	149511175	149511806
chr1	149511387	149511806	NBPF19_intron_45	intron	protein_coding	chr1	149511175	149511806
chr1	149511807	149511849	NBPF19_UTR_17	three_prime_UTR	protein_coding	chr1	149511807	149511980
chr1	149512651	149512698	NBPF19_intron_46	intron	protein_coding	chr1	149511981	149512698
chr1	149512699	149512751	NBPF19_UTR_18	three_prime_UTR	protein_coding	chr1	149512699	149512751
chr1	149512752	149513354	NBPF19_intron_47	intron	protein_coding	chr1	149512752	149513354
chr1	149513355	149513528	NBPF19_UTR_19	three_prime_UTR	protein_coding	chr1	149513355	149513528
chr1	149513529	149514236	NBPF19_intron_48	intron	protein_coding	chr1	149513529	149514236
chr1	149514237	149514289	NBPF19_37	CDS	protein_coding	chr1	149514237	149514289
chr1	149514290	149514429	NBPF19_intron_49	intron	protein_coding	chr1	149514290	149514934
chr1	149515074	149515108	NBPF19_38	CDS	protein_coding	chr1	149514935	149515108
chr1	149515109	149515476	NBPF19_intron_50	intron	protein_coding	chr1	149515109	149515820
chr1	149515658	149515768	NBPF19_intron_50	intron	protein_coding	chr1	149515109	149515820
chr1	149515903	149515930	NBPF19_39	CDS	protein_coding	chr1	149515821	149515930
chr1	149516689	149516736	NBPF19_40	CDS	protein_coding	chr1	149516563	149516736
chr1	149516737	149516934	NBPF19_intron_52	intron	protein_coding	chr1	149516737	149517454
chr1	149516968	149517005	NBPF19_intron_52	intron	protein_coding	chr1	149516737	149517454
chr1	149517026	149517454	NBPF19_intron_52	intron	protein_coding	chr1	149516737	149517454
chr1	149517455	149517507	NBPF19_41	CDS	protein_coding	chr1	149517455	149517507
chr1	149517508	149518108	NBPF19_intron_53	intron	protein_coding	chr1	149517508	149518108
chr1	149518109	149518282	NBPF19_UTR_20	three_prime_UTR	protein_coding	chr1	149518109	149518282
chr1	149518283	149518953	NBPF19_intron_54	intron	protein_coding	chr1	149518283	149518990
chr1	149519138	149519181	NBPF19_intron_55	intron	protein_coding	chr1	149519044	149519686
chr1	149519575	149519664	NBPF19_intron_55	intron	protein_coding	chr1	149519044	149519686
chr1	149519738	149519860	NBPF19_UTR_22	three_prime_UTR	protein_coding	chr1	149519687	149519860
chr1	149519861	149520204	NBPF19_intron_56	intron	protein_coding	chr1	149519861	149520573
chr1	149520270	149520573	NBPF19_intron_56	intron	protein_coding	chr1	149519861	149520573
chr1	149520574	149520683	NBPF19_UTR_23	three_prime_UTR	protein_coding	chr1	149520574	149520683
chr1	149521492	149521733	NBPF19_intron_58	intron	protein_coding	chr1	149521492	149522209
chr1	149521766	149522209	NBPF19_intron_58	intron	protein_coding	chr1	149521492	149522209
chr1	149522210	149522262	NBPF19_UTR_25	three_prime_UTR	protein_coding	chr1	149522210	149522262
chr1	149522263	149522863	NBPF19_intron_59	intron	protein_coding	chr1	149522263	149522863
chr1	149522864	149523037	NBPF19_UTR_26	three_prime_UTR	protein_coding	chr1	149522864	149523037
chr1	149523038	149523291	NBPF19_intron_60	intron	protein_coding	chr1	149523038	149523745
chr1	149523407	149523745	NBPF19_intron_60	intron	protein_coding	chr1	149523038	149523745
chr1	149523746	149523791	NBPF19_UTR_27	three_prime_UTR	protein_coding	chr1	149523746	149523798
chr1	149523833	149524125	NBPF19_intron_61	intron	protein_coding	chr1	149523799	149524443
chr1	149524149	149524261	NBPF19_intron_61	intron	protein_coding	chr1	149523799	149524443
chr1	149524285	149524443	NBPF19_intron_61	intron	protein_coding	chr1	149523799	149524443
chr1	149524444	149524617	NBPF19_UTR_28	three_prime_UTR	protein_coding	chr1	149524444	149524617
chr1	149524618	149525330	NBPF19_intron_62	intron	protein_coding	chr1	149524618	149525330
chr1	149525331	149525440	NBPF19_42	CDS	protein_coding	chr1	149525331	149525440
chr1	149525565	149525935	NBPF19_intron_63	intron	protein_coding	chr1	149525441	149526068
chr1	149526026	149526068	NBPF19_intron_63	intron	protein_coding	chr1	149525441	149526068
chr1	149526069	149526242	NBPF19_43	CDS	protein_coding	chr1	149526069	149526242
chr1	149526243	149526447	NBPF19_intron_64	intron	protein_coding	chr1	149526243	149526960
chr1	149526575	149526762	NBPF19_intron_64	intron	protein_coding	chr1	149526243	149526960
chr1	149527865	149528494	NBPF19_intron_66	intron	protein_coding	chr1	149527787	149528494
chr1	149528495	149528547	NBPF19_UTR_29	three_prime_UTR	protein_coding	chr1	149528495	149528547
chr1	149528548	149528609	NBPF19_intron_67	intron	protein_coding	chr1	149528548	149529172
chr1	149529313	149529346	NBPF19_UTR_30	three_prime_UTR	protein_coding	chr1	149529173	149529346
chr1	149529347	149530059	NBPF19_intron_68	intron	protein_coding	chr1	149529347	149530059
chr1	149530170	149530797	NBPF19_intron_69	intron	protein_coding	chr1	149530170	149530797
chr1	149530798	149530971	NBPF19_UTR_32	three_prime_UTR	protein_coding	chr1	149530798	149530971
chr1	149530972	149531689	NBPF19_intron_70	intron	protein_coding	chr1	149530972	149531689
chr1	149531690	149531742	NBPF19_UTR_33	three_prime_UTR	protein_coding	chr1	149531690	149531742
chr1	149531743	149532343	NBPF19_intron_71	intron	protein_coding	chr1	149531743	149532343
chr1	149532344	149532517	NBPF19_46	CDS	protein_coding	chr1	149532344	149532517
chr1	149532518	149533225	NBPF19_intron_72	intron	protein_coding	chr1	149532518	149533225
chr1	149533226	149533278	NBPF19_47	CDS	protein_coding	chr1	149533226	149533278
chr1	149533308	149533720	NBPF19_intron_73	intron	protein_coding	chr1	149533279	149533923
chr1	149533745	149533923	NBPF19_intron_73	intron	protein_coding	chr1	149533279	149533923
chr1	149533924	149534097	NBPF19_48	CDS	protein_coding	chr1	149533924	149534097
chr1	149534098	149534810	NBPF19_intron_74	intron	protein_coding	chr1	149534098	149534810
chr1	149534811	149534920	NBPF19_49	CDS	protein_coding	chr1	149534811	149534920
chr1	149534921	149534971	NBPF19_intron_75	intron	protein_coding	chr1	149534921	149535552
chr1	149535468	149535552	NBPF19_intron_75	intron	protein_coding	chr1	149534921	149535552
chr1	149535553	149535726	NBPF19_UTR_34	three_prime_UTR	protein_coding	chr1	149535553	149535726
chr1	149535727	149536444	NBPF19_intron_76	intron	protein_coding	chr1	149535727	149536444
chr1	149536445	149536497	NBPF19_UTR_35	three_prime_UTR	protein_coding	chr1	149536445	149536497
chr1	149536498	149537098	NBPF19_intron_77	intron	protein_coding	chr1	149536498	149537098
chr1	149537099	149537272	NBPF19_UTR_36	three_prime_UTR	protein_coding	chr1	149537099	149537272
chr1	149537273	149537980	NBPF19_intron_78	intron	protein_coding	chr1	149537273	149537980
chr1	149538088	149538147	NBPF19_intron_79	intron	protein_coding	chr1	149538034	149538674
chr1	149538596	149538674	NBPF19_intron_79	intron	protein_coding	chr1	149538034	149538674
chr1	149538675	149538848	NBPF19_51	CDS	protein_coding	chr1	149538675	149538848
chr1	149538849	149539561	NBPF19_intron_80	intron	protein_coding	chr1	149538849	149539561
chr1	149539562	149539671	NBPF19_52	CDS	protein_coding	chr1	149539562	149539671
chr1	149539672	149539701	NBPF19_intron_81	intron	protein_coding	chr1	149539672	149540299
chr1	149539799	149539981	NBPF19_intron_81	intron	protein_coding	chr1	149539672	149540299
chr1	149540033	149540299	NBPF19_intron_81	intron	protein_coding	chr1	149539672	149540299
chr1	149540300	149540473	NBPF19_53	CDS	protein_coding	chr1	149540300	149540473
chr1	149540474	149541191	NBPF19_intron_82	intron	protein_coding	chr1	149540474	149541191
chr1	149541192	149541244	NBPF19_54	CDS	protein_coding	chr1	149541192	149541244
chr1	149541245	149541851	NBPF19_intron_83	intron	protein_coding	chr1	149541245	149541851
chr1	149541914	149542025	NBPF19_55	CDS	protein_coding	chr1	149541852	149542025
chr1	149542026	149542500	NBPF19_intron_84	intron	protein_coding	chr1	149542026	149542733
chr1	149542554	149542733	NBPF19_intron_84	intron	protein_coding	chr1	149542026	149542733
chr1	149542734	149542786	NBPF19_56	CDS	protein_coding	chr1	149542734	149542786
chr1	149542787	149543051	NBPF19_intron_85	intron	protein_coding	chr1	149542787	149543411
chr1	149543459	149543585	NBPF19_57	CDS	protein_coding	chr1	149543412	149543585
chr1	149543586	149544298	NBPF19_intron_86	intron	protein_coding	chr1	149543586	149544298
chr1	149544299	149544408	NBPF19_58	CDS	protein_coding	chr1	149544299	149544408
chr1	149544409	149545036	NBPF19_intron_87	intron	protein_coding	chr1	149544409	149545036
chr1	149545037	149545210	NBPF19_59	CDS	protein_coding	chr1	149545037	149545210
chr1	149545211	149545839	NBPF19_intron_88	intron	protein_coding	chr1	149545211	149545928
chr1	149545867	149545928	NBPF19_intron_88	intron	protein_coding	chr1	149545211	149545928
chr1	149545982	149546588	NBPF19_intron_89	intron	protein_coding	chr1	149545982	149546588
chr1	149546667	149546762	NBPF19_61	CDS	protein_coding	chr1	149546589	149546762
chr1	149546763	149547470	NBPF19_intron_90	intron	protein_coding	chr1	149546763	149547470
chr1	149547471	149547523	NBPF19_62	CDS	protein_coding	chr1	149547471	149547523
chr1	149547524	149547757	NBPF19_intron_91	intron	protein_coding	chr1	149547524	149548148
chr1	149548095	149548148	NBPF19_intron_91	intron	protein_coding	chr1	149547524	149548148
chr1	149548149	149548322	NBPF19_63	CDS	protein_coding	chr1	149548149	149548322
chr1	149548323	149549035	NBPF19_intron_92	intron	protein_coding	chr1	149548323	149549035
chr1	149549036	149549145	NBPF19_64	CDS	protein_coding	chr1	149549036	149549145
chr1	149549146	149549341	NBPF19_intron_93	intron	protein_coding	chr1	149549146	149549773
chr1	149549429	149549533	NBPF19_intron_93	intron	protein_coding	chr1	149549146	149549773
chr1	149549774	149549947	NBPF19_65	CDS	protein_coding	chr1	149549774	149549947
chr1	149549948	149550573	NBPF19_intron_94	intron	protein_coding	chr1	149549948	149550665
chr1	149550614	149550665	NBPF19_intron_94	intron	protein_coding	chr1	149549948	149550665
chr1	149550666	149550718	NBPF19_66	CDS	protein_coding	chr1	149550666	149550718
chr1	149550719	149551321	NBPF19_intron_95	intron	protein_coding	chr1	149550719	149551325
chr1	149551410	149551499	NBPF19_67	CDS	protein_coding	chr1	149551326	149551499
chr1	149551500	149551944	NBPF19_intron_96	intron	protein_coding	chr1	149551500	149552207
chr1	149552016	149552207	NBPF19_intron_96	intron	protein_coding	chr1	149551500	149552207
chr1	149552208	149552260	NBPF19_UTR_37	three_prime_UTR	protein_coding	chr1	149552208	149552260
chr1	149552261	149552429	NBPF19_intron_97	intron	protein_coding	chr1	149552261	149552885
chr1	149552908	149553059	NBPF19_UTR_38	three_prime_UTR	protein_coding	chr1	149552886	149553059
chr1	149553060	149553772	NBPF19_intron_98	intron	protein_coding	chr1	149553060	149553772
chr1	149553773	149553857	NBPF19_UTR_39	three_prime_UTR	protein_coding	chr1	149553773	149553882
chr1	149832659	149832684	HIST2H4A_UTR_1	five_prime_UTR	protein_coding	chr1	149832659	149832684
chr1	149832684	149832996	HIST2H4A_1	CDS	protein_coding	chr1	149832684	149832996
chr1	149832996	149833241	HIST2H4A_UTR_2	three_prime_UTR	protein_coding	chr1	149832996	149833241
chr1	149839538	149840746	HIST2H3C_UTR_1	three_prime_UTR	protein_coding	chr1	149839538	149840746
chr1	149840746	149841157	HIST2H3C_1	CDS	protein_coding	chr1	149840746	149841157
chr1	149841157	149841192	HIST2H3C_UTR_2	five_prime_UTR	protein_coding	chr1	149841157	149841193
chr1	149842188	149842305	HIST2H2AA3_UTR_1	three_prime_UTR	protein_coding	chr1	149842188	149842305
chr1	149842305	149842698	HIST2H2AA3_1	CDS	protein_coding	chr1	149842305	149842698
chr1	149842698	149842736	HIST2H2AA3_UTR_2	five_prime_UTR	protein_coding	chr1	149842698	149842736
chr1	149851075	149851113	HIST2H2AA4_UTR_1	five_prime_UTR	protein_coding	chr1	149851061	149851113
chr1	149851113	149851506	HIST2H2AA4_1	CDS	protein_coding	chr1	149851113	149851506
chr1	149851506	149851623	HIST2H2AA4_UTR_2	three_prime_UTR	protein_coding	chr1	149851506	149851624
chr1	149852619	149852654	HIST2H3A_UTR_1	five_prime_UTR	protein_coding	chr1	149852619	149852654
chr1	149852654	149853065	HIST2H3A_1	CDS	protein_coding	chr1	149852654	149853065
chr1	149853065	149854273	HIST2H3A_UTR_2	three_prime_UTR	protein_coding	chr1	149853065	149854274
chr1	149860574	149860819	HIST2H4B_UTR_1	three_prime_UTR	protein_coding	chr1	149860078	149860819
chr1	149860819	149861131	HIST2H4B_1	CDS	protein_coding	chr1	149860819	149861131
chr1	150719005	150719161	HORMAD1_intron_13	intron	protein_coding	chr1	150717283	150719471
chr1	150719189	150719283	HORMAD1_intron_13	intron	protein_coding	chr1	150717283	150719471
chr1	155213418	155213482	MTX1_intron_7	intron	protein_coding	chr1	155213392	155213482
chr1	155213483	155213698	MTX1_9	CDS	protein_coding	chr1	155213483	155213698
chr1	155213825	155214217	GBAP1_1	exon	transcribed_unprocessed_pseudogene	chr1	155213824	155214473
chr1	155234045	155234109	MTX1P1_intron_6	intron	unprocessed_pseudogene	chr1	155234019	155234109
chr1	155234110	155234325	MTX1P1_7	exon	unprocessed_pseudogene	chr1	155234110	155234325
chr1	155234452	155234844	GBA_UTR_1	three_prime_UTR	protein_coding	chr1	155234452	155234994
chr1	156558644	156559011	IQGAP3_intron_27	intron	protein_coding	chr1	156556694	156560932
chr1	161448297	161448351	AL592295.3_intron_4	intron	lincRNA	chr1	161428020	161470468
chr1	161455678	161455732	AL592295.3_intron_4	intron	lincRNA	chr1	161428020	161470468
chr1	161463088	161463142	AL592295.3_intron_4	intron	lincRNA	chr1	161428020	161470468
chr1	161469269	161470468	AL592295.3_intron_4	intron	lincRNA	chr1	161428020	161470468
chr1	161470469	161470523	AL592295.3_5	exon	lincRNA	chr1	161470469	161470523
chr1	162082978	162083191	NOS1AP_intron_1	intron	protein_coding	chr1	162070283	162154403
chr1	169190799	169190898	NME7_intron_2	intron	protein_coding	chr1	169169555	169230716
chr1	169190953	169190995	NME7_intron_2	intron	protein_coding	chr1	169169555	169230716
chr1	180323918	180324132	ACBD6_intron_8	intron	protein_coding	chr1	180314723	180397514
chr1	197531879	197532095	DENND1B_intron_3	intron	protein_coding	chr1	197512954	197539962
chr1	197532672	197532929	DENND1B_intron_3	intron	protein_coding	chr1	197512954	197539962
chr1	197533152	197533516	DENND1B_intron_3	intron	protein_coding	chr1	197512954	197539962
chr1	197533551	197533747	DENND1B_intron_3	intron	protein_coding	chr1	197512954	197539962
chr1	197533793	197533843	DENND1B_intron_3	intron	protein_coding	chr1	197512954	197539962
chr1	207527130	207527163	CR1_intron_7	intron	protein_coding	chr1	207527124	207528714
chr1	207527218	207528714	CR1_intron_7	intron	protein_coding	chr1	207527124	207528714
chr1	207528715	207528801	CR1_8	CDS	protein_coding	chr1	207528715	207528801
chr1	207528802	207532178	CR1_intron_8	intron	protein_coding	chr1	207528802	207532178
chr1	207532179	207532398	CR1_9	CDS	protein_coding	chr1	207532179	207532398
chr1	207532399	207533407	CR1_intron_9	intron	protein_coding	chr1	207532399	207533407
chr1	207533408	207533588	CR1_10	CDS	protein_coding	chr1	207533408	207533588
chr1	207533589	207534195	CR1_intron_10	intron	protein_coding	chr1	207533589	207534195
chr1	207534929	207535909	CR1_intron_11	intron	protein_coding	chr1	207534297	207539979
chr1	207536718	207537809	CR1_intron_11	intron	protein_coding	chr1	207534297	207539979
chr1	207537937	207538000	CR1_intron_11	intron	protein_coding	chr1	207534297	207539979
chr1	207538363	207539979	CR1_intron_11	intron	protein_coding	chr1	207534297	207539979
chr1	207536036	207536671	CR1_intron_11	intron	protein_coding	chr1	207534297	207539979
chr1	207539980	207540066	CR1_12	CDS	protein_coding	chr1	207539980	207540066
chr1	207540067	207542180	CR1_intron_12	intron	protein_coding	chr1	207540067	207542180
chr1	207542181	207542329	CR1_13	CDS	protein_coding	chr1	207542181	207542580
chr1	207542886	207542946	CR1_intron_13	intron	protein_coding	chr1	207542581	207545306
chr1	207543074	207543875	CR1_intron_13	intron	protein_coding	chr1	207542581	207545306
chr1	207545685	207545718	CR1_intron_15	intron	protein_coding	chr1	207545679	207547269
chr1	207545773	207547269	CR1_intron_15	intron	protein_coding	chr1	207545679	207547269
chr1	207547270	207547356	CR1_16	CDS	protein_coding	chr1	207547270	207547356
chr1	207547357	207550733	CR1_intron_16	intron	protein_coding	chr1	207547357	207550733
chr1	207550734	207550953	CR1_17	CDS	protein_coding	chr1	207550734	207550953
chr1	207550954	207551962	CR1_intron_17	intron	protein_coding	chr1	207550954	207551962
chr1	207551963	207552143	CR1_18	CDS	protein_coding	chr1	207551963	207552143
chr1	207552144	207552252	CR1_intron_18	intron	protein_coding	chr1	207552144	207552750
chr1	207553405	207553521	CR1_intron_19	intron	protein_coding	chr1	207552852	207558536
chr1	207554320	207554400	CR1_intron_19	intron	protein_coding	chr1	207552852	207558536
chr1	207554779	207555226	CR1_intron_19	intron	protein_coding	chr1	207552852	207558536
chr1	207555273	207556364	CR1_intron_19	intron	protein_coding	chr1	207552852	207558536
chr1	207556492	207556555	CR1_intron_19	intron	protein_coding	chr1	207552852	207558536
chr1	207556920	207558536	CR1_intron_19	intron	protein_coding	chr1	207552852	207558536
chr1	207558537	207558623	CR1_20	CDS	protein_coding	chr1	207558537	207558623
chr1	207558624	207560737	CR1_intron_20	intron	protein_coding	chr1	207558624	207560737
chr1	207560738	207560886	CR1_21	CDS	protein_coding	chr1	207560738	207561137
chr1	207561443	207561503	CR1_intron_21	intron	protein_coding	chr1	207561138	207563862
chr1	207561631	207562432	CR1_intron_21	intron	protein_coding	chr1	207561138	207563862
chr1	207568616	207569057	CR1_intron_25	intron	protein_coding	chr1	207568043	207569057
chr1	207569058	207569238	CR1_26	CDS	protein_coding	chr1	207569058	207569238
chr1	207569239	207569845	CR1_intron_26	intron	protein_coding	chr1	207569239	207569845
chr1	207570500	207571559	CR1_intron_27	intron	protein_coding	chr1	207569947	207575593
chr1	207571686	207571880	CR1_intron_27	intron	protein_coding	chr1	207569947	207575593
chr1	227495035	227495076	TUBB8P10_intron_3	intron	unprocessed_pseudogene	chr1	227494825	227495084
chr1	227495098	227495141	TUBB8P10_4	exon	unprocessed_pseudogene	chr1	227495085	227495142
chr1	227506182	227506225	TUBB8P9_1	exon	unprocessed_pseudogene	chr1	227506182	227506238
chr1	227506247	227506288	TUBB8P9_intron_1	intron	unprocessed_pseudogene	chr1	227506239	227506498
chr1	228384694	228384787	AL670729.3_intron_1	intron	lincRNA	chr1	228384460	228384787
chr1	228610268	228610386	RNA5S1_1	exon	rRNA	chr1	228610268	228610386
chr1	228612509	228612627	RNA5S2_1	exon	rRNA	chr1	228612509	228612627
chr1	228614750	228614868	RNA5S3_1	exon	rRNA	chr1	228614750	228614868
chr1	228616991	228617109	RNA5S4_1	exon	rRNA	chr1	228616991	228617109
chr1	228619232	228619350	RNA5S5_1	exon	rRNA	chr1	228619232	228619350
chr1	228621447	228621565	RNA5S6_1	exon	rRNA	chr1	228621447	228621565
chr1	228623667	228623785	RNA5S7_1	exon	rRNA	chr1	228623667	228623785
chr1	228625909	228626027	RNA5S8_1	exon	rRNA	chr1	228625909	228626027
chr1	228630390	228630508	RNA5S10_1	exon	rRNA	chr1	228630390	228630508
chr1	228632631	228632749	RNA5S11_1	exon	rRNA	chr1	228632631	228632749
chr1	228634871	228634989	RNA5S12_1	exon	rRNA	chr1	228634871	228634989
chr1	228637096	228637214	RNA5S13_1	exon	rRNA	chr1	228637096	228637214
chr1	228639337	228639455	RNA5S14_1	exon	rRNA	chr1	228639337	228639455
chr1	228641568	228641686	RNA5S15_1	exon	rRNA	chr1	228641568	228641686
chr1	228643809	228643927	RNA5S16_1	exon	rRNA	chr1	228643809	228643927
chr1	228646040	228646158	RNA5S17_1	exon	rRNA	chr1	228646040	228646158
chr1	240986687	240986762	RGS7_intron_16	intron	protein_coding	chr1	240983130	241098664
chr1	241197279	241197418	RGS7_intron_17	intron	protein_coding	chr1	241098763	241355697
chr1	241197442	241197514	RGS7_intron_17	intron	protein_coding	chr1	241098763	241355697
chr1	247126564	247126594	ZNF124_intron_1	intron	protein_coding	chr1	247123872	247138143
chr1	247126595	247127102	ZNF124_intron_1	intron	protein_coding	chr1	247123872	247138143
chr1	247171339	247171846	ZNF124_intron_5	intron	protein_coding	chr1	247159814	247171846
chr1	247171847	247171877	ZNF124_6	CDS	protein_coding	chr1	247171847	247171877
chr1	247171877	247171906	ZNF124_UTR_4	five_prime_UTR	protein_coding	chr1	247171877	247172016
chr1	248489214	248489243	OR2T5_UTR_1	three_prime_UTR	protein_coding	chr1	248488589	248491113
chr1	248489441	248489473	OR2T5_UTR_1	three_prime_UTR	protein_coding	chr1	248488589	248491113
chr1	248516034	248516145	OR2G6_intron_2	intron	protein_coding	chr1	248509649	248521609
chr1	248558606	248558638	OR2T29_1	CDS	protein_coding	chr1	248558543	248559491
chr10	5250552	5250595	AL355303.1_intron_1	intron	lincRNA	chr10	5234594	5262963
chr10	7752026	7752062	KIN_UTR_1	three_prime_UTR	protein_coding	chr10	7750962	7756079
chr10	12519901	12519925	CAMK1D_intron_1	intron	protein_coding	chr10	12349911	12553223
chr10	12520506	12520540	CAMK1D_intron_1	intron	protein_coding	chr10	12349911	12553223
chr10	12520657	12520707	CAMK1D_intron_1	intron	protein_coding	chr10	12349911	12553223
chr10	26479040	26479168	APBB1IP_intron_2	intron	protein_coding	chr10	26438854	26492325
chr10	37163486	37163535	ANKRD30A_intron_17	intron	protein_coding	chr10	37162849	37165092
chr10	37168110	37169528	ANKRD30A_intron_19	intron	protein_coding	chr10	37166696	37169528
chr10	37169559	37169650	ANKRD30A_intron_20	intron	protein_coding	chr10	37169559	37169650
chr10	37169651	37169724	ANKRD30A_21	CDS	protein_coding	chr10	37169651	37169724
chr10	37169725	37170695	ANKRD30A_intron_21	intron	protein_coding	chr10	37169725	37173710
chr10	37173379	37173710	ANKRD30A_intron_21	intron	protein_coding	chr10	37169725	37173710
chr10	37173741	37173837	ANKRD30A_intron_22	intron	protein_coding	chr10	37173741	37173837
chr10	37173838	37173911	ANKRD30A_23	CDS	protein_coding	chr10	37173838	37173911
chr10	37173912	37176155	ANKRD30A_intron_23	intron	protein_coding	chr10	37173912	37176155
chr10	37176156	37176218	ANKRD30A_24	CDS	protein_coding	chr10	37176156	37176218
chr10	37176219	37176980	ANKRD30A_intron_24	intron	protein_coding	chr10	37176219	37177664
chr10	37179902	37181320	ANKRD30A_intron_25	intron	protein_coding	chr10	37177757	37181320
chr10	37181351	37181442	ANKRD30A_intron_26	intron	protein_coding	chr10	37181351	37181442
chr10	37181443	37181516	ANKRD30A_27	CDS	protein_coding	chr10	37181443	37181516
chr10	37181517	37182487	ANKRD30A_intron_27	intron	protein_coding	chr10	37181517	37185511
chr10	37185180	37185511	ANKRD30A_intron_27	intron	protein_coding	chr10	37181517	37185511
chr10	37185542	37185638	ANKRD30A_intron_28	intron	protein_coding	chr10	37185542	37185638
chr10	37185639	37185712	ANKRD30A_29	CDS	protein_coding	chr10	37185639	37185712
chr10	37185713	37187956	ANKRD30A_intron_29	intron	protein_coding	chr10	37185713	37187956
chr10	37187957	37188019	ANKRD30A_30	CDS	protein_coding	chr10	37187957	37188019
chr10	37188020	37188781	ANKRD30A_intron_30	intron	protein_coding	chr10	37188020	37189465
chr10	48709201	48709382	WDFY4_intron_1	intron	protein_coding	chr10	48685002	48709714
chr10	69238561	69238675	HKDC1_intron_4	intron	protein_coding	chr10	69233134	69239040
chr10	73038767	73038812	P4HA1_intron_6	intron	protein_coding	chr10	73030371	73043885
chr10	97275167	97275237	AL359385.1_intron_1	intron	processed_pseudogene	chr10	97275108	97277637
chr10	97275381	97275533	AL359385.1_intron_1	intron	processed_pseudogene	chr10	97275108	97277637
chr10	97275796	97275825	AL359385.1_intron_1	intron	processed_pseudogene	chr10	97275108	97277637
chr10	97277095	97277568	AL359385.1_intron_1	intron	processed_pseudogene	chr10	97275108	97277637
chr10	98787863	98787909	HPSE2_intron_10	intron	protein_coding	chr10	98744072	99144236
chr10	112398161	112398246	ACSL5_intron_4	intron	protein_coding	chr10	112395103	112398899
chr10	122582050	122582598	DMBT1_intron_12	intron	protein_coding	chr10	122581826	122582598
chr10	122582599	122582923	DMBT1_13	CDS	protein_coding	chr10	122582599	122582923
chr10	122582924	122584135	DMBT1_intron_13	intron	protein_coding	chr10	122582924	122584320
chr10	122594753	122595301	DMBT1_intron_22	intron	protein_coding	chr10	122594529	122595301
chr10	122595302	122595626	DMBT1_23	CDS	protein_coding	chr10	122595302	122595626
chr10	122595627	122596838	DMBT1_intron_23	intron	protein_coding	chr10	122595627	122597023
chr10	122602193	122602774	DMBT1_intron_29	intron	protein_coding	chr10	122602121	122603098
chr10	122602886	122603098	DMBT1_intron_29	intron	protein_coding	chr10	122602121	122603098
chr10	122603099	122603129	DMBT1_30	CDS	protein_coding	chr10	122603099	122603129
chr10	122603130	122604673	DMBT1_intron_30	intron	protein_coding	chr10	122603130	122605048
chr10	122604717	122604991	DMBT1_intron_30	intron	protein_coding	chr10	122603130	122605048
chr10	122605049	122605082	DMBT1_31	CDS	protein_coding	chr10	122605049	122605082
chr10	122605083	122605620	DMBT1_intron_31	intron	protein_coding	chr10	122605083	122605854
chr10	122605762	122605854	DMBT1_intron_31	intron	protein_coding	chr10	122605083	122605854
chr10	122605855	122606179	DMBT1_32	CDS	protein_coding	chr10	122605855	122606179
chr10	122606180	122607157	DMBT1_intron_32	intron	protein_coding	chr10	122606180	122607157
chr10	122607158	122607188	DMBT1_33	CDS	protein_coding	chr10	122607158	122607188
chr10	122607189	122608931	DMBT1_intron_33	intron	protein_coding	chr10	122607189	122609107
chr10	122608952	122609050	DMBT1_intron_33	intron	protein_coding	chr10	122607189	122609107
chr10	122609191	122609679	DMBT1_intron_34	intron	protein_coding	chr10	122609142	122609913
chr10	122609821	122609913	DMBT1_intron_34	intron	protein_coding	chr10	122609142	122609913
chr10	122609914	122610238	DMBT1_35	CDS	protein_coding	chr10	122609914	122610238
chr10	122610239	122611216	DMBT1_intron_35	intron	protein_coding	chr10	122610239	122611216
chr10	122611217	122611247	DMBT1_36	CDS	protein_coding	chr10	122611217	122611247
chr10	122611248	122613099	DMBT1_intron_36	intron	protein_coding	chr10	122611248	122613166
chr10	122613167	122613200	DMBT1_37	CDS	protein_coding	chr10	122613167	122613200
chr10	122613201	122613725	DMBT1_intron_37	intron	protein_coding	chr10	122613201	122613972
chr10	122613907	122613972	DMBT1_intron_37	intron	protein_coding	chr10	122613201	122613972
chr10	122613973	122614297	DMBT1_38	CDS	protein_coding	chr10	122613973	122614297
chr10	122614298	122615275	DMBT1_intron_38	intron	protein_coding	chr10	122614298	122615275
chr10	122615276	122615306	DMBT1_39	CDS	protein_coding	chr10	122615276	122615306
chr10	122615307	122616531	DMBT1_intron_39	intron	protein_coding	chr10	122615307	122617226
chr10	126417952	126418051	LINC00601_intron_3	intron	lincRNA	chr10	126417809	126421785
chr10	133664866	133665106	DUX4L28_1	exon	unprocessed_pseudogene	chr10	133664429	133665106
chr10	133667489	133667553	DUX4L25_1	exon	unprocessed_pseudogene	chr10	133667151	133668419
chr10	133667781	133667948	DUX4L25_1	exon	unprocessed_pseudogene	chr10	133667151	133668419
chr10	133667971	133668419	DUX4L25_1	exon	unprocessed_pseudogene	chr10	133667151	133668419
chr10	133670450	133671641	DUX4L24_1	exon	unprocessed_pseudogene	chr10	133670450	133671718
chr10	133673749	133674577	DUX4L23_1	exon	unprocessed_pseudogene	chr10	133673749	133675017
chr10	133674611	133674718	DUX4L23_1	exon	unprocessed_pseudogene	chr10	133673749	133675017
chr10	133674826	133675017	DUX4L23_1	exon	unprocessed_pseudogene	chr10	133673749	133675017
chr10	133677129	133677280	DUX4L22_1	exon	unprocessed_pseudogene	chr10	133677059	133678327
chr10	133677301	133677612	DUX4L22_1	exon	unprocessed_pseudogene	chr10	133677059	133678327
chr10	133677706	133678327	DUX4L22_1	exon	unprocessed_pseudogene	chr10	133677059	133678327
chr10	133677059	133677086	DUX4L22_1	exon	unprocessed_pseudogene	chr10	133677059	133678327
chr10	133680528	133680607	DUX4L21_1	exon	unprocessed_pseudogene	chr10	133680369	133681637
chr10	133680826	133681637	DUX4L21_1	exon	unprocessed_pseudogene	chr10	133680369	133681637
chr10	133683668	133683867	DUX4L20_1	exon	unprocessed_pseudogene	chr10	133683668	133684936
chr10	133683919	133684570	DUX4L20_1	exon	unprocessed_pseudogene	chr10	133683668	133684936
chr10	133684624	133684936	DUX4L20_1	exon	unprocessed_pseudogene	chr10	133683668	133684936
chr10	133740628	133741284	DUX4L29_1	exon	unprocessed_pseudogene	chr10	133740606	133741284
chr10	133743332	133744598	DUX4L10_1	exon	unprocessed_pseudogene	chr10	133743332	133744598
chr10	133746641	133747907	DUX4L11_1	exon	unprocessed_pseudogene	chr10	133746641	133747907
chr10	133749950	133750230	DUX4L12_1	exon	unprocessed_pseudogene	chr10	133749950	133751216
chr10	133750310	133751216	DUX4L12_1	exon	unprocessed_pseudogene	chr10	133749950	133751216
chr10	133753250	133753285	DUX4L13_1	exon	unprocessed_pseudogene	chr10	133753250	133754516
chr10	133753311	133753462	DUX4L13_1	exon	unprocessed_pseudogene	chr10	133753250	133754516
chr10	133753551	133753604	DUX4L13_1	exon	unprocessed_pseudogene	chr10	133753250	133754516
chr10	133753819	133753924	DUX4L13_1	exon	unprocessed_pseudogene	chr10	133753250	133754516
chr10	133753954	133754377	DUX4L13_1	exon	unprocessed_pseudogene	chr10	133753250	133754516
chr10	133754400	133754516	DUX4L13_1	exon	unprocessed_pseudogene	chr10	133753250	133754516
chr10	133756559	133757825	DUX4L14_1	exon	unprocessed_pseudogene	chr10	133756559	133757825
chr10	133759859	133761125	DUX4L15_1	exon	unprocessed_pseudogene	chr10	133759859	133761125
chr11	17029563	17029610	OR7E14P_intron_1	intron	transcribed_unprocessed_pseudogene	chr11	17014368	17052023
chr11	31131033	31131186	DCDC1_intron_30	intron	protein_coding	chr11	31127640	31137690
chr11	40985583	40985644	LRRC4C_intron_7	intron	protein_coding	chr11	40933724	41459429
chr11	46014701	46014878	PHF21A_intron_15	intron	protein_coding	chr11	45979967	46076752
chr11	48880832	48882310	AC027369.6_intron_1	intron	unprocessed_pseudogene	chr11	48880388	48882310
chr11	48882311	48882486	AC027369.6_2	exon	unprocessed_pseudogene	chr11	48882311	48882486
chr11	48882487	48883191	AC027369.6_intron_2	intron	unprocessed_pseudogene	chr11	48882487	48884757
chr11	48883363	48884757	AC027369.6_intron_2	intron	unprocessed_pseudogene	chr11	48882487	48884757
chr11	48884758	48885237	AC027369.6_3	exon	unprocessed_pseudogene	chr11	48884758	48885237
chr11	48881723	48882046	AC027369.3_1	exon	unprocessed_pseudogene	chr11	48881723	48882046
chr11	48882047	48882156	AC027369.3_intron_1	intron	unprocessed_pseudogene	chr11	48882047	48882156
chr11	48882157	48882416	AC027369.3_2	exon	unprocessed_pseudogene	chr11	48882157	48882416
chr11	48882417	48883191	AC027369.3_intron_2	intron	unprocessed_pseudogene	chr11	48882417	48885342
chr11	48883363	48885342	AC027369.3_intron_2	intron	unprocessed_pseudogene	chr11	48882417	48885342
chr11	48885343	48885467	AC027369.3_3	exon	unprocessed_pseudogene	chr11	48885343	48885467
chr11	48885468	48887078	AC027369.3_intron_3	intron	unprocessed_pseudogene	chr11	48885468	48887078
chr11	48887079	48887172	AC027369.3_4	exon	unprocessed_pseudogene	chr11	48887079	48887172
chr11	48887173	48887721	AC027369.3_intron_4	intron	unprocessed_pseudogene	chr11	48887173	48888573
chr11	48887722	48887780	AC027369.3_intron_4	intron	unprocessed_pseudogene	chr11	48887173	48888573
chr11	48887781	48887866	AC027369.3_intron_4	intron	unprocessed_pseudogene	chr11	48887173	48888573
chr11	48892561	48892646	AC027369.3_intron_5	intron	unprocessed_pseudogene	chr11	48888951	48892646
chr11	48892647	48892705	AC027369.3_6	exon	unprocessed_pseudogene	chr11	48892647	48892705
chr11	48892706	48895189	AC027369.3_intron_6	intron	unprocessed_pseudogene	chr11	48892706	48895189
chr11	48895190	48895667	AC027369.3_7	exon	unprocessed_pseudogene	chr11	48895190	48895667
chr11	48895668	48897066	AC027369.3_intron_7	intron	unprocessed_pseudogene	chr11	48895668	48897832
chr11	48897251	48897832	AC027369.3_intron_7	intron	unprocessed_pseudogene	chr11	48895668	48897832
chr11	48897833	48898365	AC027369.3_8	exon	unprocessed_pseudogene	chr11	48897833	48898365
chr11	48898366	48899533	AC027369.3_intron_8	intron	unprocessed_pseudogene	chr11	48898366	48900276
chr11	48893256	48893348	AC027369.4_1	exon	unprocessed_pseudogene	chr11	48893256	48893348
chr11	48893349	48894959	AC027369.4_intron_1	intron	unprocessed_pseudogene	chr11	48893349	48894959
chr11	48894960	48895084	AC027369.4_2	exon	unprocessed_pseudogene	chr11	48894960	48895084
chr11	48895085	48897066	AC027369.4_intron_2	intron	unprocessed_pseudogene	chr11	48895085	48897986
chr11	48897251	48897986	AC027369.4_intron_2	intron	unprocessed_pseudogene	chr11	48895085	48897986
chr11	48897987	48898270	AC027369.4_3	exon	unprocessed_pseudogene	chr11	48897987	48898270
chr11	48898271	48898386	AC027369.4_intron_3	intron	unprocessed_pseudogene	chr11	48898271	48898386
chr11	48898387	48898703	AC027369.4_4	exon	unprocessed_pseudogene	chr11	48898387	48898703
chr11	58051084	58051342	OR9Q1_intron_1	intron	protein_coding	chr11	58024105	58055868
chr11	58051895	58052143	OR9Q1_intron_1	intron	protein_coding	chr11	58024105	58055868
chr11	58051084	58051342	AP004247.2_intron_2	intron	lincRNA	chr11	58047548	58057681
chr11	58051895	58052143	AP004247.2_intron_2	intron	lincRNA	chr11	58047548	58057681
chr11	60533626	60533660	MS4A13_intron_5	intron	protein_coding	chr11	60529461	60542517
chr11	61206381	61206508	PGA3_UTR_2	five_prime_UTR	protein_coding	chr11	61205679	61206509
chr11	61206509	61206627	PGA3_3	CDS	protein_coding	chr11	61206509	61206627
chr11	61206628	61206967	PGA3_intron_3	intron	protein_coding	chr11	61206628	61207495
chr11	61207798	61208289	PGA3_intron_4	intron	protein_coding	chr11	61207616	61208289
chr11	61208290	61208452	PGA3_5	CDS	protein_coding	chr11	61208290	61208490
chr11	61244036	61244163	PGA5_intron_2	intron	protein_coding	chr11	61241932	61244163
chr11	61244164	61244282	PGA5_3	CDS	protein_coding	chr11	61244164	61244282
chr11	61244283	61244622	PGA5_intron_3	intron	protein_coding	chr11	61244283	61245150
chr11	61245453	61245944	PGA5_intron_4	intron	protein_coding	chr11	61245271	61245944
chr11	61245945	61246107	PGA5_5	CDS	protein_coding	chr11	61245945	61246145
chr11	87050132	87050192	TMEM135_intron_1	intron	protein_coding	chr11	87038187	87067692
chr11	89856190	89856272	TRIM51BP_intron_2	intron	unprocessed_pseudogene	chr11	89855743	89857560
chr11	89895803	89897248	AP005435.3_intron_1	intron	unprocessed_pseudogene	chr11	89895803	89897254
chr11	89912796	89913202	TRIM49D1_intron_1	intron	protein_coding	chr11	89912087	89913202
chr11	89913203	89913301	TRIM49D1_2	CDS	protein_coding	chr11	89913203	89913301
chr11	89913302	89914173	TRIM49D1_intron_2	intron	protein_coding	chr11	89913302	89914173
chr11	89914198	89914910	TRIM49D1_intron_3	intron	protein_coding	chr11	89914198	89914910
chr11	89914911	89915142	TRIM49D1_4	CDS	protein_coding	chr11	89914911	89915142
chr11	89915143	89916917	TRIM49D1_intron_4	intron	protein_coding	chr11	89915143	89916917
chr11	89916918	89917014	TRIM49D1_5	CDS	protein_coding	chr11	89916918	89917014
chr11	89917015	89917298	TRIM49D1_intron_5	intron	protein_coding	chr11	89917015	89917298
chr11	89917299	89917710	TRIM49D1_6	CDS	protein_coding	chr11	89917299	89917710
chr11	89917715	89920202	TRIM49D1_intron_6	intron	protein_coding	chr11	89917715	89920297
chr11	89924269	89926756	TRIM49D2_intron_1	intron	protein_coding	chr11	89924174	89926756
chr11	89926761	89927172	TRIM49D2_1	CDS	protein_coding	chr11	89926761	89927172
chr11	89927173	89927456	TRIM49D2_intron_2	intron	protein_coding	chr11	89927173	89927456
chr11	89927457	89927553	TRIM49D2_2	CDS	protein_coding	chr11	89927457	89927553
chr11	89927554	89929328	TRIM49D2_intron_3	intron	protein_coding	chr11	89927554	89929328
chr11	89929329	89929560	TRIM49D2_3	CDS	protein_coding	chr11	89929329	89929560
chr11	89929561	89930273	TRIM49D2_intron_4	intron	protein_coding	chr11	89929561	89930273
chr11	89930298	89931169	TRIM49D2_intron_5	intron	protein_coding	chr11	89930298	89931169
chr11	89931170	89931268	TRIM49D2_5	CDS	protein_coding	chr11	89931170	89931268
chr11	89931269	89931675	TRIM49D2_intron_6	intron	protein_coding	chr11	89931269	89932384
chr11	89947299	89948744	AP004607.3_intron_1	intron	unprocessed_pseudogene	chr11	89947293	89948744
chr11	89988239	89988321	TRIM51EP_intron_4	intron	unprocessed_pseudogene	chr11	89986949	89988768
chr11	93369699	93369870	DEUP1_intron_7	intron	protein_coding	chr11	93364295	93370071
chr11	93421040	93421082	DEUP1_intron_16	intron	protein_coding	chr11	93415201	93437541
chr11	93422195	93422409	DEUP1_intron_16	intron	protein_coding	chr11	93415201	93437541
chr11	93422681	93422723	DEUP1_intron_16	intron	protein_coding	chr11	93415201	93437541
chr11	93422795	93422830	DEUP1_intron_16	intron	protein_coding	chr11	93415201	93437541
chr11	93422859	93423071	DEUP1_intron_16	intron	protein_coding	chr11	93415201	93437541
chr11	93424080	93424238	DEUP1_intron_16	intron	protein_coding	chr11	93415201	93437541
chr11	93424571	93424620	DEUP1_intron_16	intron	protein_coding	chr11	93415201	93437541
chr11	93424719	93424801	DEUP1_intron_16	intron	protein_coding	chr11	93415201	93437541
chr11	93424947	93425001	DEUP1_intron_16	intron	protein_coding	chr11	93415201	93437541
chr11	93425204	93425265	DEUP1_intron_16	intron	protein_coding	chr11	93415201	93437541
chr11	93425334	93425984	DEUP1_intron_16	intron	protein_coding	chr11	93415201	93437541
chr11	93426029	93426137	DEUP1_intron_16	intron	protein_coding	chr11	93415201	93437541
chr11	93426265	93426324	DEUP1_intron_16	intron	protein_coding	chr11	93415201	93437541
chr11	93426357	93426385	DEUP1_intron_16	intron	protein_coding	chr11	93415201	93437541
chr11	99405777	99405856	CNTN5_intron_2	intron	protein_coding	chr11	99325485	99556137
chr11	107366222	107366413	CWF19L2_intron_6	intron	protein_coding	chr11	107353737	107390072
chr11	107377167	107377312	CWF19L2_intron_6	intron	protein_coding	chr11	107353737	107390072
chr12	8473029	8473137	CLEC6A_intron_4	intron	protein_coding	chr12	8465630	8476123
chr12	32810719	32810945	PKP2_intron_4	intron	protein_coding	chr12	32802557	32821354
chr12	38803924	38804038	CPNE8_intron_15	intron	protein_coding	chr12	38776302	38829377
chr12	38804166	38804293	CPNE8_intron_15	intron	protein_coding	chr12	38776302	38829377
chr12	38804325	38804350	CPNE8_intron_15	intron	protein_coding	chr12	38776302	38829377
chr12	38804483	38804569	CPNE8_intron_15	intron	protein_coding	chr12	38776302	38829377
chr12	38804626	38805093	CPNE8_intron_15	intron	protein_coding	chr12	38776302	38829377
chr12	38805244	38805326	CPNE8_intron_15	intron	protein_coding	chr12	38776302	38829377
chr12	38805481	38805565	CPNE8_intron_15	intron	protein_coding	chr12	38776302	38829377
chr12	39791677	39791728	SLC2A13_intron_3	intron	protein_coding	chr12	39764859	39830101
chr12	41844401	41844442	AC090630.1_intron_1	intron	lincRNA	chr12	41829926	41932120
chr12	52289201	52289328	KRT86_intron_3	intron	protein_coding	chr12	52275947	52301863
chr12	52290324	52290426	KRT86_intron_3	intron	protein_coding	chr12	52275947	52301863
chr12	52290782	52290813	KRT86_intron_3	intron	protein_coding	chr12	52275947	52301863
chr12	52302568	52302599	KRT86_intron_4	intron	protein_coding	chr12	52302286	52303098
chr12	52304084	52304109	KRT86_intron_5	intron	protein_coding	chr12	52303309	52304109
chr12	52304110	52304144	KRT86_3	CDS	protein_coding	chr12	52304110	52304171
chr12	52289214	52289275	KRT81_7	CDS	protein_coding	chr12	52289214	52289275
chr12	52289276	52289328	KRT81_intron_7	intron	protein_coding	chr12	52289276	52290076
chr12	52290324	52290426	KRT81_intron_8	intron	protein_coding	chr12	52290287	52291095
chr12	52290782	52290813	KRT81_intron_8	intron	protein_coding	chr12	52290287	52291095
chr12	64287786	64288135	AC012158.1_intron_2	intron	transcribed_processed_pseudogene	chr12	64227986	64352315
chr12	64366495	64366678	AC012158.1_intron_3	intron	transcribed_processed_pseudogene	chr12	64352402	64389031
chr12	64287786	64288135	C12orf56_intron_7	intron	protein_coding	chr12	64286061	64303633
chr12	64366495	64366678	C12orf56_intron_12	intron	protein_coding	chr12	64353057	64390312
chr12	80451586	80451645	PTPRQ_intron_17	intron	protein_coding	chr12	80445718	80457573
chr12	80451729	80451879	PTPRQ_intron_17	intron	protein_coding	chr12	80445718	80457573
chr12	80464516	80464666	PTPRQ_intron_20	intron	protein_coding	chr12	80460903	80468708
chr12	80464750	80464809	PTPRQ_intron_20	intron	protein_coding	chr12	80460903	80468708
chr12	86129551	86129582	MGAT4C_intron_9	intron	protein_coding	chr12	86049726	86256237
chr12	86129720	86129802	MGAT4C_intron_9	intron	protein_coding	chr12	86049726	86256237
chr12	92318479	92318532	LINC02391_intron_3	intron	lincRNA	chr12	92272617	92357529
chr12	94275657	94275683	PLXNC1_intron_23	intron	protein_coding	chr12	94265226	94279470
chr12	95946866	95946903	AMDHD1_intron_1	intron	protein_coding	chr12	95943536	95947054
chr12	95946978	95947054	AMDHD1_intron_1	intron	protein_coding	chr12	95943536	95947054
chr12	95947055	95947109	AMDHD1_UTR_2	five_prime_UTR	protein_coding	chr12	95947055	95947437
chr12	95947253	95947346	AMDHD1_UTR_2	five_prime_UTR	protein_coding	chr12	95947055	95947437
chr12	95948612	95948640	AMDHD1_intron_2	intron	protein_coding	chr12	95947438	95952715
chr12	95948865	95949092	AMDHD1_intron_2	intron	protein_coding	chr12	95947438	95952715
chr12	97726522	97726757	AC007424.1_intron_2	intron	transcribed_processed_pseudogene	chr12	97719291	97730046
chr12	103899729	103899942	TTC41P_intron_15	intron	transcribed_unitary_pseudogene	chr12	103897132	103906128
chr12	105379949	105380058	C12orf75_intron_6	intron	protein_coding	chr12	105371519	105395630
chr12	126420586	126420629	AC007368.1_intron_12	intron	processed_transcript	chr12	126407941	126425988
chr12	129575857	129575917	TMEM132D_intron_7	intron	protein_coding	chr12	129531206	129699808
chr13	21156903	21157069	SKA3_intron_2	intron	protein_coding	chr13	21155812	21157920
chr13	23483517	23483550	LINC00327_intron_3	intron	lincRNA	chr13	23470691	23486233
chr13	28265825	28265913	PAN3_intron_9	intron	protein_coding	chr13	28261459	28266713
chr13	39454386	39454640	LHFPL6_intron_2	intron	protein_coding	chr13	39378527	39600830
chr13	42966207	42966243	EPSTI1_intron_10	intron	protein_coding	chr13	42964140	42969092
chr13	42966843	42966878	EPSTI1_intron_10	intron	protein_coding	chr13	42964140	42969092
chr13	42967052	42967088	EPSTI1_intron_10	intron	protein_coding	chr13	42964140	42969092
chr13	42967239	42967285	EPSTI1_intron_10	intron	protein_coding	chr13	42964140	42969092
chr13	48427266	48427428	RB1_intron_18	intron	protein_coding	chr13	48381444	48452991
chr13	48427842	48427871	RB1_intron_18	intron	protein_coding	chr13	48381444	48452991
chr13	48428114	48428339	RB1_intron_18	intron	protein_coding	chr13	48381444	48452991
chr13	48466925	48466960	RB1_intron_24	intron	protein_coding	chr13	48465369	48473358
chr13	48427266	48427428	LPAR6_intron_7	intron	protein_coding	chr13	48426908	48444551
chr13	48427842	48427871	LPAR6_intron_7	intron	protein_coding	chr13	48426908	48444551
chr13	48428114	48428339	LPAR6_intron_7	intron	protein_coding	chr13	48426908	48444551
chr13	57140918	57141131	PRR20C_UTR_1	five_prime_UTR	protein_coding	chr13	57140918	57141131
chr13	57141132	57141284	PRR20C_intron_1	intron	protein_coding	chr13	57141132	57154059
chr13	57141304	57141356	PRR20C_intron_1	intron	protein_coding	chr13	57141132	57154059
chr13	57141357	57142376	PRR20C_intron_1	intron	protein_coding	chr13	57141132	57154059
chr13	57142377	57143939	PRR20C_intron_1	intron	protein_coding	chr13	57141132	57154059
chr13	57147487	57147667	PRR20C_intron_1	intron	protein_coding	chr13	57141132	57154059
chr13	57148768	57148946	PRR20C_intron_1	intron	protein_coding	chr13	57141132	57154059
chr13	57148947	57150509	PRR20C_intron_1	intron	protein_coding	chr13	57141132	57154059
chr13	57152665	57152822	PRR20C_intron_1	intron	protein_coding	chr13	57141132	57154059
chr13	57152916	57154059	PRR20C_intron_1	intron	protein_coding	chr13	57141132	57154059
chr13	57154060	57154274	PRR20C_UTR_2	five_prime_UTR	protein_coding	chr13	57154060	57154274
chr13	57154275	57154427	PRR20C_intron_2	intron	protein_coding	chr13	57154275	57154427
chr13	57154447	57154499	PRR20C_1	CDS	protein_coding	chr13	57154447	57154499
chr13	57154500	57155519	PRR20C_intron_3	intron	protein_coding	chr13	57154500	57155519
chr13	57155520	57156134	PRR20C_2	CDS	protein_coding	chr13	57155520	57156134
chr13	57156134	57157082	PRR20C_UTR_4	three_prime_UTR	protein_coding	chr13	57156134	57157082
chr13	57160632	57160845	PRR20D_UTR_1	five_prime_UTR	protein_coding	chr13	57160632	57160845
chr13	57160846	57160998	PRR20D_intron_1	intron	protein_coding	chr13	57160846	57160998
chr13	57161018	57161070	PRR20D_1	CDS	protein_coding	chr13	57161018	57161070
chr13	57161071	57161451	PRR20D_intron_2	intron	protein_coding	chr13	57161071	57162090
chr13	57161511	57162090	PRR20D_intron_2	intron	protein_coding	chr13	57161071	57162090
chr13	57162091	57162705	PRR20D_2	CDS	protein_coding	chr13	57162091	57162705
chr13	57162705	57163653	PRR20D_UTR_3	three_prime_UTR	protein_coding	chr13	57162705	57163653
chr13	57167197	57167410	PRR20E_UTR_1	five_prime_UTR	protein_coding	chr13	57167197	57167410
chr13	57167411	57167563	PRR20E_intron_1	intron	protein_coding	chr13	57167411	57167563
chr13	57167583	57167635	PRR20E_1	CDS	protein_coding	chr13	57167583	57167635
chr13	57167636	57168655	PRR20E_intron_2	intron	protein_coding	chr13	57167636	57168655
chr13	57168656	57169270	PRR20E_2	CDS	protein_coding	chr13	57168656	57169270
chr13	57169270	57170218	PRR20E_UTR_3	three_prime_UTR	protein_coding	chr13	57169270	57170218
chr13	79507343	79507533	NDFIP2_intron_1	intron	protein_coding	chr13	79481525	79520808
chr13	91627041	91627084	GPC5_intron_2	intron	protein_coding	chr13	91448923	91693184
chr13	107272398	107272464	FAM155A_intron_2	intron	protein_coding	chr13	107210756	107865680
chr14	24002816	24003068	DHRS4L2_intron_9	intron	protein_coding	chr14	24001518	24004335
chr14	24003151	24003302	DHRS4L2_intron_9	intron	protein_coding	chr14	24001518	24004335
chr14	24003448	24003774	DHRS4L2_intron_9	intron	protein_coding	chr14	24001518	24004335
chr14	24002409	24002586	DHRS4L2_intron_9	intron	protein_coding	chr14	24001518	24004335
chr14	34541252	34541714	AL445363.3_1	exon	TEC	chr14	34541044	34541714
chr14	34541740	34541998	AL445363.1_1	exon	lincRNA	chr14	34541740	34541998
chr14	34546714	34546876	RNU1-27P_1	exon	snRNA	chr14	34546714	34546877
chr14	34556226	34556388	RNU1-28P_1	exon	snRNA	chr14	34556226	34556389
chr14	34561116	34561374	SNX6_UTR_1	three_prime_UTR	protein_coding	chr14	34561094	34563121
chr14	34561400	34561862	SNX6_UTR_1	three_prime_UTR	protein_coding	chr14	34561094	34563121
chr14	78362042	78362164	NRXN3_intron_5	intron	protein_coding	chr14	78300692	78403729
chr14	87391862	87391932	LINC02296_intron_3	intron	lincRNA	chr14	87369833	87406378
chr14	100378792	100378916	WDR25_intron_1	intron	protein_coding	chr14	100376705	100380908
chr15	23289303	23289349	AC242376.1_1	exon	unprocessed_pseudogene	chr15	23289303	23289475
chr15	23313230	23313276	AC242376.2_6	exon	unprocessed_pseudogene	chr15	23313104	23313276
chr15	26776350	26776529	GABRB3_intron_16	intron	protein_coding	chr15	26774004	26816365
chr15	28426491	28426583	MIR4509-2_1	exon	miRNA	chr15	28426491	28426584
chr15	28444144	28444264	AC091304.10_1	exon	unprocessed_pseudogene	chr15	28444144	28444264
chr15	28473325	28473445	AC138749.4_1	exon	unprocessed_pseudogene	chr15	28473322	28473448
chr15	28490752	28490844	MIR4509-3_1	exon	miRNA	chr15	28490752	28490845
chr15	30083101	30083297	GOLGA8J_intron_1	intron	protein_coding	chr15	30083101	30084769
chr15	30083346	30083447	GOLGA8J_intron_1	intron	protein_coding	chr15	30083101	30084769
chr15	30083521	30083598	GOLGA8J_intron_1	intron	protein_coding	chr15	30083101	30084769
chr15	30085966	30086022	GOLGA8J_intron_3	intron	protein_coding	chr15	30085843	30086022
chr15	30086023	30086104	GOLGA8J_4	CDS	protein_coding	chr15	30086023	30086104
chr15	30086105	30086550	GOLGA8J_intron_4	intron	protein_coding	chr15	30086105	30086956
chr15	30135197	30135393	GOLGA8T_intron_1	intron	protein_coding	chr15	30135197	30136864
chr15	30135442	30135543	GOLGA8T_intron_1	intron	protein_coding	chr15	30135197	30136864
chr15	30135617	30135694	GOLGA8T_intron_1	intron	protein_coding	chr15	30135197	30136864
chr15	30138064	30138120	GOLGA8T_intron_3	intron	protein_coding	chr15	30137941	30138120
chr15	30138121	30138202	GOLGA8T_4	CDS	protein_coding	chr15	30138121	30138202
chr15	30138203	30138648	GOLGA8T_intron_4	intron	protein_coding	chr15	30138203	30139056
chr15	31999086	31999110	CHRNA7_intron_3	intron	protein_coding	chr15	31978195	32029932
chr15	31999138	31999182	CHRNA7_intron_3	intron	protein_coding	chr15	31978195	32029932
chr15	31999223	31999289	CHRNA7_intron_3	intron	protein_coding	chr15	31978195	32029932
chr15	39228046	39228082	AC013652.1_intron_12	intron	lincRNA	chr15	39196005	39273838
chr15	41725596	41725624	MGA_intron_11	intron	protein_coding	chr15	41713497	41727178
chr15	46748288	46748322	AC073941.1_intron_1	intron	lincRNA	chr15	46693623	46804639
chr15	59420706	59420999	FAM81A_intron_3	intron	protein_coding	chr15	59402359	59438171
chr15	66341623	66341687	TIPIN_intron_2	intron	protein_coding	chr15	66341357	66349058
chr15	66341710	66341772	TIPIN_intron_2	intron	protein_coding	chr15	66341357	66349058
chr15	68691471	68691530	CORO2B_intron_4	intron	protein_coding	chr15	68645361	68695138
chr15	71179171	71179259	THSD4_intron_4	intron	protein_coding	chr15	71154933	71215033
chr15	71593217	71593315	THSD4_intron_9	intron	protein_coding	chr15	71547482	71660528
chr15	75259510	75259565	GOLGA6C_intron_1	intron	protein_coding	chr15	75258683	75260371
chr15	75262216	75262272	GOLGA6C_intron_2	intron	protein_coding	chr15	75260493	75262410
chr15	75262293	75262410	GOLGA6C_intron_2	intron	protein_coding	chr15	75260493	75262410
chr15	75262411	75262492	GOLGA6C_3	CDS	protein_coding	chr15	75262411	75262492
chr15	75262493	75263110	GOLGA6C_intron_3	intron	protein_coding	chr15	75262493	75263346
chr15	75266323	75266613	GOLGA6C_11	CDS	protein_coding	chr15	75266104	75266613
chr15	75266614	75266888	GOLGA6C_intron_11	intron	protein_coding	chr15	75266614	75266888
chr15	75266889	75266958	GOLGA6C_12	CDS	protein_coding	chr15	75266889	75266958
chr15	75266959	75268287	GOLGA6C_intron_12	intron	protein_coding	chr15	75266959	75268287
chr15	75268288	75268364	GOLGA6C_13	CDS	protein_coding	chr15	75268288	75268364
chr15	75268365	75268494	GOLGA6C_intron_13	intron	protein_coding	chr15	75268365	75268795
chr15	75283787	75283842	GOLGA6D_intron_1	intron	protein_coding	chr15	75282960	75284648
chr15	75286445	75286473	GOLGA6D_intron_2	intron	protein_coding	chr15	75284770	75286691
chr15	75286497	75286553	GOLGA6D_intron_2	intron	protein_coding	chr15	75284770	75286691
chr15	75286574	75286691	GOLGA6D_intron_2	intron	protein_coding	chr15	75284770	75286691
chr15	75286692	75286773	GOLGA6D_3	CDS	protein_coding	chr15	75286692	75286773
chr15	75286774	75287391	GOLGA6D_intron_3	intron	protein_coding	chr15	75286774	75287627
chr15	75290599	75290889	GOLGA6D_11	CDS	protein_coding	chr15	75290380	75290889
chr15	75290890	75291164	GOLGA6D_intron_11	intron	protein_coding	chr15	75290890	75291164
chr15	75291165	75291234	GOLGA6D_12	CDS	protein_coding	chr15	75291165	75291234
chr15	75291235	75292563	GOLGA6D_intron_12	intron	protein_coding	chr15	75291235	75292563
chr15	75292564	75292640	GOLGA6D_13	CDS	protein_coding	chr15	75292564	75292640
chr15	75292641	75292770	GOLGA6D_intron_13	intron	protein_coding	chr15	75292641	75293071
chr15	82883154	82883348	HOMER2_intron_8	intron	protein_coding	chr15	82875405	82892683
chr15	82883542	82884160	HOMER2_intron_8	intron	protein_coding	chr15	82875405	82892683
chr15	82884281	82884635	HOMER2_intron_8	intron	protein_coding	chr15	82875405	82892683
chr15	82884722	82884895	HOMER2_intron_8	intron	protein_coding	chr15	82875405	82892683
chr15	82885046	82886226	HOMER2_intron_8	intron	protein_coding	chr15	82875405	82892683
chr15	82887115	82888341	HOMER2_intron_8	intron	protein_coding	chr15	82875405	82892683
chr15	82888492	82888631	HOMER2_intron_8	intron	protein_coding	chr15	82875405	82892683
chr15	82888833	82888888	HOMER2_intron_8	intron	protein_coding	chr15	82875405	82892683
chr15	82886538	82886980	HOMER2_intron_8	intron	protein_coding	chr15	82875405	82892683
chr15	87510751	87510797	AC020687.1_intron_4	intron	lincRNA	chr15	87501807	87542919
chr15	90630831	90631015	CRTC3_intron_12	intron	protein_coding	chr15	90629533	90638444
chr15	92972605	92972829	CHD2_intron_20	intron	protein_coding	chr15	92972418	92974877
chr16	2570086	2571367	PDPK1_intron_8	intron	protein_coding	chr16	2566454	2577423
chr16	2571368	2571397	PDPK1_intron_8	intron	protein_coding	chr16	2566454	2577423
chr16	2571536	2571603	PDPK1_intron_8	intron	protein_coding	chr16	2566454	2577423
chr16	2571697	2571768	PDPK1_intron_8	intron	protein_coding	chr16	2566454	2577423
chr16	2571863	2572274	PDPK1_intron_8	intron	protein_coding	chr16	2566454	2577423
chr16	2572316	2573418	PDPK1_intron_8	intron	protein_coding	chr16	2566454	2577423
chr16	2574102	2575444	PDPK1_intron_8	intron	protein_coding	chr16	2566454	2577423
chr16	2575465	2575506	PDPK1_intron_8	intron	protein_coding	chr16	2566454	2577423
chr16	2580723	2581293	PDPK1_intron_9	intron	protein_coding	chr16	2577501	2581293
chr16	2581294	2581363	PDPK1_7	CDS	protein_coding	chr16	2581294	2581363
chr16	2581364	2581605	PDPK1_intron_10	intron	protein_coding	chr16	2581364	2581605
chr16	2581606	2581703	PDPK1_8	CDS	protein_coding	chr16	2581606	2581703
chr16	2581704	2583410	PDPK1_intron_11	intron	protein_coding	chr16	2581704	2583410
chr16	2583411	2583585	PDPK1_9	CDS	protein_coding	chr16	2583411	2583585
chr16	2583586	2583932	PDPK1_intron_12	intron	protein_coding	chr16	2583586	2586674
chr16	2616252	2616598	AC141586.1_intron_3	intron	transcribed_unprocessed_pseudogene	chr16	2614072	2628823
chr16	2616599	2616773	AC141586.1_intron_3	intron	transcribed_unprocessed_pseudogene	chr16	2614072	2628823
chr16	2616774	2618480	AC141586.1_intron_3	intron	transcribed_unprocessed_pseudogene	chr16	2614072	2628823
chr16	2618481	2618578	AC141586.1_intron_3	intron	transcribed_unprocessed_pseudogene	chr16	2614072	2628823
chr16	2618579	2618820	AC141586.1_intron_3	intron	transcribed_unprocessed_pseudogene	chr16	2614072	2628823
chr16	2618821	2618890	AC141586.1_intron_3	intron	transcribed_unprocessed_pseudogene	chr16	2614072	2628823
chr16	2618891	2619461	AC141586.1_intron_3	intron	transcribed_unprocessed_pseudogene	chr16	2614072	2628823
chr16	2624683	2624724	AC141586.1_intron_3	intron	transcribed_unprocessed_pseudogene	chr16	2614072	2628823
chr16	2624745	2626087	AC141586.1_intron_3	intron	transcribed_unprocessed_pseudogene	chr16	2614072	2628823
chr16	2626773	2627875	AC141586.1_intron_3	intron	transcribed_unprocessed_pseudogene	chr16	2614072	2628823
chr16	2627917	2628328	AC141586.1_intron_3	intron	transcribed_unprocessed_pseudogene	chr16	2614072	2628823
chr16	2628423	2628494	AC141586.1_intron_3	intron	transcribed_unprocessed_pseudogene	chr16	2614072	2628823
chr16	2628588	2628655	AC141586.1_intron_3	intron	transcribed_unprocessed_pseudogene	chr16	2614072	2628823
chr16	2628794	2628823	AC141586.1_intron_3	intron	transcribed_unprocessed_pseudogene	chr16	2614072	2628823
chr16	2628824	2630105	AC141586.1_4	exon	transcribed_unprocessed_pseudogene	chr16	2628824	2630494
chr16	14688847	14690493	PLA2G10_intron_2	intron	protein_coding	chr16	14688272	14690493
chr16	14690494	14690645	PLA2G10_3	CDS	protein_coding	chr16	14690494	14690645
chr16	14690646	14692943	PLA2G10_intron_3	intron	protein_coding	chr16	14690646	14694131
chr16	14694076	14694131	PLA2G10_intron_3	intron	protein_coding	chr16	14690646	14694131
chr16	14694132	14694229	PLA2G10_4	CDS	protein_coding	chr16	14694132	14694229
chr16	14708944	14709063	NPIPA3_1	CDS	protein_coding	chr16	14708944	14709063
chr16	14709064	14709674	NPIPA3_intron_1	intron	protein_coding	chr16	14709064	14711687
chr16	14709740	14709794	NPIPA3_intron_1	intron	protein_coding	chr16	14709064	14711687
chr16	14709825	14709916	NPIPA3_intron_1	intron	protein_coding	chr16	14709064	14711687
chr16	14710354	14711687	NPIPA3_intron_1	intron	protein_coding	chr16	14709064	14711687
chr16	14711688	14711751	NPIPA3_2	CDS	protein_coding	chr16	14711688	14711751
chr16	14711752	14712397	NPIPA3_intron_2	intron	protein_coding	chr16	14711752	14716066
chr16	14713579	14716066	NPIPA3_intron_2	intron	protein_coding	chr16	14711752	14716066
chr16	14716067	14716196	NPIPA3_3	CDS	protein_coding	chr16	14716067	14716196
chr16	14716197	14718755	NPIPA3_intron_3	intron	protein_coding	chr16	14716197	14719825
chr16	14719744	14719825	NPIPA3_intron_3	intron	protein_coding	chr16	14716197	14719825
chr16	14719826	14719926	NPIPA3_4	CDS	protein_coding	chr16	14719826	14719926
chr16	14719927	14720088	NPIPA3_intron_4	intron	protein_coding	chr16	14719927	14720088
chr16	14720089	14720234	NPIPA3_5	CDS	protein_coding	chr16	14720089	14720234
chr16	14720235	14721985	NPIPA3_intron_5	intron	protein_coding	chr16	14720235	14723190
chr16	14722138	14722182	NPIPA3_intron_5	intron	protein_coding	chr16	14720235	14723190
chr16	14722404	14723190	NPIPA3_intron_5	intron	protein_coding	chr16	14720235	14723190
chr16	14723191	14723299	NPIPA3_6	CDS	protein_coding	chr16	14723191	14723299
chr16	14723300	14723835	NPIPA3_intron_6	intron	protein_coding	chr16	14723300	14724316
chr16	14724189	14724243	NPIPA3_intron_6	intron	protein_coding	chr16	14723300	14724316
chr16	14724487	14724778	NPIPA3_8	CDS	protein_coding	chr16	14724487	14724778
chr16	14724779	14725438	NPIPA3_intron_8	intron	protein_coding	chr16	14724779	14725881
chr16	14726293	14726324	NPIPA3_UTR_1	three_prime_UTR	protein_coding	chr16	14726293	14726338
chr16	14727964	14729610	AC136443.1_intron_1	intron	unprocessed_pseudogene	chr16	14727389	14729610
chr16	14729611	14729762	AC136443.1_2	exon	unprocessed_pseudogene	chr16	14729611	14729762
chr16	14729763	14732060	AC136443.1_intron_2	intron	unprocessed_pseudogene	chr16	14729763	14733249
chr16	14733194	14733249	AC136443.1_intron_2	intron	unprocessed_pseudogene	chr16	14729763	14733249
chr16	14733250	14733347	AC136443.1_3	exon	unprocessed_pseudogene	chr16	14733250	14733347
chr16	14748066	14748185	NPIPA2_1	CDS	protein_coding	chr16	14748066	14748185
chr16	14748186	14748796	NPIPA2_intron_1	intron	protein_coding	chr16	14748186	14750811
chr16	14748862	14748916	NPIPA2_intron_1	intron	protein_coding	chr16	14748186	14750811
chr16	14748947	14749038	NPIPA2_intron_1	intron	protein_coding	chr16	14748186	14750811
chr16	14749478	14750811	NPIPA2_intron_1	intron	protein_coding	chr16	14748186	14750811
chr16	14750812	14750875	NPIPA2_2	CDS	protein_coding	chr16	14750812	14750875
chr16	14750876	14751521	NPIPA2_intron_2	intron	protein_coding	chr16	14750876	14755190
chr16	14752616	14755190	NPIPA2_intron_2	intron	protein_coding	chr16	14750876	14755190
chr16	14755191	14755320	NPIPA2_3	CDS	protein_coding	chr16	14755191	14755320
chr16	14755321	14757889	NPIPA2_intron_3	intron	protein_coding	chr16	14755321	14758945
chr16	14758864	14758945	NPIPA2_intron_3	intron	protein_coding	chr16	14755321	14758945
chr16	14758946	14759046	NPIPA2_4	CDS	protein_coding	chr16	14758946	14759046
chr16	14759047	14759208	NPIPA2_intron_4	intron	protein_coding	chr16	14759047	14759208
chr16	14759209	14759354	NPIPA2_5	CDS	protein_coding	chr16	14759209	14759354
chr16	14759355	14761105	NPIPA2_intron_5	intron	protein_coding	chr16	14759355	14762310
chr16	14761258	14761302	NPIPA2_intron_5	intron	protein_coding	chr16	14759355	14762310
chr16	14761524	14762310	NPIPA2_intron_5	intron	protein_coding	chr16	14759355	14762310
chr16	14762311	14762419	NPIPA2_6	CDS	protein_coding	chr16	14762311	14762419
chr16	14763306	14763367	NPIPA2_intron_6	intron	protein_coding	chr16	14762420	14763436
chr16	14762420	14762865	NPIPA2_intron_6	intron	protein_coding	chr16	14762420	14763436
chr16	14763506	14763562	NPIPA2_intron_7	intron	protein_coding	chr16	14763499	14763606
chr16	14763690	14763898	NPIPA2_8	CDS	protein_coding	chr16	14763607	14763898
chr16	14763899	14764327	NPIPA2_intron_8	intron	protein_coding	chr16	14763899	14765001
chr16	14764368	14764411	NPIPA2_intron_8	intron	protein_coding	chr16	14763899	14765001
chr16	15113404	15113719	PDXDC1_intron_25	intron	protein_coding	chr16	15038333	15138877
chr16	15113855	15113921	PDXDC1_intron_25	intron	protein_coding	chr16	15038333	15138877
chr16	15116624	15116896	PDXDC1_intron_25	intron	protein_coding	chr16	15038333	15138877
chr16	15116939	15117131	PDXDC1_intron_25	intron	protein_coding	chr16	15038333	15138877
chr16	15120119	15120155	PDXDC1_intron_25	intron	protein_coding	chr16	15038333	15138877
chr16	15121206	15121380	PDXDC1_intron_25	intron	protein_coding	chr16	15038333	15138877
chr16	15121423	15121605	PDXDC1_intron_25	intron	protein_coding	chr16	15038333	15138877
chr16	16338863	16339001	AC138969.1_intron_3	intron	protein_coding	chr16	16335993	16340304
chr16	16339226	16339323	AC138969.1_intron_3	intron	protein_coding	chr16	16335993	16340304
chr16	16339552	16339638	AC138969.1_intron_3	intron	protein_coding	chr16	16335993	16340304
chr16	16339663	16340304	AC138969.1_intron_3	intron	protein_coding	chr16	16335993	16340304
chr16	16340305	16340434	AC138969.1_2	CDS	protein_coding	chr16	16340305	16340434
chr16	16340435	16340804	AC138969.1_intron_4	intron	protein_coding	chr16	16340435	16344043
chr16	16341483	16341905	AC138969.1_intron_4	intron	protein_coding	chr16	16340435	16344043
chr16	16341926	16342775	AC138969.1_intron_4	intron	protein_coding	chr16	16340435	16344043
chr16	16347731	16347858	AC138969.1_intron_7	intron	protein_coding	chr16	16347511	16348525
chr16	16347991	16348095	AC138969.1_intron_7	intron	protein_coding	chr16	16347511	16348525
chr16	16348390	16348505	AC138969.1_intron_7	intron	protein_coding	chr16	16347511	16348525
chr16	16349074	16349316	AC138969.1_UTR_4	three_prime_UTR	protein_coding	chr16	16348987	16349316
chr16	16349317	16350090	AC138969.1_intron_9	intron	protein_coding	chr16	16349317	16350090
chr16	16350091	16350203	AC138969.1_UTR_5	three_prime_UTR	protein_coding	chr16	16350091	16350203
chr16	16350203	16350559	AC138969.1_8	CDS	protein_coding	chr16	16350203	16350559
chr16	16350559	16350590	AC138969.1_UTR_6	three_prime_UTR	protein_coding	chr16	16350559	16350590
chr16	16383513	16383662	NPIPA7_intron_1	intron	protein_coding	chr16	16379308	16383662
chr16	16383663	16383792	NPIPA7_2	CDS	protein_coding	chr16	16383663	16383792
chr16	16384676	16384794	NPIPA7_intron_2	intron	protein_coding	chr16	16383793	16387397
chr16	16383793	16384376	NPIPA7_intron_2	intron	protein_coding	chr16	16383793	16387397
chr16	16392807	16393454	NPIPA7_intron_8	intron	protein_coding	chr16	16392663	16393454
chr16	16393455	16393808	NPIPA7_UTR_3	three_prime_UTR	protein_coding	chr16	16393455	16393808
chr16	16393808	16393923	NPIPA7_9	CDS	protein_coding	chr16	16393808	16393923
chr16	16393923	16393954	NPIPA7_UTR_4	three_prime_UTR	protein_coding	chr16	16393923	16393954
chr16	18317942	18317967	NPIPA8_UTR_1	three_prime_UTR	protein_coding	chr16	18317942	18317967
chr16	18317967	18318435	NPIPA8_1	CDS	protein_coding	chr16	18317967	18318435
chr16	18318436	18319256	NPIPA8_intron_1	intron	protein_coding	chr16	18318436	18319256
chr16	18319257	18319298	NPIPA8_2	CDS	protein_coding	chr16	18319257	18319298
chr16	18319299	18319793	NPIPA8_intron_2	intron	protein_coding	chr16	18319299	18319793
chr16	18319794	18319830	NPIPA8_3	CDS	protein_coding	chr16	18319794	18319830
chr16	18319831	18319938	NPIPA8_intron_3	intron	protein_coding	chr16	18319831	18319938
chr16	18319939	18320000	NPIPA8_4	CDS	protein_coding	chr16	18319939	18320000
chr16	18320001	18320859	NPIPA8_intron_4	intron	protein_coding	chr16	18320001	18321015
chr16	18321454	18321569	NPIPA8_intron_5	intron	protein_coding	chr16	18321125	18324089
chr16	18325543	18326864	NPIPA8_intron_7	intron	protein_coding	chr16	18324499	18328112
chr16	18327553	18328112	NPIPA8_intron_7	intron	protein_coding	chr16	18324499	18328112
chr16	18328113	18328242	NPIPA8_8	CDS	protein_coding	chr16	18328113	18328242
chr16	18328243	18329336	NPIPA8_intron_8	intron	protein_coding	chr16	18328243	18332598
chr16	18330262	18330557	NPIPA8_intron_8	intron	protein_coding	chr16	18328243	18332598
chr16	18330600	18330792	NPIPA8_intron_8	intron	protein_coding	chr16	18328243	18332598
chr16	18332546	18332588	NPIPA8_intron_8	intron	protein_coding	chr16	18328243	18332598
chr16	18332634	18332662	NPIPA8_9	CDS	protein_coding	chr16	18332599	18332662
chr16	18358086	18358588	AC126755.2_UTR_1	three_prime_UTR	protein_coding	chr16	18358086	18358588
chr16	18358589	18359380	AC126755.2_intron_1	intron	protein_coding	chr16	18358589	18359380
chr16	18359394	18359451	AC126755.2_1	CDS	protein_coding	chr16	18359394	18359451
chr16	18359452	18359832	AC126755.2_intron_2	intron	protein_coding	chr16	18359452	18359832
chr16	18359833	18359983	AC126755.2_2	CDS	protein_coding	chr16	18359833	18359983
chr16	18359984	18360091	AC126755.2_intron_3	intron	protein_coding	chr16	18359984	18360091
chr16	18360092	18360153	AC126755.2_3	CDS	protein_coding	chr16	18360092	18360153
chr16	18360154	18360906	AC126755.2_intron_4	intron	protein_coding	chr16	18360154	18361168
chr16	18367541	18367575	AC126755.2_intron_7	intron	protein_coding	chr16	18364635	18368256
chr16	18367752	18367890	AC126755.2_intron_7	intron	protein_coding	chr16	18364635	18368256
chr16	18367935	18368256	AC126755.2_intron_7	intron	protein_coding	chr16	18364635	18368256
chr16	18365858	18366948	AC126755.2_intron_7	intron	protein_coding	chr16	18364635	18368256
chr16	18368257	18368386	AC126755.2_7	CDS	protein_coding	chr16	18368257	18368386
chr16	18368387	18369453	AC126755.2_intron_8	intron	protein_coding	chr16	18368387	18372721
chr16	19219224	19219403	SYT17_intron_6	intron	protein_coding	chr16	19211453	19223043
chr16	21402889	21402981	NPIPB3_1	CDS	protein_coding	chr16	21402283	21402981
chr16	21402982	21403228	NPIPB3_intron_1	intron	protein_coding	chr16	21402982	21404721
chr16	21404553	21404607	NPIPB3_intron_1	intron	protein_coding	chr16	21402982	21404721
chr16	21835198	21835517	NPIPB4_1	CDS	protein_coding	chr16	21834717	21835517
chr16	21835518	21835629	NPIPB4_intron_1	intron	protein_coding	chr16	21835518	21835629
chr16	21835630	21835806	NPIPB4_2	CDS	protein_coding	chr16	21835630	21835865
chr16	21836076	21836276	NPIPB4_3	CDS	protein_coding	chr16	21836004	21837738
chr16	21836634	21836918	NPIPB4_3	CDS	protein_coding	chr16	21836004	21837738
chr16	22534183	22534298	NPIPB5_8	CDS	protein_coding	chr16	22533631	22536385
chr16	22535085	22535165	NPIPB5_8	CDS	protein_coding	chr16	22533631	22536385
chr16	22535312	22535416	NPIPB5_8	CDS	protein_coding	chr16	22533631	22536385
chr16	22535687	22535829	NPIPB5_8	CDS	protein_coding	chr16	22533631	22536385
chr16	28599241	28599316	AC020765.3_1	exon	unprocessed_pseudogene	chr16	28599241	28599316
chr16	28599317	28599486	AC020765.3_intron_1	intron	unprocessed_pseudogene	chr16	28599317	28599486
chr16	28599487	28599619	AC020765.3_2	exon	unprocessed_pseudogene	chr16	28599487	28599619
chr16	28599620	28600603	AC020765.3_intron_2	intron	unprocessed_pseudogene	chr16	28599620	28600603
chr16	28600604	28600675	AC020765.3_3	exon	unprocessed_pseudogene	chr16	28600604	28600970
chr16	28612235	28612310	SULT1A1_intron_9	intron	protein_coding	chr16	28610192	28620061
chr16	28612311	28612480	SULT1A1_intron_9	intron	protein_coding	chr16	28610192	28620061
chr16	28612481	28612613	SULT1A1_intron_9	intron	protein_coding	chr16	28610192	28620061
chr16	28612614	28613597	SULT1A1_intron_9	intron	protein_coding	chr16	28610192	28620061
chr16	28613598	28613669	SULT1A1_intron_9	intron	protein_coding	chr16	28610192	28620061
chr16	28694804	28694845	AC145285.4_intron_2	intron	unprocessed_pseudogene	chr16	28663388	28740677
chr16	28694804	28694845	EIF3C_intron_1	intron	protein_coding	chr16	28688829	28711361
chr16	29484256	29484386	NPIPB12_1	CDS	protein_coding	chr16	29483688	29484386
chr16	29484608	29484688	NPIPB12_intron_1	intron	protein_coding	chr16	29484387	29484688
chr16	29484689	29484875	NPIPB12_2	CDS	protein_coding	chr16	29484689	29485827
chr16	30223605	30223979	NPIPB13_1	CDS	protein_coding	chr16	30223028	30225797
chr16	30224331	30224442	NPIPB13_1	CDS	protein_coding	chr16	30223028	30225797
chr16	30224825	30225190	NPIPB13_1	CDS	protein_coding	chr16	30223028	30225797
chr16	31316199	31316222	ITGAM_intron_14	intron	protein_coding	chr16	31297955	31321239
chr16	33302021	33306398	AC141257.2_intron_1	intron	lincRNA	chr16	33206807	33330081
chr16	33314239	33314288	AC141257.2_intron_1	intron	lincRNA	chr16	33206807	33330081
chr16	33314332	33314552	AC141257.2_intron_1	intron	lincRNA	chr16	33206807	33330081
chr16	33314705	33314741	AC141257.2_intron_1	intron	lincRNA	chr16	33206807	33330081
chr16	33314933	33314966	AC141257.2_intron_1	intron	lincRNA	chr16	33206807	33330081
chr16	33315951	33316302	AC141257.2_intron_1	intron	lincRNA	chr16	33206807	33330081
chr16	33316344	33316376	AC141257.2_intron_1	intron	lincRNA	chr16	33206807	33330081
chr16	33329566	33329664	AC141257.2_intron_1	intron	lincRNA	chr16	33206807	33330081
chr16	33306450	33309241	AC141257.2_intron_1	intron	lincRNA	chr16	33206807	33330081
chr16	33303739	33304373	TP53TG3E_UTR_1	five_prime_UTR	protein_coding	chr16	33303739	33304373
chr16	33304373	33304735	TP53TG3E_1	CDS	protein_coding	chr16	33304373	33304735
chr16	33304736	33305404	TP53TG3E_intron_1	intron	protein_coding	chr16	33304736	33305404
chr16	33305405	33305476	TP53TG3E_2	CDS	protein_coding	chr16	33305405	33305476
chr16	33305476	33306398	TP53TG3E_UTR_2	three_prime_UTR	protein_coding	chr16	33305476	33306935
chr16	33306450	33306935	TP53TG3E_UTR_2	three_prime_UTR	protein_coding	chr16	33305476	33306935
chr16	33360325	33360562	TP53TG3B_UTR_1	five_prime_UTR	protein_coding	chr16	33360274	33360908
chr16	33360713	33360908	TP53TG3B_UTR_1	five_prime_UTR	protein_coding	chr16	33360274	33360908
chr16	33360908	33360944	TP53TG3B_1	CDS	protein_coding	chr16	33360908	33361270
chr16	33361081	33361114	TP53TG3B_1	CDS	protein_coding	chr16	33360908	33361270
chr16	33361890	33361939	TP53TG3B_intron_1	intron	protein_coding	chr16	33361271	33361939
chr16	33361940	33362011	TP53TG3B_2	CDS	protein_coding	chr16	33361940	33362011
chr16	33362151	33362297	TP53TG3B_UTR_2	three_prime_UTR	protein_coding	chr16	33362011	33363478
chr16	33362564	33362594	TP53TG3B_UTR_2	three_prime_UTR	protein_coding	chr16	33362011	33363478
chr16	33363300	33363324	TP53TG3B_UTR_2	three_prime_UTR	protein_coding	chr16	33362011	33363478
chr16	33370778	33370827	AC141257.1_1	exon	lincRNA	chr16	33370473	33371108
chr16	33370871	33371091	AC141257.1_1	exon	lincRNA	chr16	33370473	33371108
chr16	33371244	33371280	AC141257.1_intron_1	intron	lincRNA	chr16	33371109	33371311
chr16	33371472	33371505	AC141257.1_2	exon	lincRNA	chr16	33371312	33372915
chr16	33372490	33372841	AC141257.1_2	exon	lincRNA	chr16	33371312	33372915
chr16	33372883	33372915	AC141257.1_2	exon	lincRNA	chr16	33371312	33372915
chr16	33386105	33386203	AC141257.4_1	exon	processed_pseudogene	chr16	33386105	33386349
chr16	33459045	33459091	TP53TG3F_UTR_1	five_prime_UTR	protein_coding	chr16	33459045	33459679
chr16	33459182	33459453	TP53TG3F_UTR_1	five_prime_UTR	protein_coding	chr16	33459045	33459679
chr16	33460235	33460453	TP53TG3F_intron_1	intron	protein_coding	chr16	33460042	33460710
chr16	33460615	33460660	TP53TG3F_intron_1	intron	protein_coding	chr16	33460042	33460710
chr16	33461126	33461281	TP53TG3F_UTR_2	three_prime_UTR	protein_coding	chr16	33460782	33462249
chr16	33461403	33461579	TP53TG3F_UTR_2	three_prime_UTR	protein_coding	chr16	33460782	33462249
chr16	33461655	33461685	TP53TG3F_UTR_2	three_prime_UTR	protein_coding	chr16	33460782	33462249
chr16	33461848	33462017	TP53TG3F_UTR_2	three_prime_UTR	protein_coding	chr16	33460782	33462249
chr16	55789022	55789903	CES1P1_intron_11	intron	transcribed_unprocessed_pseudogene	chr16	55786105	55790543
chr16	55790843	55790867	CES1P1_intron_12	intron	transcribed_unprocessed_pseudogene	chr16	55790677	55793406
chr16	55791026	55793406	CES1P1_intron_12	intron	transcribed_unprocessed_pseudogene	chr16	55790677	55793406
chr16	55793407	55793480	CES1P1_13	exon	transcribed_unprocessed_pseudogene	chr16	55793407	55793480
chr16	55793481	55793775	CES1P1_intron_13	intron	transcribed_unprocessed_pseudogene	chr16	55793481	55793775
chr16	55793776	55793960	CES1P1_14	exon	transcribed_unprocessed_pseudogene	chr16	55793776	55793960
chr16	55803048	55803232	CES1_1	CDS	protein_coding	chr16	55803048	55803232
chr16	55803233	55803527	CES1_intron_1	intron	protein_coding	chr16	55803233	55803527
chr16	55803528	55803601	CES1_2	CDS	protein_coding	chr16	55803528	55803601
chr16	55804883	55805982	CES1_intron_2	intron	protein_coding	chr16	55803602	55806331
chr16	55803602	55804841	CES1_intron_2	intron	protein_coding	chr16	55803602	55806331
chr16	55807105	55807986	CES1_intron_3	intron	protein_coding	chr16	55806465	55810515
chr16	61785727	61785755	CDH8_intron_4	intron	protein_coding	chr16	61727216	61789344
chr16	61785788	61785914	CDH8_intron_4	intron	protein_coding	chr16	61727216	61789344
chr16	61786556	61786739	CDH8_intron_4	intron	protein_coding	chr16	61727216	61789344
chr16	61805178	61805296	CDH8_intron_5	intron	protein_coding	chr16	61789483	61817477
chr16	62013074	62013278	CDH8_intron_10	intron	protein_coding	chr16	61901474	62021150
chr16	75223764	75223793	CTRB1_intron_5	intron	protein_coding	chr16	75223629	75224053
chr16	83640518	83640544	CDH13_intron_11	intron	protein_coding	chr16	83602595	83670788
chr16	84457395	84457446	ATP2C2_intron_21	intron	protein_coding	chr16	84454985	84459118
chr16	84457561	84457638	ATP2C2_intron_21	intron	protein_coding	chr16	84454985	84459118
chr16	90169801	90169848	FAM157C_intron_17	intron	lincRNA	chr16	90163959	90177436
chr16	90170252	90170286	FAM157C_intron_17	intron	lincRNA	chr16	90163959	90177436
chr16	90170379	90170432	FAM157C_intron_17	intron	lincRNA	chr16	90163959	90177436
chr17	68357	68506	AC240565.2_intron_2	intron	lincRNA	chr17	65888	71364
chr17	71764	71913	AC240565.2_intron_3	intron	lincRNA	chr17	71557	75812
chr17	96083	96109	AC240565.1_intron_1	intron	lincRNA	chr17	88706	97267
chr17	100823	100847	AC240565.1_intron_3	intron	lincRNA	chr17	98952	101107
chr17	109845	110080	AC240565.1_intron_7	intron	lincRNA	chr17	106865	118381
chr17	110171	110201	AC240565.1_intron_7	intron	lincRNA	chr17	106865	118381
chr17	110951	111033	AC240565.1_intron_7	intron	lincRNA	chr17	106865	118381
chr17	6030344	6030482	AC007846.2_intron_4	intron	protein_coding	chr17	5990022	6080369
chr17	6944117	6944174	ALOX12P2_intron_19	intron	transcribed_unprocessed_pseudogene	chr17	6902193	6953659
chr17	18418014	18418076	KRT17P5_intron_2	intron	transcribed_unprocessed_pseudogene	chr17	18417649	18419965
chr17	18453185	18453247	KRT16P4_intron_1	intron	transcribed_processed_pseudogene	chr17	18450766	18475686
chr17	19044828	19044866	GRAP_intron_5	intron	protein_coding	chr17	19042486	19046847
chr17	19045017	19045043	GRAP_intron_5	intron	protein_coding	chr17	19042486	19046847
chr17	19045178	19045239	GRAP_intron_5	intron	protein_coding	chr17	19042486	19046847
chr17	19077797	19077913	AC007952.3_1	exon	lincRNA	chr17	19077775	19077913
chr17	19077914	19078111	AC007952.3_intron_1	intron	lincRNA	chr17	19077914	19079986
chr17	19078374	19078440	AC007952.3_intron_1	intron	lincRNA	chr17	19077914	19079986
chr17	19078633	19078942	AC007952.3_intron_1	intron	lincRNA	chr17	19077914	19079986
chr17	19079021	19079232	AC007952.3_intron_1	intron	lincRNA	chr17	19077914	19079986
chr17	19079259	19079648	AC007952.3_intron_1	intron	lincRNA	chr17	19077914	19079986
chr17	19079725	19079986	AC007952.3_intron_1	intron	lincRNA	chr17	19077914	19079986
chr17	19079987	19080118	AC007952.3_2	exon	lincRNA	chr17	19079987	19080120
chr17	19080246	19080369	AC007952.3_intron_2	intron	lincRNA	chr17	19080121	19080369
chr17	19080370	19080629	AC007952.3_3	exon	lincRNA	chr17	19080370	19080629
chr17	19080630	19080793	AC007952.3_intron_3	intron	lincRNA	chr17	19080630	19087709
chr17	19080949	19081061	AC007952.3_intron_3	intron	lincRNA	chr17	19080630	19087709
chr17	19081108	19081159	AC007952.3_intron_3	intron	lincRNA	chr17	19080630	19087709
chr17	19081212	19081400	AC007952.3_intron_3	intron	lincRNA	chr17	19080630	19087709
chr17	19083330	19083417	AC007952.3_intron_3	intron	lincRNA	chr17	19080630	19087709
chr17	19083515	19083712	AC007952.3_intron_3	intron	lincRNA	chr17	19080630	19087709
chr17	19083825	19084583	AC007952.3_intron_3	intron	lincRNA	chr17	19080630	19087709
chr17	19084737	19084979	AC007952.3_intron_3	intron	lincRNA	chr17	19080630	19087709
chr17	19091069	19091325	AC007952.7_1	exon	lincRNA	chr17	19091069	19091825
chr17	19091507	19091536	AC007952.7_1	exon	lincRNA	chr17	19091069	19091825
chr17	19091754	19091790	AC007952.7_1	exon	lincRNA	chr17	19091069	19091825
chr17	19094402	19094573	AC007952.2_intron_2	intron	processed_transcript	chr17	19094308	19096081
chr17	19094614	19096081	AC007952.2_intron_2	intron	processed_transcript	chr17	19094308	19096081
chr17	19096082	19096361	AC007952.2_3	exon	processed_transcript	chr17	19096082	19096361
chr17	19129306	19129367	GRAPL_intron_1	intron	protein_coding	chr17	19127698	19132051
chr17	19129679	19129717	GRAPL_intron_1	intron	protein_coding	chr17	19127698	19132051
chr17	19150225	19150378	GRAPL_intron_4	intron	protein_coding	chr17	19139071	19158317
chr17	19151070	19151205	GRAPL_intron_4	intron	protein_coding	chr17	19139071	19158317
chr17	19151247	19151306	GRAPL_intron_4	intron	protein_coding	chr17	19139071	19158317
chr17	19152581	19152604	GRAPL_intron_4	intron	protein_coding	chr17	19139071	19158317
chr17	19152927	19153408	GRAPL_intron_4	intron	protein_coding	chr17	19139071	19158317
chr17	19153464	19153737	GRAPL_intron_4	intron	protein_coding	chr17	19139071	19158317
chr17	19153873	19153999	GRAPL_intron_4	intron	protein_coding	chr17	19139071	19158317
chr17	19154388	19154655	GRAPL_intron_4	intron	protein_coding	chr17	19139071	19158317
chr17	19154676	19154969	GRAPL_intron_4	intron	protein_coding	chr17	19139071	19158317
chr17	19155013	19155088	GRAPL_intron_4	intron	protein_coding	chr17	19139071	19158317
chr17	19155551	19158009	GRAPL_intron_4	intron	protein_coding	chr17	19139071	19158317
chr17	19158318	19158376	GRAPL_4	CDS	protein_coding	chr17	19158318	19158376
chr17	19158376	19158829	GRAPL_UTR_5	three_prime_UTR	protein_coding	chr17	19158376	19159176
chr17	19158957	19159176	GRAPL_UTR_5	three_prime_UTR	protein_coding	chr17	19158376	19159176
chr17	19160789	19162274	AC007952.5_1	exon	lincRNA	chr17	19160789	19162274
chr17	19164209	19164376	AC007952.8_1	exon	lincRNA	chr17	19164209	19164376
chr17	19164377	19164680	AC007952.8_intron_1	intron	lincRNA	chr17	19164377	19171957
chr17	19165217	19166303	AC007952.8_intron_1	intron	lincRNA	chr17	19164377	19171957
chr17	19166333	19168263	AC007952.8_intron_1	intron	lincRNA	chr17	19164377	19171957
chr17	19168376	19168573	AC007952.8_intron_1	intron	lincRNA	chr17	19164377	19171957
chr17	19168671	19168758	AC007952.8_intron_1	intron	lincRNA	chr17	19164377	19171957
chr17	19168763	19168846	AC007952.8_intron_1	intron	lincRNA	chr17	19164377	19171957
chr17	19168885	19169257	AC007952.8_intron_1	intron	lincRNA	chr17	19164377	19171957
chr17	19169301	19169864	AC007952.8_intron_1	intron	lincRNA	chr17	19164377	19171957
chr17	19169966	19170061	AC007952.8_intron_1	intron	lincRNA	chr17	19164377	19171957
chr17	19170201	19171448	AC007952.8_intron_1	intron	lincRNA	chr17	19164377	19171957
chr17	19171449	19171708	AC007952.8_intron_1	intron	lincRNA	chr17	19164377	19171957
chr17	19171709	19171957	AC007952.8_intron_1	intron	lincRNA	chr17	19164377	19171957
chr17	19171958	19172091	AC007952.8_2	exon	lincRNA	chr17	19171958	19172091
chr17	19172092	19173690	AC007952.8_intron_2	intron	lincRNA	chr17	19172092	19174296
chr17	19174099	19174296	AC007952.8_intron_2	intron	lincRNA	chr17	19172092	19174296
chr17	19174297	19174435	AC007952.8_3	exon	lincRNA	chr17	19174297	19174436
chr17	19203825	19203963	AC106017.1_1	exon	lincRNA	chr17	19203825	19203963
chr17	19203964	19204076	AC106017.1_intron_1	intron	lincRNA	chr17	19203964	19206168
chr17	19204556	19206168	AC106017.1_intron_1	intron	lincRNA	chr17	19203964	19206168
chr17	19206169	19206302	AC106017.1_2	exon	lincRNA	chr17	19206169	19206302
chr17	19206303	19206551	AC106017.1_intron_2	intron	lincRNA	chr17	19206303	19206551
chr17	19206552	19206811	AC106017.1_3	exon	lincRNA	chr17	19206552	19206811
chr17	19206812	19208059	AC106017.1_intron_3	intron	lincRNA	chr17	19206812	19213876
chr17	19208199	19208294	AC106017.1_intron_3	intron	lincRNA	chr17	19206812	19213876
chr17	19208396	19208959	AC106017.1_intron_3	intron	lincRNA	chr17	19206812	19213876
chr17	19209003	19209375	AC106017.1_intron_3	intron	lincRNA	chr17	19206812	19213876
chr17	19209414	19209497	AC106017.1_intron_3	intron	lincRNA	chr17	19206812	19213876
chr17	19210318	19211921	AC106017.1_intron_3	intron	lincRNA	chr17	19206812	19213876
chr17	19211951	19213037	AC106017.1_intron_3	intron	lincRNA	chr17	19206812	19213876
chr17	19213573	19213876	AC106017.1_intron_3	intron	lincRNA	chr17	19206812	19213876
chr17	19213877	19214044	AC106017.1_4	exon	lincRNA	chr17	19213877	19214045
chr17	19215979	19217494	EPN2_intron_1	intron	protein_coding	chr17	19215810	19237074
chr17	19217923	19217959	EPN2_intron_1	intron	protein_coding	chr17	19215810	19237074
chr17	19219424	19219935	EPN2_intron_1	intron	protein_coding	chr17	19215810	19237074
chr17	19219077	19219296	EPN2_intron_1	intron	protein_coding	chr17	19215810	19237074
chr17	19220244	19221646	EPN2_intron_1	intron	protein_coding	chr17	19215810	19237074
chr17	19221716	19222702	EPN2_intron_1	intron	protein_coding	chr17	19215810	19237074
chr17	19223165	19223240	EPN2_intron_1	intron	protein_coding	chr17	19215810	19237074
chr17	19223284	19223577	EPN2_intron_1	intron	protein_coding	chr17	19215810	19237074
chr17	19223598	19223865	EPN2_intron_1	intron	protein_coding	chr17	19215810	19237074
chr17	19224255	19224381	EPN2_intron_1	intron	protein_coding	chr17	19215810	19237074
chr17	19224517	19224790	EPN2_intron_1	intron	protein_coding	chr17	19215810	19237074
chr17	19224846	19225327	EPN2_intron_1	intron	protein_coding	chr17	19215810	19237074
chr17	19225650	19225673	EPN2_intron_1	intron	protein_coding	chr17	19215810	19237074
chr17	19226947	19227006	EPN2_intron_1	intron	protein_coding	chr17	19215810	19237074
chr17	19227048	19227183	EPN2_intron_1	intron	protein_coding	chr17	19215810	19237074
chr17	19227634	19227699	EPN2_intron_1	intron	protein_coding	chr17	19215810	19237074
chr17	19227875	19228028	EPN2_intron_1	intron	protein_coding	chr17	19215810	19237074
chr17	19228051	19228105	EPN2_intron_1	intron	protein_coding	chr17	19215810	19237074
chr17	30617212	30621434	AC005562.1_intron_6	intron	processed_transcript	chr17	30615981	30631753
chr17	30629680	30629790	AC005562.1_intron_6	intron	processed_transcript	chr17	30615981	30631753
chr17	30617680	30617790	AC005562.2_1	exon	unprocessed_pseudogene	chr17	30617680	30617790
chr17	32091093	32091190	AC090616.2_intron_1	intron	transcribed_processed_pseudogene	chr17	32083323	32095060
chr17	32091093	32091190	AC090616.5_intron_2	intron	transcribed_unprocessed_pseudogene	chr17	32088961	32091771
chr17	36174611	36174646	TBC1D3B_intron_11	intron	protein_coding	chr17	36173631	36174729
chr17	36256014	36256048	TBC1D3I_2	CDS	protein_coding	chr17	36256007	36256107
chr17	36256355	36256388	TBC1D3I_intron_3	intron	protein_coding	chr17	36256108	36256569
chr17	36256418	36256445	TBC1D3I_intron_3	intron	protein_coding	chr17	36256108	36256569
chr17	36258102	36258491	TBC1D3I_intron_6	intron	protein_coding	chr17	36257950	36258491
chr17	36258492	36258541	TBC1D3I_6	CDS	protein_coding	chr17	36258492	36258541
chr17	36258542	36258730	TBC1D3I_intron_7	intron	protein_coding	chr17	36258542	36259788
chr17	36258758	36258893	TBC1D3I_intron_7	intron	protein_coding	chr17	36258542	36259788
chr17	36258955	36259097	TBC1D3I_intron_7	intron	protein_coding	chr17	36258542	36259788
chr17	36260573	36260711	TBC1D3I_intron_9	intron	protein_coding	chr17	36260337	36260778
chr17	36260813	36260860	TBC1D3I_9	CDS	protein_coding	chr17	36260779	36260860
chr17	36260861	36260894	TBC1D3I_intron_10	intron	protein_coding	chr17	36260861	36261341
chr17	36261057	36261330	TBC1D3I_intron_10	intron	protein_coding	chr17	36260861	36261341
chr17	36261752	36261847	TBC1D3I_intron_11	intron	protein_coding	chr17	36261383	36262664
chr17	36262117	36262200	TBC1D3I_intron_11	intron	protein_coding	chr17	36261383	36262664
chr17	36262328	36262387	TBC1D3I_intron_11	intron	protein_coding	chr17	36261383	36262664
chr17	36324131	36325409	TBC1D3G_intron_1	intron	protein_coding	chr17	36323983	36325409
chr17	36325411	36325483	TBC1D3G_1	CDS	protein_coding	chr17	36325411	36325483
chr17	36325484	36325644	TBC1D3G_intron_2	intron	protein_coding	chr17	36325484	36325644
chr17	36325645	36325731	TBC1D3G_2	CDS	protein_coding	chr17	36325645	36325731
chr17	36325732	36325780	TBC1D3G_intron_3	intron	protein_coding	chr17	36325732	36327013
chr17	36325820	36325850	TBC1D3G_intron_3	intron	protein_coding	chr17	36325732	36327013
chr17	36325881	36325959	TBC1D3G_intron_3	intron	protein_coding	chr17	36325732	36327013
chr17	36326632	36326677	TBC1D3G_intron_3	intron	protein_coding	chr17	36325732	36327013
chr17	36326842	36327013	TBC1D3G_intron_3	intron	protein_coding	chr17	36325732	36327013
chr17	36327014	36327054	TBC1D3G_3	CDS	protein_coding	chr17	36327014	36327054
chr17	36327055	36327456	TBC1D3G_intron_4	intron	protein_coding	chr17	36327055	36327535
chr17	36327536	36327568	TBC1D3G_4	CDS	protein_coding	chr17	36327536	36327617
chr17	36327693	36327801	TBC1D3G_intron_5	intron	protein_coding	chr17	36327618	36328059
chr17	36328397	36328496	TBC1D3G_intron_6	intron	protein_coding	chr17	36328169	36328496
chr17	36328497	36328607	TBC1D3G_6	CDS	protein_coding	chr17	36328497	36328607
chr17	36328608	36329854	TBC1D3G_intron_7	intron	protein_coding	chr17	36328608	36329854
chr17	36329855	36329904	TBC1D3G_7	CDS	protein_coding	chr17	36329855	36329904
chr17	36329905	36330446	TBC1D3G_intron_8	intron	protein_coding	chr17	36329905	36330446
chr17	36330447	36330568	TBC1D3G_8	CDS	protein_coding	chr17	36330447	36330568
chr17	36330569	36330611	TBC1D3G_intron_9	intron	protein_coding	chr17	36330569	36331280
chr17	36330903	36331280	TBC1D3G_intron_9	intron	protein_coding	chr17	36330569	36331280
chr17	36331281	36331376	TBC1D3G_9	CDS	protein_coding	chr17	36331281	36331376
chr17	36331377	36331759	TBC1D3G_intron_10	intron	protein_coding	chr17	36331377	36331759
chr17	36331760	36331826	TBC1D3G_10	CDS	protein_coding	chr17	36331760	36331826
chr17	36331827	36332288	TBC1D3G_intron_11	intron	protein_coding	chr17	36331827	36332288
chr17	36332289	36332389	TBC1D3G_11	CDS	protein_coding	chr17	36332289	36332389
chr17	36332390	36332447	TBC1D3G_intron_12	intron	protein_coding	chr17	36332390	36332758
chr17	36332560	36332591	TBC1D3G_intron_12	intron	protein_coding	chr17	36332390	36332758
chr17	36332697	36332758	TBC1D3G_intron_12	intron	protein_coding	chr17	36332390	36332758
chr17	36332759	36332912	TBC1D3G_12	CDS	protein_coding	chr17	36332759	36332912
chr17	36332913	36332961	TBC1D3G_intron_13	intron	protein_coding	chr17	36332913	36333874
chr17	36333477	36333874	TBC1D3G_intron_13	intron	protein_coding	chr17	36332913	36333874
chr17	36333875	36334444	TBC1D3G_13	CDS	protein_coding	chr17	36333875	36334444
chr17	36334444	36334758	TBC1D3G_UTR_3	three_prime_UTR	protein_coding	chr17	36334444	36334759
chr17	36377531	36377632	TBC1D3H_UTR_1	three_prime_UTR	protein_coding	chr17	36377531	36377845
chr17	36377814	36377845	TBC1D3H_UTR_1	three_prime_UTR	protein_coding	chr17	36377531	36377845
chr17	36377845	36377945	TBC1D3H_1	CDS	protein_coding	chr17	36377845	36378414
chr17	36378202	36378375	TBC1D3H_1	CDS	protein_coding	chr17	36377845	36378414
chr17	36378526	36378567	TBC1D3H_intron_1	intron	protein_coding	chr17	36378415	36379394
chr17	36378659	36378915	TBC1D3H_intron_1	intron	protein_coding	chr17	36378415	36379394
chr17	36378973	36379070	TBC1D3H_intron_1	intron	protein_coding	chr17	36378415	36379394
chr17	36379206	36379312	TBC1D3H_intron_1	intron	protein_coding	chr17	36378415	36379394
chr17	36379921	36380018	TBC1D3H_3	CDS	protein_coding	chr17	36379918	36380018
chr17	36380019	36380480	TBC1D3H_intron_3	intron	protein_coding	chr17	36380019	36380480
chr17	36380481	36380547	TBC1D3H_4	CDS	protein_coding	chr17	36380481	36380547
chr17	36380548	36380930	TBC1D3H_intron_4	intron	protein_coding	chr17	36380548	36380930
chr17	36380931	36381026	TBC1D3H_5	CDS	protein_coding	chr17	36380931	36381026
chr17	36381027	36381079	TBC1D3H_intron_5	intron	protein_coding	chr17	36381027	36381738
chr17	36382078	36382340	TBC1D3H_intron_6	intron	protein_coding	chr17	36381861	36382402
chr17	36382491	36382724	TBC1D3H_intron_7	intron	protein_coding	chr17	36382453	36383699
chr17	36382798	36383310	TBC1D3H_intron_7	intron	protein_coding	chr17	36382453	36383699
chr17	36383334	36383411	TBC1D3H_intron_7	intron	protein_coding	chr17	36382453	36383699
chr17	36384505	36384563	TBC1D3H_intron_9	intron	protein_coding	chr17	36384248	36384689
chr17	36386694	36386822	TBC1D3H_intron_12	intron	protein_coding	chr17	36386662	36386822
chr17	36386823	36386895	TBC1D3H_13	CDS	protein_coding	chr17	36386823	36386895
chr17	36386897	36387293	TBC1D3H_intron_13	intron	protein_coding	chr17	36386897	36388323
chr17	36387326	36387570	TBC1D3H_intron_13	intron	protein_coding	chr17	36386897	36388323
chr17	36387672	36387935	TBC1D3H_intron_13	intron	protein_coding	chr17	36386897	36388323
chr17	36429640	36429895	TBC1D3F_intron_1	intron	protein_coding	chr17	36429497	36430476
chr17	36432519	36432555	TBC1D3F_intron_5	intron	protein_coding	chr17	36432109	36432820
chr17	36433314	36433434	TBC1D3F_intron_6	intron	protein_coding	chr17	36432943	36433484
chr17	36434583	36434638	TBC1D3F_intron_7	intron	protein_coding	chr17	36433535	36434784
chr17	36450893	36450978	TBC1D3J_intron_1	intron	unprocessed_pseudogene	chr17	36450643	36451622
chr17	37924868	37925096	TBC1D3K_intron_1	intron	protein_coding	chr17	37924571	37925997
chr17	37925799	37925997	TBC1D3K_intron_1	intron	protein_coding	chr17	37924571	37925997
chr17	37925999	37926071	TBC1D3K_1	CDS	protein_coding	chr17	37925999	37926071
chr17	37926072	37926232	TBC1D3K_intron_2	intron	protein_coding	chr17	37926072	37926232
chr17	37926233	37926319	TBC1D3K_2	CDS	protein_coding	chr17	37926233	37926319
chr17	37926320	37926360	TBC1D3K_intron_3	intron	protein_coding	chr17	37926320	37927601
chr17	37926429	37926544	TBC1D3K_intron_3	intron	protein_coding	chr17	37926320	37927601
chr17	37926768	37927601	TBC1D3K_intron_3	intron	protein_coding	chr17	37926320	37927601
chr17	37927602	37927642	TBC1D3K_3	CDS	protein_coding	chr17	37927602	37927642
chr17	37927643	37928123	TBC1D3K_intron_4	intron	protein_coding	chr17	37927643	37928123
chr17	37928124	37928205	TBC1D3K_4	CDS	protein_coding	chr17	37928124	37928205
chr17	37928206	37928296	TBC1D3K_intron_5	intron	protein_coding	chr17	37928206	37928647
chr17	37929656	37929853	TBC1D3K_intron_7	intron	protein_coding	chr17	37929196	37930448
chr17	37931389	37931457	TBC1D3K_intron_9	intron	protein_coding	chr17	37931163	37931874
chr17	37931552	37931874	TBC1D3K_intron_9	intron	protein_coding	chr17	37931163	37931874
chr17	37931875	37931970	TBC1D3K_9	CDS	protein_coding	chr17	37931875	37931970
chr17	37931971	37932353	TBC1D3K_intron_10	intron	protein_coding	chr17	37931971	37932353
chr17	37932354	37932420	TBC1D3K_10	CDS	protein_coding	chr17	37932354	37932420
chr17	37932421	37932549	TBC1D3K_intron_11	intron	protein_coding	chr17	37932421	37932882
chr17	37932750	37932882	TBC1D3K_intron_11	intron	protein_coding	chr17	37932421	37932882
chr17	37932883	37932983	TBC1D3K_11	CDS	protein_coding	chr17	37932883	37932983
chr17	37932984	37933119	TBC1D3K_intron_12	intron	protein_coding	chr17	37932984	37933352
chr17	37933353	37933506	TBC1D3K_12	CDS	protein_coding	chr17	37933353	37933506
chr17	37933507	37934247	TBC1D3K_intron_13	intron	protein_coding	chr17	37933507	37934486
chr17	37934372	37934486	TBC1D3K_intron_13	intron	protein_coding	chr17	37933507	37934486
chr17	37934487	37934757	TBC1D3K_13	CDS	protein_coding	chr17	37934487	37935056
chr17	37934884	37935056	TBC1D3K_13	CDS	protein_coding	chr17	37934487	37935056
chr17	37935056	37935365	TBC1D3K_UTR_3	three_prime_UTR	protein_coding	chr17	37935056	37935365
chr17	37979065	37979617	TBC1D3L_intron_1	intron	protein_coding	chr17	37979039	37980018
chr17	37979873	37979912	TBC1D3L_intron_1	intron	protein_coding	chr17	37979039	37980018
chr17	37980173	37980541	TBC1D3L_intron_2	intron	protein_coding	chr17	37980173	37980541
chr17	37980542	37980642	TBC1D3L_3	CDS	protein_coding	chr17	37980542	37980642
chr17	37980643	37981104	TBC1D3L_intron_3	intron	protein_coding	chr17	37980643	37981104
chr17	37981105	37981171	TBC1D3L_4	CDS	protein_coding	chr17	37981105	37981171
chr17	37981172	37981554	TBC1D3L_intron_4	intron	protein_coding	chr17	37981172	37981554
chr17	37981555	37981618	TBC1D3L_5	CDS	protein_coding	chr17	37981555	37981650
chr17	37981756	37981865	TBC1D3L_intron_5	intron	protein_coding	chr17	37981651	37982362
chr17	37982136	37982362	TBC1D3L_intron_5	intron	protein_coding	chr17	37981651	37982362
chr17	37982363	37982484	TBC1D3L_6	CDS	protein_coding	chr17	37982363	37982484
chr17	37982485	37983026	TBC1D3L_intron_6	intron	protein_coding	chr17	37982485	37983026
chr17	37983027	37983076	TBC1D3L_7	CDS	protein_coding	chr17	37983027	37983076
chr17	37983077	37984323	TBC1D3L_intron_7	intron	protein_coding	chr17	37983077	37984323
chr17	37984324	37984434	TBC1D3L_8	CDS	protein_coding	chr17	37984324	37984434
chr17	37984435	37984762	TBC1D3L_intron_8	intron	protein_coding	chr17	37984435	37984762
chr17	37984763	37984871	TBC1D3L_9	CDS	protein_coding	chr17	37984763	37984871
chr17	37984872	37985313	TBC1D3L_intron_9	intron	protein_coding	chr17	37984872	37985313
chr17	37985314	37985395	TBC1D3L_10	CDS	protein_coding	chr17	37985314	37985395
chr17	37985396	37985876	TBC1D3L_intron_10	intron	protein_coding	chr17	37985396	37985876
chr17	37985877	37985917	TBC1D3L_11	CDS	protein_coding	chr17	37985877	37985917
chr17	37985918	37986807	TBC1D3L_intron_11	intron	protein_coding	chr17	37985918	37987199
chr17	37986862	37987199	TBC1D3L_intron_11	intron	protein_coding	chr17	37985918	37987199
chr17	37987200	37987286	TBC1D3L_12	CDS	protein_coding	chr17	37987200	37987286
chr17	37987287	37987447	TBC1D3L_intron_12	intron	protein_coding	chr17	37987287	37987447
chr17	37987448	37987520	TBC1D3L_13	CDS	protein_coding	chr17	37987448	37987520
chr17	37987522	37988948	TBC1D3L_intron_13	intron	protein_coding	chr17	37987522	37988948
chr17	38004132	38005558	TBC1D3D_intron_1	intron	protein_coding	chr17	38004132	38005558
chr17	38005560	38005632	TBC1D3D_1	CDS	protein_coding	chr17	38005560	38005632
chr17	38005633	38005793	TBC1D3D_intron_2	intron	protein_coding	chr17	38005633	38005793
chr17	38005794	38005880	TBC1D3D_2	CDS	protein_coding	chr17	38005794	38005880
chr17	38005881	38006197	TBC1D3D_intron_3	intron	protein_coding	chr17	38005881	38007162
chr17	38006282	38007162	TBC1D3D_intron_3	intron	protein_coding	chr17	38005881	38007162
chr17	38007163	38007203	TBC1D3D_3	CDS	protein_coding	chr17	38007163	38007203
chr17	38007204	38007684	TBC1D3D_intron_4	intron	protein_coding	chr17	38007204	38007684
chr17	38007685	38007766	TBC1D3D_4	CDS	protein_coding	chr17	38007685	38007766
chr17	38007767	38008208	TBC1D3D_intron_5	intron	protein_coding	chr17	38007767	38008208
chr17	38008209	38008317	TBC1D3D_5	CDS	protein_coding	chr17	38008209	38008317
chr17	38008318	38008645	TBC1D3D_intron_6	intron	protein_coding	chr17	38008318	38008645
chr17	38008646	38008756	TBC1D3D_6	CDS	protein_coding	chr17	38008646	38008756
chr17	38008757	38010003	TBC1D3D_intron_7	intron	protein_coding	chr17	38008757	38010003
chr17	38010004	38010053	TBC1D3D_7	CDS	protein_coding	chr17	38010004	38010053
chr17	38010054	38010595	TBC1D3D_intron_8	intron	protein_coding	chr17	38010054	38010595
chr17	38010596	38010717	TBC1D3D_8	CDS	protein_coding	chr17	38010596	38010717
chr17	38010718	38010956	TBC1D3D_intron_9	intron	protein_coding	chr17	38010718	38011429
chr17	38011430	38011525	TBC1D3D_9	CDS	protein_coding	chr17	38011430	38011525
chr17	38011526	38011908	TBC1D3D_intron_10	intron	protein_coding	chr17	38011526	38011908
chr17	38011909	38011975	TBC1D3D_10	CDS	protein_coding	chr17	38011909	38011975
chr17	38011976	38012437	TBC1D3D_intron_11	intron	protein_coding	chr17	38011976	38012437
chr17	38012438	38012538	TBC1D3D_11	CDS	protein_coding	chr17	38012438	38012538
chr17	38012539	38012722	TBC1D3D_intron_12	intron	protein_coding	chr17	38012539	38012907
chr17	38013575	38013683	TBC1D3D_intron_13	intron	protein_coding	chr17	38013062	38014023
chr17	38013805	38014023	TBC1D3D_intron_13	intron	protein_coding	chr17	38013062	38014023
chr17	38014024	38014407	TBC1D3D_13	CDS	protein_coding	chr17	38014024	38014593
chr17	38057798	38058007	TBC1D3C_UTR_1	three_prime_UTR	protein_coding	chr17	38057693	38058007
chr17	38058007	38058576	TBC1D3C_1	CDS	protein_coding	chr17	38058007	38058576
chr17	38058577	38059509	TBC1D3C_intron_1	intron	protein_coding	chr17	38058577	38059556
chr17	38059600	38059710	TBC1D3C_2	CDS	protein_coding	chr17	38059557	38059710
chr17	38059711	38060079	TBC1D3C_intron_2	intron	protein_coding	chr17	38059711	38060079
chr17	38060080	38060180	TBC1D3C_3	CDS	protein_coding	chr17	38060080	38060180
chr17	38060595	38060642	TBC1D3C_intron_3	intron	protein_coding	chr17	38060181	38060642
chr17	38060181	38060453	TBC1D3C_intron_3	intron	protein_coding	chr17	38060181	38060642
chr17	38060643	38060709	TBC1D3C_4	CDS	protein_coding	chr17	38060643	38060709
chr17	38060710	38060865	TBC1D3C_intron_4	intron	protein_coding	chr17	38060710	38061093
chr17	38060977	38061093	TBC1D3C_intron_4	intron	protein_coding	chr17	38060710	38061093
chr17	38061094	38061189	TBC1D3C_5	CDS	protein_coding	chr17	38061094	38061189
chr17	38061190	38061901	TBC1D3C_intron_5	intron	protein_coding	chr17	38061190	38061901
chr17	38061902	38062023	TBC1D3C_6	CDS	protein_coding	chr17	38061902	38062023
chr17	38062024	38062087	TBC1D3C_intron_6	intron	protein_coding	chr17	38062024	38062565
chr17	38063155	38063481	TBC1D3C_intron_7	intron	protein_coding	chr17	38062616	38063869
chr17	38063990	38064134	TBC1D3C_intron_8	intron	protein_coding	chr17	38063981	38064308
chr17	38064187	38064308	TBC1D3C_intron_8	intron	protein_coding	chr17	38063981	38064308
chr17	38064309	38064365	TBC1D3C_9	CDS	protein_coding	chr17	38064309	38064417
chr17	38064492	38064859	TBC1D3C_intron_9	intron	protein_coding	chr17	38064418	38064859
chr17	38064860	38064941	TBC1D3C_10	CDS	protein_coding	chr17	38064860	38064941
chr17	38064942	38065422	TBC1D3C_intron_10	intron	protein_coding	chr17	38064942	38065422
chr17	38065423	38065463	TBC1D3C_11	CDS	protein_coding	chr17	38065423	38065463
chr17	38065464	38066297	TBC1D3C_intron_11	intron	protein_coding	chr17	38065464	38066745
chr17	38066408	38066745	TBC1D3C_intron_11	intron	protein_coding	chr17	38065464	38066745
chr17	38066746	38066832	TBC1D3C_12	CDS	protein_coding	chr17	38066746	38066832
chr17	38066833	38066993	TBC1D3C_intron_12	intron	protein_coding	chr17	38066833	38066993
chr17	38066994	38067066	TBC1D3C_13	CDS	protein_coding	chr17	38066994	38067066
chr17	38067068	38068278	TBC1D3C_intron_13	intron	protein_coding	chr17	38067068	38068494
chr17	38068340	38068457	TBC1D3C_intron_13	intron	protein_coding	chr17	38067068	38068494
chr17	38119676	38119712	AC233968.1_intron_8	intron	unprocessed_pseudogene	chr17	38119408	38122798
chr17	38120034	38120071	AC233968.1_intron_8	intron	unprocessed_pseudogene	chr17	38119408	38122798
chr17	38121981	38122040	AC233968.1_intron_8	intron	unprocessed_pseudogene	chr17	38119408	38122798
chr17	38122190	38122257	AC233968.1_intron_8	intron	unprocessed_pseudogene	chr17	38119408	38122798
chr17	38122297	38122396	AC233968.1_intron_8	intron	unprocessed_pseudogene	chr17	38119408	38122798
chr17	38128198	38128294	TBC1D3E_intron_1	intron	protein_coding	chr17	38128067	38129493
chr17	38128374	38128482	TBC1D3E_intron_1	intron	protein_coding	chr17	38128067	38129493
chr17	38128592	38129151	TBC1D3E_intron_1	intron	protein_coding	chr17	38128067	38129493
chr17	38129310	38129399	TBC1D3E_intron_1	intron	protein_coding	chr17	38128067	38129493
chr17	38129756	38129782	TBC1D3E_2	CDS	protein_coding	chr17	38129729	38129815
chr17	38130709	38131097	TBC1D3E_intron_3	intron	protein_coding	chr17	38129816	38131097
chr17	38131098	38131138	TBC1D3E_3	CDS	protein_coding	chr17	38131098	38131138
chr17	38131139	38131619	TBC1D3E_intron_4	intron	protein_coding	chr17	38131139	38131619
chr17	38131620	38131701	TBC1D3E_4	CDS	protein_coding	chr17	38131620	38131701
chr17	38131702	38131839	TBC1D3E_intron_5	intron	protein_coding	chr17	38131702	38132143
chr17	38131969	38132074	TBC1D3E_intron_5	intron	protein_coding	chr17	38131702	38132143
chr17	38132286	38132414	TBC1D3E_intron_6	intron	protein_coding	chr17	38132253	38132580
chr17	38132545	38132580	TBC1D3E_intron_6	intron	protein_coding	chr17	38132253	38132580
chr17	38132581	38132691	TBC1D3E_6	CDS	protein_coding	chr17	38132581	38132691
chr17	38132692	38132842	TBC1D3E_intron_7	intron	protein_coding	chr17	38132692	38133945
chr17	38132870	38132910	TBC1D3E_intron_7	intron	protein_coding	chr17	38132692	38133945
chr17	38133057	38133243	TBC1D3E_intron_7	intron	protein_coding	chr17	38132692	38133945
chr17	38134010	38134309	TBC1D3E_intron_8	intron	protein_coding	chr17	38133996	38134537
chr17	38134355	38134413	TBC1D3E_intron_8	intron	protein_coding	chr17	38133996	38134537
chr17	38134437	38134462	TBC1D3E_intron_8	intron	protein_coding	chr17	38133996	38134537
chr17	38135608	38135850	TBC1D3E_intron_10	intron	protein_coding	chr17	38135468	38135850
chr17	38135851	38135917	TBC1D3E_10	CDS	protein_coding	chr17	38135851	38135917
chr17	38135918	38136153	TBC1D3E_intron_11	intron	protein_coding	chr17	38135918	38136379
chr17	38136287	38136348	TBC1D3E_intron_11	intron	protein_coding	chr17	38135918	38136379
chr17	38136509	38136634	TBC1D3E_intron_12	intron	protein_coding	chr17	38136481	38136849
chr17	38136778	38136849	TBC1D3E_intron_12	intron	protein_coding	chr17	38136481	38136849
chr17	38136850	38137003	TBC1D3E_12	CDS	protein_coding	chr17	38136850	38137003
chr17	38137004	38137983	TBC1D3E_intron_13	intron	protein_coding	chr17	38137004	38137983
chr17	38137984	38138553	TBC1D3E_13	CDS	protein_coding	chr17	38137984	38138553
chr17	38138553	38138862	TBC1D3E_UTR_3	three_prime_UTR	protein_coding	chr17	38138553	38138862
chr17	38181659	38181973	TBC1D3_UTR_1	three_prime_UTR	protein_coding	chr17	38181659	38181973
chr17	38181973	38182120	TBC1D3_1	CDS	protein_coding	chr17	38181973	38182542
chr17	38182230	38182542	TBC1D3_1	CDS	protein_coding	chr17	38181973	38182542
chr17	38182543	38182680	TBC1D3_intron_1	intron	protein_coding	chr17	38182543	38183522
chr17	38182728	38182896	TBC1D3_intron_1	intron	protein_coding	chr17	38182543	38183522
chr17	38182922	38183389	TBC1D3_intron_1	intron	protein_coding	chr17	38182543	38183522
chr17	38183464	38183522	TBC1D3_intron_1	intron	protein_coding	chr17	38182543	38183522
chr17	38183523	38183548	TBC1D3_2	CDS	protein_coding	chr17	38183523	38183676
chr17	38184176	38184272	TBC1D3_intron_3	intron	protein_coding	chr17	38184147	38184608
chr17	38184400	38184608	TBC1D3_intron_3	intron	protein_coding	chr17	38184147	38184608
chr17	38184609	38184675	TBC1D3_4	CDS	protein_coding	chr17	38184609	38184675
chr17	38184676	38184891	TBC1D3_intron_4	intron	protein_coding	chr17	38184676	38185058
chr17	38185285	38185715	TBC1D3_intron_5	intron	protein_coding	chr17	38185155	38185866
chr17	38185867	38185984	TBC1D3_6	CDS	protein_coding	chr17	38185867	38185988
chr17	38186159	38186450	TBC1D3_intron_6	intron	protein_coding	chr17	38185989	38186530
chr17	38187755	38187832	TBC1D3_intron_7	intron	protein_coding	chr17	38186581	38187832
chr17	38187833	38187943	TBC1D3_8	CDS	protein_coding	chr17	38187833	38187943
chr17	38188003	38188043	TBC1D3_intron_8	intron	protein_coding	chr17	38187944	38188271
chr17	38188171	38188271	TBC1D3_intron_8	intron	protein_coding	chr17	38187944	38188271
chr17	38188272	38188329	TBC1D3_9	CDS	protein_coding	chr17	38188272	38188380
chr17	38189174	38189256	TBC1D3_intron_10	intron	protein_coding	chr17	38188905	38189385
chr17	38189287	38189385	TBC1D3_intron_10	intron	protein_coding	chr17	38188905	38189385
chr17	38189386	38189426	TBC1D3_11	CDS	protein_coding	chr17	38189386	38189426
chr17	38189427	38189580	TBC1D3_intron_11	intron	protein_coding	chr17	38189427	38190708
chr17	38189604	38189726	TBC1D3_intron_11	intron	protein_coding	chr17	38189427	38190708
chr17	38189854	38189939	TBC1D3_intron_11	intron	protein_coding	chr17	38189427	38190708
chr17	38190067	38190316	TBC1D3_intron_11	intron	protein_coding	chr17	38189427	38190708
chr17	38190519	38190641	TBC1D3_intron_11	intron	protein_coding	chr17	38189427	38190708
chr17	38190725	38190795	TBC1D3_12	CDS	protein_coding	chr17	38190709	38190795
chr17	38190796	38190879	TBC1D3_intron_12	intron	protein_coding	chr17	38190796	38190956
chr17	38190910	38190956	TBC1D3_intron_12	intron	protein_coding	chr17	38190796	38190956
chr17	38190957	38191029	TBC1D3_13	CDS	protein_coding	chr17	38190957	38191029
chr17	38191355	38191993	TBC1D3_intron_13	intron	protein_coding	chr17	38191031	38192443
chr17	38191031	38191190	TBC1D3_intron_13	intron	protein_coding	chr17	38191031	38192443
chr17	38198113	38198212	AC244154.1_intron_3	intron	unprocessed_pseudogene	chr17	38197711	38201103
chr17	38198252	38198319	AC244154.1_intron_3	intron	unprocessed_pseudogene	chr17	38197711	38201103
chr17	38198469	38198528	AC244154.1_intron_3	intron	unprocessed_pseudogene	chr17	38197711	38201103
chr17	38200440	38200477	AC244154.1_intron_3	intron	unprocessed_pseudogene	chr17	38197711	38201103
chr17	38200799	38200835	AC244154.1_intron_3	intron	unprocessed_pseudogene	chr17	38197711	38201103
chr17	43228326	43228448	LINC00854_intron_3	intron	protein_coding	chr17	43224550	43228448
chr17	43228449	43228515	LINC00854_4	CDS	protein_coding	chr17	43228449	43228515
chr17	43228515	43228546	LINC00854_UTR_2	five_prime_UTR	protein_coding	chr17	43228515	43228546
chr17	43228555	43228623	LINC00854_UTR_3	five_prime_UTR	protein_coding	chr17	43228554	43228623
chr17	43228624	43228960	LINC00854_intron_4	intron	protein_coding	chr17	43228624	43228960
chr17	43228961	43229011	LINC00854_UTR_4	five_prime_UTR	protein_coding	chr17	43228961	43229011
chr17	43229012	43229722	LINC00854_intron_5	intron	protein_coding	chr17	43229012	43230164
chr17	43303028	43303150	LINC00854_intron_6	intron	protein_coding	chr17	43230263	43303150
chr17	43303151	43303217	LINC00854_6	CDS	protein_coding	chr17	43303151	43303256
chr17	43303257	43303325	LINC00854_intron_7	intron	protein_coding	chr17	43303257	43304866
chr17	43303326	43303662	LINC00854_intron_7	intron	protein_coding	chr17	43303257	43304866
chr17	43303663	43303713	LINC00854_intron_7	intron	protein_coding	chr17	43303257	43304866
chr17	43303714	43304424	LINC00854_intron_7	intron	protein_coding	chr17	43303257	43304866
chr17	45513799	45513866	LRRC37A4P_intron_3	intron	transcribed_unprocessed_pseudogene	chr17	45513290	45513866
chr17	45513867	45514155	LRRC37A4P_4	exon	transcribed_unprocessed_pseudogene	chr17	45513867	45515379
chr17	45514156	45514345	LRRC37A4P_4	exon	transcribed_unprocessed_pseudogene	chr17	45513867	45515379
chr17	45515472	45515698	LRRC37A4P_intron_4	intron	transcribed_unprocessed_pseudogene	chr17	45515380	45517859
chr17	45517792	45517859	LRRC37A4P_intron_4	intron	transcribed_unprocessed_pseudogene	chr17	45515380	45517859
chr17	45517860	45518148	LRRC37A4P_5	exon	transcribed_unprocessed_pseudogene	chr17	45517860	45518148
chr17	45518149	45518338	LRRC37A4P_intron_5	intron	transcribed_unprocessed_pseudogene	chr17	45518149	45519226
chr17	45519465	45519691	LRRC37A4P_intron_6	intron	transcribed_unprocessed_pseudogene	chr17	45519373	45521305
chr17	46293313	46293362	ARL17B_intron_1	intron	protein_coding	chr17	46275419	46299132
chr17	46294451	46294833	ARL17B_intron_1	intron	protein_coding	chr17	46275419	46299132
chr17	46294957	46295064	ARL17B_intron_1	intron	protein_coding	chr17	46275419	46299132
chr17	46295708	46295757	ARL17B_intron_1	intron	protein_coding	chr17	46275419	46299132
chr17	46295886	46295932	ARL17B_intron_1	intron	protein_coding	chr17	46275419	46299132
chr17	46296010	46296328	ARL17B_intron_1	intron	protein_coding	chr17	46275419	46299132
chr17	46296362	46296791	ARL17B_intron_1	intron	protein_coding	chr17	46275419	46299132
chr17	46296998	46297151	ARL17B_intron_1	intron	protein_coding	chr17	46275419	46299132
chr17	46297801	46298025	ARL17B_intron_1	intron	protein_coding	chr17	46275419	46299132
chr17	46298226	46298260	ARL17B_intron_1	intron	protein_coding	chr17	46275419	46299132
chr17	46298465	46298632	ARL17B_intron_1	intron	protein_coding	chr17	46275419	46299132
chr17	46298826	46299051	ARL17B_intron_1	intron	protein_coding	chr17	46275419	46299132
chr17	46299142	46299217	ARL17B_UTR_2	three_prime_UTR	protein_coding	chr17	46299133	46299445
chr17	46300200	46300314	ARL17B_intron_3	intron	protein_coding	chr17	46299666	46311183
chr17	46300466	46300523	ARL17B_intron_3	intron	protein_coding	chr17	46299666	46311183
chr17	46300749	46300919	ARL17B_intron_3	intron	protein_coding	chr17	46299666	46311183
chr17	46301089	46301141	ARL17B_intron_3	intron	protein_coding	chr17	46299666	46311183
chr17	46301714	46301865	ARL17B_intron_3	intron	protein_coding	chr17	46299666	46311183
chr17	46302698	46302756	ARL17B_intron_3	intron	protein_coding	chr17	46299666	46311183
chr17	46304664	46304760	ARL17B_intron_3	intron	protein_coding	chr17	46299666	46311183
chr17	46307218	46307297	ARL17B_intron_3	intron	protein_coding	chr17	46299666	46311183
chr17	46309259	46309355	ARL17B_intron_3	intron	protein_coding	chr17	46299666	46311183
chr17	46309379	46309520	ARL17B_intron_3	intron	protein_coding	chr17	46299666	46311183
chr17	46310793	46310889	ARL17B_intron_3	intron	protein_coding	chr17	46299666	46311183
chr17	46312132	46312178	ARL17B_intron_4	intron	protein_coding	chr17	46311276	46320494
chr17	46313187	46313290	ARL17B_intron_4	intron	protein_coding	chr17	46311276	46320494
chr17	46313401	46313498	ARL17B_intron_4	intron	protein_coding	chr17	46311276	46320494
chr17	46313607	46313639	ARL17B_intron_4	intron	protein_coding	chr17	46311276	46320494
chr17	46313988	46314022	ARL17B_intron_4	intron	protein_coding	chr17	46311276	46320494
chr17	46314175	46314320	ARL17B_intron_4	intron	protein_coding	chr17	46311276	46320494
chr17	46316312	46316433	ARL17B_intron_4	intron	protein_coding	chr17	46311276	46320494
chr17	46317637	46317822	ARL17B_intron_4	intron	protein_coding	chr17	46311276	46320494
chr17	46317973	46318099	ARL17B_intron_4	intron	protein_coding	chr17	46311276	46320494
chr17	46318239	46318273	ARL17B_intron_4	intron	protein_coding	chr17	46311276	46320494
chr17	46319872	46320068	ARL17B_intron_4	intron	protein_coding	chr17	46311276	46320494
chr17	46320876	46320984	ARL17B_intron_5	intron	protein_coding	chr17	46320572	46330343
chr17	46321115	46321158	ARL17B_intron_5	intron	protein_coding	chr17	46320572	46330343
chr17	46321443	46321479	ARL17B_intron_5	intron	protein_coding	chr17	46320572	46330343
chr17	46323045	46323341	ARL17B_intron_5	intron	protein_coding	chr17	46320572	46330343
chr17	46325385	46325422	ARL17B_intron_5	intron	protein_coding	chr17	46320572	46330343
chr17	46326474	46326549	ARL17B_intron_5	intron	protein_coding	chr17	46320572	46330343
chr17	46327537	46327575	ARL17B_intron_5	intron	protein_coding	chr17	46320572	46330343
chr17	46328676	46328859	ARL17B_intron_5	intron	protein_coding	chr17	46320572	46330343
chr17	46328976	46329097	ARL17B_intron_5	intron	protein_coding	chr17	46320572	46330343
chr17	46329188	46329358	ARL17B_intron_5	intron	protein_coding	chr17	46320572	46330343
chr17	46329489	46329528	ARL17B_intron_5	intron	protein_coding	chr17	46320572	46330343
chr17	46329877	46330077	ARL17B_intron_5	intron	protein_coding	chr17	46320572	46330343
chr17	46330230	46330343	ARL17B_intron_5	intron	protein_coding	chr17	46320572	46330343
chr17	46330344	46330455	ARL17B_UTR_4	three_prime_UTR	protein_coding	chr17	46330344	46330577
chr17	46336281	46336338	ARL17B_intron_7	intron	protein_coding	chr17	46334838	46339395
chr17	46336694	46336800	ARL17B_intron_7	intron	protein_coding	chr17	46334838	46339395
chr17	46337116	46337378	ARL17B_intron_7	intron	protein_coding	chr17	46334838	46339395
chr17	46293313	46293362	LRRC37A_UTR_1	five_prime_UTR	protein_coding	chr17	46292733	46294029
chr17	46294451	46294833	LRRC37A_intron_1	intron	protein_coding	chr17	46294030	46295097
chr17	46294957	46295064	LRRC37A_intron_1	intron	protein_coding	chr17	46294030	46295097
chr17	46295708	46295757	LRRC37A_1	CDS	protein_coding	chr17	46295133	46297742
chr17	46295886	46295932	LRRC37A_1	CDS	protein_coding	chr17	46295133	46297742
chr17	46296010	46296328	LRRC37A_1	CDS	protein_coding	chr17	46295133	46297742
chr17	46296362	46296791	LRRC37A_1	CDS	protein_coding	chr17	46295133	46297742
chr17	46296998	46297151	LRRC37A_1	CDS	protein_coding	chr17	46295133	46297742
chr17	46297801	46298025	LRRC37A_intron_2	intron	protein_coding	chr17	46297743	46299792
chr17	46298226	46298260	LRRC37A_intron_2	intron	protein_coding	chr17	46297743	46299792
chr17	46298465	46298632	LRRC37A_intron_2	intron	protein_coding	chr17	46297743	46299792
chr17	46298826	46299051	LRRC37A_intron_2	intron	protein_coding	chr17	46297743	46299792
chr17	46299142	46299217	LRRC37A_intron_2	intron	protein_coding	chr17	46297743	46299792
chr17	46300200	46300314	LRRC37A_intron_3	intron	protein_coding	chr17	46299866	46302636
chr17	46300466	46300523	LRRC37A_intron_3	intron	protein_coding	chr17	46299866	46302636
chr17	46300749	46300919	LRRC37A_intron_3	intron	protein_coding	chr17	46299866	46302636
chr17	46301089	46301141	LRRC37A_intron_3	intron	protein_coding	chr17	46299866	46302636
chr17	46301714	46301865	LRRC37A_intron_3	intron	protein_coding	chr17	46299866	46302636
chr17	46302710	46302756	LRRC37A_intron_4	intron	protein_coding	chr17	46302710	46305507
chr17	46304664	46304760	LRRC37A_intron_4	intron	protein_coding	chr17	46302710	46305507
chr17	46307218	46307297	LRRC37A_intron_6	intron	protein_coding	chr17	46306310	46322320
chr17	46309259	46309355	LRRC37A_intron_6	intron	protein_coding	chr17	46306310	46322320
chr17	46309379	46309520	LRRC37A_intron_6	intron	protein_coding	chr17	46306310	46322320
chr17	46310793	46310889	LRRC37A_intron_6	intron	protein_coding	chr17	46306310	46322320
chr17	46312132	46312178	LRRC37A_intron_6	intron	protein_coding	chr17	46306310	46322320
chr17	46313187	46313290	LRRC37A_intron_6	intron	protein_coding	chr17	46306310	46322320
chr17	46313401	46313498	LRRC37A_intron_6	intron	protein_coding	chr17	46306310	46322320
chr17	46313607	46313639	LRRC37A_intron_6	intron	protein_coding	chr17	46306310	46322320
chr17	46313988	46314022	LRRC37A_intron_6	intron	protein_coding	chr17	46306310	46322320
chr17	46314175	46314320	LRRC37A_intron_6	intron	protein_coding	chr17	46306310	46322320
chr17	46316312	46316433	LRRC37A_intron_6	intron	protein_coding	chr17	46306310	46322320
chr17	46317637	46317822	LRRC37A_intron_6	intron	protein_coding	chr17	46306310	46322320
chr17	46317973	46318099	LRRC37A_intron_6	intron	protein_coding	chr17	46306310	46322320
chr17	46318239	46318273	LRRC37A_intron_6	intron	protein_coding	chr17	46306310	46322320
chr17	46319872	46320068	LRRC37A_intron_6	intron	protein_coding	chr17	46306310	46322320
chr17	46320876	46320984	LRRC37A_intron_6	intron	protein_coding	chr17	46306310	46322320
chr17	46321115	46321158	LRRC37A_intron_6	intron	protein_coding	chr17	46306310	46322320
chr17	46321443	46321479	LRRC37A_intron_6	intron	protein_coding	chr17	46306310	46322320
chr17	46323045	46323341	LRRC37A_intron_8	intron	protein_coding	chr17	46323028	46328390
chr17	46325385	46325422	LRRC37A_intron_8	intron	protein_coding	chr17	46323028	46328390
chr17	46326474	46326549	LRRC37A_intron_8	intron	protein_coding	chr17	46323028	46328390
chr17	46327537	46327575	LRRC37A_intron_8	intron	protein_coding	chr17	46323028	46328390
chr17	46328676	46328859	LRRC37A_intron_9	intron	protein_coding	chr17	46328511	46330448
chr17	46328976	46329097	LRRC37A_intron_9	intron	protein_coding	chr17	46328511	46330448
chr17	46329188	46329358	LRRC37A_intron_9	intron	protein_coding	chr17	46328511	46330448
chr17	46329489	46329528	LRRC37A_intron_9	intron	protein_coding	chr17	46328511	46330448
chr17	46329877	46330077	LRRC37A_intron_9	intron	protein_coding	chr17	46328511	46330448
chr17	46330230	46330448	LRRC37A_intron_9	intron	protein_coding	chr17	46328511	46330448
chr17	46336281	46336338	LRRC37A_intron_12	intron	protein_coding	chr17	46335595	46337294
chr17	46336694	46336800	LRRC37A_intron_12	intron	protein_coding	chr17	46335595	46337294
chr17	46337116	46337294	LRRC37A_intron_12	intron	protein_coding	chr17	46335595	46337294
chr17	46337295	46337350	LRRC37A_9	CDS	protein_coding	chr17	46337295	46337350
chr17	46337351	46337378	LRRC37A_intron_13	intron	protein_coding	chr17	46337351	46337427
chr17	46380904	46381032	NSFP1_intron_1	intron	unprocessed_pseudogene	chr17	46372867	46406662
chr17	46521160	46521270	LRRC37A2_intron_4	intron	protein_coding	chr17	46520284	46523082
chr17	46521350	46521554	LRRC37A2_intron_4	intron	protein_coding	chr17	46520284	46523082
chr17	46524269	46524301	LRRC37A2_intron_6	intron	protein_coding	chr17	46523885	46540174
chr17	46526427	46526475	LRRC37A2_intron_6	intron	protein_coding	chr17	46523885	46540174
chr17	46521160	46521270	ARL17A_intron_2	intron	protein_coding	chr17	46517234	46528683
chr17	46521350	46521554	ARL17A_intron_2	intron	protein_coding	chr17	46517234	46528683
chr17	46524269	46524301	ARL17A_intron_2	intron	protein_coding	chr17	46517234	46528683
chr17	46526427	46526475	ARL17A_intron_2	intron	protein_coding	chr17	46517234	46528683
chr17	49151168	49151231	B4GALNT2_intron_5	intron	protein_coding	chr17	49142173	49152798
chr17	67524757	67524895	PITPNC1_intron_4	intron	protein_coding	chr17	67459793	67532800
chr17	81643496	81643607	TSPAN10_intron_2	intron	protein_coding	chr17	81642449	81644990
chr18	14800942	14801145	ANKRD30B_intron_22	intron	protein_coding	chr18	14799296	14802215
chr18	14801991	14802215	ANKRD30B_intron_22	intron	protein_coding	chr18	14799296	14802215
chr18	14802216	14802278	ANKRD30B_23	CDS	protein_coding	chr18	14802216	14802278
chr18	14802279	14803088	ANKRD30B_intron_23	intron	protein_coding	chr18	14802279	14803732
chr18	14811829	14812032	ANKRD30B_intron_25	intron	protein_coding	chr18	14808580	14822603
chr18	14812878	14813102	ANKRD30B_intron_25	intron	protein_coding	chr18	14808580	14822603
chr18	14813103	14813165	ANKRD30B_intron_25	intron	protein_coding	chr18	14808580	14822603
chr18	14813166	14813975	ANKRD30B_intron_25	intron	protein_coding	chr18	14808580	14822603
chr18	39481942	39481992	AC016205.1_intron_4	intron	lincRNA	chr18	39340639	39535456
chr18	45681261	45681291	SLC14A2_intron_21	intron	protein_coding	chr18	45679025	45682317
chr18	46962415	46963233	KATNAL2_intron_3	intron	protein_coding	chr18	46946924	47046389
chr18	46968460	46968938	KATNAL2_intron_3	intron	protein_coding	chr18	46946924	47046389
chr18	47023438	47024714	KATNAL2_intron_3	intron	protein_coding	chr18	46946924	47046389
chr18	47026339	47028548	KATNAL2_intron_3	intron	protein_coding	chr18	46946924	47046389
chr18	47029360	47030684	KATNAL2_intron_3	intron	protein_coding	chr18	46946924	47046389
chr18	47019917	47022629	KATNAL2_intron_3	intron	protein_coding	chr18	46946924	47046389
chr18	46962768	46963233	ELOA3D_1	CDS	protein_coding	chr18	46962768	46964408
chr18	46968695	46968938	ELOA3C_1	CDS	protein_coding	chr18	46968695	46969912
chr18	47023438	47023927	ELOA3B_1	CDS	protein_coding	chr18	47022287	47023927
chr18	47022287	47022629	ELOA3B_1	CDS	protein_coding	chr18	47022287	47023927
chr18	47028202	47028548	ELOA3_UTR_1	five_prime_UTR	protein_coding	chr18	47028202	47030078
chr18	47029360	47030078	ELOA3_UTR_1	five_prime_UTR	protein_coding	chr18	47028202	47030078
chr18	53399698	53399825	DCC_intron_22	intron	protein_coding	chr18	53397447	53402784
chr18	61616642	61616718	AC105094.2_intron_2	intron	lincRNA	chr18	61612155	61628034
chr18	65866041	65866074	CDH7_intron_12	intron	protein_coding	chr18	65864126	65880399
chr18	65866114	65866143	CDH7_intron_12	intron	protein_coding	chr18	65864126	65880399
chr19	199454	199535	AC010507.1_intron_1	intron	transcribed_processed_pseudogene	chr19	198397	200576
chr19	200112	200195	AC010507.1_intron_1	intron	transcribed_processed_pseudogene	chr19	198397	200576
chr19	199454	199535	LINC01002_2	exon	processed_transcript	chr19	199375	199611
chr19	200112	200195	LINC01002_4	exon	processed_transcript	chr19	200111	201662
chr19	6987481	6987530	ADGRE4P_intron_14	intron	transcribed_unprocessed_pseudogene	chr19	6986412	6988785
chr19	6987598	6987659	ADGRE4P_intron_14	intron	transcribed_unprocessed_pseudogene	chr19	6986412	6988785
chr19	7019640	7019730	MBD3L2B_1	CDS	protein_coding	chr19	7019160	7019730
chr19	7019731	7019814	MBD3L2B_intron_1	intron	protein_coding	chr19	7019731	7021351
chr19	7021316	7021351	MBD3L2B_intron_1	intron	protein_coding	chr19	7019731	7021351
chr19	7021352	7021397	MBD3L2B_2	CDS	protein_coding	chr19	7021352	7021397
chr19	7021397	7021449	MBD3L2B_UTR_2	five_prime_UTR	protein_coding	chr19	7021397	7021450
chr19	7031261	7032224	MBD3L5_intron_1	intron	protein_coding	chr19	7030657	7032311
chr19	7032327	7032611	MBD3L5_2	CDS	protein_coding	chr19	7032312	7032894
chr19	7032695	7032769	MBD3L5_2	CDS	protein_coding	chr19	7032312	7032894
chr19	7037985	7038059	MBD3L4_1	CDS	protein_coding	chr19	7037860	7038442
chr19	7038143	7038442	MBD3L4_1	CDS	protein_coding	chr19	7037860	7038442
chr19	7038452	7039586	MBD3L4_intron_1	intron	protein_coding	chr19	7038443	7040098
chr19	7049321	7049373	MBD3L2_UTR_1	five_prime_UTR	protein_coding	chr19	7049321	7049373
chr19	7049373	7049418	MBD3L2_1	CDS	protein_coding	chr19	7049373	7049418
chr19	7049419	7049454	MBD3L2_intron_1	intron	protein_coding	chr19	7049419	7051039
chr19	7050956	7051039	MBD3L2_intron_1	intron	protein_coding	chr19	7049419	7051039
chr19	7051040	7051215	MBD3L2_2	CDS	protein_coding	chr19	7051040	7051622
chr19	7056986	7057011	MBD3L3_intron_1	intron	protein_coding	chr19	7056904	7058559
chr19	7057084	7058047	MBD3L3_intron_1	intron	protein_coding	chr19	7056904	7058559
chr19	8449597	8449644	HNRNPM_intron_1	intron	protein_coding	chr19	8445112	8455403
chr19	8449671	8449705	HNRNPM_intron_1	intron	protein_coding	chr19	8445112	8455403
chr19	23138084	23138151	ZNF730_intron_4	intron	protein_coding	chr19	23136107	23143572
chr19	29901696	29901730	AC008798.1_1	exon	unprocessed_pseudogene	chr19	29901696	29901869
chr19	36305439	36306260	AC012617.1_intron_1	intron	lincRNA	chr19	36304813	36307196
chr19	36306532	36306604	AC012617.1_intron_1	intron	lincRNA	chr19	36304813	36307196
chr19	36307967	36308457	AC012617.1_intron_2	intron	lincRNA	chr19	36307328	36310356
chr19	36308487	36308567	AC012617.1_intron_2	intron	lincRNA	chr19	36307328	36310356
chr19	37269471	37269543	AC016590.1_intron_2	intron	lincRNA	chr19	37268985	37271284
chr19	37269814	37270265	AC016590.1_intron_2	intron	lincRNA	chr19	37268985	37271284
chr19	38772866	38773013	LGALS7_intron_2	intron	protein_coding	chr19	38772031	38773013
chr19	38773014	38773103	LGALS7_UTR_3	five_prime_UTR	protein_coding	chr19	38773014	38773432
chr19	38773104	38773241	LGALS7_UTR_3	five_prime_UTR	protein_coding	chr19	38773014	38773432
chr19	38789477	38789614	LGALS7B_intron_1	intron	protein_coding	chr19	38789233	38789614
chr19	38789615	38789704	LGALS7B_2	CDS	protein_coding	chr19	38789615	38789704
chr19	38789705	38789852	LGALS7B_intron_2	intron	protein_coding	chr19	38789705	38790687
chr19	39888133	39888206	FCGBP_intron_13	intron	protein_coding	chr19	39886586	39889477
chr19	39888241	39889465	FCGBP_intron_13	intron	protein_coding	chr19	39886586	39889477
chr19	39904385	39904458	FCGBP_intron_21	intron	protein_coding	chr19	39902838	39905729
chr19	39904493	39905717	FCGBP_intron_21	intron	protein_coding	chr19	39902838	39905729
chr19	43356301	43357976	CD177_intron_5	intron	protein_coding	chr19	43356109	43360263
chr19	43358780	43359523	CD177_intron_5	intron	protein_coding	chr19	43356109	43360263
chr19	43375256	43375999	CD177P1_intron_4	intron	unprocessed_pseudogene	chr19	43374516	43378673
chr19	43376806	43378481	CD177P1_intron_4	intron	unprocessed_pseudogene	chr19	43374516	43378673
chr19	44546737	44546828	CEACAM22P_intron_5	intron	transcribed_unprocessed_pseudogene	chr19	44543933	44547177
chr19	53186077	53186130	ZNF665_intron_3	intron	protein_coding	chr19	53182944	53193310
chr19	53186258	53186302	ZNF665_intron_3	intron	protein_coding	chr19	53182944	53193310
chr19	53186327	53186377	ZNF665_intron_3	intron	protein_coding	chr19	53182944	53193310
chr19	53186430	53186517	ZNF665_intron_3	intron	protein_coding	chr19	53182944	53193310
chr19	53186538	53186616	ZNF665_intron_3	intron	protein_coding	chr19	53182944	53193310
chr19	53187662	53187807	ZNF665_intron_3	intron	protein_coding	chr19	53182944	53193310
chr19	53187946	53188023	ZNF665_intron_3	intron	protein_coding	chr19	53182944	53193310
chr19	53188069	53188143	ZNF665_intron_3	intron	protein_coding	chr19	53182944	53193310
chr19	53188445	53188482	ZNF665_intron_3	intron	protein_coding	chr19	53182944	53193310
chr19	56600237	56600267	ZNF71_intron_1	intron	protein_coding	chr19	56595429	56601505
chr19	56600418	56600494	ZNF71_intron_1	intron	protein_coding	chr19	56595429	56601505
chr2	25634767	25634858	DTNB_intron_18	intron	protein_coding	chr2	25628385	25639012
chr2	38844480	38844521	DHX57_intron_14	intron	protein_coding	chr2	38843211	38847017
chr2	85292121	85292157	TCF7L1_intron_8	intron	protein_coding	chr2	85283579	85302482
chr2	86907968	86908016	RGPD1_1	CDS	protein_coding	chr2	86907968	86908016
chr2	86908017	86908116	RGPD1_intron_1	intron	protein_coding	chr2	86908017	86913810
chr2	86911073	86912649	RGPD1_intron_1	intron	protein_coding	chr2	86908017	86913810
chr2	86917630	86917678	RGPD1_3	CDS	protein_coding	chr2	86917630	86917678
chr2	86917679	86917778	RGPD1_intron_3	intron	protein_coding	chr2	86917679	86942235
chr2	86920788	86922364	RGPD1_intron_3	intron	protein_coding	chr2	86917679	86942235
chr2	87118943	87119486	AC092651.1_intron_2	intron	unprocessed_pseudogene	chr2	87118927	87120886
chr2	87119906	87120611	AC092651.1_intron_2	intron	unprocessed_pseudogene	chr2	87118927	87120886
chr2	87159843	87159872	AC083899.1_intron_13	intron	unprocessed_pseudogene	chr2	87159655	87161615
chr2	87159930	87160635	AC083899.1_intron_13	intron	unprocessed_pseudogene	chr2	87159655	87161615
chr2	87161056	87161599	AC083899.1_intron_13	intron	unprocessed_pseudogene	chr2	87159655	87161615
chr2	88729746	88730238	RPIA_intron_4	intron	protein_coding	chr2	88729338	88734550
chr2	88730267	88730300	RPIA_intron_4	intron	protein_coding	chr2	88729338	88734550
chr2	88730381	88730446	RPIA_intron_4	intron	protein_coding	chr2	88729338	88734550
chr2	88730471	88730514	RPIA_intron_4	intron	protein_coding	chr2	88729338	88734550
chr2	88730687	88730740	RPIA_intron_4	intron	protein_coding	chr2	88729338	88734550
chr2	88730911	88730982	RPIA_intron_4	intron	protein_coding	chr2	88729338	88734550
chr2	88731058	88731252	RPIA_intron_4	intron	protein_coding	chr2	88729338	88734550
chr2	88731340	88731691	RPIA_intron_4	intron	protein_coding	chr2	88729338	88734550
chr2	88731786	88732222	RPIA_intron_4	intron	protein_coding	chr2	88729338	88734550
chr2	88732341	88732583	RPIA_intron_4	intron	protein_coding	chr2	88729338	88734550
chr2	95899144	95899217	ANKRD36C_25	CDS	protein_coding	chr2	95899144	95899217
chr2	95899218	95899306	ANKRD36C_intron_25	intron	protein_coding	chr2	95899218	95899306
chr2	95899307	95899336	ANKRD36C_26	CDS	protein_coding	chr2	95899307	95899336
chr2	95899337	95900321	ANKRD36C_intron_26	intron	protein_coding	chr2	95899337	95904759
chr2	95901113	95901270	ANKRD36C_intron_26	intron	protein_coding	chr2	95899337	95904759
chr2	95901335	95901521	ANKRD36C_intron_26	intron	protein_coding	chr2	95899337	95904759
chr2	95904760	95904833	ANKRD36C_27	CDS	protein_coding	chr2	95904760	95904833
chr2	95904834	95904922	ANKRD36C_intron_27	intron	protein_coding	chr2	95904834	95910538
chr2	95904953	95905937	ANKRD36C_intron_27	intron	protein_coding	chr2	95904834	95910538
chr2	95906729	95906886	ANKRD36C_intron_27	intron	protein_coding	chr2	95904834	95910538
chr2	95906951	95907137	ANKRD36C_intron_27	intron	protein_coding	chr2	95904834	95910538
chr2	97322198	97322235	IGKV1OR2-9_1	exon	IG_V_pseudogene	chr2	97322137	97322423
chr2	97331533	97331831	IGKV2OR2-10_1	exon	IG_V_pseudogene	chr2	97331533	97331843
chr2	97335671	97335973	IGKV2OR2-7D_1	exon	IG_V_pseudogene	chr2	97335671	97335974
chr2	97372532	97372834	IGKV2OR2-7_1	exon	IG_V_pseudogene	chr2	97372532	97372835
chr2	97376674	97376972	IGKV2OR2-8_1	exon	IG_V_pseudogene	chr2	97376674	97376973
chr2	97386269	97386306	IGKV1OR2-11_1	exon	IG_V_pseudogene	chr2	97386082	97386368
chr2	97421138	97421185	AC092683.1_intron_1	intron	lincRNA	chr2	97416406	97422163
chr2	97432202	97432288	AC092683.1_intron_6	intron	lincRNA	chr2	97429787	97433298
chr2	97432851	97432884	AC092683.1_intron_6	intron	lincRNA	chr2	97429787	97433298
chr2	97421138	97421185	AC092683.2_1	exon	lincRNA	chr2	97421075	97421248
chr2	97432202	97432288	AC092683.2_intron_3	intron	lincRNA	chr2	97423310	97434660
chr2	97432851	97432884	AC092683.2_intron_3	intron	lincRNA	chr2	97423310	97434660
chr2	99136552	99136667	TSGA10_intron_20	intron	protein_coding	chr2	99127177	99141342
chr2	115488154	115488268	DPP10_intron_10	intron	protein_coding	chr2	115343913	115499508
chr2	130541825	130542452	PRSS40B_intron_1	intron	protein_coding	chr2	130540136	130542452
chr2	130542453	130542494	PRSS40B_2	CDS	protein_coding	chr2	130542453	130542494
chr2	130542495	130543143	PRSS40B_intron_2	intron	protein_coding	chr2	130542495	130543881
chr2	130544113	130544143	PRSS40B_intron_3	intron	protein_coding	chr2	130544059	130546191
chr2	130544245	130545126	PRSS40B_intron_3	intron	protein_coding	chr2	130544059	130546191
chr2	130546738	130547452	PRSS40B_intron_4	intron	protein_coding	chr2	130546468	130549762
chr2	130548270	130549762	PRSS40B_intron_4	intron	protein_coding	chr2	130546468	130549762
chr2	130549763	130549883	PRSS40B_UTR_3	five_prime_UTR	protein_coding	chr2	130549763	130549883
chr2	130570860	130570980	PRSS40A_UTR_1	five_prime_UTR	protein_coding	chr2	130570829	130570980
chr2	130570981	130572473	PRSS40A_intron_1	intron	protein_coding	chr2	130570981	130574275
chr2	130573291	130574005	PRSS40A_intron_1	intron	protein_coding	chr2	130570981	130574275
chr2	130575604	130576485	PRSS40A_intron_2	intron	protein_coding	chr2	130574552	130576671
chr2	130576587	130576617	PRSS40A_intron_2	intron	protein_coding	chr2	130574552	130576671
chr2	130577589	130578237	PRSS40A_intron_3	intron	protein_coding	chr2	130577342	130578237
chr2	130578238	130578279	PRSS40A_3	CDS	protein_coding	chr2	130578238	130578279
chr2	130578280	130578907	PRSS40A_intron_4	intron	protein_coding	chr2	130578280	130580594
chr2	131766582	131766617	C2orf27A_intron_7	intron	transcribed_unprocessed_pseudogene	chr2	131758538	131766617
chr2	131766618	131767156	C2orf27A_8	exon	transcribed_unprocessed_pseudogene	chr2	131766618	131767404
chr2	131795208	131795746	C2orf27B_1	exon	lincRNA	chr2	131794961	131795746
chr2	131795747	131795782	C2orf27B_intron_1	intron	lincRNA	chr2	131795747	131800890
chr2	134209532	134210057	MGAT5_intron_1	intron	protein_coding	chr2	134120292	134254257
chr2	134210320	134210398	MGAT5_intron_1	intron	protein_coding	chr2	134120292	134254257
chr2	134211224	134211257	MGAT5_intron_1	intron	protein_coding	chr2	134120292	134254257
chr2	134211431	134211627	MGAT5_intron_1	intron	protein_coding	chr2	134120292	134254257
chr2	134211668	134211761	MGAT5_intron_1	intron	protein_coding	chr2	134120292	134254257
chr2	134211924	134212095	MGAT5_intron_1	intron	protein_coding	chr2	134120292	134254257
chr2	134212176	134212409	MGAT5_intron_1	intron	protein_coding	chr2	134120292	134254257
chr2	141593625	141593679	LRP1B_intron_90	intron	protein_coding	chr2	141480534	141810277
chr2	151046700	151046801	AC023469.1_intron_3	intron	lincRNA	chr2	151043874	151047677
chr2	151579650	151580284	NEB_intron_79	intron	protein_coding	chr2	151579650	151580795
chr2	151580713	151580795	NEB_intron_79	intron	protein_coding	chr2	151579650	151580795
chr2	151580796	151580904	NEB_80	CDS	protein_coding	chr2	151580796	151580904
chr2	151580905	151581179	NEB_intron_80	intron	protein_coding	chr2	151580905	151581481
chr2	151582329	151582462	NEB_intron_81	intron	protein_coding	chr2	151581588	151582462
chr2	151582463	151582642	NEB_82	CDS	protein_coding	chr2	151582463	151582667
chr2	151584904	151585505	NEB_intron_83	intron	protein_coding	chr2	151583767	151585505
chr2	151585506	151585614	NEB_84	CDS	protein_coding	chr2	151585506	151585614
chr2	151585615	151586403	NEB_intron_84	intron	protein_coding	chr2	151585615	151586403
chr2	151586404	151586509	NEB_85	CDS	protein_coding	chr2	151586404	151586509
chr2	151586510	151587372	NEB_intron_85	intron	protein_coding	chr2	151586510	151587372
chr2	151587373	151587577	NEB_86	CDS	protein_coding	chr2	151587373	151587577
chr2	151587578	151589887	NEB_intron_86	intron	protein_coding	chr2	151587578	151589887
chr2	151589888	151590200	NEB_87	CDS	protein_coding	chr2	151589888	151590200
chr2	151590201	151590835	NEB_intron_87	intron	protein_coding	chr2	151590201	151591346
chr2	151592555	151592745	NEB_intron_89	intron	protein_coding	chr2	151592139	151593014
chr2	151592881	151593014	NEB_intron_89	intron	protein_coding	chr2	151592139	151593014
chr2	151593015	151593194	NEB_90	CDS	protein_coding	chr2	151593015	151593219
chr2	151595766	151596058	NEB_intron_91	intron	protein_coding	chr2	151594319	151596058
chr2	151596059	151596167	NEB_92	CDS	protein_coding	chr2	151596059	151596167
chr2	151596168	151596956	NEB_intron_92	intron	protein_coding	chr2	151596168	151596956
chr2	151596957	151597062	NEB_93	CDS	protein_coding	chr2	151596957	151597062
chr2	151597063	151597925	NEB_intron_93	intron	protein_coding	chr2	151597063	151597925
chr2	151597926	151598130	NEB_94	CDS	protein_coding	chr2	151597926	151598130
chr2	151598131	151600440	NEB_intron_94	intron	protein_coding	chr2	151598131	151600440
chr2	151600441	151600753	NEB_95	CDS	protein_coding	chr2	151600441	151600753
chr2	151600754	151600811	NEB_intron_95	intron	protein_coding	chr2	151600754	151601899
chr2	151601768	151601795	NEB_intron_95	intron	protein_coding	chr2	151600754	151601899
chr2	151601817	151601899	NEB_intron_95	intron	protein_coding	chr2	151600754	151601899
chr2	151601900	151602008	NEB_96	CDS	protein_coding	chr2	151601900	151602008
chr2	151602009	151602283	NEB_intron_96	intron	protein_coding	chr2	151602009	151602585
chr2	151603108	151603298	NEB_intron_97	intron	protein_coding	chr2	151602692	151603567
chr2	151606004	151606470	NEB_intron_99	intron	protein_coding	chr2	151604872	151606604
chr2	151606535	151606604	NEB_intron_99	intron	protein_coding	chr2	151604872	151606604
chr2	151606605	151606648	NEB_100	CDS	protein_coding	chr2	151606605	151606713
chr2	151606719	151607065	NEB_intron_100	intron	protein_coding	chr2	151606714	151607502
chr2	151607463	151607502	NEB_intron_100	intron	protein_coding	chr2	151606714	151607502
chr2	151607503	151607608	NEB_101	CDS	protein_coding	chr2	151607503	151607608
chr2	151607609	151608471	NEB_intron_101	intron	protein_coding	chr2	151607609	151608471
chr2	151608472	151608562	NEB_102	CDS	protein_coding	chr2	151608472	151608676
chr2	159999353	159999547	PLA2R1_intron_19	intron	protein_coding	chr2	159987359	160005650
chr2	166991705	166991753	XIRP2_intron_2	intron	protein_coding	chr2	166903891	167135899
chr2	174226063	174226096	OLA1_intron_9	intron	protein_coding	chr2	174223161	174229306
chr2	174226142	174226191	OLA1_intron_9	intron	protein_coding	chr2	174223161	174229306
chr2	178655709	178655910	TTN_intron_174	intron	protein_coding	chr2	178654996	178657496
chr2	178656880	178657092	TTN_intron_174	intron	protein_coding	chr2	178654996	178657496
chr2	178659969	178660170	TTN_intron_183	intron	protein_coding	chr2	178659256	178661757
chr2	178661141	178661353	TTN_intron_183	intron	protein_coding	chr2	178659256	178661757
chr2	187351188	187351246	CALCRL_intron_1	intron	protein_coding	chr2	187346400	187351918
chr2	207609914	207609951	METTL21A_UTR_3	three_prime_UTR	protein_coding	chr2	207609114	207613431
chr2	207610251	207610325	METTL21A_UTR_3	three_prime_UTR	protein_coding	chr2	207609114	207613431
chr2	207610371	207610448	METTL21A_UTR_3	three_prime_UTR	protein_coding	chr2	207609114	207613431
chr2	207610587	207610732	METTL21A_UTR_3	three_prime_UTR	protein_coding	chr2	207609114	207613431
chr2	207611367	207611445	METTL21A_UTR_3	three_prime_UTR	protein_coding	chr2	207609114	207613431
chr2	207611466	207611529	METTL21A_UTR_3	three_prime_UTR	protein_coding	chr2	207609114	207613431
chr2	207611565	207611677	METTL21A_UTR_3	three_prime_UTR	protein_coding	chr2	207609114	207613431
chr2	207611681	207611725	METTL21A_UTR_3	three_prime_UTR	protein_coding	chr2	207609114	207613431
chr2	232150132	232151122	DIS3L2_intron_8	intron	protein_coding	chr2	232136720	232163457
chr2	232151719	232151927	DIS3L2_intron_8	intron	protein_coding	chr2	232136720	232163457
chr2	232151991	232152337	DIS3L2_intron_8	intron	protein_coding	chr2	232136720	232163457
chr2	232152429	232152452	DIS3L2_intron_8	intron	protein_coding	chr2	232136720	232163457
chr2	232177740	232178805	DIS3L2_intron_9	intron	protein_coding	chr2	232163633	232210324
chr2	232179250	232179286	DIS3L2_intron_9	intron	protein_coding	chr2	232163633	232210324
chr2	240676745	240677957	AQP12B_intron_1	intron	protein_coding	chr2	240676745	240680350
chr2	240678858	240679002	AQP12B_intron_1	intron	protein_coding	chr2	240676745	240680350
chr2	240680596	240680653	AQP12B_intron_2	intron	protein_coding	chr2	240680469	240682229
chr2	240694247	240694304	AQP12A_intron_1	intron	protein_coding	chr2	240692522	240694431
chr2	240695898	240696042	AQP12A_intron_2	intron	protein_coding	chr2	240694550	240698155
chr2	240696943	240698155	AQP12A_intron_2	intron	protein_coding	chr2	240694550	240698155
chr20	7121186	7121256	AL096799.1_intron_1	intron	lincRNA	chr20	7069695	7146355
chr20	29094346	29094461	FRG1DP_5	exon	unprocessed_pseudogene	chr20	29094346	29094461
chr20	29101443	29101550	FRG1DP_8	exon	unprocessed_pseudogene	chr20	29101439	29101550
chr20	29411362	29411536	DUX4L34_1	exon	unprocessed_pseudogene	chr20	29410348	29411600
chr20	29481357	29481464	FRG1EP_2	exon	unprocessed_pseudogene	chr20	29481357	29481468
chr20	34228614	34229035	ASIP_intron_1	intron	protein_coding	chr20	34194761	34260363
chr20	34229398	34229428	ASIP_intron_1	intron	protein_coding	chr20	34194761	34260363
chr20	34230300	34230341	ASIP_intron_1	intron	protein_coding	chr20	34194761	34260363
chr20	34231330	34231355	ASIP_intron_1	intron	protein_coding	chr20	34194761	34260363
chr20	35033898	35034149	TRPC4AP_intron_11	intron	protein_coding	chr20	35021357	35035121
chr20	61995657	61995875	TAF4_intron_2	intron	protein_coding	chr20	61976336	61997548
chr21	5553993	5554025	CU633967.1_intron_1	intron	lincRNA	chr21	5553839	5565961
chr21	5554350	5554486	CU633967.1_intron_1	intron	lincRNA	chr21	5553839	5565961
chr21	5554544	5554735	CU633967.1_intron_1	intron	lincRNA	chr21	5553839	5565961
chr21	5554776	5554962	CU633967.1_intron_1	intron	lincRNA	chr21	5553839	5565961
chr21	5555046	5555398	CU633967.1_intron_1	intron	lincRNA	chr21	5553839	5565961
chr21	5555678	5555701	CU633967.1_intron_1	intron	lincRNA	chr21	5553839	5565961
chr21	5556299	5556397	CU633967.1_intron_1	intron	lincRNA	chr21	5553839	5565961
chr21	5557497	5557570	CU633967.1_intron_1	intron	lincRNA	chr21	5553839	5565961
chr21	5558133	5558265	CU633967.1_intron_1	intron	lincRNA	chr21	5553839	5565961
chr21	5558406	5558521	CU633967.1_intron_1	intron	lincRNA	chr21	5553839	5565961
chr21	5558786	5558975	CU633967.1_intron_1	intron	lincRNA	chr21	5553839	5565961
chr21	5559192	5559230	CU633967.1_intron_1	intron	lincRNA	chr21	5553839	5565961
chr21	5559976	5560066	CU633967.1_intron_1	intron	lincRNA	chr21	5553839	5565961
chr21	5560557	5560585	CU633967.1_intron_1	intron	lincRNA	chr21	5553839	5565961
chr21	5562031	5562058	CU633967.1_intron_1	intron	lincRNA	chr21	5553839	5565961
chr21	5562218	5562243	CU633967.1_intron_1	intron	lincRNA	chr21	5553839	5565961
chr21	5562300	5562340	CU633967.1_intron_1	intron	lincRNA	chr21	5553839	5565961
chr21	5562669	5562819	CU633967.1_intron_1	intron	lincRNA	chr21	5553839	5565961
chr21	5562871	5562897	CU633967.1_intron_1	intron	lincRNA	chr21	5553839	5565961
chr21	5564098	5564210	CU633967.1_intron_1	intron	lincRNA	chr21	5553839	5565961
chr21	5566259	5566470	CU633967.1_intron_2	intron	lincRNA	chr21	5566184	5579668
chr21	5566660	5566917	CU633967.1_intron_2	intron	lincRNA	chr21	5566184	5579668
chr21	5571335	5571422	CU633967.1_intron_2	intron	lincRNA	chr21	5566184	5579668
chr21	5571790	5571844	CU633967.1_intron_2	intron	lincRNA	chr21	5566184	5579668
chr21	5571877	5572323	CU633967.1_intron_2	intron	lincRNA	chr21	5566184	5579668
chr21	5572361	5572603	CU633967.1_intron_2	intron	lincRNA	chr21	5566184	5579668
chr21	5573645	5573820	CU633967.1_intron_2	intron	lincRNA	chr21	5566184	5579668
chr21	5575035	5575059	CU633967.1_intron_2	intron	lincRNA	chr21	5566184	5579668
chr21	5576516	5576587	CU633967.1_intron_2	intron	lincRNA	chr21	5566184	5579668
chr21	6266889	6266927	CU633906.1_intron_5	intron	lincRNA	chr21	6254850	6267133
chr21	6320724	6320758	CU633906.2_intron_1	intron	lincRNA	chr21	6318605	6320870
chr21	6322223	6322282	CU633906.2_intron_3	intron	lincRNA	chr21	6321718	6322598
chr21	6323927	6324029	CU633906.2_intron_4	intron	lincRNA	chr21	6322698	6329546
chr21	6326381	6326412	CU633906.2_intron_4	intron	lincRNA	chr21	6322698	6329546
chr21	6665093	6665163	CU638689.4_intron_3	intron	lincRNA	chr21	6659741	6666427
chr21	6666806	6666902	CU638689.4_intron_4	intron	lincRNA	chr21	6666527	6667302
chr21	6667507	6667545	CU638689.4_5	exon	lincRNA	chr21	6667303	6667962
chr21	6722146	6722231	CU638689.5_intron_1	intron	lincRNA	chr21	6721992	6724257
chr21	6722406	6722636	CU638689.5_intron_1	intron	lincRNA	chr21	6721992	6724257
chr21	6722974	6723046	CU638689.5_intron_1	intron	lincRNA	chr21	6721992	6724257
chr21	6724507	6724531	CU638689.5_3	exon	lincRNA	chr21	6724392	6725209
chr21	6992163	6992268	CU634019.6_2	exon	lincRNA	chr21	6992109	6992322
chr21	6993876	6993913	CU634019.6_intron_3	intron	lincRNA	chr21	6993597	6994372
chr21	6994577	6994615	CU634019.6_4	exon	lincRNA	chr21	6994373	6995032
chr21	7049223	7049305	CU634019.1_intron_1	intron	lincRNA	chr21	7049061	7061345
chr21	7049475	7049588	CU634019.1_intron_1	intron	lincRNA	chr21	7049061	7061345
chr21	7049718	7049745	CU634019.1_intron_1	intron	lincRNA	chr21	7049061	7061345
chr21	7049766	7049957	CU634019.1_intron_1	intron	lincRNA	chr21	7049061	7061345
chr21	7049998	7050184	CU634019.1_intron_1	intron	lincRNA	chr21	7049061	7061345
chr21	7050268	7050620	CU634019.1_intron_1	intron	lincRNA	chr21	7049061	7061345
chr21	7052719	7052792	CU634019.1_intron_1	intron	lincRNA	chr21	7049061	7061345
chr21	7053355	7053487	CU634019.1_intron_1	intron	lincRNA	chr21	7049061	7061345
chr21	7053628	7053743	CU634019.1_intron_1	intron	lincRNA	chr21	7049061	7061345
chr21	7053948	7054197	CU634019.1_intron_1	intron	lincRNA	chr21	7049061	7061345
chr21	7054405	7054455	CU634019.1_intron_1	intron	lincRNA	chr21	7049061	7061345
chr21	7055198	7055288	CU634019.1_intron_1	intron	lincRNA	chr21	7049061	7061345
chr21	7055779	7055807	CU634019.1_intron_1	intron	lincRNA	chr21	7049061	7061345
chr21	7057440	7057465	CU634019.1_intron_1	intron	lincRNA	chr21	7049061	7061345
chr21	7057522	7057562	CU634019.1_intron_1	intron	lincRNA	chr21	7049061	7061345
chr21	7057891	7058041	CU634019.1_intron_1	intron	lincRNA	chr21	7049061	7061345
chr21	7059320	7059432	CU634019.1_intron_1	intron	lincRNA	chr21	7049061	7061345
chr21	7061882	7062139	CU634019.1_intron_2	intron	lincRNA	chr21	7061406	7080034
chr21	7062238	7062266	CU634019.1_intron_2	intron	lincRNA	chr21	7061406	7080034
chr21	7066557	7066644	CU634019.1_intron_2	intron	lincRNA	chr21	7061406	7080034
chr21	7067012	7067066	CU634019.1_intron_2	intron	lincRNA	chr21	7061406	7080034
chr21	7067099	7067545	CU634019.1_intron_2	intron	lincRNA	chr21	7061406	7080034
chr21	7067583	7067825	CU634019.1_intron_2	intron	lincRNA	chr21	7061406	7080034
chr21	7068867	7069042	CU634019.1_intron_2	intron	lincRNA	chr21	7061406	7080034
chr21	7070257	7070281	CU634019.1_intron_2	intron	lincRNA	chr21	7061406	7080034
chr21	7071738	7071809	CU634019.1_intron_2	intron	lincRNA	chr21	7061406	7080034
chr21	7061481	7061692	CU634019.1_intron_2	intron	lincRNA	chr21	7061406	7080034
chr21	7431336	7431486	CU633904.1_intron_1	intron	lincRNA	chr21	7430839	7443123
chr21	7431496	7431523	CU633904.1_intron_1	intron	lincRNA	chr21	7430839	7443123
chr21	7433299	7433397	CU633904.1_intron_1	intron	lincRNA	chr21	7430839	7443123
chr21	7435726	7435828	CU633904.1_intron_1	intron	lincRNA	chr21	7430839	7443123
chr21	7436183	7436233	CU633904.1_intron_1	intron	lincRNA	chr21	7430839	7443123
chr21	7445089	7445119	CU633904.1_intron_2	intron	lincRNA	chr21	7443184	7461812
chr21	8204248	8204467	FP671120.1_intron_2	intron	lincRNA	chr21	8201053	8222959
chr21	8205681	8206285	FP671120.1_intron_2	intron	lincRNA	chr21	8201053	8222959
chr21	8207018	8207369	FP671120.1_intron_2	intron	lincRNA	chr21	8201053	8222959
chr21	8210505	8210648	FP671120.1_intron_2	intron	lincRNA	chr21	8201053	8222959
chr21	8215177	8215956	FP671120.1_intron_2	intron	lincRNA	chr21	8201053	8222959
chr21	8216160	8216296	FP671120.1_intron_2	intron	lincRNA	chr21	8201053	8222959
chr21	8210505	8210648	FP671120.3_1	exon	lincRNA	chr21	8210384	8211306
chr21	8254655	8255176	FP671120.4_1	exon	lincRNA	chr21	8254592	8255514
chr21	8255204	8255228	FP671120.4_1	exon	lincRNA	chr21	8254592	8255514
chr21	8387295	8387514	FP236383.1_intron_2	intron	lincRNA	chr21	8384099	8405958
chr21	8388728	8389332	FP236383.1_intron_2	intron	lincRNA	chr21	8384099	8405958
chr21	8390065	8390416	FP236383.1_intron_2	intron	lincRNA	chr21	8384099	8405958
chr21	8393046	8394463	FP236383.1_intron_2	intron	lincRNA	chr21	8384099	8405958
chr21	8398211	8398990	FP236383.1_intron_2	intron	lincRNA	chr21	8384099	8405958
chr21	8399194	8399330	FP236383.1_intron_2	intron	lincRNA	chr21	8384099	8405958
chr21	8393419	8394341	FP236383.2_1	exon	lincRNA	chr21	8393419	8394341
chr21	8437629	8438250	FP236383.3_1	exon	lincRNA	chr21	8437629	8438551
chr21	36144628	36144735	CBR3-AS1_intron_7	intron	processed_transcript	chr21	36141947	36144977
chr21	36144628	36144735	CBR3_intron_2	intron	protein_coding	chr21	36137933	36146074
chr21	38218881	38218923	KCNJ15_intron_2	intron	protein_coding	chr21	38169269	38256696
chr21	40027762	40027872	DSCAM_intron_1	intron	protein_coding	chr21	40013387	40042369
chr21	40034186	40034214	DSCAM_intron_1	intron	protein_coding	chr21	40013387	40042369
chr21	40034235	40034291	DSCAM_intron_1	intron	protein_coding	chr21	40013387	40042369
chr21	40034452	40034626	DSCAM_intron_1	intron	protein_coding	chr21	40013387	40042369
chr21	40034693	40034740	DSCAM_intron_1	intron	protein_coding	chr21	40013387	40042369
chr21	44430525	44430689	TRPM2_intron_30	intron	protein_coding	chr21	44427112	44435129
chr22	18377954	18378072	LINC01660_intron_6	intron	lincRNA	chr22	18375550	18380454
chr22	18378267	18378480	LINC01660_intron_6	intron	lincRNA	chr22	18375550	18380454
chr22	18378741	18379419	LINC01660_intron_6	intron	lincRNA	chr22	18375550	18380454
chr22	18379448	18379525	LINC01660_intron_6	intron	lincRNA	chr22	18375550	18380454
chr22	18429495	18429572	FAM230A_intron_3	intron	protein_coding	chr22	18428562	18487124
chr22	18429601	18430279	FAM230A_intron_3	intron	protein_coding	chr22	18428562	18487124
chr22	18430540	18430753	FAM230A_intron_3	intron	protein_coding	chr22	18428562	18487124
chr22	18430881	18430908	FAM230A_intron_3	intron	protein_coding	chr22	18428562	18487124
chr22	18430963	18431066	FAM230A_intron_3	intron	protein_coding	chr22	18428562	18487124
chr22	18483708	18483851	FAM230A_intron_3	intron	protein_coding	chr22	18428562	18487124
chr22	18484220	18484369	FAM230A_intron_3	intron	protein_coding	chr22	18428562	18487124
chr22	18484615	18484733	FAM230A_intron_3	intron	protein_coding	chr22	18428562	18487124
chr22	18487389	18487768	FAM230A_intron_4	intron	protein_coding	chr22	18487205	18489203
chr22	18487982	18488013	FAM230A_intron_4	intron	protein_coding	chr22	18487205	18489203
chr22	18489963	18489987	FAM230A_UTR_1	three_prime_UTR	protein_coding	chr22	18489905	18490146
chr22	18487389	18487768	AC023490.1_intron_1	intron	lincRNA	chr22	18487258	18487867
chr22	18487982	18488013	AC023490.1_2	exon	lincRNA	chr22	18487868	18488583
chr22	18489963	18489987	AC023490.1_intron_2	intron	lincRNA	chr22	18488584	18491141
chr22	18561256	18561306	PI4KAP1_intron_14	intron	transcribed_unprocessed_pseudogene	chr22	18552574	18574573
chr22	18562857	18562886	PI4KAP1_intron_14	intron	transcribed_unprocessed_pseudogene	chr22	18552574	18574573
chr22	18568247	18568331	PI4KAP1_intron_14	intron	transcribed_unprocessed_pseudogene	chr22	18552574	18574573
chr22	21427002	21427086	HIC2_intron_2	intron	protein_coding	chr22	21420758	21442458
chr22	21431098	21431140	HIC2_intron_2	intron	protein_coding	chr22	21420758	21442458
chr22	21431493	21431562	HIC2_intron_2	intron	protein_coding	chr22	21420758	21442458
chr22	21434033	21434083	HIC2_intron_2	intron	protein_coding	chr22	21420758	21442458
chr22	21436877	21437494	HIC2_intron_2	intron	protein_coding	chr22	21420758	21442458
chr22	21437601	21437657	HIC2_intron_2	intron	protein_coding	chr22	21420758	21442458
chr22	21439546	21439820	HIC2_intron_2	intron	protein_coding	chr22	21420758	21442458
chr22	21440798	21440929	HIC2_intron_2	intron	protein_coding	chr22	21420758	21442458
chr22	21493923	21494054	PI4KAP2_intron_17	intron	transcribed_unitary_pseudogene	chr22	21492095	21517323
chr22	21495032	21495306	PI4KAP2_intron_17	intron	transcribed_unitary_pseudogene	chr22	21492095	21517323
chr22	21497207	21497263	PI4KAP2_intron_17	intron	transcribed_unitary_pseudogene	chr22	21492095	21517323
chr22	21497304	21497327	PI4KAP2_intron_17	intron	transcribed_unitary_pseudogene	chr22	21492095	21517323
chr22	21497370	21497987	PI4KAP2_intron_17	intron	transcribed_unitary_pseudogene	chr22	21492095	21517323
chr22	21503315	21503384	PI4KAP2_intron_17	intron	transcribed_unitary_pseudogene	chr22	21492095	21517323
chr22	21503737	21503779	PI4KAP2_intron_17	intron	transcribed_unitary_pseudogene	chr22	21492095	21517323
chr22	23966914	23967022	DDTL_1	CDS	protein_coding	chr22	23966914	23967022
chr22	23967023	23967384	DDTL_intron_1	intron	protein_coding	chr22	23967023	23967384
chr22	23967385	23967561	DDTL_2	CDS	protein_coding	chr22	23967385	23967561
chr22	23967562	23967980	DDTL_intron_2	intron	protein_coding	chr22	23967562	23971284
chr22	23967981	23968225	DDTL_intron_2	intron	protein_coding	chr22	23967562	23971284
chr22	23968226	23968347	DDTL_intron_2	intron	protein_coding	chr22	23967562	23971284
chr22	23972981	23973102	DDT_intron_1	intron	protein_coding	chr22	23971624	23973102
chr22	23973103	23973307	DDT_UTR_2	three_prime_UTR	protein_coding	chr22	23973103	23973307
chr22	23973307	23973347	DDT_2	CDS	protein_coding	chr22	23973307	23973347
chr22	23973348	23973766	DDT_intron_2	intron	protein_coding	chr22	23973348	23973766
chr22	23973767	23973943	DDT_3	CDS	protein_coding	chr22	23973767	23973943
chr22	23973944	23974305	DDT_intron_3	intron	protein_coding	chr22	23973944	23974305
chr22	23974306	23974414	DDT_4	CDS	protein_coding	chr22	23974306	23974414
chr22	23979829	23980330	DDT_intron_6	intron	protein_coding	chr22	23979829	23980410
chr22	23980058	23980197	GSTT2_UTR_1	five_prime_UTR	polymorphic_pseudogene	chr22	23980058	23980197
chr22	23980197	23980309	GSTT2_1	exon	polymorphic_pseudogene	chr22	23980197	23980309
chr22	26772291	26772363	MIATNB_intron_10	intron	lincRNA	chr22	26742839	26774154
chr22	40501295	40501379	MKL1_intron_13	intron	protein_coding	chr22	40463435	40519462
chr22	40537552	40537639	MKL1_intron_15	intron	protein_coding	chr22	40533812	40552104
chr22	42123643	42123687	NDUFA6-DT_intron_8	intron	processed_transcript	chr22	42123592	42123732
chr22	42123733	42124045	NDUFA6-DT_9	exon	processed_transcript	chr22	42123733	42124562
chr22	42124046	42124562	NDUFA6-DT_9	exon	processed_transcript	chr22	42123733	42124562
chr22	42124563	42124873	NDUFA6-DT_intron_9	intron	processed_transcript	chr22	42124563	42124873
chr22	42124874	42125407	NDUFA6-DT_10	exon	processed_transcript	chr22	42124874	42125407
chr22	42135795	42135839	NDUFA6-DT_intron_16	intron	processed_transcript	chr22	42135744	42136197
chr22	42135885	42136197	NDUFA6-DT_intron_16	intron	processed_transcript	chr22	42135744	42136197
chr22	42136198	42136714	NDUFA6-DT_17	exon	processed_transcript	chr22	42136198	42136714
chr22	42136715	42137025	NDUFA6-DT_intron_17	intron	processed_transcript	chr22	42136715	42137025
chr22	42137026	42137566	NDUFA6-DT_18	exon	processed_transcript	chr22	42137026	42137742
chr22	42136433	42136664	AC254562.2_1	exon	lincRNA	chr22	42136433	42136664
chr22	42136665	42137566	AC254562.2_intron_1	intron	lincRNA	chr22	42136665	42137985
chr22	42502118	42502347	SERHL_intron_3	intron	transcribed_unitary_pseudogene	chr22	42502033	42502349
chr22	42503826	42504006	SERHL_intron_6	intron	transcribed_unitary_pseudogene	chr22	42503274	42505031
chr22	42504512	42504620	SERHL_intron_6	intron	transcribed_unitary_pseudogene	chr22	42503274	42505031
chr22	42504647	42504684	SERHL_intron_6	intron	transcribed_unitary_pseudogene	chr22	42503274	42505031
chr22	42504707	42505031	SERHL_intron_6	intron	transcribed_unitary_pseudogene	chr22	42503274	42505031
chr22	42505032	42505142	SERHL_7	exon	transcribed_unitary_pseudogene	chr22	42505032	42505142
chr22	42505143	42505497	SERHL_intron_7	intron	transcribed_unitary_pseudogene	chr22	42505143	42509026
chr22	42555320	42555345	SERHL2_2	CDS	protein_coding	chr22	42555248	42555345
chr22	42555346	42555662	SERHL2_intron_4	intron	protein_coding	chr22	42555346	42555662
chr22	42555663	42555705	SERHL2_3	CDS	protein_coding	chr22	42555663	42555705
chr22	42555706	42555741	SERHL2_intron_5	intron	protein_coding	chr22	42555706	42556062
chr22	42557141	42557333	SERHL2_intron_7	intron	protein_coding	chr22	42556589	42558346
chr22	42557827	42557935	SERHL2_intron_7	intron	protein_coding	chr22	42556589	42558346
chr22	42557962	42557999	SERHL2_intron_7	intron	protein_coding	chr22	42556589	42558346
chr22	42558022	42558346	SERHL2_intron_7	intron	protein_coding	chr22	42556589	42558346
chr22	42558347	42558457	SERHL2_6	CDS	protein_coding	chr22	42558347	42558457
chr22	42558458	42558812	SERHL2_intron_8	intron	protein_coding	chr22	42558458	42560184
chr22	42555320	42555741	RRP7BP_1	exon	transcribed_unprocessed_pseudogene	chr22	42555223	42556674
chr22	42557141	42557333	RRP7BP_intron_1	intron	transcribed_unprocessed_pseudogene	chr22	42556675	42569127
chr22	42557827	42557935	RRP7BP_intron_1	intron	transcribed_unprocessed_pseudogene	chr22	42556675	42569127
chr22	42557962	42557999	RRP7BP_intron_1	intron	transcribed_unprocessed_pseudogene	chr22	42556675	42569127
chr22	42558022	42558812	RRP7BP_intron_1	intron	transcribed_unprocessed_pseudogene	chr22	42556675	42569127
chr22	43153339	43153499	TSPO_intron_2	intron	protein_coding	chr22	43152221	43159208
chr3	3831597	3831778	LRRN1_intron_1	intron	protein_coding	chr3	3799920	3844362
chr3	6699846	6700080	AC069277.1_intron_8	intron	lincRNA	chr3	6697871	6717567
chr3	6699846	6700080	GRM7-AS3_intron_5	intron	lincRNA	chr3	6664944	6721313
chr3	17690400	17690459	TBC1D5_intron_31	intron	protein_coding	chr3	17663111	17699976
chr3	21416154	21416328	ZNF385D_UTR_1	three_prime_UTR	protein_coding	chr3	21412222	21421213
chr3	22051450	22051714	ZNF385D_intron_8	intron	protein_coding	chr3	21751436	22168815
chr3	22053202	22053382	ZNF385D_intron_8	intron	protein_coding	chr3	21751436	22168815
chr3	22054540	22054654	ZNF385D_intron_8	intron	protein_coding	chr3	21751436	22168815
chr3	22054798	22054871	ZNF385D_intron_8	intron	protein_coding	chr3	21751436	22168815
chr3	22054902	22054928	ZNF385D_intron_8	intron	protein_coding	chr3	21751436	22168815
chr3	22054950	22055150	ZNF385D_intron_8	intron	protein_coding	chr3	21751436	22168815
chr3	22055183	22055218	ZNF385D_intron_8	intron	protein_coding	chr3	21751436	22168815
chr3	22055256	22055313	ZNF385D_intron_8	intron	protein_coding	chr3	21751436	22168815
chr3	22055370	22055414	ZNF385D_intron_8	intron	protein_coding	chr3	21751436	22168815
chr3	22055542	22055721	ZNF385D_intron_8	intron	protein_coding	chr3	21751436	22168815
chr3	22055783	22055808	ZNF385D_intron_8	intron	protein_coding	chr3	21751436	22168815
chr3	22055856	22055974	ZNF385D_intron_8	intron	protein_coding	chr3	21751436	22168815
chr3	32162501	32162530	GPD1L_intron_8	intron	protein_coding	chr3	32159675	32165812
chr3	42989697	42989773	AC092042.3_intron_4	intron	protein_coding	chr3	42942072	43032265
chr3	52675949	52676136	PBRM1_intron_29	intron	protein_coding	chr3	52668646	52678498
chr3	67445279	67445357	SUCLG2_intron_4	intron	protein_coding	chr3	67409035	67495796
chr3	67445400	67445598	SUCLG2_intron_4	intron	protein_coding	chr3	67409035	67495796
chr3	81858403	81858517	AC129807.1_intron_1	intron	lincRNA	chr3	81840910	81919564
chr3	91392992	91393146	ABBA01000935.2_intron_2	intron	unprocessed_pseudogene	chr3	91388035	91416545
chr3	91394128	91394206	ABBA01000935.2_intron_2	intron	unprocessed_pseudogene	chr3	91388035	91416545
chr3	91394234	91394309	ABBA01000935.2_intron_2	intron	unprocessed_pseudogene	chr3	91388035	91416545
chr3	91394396	91394909	ABBA01000935.2_intron_2	intron	unprocessed_pseudogene	chr3	91388035	91416545
chr3	112748622	112748680	LINC02042_intron_4	intron	lincRNA	chr3	112741916	112749229
chr3	112748704	112748750	LINC02042_intron_4	intron	lincRNA	chr3	112741916	112749229
chr3	114135399	114135460	DRD3_intron_2	intron	protein_coding	chr3	114131401	114139498
chr3	114747686	114747876	ZBTB20_intron_14	intron	protein_coding	chr3	114743780	114758894
chr3	116556471	116556748	LSAMP_intron_9	intron	protein_coding	chr3	116445532	117009228
chr3	123518051	123518213	HACD2_intron_4	intron	protein_coding	chr3	123502682	123528384
chr3	129465848	129465878	IFT122_intron_10	intron	protein_coding	chr3	129464782	129466888
chr3	133786099	133786218	TF_UTR_5	three_prime_UTR	protein_coding	chr3	133778620	133796640
chr3	154379064	154379207	GPR149_intron_1	intron	protein_coding	chr3	154338272	154421037
chr3	163241472	163241516	LINC01192_intron_12	intron	lincRNA	chr3	163220188	163249263
chr3	188587100	188587125	LPP_intron_12	intron	protein_coding	chr3	188524788	188609159
chr3	188587276	188587344	LPP_intron_12	intron	protein_coding	chr3	188524788	188609159
chr3	189858185	189858427	TP63_intron_6	intron	protein_coding	chr3	189844413	189864230
chr3	195619192	195619282	MUC20P1_2	exon	unprocessed_pseudogene	chr3	195618627	195620233
chr3	195725247	195725608	MUC20_2	CDS	protein_coding	chr3	195724708	195726572
chr3	198219843	198219900	FAM157A_18	exon	transcribed_unprocessed_pseudogene	chr3	198218474	198222513
chr3	198220369	198220422	FAM157A_18	exon	transcribed_unprocessed_pseudogene	chr3	198218474	198222513
chr4	9211301	9211460	USP17L10_1	CDS	protein_coding	chr4	9210657	9212274
chr4	9211697	9211802	USP17L10_1	CDS	protein_coding	chr4	9210657	9212274
chr4	9211877	9211936	USP17L10_1	CDS	protein_coding	chr4	9210657	9212274
chr4	9212468	9212525	USP17L10_intron_1	intron	protein_coding	chr4	9212275	9212545
chr4	9215423	9215710	USP17L11_1	CDS	protein_coding	chr4	9215405	9217022
chr4	9215875	9215926	USP17L11_1	CDS	protein_coding	chr4	9215405	9217022
chr4	9215998	9216238	USP17L11_1	CDS	protein_coding	chr4	9215405	9217022
chr4	9216406	9217022	USP17L11_1	CDS	protein_coding	chr4	9215405	9217022
chr4	9217023	9217293	USP17L11_intron_1	intron	protein_coding	chr4	9217023	9217293
chr4	9217294	9217356	USP17L11_2	CDS	protein_coding	chr4	9217294	9217356
chr4	9220229	9220347	USP17L12_1	CDS	protein_coding	chr4	9220152	9221744
chr4	9220373	9221281	USP17L12_1	CDS	protein_coding	chr4	9220152	9221744
chr4	9221405	9221578	USP17L12_1	CDS	protein_coding	chr4	9220152	9221744
chr4	9221650	9221744	USP17L12_1	CDS	protein_coding	chr4	9220152	9221744
chr4	9225087	9225131	USP17L13_1	CDS	protein_coding	chr4	9224896	9226513
chr4	9225540	9225688	USP17L13_1	CDS	protein_coding	chr4	9224896	9226513
chr4	9226004	9226100	USP17L13_1	CDS	protein_coding	chr4	9224896	9226513
chr4	9226123	9226175	USP17L13_1	CDS	protein_coding	chr4	9224896	9226513
chr4	9226238	9226306	USP17L13_1	CDS	protein_coding	chr4	9224896	9226513
chr4	9226394	9226513	USP17L13_1	CDS	protein_coding	chr4	9224896	9226513
chr4	9226514	9226784	USP17L13_intron_1	intron	protein_coding	chr4	9226514	9226784
chr4	9226785	9226847	USP17L13_2	CDS	protein_coding	chr4	9226785	9226847
chr4	9231174	9231233	USP17L14P_1	exon	unprocessed_pseudogene	chr4	9229641	9231233
chr4	9234403	9234787	USP17L15_1	CDS	protein_coding	chr4	9234385	9236002
chr4	9235061	9235084	USP17L15_1	CDS	protein_coding	chr4	9234385	9236002
chr4	9235107	9235188	USP17L15_1	CDS	protein_coding	chr4	9234385	9236002
chr4	9235334	9235947	USP17L15_1	CDS	protein_coding	chr4	9234385	9236002
chr4	9236272	9236334	USP17L15_2	CDS	protein_coding	chr4	9236272	9236334
chr4	9244987	9245083	USP17L17_1	CDS	protein_coding	chr4	9243879	9245496
chr4	9245239	9245297	USP17L17_1	CDS	protein_coding	chr4	9243879	9245496
chr4	9245396	9245496	USP17L17_1	CDS	protein_coding	chr4	9243879	9245496
chr4	9245497	9245767	USP17L17_intron_1	intron	protein_coding	chr4	9245497	9245767
chr4	9245768	9245830	USP17L17_2	CDS	protein_coding	chr4	9245768	9245830
chr4	9249046	9249069	USP17L18_1	CDS	protein_coding	chr4	9248630	9250247
chr4	9249119	9249789	USP17L18_1	CDS	protein_coding	chr4	9248630	9250247
chr4	9249873	9250247	USP17L18_1	CDS	protein_coding	chr4	9248630	9250247
chr4	9250248	9250518	USP17L18_intron_1	intron	protein_coding	chr4	9250248	9250518
chr4	9250519	9250581	USP17L18_2	CDS	protein_coding	chr4	9250519	9250581
chr4	9253495	9253737	USP17L19_1	CDS	protein_coding	chr4	9253378	9254995
chr4	9253760	9254995	USP17L19_1	CDS	protein_coding	chr4	9253378	9254995
chr4	9254996	9255115	USP17L19_intron_1	intron	protein_coding	chr4	9254996	9255266
chr4	9258206	9258719	USP17L20_1	CDS	protein_coding	chr4	9258124	9259741
chr4	9259355	9259741	USP17L20_1	CDS	protein_coding	chr4	9258124	9259741
chr4	9259742	9260012	USP17L20_intron_1	intron	protein_coding	chr4	9259742	9260012
chr4	9260013	9260075	USP17L20_2	CDS	protein_coding	chr4	9260013	9260075
chr4	9262989	9263056	USP17L21_1	CDS	protein_coding	chr4	9262872	9264489
chr4	9263099	9263653	USP17L21_1	CDS	protein_coding	chr4	9262872	9264489
chr4	9263693	9263955	USP17L21_1	CDS	protein_coding	chr4	9262872	9264489
chr4	9264141	9264330	USP17L21_1	CDS	protein_coding	chr4	9262872	9264489
chr4	9264373	9264489	USP17L21_1	CDS	protein_coding	chr4	9262872	9264489
chr4	9264490	9264553	USP17L21_intron_1	intron	protein_coding	chr4	9264490	9264760
chr4	9267702	9268043	USP17L22_1	CDS	protein_coding	chr4	9267619	9269236
chr4	9269137	9269236	USP17L22_1	CDS	protein_coding	chr4	9267619	9269236
chr4	9269237	9269507	USP17L22_intron_1	intron	protein_coding	chr4	9269237	9269507
chr4	9269508	9269570	USP17L22_2	CDS	protein_coding	chr4	9269508	9269570
chr4	9272488	9272832	USP17L23_1	CDS	protein_coding	chr4	9272364	9272914
chr4	9325276	9326003	USP17L24_1	CDS	protein_coding	chr4	9325165	9326782
chr4	9326203	9326280	USP17L24_1	CDS	protein_coding	chr4	9325165	9326782
chr4	9326415	9326782	USP17L24_1	CDS	protein_coding	chr4	9325165	9326782
chr4	9326783	9327053	USP17L24_intron_1	intron	protein_coding	chr4	9326783	9327053
chr4	9327054	9327116	USP17L24_2	CDS	protein_coding	chr4	9327054	9327116
chr4	9330007	9330777	USP17L25_1	CDS	protein_coding	chr4	9329911	9331528
chr4	9330928	9331081	USP17L25_1	CDS	protein_coding	chr4	9329911	9331528
chr4	9331138	9331528	USP17L25_1	CDS	protein_coding	chr4	9329911	9331528
chr4	9331529	9331799	USP17L25_intron_1	intron	protein_coding	chr4	9331529	9331799
chr4	9331800	9331862	USP17L25_2	CDS	protein_coding	chr4	9331800	9331862
chr4	9334743	9335505	USP17L26_1	CDS	protein_coding	chr4	9334658	9336275
chr4	9335653	9335841	USP17L26_1	CDS	protein_coding	chr4	9334658	9336275
chr4	9335863	9336088	USP17L26_1	CDS	protein_coding	chr4	9334658	9336275
chr4	9336145	9336275	USP17L26_1	CDS	protein_coding	chr4	9334658	9336275
chr4	9336276	9336546	USP17L26_intron_1	intron	protein_coding	chr4	9336276	9336546
chr4	9336547	9336609	USP17L26_2	CDS	protein_coding	chr4	9336547	9336609
chr4	9339459	9340061	USP17L5_1	CDS	protein_coding	chr4	9339403	9340995
chr4	9340160	9340298	USP17L5_1	CDS	protein_coding	chr4	9339403	9340995
chr4	9340389	9340561	USP17L5_1	CDS	protein_coding	chr4	9339403	9340995
chr4	9340642	9340867	USP17L5_1	CDS	protein_coding	chr4	9339403	9340995
chr4	9340908	9340995	USP17L5_1	CDS	protein_coding	chr4	9339403	9340995
chr4	9344209	9345007	USP17L27_1	CDS	protein_coding	chr4	9344148	9345740
chr4	9345174	9345335	USP17L27_1	CDS	protein_coding	chr4	9344148	9345740
chr4	9345361	9345566	USP17L27_1	CDS	protein_coding	chr4	9344148	9345740
chr4	9345646	9345740	USP17L27_1	CDS	protein_coding	chr4	9344148	9345740
chr4	9348956	9349789	USP17L28_1	CDS	protein_coding	chr4	9348893	9350485
chr4	9349863	9350072	USP17L28_1	CDS	protein_coding	chr4	9348893	9350485
chr4	9350107	9350330	USP17L28_1	CDS	protein_coding	chr4	9348893	9350485
chr4	9350397	9350485	USP17L28_1	CDS	protein_coding	chr4	9348893	9350485
chr4	9353719	9354513	USP17L29_1	CDS	protein_coding	chr4	9353638	9355230
chr4	9354668	9354772	USP17L29_1	CDS	protein_coding	chr4	9353638	9355230
chr4	9354872	9355085	USP17L29_1	CDS	protein_coding	chr4	9353638	9355230
chr4	9355125	9355230	USP17L29_1	CDS	protein_coding	chr4	9353638	9355230
chr4	9358472	9358957	USP17L9P_1	exon	unprocessed_pseudogene	chr4	9358383	9359975
chr4	9363180	9364005	USP17L30_1	CDS	protein_coding	chr4	9363129	9364721
chr4	9364123	9364279	USP17L30_1	CDS	protein_coding	chr4	9363129	9364721
chr4	9364386	9364721	USP17L30_1	CDS	protein_coding	chr4	9363129	9364721
chr4	9367925	9368286	USP17L6P_1	exon	unprocessed_pseudogene	chr4	9367874	9369070
chr4	14758286	14758411	LINC00504_intron_8	intron	lincRNA	chr4	14716596	14859541
chr4	14758437	14758467	LINC00504_intron_8	intron	lincRNA	chr4	14716596	14859541
chr4	19641507	19641716	AC024230.1_intron_2	intron	lincRNA	chr4	19533619	19856274
chr4	21159390	21159536	KCNIP4_intron_9	intron	protein_coding	chr4	20984042	21303805
chr4	21159882	21160117	KCNIP4_intron_9	intron	protein_coding	chr4	20984042	21303805
chr4	21160312	21160445	KCNIP4_intron_9	intron	protein_coding	chr4	20984042	21303805
chr4	21160467	21160530	KCNIP4_intron_9	intron	protein_coding	chr4	20984042	21303805
chr4	21160723	21161264	KCNIP4_intron_9	intron	protein_coding	chr4	20984042	21303805
chr4	21161338	21161470	KCNIP4_intron_9	intron	protein_coding	chr4	20984042	21303805
chr4	21161619	21161725	KCNIP4_intron_9	intron	protein_coding	chr4	20984042	21303805
chr4	21161867	21161924	KCNIP4_intron_9	intron	protein_coding	chr4	20984042	21303805
chr4	21162075	21162305	KCNIP4_intron_9	intron	protein_coding	chr4	20984042	21303805
chr4	21162331	21162578	KCNIP4_intron_9	intron	protein_coding	chr4	20984042	21303805
chr4	21162599	21162644	KCNIP4_intron_9	intron	protein_coding	chr4	20984042	21303805
chr4	21162683	21162968	KCNIP4_intron_9	intron	protein_coding	chr4	20984042	21303805
chr4	21163646	21163813	KCNIP4_intron_9	intron	protein_coding	chr4	20984042	21303805
chr4	21164549	21164676	KCNIP4_intron_9	intron	protein_coding	chr4	20984042	21303805
chr4	21164804	21164865	KCNIP4_intron_9	intron	protein_coding	chr4	20984042	21303805
chr4	21165016	21165224	KCNIP4_intron_9	intron	protein_coding	chr4	20984042	21303805
chr4	31204261	31204371	LINC02497_intron_4	intron	lincRNA	chr4	31196462	31211549
chr4	46054434	46054724	GABRG1_intron_2	intron	protein_coding	chr4	46051639	46058215
chr4	46054875	46054925	GABRG1_intron_2	intron	protein_coding	chr4	46051639	46058215
chr4	46054995	46055063	GABRG1_intron_2	intron	protein_coding	chr4	46051639	46058215
chr4	46055968	46056011	GABRG1_intron_2	intron	protein_coding	chr4	46051639	46058215
chr4	46055267	46055913	GABRG1_intron_2	intron	protein_coding	chr4	46051639	46058215
chr4	68198363	68199976	FTLP10_intron_2	intron	transcribed_processed_pseudogene	chr4	68185884	68212304
chr4	68200006	68201013	FTLP10_intron_2	intron	transcribed_processed_pseudogene	chr4	68185884	68212304
chr4	68201092	68201280	FTLP10_intron_2	intron	transcribed_processed_pseudogene	chr4	68185884	68212304
chr4	68201431	68203595	FTLP10_intron_2	intron	transcribed_processed_pseudogene	chr4	68185884	68212304
chr4	68198363	68199976	TMPRSS11BNL_intron_7	intron	transcribed_unprocessed_pseudogene	chr4	68191525	68205874
chr4	68200006	68201013	TMPRSS11BNL_intron_7	intron	transcribed_unprocessed_pseudogene	chr4	68191525	68205874
chr4	68201092	68201280	TMPRSS11BNL_intron_7	intron	transcribed_unprocessed_pseudogene	chr4	68191525	68205874
chr4	68201431	68203595	TMPRSS11BNL_intron_7	intron	transcribed_unprocessed_pseudogene	chr4	68191525	68205874
chr4	79938684	79938927	ANTXR2_intron_1	intron	protein_coding	chr4	79907468	79977535
chr4	79939838	79940024	ANTXR2_intron_1	intron	protein_coding	chr4	79907468	79977535
chr4	79940069	79940558	ANTXR2_intron_1	intron	protein_coding	chr4	79907468	79977535
chr4	79940976	79941118	ANTXR2_intron_1	intron	protein_coding	chr4	79907468	79977535
chr4	79941246	79941358	ANTXR2_intron_1	intron	protein_coding	chr4	79907468	79977535
chr4	79941617	79941752	ANTXR2_intron_1	intron	protein_coding	chr4	79907468	79977535
chr4	79941907	79942182	ANTXR2_intron_1	intron	protein_coding	chr4	79907468	79977535
chr4	79942669	79942719	ANTXR2_intron_1	intron	protein_coding	chr4	79907468	79977535
chr4	79967810	79967838	ANTXR2_intron_1	intron	protein_coding	chr4	79907468	79977535
chr4	79969648	79970020	ANTXR2_intron_1	intron	protein_coding	chr4	79907468	79977535
chr4	79970053	79970125	ANTXR2_intron_1	intron	protein_coding	chr4	79907468	79977535
chr4	79970214	79970249	ANTXR2_intron_1	intron	protein_coding	chr4	79907468	79977535
chr4	79971450	79971476	ANTXR2_intron_1	intron	protein_coding	chr4	79907468	79977535
chr4	79971507	79971566	ANTXR2_intron_1	intron	protein_coding	chr4	79907468	79977535
chr4	79971844	79972069	ANTXR2_intron_1	intron	protein_coding	chr4	79907468	79977535
chr4	79972176	79972406	ANTXR2_intron_1	intron	protein_coding	chr4	79907468	79977535
chr4	79972438	79972871	ANTXR2_intron_1	intron	protein_coding	chr4	79907468	79977535
chr4	80381392	80381541	CFAP299_intron_2	intron	protein_coding	chr4	80362885	80583091
chr4	80381577	80381676	CFAP299_intron_2	intron	protein_coding	chr4	80362885	80583091
chr4	83300689	83300722	HPSE_intron_1	intron	protein_coding	chr4	83295504	83300958
chr4	90675828	90676055	CCSER1_intron_8	intron	protein_coding	chr4	90649625	90693387
chr4	90676091	90676314	CCSER1_intron_8	intron	protein_coding	chr4	90649625	90693387
chr4	90676428	90676810	CCSER1_intron_8	intron	protein_coding	chr4	90649625	90693387
chr4	90676849	90677575	CCSER1_intron_8	intron	protein_coding	chr4	90649625	90693387
chr4	90677703	90679303	CCSER1_intron_8	intron	protein_coding	chr4	90649625	90693387
chr4	90679391	90679945	CCSER1_intron_8	intron	protein_coding	chr4	90649625	90693387
chr4	90680038	90680577	CCSER1_intron_8	intron	protein_coding	chr4	90649625	90693387
chr4	90680897	90681401	CCSER1_intron_8	intron	protein_coding	chr4	90649625	90693387
chr4	90681571	90681735	CCSER1_intron_8	intron	protein_coding	chr4	90649625	90693387
chr4	91138445	91138484	CCSER1_intron_15	intron	protein_coding	chr4	91085995	91598570
chr4	94577845	94577919	PDLIM5_intron_8	intron	protein_coding	chr4	94576035	94579519
chr4	107206732	107206933	DKK2_intron_6	intron	protein_coding	chr4	107188526	107283631
chr4	107207100	107207155	DKK2_intron_6	intron	protein_coding	chr4	107188526	107283631
chr4	107207713	107208815	DKK2_intron_6	intron	protein_coding	chr4	107188526	107283631
chr4	107209133	107209952	DKK2_intron_6	intron	protein_coding	chr4	107188526	107283631
chr4	107209997	107210470	DKK2_intron_6	intron	protein_coding	chr4	107188526	107283631
chr4	111895230	111895393	AC004704.1_intron_2	intron	lincRNA	chr4	111829051	112072563
chr4	111895639	111895741	AC004704.1_intron_2	intron	lincRNA	chr4	111829051	112072563
chr4	111898747	111898829	AC004704.1_intron_2	intron	lincRNA	chr4	111829051	112072563
chr4	111899698	111899739	AC004704.1_intron_2	intron	lincRNA	chr4	111829051	112072563
chr4	111899998	111900128	AC004704.1_intron_2	intron	lincRNA	chr4	111829051	112072563
chr4	112548943	112549107	ZGRF1_intron_6	intron	protein_coding	chr4	112548381	112553833
chr4	186115741	186115788	FAM149A_intron_2	intron	protein_coding	chr4	186105643	186144064
chr4	190022232	190022365	DUX4L9_1	exon	unprocessed_pseudogene	chr4	190021407	190022665
chr4	190022537	190022590	DUX4L9_1	exon	unprocessed_pseudogene	chr4	190021407	190022665
chr4	190065679	190065847	DBET_1	exon	lincRNA	chr4	190064502	190067864
chr4	190065870	190065916	DBET_1	exon	lincRNA	chr4	190064502	190067864
chr4	190069034	190069174	DUX4L8_1	exon	unprocessed_pseudogene	chr4	190067935	190069209
chr4	190071341	190071874	DUX4L7_1	exon	unprocessed_pseudogene	chr4	190071232	190072506
chr4	190071968	190072506	DUX4L7_1	exon	unprocessed_pseudogene	chr4	190071232	190072506
chr4	190074525	190075799	DUX4L6_1	exon	unprocessed_pseudogene	chr4	190074525	190075799
chr4	190077818	190079092	DUX4L5_1	exon	unprocessed_pseudogene	chr4	190077818	190079092
chr4	190081282	190081333	DUX4L4_1	exon	unprocessed_pseudogene	chr4	190081118	190082386
chr4	190084412	190085686	DUX4L1_1	exon	unprocessed_pseudogene	chr4	190084412	190085686
chr4	190087705	190088979	DUX4L3_1	exon	unprocessed_pseudogene	chr4	190087705	190088979
chr4	190091005	190091851	DUX4L2_1	exon	unprocessed_pseudogene	chr4	190091005	190092279
chr4	190091922	190092279	DUX4L2_1	exon	unprocessed_pseudogene	chr4	190091005	190092279
chr5	3499373	3499401	LINC01019_intron_3	intron	lincRNA	chr5	3422623	3531751
chr5	9411721	9411747	SEMA5A_intron_22	intron	protein_coding	chr5	9380202	9437754
chr5	11339028	11339237	CTNND2_intron_13	intron	protein_coding	chr5	11236824	11346370
chr5	13895043	13895158	DNAH5_intron_64	intron	protein_coding	chr5	13894822	13900204
chr5	17518367	17518610	AC106774.9_1	CDS	protein_coding	chr5	17518367	17518963
chr5	17521801	17522396	AC106774.7_1	CDS	protein_coding	chr5	17521801	17522397
chr5	17525235	17525355	AC106774.6_1	CDS	protein_coding	chr5	17525235	17525831
chr5	17525540	17525670	AC106774.6_1	CDS	protein_coding	chr5	17525235	17525831
chr5	17528669	17529246	AC106774.5_1	CDS	protein_coding	chr5	17528669	17529265
chr5	17585273	17585725	AC233724.20_1	CDS	protein_coding	chr5	17585162	17585758
chr5	17587338	17587522	AC233724.8_1	exon	processed_pseudogene	chr5	17587290	17587523
chr5	17593997	17594220	AC233724.18_1	CDS	protein_coding	chr5	17593798	17594394
chr5	17594250	17594390	AC233724.18_1	CDS	protein_coding	chr5	17593798	17594394
chr5	17597232	17597482	AC233724.19_1	CDS	protein_coding	chr5	17597232	17597828
chr5	17750088	17750128	LINC02223_intron_1	intron	lincRNA	chr5	17684688	17768892
chr5	33200808	33200979	AC010343.3_intron_3	intron	lincRNA	chr5	33049402	33263498
chr5	40662847	40662874	TTC33_intron_4	intron	protein_coding	chr5	40613382	40714473
chr5	52936011	52936150	ITGA1_intron_23	intron	protein_coding	chr5	52933997	52937399
chr5	64467146	64467257	AC091862.1_intron_4	intron	unitary_pseudogene	chr5	64450827	64486548
chr5	64467532	64467577	AC091862.1_intron_4	intron	unitary_pseudogene	chr5	64450827	64486548
chr5	64467801	64467882	AC091862.1_intron_4	intron	unitary_pseudogene	chr5	64450827	64486548
chr5	64467896	64467955	AC091862.1_intron_4	intron	unitary_pseudogene	chr5	64450827	64486548
chr5	64468211	64468250	AC091862.1_intron_4	intron	unitary_pseudogene	chr5	64450827	64486548
chr5	64480061	64480120	AC091862.1_intron_4	intron	unitary_pseudogene	chr5	64450827	64486548
chr5	69643450	69643496	GUSBP3_intron_2	intron	transcribed_unprocessed_pseudogene	chr5	69642290	69645880
chr5	69651968	69651999	GUSBP3_intron_3	intron	transcribed_unprocessed_pseudogene	chr5	69646070	69679143
chr5	69652098	69652538	GUSBP3_intron_3	intron	transcribed_unprocessed_pseudogene	chr5	69646070	69679143
chr5	69655130	69655179	GUSBP3_intron_3	intron	transcribed_unprocessed_pseudogene	chr5	69646070	69679143
chr5	69655608	69656048	GUSBP3_intron_3	intron	transcribed_unprocessed_pseudogene	chr5	69646070	69679143
chr5	69656959	69657014	GUSBP3_intron_3	intron	transcribed_unprocessed_pseudogene	chr5	69646070	69679143
chr5	69657149	69657232	GUSBP3_intron_3	intron	transcribed_unprocessed_pseudogene	chr5	69646070	69679143
chr5	69657578	69657718	GUSBP3_intron_3	intron	transcribed_unprocessed_pseudogene	chr5	69646070	69679143
chr5	69657808	69657859	GUSBP3_intron_3	intron	transcribed_unprocessed_pseudogene	chr5	69646070	69679143
chr5	69899475	69899829	AC131392.1_intron_1	intron	unprocessed_pseudogene	chr5	69875320	69910373
chr5	69899926	69900035	AC131392.1_intron_1	intron	unprocessed_pseudogene	chr5	69875320	69910373
chr5	69899475	69899829	AC131392.2_1	exon	unprocessed_pseudogene	chr5	69898867	69903198
chr5	69899926	69900035	AC131392.2_1	exon	unprocessed_pseudogene	chr5	69898867	69903198
chr5	70201944	70202042	AC138866.2_2	exon	unprocessed_pseudogene	chr5	70201867	70202042
chr5	70202043	70202347	AC138866.2_intron_2	intron	unprocessed_pseudogene	chr5	70202043	70203879
chr5	70202369	70202414	AC138866.2_intron_2	intron	unprocessed_pseudogene	chr5	70202043	70203879
chr5	70202559	70203318	AC138866.2_intron_2	intron	unprocessed_pseudogene	chr5	70202043	70203879
chr5	70203358	70203879	AC138866.2_intron_2	intron	unprocessed_pseudogene	chr5	70202043	70203879
chr5	70204633	70205130	AC138866.2_intron_3	intron	unprocessed_pseudogene	chr5	70203966	70207556
chr5	70206841	70207080	AC138866.2_intron_3	intron	unprocessed_pseudogene	chr5	70203966	70207556
chr5	70206600	70206757	AC138866.2_intron_3	intron	unprocessed_pseudogene	chr5	70203966	70207556
chr5	70207201	70207328	AC138866.2_intron_3	intron	unprocessed_pseudogene	chr5	70203966	70207556
chr5	70207450	70207545	AC138866.2_intron_3	intron	unprocessed_pseudogene	chr5	70203966	70207556
chr5	70205189	70206554	AC138866.2_intron_3	intron	unprocessed_pseudogene	chr5	70203966	70207556
chr5	70207692	70207745	AC138866.2_4	exon	unprocessed_pseudogene	chr5	70207557	70207745
chr5	70220307	70220382	AC138866.1_intron_1	intron	unprocessed_pseudogene	chr5	70220093	70221929
chr5	70220544	70220833	AC138866.1_intron_1	intron	unprocessed_pseudogene	chr5	70220093	70221929
chr5	70220880	70221396	AC138866.1_intron_1	intron	unprocessed_pseudogene	chr5	70220093	70221929
chr5	70221548	70221654	AC138866.1_intron_1	intron	unprocessed_pseudogene	chr5	70220093	70221929
chr5	70221809	70221860	AC138866.1_intron_1	intron	unprocessed_pseudogene	chr5	70220093	70221929
chr5	70222581	70222653	AC138866.1_intron_2	intron	unprocessed_pseudogene	chr5	70222016	70225606
chr5	70223331	70223481	AC138866.1_intron_2	intron	unprocessed_pseudogene	chr5	70222016	70225606
chr5	70225269	70225378	AC138866.1_intron_2	intron	unprocessed_pseudogene	chr5	70222016	70225606
chr5	70225500	70225595	AC138866.1_intron_2	intron	unprocessed_pseudogene	chr5	70222016	70225606
chr5	70225825	70225871	AC138866.1_intron_3	intron	unprocessed_pseudogene	chr5	70225796	70258880
chr5	70225910	70226594	AC138866.1_intron_3	intron	unprocessed_pseudogene	chr5	70225796	70258880
chr5	70226623	70226709	AC138866.1_intron_3	intron	unprocessed_pseudogene	chr5	70225796	70258880
chr5	70227007	70227040	AC138866.1_intron_3	intron	unprocessed_pseudogene	chr5	70225796	70258880
chr5	70227302	70227325	AC138866.1_intron_3	intron	unprocessed_pseudogene	chr5	70225796	70258880
chr5	70227373	70227425	AC138866.1_intron_3	intron	unprocessed_pseudogene	chr5	70225796	70258880
chr5	70227553	70227619	AC138866.1_intron_3	intron	unprocessed_pseudogene	chr5	70225796	70258880
chr5	70227750	70227839	AC138866.1_intron_3	intron	unprocessed_pseudogene	chr5	70225796	70258880
chr5	70227981	70228043	AC138866.1_intron_3	intron	unprocessed_pseudogene	chr5	70225796	70258880
chr5	70228049	70228107	AC138866.1_intron_3	intron	unprocessed_pseudogene	chr5	70225796	70258880
chr5	70228132	70228253	AC138866.1_intron_3	intron	unprocessed_pseudogene	chr5	70225796	70258880
chr5	70228420	70228450	AC138866.1_intron_3	intron	unprocessed_pseudogene	chr5	70225796	70258880
chr5	70228453	70229231	AC138866.1_intron_3	intron	unprocessed_pseudogene	chr5	70225796	70258880
chr5	70229349	70229413	AC138866.1_intron_3	intron	unprocessed_pseudogene	chr5	70225796	70258880
chr5	70230074	70230149	AC138866.1_intron_3	intron	unprocessed_pseudogene	chr5	70225796	70258880
chr5	70231462	70231712	AC138866.1_intron_3	intron	unprocessed_pseudogene	chr5	70225796	70258880
chr5	70231879	70232021	AC138866.1_intron_3	intron	unprocessed_pseudogene	chr5	70225796	70258880
chr5	70232043	70232241	AC138866.1_intron_3	intron	unprocessed_pseudogene	chr5	70225796	70258880
chr5	70232482	70232696	AC138866.1_intron_3	intron	unprocessed_pseudogene	chr5	70225796	70258880
chr5	70234871	70234920	AC138866.1_intron_3	intron	unprocessed_pseudogene	chr5	70225796	70258880
chr5	70235271	70235827	AC138866.1_intron_3	intron	unprocessed_pseudogene	chr5	70225796	70258880
chr5	70235927	70235969	AC138866.1_intron_3	intron	unprocessed_pseudogene	chr5	70225796	70258880
chr5	70235992	70236039	AC138866.1_intron_3	intron	unprocessed_pseudogene	chr5	70225796	70258880
chr5	70236117	70236147	AC138866.1_intron_3	intron	unprocessed_pseudogene	chr5	70225796	70258880
chr5	70236713	70237058	AC138866.1_intron_3	intron	unprocessed_pseudogene	chr5	70225796	70258880
chr5	70237319	70237459	AC138866.1_intron_3	intron	unprocessed_pseudogene	chr5	70225796	70258880
chr5	70237549	70237600	AC138866.1_intron_3	intron	unprocessed_pseudogene	chr5	70225796	70258880
chr5	70237615	70237646	AC138866.1_intron_3	intron	unprocessed_pseudogene	chr5	70225796	70258880
chr5	70495100	70495198	AC146944.3_1	exon	unprocessed_pseudogene	chr5	70495100	70495198
chr5	70495199	70495616	AC146944.3_intron_1	intron	unprocessed_pseudogene	chr5	70495199	70497035
chr5	70495751	70495875	AC146944.3_intron_1	intron	unprocessed_pseudogene	chr5	70495199	70497035
chr5	70496055	70496988	AC146944.3_intron_1	intron	unprocessed_pseudogene	chr5	70495199	70497035
chr5	70497096	70497121	AC146944.3_2	exon	unprocessed_pseudogene	chr5	70497036	70497121
chr5	70497122	70497182	AC146944.3_intron_2	intron	unprocessed_pseudogene	chr5	70497122	70500715
chr5	70497676	70497804	AC146944.3_intron_2	intron	unprocessed_pseudogene	chr5	70497122	70500715
chr5	70497853	70498401	AC146944.3_intron_2	intron	unprocessed_pseudogene	chr5	70497122	70500715
chr5	70498462	70499714	AC146944.3_intron_2	intron	unprocessed_pseudogene	chr5	70497122	70500715
chr5	70499760	70499923	AC146944.3_intron_2	intron	unprocessed_pseudogene	chr5	70497122	70500715
chr5	70499988	70500239	AC146944.3_intron_2	intron	unprocessed_pseudogene	chr5	70497122	70500715
chr5	70500406	70500441	AC146944.3_intron_2	intron	unprocessed_pseudogene	chr5	70497122	70500715
chr5	70500850	70500903	AC146944.3_3	exon	unprocessed_pseudogene	chr5	70500716	70500903
chr5	70516498	70516618	AC146944.1_intron_1	intron	unprocessed_pseudogene	chr5	70516483	70518319
chr5	70517566	70517636	AC146944.1_intron_1	intron	unprocessed_pseudogene	chr5	70516483	70518319
chr5	70517746	70517913	AC146944.1_intron_1	intron	unprocessed_pseudogene	chr5	70516483	70518319
chr5	70519546	70519614	AC146944.1_intron_2	intron	unprocessed_pseudogene	chr5	70518406	70521999
chr5	70520118	70520738	AC146944.1_intron_2	intron	unprocessed_pseudogene	chr5	70518406	70521999
chr5	70520855	70520911	AC146944.1_intron_2	intron	unprocessed_pseudogene	chr5	70518406	70521999
chr5	70521087	70521120	AC146944.1_intron_2	intron	unprocessed_pseudogene	chr5	70518406	70521999
chr5	70521147	70521215	AC146944.1_intron_2	intron	unprocessed_pseudogene	chr5	70518406	70521999
chr5	70521280	70521408	AC146944.1_intron_2	intron	unprocessed_pseudogene	chr5	70518406	70521999
chr5	70521670	70521722	AC146944.1_intron_2	intron	unprocessed_pseudogene	chr5	70518406	70521999
chr5	70522663	70522775	AC146944.1_intron_3	intron	unprocessed_pseudogene	chr5	70522189	70555216
chr5	70523012	70523114	AC146944.1_intron_3	intron	unprocessed_pseudogene	chr5	70522189	70555216
chr5	70523150	70523322	AC146944.1_intron_3	intron	unprocessed_pseudogene	chr5	70522189	70555216
chr5	70523384	70523473	AC146944.1_intron_3	intron	unprocessed_pseudogene	chr5	70522189	70555216
chr5	70523686	70523779	AC146944.1_intron_3	intron	unprocessed_pseudogene	chr5	70522189	70555216
chr5	70523913	70524019	AC146944.1_intron_3	intron	unprocessed_pseudogene	chr5	70522189	70555216
chr5	70524126	70524164	AC146944.1_intron_3	intron	unprocessed_pseudogene	chr5	70522189	70555216
chr5	70526450	70526525	AC146944.1_intron_3	intron	unprocessed_pseudogene	chr5	70522189	70555216
chr5	70527838	70528088	AC146944.1_intron_3	intron	unprocessed_pseudogene	chr5	70522189	70555216
chr5	70528120	70528504	AC146944.1_intron_3	intron	unprocessed_pseudogene	chr5	70522189	70555216
chr5	70528548	70528714	AC146944.1_intron_3	intron	unprocessed_pseudogene	chr5	70522189	70555216
chr5	70530880	70530928	AC146944.1_intron_3	intron	unprocessed_pseudogene	chr5	70522189	70555216
chr5	70531678	70532346	AC146944.1_intron_3	intron	unprocessed_pseudogene	chr5	70522189	70555216
chr5	70532369	70532416	AC146944.1_intron_3	intron	unprocessed_pseudogene	chr5	70522189	70555216
chr5	70532494	70532524	AC146944.1_intron_3	intron	unprocessed_pseudogene	chr5	70522189	70555216
chr5	70532896	70532937	AC146944.1_intron_3	intron	unprocessed_pseudogene	chr5	70522189	70555216
chr5	70533192	70533237	AC146944.1_intron_3	intron	unprocessed_pseudogene	chr5	70522189	70555216
chr5	70533259	70533344	AC146944.1_intron_3	intron	unprocessed_pseudogene	chr5	70522189	70555216
chr5	71202428	71202845	GUSBP9_intron_2	intron	unprocessed_pseudogene	chr5	71202428	71204264
chr5	71202879	71204264	GUSBP9_intron_2	intron	unprocessed_pseudogene	chr5	71202428	71204264
chr5	71204351	71204411	GUSBP9_intron_3	intron	unprocessed_pseudogene	chr5	71204351	71207941
chr5	71204906	71206338	GUSBP9_intron_3	intron	unprocessed_pseudogene	chr5	71204351	71207941
chr5	71221475	71222203	AC146949.1_intron_1	intron	unprocessed_pseudogene	chr5	71220457	71222293
chr5	71223264	71224517	AC146949.1_intron_2	intron	unprocessed_pseudogene	chr5	71222380	71225965
chr5	71226129	71226154	AC146949.1_3	exon	unprocessed_pseudogene	chr5	71225966	71226154
chr5	71226184	71226230	AC146949.1_intron_3	intron	unprocessed_pseudogene	chr5	71226155	71259188
chr5	71226263	71226604	AC146949.1_intron_3	intron	unprocessed_pseudogene	chr5	71226155	71259188
chr5	71226629	71226741	AC146949.1_intron_3	intron	unprocessed_pseudogene	chr5	71226155	71259188
chr5	71226966	71227080	AC146949.1_intron_3	intron	unprocessed_pseudogene	chr5	71226155	71259188
chr5	71227116	71227288	AC146949.1_intron_3	intron	unprocessed_pseudogene	chr5	71226155	71259188
chr5	71227369	71227439	AC146949.1_intron_3	intron	unprocessed_pseudogene	chr5	71226155	71259188
chr5	71227653	71227746	AC146949.1_intron_3	intron	unprocessed_pseudogene	chr5	71226155	71259188
chr5	71227880	71227986	AC146949.1_intron_3	intron	unprocessed_pseudogene	chr5	71226155	71259188
chr5	71228092	71228181	AC146949.1_intron_3	intron	unprocessed_pseudogene	chr5	71226155	71259188
chr5	71228323	71228385	AC146949.1_intron_3	intron	unprocessed_pseudogene	chr5	71226155	71259188
chr5	71228796	71229574	AC146949.1_intron_3	intron	unprocessed_pseudogene	chr5	71226155	71259188
chr5	71229692	71229756	AC146949.1_intron_3	intron	unprocessed_pseudogene	chr5	71226155	71259188
chr5	71232079	71232673	AC146949.1_intron_3	intron	unprocessed_pseudogene	chr5	71226155	71259188
chr5	71232817	71233031	AC146949.1_intron_3	intron	unprocessed_pseudogene	chr5	71226155	71259188
chr5	71234838	71234886	AC146949.1_intron_3	intron	unprocessed_pseudogene	chr5	71226155	71259188
chr5	71235606	71236295	AC146949.1_intron_3	intron	unprocessed_pseudogene	chr5	71226155	71259188
chr5	71236854	71236895	AC146949.1_intron_3	intron	unprocessed_pseudogene	chr5	71226155	71259188
chr5	71237054	71237399	AC146949.1_intron_3	intron	unprocessed_pseudogene	chr5	71226155	71259188
chr5	71237957	71237988	AC146949.1_intron_3	intron	unprocessed_pseudogene	chr5	71226155	71259188
chr5	77809574	77809649	TBCA_intron_5	intron	protein_coding	chr5	77776362	77868632
chr5	78980974	78981225	ARSB_intron_8	intron	protein_coding	chr5	78969193	78984935
chr5	94774100	94774243	MCTP1_intron_4	intron	protein_coding	chr5	94714887	94779108
chr5	96574107	96574141	CAST_UTR_1	five_prime_UTR	protein_coding	chr5	96529820	96662165
chr5	96574186	96574356	CAST_UTR_1	five_prime_UTR	protein_coding	chr5	96529820	96662165
chr5	104523956	104524021	AC099520.1_intron_2	intron	lincRNA	chr5	104484653	104630385
chr5	116558493	116558580	SEMA6A_intron_22	intron	protein_coding	chr5	116554897	116574183
chr5	133588913	133588961	FSTL4_intron_15	intron	protein_coding	chr5	133583642	133603856
chr5	148082652	148082734	SPINK5_intron_5	intron	protein_coding	chr5	148072221	148086403
chr5	148082762	148082788	SPINK5_intron_5	intron	protein_coding	chr5	148072221	148086403
chr5	148082835	148082870	SPINK5_intron_5	intron	protein_coding	chr5	148072221	148086403
chr5	152077056	152077118	LINC01933_intron_4	intron	lincRNA	chr5	151958955	152194722
chr5	152077868	152077920	LINC01933_intron_4	intron	lincRNA	chr5	151958955	152194722
chr5	152078153	152078313	LINC01933_intron_4	intron	lincRNA	chr5	151958955	152194722
chr5	152078380	152078414	LINC01933_intron_4	intron	lincRNA	chr5	151958955	152194722
chr5	152078447	152078583	LINC01933_intron_4	intron	lincRNA	chr5	151958955	152194722
chr5	152078889	152079833	LINC01933_intron_4	intron	lincRNA	chr5	151958955	152194722
chr5	152080157	152080931	LINC01933_intron_4	intron	lincRNA	chr5	151958955	152194722
chr5	152080968	152081141	LINC01933_intron_4	intron	lincRNA	chr5	151958955	152194722
chr5	152081162	152081489	LINC01933_intron_4	intron	lincRNA	chr5	151958955	152194722
chr5	152081539	152081783	LINC01933_intron_4	intron	lincRNA	chr5	151958955	152194722
chr5	152081820	152081853	LINC01933_intron_4	intron	lincRNA	chr5	151958955	152194722
chr5	152081934	152082213	LINC01933_intron_4	intron	lincRNA	chr5	151958955	152194722
chr5	152082487	152082807	LINC01933_intron_4	intron	lincRNA	chr5	151958955	152194722
chr5	177772649	177772849	FAM153A_intron_23	intron	protein_coding	chr5	177767181	177780447
chr5	177773120	177773456	FAM153A_intron_23	intron	protein_coding	chr5	177767181	177780447
chr5	177774347	177774605	FAM153A_intron_23	intron	protein_coding	chr5	177767181	177780447
chr5	177774830	177775347	FAM153A_intron_23	intron	protein_coding	chr5	177767181	177780447
chr5	177775409	177775463	FAM153A_intron_23	intron	protein_coding	chr5	177767181	177780447
chr5	177775523	177775553	FAM153A_intron_23	intron	protein_coding	chr5	177767181	177780447
chr5	177775656	177776184	FAM153A_intron_23	intron	protein_coding	chr5	177767181	177780447
chr5	177776221	177776382	FAM153A_intron_23	intron	protein_coding	chr5	177767181	177780447
chr5	177776468	177776579	FAM153A_intron_23	intron	protein_coding	chr5	177767181	177780447
chr5	177776600	177777859	FAM153A_intron_23	intron	protein_coding	chr5	177767181	177780447
chr5	177778069	177778105	FAM153A_intron_23	intron	protein_coding	chr5	177767181	177780447
chr6	5037049	5037304	AL359643.3_intron_2	intron	lincRNA	chr6	5031126	5042504
chr6	5037049	5037304	AL359643.2_intron_1	intron	lincRNA	chr6	5034683	5054076
chr6	10070640	10070794	OFCC1_intron_30	intron	transcribed_unitary_pseudogene	chr6	10060778	10114728
chr6	11444154	11444350	AL445430.1_intron_1	intron	lincRNA	chr6	11417580	11461283
chr6	17472131	17472316	CAP2_intron_4	intron	protein_coding	chr6	17463074	17507167
chr6	24811839	24812451	RIPOR2_intron_2	intron	protein_coding	chr6	24809808	24818540
chr6	24812609	24812835	RIPOR2_intron_2	intron	protein_coding	chr6	24809808	24818540
chr6	24812943	24813964	RIPOR2_intron_2	intron	protein_coding	chr6	24809808	24818540
chr6	24814154	24814524	RIPOR2_intron_2	intron	protein_coding	chr6	24809808	24818540
chr6	24814663	24815455	RIPOR2_intron_2	intron	protein_coding	chr6	24809808	24818540
chr6	24815749	24816522	RIPOR2_intron_2	intron	protein_coding	chr6	24809808	24818540
chr6	24817101	24817488	RIPOR2_intron_2	intron	protein_coding	chr6	24809808	24818540
chr6	31816202	31817084	HSPA1A_1	CDS	protein_coding	chr6	31815756	31817682
chr6	31828396	31829278	HSPA1B_1	CDS	protein_coding	chr6	31827950	31829876
chr6	31982024	31982107	C4A_UTR_1	five_prime_UTR	protein_coding	chr6	31982024	31982107
chr6	31982107	31982172	C4A_1	CDS	protein_coding	chr6	31982107	31982172
chr6	31982173	31982303	C4A_intron_1	intron	protein_coding	chr6	31982173	31982303
chr6	31982304	31982503	C4A_2	CDS	protein_coding	chr6	31982304	31982503
chr6	31982504	31982716	C4A_intron_2	intron	protein_coding	chr6	31982504	31982716
chr6	31982717	31982919	C4A_3	CDS	protein_coding	chr6	31982717	31982919
chr6	31982920	31983127	C4A_intron_3	intron	protein_coding	chr6	31982920	31983127
chr6	31983128	31983199	C4A_4	CDS	protein_coding	chr6	31983128	31983199
chr6	31983200	31983276	C4A_intron_4	intron	protein_coding	chr6	31983200	31983276
chr6	31983277	31983366	C4A_5	CDS	protein_coding	chr6	31983277	31983366
chr6	31983367	31983583	C4A_intron_5	intron	protein_coding	chr6	31983367	31983583
chr6	31983584	31983667	C4A_6	CDS	protein_coding	chr6	31983584	31983667
chr6	31983668	31983836	C4A_intron_6	intron	protein_coding	chr6	31983668	31983836
chr6	31983837	31983934	C4A_7	CDS	protein_coding	chr6	31983837	31983934
chr6	31983935	31984071	C4A_intron_7	intron	protein_coding	chr6	31983935	31984071
chr6	31984072	31984178	C4A_8	CDS	protein_coding	chr6	31984072	31984178
chr6	31984179	31984274	C4A_intron_8	intron	protein_coding	chr6	31984179	31984274
chr6	31984275	31984408	C4A_9	CDS	protein_coding	chr6	31984275	31984408
chr6	31984409	31991190	C4A_intron_9	intron	protein_coding	chr6	31984409	31991190
chr6	31991191	31991307	C4A_10	CDS	protein_coding	chr6	31991191	31991307
chr6	31991308	31991405	C4A_intron_10	intron	protein_coding	chr6	31991308	31991405
chr6	31991406	31991586	C4A_11	CDS	protein_coding	chr6	31991406	31991586
chr6	31991587	31991730	C4A_intron_11	intron	protein_coding	chr6	31991587	31991730
chr6	31991731	31991914	C4A_12	CDS	protein_coding	chr6	31991731	31991914
chr6	31991915	31992045	C4A_intron_12	intron	protein_coding	chr6	31991915	31992045
chr6	31992046	31992232	C4A_13	CDS	protein_coding	chr6	31992046	31992232
chr6	31992233	31992384	C4A_intron_13	intron	protein_coding	chr6	31992233	31992384
chr6	31992385	31992544	C4A_14	CDS	protein_coding	chr6	31992385	31992544
chr6	31992545	31992794	C4A_intron_14	intron	protein_coding	chr6	31992545	31992794
chr6	31992795	31992922	C4A_15	CDS	protein_coding	chr6	31992795	31992922
chr6	31992923	31993088	C4A_intron_15	intron	protein_coding	chr6	31992923	31993088
chr6	31993089	31993164	C4A_16	CDS	protein_coding	chr6	31993089	31993164
chr6	31993165	31993423	C4A_intron_16	intron	protein_coding	chr6	31993165	31993423
chr6	31993424	31993622	C4A_17	CDS	protein_coding	chr6	31993424	31993622
chr6	31993623	31993712	C4A_intron_17	intron	protein_coding	chr6	31993623	31993712
chr6	31993713	31993825	C4A_18	CDS	protein_coding	chr6	31993713	31993825
chr6	31993826	31993914	C4A_intron_18	intron	protein_coding	chr6	31993826	31993914
chr6	31995017	31995103	C4A_intron_22	intron	protein_coding	chr6	31995004	31995103
chr6	31995104	31995194	C4A_23	CDS	protein_coding	chr6	31995104	31995194
chr6	31995195	31995328	C4A_intron_23	intron	protein_coding	chr6	31995195	31995328
chr6	31995329	31995458	C4A_24	CDS	protein_coding	chr6	31995329	31995539
chr6	31998044	31998812	C4A_intron_31	intron	protein_coding	chr6	31997765	31998812
chr6	31998813	31998907	C4A_32	CDS	protein_coding	chr6	31998813	31998907
chr6	31998908	31999003	C4A_intron_32	intron	protein_coding	chr6	31998908	31999003
chr6	31999004	31999191	C4A_33	CDS	protein_coding	chr6	31999004	31999191
chr6	31999192	31999304	C4A_intron_33	intron	protein_coding	chr6	31999192	31999304
chr6	31999305	31999396	C4A_34	CDS	protein_coding	chr6	31999305	31999396
chr6	31999397	31999485	C4A_intron_34	intron	protein_coding	chr6	31999397	31999485
chr6	31999486	31999561	C4A_35	CDS	protein_coding	chr6	31999486	31999561
chr6	31999562	32001051	C4A_intron_35	intron	protein_coding	chr6	31999562	32001051
chr6	32001052	32001155	C4A_36	CDS	protein_coding	chr6	32001052	32001155
chr6	32001156	32001319	C4A_intron_36	intron	protein_coding	chr6	32001156	32001319
chr6	32001320	32001410	C4A_37	CDS	protein_coding	chr6	32001320	32001410
chr6	32001411	32001494	C4A_intron_37	intron	protein_coding	chr6	32001411	32001494
chr6	32001495	32001594	C4A_38	CDS	protein_coding	chr6	32001495	32001594
chr6	32001595	32001775	C4A_intron_38	intron	protein_coding	chr6	32001595	32001775
chr6	32001776	32001860	C4A_39	CDS	protein_coding	chr6	32001776	32001860
chr6	32001861	32002121	C4A_intron_39	intron	protein_coding	chr6	32001861	32002121
chr6	32002122	32002255	C4A_40	CDS	protein_coding	chr6	32002122	32002255
chr6	32002256	32002397	C4A_intron_40	intron	protein_coding	chr6	32002256	32002397
chr6	32002398	32002540	C4A_41	CDS	protein_coding	chr6	32002398	32002540
chr6	32002540	32002681	C4A_UTR_2	three_prime_UTR	protein_coding	chr6	32002540	32002681
chr6	32010181	32010215	TNXA_intron_6	intron	unprocessed_pseudogene	chr6	32010098	32010215
chr6	32010216	32010347	TNXA_7	exon	unprocessed_pseudogene	chr6	32010216	32010347
chr6	32010348	32010439	TNXA_intron_7	intron	unprocessed_pseudogene	chr6	32010348	32010439
chr6	32010440	32010562	TNXA_8	exon	unprocessed_pseudogene	chr6	32010440	32010584
chr6	32014762	32014845	C4B_UTR_1	five_prime_UTR	protein_coding	chr6	32014762	32014845
chr6	32014845	32014910	C4B_1	CDS	protein_coding	chr6	32014845	32014910
chr6	32014911	32015041	C4B_intron_1	intron	protein_coding	chr6	32014911	32015041
chr6	32015042	32015241	C4B_2	CDS	protein_coding	chr6	32015042	32015241
chr6	32015242	32015454	C4B_intron_2	intron	protein_coding	chr6	32015242	32015454
chr6	32015455	32015657	C4B_3	CDS	protein_coding	chr6	32015455	32015657
chr6	32015658	32015865	C4B_intron_3	intron	protein_coding	chr6	32015658	32015865
chr6	32015866	32015937	C4B_4	CDS	protein_coding	chr6	32015866	32015937
chr6	32015938	32016014	C4B_intron_4	intron	protein_coding	chr6	32015938	32016014
chr6	32016015	32016104	C4B_5	CDS	protein_coding	chr6	32016015	32016104
chr6	32016105	32016321	C4B_intron_5	intron	protein_coding	chr6	32016105	32016321
chr6	32016322	32016405	C4B_6	CDS	protein_coding	chr6	32016322	32016405
chr6	32016406	32016574	C4B_intron_6	intron	protein_coding	chr6	32016406	32016574
chr6	32016575	32016672	C4B_7	CDS	protein_coding	chr6	32016575	32016672
chr6	32016673	32016809	C4B_intron_7	intron	protein_coding	chr6	32016673	32016809
chr6	32016810	32016916	C4B_8	CDS	protein_coding	chr6	32016810	32016916
chr6	32016917	32017012	C4B_intron_8	intron	protein_coding	chr6	32016917	32017012
chr6	32017013	32017146	C4B_9	CDS	protein_coding	chr6	32017013	32017146
chr6	32017147	32023928	C4B_intron_9	intron	protein_coding	chr6	32017147	32023928
chr6	32023929	32024045	C4B_10	CDS	protein_coding	chr6	32023929	32024045
chr6	32024046	32024143	C4B_intron_10	intron	protein_coding	chr6	32024046	32024143
chr6	32024144	32024324	C4B_11	CDS	protein_coding	chr6	32024144	32024324
chr6	32024325	32024468	C4B_intron_11	intron	protein_coding	chr6	32024325	32024468
chr6	32024469	32024652	C4B_12	CDS	protein_coding	chr6	32024469	32024652
chr6	32024653	32024783	C4B_intron_12	intron	protein_coding	chr6	32024653	32024783
chr6	32024784	32024970	C4B_13	CDS	protein_coding	chr6	32024784	32024970
chr6	32024971	32025122	C4B_intron_13	intron	protein_coding	chr6	32024971	32025122
chr6	32025123	32025282	C4B_14	CDS	protein_coding	chr6	32025123	32025282
chr6	32025283	32025532	C4B_intron_14	intron	protein_coding	chr6	32025283	32025532
chr6	32025533	32025660	C4B_15	CDS	protein_coding	chr6	32025533	32025660
chr6	32025661	32025826	C4B_intron_15	intron	protein_coding	chr6	32025661	32025826
chr6	32025827	32025902	C4B_16	CDS	protein_coding	chr6	32025827	32025902
chr6	32025903	32026161	C4B_intron_16	intron	protein_coding	chr6	32025903	32026161
chr6	32026162	32026360	C4B_17	CDS	protein_coding	chr6	32026162	32026360
chr6	32026361	32026450	C4B_intron_17	intron	protein_coding	chr6	32026361	32026450
chr6	32026451	32026563	C4B_18	CDS	protein_coding	chr6	32026451	32026563
chr6	32026564	32026652	C4B_intron_18	intron	protein_coding	chr6	32026564	32026652
chr6	32027755	32027841	C4B_intron_22	intron	protein_coding	chr6	32027742	32027841
chr6	32027842	32027932	C4B_23	CDS	protein_coding	chr6	32027842	32027932
chr6	32027933	32028066	C4B_intron_23	intron	protein_coding	chr6	32027933	32028066
chr6	32028067	32028196	C4B_24	CDS	protein_coding	chr6	32028067	32028277
chr6	32030781	32031549	C4B_intron_31	intron	protein_coding	chr6	32030502	32031549
chr6	32031550	32031644	C4B_32	CDS	protein_coding	chr6	32031550	32031644
chr6	32031645	32031740	C4B_intron_32	intron	protein_coding	chr6	32031645	32031740
chr6	32031741	32031928	C4B_33	CDS	protein_coding	chr6	32031741	32031928
chr6	32031929	32032041	C4B_intron_33	intron	protein_coding	chr6	32031929	32032041
chr6	32032042	32032133	C4B_34	CDS	protein_coding	chr6	32032042	32032133
chr6	32032134	32032222	C4B_intron_34	intron	protein_coding	chr6	32032134	32032222
chr6	32032223	32032298	C4B_35	CDS	protein_coding	chr6	32032223	32032298
chr6	32032299	32033788	C4B_intron_35	intron	protein_coding	chr6	32032299	32033788
chr6	32033789	32033892	C4B_36	CDS	protein_coding	chr6	32033789	32033892
chr6	32033893	32034056	C4B_intron_36	intron	protein_coding	chr6	32033893	32034056
chr6	32034057	32034147	C4B_37	CDS	protein_coding	chr6	32034057	32034147
chr6	32034148	32034231	C4B_intron_37	intron	protein_coding	chr6	32034148	32034231
chr6	32034232	32034331	C4B_38	CDS	protein_coding	chr6	32034232	32034331
chr6	32034332	32034512	C4B_intron_38	intron	protein_coding	chr6	32034332	32034512
chr6	32034513	32034597	C4B_39	CDS	protein_coding	chr6	32034513	32034597
chr6	32034598	32034858	C4B_intron_39	intron	protein_coding	chr6	32034598	32034858
chr6	32034859	32034992	C4B_40	CDS	protein_coding	chr6	32034859	32034992
chr6	32034993	32035134	C4B_intron_40	intron	protein_coding	chr6	32034993	32035134
chr6	32035135	32035277	C4B_41	CDS	protein_coding	chr6	32035135	32035277
chr6	32035277	32035418	C4B_UTR_2	three_prime_UTR	protein_coding	chr6	32035277	32035418
chr6	32042915	32042949	TNXB_intron_6	intron	protein_coding	chr6	32042832	32042949
chr6	32042950	32043081	TNXB_7	CDS	protein_coding	chr6	32042950	32043081
chr6	32043082	32043173	TNXB_intron_7	intron	protein_coding	chr6	32043082	32043173
chr6	32043174	32043296	TNXB_8	CDS	protein_coding	chr6	32043174	32043318
chr6	51652711	51652836	PKHD1_intron_6	intron	protein_coding	chr6	51649221	51658950
chr6	57047164	57047311	KIAA1586_intron_1	intron	protein_coding	chr6	57046777	57047311
chr6	57047312	57047396	KIAA1586_2	CDS	protein_coding	chr6	57047312	57047396
chr6	57047397	57047626	KIAA1586_intron_2	intron	protein_coding	chr6	57047397	57050772
chr6	57090662	57090809	ZNF451_intron_2	intron	protein_coding	chr6	57090275	57090809
chr6	57090810	57090894	ZNF451_UTR_3	five_prime_UTR	protein_coding	chr6	57090810	57090894
chr6	57090895	57091124	ZNF451_intron_3	intron	protein_coding	chr6	57090895	57099059
chr6	82966371	82966498	UBE3D_intron_2	intron	protein_coding	chr6	82957451	83018971
chr6	88947814	88947907	RNGTT_intron_15	intron	protein_coding	chr6	88941181	88963344
chr6	106535954	106536066	CRYBG1_intron_8	intron	protein_coding	chr6	106530316	106539401
chr6	107944923	107945044	SEC63_intron_20	intron	protein_coding	chr6	107929515	107957220
chr6	121165958	121165990	TBC1D32_intron_10	intron	protein_coding	chr6	121161057	121170403
chr6	121166017	121166044	TBC1D32_intron_10	intron	protein_coding	chr6	121161057	121170403
chr6	121166298	121166399	TBC1D32_intron_10	intron	protein_coding	chr6	121161057	121170403
chr6	121166707	121167025	TBC1D32_intron_10	intron	protein_coding	chr6	121161057	121170403
chr6	121167343	121167445	TBC1D32_intron_10	intron	protein_coding	chr6	121161057	121170403
chr6	124177789	124178005	NKAIN2_intron_2	intron	protein_coding	chr6	124121942	124283002
chr6	129003721	129003970	LAMA2_intron_1	intron	protein_coding	chr6	128883358	129049916
chr6	129416065	129416090	LAMA2_intron_41	intron	protein_coding	chr6	129403960	129427750
chr6	134496325	134496372	AL078590.2_intron_5	intron	lincRNA	chr6	134475226	134520507
chr6	134496325	134496372	LINC01010_intron_5	intron	lincRNA	chr6	134476931	134502786
chr6	152709454	152709547	MYCT1_intron_1	intron	protein_coding	chr6	152698099	152721740
chr6	152709903	152710141	MYCT1_intron_1	intron	protein_coding	chr6	152698099	152721740
chr6	152710182	152710211	MYCT1_intron_1	intron	protein_coding	chr6	152698099	152721740
chr6	152710289	152710484	MYCT1_intron_1	intron	protein_coding	chr6	152698099	152721740
chr6	152710776	152711000	MYCT1_intron_1	intron	protein_coding	chr6	152698099	152721740
chr6	152711118	152711236	MYCT1_intron_1	intron	protein_coding	chr6	152698099	152721740
chr6	152711300	152711664	MYCT1_intron_1	intron	protein_coding	chr6	152698099	152721740
chr6	152711692	152711991	MYCT1_intron_1	intron	protein_coding	chr6	152698099	152721740
chr6	152712082	152712371	MYCT1_intron_1	intron	protein_coding	chr6	152698099	152721740
chr6	158127605	158127713	SERAC1_intron_7	intron	protein_coding	chr6	158120576	158128106
chr6	159231213	159231324	FNDC1_intron_10	intron	protein_coding	chr6	159230004	159231880
chr6	160612931	160612956	LPA_25	CDS	protein_coding	chr6	160612931	160613115
chr6	160613061	160613115	LPA_25	CDS	protein_coding	chr6	160612931	160613115
chr6	160613116	160613164	LPA_intron_25	intron	protein_coding	chr6	160613116	160617114
chr6	160613405	160614764	LPA_intron_25	intron	protein_coding	chr6	160613116	160617114
chr6	160614877	160614973	LPA_intron_25	intron	protein_coding	chr6	160613116	160617114
chr6	160615597	160615863	LPA_intron_25	intron	protein_coding	chr6	160613116	160617114
chr6	160615926	160617114	LPA_intron_25	intron	protein_coding	chr6	160613116	160617114
chr6	160617116	160617276	LPA_26	CDS	protein_coding	chr6	160617115	160617276
chr6	160617277	160618482	LPA_intron_26	intron	protein_coding	chr6	160617277	160618482
chr6	160618483	160618665	LPA_27	CDS	protein_coding	chr6	160618483	160618665
chr6	160618666	160620286	LPA_intron_27	intron	protein_coding	chr6	160618666	160622661
chr6	160620437	160620525	LPA_intron_27	intron	protein_coding	chr6	160618666	160622661
chr6	160620797	160620878	LPA_intron_27	intron	protein_coding	chr6	160618666	160622661
chr6	160621127	160622413	LPA_intron_27	intron	protein_coding	chr6	160618666	160622661
chr6	160622446	160622661	LPA_intron_27	intron	protein_coding	chr6	160618666	160622661
chr6	160622662	160622822	LPA_28	CDS	protein_coding	chr6	160622662	160622822
chr6	160622823	160623182	LPA_intron_28	intron	protein_coding	chr6	160622823	160624028
chr6	160623212	160624028	LPA_intron_28	intron	protein_coding	chr6	160622823	160624028
chr6	160624029	160624211	LPA_29	CDS	protein_coding	chr6	160624029	160624211
chr6	160624212	160624398	LPA_intron_29	intron	protein_coding	chr6	160624212	160628205
chr6	160624533	160624638	LPA_intron_29	intron	protein_coding	chr6	160624212	160628205
chr6	160624732	160625965	LPA_intron_29	intron	protein_coding	chr6	160624212	160628205
chr6	160626796	160628205	LPA_intron_29	intron	protein_coding	chr6	160624212	160628205
chr6	160628206	160628366	LPA_30	CDS	protein_coding	chr6	160628206	160628366
chr6	160628367	160629572	LPA_intron_30	intron	protein_coding	chr6	160628367	160629572
chr6	160629573	160629755	LPA_31	CDS	protein_coding	chr6	160629573	160629755
chr6	160629756	160631320	LPA_intron_31	intron	protein_coding	chr6	160629756	160633751
chr6	160632479	160633092	LPA_intron_31	intron	protein_coding	chr6	160629756	160633751
chr6	160633315	160633395	LPA_intron_31	intron	protein_coding	chr6	160629756	160633751
chr6	160635858	160637058	LPA_intron_33	intron	protein_coding	chr6	160635305	160639298
chr6	160637068	160637135	LPA_intron_33	intron	protein_coding	chr6	160635305	160639298
chr6	160637436	160637517	LPA_intron_33	intron	protein_coding	chr6	160635305	160639298
chr6	160637872	160639298	LPA_intron_33	intron	protein_coding	chr6	160635305	160639298
chr6	160639299	160639459	LPA_34	CDS	protein_coding	chr6	160639299	160639459
chr6	160639460	160640665	LPA_intron_34	intron	protein_coding	chr6	160639460	160640665
chr6	160640666	160640850	LPA_35	CDS	protein_coding	chr6	160640666	160640850
chr6	160640851	160640953	LPA_intron_35	intron	protein_coding	chr6	160640851	160644845
chr6	160641159	160642476	LPA_intron_35	intron	protein_coding	chr6	160640851	160644845
chr6	160642626	160642686	LPA_intron_35	intron	protein_coding	chr6	160640851	160644845
chr6	160643311	160644845	LPA_intron_35	intron	protein_coding	chr6	160640851	160644845
chr6	160644846	160645006	LPA_36	CDS	protein_coding	chr6	160644846	160645006
chr6	160645007	160646212	LPA_intron_36	intron	protein_coding	chr6	160645007	160646212
chr6	160646213	160646395	LPA_37	CDS	protein_coding	chr6	160646213	160646395
chr6	160646396	160646582	LPA_intron_37	intron	protein_coding	chr6	160646396	160650336
chr6	169644851	169644877	WDR27_intron_10	intron	protein_coding	chr6	169643787	169647646
chr7	13141	13376	AC215522.3_intron_1	intron	lincRNA	chr7	12823	24312
chr7	13467	13497	AC215522.3_intron_1	intron	lincRNA	chr7	12823	24312
chr7	14244	14326	AC215522.3_intron_1	intron	lincRNA	chr7	12823	24312
chr7	15240	15272	AC215522.3_intron_1	intron	lincRNA	chr7	12823	24312
chr7	15350	15379	AC215522.3_intron_1	intron	lincRNA	chr7	12823	24312
chr7	19381	19523	AC215522.3_intron_1	intron	lincRNA	chr7	12823	24312
chr7	24066	24312	AC215522.3_intron_1	intron	lincRNA	chr7	12823	24312
chr7	24313	24356	AC215522.3_2	exon	lincRNA	chr7	24313	24365
chr7	19381	19523	AC215522.2_intron_1	intron	processed_transcript	chr7	19173	19617
chr7	24066	24356	AC215522.2_intron_3	intron	processed_transcript	chr7	21030	26287
chr7	7679111	7679328	RPA3_intron_5	intron	protein_coding	chr7	7641176	7685828
chr7	7679486	7679609	RPA3_intron_5	intron	protein_coding	chr7	7641176	7685828
chr7	7679111	7679328	UMAD1_intron_3	intron	protein_coding	chr7	7676209	7801668
chr7	7679486	7679609	UMAD1_intron_3	intron	protein_coding	chr7	7676209	7801668
chr7	27743840	27743876	TAX1BP1_intron_3	intron	protein_coding	chr7	27740270	27748516
chr7	34799822	34801362	NPSR1-AS1_intron_14	intron	processed_transcript	chr7	34768441	34834159
chr7	34816585	34817310	NPSR1-AS1_intron_14	intron	processed_transcript	chr7	34768441	34834159
chr7	34799822	34801362	NPSR1_intron_5	intron	protein_coding	chr7	34779841	34811768
chr7	34816585	34817310	NPSR1_intron_6	intron	protein_coding	chr7	34811864	34827399
chr7	37959145	37959188	SFRP4_intron_7	intron	protein_coding	chr7	37926775	38025308
chr7	38473529	38473719	AMPH_intron_15	intron	protein_coding	chr7	38466249	38475329
chr7	63338031	63338069	AC006455.1_intron_1	intron	lincRNA	chr7	63326901	63345958
chr7	63338898	63338946	AC006455.1_intron_1	intron	lincRNA	chr7	63326901	63345958
chr7	63338983	63339059	AC006455.1_intron_1	intron	lincRNA	chr7	63326901	63345958
chr7	63339105	63339139	AC006455.1_intron_1	intron	lincRNA	chr7	63326901	63345958
chr7	63339274	63339441	AC006455.1_intron_1	intron	lincRNA	chr7	63326901	63345958
chr7	63340782	63340829	AC006455.1_intron_1	intron	lincRNA	chr7	63326901	63345958
chr7	63340926	63340976	AC006455.1_intron_1	intron	lincRNA	chr7	63326901	63345958
chr7	63341024	63341152	AC006455.1_intron_1	intron	lincRNA	chr7	63326901	63345958
chr7	63341288	63341486	AC006455.1_intron_1	intron	lincRNA	chr7	63326901	63345958
chr7	63341514	63341773	AC006455.1_intron_1	intron	lincRNA	chr7	63326901	63345958
chr7	63341850	63341934	AC006455.1_intron_1	intron	lincRNA	chr7	63326901	63345958
chr7	63341971	63342045	AC006455.1_intron_1	intron	lincRNA	chr7	63326901	63345958
chr7	63343134	63344868	AC006455.1_intron_1	intron	lincRNA	chr7	63326901	63345958
chr7	63344984	63345958	AC006455.1_intron_1	intron	lincRNA	chr7	63326901	63345958
chr7	63345959	63346169	AC006455.1_2	exon	lincRNA	chr7	63345959	63346169
chr7	63346170	63347934	AC006455.1_intron_2	intron	lincRNA	chr7	63346170	63354245
chr7	63349671	63354245	AC006455.1_intron_2	intron	lincRNA	chr7	63346170	63354245
chr7	63354246	63354326	AC006455.1_3	exon	lincRNA	chr7	63354246	63354326
chr7	63343134	63343200	ARAFP3_1	exon	processed_pseudogene	chr7	63342711	63343200
chr7	63345840	63346732	AC006455.6_1	exon	processed_pseudogene	chr7	63345840	63346732
chr7	63349671	63351014	AC006455.5_1	exon	processed_transcript	chr7	63348901	63351014
chr7	63351015	63351597	AC006455.5_intron_1	intron	processed_transcript	chr7	63351015	63351597
chr7	63351598	63351774	AC006455.5_2	exon	processed_transcript	chr7	63351598	63351774
chr7	63354033	63354365	AC006455.3_1	exon	processed_pseudogene	chr7	63354033	63354365
chr7	63354457	63354575	AC006455.4_1	exon	lincRNA	chr7	63354457	63354575
chr7	63354576	63355143	AC006455.4_intron_1	intron	lincRNA	chr7	63354576	63355143
chr7	63355144	63355309	AC006455.4_2	exon	lincRNA	chr7	63355144	63355309
chr7	63355310	63359061	AC006455.4_intron_2	intron	lincRNA	chr7	63355310	63359061
chr7	63359062	63359305	AC006455.4_3	exon	lincRNA	chr7	63359062	63359306
chr7	63388808	63389051	AC073188.4_1	exon	lincRNA	chr7	63388808	63389051
chr7	63389052	63392803	AC073188.4_intron_1	intron	lincRNA	chr7	63389052	63392803
chr7	63392804	63392969	AC073188.4_2	exon	lincRNA	chr7	63392804	63392969
chr7	63392970	63393537	AC073188.4_intron_2	intron	lincRNA	chr7	63392970	63393537
chr7	63393538	63393656	AC073188.4_3	exon	lincRNA	chr7	63393538	63393657
chr7	63393749	63394109	AC073188.1_1	exon	processed_pseudogene	chr7	63393749	63394109
chr7	63393788	63393867	AC073188.2_1	exon	lincRNA	chr7	63393788	63393867
chr7	63393868	63398851	AC073188.2_intron_1	intron	lincRNA	chr7	63393868	63401940
chr7	63398900	63399096	AC073188.2_intron_1	intron	lincRNA	chr7	63393868	63401940
chr7	63399195	63399605	AC073188.2_intron_1	intron	lincRNA	chr7	63393868	63401940
chr7	63399754	63401940	AC073188.2_intron_1	intron	lincRNA	chr7	63393868	63401940
chr7	63401941	63402151	AC073188.2_2	exon	lincRNA	chr7	63401941	63402151
chr7	63402152	63403221	AC073188.2_intron_2	intron	lincRNA	chr7	63402152	63421222
chr7	63403242	63404611	AC073188.2_intron_2	intron	lincRNA	chr7	63402152	63421222
chr7	63404638	63404791	AC073188.2_intron_2	intron	lincRNA	chr7	63402152	63421222
chr7	63406186	63406270	AC073188.2_intron_2	intron	lincRNA	chr7	63402152	63421222
chr7	63406347	63406606	AC073188.2_intron_2	intron	lincRNA	chr7	63402152	63421222
chr7	63406634	63406832	AC073188.2_intron_2	intron	lincRNA	chr7	63402152	63421222
chr7	63406968	63407096	AC073188.2_intron_2	intron	lincRNA	chr7	63402152	63421222
chr7	63407144	63407194	AC073188.2_intron_2	intron	lincRNA	chr7	63402152	63421222
chr7	63407291	63407338	AC073188.2_intron_2	intron	lincRNA	chr7	63402152	63421222
chr7	63408679	63408846	AC073188.2_intron_2	intron	lincRNA	chr7	63402152	63421222
chr7	63408981	63409015	AC073188.2_intron_2	intron	lincRNA	chr7	63402152	63421222
chr7	63409061	63409137	AC073188.2_intron_2	intron	lincRNA	chr7	63402152	63421222
chr7	63409174	63409222	AC073188.2_intron_2	intron	lincRNA	chr7	63402152	63421222
chr7	63410051	63410089	AC073188.2_intron_2	intron	lincRNA	chr7	63402152	63421222
chr7	63406075	63406149	AC073188.2_intron_2	intron	lincRNA	chr7	63402152	63421222
chr7	63396344	63396515	AC073188.6_1	exon	processed_transcript	chr7	63396344	63396515
chr7	63396516	63397098	AC073188.6_intron_1	intron	processed_transcript	chr7	63396516	63397098
chr7	63397099	63398851	AC073188.6_2	exon	processed_transcript	chr7	63397099	63399209
chr7	63398900	63399096	AC073188.6_2	exon	processed_transcript	chr7	63397099	63399209
chr7	63401385	63402271	VN1R33P_1	exon	unitary_pseudogene	chr7	63401385	63402271
chr7	73009443	73009583	PMS2P7_2	exon	unprocessed_pseudogene	chr7	73009443	73009583
chr7	73009584	73011201	PMS2P7_intron_2	intron	unprocessed_pseudogene	chr7	73009584	73011467
chr7	73011804	73011834	PMS2P7_4	exon	unprocessed_pseudogene	chr7	73011731	73011834
chr7	73011835	73012146	PMS2P7_intron_4	intron	unprocessed_pseudogene	chr7	73011835	73013090
chr7	73013792	73014606	PMS2P7_intron_5	intron	unprocessed_pseudogene	chr7	73013278	73016327
chr7	73014805	73014839	PMS2P7_intron_5	intron	unprocessed_pseudogene	chr7	73013278	73016327
chr7	73015050	73016327	PMS2P7_intron_5	intron	unprocessed_pseudogene	chr7	73013278	73016327
chr7	73016328	73016417	PMS2P7_6	exon	unprocessed_pseudogene	chr7	73016328	73016417
chr7	73016418	73021005	PMS2P7_intron_6	intron	unprocessed_pseudogene	chr7	73016418	73021005
chr7	73021006	73021103	PMS2P7_7	exon	unprocessed_pseudogene	chr7	73021006	73021103
chr7	73020338	73021200	SPDYE8P_1	exon	transcribed_unprocessed_pseudogene	chr7	73020338	73021200
chr7	73021201	73022052	SPDYE8P_intron_1	intron	transcribed_unprocessed_pseudogene	chr7	73021201	73022052
chr7	73022053	73022158	SPDYE8P_2	exon	transcribed_unprocessed_pseudogene	chr7	73022053	73022158
chr7	73022159	73022279	SPDYE8P_intron_2	intron	transcribed_unprocessed_pseudogene	chr7	73022159	73022279
chr7	73022280	73022524	SPDYE8P_3	exon	transcribed_unprocessed_pseudogene	chr7	73022280	73022524
chr7	73022525	73024228	SPDYE8P_intron_3	intron	transcribed_unprocessed_pseudogene	chr7	73022525	73024228
chr7	73024229	73024315	SPDYE8P_4	exon	transcribed_unprocessed_pseudogene	chr7	73024229	73024315
chr7	73024316	73025541	SPDYE8P_intron_4	intron	transcribed_unprocessed_pseudogene	chr7	73024316	73025541
chr7	73025542	73025601	SPDYE8P_5	exon	transcribed_unprocessed_pseudogene	chr7	73025542	73025601
chr7	73026049	73026633	SPDYE8P_intron_5	intron	transcribed_unprocessed_pseudogene	chr7	73025602	73026633
chr7	73025602	73025903	SPDYE8P_intron_5	intron	transcribed_unprocessed_pseudogene	chr7	73025602	73026633
chr7	73026634	73026853	SPDYE8P_6	exon	transcribed_unprocessed_pseudogene	chr7	73026634	73026853
chr7	73026854	73027421	SPDYE8P_intron_6	intron	transcribed_unprocessed_pseudogene	chr7	73026854	73027835
chr7	73027622	73027835	SPDYE8P_intron_6	intron	transcribed_unprocessed_pseudogene	chr7	73026854	73027835
chr7	73027836	73028419	SPDYE8P_7	exon	transcribed_unprocessed_pseudogene	chr7	73027836	73028419
chr7	73028420	73029643	SPDYE8P_intron_7	intron	transcribed_unprocessed_pseudogene	chr7	73028420	73029643
chr7	73029644	73029766	SPDYE8P_8	exon	transcribed_unprocessed_pseudogene	chr7	73029644	73029766
chr7	73037371	73037525	AC211476.3_1	exon	unprocessed_pseudogene	chr7	73037371	73037525
chr7	73037526	73038216	AC211476.3_intron_1	intron	unprocessed_pseudogene	chr7	73037526	73039414
chr7	73038916	73039414	AC211476.3_intron_1	intron	unprocessed_pseudogene	chr7	73037526	73039414
chr7	73039415	73039502	AC211476.3_2	exon	unprocessed_pseudogene	chr7	73039415	73039502
chr7	73039503	73039677	AC211476.3_intron_2	intron	unprocessed_pseudogene	chr7	73039503	73039677
chr7	73039678	73039781	AC211476.3_3	exon	unprocessed_pseudogene	chr7	73039678	73039781
chr7	73040866	73041236	AC211476.3_intron_3	intron	unprocessed_pseudogene	chr7	73039782	73041236
chr7	73039782	73040065	AC211476.3_intron_3	intron	unprocessed_pseudogene	chr7	73039782	73041236
chr7	73041237	73041421	AC211476.3_4	exon	unprocessed_pseudogene	chr7	73041237	73041421
chr7	73041422	73044470	AC211476.3_intron_4	intron	unprocessed_pseudogene	chr7	73041422	73044470
chr7	73044471	73044560	AC211476.3_5	exon	unprocessed_pseudogene	chr7	73044471	73044560
chr7	73044561	73045371	AC211476.3_intron_5	intron	unprocessed_pseudogene	chr7	73044561	73049148
chr7	73045509	73046680	AC211476.3_intron_5	intron	unprocessed_pseudogene	chr7	73044561	73049148
chr7	73046783	73047750	AC211476.3_intron_5	intron	unprocessed_pseudogene	chr7	73044561	73049148
chr7	73047782	73049148	AC211476.3_intron_5	intron	unprocessed_pseudogene	chr7	73044561	73049148
chr7	73049149	73049246	AC211476.3_6	exon	unprocessed_pseudogene	chr7	73049149	73049246
chr7	73048480	73049343	SPDYE11_1	exon	transcribed_unprocessed_pseudogene	chr7	73048480	73049343
chr7	73049344	73049879	SPDYE11_intron_1	intron	transcribed_unprocessed_pseudogene	chr7	73049344	73050195
chr7	73050093	73050195	SPDYE11_intron_1	intron	transcribed_unprocessed_pseudogene	chr7	73049344	73050195
chr7	73050196	73050301	SPDYE11_2	exon	transcribed_unprocessed_pseudogene	chr7	73050196	73050301
chr7	73050302	73050422	SPDYE11_intron_2	intron	transcribed_unprocessed_pseudogene	chr7	73050302	73050422
chr7	73050423	73050667	SPDYE11_3	exon	transcribed_unprocessed_pseudogene	chr7	73050423	73050667
chr7	73050668	73051959	SPDYE11_intron_3	intron	transcribed_unprocessed_pseudogene	chr7	73050668	73052367
chr7	73052068	73052141	SPDYE11_intron_3	intron	transcribed_unprocessed_pseudogene	chr7	73050668	73052367
chr7	73052330	73052357	SPDYE11_intron_3	intron	transcribed_unprocessed_pseudogene	chr7	73050668	73052367
chr7	73052570	73053680	SPDYE11_intron_4	intron	transcribed_unprocessed_pseudogene	chr7	73052455	73053680
chr7	73053681	73053740	SPDYE11_5	exon	transcribed_unprocessed_pseudogene	chr7	73053681	73053740
chr7	73053741	73054162	SPDYE11_intron_5	intron	transcribed_unprocessed_pseudogene	chr7	73053741	73054772
chr7	73054171	73054772	SPDYE11_intron_5	intron	transcribed_unprocessed_pseudogene	chr7	73053741	73054772
chr7	73054773	73054992	SPDYE11_6	exon	transcribed_unprocessed_pseudogene	chr7	73054773	73055028
chr7	73054993	73055028	SPDYE11_6	exon	transcribed_unprocessed_pseudogene	chr7	73054773	73055028
chr7	73055029	73055147	SPDYE11_intron_6	intron	transcribed_unprocessed_pseudogene	chr7	73055029	73055980
chr7	73055329	73055398	SPDYE11_intron_6	intron	transcribed_unprocessed_pseudogene	chr7	73055029	73055980
chr7	73055845	73055980	SPDYE11_intron_6	intron	transcribed_unprocessed_pseudogene	chr7	73055029	73055980
chr7	73055981	73056564	SPDYE11_7	exon	transcribed_unprocessed_pseudogene	chr7	73055981	73056564
chr7	73056565	73057788	SPDYE11_intron_7	intron	transcribed_unprocessed_pseudogene	chr7	73056565	73057788
chr7	73057789	73057911	SPDYE11_8	exon	transcribed_unprocessed_pseudogene	chr7	73057789	73057911
chr7	73065529	73065670	AC211476.4_1	exon	unprocessed_pseudogene	chr7	73065529	73065670
chr7	73065671	73067560	AC211476.4_intron_1	intron	unprocessed_pseudogene	chr7	73065671	73067560
chr7	73067561	73067648	AC211476.4_2	exon	unprocessed_pseudogene	chr7	73067561	73067648
chr7	73067649	73067823	AC211476.4_intron_2	intron	unprocessed_pseudogene	chr7	73067649	73067823
chr7	73067824	73067927	AC211476.4_3	exon	unprocessed_pseudogene	chr7	73067824	73067927
chr7	73067928	73068070	AC211476.4_intron_3	intron	unprocessed_pseudogene	chr7	73067928	73069346
chr7	73069013	73069346	AC211476.4_intron_3	intron	unprocessed_pseudogene	chr7	73067928	73069346
chr7	73069347	73069531	AC211476.4_4	exon	unprocessed_pseudogene	chr7	73069347	73069531
chr7	73069532	73072580	AC211476.4_intron_4	intron	unprocessed_pseudogene	chr7	73069532	73072580
chr7	73072581	73072670	AC211476.4_5	exon	unprocessed_pseudogene	chr7	73072581	73072670
chr7	73072671	73077258	AC211476.4_intron_5	intron	unprocessed_pseudogene	chr7	73072671	73077258
chr7	73077259	73077353	AC211476.4_6	exon	unprocessed_pseudogene	chr7	73077259	73077353
chr7	73076165	73077453	SPDYE9P_1	exon	transcribed_unprocessed_pseudogene	chr7	73076165	73077453
chr7	73077454	73078305	SPDYE9P_intron_1	intron	transcribed_unprocessed_pseudogene	chr7	73077454	73078305
chr7	73078306	73078411	SPDYE9P_2	exon	transcribed_unprocessed_pseudogene	chr7	73078306	73078411
chr7	73078412	73078532	SPDYE9P_intron_2	intron	transcribed_unprocessed_pseudogene	chr7	73078412	73078532
chr7	73078533	73078777	SPDYE9P_3	exon	transcribed_unprocessed_pseudogene	chr7	73078533	73078777
chr7	73078778	73079825	SPDYE9P_intron_3	intron	transcribed_unprocessed_pseudogene	chr7	73078778	73080481
chr7	73081033	73081794	SPDYE9P_intron_4	intron	transcribed_unprocessed_pseudogene	chr7	73080569	73081794
chr7	73081795	73082095	SPDYE9P_5	exon	transcribed_unprocessed_pseudogene	chr7	73081795	73082095
chr7	73082096	73082134	SPDYE9P_intron_5	intron	transcribed_unprocessed_pseudogene	chr7	73082096	73082886
chr7	73082285	73082886	SPDYE9P_intron_5	intron	transcribed_unprocessed_pseudogene	chr7	73082096	73082886
chr7	73082887	73082954	SPDYE9P_6	exon	transcribed_unprocessed_pseudogene	chr7	73082887	73083106
chr7	73084483	73084691	SPDYE9P_7	exon	transcribed_unprocessed_pseudogene	chr7	73084108	73084691
chr7	73084692	73085915	SPDYE9P_intron_7	intron	transcribed_unprocessed_pseudogene	chr7	73084692	73085915
chr7	73085916	73086038	SPDYE9P_8	exon	transcribed_unprocessed_pseudogene	chr7	73085916	73086038
chr7	73093657	73093796	PMS2P6_1	exon	unprocessed_pseudogene	chr7	73093657	73093796
chr7	73093797	73095345	PMS2P6_intron_1	intron	unprocessed_pseudogene	chr7	73093797	73095680
chr7	73095769	73095933	PMS2P6_intron_2	intron	unprocessed_pseudogene	chr7	73095769	73095933
chr7	73096024	73096047	PMS2P6_3	exon	unprocessed_pseudogene	chr7	73095934	73096047
chr7	73097077	73097382	PMS2P6_intron_3	intron	unprocessed_pseudogene	chr7	73096048	73097382
chr7	73097383	73097567	PMS2P6_4	exon	unprocessed_pseudogene	chr7	73097383	73097567
chr7	73097568	73100616	PMS2P6_intron_4	intron	unprocessed_pseudogene	chr7	73097568	73100616
chr7	73100617	73100706	PMS2P6_5	exon	unprocessed_pseudogene	chr7	73100617	73100706
chr7	73100707	73103252	PMS2P6_intron_5	intron	unprocessed_pseudogene	chr7	73100707	73105291
chr7	73105619	73105655	SPDYE10P_intron_1	intron	transcribed_unprocessed_pseudogene	chr7	73105487	73106338
chr7	73105733	73106338	SPDYE10P_intron_1	intron	transcribed_unprocessed_pseudogene	chr7	73105487	73106338
chr7	73106339	73106444	SPDYE10P_2	exon	transcribed_unprocessed_pseudogene	chr7	73106339	73106444
chr7	73106445	73106565	SPDYE10P_intron_2	intron	transcribed_unprocessed_pseudogene	chr7	73106445	73106565
chr7	73106566	73106810	SPDYE10P_3	exon	transcribed_unprocessed_pseudogene	chr7	73106566	73106810
chr7	73106811	73107154	SPDYE10P_intron_3	intron	transcribed_unprocessed_pseudogene	chr7	73106811	73108515
chr7	73108174	73108515	SPDYE10P_intron_3	intron	transcribed_unprocessed_pseudogene	chr7	73106811	73108515
chr7	73108516	73108602	SPDYE10P_4	exon	transcribed_unprocessed_pseudogene	chr7	73108516	73108602
chr7	73108603	73109653	SPDYE10P_intron_4	intron	transcribed_unprocessed_pseudogene	chr7	73108603	73109828
chr7	75281267	75281372	SPDYE13P_1	exon	unprocessed_pseudogene	chr7	75281267	75281372
chr7	75281373	75281605	SPDYE13P_intron_1	intron	unprocessed_pseudogene	chr7	75281373	75282366
chr7	75281799	75282366	SPDYE13P_intron_1	intron	unprocessed_pseudogene	chr7	75281373	75282366
chr7	75282367	75282586	SPDYE13P_2	exon	unprocessed_pseudogene	chr7	75282367	75282586
chr7	75282587	75283167	SPDYE13P_intron_2	intron	unprocessed_pseudogene	chr7	75282587	75283167
chr7	75283168	75283195	SPDYE13P_3	exon	unprocessed_pseudogene	chr7	75283168	75283195
chr7	75283196	75283617	SPDYE13P_intron_3	intron	unprocessed_pseudogene	chr7	75283196	75283617
chr7	75283618	75283677	SPDYE13P_4	exon	unprocessed_pseudogene	chr7	75283618	75283677
chr7	75283678	75284903	SPDYE13P_intron_4	intron	unprocessed_pseudogene	chr7	75283678	75284903
chr7	75284904	75284990	SPDYE13P_5	exon	unprocessed_pseudogene	chr7	75284904	75284990
chr7	75284991	75286694	SPDYE13P_intron_5	intron	unprocessed_pseudogene	chr7	75284991	75286694
chr7	75286695	75286939	SPDYE13P_6	exon	unprocessed_pseudogene	chr7	75286695	75286939
chr7	75286993	75287060	SPDYE13P_intron_6	intron	unprocessed_pseudogene	chr7	75286940	75287060
chr7	75287061	75287118	SPDYE13P_7	exon	unprocessed_pseudogene	chr7	75287061	75287118
chr7	75288120	75288213	PMS2P10_1	exon	unprocessed_pseudogene	chr7	75288120	75288213
chr7	75288214	75295570	PMS2P10_intron_1	intron	unprocessed_pseudogene	chr7	75288214	75295939
chr7	75295653	75295939	PMS2P10_intron_1	intron	unprocessed_pseudogene	chr7	75288214	75295939
chr7	75295940	75296126	PMS2P10_2	exon	unprocessed_pseudogene	chr7	75295940	75296126
chr7	75296127	75296497	PMS2P10_intron_2	intron	unprocessed_pseudogene	chr7	75296127	75297393
chr7	75297082	75297393	PMS2P10_intron_2	intron	unprocessed_pseudogene	chr7	75296127	75297393
chr7	75297394	75297497	PMS2P10_3	exon	unprocessed_pseudogene	chr7	75297394	75297497
chr7	75297498	75297672	PMS2P10_intron_3	intron	unprocessed_pseudogene	chr7	75297498	75297672
chr7	75297673	75297760	PMS2P10_4	exon	unprocessed_pseudogene	chr7	75297673	75297760
chr7	75297897	75299652	PMS2P10_intron_4	intron	unprocessed_pseudogene	chr7	75297761	75299652
chr7	75299653	75299795	PMS2P10_5	exon	unprocessed_pseudogene	chr7	75299653	75299795
chr7	75309144	75309275	SPDYE14P_1	exon	unprocessed_pseudogene	chr7	75309144	75309300
chr7	75309345	75309473	SPDYE14P_intron_1	intron	unprocessed_pseudogene	chr7	75309301	75310294
chr7	75309731	75309801	SPDYE14P_intron_1	intron	unprocessed_pseudogene	chr7	75309301	75310294
chr7	75309825	75309991	SPDYE14P_intron_1	intron	unprocessed_pseudogene	chr7	75309301	75310294
chr7	75310515	75310577	SPDYE14P_intron_2	intron	unprocessed_pseudogene	chr7	75310515	75311545
chr7	75310695	75310820	SPDYE14P_intron_2	intron	unprocessed_pseudogene	chr7	75310515	75311545
chr7	75311404	75311545	SPDYE14P_intron_2	intron	unprocessed_pseudogene	chr7	75310515	75311545
chr7	75311546	75311605	SPDYE14P_3	exon	unprocessed_pseudogene	chr7	75311546	75311605
chr7	75311606	75312025	SPDYE14P_intron_3	intron	unprocessed_pseudogene	chr7	75311606	75312831
chr7	75312209	75312831	SPDYE14P_intron_3	intron	unprocessed_pseudogene	chr7	75311606	75312831
chr7	75312832	75312918	SPDYE14P_4	exon	unprocessed_pseudogene	chr7	75312832	75312918
chr7	75312919	75313135	SPDYE14P_intron_4	intron	unprocessed_pseudogene	chr7	75312919	75314622
chr7	75313386	75313700	SPDYE14P_intron_4	intron	unprocessed_pseudogene	chr7	75312919	75314622
chr7	75314282	75314435	SPDYE14P_intron_4	intron	unprocessed_pseudogene	chr7	75312919	75314622
chr7	75314475	75314622	SPDYE14P_intron_4	intron	unprocessed_pseudogene	chr7	75312919	75314622
chr7	75314623	75314867	SPDYE14P_5	exon	unprocessed_pseudogene	chr7	75314623	75314867
chr7	75314868	75314988	SPDYE14P_intron_5	intron	unprocessed_pseudogene	chr7	75314868	75314988
chr7	75314989	75315046	SPDYE14P_6	exon	unprocessed_pseudogene	chr7	75314989	75315046
chr7	75316048	75316140	AC211486.3_1	exon	unprocessed_pseudogene	chr7	75316048	75316140
chr7	75316195	75316563	AC211486.3_intron_1	intron	unprocessed_pseudogene	chr7	75316141	75323867
chr7	75316739	75316971	AC211486.3_intron_1	intron	unprocessed_pseudogene	chr7	75316141	75323867
chr7	75317537	75318964	AC211486.3_intron_1	intron	unprocessed_pseudogene	chr7	75316141	75323867
chr7	75319140	75319200	AC211486.3_intron_1	intron	unprocessed_pseudogene	chr7	75316141	75323867
chr7	75319384	75319509	AC211486.3_intron_1	intron	unprocessed_pseudogene	chr7	75316141	75323867
chr7	75320089	75320165	AC211486.3_intron_1	intron	unprocessed_pseudogene	chr7	75316141	75323867
chr7	75320210	75320446	AC211486.3_intron_1	intron	unprocessed_pseudogene	chr7	75316141	75323867
chr7	75320508	75321197	AC211486.3_intron_1	intron	unprocessed_pseudogene	chr7	75316141	75323867
chr7	75321230	75321273	AC211486.3_intron_1	intron	unprocessed_pseudogene	chr7	75316141	75323867
chr7	75321330	75321358	AC211486.3_intron_1	intron	unprocessed_pseudogene	chr7	75316141	75323867
chr7	75321510	75321576	AC211486.3_intron_1	intron	unprocessed_pseudogene	chr7	75316141	75323867
chr7	75321704	75321844	AC211486.3_intron_1	intron	unprocessed_pseudogene	chr7	75316141	75323867
chr7	75321866	75322117	AC211486.3_intron_1	intron	unprocessed_pseudogene	chr7	75316141	75323867
chr7	75322280	75322394	AC211486.3_intron_1	intron	unprocessed_pseudogene	chr7	75316141	75323867
chr7	75322498	75322659	AC211486.3_intron_1	intron	unprocessed_pseudogene	chr7	75316141	75323867
chr7	75322687	75322714	AC211486.3_intron_1	intron	unprocessed_pseudogene	chr7	75316141	75323867
chr7	75322756	75322896	AC211486.3_intron_1	intron	unprocessed_pseudogene	chr7	75316141	75323867
chr7	75317003	75317483	AC211486.3_intron_1	intron	unprocessed_pseudogene	chr7	75316141	75323867
chr7	75326117	75326268	AC211486.3_intron_4	intron	unprocessed_pseudogene	chr7	75325730	75327622
chr7	75326449	75326498	AC211486.3_intron_4	intron	unprocessed_pseudogene	chr7	75325730	75327622
chr7	75326655	75326924	AC211486.3_intron_4	intron	unprocessed_pseudogene	chr7	75325730	75327622
chr7	75326967	75327410	AC211486.3_intron_4	intron	unprocessed_pseudogene	chr7	75325730	75327622
chr7	75327449	75327622	AC211486.3_intron_4	intron	unprocessed_pseudogene	chr7	75325730	75327622
chr7	75327623	75327684	AC211486.3_5	exon	unprocessed_pseudogene	chr7	75327623	75327765
chr7	75337162	75337188	SPDYE15P_1	exon	unprocessed_pseudogene	chr7	75337162	75337320
chr7	75337372	75337500	SPDYE15P_intron_1	intron	unprocessed_pseudogene	chr7	75337321	75338260
chr7	75337706	75337979	SPDYE15P_intron_1	intron	unprocessed_pseudogene	chr7	75337321	75338260
chr7	75338088	75338234	SPDYE15P_intron_1	intron	unprocessed_pseudogene	chr7	75337321	75338260
chr7	75338296	75338337	SPDYE15P_2	exon	unprocessed_pseudogene	chr7	75338261	75338480
chr7	75338445	75338477	SPDYE15P_2	exon	unprocessed_pseudogene	chr7	75338261	75338480
chr7	75339275	75339432	SPDYE15P_intron_3	intron	unprocessed_pseudogene	chr7	75339091	75339505
chr7	75339511	75339572	SPDYE15P_4	exon	unprocessed_pseudogene	chr7	75339506	75339614
chr7	75339573	75339614	SPDYE15P_4	exon	unprocessed_pseudogene	chr7	75339506	75339614
chr7	75339615	75339662	SPDYE15P_intron_4	intron	unprocessed_pseudogene	chr7	75339615	75340795
chr7	75339735	75339938	SPDYE15P_intron_4	intron	unprocessed_pseudogene	chr7	75339615	75340795
chr7	75340196	75340263	SPDYE15P_intron_4	intron	unprocessed_pseudogene	chr7	75339615	75340795
chr7	75340346	75340474	SPDYE15P_intron_4	intron	unprocessed_pseudogene	chr7	75339615	75340795
chr7	75340528	75340795	SPDYE15P_intron_4	intron	unprocessed_pseudogene	chr7	75339615	75340795
chr7	75340799	75340885	SPDYE15P_5	exon	unprocessed_pseudogene	chr7	75340796	75340886
chr7	75340887	75341122	SPDYE15P_intron_5	intron	unprocessed_pseudogene	chr7	75340887	75342590
chr7	75341185	75341740	SPDYE15P_intron_5	intron	unprocessed_pseudogene	chr7	75340887	75342590
chr7	75341791	75342181	SPDYE15P_intron_5	intron	unprocessed_pseudogene	chr7	75340887	75342590
chr7	75342214	75342355	SPDYE15P_intron_5	intron	unprocessed_pseudogene	chr7	75340887	75342590
chr7	75342376	75342589	SPDYE15P_intron_5	intron	unprocessed_pseudogene	chr7	75340887	75342590
chr7	75342591	75342676	SPDYE15P_6	exon	unprocessed_pseudogene	chr7	75342591	75342837
chr7	75342709	75342834	SPDYE15P_6	exon	unprocessed_pseudogene	chr7	75342591	75342837
chr7	75342838	75342952	SPDYE15P_intron_6	intron	unprocessed_pseudogene	chr7	75342838	75342952
chr7	75342956	75343013	SPDYE15P_7	exon	unprocessed_pseudogene	chr7	75342953	75343013
chr7	75344015	75344084	PMS2P2_1	exon	unprocessed_pseudogene	chr7	75344015	75344107
chr7	75344118	75344513	PMS2P2_intron_1	intron	unprocessed_pseudogene	chr7	75344108	75351834
chr7	75344585	75345149	PMS2P2_intron_1	intron	unprocessed_pseudogene	chr7	75344108	75351834
chr7	75345204	75345437	PMS2P2_intron_1	intron	unprocessed_pseudogene	chr7	75344108	75351834
chr7	75345532	75346154	PMS2P2_intron_1	intron	unprocessed_pseudogene	chr7	75344108	75351834
chr7	75346229	75346410	PMS2P2_intron_1	intron	unprocessed_pseudogene	chr7	75344108	75351834
chr7	75346465	75346945	PMS2P2_intron_1	intron	unprocessed_pseudogene	chr7	75344108	75351834
chr7	75347098	75347181	PMS2P2_intron_1	intron	unprocessed_pseudogene	chr7	75344108	75351834
chr7	75347293	75347487	PMS2P2_intron_1	intron	unprocessed_pseudogene	chr7	75344108	75351834
chr7	75347620	75347720	PMS2P2_intron_1	intron	unprocessed_pseudogene	chr7	75344108	75351834
chr7	75348124	75348233	PMS2P2_intron_1	intron	unprocessed_pseudogene	chr7	75344108	75351834
chr7	75348263	75349593	PMS2P2_intron_1	intron	unprocessed_pseudogene	chr7	75344108	75351834
chr7	75350369	75351128	PMS2P2_intron_1	intron	unprocessed_pseudogene	chr7	75344108	75351834
chr7	75351717	75351829	PMS2P2_intron_1	intron	unprocessed_pseudogene	chr7	75344108	75351834
chr7	75349654	75350103	PMS2P2_intron_1	intron	unprocessed_pseudogene	chr7	75344108	75351834
chr7	75352255	75352286	PMS2P2_intron_2	intron	unprocessed_pseudogene	chr7	75352022	75353288
chr7	75352311	75352338	PMS2P2_intron_2	intron	unprocessed_pseudogene	chr7	75352022	75353288
chr7	75353070	75353125	PMS2P2_intron_2	intron	unprocessed_pseudogene	chr7	75352022	75353288
chr7	75353616	75353655	PMS2P2_4	exon	unprocessed_pseudogene	chr7	75353568	75353655
chr7	75353656	75353686	PMS2P2_intron_4	intron	unprocessed_pseudogene	chr7	75353656	75355547
chr7	75353950	75354541	PMS2P2_intron_4	intron	unprocessed_pseudogene	chr7	75353656	75355547
chr7	75354662	75355379	PMS2P2_intron_4	intron	unprocessed_pseudogene	chr7	75353656	75355547
chr7	75355726	75355750	PMS2P2_intron_5	intron	unprocessed_pseudogene	chr7	75355689	75358908
chr7	89969621	89969836	STEAP2-AS1_intron_1	intron	processed_transcript	chr7	89882556	90209849
chr7	93787859	93787941	GNGT1_intron_1	intron	protein_coding	chr7	93591772	93886504
chr7	93788100	93788159	GNGT1_intron_1	intron	protein_coding	chr7	93591772	93886504
chr7	93788585	93788768	GNGT1_intron_1	intron	protein_coding	chr7	93591772	93886504
chr7	93789241	93789646	GNGT1_intron_1	intron	protein_coding	chr7	93591772	93886504
chr7	93789788	93789851	GNGT1_intron_1	intron	protein_coding	chr7	93591772	93886504
chr7	93789982	93790014	GNGT1_intron_1	intron	protein_coding	chr7	93591772	93886504
chr7	93790394	93790642	GNGT1_intron_1	intron	protein_coding	chr7	93591772	93886504
chr7	93790932	93790998	GNGT1_intron_1	intron	protein_coding	chr7	93591772	93886504
chr7	93791059	93791663	GNGT1_intron_1	intron	protein_coding	chr7	93591772	93886504
chr7	93791903	93791961	GNGT1_intron_1	intron	protein_coding	chr7	93591772	93886504
chr7	93792089	93792125	GNGT1_intron_1	intron	protein_coding	chr7	93591772	93886504
chr7	93792277	93792377	GNGT1_intron_1	intron	protein_coding	chr7	93591772	93886504
chr7	93792601	93792866	GNGT1_intron_1	intron	protein_coding	chr7	93591772	93886504
chr7	93793051	93793160	GNGT1_intron_1	intron	protein_coding	chr7	93591772	93886504
chr7	100310535	100310578	SPDYE3_3	CDS	protein_coding	chr7	100310359	100310578
chr7	100310579	100310631	SPDYE3_intron_3	intron	protein_coding	chr7	100310579	100311748
chr7	100310759	100310811	SPDYE3_intron_3	intron	protein_coding	chr7	100310579	100311748
chr7	100310964	100311005	SPDYE3_intron_3	intron	protein_coding	chr7	100310579	100311748
chr7	103822665	103822917	RELN_intron_63	intron	protein_coding	chr7	103776628	103833535
chr7	105667503	105667530	ATXN7L1_intron_10	intron	protein_coding	chr7	105665289	105679050
chr7	110707487	110707516	IMMP2L_intron_1	intron	protein_coding	chr7	110663722	110886591
chr7	128669322	128669445	AC018638.3_intron_1	intron	processed_pseudogene	chr7	128669170	128669842
chr7	133422947	133423201	EXOC4_intron_7	intron	protein_coding	chr7	133375003	133475326
chr7	134665476	134665541	BPGM_intron_5	intron	protein_coding	chr7	134662109	134678851
chr7	143808118	143808405	AC099548.2_intron_2	intron	transcribed_unprocessed_pseudogene	chr7	143762158	143809581
chr7	143818772	143818811	AC099548.2_intron_6	intron	transcribed_unprocessed_pseudogene	chr7	143813780	143833243
chr7	143818858	143818887	AC099548.2_intron_6	intron	transcribed_unprocessed_pseudogene	chr7	143813780	143833243
chr7	143818909	143819048	AC099548.2_intron_6	intron	transcribed_unprocessed_pseudogene	chr7	143813780	143833243
chr7	143808118	143808405	TCAF2P1_intron_2	intron	unprocessed_pseudogene	chr7	143806726	143809988
chr7	154456951	154457058	DPP6_intron_4	intron	protein_coding	chr7	154446329	154474937
chr7	154457147	154457500	DPP6_intron_4	intron	protein_coding	chr7	154446329	154474937
chr7	154457535	154457653	DPP6_intron_4	intron	protein_coding	chr7	154446329	154474937
chr7	154457843	154457917	DPP6_intron_4	intron	protein_coding	chr7	154446329	154474937
chr8	150584	150618	AC131281.2_1	exon	processed_pseudogene	chr8	150584	150728
chr8	4364542	4364726	CSMD1_intron_70	intron	protein_coding	chr8	4032101	4419951
chr8	6977649	6977769	DEFA1_UTR_1	three_prime_UTR	protein_coding	chr8	6977649	6977769
chr8	6977769	6977879	DEFA1_1	CDS	protein_coding	chr8	6977769	6977879
chr8	6977880	6977936	DEFA1_intron_1	intron	protein_coding	chr8	6977880	6978458
chr8	6978108	6978458	DEFA1_intron_1	intron	protein_coding	chr8	6977880	6978458
chr8	6978459	6978634	DEFA1_2	CDS	protein_coding	chr8	6978459	6978634
chr8	6978647	6979529	DEFA1_intron_2	intron	protein_coding	chr8	6978647	6980011
chr8	6987190	6987423	DEFT1P_1	exon	unprocessed_pseudogene	chr8	6987178	6987423
chr8	6987424	6988098	DEFT1P_intron_1	intron	unprocessed_pseudogene	chr8	6987424	6988098
chr8	6988099	6988286	DEFT1P_2	exon	unprocessed_pseudogene	chr8	6988099	6988286
chr8	6996766	6996886	DEFA1B_UTR_1	three_prime_UTR	protein_coding	chr8	6996766	6996886
chr8	6996886	6996996	DEFA1B_1	CDS	protein_coding	chr8	6996886	6996996
chr8	6996997	6997053	DEFA1B_intron_1	intron	protein_coding	chr8	6996997	6997575
chr8	6997225	6997575	DEFA1B_intron_1	intron	protein_coding	chr8	6996997	6997575
chr8	6997576	6997751	DEFA1B_2	CDS	protein_coding	chr8	6997576	6997751
chr8	6997764	6998646	DEFA1B_intron_2	intron	protein_coding	chr8	6997764	6999121
chr8	7006293	7006526	DEFT1P2_1	exon	unprocessed_pseudogene	chr8	7006293	7006526
chr8	7006527	7007201	DEFT1P2_intron_1	intron	unprocessed_pseudogene	chr8	7006527	7007201
chr8	7007202	7007389	DEFT1P2_2	exon	unprocessed_pseudogene	chr8	7007202	7007389
chr8	7257112	7257519	FAM90A15P_intron_1	intron	unprocessed_pseudogene	chr8	7257027	7257519
chr8	7257520	7257665	FAM90A15P_2	exon	unprocessed_pseudogene	chr8	7257520	7257720
chr8	7257721	7257923	FAM90A15P_intron_2	intron	unprocessed_pseudogene	chr8	7257721	7258177
chr8	7258010	7258177	FAM90A15P_intron_2	intron	unprocessed_pseudogene	chr8	7257721	7258177
chr8	7258178	7258287	FAM90A15P_3	exon	unprocessed_pseudogene	chr8	7258178	7258287
chr8	7258288	7258950	FAM90A15P_intron_3	intron	unprocessed_pseudogene	chr8	7258288	7258950
chr8	7258951	7259914	FAM90A15P_4	exon	unprocessed_pseudogene	chr8	7258951	7259914
chr8	7264526	7264648	FAM90A3P_1	exon	unprocessed_pseudogene	chr8	7264526	7264648
chr8	7264649	7265141	FAM90A3P_intron_1	intron	unprocessed_pseudogene	chr8	7264649	7265141
chr8	7265142	7265272	FAM90A3P_2	exon	unprocessed_pseudogene	chr8	7265142	7265342
chr8	7265306	7265342	FAM90A3P_2	exon	unprocessed_pseudogene	chr8	7265142	7265342
chr8	7265343	7265799	FAM90A3P_intron_2	intron	unprocessed_pseudogene	chr8	7265343	7265799
chr8	7265800	7265909	FAM90A3P_3	exon	unprocessed_pseudogene	chr8	7265800	7265909
chr8	7265910	7266533	FAM90A3P_intron_3	intron	unprocessed_pseudogene	chr8	7265910	7266572
chr8	7267482	7267536	FAM90A3P_4	exon	unprocessed_pseudogene	chr8	7266573	7267536
chr8	7272148	7272270	FAM90A4P_1	exon	unprocessed_pseudogene	chr8	7272148	7272270
chr8	7272271	7272763	FAM90A4P_intron_1	intron	unprocessed_pseudogene	chr8	7272271	7272763
chr8	7272764	7272812	FAM90A4P_2	exon	unprocessed_pseudogene	chr8	7272764	7272964
chr8	7273023	7273125	FAM90A4P_intron_2	intron	unprocessed_pseudogene	chr8	7272965	7273421
chr8	7273284	7273405	FAM90A4P_intron_2	intron	unprocessed_pseudogene	chr8	7272965	7273421
chr8	7273457	7273531	FAM90A4P_3	exon	unprocessed_pseudogene	chr8	7273422	7273531
chr8	7273532	7274194	FAM90A4P_intron_3	intron	unprocessed_pseudogene	chr8	7273532	7274194
chr8	7274333	7274424	FAM90A4P_4	exon	unprocessed_pseudogene	chr8	7274195	7275158
chr8	7279770	7279813	FAM90A13P_1	exon	unprocessed_pseudogene	chr8	7279770	7279892
chr8	7280057	7280101	FAM90A13P_intron_1	intron	unprocessed_pseudogene	chr8	7279893	7280385
chr8	7280998	7281021	FAM90A13P_intron_2	intron	unprocessed_pseudogene	chr8	7280587	7281043
chr8	7281154	7281816	FAM90A13P_intron_3	intron	unprocessed_pseudogene	chr8	7281154	7281816
chr8	7281817	7282453	FAM90A13P_4	exon	unprocessed_pseudogene	chr8	7281817	7282780
chr8	7282595	7282780	FAM90A13P_4	exon	unprocessed_pseudogene	chr8	7281817	7282780
chr8	7287392	7287514	FAM90A5P_1	exon	unprocessed_pseudogene	chr8	7287392	7287514
chr8	7287515	7288007	FAM90A5P_intron_1	intron	unprocessed_pseudogene	chr8	7287515	7288007
chr8	7288008	7288148	FAM90A5P_2	exon	unprocessed_pseudogene	chr8	7288008	7288208
chr8	7288292	7288665	FAM90A5P_intron_2	intron	unprocessed_pseudogene	chr8	7288209	7288665
chr8	7288666	7288775	FAM90A5P_3	exon	unprocessed_pseudogene	chr8	7288666	7288775
chr8	7288776	7289103	FAM90A5P_intron_3	intron	unprocessed_pseudogene	chr8	7288776	7289438
chr8	7289151	7289438	FAM90A5P_intron_3	intron	unprocessed_pseudogene	chr8	7288776	7289438
chr8	7289439	7289467	FAM90A5P_4	exon	unprocessed_pseudogene	chr8	7289439	7290402
chr8	7289548	7289785	FAM90A5P_4	exon	unprocessed_pseudogene	chr8	7289439	7290402
chr8	7289824	7289869	FAM90A5P_4	exon	unprocessed_pseudogene	chr8	7289439	7290402
chr8	7295014	7295136	FAM90A20P_1	exon	unprocessed_pseudogene	chr8	7295014	7295136
chr8	7498049	7498142	DEFB107B_intron_1	intron	protein_coding	chr8	7496004	7509079
chr8	7498320	7498516	DEFB107B_intron_1	intron	protein_coding	chr8	7496004	7509079
chr8	7504777	7504879	DEFB107B_intron_1	intron	protein_coding	chr8	7496004	7509079
chr8	7506575	7506822	DEFB107B_intron_1	intron	protein_coding	chr8	7496004	7509079
chr8	7549053	7549457	FAM90A6P_1	exon	unprocessed_pseudogene	chr8	7549053	7550014
chr8	7549549	7549714	FAM90A6P_1	exon	unprocessed_pseudogene	chr8	7549053	7550014
chr8	7549794	7549933	FAM90A6P_1	exon	unprocessed_pseudogene	chr8	7549053	7550014
chr8	7550818	7551137	FAM90A6P_intron_2	intron	unprocessed_pseudogene	chr8	7550789	7551244
chr8	7551211	7551244	FAM90A6P_intron_2	intron	unprocessed_pseudogene	chr8	7550789	7551244
chr8	7551245	7551281	FAM90A6P_3	exon	unprocessed_pseudogene	chr8	7551245	7551445
chr8	7551300	7551445	FAM90A6P_3	exon	unprocessed_pseudogene	chr8	7551245	7551445
chr8	7551446	7551565	FAM90A6P_intron_3	intron	unprocessed_pseudogene	chr8	7551446	7551938
chr8	7551668	7551938	FAM90A6P_intron_3	intron	unprocessed_pseudogene	chr8	7551446	7551938
chr8	7551939	7552062	FAM90A6P_4	exon	unprocessed_pseudogene	chr8	7551939	7552062
chr8	7556700	7557098	FAM90A7P_1	exon	unprocessed_pseudogene	chr8	7556700	7557662
chr8	7557120	7557314	FAM90A7P_1	exon	unprocessed_pseudogene	chr8	7556700	7557662
chr8	7558571	7558599	FAM90A7P_intron_2	intron	unprocessed_pseudogene	chr8	7558437	7558893
chr8	7558647	7558768	FAM90A7P_intron_2	intron	unprocessed_pseudogene	chr8	7558437	7558893
chr8	7559095	7559147	FAM90A7P_intron_3	intron	unprocessed_pseudogene	chr8	7559095	7559588
chr8	7559656	7559712	FAM90A7P_4	exon	unprocessed_pseudogene	chr8	7559589	7559712
chr8	7564350	7564422	FAM90A21P_1	exon	unprocessed_pseudogene	chr8	7564350	7565312
chr8	7567297	7567360	FAM90A21P_4	exon	unprocessed_pseudogene	chr8	7567237	7567360
chr8	7572670	7572712	FAM90A22P_1	exon	unprocessed_pseudogene	chr8	7571995	7572957
chr8	7572744	7572799	FAM90A22P_1	exon	unprocessed_pseudogene	chr8	7571995	7572957
chr8	7572827	7572911	FAM90A22P_1	exon	unprocessed_pseudogene	chr8	7571995	7572957
chr8	7581901	7582037	FAM90A23P_3	exon	unprocessed_pseudogene	chr8	7581837	7582037
chr8	7715528	7715565	FAM90A14P_1	exon	unprocessed_pseudogene	chr8	7715443	7715565
chr8	7715566	7715686	FAM90A14P_intron_1	intron	unprocessed_pseudogene	chr8	7715566	7716058
chr8	7716027	7716058	FAM90A14P_intron_1	intron	unprocessed_pseudogene	chr8	7715566	7716058
chr8	7718288	7718453	FAM90A14P_4	exon	unprocessed_pseudogene	chr8	7717490	7718453
chr8	7723091	7723213	FAM90A18P_1	exon	unprocessed_pseudogene	chr8	7723091	7723213
chr8	7723214	7723706	FAM90A18P_intron_1	intron	unprocessed_pseudogene	chr8	7723214	7723706
chr8	7723707	7723811	FAM90A18P_2	exon	unprocessed_pseudogene	chr8	7723707	7723907
chr8	7724287	7724364	FAM90A18P_intron_2	intron	unprocessed_pseudogene	chr8	7723908	7724364
chr8	7724365	7724431	FAM90A18P_3	exon	unprocessed_pseudogene	chr8	7724365	7724474
chr8	7724484	7724539	FAM90A18P_intron_3	intron	unprocessed_pseudogene	chr8	7724475	7725137
chr8	7724672	7725137	FAM90A18P_intron_3	intron	unprocessed_pseudogene	chr8	7724475	7725137
chr8	7725138	7725167	FAM90A18P_4	exon	unprocessed_pseudogene	chr8	7725138	7726101
chr8	7725243	7725266	FAM90A18P_4	exon	unprocessed_pseudogene	chr8	7725138	7726101
chr8	7725326	7725363	FAM90A18P_4	exon	unprocessed_pseudogene	chr8	7725138	7726101
chr8	7725811	7726101	FAM90A18P_4	exon	unprocessed_pseudogene	chr8	7725138	7726101
chr8	7730739	7730861	FAM90A16P_1	exon	unprocessed_pseudogene	chr8	7730739	7730861
chr8	7730862	7731203	FAM90A16P_intron_1	intron	unprocessed_pseudogene	chr8	7730862	7731354
chr8	7731286	7731312	FAM90A16P_intron_1	intron	unprocessed_pseudogene	chr8	7730862	7731354
chr8	7731355	7731402	FAM90A16P_2	exon	unprocessed_pseudogene	chr8	7731355	7731555
chr8	7731678	7731702	FAM90A16P_intron_2	intron	unprocessed_pseudogene	chr8	7731556	7732012
chr8	7731727	7731817	FAM90A16P_intron_2	intron	unprocessed_pseudogene	chr8	7731556	7732012
chr8	7732166	7732785	FAM90A16P_intron_3	intron	unprocessed_pseudogene	chr8	7732123	7732785
chr8	7732786	7733749	FAM90A16P_4	exon	unprocessed_pseudogene	chr8	7732786	7733749
chr8	7738604	7738631	FAM90A8P_intron_1	intron	unprocessed_pseudogene	chr8	7738510	7739002
chr8	7740236	7740432	FAM90A8P_intron_3	intron	unprocessed_pseudogene	chr8	7739770	7740432
chr8	7740433	7741042	FAM90A8P_4	exon	unprocessed_pseudogene	chr8	7740433	7741396
chr8	7741120	7741382	FAM90A8P_4	exon	unprocessed_pseudogene	chr8	7740433	7741396
chr8	7746034	7746156	FAM90A17P_1	exon	unprocessed_pseudogene	chr8	7746034	7746156
chr8	7746157	7746409	FAM90A17P_intron_1	intron	unprocessed_pseudogene	chr8	7746157	7746649
chr8	7746547	7746649	FAM90A17P_intron_1	intron	unprocessed_pseudogene	chr8	7746157	7746649
chr8	7746650	7746781	FAM90A17P_2	exon	unprocessed_pseudogene	chr8	7746650	7746850
chr8	7746823	7746850	FAM90A17P_2	exon	unprocessed_pseudogene	chr8	7746650	7746850
chr8	7746851	7747137	FAM90A17P_intron_2	intron	unprocessed_pseudogene	chr8	7746851	7747307
chr8	7747168	7747307	FAM90A17P_intron_2	intron	unprocessed_pseudogene	chr8	7746851	7747307
chr8	7747308	7747417	FAM90A17P_3	exon	unprocessed_pseudogene	chr8	7747308	7747417
chr8	7747419	7747588	FAM90A17P_intron_3	intron	unprocessed_pseudogene	chr8	7747418	7748080
chr8	7747613	7748080	FAM90A17P_intron_3	intron	unprocessed_pseudogene	chr8	7747418	7748080
chr8	7748081	7749044	FAM90A17P_4	exon	unprocessed_pseudogene	chr8	7748081	7749606
chr8	7753682	7753804	FAM90A19P_1	exon	unprocessed_pseudogene	chr8	7753682	7753804
chr8	7753805	7754297	FAM90A19P_intron_1	intron	unprocessed_pseudogene	chr8	7753805	7754297
chr8	7754298	7754322	FAM90A19P_2	exon	unprocessed_pseudogene	chr8	7754298	7754498
chr8	7754983	7755044	FAM90A19P_3	exon	unprocessed_pseudogene	chr8	7754956	7755065
chr8	7755118	7755175	FAM90A19P_intron_3	intron	unprocessed_pseudogene	chr8	7755066	7755728
chr8	7756513	7756637	FAM90A19P_4	exon	unprocessed_pseudogene	chr8	7755729	7756692
chr8	7761330	7761452	FAM90A9P_1	exon	unprocessed_pseudogene	chr8	7761330	7761452
chr8	7761453	7761945	FAM90A9P_intron_1	intron	unprocessed_pseudogene	chr8	7761453	7761945
chr8	7761946	7762091	FAM90A9P_2	exon	unprocessed_pseudogene	chr8	7761946	7762146
chr8	7762314	7762603	FAM90A9P_intron_2	intron	unprocessed_pseudogene	chr8	7762147	7762603
chr8	7762604	7762688	FAM90A9P_3	exon	unprocessed_pseudogene	chr8	7762604	7762713
chr8	7762746	7762901	FAM90A9P_intron_3	intron	unprocessed_pseudogene	chr8	7762714	7763376
chr8	7762966	7763049	FAM90A9P_intron_3	intron	unprocessed_pseudogene	chr8	7762714	7763376
chr8	7763103	7763376	FAM90A9P_intron_3	intron	unprocessed_pseudogene	chr8	7762714	7763376
chr8	7763377	7763483	FAM90A9P_4	exon	unprocessed_pseudogene	chr8	7763377	7764340
chr8	7763911	7763958	FAM90A9P_4	exon	unprocessed_pseudogene	chr8	7763377	7764340
chr8	7763997	7764054	FAM90A9P_4	exon	unprocessed_pseudogene	chr8	7763377	7764340
chr8	7764093	7764137	FAM90A9P_4	exon	unprocessed_pseudogene	chr8	7763377	7764340
chr8	7977749	7977793	FAM66E_intron_3	intron	lincRNA	chr8	7961407	7984263
chr8	7995202	7995299	FAM66E_intron_10	intron	lincRNA	chr8	7990698	8008193
chr8	7995435	7995509	FAM66E_intron_10	intron	lincRNA	chr8	7990698	8008193
chr8	7977749	7977793	USP17L3_1	CDS	protein_coding	chr8	7976393	7977985
chr8	7995202	7995299	DEFB109C_intron_1	intron	unprocessed_pseudogene	chr8	7990621	7997462
chr8	7995435	7995509	DEFB109C_intron_1	intron	unprocessed_pseudogene	chr8	7990621	7997462
chr8	8014189	8014304	FAM90A11P_intron_2	intron	unprocessed_pseudogene	chr8	8014078	8014534
chr8	8014694	8014735	FAM90A11P_3	exon	unprocessed_pseudogene	chr8	8014535	8014735
chr8	8014736	8014785	FAM90A11P_intron_3	intron	unprocessed_pseudogene	chr8	8014736	8015228
chr8	8015004	8015110	FAM90A11P_intron_3	intron	unprocessed_pseudogene	chr8	8014736	8015228
chr8	8021453	8021491	FAM90A24P_intron_1	intron	transcribed_unprocessed_pseudogene	chr8	8020951	8021613
chr8	8028996	8029261	FAM90A12P_intron_1	intron	unprocessed_pseudogene	chr8	8028599	8029261
chr8	8029262	8029371	FAM90A12P_2	exon	unprocessed_pseudogene	chr8	8029262	8029371
chr8	15143821	15143995	SGCZ_intron_7	intron	protein_coding	chr8	14554927	15237583
chr8	18597502	18597995	PSD3_intron_5	intron	protein_coding	chr8	18575286	18600362
chr8	18598048	18598147	PSD3_intron_5	intron	protein_coding	chr8	18575286	18600362
chr8	30534942	30535030	RBPMS_intron_9	intron	protein_coding	chr8	30504437	30544492
chr8	31713858	31713887	NRG1_intron_3	intron	protein_coding	chr8	31641770	32221040
chr8	54059366	54059413	LYPLA1_intron_4	intron	protein_coding	chr8	54055134	54062252
chr8	76425338	76425557	LINC01111_intron_1	intron	lincRNA	chr8	76406776	76433639
chr8	76425591	76425689	LINC01111_intron_1	intron	lincRNA	chr8	76406776	76433639
chr8	76425825	76426079	LINC01111_intron_1	intron	lincRNA	chr8	76406776	76433639
chr8	85643054	85643093	REXO1L8P_1	exon	processed_pseudogene	chr8	85642777	85644288
chr8	85643270	85643446	REXO1L8P_1	exon	processed_pseudogene	chr8	85642777	85644288
chr8	85643572	85643789	REXO1L8P_1	exon	processed_pseudogene	chr8	85642777	85644288
chr8	85714922	85715833	REXO1L12P_1	exon	processed_pseudogene	chr8	85714922	85715833
chr8	85733419	85733848	REXO1L11P_1	exon	processed_pseudogene	chr8	85733419	85733848
chr8	85733849	85734148	REXO1L11P_intron_1	intron	processed_pseudogene	chr8	85733849	85735780
chr8	85734932	85735091	REXO1L11P_intron_1	intron	processed_pseudogene	chr8	85733849	85735780
chr8	85735127	85735780	REXO1L11P_intron_1	intron	processed_pseudogene	chr8	85733849	85735780
chr8	85735781	85736204	REXO1L11P_2	exon	processed_pseudogene	chr8	85735781	85737278
chr8	85736236	85737278	REXO1L11P_2	exon	processed_pseudogene	chr8	85735781	85737278
chr8	85744543	85745454	REXO1L10P_1	exon	processed_pseudogene	chr8	85744543	85745454
chr8	85745455	85746881	REXO1L10P_intron_1	intron	processed_pseudogene	chr8	85745455	85747994
chr8	85746904	85747994	REXO1L10P_intron_1	intron	processed_pseudogene	chr8	85745455	85747994
chr8	85747995	85748373	REXO1L10P_2	exon	processed_pseudogene	chr8	85747995	85748373
chr8	85762909	85764166	REXO1L9P_1	exon	processed_pseudogene	chr8	85762909	85764423
chr8	85764354	85764423	REXO1L9P_1	exon	processed_pseudogene	chr8	85762909	85764423
chr8	85764424	85765151	REXO1L9P_intron_1	intron	processed_pseudogene	chr8	85764424	85766337
chr8	85765182	85765776	REXO1L9P_intron_1	intron	processed_pseudogene	chr8	85764424	85766337
chr8	85766045	85766145	REXO1L9P_intron_1	intron	processed_pseudogene	chr8	85764424	85766337
chr8	85766223	85766337	REXO1L9P_intron_1	intron	processed_pseudogene	chr8	85764424	85766337
chr8	85766338	85766551	REXO1L9P_2	exon	processed_pseudogene	chr8	85766338	85766931
chr8	85766588	85766931	REXO1L9P_2	exon	processed_pseudogene	chr8	85766338	85766931
chr8	85775106	85776618	REXO1L2P_1	exon	processed_pseudogene	chr8	85775106	85776618
chr8	85776619	85778213	REXO1L2P_intron_1	intron	processed_pseudogene	chr8	85776619	85778533
chr8	85778271	85778533	REXO1L2P_intron_1	intron	processed_pseudogene	chr8	85776619	85778533
chr8	85778534	85779090	REXO1L2P_2	exon	processed_pseudogene	chr8	85778534	85779090
chr8	85790382	85791891	AC232323.1_1	exon	processed_pseudogene	chr8	85790382	85791891
chr8	85791892	85792718	AC232323.1_intron_1	intron	processed_pseudogene	chr8	85791892	85793809
chr8	85792739	85793809	AC232323.1_intron_1	intron	processed_pseudogene	chr8	85791892	85793809
chr8	85793810	85793961	AC232323.1_2	exon	processed_pseudogene	chr8	85793810	85794399
chr8	85802574	85804086	REXO1L4P_1	exon	processed_pseudogene	chr8	85802574	85804086
chr8	85804366	85804655	REXO1L4P_intron_1	intron	processed_pseudogene	chr8	85804087	85806010
chr8	85805001	85805174	REXO1L4P_intron_1	intron	processed_pseudogene	chr8	85804087	85806010
chr8	85805929	85806010	REXO1L4P_intron_1	intron	processed_pseudogene	chr8	85804087	85806010
chr8	85804087	85804324	REXO1L4P_intron_1	intron	processed_pseudogene	chr8	85804087	85806010
chr8	85806011	85806435	REXO1L4P_2	exon	processed_pseudogene	chr8	85806011	85806435
chr8	85814767	85816159	REXO1L5P_1	exon	processed_pseudogene	chr8	85814767	85816275
chr8	85816206	85816275	REXO1L5P_1	exon	processed_pseudogene	chr8	85814767	85816275
chr8	85816276	85816999	REXO1L5P_intron_1	intron	processed_pseudogene	chr8	85816276	85818193
chr8	85817036	85817621	REXO1L5P_intron_1	intron	processed_pseudogene	chr8	85816276	85818193
chr8	85817885	85818010	REXO1L5P_intron_1	intron	processed_pseudogene	chr8	85816276	85818193
chr8	85818069	85818193	REXO1L5P_intron_1	intron	processed_pseudogene	chr8	85816276	85818193
chr8	85818194	85818397	REXO1L5P_2	exon	processed_pseudogene	chr8	85818194	85818783
chr8	85818442	85818783	REXO1L5P_2	exon	processed_pseudogene	chr8	85818194	85818783
chr8	85826952	85828433	REXO1L6P_1	exon	transcribed_processed_pseudogene	chr8	85826865	85828467
chr8	115476012	115476035	TRPS1_intron_2	intron	protein_coding	chr8	115418453	115492186
chr8	115476186	115476282	TRPS1_intron_2	intron	protein_coding	chr8	115418453	115492186
chr8	128453256	128453525	LINC00824_intron_11	intron	processed_transcript	chr8	128428385	128559021
chr8	128453549	128453931	LINC00824_intron_11	intron	processed_transcript	chr8	128428385	128559021
chr8	128453982	128454014	LINC00824_intron_11	intron	processed_transcript	chr8	128428385	128559021
chr8	128454481	128454555	LINC00824_intron_11	intron	processed_transcript	chr8	128428385	128559021
chr8	128454585	128454636	LINC00824_intron_11	intron	processed_transcript	chr8	128428385	128559021
chr8	128454843	128454888	LINC00824_intron_11	intron	processed_transcript	chr8	128428385	128559021
chr8	128455041	128455604	LINC00824_intron_11	intron	processed_transcript	chr8	128428385	128559021
chr8	128455998	128456025	LINC00824_intron_11	intron	processed_transcript	chr8	128428385	128559021
chr8	128456308	128456501	LINC00824_intron_11	intron	processed_transcript	chr8	128428385	128559021
chr8	128456669	128456891	LINC00824_intron_11	intron	processed_transcript	chr8	128428385	128559021
chr8	128456914	128456937	LINC00824_intron_11	intron	processed_transcript	chr8	128428385	128559021
chr8	128457142	128457244	LINC00824_intron_11	intron	processed_transcript	chr8	128428385	128559021
chr8	128457375	128457570	LINC00824_intron_11	intron	processed_transcript	chr8	128428385	128559021
chr8	128457751	128457777	LINC00824_intron_11	intron	processed_transcript	chr8	128428385	128559021
chr8	128458908	128459018	LINC00824_intron_11	intron	processed_transcript	chr8	128428385	128559021
chr9	5303230	5304084	RLN2_intron_1	intron	protein_coding	chr9	5300445	5304094
chr9	5338396	5339250	RLN1_intron_1	intron	protein_coding	chr9	5335598	5339534
chr9	9950526	9950605	PTPRD_intron_49	intron	protein_coding	chr9	9938611	10033716
chr9	10498902	10498972	PTPRD_intron_51	intron	protein_coding	chr9	10341018	10612396
chr9	23075345	23075405	AL391117.1_intron_8	intron	lincRNA	chr9	23006198	23264225
chr9	34244598	34245598	UBAP1_intron_5	intron	protein_coding	chr9	34242109	34249777
chr9	34273601	34274601	KIF24_intron_7	intron	protein_coding	chr9	34271931	34286615
chr9	40481565	40481595	AQP7P5_1	exon	unprocessed_pseudogene	chr9	40481558	40481841
chr9	40481742	40481777	AQP7P5_1	exon	unprocessed_pseudogene	chr9	40481558	40481841
chr9	40482117	40482198	AQP7P5_intron_1	intron	unprocessed_pseudogene	chr9	40481842	40482198
chr9	40482199	40482228	AQP7P5_2	exon	unprocessed_pseudogene	chr9	40482199	40482417
chr9	40482479	40482613	AQP7P5_intron_2	intron	unprocessed_pseudogene	chr9	40482418	40482626
chr9	40483463	40483518	AQP7P5_intron_4	intron	unprocessed_pseudogene	chr9	40483093	40483518
chr9	40483519	40483583	AQP7P5_5	exon	unprocessed_pseudogene	chr9	40483519	40483643
chr9	40483697	40483924	AQP7P5_intron_5	intron	unprocessed_pseudogene	chr9	40483644	40491213
chr9	40484052	40484251	AQP7P5_intron_5	intron	unprocessed_pseudogene	chr9	40483644	40491213
chr9	40484402	40484515	AQP7P5_intron_5	intron	unprocessed_pseudogene	chr9	40483644	40491213
chr9	40484560	40484615	AQP7P5_intron_5	intron	unprocessed_pseudogene	chr9	40483644	40491213
chr9	40487733	40487770	AQP7P5_intron_5	intron	unprocessed_pseudogene	chr9	40483644	40491213
chr9	40488636	40488708	AQP7P5_intron_5	intron	unprocessed_pseudogene	chr9	40483644	40491213
chr9	40488939	40488999	AQP7P5_intron_5	intron	unprocessed_pseudogene	chr9	40483644	40491213
chr9	40526740	40526846	AMYH02020865.1_intron_8	intron	transcribed_unprocessed_pseudogene	chr9	40512576	40566332
chr9	40526940	40527054	AMYH02020865.1_intron_8	intron	transcribed_unprocessed_pseudogene	chr9	40512576	40566332
chr9	40530329	40530453	AMYH02020865.1_intron_8	intron	transcribed_unprocessed_pseudogene	chr9	40512576	40566332
chr9	40531076	40531233	AMYH02020865.1_intron_8	intron	transcribed_unprocessed_pseudogene	chr9	40512576	40566332
chr9	40532376	40532468	AMYH02020865.1_intron_8	intron	transcribed_unprocessed_pseudogene	chr9	40512576	40566332
chr9	40533129	40533160	AMYH02020865.1_intron_8	intron	transcribed_unprocessed_pseudogene	chr9	40512576	40566332
chr9	40537184	40537338	AMYH02020865.1_intron_8	intron	transcribed_unprocessed_pseudogene	chr9	40512576	40566332
chr9	40538754	40538862	AMYH02020865.1_intron_8	intron	transcribed_unprocessed_pseudogene	chr9	40512576	40566332
chr9	40540435	40540487	AMYH02020865.1_intron_8	intron	transcribed_unprocessed_pseudogene	chr9	40512576	40566332
chr9	40541280	40541336	AMYH02020865.1_intron_8	intron	transcribed_unprocessed_pseudogene	chr9	40512576	40566332
chr9	40541390	40541480	AMYH02020865.1_intron_8	intron	transcribed_unprocessed_pseudogene	chr9	40512576	40566332
chr9	40546363	40546437	AMYH02020865.1_intron_8	intron	transcribed_unprocessed_pseudogene	chr9	40512576	40566332
chr9	40548174	40548218	AMYH02020865.1_intron_8	intron	transcribed_unprocessed_pseudogene	chr9	40512576	40566332
chr9	40551033	40551134	AMYH02020865.1_intron_8	intron	transcribed_unprocessed_pseudogene	chr9	40512576	40566332
chr9	40551276	40551385	AMYH02020865.1_intron_8	intron	transcribed_unprocessed_pseudogene	chr9	40512576	40566332
chr9	40551431	40551665	AMYH02020865.1_intron_8	intron	transcribed_unprocessed_pseudogene	chr9	40512576	40566332
chr9	40552722	40552996	AMYH02020865.1_intron_8	intron	transcribed_unprocessed_pseudogene	chr9	40512576	40566332
chr9	40554159	40554247	AMYH02020865.1_intron_8	intron	transcribed_unprocessed_pseudogene	chr9	40512576	40566332
chr9	40555111	40555167	AMYH02020865.1_intron_8	intron	transcribed_unprocessed_pseudogene	chr9	40512576	40566332
chr9	40555301	40555450	AMYH02020865.1_intron_8	intron	transcribed_unprocessed_pseudogene	chr9	40512576	40566332
chr9	40558172	40558374	AMYH02020865.1_intron_8	intron	transcribed_unprocessed_pseudogene	chr9	40512576	40566332
chr9	40558399	40558616	AMYH02020865.1_intron_8	intron	transcribed_unprocessed_pseudogene	chr9	40512576	40566332
chr9	40526740	40526846	BMS1P14_intron_1	intron	lincRNA	chr9	40505821	40566096
chr9	40526940	40527054	BMS1P14_intron_1	intron	lincRNA	chr9	40505821	40566096
chr9	40530329	40530453	BMS1P14_intron_1	intron	lincRNA	chr9	40505821	40566096
chr9	40531076	40531233	BMS1P14_intron_1	intron	lincRNA	chr9	40505821	40566096
chr9	40532376	40532468	BMS1P14_intron_1	intron	lincRNA	chr9	40505821	40566096
chr9	40533129	40533160	BMS1P14_intron_1	intron	lincRNA	chr9	40505821	40566096
chr9	40537184	40537338	BMS1P14_intron_1	intron	lincRNA	chr9	40505821	40566096
chr9	40538754	40538862	BMS1P14_intron_1	intron	lincRNA	chr9	40505821	40566096
chr9	40540435	40540487	BMS1P14_intron_1	intron	lincRNA	chr9	40505821	40566096
chr9	40541280	40541336	BMS1P14_intron_1	intron	lincRNA	chr9	40505821	40566096
chr9	40541390	40541480	BMS1P14_intron_1	intron	lincRNA	chr9	40505821	40566096
chr9	40546363	40546437	BMS1P14_intron_1	intron	lincRNA	chr9	40505821	40566096
chr9	40548174	40548218	BMS1P14_intron_1	intron	lincRNA	chr9	40505821	40566096
chr9	40551033	40551134	BMS1P14_intron_1	intron	lincRNA	chr9	40505821	40566096
chr9	40551276	40551385	BMS1P14_intron_1	intron	lincRNA	chr9	40505821	40566096
chr9	40551431	40551665	BMS1P14_intron_1	intron	lincRNA	chr9	40505821	40566096
chr9	40552722	40552996	BMS1P14_intron_1	intron	lincRNA	chr9	40505821	40566096
chr9	40554159	40554247	BMS1P14_intron_1	intron	lincRNA	chr9	40505821	40566096
chr9	40555111	40555167	BMS1P14_intron_1	intron	lincRNA	chr9	40505821	40566096
chr9	40555301	40555450	BMS1P14_intron_1	intron	lincRNA	chr9	40505821	40566096
chr9	40558172	40558374	BMS1P14_intron_1	intron	lincRNA	chr9	40505821	40566096
chr9	40558399	40558616	BMS1P14_intron_1	intron	lincRNA	chr9	40505821	40566096
chr9	42625436	42625533	FGF7P5_1	exon	unprocessed_pseudogene	chr9	42625436	42625533
chr9	42625534	42626619	FGF7P5_intron_1	intron	unprocessed_pseudogene	chr9	42625534	42626619
chr9	42626620	42626813	FGF7P5_2	exon	unprocessed_pseudogene	chr9	42626620	42626813
chr9	42667506	42667695	FGF7P4_1	exon	unprocessed_pseudogene	chr9	42667506	42667695
chr9	42667696	42668781	FGF7P4_intron_1	intron	unprocessed_pseudogene	chr9	42667696	42668781
chr9	42668782	42668886	FGF7P4_2	exon	unprocessed_pseudogene	chr9	42668782	42668887
chr9	60919025	60919077	SPATA31A5_4	CDS	protein_coding	chr9	60916764	60920500
chr9	60919025	60919077	AL590491.1_1	exon	transcribed_processed_pseudogene	chr9	60918581	60919941
chr9	62432875	62432979	FGF7P6_2	exon	transcribed_unprocessed_pseudogene	chr9	62432875	62435199
chr9	62432980	62434260	FGF7P6_2	exon	transcribed_unprocessed_pseudogene	chr9	62432875	62435199
chr9	62474948	62475070	FGF7P7_1	exon	unprocessed_pseudogene	chr9	62474948	62475070
chr9	62475071	62476228	FGF7P7_intron_1	intron	unprocessed_pseudogene	chr9	62475071	62476228
chr9	62476229	62476333	FGF7P7_2	exon	unprocessed_pseudogene	chr9	62476229	62476333
chr9	63135956	63136016	AQP7P4_intron_2	intron	unprocessed_pseudogene	chr9	63133728	63141312
chr9	63136247	63136319	AQP7P4_intron_2	intron	unprocessed_pseudogene	chr9	63133728	63141312
chr9	63137185	63137222	AQP7P4_intron_2	intron	unprocessed_pseudogene	chr9	63133728	63141312
chr9	63139147	63139250	AQP7P4_intron_2	intron	unprocessed_pseudogene	chr9	63133728	63141312
chr9	63140341	63140396	AQP7P4_intron_2	intron	unprocessed_pseudogene	chr9	63133728	63141312
chr9	63140441	63140554	AQP7P4_intron_2	intron	unprocessed_pseudogene	chr9	63133728	63141312
chr9	63140705	63140904	AQP7P4_intron_2	intron	unprocessed_pseudogene	chr9	63133728	63141312
chr9	63141032	63141259	AQP7P4_intron_2	intron	unprocessed_pseudogene	chr9	63133728	63141312
chr9	63141373	63141437	AQP7P4_3	exon	unprocessed_pseudogene	chr9	63141313	63141437
chr9	63141438	63141493	AQP7P4_intron_3	intron	unprocessed_pseudogene	chr9	63141438	63141863
chr9	63141621	63141646	AQP7P4_intron_3	intron	unprocessed_pseudogene	chr9	63141438	63141863
chr9	63142343	63142477	AQP7P4_intron_5	intron	unprocessed_pseudogene	chr9	63142330	63142538
chr9	63142758	63142839	AQP7P4_intron_6	intron	unprocessed_pseudogene	chr9	63142758	63143114
chr9	63143179	63143214	AQP7P4_7	exon	unprocessed_pseudogene	chr9	63143115	63143401
chr9	63143361	63143391	AQP7P4_7	exon	unprocessed_pseudogene	chr9	63143115	63143401
chr9	64625709	64625812	AQP7P2_intron_5	intron	unprocessed_pseudogene	chr9	64623648	64631228
chr9	65308652	65308679	CBWD4P_intron_5	intron	unprocessed_pseudogene	chr9	65301477	65312569
chr9	69477924	69478086	APBA1_intron_11	intron	protein_coding	chr9	69476144	69516009
chr9	69478109	69479092	APBA1_intron_11	intron	protein_coding	chr9	69476144	69516009
chr9	69479209	69479467	APBA1_intron_11	intron	protein_coding	chr9	69476144	69516009
chr9	69479562	69479948	APBA1_intron_11	intron	protein_coding	chr9	69476144	69516009
chr9	69506784	69508039	APBA1_intron_11	intron	protein_coding	chr9	69476144	69516009
chr9	69508156	69508414	APBA1_intron_11	intron	protein_coding	chr9	69476144	69516009
chr9	69508509	69508556	APBA1_intron_11	intron	protein_coding	chr9	69476144	69516009
chr9	73054713	73054832	ALDH1A1_intron_14	intron	protein_coding	chr9	73038723	73080365
chr9	73054713	73054832	CYP1D1P_intron_5	intron	unprocessed_pseudogene	chr9	73053316	73056226
chr9	81709776	81709815	AL591368.1_intron_1	intron	lincRNA	chr9	81689960	81747941
chr9	81711485	81711596	AL591368.1_intron_1	intron	lincRNA	chr9	81689960	81747941
chr9	81711620	81711709	AL591368.1_intron_1	intron	lincRNA	chr9	81689960	81747941
chr9	81928514	81928699	SPATA31D4_1	CDS	protein_coding	chr9	81928514	81928699
chr9	81928700	81929454	SPATA31D4_intron_1	intron	protein_coding	chr9	81928700	81929454
chr9	81929455	81929501	SPATA31D4_2	CDS	protein_coding	chr9	81929455	81929501
chr9	81929502	81929943	SPATA31D4_intron_2	intron	protein_coding	chr9	81929502	81930098
chr9	81930240	81930453	SPATA31D4_intron_3	intron	protein_coding	chr9	81930161	81930453
chr9	81930454	81932188	SPATA31D4_4	CDS	protein_coding	chr9	81930454	81932915
chr9	81933243	81933323	SPATA31D4_UTR_1	three_prime_UTR	protein_coding	chr9	81932915	81934948
chr9	81933451	81933501	SPATA31D4_UTR_1	three_prime_UTR	protein_coding	chr9	81932915	81934948
chr9	81930240	81931394	AL158154.2_1	exon	lincRNA	chr9	81930226	81931394
chr9	81931395	81932188	AL158154.2_intron_1	intron	lincRNA	chr9	81931395	81946388
chr9	81933243	81933323	AL158154.2_intron_1	intron	lincRNA	chr9	81931395	81946388
chr9	81933451	81933501	AL158154.2_intron_1	intron	lincRNA	chr9	81931395	81946388
chr9	81945690	81946388	AL158154.2_intron_1	intron	lincRNA	chr9	81931395	81946388
chr9	81935157	81945015	AL158154.2_intron_1	intron	lincRNA	chr9	81931395	81946388
chr9	81946389	81946486	AL158154.2_2	exon	lincRNA	chr9	81946389	81946486
chr9	81946487	81947283	AL158154.2_intron_2	intron	lincRNA	chr9	81946487	81967534
chr9	81948513	81948749	AL158154.2_intron_2	intron	lincRNA	chr9	81946487	81967534
chr9	81943586	81943771	SPATA31D3_1	CDS	protein_coding	chr9	81943586	81943771
chr9	81943772	81944526	SPATA31D3_intron_1	intron	protein_coding	chr9	81943772	81944526
chr9	81944527	81944573	SPATA31D3_2	CDS	protein_coding	chr9	81944527	81944573
chr9	81944574	81945015	SPATA31D3_intron_2	intron	protein_coding	chr9	81944574	81945170
chr9	81945690	81947283	SPATA31D3_4	CDS	protein_coding	chr9	81945546	81948007
chr9	81948513	81948749	SPATA31D3_UTR_1	three_prime_UTR	protein_coding	chr9	81948007	81950038
chr9	87914493	87914710	SPATA31C1_1	exon	transcribed_unprocessed_pseudogene	chr9	87914493	87914710
chr9	87914711	87914769	SPATA31C1_intron_1	intron	transcribed_unprocessed_pseudogene	chr9	87914711	87917540
chr9	87914770	87914959	SPATA31C1_intron_1	intron	transcribed_unprocessed_pseudogene	chr9	87914711	87917540
chr9	87917962	87918179	SPATA31C1_3	exon	transcribed_unprocessed_pseudogene	chr9	87917846	87918179
chr9	87918180	87918238	SPATA31C1_intron_3	intron	transcribed_unprocessed_pseudogene	chr9	87918180	87918238
chr9	87918239	87918334	SPATA31C1_4	exon	transcribed_unprocessed_pseudogene	chr9	87918239	87918334
chr9	87918335	87918428	SPATA31C1_intron_4	intron	transcribed_unprocessed_pseudogene	chr9	87918335	87918815
chr9	88138022	88138133	SPATA31C2_intron_4	intron	unprocessed_pseudogene	chr9	88134984	88138256
chr9	113065535	113065956	AL449105.1_1	exon	unprocessed_pseudogene	chr9	113065535	113065956
chr9	113070983	113071404	AL449105.3_1	exon	unprocessed_pseudogene	chr9	113070983	113071404
chr9	113076429	113076850	AL449105.4_1	exon	unprocessed_pseudogene	chr9	113076429	113076850
chr9	113081871	113082292	AL449105.2_1	exon	unprocessed_pseudogene	chr9	113081871	113082292
chr9	113087343	113087738	AL449105.5_1	exon	unprocessed_pseudogene	chr9	113087317	113087738
chr9	113105689	113110153	FAM225B_1	exon	lincRNA	chr9	113103338	113110153
chr9	113110154	113110908	FAM225B_intron_1	intron	lincRNA	chr9	113110154	113110908
chr9	113110909	113111239	FAM225B_2	exon	lincRNA	chr9	113110909	113111500
chr9	113113333	113113663	FAM225A_1	exon	lincRNA	chr9	113113073	113113663
chr9	113113664	113114418	FAM225A_intron_1	intron	lincRNA	chr9	113113664	113114418
chr9	113114419	113118883	FAM225A_2	exon	lincRNA	chr9	113114419	113119928
chr9	116714875	116715091	ASTN2_intron_11	intron	protein_coding	chr9	116687235	116725769
chr9	128464679	128464772	ODF2_intron_9	intron	protein_coding	chr9	128461068	128469181
chrX	3824233	3824413	BX890604.1_6	exon	lincRNA	chrX	3824233	3824598
chrX	3824505	3824598	BX890604.1_6	exon	lincRNA	chrX	3824233	3824598
chrX	3824599	3824635	BX890604.1_intron_6	intron	lincRNA	chrX	3824599	3825086
chrX	3830801	3830845	BX890604.1_intron_8	intron	lincRNA	chrX	3829393	3843339
chrX	3831075	3831113	BX890604.1_intron_8	intron	lincRNA	chrX	3829393	3843339
chrX	3831416	3831472	BX890604.1_intron_8	intron	lincRNA	chrX	3829393	3843339
chrX	3831559	3831687	BX890604.1_intron_8	intron	lincRNA	chrX	3829393	3843339
chrX	3834275	3835993	BX890604.1_intron_8	intron	lincRNA	chrX	3829393	3843339
chrX	3836164	3836430	BX890604.1_intron_8	intron	lincRNA	chrX	3829393	3843339
chrX	3836730	3836881	BX890604.1_intron_8	intron	lincRNA	chrX	3829393	3843339
chrX	3837189	3837679	BX890604.1_intron_8	intron	lincRNA	chrX	3829393	3843339
chrX	3837754	3837941	BX890604.1_intron_8	intron	lincRNA	chrX	3829393	3843339
chrX	3838103	3838251	BX890604.1_intron_8	intron	lincRNA	chrX	3829393	3843339
chrX	3838672	3838738	BX890604.1_intron_8	intron	lincRNA	chrX	3829393	3843339
chrX	3839111	3842103	BX890604.1_intron_8	intron	lincRNA	chrX	3829393	3843339
chrX	3833049	3833980	BX890604.1_intron_8	intron	lincRNA	chrX	3829393	3843339
chrX	3843554	3843597	BX890604.1_9	exon	lincRNA	chrX	3843340	3843857
chrX	3843658	3843847	BX890604.1_9	exon	lincRNA	chrX	3843340	3843857
chrX	3853574	3853675	FAM239A_1	exon	lincRNA	chrX	3853010	3854927
chrX	3853770	3853870	FAM239A_1	exon	lincRNA	chrX	3853010	3854927
chrX	3853932	3854033	FAM239A_1	exon	lincRNA	chrX	3853010	3854927
chrX	3854065	3854168	FAM239A_1	exon	lincRNA	chrX	3853010	3854927
chrX	3855414	3856863	FAM239A_intron_1	intron	lincRNA	chrX	3854928	3860788
chrX	3856954	3857078	FAM239A_intron_1	intron	lincRNA	chrX	3854928	3860788
chrX	3857472	3858280	FAM239A_intron_1	intron	lincRNA	chrX	3854928	3860788
chrX	3858385	3859481	FAM239A_intron_1	intron	lincRNA	chrX	3854928	3860788
chrX	3860228	3860304	FAM239A_intron_1	intron	lincRNA	chrX	3854928	3860788
chrX	3860327	3860480	FAM239A_intron_1	intron	lincRNA	chrX	3854928	3860788
chrX	3861057	3861708	FAM239A_intron_2	intron	lincRNA	chrX	3860997	3863500
chrX	3861742	3861971	FAM239A_intron_2	intron	lincRNA	chrX	3860997	3863500
chrX	3862767	3862818	FAM239A_intron_2	intron	lincRNA	chrX	3860997	3863500
chrX	3862921	3863500	FAM239A_intron_2	intron	lincRNA	chrX	3860997	3863500
chrX	3863501	3863525	FAM239A_3	exon	lincRNA	chrX	3863501	3863574
chrX	3864515	3865142	FAM239A_4	exon	lincRNA	chrX	3864397	3865142
chrX	3865143	3866233	FAM239A_intron_4	intron	lincRNA	chrX	3865143	3866920
chrX	3868153	3868207	FAM239A_intron_5	intron	lincRNA	chrX	3867807	3881763
chrX	3868335	3868479	FAM239A_intron_5	intron	lincRNA	chrX	3867807	3881763
chrX	3868516	3868607	FAM239A_intron_5	intron	lincRNA	chrX	3867807	3881763
chrX	3869514	3869542	FAM239A_intron_5	intron	lincRNA	chrX	3867807	3881763
chrX	3869659	3871770	FAM239A_intron_5	intron	lincRNA	chrX	3867807	3881763
chrX	3871852	3871939	FAM239A_intron_5	intron	lincRNA	chrX	3867807	3881763
chrX	3873047	3873071	FAM239A_intron_5	intron	lincRNA	chrX	3867807	3881763
chrX	3873131	3874455	FAM239A_intron_5	intron	lincRNA	chrX	3867807	3881763
chrX	3874575	3874793	FAM239A_intron_5	intron	lincRNA	chrX	3867807	3881763
chrX	3875621	3876101	FAM239A_intron_5	intron	lincRNA	chrX	3867807	3881763
chrX	3876176	3876363	FAM239A_intron_5	intron	lincRNA	chrX	3867807	3881763
chrX	3876428	3876482	FAM239A_intron_5	intron	lincRNA	chrX	3867807	3881763
chrX	3876525	3877739	FAM239A_intron_5	intron	lincRNA	chrX	3867807	3881763
chrX	3879193	3880810	FAM239A_intron_5	intron	lincRNA	chrX	3867807	3881763
chrX	3881029	3881169	FAM239A_intron_5	intron	lincRNA	chrX	3867807	3881763
chrX	3881915	3882067	FAM239A_6	exon	lincRNA	chrX	3881764	3882317
chrX	3882286	3882317	FAM239A_6	exon	lincRNA	chrX	3881764	3882317
chrX	3891508	3891717	FAM239B_1	exon	lincRNA	chrX	3891438	3893351
chrX	3891776	3891827	FAM239B_1	exon	lincRNA	chrX	3891438	3893351
chrX	3891998	3892099	FAM239B_1	exon	lincRNA	chrX	3891438	3893351
chrX	3892194	3892294	FAM239B_1	exon	lincRNA	chrX	3891438	3893351
chrX	3893243	3893351	FAM239B_1	exon	lincRNA	chrX	3891438	3893351
chrX	3893352	3893414	FAM239B_intron_1	intron	lincRNA	chrX	3893352	3899214
chrX	3893838	3895287	FAM239B_intron_1	intron	lincRNA	chrX	3893352	3899214
chrX	3895378	3895502	FAM239B_intron_1	intron	lincRNA	chrX	3893352	3899214
chrX	3895754	3896704	FAM239B_intron_1	intron	lincRNA	chrX	3893352	3899214
chrX	3896809	3897905	FAM239B_intron_1	intron	lincRNA	chrX	3893352	3899214
chrX	3898634	3898730	FAM239B_intron_1	intron	lincRNA	chrX	3893352	3899214
chrX	3898753	3898906	FAM239B_intron_1	intron	lincRNA	chrX	3893352	3899214
chrX	3899483	3900134	FAM239B_intron_2	intron	lincRNA	chrX	3899423	3901926
chrX	3900168	3900397	FAM239B_intron_2	intron	lincRNA	chrX	3899423	3901926
chrX	3901075	3901255	FAM239B_intron_2	intron	lincRNA	chrX	3899423	3901926
chrX	3901347	3901926	FAM239B_intron_2	intron	lincRNA	chrX	3899423	3901926
chrX	3902942	3903569	FAM239B_intron_3	intron	lincRNA	chrX	3902001	3905278
chrX	3903570	3904660	FAM239B_intron_3	intron	lincRNA	chrX	3902001	3905278
chrX	3906579	3906633	FAM239B_intron_4	intron	lincRNA	chrX	3906233	3920192
chrX	3906761	3906905	FAM239B_intron_4	intron	lincRNA	chrX	3906233	3920192
chrX	3906942	3907033	FAM239B_intron_4	intron	lincRNA	chrX	3906233	3920192
chrX	3907647	3907691	FAM239B_intron_4	intron	lincRNA	chrX	3906233	3920192
chrX	3907921	3907959	FAM239B_intron_4	intron	lincRNA	chrX	3906233	3920192
chrX	3908091	3910831	FAM239B_intron_4	intron	lincRNA	chrX	3906233	3920192
chrX	3911126	3912886	FAM239B_intron_4	intron	lincRNA	chrX	3906233	3920192
chrX	3913006	3913281	FAM239B_intron_4	intron	lincRNA	chrX	3906233	3920192
chrX	3913581	3913732	FAM239B_intron_4	intron	lincRNA	chrX	3906233	3920192
chrX	3914040	3914364	FAM239B_intron_4	intron	lincRNA	chrX	3906233	3920192
chrX	3914464	3914521	FAM239B_intron_4	intron	lincRNA	chrX	3906233	3920192
chrX	3914857	3914911	FAM239B_intron_4	intron	lincRNA	chrX	3906233	3920192
chrX	3919458	3919598	FAM239B_intron_4	intron	lincRNA	chrX	3906233	3920192
chrX	3915067	3919239	FAM239B_intron_4	intron	lincRNA	chrX	3906233	3920192
chrX	3920344	3920496	FAM239B_5	exon	lincRNA	chrX	3920193	3920746
chrX	3920511	3920700	FAM239B_5	exon	lincRNA	chrX	3920193	3920746
chrX	3920715	3920746	FAM239B_5	exon	lincRNA	chrX	3920193	3920746
chrX	3929939	3930148	FAM239C_1	exon	lincRNA	chrX	3929869	3931782
chrX	3930207	3930258	FAM239C_1	exon	lincRNA	chrX	3929869	3931782
chrX	3930787	3930888	FAM239C_1	exon	lincRNA	chrX	3929869	3931782
chrX	3930920	3931023	FAM239C_1	exon	lincRNA	chrX	3929869	3931782
chrX	3931674	3931782	FAM239C_1	exon	lincRNA	chrX	3929869	3931782
chrX	3931783	3931845	FAM239C_intron_1	intron	lincRNA	chrX	3931783	3937650
chrX	3932617	3933086	FAM239C_intron_1	intron	lincRNA	chrX	3931783	3937650
chrX	3933181	3933385	FAM239C_intron_1	intron	lincRNA	chrX	3931783	3937650
chrX	3934193	3934887	FAM239C_intron_1	intron	lincRNA	chrX	3931783	3937650
chrX	3935693	3936303	FAM239C_intron_1	intron	lincRNA	chrX	3931783	3937650
chrX	3937072	3937115	FAM239C_intron_1	intron	lincRNA	chrX	3931783	3937650
chrX	48371905	48372092	AL606490.7_1	exon	processed_pseudogene	chrX	48371905	48372095
chrX	48383516	48383564	SSX4_UTR_1	five_prime_UTR	protein_coding	chrX	48383516	48383564
chrX	48383565	48384032	SSX4_intron_1	intron	protein_coding	chrX	48383565	48384032
chrX	48384053	48384122	SSX4_1	CDS	protein_coding	chrX	48384053	48384122
chrX	48384915	48385350	SSX4_intron_3	intron	protein_coding	chrX	48384676	48385350
chrX	48385351	48385447	SSX4_3	CDS	protein_coding	chrX	48385351	48385447
chrX	48385448	48387309	SSX4_intron_4	intron	protein_coding	chrX	48385448	48387309
chrX	48387310	48387360	SSX4_4	CDS	protein_coding	chrX	48387310	48387360
chrX	48387361	48388652	SSX4_intron_5	intron	protein_coding	chrX	48387361	48389344
chrX	48388685	48389344	SSX4_intron_5	intron	protein_coding	chrX	48387361	48389344
chrX	48389345	48389481	SSX4_5	CDS	protein_coding	chrX	48389345	48389481
chrX	48389482	48391867	SSX4_intron_6	intron	protein_coding	chrX	48389482	48391867
chrX	48391868	48391969	SSX4_6	CDS	protein_coding	chrX	48391868	48391969
chrX	48391974	48392106	SSX4_intron_7	intron	protein_coding	chrX	48391974	48392754
chrX	48392204	48392298	SSX4_intron_7	intron	protein_coding	chrX	48391974	48392754
chrX	48392492	48392535	SSX4_intron_7	intron	protein_coding	chrX	48391974	48392754
chrX	48393028	48393346	SSX4_UTR_4	three_prime_UTR	protein_coding	chrX	48392755	48393347
chrX	48402078	48402396	SSX4B_UTR_1	three_prime_UTR	protein_coding	chrX	48402078	48402669
chrX	48402889	48402932	SSX4B_intron_1	intron	protein_coding	chrX	48402670	48403450
chrX	48403126	48403220	SSX4B_intron_1	intron	protein_coding	chrX	48402670	48403450
chrX	48403318	48403450	SSX4B_intron_1	intron	protein_coding	chrX	48402670	48403450
chrX	48403455	48403556	SSX4B_1	CDS	protein_coding	chrX	48403455	48403556
chrX	48403557	48405942	SSX4B_intron_2	intron	protein_coding	chrX	48403557	48405942
chrX	48405943	48406079	SSX4B_2	CDS	protein_coding	chrX	48405943	48406079
chrX	48406080	48406739	SSX4B_intron_3	intron	protein_coding	chrX	48406080	48408063
chrX	48406772	48408063	SSX4B_intron_3	intron	protein_coding	chrX	48406080	48408063
chrX	48408064	48408114	SSX4B_3	CDS	protein_coding	chrX	48408064	48408114
chrX	48408115	48409976	SSX4B_intron_4	intron	protein_coding	chrX	48408115	48409976
chrX	48409977	48410073	SSX4B_4	CDS	protein_coding	chrX	48409977	48410073
chrX	48410074	48410509	SSX4B_intron_5	intron	protein_coding	chrX	48410074	48410748
chrX	48411303	48411372	SSX4B_6	CDS	protein_coding	chrX	48411303	48411372
chrX	48411393	48411860	SSX4B_intron_7	intron	protein_coding	chrX	48411393	48411860
chrX	48411861	48411909	SSX4B_UTR_4	five_prime_UTR	protein_coding	chrX	48411861	48411910
chrX	48423342	48423468	AL606490.4_1	exon	processed_pseudogene	chrX	48423342	48423468
chrX	49318723	49318766	GAGE10_intron_4	intron	protein_coding	chrX	49317289	49319726
chrX	49325001	49325038	GAGE12J_intron_3	intron	protein_coding	chrX	49323864	49326688
chrX	49326095	49326500	GAGE12J_intron_3	intron	protein_coding	chrX	49323864	49326688
chrX	49327342	49328091	GAGE12J_intron_4	intron	protein_coding	chrX	49326816	49329269
chrX	49328215	49328299	GAGE12J_intron_4	intron	protein_coding	chrX	49326816	49329269
chrX	49334504	49334573	GAGE13_intron_3	intron	protein_coding	chrX	49333408	49336245
chrX	49335859	49335952	GAGE13_intron_3	intron	protein_coding	chrX	49333408	49336245
chrX	49336039	49336245	GAGE13_intron_3	intron	protein_coding	chrX	49333408	49336245
chrX	49336246	49336372	GAGE13_3	CDS	protein_coding	chrX	49336246	49336372
chrX	49336553	49336593	GAGE13_intron_4	intron	protein_coding	chrX	49336373	49338834
chrX	49336747	49337369	GAGE13_intron_4	intron	protein_coding	chrX	49336373	49338834
chrX	49338636	49338834	GAGE13_intron_4	intron	protein_coding	chrX	49336373	49338834
chrX	49338835	49338858	GAGE13_4	CDS	protein_coding	chrX	49338835	49338858
chrX	49338858	49338952	GAGE13_UTR_3	three_prime_UTR	protein_coding	chrX	49338858	49338952
chrX	49529869	49529985	GAGE12B_UTR_1	three_prime_UTR	protein_coding	chrX	49529869	49529985
chrX	49532211	49532284	GAGE12C_UTR_1	five_prime_UTR	protein_coding	chrX	49532211	49532284
chrX	49532285	49532551	GAGE12C_intron_1	intron	protein_coding	chrX	49532285	49533322
chrX	49532818	49532853	GAGE12C_intron_1	intron	protein_coding	chrX	49532285	49533322
chrX	49532886	49533322	GAGE12C_intron_1	intron	protein_coding	chrX	49532285	49533322
chrX	49533331	49533415	GAGE12C_1	CDS	protein_coding	chrX	49533331	49533415
chrX	49533416	49533879	GAGE12C_intron_2	intron	protein_coding	chrX	49533416	49533879
chrX	49533880	49534001	GAGE12C_2	CDS	protein_coding	chrX	49533880	49534001
chrX	49534002	49535833	GAGE12C_intron_3	intron	protein_coding	chrX	49534002	49536822
chrX	49536067	49536822	GAGE12C_intron_3	intron	protein_coding	chrX	49534002	49536822
chrX	49536823	49536949	GAGE12C_3	CDS	protein_coding	chrX	49536823	49536949
chrX	49536950	49537037	GAGE12C_intron_4	intron	protein_coding	chrX	49536950	49539423
chrX	49537145	49537216	GAGE12C_intron_4	intron	protein_coding	chrX	49536950	49539423
chrX	49537476	49538228	GAGE12C_intron_4	intron	protein_coding	chrX	49536950	49539423
chrX	49538277	49538429	GAGE12C_intron_4	intron	protein_coding	chrX	49536950	49539423
chrX	49538461	49539172	GAGE12C_intron_4	intron	protein_coding	chrX	49536950	49539423
chrX	49539447	49539538	GAGE12C_UTR_3	three_prime_UTR	protein_coding	chrX	49539447	49539538
chrX	49541767	49541840	GAGE12D_UTR_1	five_prime_UTR	protein_coding	chrX	49541767	49541840
chrX	49541841	49542178	GAGE12D_intron_1	intron	protein_coding	chrX	49541841	49542878
chrX	49542309	49542878	GAGE12D_intron_1	intron	protein_coding	chrX	49541841	49542878
chrX	49542887	49542971	GAGE12D_1	CDS	protein_coding	chrX	49542887	49542971
chrX	49542972	49543339	GAGE12D_intron_2	intron	protein_coding	chrX	49542972	49543435
chrX	49543558	49546378	GAGE12D_intron_3	intron	protein_coding	chrX	49543558	49546378
chrX	49546379	49546505	GAGE12D_3	CDS	protein_coding	chrX	49546379	49546505
chrX	49546587	49546805	GAGE12D_intron_4	intron	protein_coding	chrX	49546506	49548979
chrX	49546939	49547422	GAGE12D_intron_4	intron	protein_coding	chrX	49546506	49548979
chrX	49547446	49547974	GAGE12D_intron_4	intron	protein_coding	chrX	49546506	49548979
chrX	49548004	49548979	GAGE12D_intron_4	intron	protein_coding	chrX	49546506	49548979
chrX	49546506	49546559	GAGE12D_intron_4	intron	protein_coding	chrX	49546506	49548979
chrX	49548980	49549003	GAGE12D_4	CDS	protein_coding	chrX	49548980	49549003
chrX	49549003	49549094	GAGE12D_UTR_3	three_prime_UTR	protein_coding	chrX	49549003	49549094
chrX	49551278	49551396	GAGE12F_UTR_1	five_prime_UTR	protein_coding	chrX	49551278	49551396
chrX	49551481	49552434	GAGE12F_intron_1	intron	protein_coding	chrX	49551397	49560874
chrX	49552443	49552527	GAGE12F_intron_1	intron	protein_coding	chrX	49551397	49560874
chrX	49552528	49552991	GAGE12F_intron_1	intron	protein_coding	chrX	49551397	49560874
chrX	49552992	49553113	GAGE12F_intron_1	intron	protein_coding	chrX	49551397	49560874
chrX	49553114	49553145	GAGE12F_intron_1	intron	protein_coding	chrX	49551397	49560874
chrX	49553187	49553387	GAGE12F_intron_1	intron	protein_coding	chrX	49551397	49560874
chrX	49553862	49557017	GAGE12F_intron_1	intron	protein_coding	chrX	49551397	49560874
chrX	49557727	49559253	GAGE12F_intron_1	intron	protein_coding	chrX	49551397	49560874
chrX	49559443	49560874	GAGE12F_intron_1	intron	protein_coding	chrX	49551397	49560874
chrX	49560875	49560949	GAGE12F_UTR_2	five_prime_UTR	protein_coding	chrX	49560875	49560949
chrX	49560950	49561987	GAGE12F_intron_2	intron	protein_coding	chrX	49560950	49561987
chrX	49561996	49562080	GAGE12F_1	CDS	protein_coding	chrX	49561996	49562080
chrX	49562408	49562544	GAGE12F_intron_3	intron	protein_coding	chrX	49562081	49562544
chrX	49562081	49562293	GAGE12F_intron_3	intron	protein_coding	chrX	49562081	49562544
chrX	49562545	49562666	GAGE12F_2	CDS	protein_coding	chrX	49562545	49562666
chrX	49562667	49562894	GAGE12F_intron_4	intron	protein_coding	chrX	49562667	49565493
chrX	49562921	49565493	GAGE12F_intron_4	intron	protein_coding	chrX	49562667	49565493
chrX	49565494	49565620	GAGE12F_3	CDS	protein_coding	chrX	49565494	49565620
chrX	49565621	49566613	GAGE12F_intron_5	intron	protein_coding	chrX	49565621	49568090
chrX	49566673	49566895	GAGE12F_intron_5	intron	protein_coding	chrX	49565621	49568090
chrX	49566944	49568090	GAGE12F_intron_5	intron	protein_coding	chrX	49565621	49568090
chrX	49568091	49568114	GAGE12F_4	CDS	protein_coding	chrX	49568091	49568114
chrX	49568114	49568218	GAGE12F_UTR_4	three_prime_UTR	protein_coding	chrX	49568114	49568218
chrX	49570434	49570507	GAGE12G_UTR_1	five_prime_UTR	protein_coding	chrX	49570434	49570507
chrX	49570508	49571545	GAGE12G_intron_1	intron	protein_coding	chrX	49570508	49571545
chrX	49571554	49571638	GAGE12G_1	CDS	protein_coding	chrX	49571554	49571638
chrX	49571639	49571857	GAGE12G_intron_2	intron	protein_coding	chrX	49571639	49572102
chrX	49572583	49573115	GAGE12G_intron_3	intron	protein_coding	chrX	49572225	49575046
chrX	49573316	49573407	GAGE12G_intron_3	intron	protein_coding	chrX	49572225	49575046
chrX	49573563	49575046	GAGE12G_intron_3	intron	protein_coding	chrX	49572225	49575046
chrX	49575047	49575173	GAGE12G_3	CDS	protein_coding	chrX	49575047	49575173
chrX	49575174	49576086	GAGE12G_intron_4	intron	protein_coding	chrX	49575174	49577639
chrX	49576112	49576367	GAGE12G_intron_4	intron	protein_coding	chrX	49575174	49577639
chrX	49576717	49577639	GAGE12G_intron_4	intron	protein_coding	chrX	49575174	49577639
chrX	49577640	49577663	GAGE12G_4	CDS	protein_coding	chrX	49577640	49577663
chrX	49577663	49577754	GAGE12G_UTR_3	three_prime_UTR	protein_coding	chrX	49577663	49577754
chrX	49579983	49580056	GAGE12H_UTR_1	five_prime_UTR	protein_coding	chrX	49579983	49580056
chrX	49580057	49581094	GAGE12H_intron_1	intron	protein_coding	chrX	49580057	49581094
chrX	49581103	49581187	GAGE12H_1	CDS	protein_coding	chrX	49581103	49581187
chrX	49581188	49581356	GAGE12H_intron_2	intron	protein_coding	chrX	49581188	49581651
chrX	49582379	49584594	GAGE12H_intron_3	intron	protein_coding	chrX	49581774	49584594
chrX	49584595	49584721	GAGE12H_3	CDS	protein_coding	chrX	49584595	49584721
chrX	49584722	49585620	GAGE12H_intron_4	intron	protein_coding	chrX	49584722	49587186
chrX	49585668	49585953	GAGE12H_intron_4	intron	protein_coding	chrX	49584722	49587186
chrX	49586072	49587186	GAGE12H_intron_4	intron	protein_coding	chrX	49584722	49587186
chrX	49587187	49587210	GAGE12H_4	CDS	protein_coding	chrX	49587187	49587210
chrX	49587210	49587301	GAGE12H_UTR_3	three_prime_UTR	protein_coding	chrX	49587210	49587301
chrX	49596504	49597431	GAGE1_intron_1	intron	protein_coding	chrX	49589604	49599060
chrX	49597621	49599060	GAGE1_intron_1	intron	protein_coding	chrX	49589604	49599060
chrX	49591993	49595447	GAGE1_intron_1	intron	protein_coding	chrX	49589604	49599060
chrX	49599061	49599127	GAGE1_UTR_2	five_prime_UTR	protein_coding	chrX	49599061	49599127
chrX	49599128	49600165	GAGE1_intron_2	intron	protein_coding	chrX	49599128	49600165
chrX	49600174	49600258	GAGE1_1	CDS	protein_coding	chrX	49600174	49600258
chrX	49600259	49600722	GAGE1_intron_3	intron	protein_coding	chrX	49600259	49600722
chrX	49600723	49600844	GAGE1_2	CDS	protein_coding	chrX	49600723	49600844
chrX	49600845	49601750	GAGE1_intron_4	intron	protein_coding	chrX	49600845	49603666
chrX	51681212	51681691	CENPVL2_UTR_1	three_prime_UTR	protein_coding	chrX	51681212	51682012
chrX	51681820	51682012	CENPVL2_UTR_1	three_prime_UTR	protein_coding	chrX	51681212	51682012
chrX	51682012	51682830	CENPVL2_1	CDS	protein_coding	chrX	51682012	51682831
chrX	51710512	51711522	CENPVL1_UTR_1	three_prime_UTR	protein_coding	chrX	51710512	51712131
chrX	51711651	51712130	CENPVL1_UTR_1	three_prime_UTR	protein_coding	chrX	51710512	51712131
chrX	52480836	52481131	BX510359.8_1	exon	processed_pseudogene	chrX	52480836	52481131
chrX	52495676	52495909	XAGE1A_UTR_1	five_prime_UTR	protein_coding	chrX	52495676	52495909
chrX	52495910	52497314	XAGE1A_intron_1	intron	protein_coding	chrX	52495910	52497314
chrX	52497315	52497361	XAGE1A_UTR_2	five_prime_UTR	protein_coding	chrX	52497315	52497361
chrX	52497361	52497473	XAGE1A_1	CDS	protein_coding	chrX	52497361	52497473
chrX	52497474	52497983	XAGE1A_intron_2	intron	protein_coding	chrX	52497474	52497983
chrX	52497984	52498082	XAGE1A_2	CDS	protein_coding	chrX	52497984	52498082
chrX	52498112	52498772	XAGE1A_intron_3	intron	protein_coding	chrX	52498112	52500700
chrX	52499623	52500098	XAGE1A_intron_3	intron	protein_coding	chrX	52498112	52500700
chrX	52512790	52513265	XAGE1B_intron_1	intron	protein_coding	chrX	52512188	52514776
chrX	52514116	52514776	XAGE1B_intron_1	intron	protein_coding	chrX	52512188	52514776
chrX	52514806	52514904	XAGE1B_1	CDS	protein_coding	chrX	52514806	52514904
chrX	52514905	52515414	XAGE1B_intron_2	intron	protein_coding	chrX	52514905	52515414
chrX	52515415	52515527	XAGE1B_2	CDS	protein_coding	chrX	52515415	52515527
chrX	52515527	52515573	XAGE1B_UTR_3	five_prime_UTR	protein_coding	chrX	52515527	52515573
chrX	52515574	52516978	XAGE1B_intron_3	intron	protein_coding	chrX	52515574	52516978
chrX	52516979	52517212	XAGE1B_UTR_4	five_prime_UTR	protein_coding	chrX	52516979	52517213
chrX	52531755	52532050	BX510359.6_1	exon	processed_pseudogene	chrX	52531709	52532051
chrX	52687551	52687633	AL450023.3_1	exon	processed_pseudogene	chrX	52687363	52687633
chrX	52696994	52697026	SSX2_UTR_1	three_prime_UTR	protein_coding	chrX	52696896	52697518
chrX	52697320	52697518	SSX2_UTR_1	three_prime_UTR	protein_coding	chrX	52696896	52697518
chrX	52697519	52697632	SSX2_intron_1	intron	protein_coding	chrX	52697519	52697982
chrX	52698520	52698759	SSX2_intron_2	intron	protein_coding	chrX	52698089	52698784
chrX	52698855	52698931	SSX2_2	CDS	protein_coding	chrX	52698785	52698931
chrX	52698932	52699183	SSX2_intron_3	intron	protein_coding	chrX	52698932	52700441
chrX	52699275	52699318	SSX2_intron_3	intron	protein_coding	chrX	52698932	52700441
chrX	52699449	52699474	SSX2_intron_3	intron	protein_coding	chrX	52698932	52700441
chrX	52699955	52700098	SSX2_intron_3	intron	protein_coding	chrX	52698932	52700441
chrX	52700182	52700264	SSX2_intron_3	intron	protein_coding	chrX	52698932	52700441
chrX	52700319	52700441	SSX2_intron_3	intron	protein_coding	chrX	52698932	52700441
chrX	52700442	52700496	SSX2_3	CDS	protein_coding	chrX	52700442	52700578
chrX	52700631	52700766	SSX2_intron_4	intron	protein_coding	chrX	52700579	52702579
chrX	52700841	52700896	SSX2_intron_4	intron	protein_coding	chrX	52700579	52702579
chrX	52701047	52701151	SSX2_intron_4	intron	protein_coding	chrX	52700579	52702579
chrX	52701412	52701453	SSX2_intron_4	intron	protein_coding	chrX	52700579	52702579
chrX	52701584	52701631	SSX2_intron_4	intron	protein_coding	chrX	52700579	52702579
chrX	52701652	52702579	SSX2_intron_4	intron	protein_coding	chrX	52700579	52702579
chrX	52702580	52702630	SSX2_4	CDS	protein_coding	chrX	52702580	52702630
chrX	52702631	52703089	SSX2_intron_5	intron	protein_coding	chrX	52702631	52704495
chrX	52703274	52704495	SSX2_intron_5	intron	protein_coding	chrX	52702631	52704495
chrX	52704496	52704592	SSX2_5	CDS	protein_coding	chrX	52704496	52704592
chrX	52704593	52705126	SSX2_intron_6	intron	protein_coding	chrX	52704593	52705126
chrX	52705127	52705242	SSX2_6	CDS	protein_coding	chrX	52705127	52705242
chrX	52705243	52705679	SSX2_intron_7	intron	protein_coding	chrX	52705243	52705679
chrX	52705680	52705749	SSX2_7	CDS	protein_coding	chrX	52705680	52705749
chrX	52705770	52707110	SSX2_intron_8	intron	protein_coding	chrX	52705770	52707110
chrX	52707111	52707189	SSX2_UTR_4	five_prime_UTR	protein_coding	chrX	52707111	52707189
chrX	52722338	52722524	AC244505.3_1	exon	processed_pseudogene	chrX	52722338	52722524
chrX	52735901	52736087	AC244505.5_1	exon	processed_pseudogene	chrX	52735901	52736107
chrX	52751240	52751318	SSX2B_UTR_1	five_prime_UTR	protein_coding	chrX	52751132	52751318
chrX	52751319	52752659	SSX2B_intron_1	intron	protein_coding	chrX	52751319	52752659
chrX	52752680	52752749	SSX2B_1	CDS	protein_coding	chrX	52752680	52752749
chrX	52752750	52753186	SSX2B_intron_2	intron	protein_coding	chrX	52752750	52753186
chrX	52753187	52753302	SSX2B_2	CDS	protein_coding	chrX	52753187	52753302
chrX	52753303	52753836	SSX2B_intron_3	intron	protein_coding	chrX	52753303	52753836
chrX	52753837	52753933	SSX2B_3	CDS	protein_coding	chrX	52753837	52753933
chrX	52753934	52755155	SSX2B_intron_4	intron	protein_coding	chrX	52753934	52755798
chrX	52755340	52755798	SSX2B_intron_4	intron	protein_coding	chrX	52753934	52755798
chrX	52755799	52755849	SSX2B_4	CDS	protein_coding	chrX	52755799	52755849
chrX	52756976	52757017	SSX2B_intron_5	intron	protein_coding	chrX	52755850	52757852
chrX	52756798	52756845	SSX2B_intron_5	intron	protein_coding	chrX	52755850	52757852
chrX	52757280	52757384	SSX2B_intron_5	intron	protein_coding	chrX	52755850	52757852
chrX	52757535	52757590	SSX2B_intron_5	intron	protein_coding	chrX	52755850	52757852
chrX	52757665	52757800	SSX2B_intron_5	intron	protein_coding	chrX	52755850	52757852
chrX	52755850	52756777	SSX2B_intron_5	intron	protein_coding	chrX	52755850	52757852
chrX	52757935	52757989	SSX2B_5	CDS	protein_coding	chrX	52757853	52757989
chrX	52757990	52758112	SSX2B_intron_6	intron	protein_coding	chrX	52757990	52759499
chrX	52758167	52758249	SSX2B_intron_6	intron	protein_coding	chrX	52757990	52759499
chrX	52758333	52758476	SSX2B_intron_6	intron	protein_coding	chrX	52757990	52759499
chrX	52758957	52758982	SSX2B_intron_6	intron	protein_coding	chrX	52757990	52759499
chrX	52759113	52759156	SSX2B_intron_6	intron	protein_coding	chrX	52757990	52759499
chrX	52759248	52759499	SSX2B_intron_6	intron	protein_coding	chrX	52757990	52759499
chrX	52759500	52759576	SSX2B_6	CDS	protein_coding	chrX	52759500	52759646
chrX	52759672	52759911	SSX2B_intron_7	intron	protein_coding	chrX	52759647	52760342
chrX	52760799	52760912	SSX2B_intron_8	intron	protein_coding	chrX	52760449	52760912
chrX	52760913	52761111	SSX2B_UTR_4	three_prime_UTR	protein_coding	chrX	52760913	52761536
chrX	52761405	52761437	SSX2B_UTR_4	three_prime_UTR	protein_coding	chrX	52760913	52761536
chrX	52770807	52770889	SSX2B_intron_9	intron	protein_coding	chrX	52761537	52789694
chrX	52891532	52891577	FAM156B_UTR_1	five_prime_UTR	protein_coding	chrX	52891306	52891730
chrX	52891731	52891795	FAM156B_intron_1	intron	protein_coding	chrX	52891731	52896939
chrX	52893714	52893785	FAM156B_intron_1	intron	protein_coding	chrX	52891731	52896939
chrX	52893949	52894001	FAM156B_intron_1	intron	protein_coding	chrX	52891731	52896939
chrX	52894355	52894379	FAM156B_intron_1	intron	protein_coding	chrX	52891731	52896939
chrX	52894826	52895461	FAM156B_intron_1	intron	protein_coding	chrX	52891731	52896939
chrX	52895642	52895702	FAM156B_intron_1	intron	protein_coding	chrX	52891731	52896939
chrX	52895893	52895917	FAM156B_intron_1	intron	protein_coding	chrX	52891731	52896939
chrX	52896114	52896173	FAM156B_intron_1	intron	protein_coding	chrX	52891731	52896939
chrX	52896202	52896522	FAM156B_intron_1	intron	protein_coding	chrX	52891731	52896939
chrX	52896636	52896731	FAM156B_intron_1	intron	protein_coding	chrX	52891731	52896939
chrX	52897003	52897036	FAM156B_UTR_2	five_prime_UTR	protein_coding	chrX	52896940	52897190
chrX	52897200	52897274	FAM156B_intron_2	intron	protein_coding	chrX	52897191	52897304
chrX	52897747	52897785	FAM156B_UTR_3	five_prime_UTR	protein_coding	chrX	52897305	52899541
chrX	52897878	52897923	FAM156B_UTR_3	five_prime_UTR	protein_coding	chrX	52897305	52899541
chrX	52897960	52898095	FAM156B_UTR_3	five_prime_UTR	protein_coding	chrX	52897305	52899541
chrX	52898120	52898356	FAM156B_UTR_3	five_prime_UTR	protein_coding	chrX	52897305	52899541
chrX	52898666	52898732	FAM156B_UTR_3	five_prime_UTR	protein_coding	chrX	52897305	52899541
chrX	52898770	52898936	FAM156B_UTR_3	five_prime_UTR	protein_coding	chrX	52897305	52899541
chrX	52898967	52899202	FAM156B_UTR_3	five_prime_UTR	protein_coding	chrX	52897305	52899541
chrX	52899299	52899541	FAM156B_UTR_3	five_prime_UTR	protein_coding	chrX	52897305	52899541
chrX	52899542	52900566	FAM156B_intron_3	intron	protein_coding	chrX	52899542	52900566
chrX	52900567	52900660	FAM156B_UTR_4	five_prime_UTR	protein_coding	chrX	52900567	52900660
chrX	52900661	52900815	FAM156B_intron_4	intron	protein_coding	chrX	52900661	52907107
chrX	52900935	52901157	FAM156B_intron_4	intron	protein_coding	chrX	52900661	52907107
chrX	52901186	52901287	FAM156B_intron_4	intron	protein_coding	chrX	52900661	52907107
chrX	52901329	52901475	FAM156B_intron_4	intron	protein_coding	chrX	52900661	52907107
chrX	52901600	52901932	FAM156B_intron_4	intron	protein_coding	chrX	52900661	52907107
chrX	52902048	52902308	FAM156B_intron_4	intron	protein_coding	chrX	52900661	52907107
chrX	52902376	52903747	FAM156B_intron_4	intron	protein_coding	chrX	52900661	52907107
chrX	52904654	52907107	FAM156B_intron_4	intron	protein_coding	chrX	52900661	52907107
chrX	52907108	52907225	FAM156B_UTR_5	five_prime_UTR	protein_coding	chrX	52907108	52907225
chrX	52907225	52907867	FAM156B_1	CDS	protein_coding	chrX	52907225	52907867
chrX	52907867	52908560	FAM156B_UTR_6	three_prime_UTR	protein_coding	chrX	52907867	52908560
chrX	52947253	52947946	FAM156A_UTR_1	three_prime_UTR	protein_coding	chrX	52947253	52947946
chrX	52947946	52948588	FAM156A_1	CDS	protein_coding	chrX	52947946	52948588
chrX	52948588	52948705	FAM156A_UTR_2	five_prime_UTR	protein_coding	chrX	52948588	52948705
chrX	52948706	52951159	FAM156A_intron_1	intron	protein_coding	chrX	52948706	52955152
chrX	52953505	52953765	FAM156A_intron_1	intron	protein_coding	chrX	52948706	52955152
chrX	52953881	52954213	FAM156A_intron_1	intron	protein_coding	chrX	52948706	52955152
chrX	52954338	52954484	FAM156A_intron_1	intron	protein_coding	chrX	52948706	52955152
chrX	52954526	52954627	FAM156A_intron_1	intron	protein_coding	chrX	52948706	52955152
chrX	52954656	52954878	FAM156A_intron_1	intron	protein_coding	chrX	52948706	52955152
chrX	52954998	52955152	FAM156A_intron_1	intron	protein_coding	chrX	52948706	52955152
chrX	52952066	52953437	FAM156A_intron_1	intron	protein_coding	chrX	52948706	52955152
chrX	52955153	52955246	FAM156A_UTR_3	five_prime_UTR	protein_coding	chrX	52955153	52955246
chrX	52955247	52956271	FAM156A_intron_2	intron	protein_coding	chrX	52955247	52956271
chrX	52956272	52956514	FAM156A_UTR_4	five_prime_UTR	protein_coding	chrX	52956272	52958518
chrX	52956611	52956846	FAM156A_UTR_4	five_prime_UTR	protein_coding	chrX	52956272	52958518
chrX	52956877	52957043	FAM156A_UTR_4	five_prime_UTR	protein_coding	chrX	52956272	52958518
chrX	52957081	52957147	FAM156A_UTR_4	five_prime_UTR	protein_coding	chrX	52956272	52958518
chrX	52957457	52957693	FAM156A_UTR_4	five_prime_UTR	protein_coding	chrX	52956272	52958518
chrX	52957718	52957853	FAM156A_UTR_4	five_prime_UTR	protein_coding	chrX	52956272	52958518
chrX	52957890	52957935	FAM156A_UTR_4	five_prime_UTR	protein_coding	chrX	52956272	52958518
chrX	52958028	52958066	FAM156A_UTR_4	five_prime_UTR	protein_coding	chrX	52956272	52958518
chrX	52958539	52958613	FAM156A_intron_3	intron	protein_coding	chrX	52958519	52958622
chrX	52958777	52958810	FAM156A_UTR_5	five_prime_UTR	protein_coding	chrX	52958623	52958873
chrX	52959082	52959177	FAM156A_intron_4	intron	protein_coding	chrX	52958874	52964082
chrX	52959291	52959611	FAM156A_intron_4	intron	protein_coding	chrX	52958874	52964082
chrX	52959640	52959699	FAM156A_intron_4	intron	protein_coding	chrX	52958874	52964082
chrX	52959896	52959920	FAM156A_intron_4	intron	protein_coding	chrX	52958874	52964082
chrX	52960111	52960171	FAM156A_intron_4	intron	protein_coding	chrX	52958874	52964082
chrX	52960352	52960987	FAM156A_intron_4	intron	protein_coding	chrX	52958874	52964082
chrX	52961434	52961458	FAM156A_intron_4	intron	protein_coding	chrX	52958874	52964082
chrX	52961812	52961864	FAM156A_intron_4	intron	protein_coding	chrX	52958874	52964082
chrX	52962028	52962099	FAM156A_intron_4	intron	protein_coding	chrX	52958874	52964082
chrX	52964018	52964082	FAM156A_intron_4	intron	protein_coding	chrX	52958874	52964082
chrX	52964236	52964281	FAM156A_intron_5	intron	protein_coding	chrX	52964236	52995304
chrX	54119335	54119376	FAM120C_intron_7	intron	protein_coding	chrX	54116795	54132690
chrX	54967758	54967807	PFKFB1_intron_13	intron	protein_coding	chrX	54963383	54993909
chrX	54971028	54971053	PFKFB1_intron_13	intron	protein_coding	chrX	54963383	54993909
chrX	55078201	55078780	PAGE2B_intron_4	intron	protein_coding	chrX	55077525	55078780
chrX	55078798	55078909	PAGE2B_UTR_3	three_prime_UTR	protein_coding	chrX	55078798	55078909
chrX	55092134	55092713	PAGE2_intron_5	intron	protein_coding	chrX	55091458	55092713
chrX	55092731	55092842	PAGE2_UTR_4	three_prime_UTR	protein_coding	chrX	55092731	55092842
chrX	71691932	71691974	BX276092.4_1	exon	processed_pseudogene	chrX	71691932	71692179
chrX	71714375	71714544	CXorf49_UTR_1	three_prime_UTR	protein_coding	chrX	71714375	71714544
chrX	71714545	71714649	CXorf49_intron_1	intron	protein_coding	chrX	71714545	71714649
chrX	71714651	71714692	CXorf49_1	CDS	protein_coding	chrX	71714651	71714692
chrX	71714693	71715245	CXorf49_intron_2	intron	protein_coding	chrX	71714693	71715245
chrX	71715246	71715292	CXorf49_2	CDS	protein_coding	chrX	71715246	71715292
chrX	71715293	71715573	CXorf49_intron_3	intron	protein_coding	chrX	71715293	71715573
chrX	71715574	71715651	CXorf49_3	CDS	protein_coding	chrX	71715574	71715651
chrX	71715652	71716193	CXorf49_intron_4	intron	protein_coding	chrX	71715652	71716193
chrX	71716194	71716351	CXorf49_4	CDS	protein_coding	chrX	71716194	71716351
chrX	71716352	71716926	CXorf49_intron_5	intron	protein_coding	chrX	71716352	71716926
chrX	71716927	71718150	CXorf49_5	CDS	protein_coding	chrX	71716927	71718151
chrX	71719146	71719174	BX276092.2_1	exon	transcribed_unprocessed_pseudogene	chrX	71719142	71719625
chrX	71719881	71719917	BX276092.2_intron_1	intron	transcribed_unprocessed_pseudogene	chrX	71719626	71719917
chrX	71719920	71719973	BX276092.2_2	exon	transcribed_unprocessed_pseudogene	chrX	71719918	71719973
chrX	71719974	71720014	BX276092.2_intron_2	intron	transcribed_unprocessed_pseudogene	chrX	71719974	71720412
chrX	71720015	71720412	BX276092.2_intron_2	intron	transcribed_unprocessed_pseudogene	chrX	71719974	71720412
chrX	71720413	71720505	BX276092.2_3	exon	transcribed_unprocessed_pseudogene	chrX	71720413	71720505
chrX	71720525	71720567	BX276092.2_4	exon	transcribed_unprocessed_pseudogene	chrX	71720525	71720567
chrX	71720568	71720672	BX276092.2_intron_4	intron	transcribed_unprocessed_pseudogene	chrX	71720568	71720672
chrX	71720673	71720800	BX276092.2_5	exon	transcribed_unprocessed_pseudogene	chrX	71720673	71720800
chrX	71736454	71736702	BX276092.6_1	exon	processed_pseudogene	chrX	71736454	71736703
chrX	71744828	71745076	BX276092.8_1	exon	processed_pseudogene	chrX	71744828	71745077
chrX	71760774	71760901	BX276092.5_1	exon	transcribed_unprocessed_pseudogene	chrX	71760764	71760901
chrX	71760902	71761006	BX276092.5_intron_1	intron	transcribed_unprocessed_pseudogene	chrX	71760902	71761006
chrX	71761007	71761049	BX276092.5_2	exon	transcribed_unprocessed_pseudogene	chrX	71761007	71761049
chrX	71761069	71761161	BX276092.5_intron_2	intron	transcribed_unprocessed_pseudogene	chrX	71761050	71761559
chrX	71761162	71761559	BX276092.5_intron_2	intron	transcribed_unprocessed_pseudogene	chrX	71761050	71761559
chrX	71761560	71761600	BX276092.5_3	exon	transcribed_unprocessed_pseudogene	chrX	71761560	71761654
chrX	71761601	71761654	BX276092.5_3	exon	transcribed_unprocessed_pseudogene	chrX	71761560	71761654
chrX	71761657	71761693	BX276092.5_intron_3	intron	transcribed_unprocessed_pseudogene	chrX	71761655	71761966
chrX	71763424	71764647	CXorf49B_1	CDS	protein_coding	chrX	71763424	71764647
chrX	71764648	71765222	CXorf49B_intron_1	intron	protein_coding	chrX	71764648	71765222
chrX	71765223	71765380	CXorf49B_2	CDS	protein_coding	chrX	71765223	71765380
chrX	71765381	71765922	CXorf49B_intron_2	intron	protein_coding	chrX	71765381	71765922
chrX	71765923	71766000	CXorf49B_3	CDS	protein_coding	chrX	71765923	71766000
chrX	71766001	71766281	CXorf49B_intron_3	intron	protein_coding	chrX	71766001	71766281
chrX	71766282	71766328	CXorf49B_4	CDS	protein_coding	chrX	71766282	71766328
chrX	71766329	71766881	CXorf49B_intron_4	intron	protein_coding	chrX	71766329	71766881
chrX	71766882	71766923	CXorf49B_5	CDS	protein_coding	chrX	71766882	71766923
chrX	71766925	71767029	CXorf49B_intron_5	intron	protein_coding	chrX	71766925	71767029
chrX	71767030	71767199	CXorf49B_UTR_2	three_prime_UTR	protein_coding	chrX	71767030	71767199
chrX	71789593	71789635	BX276092.1_1	exon	processed_pseudogene	chrX	71789386	71789636
chrX	72818914	72818968	DMRTC1B_intron_1	intron	protein_coding	chrX	72777249	72842781
chrX	72822681	72822723	DMRTC1B_intron_1	intron	protein_coding	chrX	72777249	72842781
chrX	72823044	72823161	DMRTC1B_intron_1	intron	protein_coding	chrX	72777249	72842781
chrX	72824184	72824215	DMRTC1B_intron_1	intron	protein_coding	chrX	72777249	72842781
chrX	72824382	72824534	DMRTC1B_intron_1	intron	protein_coding	chrX	72777249	72842781
chrX	72824584	72824639	DMRTC1B_intron_1	intron	protein_coding	chrX	72777249	72842781
chrX	72824676	72824834	DMRTC1B_intron_1	intron	protein_coding	chrX	72777249	72842781
chrX	72824858	72825053	DMRTC1B_intron_1	intron	protein_coding	chrX	72777249	72842781
chrX	72825132	72825230	DMRTC1B_intron_1	intron	protein_coding	chrX	72777249	72842781
chrX	72825289	72825495	DMRTC1B_intron_1	intron	protein_coding	chrX	72777249	72842781
chrX	72825520	72825670	DMRTC1B_intron_1	intron	protein_coding	chrX	72777249	72842781
chrX	72825859	72826186	DMRTC1B_intron_1	intron	protein_coding	chrX	72777249	72842781
chrX	72826416	72826584	DMRTC1B_intron_1	intron	protein_coding	chrX	72777249	72842781
chrX	72827018	72827178	DMRTC1B_intron_1	intron	protein_coding	chrX	72777249	72842781
chrX	72827383	72827415	DMRTC1B_intron_1	intron	protein_coding	chrX	72777249	72842781
chrX	72827444	72827871	DMRTC1B_intron_1	intron	protein_coding	chrX	72777249	72842781
chrX	72827903	72827945	DMRTC1B_intron_1	intron	protein_coding	chrX	72777249	72842781
chrX	72828005	72828057	DMRTC1B_intron_1	intron	protein_coding	chrX	72777249	72842781
chrX	72828171	72828307	DMRTC1B_intron_1	intron	protein_coding	chrX	72777249	72842781
chrX	72828329	72828643	DMRTC1B_intron_1	intron	protein_coding	chrX	72777249	72842781
chrX	72828720	72829194	DMRTC1B_intron_1	intron	protein_coding	chrX	72777249	72842781
chrX	72829399	72829865	DMRTC1B_intron_1	intron	protein_coding	chrX	72777249	72842781
chrX	72829922	72830324	DMRTC1B_intron_1	intron	protein_coding	chrX	72777249	72842781
chrX	72830348	72830837	DMRTC1B_intron_1	intron	protein_coding	chrX	72777249	72842781
chrX	72830870	72831361	DMRTC1B_intron_1	intron	protein_coding	chrX	72777249	72842781
chrX	72831438	72832294	DMRTC1B_intron_1	intron	protein_coding	chrX	72777249	72842781
chrX	72832398	72832510	DMRTC1B_intron_1	intron	protein_coding	chrX	72777249	72842781
chrX	72833113	72833188	DMRTC1B_intron_1	intron	protein_coding	chrX	72777249	72842781
chrX	72833356	72833422	DMRTC1B_intron_1	intron	protein_coding	chrX	72777249	72842781
chrX	72834240	72838440	DMRTC1B_intron_1	intron	protein_coding	chrX	72777249	72842781
chrX	72840552	72840975	DMRTC1B_intron_1	intron	protein_coding	chrX	72777249	72842781
chrX	72841294	72841364	DMRTC1B_intron_1	intron	protein_coding	chrX	72777249	72842781
chrX	72841989	72842781	DMRTC1B_intron_1	intron	protein_coding	chrX	72777249	72842781
chrX	72826766	72826975	DMRTC1B_intron_1	intron	protein_coding	chrX	72777249	72842781
chrX	72842782	72842844	DMRTC1B_UTR_2	five_prime_UTR	protein_coding	chrX	72842782	72842844
chrX	72842845	72842964	DMRTC1B_intron_2	intron	protein_coding	chrX	72842845	72842966
chrX	72842967	72843108	DMRTC1B_UTR_3	five_prime_UTR	protein_coding	chrX	72842967	72843108
chrX	72843627	72843687	DMRTC1B_intron_3	intron	protein_coding	chrX	72843109	72844854
chrX	72844291	72844854	DMRTC1B_intron_3	intron	protein_coding	chrX	72843109	72844854
chrX	72843109	72843497	DMRTC1B_intron_3	intron	protein_coding	chrX	72843109	72844854
chrX	72844855	72845135	DMRTC1B_UTR_4	five_prime_UTR	protein_coding	chrX	72844855	72845135
chrX	72845135	72845199	DMRTC1B_1	CDS	protein_coding	chrX	72845135	72845199
chrX	72845200	72845497	DMRTC1B_intron_4	intron	protein_coding	chrX	72845200	72845497
chrX	72845498	72845557	DMRTC1B_2	CDS	protein_coding	chrX	72845498	72845557
chrX	72845558	72845870	DMRTC1B_intron_5	intron	protein_coding	chrX	72845558	72845870
chrX	72845871	72845901	DMRTC1B_3	CDS	protein_coding	chrX	72845871	72846005
chrX	72846567	72846883	DMRTC1B_intron_6	intron	protein_coding	chrX	72846006	72846883
chrX	72846884	72846945	DMRTC1B_4	CDS	protein_coding	chrX	72846884	72846945
chrX	72846946	72847128	DMRTC1B_intron_7	intron	protein_coding	chrX	72846946	72847128
chrX	72847129	72847277	DMRTC1B_5	CDS	protein_coding	chrX	72847129	72847277
chrX	72847278	72847695	DMRTC1B_intron_8	intron	protein_coding	chrX	72847278	72848261
chrX	72848632	72848798	DMRTC1B_UTR_5	three_prime_UTR	protein_coding	chrX	72848375	72848802
chrX	72872028	72872194	DMRTC1_UTR_1	three_prime_UTR	protein_coding	chrX	72872028	72872451
chrX	72873131	72873548	DMRTC1_intron_1	intron	protein_coding	chrX	72872565	72873548
chrX	72873549	72873697	DMRTC1_2	CDS	protein_coding	chrX	72873549	72873697
chrX	72873698	72873880	DMRTC1_intron_2	intron	protein_coding	chrX	72873698	72873880
chrX	72873881	72873942	DMRTC1_3	CDS	protein_coding	chrX	72873881	72873942
chrX	72873943	72874259	DMRTC1_intron_3	intron	protein_coding	chrX	72873943	72874823
chrX	72874511	72874553	DMRTC1_intron_3	intron	protein_coding	chrX	72873943	72874823
chrX	72874928	72874958	DMRTC1_4	CDS	protein_coding	chrX	72874824	72874958
chrX	72874959	72875271	DMRTC1_intron_4	intron	protein_coding	chrX	72874959	72875271
chrX	72875272	72875331	DMRTC1_5	CDS	protein_coding	chrX	72875272	72875331
chrX	72875332	72875629	DMRTC1_intron_5	intron	protein_coding	chrX	72875332	72875629
chrX	72875630	72875694	DMRTC1_6	CDS	protein_coding	chrX	72875630	72875694
chrX	72875694	72875974	DMRTC1_UTR_2	five_prime_UTR	protein_coding	chrX	72875694	72875974
chrX	72877142	72877202	DMRTC1_intron_6	intron	protein_coding	chrX	72875975	72877720
chrX	72877332	72877720	DMRTC1_intron_6	intron	protein_coding	chrX	72875975	72877720
chrX	72875975	72876538	DMRTC1_intron_6	intron	protein_coding	chrX	72875975	72877720
chrX	72877721	72877862	DMRTC1_UTR_3	five_prime_UTR	protein_coding	chrX	72877721	72877864
chrX	72877865	72877984	DMRTC1_intron_7	intron	protein_coding	chrX	72877865	72943573
chrX	72877985	72878047	DMRTC1_intron_7	intron	protein_coding	chrX	72877865	72943573
chrX	72878048	72878840	DMRTC1_intron_7	intron	protein_coding	chrX	72877865	72943573
chrX	72879465	72879535	DMRTC1_intron_7	intron	protein_coding	chrX	72877865	72943573
chrX	72879858	72880281	DMRTC1_intron_7	intron	protein_coding	chrX	72877865	72943573
chrX	72882396	72886596	DMRTC1_intron_7	intron	protein_coding	chrX	72877865	72943573
chrX	72887413	72887479	DMRTC1_intron_7	intron	protein_coding	chrX	72877865	72943573
chrX	72887647	72887722	DMRTC1_intron_7	intron	protein_coding	chrX	72877865	72943573
chrX	72888325	72888437	DMRTC1_intron_7	intron	protein_coding	chrX	72877865	72943573
chrX	72888541	72889397	DMRTC1_intron_7	intron	protein_coding	chrX	72877865	72943573
chrX	72889474	72889965	DMRTC1_intron_7	intron	protein_coding	chrX	72877865	72943573
chrX	72889998	72890487	DMRTC1_intron_7	intron	protein_coding	chrX	72877865	72943573
chrX	72890511	72890913	DMRTC1_intron_7	intron	protein_coding	chrX	72877865	72943573
chrX	72890970	72891436	DMRTC1_intron_7	intron	protein_coding	chrX	72877865	72943573
chrX	72891641	72892115	DMRTC1_intron_7	intron	protein_coding	chrX	72877865	72943573
chrX	72892528	72892664	DMRTC1_intron_7	intron	protein_coding	chrX	72877865	72943573
chrX	72892778	72892830	DMRTC1_intron_7	intron	protein_coding	chrX	72877865	72943573
chrX	72892890	72892932	DMRTC1_intron_7	intron	protein_coding	chrX	72877865	72943573
chrX	72892964	72893391	DMRTC1_intron_7	intron	protein_coding	chrX	72877865	72943573
chrX	72893420	72893452	DMRTC1_intron_7	intron	protein_coding	chrX	72877865	72943573
chrX	72893657	72893817	DMRTC1_intron_7	intron	protein_coding	chrX	72877865	72943573
chrX	72893860	72894069	DMRTC1_intron_7	intron	protein_coding	chrX	72877865	72943573
chrX	72894251	72894419	DMRTC1_intron_7	intron	protein_coding	chrX	72877865	72943573
chrX	72894649	72894976	DMRTC1_intron_7	intron	protein_coding	chrX	72877865	72943573
chrX	72895165	72895315	DMRTC1_intron_7	intron	protein_coding	chrX	72877865	72943573
chrX	72895340	72895546	DMRTC1_intron_7	intron	protein_coding	chrX	72877865	72943573
chrX	72895605	72895703	DMRTC1_intron_7	intron	protein_coding	chrX	72877865	72943573
chrX	72895782	72895977	DMRTC1_intron_7	intron	protein_coding	chrX	72877865	72943573
chrX	72896001	72896159	DMRTC1_intron_7	intron	protein_coding	chrX	72877865	72943573
chrX	72896196	72896251	DMRTC1_intron_7	intron	protein_coding	chrX	72877865	72943573
chrX	72896301	72896453	DMRTC1_intron_7	intron	protein_coding	chrX	72877865	72943573
chrX	72896620	72896651	DMRTC1_intron_7	intron	protein_coding	chrX	72877865	72943573
chrX	72897674	72897791	DMRTC1_intron_7	intron	protein_coding	chrX	72877865	72943573
chrX	72898112	72898154	DMRTC1_intron_7	intron	protein_coding	chrX	72877865	72943573
chrX	72901858	72901912	DMRTC1_intron_7	intron	protein_coding	chrX	72877865	72943573
chrX	72892192	72892506	DMRTC1_intron_7	intron	protein_coding	chrX	72877865	72943573
chrX	75511972	75512005	ZDHHC15_intron_11	intron	protein_coding	chrX	75505848	75522887
chrX	86350405	86350547	DACH2_intron_2	intron	protein_coding	chrX	86263012	86376822
chrX	86350685	86350725	DACH2_intron_2	intron	protein_coding	chrX	86263012	86376822
chrX	86351749	86352075	DACH2_intron_2	intron	protein_coding	chrX	86263012	86376822
chrX	86352098	86352262	DACH2_intron_2	intron	protein_coding	chrX	86263012	86376822
chrX	86352496	86352575	DACH2_intron_2	intron	protein_coding	chrX	86263012	86376822
chrX	86352735	86353073	DACH2_intron_2	intron	protein_coding	chrX	86263012	86376822
chrX	86353570	86353625	DACH2_intron_2	intron	protein_coding	chrX	86263012	86376822
chrX	86354069	86354289	DACH2_intron_2	intron	protein_coding	chrX	86263012	86376822
chrX	86354613	86354717	DACH2_intron_2	intron	protein_coding	chrX	86263012	86376822
chrX	86448370	86448397	DACH2_intron_3	intron	protein_coding	chrX	86376863	86514262
chrX	86448608	86448667	DACH2_intron_3	intron	protein_coding	chrX	86376863	86514262
chrX	86623814	86623917	DACH2_intron_5	intron	protein_coding	chrX	86514392	86651034
chrX	98688911	98688955	AL157778.1_intron_3	intron	lincRNA	chrX	98644575	98731529
chrX	101598067	101598669	ARMCX7P_1	exon	transcribed_unprocessed_pseudogene	chrX	101597510	101598671
chrX	101615119	101615717	ARMCX6_UTR_1	three_prime_UTR	protein_coding	chrX	101615119	101615717
chrX	113633896	113633919	XACT_intron_2	intron	lincRNA	chrX	113618154	113938191
chrX	119436174	119436266	SLC25A43_intron_3	intron	protein_coding	chrX	119410363	119452007
chrX	119436503	119436566	SLC25A43_intron_3	intron	protein_coding	chrX	119410363	119452007
chrX	119437476	119437565	SLC25A43_intron_3	intron	protein_coding	chrX	119410363	119452007
chrX	119439596	119439620	SLC25A43_intron_3	intron	protein_coding	chrX	119410363	119452007
chrX	120877713	120877783	AC008162.2_intron_1	intron	protein_coding	chrX	120877631	120878767
chrX	120878034	120878070	AC008162.2_intron_1	intron	protein_coding	chrX	120877631	120878767
chrX	120878889	120878924	AC008162.2_1	CDS	protein_coding	chrX	120878799	120878924
chrX	120930257	120930288	CT47A12_UTR_1	three_prime_UTR	protein_coding	chrX	120930250	120930288
chrX	120930288	120930413	CT47A12_1	CDS	protein_coding	chrX	120930288	120930413
chrX	120930845	120931013	CT47A12_intron_1	intron	protein_coding	chrX	120930414	120931299
chrX	120931055	120931299	CT47A12_intron_1	intron	protein_coding	chrX	120930414	120931299
chrX	120930414	120930751	CT47A12_intron_1	intron	protein_coding	chrX	120930414	120931299
chrX	120931300	120931339	CT47A12_2	CDS	protein_coding	chrX	120931300	120932042
chrX	120931378	120932042	CT47A12_2	CDS	protein_coding	chrX	120931300	120932042
chrX	120932042	120932301	CT47A12_UTR_2	five_prime_UTR	protein_coding	chrX	120932042	120932301
chrX	120932901	120933152	AL670379.6_1	exon	processed_pseudogene	chrX	120932901	120933152
chrX	120933840	120933976	CT47A11_UTR_1	three_prime_UTR	protein_coding	chrX	120933840	120933980
chrX	120934069	120934583	CT47A11_intron_1	intron	protein_coding	chrX	120933981	120935117
chrX	120934683	120935117	CT47A11_intron_1	intron	protein_coding	chrX	120933981	120935117
chrX	120935118	120935149	CT47A11_UTR_2	three_prime_UTR	protein_coding	chrX	120935118	120935149
chrX	120935149	120935172	CT47A11_1	CDS	protein_coding	chrX	120935149	120935274
chrX	120935361	120935447	CT47A11_intron_2	intron	protein_coding	chrX	120935275	120936160
chrX	120935749	120935892	CT47A11_intron_2	intron	protein_coding	chrX	120935275	120936160
chrX	120936018	120936160	CT47A11_intron_2	intron	protein_coding	chrX	120935275	120936160
chrX	120936161	120936903	CT47A11_2	CDS	protein_coding	chrX	120936161	120936903
chrX	120936903	120937055	CT47A11_UTR_3	five_prime_UTR	protein_coding	chrX	120936903	120937158
chrX	120937081	120937158	CT47A11_UTR_3	five_prime_UTR	protein_coding	chrX	120936903	120937158
chrX	120937762	120937850	AL670379.4_1	exon	processed_pseudogene	chrX	120937762	120938015
chrX	120938701	120938827	CT47A10_UTR_1	three_prime_UTR	protein_coding	chrX	120938701	120938841
chrX	120938990	120939119	CT47A10_intron_1	intron	protein_coding	chrX	120938842	120939978
chrX	120939151	120939231	CT47A10_intron_1	intron	protein_coding	chrX	120938842	120939978
chrX	120939275	120939309	CT47A10_intron_1	intron	protein_coding	chrX	120938842	120939978
chrX	120939332	120939411	CT47A10_intron_1	intron	protein_coding	chrX	120938842	120939978
chrX	120939580	120939680	CT47A10_intron_1	intron	protein_coding	chrX	120938842	120939978
chrX	120939872	120939926	CT47A10_intron_1	intron	protein_coding	chrX	120938842	120939978
chrX	120940075	120940135	CT47A10_1	CDS	protein_coding	chrX	120940010	120940135
chrX	120940136	120940321	CT47A10_intron_2	intron	protein_coding	chrX	120940136	120941021
chrX	120940351	120940471	CT47A10_intron_2	intron	protein_coding	chrX	120940136	120941021
chrX	120940563	120940718	CT47A10_intron_2	intron	protein_coding	chrX	120940136	120941021
chrX	120940740	120941021	CT47A10_intron_2	intron	protein_coding	chrX	120940136	120941021
chrX	120941022	120941464	CT47A10_2	CDS	protein_coding	chrX	120941022	120941764
chrX	120941490	120941764	CT47A10_2	CDS	protein_coding	chrX	120941022	120941764
chrX	120941764	120942023	CT47A10_UTR_3	five_prime_UTR	protein_coding	chrX	120941764	120942023
chrX	120942623	120942719	AL670379.10_1	exon	processed_pseudogene	chrX	120942623	120942875
chrX	120942852	120942875	AL670379.10_1	exon	processed_pseudogene	chrX	120942623	120942875
chrX	120943561	120943699	CT47A9_UTR_1	three_prime_UTR	protein_coding	chrX	120943561	120943701
chrX	120943823	120943924	CT47A9_intron_1	intron	protein_coding	chrX	120943702	120944838
chrX	120943945	120944003	CT47A9_intron_1	intron	protein_coding	chrX	120943702	120944838
chrX	120944044	120944185	CT47A9_intron_1	intron	protein_coding	chrX	120943702	120944838
chrX	120944760	120944838	CT47A9_intron_1	intron	protein_coding	chrX	120943702	120944838
chrX	120944839	120944870	CT47A9_UTR_2	three_prime_UTR	protein_coding	chrX	120944839	120944870
chrX	120944870	120944995	CT47A9_1	CDS	protein_coding	chrX	120944870	120944995
chrX	120944996	120945064	CT47A9_intron_2	intron	protein_coding	chrX	120944996	120945881
chrX	120945107	120945345	CT47A9_intron_2	intron	protein_coding	chrX	120944996	120945881
chrX	120945410	120945624	CT47A9_intron_2	intron	protein_coding	chrX	120944996	120945881
chrX	120945673	120945881	CT47A9_intron_2	intron	protein_coding	chrX	120944996	120945881
chrX	120945882	120945950	CT47A9_2	CDS	protein_coding	chrX	120945882	120946624
chrX	120945979	120946624	CT47A9_2	CDS	protein_coding	chrX	120945882	120946624
chrX	120946816	120946883	CT47A9_UTR_3	five_prime_UTR	protein_coding	chrX	120946624	120946883
chrX	120946624	120946791	CT47A9_UTR_3	five_prime_UTR	protein_coding	chrX	120946624	120946883
chrX	120948422	120948562	CT47A8_UTR_1	three_prime_UTR	protein_coding	chrX	120948422	120948562
chrX	120948661	120949129	CT47A8_intron_1	intron	protein_coding	chrX	120948563	120949699
chrX	120949652	120949699	CT47A8_intron_1	intron	protein_coding	chrX	120948563	120949699
chrX	120949700	120949731	CT47A8_UTR_2	three_prime_UTR	protein_coding	chrX	120949700	120949731
chrX	120949731	120949856	CT47A8_1	CDS	protein_coding	chrX	120949731	120949856
chrX	120949857	120950187	CT47A8_intron_2	intron	protein_coding	chrX	120949857	120950742
chrX	120950339	120950467	CT47A8_intron_2	intron	protein_coding	chrX	120949857	120950742
chrX	120950542	120950742	CT47A8_intron_2	intron	protein_coding	chrX	120949857	120950742
chrX	120950743	120951485	CT47A8_2	CDS	protein_coding	chrX	120950743	120951485
chrX	120951531	120951744	CT47A8_UTR_3	five_prime_UTR	protein_coding	chrX	120951485	120951744
chrX	120953288	120953422	CT47A7_UTR_1	three_prime_UTR	protein_coding	chrX	120953288	120953422
chrX	120953543	120954237	CT47A7_intron_1	intron	protein_coding	chrX	120953423	120954559
chrX	120954533	120954559	CT47A7_intron_1	intron	protein_coding	chrX	120953423	120954559
chrX	120954560	120954591	CT47A7_UTR_2	three_prime_UTR	protein_coding	chrX	120954560	120954591
chrX	120954591	120954716	CT47A7_1	CDS	protein_coding	chrX	120954591	120954716
chrX	120954717	120955066	CT47A7_intron_2	intron	protein_coding	chrX	120954717	120955602
chrX	120955186	120955602	CT47A7_intron_2	intron	protein_coding	chrX	120954717	120955602
chrX	120955603	120956136	CT47A7_2	CDS	protein_coding	chrX	120955603	120956345
chrX	120956318	120956345	CT47A7_2	CDS	protein_coding	chrX	120955603	120956345
chrX	120956345	120956433	CT47A7_UTR_3	five_prime_UTR	protein_coding	chrX	120956345	120956600
chrX	120957237	120957479	AL670379.12_1	exon	processed_pseudogene	chrX	120957227	120957479
chrX	120958165	120958305	CT47A6_UTR_1	three_prime_UTR	protein_coding	chrX	120958165	120958305
chrX	120958306	120959307	CT47A6_intron_1	intron	protein_coding	chrX	120958306	120959442
chrX	120959359	120959429	CT47A6_intron_1	intron	protein_coding	chrX	120958306	120959442
chrX	120959474	120959599	CT47A6_1	CDS	protein_coding	chrX	120959474	120959599
chrX	120959600	120960262	CT47A6_intron_2	intron	protein_coding	chrX	120959600	120960485
chrX	120960335	120960455	CT47A6_intron_2	intron	protein_coding	chrX	120959600	120960485
chrX	120960600	120960778	CT47A6_2	CDS	protein_coding	chrX	120960486	120961228
chrX	120960802	120961228	CT47A6_2	CDS	protein_coding	chrX	120960486	120961228
chrX	120961228	120961487	CT47A6_UTR_3	five_prime_UTR	protein_coding	chrX	120961228	120961487
chrX	120962087	120962339	AL670379.11_1	exon	processed_pseudogene	chrX	120962087	120962339
chrX	120963026	120963166	CT47A5_UTR_1	three_prime_UTR	protein_coding	chrX	120963026	120963166
chrX	120963167	120964303	CT47A5_intron_1	intron	protein_coding	chrX	120963167	120964303
chrX	120964304	120964335	CT47A5_UTR_2	three_prime_UTR	protein_coding	chrX	120964304	120964335
chrX	120964335	120964460	CT47A5_1	CDS	protein_coding	chrX	120964335	120964460
chrX	120964461	120965346	CT47A5_intron_2	intron	protein_coding	chrX	120964461	120965346
chrX	120965347	120966089	CT47A5_2	CDS	protein_coding	chrX	120965347	120966089
chrX	120966089	120966348	CT47A5_UTR_3	five_prime_UTR	protein_coding	chrX	120966089	120966348
chrX	120966948	120967199	AL670379.7_1	exon	processed_pseudogene	chrX	120966948	120967199
chrX	120967886	120968026	CT47A4_UTR_1	three_prime_UTR	protein_coding	chrX	120967886	120968026
chrX	120968763	120969163	CT47A4_intron_1	intron	protein_coding	chrX	120968027	120969163
chrX	120968027	120968720	CT47A4_intron_1	intron	protein_coding	chrX	120968027	120969163
chrX	120969164	120969195	CT47A4_UTR_2	three_prime_UTR	protein_coding	chrX	120969164	120969195
chrX	120969195	120969320	CT47A4_1	CDS	protein_coding	chrX	120969195	120969320
chrX	120969321	120970169	CT47A4_intron_2	intron	protein_coding	chrX	120969321	120970206
chrX	120970207	120970949	CT47A4_2	CDS	protein_coding	chrX	120970207	120970949
chrX	120970949	120971208	CT47A4_UTR_3	five_prime_UTR	protein_coding	chrX	120970949	120971208
chrX	120971808	120972059	AL670379.8_1	exon	processed_pseudogene	chrX	120971808	120972059
chrX	120972746	120972886	CT47A3_UTR_1	three_prime_UTR	protein_coding	chrX	120972746	120972886
chrX	120972887	120974023	CT47A3_intron_1	intron	protein_coding	chrX	120972887	120974023
chrX	120974024	120974055	CT47A3_UTR_2	three_prime_UTR	protein_coding	chrX	120974024	120974055
chrX	120974055	120974180	CT47A3_1	CDS	protein_coding	chrX	120974055	120974180
chrX	120974181	120975066	CT47A3_intron_2	intron	protein_coding	chrX	120974181	120975066
chrX	120975067	120975809	CT47A3_2	CDS	protein_coding	chrX	120975067	120975809
chrX	120975809	120976068	CT47A3_UTR_3	five_prime_UTR	protein_coding	chrX	120975809	120976068
chrX	120976668	120976919	AL670379.5_1	exon	processed_pseudogene	chrX	120976668	120976919
chrX	120977606	120977746	CT47A2_UTR_1	three_prime_UTR	protein_coding	chrX	120977606	120977746
chrX	120977747	120978883	CT47A2_intron_1	intron	protein_coding	chrX	120977747	120978883
chrX	120978884	120978915	CT47A2_UTR_2	three_prime_UTR	protein_coding	chrX	120978884	120978915
chrX	120978915	120979040	CT47A2_1	CDS	protein_coding	chrX	120978915	120979040
chrX	120979041	120979926	CT47A2_intron_2	intron	protein_coding	chrX	120979041	120979926
chrX	120979927	120980669	CT47A2_2	CDS	protein_coding	chrX	120979927	120980669
chrX	120980669	120980928	CT47A2_UTR_3	five_prime_UTR	protein_coding	chrX	120980669	120980928
chrX	120981529	120981779	AL670379.3_1	exon	processed_pseudogene	chrX	120981529	120981779
chrX	120982476	120982606	CT47A1_UTR_1	three_prime_UTR	protein_coding	chrX	120982476	120982606
chrX	120982607	120982940	CT47A1_intron_1	intron	protein_coding	chrX	120982607	120983743
chrX	120983958	120983995	CT47A1_intron_2	intron	protein_coding	chrX	120983901	120984786
chrX	120984027	120984064	CT47A1_intron_2	intron	protein_coding	chrX	120983901	120984786
chrX	120984192	120984786	CT47A1_intron_2	intron	protein_coding	chrX	120983901	120984786
chrX	120984787	120985529	CT47A1_2	CDS	protein_coding	chrX	120984787	120985529
chrX	120985529	120985743	CT47A1_UTR_3	five_prime_UTR	protein_coding	chrX	120985529	120985788
chrX	120986388	120986444	AL670379.1_1	exon	processed_pseudogene	chrX	120986388	120986639
chrX	120986477	120986517	AL670379.1_1	exon	processed_pseudogene	chrX	120986388	120986639
chrX	130520779	130520963	Z82195.2_intron_29	intron	transcribed_unprocessed_pseudogene	chrX	130516751	130523449
chrX	130521069	130521102	Z82195.2_intron_29	intron	transcribed_unprocessed_pseudogene	chrX	130516751	130523449
chrX	135157311	135157402	CT55_1	CDS	protein_coding	chrX	135157311	135157503
chrX	135157444	135157503	CT55_1	CDS	protein_coding	chrX	135157311	135157503
chrX	135157504	135157591	CT55_intron_1	intron	protein_coding	chrX	135157504	135158197
chrX	135157713	135157784	CT55_intron_1	intron	protein_coding	chrX	135157504	135158197
chrX	135214759	135214830	AC234771.2_intron_3	intron	unprocessed_pseudogene	chrX	135214346	135215039
chrX	135214952	135215039	AC234771.2_intron_3	intron	unprocessed_pseudogene	chrX	135214346	135215039
chrX	135215040	135215099	AC234771.2_4	exon	unprocessed_pseudogene	chrX	135215040	135215232
chrX	135215141	135215232	AC234771.2_4	exon	unprocessed_pseudogene	chrX	135215040	135215232
chrX	135720520	135720871	CT45A1_intron_2	intron	protein_coding	chrX	135719110	135721026
chrX	135720966	135721026	CT45A1_intron_2	intron	protein_coding	chrX	135719110	135721026
chrX	135721027	135721240	CT45A1_2	CDS	protein_coding	chrX	135721027	135721276
chrX	135721338	135721656	CT45A1_intron_3	intron	protein_coding	chrX	135721277	135721656
chrX	135721657	135721751	CT45A1_3	CDS	protein_coding	chrX	135721657	135721751
chrX	135721752	135721849	CT45A1_intron_4	intron	protein_coding	chrX	135721752	135722974
chrX	135721927	135722160	CT45A1_intron_4	intron	protein_coding	chrX	135721752	135722974
chrX	135722339	135722488	CT45A1_intron_4	intron	protein_coding	chrX	135721752	135722974
chrX	135731204	135731790	MGAT2P1_intron_1	intron	processed_pseudogene	chrX	135731124	135731790
chrX	135731792	135732197	MGAT2P1_2	exon	processed_pseudogene	chrX	135731791	135732197
chrX	135751119	135751524	MGAT2P2_1	exon	processed_pseudogene	chrX	135751119	135751524
chrX	135751526	135752112	MGAT2P2_intron_1	intron	processed_pseudogene	chrX	135751525	135752191
chrX	135760677	135760808	CT45A3_intron_1	intron	protein_coding	chrX	135760410	135761632
chrX	135760833	135761149	CT45A3_intron_1	intron	protein_coding	chrX	135760410	135761632
chrX	135761269	135761377	CT45A3_intron_1	intron	protein_coding	chrX	135760410	135761632
chrX	135761557	135761609	CT45A3_intron_1	intron	protein_coding	chrX	135760410	135761632
chrX	135761762	135762090	CT45A3_intron_2	intron	protein_coding	chrX	135761728	135762106
chrX	135762115	135762356	CT45A3_3	CDS	protein_coding	chrX	135762107	135762356
chrX	135762357	135762450	CT45A3_intron_3	intron	protein_coding	chrX	135762357	135764274
chrX	135762473	135762646	CT45A3_intron_3	intron	protein_coding	chrX	135762357	135764274
chrX	135763084	135764274	CT45A3_intron_3	intron	protein_coding	chrX	135762357	135764274
chrX	135764275	135764444	CT45A3_4	CDS	protein_coding	chrX	135764275	135764444
chrX	135764451	135764954	CT45A3_intron_4	intron	protein_coding	chrX	135764451	135768106
chrX	135766001	135767294	CT45A3_intron_4	intron	protein_coding	chrX	135764451	135768106
chrX	135767322	135767487	CT45A3_intron_4	intron	protein_coding	chrX	135764451	135768106
chrX	135767673	135768106	CT45A3_intron_4	intron	protein_coding	chrX	135764451	135768106
chrX	135768107	135768191	CT45A3_UTR_3	five_prime_UTR	protein_coding	chrX	135768107	135768191
chrX	135777732	135778370	CT45A5_intron_1	intron	protein_coding	chrX	135777694	135778916
chrX	135778453	135778655	CT45A5_intron_1	intron	protein_coding	chrX	135777694	135778916
chrX	135778823	135778916	CT45A5_intron_1	intron	protein_coding	chrX	135777694	135778916
chrX	135778973	135779011	CT45A5_2	CDS	protein_coding	chrX	135778917	135779011
chrX	135779012	135779391	CT45A5_intron_2	intron	protein_coding	chrX	135779012	135779391
chrX	135779392	135779641	CT45A5_3	CDS	protein_coding	chrX	135779392	135779641
chrX	135779642	135779688	CT45A5_intron_3	intron	protein_coding	chrX	135779642	135781559
chrX	135779808	135780084	CT45A5_intron_3	intron	protein_coding	chrX	135779642	135781559
chrX	135780297	135781559	CT45A5_intron_3	intron	protein_coding	chrX	135779642	135781559
chrX	135781560	135781729	CT45A5_4	CDS	protein_coding	chrX	135781560	135781729
chrX	135781736	135782691	CT45A5_intron_4	intron	protein_coding	chrX	135781736	135785218
chrX	135782791	135783022	CT45A5_intron_4	intron	protein_coding	chrX	135781736	135785218
chrX	135783092	135784003	CT45A5_intron_4	intron	protein_coding	chrX	135781736	135785218
chrX	135784131	135784212	CT45A5_intron_4	intron	protein_coding	chrX	135781736	135785218
chrX	135784245	135784421	CT45A5_intron_4	intron	protein_coding	chrX	135781736	135785218
chrX	135784526	135784753	CT45A5_intron_4	intron	protein_coding	chrX	135781736	135785218
chrX	135784894	135785218	CT45A5_intron_4	intron	protein_coding	chrX	135781736	135785218
chrX	135785219	135785298	CT45A5_UTR_3	five_prime_UTR	protein_coding	chrX	135785219	135785298
chrX	135794706	135794803	CT45A6_UTR_1	three_prime_UTR	protein_coding	chrX	135794706	135794897
chrX	135794843	135794870	CT45A6_UTR_1	three_prime_UTR	protein_coding	chrX	135794706	135794897
chrX	135794897	135794955	CT45A6_1	CDS	protein_coding	chrX	135794897	135794955
chrX	135794956	135795633	CT45A6_intron_1	intron	protein_coding	chrX	135794956	135796178
chrX	135795708	135795920	CT45A6_intron_1	intron	protein_coding	chrX	135794956	135796178
chrX	135796078	135796178	CT45A6_intron_1	intron	protein_coding	chrX	135794956	135796178
chrX	135796179	135796273	CT45A6_2	CDS	protein_coding	chrX	135796179	135796273
chrX	135796274	135796536	CT45A6_intron_2	intron	protein_coding	chrX	135796274	135796653
chrX	135796654	135796794	CT45A6_3	CDS	protein_coding	chrX	135796654	135796903
chrX	135796858	135796903	CT45A6_3	CDS	protein_coding	chrX	135796654	135796903
chrX	135797235	135797336	CT45A6_intron_3	intron	protein_coding	chrX	135796904	135798823
chrX	135797943	135798194	CT45A6_intron_3	intron	protein_coding	chrX	135796904	135798823
chrX	135798286	135798339	CT45A6_intron_3	intron	protein_coding	chrX	135796904	135798823
chrX	135798458	135798529	CT45A6_intron_3	intron	protein_coding	chrX	135796904	135798823
chrX	135798762	135798793	CT45A6_intron_3	intron	protein_coding	chrX	135796904	135798823
chrX	135799039	135799960	CT45A6_intron_4	intron	protein_coding	chrX	135799002	135802509
chrX	135800038	135800800	CT45A6_intron_4	intron	protein_coding	chrX	135799002	135802509
chrX	135800962	135801255	CT45A6_intron_4	intron	protein_coding	chrX	135799002	135802509
chrX	135801310	135801603	CT45A6_intron_4	intron	protein_coding	chrX	135799002	135802509
chrX	135801721	135801862	CT45A6_intron_4	intron	protein_coding	chrX	135799002	135802509
chrX	135801917	135802043	CT45A6_intron_4	intron	protein_coding	chrX	135799002	135802509
chrX	135802159	135802509	CT45A6_intron_4	intron	protein_coding	chrX	135799002	135802509
chrX	135802510	135802656	CT45A6_UTR_3	five_prime_UTR	protein_coding	chrX	135802510	135802656
chrX	135811979	135812173	CT45A2_UTR_1	three_prime_UTR	protein_coding	chrX	135811668	135812173
chrX	135812173	135812231	CT45A2_1	CDS	protein_coding	chrX	135812173	135812231
chrX	135812232	135812320	CT45A2_intron_1	intron	protein_coding	chrX	135812232	135813452
chrX	135812499	135812617	CT45A2_intron_1	intron	protein_coding	chrX	135812232	135813452
chrX	135812724	135812912	CT45A2_intron_1	intron	protein_coding	chrX	135812232	135813452
chrX	135813059	135813280	CT45A2_intron_1	intron	protein_coding	chrX	135812232	135813452
chrX	135813352	135813452	CT45A2_intron_1	intron	protein_coding	chrX	135812232	135813452
chrX	135813453	135813547	CT45A2_2	CDS	protein_coding	chrX	135813453	135813547
chrX	135813548	135813884	CT45A2_intron_2	intron	protein_coding	chrX	135813548	135813926
chrX	135814091	135814176	CT45A2_3	CDS	protein_coding	chrX	135813927	135814176
chrX	135814177	135814261	CT45A2_intron_3	intron	protein_coding	chrX	135814177	135816095
chrX	135814415	135814784	CT45A2_intron_3	intron	protein_coding	chrX	135814177	135816095
chrX	135814929	135815897	CT45A2_intron_3	intron	protein_coding	chrX	135814177	135816095
chrX	135815980	135816095	CT45A2_intron_3	intron	protein_coding	chrX	135814177	135816095
chrX	135816096	135816265	CT45A2_4	CDS	protein_coding	chrX	135816096	135816265
chrX	135816272	135817221	CT45A2_intron_4	intron	protein_coding	chrX	135816272	135819772
chrX	135817305	135819033	CT45A2_intron_4	intron	protein_coding	chrX	135816272	135819772
chrX	135819112	135819241	CT45A2_intron_4	intron	protein_coding	chrX	135816272	135819772
chrX	135819431	135819772	CT45A2_intron_4	intron	protein_coding	chrX	135816272	135819772
chrX	135819773	135820012	CT45A2_UTR_3	five_prime_UTR	protein_coding	chrX	135819773	135820012
chrX	135829247	135829439	CT45A7_UTR_1	three_prime_UTR	protein_coding	chrX	135829247	135829439
chrX	135829439	135829497	CT45A7_1	CDS	protein_coding	chrX	135829439	135829497
chrX	135829498	135829763	CT45A7_intron_1	intron	protein_coding	chrX	135829498	135830720
chrX	135829846	135830212	CT45A7_intron_1	intron	protein_coding	chrX	135829498	135830720
chrX	135830254	135830516	CT45A7_intron_1	intron	protein_coding	chrX	135829498	135830720
chrX	135830674	135830720	CT45A7_intron_1	intron	protein_coding	chrX	135829498	135830720
chrX	135830721	135830815	CT45A7_2	CDS	protein_coding	chrX	135830721	135830815
chrX	135830816	135831195	CT45A7_intron_2	intron	protein_coding	chrX	135830816	135831195
chrX	135831196	135831411	CT45A7_3	CDS	protein_coding	chrX	135831196	135831445
chrX	135831562	135831850	CT45A7_intron_3	intron	protein_coding	chrX	135831446	135833363
chrX	135832101	135833363	CT45A7_intron_3	intron	protein_coding	chrX	135831446	135833363
chrX	135833364	135833533	CT45A7_4	CDS	protein_coding	chrX	135833364	135833533
chrX	135833542	135834329	CT45A7_intron_4	intron	protein_coding	chrX	135833542	135837040
chrX	135834591	135834829	CT45A7_intron_4	intron	protein_coding	chrX	135833542	135837040
chrX	135835068	135836262	CT45A7_intron_4	intron	protein_coding	chrX	135833542	135837040
chrX	135836413	135836556	CT45A7_intron_4	intron	protein_coding	chrX	135833542	135837040
chrX	135836690	135837040	CT45A7_intron_4	intron	protein_coding	chrX	135833542	135837040
chrX	135837041	135837268	CT45A7_UTR_3	five_prime_UTR	protein_coding	chrX	135837041	135837268
chrX	135846499	135846691	CT45A8_UTR_1	three_prime_UTR	protein_coding	chrX	135846499	135846691
chrX	135846691	135846749	CT45A8_1	CDS	protein_coding	chrX	135846691	135846749
chrX	135846750	135846798	CT45A8_intron_1	intron	protein_coding	chrX	135846750	135847970
chrX	135846999	135847136	CT45A8_intron_1	intron	protein_coding	chrX	135846750	135847970
chrX	135847229	135847485	CT45A8_intron_1	intron	protein_coding	chrX	135846750	135847970
chrX	135847498	135847546	CT45A8_intron_1	intron	protein_coding	chrX	135846750	135847970
chrX	135847599	135847798	CT45A8_intron_1	intron	protein_coding	chrX	135846750	135847970
chrX	135847936	135847970	CT45A8_intron_1	intron	protein_coding	chrX	135846750	135847970
chrX	135847971	135848065	CT45A8_2	CDS	protein_coding	chrX	135847971	135848065
chrX	135848066	135848439	CT45A8_intron_2	intron	protein_coding	chrX	135848066	135848444
chrX	135848619	135848694	CT45A8_3	CDS	protein_coding	chrX	135848445	135848694
chrX	135848695	135848788	CT45A8_intron_3	intron	protein_coding	chrX	135848695	135850613
chrX	135848952	135849306	CT45A8_intron_3	intron	protein_coding	chrX	135848695	135850613
chrX	135849470	135849986	CT45A8_intron_3	intron	protein_coding	chrX	135848695	135850613
chrX	135850057	135850386	CT45A8_intron_3	intron	protein_coding	chrX	135848695	135850613
chrX	135850537	135850613	CT45A8_intron_3	intron	protein_coding	chrX	135848695	135850613
chrX	135850614	135850783	CT45A8_4	CDS	protein_coding	chrX	135850614	135850783
chrX	135850792	135851710	CT45A8_intron_4	intron	protein_coding	chrX	135850792	135854298
chrX	135851844	135852594	CT45A8_intron_4	intron	protein_coding	chrX	135850792	135854298
chrX	135852756	135853147	CT45A8_intron_4	intron	protein_coding	chrX	135850792	135854298
chrX	135853286	135853413	CT45A8_intron_4	intron	protein_coding	chrX	135850792	135854298
chrX	135853476	135853834	CT45A8_intron_4	intron	protein_coding	chrX	135850792	135854298
chrX	135853985	135854298	CT45A8_intron_4	intron	protein_coding	chrX	135850792	135854298
chrX	135854299	135854538	CT45A8_UTR_3	five_prime_UTR	protein_coding	chrX	135854299	135854538
chrX	135863776	135863819	CT45A9_UTR_1	three_prime_UTR	protein_coding	chrX	135863776	135863970
chrX	135863970	135864028	CT45A9_1	CDS	protein_coding	chrX	135863970	135864028
chrX	135864029	135864117	CT45A9_intron_1	intron	protein_coding	chrX	135864029	135865249
chrX	135864278	135864388	CT45A9_intron_1	intron	protein_coding	chrX	135864029	135865249
chrX	135864516	135864671	CT45A9_intron_1	intron	protein_coding	chrX	135864029	135865249
chrX	135864854	135865063	CT45A9_intron_1	intron	protein_coding	chrX	135864029	135865249
chrX	135865192	135865249	CT45A9_intron_1	intron	protein_coding	chrX	135864029	135865249
chrX	135865250	135865344	CT45A9_2	CDS	protein_coding	chrX	135865250	135865344
chrX	135865345	135865651	CT45A9_intron_2	intron	protein_coding	chrX	135865345	135865723
chrX	135865908	135865973	CT45A9_3	CDS	protein_coding	chrX	135865724	135865973
chrX	135865974	135866060	CT45A9_intron_3	intron	protein_coding	chrX	135865974	135867891
chrX	135866221	135866585	CT45A9_intron_3	intron	protein_coding	chrX	135865974	135867891
chrX	135866736	135866931	CT45A9_intron_3	intron	protein_coding	chrX	135865974	135867891
chrX	135867076	135867210	CT45A9_intron_3	intron	protein_coding	chrX	135865974	135867891
chrX	135868220	135869028	CT45A9_intron_4	intron	protein_coding	chrX	135868070	135871572
chrX	135869101	135869447	CT45A9_intron_4	intron	protein_coding	chrX	135868070	135871572
chrX	135869510	135869775	CT45A9_intron_4	intron	protein_coding	chrX	135868070	135871572
chrX	135869862	135871081	CT45A9_intron_4	intron	protein_coding	chrX	135868070	135871572
chrX	135871288	135871572	CT45A9_intron_4	intron	protein_coding	chrX	135868070	135871572
chrX	135871573	135871812	CT45A9_UTR_3	five_prime_UTR	protein_coding	chrX	135871573	135871812
chrX	135883989	135884238	CT45A10_intron_3	intron	protein_coding	chrX	135883257	135885174
chrX	135884287	135885172	CT45A10_intron_3	intron	protein_coding	chrX	135883257	135885174
chrX	135885421	135886048	CT45A10_intron_4	intron	protein_coding	chrX	135885353	135888846
chrX	135886163	135886291	CT45A10_intron_4	intron	protein_coding	chrX	135885353	135888846
chrX	135886423	135886464	CT45A10_intron_4	intron	protein_coding	chrX	135885353	135888846
chrX	135886891	135886933	CT45A10_intron_4	intron	protein_coding	chrX	135885353	135888846
chrX	139064401	139064428	FGF13_intron_10	intron	protein_coding	chrX	138990618	139203414
chrX	141583674	141583737	SPANXA1_UTR_1	three_prime_UTR	protein_coding	chrX	141583674	141583737
chrX	141583737	141583796	SPANXA1_1	CDS	protein_coding	chrX	141583737	141583959
chrX	141584100	141584605	SPANXA1_intron_1	intron	protein_coding	chrX	141583960	141584605
chrX	141584606	141584678	SPANXA1_2	CDS	protein_coding	chrX	141584606	141584678
chrX	141584678	141584733	SPANXA1_UTR_2	five_prime_UTR	protein_coding	chrX	141584678	141585011
chrX	141584759	141584789	SPANXA1_UTR_2	five_prime_UTR	protein_coding	chrX	141584678	141585011
chrX	141589656	141589686	SPANXA2_UTR_1	five_prime_UTR	protein_coding	chrX	141589435	141589767
chrX	141589712	141589767	SPANXA2_UTR_1	five_prime_UTR	protein_coding	chrX	141589435	141589767
chrX	141589767	141589839	SPANXA2_1	CDS	protein_coding	chrX	141589767	141589839
chrX	141589840	141590345	SPANXA2_intron_1	intron	protein_coding	chrX	141589840	141590485
chrX	141590649	141590708	SPANXA2_2	CDS	protein_coding	chrX	141590486	141590708
chrX	141590708	141590771	SPANXA2_UTR_2	three_prime_UTR	protein_coding	chrX	141590708	141590772
chrX	146809791	146809923	CXorf51B_1	CDS	protein_coding	chrX	146809791	146809923
chrX	146809924	146809954	CXorf51B_intron_1	intron	protein_coding	chrX	146809924	146810112
chrX	146810038	146810112	CXorf51B_intron_1	intron	protein_coding	chrX	146809924	146810112
chrX	146810113	146810308	CXorf51B_2	CDS	protein_coding	chrX	146810113	146810308
[truncated: 70,038 more chars]
