# Supplementary material for: Systematic analysis of dark and camouflaged genes reveals disease-relevant genes hiding in plain sight
Source: Genome Biol. 2019 May 20;20:97. doi: 10.1186/s13059-019-1707-2 (PMC6526621; doi:10.1186/s13059-019-1707-2)
Supplement: Supplementary file 39 — 10x Genomics percent dark-by-depth genes in hg38. (TXT 211 kb) [file 13059_2019_1707_MOESM39_ESM.txt]

# This table shows what percentage of genes are dark by depth, stratefied by genebody element
# gene_name : Ensembl gene name
# biotype : GENCODE biotype of gene
# biotype : percent of CDS bases that are dark by depth within gene (non protein-coding genes will have value of -1)
# perc_UTR : percent of UTR bases that are dark by depth within gene (non protein-coding genes will have value of -1(
# perc_exon : percent of exonic bases that are dark by depth
# perc_intron : percent of intronic bases that are dark by depth
# perc_total : percent of total gene that is dark by depth
gene_name	biotype	perc_CDS	perc_UTR	perc_exon	perc_intron	perc_total
OR4F5	protein coding	0.000000	0.000000	0.000000	8.152327	4.686993
AL627309.1	lincRNA	-1.000000	-1.000000	1.315436	0.000000	0.110291
AL627309.5	other	-1.000000	-1.000000	0.000000	1.493735	1.207237
FO538757.2	pseudogene	-1.000000	-1.000000	0.000000	3.107658	1.894452
FO538757.1	pseudogene	-1.000000	-1.000000	4.154728	0.091116	0.657249
AP006222.1	pseudogene	-1.000000	-1.000000	0.000000	0.089765	0.082501
WBP1LP7	pseudogene	-1.000000	-1.000000	20.718232	-1.000000	20.718232
OR4F29	protein coding	25.559105	0.000000	24.144869	-1.000000	24.144869
CICP7	pseudogene	-1.000000	-1.000000	12.600969	0.000000	11.122995
AL645608.7	lincRNA	-1.000000	-1.000000	0.000000	0.305839	0.296177
SAMD11	protein coding	0.000000	0.000000	0.000000	3.767893	3.084298
PERM1	protein coding	0.000000	0.000000	0.000000	3.338129	1.683844
AL390719.1	pseudogene	-1.000000	-1.000000	0.000000	2.545455	1.964453
C1orf159	protein coding	0.000000	0.000000	0.000000	0.163548	0.144747
LINC01342	lincRNA	-1.000000	-1.000000	0.000000	1.126292	0.866600
B3GALT6	protein coding	12.424242	0.727884	4.899135	-1.000000	4.899135
SCNN1D	protein coding	3.156385	1.758924	2.485089	1.644780	1.940826
ACAP3	protein coding	0.000000	0.000000	0.000000	3.196308	3.005861
PUSL1	protein coding	0.000000	2.974828	1.884058	0.000000	0.836013
DVL1	protein coding	0.852130	22.248244	9.218559	0.000000	2.145801
ANKRD65	protein coding	11.741425	0.000000	3.367386	0.000000	2.657510
FNDC10	protein coding	19.970631	5.773343	10.412668	-1.000000	10.412668
SLC35E2B	protein coding	0.000000	0.000000	0.000000	0.449867	0.355432
CDK11A	protein coding	0.000000	0.000000	0.000000	3.729591	3.162916
CFAP74	protein coding	0.000000	0.000000	0.000000	0.027539	0.025645
PRKCZ	protein coding	0.000000	0.000000	0.000000	0.429747	0.412822
SKI	protein coding	0.365798	6.189781	3.920171	0.298153	0.547750
HES5	protein coding	20.159681	7.711443	12.490421	0.000000	10.866667
TTC34	protein coding	0.000000	0.000000	0.000000	0.144030	0.136357
PRDM16	protein coding	0.991160	0.419447	0.657162	0.107646	0.121260
ARHGEF16	protein coding	0.000000	0.000000	0.000000	1.186657	1.011729
WRAP73	protein coding	0.000000	0.000000	0.000000	0.386721	0.350095
AJAP1	protein coding	0.000000	1.329023	1.196250	0.000000	0.107400
NPHP4	protein coding	0.000000	0.000000	0.000000	0.081143	0.077895
KCNAB2	protein coding	0.000000	0.000000	0.000000	0.066705	0.061972
CHD5	protein coding	0.000000	0.000000	0.000000	0.150139	0.131495
GPR153	protein coding	0.000000	2.132386	1.176182	0.000000	0.352190
CAMTA1	protein coding	0.286807	0.000000	0.165490	0.064495	0.065523
SLC2A5	protein coding	0.000000	0.000000	0.000000	0.303523	0.266062
GPR157	protein coding	0.000000	0.000000	0.000000	1.313838	1.073965
H6PD	protein coding	0.000000	0.043346	0.032189	0.000000	0.008205
CTNNBIP1	protein coding	0.000000	3.234153	2.995806	0.056210	0.215920
CASZ1	protein coding	6.986425	0.617093	4.631531	0.372922	0.606076
PRAMEF4	protein coding	5.080028	0.000000	3.995621	0.000000	1.046295
PRAMEF29P	pseudogene	-1.000000	-1.000000	3.163445	0.000000	1.721664
PRAMEF6	protein coding	0.000000	0.000000	0.000000	3.717371	2.986386
PRAMEF27	protein coding	18.232429	34.117647	21.858217	9.150962	12.530292
PRAMEF25	protein coding	0.000000	0.000000	0.000000	0.714090	0.564788
PRAMEF26	protein coding	0.000000	0.000000	0.000000	1.060139	0.779478
HNRNPCL4	protein coding	5.107832	-1.000000	5.107832	-1.000000	5.107832
PRAMEF9	protein coding	0.000000	0.000000	0.000000	1.575569	1.155657
PRAMEF13	protein coding	3.020566	3.768506	3.262288	2.669553	2.953337
KAZN	protein coding	0.000000	0.000000	0.000000	0.017948	0.017792
PLEKHM2	protein coding	0.000000	5.466541	1.407425	0.000000	0.114995
CROCCP2	pseudogene	-1.000000	-1.000000	0.000000	0.125997	0.107750
CROCC	protein coding	0.000000	0.000000	0.000000	0.000000	0.032659
BX284668.1	lincRNA	-1.000000	-1.000000	2.870813	0.000000	1.282051
RCC2	protein coding	0.000000	0.117371	0.072727	0.419920	0.376168
ARHGEF10L	protein coding	0.000000	0.000000	0.000000	0.013700	0.013288
NBL1	protein coding	0.000000	1.387925	1.112656	0.000000	0.065065
KIF17	protein coding	0.000000	0.000000	0.000000	0.288704	0.266652
HP1BP3	protein coding	0.000000	0.732831	0.557769	0.000000	0.078366
EIF4G3	protein coding	0.000000	0.000000	0.000000	0.021461	0.021047
ECE1	protein coding	0.000000	0.000000	0.000000	0.050829	0.048340
NBPF2P	pseudogene	-1.000000	-1.000000	0.000000	0.860135	0.688211
NBPF3	protein coding	0.000000	7.098765	3.551209	0.817505	1.051764
PFN1P10	pseudogene	-1.000000	-1.000000	47.546012	-1.000000	47.546012
RAP1GAP	protein coding	0.000000	5.629478	2.644867	0.085593	0.232406
WNT4	protein coding	3.212172	1.316183	1.811754	0.944590	1.095110
EPHA8	protein coding	2.945785	3.277932	3.080082	0.202073	0.589558
EPHB2	protein coding	2.084757	1.557734	1.685115	0.028712	0.124370
CLIC4	protein coding	0.000000	0.000000	0.000000	0.249440	0.238463
RSRP1	protein coding	0.000000	0.000000	0.000000	0.035494	0.034384
RHD	protein coding	0.694444	1.331115	1.064860	0.000000	0.056846
SELENON	protein coding	7.032820	0.596073	2.807825	0.000000	0.675975
ZDHHC18	protein coding	18.049225	2.054108	5.502063	0.000000	0.906384
WASF2	protein coding	0.000000	0.000000	0.000000	0.233048	0.217614
GMEB1	protein coding	0.000000	0.275599	0.201895	0.466443	0.434602
PTPRU	protein coding	0.000000	0.000000	0.000000	0.091021	0.085274
SDC3	protein coding	9.435422	3.234153	4.430191	0.000000	0.755841
ADGRB2	protein coding	0.000000	13.994565	3.234925	0.338247	0.828568
FNDC5	protein coding	0.000000	2.715849	2.209034	2.065020	2.114744
RNF19B	protein coding	6.791171	0.000000	4.599463	0.000000	0.424929
AL031602.1	other	-1.000000	-1.000000	3.516484	-1.000000	3.516484
ZNF362	protein coding	0.000000	5.825762	3.479094	0.426569	0.645176
PHC2	protein coding	0.000000	7.782101	3.362152	0.025116	0.246675
THRAP3	protein coding	0.000000	0.000000	0.000000	0.380079	0.358286
STK40	protein coding	0.000000	0.000000	0.000000	0.053672	0.047545
INPP5B	protein coding	0.000000	0.000000	0.000000	0.033127	0.030107
AL031289.1	lincRNA	-1.000000	-1.000000	0.000000	0.205316	0.200011
KCNQ4	protein coding	2.004662	0.000000	0.987824	0.000000	0.075921
HIVEP3	protein coding	0.000000	2.643336	1.127611	0.016011	0.039089
FOXJ3	protein coding	0.000000	0.000000	0.000000	0.059049	0.056484
SZT2	protein coding	0.000000	0.000000	0.000000	0.523687	0.402393
B4GALT2	protein coding	0.000000	9.716599	6.528392	0.000000	2.780731
ZSWIM5	protein coding	0.000000	0.000000	0.000000	0.014649	0.009316
MAST2	protein coding	0.000000	0.000000	0.000000	0.022969	0.020872
CYP4B1	protein coding	0.000000	0.000000	0.000000	0.000000	0.652862
FOXD2	protein coding	2.620968	0.000000	0.834403	-1.000000	0.834403
AL109659.1	lincRNA	-1.000000	-1.000000	0.000000	0.135432	0.132802
CALR4P	pseudogene	-1.000000	-1.000000	0.000000	0.175844	0.163483
OSBPL9	protein coding	0.000000	0.000000	0.000000	0.024925	0.024407
ZYG11B	protein coding	0.000000	0.000000	0.000000	0.511603	0.469888
LRP8	protein coding	0.000000	0.283638	0.203355	0.000000	0.033837
GLIS1	protein coding	0.000000	0.000000	0.000000	0.018799	0.018545
AL603840.1	lincRNA	-1.000000	-1.000000	0.000000	0.048848	0.048433
LINC01753	lincRNA	-1.000000	-1.000000	0.000000	0.644150	0.629959
DAB1	protein coding	0.000000	0.000000	0.000000	0.000000	0.008183
C1orf87	protein coding	0.000000	0.000000	0.000000	0.125420	0.117918
AC099792.1	lincRNA	-1.000000	-1.000000	0.000000	0.010291	0.010078
PATJ	protein coding	0.000000	0.000000	0.000000	0.037786	0.036904
DOCK7	protein coding	0.000000	0.000000	0.000000	0.048346	0.046140
ITGB3BP	protein coding	0.000000	0.000000	0.000000	0.133972	0.071265
AL357078.1	lincRNA	-1.000000	-1.000000	0.000000	3.003755	2.162162
DNAJC6	protein coding	0.000000	0.000000	0.000000	0.016143	0.014912
LEPR	protein coding	0.000000	0.000000	0.000000	0.052884	0.050247
PDE4B	protein coding	0.000000	0.000000	0.000000	0.007123	0.007044
SGIP1	protein coding	0.000000	0.000000	0.000000	0.042723	0.040946
C1orf141	protein coding	0.000000	0.000000	0.000000	0.029675	0.028635
IL23R	protein coding	0.000000	0.000000	0.000000	0.033961	0.033038
AL033530.1	lincRNA	-1.000000	-1.000000	0.000000	0.046667	0.046168
LRRC7	protein coding	0.000000	0.000000	0.000000	0.005669	0.005312
ZRANB2-AS2	other	-1.000000	-1.000000	0.000000	0.017700	0.017374
NEGR1	protein coding	0.000000	0.000000	0.000000	0.047151	0.046459
RPL31P12	pseudogene	-1.000000	-1.000000	100.000000	-1.000000	100.000000
FPGT-TNNI3K	protein coding	0.000000	0.000000	0.000000	0.035379	0.034418
SLC44A5	protein coding	0.000000	0.000000	0.000000	0.739082	0.727900
MSH4	protein coding	0.000000	0.000000	0.000000	0.061033	0.059301
ST6GALNAC3	protein coding	0.000000	0.000000	0.000000	0.024231	0.023934
ADGRL4	protein coding	0.000000	0.000000	0.000000	0.082892	0.080373
LINC01362	lincRNA	-1.000000	-1.000000	0.000000	0.013372	0.013276
AC104454.2	lincRNA	-1.000000	-1.000000	0.000000	2.079816	2.045129
WDR63	protein coding	0.000000	0.000000	0.000000	0.022192	0.021643
COL24A1	protein coding	0.000000	0.000000	0.000000	0.016876	0.016600
HFM1	protein coding	0.000000	0.000000	0.000000	0.018001	0.017349
FAM69A	protein coding	0.000000	0.000000	0.000000	0.023870	0.023295
BCAR3	protein coding	0.000000	0.000000	0.000000	0.015289	0.015068
LINC01787	lincRNA	-1.000000	-1.000000	0.000000	0.018636	0.018325
LRRC39	protein coding	0.000000	0.000000	0.000000	0.089883	0.083825
GPR88	protein coding	7.099567	0.000000	2.349570	0.000000	2.112858
RNPC3	protein coding	0.000000	0.567752	0.383534	0.000000	0.050765
AMY2A	protein coding	0.000000	0.000000	0.000000	1.485779	1.170699
LINC01677	lincRNA	-1.000000	-1.000000	0.000000	0.067572	0.065572
AL355306.2	lincRNA	-1.000000	-1.000000	0.000000	0.041461	0.039316
NBPF5P	pseudogene	-1.000000	-1.000000	0.000000	0.113933	0.108646
SLC25A24P2	pseudogene	-1.000000	-1.000000	0.000000	0.167359	0.165074
AL390038.1	lincRNA	-1.000000	-1.000000	0.000000	0.858883	0.688275
NBPF6	protein coding	0.000000	0.000000	0.000000	0.607567	0.530888
FAM102B	protein coding	0.000000	2.727466	2.205376	0.000000	0.150924
STXBP3	protein coding	0.000000	0.000000	0.000000	0.111065	0.106600
KIAA1324	protein coding	0.000000	0.000000	0.000000	0.044314	0.040815
GSTM2	protein coding	0.000000	1.452394	1.285714	37.198081	33.542825
TMIGD3	protein coding	0.000000	0.000000	0.000000	0.076390	0.074429
RAP1A	protein coding	0.000000	0.000000	0.000000	0.035495	0.034389
AL445426.1	lincRNA	-1.000000	-1.000000	0.000000	0.687293	0.685238
AC244669.1	pseudogene	-1.000000	-1.000000	0.000000	0.208387	0.205267
NBPF8	pseudogene	-1.000000	-1.000000	2.364421	0.149948	0.525712
AC241952.1	pseudogene	-1.000000	-1.000000	0.000000	0.240708	0.230337
NBPF26	protein coding	0.000000	1.551776	0.862212	0.641491	0.654145
AC242852.2	pseudogene	-1.000000	-1.000000	11.572536	10.220141	10.294072
AC239859.5	pseudogene	-1.000000	-1.000000	0.000000	0.071631	0.069248
FP700111.1	lincRNA	-1.000000	-1.000000	0.000000	0.194186	0.192438
NBPF20	protein coding	0.000000	0.000000	0.000000	0.047615	0.039697
FMO5	protein coding	0.000000	0.000000	0.000000	0.000000	0.435752
NBPF14	protein coding	0.000000	0.000000	0.000000	0.025717	0.023590
NBPF19	protein coding	2.548745	0.064003	1.102002	0.287552	0.380721
LINC00869	pseudogene	-1.000000	-1.000000	1.916376	6.218532	5.711241
AC243772.3	pseudogene	-1.000000	-1.000000	0.000000	0.057687	0.054955
HORMAD1	protein coding	0.000000	0.000000	0.000000	0.143513	0.131418
CTSS	protein coding	0.000000	0.000000	0.000000	0.325527	0.288023
POGZ	protein coding	0.000000	0.000000	0.000000	0.825640	0.715532
HRNR	protein coding	1.239331	0.000000	1.101642	0.000000	0.875237
LCE3C	protein coding	100.000000	100.000000	100.000000	-1.000000	100.000000
LCE3B	protein coding	100.000000	-1.000000	100.000000	-1.000000	100.000000
UBE2Q1	protein coding	0.000000	0.000000	0.000000	0.000000	0.373170
GON4L	protein coding	0.000000	0.000000	0.000000	0.050404	0.046474
MEX3A	protein coding	4.542546	0.000000	1.159562	0.000000	0.711067
CCT3	protein coding	0.000000	0.000000	0.000000	0.131178	0.125626
IQGAP3	protein coding	0.000000	0.000000	0.000000	0.864294	0.752135
MNDA	protein coding	0.000000	0.000000	0.000000	0.133950	0.120952
AL592295.3	lincRNA	-1.000000	-1.000000	0.000000	0.190206	0.187740
FCGR3B	protein coding	0.000000	0.000000	0.000000	0.615129	0.422037
PBX1	protein coding	0.000000	0.000000	0.000000	0.000000	0.013092
TMCO1	protein coding	0.000000	0.000000	0.000000	0.204294	0.193308
FAM78B	protein coding	0.000000	0.000000	0.000000	0.079707	0.069379
AL583804.1	lincRNA	-1.000000	-1.000000	0.000000	0.034326	0.033896
POGK	protein coding	0.000000	1.904186	1.491654	0.000000	0.745695
ILDR2	protein coding	0.000000	0.964151	0.827192	0.000000	0.137895
RCSD1	protein coding	0.000000	0.000000	0.000000	0.038351	0.036767
ADCY10	protein coding	0.000000	0.000000	0.000000	0.121306	0.114474
XCL2	protein coding	0.000000	0.000000	0.000000	2.064565	1.701733
AL031736.1	pseudogene	-1.000000	-1.000000	4.538088	-1.000000	4.538088
NME7	protein coding	0.000000	0.000000	0.000000	0.256659	0.254846
C1orf112	protein coding	0.000000	0.000000	0.000000	0.000000	0.025511
KIFAP3	protein coding	0.000000	0.000000	0.000000	0.036292	0.032951
FMO3	protein coding	0.000000	0.000000	0.000000	1.594203	1.469824
SUCO	protein coding	0.000000	0.000000	0.000000	0.270016	0.249107
AL031599.1	lincRNA	-1.000000	-1.000000	0.000000	0.009398	0.009371
PRDX6	protein coding	0.000000	0.837209	0.514286	0.000000	0.077983
TNN	protein coding	0.000000	0.000000	0.000000	0.066520	0.062338
PAPPA2	protein coding	0.000000	0.000000	0.000000	0.145459	0.141462
ASTN1	protein coding	0.000000	0.000000	0.000000	0.030349	0.029577
AL122019.1	lincRNA	-1.000000	-1.000000	0.000000	0.073718	0.073378
FAM20B	protein coding	0.000000	1.871880	1.490560	0.031317	0.206864
AXDND1	protein coding	0.000000	0.000000	0.000000	0.015659	0.015343
ACBD6	protein coding	0.000000	0.000000	0.000000	0.041643	0.040720
XPR1	protein coding	0.000000	0.000000	0.000000	0.062063	0.060020
TPR	protein coding	0.000000	0.000000	0.000000	0.423408	0.357583
ERVMER61-1	lincRNA	-1.000000	-1.000000	0.000000	0.271902	0.267404
LINC01720	lincRNA	-1.000000	-1.000000	0.000000	0.012604	0.012446
AL390957.1	lincRNA	-1.000000	-1.000000	0.000000	0.017054	0.016837
CDC73	protein coding	0.000000	0.000000	0.000000	0.079600	0.076571
DENND1B	protein coding	0.000000	0.000000	0.000000	0.101382	0.097805
LHX9	protein coding	0.000000	0.000000	0.000000	2.131950	1.255514
LINC00862	lincRNA	-1.000000	-1.000000	0.000000	0.129080	0.126285
CAMSAP2	protein coding	0.000000	0.000000	0.000000	0.046726	0.043749
PTPRVP	pseudogene	-1.000000	-1.000000	0.000000	3.485455	2.401420
RHEX	protein coding	0.000000	0.000000	0.000000	0.083441	0.080425
RASSF5	protein coding	0.000000	0.000000	0.000000	0.233428	0.214849
C4BPA	protein coding	0.000000	0.000000	0.000000	1.997705	1.881602
CD55	protein coding	0.000000	0.000000	0.000000	7.475428	5.393715
CR1	protein coding	0.000000	0.000000	0.000000	0.067122	0.062492
HHAT	protein coding	0.000000	0.000000	0.000000	0.007323	0.007183
KCNH1	protein coding	0.000000	0.000000	0.000000	0.013375	0.013119
FLVCR1	protein coding	0.000000	0.491803	0.353654	0.287324	0.296779
RPS6KC1	protein coding	0.000000	0.000000	0.000000	0.017447	0.016999
PTPN14	protein coding	0.000000	0.000000	0.000000	0.021107	0.019632
KCNK2	protein coding	0.000000	1.441031	0.992167	0.305204	0.316447
USH2A	protein coding	0.000000	0.000000	0.000000	0.016407	0.015990
ESRRG	protein coding	0.000000	0.000000	0.000000	0.045617	0.045074
LINC00210	lincRNA	-1.000000	-1.000000	0.000000	0.079802	0.075258
DISP1	protein coding	0.000000	0.000000	0.000000	0.274740	0.149562
SUSD4	protein coding	0.000000	0.000000	0.000000	0.019347	0.018831
WDR26	protein coding	0.000000	0.000000	0.000000	0.204031	0.175371
DNAH14	protein coding	0.000000	0.000000	0.000000	0.005341	0.005169
ENAH	protein coding	0.000000	0.000000	0.000000	0.155058	0.141906
EPHX1	protein coding	0.000000	0.000000	0.000000	0.093514	0.087395
TUBB8P10	pseudogene	-1.000000	-1.000000	0.000000	3.618818	1.419782
TAF5L	protein coding	0.000000	0.135839	0.095147	0.488318	0.415958
PGBD5	protein coding	0.000000	2.083112	1.764494	0.000000	0.175174
DISC1	protein coding	0.000000	0.000000	0.000000	0.009422	0.009169
KCNK1	protein coding	0.000000	0.000000	0.000000	0.060463	0.058112
SLC35F3	protein coding	0.000000	0.000000	0.000000	0.353289	0.350586
NID1	protein coding	0.000000	0.000000	0.000000	0.112668	0.105225
GPR137B	protein coding	0.000000	0.000000	0.000000	0.220775	0.178931
ERO1B	protein coding	0.000000	0.000000	0.000000	0.165471	0.152040
AL359551.1	lincRNA	-1.000000	-1.000000	0.000000	0.116104	0.109724
FMN2	protein coding	1.573173	0.000000	0.794564	0.021497	0.037540
GREM2	protein coding	0.000000	0.000000	0.000000	0.030404	0.029370
RGS7	protein coding	0.000000	0.000000	0.000000	0.004490	0.004470
ZBTB18	protein coding	0.000000	0.000000	0.000000	2.484875	1.347077
CATSPERE	protein coding	0.000000	0.000000	0.000000	0.071122	0.066916
KIF26B	protein coding	0.000000	0.000000	0.000000	0.009987	0.009739
SMYD3	protein coding	0.000000	0.000000	0.000000	0.071135	0.070847
AC113174.1	pseudogene	-1.000000	-1.000000	100.000000	-1.000000	100.000000
OR2T8	protein coding	2.449414	0.000000	1.877551	0.000000	1.349765
OR2T5	protein coding	-1.000000	1.426307	1.426307	-1.000000	1.426307
OR2G6	protein coding	0.000000	0.000000	0.000000	0.352113	0.238787
OR2T27	protein coding	0.000000	7.575758	1.947040	6.678782	5.623902
LYPD8	protein coding	0.000000	0.000000	0.000000	0.744842	0.304664
DIP2C	protein coding	0.000000	0.000000	0.000000	0.452516	0.443104
IDI1	protein coding	0.000000	0.000000	0.000000	1.658428	1.038131
ADARB2	protein coding	0.000000	0.000000	0.000000	0.343438	0.338119
PFKP	protein coding	0.000000	0.000000	0.000000	0.188988	0.176523
AL451164.1	lincRNA	-1.000000	-1.000000	0.000000	0.231087	0.225667
MANCR	lincRNA	-1.000000	-1.000000	0.000000	7.695853	7.165076
UCN3	protein coding	0.000000	0.000000	0.000000	0.436218	0.382113
IL2RA	protein coding	0.000000	0.000000	0.000000	0.266270	0.249608
PFKFB3	protein coding	0.000000	0.000000	0.000000	0.322202	0.305350
LINC00707	lincRNA	-1.000000	-1.000000	0.000000	0.292208	0.278006
SFMBT2	protein coding	0.000000	0.000000	0.000000	0.013176	0.012655
ITIH5	protein coding	0.000000	0.000000	0.000000	0.031038	0.028776
ITIH2	protein coding	0.000000	0.000000	0.000000	0.997234	0.927548
KIN	protein coding	0.000000	0.871249	0.708996	0.000000	0.121559
CELF2	protein coding	0.000000	0.000000	0.000000	0.012126	0.011890
LINC00710	other	-1.000000	-1.000000	0.000000	0.204434	0.186296
SEC61A2	protein coding	0.000000	0.000000	0.000000	0.141170	0.128955
CAMK1D	protein coding	0.000000	0.000000	0.000000	0.403000	0.395833
OPTN	protein coding	0.000000	0.000000	0.000000	0.870353	0.766875
MCM10	protein coding	0.000000	0.000000	0.000000	0.100285	0.090817
SEPHS1	protein coding	0.000000	6.698774	4.428365	0.000000	0.495563
BEND7	protein coding	0.000000	0.000000	0.000000	0.000000	0.130401
FRMD4A	protein coding	0.000000	0.000000	0.000000	0.005322	0.005254
FAM107B	protein coding	0.000000	3.864421	3.256322	0.008373	0.078802
SUV39H2	protein coding	0.000000	0.000000	0.000000	0.351293	0.302020
FAM171A1	protein coding	0.860456	0.000000	0.581689	0.000000	0.014427
ITGA8	protein coding	0.000000	0.000000	0.000000	0.012038	0.011641
MALRD1	protein coding	0.000000	0.000000	0.000000	0.059269	0.054205
PLXDC2	protein coding	0.000000	0.000000	0.000000	0.020819	0.020270
DNAJC1	protein coding	0.000000	0.000000	0.000000	0.028156	0.027909
COMMD3-BMI1	protein coding	0.000000	0.000000	0.000000	3.362135	2.987684
KIAA1217	protein coding	0.000000	0.000000	0.000000	0.016138	0.015942
GPR158	protein coding	0.000000	0.000000	0.000000	0.005474	0.005384
APBB1IP	protein coding	0.000000	0.000000	0.000000	0.038103	0.037037
LRRC37A6P	pseudogene	-1.000000	-1.000000	0.000000	0.588471	0.335750
ARMC4	protein coding	0.000000	0.000000	0.000000	0.112880	0.110229
LINC01517	other	-1.000000	-1.000000	0.000000	0.011500	0.011088
ZEB1	protein coding	0.000000	0.000000	0.000000	0.010286	0.009938
CCDC7	protein coding	0.000000	0.000000	0.000000	0.006113	0.005953
CREM	protein coding	0.000000	0.000000	0.000000	0.393691	0.370211
CCNY	protein coding	0.000000	2.197802	1.850844	0.012809	0.044220
FZD8	protein coding	42.398082	0.462963	22.164309	-1.000000	22.164309
ANKRD30A	protein coding	0.000000	0.000000	0.000000	0.018156	0.017807
AL117337.1	lincRNA	-1.000000	-1.000000	0.000000	0.934518	0.907812
ZNF33B	protein coding	0.000000	0.000000	0.000000	0.038293	0.034171
CSGALNACT2	protein coding	0.000000	0.000000	0.000000	0.053390	0.049122
RASGEF1A	protein coding	0.000000	1.714286	1.278990	0.320349	0.399260
AGAP7P	pseudogene	-1.000000	-1.000000	0.000000	0.183094	0.165616
ANTXRLP1	pseudogene	-1.000000	-1.000000	0.000000	0.729811	0.695705
AGAP9	protein coding	0.000000	0.000000	0.000000	0.221832	0.197393
WDFY4	protein coding	0.000000	0.000000	0.000000	0.023635	0.022813
VSTM4	protein coding	0.000000	0.171478	0.148515	0.000000	0.011850
SLC9A3P1	pseudogene	-1.000000	-1.000000	41.983373	-1.000000	41.983373
PRKG1	protein coding	0.000000	0.000000	0.000000	0.011728	0.011626
PCDH15	protein coding	0.000000	0.000000	0.000000	0.037284	0.036983
BICC1	protein coding	0.000000	0.000000	0.000000	0.024003	0.023563
AC026391.1	lincRNA	-1.000000	-1.000000	0.000000	0.315467	0.300509
CCDC6	protein coding	0.000000	0.000000	0.000000	0.116002	0.110269
ANK3	protein coding	0.000000	0.000000	0.000000	0.017354	0.016827
CABCOCO1	protein coding	0.000000	0.000000	0.000000	0.040153	0.039497
ARID5B	protein coding	0.000000	0.000000	0.000000	0.014991	0.014312
JMJD1C	protein coding	0.000000	0.000000	0.000000	0.000000	0.011279
REEP3	protein coding	0.000000	0.901713	0.768640	0.000000	0.038551
AC022387.1	lincRNA	-1.000000	-1.000000	0.000000	0.147951	0.147589
CTNNA3	protein coding	0.000000	0.000000	0.000000	0.015344	0.015250
HERC4	protein coding	0.000000	0.000000	0.000000	0.066865	0.063213
STOX1	protein coding	7.643913	0.000000	6.225980	0.000000	0.357927
HKDC1	protein coding	0.000000	0.000000	0.000000	0.117150	0.107923
TMEM256P1	pseudogene	-1.000000	-1.000000	100.000000	-1.000000	100.000000
AC024601.1	lincRNA	-1.000000	-1.000000	0.000000	0.536151	0.514762
PPA1	protein coding	0.000000	0.000000	0.000000	1.346778	1.267655
EIF4EBP2	protein coding	0.000000	0.000000	0.000000	0.335709	0.235158
ADAMTS14	protein coding	0.000000	0.000000	0.000000	0.065222	0.061358
AC073176.3	lincRNA	-1.000000	-1.000000	0.000000	0.101650	0.100163
CDH23	protein coding	0.000000	0.000000	0.000000	0.029658	0.028400
ASCC1	protein coding	0.000000	0.000000	0.000000	0.098629	0.095787
P4HA1	protein coding	0.000000	0.000000	0.000000	0.354831	0.343149
CFAP70	protein coding	0.000000	0.000000	0.000000	0.024686	0.023787
ADK	protein coding	0.000000	0.000000	0.000000	0.018897	0.018813
ZNF503-AS1	lincRNA	-1.000000	-1.000000	0.000000	0.054789	0.053047
LRMDA	protein coding	0.000000	0.000000	0.000000	0.010679	0.010632
KCNMA1	protein coding	0.000000	1.021609	0.816588	0.024286	0.048389
AC012560.1	lincRNA	-1.000000	-1.000000	0.000000	0.013345	0.013308
AL512662.2	other	-1.000000	-1.000000	0.000000	0.401916	0.383690
NRG3	protein coding	0.042034	1.248799	0.605245	0.012913	0.015290
CCSER2	protein coding	0.000000	0.000000	0.000000	0.074286	0.071066
GRID1	protein coding	0.000000	0.820549	0.394308	0.003810	0.006780
BMPR1A	protein coding	0.000000	0.000000	0.000000	0.162012	0.151501
SHLD2	protein coding	0.000000	0.000000	0.000000	0.076306	0.072965
PCGF5	protein coding	0.000000	0.000000	0.000000	0.113125	0.106331
IDE	protein coding	0.000000	0.000000	0.000000	0.090270	0.085790
MYOF	protein coding	0.000000	0.000000	0.000000	0.013053	0.012508
LGI1	protein coding	0.000000	0.000000	0.000000	2.382290	2.100572
LCOR	protein coding	0.000000	0.104275	0.081788	0.000000	0.012830
AL359385.1	pseudogene	-1.000000	-1.000000	0.549451	9.127714	8.136143
UBTD1	protein coding	0.000000	0.000000	0.000000	0.076453	0.074646
MARVELD1	protein coding	2.298851	0.703964	0.962434	0.000000	0.622615
HPSE2	protein coding	0.000000	0.000000	0.000000	0.009815	0.009759
BTRC	protein coding	0.000000	0.000000	0.000000	0.165466	0.160364
WBP1L	protein coding	0.000000	0.000000	0.000000	0.122043	0.114804
PCGF6	protein coding	0.000000	0.000000	0.000000	0.501182	0.477885
SH3PXD2A	protein coding	0.000000	0.000000	0.000000	0.009599	0.009177
SLK	protein coding	0.000000	0.000000	0.000000	0.383544	0.335311
RN7SL524P	other	-1.000000	-1.000000	62.207358	-1.000000	62.207358
SORCS3	protein coding	0.000000	0.000000	0.000000	0.026200	0.025956
SORCS1	protein coding	0.000000	0.000000	0.000000	0.004286	0.004231
LINC01435	lincRNA	-1.000000	-1.000000	0.000000	0.047116	0.046532
GUCY2GP	pseudogene	-1.000000	-1.000000	21.028466	7.752196	8.647945
ACSL5	protein coding	0.000000	0.000000	0.000000	0.045603	0.042309
TCF7L2	protein coding	0.000000	0.000000	0.000000	0.049567	0.048292
ADRB1	protein coding	7.531381	0.000000	3.786816	-1.000000	3.786816
VWA2	protein coding	0.000000	0.000000	0.000000	0.316482	0.297032
GFRA1	protein coding	0.000000	0.000000	0.000000	0.038661	0.036944
AC005871.1	lincRNA	-1.000000	-1.000000	0.000000	1.849419	1.764196
AL354863.1	other	-1.000000	-1.000000	0.000000	0.189941	0.183584
ARMS2	protein coding	0.000000	9.736308	5.875153	0.000000	1.778436
DMBT1	protein coding	2.857517	0.000000	2.700694	1.034865	1.198974
LHPP	protein coding	0.000000	0.000000	0.000000	0.114962	0.110859
CTBP2	protein coding	0.000000	0.000000	0.000000	0.050913	0.048063
ADAM12	protein coding	0.000000	0.000000	0.000000	0.015523	0.015157
LINC00601	lincRNA	-1.000000	-1.000000	0.000000	1.009215	0.861423
C10orf90	protein coding	0.000000	0.000000	0.000000	0.250927	0.246487
DOCK1	protein coding	0.000000	0.000000	0.000000	0.049986	0.049350
TCERG1L	protein coding	0.000000	0.000000	0.000000	0.051225	0.050609
PPP2R2D	protein coding	0.000000	0.000000	0.000000	1.863877	1.682717
JAKMIP3	protein coding	0.000000	0.000000	0.000000	0.144282	0.132272
STK32C	protein coding	5.579171	0.000000	3.094607	0.000000	0.084436
LRRC27	protein coding	0.000000	0.000000	0.000000	0.287998	0.242861
PWWP2B	protein coding	0.564016	6.613455	2.566038	0.000000	0.328582
AL451069.2	lincRNA	-1.000000	-1.000000	0.000000	4.007634	3.368984
INPP5A	protein coding	0.000000	8.185461	4.671676	0.000000	0.058211
NKX6-2	protein coding	0.000000	4.241436	2.918070	0.000000	2.714932
CFAP46	protein coding	0.000000	0.000000	0.000000	0.416953	0.387559
ADGRA1	protein coding	0.000000	0.000000	0.000000	0.106991	0.095480
KNDC1	protein coding	0.000000	0.000000	0.000000	1.018098	0.906541
TUBGCP2	protein coding	0.000000	0.000000	0.000000	4.227202	3.150681
OR6L2P	pseudogene	-1.000000	-1.000000	3.463203	-1.000000	3.463203
DUX4L21	pseudogene	-1.000000	-1.000000	14.668770	-1.000000	14.668770
DUX4L29	pseudogene	-1.000000	-1.000000	2.654867	-1.000000	2.654867
DUX4L12	pseudogene	-1.000000	-1.000000	6.319115	-1.000000	6.319115
OR4F2P	pseudogene	-1.000000	-1.000000	8.431163	-1.000000	8.431163
LINC01001	lincRNA	-1.000000	-1.000000	1.883830	1.027317	1.297550
IFITM2	protein coding	0.000000	0.000000	0.000000	0.658317	0.536579
B4GALNT4	protein coding	4.839744	9.567901	5.284553	4.336995	4.650974
PKP3	protein coding	0.000000	0.000000	0.000000	5.693398	4.180901
SIGIRR	protein coding	0.000000	0.000000	0.000000	1.356363	1.090382
ANO9	protein coding	0.000000	0.000000	0.000000	1.280537	1.125509
HRAS	protein coding	0.000000	19.302615	11.778116	3.030303	4.321110
DEAF1	protein coding	0.000000	0.000000	0.000000	0.075854	0.059217
MUC2	protein coding	0.000000	-1.000000	0.000000	0.000000	3.993153
BRSK2	protein coding	3.954802	10.402594	7.930690	4.071144	4.387965
DUSP8	protein coding	0.000000	0.768344	0.446329	0.209221	0.274111
FAM99A	lincRNA	-1.000000	-1.000000	3.708855	0.000000	3.541390
MRPL23	protein coding	0.000000	0.000000	0.000000	0.160225	0.153045
TSPAN32	protein coding	0.000000	0.000000	0.000000	0.320316	0.290070
CD81	protein coding	5.114823	3.139428	3.745198	0.000000	0.550796
CDKN1C	protein coding	12.433581	0.000000	6.024717	0.000000	4.570312
OSBPL5	protein coding	0.000000	0.000000	0.000000	0.134726	0.123080
NDUFA5P1	pseudogene	-1.000000	-1.000000	14.705882	-1.000000	14.705882
AC127526.1	lincRNA	-1.000000	-1.000000	0.000000	0.090974	0.090309
AC127526.2	other	-1.000000	-1.000000	0.000000	0.056967	0.056174
RRM1	protein coding	0.000000	0.000000	0.000000	0.351602	0.323756
SSU72P6	pseudogene	-1.000000	-1.000000	7.392197	-1.000000	7.392197
OR10A2	protein coding	0.000000	0.469064	0.389683	0.000000	0.180103
LMO1	protein coding	0.000000	0.000000	0.000000	0.070035	0.067549
ST5	protein coding	0.000000	0.000000	0.000000	0.025394	0.024357
DENND5A	protein coding	0.000000	1.889764	0.471513	0.000000	0.018963
ZNF143	protein coding	0.000000	0.000000	0.000000	0.172843	0.162745
SWAP70	protein coding	0.000000	0.000000	0.000000	0.790755	0.743415
AMPD3	protein coding	0.000000	0.000000	0.000000	0.033616	0.031114
SPON1	protein coding	0.000000	0.000000	0.000000	0.156495	0.154000
RRAS2	protein coding	0.000000	0.000000	0.000000	0.361284	0.347655
CALCB	protein coding	0.000000	0.000000	0.000000	0.016149	0.015788
INSC	protein coding	0.000000	0.000000	0.000000	0.016727	0.016322
SOX6	protein coding	0.000000	0.000000	0.000000	0.000000	0.008278
PLEKHA7	protein coding	0.000000	0.000000	0.000000	0.201491	0.194833
PIK3C2A	protein coding	0.000000	0.000000	0.000000	0.031889	0.027639
SAA1	protein coding	0.000000	0.000000	0.000000	1.747445	1.393637
LDHAL6A	protein coding	0.000000	0.000000	0.000000	0.141650	0.126178
IGSF22	protein coding	0.000000	0.000000	0.000000	0.119672	0.095781
NAV2	protein coding	0.000000	0.000000	0.000000	0.004086	0.004021
NELL1	protein coding	0.000000	0.000000	0.000000	0.013514	0.013464
GAS2	protein coding	0.000000	0.000000	0.000000	0.038504	0.037884
AC090092.1	lincRNA	-1.000000	-1.000000	0.000000	0.554722	0.541021
LUZP2	protein coding	0.000000	0.000000	0.000000	0.011028	0.010928
AC090592.1	lincRNA	-1.000000	-1.000000	0.000000	0.171773	0.168128
ANO3	protein coding	0.000000	0.000000	0.000000	0.103719	0.101502
METTL15	protein coding	0.000000	0.000000	0.000000	0.000000	0.006208
DCDC1	protein coding	0.000000	0.000000	0.000000	0.026702	0.024655
ELP4	protein coding	0.000000	0.000000	0.000000	0.011844	0.011047
AL035078.4	protein coding	0.000000	0.000000	0.000000	0.058426	0.058165
KIAA1549L	protein coding	0.000000	0.000000	0.000000	0.063250	0.060477
CD44	protein coding	0.000000	0.000000	0.000000	0.032389	0.029936
LDLRAD3	protein coding	0.000000	0.000000	0.000000	0.085876	0.084677
PRR5L	protein coding	0.000000	0.000000	0.000000	0.403426	0.390135
TRAF6	protein coding	0.000000	0.000000	0.000000	0.205272	0.163476
LRRC4C	protein coding	0.000000	0.000000	0.000000	0.007833	0.007803
HSD17B12	protein coding	0.000000	0.000000	0.000000	0.022580	0.022152
PRDM11	protein coding	0.000000	0.143057	0.132897	0.253446	0.198128
AC024475.4	lincRNA	-1.000000	-1.000000	0.000000	0.325409	0.317561
C11orf49	protein coding	0.000000	0.000000	0.000000	0.092801	0.091789
SLC39A13	protein coding	0.000000	0.000000	0.000000	1.383068	0.704451
CELF1	protein coding	0.000000	0.000000	0.000000	0.084673	0.076278
PTPRJ	protein coding	0.000000	0.000000	0.000000	0.115377	0.109836
AC109635.5	pseudogene	-1.000000	-1.000000	0.000000	4.730849	4.505792
OR4C14P	pseudogene	-1.000000	-1.000000	8.351410	-1.000000	8.351410
OR9Q1	protein coding	0.000000	0.000000	0.000000	0.018036	0.017751
AP004247.2	lincRNA	-1.000000	-1.000000	0.000000	0.198118	0.174694
GLYATL1	protein coding	0.000000	0.000000	0.000000	0.000000	0.033302
MS4A13	protein coding	0.000000	0.000000	0.000000	0.165321	0.157463
AP003399.1	pseudogene	-1.000000	-1.000000	0.000000	0.519936	0.513710
LRRC10B	protein coding	0.000000	2.688574	1.623084	-1.000000	1.623084
SYT7	protein coding	0.000000	3.817633	2.437741	0.000000	0.211134
ASRGL1	protein coding	0.000000	0.000000	0.000000	0.095835	0.089343
C11orf95	protein coding	2.448580	3.636364	3.228519	0.000000	2.161432
VEGFB	protein coding	0.000000	24.302326	14.083558	0.000000	4.911868
PPP1R14B	protein coding	0.000000	2.040816	1.511487	0.000000	1.015847
AP005273.1	lincRNA	-1.000000	-1.000000	0.000000	1.447106	1.279506
NRXN2	protein coding	0.000000	0.000000	0.000000	0.103174	0.096570
SF1	protein coding	0.000000	0.000000	0.000000	1.375088	0.966150
MAP4K2	protein coding	2.395453	1.930420	2.090010	0.000000	0.818465
MRPL11	protein coding	0.000000	0.000000	0.000000	0.000000	0.808515
SPTBN2	protein coding	0.000000	0.000000	0.000000	1.172929	0.939106
PC	protein coding	0.000000	0.000000	0.000000	1.764851	1.686898
GRK2	protein coding	0.000000	18.064516	7.272727	0.000000	1.250869
ANKRD13D	protein coding	0.000000	6.186667	3.357453	0.000000	0.832257
KMT5B	protein coding	0.000000	2.681609	1.760841	0.348717	0.532519
LRP5	protein coding	0.000000	33.548387	1.972686	0.000000	0.076098
ANO1	protein coding	0.000000	1.601164	0.781666	0.023687	0.062036
SHANK2	protein coding	0.000000	0.000000	0.000000	0.084821	0.080411
KRTAP5-11	protein coding	0.000000	0.000000	0.000000	-1.000000	0.148060
FAM168A	protein coding	0.000000	0.000000	0.000000	0.111350	0.107232
B3GNT6	protein coding	0.000000	0.000000	0.000000	0.566114	0.369637
GAB2	protein coding	0.000000	0.489433	0.343107	0.011189	0.022162
TENM4	protein coding	0.000000	0.000000	0.000000	0.006592	0.006471
DLG2	protein coding	0.000000	0.000000	0.000000	0.008424	0.008376
NOX4	protein coding	0.000000	0.000000	0.000000	0.259279	0.251394
AP005435.4	pseudogene	-1.000000	-1.000000	0.000000	7.746127	6.780402
AP005435.2	pseudogene	-1.000000	-1.000000	0.000000	3.645320	2.819048
AP005435.3	pseudogene	-1.000000	-1.000000	16.390366	0.000000	11.268817
TRIM49D1	protein coding	0.000000	2.860697	1.063338	0.353815	0.497372
TRIM51EP	pseudogene	-1.000000	-1.000000	0.000000	0.576369	0.468096
NAALAD2	protein coding	0.000000	0.000000	0.000000	0.049419	0.045618
FAT3	protein coding	0.000000	0.000000	0.000000	0.061693	0.059518
DEUP1	protein coding	0.000000	0.000000	0.000000	0.030608	0.029489
SMCO4	protein coding	0.000000	6.525912	5.564648	0.086199	0.190664
MAML2	protein coding	0.000000	0.000000	0.000000	0.011128	0.010912
CNTN5	protein coding	0.000000	0.000000	0.000000	0.011127	0.011062
TRPC6	protein coding	0.000000	0.000000	0.000000	0.000000	0.658435
DYNC2H1	protein coding	0.000000	0.000000	0.000000	0.045435	0.043733
PDGFD	protein coding	0.000000	0.000000	0.000000	1.083372	1.065348
CARD16	protein coding	0.000000	0.000000	0.000000	0.035495	0.034939
AP003181.1	lincRNA	-1.000000	-1.000000	0.000000	0.006429	0.006421
GUCY1A2	protein coding	0.000000	0.000000	0.000000	0.029561	0.028156
CWF19L2	protein coding	0.000000	0.000000	0.000000	0.047586	0.046388
RDX	protein coding	0.000000	0.000000	0.000000	0.000000	0.055732
ZC3H12C	protein coding	0.000000	0.000000	0.000000	0.350545	0.307085
NXPE1	protein coding	0.000000	0.000000	0.000000	0.194119	0.177778
CEP164	protein coding	0.000000	0.000000	0.000000	0.045120	0.041535
DSCAML1	protein coding	0.000000	0.000000	0.000000	0.049131	0.048236
FLI1	protein coding	0.000000	0.000000	0.000000	0.044252	0.042610
ARHGAP32	protein coding	0.000000	1.590933	1.209486	0.000000	0.049003
B3GAT1	protein coding	0.000000	0.000000	0.000000	0.095386	0.071826
AP004608.1	other	-1.000000	-1.000000	0.000000	0.082398	0.076603
AP003062.2	other	-1.000000	-1.000000	2.867384	-1.000000	2.867384
AC215219.1	pseudogene	-1.000000	-1.000000	0.000000	0.804752	0.720288
CCDC77	protein coding	0.000000	0.000000	0.000000	0.047411	0.044967
ERC1	protein coding	0.000000	0.000000	0.000000	0.314791	0.308256
WNT5B	protein coding	0.000000	5.590851	3.985507	0.175402	0.284614
CACNA1C	protein coding	0.000000	0.000000	0.000000	0.051636	0.050333
AC092471.2	other	-1.000000	-1.000000	0.000000	0.024225	0.023904
FKBP4	protein coding	0.000000	0.000000	0.000000	0.452416	0.267431
TEAD4	protein coding	0.000000	6.215722	2.994276	0.000000	0.083597
ANO2	protein coding	0.000000	0.000000	0.000000	0.010804	0.014963
SCNN1A	protein coding	0.000000	0.000000	0.000000	0.115996	0.100366
LRRC23	protein coding	0.000000	0.000000	0.000000	1.166895	1.089148
ATN1	protein coding	0.000000	0.000000	0.000000	0.335420	0.251988
PEX5	protein coding	0.000000	0.000000	0.000000	2.288950	1.920439
NANOG	protein coding	0.000000	1.365338	1.149852	0.000000	0.546400
SLC2A14	protein coding	0.000000	0.000000	0.000000	0.082912	0.077573
LINC00937	lincRNA	-1.000000	-1.000000	0.000000	0.036792	0.034716
AC092865.2	pseudogene	-1.000000	-1.000000	100.000000	-1.000000	100.000000
OR7E140P	pseudogene	-1.000000	-1.000000	68.975610	-1.000000	68.975610
OR7E148P	pseudogene	-1.000000	-1.000000	100.000000	-1.000000	100.000000
OR7E149P	pseudogene	-1.000000	-1.000000	87.279843	-1.000000	87.279843
CLEC6A	protein coding	0.000000	0.000000	0.000000	1.095930	1.013212
A2ML1	protein coding	0.000000	0.000000	0.000000	1.919012	1.435014
LINC02367	lincRNA	-1.000000	-1.000000	0.000000	0.190217	0.162505
AC141557.1	pseudogene	-1.000000	-1.000000	0.000000	6.935554	6.765276
AC092821.3	other	-1.000000	-1.000000	0.000000	0.482282	0.474067
AC068775.1	protein coding	7.053942	0.000000	5.115346	23.694885	22.905146
KLRA1P	pseudogene	-1.000000	-1.000000	3.420195	0.000000	0.723764
STYK1	protein coding	0.000000	0.000000	0.000000	0.331215	0.310587
PRH1	protein coding	0.000000	0.000000	0.000000	0.000000	0.019039
ETV6	protein coding	0.000000	0.000000	0.000000	0.038472	0.037467
BCL2L14	protein coding	0.000000	0.000000	0.000000	0.637556	0.184818
GRIN2B	protein coding	0.000000	0.000000	0.000000	0.037443	0.028492
RERGL	protein coding	0.000000	0.000000	0.000000	0.000000	0.022154
AEBP2	protein coding	0.000000	0.000000	0.000000	0.106718	0.104497
AC011604.2	protein coding	0.000000	0.000000	0.000000	0.039520	0.038970
ST8SIA1	protein coding	0.000000	0.000000	0.000000	0.000000	0.077156
AC084816.1	lincRNA	-1.000000	-1.000000	0.000000	0.061649	0.060936
SOX5	protein coding	0.000000	0.000000	0.000000	0.065093	0.064566
LRMP	protein coding	0.000000	0.000000	0.000000	0.031464	0.029810
LMNTD1	protein coding	0.000000	0.000000	0.000000	0.082150	0.081079
ITPR2	protein coding	0.000000	0.000000	0.000000	0.031952	0.031207
MED21	protein coding	0.000000	0.000000	0.000000	0.000000	0.374455
CCDC91	protein coding	0.000000	0.000000	0.000000	0.012653	0.012493
TMTC1	protein coding	0.000000	0.000000	0.000000	0.067110	0.064807
AC024940.2	pseudogene	-1.000000	-1.000000	0.000000	0.092185	0.084838
DENND5B	protein coding	0.000000	0.000000	0.000000	0.010608	0.010054
DNM1L	protein coding	0.000000	0.000000	0.000000	0.429101	0.398796
PKP2	protein coding	0.000000	0.000000	0.000000	0.034943	0.032989
ALG10B	protein coding	0.000000	0.271801	0.234101	0.000000	0.182510
CPNE8	protein coding	0.000000	0.000000	0.000000	0.408524	0.393311
CNTN1	protein coding	0.000000	0.000000	0.000000	0.074874	0.073426
PDZRN4	protein coding	0.000000	0.000000	0.000000	0.085649	0.084684
AC090630.1	lincRNA	-1.000000	-1.000000	0.000000	0.094918	0.094455
ADAMTS20	protein coding	0.000000	0.000000	0.000000	0.047186	0.045442
TMEM117	protein coding	0.000000	0.000000	0.000000	0.068798	0.068437
NELL2	protein coding	0.000000	0.000000	0.000000	0.005640	0.005561
DBX2	protein coding	0.000000	0.000000	0.000000	0.113041	0.104318
CCNT1	protein coding	0.000000	0.000000	0.000000	0.149296	0.112123
AC117498.2	lincRNA	-1.000000	-1.000000	2.712477	0.000000	1.080692
SPATS2	protein coding	0.000000	0.000000	0.000000	0.014157	0.013678
DIP2B	protein coding	0.000000	0.000000	0.000000	0.761620	0.734154
SLC4A8	protein coding	0.000000	0.000000	0.000000	0.045801	0.040982
SCN8A	protein coding	0.000000	0.000000	0.000000	0.044938	0.042229
KRT6C	protein coding	2.536873	0.000000	1.879371	13.962901	8.692351
TNS2	protein coding	0.000000	0.000000	0.000000	0.377770	0.258576
ATP5MC2	protein coding	0.000000	0.000000	0.000000	0.000000	0.599794
MUCL1	protein coding	0.000000	0.000000	0.000000	0.189517	0.125565
ERBB3	protein coding	0.000000	0.000000	0.000000	0.132100	0.093612
MARS	protein coding	0.000000	0.000000	0.000000	1.797061	1.094388
SLC16A7	protein coding	0.000000	0.000000	0.000000	0.038159	0.035606
FAM19A2	protein coding	0.000000	0.000000	0.000000	0.006218	0.005956
AC012158.1	pseudogene	-1.000000	-1.000000	0.000000	0.140226	0.138501
C12orf56	protein coding	0.000000	0.000000	0.000000	0.199193	0.191410
RAP1B	protein coding	0.000000	0.034870	0.033788	0.240042	0.191609
LGR5	protein coding	0.000000	0.000000	0.000000	0.016209	0.015695
AC078923.1	lincRNA	-1.000000	-1.000000	0.000000	0.005007	0.004990
SYT1	protein coding	0.000000	0.000000	0.000000	0.010313	0.010204
PPFIA2	protein coding	0.000000	0.000000	0.000000	0.009504	0.009370
LRRIQ1	protein coding	0.000000	0.000000	0.000000	0.178318	0.175841
MGAT4C	protein coding	0.000000	0.000000	0.000000	0.062721	0.060799
C12orf50	protein coding	0.000000	0.000000	0.000000	0.134936	0.118514
PLEKHG7	protein coding	0.000000	0.000000	0.000000	0.532788	0.490263
SOCS2-AS1	other	-1.000000	-1.000000	0.000000	0.121188	0.105784
PLXNC1	protein coding	0.000000	0.000000	0.000000	0.038431	0.036489
NDUFA12	protein coding	0.000000	0.000000	0.000000	0.261031	0.077777
FGD6	protein coding	0.000000	0.000000	0.000000	0.229748	0.213880
AC084879.1	pseudogene	-1.000000	-1.000000	0.000000	0.051496	0.050316
PGAM1P5	pseudogene	-1.000000	-1.000000	0.000000	0.022492	0.022056
NTN4	protein coding	0.000000	0.000000	0.000000	0.020850	0.020248
AMDHD1	protein coding	0.000000	4.456094	2.574782	1.027939	1.187901
ANKS1B	protein coding	0.000000	0.000000	0.000000	0.003060	0.003020
GNPTAB	protein coding	0.453286	0.886486	0.686366	0.000000	0.069053
PAH	protein coding	0.000000	0.000000	0.000000	0.023168	0.022218
NFYB	protein coding	0.000000	5.538632	4.719207	0.713612	1.522723
C12orf45	protein coding	0.000000	0.000000	0.000000	0.087368	0.048926
ALDH1L2	protein coding	0.000000	0.000000	0.000000	0.075515	0.066365
WASHC4	protein coding	0.000000	0.000000	0.000000	0.070297	0.063097
C12orf75	protein coding	0.000000	0.000000	0.000000	0.122607	0.048505
SSH1	protein coding	0.000000	0.686853	0.511601	0.000000	0.089423
CCDC63	protein coding	0.000000	0.000000	0.000000	0.336401	0.324194
MAPKAPK5	protein coding	0.000000	0.000000	0.000000	1.343550	1.085297
RPH3A	protein coding	0.000000	0.000000	0.000000	0.016124	0.015829
AC026765.2	lincRNA	-1.000000	-1.000000	0.000000	0.308660	0.301038
MED13L	protein coding	0.000000	1.895569	1.060507	0.000000	0.050392
NOS1	protein coding	0.000000	0.000000	0.000000	0.024767	0.014343
CCDC60	protein coding	0.000000	0.000000	0.000000	0.133698	0.131824
AC002070.1	lincRNA	-1.000000	-1.000000	0.000000	0.097466	0.097111
BICDL1	protein coding	0.643432	0.000000	0.375235	0.000000	0.011470
RAB35	protein coding	0.856164	0.000000	0.169837	0.133049	0.138350
PXN	protein coding	0.000000	0.175131	0.093081	0.000000	0.010844
SPPL3	protein coding	0.000000	0.000000	0.000000	0.067134	0.064852
CAMKK2	protein coding	0.000000	0.000000	0.000000	0.228603	0.202913
KDM2B	protein coding	0.000000	0.000000	0.000000	0.081187	0.077015
SETD1B	protein coding	0.000000	0.000000	0.000000	0.403809	0.285171
BCL7A	protein coding	0.000000	0.000000	0.000000	0.646208	0.551358
RSRC2	protein coding	0.000000	0.000000	0.000000	0.671209	0.560700
HIP1R	protein coding	0.000000	0.000000	0.000000	0.719456	0.578805
CDK2AP1	protein coding	14.285714	9.556192	10.044929	0.000000	2.754554
KMT5A	protein coding	0.000000	0.000000	0.000000	1.554590	1.356263
RILPL1	protein coding	0.172265	8.222533	5.896989	0.134158	0.497927
RFLNA	protein coding	0.000000	0.000000	0.000000	0.072720	0.072057
NCOR2	protein coding	0.000000	0.928793	0.213980	0.000000	0.060039
SCARB1	protein coding	0.000000	0.000000	0.000000	0.293866	0.230598
DHX37	protein coding	0.000000	0.000000	0.000000	0.214058	0.189139
AC007368.1	other	-1.000000	-1.000000	0.000000	0.069827	0.068291
LINC00943	lincRNA	-1.000000	-1.000000	0.000000	0.335821	0.270243
AC068787.1	other	-1.000000	-1.000000	7.246377	-1.000000	7.246377
LINC02369	lincRNA	-1.000000	-1.000000	0.000000	0.517516	0.500851
TMEM132C	protein coding	0.000000	0.000000	0.000000	0.005969	0.005902
SLC15A4	protein coding	5.478662	0.862069	3.743701	0.000000	0.337750
GLT1D1	protein coding	0.000000	0.000000	0.000000	0.031165	0.030409
TMEM132D	protein coding	0.000000	0.000000	0.000000	0.218221	0.216361
RIMBP2	protein coding	0.000000	0.000000	0.000000	0.064602	0.063097
LINC01257	lincRNA	-1.000000	-1.000000	0.000000	0.050718	0.047997
ULK1	protein coding	0.000000	2.087199	0.847617	0.000000	0.157806
GALNT9	protein coding	0.000000	0.000000	0.000000	0.689549	0.670793
FBRSL1	protein coding	5.208333	10.360687	7.698608	0.043652	0.727752
ANKLE2	protein coding	1.781565	1.977587	1.906631	0.208704	0.541432
AL356585.3	pseudogene	-1.000000	-1.000000	0.000000	0.486151	0.456100
PARP4P2	pseudogene	-1.000000	-1.000000	0.000000	0.218175	0.205695
MRPS31P2	pseudogene	-1.000000	-1.000000	0.000000	0.203559	0.197550
IFT88	protein coding	0.000000	0.000000	0.000000	0.019237	0.018494
IL17D	protein coding	0.000000	0.000000	0.000000	1.021718	0.872634
LATS2	protein coding	0.000000	0.000000	0.000000	0.093986	0.088121
SKA3	protein coding	0.000000	0.000000	0.000000	0.622727	0.543313
LINC00327	lincRNA	-1.000000	-1.000000	0.000000	0.192941	0.162734
PAN3	protein coding	0.000000	0.000000	0.000000	0.063507	0.061213
MTUS2	protein coding	0.000000	0.000000	0.000000	0.063139	0.062427
HMGB1	protein coding	0.000000	1.047273	0.979325	0.132874	0.172164
FRY	protein coding	0.000000	0.000000	0.000000	0.007549	0.007294
PDS5B	protein coding	0.000000	0.000000	0.000000	0.126068	0.121091
KL	protein coding	2.040145	0.356053	1.378621	0.000000	0.138799
DCLK1	protein coding	0.000000	0.000000	0.000000	0.016146	0.015717
STOML3	protein coding	0.000000	0.000000	0.000000	1.840946	1.678533
LHFPL6	protein coding	0.000000	0.000000	0.000000	0.071273	0.070597
COG6	protein coding	0.000000	0.000000	0.000000	0.020927	0.019847
EPSTI1	protein coding	0.000000	0.000000	0.000000	0.488666	0.473164
TPT1-AS1	other	-1.000000	-1.000000	0.000000	0.144490	0.130598
RB1-DT	lincRNA	-1.000000	-1.000000	0.000000	0.549817	0.461668
RB1	protein coding	0.000000	0.000000	0.000000	0.007917	0.007778
FNDC3A	protein coding	0.000000	0.000000	0.000000	0.054816	0.053022
GUCY1B2	pseudogene	-1.000000	-1.000000	0.000000	0.048629	0.046323
C13orf42	protein coding	0.000000	0.000000	0.000000	0.000000	0.099041
AL354821.1	lincRNA	-1.000000	-1.000000	0.000000	1.291077	1.269158
PRR20C	protein coding	0.000000	0.000000	0.000000	0.290821	0.253650
LINC00358	lincRNA	-1.000000	-1.000000	0.000000	0.456639	0.434231
LINC00448	lincRNA	-1.000000	-1.000000	0.000000	0.239384	0.236375
LINC00383	lincRNA	-1.000000	-1.000000	0.000000	0.033340	0.032948
KLHL1	protein coding	0.000000	0.000000	0.000000	0.006688	0.006619
MZT1	protein coding	0.000000	0.000000	0.000000	0.258398	0.227625
LINC00393	lincRNA	-1.000000	-1.000000	0.000000	0.035451	0.035352
LINC00392	lincRNA	-1.000000	-1.000000	0.000000	0.356744	0.348359
SLAIN1	protein coding	0.000000	0.000000	0.000000	0.049812	0.046695
POU4F1	protein coding	18.730159	0.000000	5.191377	0.000000	4.540208
RBM26	protein coding	0.000000	0.000000	0.000000	0.332771	0.302156
NDFIP2	protein coding	0.000000	0.000000	0.000000	0.157928	0.148097
LINC00351	lincRNA	-1.000000	-1.000000	0.000000	0.029436	0.029287
FO624990.1	pseudogene	-1.000000	-1.000000	73.809524	-1.000000	73.809524
LINC01049	lincRNA	-1.000000	-1.000000	0.000000	0.316749	0.311057
GPC5	protein coding	0.000000	0.000000	0.000000	0.017667	0.017626
GPC6	protein coding	0.000000	0.000000	0.000000	0.003918	0.003896
UGGT2	protein coding	0.000000	0.000000	0.000000	0.035912	0.034934
RAP2A	protein coding	0.000000	1.864613	1.676996	0.000000	0.263565
STK24	protein coding	0.000000	2.568109	2.263534	0.000000	0.296034
DOCK9	protein coding	0.000000	4.181667	1.441390	0.025124	0.075717
ZIC5	protein coding	7.178715	0.000000	3.083226	0.000000	1.598658
TMTC4	protein coding	0.000000	0.000000	0.000000	0.031248	0.029508
FGF14	protein coding	0.000000	0.000000	0.000000	0.020947	0.020531
METTL21C	protein coding	3.647799	2.054795	3.219871	0.000000	0.399543
FAM155A	protein coding	0.000000	0.000000	0.000000	0.013675	0.013509
IRS2	protein coding	0.000000	1.432039	0.725083	1.807159	1.547092
COL4A2	protein coding	0.000000	0.000000	0.000000	0.121069	0.116787
ANKRD10	protein coding	0.000000	0.000000	0.000000	0.096706	0.087602
ARHGEF7	protein coding	0.000000	0.000000	0.000000	0.104095	0.098338
SOX1	protein coding	15.816327	0.000000	6.546990	-1.000000	6.546990
ATP11A	protein coding	0.000000	0.000000	0.000000	0.256007	0.242838
MCF2L	protein coding	0.000000	0.000000	0.000000	0.248431	0.234222
CUL4A	protein coding	1.431871	0.838446	1.020553	0.293357	0.381906
GRTP1	protein coding	0.000000	0.000000	0.000000	0.227978	0.215086
TFDP1	protein coding	0.000000	8.409091	4.941569	0.227142	0.511022
GRK1	protein coding	0.000000	0.000000	0.000000	0.506994	0.476056
GAS6	protein coding	0.000000	0.000000	0.000000	0.246390	0.232088
LINC00452	lincRNA	-1.000000	-1.000000	0.000000	1.183207	1.062319
RASA3	protein coding	0.000000	0.000000	0.000000	1.784955	1.736120
CFAP97D2	protein coding	0.000000	0.000000	0.000000	0.177101	0.171070
NF1P10	pseudogene	-1.000000	-1.000000	14.400000	0.000000	3.412322
DUXAP9	pseudogene	-1.000000	-1.000000	0.000000	0.328207	0.305006
AL589743.5	lincRNA	-1.000000	-1.000000	1.293749	0.000000	0.187292
AL589743.1	pseudogene	-1.000000	-1.000000	0.416304	0.000000	0.081014
BMS1P17	pseudogene	-1.000000	-1.000000	0.000000	0.305550	0.282709
POTEG	protein coding	0.000000	0.000000	0.000000	0.242981	0.226024
AL512310.11	other	-1.000000	-1.000000	0.000000	0.064775	0.064539
OR11H2	protein coding	0.000000	0.000000	0.000000	13.157895	3.151261
NDRG2	protein coding	0.000000	0.000000	0.000000	0.279123	0.251345
ZNF219	protein coding	0.000000	2.467035	1.310734	0.263904	0.585991
RPGRIP1	protein coding	0.000000	0.000000	0.000000	0.362123	0.337742
OR6J1	protein coding	0.000000	0.000000	0.000000	0.270066	0.186247
AL160314.2	other	-1.000000	-1.000000	0.000000	0.393619	0.386233
DHRS4	protein coding	0.000000	0.000000	0.000000	0.299065	0.254891
DHRS4L2	protein coding	0.000000	0.000000	0.000000	1.129098	1.053813
LINC02306	lincRNA	-1.000000	-1.000000	0.000000	0.061581	0.061474
NOVA1	protein coding	0.000000	0.000000	0.000000	0.015124	0.014225
AL110292.1	lincRNA	-1.000000	-1.000000	0.000000	0.089230	0.088973
PRKD1	protein coding	0.000000	0.000000	0.000000	0.008344	0.008287
HEATR5A	protein coding	0.000000	0.000000	0.000000	0.161980	0.151408
NUBPL	protein coding	0.000000	0.000000	0.000000	0.008704	0.008619
AKAP6	protein coding	0.000000	0.000000	0.000000	0.213936	0.206134
MTCO1P2	pseudogene	-1.000000	-1.000000	99.857550	-1.000000	99.857550
EGLN3	protein coding	0.000000	0.000000	0.000000	0.000000	0.119582
BAZ1A	protein coding	0.000000	0.000000	0.000000	0.020599	0.019526
MIPOL1	protein coding	0.000000	0.000000	0.000000	0.469446	0.458459
AL121790.2	lincRNA	-1.000000	-1.000000	3.766478	0.000000	0.182866
FOXA1	protein coding	0.000000	0.000000	0.000000	0.000000	1.234568
MIA2	protein coding	0.000000	0.000000	0.000000	0.015487	0.014531
LINC00871	lincRNA	-1.000000	-1.000000	0.000000	0.057550	0.057410
MDGA2	protein coding	0.000000	0.000000	0.000000	0.003737	0.003713
NEMF	protein coding	0.000000	0.000000	0.000000	0.317053	0.288245
LINC01588	lincRNA	-1.000000	-1.000000	0.000000	0.029283	0.026655
TXNDC16	protein coding	0.000000	0.000000	0.000000	0.426210	0.410065
PSMC6	protein coding	0.000000	0.000000	0.000000	0.140610	0.126080
AL365295.1	other	-1.000000	-1.000000	0.000000	0.012015	0.011964
RTN1	protein coding	0.000000	0.000000	0.000000	0.304366	0.300011
C14orf39	protein coding	0.000000	0.000000	0.000000	0.031392	0.020156
SYT16	protein coding	0.000000	0.000000	0.000000	0.000000	0.021292
CHURC1-FNTB	protein coding	0.000000	0.000000	0.000000	0.107309	0.105893
MAX	protein coding	0.000000	0.000000	0.000000	0.168822	0.161623
RAD51B	protein coding	0.000000	0.000000	0.000000	0.080814	0.080401
SYNJ2BP-COX16	protein coding	0.000000	0.000000	0.000000	0.086695	0.085705
RGS6	protein coding	0.000000	0.000000	0.000000	0.008774	0.008674
DPF3	protein coding	0.000000	0.000000	0.000000	0.014826	0.014555
DCAF4	protein coding	0.000000	0.000000	0.000000	0.264378	0.230739
HEATR4	protein coding	0.000000	0.000000	0.000000	0.107483	0.101910
LTBP2	protein coding	0.000000	0.000000	0.000000	0.144042	0.133091
JDP2	protein coding	0.000000	2.260198	2.069314	0.000000	0.265115
ESRRB	protein coding	0.000000	0.000000	0.000000	0.342381	0.331720
TMEM63C	protein coding	0.000000	0.000000	0.000000	0.032184	0.030785
SPTLC2	protein coding	0.000000	0.000000	0.000000	0.027403	0.025276
NRXN3	protein coding	0.000000	0.000000	0.000000	0.020788	0.020613
CEP128	protein coding	0.000000	0.000000	0.000000	0.008000	0.007668
GTF2A1	protein coding	0.000000	0.000000	0.000000	0.253988	0.217746
SPATA7	protein coding	0.000000	0.000000	0.000000	0.038921	0.037459
FOXN3	protein coding	0.000000	2.646373	2.128363	0.019992	0.058874
TTC7B	protein coding	0.000000	1.763719	1.538850	0.013968	0.117843
RPS6KA5	protein coding	0.000000	0.000000	0.000000	0.017803	0.015509
SLC24A4	protein coding	0.000000	0.000000	0.000000	0.017197	0.016210
GOLGA5	protein coding	0.000000	0.000000	0.000000	0.056153	0.052480
ITPK1	protein coding	0.000000	2.666909	2.281546	0.034116	0.115938
CLMN	protein coding	0.000000	0.094949	0.074699	0.039343	0.042764
AK7	protein coding	0.000000	0.000000	0.000000	0.022674	0.021579
AL355097.1	lincRNA	-1.000000	-1.000000	0.000000	6.927011	5.536975
CCNK	protein coding	0.000000	0.000000	0.000000	0.056914	0.051972
CCDC85C	protein coding	5.161855	0.410917	0.722146	0.032416	0.148297
EML1	protein coding	0.772499	2.620192	1.911394	0.053148	0.114989
EVL	protein coding	0.000000	0.687893	0.518442	0.000000	0.020256
WDR25	protein coding	0.000000	0.000000	0.000000	0.103300	0.100725
BEGAIN	protein coding	0.000000	4.878049	1.950975	0.088660	0.236741
LINC02320	lincRNA	-1.000000	-1.000000	0.000000	0.114349	0.113808
PPP2R5C	protein coding	0.266075	1.530037	1.193289	0.000000	0.060773
TECPR2	protein coding	0.000000	0.000000	0.000000	0.027605	0.025803
ANKRD9	protein coding	0.000000	2.220447	1.926809	0.000000	1.729071
TRAF3	protein coding	0.000000	3.170809	2.492797	0.238067	0.373068
EXOC3L4	protein coding	0.000000	0.000000	0.000000	4.936084	3.744599
TNFAIP2	protein coding	0.000000	0.000000	0.000000	0.383016	0.250054
EIF5	protein coding	0.000000	0.071390	0.057979	1.145503	0.452922
TMEM179	protein coding	0.000000	0.055144	0.054541	0.000000	0.050394
INF2	protein coding	0.000000	1.162457	0.937609	0.000000	0.245984
AKT1	protein coding	0.000000	8.524173	5.842599	0.156042	1.147640
ZBTB42	protein coding	0.000000	0.000000	0.000000	26.190476	1.336249
CEP170B	protein coding	0.000000	1.745521	0.554988	0.000000	0.120673
PLD4	protein coding	0.000000	1.234330	0.963855	0.000000	0.493294
JAG2	protein coding	1.533495	18.044402	7.524854	0.000000	1.576698
BRF1	protein coding	0.000000	0.123419	0.098692	0.770195	0.719641
BTBD6	protein coding	0.000000	10.707457	4.914436	0.000000	4.302728
PACS2	protein coding	1.101405	8.469539	5.827887	0.106444	0.536973
TEX22	protein coding	0.000000	0.000000	0.000000	0.000000	0.184369
IGHG2	other	-1.000000	2.272727	1.279240	3.018109	2.121965
IGHGP	pseudogene	-1.000000	-1.000000	0.000000	4.101417	3.166987
IGHJ4	other	-1.000000	-1.000000	6.666667	-1.000000	6.666667
IGHJ3	other	-1.000000	-1.000000	100.000000	-1.000000	100.000000
IGHJ2P	pseudogene	-1.000000	-1.000000	100.000000	-1.000000	100.000000
IGHJ2	other	-1.000000	-1.000000	100.000000	-1.000000	100.000000
IGHJ1	other	-1.000000	-1.000000	100.000000	-1.000000	100.000000
IGHD7-27	other	-1.000000	-1.000000	100.000000	-1.000000	100.000000
IGHJ1P	pseudogene	-1.000000	-1.000000	100.000000	-1.000000	100.000000
IGHD1-26	other	-1.000000	-1.000000	100.000000	-1.000000	100.000000
IGHD6-25	other	-1.000000	-1.000000	100.000000	-1.000000	100.000000
IGHD5-24	other	-1.000000	-1.000000	100.000000	-1.000000	100.000000
IGHD4-23	other	-1.000000	-1.000000	100.000000	-1.000000	100.000000
IGHD3-22	other	-1.000000	-1.000000	73.333333	-1.000000	73.333333
AC246787.2	lincRNA	-1.000000	-1.000000	96.900826	90.151641	90.651471
IGHD1-20	other	-1.000000	-1.000000	100.000000	-1.000000	100.000000
IGHD6-19	other	-1.000000	-1.000000	100.000000	-1.000000	100.000000
IGHD5-18	other	-1.000000	-1.000000	100.000000	-1.000000	100.000000
IGHD4-17	other	-1.000000	-1.000000	100.000000	-1.000000	100.000000
IGHD3-16	other	-1.000000	-1.000000	100.000000	-1.000000	100.000000
IGHD2-15	other	-1.000000	-1.000000	100.000000	-1.000000	100.000000
IGHD1-14	other	-1.000000	-1.000000	100.000000	-1.000000	100.000000
IGHD6-13	other	-1.000000	-1.000000	100.000000	-1.000000	100.000000
IGHD5-12	other	-1.000000	-1.000000	90.909091	-1.000000	90.909091
IGHD4-11	other	-1.000000	-1.000000	100.000000	-1.000000	100.000000
IGHD1-7	other	-1.000000	-1.000000	100.000000	-1.000000	100.000000
IGHD6-6	other	-1.000000	-1.000000	100.000000	-1.000000	100.000000
IGHD5-5	other	-1.000000	-1.000000	100.000000	-1.000000	100.000000
IGHD4-4	other	-1.000000	-1.000000	100.000000	-1.000000	100.000000
IGHD3-3	other	-1.000000	-1.000000	96.666667	-1.000000	96.666667
IGHD2-2	other	-1.000000	-1.000000	6.666667	-1.000000	6.666667
FAM30A	lincRNA	-1.000000	-1.000000	1.801073	4.068792	2.543818
IGHV4-4	other	-1.000000	0.000000	43.750000	0.000000	36.546185
IGHV7-4-1	other	-1.000000	100.000000	100.000000	100.000000	100.000000
IGHV3-69-1	pseudogene	-1.000000	-1.000000	100.000000	100.000000	100.000000
IGHV1-69-2	other	-1.000000	-1.000000	100.000000	100.000000	100.000000
AC245369.1	pseudogene	-1.000000	-1.000000	34.754098	-1.000000	34.754098
AC134980.3	protein coding	0.000000	0.000000	0.000000	0.026821	0.026047
AC025884.2	pseudogene	-1.000000	-1.000000	24.084507	-1.000000	24.084507
AC242376.1	pseudogene	-1.000000	-1.000000	0.000000	2.780072	2.314390
GOLGA8S	protein coding	4.739084	-1.000000	4.739084	0.620896	1.137547
GOLGA6L2	protein coding	0.000000	4.580897	1.551667	0.575325	0.969493
UBE3A	protein coding	0.000000	0.000000	0.000000	0.119713	0.105385
AC138749.3	pseudogene	-1.000000	-1.000000	0.000000	2.192712	1.836999
HERC2P9	pseudogene	-1.000000	-1.000000	0.484995	9.280834	8.600635
AC055876.2	pseudogene	-1.000000	-1.000000	6.238532	0.000000	1.194240
GOLGA8M	protein coding	0.000000	-1.000000	0.000000	2.205098	0.510568
FAM189A1	protein coding	7.092199	0.000000	2.229428	0.000000	0.024419
TJP1	protein coding	0.138937	0.421546	0.259274	0.045489	0.053433
AC111152.1	pseudogene	-1.000000	-1.000000	0.000000	0.519975	0.501938
GOLGA8T	protein coding	0.158311	-1.000000	0.158311	0.542005	0.479939
FAN1	protein coding	0.000000	0.000000	0.000000	0.156020	0.132464
OTUD7A	protein coding	4.818411	0.000000	1.200932	0.151265	0.180834
CHRNA7	protein coding	0.000000	0.000000	0.000000	0.022376	0.021636
AC139426.1	pseudogene	-1.000000	-1.000000	6.882911	-1.000000	6.882911
AC139426.2	lincRNA	-1.000000	-1.000000	0.000000	2.077077	2.013097
GOLGA8K	protein coding	11.892178	0.000000	11.885895	1.296558	3.215985
AC135983.2	pseudogene	-1.000000	-1.000000	1.006711	0.000000	0.158098
GOLGA8N	protein coding	0.000000	0.000000	0.000000	1.129944	0.678504
FMN1	protein coding	0.000000	0.000000	0.000000	0.017825	0.017009
RYR3	protein coding	0.000000	0.000000	0.000000	0.007418	0.007205
GOLGA8A	protein coding	0.000000	0.000000	0.000000	0.000000	0.018836
DPH6	protein coding	0.000000	0.000000	0.000000	0.000000	1.078310
DPH6-DT	lincRNA	-1.000000	-1.000000	0.000000	0.029878	0.029731
MGA	protein coding	0.000000	0.000000	0.000000	0.030187	0.026999
HAUS2	protein coding	0.000000	0.000000	0.000000	0.528190	0.420128
TRIM69	protein coding	0.000000	0.000000	0.000000	0.225696	0.211117
AC090527.2	protein coding	0.000000	0.000000	0.000000	0.435752	0.430516
SEMA6D	protein coding	0.000000	0.000000	0.000000	0.053470	0.052701
ATP8B4	protein coding	0.000000	0.000000	0.000000	0.007237	0.007086
MIR4713HG	lincRNA	-1.000000	-1.000000	0.000000	0.063707	0.063567
TNFAIP8L3	protein coding	1.778907	7.372654	5.440983	0.081905	0.334854
MAPK6	protein coding	0.000000	0.000000	0.000000	0.649275	0.241181
UNC13C	protein coding	0.000000	0.000000	0.000000	0.020422	0.019984
RAB27A	protein coding	0.000000	0.000000	0.000000	0.048343	0.046493
DNAAF4	protein coding	0.000000	0.000000	0.000000	0.273643	0.246651
RFX7	protein coding	0.000000	0.000000	0.000000	0.183660	0.171169
AC090517.4	protein coding	0.000000	0.000000	0.000000	0.008046	0.007892
TCF12	protein coding	0.000000	0.000000	0.000000	0.026221	0.025745
GCOM1	protein coding	0.000000	0.000000	0.000000	0.057348	0.056172
ADAM10	protein coding	0.000000	0.000000	0.000000	0.223139	0.204751
MYO1E	protein coding	0.000000	0.000000	0.000000	0.028921	0.027863
FAM81A	protein coding	0.000000	0.718597	0.545137	0.168219	0.180304
AC009654.1	lincRNA	-1.000000	-1.000000	0.000000	0.209062	0.205513
RORA	protein coding	0.000000	0.000000	0.000000	0.022915	0.022536
VPS13C	protein coding	0.000000	0.000000	0.000000	0.083838	0.076892
TLN2	protein coding	0.000000	0.000000	0.000000	0.050335	0.029949
RBPMS2	protein coding	0.000000	6.177156	5.047619	0.000000	0.296960
PARP16	protein coding	0.000000	0.000000	0.000000	0.000000	0.039300
IGDCC4	protein coding	0.133227	5.119826	2.243738	0.000000	0.350894
RAB11A	protein coding	0.000000	0.000000	0.000000	0.000000	0.154878
MEGF11	protein coding	0.000000	0.000000	0.000000	0.029889	0.029275
SMAD3	protein coding	0.000000	0.000000	0.000000	0.721881	0.677156
MAP2K5	protein coding	0.000000	0.000000	0.000000	0.021466	0.021179
PIAS1	protein coding	0.000000	0.000000	0.000000	0.351811	0.318507
ITGA11	protein coding	0.000000	0.000000	0.000000	0.530388	0.490308
CORO2B	protein coding	0.000000	2.841573	1.826370	0.000000	0.049047
GLCE	protein coding	0.000000	0.000000	0.000000	0.078858	0.075247
AC026992.1	lincRNA	-1.000000	-1.000000	0.000000	0.196738	0.186220
PAQR5	protein coding	0.000000	0.000000	0.000000	0.020375	0.019296
DRAIC	lincRNA	-1.000000	-1.000000	0.000000	0.005808	0.005525
THSD4	protein coding	0.000000	0.000000	0.000000	0.802613	0.791485
MYO9A	protein coding	0.000000	0.000000	0.000000	0.759031	0.720245
C15orf59	protein coding	0.000000	0.000000	0.000000	1.564246	0.970201
C15orf59-AS1	lincRNA	-1.000000	-1.000000	0.000000	0.574300	0.524705
SCAMP5	protein coding	0.000000	0.000000	0.000000	0.000000	0.211584
PPCDC	protein coding	0.000000	0.000000	0.000000	0.000000	0.039401
PTPN9	protein coding	0.000000	0.000000	0.000000	0.612309	0.569641
TSPAN3	protein coding	0.000000	0.000000	0.000000	0.077860	0.065759
AC046168.2	lincRNA	-1.000000	-1.000000	0.000000	0.059448	0.057618
LINGO1	protein coding	0.000000	0.000000	0.000000	0.127449	0.124595
ADAMTS7P3	pseudogene	-1.000000	-1.000000	0.000000	0.219199	0.170438
TBC1D2B	protein coding	0.000000	0.000000	0.000000	0.033355	0.030954
ADAMTS7	protein coding	2.153725	0.000000	1.985790	0.000000	0.208700
TMED3	protein coding	0.000000	0.000000	0.000000	0.215240	0.179600
ABHD17C	protein coding	15.314286	6.624204	9.734151	0.246305	0.551773
HOMER2	protein coding	0.000000	0.000000	0.000000	0.054130	0.037532
C15orf40	protein coding	0.000000	0.467164	0.433189	0.000000	0.224138
GOLGA6L4	protein coding	0.000000	2.855129	1.775537	1.793901	1.782178
SLC28A1	protein coding	0.000000	0.000000	0.000000	0.135276	0.127572
CSPG4P12	pseudogene	-1.000000	-1.000000	0.374108	0.566055	0.467352
GOLGA6L3	pseudogene	-1.000000	-1.000000	1.728248	0.219824	0.612123
ADAMTS7P4	pseudogene	-1.000000	-1.000000	0.000000	0.093644	0.086707
AGBL1	protein coding	0.000000	0.000000	0.000000	0.009291	0.009167
LINC00928	lincRNA	-1.000000	-1.000000	0.000000	3.214968	2.958895
ZNF710	protein coding	0.000000	0.000000	0.000000	0.027679	0.025986
CRTC3	protein coding	0.000000	0.000000	0.000000	0.054999	0.051984
FURIN	protein coding	0.000000	3.101852	1.478702	0.902825	1.089735
SV2B	protein coding	0.000000	0.000000	0.000000	0.015286	0.014402
SLCO3A1	protein coding	0.000000	0.000000	0.000000	0.200469	0.196712
FAM174B	protein coding	0.000000	0.000000	0.000000	0.163325	0.160049
CHD2	protein coding	0.000000	0.000000	0.000000	0.032802	0.028948
DNM1P46	pseudogene	-1.000000	-1.000000	0.000000	0.211218	0.160992
AC090825.1	lincRNA	-1.000000	-1.000000	0.000000	0.037776	0.037077
ADAMTS17	protein coding	0.000000	0.000000	0.000000	0.055313	0.054263
CERS3	protein coding	0.000000	0.000000	0.000000	0.202893	0.196404
AC087762.1	lincRNA	-1.000000	-1.000000	0.000000	0.169352	0.168377
LRRK1	protein coding	0.000000	0.000000	0.000000	0.000000	0.060991
CHSY1	protein coding	1.037775	9.018692	4.792262	0.000000	0.286055
PCSK6	protein coding	4.880267	0.486827	1.896334	0.000000	0.099097
DNM1P47	pseudogene	-1.000000	-1.000000	0.471204	0.000000	0.166397
HBM	protein coding	0.000000	0.000000	0.000000	0.000000	1.825101
HBA2	protein coding	0.000000	3.626943	0.987306	0.000000	0.839329
PDIA2	protein coding	0.000000	0.000000	0.000000	1.023018	0.590697
AXIN1	protein coding	0.000000	8.155700	2.378378	0.000000	0.134901
TMEM8A	protein coding	0.000000	2.037981	1.065633	0.000000	0.269278
NME4	protein coding	0.000000	0.000000	0.000000	10.005211	1.407418
RAB11FIP3	protein coding	2.804521	0.871898	1.731521	0.000000	0.095490
CAPN15	protein coding	0.000000	6.633663	2.602447	0.768099	1.121884
PIGQ	protein coding	0.000000	0.000000	0.000000	1.174894	0.869261
RAB40C	protein coding	0.000000	1.963439	1.631046	0.404457	0.516097
METRN	protein coding	14.206128	0.884643	3.583521	0.000000	2.797357
SSTR5-AS1	other	-1.000000	-1.000000	0.000000	0.207410	0.150294
CACNA1H	protein coding	0.000000	30.480349	4.234923	0.104405	0.601594
TPSAB1	protein coding	0.000000	16.261682	6.286127	0.000000	4.682454
UBE2I	protein coding	0.000000	8.390177	7.589079	0.756209	3.208733
BAIAP3	protein coding	0.000000	0.000000	0.000000	0.598858	0.404040
UNKL	protein coding	0.000000	0.000000	0.000000	2.436478	2.128196
HAGH	protein coding	0.000000	0.000000	0.000000	0.074608	0.066510
SLC9A3R2	protein coding	2.578797	0.000000	0.965320	0.000000	0.197513
PKD1	protein coding	0.209108	10.693878	1.117635	0.000000	0.334831
PGP	protein coding	8.178054	1.704545	3.998533	0.000000	7.758007
CCNF	protein coding	0.000000	0.000000	0.000000	2.099738	1.792261
AC004233.1	other	-1.000000	-1.000000	0.000000	32.987747	20.958084
ZNF200	protein coding	0.000000	0.000000	0.000000	3.779449	2.713011
ZSCAN32	protein coding	0.000000	0.000000	0.000000	0.721829	0.568900
CREBBP	protein coding	0.000000	12.408363	4.109712	0.000000	0.293566
ADCY9	protein coding	0.000000	5.736601	2.692454	0.000000	0.130837
GLIS2	protein coding	0.000000	0.000000	0.000000	0.417608	0.342245
SEC14L5	protein coding	0.000000	0.000000	0.000000	0.294469	0.262981
RBFOX1	protein coding	0.000000	0.000000	0.000000	0.013714	0.013665
PMM2	protein coding	0.000000	0.000000	0.000000	0.079323	0.076023
USP7	protein coding	1.804368	6.720702	4.183007	0.561696	0.868545
AC022167.3	lincRNA	-1.000000	-1.000000	0.000000	16.312241	14.682540
LITAF	protein coding	0.000000	0.000000	0.000000	1.835488	1.731353
SNN	protein coding	0.000000	2.923784	2.688010	1.722282	2.028851
NPIPB2	protein coding	0.000000	0.000000	0.000000	0.069141	0.064948
SHISA9	protein coding	0.000000	0.000000	0.000000	0.038919	0.037781
U91319.1	lincRNA	-1.000000	-1.000000	0.000000	0.029135	0.029059
PLA2G10	protein coding	0.000000	0.000000	0.000000	0.156257	0.149159
NPIPA2	protein coding	0.000000	-1.000000	0.000000	0.402414	0.368940
NPIPA1	protein coding	0.000000	0.000000	0.000000	0.000000	0.133297
ABCC1	protein coding	0.000000	6.417657	2.866677	0.028901	0.126100
AC138969.1	protein coding	0.000000	0.000000	0.000000	0.277778	0.543052
AC138969.2	pseudogene	-1.000000	-1.000000	0.986809	0.850159	0.916224
NPIPA7	protein coding	0.000000	0.000000	0.000000	1.750352	1.583999
AC092326.1	lincRNA	-1.000000	-1.000000	0.000000	0.401453	0.355450
XYLT1	protein coding	0.000000	0.385164	0.273003	0.000000	0.007315
NPIPA8	protein coding	1.563858	0.000000	1.121495	2.015260	1.942109
AC126755.2	protein coding	0.000000	0.000000	0.000000	0.876780	0.701341
NOMO2	protein coding	2.720298	0.000000	1.987092	0.771667	0.821335
SYT17	protein coding	0.000000	0.000000	0.000000	0.127920	0.118570
ACSM2B	protein coding	0.000000	0.000000	0.000000	0.367129	0.330838
NPIPB3	protein coding	0.000000	0.000000	0.000000	0.264806	0.200734
HS3ST2	protein coding	0.000000	0.000000	0.000000	0.249384	0.243733
USP31	protein coding	0.803751	0.000000	0.299601	0.000000	0.040972
SCNN1B	protein coding	0.000000	0.000000	0.000000	0.028966	0.021345
DCTN5	protein coding	0.000000	0.000000	0.000000	0.095985	0.063777
PRKCB	protein coding	0.000000	0.000000	0.000000	0.068635	0.067071
HS3ST4	protein coding	0.000000	0.000000	0.000000	0.012205	0.012117
GSG1L	protein coding	0.000000	0.000000	0.000000	0.011444	0.011233
AC145285.4	pseudogene	-1.000000	-1.000000	0.000000	0.682598	0.679534
EIF3C	protein coding	0.000000	0.000000	0.000000	1.271284	1.168066
SH2B1	protein coding	0.000000	0.000000	0.000000	1.756317	1.329132
BOLA2	protein coding	0.000000	0.000000	0.000000	0.000000	2.183406
ITGAM	protein coding	0.000000	0.000000	0.000000	0.132622	0.123453
AC145350.2	lincRNA	-1.000000	-1.000000	0.000000	0.135175	0.131218
TP53TG3C	protein coding	0.000000	0.000000	0.000000	3.892216	0.812754
AC141257.2	lincRNA	-1.000000	-1.000000	0.000000	1.241813	1.236371
TP53TG3E	protein coding	0.000000	2.484472	2.058591	0.000000	1.627034
AC141257.3	pseudogene	-1.000000	-1.000000	100.000000	-1.000000	100.000000
TP53TG3B	protein coding	67.667436	21.989529	29.794791	92.664671	42.915106
AC141257.1	lincRNA	-1.000000	-1.000000	71.671135	17.821782	67.239967
AC141257.4	pseudogene	-1.000000	-1.000000	59.836066	-1.000000	59.836066
TP53TG3F	protein coding	25.866051	13.564969	15.666930	42.514970	21.254682
AC136944.6	pseudogene	-1.000000	-1.000000	36.885246	-1.000000	36.885246
FP325313.1	pseudogene	-1.000000	-1.000000	6.125356	10.658434	10.480519
SIAH1	protein coding	0.000000	0.000000	0.000000	0.406728	0.128208
LINC02128	lincRNA	-1.000000	-1.000000	0.000000	0.098173	0.091734
AC025810.1	lincRNA	-1.000000	-1.000000	0.000000	0.258279	0.247088
TOX3	protein coding	0.000000	4.532578	2.253521	0.180742	0.248641
CES1P1	pseudogene	-1.000000	-1.000000	71.665623	74.000795	73.770737
CES1	protein coding	0.000000	0.000000	0.000000	0.523449	0.485469
AMFR	protein coding	0.650651	3.620406	2.067522	0.000000	0.123272
CSNK2A2	protein coding	2.849003	3.456311	3.353216	0.000000	0.519831
LINC02137	lincRNA	-1.000000	-1.000000	0.000000	0.053355	0.051040
CNOT1	protein coding	0.000000	0.000000	0.000000	0.049606	0.045481
LINC02141	lincRNA	-1.000000	-1.000000	0.000000	0.036453	0.035243
CDH8	protein coding	0.000000	0.000000	0.000000	0.012171	0.011801
AC138305.1	lincRNA	-1.000000	-1.000000	0.000000	0.024426	0.024360
AC009055.1	lincRNA	-1.000000	-1.000000	0.000000	0.370899	0.369436
LINC00922	lincRNA	-1.000000	-1.000000	0.000000	0.254754	0.252912
CMTM4	protein coding	0.000000	2.138691	1.739130	0.000000	0.080530
AC009022.1	other	-1.000000	-1.000000	9.154316	0.000000	0.468483
CLEC18C	protein coding	0.000000	0.000000	0.000000	0.253830	0.199444
MTSS1L	protein coding	0.000000	6.152166	3.381353	0.000000	0.679752
ZFHX3	protein coding	0.000000	2.352467	0.944516	0.013940	0.029486
AC138627.1	lincRNA	-1.000000	-1.000000	0.000000	0.221164	0.217426
GLG1	protein coding	0.000000	0.000000	0.000000	0.107950	0.101429
AC099508.2	lincRNA	-1.000000	-1.000000	0.000000	0.145078	0.142034
AC099511.1	lincRNA	-1.000000	-1.000000	0.000000	0.264784	0.259112
CNTNAP4	protein coding	0.000000	0.000000	0.000000	1.775657	1.743155
WWOX	protein coding	0.000000	0.000000	0.000000	0.002072	0.002066
MAF	protein coding	15.830450	0.000000	2.623656	0.000000	1.230583
CDYL2	protein coding	1.568627	0.919090	1.040774	0.109969	0.147270
AC092718.8	protein coding	0.000000	0.000000	0.000000	0.039399	0.037854
ATMIN	protein coding	1.196581	0.000000	0.464653	0.000000	0.243246
NECAB2	protein coding	0.438982	1.369863	0.910273	0.000000	0.061504
GSE1	protein coding	0.000000	0.000000	0.000000	0.090327	0.088419
LINC01081	lincRNA	-1.000000	-1.000000	0.000000	0.167910	0.166396
AC092720.1	lincRNA	-1.000000	-1.000000	7.675277	0.023030	0.476603
JPH3	protein coding	0.000000	0.920598	0.401506	0.000000	0.596962
KLHDC4	protein coding	0.000000	0.000000	0.000000	0.086454	0.076251
AC126696.1	lincRNA	-1.000000	-1.000000	0.000000	0.945867	0.918685
BANP	protein coding	0.000000	0.000000	0.000000	0.037378	0.035917
AC138512.1	lincRNA	-1.000000	-1.000000	0.000000	0.389377	0.386853
ZFPM1	protein coding	26.937984	10.330138	19.025875	0.113160	1.449241
CBFA2T3	protein coding	0.000000	0.000000	0.000000	0.156297	0.148516
LINC00304	lincRNA	-1.000000	-1.000000	1.388889	0.000000	1.078643
CPNE7	protein coding	0.000000	0.000000	0.000000	0.316100	0.274700
CHMP1A	protein coding	0.000000	0.000000	0.000000	1.849817	1.505889
CDK10	protein coding	0.000000	0.000000	0.000000	0.234349	0.179177
LINC02166	lincRNA	-1.000000	-1.000000	0.000000	0.868217	0.709040
FANCA	protein coding	0.000000	0.000000	0.000000	0.129627	0.118825
SPIRE2	protein coding	0.000000	0.000000	0.000000	0.173611	0.124200
DEF8	protein coding	0.000000	0.000000	0.000000	1.177341	0.869133
FAM157C	lincRNA	-1.000000	-1.000000	0.000000	0.046145	0.043379
AC240565.2	lincRNA	-1.000000	-1.000000	81.957041	46.596024	52.400721
AC240565.1	lincRNA	-1.000000	-1.000000	21.355685	16.966131	17.166049
DOC2B	protein coding	4.116223	2.911814	3.158591	3.394949	3.356759
RPH3AL	protein coding	0.000000	0.000000	0.000000	0.390734	0.380180
VPS53	protein coding	0.000000	0.000000	0.000000	0.045215	0.042244
NXN	protein coding	0.000000	0.000000	0.000000	0.366856	0.360197
ABR	protein coding	0.000000	0.000000	0.000000	0.357741	0.345450
PITPNA	protein coding	0.000000	0.000000	0.000000	0.798212	0.720653
SGSM2	protein coding	0.000000	0.000000	0.000000	0.234711	0.206612
RAP1GAP2	protein coding	0.000000	0.000000	0.000000	0.018551	0.018083
OR3A2	protein coding	0.000000	0.000000	0.000000	0.059898	0.058514
AC007846.2	protein coding	0.000000	0.000000	0.000000	0.053728	0.053595
ALOX12P2	pseudogene	-1.000000	-1.000000	0.000000	0.207944	0.196517
CHD3	protein coding	0.000000	2.309555	1.085719	0.000000	0.443586
STX8	protein coding	0.000000	0.000000	0.000000	0.105909	0.105483
SHISA6	protein coding	0.000000	1.227352	0.985222	0.205878	0.226456
DNAH9	protein coding	0.000000	0.000000	0.000000	0.035383	0.033933
COX10-AS1	other	-1.000000	-1.000000	0.000000	0.152017	0.148874
ADORA2B	protein coding	0.000000	0.000000	0.000000	0.292167	0.275714
MPRIP	protein coding	0.000000	0.342304	0.181273	0.092407	0.101065
NT5M	protein coding	0.000000	0.000000	0.000000	1.996064	1.922036
DRG2	protein coding	0.000000	0.000000	0.000000	0.122039	0.109534
LLGL1	protein coding	2.524938	8.853681	4.111189	0.200508	1.073206
KRT16P4	pseudogene	-1.000000	-1.000000	0.000000	0.232745	0.225892
TBC1D28	protein coding	0.000000	0.000000	0.000000	0.000000	0.089074
SNORD3B-2	snRNA	-1.000000	-1.000000	11.139241	-1.000000	11.139241
AC007952.3	lincRNA	-1.000000	-1.000000	6.876791	0.287265	0.742354
AC007952.4	lincRNA	-1.000000	-1.000000	4.716981	-1.000000	4.716981
GRAPL	protein coding	0.000000	0.000000	0.000000	2.004035	1.879711
AC007952.8	lincRNA	-1.000000	-1.000000	0.000000	1.482011	1.417816
SNORD3C	snRNA	-1.000000	-1.000000	7.586207	-1.000000	7.586207
AC106017.1	lincRNA	-1.000000	-1.000000	0.000000	2.963430	2.759295
EPN2	protein coding	0.000000	0.000000	0.000000	0.036677	0.034682
AKAP10	protein coding	0.000000	0.000000	0.000000	0.066248	0.062128
LGALS9B	protein coding	0.000000	0.000000	0.000000	0.176754	0.159832
NCOR1P2	pseudogene	-1.000000	-1.000000	0.000000	0.579570	0.559636
AC209154.2	lincRNA	-1.000000	-1.000000	0.000000	0.611777	0.310680
GIT1	protein coding	0.000000	3.648961	1.835502	1.872036	1.860578
ANKRD13B	protein coding	2.962515	7.939914	5.599773	0.494311	1.216389
SSH2	protein coding	0.000000	0.000000	0.000000	0.092204	0.089046
RAB11FIP4	protein coding	0.000000	0.000000	0.000000	0.161423	0.151440
CDK5R1	protein coding	0.000000	2.553542	2.150786	0.000000	2.005607
TMEM132E	protein coding	0.000000	0.000000	0.000000	0.055643	0.050141
TBC1D3I	protein coding	10.364683	0.000000	4.722344	2.402095	2.892674
TBC1D3G	protein coding	0.000000	0.000000	0.000000	0.694365	0.560920
TBC1D3H	protein coding	17.939394	43.961353	23.158915	2.999318	6.821520
TBC1D3F	protein coding	29.233871	49.363057	35.207940	12.037247	16.514432
TBC1D3J	pseudogene	-1.000000	-1.000000	27.789474	20.373486	21.775612
GGNBP2	protein coding	0.000000	0.000000	0.000000	0.113373	0.100089
ACACA	protein coding	0.000000	0.000000	0.000000	0.008710	0.008390
DUSP14	protein coding	0.000000	0.000000	0.000000	0.151186	0.135192
TBC1D3L	protein coding	0.000000	6.197655	1.646640	0.000000	0.334056
TBC1D3D	protein coding	0.000000	15.913978	3.498818	1.866818	2.178290
TBC1D3C	protein coding	0.000000	22.815534	4.558681	2.258540	2.697495
AC233968.1	pseudogene	-1.000000	-1.000000	0.000000	0.101795	0.098908
TBC1D3E	protein coding	15.212121	0.000000	12.096386	6.787741	7.817799
RNA5SP526	rRNA	-1.000000	-1.000000	47.674419	-1.000000	47.674419
TBC1D3	protein coding	13.454545	0.000000	10.766246	8.596771	9.024076
AC244154.1	pseudogene	-1.000000	-1.000000	0.000000	0.305836	0.297987
MRPL45	protein coding	0.000000	0.000000	0.000000	0.220615	0.206146
ARHGAP23	protein coding	0.000000	0.000000	0.000000	0.300004	0.248088
FBXO47	protein coding	0.000000	0.000000	0.000000	0.195469	0.180820
CDK12	protein coding	0.000000	0.000000	0.000000	0.103481	0.064799
WIPF2	protein coding	0.000000	0.000000	0.000000	0.622338	0.547569
KRTAP9-6	protein coding	40.579710	95.360195	75.038402	-1.000000	75.038402
KRTAP9-11P	pseudogene	-1.000000	-1.000000	100.000000	-1.000000	100.000000
KRTAP9-7	protein coding	10.196078	7.196970	8.670520	-1.000000	8.670520
KRT42P	pseudogene	-1.000000	-1.000000	0.000000	3.166561	2.162630
HAP1	protein coding	0.000000	0.000000	0.000000	0.234610	0.147911
PTGES3L-AARSD1	protein coding	0.000000	0.000000	0.000000	0.786631	0.723285
LINC00854	protein coding	0.000000	0.000000	0.000000	11.500819	10.720584
PYY	protein coding	0.000000	0.000000	0.000000	0.075186	0.073457
FAM171A2	protein coding	15.638855	0.000000	12.282368	0.000000	3.639775
GPATCH8	protein coding	0.000000	0.000000	0.000000	0.070103	0.065652
GJC1	protein coding	0.000000	0.990894	0.854602	0.000000	0.228621
DCAKD	protein coding	0.000000	0.000000	0.000000	0.238406	0.222405
NMT1	protein coding	0.000000	0.000000	0.000000	0.161074	0.146326
MAPT	protein coding	0.000000	0.000000	0.000000	0.413818	0.392678
KANSL1	protein coding	0.000000	0.000000	0.000000	0.015887	0.015347
ARL17B	protein coding	7.328605	5.266458	5.981155	24.079856	23.570041
LRRC37A	protein coding	37.277248	74.925551	46.994620	34.281561	36.117707
NSFP1	pseudogene	-1.000000	-1.000000	76.054422	56.388751	56.644733
LRRC37A2	protein coding	3.801685	13.451327	4.763585	0.057228	0.661546
ARL17A	protein coding	0.000000	0.000000	0.000000	0.037995	0.034932
WNT3	protein coding	0.000000	0.000000	0.000000	0.211752	0.158532
CBX1	protein coding	0.000000	0.000000	0.000000	0.204463	0.184308
SUMO2P17	pseudogene	-1.000000	-1.000000	0.000000	0.216730	0.211001
GIP	protein coding	0.000000	0.000000	0.000000	1.953418	1.812388
B4GALNT2	protein coding	0.000000	0.000000	0.000000	0.217539	0.173502
XYLT2	protein coding	0.000000	0.000000	0.000000	2.335778	1.718878
TOB1-AS1	other	-1.000000	-1.000000	0.000000	0.418716	0.399461
CA10	protein coding	0.000000	0.000000	0.000000	0.021309	0.021144
SMIM36	protein coding	0.000000	0.000000	0.000000	1.159180	1.107743
ANKFN1	protein coding	0.000000	0.000000	0.000000	0.004163	0.004131
CUEDC1	protein coding	0.000000	0.309981	0.233372	0.086888	0.094600
BCAS3	protein coding	0.000000	0.000000	0.000000	0.016885	0.016774
TBX2	protein coding	7.480131	3.169308	5.931696	0.000000	2.068966
MED13	protein coding	0.000000	0.000000	0.000000	0.053556	0.048909
EFCAB3	protein coding	0.000000	0.000000	0.000000	0.000000	0.045493
MAP3K3	protein coding	0.000000	0.000000	0.000000	0.213006	0.198950
ERN1	protein coding	0.000000	0.000000	0.000000	0.040322	0.035996
PLEKHM1P1	pseudogene	-1.000000	-1.000000	0.000000	0.125534	0.107090
PRKCA	protein coding	0.000000	0.000000	0.000000	0.009817	0.009644
PITPNC1	protein coding	0.000000	0.000000	0.000000	0.026219	0.025627
NOL11	protein coding	0.000000	0.000000	0.000000	1.094721	0.970110
C17orf58	protein coding	23.004695	7.270408	11.826008	0.000000	4.896811
FAM20A	protein coding	0.000000	0.000000	0.000000	0.060152	0.055827
AC079210.1	lincRNA	-1.000000	-1.000000	0.000000	0.149955	0.147640
KCNJ16	protein coding	0.000000	0.000000	0.000000	0.056945	0.053542
CASC17	lincRNA	-1.000000	-1.000000	0.000000	0.024429	0.023946
SOX9-AS1	other	-1.000000	-1.000000	0.000000	0.041602	0.039883
LINC02097	lincRNA	-1.000000	-1.000000	0.000000	0.424617	0.383015
COG1	protein coding	0.000000	0.000000	0.000000	0.846570	0.611024
LLGL2	protein coding	0.000000	0.000000	0.000000	0.108450	0.097750
UNK	protein coding	0.000000	0.000000	0.000000	0.080919	0.073121
SRP68	protein coding	0.000000	0.000000	0.000000	0.280404	0.253852
RNF157	protein coding	0.049261	2.445302	1.794082	0.000000	0.136846
SEPT9	protein coding	0.000000	0.000000	0.000000	0.015786	0.014998
DNAH17	protein coding	0.000000	0.000000	0.000000	0.129457	0.117764
CYTH1	protein coding	0.000000	2.123995	1.604510	0.000000	0.068361
TIMP2	protein coding	21.886121	0.569476	3.510064	0.000000	0.197487
CBX2	protein coding	0.000000	0.029180	0.018608	0.000000	0.010151
TBC1D16	protein coding	0.000000	0.304845	0.242340	0.006527	0.033815
RNF213	protein coding	0.000000	0.461835	0.151108	0.035978	0.056555
RPTOR	protein coding	0.000000	0.000000	0.000000	0.023687	0.023247
CEP131	protein coding	0.000000	0.000000	0.000000	0.925770	0.820212
BAHCC1	protein coding	0.000000	0.000000	0.000000	0.105000	0.088911
NPLOC4	protein coding	0.000000	0.000000	0.000000	0.000000	0.187818
TSPAN10	protein coding	0.000000	0.000000	0.000000	1.771735	1.485576
PDE6G	protein coding	0.000000	0.000000	0.000000	0.433957	0.379357
MCRIP1	protein coding	0.000000	1.328390	1.200447	1.645587	1.508089
ALYREF	protein coding	0.000000	0.000000	0.000000	0.945180	0.668092
ANAPC11	protein coding	0.000000	0.000000	0.000000	0.326456	0.245074
MAFG	protein coding	0.000000	2.684989	2.433416	1.090306	1.842440
NOTUM	protein coding	0.000000	0.000000	0.000000	0.679669	0.492875
RAC3	protein coding	0.000000	6.577595	4.398625	0.000000	2.480620
CCDC57	protein coding	0.000000	0.000000	0.000000	0.073461	0.069139
OGFOD3	protein coding	0.000000	0.000000	0.000000	0.240424	0.200585
FOXK2	protein coding	5.973223	2.557272	3.721910	0.051781	0.202483
TBCD	protein coding	0.000000	0.000000	0.000000	0.040809	0.038688
B3GNTL1	protein coding	0.000000	0.000000	0.000000	0.363695	0.352013
METRNL	protein coding	18.454441	7.500000	11.288393	0.774413	2.482499
AC139099.4	other	-1.000000	-1.000000	2.226663	-1.000000	2.226663
AC139099.3	lincRNA	-1.000000	-1.000000	0.000000	2.211273	2.001305
RPL23AP87	pseudogene	-1.000000	-1.000000	25.809313	23.982483	24.275545
LINC02564	lincRNA	-1.000000	-1.000000	7.845084	0.000000	1.637306
ROCK1P1	pseudogene	-1.000000	-1.000000	0.000000	1.000000	0.798236
COLEC12	protein coding	0.000000	0.000000	0.000000	0.014027	0.013588
LINC01925	lincRNA	-1.000000	-1.000000	10.621242	4.097702	4.594112
TYMS	protein coding	0.000000	0.000000	0.000000	1.328578	1.189433
AC019183.1	lincRNA	-1.000000	-1.000000	0.000000	0.095759	0.095369
AP005230.1	lincRNA	-1.000000	-1.000000	0.000000	0.023751	0.023601
DLGAP1	protein coding	0.000000	0.000000	0.000000	0.046233	0.045867
ZBTB14	protein coding	0.000000	1.224990	0.789681	12.574000	6.995270
EPB41L3	protein coding	0.000000	0.000000	0.000000	0.041923	0.040282
PTPRM	protein coding	0.000000	0.000000	0.000000	0.002520	0.002500
RAB12	protein coding	1.904762	10.849393	7.771536	0.000000	0.554516
ANKRD12	protein coding	0.000000	0.000000	0.000000	0.258211	0.237718
PPP4R1	protein coding	0.000000	1.945245	0.630546	0.235478	0.261509
AP005209.1	lincRNA	-1.000000	-1.000000	0.000000	0.285649	0.280214
PIEZO2	protein coding	0.000000	0.000000	0.000000	0.017076	0.016588
NPIPB1P	pseudogene	-1.000000	-1.000000	0.000000	0.367570	0.346706
GNAL	protein coding	0.000000	0.000000	0.000000	0.064674	0.062014
TUBB6	protein coding	0.000000	0.000000	0.000000	0.171951	0.155521
AFG3L2	protein coding	0.000000	0.000000	0.000000	0.126408	0.117842
LDLRAD4	protein coding	0.000000	0.000000	0.000000	0.008037	0.007811
FAM210A	protein coding	0.000000	0.000000	0.000000	0.127934	0.118453
ANKRD30B	protein coding	0.000000	0.000000	0.000000	0.028053	0.022496
AP005242.1	lincRNA	-1.000000	-1.000000	0.000000	0.164347	0.162715
ROCK1	protein coding	0.000000	0.000000	0.000000	0.141190	0.132772
CABLES1	protein coding	5.066815	0.000000	1.652442	0.000000	0.072278
TTC39C	protein coding	0.000000	0.000000	0.000000	0.019067	0.018203
LINC01894	lincRNA	-1.000000	-1.000000	0.000000	0.287163	0.284159
TAF4B	protein coding	0.000000	0.000000	0.000000	0.158931	0.153847
CHST9	protein coding	0.000000	0.000000	0.000000	0.269728	0.258575
DSC1	protein coding	0.000000	0.000000	0.000000	0.283103	0.246877
CCDC178	protein coding	0.000000	0.000000	0.000000	0.006804	0.006750
ASXL3	protein coding	0.000000	2.412203	1.108304	0.000000	0.078631
MAPRE2	protein coding	0.000000	0.000000	0.000000	0.415281	0.401100
GALNT1	protein coding	0.000000	4.098634	2.625400	0.006380	0.324365
CELF4	protein coding	0.000000	0.000000	0.000000	0.022919	0.022601
AC016205.1	lincRNA	-1.000000	-1.000000	0.000000	0.033187	0.033030
LINC01478	lincRNA	-1.000000	-1.000000	0.000000	0.782096	0.773549
SLC14A2	protein coding	0.000000	0.000000	0.000000	0.030068	0.029744
RNF165	protein coding	0.000000	0.470837	0.433552	0.000000	0.035942
SMAD2	protein coding	0.000000	0.000000	0.000000	0.756769	0.535236
CTIF	protein coding	0.000000	0.000000	0.000000	0.024559	0.024061
DYM	protein coding	0.000000	0.000000	0.000000	0.173711	0.171242
LIPG	protein coding	0.000000	0.000000	0.000000	0.319117	0.220877
MYO5B	protein coding	0.000000	0.000000	0.000000	0.941486	0.916783
LINC01630	lincRNA	-1.000000	-1.000000	0.000000	0.009498	0.009070
DCC	protein coding	0.000000	0.000000	0.000000	0.099627	0.098684
MBD2	protein coding	15.000000	0.000000	3.354633	0.000000	0.258243
TCF4	protein coding	0.000000	0.000000	0.000000	0.055515	0.053565
NEDD4L	protein coding	0.000000	0.000000	0.000000	0.007812	0.007559
ZNF532	protein coding	0.000000	0.847252	0.431726	0.141691	0.160639
PIGN	protein coding	0.000000	0.000000	0.000000	0.163114	0.154330
ZCCHC2	protein coding	4.406867	0.000000	2.340136	0.000000	0.304473
PHLPP1	protein coding	3.104385	0.000000	2.504304	0.000000	0.060381
CCDC102B	protein coding	0.000000	0.000000	0.000000	0.159746	0.158245
DOK6	protein coding	0.000000	0.000000	0.000000	0.010021	0.009821
AC090398.1	lincRNA	-1.000000	-1.000000	0.000000	0.927798	0.881223
TSHZ1	protein coding	0.000000	9.972624	4.476826	0.170093	0.481091
ZNF516	protein coding	0.000000	0.000000	0.000000	0.107168	0.100730
LINC00908	lincRNA	-1.000000	-1.000000	0.000000	0.420104	0.404553
ZNF236	protein coding	0.000000	6.091486	2.646335	0.000000	0.181610
MBP	protein coding	0.000000	0.000000	0.000000	0.116712	0.103968
SALL3	protein coding	3.079555	0.468554	0.959271	0.000000	0.799036
ATP9B	protein coding	0.000000	0.000000	0.000000	0.014520	0.014239
NFATC1	protein coding	0.000000	0.000000	0.000000	0.148574	0.140107
CTDP1	protein coding	0.000000	0.000000	0.000000	0.687285	0.632631
AC021594.2	lincRNA	-1.000000	-1.000000	0.000000	0.141783	0.138638
KCNG2	protein coding	0.000000	-1.000000	0.000000	0.158292	0.150619
OR4F17	protein coding	0.000000	0.000000	0.000000	7.248521	2.450490
AC010507.1	pseudogene	-1.000000	-1.000000	0.000000	29.187701	22.601279
LINC01002	other	-1.000000	-1.000000	3.469388	1.332106	1.544589
PLPP2	protein coding	0.000000	0.538213	0.281373	0.000000	0.047783
MIER2	protein coding	0.000000	0.000000	0.000000	0.277252	0.232875
SHC2	protein coding	17.895941	0.000000	12.555154	0.587168	1.258640
MADCAM1	protein coding	0.000000	0.000000	0.000000	1.968912	1.645429
CDC34	protein coding	0.000000	0.000000	0.000000	3.628398	3.111753
HCN2	protein coding	23.146067	7.055631	19.665395	0.000000	2.457273
PLPPR3	protein coding	0.000000	0.000000	0.000000	4.540733	3.224787
CNN2	protein coding	0.000000	0.000000	0.000000	3.300533	2.578682
SBNO2	protein coding	0.000000	0.000000	0.000000	0.144338	0.132039
STK11	protein coding	0.000000	0.000000	0.000000	0.101543	0.088449
CBARP	protein coding	0.000000	0.891632	0.598389	0.000000	0.266940
DAZAP1	protein coding	0.000000	9.090909	4.581152	0.000000	0.373426
MEX3D	protein coding	16.717791	0.000000	11.477711	0.000000	2.442303
TCF3	protein coding	0.000000	7.203630	4.197653	0.000000	0.586402
ONECUT3	protein coding	38.989899	0.000000	6.961645	0.000000	2.023414
KLF16	protein coding	56.770186	3.303862	17.874069	2.180002	6.338974
CSNK1G2	protein coding	0.000000	0.000000	0.000000	0.180753	0.164224
BTBD2	protein coding	5.984893	0.000000	3.165335	0.000000	0.208321
LMNB2	protein coding	3.059581	0.000000	1.220295	0.000000	0.194155
AC006538.2	protein coding	0.000000	0.000000	0.000000	0.851240	0.830378
ZNF57	protein coding	0.000000	0.000000	0.000000	8.368338	7.253385
TLE2	protein coding	0.000000	0.000000	0.000000	0.429559	0.404024
AES	protein coding	0.000000	3.559322	2.527076	0.000000	0.617829
GNA11	protein coding	0.000000	6.361323	4.634994	0.000000	0.675813
NFIC	protein coding	0.000000	0.000000	0.000000	0.022579	0.021316
TJP3	protein coding	0.000000	0.000000	0.000000	0.376344	0.344230
ZBTB7A	protein coding	0.000000	5.366591	3.721174	2.154175	2.555246
AC011498.1	lincRNA	-1.000000	-1.000000	0.000000	0.228544	0.214323
KHSRP	protein coding	7.967166	0.000000	4.266874	0.000000	1.441552
C3	protein coding	0.000000	0.000000	0.000000	0.191498	0.170268
ADGRE4P	pseudogene	-1.000000	-1.000000	0.000000	0.089347	0.083752
MBD3L5	protein coding	15.629984	2.666667	13.127413	2.902056	6.206330
MBD3L4	protein coding	5.901116	0.000000	4.780362	0.000000	1.522007
CAMSAP3	protein coding	0.000000	19.308357	1.603638	0.000000	0.299080
ELAVL1	protein coding	0.000000	0.036704	0.031827	0.463440	0.407816
CCL25	protein coding	0.000000	0.000000	0.000000	0.337648	0.303552
HNRNPM	protein coding	0.000000	0.000000	0.000000	0.154381	0.144316
CARM1	protein coding	1.477833	12.583222	6.488435	0.000000	0.418954
DOCK6	protein coding	0.393825	5.633803	0.563938	0.000000	0.104454
NFIX	protein coding	0.000000	3.734269	2.903433	0.000000	0.175408
NACC1	protein coding	0.000000	2.457598	1.587302	0.134749	0.421043
SAMD1	protein coding	11.014493	0.000000	5.039788	0.000000	3.566959
PKN1	protein coding	0.000000	5.805687	1.341363	0.000000	0.126243
ADGRE2	protein coding	1.497242	0.000000	0.515045	0.000000	0.082344
NOTCH3	protein coding	0.000000	0.000000	0.000000	0.099752	0.078678
BRD4	protein coding	0.000000	3.991860	2.375850	0.147258	0.393709
WIZ	protein coding	0.000000	1.181525	0.469534	0.359747	0.397050
CYP4F12	protein coding	0.000000	0.000000	0.000000	2.396967	2.174714
JUND	protein coding	21.647510	0.000000	12.137487	-1.000000	12.137487
CRLF1	protein coding	9.062254	37.093690	17.243304	0.245638	1.466738
CERS1	protein coding	0.000000	5.923159	5.916844	0.303105	1.053864
GATAD2A	protein coding	0.000000	1.534225	1.116039	0.068918	0.129158
ZNF626	protein coding	2.874618	0.000000	0.700238	0.000000	0.113158
ZNF208	protein coding	0.000000	0.000000	0.000000	0.030938	0.028208
ZNF730	protein coding	0.000000	0.000000	0.000000	0.040752	0.038884
ZNF675	protein coding	0.000000	0.000000	0.000000	0.015902	0.015471
AC139769.1	pseudogene	-1.000000	-1.000000	0.000000	0.081944	0.078158
AC139769.2	lincRNA	-1.000000	-1.000000	0.000000	0.556508	0.534132
AC006504.7	other	-1.000000	-1.000000	0.000000	0.012069	0.012011
AC005394.2	other	-1.000000	-1.000000	0.000000	0.028704	0.028396
UQCRFS1	protein coding	0.000000	0.000000	0.000000	0.442664	0.255474
LRP3	protein coding	0.000000	0.000000	0.000000	0.728484	0.636515
KIAA0355	protein coding	0.000000	0.000000	0.000000	0.031811	0.029689
WTIP	protein coding	5.401235	1.600193	1.958928	0.000000	0.877193
USF2	protein coding	4.281768	13.977273	7.946735	1.283108	2.720649
GPR42	protein coding	25.072046	0.000000	14.017186	0.000000	12.838170
KMT2B	protein coding	0.785565	0.000000	0.755786	0.000000	0.306822
ZNF573	protein coding	0.000000	0.000000	0.000000	0.215206	0.201309
LGALS7	protein coding	6.405694	7.992203	7.430730	11.040093	9.916700
PAK4	protein coding	0.000000	0.000000	0.000000	0.135237	0.119202
FCGBP	protein coding	0.182323	0.000000	0.179884	0.230915	0.221590
LTBP4	protein coding	0.077027	5.964912	0.383352	0.270036	0.286991
CYP2A6	protein coding	0.000000	34.172662	5.388542	0.000000	1.375018
CYP2F1	protein coding	4.985119	10.986965	6.698565	1.163467	1.916176
CEACAM3	protein coding	0.000000	0.000000	0.000000	0.402459	0.363853
CIC	protein coding	0.000000	2.968338	0.492503	0.000000	0.165077
CEACAMP5	pseudogene	-1.000000	-1.000000	0.000000	2.444636	2.285561
PSG7	protein coding	0.000000	0.000000	0.000000	0.277091	0.214625
PSG9	protein coding	0.000000	0.000000	0.000000	0.281815	0.264986
CD177	protein coding	0.000000	0.000000	0.000000	0.363993	0.273310
CADM4	protein coding	0.000000	3.267327	1.515847	0.000000	0.188884
AC245748.1	protein coding	0.000000	0.000000	0.000000	0.061672	0.061185
CEACAM22P	pseudogene	-1.000000	-1.000000	0.000000	0.076944	0.074018
CEACAM19	protein coding	0.000000	0.000000	0.000000	5.048979	4.388388
RELB	protein coding	0.000000	13.464991	3.262288	0.000000	0.203982
NOVA2	protein coding	1.374293	0.057971	0.258080	0.000000	0.052748
MEIS3	protein coding	0.000000	1.252610	0.552995	0.000000	0.109763
ZSWIM9	protein coding	0.000000	0.000000	0.000000	0.488537	0.423351
CARD8	protein coding	0.000000	0.000000	0.000000	0.000000	0.151644
GRIN2D	protein coding	1.620544	0.000000	1.276512	0.000000	0.129855
KCNC3	protein coding	4.227273	0.000000	1.481836	0.000000	0.430995
AC018755.2	protein coding	0.294118	0.000000	0.259853	0.113948	0.126444
ZNF534	protein coding	0.000000	0.000000	0.000000	0.524194	0.449671
ZNF83	protein coding	0.000000	0.000000	0.000000	0.143563	0.133767
ZNF611	protein coding	0.000000	0.000000	0.000000	0.164300	0.139492
ZNF665	protein coding	0.000000	0.000000	0.000000	0.410892	0.321892
MYADM	protein coding	0.000000	0.000000	0.000000	0.413350	0.264343
CACNG8	protein coding	7.198748	0.000000	1.051909	0.000000	0.338546
TARM1	protein coding	0.000000	0.000000	0.000000	0.265122	0.235397
RPS9	protein coding	0.000000	0.000000	0.000000	0.000000	0.940718
LILRB3	protein coding	15.256798	0.000000	10.110110	3.546775	6.281129
CDC42EP5	protein coding	0.000000	0.000000	0.000000	0.854701	0.764749
PPP1R12C	protein coding	0.000000	0.000000	0.000000	2.358008	2.075358
PTPRH	protein coding	0.000000	0.000000	0.000000	0.292253	0.251256
AC010327.4	lincRNA	-1.000000	-1.000000	0.000000	1.095323	0.746570
TMEM238	protein coding	46.704331	0.000000	24.824825	0.000000	4.632916
RPL28	protein coding	0.000000	0.000000	0.000000	0.202607	0.128456
SBK2	protein coding	0.000000	0.000000	0.000000	3.722639	3.167482
NLRP4	protein coding	0.000000	0.000000	0.000000	0.135410	0.123686
ZNF787	protein coding	0.000000	0.000000	0.000000	0.244709	0.218199
ZSCAN5A	protein coding	0.000000	0.000000	0.000000	0.025062	0.024208
ZBTB45	protein coding	0.000000	0.000000	0.000000	0.428129	0.370356
TRIM28	protein coding	0.000000	2.917505	0.864124	0.000000	0.437340
CENPBD1P1	pseudogene	-1.000000	-1.000000	0.000000	0.717771	0.581793
AC079779.2	other	-1.000000	-1.000000	0.000000	0.343619	0.331214
LINC01115	lincRNA	-1.000000	-1.000000	0.000000	0.044796	0.044025
SNTG2	protein coding	0.000000	0.000000	0.000000	0.103658	0.103181
TPO	protein coding	0.000000	0.000000	0.000000	0.226210	0.165203
PXDN	protein coding	0.000000	0.000000	0.000000	0.262427	0.244323
MYT1L	protein coding	0.000000	0.000000	0.000000	0.017764	0.017520
DCDC2C	protein coding	0.000000	0.000000	0.000000	0.291603	0.288557
MIR7515HG	lincRNA	-1.000000	-1.000000	0.000000	0.075080	0.059751
KIDINS220	protein coding	0.000000	0.000000	0.000000	0.022444	0.019734
ASAP2	protein coding	0.000000	4.489796	2.113537	0.000000	0.060829
KLF11	protein coding	0.000000	3.008502	2.005231	3.181264	2.736298
PQLC3	protein coding	0.182815	0.355619	0.307220	0.138192	0.156276
GREB1	protein coding	0.000000	0.000000	0.000000	0.018831	0.017451
MIR3681HG	lincRNA	-1.000000	-1.000000	0.000000	0.033893	0.033711
LINC00276	lincRNA	-1.000000	-1.000000	0.000000	0.077341	0.076908
KCNS3	protein coding	0.000000	0.000000	0.000000	0.000000	0.048784
GDF7	protein coding	9.903917	0.000000	1.374641	0.000000	1.065098
KLHL29	protein coding	0.000000	0.220967	0.134228	0.013579	0.016079
DNMT3A	protein coding	0.000000	0.000000	0.000000	0.453102	0.410511
DTNB	protein coding	0.000000	9.890909	4.310618	0.024553	0.070164
KIF3C	protein coding	0.000000	0.000000	0.000000	0.342276	0.308087
DRC1	protein coding	0.000000	0.000000	0.000000	0.386433	0.368647
KCNK3	protein coding	0.000000	0.000000	0.000000	0.101432	0.085932
BABAM2	protein coding	0.000000	0.000000	0.000000	0.014784	0.014701
PLB1	protein coding	0.000000	0.000000	0.000000	0.033495	0.032147
ALK	protein coding	0.000000	0.000000	0.000000	0.033944	0.033617
LCLAT1	protein coding	0.000000	1.720841	1.367214	0.000000	0.050254
SRD5A2	protein coding	0.000000	0.000000	0.000000	0.063042	0.058033
DPY30	protein coding	0.000000	0.000000	0.000000	0.000000	0.056976
SPAST	protein coding	0.000000	0.000000	0.000000	0.045066	0.042512
BIRC6	protein coding	0.000000	0.000000	0.000000	0.023169	0.021766
LINC00486	lincRNA	-1.000000	-1.000000	0.000000	0.910870	0.891852
LTBP1	protein coding	0.000000	0.000000	0.000000	0.642602	0.632876
LINC01317	lincRNA	-1.000000	-1.000000	0.000000	0.008308	0.008293
AC068599.1	lincRNA	-1.000000	-1.000000	0.000000	0.129491	0.129198
AC012593.1	lincRNA	-1.000000	-1.000000	0.000000	0.008126	0.008034
ATL2	protein coding	0.000000	0.000000	0.000000	0.076528	0.072811
SLC8A1	protein coding	0.000000	0.000000	0.000000	0.010166	0.009732
PKDCC	protein coding	3.508772	0.000000	2.079168	0.000000	0.494861
KCNG3	protein coding	0.000000	0.000000	0.000000	0.045591	0.042243
MTA3	protein coding	0.000000	0.000000	0.000000	0.061152	0.059456
THADA	protein coding	0.000000	0.000000	0.000000	0.126338	0.122395
CAMKMT	protein coding	0.000000	0.000000	0.000000	0.026976	0.026787
PRKCE	protein coding	0.000000	0.000000	0.000000	0.004904	0.004845
RHOQ	protein coding	0.000000	4.775481	4.025233	0.000000	0.430836
TTC7A	protein coding	0.000000	0.000000	0.000000	0.015565	0.015002
NRXN1	protein coding	0.000000	0.000000	0.000000	0.016755	0.014077
AC007402.1	lincRNA	-1.000000	-1.000000	0.000000	0.031575	0.031484
AC010967.1	lincRNA	-1.000000	-1.000000	0.000000	0.018732	0.018682
ACYP2	protein coding	0.000000	0.000000	0.000000	0.043018	0.042456
MTIF2	protein coding	0.000000	0.000000	0.000000	0.109033	0.097704
LINC01122	lincRNA	-1.000000	-1.000000	0.000000	0.022367	0.022171
AC007100.1	lincRNA	-1.000000	-1.000000	0.000000	0.039385	0.039364
FAM161A	protein coding	0.000000	0.000000	0.000000	0.157332	0.136570
SPRED2	protein coding	0.000000	0.000000	0.000000	0.047023	0.045161
AC007389.3	lincRNA	-1.000000	-1.000000	3.323263	0.386108	0.484084
LINC01828	lincRNA	-1.000000	-1.000000	0.000000	0.028379	0.027556
AC010913.1	other	-1.000000	-1.000000	12.410501	0.000000	1.799931
AC073046.1	lincRNA	-1.000000	-1.000000	0.514139	35.487805	24.277457
LRRTM4	protein coding	0.000000	0.000000	0.000000	0.030704	0.030511
CTNNA2	protein coding	0.000000	0.000000	0.000000	0.001441	0.001435
AC012355.1	lincRNA	-1.000000	-1.000000	0.000000	0.277016	0.275758
TRABD2A	protein coding	0.000000	0.000000	0.000000	0.000000	1.662410
KCMF1	protein coding	0.000000	0.000000	0.000000	0.033584	0.030550
TCF7L1	protein coding	5.346985	1.793186	3.614107	0.017289	0.087016
AC093162.2	pseudogene	-1.000000	-1.000000	18.492176	0.000000	8.736559
RGPD1	protein coding	0.000000	0.000000	0.000000	0.999475	0.933760
RGPD2	protein coding	0.000000	0.000000	0.000000	0.619156	0.557167
RNU2-63P	snRNA	-1.000000	-1.000000	19.689119	-1.000000	19.689119
FOXI3	protein coding	14.251781	0.000000	6.421691	0.000000	3.066962
RPIA	protein coding	0.000000	0.000000	0.000000	0.048757	0.047225
AC006453.4	pseudogene	-1.000000	-1.000000	0.000000	0.828991	0.754256
AC006453.2	pseudogene	-1.000000	-1.000000	0.000000	0.051997	0.049054
AC006453.1	pseudogene	-1.000000	-1.000000	0.000000	0.174927	0.162849
IGKV1D-12	other	-1.000000	100.000000	20.000000	66.666667	31.717172
KCNIP3	protein coding	0.000000	0.000000	0.000000	0.163915	0.157695
AC092683.1	lincRNA	-1.000000	-1.000000	0.000000	1.673155	1.163460
AC092683.2	lincRNA	-1.000000	-1.000000	4.868624	0.801796	1.183561
MGAT4A	protein coding	0.000000	1.061400	0.867084	0.039855	0.108016
TSGA10	protein coding	0.000000	0.000000	0.000000	0.060635	0.058972
LYG2	protein coding	0.000000	0.000000	0.000000	0.499281	0.452593
AFF3	protein coding	0.000000	0.000000	0.000000	0.031558	0.030972
PDCL3	protein coding	0.000000	0.000000	0.000000	0.295009	0.256319
MAP4K4	protein coding	0.000000	1.953777	0.996113	0.012135	0.053579
IL18R1	protein coding	0.000000	0.000000	0.000000	0.596082	0.568507
POU3F3	protein coding	-1.000000	10.284035	10.284035	-1.000000	10.284035
NCK2	protein coding	0.000000	6.054591	4.081633	0.000000	0.081673
RGPD3	protein coding	0.000000	0.000000	0.000000	0.043525	0.040215
RGPD4	protein coding	0.000000	0.000000	0.000000	0.077059	0.070418
AC074387.1	lincRNA	-1.000000	-1.000000	7.542579	0.000000	3.961661
RGPD5	protein coding	0.259933	0.749465	0.427455	0.181667	0.214054
RGPD6	protein coding	0.000000	0.000000	0.000000	0.142484	0.124659
TTL	protein coding	0.000000	1.164915	1.072330	0.000000	0.256776
DPP10	protein coding	0.000000	0.000000	0.000000	0.003511	0.003491
GLI2	protein coding	0.000000	0.000000	0.000000	0.012423	0.012061
CNTNAP5	protein coding	0.000000	0.000000	0.000000	0.012095	0.012022
MAP3K2	protein coding	0.000000	0.000000	0.000000	0.034530	0.030089
WDR33	protein coding	0.000000	0.000000	0.000000	0.054426	0.047202
SAP130	protein coding	0.000000	0.000000	0.000000	0.101832	0.096659
UGGT1	protein coding	0.000000	0.000000	0.000000	0.123883	0.111029
HS6ST1	protein coding	4.449838	0.519288	1.754832	0.000000	0.084289
POTEF	protein coding	0.000000	0.000000	0.000000	0.049068	0.045296
MZT2B	protein coding	0.000000	0.000000	0.000000	2.525713	2.157473
TUBA3E	protein coding	0.221729	53.723404	6.748864	19.152641	16.299494
POTEI	protein coding	0.000000	0.000000	0.000000	0.194620	0.167294
CFC1B	protein coding	6.101190	10.341365	8.633094	6.929656	7.317402
PRSS40B	protein coding	6.666667	2.495840	3.631961	4.371166	4.254727
PLEKHB2	protein coding	0.000000	0.000000	0.000000	0.019383	0.018886
AC073869.3	lincRNA	-1.000000	-1.000000	0.000000	2.885408	1.950948
THSD7B	protein coding	0.000000	0.000000	0.000000	0.019206	0.019075
LRP1B	protein coding	0.000000	0.000000	0.000000	0.032865	0.032574
GTDC1	protein coding	0.000000	0.000000	0.000000	0.088723	0.086185
MBD5	protein coding	0.000000	0.000000	0.000000	0.005586	0.005444
AC023469.1	lincRNA	-1.000000	-1.000000	0.000000	0.265517	0.262859
NEB	protein coding	0.253086	0.000000	0.247064	0.524996	0.495282
FMNL2	protein coding	0.000000	0.000000	0.000000	0.009067	0.008900
GALNT13	protein coding	0.000000	0.000000	0.000000	0.048254	0.047772
LINC01876	lincRNA	-1.000000	-1.000000	0.000000	0.009141	0.009038
ACVR1	protein coding	0.000000	0.000000	0.000000	0.025830	0.025104
UPP2	protein coding	0.000000	0.000000	0.000000	0.012849	0.012719
SLC4A10	protein coding	0.000000	0.000000	0.000000	0.000000	0.315536
FIGN	protein coding	0.000000	0.000000	0.000000	0.027135	0.025243
AC016766.1	lincRNA	-1.000000	-1.000000	0.000000	0.012626	0.012611
SCN7A	protein coding	0.000000	0.000000	0.000000	0.120230	0.109087
CERS6	protein coding	0.000000	0.000000	0.000000	0.052241	0.051053
ABCB11	protein coding	0.000000	0.000000	0.000000	0.051180	0.048900
KLHL23	protein coding	0.000000	0.000000	0.000000	0.099531	0.093332
MYO3B	protein coding	0.000000	0.000000	0.000000	0.069567	0.068550
SLC25A12	protein coding	0.000000	0.000000	0.000000	0.000000	0.020419
HAT1	protein coding	0.000000	0.000000	0.000000	0.073860	0.071856
METAP1D	protein coding	0.000000	0.000000	0.000000	0.110816	0.106220
OLA1	protein coding	0.000000	0.000000	0.000000	0.026951	0.026099
CIR1	protein coding	0.000000	0.000000	0.000000	0.522153	0.496928
AGPS	protein coding	0.000000	0.000000	0.000000	0.268215	0.254418
PDE11A	protein coding	0.000000	0.000000	0.000000	0.010698	0.010619
TTN	protein coding	0.034906	0.000000	0.033903	0.014509	0.021981
UBE2E3	protein coding	0.000000	1.111729	0.796813	0.290403	0.268893
LINC01934	lincRNA	-1.000000	-1.000000	0.000000	0.080382	0.076722
ITGA4	protein coding	0.000000	0.000000	0.000000	0.407702	0.383617
CALCRL	protein coding	0.000000	0.000000	0.000000	0.071943	0.068356
LINC01090	lincRNA	-1.000000	-1.000000	0.000000	0.007464	0.007446
MFSD6	protein coding	0.000000	0.000000	0.000000	0.037169	0.032722
MYO1B	protein coding	0.000000	0.000000	0.000000	0.065519	0.063262
TMEFF2	protein coding	0.000000	0.000000	0.000000	0.015827	0.015405
TRAK2	protein coding	0.000000	0.000000	0.000000	0.042929	0.038993
STRADB	protein coding	0.000000	0.000000	0.000000	0.032069	0.031187
CDK15	protein coding	0.000000	0.000000	0.000000	0.028997	0.027596
PARD3B	protein coding	0.000000	0.000000	0.000000	0.051971	0.051565
CREB1	protein coding	0.000000	0.000000	0.000000	0.443261	0.390805
METTL21A	protein coding	0.000000	3.918495	3.720792	0.000000	0.551913
MAP2	protein coding	0.000000	0.000000	0.000000	0.030062	0.029027
ERBB4	protein coding	0.000000	0.000000	0.000000	0.008255	0.008168
IKZF2	protein coding	0.000000	0.000000	0.000000	0.084297	0.078567
SPAG16	protein coding	0.000000	0.000000	0.000000	0.006866	0.006838
AC010980.1	pseudogene	-1.000000	-1.000000	0.000000	0.858743	0.795068
ACSL3	protein coding	0.000000	0.000000	0.000000	0.048914	0.045398
CUL3	protein coding	2.012522	1.129731	1.391281	0.261921	0.335800
DOCK10	protein coding	0.000000	0.000000	0.000000	0.042667	0.041463
C2orf72	protein coding	21.058559	0.000000	5.114880	0.000000	1.529152
DIS3L2	protein coding	0.000000	0.000000	0.000000	0.008501	0.008353
NGEF	protein coding	0.000000	4.335586	1.949861	0.236595	0.287548
INPP5D	protein coding	0.000000	0.000000	0.000000	0.044878	0.043262
DGKD	protein coding	3.969466	0.383944	2.457689	0.206798	0.337594
MROH2A	protein coding	0.000000	0.000000	0.000000	0.040262	0.036367
ARL4C	protein coding	0.000000	2.621614	2.243270	-1.000000	2.243270
SH3BP4	protein coding	0.000000	0.000000	0.000000	0.109177	0.103141
AGAP1	protein coding	0.396825	4.146577	3.065660	0.000000	0.063038
MLPH	protein coding	0.000000	0.000000	0.000000	0.257014	0.240378
HDAC4	protein coding	0.000000	7.260621	4.846561	0.050971	0.179074
GPC1	protein coding	0.000000	0.000000	0.000000	0.182182	0.157373
AC110619.1	other	-1.000000	-1.000000	0.000000	0.969029	0.689282
ANKMY1	protein coding	0.000000	0.000000	0.000000	0.413780	0.383129
RNPEPL1	protein coding	4.429783	0.000000	1.622088	2.553584	2.209661
AQP12B	protein coding	0.000000	0.000000	0.000000	4.175210	3.452528
AQP12A	protein coding	0.000000	0.000000	0.000000	0.580341	0.482073
CROCC2	protein coding	0.000000	0.000000	0.000000	0.201133	0.188547
ANO7	protein coding	0.793126	0.000000	0.521512	1.589223	1.456548
SEPT2	protein coding	0.000000	0.000000	0.000000	0.327598	0.285149
BOK	protein coding	0.000000	6.788900	5.156191	0.000000	0.603152
THAP4	protein coding	0.000000	0.000000	0.000000	0.227745	0.216801
D2HGDH	protein coding	0.000000	0.000000	0.000000	0.442793	0.400152
RTP5	protein coding	0.000000	4.332756	1.088850	0.000000	0.591996
AC093642.2	other	-1.000000	-1.000000	3.726062	-1.000000	3.726062
TRIB3	protein coding	0.000000	0.000000	0.000000	0.399680	0.359982
RBCK1	protein coding	0.000000	0.000000	0.000000	0.314732	0.268451
TCF15	protein coding	17.166667	0.000000	6.628057	0.000000	1.560370
PSMF1	protein coding	0.000000	0.000000	0.000000	0.044882	0.042021
EBF4	protein coding	0.000000	14.189189	5.607477	0.000000	0.249888
PTPRA	protein coding	0.000000	0.000000	0.000000	0.016435	0.016010
CENPB	protein coding	4.277778	19.826756	9.968299	-1.000000	9.968299
RNF24	protein coding	0.000000	0.000000	0.000000	0.141453	0.129145
ADRA1D	protein coding	6.399069	3.769841	5.427209	0.000000	0.520339
CASC20	lincRNA	-1.000000	-1.000000	0.000000	0.064798	0.063619
PAK5	protein coding	0.000000	0.000000	0.000000	0.015504	0.015249
SLX4IP	protein coding	0.000000	0.000000	0.000000	0.011786	0.010917
AL109837.2	lincRNA	-1.000000	-1.000000	0.000000	6.271495	5.914902
MACROD2	protein coding	0.000000	0.000000	0.000000	0.031672	0.031587
KIF16B	protein coding	0.000000	0.000000	0.000000	0.014307	0.013938
PCSK2	protein coding	0.000000	0.000000	0.000000	0.013021	0.012767
DTD1	protein coding	0.000000	0.000000	0.000000	0.081824	0.078881
SLC24A3	protein coding	0.000000	0.000000	0.000000	0.012838	0.012738
CRNKL1	protein coding	0.000000	0.000000	0.000000	0.144970	0.115324
INSM1	protein coding	7.827789	0.000000	4.243281	-1.000000	4.243281
XRN2	protein coding	0.000000	0.000000	0.000000	3.157933	3.030408
AL109954.1	lincRNA	-1.000000	-1.000000	0.000000	1.022268	0.959662
CST13P	pseudogene	-1.000000	-1.000000	0.000000	0.156610	0.148653
KIF3B	protein coding	0.000000	0.000000	0.000000	0.427492	0.381886
FO393400.1	protein coding	0.000000	0.000000	0.000000	0.061779	0.060152
RALY	protein coding	0.000000	0.000000	0.000000	0.000000	0.022675
EIF2S2	protein coding	0.000000	1.572898	0.979284	0.000000	0.108180
ASIP	protein coding	0.000000	0.000000	0.000000	2.019137	1.997994
PIGU	protein coding	0.000000	0.000000	0.000000	2.079380	1.728054
MMP24OS	protein coding	0.000000	0.000000	0.000000	0.000000	0.504019
MMP24	protein coding	12.538700	3.393939	7.409925	0.000000	0.649505
EPB41L1	protein coding	0.000000	0.000000	0.000000	0.050170	0.046711
SOGA1	protein coding	0.000000	0.556070	0.368098	0.000000	0.062613
RBL1	protein coding	0.000000	0.000000	0.000000	0.085294	0.080284
SRC	protein coding	0.000000	0.000000	0.000000	0.072504	0.065184
PLCG1	protein coding	0.000000	0.000000	0.000000	0.000000	0.243980
ZHX3	protein coding	0.000000	0.000000	0.000000	0.114236	0.104867
PTPRT	protein coding	0.000000	0.000000	0.000000	0.023091	0.022825
IFT52	protein coding	0.000000	0.000000	0.000000	4.906290	4.751175
TOX2	protein coding	0.000000	0.000000	0.000000	0.175966	0.172534
JPH2	protein coding	0.000000	0.000000	0.000000	1.269859	1.170223
RIMS4	protein coding	0.000000	0.364299	0.307397	0.000000	0.027336
SULF2	protein coding	0.000000	0.000000	0.000000	0.018463	0.017656
PREX1	protein coding	0.000000	1.011122	0.286369	0.000000	0.009822
B4GALT5	protein coding	0.000000	2.138436	1.609828	0.000000	0.093905
ADNP	protein coding	0.000000	1.283178	0.866777	0.000000	0.171745
NFATC2	protein coding	0.000000	0.000000	0.000000	0.013686	0.013078
ATP9A	protein coding	0.095541	5.337362	3.306601	0.023786	0.178364
LINC01524	lincRNA	-1.000000	-1.000000	0.000000	0.080940	0.080039
AL049765.1	lincRNA	-1.000000	-1.000000	0.000000	0.206697	0.197332
PMEPA1	protein coding	10.654936	1.196953	2.919188	0.224309	0.465602
VAPB	protein coding	0.000000	0.000000	0.000000	0.146204	0.127463
GNAS	protein coding	4.572368	3.171534	3.690172	0.134436	0.544254
PHACTR3	protein coding	0.000000	0.000000	0.000000	0.016211	0.014434
CDH4	protein coding	0.000000	0.238975	0.149660	0.006316	0.007847
TAF4	protein coding	31.618532	0.000000	21.074794	0.383884	1.302285
MIR3195	miRNA	-1.000000	-1.000000	100.000000	-1.000000	100.000000
SS18L1	protein coding	0.000000	0.998920	0.756801	0.375984	0.426478
LAMA5	protein coding	0.000000	0.000000	0.000000	0.327643	0.256078
CABLES2	protein coding	9.046625	0.383468	3.673362	0.000000	0.745188
TCFL5	protein coding	0.000000	1.129032	0.611354	0.000000	0.101705
NKAIN4	protein coding	0.000000	0.000000	0.000000	0.153185	0.144155
CHRNA4	protein coding	0.000000	0.000000	0.000000	0.000000	0.770368
KCNQ2	protein coding	0.000000	0.000000	0.000000	0.338579	0.289787
EEF1A2	protein coding	2.083333	20.559441	8.353109	0.000000	1.556145
PTK6	protein coding	0.000000	0.000000	0.000000	0.436886	0.298858
HELZ2	protein coding	0.000000	0.000000	0.000000	0.828553	0.241441
GMEB2	protein coding	0.000000	0.000000	0.000000	0.241970	0.212987
STMN3	protein coding	4.914934	0.000000	0.857803	0.000000	0.144629
ZBTB46	protein coding	0.000000	4.137545	2.767907	0.441482	0.584622
DNAJC5	protein coding	0.000000	0.000000	0.000000	0.482753	0.421063
ZNF512B	protein coding	0.000000	1.605434	0.878675	2.786635	1.929651
SOX18	protein coding	8.744589	0.000000	5.421363	0.000000	4.905294
MYT1	protein coding	0.000000	0.000000	0.000000	0.789338	0.755046
FP565260.4	protein coding	65.738758	100.000000	68.750000	47.576636	49.625889
FP565260.3	protein coding	5.207226	7.039337	6.525626	6.667567	6.647224
GATD3B	protein coding	4.655674	2.965235	3.832753	1.070018	1.182553
FP565260.6	protein coding	5.228758	0.000000	0.880815	6.382979	5.023564
LINC01670	lincRNA	-1.000000	-1.000000	0.000000	7.902870	5.278679
CU633967.1	lincRNA	-1.000000	-1.000000	46.396345	21.234469	24.838757
H2BFS	protein coding	100.000000	100.000000	100.000000	-1.000000	100.000000
CU639417.2	pseudogene	-1.000000	-1.000000	30.097087	-1.000000	30.097087
CU639417.1	other	-1.000000	-1.000000	45.046329	-1.000000	45.046329
LINC01669	lincRNA	-1.000000	-1.000000	14.761905	6.300371	7.196993
SIK1B	protein coding	3.316327	5.017007	4.166667	3.060317	3.482745
CU633906.1	lincRNA	-1.000000	-1.000000	0.000000	0.837469	0.774426
CU633906.3	pseudogene	-1.000000	-1.000000	15.135135	16.694106	16.371798
CU633906.2	lincRNA	-1.000000	-1.000000	0.000000	1.750382	1.607870
CBSL	protein coding	34.923439	21.507538	29.966580	35.270521	34.642441
U2AF1L5	protein coding	3.174603	42.564103	31.942215	18.042046	19.845607
CU638689.4	lincRNA	-1.000000	-1.000000	1.081298	0.490760	0.599807
CU638689.3	pseudogene	-1.000000	-1.000000	19.320388	15.193572	16.331924
CU638689.2	pseudogene	-1.000000	-1.000000	5.752754	7.259714	6.932271
CU638689.5	lincRNA	-1.000000	-1.000000	17.361785	10.838273	12.834854
FP475955.3	lincRNA	-1.000000	-1.000000	6.765984	28.762447	27.196653
FP475955.1	lincRNA	-1.000000	-1.000000	0.000000	2.323936	2.290569
FP475955.4	pseudogene	-1.000000	-1.000000	41.327300	-1.000000	41.327300
FP475955.2	lincRNA	-1.000000	-1.000000	12.691466	43.587843	35.730088
CU634019.6	lincRNA	-1.000000	-1.000000	0.000000	0.766968	0.645161
CU634019.5	pseudogene	-1.000000	-1.000000	24.160347	17.283951	18.998410
CU634019.2	lincRNA	-1.000000	-1.000000	8.445946	12.886987	12.327567
CU634019.1	lincRNA	-1.000000	-1.000000	9.617272	8.973378	9.030205
CU633904.2	pseudogene	-1.000000	-1.000000	16.514806	11.696523	12.857525
SMIM11B	protein coding	0.000000	17.716430	16.914023	5.393460	6.783011
KCNE1B	protein coding	0.000000	2.271332	2.028509	16.216780	12.308505
FP671120.1	lincRNA	-1.000000	-1.000000	0.000000	2.009667	1.841737
FP671120.4	lincRNA	-1.000000	-1.000000	6.941432	-1.000000	6.941432
FP236383.1	lincRNA	-1.000000	-1.000000	0.000000	2.806596	2.571714
LINC01667	lincRNA	-1.000000	-1.000000	0.000000	0.368380	0.339659
ANKRD30BP2	pseudogene	-1.000000	-1.000000	0.000000	0.470026	0.422540
POTED	protein coding	21.633803	26.162791	23.111954	15.828402	16.430800
MIR3118-1	miRNA	-1.000000	-1.000000	92.000000	-1.000000	92.000000
AL050303.3	pseudogene	-1.000000	-1.000000	34.628975	-1.000000	34.628975
GRAMD4P1	pseudogene	-1.000000	-1.000000	89.179441	81.305115	86.531585
CXADRP1	pseudogene	-1.000000	-1.000000	74.588665	-1.000000	74.588665
AL050303.4	other	-1.000000	-1.000000	53.808487	-1.000000	53.808487
ANKRD20A11P	pseudogene	-1.000000	-1.000000	0.000000	0.086408	0.080437
CXADR	protein coding	0.000000	0.000000	0.000000	0.072481	0.066505
TMPRSS15	protein coding	0.000000	0.000000	0.000000	0.011295	0.011072
MIR548XHG	lincRNA	-1.000000	-1.000000	0.000000	0.114054	0.113214
NCAM2	protein coding	0.000000	0.000000	0.000000	0.006520	0.006422
APP	protein coding	0.000000	0.000000	0.000000	0.108029	0.106340
AP001605.1	lincRNA	-1.000000	-1.000000	0.000000	0.067749	0.065779
LINC00307	lincRNA	-1.000000	-1.000000	0.000000	2.766440	2.317629
TIAM1	protein coding	0.000000	0.000000	0.000000	0.043218	0.042350
URB1	protein coding	0.000000	0.000000	0.000000	0.080168	0.069505
MRPS6	protein coding	0.000000	9.803922	6.060606	0.102163	0.313709
SMIM11A	protein coding	0.000000	0.000000	0.000000	0.000000	0.064843
RUNX1	protein coding	0.000000	0.000000	0.000000	0.031397	0.031146
DOPEY2	protein coding	0.000000	0.000000	0.000000	0.033186	0.031275
HLCS	protein coding	0.000000	0.000000	0.000000	0.021146	0.020472
AP000704.1	lincRNA	-1.000000	-1.000000	0.000000	0.765984	0.565037
TTC3	protein coding	0.000000	0.000000	0.000000	0.080729	0.072371
DYRK1A	protein coding	0.000000	0.000000	0.000000	0.164024	0.143670
KCNJ6	protein coding	0.000000	0.000000	0.000000	0.073483	0.070627
KCNJ15	protein coding	0.000000	0.000000	0.000000	0.078963	0.073119
BRWD1	protein coding	0.000000	0.000000	0.000000	0.140355	0.113551
B3GALT5	protein coding	0.000000	0.000000	0.000000	0.040779	0.035991
DSCAM	protein coding	0.000000	6.101426	1.795709	0.078912	0.096515
PRDM15	protein coding	4.415301	0.000000	2.618276	0.383778	0.600564
UMODL1	protein coding	0.000000	0.000000	0.000000	0.040282	0.037270
NDUFV3	protein coding	0.000000	0.000000	0.000000	0.750351	0.317885
PKNOX1	protein coding	0.000000	0.000000	0.000000	0.183164	0.166608
CRYAA	protein coding	54.320988	69.650655	62.857143	66.837687	65.130366
SIK1	protein coding	0.000000	8.459697	4.363936	1.956522	2.888399
LINC00313	lincRNA	-1.000000	-1.000000	0.000000	0.416722	0.361239
AP001048.1	lincRNA	-1.000000	-1.000000	0.000000	3.688525	3.167421
HSF2BP	protein coding	0.000000	0.000000	0.000000	2.283880	2.250175
RPL31P1	pseudogene	-1.000000	-1.000000	100.000000	-1.000000	100.000000
PDXK	protein coding	0.000000	0.000000	0.000000	0.652292	0.499850
PWP2	protein coding	0.000000	0.000000	0.000000	0.335685	0.288812
GATD3A	protein coding	0.000000	0.000000	0.000000	3.484345	3.208773
AP001057.1	other	-1.000000	-1.000000	17.484516	0.000000	5.410585
TRPM2	protein coding	0.635408	0.000000	0.443832	0.198109	0.216320
TSPEAR	protein coding	0.000000	0.000000	0.000000	0.013356	0.013103
SUMO3	protein coding	0.000000	0.000000	0.000000	0.742478	0.577420
FAM207A	protein coding	0.000000	0.000000	0.000000	0.195062	0.189297
ADARB1	protein coding	0.000000	4.011580	2.686609	0.017967	0.258665
COL18A1	protein coding	0.000000	4.804393	1.024740	0.000000	0.064467
SLC19A1	protein coding	0.000000	0.000000	0.000000	0.245325	0.208501
PCBP3	protein coding	0.000000	0.000000	0.000000	0.018576	0.018409
COL6A1	protein coding	0.000000	0.000000	0.000000	0.526177	0.428945
LSS	protein coding	0.000000	0.000000	0.000000	0.300530	0.260551
ACTR3BP6	pseudogene	-1.000000	-1.000000	15.080645	0.000000	13.669591
NBEAP3	pseudogene	-1.000000	-1.000000	1.474531	0.375139	0.415120
TPTEP1	pseudogene	-1.000000	-1.000000	0.000000	0.081442	0.073305
HDHD5	protein coding	0.000000	0.000000	0.000000	0.417407	0.388825
LINC01660	lincRNA	-1.000000	-1.000000	0.000000	1.731900	1.458234
FAM230A	protein coding	39.506173	0.000000	26.409904	4.798783	6.746650
AC023490.1	lincRNA	-1.000000	-1.000000	44.712430	34.144030	36.840866
AC023490.3	lincRNA	-1.000000	-1.000000	0.000000	14.381104	13.884345
GGTLC3	protein coding	25.516224	34.256055	28.128232	17.500000	23.280132
RF00017	other	-1.000000	-1.000000	100.000000	-1.000000	100.000000
AC023490.2	pseudogene	-1.000000	-1.000000	100.000000	-1.000000	100.000000
TMEM191B	protein coding	100.000000	100.000000	100.000000	100.000000	100.000000
PI4KAP1	pseudogene	-1.000000	-1.000000	90.563292	82.875307	83.714634
RF00492	other	-1.000000	-1.000000	100.000000	-1.000000	100.000000
RIMBP3	protein coding	60.467480	93.834459	66.939712	-1.000000	66.939712
RF00017	other	-1.000000	-1.000000	100.000000	-1.000000	100.000000
SUSD2P2	pseudogene	-1.000000	-1.000000	33.421400	42.628475	39.076923
CA15P2	pseudogene	-1.000000	-1.000000	84.993998	80.875782	82.602041
PPP1R26P2	pseudogene	-1.000000	-1.000000	55.954368	-1.000000	55.954368
PPP1R26P4	pseudogene	-1.000000	-1.000000	5.984118	-1.000000	5.984118
LINC01662	lincRNA	-1.000000	-1.000000	3.880897	1.534283	1.825609
GGT3P	pseudogene	-1.000000	-1.000000	0.000000	1.345680	1.292053
LINC01663	lincRNA	-1.000000	-1.000000	0.000000	3.091160	3.009969
HIRA	protein coding	0.000000	9.519038	2.344521	0.000000	0.081369
SEPT5	protein coding	0.000000	3.181029	1.890034	0.000000	0.563525
TBX1	protein coding	12.150056	0.000000	7.722420	2.281985	2.852361
ZDHHC8	protein coding	2.430847	5.103149	3.864828	1.285501	2.005283
RTN4R	protein coding	0.000000	33.651226	9.817170	0.000000	0.922761
USP41	protein coding	0.000000	-1.000000	0.000000	0.000000	0.171727
BCRP6	pseudogene	-1.000000	-1.000000	0.000000	2.384688	1.986409
HIC2	protein coding	0.000000	0.000000	0.000000	0.093162	0.073402
PI4KAP2	pseudogene	-1.000000	-1.000000	0.000000	0.581229	0.547908
IGLV10-54	other	-1.000000	0.000000	0.000000	0.119850	0.119461
ABHD17AP5	pseudogene	-1.000000	-1.000000	11.062907	2.011623	4.650427
AC245060.5	lincRNA	-1.000000	-1.000000	4.434994	-1.000000	4.434994
RSPH14	protein coding	0.000000	0.000000	0.000000	0.370410	0.359788
GNAZ	protein coding	0.000000	3.754417	2.551020	0.000000	0.155461
BCR	protein coding	0.000000	2.143295	0.988421	0.000000	0.050603
AP000350.1	pseudogene	-1.000000	-1.000000	69.303202	38.940397	44.750000
AP000350.3	pseudogene	-1.000000	-1.000000	54.166667	57.881002	57.589719
GSTT2B	protein coding	0.000000	0.000000	0.000000	13.128282	9.278897
AC253536.2	pseudogene	-1.000000	-1.000000	22.529644	0.000000	9.595960
DDTL	protein coding	0.000000	0.000000	0.000000	3.330884	2.415202
DDT	protein coding	0.000000	5.586592	3.819710	0.205576	0.735940
GSTT2	pseudogene	-1.000000	0.000000	11.496196	4.051013	6.403941
AC253536.1	pseudogene	-1.000000	-1.000000	0.000000	3.330690	3.072421
GGT5	protein coding	0.000000	0.000000	0.000000	0.987978	0.886692
SNRPD3	protein coding	0.000000	0.000000	0.000000	0.000000	0.890284
GRK3	protein coding	0.000000	1.211672	1.059230	0.000000	0.059594
MYO18B	protein coding	0.000000	0.000000	0.000000	0.045688	0.044306
TFIP11	protein coding	0.000000	0.000000	0.000000	0.720260	0.582707
MIATNB	lincRNA	-1.000000	-1.000000	0.000000	0.143447	0.139613
ZNRF3	protein coding	3.450729	0.000000	1.392278	0.000000	0.055781
SEC14L3	protein coding	0.000000	0.000000	0.000000	2.002931	1.701951
SYN3	protein coding	0.000000	0.000000	0.000000	0.015862	0.015756
LARGE1	protein coding	0.000000	0.442537	0.336391	0.083115	0.086509
APOL4	protein coding	0.000000	0.000000	0.000000	0.316158	0.235429
TPTEP2-CSNK1E	protein coding	0.000000	0.000000	0.000000	0.154570	0.151964
NPTXR	protein coding	18.695941	0.514019	5.239495	0.000000	1.186839
CBX7	protein coding	0.000000	0.000000	0.000000	0.000000	0.116898
SYNGR1	protein coding	0.000000	1.262242	1.047120	0.000000	0.162634
MGAT3	protein coding	0.000000	0.318218	0.219941	0.000000	0.034433
TNRC6B	protein coding	0.000000	0.000000	0.000000	0.044926	0.041926
MKL1	protein coding	0.000000	0.000000	0.000000	0.092232	0.089656
MEI1	protein coding	0.000000	0.000000	0.000000	0.042779	0.041018
SEPT3	protein coding	0.000000	1.401214	0.881057	0.000000	0.208725
TCF20	protein coding	0.000000	7.572115	1.669538	0.241414	0.300104
OGFRP1	lincRNA	-1.000000	-1.000000	0.000000	10.654299	7.808194
SERHL	pseudogene	-1.000000	-1.000000	0.000000	0.273456	0.242050
PACSIN2	protein coding	0.000000	0.000000	0.000000	0.000000	0.016691
SCUBE1	protein coding	0.000000	0.000000	0.000000	0.017791	0.016427
MPPED1	protein coding	0.000000	0.000000	0.000000	0.119040	0.113810
SULT4A1	protein coding	3.157895	5.583127	4.742602	0.101366	0.402695
PHF21B	protein coding	0.000000	1.819479	1.285606	0.140980	0.176968
KIAA0930	protein coding	4.904215	0.856698	1.443001	0.113538	0.352958
SMC1B	protein coding	0.000000	0.000000	0.000000	0.076621	0.071885
FBLN1	protein coding	0.000000	0.000000	0.000000	0.022596	0.021234
ATXN10	protein coding	0.000000	0.000000	0.000000	0.012369	0.012103
WNT7B	protein coding	0.000000	0.000000	0.000000	0.336525	0.306516
MIRLET7BHG	lincRNA	-1.000000	-1.000000	0.000000	0.620443	0.561115
PPARA	protein coding	0.000000	1.359773	1.169249	0.034959	0.159811
GRAMD4	protein coding	0.000000	5.266580	3.316953	0.509853	0.643682
TBC1D22A	protein coding	0.000000	0.000000	0.000000	0.065556	0.064878
FAM19A5	protein coding	4.328358	5.275779	5.075662	0.372068	0.413333
C22orf34	lincRNA	-1.000000	-1.000000	0.000000	0.027093	0.026335
BRD1	protein coding	0.000000	0.739372	0.231080	0.083656	0.097734
ZBED4	protein coding	0.000000	4.354265	2.132908	0.882694	1.123192
CRELD2	protein coding	0.000000	0.000000	0.000000	0.386100	0.309399
SELENOO	protein coding	2.786070	0.000000	2.420052	0.000000	0.336599
MAPK11	protein coding	0.730594	7.565543	4.485597	0.000000	2.424157
DENND6B	protein coding	0.000000	0.000000	0.000000	0.413642	0.293955
PPP6R2	protein coding	0.000000	0.000000	0.000000	0.024661	0.023579
LMF2	protein coding	0.000000	0.000000	0.000000	4.341463	1.876845
SHANK3	protein coding	0.134228	0.000000	0.098411	0.250943	0.427967
CNTN6	protein coding	0.000000	0.000000	0.000000	0.011723	0.011552
AC034195.1	lincRNA	-1.000000	-1.000000	0.000000	0.069287	0.069037
SUMF1	protein coding	0.000000	0.000000	0.000000	0.022124	0.053623
LRRN1	protein coding	0.000000	0.000000	0.000000	0.159759	0.147101
GRM7	protein coding	0.000000	0.000000	0.000000	0.002896	0.002882
SSUH2	protein coding	0.000000	0.000000	0.000000	0.232741	0.110634
BRK1	protein coding	0.000000	0.000000	0.000000	0.241266	0.215554
ATG7	protein coding	0.000000	0.000000	0.000000	0.123094	0.120201
SYN2	protein coding	0.000000	0.000000	0.000000	0.021435	0.020856
TIMP4	protein coding	0.000000	0.000000	0.000000	0.839974	0.619048
PPARG	protein coding	0.000000	6.927711	4.440154	0.027210	0.137426
AC090952.2	lincRNA	-1.000000	-1.000000	0.000000	0.383750	0.367946
LINC02011	lincRNA	-1.000000	-1.000000	0.000000	1.818182	1.241414
MRPS25	protein coding	0.000000	0.000000	0.000000	0.621626	0.332240
COL6A4P1	pseudogene	-1.000000	-1.000000	0.000000	0.254366	0.232790
ANKRD28	protein coding	0.000000	0.000000	0.000000	0.020463	0.019737
RFTN1	protein coding	0.000000	0.000000	0.000000	0.209884	0.203540
LINC00690	lincRNA	-1.000000	-1.000000	0.000000	2.442334	1.781120
PLCL2	protein coding	0.000000	0.000000	0.000000	0.099047	0.069111
TBC1D5	protein coding	0.000000	0.000000	0.000000	0.048312	0.021590
SATB1-AS1	other	-1.000000	-1.000000	0.000000	0.167038	0.163029
KAT2B	protein coding	0.000000	2.786112	1.345199	0.367073	0.408285
SGO1-AS1	other	-1.000000	-1.000000	0.000000	0.054606	0.054234
AC099753.1	lincRNA	-1.000000	-1.000000	0.000000	0.223496	0.221337
ZNF385D	protein coding	0.000000	0.946531	0.821391	0.003791	0.013526
THRB	protein coding	0.000000	0.000000	0.000000	0.050938	0.049656
RARB	protein coding	0.000000	0.000000	0.000000	0.009283	0.009207
RBMS3	protein coding	0.000000	0.000000	0.000000	0.003790	0.003761
OSBPL10	protein coding	0.000000	0.000000	0.000000	0.162037	0.121518
GPD1L	protein coding	0.000000	0.000000	0.000000	0.827248	0.771135
DYNC1LI1	protein coding	0.000000	0.000000	0.000000	0.199354	0.187070
CNOT10	protein coding	0.000000	0.000000	0.000000	1.427754	1.377212
LINC01811	lincRNA	-1.000000	-1.000000	0.000000	0.043490	0.043366
STAC	protein coding	0.000000	0.000000	0.000000	0.101571	0.099605
ITGA9	protein coding	0.000000	0.000000	0.000000	0.005781	0.005654
CTDSPL	protein coding	0.000000	3.588699	2.884025	0.000000	0.115094
ACVR2B	protein coding	0.000000	0.836495	0.727580	0.000000	0.218880
SCN11A	protein coding	0.000000	0.000000	0.000000	0.042251	0.039125
MYRIP	protein coding	0.000000	0.000000	0.000000	0.077357	0.076428
EIF1B-AS1	other	-1.000000	-1.000000	0.000000	0.204026	0.196261
ULK4	protein coding	0.000000	0.000000	0.000000	0.197696	0.196275
AC092042.3	protein coding	0.000000	0.000000	0.000000	0.000000	0.085624
SNRK	protein coding	0.000000	0.000000	0.000000	0.566114	0.243034
CDCP1	protein coding	0.000000	0.000000	0.000000	0.361179	0.325829
TMEM158	protein coding	0.000000	3.190319	1.600442	-1.000000	1.600442
LIMD1	protein coding	0.000000	0.000000	0.000000	0.000000	0.235215
SCAP	protein coding	0.000000	0.000000	0.000000	4.746001	4.368458
CSPG5	protein coding	0.000000	4.432223	3.138603	0.000000	0.738425
SMARCC1	protein coding	0.000000	0.000000	0.000000	0.027863	0.026926
SHISA5	protein coding	0.000000	0.000000	0.000000	0.607595	0.550934
BSN	protein coding	0.000000	0.000000	0.000000	1.058567	0.914092
HYAL1	protein coding	0.000000	0.000000	0.000000	0.310127	0.232149
DOCK3	protein coding	0.000000	0.000000	0.000000	0.087273	0.086183
DUSP7	protein coding	0.000000	1.647332	1.257305	0.000000	0.930415
NT5DC2	protein coding	0.524246	4.705882	2.020202	1.258623	1.434061
PBRM1	protein coding	0.000000	0.000000	0.000000	0.031056	0.029168
SFMBT1	protein coding	0.000000	0.119760	0.058754	0.341460	0.331755
CACNA1D	protein coding	0.000000	2.310297	0.968847	0.033214	0.056522
ARHGEF3	protein coding	0.000000	0.000000	0.000000	0.275531	0.271091
FHIT	protein coding	0.000000	0.000000	0.000000	0.016065	0.016044
CADPS	protein coding	0.000000	0.000000	0.000000	0.070231	0.069176
THOC7	protein coding	0.000000	1.863354	1.087942	0.000000	0.039956
PRICKLE2	protein coding	0.000000	0.000000	0.000000	0.038223	0.037086
SUCLG2	protein coding	0.000000	0.000000	0.000000	0.526043	0.520476
SUCLG2-AS1	lincRNA	-1.000000	-1.000000	0.000000	0.038970	0.038564
FAM19A4	protein coding	0.000000	0.000000	0.000000	0.038952	0.038369
SAMMSON	lincRNA	-1.000000	-1.000000	0.000000	0.020288	0.019672
EIF4E3	protein coding	30.769231	1.659346	3.098905	0.389457	0.761117
LINC00877	lincRNA	-1.000000	-1.000000	0.000000	0.164647	0.161341
GXYLT2	protein coding	4.570101	0.000000	1.609384	0.000000	0.053605
LINC00960	lincRNA	-1.000000	-1.000000	0.000000	0.806018	0.434028
ROBO2	protein coding	0.000000	0.000000	0.000000	0.017024	0.016922
ROBO1	protein coding	0.000000	0.000000	0.000000	0.001978	0.001965
GBE1	protein coding	0.000000	0.000000	0.000000	0.009669	0.009543
AC129807.1	lincRNA	-1.000000	-1.000000	0.000000	0.057516	0.057098
CADM2	protein coding	0.000000	0.000000	0.000000	0.005607	0.005558
ABBA01000935.2	pseudogene	-1.000000	-1.000000	0.000000	0.029562	0.029382
DCBLD2	protein coding	0.000000	0.000000	0.000000	0.044259	0.041608
COL8A1	protein coding	0.000000	0.000000	0.000000	0.016143	0.015552
LINC00882	lincRNA	-1.000000	-1.000000	0.000000	0.044508	0.044078
DUBR	lincRNA	-1.000000	-1.000000	0.000000	2.894400	2.752921
AC063944.1	lincRNA	-1.000000	-1.000000	9.459051	1.415776	1.597251
BBX	protein coding	0.000000	0.000000	0.000000	0.021281	0.020459
IFT57	protein coding	0.000000	0.000000	0.000000	0.104384	0.098773
PHLDB2	protein coding	0.000000	0.000000	0.000000	0.295392	0.281534
SLC9C1	protein coding	0.000000	0.000000	0.000000	0.054980	0.053465
LINC02042	lincRNA	-1.000000	-1.000000	0.000000	0.590243	0.497203
DRD3	protein coding	0.000000	0.000000	0.000000	0.058276	0.056533
ZBTB20	protein coding	0.000000	0.000000	0.000000	0.006093	0.005884
GAP43	protein coding	0.000000	0.000000	0.000000	0.080147	0.078439
LSAMP	protein coding	0.000000	0.000000	0.000000	0.002562	0.002543
AC092691.1	lincRNA	-1.000000	-1.000000	0.000000	0.027087	0.027040
GPR156	protein coding	0.000000	0.000000	0.000000	0.397728	0.380244
STXBP5L	protein coding	0.000000	0.414731	0.256594	0.000000	0.004839
HCLS1	protein coding	0.000000	0.000000	0.000000	0.825845	0.768762
ADCY5	protein coding	2.480866	0.000000	1.125209	0.000000	0.056132
KALRN	protein coding	0.000000	0.000000	0.000000	0.037412	0.036361
SLC12A8	protein coding	0.000000	0.000000	0.000000	0.085505	0.082931
KLF15	protein coding	0.000000	5.143722	2.642829	0.000000	0.459242
C3orf22	protein coding	0.000000	0.000000	0.000000	0.410281	0.106363
TXNRD3	protein coding	0.000000	0.000000	0.000000	0.106374	0.099786
PODXL2	protein coding	0.000000	7.084469	1.189931	0.000000	0.059595
RUVBL1	protein coding	0.000000	0.000000	0.000000	0.055710	0.053850
PLXND1	protein coding	0.000000	11.554922	2.276560	0.000000	0.313692
TMCC1	protein coding	0.000000	0.000000	0.000000	0.032221	0.031328
CPNE4	protein coding	0.000000	0.000000	0.000000	0.055913	0.055463
BFSP2	protein coding	0.000000	0.000000	0.000000	0.074699	0.073112
TF	protein coding	0.000000	3.356204	3.062958	0.000000	1.244969
RYK	protein coding	0.000000	0.000000	0.000000	0.000000	0.029659
PCCB	protein coding	0.000000	0.000000	0.000000	6.430812	5.920767
STAG1	protein coding	0.000000	0.000000	0.000000	0.014652	0.014417
MRPS22	protein coding	0.000000	0.000000	0.000000	0.462141	0.458999
CLSTN2	protein coding	0.000000	0.000000	0.000000	0.046976	0.045935
AC092978.1	pseudogene	-1.000000	-1.000000	0.000000	0.050352	0.049369
TFDP2	protein coding	0.000000	0.000000	0.000000	0.087603	0.082880
XRN1	protein coding	0.000000	0.000000	0.000000	0.022225	0.020501
SLC9A9	protein coding	0.000000	0.000000	0.000000	0.169929	0.168864
LINC02006	other	-1.000000	-1.000000	0.000000	0.015192	0.015120
GPR149	protein coding	0.000000	0.000000	0.000000	0.147133	0.143411
MME	protein coding	0.000000	0.000000	0.000000	0.022496	0.021303
IQCJ-SCHIP1	protein coding	0.000000	0.000000	0.000000	0.000000	0.004919
PPM1L	protein coding	0.000000	0.000000	0.000000	0.018634	0.017940
AC128685.1	lincRNA	-1.000000	-1.000000	0.000000	2.043529	2.025244
LINC01324	lincRNA	-1.000000	-1.000000	0.000000	0.018878	0.018742
MECOM	protein coding	0.000000	0.000000	0.000000	0.009800	0.009653
TNIK	protein coding	0.000000	0.000000	0.000000	0.005363	0.005262
PLD1	protein coding	0.000000	0.000000	0.000000	0.028391	0.027073
FNDC3B	protein coding	0.000000	0.000000	0.000000	0.014438	0.014087
NAALADL2	protein coding	0.000000	0.000000	0.000000	0.004046	0.004009
TBL1XR1	protein coding	0.000000	0.000000	0.000000	0.014531	0.013898
AC109779.1	lincRNA	-1.000000	-1.000000	0.000000	0.012737	0.012543
KCNMB2	protein coding	0.000000	0.000000	0.000000	0.130396	0.129659
USP13	protein coding	0.000000	0.000000	0.000000	0.100605	0.094405
PEX5L	protein coding	0.000000	0.000000	0.000000	0.199443	0.191247
LINC02031	lincRNA	-1.000000	-1.000000	0.000000	3.614349	3.428767
MCF2L2	protein coding	0.000000	0.000000	0.000000	0.023769	0.023132
EEF1AKMT4-ECE2	protein coding	0.000000	0.000000	0.000000	0.168105	0.154606
CAMK2N2	protein coding	0.000000	5.976806	4.922851	0.000000	2.977778
LINC02054	lincRNA	-1.000000	-1.000000	0.000000	0.057378	0.053355
VPS8	protein coding	0.000000	0.000000	0.000000	0.009019	0.008733
SENP2	protein coding	0.000000	1.323346	0.877774	0.000000	0.103810
LPP	protein coding	0.000000	0.000000	0.000000	0.113944	0.110254
TP63	protein coding	0.000000	0.000000	0.000000	0.010421	0.010156
P3H2	protein coding	0.000000	0.000000	0.000000	1.963876	1.916613
CLDN16	protein coding	0.000000	0.000000	0.000000	0.323948	0.075891
FGF12	protein coding	0.000000	0.000000	0.000000	0.005308	0.005252
AC092966.1	lincRNA	-1.000000	-1.000000	0.000000	31.605535	31.089506
LINC02028	other	-1.000000	-1.000000	0.000000	0.061219	0.054785
LINC02036	lincRNA	-1.000000	-1.000000	0.000000	0.140808	0.137896
CPN2	protein coding	0.000000	0.000000	0.000000	1.710804	1.262648
TMEM44	protein coding	0.000000	0.000000	0.000000	0.278904	0.258606
LSG1	protein coding	0.000000	0.000000	0.000000	0.996725	0.883587
MUC20P1	pseudogene	-1.000000	-1.000000	7.206671	0.166436	2.421491
MUC20	protein coding	3.431798	0.000000	2.227234	0.893178	1.126427
MUC4	protein coding	0.000000	0.000000	0.000000	0.090994	0.067163
LINC01983	lincRNA	-1.000000	-1.000000	0.000000	3.073550	2.953203
TNK2	protein coding	0.000000	0.000000	0.000000	0.439050	0.358165
AC124944.3	pseudogene	-1.000000	-1.000000	0.000000	0.395400	0.342937
TFRC	protein coding	0.000000	3.923593	3.602815	0.000000	1.796168
PIGX	protein coding	0.000000	0.000000	0.000000	0.036868	0.035331
AC132008.2	pseudogene	-1.000000	-1.000000	3.494347	0.106961	0.305878
LRCH3	protein coding	0.000000	0.000000	0.000000	0.036771	0.032918
FAM157A	pseudogene	-1.000000	-1.000000	6.699577	0.000000	0.686158
ZNF718	protein coding	9.694258	3.350144	5.416565	16.709998	7.889698
AC116565.1	protein coding	24.697755	7.686212	15.826446	-1.000000	15.826446
PCGF3	protein coding	0.000000	0.000000	0.000000	1.820490	1.635024
CPLX1	protein coding	0.000000	4.994851	4.157737	0.000000	0.235203
DGKQ	protein coding	0.000000	0.000000	0.000000	0.129104	0.107112
IDUA	protein coding	0.000000	9.793254	3.079028	0.000000	0.514021
FGFRL1	protein coding	0.000000	5.141090	3.242321	2.234200	2.482165
CTBP1	protein coding	0.000000	4.047402	3.060380	0.422738	0.924555
MAEA	protein coding	0.000000	0.000000	0.000000	0.217075	0.204788
FAM53A	protein coding	0.000000	0.000000	0.000000	0.036656	0.034645
FGFR3	protein coding	0.000000	3.213329	2.422068	0.000000	0.693241
NSD2	protein coding	0.000000	0.857745	0.656175	0.065771	0.162480
NAT8L	protein coding	0.000000	2.634950	2.453152	0.000000	1.503602
ZFYVE28	protein coding	0.000000	0.000000	0.000000	0.414015	0.391063
FAM193A	protein coding	5.120619	1.150483	3.806913	0.000000	0.127594
RGS12	protein coding	0.000000	0.000000	0.000000	0.000000	0.046295
DOK7	protein coding	0.000000	0.000000	0.000000	0.157421	0.141502
LRPAP1	protein coding	0.000000	0.459668	0.396521	0.000000	0.118397
ADRA2C	protein coding	0.000000	13.434728	4.866850	-1.000000	4.866850
UNC93B4	pseudogene	-1.000000	-1.000000	0.938338	0.611818	0.660635
NSG1	protein coding	0.000000	0.000000	0.000000	0.050972	0.047943
STK32B	protein coding	0.000000	0.000000	0.000000	0.167155	0.165719
EVC	protein coding	0.000000	0.000000	0.000000	0.441886	0.413159
CRMP1	protein coding	0.000000	0.000000	0.000000	0.000000	0.293846
PPP2R2C	protein coding	0.000000	3.838442	2.694551	0.087807	0.141551
MAN2B2	protein coding	0.000000	0.000000	0.000000	0.060858	0.049806
LINC02482	lincRNA	-1.000000	-1.000000	0.000000	5.482018	5.226190
TADA2B	protein coding	4.057279	4.183267	4.155844	1.498929	2.460599
SORCS2	protein coding	0.000000	0.000000	0.000000	0.067277	0.066509
AFAP1	protein coding	0.000000	0.000000	0.000000	0.024277	0.023177
ABLIM2	protein coding	0.000000	0.000000	0.000000	0.275447	0.268187
ACOX3	protein coding	0.000000	0.000000	0.000000	0.218494	0.209562
FAM86KP	pseudogene	-1.000000	-1.000000	83.975659	72.371134	73.319622
ALG1L14P	pseudogene	-1.000000	-1.000000	100.000000	100.000000	100.000000
FAM90A26	protein coding	100.000000	100.000000	100.000000	100.000000	100.000000
USP17L10	protein coding	30.673020	-1.000000	30.673020	14.444444	28.395695
USP17L12	protein coding	1.633166	-1.000000	1.633166	-1.000000	1.633166
USP17L13	protein coding	8.874330	-1.000000	8.874330	0.000000	7.637109
USP17L14P	pseudogene	-1.000000	-1.000000	14.635678	-1.000000	14.635678
USP17L15	protein coding	3.573556	-1.000000	3.573556	0.000000	3.078502
USP17L19	protein coding	1.369863	-1.000000	1.369863	0.000000	1.178883
USP17L21	protein coding	5.002978	-1.000000	5.002978	0.000000	4.305484
USP17L23	protein coding	6.909091	-1.000000	6.909091	-1.000000	6.909091
USP17L26	protein coding	6.194163	-1.000000	6.194163	0.000000	5.330600
USP17L5	protein coding	1.758794	-1.000000	1.758794	-1.000000	1.758794
USP17L27	protein coding	1.633166	-1.000000	1.633166	-1.000000	1.633166
USP17L28	protein coding	6.407035	-1.000000	6.407035	-1.000000	6.407035
USP17L29	protein coding	6.092965	-1.000000	6.092965	-1.000000	6.092965
USP17L30	protein coding	3.015075	-1.000000	3.015075	-1.000000	3.015075
CLNK	protein coding	0.000000	1.133201	0.918614	0.000000	0.028720
AC005699.1	lincRNA	-1.000000	-1.000000	0.000000	0.034907	0.034530
LINC02270	lincRNA	-1.000000	-1.000000	0.000000	0.223397	0.215556
BOD1L1	protein coding	1.312251	0.000000	1.139654	0.000000	0.206832
LINC01182	lincRNA	-1.000000	-1.000000	0.000000	0.047001	0.046599
AC006296.2	lincRNA	-1.000000	-1.000000	0.000000	0.230323	0.223464
LINC00504	lincRNA	-1.000000	-1.000000	0.000000	0.269758	0.266457
CPEB2-DT	lincRNA	-1.000000	-1.000000	0.000000	1.552104	1.499718
LDB2	protein coding	0.000000	0.000000	0.000000	0.012681	0.012586
MED28	protein coding	0.000000	0.000000	0.000000	0.348797	0.154052
AC024230.1	lincRNA	-1.000000	-1.000000	0.000000	0.117566	0.117335
SLIT2	protein coding	0.000000	0.000000	0.000000	0.070551	0.069153
KCNIP4	protein coding	0.000000	0.000000	0.000000	0.014138	0.014096
SEL1L3	protein coding	0.000000	0.000000	0.000000	0.093511	0.088539
SMIM20	protein coding	0.000000	0.000000	0.000000	0.000000	0.151373
RBPJ	protein coding	0.000000	0.000000	0.000000	0.025398	0.024662
PCDH7	protein coding	0.000000	0.000000	0.000000	0.246289	0.239452
LINC02497	lincRNA	-1.000000	-1.000000	0.000000	0.254892	0.251659
LINC02505	lincRNA	-1.000000	-1.000000	0.000000	0.016698	0.016510
KLF3-AS1	other	-1.000000	-1.000000	0.000000	0.073377	0.068989
TMEM156	protein coding	0.000000	0.000000	0.000000	0.419248	0.404968
APBB2	protein coding	0.000000	0.000000	0.000000	0.000000	0.006885
SLC30A9	protein coding	0.000000	0.000000	0.000000	0.144025	0.135020
GRXCR1	protein coding	0.000000	0.000000	0.000000	0.504417	0.500761
AC108467.1	lincRNA	-1.000000	-1.000000	0.000000	0.115855	0.113982
GABRA2	protein coding	0.000000	0.000000	0.000000	0.013924	0.013227
GABRB1	protein coding	0.000000	0.000000	0.000000	0.084581	0.084119
TXK	protein coding	0.000000	0.000000	0.000000	0.526804	0.502483
FRYL	protein coding	0.000000	0.000000	0.000000	0.049937	0.047710
SCFD2	protein coding	0.000000	0.000000	0.000000	0.029394	0.029203
AC058822.1	protein coding	0.000000	-1.000000	0.000000	0.032683	0.032591
TMEM165	protein coding	0.000000	0.000000	0.000000	0.502374	0.475279
CLOCK	protein coding	0.000000	0.000000	0.000000	0.158649	0.143414
AC017091.1	lincRNA	-1.000000	-1.000000	0.000000	0.169562	0.168037
ADGRL3	protein coding	0.000000	0.000000	0.000000	0.067827	0.066813
AC116049.2	lincRNA	-1.000000	-1.000000	0.000000	0.027924	0.027784
FTLP10	pseudogene	-1.000000	-1.000000	0.000000	0.495222	0.470541
TMPRSS11BNL	pseudogene	-1.000000	-1.000000	0.000000	0.479018	0.417659
TMPRSS11B	protein coding	0.000000	0.000000	0.000000	1.044020	0.896837
UGT2B29P	pseudogene	-1.000000	-1.000000	0.000000	0.995575	0.877407
UGT2B7	protein coding	0.000000	0.000000	0.000000	0.338658	0.326172
ADAMTS3	protein coding	0.000000	0.000000	0.000000	0.362099	0.354001
ANKRD17	protein coding	0.000000	0.000000	0.000000	0.012614	0.011865
USO1	protein coding	0.000000	0.000000	0.000000	0.097071	0.092538
ART3	protein coding	0.000000	0.000000	0.000000	0.039175	0.038379
ANTXR2	protein coding	0.000000	0.000000	0.000000	0.052485	0.038341
CFAP299	protein coding	0.000000	0.000000	0.000000	0.212574	0.212249
RASGEF1B	protein coding	0.000000	0.000000	0.000000	0.079394	0.078174
COPS4	protein coding	0.000000	0.000000	0.000000	0.064568	0.060429
HPSE	protein coding	0.000000	0.000000	0.000000	0.635080	0.564509
ARHGAP24	protein coding	0.000000	0.000000	0.000000	0.122795	0.121314
AFF1	protein coding	0.000000	0.000000	0.000000	0.015808	0.015045
KLHL8	protein coding	0.000000	0.000000	0.000000	0.000000	0.370273
HSD17B11	protein coding	0.000000	0.000000	0.000000	0.043495	0.041989
ABCG2	protein coding	0.000000	0.000000	0.000000	0.091925	0.088616
HERC6	protein coding	0.000000	0.000000	0.000000	0.702103	0.658671
FAM13A	protein coding	0.000000	0.000000	0.000000	0.000000	0.035544
CCSER1	protein coding	0.000000	0.000000	0.000000	0.033486	0.033302
GRID2	protein coding	0.000000	0.000000	0.000000	0.007015	0.006970
PDLIM5	protein coding	0.000000	0.000000	0.000000	0.014490	0.013865
BMPR1B	protein coding	0.000000	0.000000	0.000000	0.005328	0.005244
RAP1GDS1	protein coding	0.000000	2.569750	1.482737	0.000000	0.038361
ADH4	protein coding	0.000000	0.000000	0.000000	0.000000	0.090816
H2AFZ	protein coding	0.000000	0.000000	0.000000	2.891933	1.650738
EMCN	protein coding	0.000000	0.000000	0.000000	0.000000	0.006807
BANK1	protein coding	0.000000	0.000000	0.000000	0.069145	0.067819
TACR3	protein coding	0.000000	0.000000	0.000000	0.215417	0.207049
LINC02503	lincRNA	-1.000000	-1.000000	0.000000	0.851121	0.841887
AC004053.1	lincRNA	-1.000000	-1.000000	0.000000	0.059231	0.059121
DKK2	protein coding	0.000000	0.000000	0.000000	0.024021	0.023757
MCUB	protein coding	0.000000	0.000000	0.000000	0.186168	0.182849
AC126283.2	protein coding	0.000000	0.000000	0.000000	0.568454	0.552888
AC004704.1	lincRNA	-1.000000	-1.000000	0.000000	0.151694	0.151332
ALPK1	protein coding	0.000000	0.000000	0.000000	0.045057	0.040099
NDST4	protein coding	0.000000	0.000000	0.000000	0.894787	0.883916
LINC01378	lincRNA	-1.000000	-1.000000	0.000000	0.050187	0.049470
NDST3	protein coding	0.000000	0.000000	0.000000	0.113138	0.109763
AC097173.1	pseudogene	-1.000000	-1.000000	0.000000	0.117596	0.113891
QRFPR	protein coding	0.000000	0.000000	0.000000	0.057968	0.056042
SPATA5	protein coding	0.000000	0.000000	0.000000	0.024729	0.024219
AC096773.1	lincRNA	-1.000000	-1.000000	0.000000	0.216739	0.212630
AC093772.1	lincRNA	-1.000000	-1.000000	0.000000	0.014225	0.014183
INTU	protein coding	0.000000	0.000000	0.000000	0.032229	0.028029
MFSD8	protein coding	0.000000	0.000000	0.000000	0.057418	0.049687
LARP1B	protein coding	0.000000	0.000000	0.000000	0.018226	0.016083
AC114741.1	lincRNA	-1.000000	-1.000000	0.000000	0.857195	0.822181
LINC01256	lincRNA	-1.000000	-1.000000	0.000000	0.149596	0.148718
AC115622.1	lincRNA	-1.000000	-1.000000	0.000000	0.074836	0.074532
AC018680.1	lincRNA	-1.000000	-1.000000	0.000000	0.010892	0.010838
LINC02511	lincRNA	-1.000000	-1.000000	0.000000	0.031391	0.031244
NOCT	protein coding	0.000000	0.000000	0.000000	0.705849	0.660033
MAML3	protein coding	0.000000	0.000000	0.000000	0.012082	0.011888
TBC1D9	protein coding	0.000000	0.000000	0.000000	0.016153	0.015515
RNF150	protein coding	0.000000	0.000000	0.000000	0.010517	0.010196
AC139713.2	other	-1.000000	-1.000000	0.212565	0.059241	0.062648
GYPE	protein coding	0.000000	0.000000	0.000000	0.746860	0.706133
HHIP	protein coding	0.000000	0.483617	0.380735	0.000000	0.040302
TTC29	protein coding	0.000000	0.000000	0.000000	0.019012	0.018809
ARHGAP10	protein coding	0.000000	0.000000	0.000000	0.042682	0.042264
NR3C2	protein coding	0.000000	0.000000	0.000000	0.006392	0.006285
LINC02355	lincRNA	-1.000000	-1.000000	0.000000	0.136868	0.134057
DCLK2	protein coding	0.000000	0.000000	0.000000	0.176752	0.172449
LRBA	protein coding	0.000000	0.000000	0.000000	0.101299	0.099708
TDO2	protein coding	0.000000	0.000000	0.000000	0.401676	0.389840
GRIA2	protein coding	0.000000	0.000000	0.000000	0.184802	0.159365
RXFP1	protein coding	0.000000	0.000000	0.000000	0.459799	0.453764
LINC02233	lincRNA	-1.000000	-1.000000	0.000000	0.023440	0.023364
FSTL5	protein coding	0.000000	0.000000	0.000000	0.009803	0.009742
TMEM192	protein coding	0.000000	0.000000	0.000000	1.834985	1.698552
TLL1	protein coding	0.000000	0.000000	0.000000	0.270144	0.261450
SPOCK3	protein coding	0.000000	0.000000	0.000000	1.367040	1.356170
ANXA10	protein coding	0.000000	0.000000	0.000000	0.876922	0.863672
GALNTL6	protein coding	0.000000	0.000000	0.000000	0.702279	0.698769
GPM6A	protein coding	0.000000	0.000000	0.000000	0.123443	0.121440
WDR17	protein coding	0.000000	0.000000	0.000000	0.019193	0.017951
LINC00290	lincRNA	-1.000000	-1.000000	0.000000	0.709265	0.704818
TENM3	protein coding	0.000000	0.000000	0.000000	0.268529	0.263718
WWC2	protein coding	0.000000	0.000000	0.000000	0.022594	0.021672
ENPP6	protein coding	0.000000	0.000000	0.000000	0.084161	0.081495
PRIMPOL	protein coding	0.000000	0.000000	0.000000	0.109239	0.103638
ACSL1	protein coding	0.000000	1.020408	0.694575	0.047081	0.095475
FAM149A	protein coding	0.000000	0.000000	0.000000	0.466350	0.438108
AC018709.1	protein coding	0.000000	0.000000	0.000000	0.068707	0.068333
FAT1	protein coding	0.000000	0.000000	0.000000	0.262089	0.233196
AC097652.1	lincRNA	-1.000000	-1.000000	0.662565	1.637931	1.285944
LINC01060	lincRNA	-1.000000	-1.000000	0.000000	0.021292	0.021048
FRG1-DT	lincRNA	-1.000000	-1.000000	0.000000	0.118007	0.116297
DBET	lincRNA	-1.000000	-1.000000	13.087448	-1.000000	13.087448
DUX4	protein coding	-1.000000	0.000000	0.000000	0.000000	8.637410
AHRR	protein coding	0.000000	0.000000	0.000000	0.138064	0.131231
SLC9A3	protein coding	0.000000	0.000000	0.000000	0.679654	0.610684
CEP72	protein coding	0.000000	0.000000	0.000000	0.164838	0.116584
ZDHHC11B	protein coding	23.192771	11.521418	17.300522	8.073681	8.305061
NKD2	protein coding	0.000000	0.000000	0.000000	1.293181	1.192137
SLC12A7	protein coding	0.000000	0.000000	0.000000	1.606975	1.467750
AC026412.3	lincRNA	-1.000000	-1.000000	0.000000	0.527113	0.475031
AC026412.1	pseudogene	-1.000000	-1.000000	0.000000	0.252286	0.228018
IRX2	protein coding	0.000000	3.101169	1.803133	0.000000	1.048651
LINC01019	lincRNA	-1.000000	-1.000000	0.000000	0.228969	0.222798
AC106799.2	lincRNA	-1.000000	-1.000000	0.000000	0.014750	0.014724
ADAMTS16	protein coding	0.000000	0.000000	0.000000	0.029866	0.028893
UBE2QL1	protein coding	0.000000	5.770235	5.120482	0.000000	0.477466
TENT4A	protein coding	16.908213	7.359067	11.058183	0.000000	1.475897
AC122710.1	lincRNA	-1.000000	-1.000000	0.000000	0.198053	0.192012
ADCY2	protein coding	0.155618	2.567095	1.400392	0.005150	0.026505
SEMA5A	protein coding	0.000000	0.000000	0.000000	0.011820	0.011545
CTNND2	protein coding	0.000000	0.242718	0.117076	0.030232	0.030787
DNAH5	protein coding	0.000000	0.000000	0.000000	0.064591	0.060579
TRIO	protein coding	0.000000	0.690898	0.178074	0.000000	0.005921
ANKH	protein coding	0.000000	0.000000	0.000000	0.017680	0.016768
MYO10	protein coding	0.000000	0.000000	0.000000	0.019180	0.018224
AC233724.8	pseudogene	-1.000000	-1.000000	20.600858	-1.000000	20.600858
AC233724.3	pseudogene	-1.000000	-1.000000	14.960630	-1.000000	14.960630
LINC02223	lincRNA	-1.000000	-1.000000	0.000000	0.039627	0.039444
CDH18	protein coding	0.000000	0.000000	0.000000	0.009740	0.009702
CDH12	protein coding	0.000000	0.000000	0.000000	0.028319	0.028197
AC025475.1	lincRNA	-1.000000	-1.000000	0.000000	0.362966	0.352601
PDZD2	protein coding	0.000000	0.000000	0.000000	0.066140	0.064472
AC010343.3	lincRNA	-1.000000	-1.000000	0.000000	0.026395	0.026325
WDR70	protein coding	0.000000	0.000000	0.000000	0.021836	0.021645
LIFR	protein coding	0.000000	0.040005	0.027796	0.114047	0.096708
LINC00603	lincRNA	-1.000000	-1.000000	0.000000	0.076135	0.075689
TTC33	protein coding	0.000000	0.000000	0.000000	0.068410	0.066491
PRKAA1	protein coding	0.000000	0.000000	0.000000	1.096213	0.930889
HCN1	protein coding	0.000000	0.000000	0.000000	0.092990	0.090137
ITGA1	protein coding	0.000000	0.000000	0.000000	0.033021	0.030937
SLC38A9	protein coding	0.000000	0.000000	0.000000	0.173088	0.097049
AC008892.1	lincRNA	-1.000000	-1.000000	0.000000	0.068991	0.068379
RAB3C	protein coding	0.000000	0.000000	0.000000	0.020191	0.019482
PDE4D	protein coding	0.000000	0.000000	0.000000	0.034447	0.033417
DEPDC1B	protein coding	0.000000	0.000000	0.000000	3.758525	3.665834
NDUFAF2	protein coding	0.000000	0.000000	0.000000	0.028483	0.028378
ZSWIM6	protein coding	13.819578	0.000000	9.163636	0.000000	0.235627
AC091862.1	pseudogene	-1.000000	-1.000000	0.000000	0.062966	0.062117
CWC27	protein coding	0.000000	0.000000	0.000000	0.044577	0.044029
AC112206.2	lincRNA	-1.000000	-1.000000	0.000000	0.026738	0.026535
AC106798.1	lincRNA	-1.000000	-1.000000	0.000000	0.055823	0.055618
CENPH	protein coding	0.000000	0.000000	0.000000	0.252512	0.235475
CCDC125	protein coding	0.000000	0.000000	0.000000	0.109583	0.100695
MARVELD2	protein coding	0.000000	0.000000	0.000000	1.842237	1.503502
GUSBP3	pseudogene	-1.000000	-1.000000	0.000000	3.774124	3.650754
AC139495.2	pseudogene	-1.000000	-1.000000	9.484346	-1.000000	9.484346
AC131392.1	pseudogene	-1.000000	-1.000000	0.000000	0.609485	0.600930
AC131392.2	pseudogene	-1.000000	-1.000000	2.816901	-1.000000	2.816901
AC140134.1	pseudogene	-1.000000	-1.000000	0.000000	0.155578	0.139156
AC138866.2	pseudogene	-1.000000	-1.000000	0.000000	13.523886	12.764538
AC138866.1	pseudogene	-1.000000	-1.000000	37.903226	26.003635	26.156055
GTF2H2B	pseudogene	-1.000000	-1.000000	10.658622	18.018081	17.120289
AC146944.2	pseudogene	-1.000000	-1.000000	0.000000	1.034048	0.966354
AC146944.3	pseudogene	-1.000000	-1.000000	38.108108	2.965555	5.221437
AC146944.1	pseudogene	-1.000000	-1.000000	0.000000	3.128250	3.094215
GTF2H2	protein coding	0.000000	0.000000	0.000000	0.079292	0.068534
AC044797.1	pseudogene	-1.000000	-1.000000	93.805310	88.557051	88.738929
AC146949.1	pseudogene	-1.000000	-1.000000	0.000000	0.358870	0.354920
ZNF366	protein coding	0.000000	0.000000	0.000000	0.060567	0.056857
FCHO2	protein coding	0.000000	0.000000	0.000000	0.033292	0.031961
FOXD1	protein coding	23.748212	0.000000	14.612676	-1.000000	8.972973
TBCA	protein coding	0.000000	0.000000	0.000000	0.155566	0.153141
SCAMP1	protein coding	0.000000	0.000000	0.000000	0.018499	0.017723
ARSB	protein coding	0.000000	0.000000	0.000000	0.012001	0.011490
DMGDH	protein coding	0.000000	0.000000	0.000000	0.000000	0.175731
AC026410.1	pseudogene	-1.000000	-1.000000	0.000000	4.983067	3.250237
MSH3	protein coding	0.000000	0.000000	0.000000	0.019754	0.019386
SSBP2	protein coding	0.000000	0.000000	0.000000	0.093840	0.091211
EDIL3	protein coding	0.000000	0.000000	0.000000	0.006371	0.006303
ADGRV1	protein coding	0.000000	0.000000	0.000000	0.019259	0.018580
AC114316.2	lincRNA	-1.000000	-1.000000	0.000000	0.338364	0.335409
MCTP1	protein coding	0.000000	0.000000	0.000000	0.006653	0.006542
ELL2	protein coding	0.000000	0.000000	0.000000	0.587969	0.540449
LNPEP	protein coding	0.000000	0.000000	0.000000	0.079831	0.069525
LIX1-AS1	lincRNA	-1.000000	-1.000000	0.000000	0.027141	0.027000
RIOK2	protein coding	0.000000	0.000000	0.000000	0.233831	0.183093
LINC01846	lincRNA	-1.000000	-1.000000	0.000000	0.095591	0.094751
AC113385.2	pseudogene	-1.000000	-1.000000	2.759527	0.000000	1.935484
AC021086.1	lincRNA	-1.000000	-1.000000	0.000000	0.173060	0.169575
AC099520.1	lincRNA	-1.000000	-1.000000	0.000000	0.005063	0.005051
EFNA5	protein coding	0.000000	0.000000	0.000000	0.041572	0.040815
CAMK4	protein coding	0.000000	0.000000	0.000000	0.152572	0.145631
DCP2	protein coding	0.000000	0.000000	0.000000	0.062379	0.049697
MCC	protein coding	0.000000	0.000000	0.000000	0.013136	0.012855
SEMA6A	protein coding	0.000000	0.000000	0.000000	0.033634	0.031222
LINC02147	lincRNA	-1.000000	-1.000000	0.000000	0.010892	0.010850
LINC02208	lincRNA	-1.000000	-1.000000	0.000000	0.795097	0.766275
DMXL1	protein coding	0.000000	0.000000	0.000000	0.000000	0.097934
LINC02240	lincRNA	-1.000000	-1.000000	0.000000	0.102699	0.101734
CDC42SE2	protein coding	0.000000	0.000000	0.000000	0.074010	0.062764
TCF7	protein coding	8.721360	0.000000	2.455264	0.000000	0.317597
SPOCK1	protein coding	0.000000	0.000000	0.000000	0.000000	0.263850
KLHL3	protein coding	0.000000	0.000000	0.000000	0.540321	0.504258
SPATA24	protein coding	0.000000	0.000000	0.000000	3.818124	3.202658
NRG2	protein coding	1.026769	0.000000	0.683928	0.000000	0.014248
AC137770.1	lincRNA	-1.000000	-1.000000	0.000000	0.053232	0.052586
PRELID2	protein coding	0.000000	0.000000	0.000000	0.000000	0.092692
PPP2R2B	protein coding	0.000000	0.000000	0.000000	0.049985	0.048447
SPINK5	protein coding	0.000000	0.000000	0.000000	0.142237	0.137089
ABLIM3	protein coding	0.000000	0.000000	0.000000	0.019526	0.018478
AC034205.2	pseudogene	-1.000000	-1.000000	18.553191	3.932337	4.199079
LINC01933	lincRNA	-1.000000	-1.000000	0.000000	0.067798	0.067004
LINC01470	lincRNA	-1.000000	-1.000000	0.000000	0.131916	0.131166
GRIA1	protein coding	0.000000	0.000000	0.000000	0.028365	0.027756
GALNT10	protein coding	0.000000	0.165426	0.131709	0.009949	0.014766
LARP1	protein coding	0.000000	0.000000	0.000000	0.125334	0.115563
GEMIN5	protein coding	0.000000	0.000000	0.000000	0.187460	0.167346
SGCD	protein coding	0.000000	0.000000	0.000000	0.017476	0.017271
ATP10B	protein coding	0.000000	0.000000	0.000000	0.049925	0.048427
FBLL1	protein coding	7.562189	0.000000	5.006588	-1.000000	5.006588
SLIT3	protein coding	0.000000	0.000000	0.000000	0.016042	0.015796
KCNIP1	protein coding	0.000000	0.000000	0.000000	0.341457	0.338775
UBTD2	protein coding	0.000000	0.000000	0.000000	0.064673	0.061802
SH3PXD2B	protein coding	0.000000	0.244545	0.157748	0.167417	0.166766
NSG2	protein coding	0.000000	0.000000	0.000000	0.047849	0.046994
CPLX2	protein coding	0.000000	0.000000	0.000000	0.035839	0.033064
SIMC1	protein coding	0.000000	0.000000	0.000000	0.184320	0.177470
RNF44	protein coding	0.000000	0.000000	0.000000	0.582310	0.326624
CDHR2	protein coding	0.000000	0.000000	0.000000	0.061431	0.056114
NSD1	protein coding	0.000000	0.000000	0.000000	0.173488	0.158502
SLC34A1	protein coding	0.000000	0.000000	0.000000	0.588530	0.479274
AC139795.1	pseudogene	-1.000000	-1.000000	0.000000	0.041248	0.039511
FAM153A	protein coding	0.000000	0.000000	0.000000	0.866807	0.662980
AC106795.1	pseudogene	-1.000000	-1.000000	0.000000	4.806589	4.682823
COL23A1	protein coding	0.000000	0.000000	0.000000	0.223961	0.221853
ADAMTS2	protein coding	0.000000	0.000000	0.000000	0.015488	0.014920
TBC1D9B	protein coding	3.920266	1.690391	2.966908	0.758193	1.013255
RNF130	protein coding	2.575423	1.467094	1.603551	0.000000	0.110303
RASGEF1C	protein coding	0.000000	4.302600	3.213277	0.123220	0.203946
FLT4	protein coding	0.000000	0.000000	0.000000	0.513421	0.446818
FOXO1B	pseudogene	-1.000000	-1.000000	4.980341	-1.000000	4.980341
WBP1LP12	pseudogene	-1.000000	-1.000000	18.181818	-1.000000	18.181818
OR4F1P	pseudogene	-1.000000	-1.000000	46.531483	-1.000000	46.531483
CICP18	pseudogene	-1.000000	-1.000000	0.000000	2.474702	1.875047
EXOC2	protein coding	0.000000	0.000000	0.000000	0.876986	0.857302
FOXQ1	protein coding	23.432343	0.000000	12.305026	-1.000000	12.305026
GMDS	protein coding	0.000000	0.000000	0.000000	0.075639	0.075416
SERPINB1	protein coding	0.000000	0.000000	0.000000	0.539466	0.392805
RIPK1	protein coding	0.000000	0.000000	0.000000	0.086891	0.072271
SLC22A23	protein coding	0.000000	1.386800	1.018030	0.026685	0.069659
AL162718.1	lincRNA	-1.000000	-1.000000	0.000000	0.010184	0.010038
CDYL	protein coding	0.000000	1.603346	1.057714	0.000000	0.018445
AL359643.3	lincRNA	-1.000000	-1.000000	0.000000	6.708385	5.965719
AL359643.2	lincRNA	-1.000000	-1.000000	0.000000	4.145826	3.547007
LYRM4	protein coding	0.000000	0.000000	0.000000	0.015355	0.014525
F13A1	protein coding	0.000000	0.000000	0.000000	0.039461	0.038434
AL158817.1	lincRNA	-1.000000	-1.000000	0.000000	0.125306	0.118691
SSR1	protein coding	0.000000	0.000000	0.000000	0.480669	0.204701
AL591485.1	other	-1.000000	-1.000000	0.000000	0.030370	0.028652
AL137220.1	lincRNA	-1.000000	-1.000000	0.000000	0.666811	0.655022
OFCC1	pseudogene	-1.000000	-1.000000	0.000000	0.015721	0.015597
TMEM170B	protein coding	0.000000	0.000000	0.000000	0.683279	0.556955
ADTRP	protein coding	0.000000	0.000000	0.000000	0.040784	0.038951
HIVEP1	protein coding	0.000000	0.000000	0.000000	0.014460	0.013441
PHACTR1	protein coding	0.000000	0.000000	0.000000	0.005680	0.005578
ATXN1	protein coding	0.000000	0.000000	0.000000	0.005313	0.005191
CAP2	protein coding	0.000000	0.000000	0.000000	0.069463	0.068054
KIF13A	protein coding	0.000000	0.991980	0.457599	0.000000	0.020574
RNF144B	protein coding	0.000000	0.000000	0.000000	1.016018	0.953094
CDKAL1	protein coding	0.000000	0.000000	0.000000	0.020479	0.020345
DCDC2	protein coding	0.000000	0.000000	0.000000	0.025927	0.025229
RIPOR2	protein coding	0.000000	0.000000	0.000000	0.121737	0.117282
CMAHP	pseudogene	-1.000000	-1.000000	0.000000	0.010461	0.010240
GUSBP2	pseudogene	-1.000000	-1.000000	0.000000	0.153045	0.149289
HLA-U	pseudogene	-1.000000	-1.000000	7.567568	-1.000000	7.567568
HLA-B	protein coding	0.000000	4.064332	4.011155	0.000000	3.936281
C4A	protein coding	0.000000	0.000000	0.000000	0.370419	0.271095
TNXA	pseudogene	-1.000000	-1.000000	5.940108	0.000000	3.136340
C6orf10	protein coding	0.000000	0.000000	0.000000	0.380938	0.369367
HLA-DRB5	protein coding	0.000000	0.000000	0.000000	0.865096	0.780284
AL669918.1	protein coding	0.000000	0.000000	0.000000	0.788424	0.702455
HLA-DPA1	protein coding	0.000000	67.860600	49.210249	17.502060	23.077872
ITPR3	protein coding	0.000000	0.000000	0.000000	0.075501	0.065609
HMGA1	protein coding	0.000000	0.000000	0.000000	4.941612	3.708057
TCP11	protein coding	0.000000	0.000000	0.000000	0.276829	0.252137
ZFAND3	protein coding	0.000000	0.000000	0.000000	0.010857	0.010742
DNAH8	protein coding	0.000000	0.000000	0.000000	0.026338	0.025064
DAAM2	protein coding	0.000000	0.000000	0.000000	0.033155	0.031089
MOCS1	protein coding	0.000000	0.000000	0.000000	0.688481	0.508964
CCND3	protein coding	0.000000	0.000000	0.000000	0.041455	0.039853
BICRAL	protein coding	0.000000	0.555247	0.292312	0.031378	0.046874
ZNF318	protein coding	0.000000	0.000000	0.000000	0.000000	0.036892
CRISP2	protein coding	0.000000	0.000000	0.000000	0.868241	0.805388
TFAP2D	protein coding	0.000000	0.000000	0.000000	0.160178	0.155510
PKHD1	protein coding	0.000000	0.000000	0.000000	0.009016	0.008680
MLIP	protein coding	0.000000	0.000000	0.000000	1.908075	1.867689
HMGCLL1	protein coding	0.000000	0.000000	0.000000	0.559555	0.541959
COL21A1	protein coding	0.000000	0.000000	0.000000	0.293051	0.288885
AC244258.1	pseudogene	-1.000000	-1.000000	0.000000	1.641612	1.634846
KHDRBS2	protein coding	0.000000	0.000000	0.000000	0.006127	0.006103
EYS	protein coding	0.000000	0.000000	0.000000	0.143025	0.141955
COL19A1	protein coding	0.000000	0.000000	0.000000	0.027641	0.027082
KCNQ5	protein coding	0.000000	0.000000	0.000000	0.006146	0.006065
SLC17A5	protein coding	0.000000	0.000000	0.000000	0.043628	0.041135
AL357507.1	lincRNA	-1.000000	-1.000000	0.000000	0.003384	0.003380
AL356277.3	lincRNA	-1.000000	-1.000000	0.000000	0.010357	0.010293
IMPG1	protein coding	0.000000	0.000000	0.000000	0.204431	0.199257
PHIP	protein coding	0.823271	0.000000	0.430251	0.220735	0.238114
UBE3D	protein coding	0.000000	0.000000	0.000000	0.025077	0.024792
SNAP91	protein coding	0.000000	0.000000	0.000000	0.016542	0.015943
ZNF292	protein coding	0.000000	0.000000	0.000000	0.043139	0.038612
RARS2	protein coding	0.000000	0.000000	0.000000	0.362530	0.353058
RNGTT	protein coding	0.000000	0.000000	0.000000	0.013186	0.013015
AL589740.1	lincRNA	-1.000000	-1.000000	0.000000	0.005223	0.005194
GRIK2	protein coding	0.000000	0.000000	0.000000	0.028413	0.028155
LIN28B	protein coding	0.000000	0.000000	0.000000	0.304191	0.291720
CRYBG1	protein coding	0.000000	0.000000	0.000000	0.077093	0.073401
SCML4	protein coding	0.000000	0.000000	0.000000	0.045681	0.044088
SEC63	protein coding	0.000000	0.000000	0.000000	0.227755	0.211206
SESN1	protein coding	0.000000	0.000000	0.000000	0.031604	0.030448
AK9	protein coding	0.000000	0.000000	0.000000	0.129838	0.123512
SLC22A16	protein coding	0.000000	0.000000	0.000000	0.461974	0.436925
CEP85L	protein coding	0.000000	0.000000	0.000000	0.009130	0.008825
TRDN	protein coding	0.000000	0.000000	0.000000	0.064014	0.062982
NKAIN2	protein coding	0.000000	0.000000	0.000000	0.039206	0.039060
THEMIS	protein coding	0.000000	0.000000	0.000000	0.071762	0.070289
LAMA2	protein coding	0.000000	0.000000	0.000000	0.068021	0.066937
ARHGAP18	protein coding	0.000000	0.000000	0.000000	0.292429	0.282640
L3MBTL3	protein coding	0.000000	0.000000	0.000000	0.277685	0.266923
LINC01312	lincRNA	-1.000000	-1.000000	0.000000	0.286846	0.274035
AL078590.2	lincRNA	-1.000000	-1.000000	0.000000	0.141273	0.138611
LINC01010	lincRNA	-1.000000	-1.000000	0.000000	0.199150	0.191430
PDE7B	protein coding	0.000000	0.000000	0.000000	0.082863	0.081424
AL135902.1	lincRNA	-1.000000	-1.000000	0.000000	5.067463	4.444846
IFNGR1	protein coding	0.000000	0.000000	0.000000	0.247290	0.213977
HECA	protein coding	10.232843	0.000000	2.975236	0.000000	0.365507
ADGRG6	protein coding	0.000000	0.000000	0.000000	0.297009	0.281833
HIVEP2	protein coding	0.000000	0.000000	0.000000	0.046612	0.041904
AIG1	protein coding	0.000000	0.296648	0.270563	0.020558	0.027519
UTRN	protein coding	0.000000	0.000000	0.000000	0.041394	0.040364
PCMT1	protein coding	0.000000	0.000000	0.000000	1.004343	0.966488
PLEKHG1	protein coding	0.000000	0.000000	0.000000	0.069531	0.067273
MTHFD1L	protein coding	0.000000	0.000000	0.000000	0.009924	0.009732
MYCT1	protein coding	0.000000	0.000000	0.000000	0.507593	0.449910
OPRM1	protein coding	0.000000	0.000000	0.000000	0.052629	0.051191
TIAM2	protein coding	0.000000	0.000000	0.000000	0.010325	0.010117
TFB1M	protein coding	0.000000	0.000000	0.000000	0.777818	0.758108
ARID1B	protein coding	0.000000	0.876018	0.627322	0.000000	0.036225
ZDHHC14	protein coding	0.000000	3.264547	2.615531	0.010013	0.074744
SNX9	protein coding	0.000000	0.000000	0.000000	0.070830	0.069476
SERAC1	protein coding	0.000000	0.000000	0.000000	0.072257	0.064664
TULP4	protein coding	0.000000	0.000000	0.000000	0.012765	0.028255
SYTL3	protein coding	0.000000	0.000000	0.000000	0.112567	0.109697
FNDC1	protein coding	0.000000	0.000000	0.000000	0.435927	0.407937
MAP3K4	protein coding	0.000000	0.000000	0.000000	0.069153	0.066052
AGPAT4	protein coding	0.000000	0.000000	0.000000	0.074576	0.070099
PRKN	protein coding	0.000000	0.000000	0.000000	0.098299	0.097946
QKI	protein coding	0.000000	2.996014	2.822874	0.000000	0.368174
RPS6KA2	protein coding	0.000000	0.000000	0.000000	0.076817	0.075641
AFDN	protein coding	0.000000	1.020408	0.481206	0.016416	0.051688
DACT2	protein coding	0.000000	0.000000	0.000000	3.397973	2.863616
SMOC2	protein coding	0.000000	0.000000	0.000000	0.249575	0.239782
WDR27	protein coding	0.000000	0.000000	0.000000	0.057284	0.056364
PHF10	protein coding	0.751366	3.436807	2.661672	1.865379	2.054383
AL109910.2	lincRNA	-1.000000	-1.000000	36.065574	0.000000	6.975131
FAM120B	protein coding	0.000000	0.000000	0.000000	0.023491	0.022344
AL731661.2	lincRNA	-1.000000	-1.000000	5.838509	0.000000	2.871106
AL731661.1	lincRNA	-1.000000	-1.000000	62.219287	15.600316	26.344576
AL731684.2	lincRNA	-1.000000	-1.000000	40.361446	50.217391	46.095718
AL731684.1	lincRNA	-1.000000	-1.000000	5.707763	8.864028	7.980050
RPL23AP47	pseudogene	-1.000000	-1.000000	22.222222	-1.000000	22.222222
AC215522.3	lincRNA	-1.000000	-1.000000	22.500000	3.137867	3.730213
FAM20C	protein coding	0.000000	0.000000	0.000000	0.838358	0.804119
PDGFA	protein coding	0.000000	0.578592	0.428571	1.419246	1.302196
PRKAR1B	protein coding	0.000000	0.000000	0.000000	0.376161	0.368725
DNAAF5	protein coding	3.884235	0.000000	2.463768	0.000000	0.170643
COX19	protein coding	0.000000	0.000000	0.000000	0.000000	0.840916
C7orf50	protein coding	0.000000	0.000000	0.000000	0.132396	0.130243
UNCX	protein coding	4.573935	0.000000	3.566194	0.000000	1.654954
TMEM184A	protein coding	0.000000	0.000000	0.000000	0.202207	0.129129
MAD1L1	protein coding	0.000000	0.000000	0.000000	0.261120	0.257995
SNX8	protein coding	0.000000	0.000000	0.000000	0.067991	0.064360
LFNG	protein coding	8.447802	0.000000	3.838951	0.216111	0.913023
BRAT1	protein coding	0.000000	0.000000	0.000000	0.409121	0.341737
GNA12	protein coding	7.682540	3.488982	4.715055	0.000000	0.218566
CARD11	protein coding	0.000000	0.000000	0.000000	0.180757	0.174886
SDK1	protein coding	3.353795	3.462986	3.394599	0.000000	0.037414
FOXK1	protein coding	11.780698	0.000000	2.238292	0.000000	0.291696
RADIL	protein coding	0.000000	0.000000	0.000000	0.285909	0.266547
TNRC18	protein coding	0.000000	0.000000	0.000000	0.026279	0.023604
USP42	protein coding	0.000000	8.793821	2.636266	0.450715	0.668666
ZNF853	protein coding	0.000000	9.541578	4.642116	0.000000	2.063876
ZNF316	protein coding	0.000000	0.000000	0.000000	0.899452	0.643642
ZNF12	protein coding	0.000000	0.000000	0.000000	1.079784	0.778799
RPA3	protein coding	0.000000	0.000000	0.000000	0.546715	0.532349
UMAD1	protein coding	0.000000	0.000000	0.000000	0.134612	0.133513
NXPH1	protein coding	0.000000	0.000000	0.000000	0.068434	0.067710
AC011287.1	lincRNA	-1.000000	-1.000000	0.000000	0.049199	0.048939
DGKB	protein coding	0.000000	0.000000	0.000000	0.110035	0.108951
AGMO	protein coding	0.000000	0.000000	0.000000	0.008644	0.008571
SNX13	protein coding	0.000000	0.000000	0.000000	0.016030	0.014692
TMEM196	protein coding	0.000000	0.000000	0.000000	0.045824	0.042367
AC007001.1	lincRNA	-1.000000	-1.000000	0.000000	0.083182	0.081542
RAPGEF5	protein coding	0.000000	0.000000	0.000000	0.027407	0.026370
STEAP1B	protein coding	0.000000	0.000000	0.000000	0.028392	0.028106
AC005682.1	pseudogene	-1.000000	-1.000000	0.000000	0.143822	0.131609
ZNRF2	protein coding	31.824417	0.000000	6.707141	0.000000	0.278227
PDE1C	protein coding	0.000000	0.000000	0.000000	0.004858	0.004743
AVL9	protein coding	0.000000	0.000000	0.000000	0.176308	0.162924
KBTBD2	protein coding	0.000000	0.614384	0.376439	0.065332	0.123271
FKBP9	protein coding	0.000000	0.000000	0.000000	0.096127	0.088840
BBS9	protein coding	0.000000	0.000000	0.000000	0.015052	0.014890
BMPER	protein coding	0.000000	0.000000	0.000000	0.018300	0.017931
NPSR1-AS1	other	-1.000000	-1.000000	0.000000	0.011965	0.011808
NPSR1	protein coding	0.000000	0.000000	0.000000	0.028519	0.028170
DPY19L1	protein coding	8.213820	0.000000	3.468526	0.141796	0.308058
KIAA0895	protein coding	0.000000	0.000000	0.000000	0.043830	0.039451
ELMO1	protein coding	0.000000	0.000000	0.000000	0.011378	0.011263
SFRP4	protein coding	0.000000	0.000000	0.000000	0.024075	0.023380
AMPH	protein coding	0.000000	0.000000	0.000000	0.047154	0.046397
POU6F2	protein coding	0.000000	0.000000	0.000000	0.013227	0.012425
CDK13	protein coding	0.000000	0.000000	0.000000	0.017228	0.015340
SUGCT	protein coding	0.000000	0.000000	0.000000	0.003041	0.003031
HECW1	protein coding	0.000000	0.000000	0.000000	0.028620	0.028010
CAMK2B	protein coding	0.000000	0.000000	0.000000	0.059976	0.052799
ADCY1	protein coding	2.955349	0.223987	0.881330	0.130883	0.196676
ABCA13	protein coding	0.000000	0.000000	0.000000	0.048177	0.046425
VWC2	protein coding	0.000000	0.000000	0.000000	0.034310	0.031695
ZPBP	protein coding	0.000000	0.000000	0.000000	0.170074	0.131779
GRB10	protein coding	0.000000	0.000000	0.000000	0.031472	0.030482
VOPP1	protein coding	0.000000	2.589074	2.343582	0.000000	0.159933
AC092647.5	protein coding	0.000000	0.379867	0.231080	0.368485	0.366381
AC118758.3	lincRNA	-1.000000	-1.000000	5.021545	0.000000	3.061688
AC073188.2	lincRNA	-1.000000	-1.000000	0.000000	0.417393	0.406964
AC073188.6	other	-1.000000	-1.000000	3.857957	0.000000	3.025095
ZNF138	protein coding	0.000000	0.000000	0.000000	0.647747	0.600616
CCT6P3	pseudogene	-1.000000	-1.000000	0.000000	0.197792	0.184273
GTF2IP14	pseudogene	-1.000000	-1.000000	10.427350	0.000000	0.378201
INTS4P1	pseudogene	-1.000000	-1.000000	0.000000	1.042087	0.998025
AC104073.4	lincRNA	-1.000000	-1.000000	0.000000	0.672862	0.661892
AC073107.1	pseudogene	-1.000000	-1.000000	0.000000	0.023805	0.023425
INTS4P2	pseudogene	-1.000000	-1.000000	0.000000	0.042140	0.040923
GUSB	protein coding	0.000000	0.000000	0.000000	0.108758	0.097087
AC092100.1	lincRNA	-1.000000	-1.000000	0.000000	0.012214	0.012123
TYW1B	protein coding	0.000000	0.000000	0.000000	0.011647	0.011505
POM121	protein coding	0.000000	0.000000	0.000000	0.146255	0.126257
AC211476.3	pseudogene	-1.000000	-1.000000	0.000000	1.363106	1.280000
SPDYE11	pseudogene	-1.000000	-1.000000	0.000000	3.014085	2.171266
PMS2P6	pseudogene	-1.000000	-1.000000	8.180536	0.508490	0.971701
SPDYE10P	pseudogene	-1.000000	-1.000000	0.000000	0.554371	0.374694
BAZ1B	protein coding	0.000000	1.167134	0.379133	0.000000	0.030532
METTL27	protein coding	0.000000	0.000000	0.000000	0.829164	0.730019
LIMK1	protein coding	0.841515	3.296703	1.871948	0.231378	0.386442
LAT2	protein coding	0.000000	0.000000	0.000000	1.798395	1.543967
CLIP2	protein coding	0.000000	0.000000	0.000000	0.107378	0.102174
GTF2IRD2	protein coding	0.000000	0.000000	0.000000	0.166149	0.153410
CASTOR2	protein coding	0.000000	0.000000	0.000000	0.091981	0.090030
GTF2IP1	pseudogene	-1.000000	-1.000000	0.987306	0.545890	0.581140
SPDYE13P	pseudogene	-1.000000	-1.000000	0.000000	0.912336	0.786190
PMS2P10	pseudogene	-1.000000	-1.000000	0.000000	3.247106	3.074946
SPDYE14P	pseudogene	-1.000000	-1.000000	29.232643	47.722343	45.103355
AC211486.3	pseudogene	-1.000000	-1.000000	46.290323	29.614934	30.494154
SPDYE15P	pseudogene	-1.000000	-1.000000	37.775330	41.087001	40.591352
PMS2P2	pseudogene	-1.000000	-1.000000	42.324756	28.778827	29.784358
TRIM73	protein coding	0.000000	0.000000	0.000000	0.526004	0.445616
PMS2P3	pseudogene	-1.000000	-1.000000	0.000000	0.573858	0.535332
TMEM120A	protein coding	0.000000	0.000000	0.000000	1.441996	1.137816
SRRM3	protein coding	2.729045	0.000000	0.907912	0.372522	0.411065
DTX2	protein coding	4.075067	0.000000	2.219626	1.179522	1.261310
AC004980.1	pseudogene	-1.000000	-1.000000	0.000000	0.038408	0.036885
POMZP3	protein coding	0.000000	0.000000	0.000000	0.188275	0.167873
MAGI2	protein coding	0.000000	2.462905	1.761097	0.001476	0.018447
CD36	protein coding	0.000000	0.000000	0.000000	0.032345	0.031643
HGF	protein coding	0.000000	0.000000	0.000000	0.442464	0.382192
CACNA2D1	protein coding	0.000000	0.000000	0.000000	0.015735	0.015482
PCLO	protein coding	0.000000	0.000000	0.000000	0.074573	0.070430
SEMA3A	protein coding	0.000000	0.000000	0.000000	0.159831	0.157185
LINC00972	lincRNA	-1.000000	-1.000000	0.000000	0.035633	0.035206
TMEM243	protein coding	0.000000	0.000000	0.000000	0.677042	0.630450
ABCB1	protein coding	0.000000	0.000000	0.000000	0.018565	0.018122
STEAP2-AS1	other	-1.000000	-1.000000	0.000000	0.028297	0.028243
CDK14	protein coding	0.000000	0.000000	0.000000	0.009350	0.009272
AC079760.2	lincRNA	-1.000000	-1.000000	0.000000	0.070985	0.070574
AC079760.1	lincRNA	-1.000000	-1.000000	0.000000	0.081880	0.081786
GNGT1	protein coding	0.000000	0.000000	0.000000	0.280154	0.278080
BRI3	protein coding	0.000000	3.221083	1.976640	0.000000	0.037891
PTCD1	protein coding	0.000000	0.000000	0.000000	0.128343	0.113305
GIGYF1	protein coding	0.000000	0.000000	0.000000	0.000000	0.041294
MUC12	protein coding	0.000000	0.000000	0.000000	0.427048	0.281799
COL26A1	protein coding	0.000000	0.000000	0.000000	0.010872	0.010703
CUX1	protein coding	0.000000	0.000000	0.000000	0.134469	0.129900
SH2B2	protein coding	0.000000	0.000000	0.000000	0.359449	0.335882
PRKRIP1	protein coding	0.000000	0.000000	0.000000	0.362368	0.342335
RELN	protein coding	0.000000	0.000000	0.000000	0.011069	0.010816
LHFPL3	protein coding	0.000000	0.000000	0.000000	0.193004	0.192369
ATXN7L1	protein coding	0.000000	0.000000	0.000000	0.032562	0.031672
BCAP29	protein coding	0.000000	0.000000	0.000000	0.246244	0.180920
NRCAM	protein coding	0.000000	0.000000	0.000000	0.026865	0.026206
IMMP2L	protein coding	0.000000	0.000000	0.000000	0.011375	0.011340
PPP1R3A	protein coding	0.000000	0.000000	0.000000	0.281810	0.275179
CAV1	protein coding	0.000000	0.000000	0.000000	0.119482	0.107146
ST7	protein coding	0.000000	1.527673	1.055181	0.000000	0.022032
CTTNBP2	protein coding	0.000000	0.000000	0.000000	0.018480	0.017738
CADPS2	protein coding	0.000000	0.000000	0.000000	0.046071	0.045572
SND1	protein coding	0.000000	0.000000	0.000000	0.035477	0.035193
LRRC4	protein coding	0.000000	0.000000	0.000000	15.577889	3.077840
AC090114.3	pseudogene	-1.000000	-1.000000	0.000000	0.163242	0.161569
AC018638.4	pseudogene	-1.000000	-1.000000	2.349869	-1.000000	2.349869
COPG2	protein coding	0.000000	0.000000	0.000000	0.057434	0.055997
AC016831.7	lincRNA	-1.000000	-1.000000	0.000000	0.073754	0.071183
EXOC4	protein coding	0.000000	0.000000	0.000000	0.049734	0.049415
BPGM	protein coding	0.000000	0.000000	0.000000	0.265949	0.245417
CALD1	protein coding	0.000000	0.000000	0.000000	0.051272	0.049895
AGBL3	protein coding	0.000000	0.000000	0.000000	0.014586	0.014245
SVOPL	protein coding	0.000000	0.000000	0.000000	0.436186	0.427770
ATP6V0A4	protein coding	0.000000	0.000000	0.000000	0.065766	0.062188
KIAA1549	protein coding	0.768836	0.745474	0.756478	0.000000	0.062693
ZC3HAV1	protein coding	0.000000	0.000000	0.000000	0.236447	0.206952
CLEC2L	protein coding	5.116279	0.000000	2.430044	0.000000	0.156191
HIPK2	protein coding	0.000000	0.264686	0.201286	0.000000	0.014338
TBXAS1	protein coding	0.000000	0.000000	0.000000	0.000000	0.061248
KDM7A	protein coding	0.000000	0.000000	0.000000	0.271150	0.243799
SLC37A3	protein coding	0.000000	0.000000	0.000000	0.134840	0.081271
MGAM	protein coding	0.000000	0.000000	0.000000	0.459724	0.437331
TCAF1P1	pseudogene	-1.000000	-1.000000	0.000000	6.760316	4.529412
TCAF2	protein coding	0.000000	0.908059	0.499376	6.586495	6.228930
TCAF2C	protein coding	47.309312	33.712984	44.992236	49.656947	48.253327
AC099548.2	pseudogene	-1.000000	-1.000000	0.000000	0.032166	0.030608
TPK1	protein coding	0.000000	0.000000	0.000000	0.087778	0.087137
CNTNAP2	protein coding	0.000000	0.000000	0.000000	0.184737	0.183905
ZNF777	protein coding	0.000000	0.000000	0.000000	0.871106	0.776210
AC092666.1	lincRNA	-1.000000	-1.000000	0.000000	0.348272	0.334865
AGAP3	protein coding	15.694683	0.000000	10.108636	0.133718	1.059637
PRKAG2	protein coding	0.000000	0.000000	0.000000	0.026897	0.026479
GALNTL5	protein coding	0.000000	0.000000	0.000000	0.278773	0.270632
KMT2C	protein coding	0.000000	0.539216	0.116384	0.075515	0.078052
DPP6	protein coding	0.000000	0.000000	0.000000	0.076580	0.076053
PAXIP1	protein coding	0.000000	6.168831	0.992685	0.000000	0.063976
MNX1	protein coding	13.515566	0.000000	6.491612	0.000000	1.072289
PTPRN2	protein coding	0.000000	0.000000	0.000000	0.560135	0.557530
ESYT2	protein coding	0.000000	0.000000	0.000000	0.047438	0.044329
LINC00689	other	-1.000000	-1.000000	0.327618	0.000000	0.126727
AC144568.2	lincRNA	-1.000000	-1.000000	26.982492	27.624577	27.529969
AC131281.2	pseudogene	-1.000000	-1.000000	40.277778	-1.000000	40.277778
ERICH1	protein coding	0.000000	0.000000	0.000000	0.420537	0.380188
DLGAP2	protein coding	0.000000	0.000000	0.000000	0.840095	0.830588
AC110288.1	lincRNA	-1.000000	-1.000000	0.000000	11.892247	9.183156
MYOM2	protein coding	0.000000	0.000000	0.000000	0.614700	0.486259
CSMD1	protein coding	0.000000	0.000000	0.000000	0.014768	0.014663
AC009435.1	lincRNA	-1.000000	-1.000000	0.000000	0.393692	0.392619
AGPAT5	protein coding	0.000000	0.000000	0.000000	0.153326	0.142275
AF228730.5	pseudogene	-1.000000	-1.000000	0.000000	3.169713	3.101989
FAM90A15P	pseudogene	-1.000000	-1.000000	3.371593	5.403727	4.451827
FAM90A3P	pseudogene	-1.000000	-1.000000	63.773314	2.422360	30.863787
FAM90A4P	pseudogene	-1.000000	-1.000000	75.466284	14.472050	42.757475
FAM90A5P	pseudogene	-1.000000	-1.000000	5.810617	2.981366	4.285714
DEFB107B	protein coding	0.000000	0.000000	0.000000	35.028681	34.014111
FAM90A6P	pseudogene	-1.000000	-1.000000	25.987078	53.975155	41.010302
FAM90A7P	pseudogene	-1.000000	-1.000000	39.167862	76.985112	59.462151
FAM90A21P	pseudogene	-1.000000	-1.000000	88.243728	93.349907	90.996678
FAM90A22P	pseudogene	-1.000000	-1.000000	3.873745	0.000000	1.793424
FAM90A23P	pseudogene	-1.000000	-1.000000	0.000000	4.785581	2.558990
AC084121.3	pseudogene	-1.000000	-1.000000	100.000000	-1.000000	100.000000
AC084121.4	pseudogene	-1.000000	-1.000000	15.454545	-1.000000	15.454545
FAM90A14P	pseudogene	-1.000000	-1.000000	0.000000	2.111801	1.129568
FAM90A18P	pseudogene	-1.000000	-1.000000	49.713056	37.950311	43.388704
FAM90A16P	pseudogene	-1.000000	-1.000000	13.414634	23.913043	19.102990
FAM90A8P	pseudogene	-1.000000	-1.000000	13.414634	41.827222	28.647391
FAM90A17P	pseudogene	-1.000000	-1.000000	2.147239	4.844720	3.359462
FAM90A19P	pseudogene	-1.000000	-1.000000	79.411765	67.515528	73.023256
FAM90A9P	pseudogene	-1.000000	-1.000000	10.760402	19.254658	15.348837
FAM90A10P	pseudogene	-1.000000	-1.000000	75.322812	59.279950	66.688808
FAM66E	lincRNA	-1.000000	-1.000000	64.154930	87.804878	86.550306
AC130365.1	pseudogene	-1.000000	-1.000000	98.083333	-1.000000	98.083333
USP17L8	protein coding	96.984925	-1.000000	96.984925	-1.000000	96.984925
USP17L3	protein coding	97.236181	-1.000000	97.236181	-1.000000	97.236181
DEFB109C	pseudogene	-1.000000	-1.000000	95.817490	96.608683	96.580355
FAM90A11P	pseudogene	-1.000000	-1.000000	22.868742	16.444740	19.143240
FAM90A24P	pseudogene	-1.000000	-1.000000	0.000000	6.243386	3.388857
FAM90A12P	pseudogene	-1.000000	-1.000000	2.864364	1.617440	2.180566
AC105233.5	other	-1.000000	-1.000000	3.403499	11.887245	11.445075
AC105233.3	pseudogene	-1.000000	-1.000000	52.893674	-1.000000	52.893674
MIR548I3	miRNA	-1.000000	-1.000000	52.027027	-1.000000	52.027027
SNRPCP17	pseudogene	-1.000000	-1.000000	43.627451	-1.000000	43.627451
MSRA	protein coding	0.000000	0.000000	0.000000	0.013193	0.013080
OR7E161P	pseudogene	-1.000000	-1.000000	0.000000	5.480607	4.233608
DEFB108D	pseudogene	-1.000000	-1.000000	85.067873	21.899927	25.114679
DEFB131D	pseudogene	-1.000000	-1.000000	0.000000	8.305199	8.053691
LONRF1	protein coding	0.000000	0.792864	0.483384	0.000000	0.494456
DLC1	protein coding	0.000000	0.000000	0.000000	0.034604	0.033957
SGCZ	protein coding	0.000000	0.000000	0.000000	0.007677	0.007662
MSR1	protein coding	0.000000	0.000000	0.000000	0.029580	0.029155
AC068992.1	lincRNA	-1.000000	-1.000000	0.000000	0.049301	0.049131
MICU3	protein coding	0.000000	0.000000	0.000000	0.196358	0.187619
ZDHHC2	protein coding	0.000000	0.417574	0.348116	0.000000	0.033445
FGL1	protein coding	0.000000	0.000000	0.000000	0.370464	0.350114
PSD3	protein coding	0.000000	0.000000	0.000000	0.065809	0.064223
AC100849.1	lincRNA	-1.000000	-1.000000	0.000000	0.013873	0.013755
FAM160B2	protein coding	0.179211	0.000000	0.094229	0.236552	0.203317
BMP1	protein coding	0.000000	3.453773	2.720804	0.000000	0.273167
PIWIL2	protein coding	0.000000	0.000000	0.000000	0.067859	0.063210
TNFRSF10A	protein coding	0.000000	0.000000	0.000000	0.220313	0.201880
DOCK5	protein coding	0.000000	0.000000	0.000000	1.827656	1.699956
CDCA2	protein coding	0.000000	0.000000	0.000000	0.126431	0.116510
EBF2	protein coding	0.000000	0.000000	0.000000	0.144305	0.140425
DPYSL2	protein coding	0.000000	0.000000	0.000000	0.210216	0.201865
ADRA1A	protein coding	0.000000	0.754841	0.472570	0.000000	0.019308
LEPROTL1	protein coding	0.000000	0.000000	0.000000	0.000000	0.047671
MBOAT4	protein coding	0.000000	0.000000	0.000000	0.343703	0.303219
RBPMS	protein coding	0.000000	0.000000	0.000000	0.091915	0.089465
NRG1	protein coding	0.000000	0.000000	0.000000	0.011795	0.011696
FUT10	protein coding	0.000000	0.000000	0.000000	0.075939	0.073101
AF279873.3	lincRNA	-1.000000	-1.000000	0.000000	0.009475	0.009444
AC090993.1	lincRNA	-1.000000	-1.000000	0.000000	0.055224	0.054949
UNC5D	protein coding	0.000000	0.000000	0.000000	0.149571	0.147034
ADAM5	pseudogene	-1.000000	-1.000000	0.000000	0.265421	0.259760
ADAM18	protein coding	0.000000	0.000000	0.000000	0.036571	0.035720
KAT6A	protein coding	0.000000	0.000000	0.000000	0.336546	0.305279
RNF170	protein coding	0.000000	0.155703	0.141869	0.228593	0.220343
SNTG1	protein coding	0.000000	0.000000	0.000000	0.005467	0.005412
PXDNL	protein coding	0.000000	0.000000	0.000000	0.031958	0.031641
RGS20	protein coding	0.000000	0.000000	0.000000	0.024723	0.024187
LYPLA1	protein coding	0.000000	0.000000	0.000000	0.124903	0.118598
RP1	protein coding	0.000000	0.000000	0.000000	0.075712	0.097710
TMEM68	protein coding	0.000000	0.000000	0.000000	0.480626	0.167569
LYN	protein coding	0.000000	0.000000	0.000000	0.101291	0.096759
LINC01606	lincRNA	-1.000000	-1.000000	0.000000	0.125329	0.119866
AC090796.1	lincRNA	-1.000000	-1.000000	0.000000	0.514155	0.510768
CHD7	protein coding	0.000000	2.283105	0.720024	0.000000	0.050198
CLVS1	protein coding	0.000000	0.000000	0.000000	0.005907	0.005849
NKAIN3	protein coding	0.000000	0.000000	0.000000	0.007613	0.007589
NCOA2	protein coding	0.000000	0.000000	0.000000	0.039683	0.038430
TERF1	protein coding	0.000000	0.000000	0.000000	0.507869	0.463600
GDAP1	protein coding	0.000000	0.000000	0.000000	0.000000	2.449595
LINC01111	lincRNA	-1.000000	-1.000000	0.000000	0.021546	0.021240
LINC01607	lincRNA	-1.000000	-1.000000	0.000000	0.147484	0.144092
TPD52	protein coding	0.000000	0.000000	0.000000	0.019726	0.013232
ZNF704	protein coding	0.000000	0.000000	0.000000	0.237268	0.223278
SNX16	protein coding	0.000000	0.518314	0.381777	0.043217	0.076239
AC060765.1	lincRNA	-1.000000	-1.000000	0.000000	0.038306	0.038134
AC015522.1	lincRNA	-1.000000	-1.000000	0.000000	0.009254	0.009228
CA1	protein coding	0.000000	0.000000	0.000000	0.126687	0.118663
REXO1L9P	pseudogene	-1.000000	-1.000000	10.678690	0.000000	5.594232
REXO1L5P	pseudogene	-1.000000	-1.000000	3.624225	0.000000	1.892430
WWP1	protein coding	0.000000	0.000000	0.000000	0.022990	0.022111
CNBD1	protein coding	0.000000	0.000000	0.000000	0.035229	0.035124
MMP16	protein coding	0.000000	0.000000	0.000000	0.008089	0.007770
NBN	protein coding	0.000000	0.000000	0.000000	0.000000	0.339095
LINC00534	lincRNA	-1.000000	-1.000000	0.000000	0.008370	0.008337
TMEM64	protein coding	19.047619	0.000000	3.984064	0.000000	0.129689
AC103409.1	lincRNA	-1.000000	-1.000000	0.000000	0.031881	0.031807
CPQ	protein coding	0.000000	0.000000	0.000000	0.013549	0.013481
STK3	protein coding	0.000000	0.000000	0.000000	0.055100	0.049314
VPS13B	protein coding	0.000000	0.000000	0.000000	0.004002	0.003934
RGS22	protein coding	0.000000	0.000000	0.000000	0.268442	0.260667
AP001208.2	lincRNA	-1.000000	-1.000000	0.000000	0.135000	0.133074
FZD6	protein coding	0.000000	4.148230	1.910828	0.013120	0.232335
LRP12	protein coding	0.000000	0.000000	0.000000	0.224818	0.215446
ZFPM2	protein coding	0.000000	0.000000	0.000000	0.037032	0.032460
ZFPM2-AS1	other	-1.000000	-1.000000	0.000000	0.182192	0.180892
ANGPT1	protein coding	0.000000	0.000000	0.000000	0.163373	0.160114
EIF3E	protein coding	0.000000	0.000000	0.000000	0.048887	0.020930
AP005357.1	lincRNA	-1.000000	-1.000000	0.000000	2.122163	1.950475
TRPS1	protein coding	0.000000	0.000000	0.000000	0.028456	0.027669
LINC00536	lincRNA	-1.000000	-1.000000	0.000000	0.027432	0.027233
SLC30A8	protein coding	0.000000	0.000000	0.000000	0.233747	0.227432
SAMD12	protein coding	0.000000	0.000000	0.000000	0.074401	0.072595
COL14A1	protein coding	0.000000	0.000000	0.000000	0.090837	0.074618
AC068413.1	lincRNA	-1.000000	-1.000000	0.000000	0.067020	0.066767
AC037486.1	lincRNA	-1.000000	-1.000000	0.000000	0.142648	0.141993
RNF139	protein coding	0.000000	0.000000	0.000000	0.887998	0.705829
NSMCE2	protein coding	0.000000	0.000000	0.000000	0.037697	0.037395
POU5F1B	protein coding	0.000000	0.000000	0.000000	0.057043	0.054146
CCDC26	lincRNA	-1.000000	-1.000000	0.000000	0.369130	0.358463
ADCY8	protein coding	0.000000	0.000000	0.000000	0.009370	0.009156
ZFAT	protein coding	0.000000	0.000000	0.000000	0.045198	0.044206
KHDRBS3	protein coding	0.000000	0.794224	0.451375	0.000000	0.005520
LINC02055	lincRNA	-1.000000	-1.000000	0.000000	0.004874	0.004844
AC046195.1	lincRNA	-1.000000	-1.000000	0.000000	0.041489	0.040857
TRAPPC9	protein coding	0.000000	0.000000	0.000000	0.025021	0.024855
AGO2	protein coding	0.892857	0.925623	0.920120	0.339444	0.413985
ADGRB1	protein coding	0.000000	0.000000	0.000000	0.322584	0.301321
GML	protein coding	0.000000	0.000000	0.000000	0.033207	0.032823
GPIHBP1	protein coding	0.000000	0.000000	0.000000	1.479290	0.628615
MAFA	protein coding	12.241055	0.000000	5.538986	-1.000000	1.158232
ZC3H3	protein coding	0.000000	0.000000	0.000000	0.048978	0.047207
EEF1D	protein coding	0.000000	0.000000	0.000000	1.405886	0.972586
TIGD5	protein coding	10.005184	0.000000	3.581369	-1.000000	3.581369
ZNF623	protein coding	0.000000	0.000000	0.000000	0.324381	0.210733
EPPK1	protein coding	2.586888	0.000000	2.456096	0.000000	1.859035
SPATC1	protein coding	0.000000	0.000000	0.000000	0.872707	0.822013
CYC1	protein coding	0.000000	0.000000	0.000000	2.165196	1.080865
MROH1	protein coding	0.000000	0.000000	0.000000	0.133629	0.126400
BOP1	protein coding	0.000000	0.000000	0.000000	0.705376	0.649173
CYHR1	protein coding	11.092531	6.270943	8.498584	0.000000	2.050326
WASHC1	protein coding	0.000000	0.000000	0.000000	0.098161	0.094365
CBWD1	protein coding	0.000000	6.009050	5.167315	0.787844	1.273469
DOCK8	protein coding	0.000000	0.000000	0.000000	0.018602	0.017971
RFX3	protein coding	0.000000	0.000000	0.000000	0.184150	0.177442
GLIS3	protein coding	0.000000	0.000000	0.000000	0.000000	0.021935
KDM4C	protein coding	0.000000	0.000000	0.000000	0.012293	0.012094
PTPRD	protein coding	0.000000	0.000000	0.000000	0.037508	0.037329
AL596451.1	lincRNA	-1.000000	-1.000000	0.000000	0.378487	0.370398
LURAP1L	protein coding	0.000000	0.000000	0.000000	0.079372	0.076417
CCDC171	protein coding	0.000000	0.000000	0.000000	0.011660	0.009438
CNTLN	protein coding	0.000000	0.000000	0.000000	0.064235	0.062612
SH3GL2	protein coding	0.000000	0.000000	0.000000	0.045027	0.044486
ADAMTSL1	protein coding	0.000000	0.000000	0.000000	0.286838	0.283556
AL353753.1	lincRNA	-1.000000	-1.000000	0.000000	0.133598	0.127578
C9orf72	protein coding	0.000000	0.000000	0.000000	0.141700	0.117126
LINGO2	protein coding	0.000000	0.000000	0.000000	0.017244	0.017170
RUSC2	protein coding	0.000000	0.000000	0.000000	0.177096	0.163018
RNF38	protein coding	0.000000	0.000000	0.000000	2.062222	0.881894
CNTNAP3	protein coding	3.247272	2.243784	2.778172	3.627475	3.599198
BX005214.3	pseudogene	-1.000000	-1.000000	0.000000	0.491297	0.379816
FGF7P3	pseudogene	-1.000000	-1.000000	0.000000	4.294279	4.268938
ANKRD20A2	protein coding	0.000000	0.000000	0.000000	0.830254	0.760897
AQP7P5	pseudogene	-1.000000	-1.000000	49.236641	51.055162	50.941749
AMYH02020865.1	pseudogene	-1.000000	-1.000000	14.669250	22.401911	21.996547
BMS1P14	lincRNA	-1.000000	-1.000000	11.900826	21.466611	21.370849
FAM27D1	pseudogene	-1.000000	-1.000000	21.176471	-1.000000	21.176471
AL591926.8	pseudogene	-1.000000	-1.000000	30.476190	-1.000000	30.476190
CNTNAP3B	protein coding	0.000000	1.932448	1.141893	0.121358	0.164300
SPATA31A6	protein coding	0.967262	0.000000	0.926806	0.000000	0.626707
AL445584.1	pseudogene	-1.000000	-1.000000	28.571429	-1.000000	28.571429
FAM74A7	lincRNA	-1.000000	-1.000000	82.093664	39.011407	44.238477
SPATA31A5	protein coding	10.979228	0.000000	10.434783	0.000000	7.074570
AL590491.1	pseudogene	-1.000000	-1.000000	17.362110	0.000000	3.917325
FAM74A6	pseudogene	-1.000000	-1.000000	0.000000	7.681862	5.679862
AL590491.2	lincRNA	-1.000000	-1.000000	0.000000	0.497562	0.474274
BX005040.4	pseudogene	-1.000000	-1.000000	0.000000	0.799277	0.774870
BX088645.1	protein coding	0.000000	0.000000	0.000000	0.029858	0.029433
CNTNAP3P1	pseudogene	-1.000000	-1.000000	0.000000	4.092799	3.720283
AL591379.1	pseudogene	-1.000000	-1.000000	23.250743	18.601632	20.107289
AQP7P4	pseudogene	-1.000000	-1.000000	40.057637	54.166389	53.247725
AQP7P2	pseudogene	-1.000000	-1.000000	0.000000	0.607720	0.567827
AL445665.1	pseudogene	-1.000000	-1.000000	0.000000	0.797077	0.652573
BMS1P11	pseudogene	-1.000000	-1.000000	0.000000	3.093552	2.320380
AC125634.1	pseudogene	-1.000000	-1.000000	0.000000	1.105720	0.953957
AL512605.1	pseudogene	-1.000000	-1.000000	0.000000	0.395668	0.349457
CBWD4P	pseudogene	-1.000000	-1.000000	0.000000	2.306061	2.262044
BX664730.1	lincRNA	-1.000000	-1.000000	4.130163	3.674746	3.810658
AL358113.1	protein coding	0.000000	0.000000	0.000000	2.542440	2.483629
FAM189A2	protein coding	3.338993	0.000000	1.941428	0.000000	0.086776
MAMDC2	protein coding	0.000000	0.000000	0.000000	0.011683	0.011451
TRPM3	protein coding	0.000000	0.000000	0.000000	0.021966	0.021572
ALDH1A1	protein coding	0.000000	0.000000	0.000000	0.029878	0.029480
CYP1D1P	pseudogene	-1.000000	-1.000000	0.000000	0.429463	0.384532
PCSK5	protein coding	0.000000	0.000000	0.000000	0.142074	0.138225
SPATA31D4	protein coding	0.000000	0.000000	0.000000	1.461632	0.373018
NTRK2	protein coding	0.000000	0.000000	0.000000	0.091094	0.085909
SPATA31C2	pseudogene	-1.000000	-1.000000	0.000000	2.132975	1.234980
AL606807.1	lincRNA	-1.000000	-1.000000	0.000000	0.129022	0.125086
NFIL3	protein coding	0.000000	16.690647	5.566219	0.000000	0.782885
ROR2	protein coding	0.000000	0.000000	0.000000	0.075615	0.074663
FAM120AOS	protein coding	0.000000	0.000000	0.000000	3.080766	1.563821
FAM120A	protein coding	0.000000	3.044432	1.541025	0.000000	0.097041
PHF2	protein coding	1.267780	10.968295	5.334052	0.193707	0.471991
BARX1	protein coding	0.000000	10.720000	7.545045	0.000000	3.573333
ZNF169	protein coding	0.000000	0.000000	0.000000	0.378317	0.332202
C9orf3	protein coding	2.561288	0.000000	1.631321	0.023583	0.043271
CDC14B	protein coding	0.283286	4.960836	3.662946	0.000000	0.179799
ANKRD18CP	pseudogene	-1.000000	-1.000000	0.000000	0.069742	0.066497
TDRD7	protein coding	0.000000	0.000000	0.000000	0.028639	0.027324
TMOD1	protein coding	0.000000	0.000000	0.000000	0.040273	0.038780
GABBR2	protein coding	0.072385	1.603948	0.899251	0.000000	0.012823
TGFBR1	protein coding	0.495050	0.460490	0.467631	0.140907	0.187423
ERP44	protein coding	0.000000	0.000000	0.000000	0.086967	0.083430
INVS	protein coding	0.000000	0.000000	0.000000	0.162623	0.158617
TMEM246	protein coding	0.000000	0.000000	0.000000	0.074684	0.067919
CYLC2	protein coding	0.000000	0.000000	0.000000	0.933640	0.841351
ABCA1	protein coding	0.000000	0.000000	0.000000	0.017663	0.016300
EPB41L4B	protein coding	4.384427	8.494132	7.006855	0.000000	0.370497
PTPN3	protein coding	0.000000	0.000000	0.000000	0.189914	0.175014
TXN	protein coding	0.000000	0.000000	0.000000	0.234251	0.218256
MUSK	protein coding	0.000000	0.000000	0.000000	0.637317	0.620253
DNAJC25-GNG10	protein coding	0.000000	0.000000	0.000000	0.069534	0.066936
KIAA1958	protein coding	0.000000	1.320431	0.998628	0.000000	0.071761
FKBP15	protein coding	0.000000	0.000000	0.000000	0.151712	0.125922
ZNF618	protein coding	0.683761	1.502607	1.249074	0.000000	0.065443
PAPPA	protein coding	4.033579	0.576227	2.117175	0.010104	0.103011
ASTN2	protein coding	0.000000	0.000000	0.000000	0.010290	0.010204
CNTRL	protein coding	0.000000	0.000000	0.000000	0.201406	0.184920
DAB2IP	protein coding	0.000000	0.000000	0.000000	0.084695	0.081932
TTLL11	protein coding	0.000000	0.000000	0.000000	0.042144	0.041593
NEK6	protein coding	0.000000	3.663986	2.784065	0.249866	0.368857
NR5A1	protein coding	0.000000	0.000000	0.000000	0.711869	0.618462
MAPKAP1	protein coding	0.000000	0.000000	0.000000	0.008658	0.008524
MVB12B	protein coding	8.100000	1.346121	2.318882	0.050800	0.138741
ZBTB34	protein coding	0.000000	0.000000	0.000000	0.155864	0.115020
SET	protein coding	0.000000	0.000000	0.000000	2.183314	1.595253
ZER1	protein coding	0.000000	0.000000	0.000000	0.078479	0.070376
IER5L	protein coding	19.176955	0.000000	8.597786	-1.000000	8.597786
NCS1	protein coding	0.000000	0.697624	0.618956	0.000000	0.049439
PRDM12	protein coding	6.793478	0.000000	3.030303	0.000000	0.407897
RAPGEF1	protein coding	0.310158	7.790549	3.656620	0.000000	0.156763
CFAP77	protein coding	0.000000	0.000000	0.000000	0.037241	0.036748
AL162417.1	protein coding	0.000000	0.000000	0.000000	0.054799	0.051677
ADAMTSL2	protein coding	0.000000	0.000000	0.000000	0.090577	0.080729
SARDH	protein coding	0.000000	0.000000	0.000000	0.029405	0.027489
VAV2	protein coding	0.000000	0.000000	0.000000	0.313938	0.306879
BRD3	protein coding	0.000000	1.496515	1.074477	1.954916	1.802250
RXRA	protein coding	2.015839	11.378556	4.333694	0.075523	0.378987
OLFM1	protein coding	2.451748	6.589147	5.006982	0.000000	0.548550
PPP1R26	protein coding	0.000000	17.214112	5.365946	5.057420	5.257795
OBP2A	protein coding	0.000000	0.000000	0.000000	2.931713	2.140992
KCNT1	protein coding	1.935160	3.239741	2.564103	0.043237	0.252885
NACC2	protein coding	0.000000	0.000000	0.000000	0.212610	0.196061
GPSM1	protein coding	0.000000	0.000000	0.000000	0.278190	0.233434
NOTCH1	protein coding	0.000000	0.000000	0.000000	0.645515	0.527720
EGFL7	protein coding	0.000000	1.506373	1.020408	2.675556	2.380263
FAM69B	protein coding	0.000000	0.000000	0.000000	0.376326	0.287456
ABCA2	protein coding	0.883534	16.462736	2.557056	2.706790	2.645771
DPP7	protein coding	0.000000	0.000000	0.000000	1.854248	0.927724
GRIN1	protein coding	0.000000	0.000000	0.000000	0.656821	0.543264
TPRN	protein coding	6.801802	0.000000	5.502915	0.000000	1.200700
NRARP	protein coding	20.289855	22.682584	22.215941	-1.000000	22.215941
EXD3	protein coding	0.000000	0.000000	0.000000	2.237251	2.149253
PNPLA7	protein coding	0.000000	0.000000	0.000000	0.126009	0.119230
DPH7	protein coding	0.000000	0.000000	0.000000	1.394153	1.285839
ZMYND19	protein coding	7.456140	32.898551	20.232897	0.355771	3.614315
EHMT1	protein coding	0.000000	0.346021	0.230681	0.302028	0.407085
CACNA1B	protein coding	0.000000	0.000000	0.000000	0.068821	0.066036
PLCXD1	protein coding	0.000000	0.000000	0.000000	1.813820	1.398239
PPP2R3B	protein coding	0.000000	0.000000	0.000000	3.643773	3.442029
SHOX	protein coding	0.000000	0.000000	0.000000	0.397757	0.347905
CSF2RA	protein coding	0.000000	0.000000	0.000000	0.206943	0.192396
IL3RA	protein coding	0.000000	0.000000	0.000000	0.685580	0.659822
ASMTL	protein coding	0.000000	0.000000	0.000000	2.086090	1.993165
P2RY8	protein coding	0.000000	0.000000	0.000000	0.097042	0.091232
ASMT	protein coding	0.000000	0.000000	0.000000	12.794234	12.136752
DHRSX	protein coding	0.000000	0.000000	0.000000	0.010771	0.010590
GYG2	protein coding	0.000000	0.000000	0.000000	0.758566	0.708839
ARSD	protein coding	0.000000	0.000000	0.000000	1.400643	1.115007
ARSH	protein coding	0.000000	0.000000	0.000000	0.179512	0.166926
ARSF	protein coding	0.000000	0.000000	0.000000	0.047805	0.046313
MXRA5	protein coding	0.000000	0.000000	0.000000	3.130306	2.324299
PRKX	protein coding	0.000000	0.000000	0.000000	0.670595	0.633479
BX890604.1	lincRNA	-1.000000	-1.000000	3.340976	7.540843	7.053059
FAM239A	lincRNA	-1.000000	-1.000000	3.447489	3.648112	3.620295
FAM239B	lincRNA	-1.000000	-1.000000	22.546634	8.413734	10.198581
FAM239C	lincRNA	-1.000000	-1.000000	1.842230	4.022499	3.443526
NLGN4X	protein coding	0.000000	0.000000	0.000000	0.084414	0.072123
STS	protein coding	0.000000	0.000000	0.000000	0.239877	0.228290
VCX3B	protein coding	11.201080	9.930716	10.732538	7.171315	9.702381
FAM9A	protein coding	0.000000	0.000000	0.000000	0.946442	0.802796
FAM9B	protein coding	0.000000	0.000000	0.000000	0.000000	0.017805
TBL1X	protein coding	0.000000	0.000000	0.000000	0.196333	0.190465
GPR143	protein coding	0.000000	0.000000	0.000000	0.284534	0.275631
WWC3	protein coding	0.000000	5.791506	2.934096	0.152995	0.296317
CLCN4	protein coding	0.000000	0.000000	0.000000	0.170494	0.156105
MID1	protein coding	0.000000	0.000000	0.000000	0.027422	0.026780
AC073529.1	lincRNA	-1.000000	-1.000000	0.000000	0.053427	0.052799
ARHGAP6	protein coding	0.000000	0.000000	0.000000	0.012648	0.012496
FRMPD4	protein coding	0.000000	0.000000	0.000000	0.148213	0.146061
GPM6B	protein coding	0.000000	0.000000	0.000000	0.151035	0.146175
ASB9	protein coding	0.000000	0.000000	0.000000	0.172832	0.162028
MAGEB17	protein coding	0.000000	9.348915	3.478261	0.000000	1.405975
RBBP7	protein coding	0.000000	0.056243	0.030722	0.086176	0.083518
SCML1	protein coding	0.000000	0.693878	0.532248	0.104683	0.188152
RAI2	protein coding	0.000000	0.000000	0.000000	0.231841	0.221903
Z93929.2	pseudogene	-1.000000	-1.000000	2.974828	-1.000000	2.974828
SCML2	protein coding	0.000000	0.000000	0.000000	0.041373	0.039857
ADGRG2	protein coding	0.000000	0.000000	0.000000	0.025697	0.024751
MAP3K15	protein coding	0.000000	0.000000	0.000000	0.172076	0.166876
SH3KBP1	protein coding	0.000000	0.000000	0.000000	0.066958	0.065889
AL807742.1	other	-1.000000	-1.000000	0.000000	0.008691	0.008601
MBTPS2	protein coding	0.000000	0.000000	0.000000	0.129168	0.107015
PTCHD1-AS	lincRNA	-1.000000	-1.000000	0.000000	0.069269	0.069192
PTCHD1	protein coding	2.809991	0.845611	1.166776	0.000000	0.227415
ACOT9	protein coding	0.000000	0.000000	0.000000	0.036812	0.034256
KLHL15	protein coding	0.000000	0.000000	0.000000	0.586195	0.501541
ARX	protein coding	11.230248	0.000000	6.727519	0.775361	2.137357
AC121342.1	lincRNA	-1.000000	-1.000000	0.000000	0.764505	0.736600
AC079178.1	pseudogene	-1.000000	-1.000000	10.534351	-1.000000	10.534351
HMGA1P1	pseudogene	-1.000000	-1.000000	3.958530	-1.000000	3.958530
AC107419.1	lincRNA	-1.000000	-1.000000	0.000000	0.035708	0.035256
MAGEB10	protein coding	0.000000	0.000000	0.000000	1.874809	1.630724
IL1RAPL1	protein coding	0.000000	0.000000	0.000000	0.012961	0.012926
GK	protein coding	0.000000	0.000000	0.000000	0.053376	0.049938
TAB3	protein coding	0.000000	0.000000	0.000000	0.116622	0.111080
DMD	protein coding	0.000000	0.000000	0.000000	0.027000	0.026542
AL592043.1	lincRNA	-1.000000	-1.000000	0.000000	0.030247	0.030171
CFAP47	protein coding	0.000000	0.000000	0.000000	0.006380	0.006229
FAM47C	protein coding	0.772201	0.000000	0.734169	-1.000000	0.734169
BCOR	protein coding	0.000000	0.000000	0.000000	0.086574	0.080775
CXorf38	protein coding	0.000000	0.000000	0.000000	1.193170	0.843309
USP9X	protein coding	0.000000	0.000000	0.000000	0.021668	0.019875
CASK	protein coding	0.000000	3.372859	2.393194	0.007790	0.070221
MAOB	protein coding	0.000000	0.000000	0.000000	0.063580	0.062157
EFHC2	protein coding	0.000000	0.000000	0.000000	0.120509	0.118494
KDM6A	protein coding	0.000000	0.000000	0.000000	0.063001	0.061397
KRBOX4	protein coding	0.000000	0.000000	0.000000	0.068394	0.063285
SLC9A7	protein coding	0.000000	0.000000	0.000000	0.041373	0.038769
RGN	protein coding	0.000000	0.000000	0.000000	1.607692	1.363728
NDUFB11	protein coding	10.569106	0.000000	3.669725	4.445635	4.136253
USP11	protein coding	0.000000	2.906977	1.185146	0.050860	0.332523
ZNF157	protein coding	0.000000	0.000000	0.000000	0.079712	0.075477
AL591503.2	pseudogene	-1.000000	-1.000000	0.000000	2.479339	1.410859
SSX4	protein coding	0.000000	0.000000	0.000000	1.001631	0.874784
AL606490.5	pseudogene	-1.000000	-1.000000	0.000000	2.435724	1.810865
GAGE12J	protein coding	0.000000	0.000000	0.000000	3.112553	2.879760
GAGE12D	protein coding	0.000000	0.000000	0.000000	0.794936	0.737000
GAGE12F	protein coding	0.000000	0.000000	0.000000	0.620698	0.596222
GAGE12G	protein coding	0.000000	0.000000	0.000000	0.383142	0.355191
GAGE12H	protein coding	0.000000	0.000000	0.000000	0.324292	0.300629
GAGE1	protein coding	0.000000	0.000000	0.000000	0.131464	0.110294
PAGE1	protein coding	6.802721	0.000000	4.518072	0.762486	1.065200
CLCN5	protein coding	0.000000	0.000000	0.000000	0.022921	0.021515
CCNB3	protein coding	0.000000	0.000000	0.000000	0.495004	0.472530
DGKK	protein coding	0.000000	0.000000	0.000000	0.076633	0.071205
LINC01284	lincRNA	-1.000000	-1.000000	0.000000	0.268677	0.266028
NUDT10	protein coding	0.000000	0.000000	0.000000	0.648749	0.396675
CENPVL3	protein coding	0.000000	16.388889	9.104938	-1.000000	9.104938
MAGED1	protein coding	0.000000	0.000000	0.000000	0.082097	0.079517
BX510359.1	pseudogene	-1.000000	-1.000000	0.000000	0.108817	0.108117
XAGE1A	protein coding	0.000000	0.000000	0.000000	0.822040	0.720405
XAGE1B	protein coding	0.000000	0.000000	0.000000	0.437828	0.401100
SSX2B	protein coding	0.000000	0.000000	0.000000	0.248655	0.234856
FAM156B	protein coding	0.000000	0.000000	0.000000	0.680166	0.504231
FAM156A	protein coding	0.000000	0.000000	0.000000	0.150517	0.095555
GPR173	protein coding	0.000000	0.000000	0.000000	2.515513	2.147570
KANTR	protein coding	0.000000	0.000000	0.000000	0.000000	0.087275
WNK3	protein coding	0.000000	0.000000	0.000000	0.013610	0.012664
GNL3L	protein coding	0.000000	18.370166	5.378083	0.000000	0.430979
PAGE2	protein coding	0.000000	0.000000	0.000000	5.404551	4.460094
FAAH2	protein coding	0.000000	0.000000	0.000000	0.067336	0.066670
ZC3H12B	protein coding	0.000000	0.000000	0.000000	0.000000	0.373808
VSIG4	protein coding	0.000000	0.000000	0.000000	5.468364	4.813183
OPHN1	protein coding	0.000000	0.000000	0.000000	0.149660	0.146590
STARD8	protein coding	0.000000	0.000000	0.000000	0.101339	0.094658
FAM155B	protein coding	4.298802	0.000000	1.520439	0.107522	0.315400
EDA	protein coding	0.000000	0.000000	0.000000	0.025176	0.024799
KIF4A	protein coding	0.000000	0.000000	0.000000	0.102109	0.098668
TEX11	protein coding	0.000000	0.000000	0.000000	0.068020	0.067405
SNX12	protein coding	0.000000	0.000000	0.000000	2.249827	1.907102
GJB1	protein coding	0.000000	0.000000	0.000000	0.944359	0.716915
TAF1	protein coding	0.000000	0.000000	0.000000	0.087102	0.048154
BX276092.7	pseudogene	-1.000000	-1.000000	1.288811	0.000000	0.583709
BX276092.9	protein coding	0.000000	0.000000	0.000000	1.422018	0.778503
BX276092.5	pseudogene	-1.000000	-1.000000	7.023896	0.000000	4.197317
NHSL2	protein coding	0.000000	0.000000	0.000000	0.009222	0.192881
PIN4	protein coding	0.000000	0.000000	0.000000	0.103613	0.067449
HDAC8	protein coding	0.000000	0.000000	0.000000	0.012163	0.011905
DMRTC1B	protein coding	0.000000	0.000000	0.000000	0.589587	0.575265
FAM236D	protein coding	7.500000	0.000000	3.896104	28.840125	14.140127
DMRTC1	protein coding	0.863558	0.000000	0.327654	0.316659	0.317597
PABPC1L2B	protein coding	0.000000	1.569366	1.138434	-1.000000	1.138434
PABPC1L2A	protein coding	0.000000	2.694427	1.967800	-1.000000	1.967800
ZDHHC15	protein coding	0.000000	0.000000	0.000000	0.042279	0.040626
MAGEE2	protein coding	2.671756	0.000000	1.868327	-1.000000	1.868327
MAGT1	protein coding	0.000000	7.116319	5.427201	3.350304	3.488422
CHMP1B2P	pseudogene	-1.000000	-1.000000	0.000000	0.091171	0.085146
HMGN5	protein coding	0.000000	0.000000	0.000000	0.109518	0.106526
CYLC1	protein coding	0.000000	0.000000	0.000000	1.186108	1.087084
RPS6KA6	protein coding	0.000000	0.000000	0.000000	0.075045	0.070237
APOOL	protein coding	0.000000	1.515944	1.328853	0.000000	0.097218
CHM	protein coding	0.000000	0.000000	0.000000	0.078470	0.075115
DACH2	protein coding	0.000000	0.000000	0.000000	0.098925	0.097932
Z83818.2	lincRNA	-1.000000	-1.000000	0.000000	0.191285	0.189359
PCDH11X	protein coding	0.000000	0.000000	0.000000	0.062874	0.058059
DIAPH2	protein coding	0.000000	0.000000	0.000000	0.036784	0.036400
AL157778.1	lincRNA	-1.000000	-1.000000	0.000000	0.526539	0.525204
SYTL4	protein coding	0.000000	0.000000	0.000000	0.107226	0.093698
ARL13A	protein coding	0.000000	0.000000	0.000000	0.620900	0.587093
ARMCX4	protein coding	0.000000	0.000000	0.000000	0.000000	0.024311
TCP11X1	protein coding	0.000000	-1.000000	0.000000	0.606454	0.997822
NXF2	protein coding	0.000000	0.000000	0.000000	0.235837	0.228764
NXF4	pseudogene	-1.000000	-1.000000	0.000000	3.058290	2.544869
H2BFWT	protein coding	0.000000	0.000000	0.000000	1.582471	1.023622
TMSB15B	protein coding	0.000000	1.799208	1.633987	6.307278	5.145450
SLC25A53	protein coding	0.000000	0.000000	0.000000	0.044585	0.039783
IL1RAPL2	protein coding	0.000000	0.000000	0.000000	0.081768	0.081564
RNF128	protein coding	0.000000	0.000000	0.000000	0.372917	0.360469
MORC4	protein coding	0.000000	0.000000	0.000000	0.011629	0.011268
FRMPD3	protein coding	0.497054	0.000000	0.369357	0.000000	0.032608
NCBP2L	protein coding	0.000000	0.000000	0.000000	0.212224	0.191113
TMEM164	protein coding	0.000000	0.000000	0.000000	0.015937	0.014991
CHRDL1	protein coding	0.000000	0.000000	0.000000	0.029655	0.028697
PAK3	protein coding	0.000000	0.000000	0.000000	0.013528	0.013071
XACT	lincRNA	-1.000000	-1.000000	0.000000	0.043868	0.043800
HTR2C	protein coding	0.000000	0.000000	0.000000	0.120201	0.118411
AC239600.1	pseudogene	-1.000000	-1.000000	4.555315	-1.000000	4.555315
DOCK11	protein coding	0.000000	0.000000	0.000000	0.370699	0.357396
LINC01285	lincRNA	-1.000000	-1.000000	0.000000	0.072147	0.068651
KIAA1210	protein coding	0.000000	0.000000	0.000000	0.032764	0.029189
SLC25A43	protein coding	2.046784	0.000000	0.754853	0.000000	0.037894
RHOXF2B	protein coding	17.647059	0.000000	5.344045	0.792507	2.658894
TMEM255A	protein coding	0.000000	0.000000	0.000000	0.925606	0.861906
ATP1B4	protein coding	0.000000	0.000000	0.000000	1.257785	0.973351
CUL4B	protein coding	0.000000	0.000000	0.000000	0.175689	0.156296
AC008162.2	protein coding	67.200000	0.000000	28.965517	0.000000	5.882353
CT47A12	protein coding	4.498270	0.000000	3.350515	16.158192	8.873720
CT47A11	protein coding	18.685121	7.042254	14.849188	36.665017	28.209765
AL670379.4	pseudogene	-1.000000	-1.000000	65.217391	-1.000000	65.217391
CT47A10	protein coding	11.418685	10.465116	11.102544	41.464621	29.620710
AL670379.10	pseudogene	-1.000000	-1.000000	52.777778	-1.000000	52.777778
CT47A9	protein coding	3.344867	8.837209	5.165767	53.884216	34.828417
AL670379.9	pseudogene	-1.000000	-1.000000	100.000000	-1.000000	100.000000
CT47A8	protein coding	0.000000	7.441860	2.467232	42.800594	27.001806
AL670379.2	pseudogene	-1.000000	-1.000000	100.000000	-1.000000	100.000000
CT47A7	protein coding	3.921569	21.428571	9.634810	25.828798	19.504831
CT47A6	protein coding	15.916955	6.279070	12.721665	8.114795	9.963877
CT47A4	protein coding	0.000000	0.000000	0.000000	3.859476	2.347983
CT47A1	protein coding	0.000000	7.857143	2.564103	0.000000	0.996377
GRIA3	protein coding	0.000000	0.000000	0.000000	0.022929	0.022493
XIAP	protein coding	0.000000	0.000000	0.000000	0.143751	0.119805
STAG2	protein coding	0.000000	0.000000	0.000000	0.000000	0.142718
TENM1	protein coding	0.000000	0.000000	0.000000	0.074614	0.072970
Z75741.1	pseudogene	-1.000000	-1.000000	0.000000	11.224490	5.418719
AL442647.1	lincRNA	-1.000000	-1.000000	0.000000	0.209870	0.209501
BCORL1	protein coding	0.000000	0.000000	0.000000	0.746668	0.670339
ZNF280C	protein coding	0.000000	0.000000	0.000000	0.068272	0.063456
IGSF1	protein coding	0.000000	0.000000	0.000000	0.008705	0.008514
FIRRE	lincRNA	-1.000000	-1.000000	0.000000	0.016311	0.015814
STK26	protein coding	0.000000	0.000000	0.000000	0.275856	0.258172
HS6ST2	protein coding	0.000000	0.000000	0.000000	0.070445	0.069474
GPC3	protein coding	0.000000	0.000000	0.000000	0.008270	0.008219
PLAC1	protein coding	0.000000	0.000000	0.000000	0.000000	0.109833
AC234771.3	pseudogene	-1.000000	-1.000000	3.542673	-1.000000	3.542673
SMIM10L2A	protein coding	0.000000	1.742788	1.663798	0.000000	1.419018
CROCCP1	pseudogene	-1.000000	-1.000000	2.502644	-1.000000	2.502644
SAGE4P	pseudogene	-1.000000	-1.000000	4.142012	5.727175	5.410810
CT45A1	protein coding	0.000000	0.000000	0.000000	2.627370	2.280389
MGAT2P2	pseudogene	-1.000000	-1.000000	7.286432	0.000000	3.961749
CT45A3	protein coding	0.000000	0.000000	0.000000	4.127161	3.547034
CT45A5	protein coding	0.000000	0.000000	0.000000	5.742857	4.921645
CT45A6	protein coding	8.771930	0.000000	5.464481	7.912338	7.622642
CT45A2	protein coding	0.000000	11.200000	6.363636	2.522805	3.127996
CT45A7	protein coding	0.000000	0.000000	0.000000	8.594641	7.517766
CT45A8	protein coding	0.000000	0.000000	0.000000	6.878382	6.008210
CT45A9	protein coding	0.000000	0.000000	0.000000	6.013966	5.251369
CT45A10	protein coding	29.649123	1.814059	17.507418	6.924615	8.276206
SLC9A6	protein coding	0.000000	0.000000	0.000000	0.178489	0.163425
ARHGEF6	protein coding	0.000000	0.000000	0.000000	0.034526	0.032607
FGF13	protein coding	0.000000	0.263732	0.251451	0.072360	0.078448
F9	protein coding	0.000000	11.127064	5.577546	0.000000	0.474006
ATP11C	protein coding	0.000000	2.247488	1.174358	0.000000	0.038825
LINC00632	lincRNA	-1.000000	-1.000000	0.000000	0.050089	0.047686
SPANXC	protein coding	21.088435	0.000000	16.062176	1.085271	6.776379
MAGEC3	protein coding	0.000000	0.000000	0.000000	0.070504	0.067209
AL589669.1	lincRNA	-1.000000	-1.000000	0.000000	0.111961	0.110096
RF02118	other	-1.000000	-1.000000	68.253968	-1.000000	68.253968
FMR1	protein coding	0.114090	4.761905	3.516282	0.000000	0.587124
FMR1NB	protein coding	0.000000	0.000000	0.000000	0.462670	0.452159
AFF2	protein coding	0.000000	1.817456	1.299536	0.045062	0.080193
CXorf40A	protein coding	0.000000	0.000000	0.000000	0.562728	0.334810
MAGEA9B	protein coding	0.000000	0.000000	0.000000	3.357438	2.241379
HSFX1	protein coding	5.188679	0.000000	3.363914	0.000000	2.357985
CXorf40B	protein coding	0.000000	0.000000	0.000000	0.557594	0.409306
MTM1	protein coding	0.000000	0.000000	0.000000	0.738007	0.712492
CD99L2	protein coding	0.000000	0.000000	0.000000	0.142777	0.138135
HMGB3	protein coding	0.000000	5.738924	4.866364	12.166031	9.341516
GPR50	protein coding	0.000000	0.000000	0.000000	1.188811	0.706567
PASD1	protein coding	0.000000	2.738095	0.727388	0.000000	0.020333
CNGA2	protein coding	0.000000	0.000000	0.000000	3.815461	2.232599
MAGEA4	protein coding	0.000000	5.174036	3.571429	4.383304	4.186083
GABRA3	protein coding	0.000000	0.000000	0.000000	0.068634	0.067690
MAGEA12	protein coding	6.137566	0.000000	2.986612	0.000000	1.491003
MAGEA6	protein coding	0.000000	13.195202	6.498389	5.622490	6.092495
PNMA6B	pseudogene	-1.000000	-1.000000	10.008340	-1.000000	10.008340
AC152010.1	pseudogene	-1.000000	-1.000000	0.000000	2.349556	1.586274
PNMA6F	protein coding	0.000000	10.869565	5.228563	12.878788	6.689206
ZNF275	protein coding	0.000000	0.000000	0.000000	0.549302	0.235022
PNMA6E	protein coding	24.537037	41.771315	32.079838	15.036622	25.242215
RN7SL667P	other	-1.000000	-1.000000	44.444444	-1.000000	44.444444
HAUS7	protein coding	0.000000	0.000000	0.000000	0.491999	0.463950
U82695.1	pseudogene	-1.000000	-1.000000	0.000000	0.709220	0.511378
BGN	protein coding	0.000000	0.000000	0.000000	1.819080	1.512145
ATP2B3	protein coding	0.000000	0.000000	0.000000	0.043139	0.038307
CCNQ	protein coding	0.000000	0.843882	0.415512	1.920915	1.748309
AF274858.1	pseudogene	-1.000000	-1.000000	1.748319	0.223191	0.765969
DUSP9	protein coding	0.000000	0.000000	0.000000	8.681775	6.158026
PNCK	protein coding	4.534413	0.000000	1.578354	4.491590	3.952282
SLC6A8	protein coding	5.431971	22.946860	14.489133	0.000000	6.828349
PLXNB3	protein coding	0.000000	0.000000	0.000000	0.696083	0.389439
PDZD4	protein coding	0.000000	16.086351	6.137088	0.402374	1.221874
U52112.1	other	-1.000000	-1.000000	0.000000	1.214751	1.021880
MECP2	protein coding	0.000000	0.000000	0.000000	0.000000	0.018177
TEX28P2	pseudogene	-1.000000	-1.000000	0.000000	0.868848	0.806262
TEX28P1	pseudogene	-1.000000	-1.000000	0.000000	0.626900	0.581805
OPN1MW2	protein coding	9.771689	0.000000	8.492063	5.546493	5.816704
OPN1MW3	protein coding	21.917808	0.000000	12.018027	5.538336	6.455457
TEX28	protein coding	0.000000	0.000000	0.000000	0.788107	0.715796
FLNA	protein coding	0.000000	0.000000	0.000000	0.514198	0.344643
AC244090.1	lincRNA	-1.000000	-1.000000	0.000000	2.771429	2.366431
GDI1	protein coding	0.000000	0.440141	0.197161	0.000000	0.076289
UBL4A	protein coding	0.000000	1.678028	1.343973	0.000000	1.083644
SLC10A3	protein coding	0.000000	15.209125	5.342832	0.000000	3.546099
IKBKGP1	pseudogene	-1.000000	-1.000000	0.000000	2.884482	2.506930
CTAG2	protein coding	0.000000	0.000000	0.000000	6.362153	2.426882
GAB3	protein coding	0.000000	0.000000	0.000000	0.000000	0.045851
F8	protein coding	0.000000	0.000000	0.000000	0.039912	0.037666
MTCP1	protein coding	0.000000	0.000000	0.000000	0.108185	0.101952
BX293995.1	pseudogene	-1.000000	-1.000000	0.000000	0.472509	0.453795
F8A3	protein coding	0.000000	14.953271	5.460751	-1.000000	5.460751
TMLHE	protein coding	0.000000	0.000000	0.000000	9.491854	6.323785
AC010737.1	lincRNA	-1.000000	-1.000000	0.000000	0.188104	0.186453
PCDH11Y	protein coding	0.000000	0.489095	0.317025	0.019444	0.024124
RBMY2GP	pseudogene	-1.000000	-1.000000	0.000000	3.015605	2.809246
TTTY7	lincRNA	-1.000000	-1.000000	0.000000	0.488436	0.402939
PRKY	pseudogene	-1.000000	-1.000000	0.000000	0.056064	0.052056
OFD1P3Y	pseudogene	-1.000000	-1.000000	0.000000	0.476633	0.436449
TSPY8	protein coding	2.598870	0.000000	1.964133	0.000000	0.820842
FAM197Y7	pseudogene	-1.000000	-1.000000	0.000000	1.459971	0.979653
TSPY7P	pseudogene	-1.000000	-1.000000	10.332435	0.000000	4.183339
FAM197Y6	pseudogene	-1.000000	-1.000000	1.080904	0.816653	0.912409
FAM197Y5	lincRNA	-1.000000	-1.000000	0.000000	0.658635	0.556990
FAM197Y3	pseudogene	-1.000000	-1.000000	2.576112	3.329086	3.103783
TTTY2	lincRNA	-1.000000	-1.000000	0.000000	0.353429	0.290633
RBMY2NP	pseudogene	-1.000000	-1.000000	0.000000	0.182597	0.170179
DUX4L16	pseudogene	-1.000000	-1.000000	4.671417	-1.000000	4.671417
DUX4L18	pseudogene	-1.000000	-1.000000	7.661927	-1.000000	7.661927
MXRA5Y	pseudogene	-1.000000	-1.000000	0.000000	0.685518	0.503678
ANOS2P	pseudogene	-1.000000	-1.000000	0.000000	0.053161	0.052385
NLGN4Y	protein coding	0.000000	0.000000	0.000000	0.019388	0.018881
FAM224B	lincRNA	-1.000000	-1.000000	0.000000	0.365242	0.337612
USP9YP23	pseudogene	-1.000000	-1.000000	0.000000	16.902050	14.241843
OFD1P1Y	pseudogene	-1.000000	-1.000000	0.000000	0.161087	0.148177
CDY2B	protein coding	0.000000	5.077574	1.495017	0.000000	1.281139
HSFY1	protein coding	0.000000	0.000000	0.000000	0.090863	0.085122
OFD1P6Y	pseudogene	-1.000000	-1.000000	0.000000	0.052431	0.049107
RBMY1HP	pseudogene	-1.000000	-1.000000	0.000000	0.383359	0.319564
RBMY1A1	protein coding	0.000000	0.000000	0.000000	0.616678	0.579649
AC010141.2	pseudogene	-1.000000	-1.000000	0.000000	7.686981	5.110497
USP9YP3	pseudogene	-1.000000	-1.000000	0.000000	0.446299	0.380732
RBMY1E	protein coding	0.000000	0.000000	0.000000	0.175901	0.152260
AC007322.1	pseudogene	-1.000000	-1.000000	0.000000	2.050919	1.335790
RBMY2WP	pseudogene	-1.000000	-1.000000	0.000000	0.629869	0.547866
DAZ1	protein coding	40.466613	0.000000	21.537144	15.847768	16.241988
DAZ2	protein coding	57.557252	13.921747	34.518376	31.929695	32.094491
OFD1P12Y	pseudogene	-1.000000	-1.000000	0.000000	0.109134	0.103134
CICP2	pseudogene	-1.000000	-1.000000	3.523850	0.000000	2.925437
LINC00266-2P	pseudogene	-1.000000	-1.000000	0.000000	0.671691	0.647454
RBMY2XP	pseudogene	-1.000000	-1.000000	0.000000	0.598205	0.520081
DAZ3	protein coding	6.529992	0.000000	2.446657	0.753115	0.876584
DAZ4	protein coding	0.230203	8.091954	4.163791	3.075850	3.140839
PPP1R12BP1	pseudogene	-1.000000	-1.000000	0.000000	0.030748	0.030067
ANKRD36P1	pseudogene	-1.000000	-1.000000	0.000000	0.447583	0.419776
PARP4P1	pseudogene	-1.000000	-1.000000	0.000000	0.088139	0.082912
