# Supplementary material for: Systematic analysis of dark and camouflaged genes reveals disease-relevant genes hiding in plain sight
Source: Genome Biol. 2019 May 20;20:97. doi: 10.1186/s13059-019-1707-2 (PMC6526621; doi:10.1186/s13059-019-1707-2)
Supplement: Supplementary file 40 — 10x Genomics dark-by-depth gene annotations in hg38. (TXT 693 kb) [file 13059_2019_1707_MOESM40_ESM.txt]

# This table shows the intersection of dark by depth regions by a gene annotation gff3, showing where dark by depth regions fall within gene body elements
# chrom : Chromosome of dark by depth region
# region_start : start position of dark by depth region within gene-body element
# region_end : end position of dark by depth region within gene-body element
# gene_body_id : ID of gene body element that contains this dark by depth region
# region_type : genebody element type (e.g. exon, intron, UTR, etc.)
# biotype : GENCODE biotype of gene that contains this dark by depth reigon
# gene_body_chrom : Chromosome of the genebody element
# gene_body_start : start position of the genebody element
# gene_body_end : end position of the genebody element
#chrom	start	end	gene_body_id	region_type	biotype	gene_body_chrom	gene_body_start	gene_body_end
chr1	66229	66518	OR4F5_intron_2	intron	protein_coding	chr1	65574	69035
chr1	91489	91538	AL627309.1_1	exon	lincRNA	chr1	89295	91629
chr1	150080	150112	AL627309.5_intron_2	intron	processed_transcript	chr1	149708	155765
chr1	152875	152958	AL627309.5_intron_2	intron	processed_transcript	chr1	149708	155765
chr1	170513	170670	AL627309.5_intron_8	intron	processed_transcript	chr1	169265	172555
chr1	171511	171537	AL627309.5_intron_8	intron	processed_transcript	chr1	169265	172555
chr1	173103	173196	AL627309.5_intron_9	intron	processed_transcript	chr1	172689	173751
chr1	182781	182809	FO538757.2_intron_1	intron	unprocessed_pseudogene	chr1	182747	183130
chr1	188438	188496	FO538757.1_8	exon	unprocessed_pseudogene	chr1	188438	188584
chr1	297917	297968	AP006222.1_intron_6	intron	transcribed_processed_pseudogene	chr1	297503	356683
chr1	347968	348001	AP006222.1_intron_6	intron	transcribed_processed_pseudogene	chr1	297503	356683
chr1	439945	439984	WBP1LP7_1	exon	processed_pseudogene	chr1	439870	440232
chr1	440013	440049	WBP1LP7_1	exon	processed_pseudogene	chr1	439870	440232
chr1	451067	451180	OR4F29_1	CDS	protein_coding	chr1	450739	451678
chr1	451301	451428	OR4F29_1	CDS	protein_coding	chr1	450739	451678
chr1	487854	487976	CICP7_1	exon	processed_pseudogene	chr1	487101	489387
chr1	488564	488665	CICP7_1	exon	processed_pseudogene	chr1	487101	489387
chr1	488988	489077	CICP7_1	exon	processed_pseudogene	chr1	487101	489387
chr1	909458	909491	AL645608.7_intron_1	intron	lincRNA	chr1	904958	915748
chr1	934077	934210	SAMD11_intron_6	intron	protein_coding	chr1	931090	935770
chr1	934344	934848	SAMD11_intron_6	intron	protein_coding	chr1	931090	935770
chr1	977789	977862	PERM1_intron_2	intron	protein_coding	chr1	976625	978879
chr1	977959	978002	PERM1_intron_2	intron	protein_coding	chr1	976625	978879
chr1	1065016	1065103	AL390719.1_intron_7	intron	transcribed_unprocessed_pseudogene	chr1	1064590	1065350
chr1	1065190	1065233	AL390719.1_intron_7	intron	transcribed_unprocessed_pseudogene	chr1	1064590	1065350
chr1	1064912	1064971	AL390719.1_intron_7	intron	transcribed_unprocessed_pseudogene	chr1	1064590	1065350
chr1	1115652	1115702	C1orf159_intron_14	intron	protein_coding	chr1	1115076	1116058
chr1	1139874	1139935	LINC01342_intron_1	intron	lincRNA	chr1	1137111	1140823
chr1	1232278	1232401	B3GALT6_1	CDS	protein_coding	chr1	1232278	1233268
chr1	1283990	1284024	SCNN1D_UTR_4	five_prime_UTR	protein_coding	chr1	1283977	1284024
chr1	1284024	1284090	SCNN1D_2	CDS	protein_coding	chr1	1284024	1284090
chr1	1284154	1284235	SCNN1D_intron_4	intron	protein_coding	chr1	1284091	1285569
chr1	1284258	1284283	SCNN1D_intron_4	intron	protein_coding	chr1	1284091	1285569
chr1	1297180	1297222	ACAP3_intron_10	intron	protein_coding	chr1	1296634	1297820
chr1	1297280	1297428	ACAP3_intron_10	intron	protein_coding	chr1	1296634	1297820
chr1	1297508	1297692	ACAP3_intron_10	intron	protein_coding	chr1	1296634	1297820
chr1	1308567	1308593	PUSL1_UTR_1	five_prime_UTR	protein_coding	chr1	1308567	1308643
chr1	1349065	1349350	DVL1_UTR_4	five_prime_UTR	protein_coding	chr1	1349065	1349350
chr1	1420231	1420320	ANKRD65_2	CDS	protein_coding	chr1	1420051	1420592
chr1	1599879	1600015	FNDC10_1	CDS	protein_coding	chr1	1599334	1600015
chr1	1600015	1600096	FNDC10_UTR_2	five_prime_UTR	protein_coding	chr1	1600015	1600096
chr1	1667010	1667128	SLC35E2B_intron_2	intron	protein_coding	chr1	1666020	1668325
chr1	1709230	1709300	CDK11A_intron_13	intron	protein_coding	chr1	1709134	1709477
chr1	1711205	1711257	CDK11A_intron_14	intron	protein_coding	chr1	1709641	1712262
chr1	1712880	1713184	CDK11A_intron_15	intron	protein_coding	chr1	1712428	1716344
chr1	1713619	1713687	CDK11A_intron_15	intron	protein_coding	chr1	1712428	1716344
chr1	1713886	1714009	CDK11A_intron_15	intron	protein_coding	chr1	1712428	1716344
chr1	1714553	1714588	CDK11A_intron_15	intron	protein_coding	chr1	1712428	1716344
chr1	1722554	1722585	CDK11A_intron_18	intron	protein_coding	chr1	1721712	1722586
chr1	2122638	2122844	PRKCZ_intron_14	intron	protein_coding	chr1	2116311	2133636
chr1	2123428	2123512	PRKCZ_intron_14	intron	protein_coding	chr1	2116311	2133636
chr1	2123858	2123922	PRKCZ_intron_14	intron	protein_coding	chr1	2116311	2133636
chr1	2124013	2124104	PRKCZ_intron_14	intron	protein_coding	chr1	2116311	2133636
chr1	2142318	2142403	PRKCZ_intron_17	intron	protein_coding	chr1	2135348	2144208
chr1	2171290	2171317	PRKCZ_intron_24	intron	protein_coding	chr1	2169605	2172053
chr1	2228695	2228766	SKI_UTR_1	five_prime_UTR	protein_coding	chr1	2228695	2228766
chr1	2281203	2281246	SKI_intron_1	intron	protein_coding	chr1	2229736	2302976
chr1	2281412	2281570	SKI_intron_1	intron	protein_coding	chr1	2229736	2302976
chr1	2281619	2281644	SKI_intron_1	intron	protein_coding	chr1	2229736	2302976
chr1	2309663	2309804	SKI_UTR_2	three_prime_UTR	protein_coding	chr1	2306765	2310119
chr1	2529406	2529468	HES5_UTR_1	three_prime_UTR	protein_coding	chr1	2528745	2529468
chr1	2529468	2529569	HES5_1	CDS	protein_coding	chr1	2529468	2529749
chr1	2760405	2760477	TTC34_intron_3	intron	protein_coding	chr1	2645564	2783607
chr1	2760966	2761091	TTC34_intron_3	intron	protein_coding	chr1	2645564	2783607
chr1	2761603	2761632	TTC34_intron_3	intron	protein_coding	chr1	2645564	2783607
chr1	3069259	3069296	PRDM16_1	CDS	protein_coding	chr1	3069259	3069296
chr1	3069297	3069515	PRDM16_intron_1	intron	protein_coding	chr1	3069297	3186123
chr1	3069587	3069665	PRDM16_intron_1	intron	protein_coding	chr1	3069297	3186123
chr1	3287577	3287669	PRDM16_intron_3	intron	protein_coding	chr1	3244138	3385147
chr1	3475111	3475381	ARHGEF16_intron_10	intron	protein_coding	chr1	3474783	3475968
chr1	3643663	3643740	WRAP73_intron_8	intron	protein_coding	chr1	3638823	3646664
chr1	4654795	4654849	AJAP1_UTR_1	five_prime_UTR	protein_coding	chr1	4654732	4655425
chr1	4655331	4655425	AJAP1_UTR_1	five_prime_UTR	protein_coding	chr1	4654732	4655425
chr1	5977656	5977690	NPHP4_intron_28	intron	protein_coding	chr1	5969260	5978268
chr1	5977837	5977904	NPHP4_intron_28	intron	protein_coding	chr1	5969260	5978268
chr1	6005957	6006001	KCNAB2_intron_2	intron	protein_coding	chr1	5992789	6018633
chr1	6006215	6006239	KCNAB2_intron_2	intron	protein_coding	chr1	5992789	6018633
chr1	6179834	6179937	CHD5_intron_41	intron	protein_coding	chr1	6168278	6179943
chr1	6260927	6260975	GPR153_UTR_3	five_prime_UTR	protein_coding	chr1	6260824	6260975
chr1	6785576	6785753	CAMTA1_intron_1	intron	protein_coding	chr1	6785576	6806981
chr1	6785904	6785940	CAMTA1_intron_1	intron	protein_coding	chr1	6785576	6806981
chr1	7457040	7457063	CAMTA1_intron_8	intron	protein_coding	chr1	7249627	7467828
chr1	7510134	7510187	CAMTA1_intron_9	intron	protein_coding	chr1	7467902	7640398
chr1	7548734	7548901	CAMTA1_intron_9	intron	protein_coding	chr1	7467902	7640398
chr1	7704324	7704433	CAMTA1_intron_14	intron	protein_coding	chr1	7677734	7732446
chr1	7704596	7704623	CAMTA1_intron_14	intron	protein_coding	chr1	7677734	7732446
chr1	7704896	7704933	CAMTA1_intron_14	intron	protein_coding	chr1	7677734	7732446
chr1	9053214	9053356	SLC2A5_intron_8	intron	protein_coding	chr1	9047735	9057446
chr1	9116290	9116385	GPR157_intron_3	intron	protein_coding	chr1	9111490	9128643
chr1	9123275	9123395	GPR157_intron_3	intron	protein_coding	chr1	9111490	9128643
chr1	9123651	9123746	GPR157_intron_3	intron	protein_coding	chr1	9111490	9128643
chr1	9910060	9910093	CTNNBIP1_intron_7	intron	protein_coding	chr1	9893238	9910093
chr1	9910094	9910194	CTNNBIP1_UTR_7	five_prime_UTR	protein_coding	chr1	9910094	9910336
chr1	10638941	10639327	CASZ1_1	CDS	protein_coding	chr1	10638941	10640059
chr1	10694437	10695001	CASZ1_intron_19	intron	protein_coding	chr1	10693913	10705490
chr1	12882132	12882205	PRAMEF4_2	CDS	protein_coding	chr1	12881853	12882435
chr1	12928137	12928173	PRAMEF29P_2	exon	unprocessed_pseudogene	chr1	12927694	12928253
chr1	12941581	12941668	PRAMEF6_intron_2	intron	protein_coding	chr1	12941566	12942230
chr1	12943186	12943234	PRAMEF6_intron_3	intron	protein_coding	chr1	12942541	12945351
chr1	12945838	12945975	PRAMEF6_intron_4	intron	protein_coding	chr1	12945417	12947515
chr1	13049542	13049687	PRAMEF27_UTR_1	three_prime_UTR	protein_coding	chr1	13049476	13049807
chr1	13049847	13050021	PRAMEF27_1	CDS	protein_coding	chr1	13049807	13050369
chr1	13052801	13052883	PRAMEF27_intron_2	intron	protein_coding	chr1	13052700	13053365
chr1	13053340	13053365	PRAMEF27_intron_2	intron	protein_coding	chr1	13052700	13053365
chr1	13053366	13053416	PRAMEF27_3	CDS	protein_coding	chr1	13053366	13053659
chr1	13053482	13053520	PRAMEF27_3	CDS	protein_coding	chr1	13053366	13053659
chr1	13053759	13053869	PRAMEF27_intron_3	intron	protein_coding	chr1	13053676	13056412
chr1	13056043	13056073	PRAMEF27_intron_3	intron	protein_coding	chr1	13053676	13056412
chr1	13056097	13056321	PRAMEF27_intron_3	intron	protein_coding	chr1	13053676	13056412
chr1	13076494	13076546	PRAMEF25_intron_4	intron	protein_coding	chr1	13075241	13076989
chr1	13155712	13155767	PRAMEF26_intron_3	intron	protein_coding	chr1	13153112	13155882
chr1	13165100	13165145	HNRNPCL4_1	CDS	protein_coding	chr1	13164586	13165467
chr1	13177771	13177804	PRAMEF9_intron_3	intron	protein_coding	chr1	13176823	13178569
chr1	13178261	13178284	PRAMEF9_intron_3	intron	protein_coding	chr1	13176823	13178569
chr1	13178504	13178529	PRAMEF9_intron_3	intron	protein_coding	chr1	13176823	13178569
chr1	13196586	13196614	PRAMEF13_UTR_1	three_prime_UTR	protein_coding	chr1	13196330	13196822
chr1	13198859	13198906	PRAMEF13_3	CDS	protein_coding	chr1	13198327	13198906
chr1	13198907	13198981	PRAMEF13_intron_3	intron	protein_coding	chr1	13198907	13199301
chr1	14514311	14514475	KAZN_intron_3	intron	protein_coding	chr1	14304664	14598702
chr1	14924582	14924636	KAZN_intron_5	intron	protein_coding	chr1	14924573	14929798
chr1	15684420	15684478	PLEKHM2_UTR_1	five_prime_UTR	protein_coding	chr1	15684332	15684558
chr1	16652475	16652517	CROCCP2_intron_17	intron	transcribed_unprocessed_pseudogene	chr1	16644687	16656502
chr1	16852304	16852328	BX284668.1_3	exon	lincRNA	chr1	16852074	16852369
chr1	17437721	17437842	RCC2_intron_11	intron	protein_coding	chr1	17429200	17438228
chr1	19644348	19644388	NBL1_UTR_6	five_prime_UTR	protein_coding	chr1	19644162	19644446
chr1	20712703	20712814	KIF17_intron_12	intron	protein_coding	chr1	20709829	20713452
chr1	20712835	20712868	KIF17_intron_12	intron	protein_coding	chr1	20709829	20713452
chr1	20787288	20787323	HP1BP3_UTR_7	five_prime_UTR	protein_coding	chr1	20787194	20787323
chr1	20814717	20814795	EIF4G3_intron_3	intron	protein_coding	chr1	20813240	20817390
chr1	21332657	21332719	ECE1_intron_22	intron	protein_coding	chr1	21299000	21345374
chr1	21427340	21427363	NBPF2P_intron_4	intron	unprocessed_pseudogene	chr1	21427077	21427785
chr1	21459927	21460197	NBPF3_intron_2	intron	protein_coding	chr1	21445220	21468548
chr1	21461252	21461316	NBPF3_intron_2	intron	protein_coding	chr1	21445220	21468548
chr1	21484635	21484773	NBPF3_UTR_5	three_prime_UTR	protein_coding	chr1	21483386	21484900
chr1	21459927	21460082	PFN1P10_1	exon	processed_pseudogene	chr1	21459756	21460082
chr1	21622458	21622568	RAP1GAP_UTR_6	five_prime_UTR	protein_coding	chr1	21622413	21622568
chr1	21622569	21622628	RAP1GAP_intron_24	intron	protein_coding	chr1	21622569	21626302
chr1	22142884	22142922	WNT4_6	CDS	protein_coding	chr1	22142845	22142922
chr1	22142922	22142966	WNT4_UTR_4	five_prime_UTR	protein_coding	chr1	22142922	22142966
chr1	22142967	22143176	WNT4_intron_6	intron	protein_coding	chr1	22142967	22143730
chr1	22563564	22563635	EPHA8_UTR_1	five_prime_UTR	protein_coding	chr1	22563564	22563635
chr1	22563635	22563729	EPHA8_1	CDS	protein_coding	chr1	22563635	22563729
chr1	22563730	22563800	EPHA8_intron_1	intron	protein_coding	chr1	22563730	22569287
chr1	22710839	22710982	EPHB2_UTR_1	five_prime_UTR	protein_coding	chr1	22710839	22710982
chr1	22710982	22711043	EPHB2_1	CDS	protein_coding	chr1	22710982	22711043
chr1	22711044	22711101	EPHB2_intron_1	intron	protein_coding	chr1	22711044	22775176
chr1	24832212	24832306	CLIC4_intron_4	intron	protein_coding	chr1	24827117	24839858
chr1	24832423	24832508	CLIC4_intron_4	intron	protein_coding	chr1	24827117	24839858
chr1	24834982	24835018	CLIC4_intron_4	intron	protein_coding	chr1	24827117	24839858
chr1	25317043	25317076	RSRP1_intron_6	intron	protein_coding	chr1	25267916	25337976
chr1	25317052	25317076	RHD_UTR_2	three_prime_UTR	protein_coding	chr1	25317052	25317079
chr1	25800230	25800335	SELENON_1	CDS	protein_coding	chr1	25800230	25800413
chr1	26826722	26826804	ZDHHC18_UTR_1	five_prime_UTR	protein_coding	chr1	26826710	26826804
chr1	26826804	26827002	ZDHHC18_1	CDS	protein_coding	chr1	26826804	26827139
chr1	27487508	27487695	WASF2_intron_8	intron	protein_coding	chr1	27428934	27489984
chr1	28668840	28669046	GMEB1_intron_1	intron	protein_coding	chr1	28668840	28683581
chr1	29237813	29237890	PTPRU_intron_1	intron	protein_coding	chr1	29236718	29255273
chr1	30908464	30908586	SDC3_4	CDS	protein_coding	chr1	30908448	30908586
chr1	30908586	30908761	SDC3_UTR_3	five_prime_UTR	protein_coding	chr1	30908586	30908761
chr1	31764134	31764340	ADGRB2_UTR_7	five_prime_UTR	protein_coding	chr1	31763883	31764340
chr1	31764341	31764447	ADGRB2_intron_35	intron	protein_coding	chr1	31764341	31764678
chr1	32870746	32870813	FNDC5_UTR_5	five_prime_UTR	protein_coding	chr1	32870746	32870813
chr1	32870814	32870962	FNDC5_intron_6	intron	protein_coding	chr1	32870814	32872392
chr1	32964395	32964515	RNF19B_9	CDS	protein_coding	chr1	32964050	32964685
chr1	32974302	32974334	AL031602.1_1	exon	TEC	chr1	32973553	32974463
chr1	33256545	33256654	ZNF362_UTR_1	five_prime_UTR	protein_coding	chr1	33256545	33256654
chr1	33256655	33256830	ZNF362_intron_1	intron	protein_coding	chr1	33256655	33270485
chr1	33349745	33349885	PHC2_UTR_3	five_prime_UTR	protein_coding	chr1	33349596	33349885
chr1	36267649	36267939	THRAP3_intron_4	intron	protein_coding	chr1	36259485	36282531
chr1	37935195	37935221	INPP5B_intron_18	intron	protein_coding	chr1	37932054	37940686
chr1	40685295	40685332	AL031289.1_intron_4	intron	lincRNA	chr1	40681551	40687523
chr1	40784093	40784136	KCNQ4_1	CDS	protein_coding	chr1	40784093	40784407
chr1	41662183	41662325	HIVEP3_UTR_4	five_prime_UTR	protein_coding	chr1	41662133	41662325
chr1	41662326	41662390	HIVEP3_intron_8	intron	protein_coding	chr1	41662326	41700914
chr1	42221977	42222035	FOXJ3_intron_7	intron	protein_coding	chr1	42206012	42227881
chr1	42233459	42233491	FOXJ3_intron_8	intron	protein_coding	chr1	42227967	42264929
chr1	43391799	43392058	SZT2_intron_1	intron	protein_coding	chr1	43389996	43403175
chr1	43979201	43979393	B4GALT2_UTR_1	five_prime_UTR	protein_coding	chr1	43979201	43979511
chr1	45044802	45044829	ZSWIM5_intron_9	intron	protein_coding	chr1	45043396	45051072
chr1	45900712	45900764	MAST2_intron_4	intron	protein_coding	chr1	45882396	45913586
chr1	47438383	47438422	FOXD2_1	CDS	protein_coding	chr1	47438135	47439623
chr1	48192955	48193000	AL109659.1_intron_1	intron	lincRNA	chr1	48173220	48198074
chr1	51580900	51580954	CALR4P_intron_7	intron	transcribed_unitary_pseudogene	chr1	51574056	51582822
chr1	51580900	51580954	OSBPL9_intron_1	intron	protein_coding	chr1	51577257	51598122
chr1	52796874	52797348	ZYG11B_intron_8	intron	protein_coding	chr1	52796785	52801817
chr1	53709356	53709399	GLIS1_intron_9	intron	protein_coding	chr1	53600279	53733902
chr1	55667199	55667373	AL603840.1_intron_4	intron	lincRNA	chr1	55615003	55673258
chr1	55935745	55935930	AL603840.1_intron_11	intron	lincRNA	chr1	55868249	55961881
chr1	55935745	55935930	LINC01753_intron_2	intron	lincRNA	chr1	55921412	55944914
chr1	60064753	60064809	C1orf87_intron_10	intron	protein_coding	chr1	60055439	60072535
chr1	60064836	60064882	C1orf87_intron_10	intron	protein_coding	chr1	60055439	60072535
chr1	61924930	61925091	PATJ_intron_27	intron	protein_coding	chr1	61918077	61927728
chr1	62541134	62541159	DOCK7_intron_25	intron	protein_coding	chr1	62539893	62542606
chr1	62686305	62686388	DOCK7_intron_52	intron	protein_coding	chr1	62663131	62688225
chr1	63473945	63474054	ITGB3BP_intron_5	intron	protein_coding	chr1	63454969	63478762
chr1	65067568	65067592	AL357078.1_intron_1	intron	lincRNA	chr1	65066803	65067602
chr1	65302257	65302282	DNAJC6_intron_2	intron	protein_coding	chr1	65264933	65309543
chr1	65613471	65613560	LEPR_intron_15	intron	protein_coding	chr1	65610297	65616006
chr1	65798518	65798559	PDE4B_intron_2	intron	protein_coding	chr1	65793249	65913243
chr1	66735539	66735602	SGIP1_intron_26	intron	protein_coding	chr1	66733881	66739333
chr1	66735826	66735851	SGIP1_intron_26	intron	protein_coding	chr1	66733881	66739333
chr1	67158983	67159023	C1orf141_intron_8	intron	protein_coding	chr1	67134978	67231844
chr1	67158983	67159023	IL23R_intron_1	intron	protein_coding	chr1	67139162	67166398
chr1	68764955	68765077	AL033530.1_intron_2	intron	lincRNA	chr1	68698451	68863822
chr1	69888037	69888068	LRRC7_intron_9	intron	protein_coding	chr1	69875005	69931505
chr1	71275875	71275946	ZRANB2-AS2_intron_19	intron	processed_transcript	chr1	71268479	71280524
chr1	71983937	71984349	NEGR1_intron_6	intron	protein_coding	chr1	71935312	72100743
chr1	72301472	72301829	RPL31P12_1	exon	processed_pseudogene	chr1	72301472	72301829
chr1	74289486	74289605	FPGT-TNNI3K_intron_8	intron	protein_coding	chr1	74271709	74331448
chr1	75377995	75378357	SLC44A5_intron_22	intron	protein_coding	chr1	75339631	75396581
chr1	75378485	75378529	SLC44A5_intron_22	intron	protein_coding	chr1	75339631	75396581
chr1	75378687	75378779	SLC44A5_intron_22	intron	protein_coding	chr1	75339631	75396581
chr1	75378932	75379243	SLC44A5_intron_22	intron	protein_coding	chr1	75339631	75396581
chr1	75379272	75379549	SLC44A5_intron_22	intron	protein_coding	chr1	75339631	75396581
chr1	75379653	75379989	SLC44A5_intron_22	intron	protein_coding	chr1	75339631	75396581
chr1	75380455	75380691	SLC44A5_intron_22	intron	protein_coding	chr1	75339631	75396581
chr1	75380743	75381021	SLC44A5_intron_22	intron	protein_coding	chr1	75339631	75396581
chr1	75381299	75381787	SLC44A5_intron_22	intron	protein_coding	chr1	75339631	75396581
chr1	75381812	75382072	SLC44A5_intron_22	intron	protein_coding	chr1	75339631	75396581
chr1	75382264	75382370	SLC44A5_intron_22	intron	protein_coding	chr1	75339631	75396581
chr1	75546196	75546383	SLC44A5_intron_24	intron	protein_coding	chr1	75541517	75611038
chr1	75885640	75885668	MSH4_intron_15	intron	protein_coding	chr1	75883822	75889249
chr1	75906541	75906582	MSH4_intron_19	intron	protein_coding	chr1	75899707	75912694
chr1	76119809	76119842	ST6GALNAC3_intron_1	intron	protein_coding	chr1	76074885	76313798
chr1	76277544	76277577	ST6GALNAC3_intron_1	intron	protein_coding	chr1	76074885	76313798
chr1	76303044	76303112	ST6GALNAC3_intron_1	intron	protein_coding	chr1	76074885	76313798
chr1	78935841	78935935	ADGRL4_intron_8	intron	protein_coding	chr1	78927092	78936293
chr1	83019286	83019321	LINC01362_intron_6	intron	lincRNA	chr1	82997590	83076139
chr1	84052288	84052336	AC104454.2_intron_1	intron	lincRNA	chr1	84038630	84064690
chr1	84057713	84057781	AC104454.2_intron_1	intron	lincRNA	chr1	84038630	84064690
chr1	84058408	84058813	AC104454.2_intron_1	intron	lincRNA	chr1	84038630	84064690
chr1	85129452	85129481	WDR63_intron_22	intron	protein_coding	chr1	85128800	85129988
chr1	86134727	86134798	COL24A1_intron_58	intron	protein_coding	chr1	86126215	86146117
chr1	91292331	91292356	HFM1_intron_9	intron	protein_coding	chr1	91277063	91313347
chr1	92940998	92941028	FAM69A_intron_6	intron	protein_coding	chr1	92877151	92961374
chr1	93846985	93847028	BCAR3_intron_17	intron	protein_coding	chr1	93845713	93847068
chr1	100175078	100175103	LRRC39_intron_10	intron	protein_coding	chr1	100173371	100178116
chr1	100539737	100539819	GPR88_1	CDS	protein_coding	chr1	100538966	100540121
chr1	103621102	103621207	AMY2A_intron_6	intron	protein_coding	chr1	103620685	103621575
chr1	105961366	105961432	LINC01677_intron_6	intron	lincRNA	chr1	105956846	105988448
chr1	105961366	105961432	AL355306.2_intron_3	intron	lincRNA	chr1	105958872	105961468
chr1	108392087	108392125	NBPF5P_intron_9	intron	transcribed_unprocessed_pseudogene	chr1	108385961	108410502
chr1	108392087	108392125	SLC25A24P2_intron_1	intron	unprocessed_pseudogene	chr1	108383895	108410026
chr1	108420551	108420575	SLC25A24P2_intron_2	intron	unprocessed_pseudogene	chr1	108410140	108421055
chr1	108425814	108425900	AL390038.1_intron_1	intron	lincRNA	chr1	108421575	108431588
chr1	108452864	108452974	NBPF6_intron_3	intron	protein_coding	chr1	108452290	108453179
chr1	108560288	108560416	FAM102B_UTR_1	five_prime_UTR	protein_coding	chr1	108560089	108560428
chr1	108771978	108772023	STXBP3_intron_6	intron	protein_coding	chr1	108760086	108772663
chr1	109148257	109148295	KIAA1324_intron_2	intron	protein_coding	chr1	109114337	109161892
chr1	109683894	109683948	GSTM2_UTR_9	three_prime_UTR	protein_coding	chr1	109683206	109683997
chr1	109684172	109684198	GSTM2_intron_11	intron	protein_coding	chr1	109683998	109701650
chr1	109684409	109687338	GSTM2_intron_11	intron	protein_coding	chr1	109683998	109701650
chr1	109693030	109693386	GSTM2_intron_11	intron	protein_coding	chr1	109683998	109701650
chr1	109693946	109694164	GSTM2_intron_11	intron	protein_coding	chr1	109683998	109701650
chr1	109694301	109698766	GSTM2_intron_11	intron	protein_coding	chr1	109683998	109701650
chr1	109699982	109700027	GSTM2_intron_11	intron	protein_coding	chr1	109683998	109701650
chr1	109700237	109700303	GSTM2_intron_11	intron	protein_coding	chr1	109683998	109701650
chr1	109700992	109701257	GSTM2_intron_11	intron	protein_coding	chr1	109683998	109701650
chr1	109701386	109701476	GSTM2_intron_11	intron	protein_coding	chr1	109683998	109701650
chr1	109687577	109692993	GSTM2_intron_11	intron	protein_coding	chr1	109683998	109701650
chr1	111544882	111544942	TMIGD3_intron_6	intron	protein_coding	chr1	111503489	111563844
chr1	111544882	111544942	RAP1A_intron_1	intron	protein_coding	chr1	111542510	111619775
chr1	112290862	112290904	AL445426.1_intron_1	intron	lincRNA	chr1	112177614	112360360
chr1	112292594	112293165	AL445426.1_intron_1	intron	lincRNA	chr1	112177614	112360360
chr1	112293501	112293623	AL445426.1_intron_1	intron	lincRNA	chr1	112177614	112360360
chr1	112293880	112293994	AL445426.1_intron_1	intron	lincRNA	chr1	112177614	112360360
chr1	112294214	112294344	AL445426.1_intron_1	intron	lincRNA	chr1	112177614	112360360
chr1	112294766	112295043	AL445426.1_intron_1	intron	lincRNA	chr1	112177614	112360360
chr1	120320861	120320901	AC244669.1_intron_1	intron	transcribed_unprocessed_pseudogene	chr1	120267839	120336867
chr1	120321099	120321212	AC244669.1_intron_1	intron	transcribed_unprocessed_pseudogene	chr1	120267839	120336867
chr1	120439774	120439813	NBPF8_intron_3	intron	unprocessed_pseudogene	chr1	120439691	120440740
chr1	120442971	120442997	NBPF8_6	exon	unprocessed_pseudogene	chr1	120442840	120443050
chr1	120447680	120447780	NBPF8_10	exon	unprocessed_pseudogene	chr1	120447629	120447841
chr1	120498148	120498607	AC241952.1_intron_7	intron	transcribed_unprocessed_pseudogene	chr1	120497422	120501108
chr1	120694690	120694718	AC241952.1_intron_42	intron	transcribed_unprocessed_pseudogene	chr1	120646929	120701055
chr1	120752498	120752549	NBPF26_intron_1	intron	protein_coding	chr1	120724251	120763626
chr1	120779205	120779247	NBPF26_intron_2	intron	protein_coding	chr1	120763710	120784972
chr1	120826717	120826809	NBPF26_intron_21	intron	protein_coding	chr1	120824918	120829762
chr1	120828259	120828317	NBPF26_intron_21	intron	protein_coding	chr1	120824918	120829762
chr1	120829119	120829369	NBPF26_intron_21	intron	protein_coding	chr1	120824918	120829762
chr1	120834459	120834493	NBPF26_intron_27	intron	protein_coding	chr1	120833776	120834493
chr1	120834494	120834546	NBPF26_UTR_11	three_prime_UTR	protein_coding	chr1	120834494	120834546
chr1	120834547	120834611	NBPF26_intron_28	intron	protein_coding	chr1	120834547	120834628
chr1	120835957	120836058	NBPF26_intron_29	intron	protein_coding	chr1	120834803	120836515
chr1	120837092	120837115	NBPF26_intron_30	intron	protein_coding	chr1	120836569	120837167
chr1	143354338	143354448	AC242852.2_1	exon	unprocessed_pseudogene	chr1	143354191	143354619
chr1	143354812	143354869	AC242852.2_intron_1	intron	unprocessed_pseudogene	chr1	143354620	143367585
chr1	143355603	143355654	AC242852.2_intron_1	intron	unprocessed_pseudogene	chr1	143354620	143367585
chr1	143356072	143356133	AC242852.2_intron_1	intron	unprocessed_pseudogene	chr1	143354620	143367585
chr1	143356474	143356518	AC242852.2_intron_1	intron	unprocessed_pseudogene	chr1	143354620	143367585
chr1	143356656	143356696	AC242852.2_intron_1	intron	unprocessed_pseudogene	chr1	143354620	143367585
chr1	143357566	143357658	AC242852.2_intron_1	intron	unprocessed_pseudogene	chr1	143354620	143367585
chr1	143358324	143358472	AC242852.2_intron_1	intron	unprocessed_pseudogene	chr1	143354620	143367585
chr1	143359314	143359480	AC242852.2_intron_1	intron	unprocessed_pseudogene	chr1	143354620	143367585
chr1	143359780	143359809	AC242852.2_intron_1	intron	unprocessed_pseudogene	chr1	143354620	143367585
chr1	143360653	143360823	AC242852.2_intron_1	intron	unprocessed_pseudogene	chr1	143354620	143367585
chr1	143361044	143361292	AC242852.2_intron_1	intron	unprocessed_pseudogene	chr1	143354620	143367585
chr1	143361891	143362011	AC242852.2_intron_1	intron	unprocessed_pseudogene	chr1	143354620	143367585
chr1	143362230	143362282	AC242852.2_intron_1	intron	unprocessed_pseudogene	chr1	143354620	143367585
chr1	143363729	143363885	AC242852.2_intron_1	intron	unprocessed_pseudogene	chr1	143354620	143367585
chr1	143364033	143364106	AC242852.2_intron_1	intron	unprocessed_pseudogene	chr1	143354620	143367585
chr1	143364683	143364737	AC242852.2_intron_1	intron	unprocessed_pseudogene	chr1	143354620	143367585
chr1	143365015	143365099	AC242852.2_intron_1	intron	unprocessed_pseudogene	chr1	143354620	143367585
chr1	143365868	143365993	AC242852.2_intron_1	intron	unprocessed_pseudogene	chr1	143354620	143367585
chr1	143367051	143367202	AC242852.2_intron_1	intron	unprocessed_pseudogene	chr1	143354620	143367585
chr1	143368852	143368907	AC242852.2_intron_2	intron	unprocessed_pseudogene	chr1	143367720	143372216
chr1	143369035	143369086	AC242852.2_intron_2	intron	unprocessed_pseudogene	chr1	143367720	143372216
chr1	143369390	143369434	AC242852.2_intron_2	intron	unprocessed_pseudogene	chr1	143367720	143372216
chr1	143370549	143370611	AC242852.2_intron_2	intron	unprocessed_pseudogene	chr1	143367720	143372216
chr1	143370655	143370741	AC242852.2_intron_2	intron	unprocessed_pseudogene	chr1	143367720	143372216
chr1	143370869	143370954	AC242852.2_intron_2	intron	unprocessed_pseudogene	chr1	143367720	143372216
chr1	143373397	143373485	AC242852.2_intron_3	intron	unprocessed_pseudogene	chr1	143372344	143376804
chr1	143374337	143374411	AC242852.2_intron_3	intron	unprocessed_pseudogene	chr1	143372344	143376804
chr1	143375690	143375766	AC242852.2_intron_3	intron	unprocessed_pseudogene	chr1	143372344	143376804
chr1	143376967	143377066	AC242852.2_4	exon	unprocessed_pseudogene	chr1	143376805	143377753
chr1	143378604	143378718	AC242852.2_intron_4	intron	unprocessed_pseudogene	chr1	143377754	143385950
chr1	143378891	143378940	AC242852.2_intron_4	intron	unprocessed_pseudogene	chr1	143377754	143385950
chr1	143380337	143380379	AC242852.2_intron_4	intron	unprocessed_pseudogene	chr1	143377754	143385950
chr1	143380888	143381126	AC242852.2_intron_4	intron	unprocessed_pseudogene	chr1	143377754	143385950
chr1	143385006	143385067	AC242852.2_intron_4	intron	unprocessed_pseudogene	chr1	143377754	143385950
chr1	143385576	143385608	AC242852.2_intron_4	intron	unprocessed_pseudogene	chr1	143377754	143385950
chr1	143469992	143470018	AC239859.5_intron_5	intron	unprocessed_pseudogene	chr1	143465342	143470613
chr1	144813774	144813992	FP700111.1_intron_2	intron	lincRNA	chr1	144641794	144917168
chr1	144882903	144882946	FP700111.1_intron_2	intron	lincRNA	chr1	144641794	144917168
chr1	144883012	144883037	FP700111.1_intron_2	intron	lincRNA	chr1	144641794	144917168
chr1	144883855	144884050	FP700111.1_intron_2	intron	lincRNA	chr1	144641794	144917168
chr1	144883661	144883716	FP700111.1_intron_2	intron	lincRNA	chr1	144641794	144917168
chr1	145391999	145392045	NBPF20_intron_127	intron	protein_coding	chr1	145391703	145392301
chr1	148553415	148553450	NBPF14_intron_26	intron	protein_coding	chr1	148552831	148553538
chr1	149488365	149488426	NBPF19_intron_16	intron	protein_coding	chr1	149488186	149488903
chr1	149497651	149497696	NBPF19_21	CDS	protein_coding	chr1	149497524	149497697
chr1	149502691	149502719	NBPF19_intron_34	intron	protein_coding	chr1	149502459	149503176
chr1	149523799	149523833	NBPF19_intron_61	intron	protein_coding	chr1	149523799	149524443
chr1	149533280	149533308	NBPF19_intron_73	intron	protein_coding	chr1	149533279	149533923
chr1	149539726	149539749	NBPF19_intron_81	intron	protein_coding	chr1	149539672	149540299
chr1	149539981	149540033	NBPF19_intron_81	intron	protein_coding	chr1	149539672	149540299
chr1	149542500	149542554	NBPF19_intron_84	intron	protein_coding	chr1	149542026	149542733
chr1	149545839	149545867	NBPF19_intron_88	intron	protein_coding	chr1	149545211	149545928
chr1	149546596	149546667	NBPF19_61	CDS	protein_coding	chr1	149546589	149546762
chr1	149551326	149551410	NBPF19_67	CDS	protein_coding	chr1	149551326	149551499
chr1	149551982	149552007	NBPF19_intron_96	intron	protein_coding	chr1	149551500	149552207
chr1	149656645	149657381	LINC00869_intron_6	intron	transcribed_unprocessed_pseudogene	chr1	149655909	149658150
chr1	149657760	149658026	LINC00869_intron_6	intron	transcribed_unprocessed_pseudogene	chr1	149655909	149658150
chr1	149658398	149658495	LINC00869_intron_7	intron	transcribed_unprocessed_pseudogene	chr1	149658255	149660852
chr1	149658774	149658964	LINC00869_intron_7	intron	transcribed_unprocessed_pseudogene	chr1	149658255	149660852
chr1	149658995	149659043	LINC00869_intron_7	intron	transcribed_unprocessed_pseudogene	chr1	149658255	149660852
chr1	149659186	149659326	LINC00869_intron_7	intron	transcribed_unprocessed_pseudogene	chr1	149658255	149660852
chr1	149659406	149659471	LINC00869_intron_7	intron	transcribed_unprocessed_pseudogene	chr1	149658255	149660852
chr1	149659544	149660332	LINC00869_intron_7	intron	transcribed_unprocessed_pseudogene	chr1	149658255	149660852
chr1	149660378	149660422	LINC00869_intron_7	intron	transcribed_unprocessed_pseudogene	chr1	149658255	149660852
chr1	149660452	149660744	LINC00869_intron_7	intron	transcribed_unprocessed_pseudogene	chr1	149658255	149660852
chr1	149661441	149661606	LINC00869_9	exon	transcribed_unprocessed_pseudogene	chr1	149661301	149661606
chr1	149661696	149662396	LINC00869_intron_9	intron	transcribed_unprocessed_pseudogene	chr1	149661607	149664519
chr1	149662604	149662656	LINC00869_intron_9	intron	transcribed_unprocessed_pseudogene	chr1	149661607	149664519
chr1	149662871	149663001	LINC00869_intron_9	intron	transcribed_unprocessed_pseudogene	chr1	149661607	149664519
chr1	149663102	149663157	LINC00869_intron_9	intron	transcribed_unprocessed_pseudogene	chr1	149661607	149664519
chr1	149663335	149663612	LINC00869_intron_9	intron	transcribed_unprocessed_pseudogene	chr1	149661607	149664519
chr1	149664953	149665077	LINC00869_intron_10	intron	transcribed_unprocessed_pseudogene	chr1	149664647	149665080
chr1	149710561	149710600	AC243772.3_intron_2	intron	transcribed_unprocessed_pseudogene	chr1	149687602	149720529
chr1	150718975	150719005	HORMAD1_intron_13	intron	protein_coding	chr1	150717283	150719471
chr1	150744062	150744165	CTSS_intron_1	intron	protein_coding	chr1	150733146	150747775
chr1	151458614	151458992	POGZ_intron_20	intron	protein_coding	chr1	151455198	151459150
chr1	151459019	151459047	POGZ_intron_20	intron	protein_coding	chr1	151455198	151459150
chr1	152217533	152217639	HRNR_1	CDS	protein_coding	chr1	152213075	152221490
chr1	152600662	152600731	LCE3C_UTR_1	five_prime_UTR	protein_coding	chr1	152600662	152600731
chr1	152600731	152601016	LCE3C_1	CDS	protein_coding	chr1	152600731	152601016
chr1	152601016	152601086	LCE3C_UTR_2	three_prime_UTR	protein_coding	chr1	152601016	152601086
chr1	152613811	152614098	LCE3B_1	CDS	protein_coding	chr1	152613811	152614098
chr1	155809789	155809840	GON4L_intron_22	intron	protein_coding	chr1	155805142	155813632
chr1	156081645	156081668	MEX3A_2	CDS	protein_coding	chr1	156081544	156081998
chr1	156081704	156081752	MEX3A_2	CDS	protein_coding	chr1	156081544	156081998
chr1	156328185	156328223	CCT3_intron_9	intron	protein_coding	chr1	156325090	156333214
chr1	156336311	156336347	CCT3_intron_14	intron	protein_coding	chr1	156335889	156337675
chr1	156556931	156557195	IQGAP3_intron_27	intron	protein_coding	chr1	156556694	156560932
chr1	156557702	156557751	IQGAP3_intron_27	intron	protein_coding	chr1	156556694	156560932
chr1	156558364	156558406	IQGAP3_intron_27	intron	protein_coding	chr1	156556694	156560932
chr1	161441419	161441523	AL592295.3_intron_4	intron	lincRNA	chr1	161428020	161470468
chr1	161629535	161629572	FCGR3B_intron_2	intron	protein_coding	chr1	161626403	161629776
chr1	165762036	165762236	TMCO1_intron_6	intron	protein_coding	chr1	165759585	165768190
chr1	166077897	166077973	FAM78B_intron_1	intron	protein_coding	chr1	166070764	166165984
chr1	166839594	166839720	POGK_UTR_1	five_prime_UTR	protein_coding	chr1	166839447	166839769
chr1	166975329	166975439	ILDR2_UTR_2	five_prime_UTR	protein_coding	chr1	166975268	166975482
chr1	167632686	167632714	RCSD1_intron_1	intron	protein_coding	chr1	167630430	167683898
chr1	167897543	167897663	ADCY10_intron_27	intron	protein_coding	chr1	167896692	167899421
chr1	168543135	168543163	XCL2_intron_2	intron	protein_coding	chr1	168542108	168543902
chr1	168543604	168543631	XCL2_intron_2	intron	protein_coding	chr1	168542108	168543902
chr1	168543135	168543163	AL031736.1_1	exon	processed_pseudogene	chr1	168542737	168543354
chr1	169190898	169190953	NME7_intron_2	intron	protein_coding	chr1	169169555	169230716
chr1	169191082	169191111	NME7_intron_2	intron	protein_coding	chr1	169169555	169230716
chr1	169280514	169280816	NME7_intron_5	intron	protein_coding	chr1	169237688	169287301
chr1	169342721	169342796	NME7_intron_11	intron	protein_coding	chr1	169324501	169367706
chr1	169355068	169355158	NME7_intron_11	intron	protein_coding	chr1	169324501	169367706
chr1	169355234	169355283	NME7_intron_11	intron	protein_coding	chr1	169324501	169367706
chr1	169993603	169993657	KIFAP3_intron_10	intron	protein_coding	chr1	169992256	170016460
chr1	171095918	171096314	FMO3_intron_2	intron	protein_coding	chr1	171092791	171103783
chr1	172571781	172571979	SUCO_intron_10	intron	protein_coding	chr1	172570731	172573889
chr1	172985266	172985293	AL031599.1_intron_1	intron	lincRNA	chr1	172776128	173004280
chr1	175122457	175122507	TNN_intron_11	intron	protein_coding	chr1	175118825	175123398
chr1	176509096	176509637	PAPPA2_intron_1	intron	protein_coding	chr1	176463419	176555405
chr1	177149276	177149367	ASTN1_intron_23	intron	protein_coding	chr1	177061266	177164392
chr1	177399091	177399241	AL122019.1_intron_1	intron	lincRNA	chr1	177393789	177573726
chr1	179025895	179025985	FAM20B_UTR_2	five_prime_UTR	protein_coding	chr1	179025895	179026098
chr1	179422239	179422268	AXDND1_intron_12	intron	protein_coding	chr1	179411267	179429516
chr1	180323869	180323918	ACBD6_intron_8	intron	protein_coding	chr1	180314723	180397514
chr1	180324132	180324178	ACBD6_intron_8	intron	protein_coding	chr1	180314723	180397514
chr1	180656442	180656597	XPR1_intron_1	intron	protein_coding	chr1	180632271	180682358
chr1	186327037	186327266	TPR_intron_11	intron	protein_coding	chr1	186326236	186327458
chr1	187495696	187497343	ERVMER61-1_intron_19	intron	lincRNA	chr1	187487249	187571131
chr1	192830185	192830318	AL390957.1_intron_27	intron	lincRNA	chr1	192826962	192835403
chr1	193161630	193161731	CDC73_intron_10	intron	protein_coding	chr1	193152445	193203793
chr1	197532246	197532340	DENND1B_intron_3	intron	protein_coding	chr1	197512954	197539962
chr1	197713734	197713905	DENND1B_intron_20	intron	protein_coding	chr1	197674170	197715029
chr1	197924888	197925184	LHX9_intron_9	intron	protein_coding	chr1	197921660	197927589
chr1	200289835	200290021	LINC00862_intron_1	intron	lincRNA	chr1	200254072	200342542
chr1	200816761	200816814	CAMSAP2_intron_4	intron	protein_coding	chr1	200815645	200828571
chr1	202172314	202172721	PTPRVP_intron_8	intron	transcribed_unitary_pseudogene	chr1	202172241	202176819
chr1	202172771	202172856	PTPRVP_intron_8	intron	transcribed_unitary_pseudogene	chr1	202172241	202176819
chr1	206064503	206064543	RHEX_intron_1	intron	protein_coding	chr1	206053266	206083561
chr1	206523644	206523820	RASSF5_intron_2	intron	protein_coding	chr1	206518545	206538170
chr1	207119084	207119850	C4BPA_intron_4	intron	protein_coding	chr1	207115516	207123920
chr1	207368690	207372219	CD55_intron_15	intron	protein_coding	chr1	207367488	207372767
chr1	207561272	207561325	CR1_intron_21	intron	protein_coding	chr1	207561138	207563862
chr1	207563269	207563307	CR1_intron_21	intron	protein_coding	chr1	207561138	207563862
chr1	210533332	210533357	HHAT_intron_13	intron	protein_coding	chr1	210513189	210587896
chr1	210718388	210718448	KCNH1_intron_2	intron	protein_coding	chr1	210684139	210775346
chr1	212865907	212866008	FLVCR1_intron_2	intron	protein_coding	chr1	212863870	212872676
chr1	213151844	213151882	RPS6KC1_intron_8	intron	protein_coding	chr1	213129890	213167856
chr1	214436802	214436842	PTPN14_intron_16	intron	protein_coding	chr1	214414727	214451803
chr1	215082887	215083085	KCNK2_intron_3	intron	protein_coding	chr1	215082143	215083122
chr1	215083209	215083247	KCNK2_UTR_4	five_prime_UTR	protein_coding	chr1	215083123	215083385
chr1	215093620	215093656	KCNK2_intron_6	intron	protein_coding	chr1	215086679	215124631
chr1	215093689	215093852	KCNK2_intron_6	intron	protein_coding	chr1	215086679	215124631
chr1	215209373	215209408	KCNK2_intron_10	intron	protein_coding	chr1	215195093	215234826
chr1	215209478	215209640	KCNK2_intron_10	intron	protein_coding	chr1	215195093	215234826
chr1	215209832	215209932	KCNK2_intron_10	intron	protein_coding	chr1	215195093	215234826
chr1	215796842	215796881	USH2A_intron_22	intron	protein_coding	chr1	215790283	215798905
chr1	215836470	215836520	USH2A_intron_25	intron	protein_coding	chr1	215817196	215837989
chr1	215912474	215912513	USH2A_intron_34	intron	protein_coding	chr1	215900906	215934614
chr1	216779257	216779543	ESRRG_intron_12	intron	protein_coding	chr1	216723473	216804941
chr1	222936746	222936946	DISP1_intron_1	intron	protein_coding	chr1	222928571	222942805
chr1	223268042	223268069	SUSD4_intron_6	intron	protein_coding	chr1	223264819	223268500
chr1	224434481	224434572	WDR26_intron_14	intron	protein_coding	chr1	224434300	224435715
chr1	225374183	225374209	DNAH14_intron_84	intron	protein_coding	chr1	225368033	225374686
chr1	225574619	225574792	ENAH_intron_16	intron	protein_coding	chr1	225567415	225652684
chr1	225574860	225574923	ENAH_intron_16	intron	protein_coding	chr1	225567415	225652684
chr1	225819211	225819242	EPHX1_intron_1	intron	protein_coding	chr1	225810616	225825352
chr1	227494639	227494669	TUBB8P10_intron_2	intron	unprocessed_pseudogene	chr1	227494637	227494714
chr1	229625753	229625883	TAF5L_intron_4	intron	protein_coding	chr1	229614486	229625883
chr1	230425974	230426170	PGBD5_UTR_3	five_prime_UTR	protein_coding	chr1	230425928	230426371
chr1	231832946	231832984	DISC1_intron_11	intron	protein_coding	chr1	231819245	231854737
chr1	233665571	233665605	KCNK1_intron_2	intron	protein_coding	chr1	233650050	233666593
chr1	234069094	234069119	SLC35F3_intron_2	intron	protein_coding	chr1	233905759	234214269
chr1	234108280	234108499	SLC35F3_intron_2	intron	protein_coding	chr1	233905759	234214269
chr1	234108522	234108575	SLC35F3_intron_2	intron	protein_coding	chr1	233905759	234214269
chr1	234108707	234108753	SLC35F3_intron_2	intron	protein_coding	chr1	233905759	234214269
chr1	234117937	234117964	SLC35F3_intron_2	intron	protein_coding	chr1	233905759	234214269
chr1	234182900	234184001	SLC35F3_intron_2	intron	protein_coding	chr1	233905759	234214269
chr1	236038735	236038829	NID1_intron_16	intron	protein_coding	chr1	236038254	236041908
chr1	236186225	236186367	GPR137B_intron_5	intron	protein_coding	chr1	236183907	236205124
chr1	236245467	236245546	ERO1B_intron_11	intron	protein_coding	chr1	236243496	236249883
chr1	238496144	238496202	AL359551.1_intron_2	intron	lincRNA	chr1	238489189	238533447
chr1	240083074	240083171	FMN2_intron_2	intron	protein_coding	chr1	240068074	240091878
chr1	240208231	240208307	FMN2_6	CDS	protein_coding	chr1	240206798	240208732
chr1	240545474	240545510	GREM2_intron_1	intron	protein_coding	chr1	240493477	240611882
chr1	241197253	241197279	RGS7_intron_17	intron	protein_coding	chr1	241098763	241355697
chr1	244049071	244049186	ZBTB18_intron_1	intron	protein_coding	chr1	244048994	244051281
chr1	244582929	244582954	CATSPERE_intron_12	intron	protein_coding	chr1	244581855	244583862
chr1	244621056	244621156	CATSPERE_intron_20	intron	protein_coding	chr1	244617687	244635487
chr1	245614905	245614959	KIF26B_intron_10	intron	protein_coding	chr1	245611977	245646119
chr1	245975905	245975955	SMYD3_intron_7	intron	protein_coding	chr1	245929938	246186741
chr1	246232782	246232812	SMYD3_intron_9	intron	protein_coding	chr1	246193728	246325811
chr1	246233335	246233393	SMYD3_intron_9	intron	protein_coding	chr1	246193728	246325811
chr1	246251562	246251820	SMYD3_intron_9	intron	protein_coding	chr1	246193728	246325811
chr1	246276069	246276107	SMYD3_intron_9	intron	protein_coding	chr1	246193728	246325811
chr1	246387936	246388017	SMYD3_intron_15	intron	protein_coding	chr1	246355336	246417294
chr1	246818076	246818180	AC113174.1_1	exon	unprocessed_pseudogene	chr1	246818076	246818180
chr1	247921444	247921467	OR2T8_1	CDS	protein_coding	chr1	247921017	247921956
chr1	248490108	248490144	OR2T5_UTR_1	three_prime_UTR	protein_coding	chr1	248488589	248491113
chr1	248519219	248519265	OR2G6_intron_2	intron	protein_coding	chr1	248509649	248521609
chr1	248650964	248650988	OR2T27_intron_1	intron	protein_coding	chr1	248650889	248651422
chr1	248651351	248651422	OR2T27_intron_1	intron	protein_coding	chr1	248650889	248651422
chr1	248651423	248651448	OR2T27_UTR_3	five_prime_UTR	protein_coding	chr1	248651423	248651572
chr1	248651586	248651785	OR2T27_intron_2	intron	protein_coding	chr1	248651573	248655442
chr1	248747110	248747223	LYPD8_intron_2	intron	protein_coding	chr1	248745280	248748287
chr10	321907	322304	DIP2C_intron_7	intron	protein_coding	chr10	311567	324637
chr10	322519	322777	DIP2C_intron_7	intron	protein_coding	chr10	311567	324637
chr10	322917	323031	DIP2C_intron_7	intron	protein_coding	chr10	311567	324637
chr10	358601	358717	DIP2C_intron_17	intron	protein_coding	chr10	357938	362488
chr10	368012	368071	DIP2C_intron_22	intron	protein_coding	chr10	366412	369492
chr10	403042	403070	DIP2C_intron_31	intron	protein_coding	chr10	399220	408924
chr10	403199	403260	DIP2C_intron_31	intron	protein_coding	chr10	399220	408924
chr10	403902	403957	DIP2C_intron_31	intron	protein_coding	chr10	399220	408924
chr10	417795	418043	DIP2C_intron_34	intron	protein_coding	chr10	415889	419063
chr10	477511	477595	DIP2C_intron_38	intron	protein_coding	chr10	472550	484779
chr10	516309	516423	DIP2C_intron_40	intron	protein_coding	chr10	486559	689492
chr10	516457	516511	DIP2C_intron_40	intron	protein_coding	chr10	486559	689492
chr10	516551	516643	DIP2C_intron_40	intron	protein_coding	chr10	486559	689492
chr10	516672	516833	DIP2C_intron_40	intron	protein_coding	chr10	486559	689492
chr10	1047466	1047570	IDI1_intron_4	intron	protein_coding	chr10	1044172	1048262
chr10	1235733	1235874	ADARB2_intron_5	intron	protein_coding	chr10	1233846	1242129
chr10	1236433	1236488	ADARB2_intron_5	intron	protein_coding	chr10	1233846	1242129
chr10	1237073	1237198	ADARB2_intron_5	intron	protein_coding	chr10	1233846	1242129
chr10	1307239	1307270	ADARB2_intron_7	intron	protein_coding	chr10	1271070	1363026
chr10	1326854	1327061	ADARB2_intron_7	intron	protein_coding	chr10	1271070	1363026
chr10	1327117	1327895	ADARB2_intron_7	intron	protein_coding	chr10	1271070	1363026
chr10	1560472	1560546	ADARB2_intron_9	intron	protein_coding	chr10	1379161	1737049
chr10	1699678	1699843	ADARB2_intron_9	intron	protein_coding	chr10	1379161	1737049
chr10	1700240	1700300	ADARB2_intron_9	intron	protein_coding	chr10	1379161	1737049
chr10	1701094	1701220	ADARB2_intron_9	intron	protein_coding	chr10	1379161	1737049
chr10	1701503	1701635	ADARB2_intron_9	intron	protein_coding	chr10	1379161	1737049
chr10	3106265	3106391	PFKP_intron_12	intron	protein_coding	chr10	3105502	3107212
chr10	3252352	3252390	AL451164.1_intron_2	intron	lincRNA	chr10	3244660	3256458
chr10	4666326	4668330	MANCR_intron_5	intron	lincRNA	chr10	4659681	4678047
chr10	5369821	5369858	UCN3_intron_1	intron	protein_coding	chr10	5365231	5373713
chr10	6055583	6055684	IL2RA_intron_7	intron	protein_coding	chr10	6026026	6062086
chr10	6055877	6055905	IL2RA_intron_7	intron	protein_coding	chr10	6026026	6062086
chr10	6210575	6210910	PFKFB3_intron_4	intron	protein_coding	chr10	6203337	6213621
chr10	6795218	6795253	LINC00707_intron_2	intron	lincRNA	chr10	6781487	6833641
chr10	6800053	6800104	LINC00707_intron_2	intron	lincRNA	chr10	6781487	6833641
chr10	6835054	6835090	LINC00707_intron_3	intron	lincRNA	chr10	6833689	6837972
chr10	6835563	6835617	LINC00707_intron_3	intron	lincRNA	chr10	6833689	6837972
chr10	7207498	7207530	SFMBT2_intron_10	intron	protein_coding	chr10	7205929	7220409
chr10	7593483	7593514	ITIH5_intron_8	intron	protein_coding	chr10	7586070	7615980
chr10	7737669	7738098	ITIH2_intron_15	intron	protein_coding	chr10	7735092	7738619
chr10	7751867	7751912	KIN_UTR_1	three_prime_UTR	protein_coding	chr10	7750962	7756079
chr10	10939139	10939203	CELF2_intron_3	intron	protein_coding	chr10	10920000	11005319
chr10	10939139	10939203	LINC00710_intron_9	intron	processed_transcript	chr10	10937562	10944181
chr10	12131895	12131947	SEC61A2_intron_1	intron	protein_coding	chr10	12129795	12133239
chr10	12401028	12401304	CAMK1D_intron_1	intron	protein_coding	chr10	12349911	12553223
chr10	12518474	12518515	CAMK1D_intron_1	intron	protein_coding	chr10	12349911	12553223
chr10	12519060	12519176	CAMK1D_intron_1	intron	protein_coding	chr10	12349911	12553223
chr10	12519283	12519491	CAMK1D_intron_1	intron	protein_coding	chr10	12349911	12553223
chr10	12519613	12519741	CAMK1D_intron_1	intron	protein_coding	chr10	12349911	12553223
chr10	12519950	12520454	CAMK1D_intron_1	intron	protein_coding	chr10	12349911	12553223
chr10	12520709	12520797	CAMK1D_intron_1	intron	protein_coding	chr10	12349911	12553223
chr10	12520830	12520974	CAMK1D_intron_1	intron	protein_coding	chr10	12349911	12553223
chr10	12522822	12522850	CAMK1D_intron_1	intron	protein_coding	chr10	12349911	12553223
chr10	12522926	12522957	CAMK1D_intron_1	intron	protein_coding	chr10	12349911	12553223
chr10	12693981	12694107	CAMK1D_intron_3	intron	protein_coding	chr10	12666811	12760574
chr10	12694181	12694394	CAMK1D_intron_3	intron	protein_coding	chr10	12666811	12760574
chr10	13115201	13115499	OPTN_intron_7	intron	protein_coding	chr10	13112636	13116265
chr10	13204991	13205036	MCM10_intron_18	intron	protein_coding	chr10	13204365	13209089
chr10	13348084	13348237	SEPHS1_UTR_6	five_prime_UTR	protein_coding	chr10	13347999	13348298
chr10	14235268	14235311	FRMD4A_intron_29	intron	protein_coding	chr10	14097139	14326173
chr10	14604239	14604418	FAM107B_UTR_13	five_prime_UTR	protein_coding	chr10	14604239	14604418
chr10	14894589	14894666	SUV39H2_intron_3	intron	protein_coding	chr10	14881646	14896844
chr10	15370981	15371004	FAM171A1_8	CDS	protein_coding	chr10	15370955	15371052
chr10	15566821	15566845	ITGA8_intron_5	intron	protein_coding	chr10	15558203	15572209
chr10	19238034	19238336	MALRD1_intron_18	intron	protein_coding	chr10	19209681	19257682
chr10	19238413	19238513	MALRD1_intron_18	intron	protein_coding	chr10	19209681	19257682
chr10	20126502	20126598	PLXDC2_intron_4	intron	protein_coding	chr10	20068240	20143293
chr10	21908195	21908264	DNAJC1_intron_6	intron	protein_coding	chr10	21904613	21918777
chr10	22320514	22320611	COMMD3-BMI1_intron_5	intron	protein_coding	chr10	22319019	22326429
chr10	22321775	22322019	COMMD3-BMI1_intron_5	intron	protein_coding	chr10	22319019	22326429
chr10	22325624	22325676	COMMD3-BMI1_intron_5	intron	protein_coding	chr10	22319019	22326429
chr10	23810940	23811012	KIAA1217_intron_1	intron	protein_coding	chr10	23695235	24007223
chr10	24250613	24250677	KIAA1217_intron_6	intron	protein_coding	chr10	24239338	24367117
chr10	25454270	25454293	GPR158_intron_4	intron	protein_coding	chr10	25412474	25466649
chr10	26479168	26479216	APBB1IP_intron_2	intron	protein_coding	chr10	26438854	26492325
chr10	27256779	27256823	LRRC37A6P_intron_1	intron	transcribed_processed_pseudogene	chr10	27251796	27257868
chr10	27885638	27885844	ARMC4_intron_3	intron	protein_coding	chr10	27862623	27907661
chr10	32486569	32486595	CCDC7_intron_9	intron	protein_coding	chr10	32474024	32491920
chr10	35186900	35187219	CREM_intron_10	intron	protein_coding	chr10	35179848	35188198
chr10	35336831	35336872	CCNY_intron_6	intron	protein_coding	chr10	35332438	35336872
chr10	35336873	35336975	CCNY_UTR_7	five_prime_UTR	protein_coding	chr10	35336873	35337207
chr10	35639344	35639557	FZD8_1	CDS	protein_coding	chr10	35639344	35641429
chr10	35640248	35640615	FZD8_1	CDS	protein_coding	chr10	35639344	35641429
chr10	35640638	35640695	FZD8_1	CDS	protein_coding	chr10	35639344	35641429
chr10	35640717	35640964	FZD8_1	CDS	protein_coding	chr10	35639344	35641429
chr10	37331003	37331049	ANKRD30A_intron_42	intron	protein_coding	chr10	37232568	37384057
chr10	37983072	37983214	AL117337.1_intron_2	intron	lincRNA	chr10	37980411	37992325
chr10	43146989	43147012	CSGALNACT2_intron_1	intron	protein_coding	chr10	43138568	43154895
chr10	43266630	43266843	RASGEF1A_intron_15	intron	protein_coding	chr10	43229740	43266843
chr10	43266844	43266919	RASGEF1A_UTR_5	five_prime_UTR	protein_coding	chr10	43266844	43266919
chr10	46122606	46122642	AGAP7P_intron_4	intron	unprocessed_pseudogene	chr10	46115330	46123168
chr10	46271532	46271808	ANTXRLP1_intron_13	intron	unprocessed_pseudogene	chr10	46270989	46273482
chr10	47515711	47515754	AGAP9_intron_4	intron	protein_coding	chr10	47510272	47517821
chr10	48709126	48709162	WDFY4_intron_1	intron	protein_coding	chr10	48685002	48709714
chr10	48709402	48709434	WDFY4_intron_1	intron	protein_coding	chr10	48685002	48709714
chr10	50150603	50151310	SLC9A3P1_1	exon	processed_pseudogene	chr10	50150603	50152287
chr10	51858260	51858412	PRKG1_intron_5	intron	protein_coding	chr10	51804691	51907505
chr10	54133905	54134372	PCDH15_intron_28	intron	protein_coding	chr10	54133008	54153098
chr10	54622581	54622768	PCDH15_intron_42	intron	protein_coding	chr10	54528403	54664170
chr10	58667444	58667519	BICC1_intron_2	intron	protein_coding	chr10	58620902	58702072
chr10	59605736	59605818	AC026391.1_intron_4	intron	lincRNA	chr10	59596422	59611129
chr10	59605908	59606042	AC026391.1_intron_4	intron	lincRNA	chr10	59596422	59611129
chr10	59882169	59882299	CCDC6_intron_8	intron	protein_coding	chr10	59852703	59906120
chr10	60469408	60469487	ANK3_intron_57	intron	protein_coding	chr10	60389731	60572463
chr10	60724045	60724085	ANK3_intron_59	intron	protein_coding	chr10	60615225	60733261
chr10	61680625	61680666	CABCOCO1_intron_1	intron	protein_coding	chr10	61663166	61681141
chr10	61936818	61936846	ARID5B_intron_2	intron	protein_coding	chr10	61902414	61940181
chr10	63521488	63521528	REEP3_UTR_1	five_prime_UTR	protein_coding	chr10	63521363	63521545
chr10	63664941	63664966	AC022387.1_intron_1	intron	lincRNA	chr10	63664773	63684920
chr10	63811166	63811328	AC022387.1_intron_2	intron	lincRNA	chr10	63685307	63990267
chr10	63811363	63811483	AC022387.1_intron_2	intron	lincRNA	chr10	63685307	63990267
chr10	63811617	63811791	AC022387.1_intron_2	intron	lincRNA	chr10	63685307	63990267
chr10	66619420	66619560	CTNNA3_intron_8	intron	protein_coding	chr10	66520774	66621690
chr10	67576785	67576917	CTNNA3_intron_16	intron	protein_coding	chr10	67539670	67606855
chr10	68059636	68059733	HERC4_intron_24	intron	protein_coding	chr10	68044564	68067687
chr10	68827790	68827885	STOX1_1	CDS	protein_coding	chr10	68827623	68828269
chr10	68827910	68828058	STOX1_1	CDS	protein_coding	chr10	68827623	68828269
chr10	69238368	69238419	HKDC1_intron_4	intron	protein_coding	chr10	69233134	69239040
chr10	69523311	69523650	TMEM256P1_1	exon	processed_pseudogene	chr10	69523311	69523650
chr10	70005262	70005330	AC024601.1_intron_1	intron	lincRNA	chr10	69994855	70007455
chr10	70220549	70220943	PPA1_intron_10	intron	protein_coding	chr10	70218818	70230339
chr10	70408058	70408115	EIF4EBP2_intron_1	intron	protein_coding	chr10	70404547	70419912
chr10	70687255	70687310	ADAMTS14_intron_2	intron	protein_coding	chr10	70674996	70702310
chr10	71023304	71023455	AC073176.3_intron_2	intron	lincRNA	chr10	70978951	71026577
chr10	71496825	71496944	CDH23_intron_3	intron	protein_coding	chr10	71446396	71510080
chr10	72198144	72198225	ASCC1_intron_8	intron	protein_coding	chr10	72196990	72203425
chr10	72198262	72198297	ASCC1_intron_8	intron	protein_coding	chr10	72196990	72203425
chr10	73038627	73038661	P4HA1_intron_6	intron	protein_coding	chr10	73030371	73043885
chr10	73038875	73038925	P4HA1_intron_6	intron	protein_coding	chr10	73030371	73043885
chr10	73082850	73083074	P4HA1_intron_15	intron	protein_coding	chr10	73074916	73096764
chr10	73284758	73284783	CFAP70_intron_8	intron	protein_coding	chr10	73278338	73291224
chr10	74595393	74595417	ADK_intron_9	intron	protein_coding	chr10	74589318	74600377
chr10	74595672	74595732	ADK_intron_9	intron	protein_coding	chr10	74589318	74600377
chr10	75333685	75333740	ZNF503-AS1_intron_6	intron	lincRNA	chr10	75299075	75338310
chr10	75479896	75479920	LRMDA_intron_2	intron	protein_coding	chr10	75438495	75782759
chr10	75559808	75559883	LRMDA_intron_2	intron	protein_coding	chr10	75438495	75782759
chr10	77041153	77041334	KCNMA1_intron_24	intron	protein_coding	chr10	77039638	77063672
chr10	77637934	77638125	KCNMA1_UTR_15	five_prime_UTR	protein_coding	chr10	77637642	77638369
chr10	78606407	78606434	AC012560.1_intron_8	intron	lincRNA	chr10	78550858	78674687
chr10	78637939	78637978	AC012560.1_intron_8	intron	lincRNA	chr10	78550858	78674687
chr10	79912060	79912101	AL512662.2_intron_3	intron	processed_transcript	chr10	79907857	79920950
chr10	79936099	79936235	AL512662.2_intron_6	intron	processed_transcript	chr10	79931819	79936529
chr10	81875314	81875340	NRG3_UTR_1	five_prime_UTR	protein_coding	chr10	81875314	81875340
chr10	82045185	82045287	NRG3_intron_2	intron	protein_coding	chr10	81878096	82166725
chr10	82046314	82046355	NRG3_intron_2	intron	protein_coding	chr10	81878096	82166725
chr10	84457316	84457396	CCSER2_intron_9	intron	protein_coding	chr10	84452306	84463931
chr10	84457423	84457478	CCSER2_intron_9	intron	protein_coding	chr10	84452306	84463931
chr10	85599803	85599826	GRID1_UTR_1	three_prime_UTR	protein_coding	chr10	85599555	85602272
chr10	85744905	85744934	GRID1_intron_8	intron	protein_coding	chr10	85729615	85854494
chr10	86906437	86906704	BMPR1A_intron_8	intron	protein_coding	chr10	86900127	86912238
chr10	87094973	87095044	SHLD2_intron_1	intron	protein_coding	chr10	87094789	87095194
chr10	91209677	91209806	PCGF5_intron_1	intron	protein_coding	chr10	91163082	91220149
chr10	92524359	92524464	IDE_intron_22	intron	protein_coding	chr10	92515043	92531746
chr10	93785720	93786738	LGI1_intron_4	intron	protein_coding	chr10	93777618	93790097
chr10	97275116	97275172	AL359385.1_intron_1	intron	processed_pseudogene	chr10	97275108	97277637
chr10	97276596	97276741	AL359385.1_intron_1	intron	processed_pseudogene	chr10	97275108	97277637
chr10	97277590	97277637	AL359385.1_intron_1	intron	processed_pseudogene	chr10	97275108	97277637
chr10	97528543	97528597	UBTD1_intron_1	intron	protein_coding	chr10	97499274	97567912
chr10	98700893	98700969	HPSE2_intron_8	intron	protein_coding	chr10	98693948	98721655
chr10	101366755	101366940	BTRC_intron_2	intron	protein_coding	chr10	101354610	101430343
chr10	101366965	101367080	BTRC_intron_2	intron	protein_coding	chr10	101354610	101430343
chr10	101415490	101415516	BTRC_intron_2	intron	protein_coding	chr10	101354610	101430343
chr10	102768429	102768512	WBP1L_intron_1	intron	protein_coding	chr10	102744144	102776247
chr10	103337782	103337853	PCGF6_intron_4	intron	protein_coding	chr10	103333953	103345022
chr10	103337919	103338079	PCGF6_intron_4	intron	protein_coding	chr10	103333953	103345022
chr10	103693268	103693292	SH3PXD2A_intron_10	intron	protein_coding	chr10	103693057	103724268
chr10	103974600	103974764	SLK_intron_1	intron	protein_coding	chr10	103967896	103990673
chr10	103974792	103974836	SLK_intron_1	intron	protein_coding	chr10	103967896	103990673
chr10	103974600	103974764	RN7SL524P_1	exon	misc_RNA	chr10	103974515	103974814
chr10	104696349	104696390	SORCS3_intron_1	intron	protein_coding	chr10	104641955	104822095
chr10	104696424	104696510	SORCS3_intron_1	intron	protein_coding	chr10	104641955	104822095
chr10	105242841	105242876	SORCS3_intron_21	intron	protein_coding	chr10	105223250	105245540
chr10	106700443	106700468	SORCS1_intron_20	intron	protein_coding	chr10	106699394	106706543
chr10	108087644	108087878	LINC01435_intron_37	intron	lincRNA	chr10	108070627	108111495
chr10	112330433	112330469	GUCY2GP_intron_9	intron	transcribed_unitary_pseudogene	chr10	112327356	112335036
chr10	112352425	112353840	GUCY2GP_intron_20	intron	transcribed_unitary_pseudogene	chr10	112351855	112353840
chr10	112353841	112354174	GUCY2GP_21	exon	transcribed_unitary_pseudogene	chr10	112353841	112354174
chr10	112354175	112356219	GUCY2GP_intron_21	intron	transcribed_unitary_pseudogene	chr10	112354175	112356219
chr10	112356220	112356574	GUCY2GP_22	exon	transcribed_unitary_pseudogene	chr10	112356220	112356574
chr10	112398341	112398364	ACSL5_intron_4	intron	protein_coding	chr10	112395103	112398899
chr10	112951351	112951429	TCF7L2_intron_2	intron	protein_coding	chr10	112951274	112951481
chr10	112951632	112951659	TCF7L2_intron_3	intron	protein_coding	chr10	112951608	112964554
chr10	114044898	114045006	ADRB1_1	CDS	protein_coding	chr10	114044132	114045566
chr10	114253149	114253304	VWA2_intron_2	intron	protein_coding	chr10	114248766	114253649
chr10	116196584	116196664	GFRA1_intron_6	intron	protein_coding	chr10	116125558	116211629
chr10	117570738	117570921	AC005871.1_intron_2	intron	lincRNA	chr10	117566145	117572294
chr10	118248357	118248405	AL354863.1_intron_5	intron	processed_transcript	chr10	118247874	118267416
chr10	122457304	122457352	ARMS2_UTR_2	three_prime_UTR	protein_coding	chr10	122456933	122457352
chr10	122601919	122602058	DMBT1_29	CDS	protein_coding	chr10	122601796	122602120
chr10	122602774	122602854	DMBT1_intron_29	intron	protein_coding	chr10	122602121	122603098
chr10	122604673	122604717	DMBT1_intron_30	intron	protein_coding	chr10	122603130	122605048
chr10	122605655	122605762	DMBT1_intron_31	intron	protein_coding	chr10	122605083	122605854
chr10	122609046	122609107	DMBT1_intron_33	intron	protein_coding	chr10	122607189	122609107
chr10	122609108	122609141	DMBT1_34	CDS	protein_coding	chr10	122609108	122609141
chr10	122609142	122609191	DMBT1_intron_34	intron	protein_coding	chr10	122609142	122609913
chr10	122609342	122609367	DMBT1_intron_34	intron	protein_coding	chr10	122609142	122609913
chr10	122609679	122609816	DMBT1_intron_34	intron	protein_coding	chr10	122609142	122609913
chr10	122610115	122610139	DMBT1_35	CDS	protein_coding	chr10	122609914	122610238
chr10	122613099	122613156	DMBT1_intron_36	intron	protein_coding	chr10	122611248	122613166
chr10	122613338	122613366	DMBT1_intron_37	intron	protein_coding	chr10	122613201	122613972
chr10	122613725	122613879	DMBT1_intron_37	intron	protein_coding	chr10	122613201	122613972
chr10	124471456	124471629	LHPP_intron_1	intron	protein_coding	chr10	124461988	124484137
chr10	125159452	125159514	CTBP2_intron_15	intron	protein_coding	chr10	125158717	125160317
chr10	125160693	125160716	CTBP2_intron_16	intron	protein_coding	chr10	125160514	125160825
chr10	126121226	126121283	ADAM12_intron_19	intron	protein_coding	chr10	126118225	126135582
chr10	126418148	126418217	LINC00601_intron_3	intron	lincRNA	chr10	126417809	126421785
chr10	126508417	126508444	C10orf90_intron_7	intron	protein_coding	chr10	126505086	126513846
chr10	126564832	126564979	C10orf90_intron_10	intron	protein_coding	chr10	126521442	126646563
chr10	126565010	126565441	C10orf90_intron_10	intron	protein_coding	chr10	126521442	126646563
chr10	126905710	126905790	DOCK1_intron_1	intron	protein_coding	chr10	126905564	126970700
chr10	127196487	127196677	DOCK1_intron_27	intron	protein_coding	chr10	127127765	127248006
chr10	131289665	131289776	TCERG1L_intron_9	intron	protein_coding	chr10	131260445	131308209
chr10	131917472	131917531	PPP2R2D_intron_2	intron	protein_coding	chr10	131901331	131934456
chr10	131917554	131917764	PPP2R2D_intron_2	intron	protein_coding	chr10	131901331	131934456
chr10	131919027	131919591	PPP2R2D_intron_2	intron	protein_coding	chr10	131901331	131934456
chr10	131919666	131919776	PPP2R2D_intron_2	intron	protein_coding	chr10	131901331	131934456
chr10	131952165	131952196	PPP2R2D_intron_8	intron	protein_coding	chr10	131947792	131955682
chr10	132149722	132149828	JAKMIP3_intron_14	intron	protein_coding	chr10	132149511	132149980
chr10	132307647	132307752	STK32C_12	CDS	protein_coding	chr10	132307571	132307833
chr10	132358415	132358450	LRRC27_intron_13	intron	protein_coding	chr10	132355887	132361455
chr10	132358844	132358868	LRRC27_intron_13	intron	protein_coding	chr10	132355887	132361455
chr10	132362706	132362763	LRRC27_intron_14	intron	protein_coding	chr10	132361576	132365422
chr10	132397168	132397226	PWWP2B_UTR_1	five_prime_UTR	protein_coding	chr10	132397168	132397226
chr10	132419511	132419574	AL451069.2_intron_1	intron	lincRNA	chr10	132419184	132420756
chr10	132537905	132538048	INPP5A_UTR_1	five_prime_UTR	protein_coding	chr10	132537820	132538096
chr10	132785974	132786052	NKX6-2_UTR_2	five_prime_UTR	protein_coding	chr10	132785948	132786052
chr10	132877776	132877827	CFAP46_intron_30	intron	protein_coding	chr10	132876962	132877879
chr10	132895981	132896008	CFAP46_intron_36	intron	protein_coding	chr10	132892418	132898957
chr10	132914090	132914490	CFAP46_intron_43	intron	protein_coding	chr10	132913259	132916547
chr10	132914590	132914633	CFAP46_intron_43	intron	protein_coding	chr10	132913259	132916547
chr10	133111666	133111702	ADGRA1_intron_16	intron	protein_coding	chr10	133102843	133127231
chr10	133163929	133163968	KNDC1_intron_1	intron	protein_coding	chr10	133160570	133167182
chr10	133164032	133164079	KNDC1_intron_1	intron	protein_coding	chr10	133160570	133167182
chr10	133208376	133208510	KNDC1_intron_19	intron	protein_coding	chr10	133207352	133210609
chr10	133220383	133220439	KNDC1_intron_28	intron	protein_coding	chr10	133220113	133224657
chr10	133221839	133221977	KNDC1_intron_28	intron	protein_coding	chr10	133220113	133224657
chr10	133222704	133222803	KNDC1_intron_28	intron	protein_coding	chr10	133220113	133224657
chr10	133222866	133222903	KNDC1_intron_28	intron	protein_coding	chr10	133220113	133224657
chr10	133223160	133223208	KNDC1_intron_28	intron	protein_coding	chr10	133220113	133224657
chr10	133291348	133292389	TUBGCP2_intron_10	intron	protein_coding	chr10	133291035	133292497
chr10	133431286	133431318	OR6L2P_1	exon	unprocessed_pseudogene	chr10	133430394	133431318
chr10	133680640	133680826	DUX4L21_1	exon	unprocessed_pseudogene	chr10	133680369	133681637
chr10	133750230	133750310	DUX4L12_1	exon	unprocessed_pseudogene	chr10	133749950	133751216
chr11	87267	87346	OR4F2P_1	exon	unprocessed_pseudogene	chr11	86649	87586
chr11	129295	129343	LINC01001_intron_2	intron	lincRNA	chr11	127649	129570
chr11	129530	129570	LINC01001_intron_2	intron	lincRNA	chr11	127649	129570
chr11	129571	129643	LINC01001_3	exon	lincRNA	chr11	129571	131373
chr11	310773	310814	IFITM2_intron_3	intron	protein_coding	chr11	309396	314920
chr11	369803	369954	B4GALNT4_1	CDS	protein_coding	chr11	369803	369954
chr11	369955	370094	B4GALNT4_intron_1	intron	protein_coding	chr11	369955	372107
chr11	381378	381622	B4GALNT4_intron_19	intron	protein_coding	chr11	380952	381667
chr11	381828	381859	B4GALNT4_UTR_1	three_prime_UTR	protein_coding	chr11	381792	382116
chr11	401832	401949	PKP3_intron_11	intron	protein_coding	chr11	400706	403076
chr11	402026	402144	PKP3_intron_11	intron	protein_coding	chr11	400706	403076
chr11	402169	402320	PKP3_intron_11	intron	protein_coding	chr11	400706	403076
chr11	402350	402478	PKP3_intron_11	intron	protein_coding	chr11	400706	403076
chr11	410802	410825	SIGIRR_intron_9	intron	protein_coding	chr11	410028	414821
chr11	412579	412684	SIGIRR_intron_9	intron	protein_coding	chr11	410028	414821
chr11	421484	421536	ANO9_intron_8	intron	protein_coding	chr11	421199	428086
chr11	425086	425196	ANO9_intron_8	intron	protein_coding	chr11	421199	428086
chr11	436790	436899	ANO9_intron_22	intron	protein_coding	chr11	434099	441919
chr11	535256	535339	HRAS_UTR_4	five_prime_UTR	protein_coding	chr11	535256	535339
chr11	535390	535414	HRAS_intron_6	intron	protein_coding	chr11	535340	535414
chr11	535415	535487	HRAS_UTR_5	five_prime_UTR	protein_coding	chr11	535415	535550
chr11	647918	647955	DEAF1_intron_1	intron	protein_coding	chr11	644655	653960
chr11	1389899	1390284	BRSK2_UTR_1	five_prime_UTR	protein_coding	chr11	1389899	1390284
chr11	1390284	1390375	BRSK2_1	CDS	protein_coding	chr11	1390284	1390375
chr11	1390376	1390488	BRSK2_intron_1	intron	protein_coding	chr11	1390376	1409398
chr11	1410091	1410137	BRSK2_intron_3	intron	protein_coding	chr11	1409860	1410441
chr11	1429827	1430015	BRSK2_intron_5	intron	protein_coding	chr11	1411634	1436038
chr11	1430179	1430271	BRSK2_intron_5	intron	protein_coding	chr11	1411634	1436038
chr11	1430341	1431739	BRSK2_intron_5	intron	protein_coding	chr11	1411634	1436038
chr11	1431780	1432314	BRSK2_intron_5	intron	protein_coding	chr11	1411634	1436038
chr11	1432374	1432577	BRSK2_intron_5	intron	protein_coding	chr11	1411634	1436038
chr11	1432816	1432915	BRSK2_intron_5	intron	protein_coding	chr11	1411634	1436038
chr11	1432997	1433042	BRSK2_intron_5	intron	protein_coding	chr11	1411634	1436038
chr11	1571871	1571899	DUSP8_intron_6	intron	protein_coding	chr11	1565937	1571899
chr11	1666322	1666402	FAM99A_2	exon	lincRNA	chr11	1665866	1667856
chr11	1957137	1957194	MRPL23_intron_5	intron	protein_coding	chr11	1956610	1962237
chr11	2308522	2308569	TSPAN32_intron_3	intron	protein_coding	chr11	2304205	2308734
chr11	2377481	2377549	CD81_UTR_3	five_prime_UTR	protein_coding	chr11	2377293	2377549
chr11	2377549	2377598	CD81_1	CDS	protein_coding	chr11	2377549	2377615
chr11	2884821	2884938	CDKN1C_2	CDS	protein_coding	chr11	2884669	2885456
chr11	3103784	3103882	OSBPL5_intron_12	intron	protein_coding	chr11	3103321	3104191
chr11	3321996	3322046	NDUFA5P1_1	exon	processed_pseudogene	chr11	3321862	3322202
chr11	3498056	3498081	AC127526.1_intron_2	intron	lincRNA	chr11	3482983	3531087
chr11	3513688	3513719	AC127526.1_intron_2	intron	lincRNA	chr11	3482983	3531087
chr11	3498056	3498081	AC127526.2_intron_2	intron	processed_transcript	chr11	3482976	3500464
chr11	3513688	3513719	AC127526.2_intron_4	intron	processed_transcript	chr11	3508397	3515089
chr11	4137738	4137860	RRM1_intron_19	intron	protein_coding	chr11	4135271	4138193
chr11	4279156	4279192	SSU72P6_1	exon	processed_pseudogene	chr11	4278705	4279192
chr11	8254609	8254639	LMO1_intron_3	intron	protein_coding	chr11	8230505	8263336
chr11	8837234	8837266	ST5_intron_34	intron	protein_coding	chr11	8835712	8839308
chr11	9265205	9265229	DENND5A_UTR_2	five_prime_UTR	protein_coding	chr11	9265069	9265390
chr11	9486345	9486456	ZNF143_intron_12	intron	protein_coding	chr11	9479547	9494644
chr11	9671374	9672035	SWAP70_intron_1	intron	protein_coding	chr11	9664279	9694144
chr11	10391731	10391793	AMPD3_intron_2	intron	protein_coding	chr11	10330710	10450319
chr11	14156037	14156074	SPON1_intron_6	intron	protein_coding	chr11	14135569	14243330
chr11	14160524	14160907	SPON1_intron_6	intron	protein_coding	chr11	14135569	14243330
chr11	14155766	14155816	SPON1_intron_6	intron	protein_coding	chr11	14135569	14243330
chr11	14326779	14327080	RRAS2_intron_5	intron	protein_coding	chr11	14295860	14336999
chr11	15044037	15044065	CALCB_intron_6	intron	protein_coding	chr11	14978360	15073560
chr11	16884003	16884050	PLEKHA7_intron_29	intron	protein_coding	chr11	16881359	17013987
chr11	16974631	16975046	PLEKHA7_intron_29	intron	protein_coding	chr11	16881359	17013987
chr11	17174568	17174604	PIK3C2A_intron_32	intron	protein_coding	chr11	17169807	17194387
chr11	18268817	18268870	SAA1_intron_2	intron	protein_coding	chr11	18266979	18269193
chr11	18467927	18467957	LDHAL6A_intron_3	intron	protein_coding	chr11	18465811	18475464
chr11	19954943	19954974	NAV2_intron_12	intron	protein_coding	chr11	19949081	19984123
chr11	20798975	20799017	NELL1_intron_4	intron	protein_coding	chr11	20783831	20847581
chr11	20863340	20863420	NELL1_intron_5	intron	protein_coding	chr11	20847754	20885442
chr11	22637477	22637548	GAS2_intron_1	intron	protein_coding	chr11	22625814	22666613
chr11	23177250	23177342	AC090092.1_intron_4	intron	lincRNA	chr11	23166787	23183398
chr11	23177798	23177913	AC090092.1_intron_4	intron	lincRNA	chr11	23166787	23183398
chr11	25030923	25030987	LUZP2_intron_9	intron	protein_coding	chr11	24983294	25050036
chr11	25747830	25747853	AC090592.1_intron_2	intron	lincRNA	chr11	25740561	25767210
chr11	25751549	25751573	AC090592.1_intron_2	intron	lincRNA	chr11	25740561	25767210
chr11	25771550	25771582	AC090592.1_intron_4	intron	lincRNA	chr11	25770569	25774168
chr11	26529110	26529469	ANO3_intron_9	intron	protein_coding	chr11	26525680	26531203
chr11	31130900	31131033	DCDC1_intron_30	intron	protein_coding	chr11	31127640	31137690
chr11	31695792	31695823	ELP4_intron_13	intron	protein_coding	chr11	31687703	31706994
chr11	31895181	31895351	AL035078.4_intron_2	intron	protein_coding	chr11	31816640	32097142
chr11	33516141	33516198	KIAA1549L_intron_1	intron	protein_coding	chr11	33376890	33541800
chr11	33516424	33516449	KIAA1549L_intron_1	intron	protein_coding	chr11	33376890	33541800
chr11	33555111	33555144	KIAA1549L_intron_7	intron	protein_coding	chr11	33552242	33559747
chr11	33638404	33638469	KIAA1549L_intron_17	intron	protein_coding	chr11	33618663	33645684
chr11	35181905	35181933	CD44_intron_3	intron	protein_coding	chr11	35180408	35186830
chr11	36145051	36145087	LDLRAD3_intron_5	intron	protein_coding	chr11	36102032	36227083
chr11	36145213	36145421	LDLRAD3_intron_5	intron	protein_coding	chr11	36102032	36227083
chr11	36350999	36351658	PRR5L_intron_3	intron	protein_coding	chr11	36350066	36362106
chr11	36507550	36507588	TRAF6_intron_7	intron	protein_coding	chr11	36501812	36510046
chr11	40985483	40985538	LRRC4C_intron_7	intron	protein_coding	chr11	40933724	41459429
chr11	41304646	41304696	LRRC4C_intron_7	intron	protein_coding	chr11	40933724	41459429
chr11	43801594	43801633	HSD17B12_intron_6	intron	protein_coding	chr11	43798428	43815435
chr11	45146791	45146877	PRDM11_UTR_1	five_prime_UTR	protein_coding	chr11	45095806	45146877
chr11	45146878	45147067	PRDM11_intron_1	intron	protein_coding	chr11	45146878	45147341
chr11	46161856	46162026	AC024475.4_intron_2	intron	lincRNA	chr11	46131752	46171945
chr11	47036072	47036281	C11orf49_intron_2	intron	protein_coding	chr11	46987311	47052386
chr11	47408480	47408546	SLC39A13_intron_1	intron	protein_coding	chr11	47407534	47408582
chr11	47486102	47486148	CELF1_intron_10	intron	protein_coding	chr11	47484524	47486748
chr11	47541751	47541781	CELF1_intron_19	intron	protein_coding	chr11	47524782	47552990
chr11	48053207	48053390	PTPRJ_intron_1	intron	protein_coding	chr11	47981009	48110056
chr11	48053469	48053495	PTPRJ_intron_1	intron	protein_coding	chr11	47981009	48110056
chr11	50176110	50176620	AC109635.5_intron_1	intron	unprocessed_pseudogene	chr11	50170830	50187841
chr11	50177625	50178029	AC109635.5_intron_1	intron	unprocessed_pseudogene	chr11	50170830	50187841
chr11	55537645	55537722	OR4C14P_1	exon	unprocessed_pseudogene	chr11	55537002	55537924
chr11	58051177	58051205	OR9Q1_intron_1	intron	protein_coding	chr11	58024105	58055868
chr11	58051177	58051205	AP004247.2_intron_2	intron	lincRNA	chr11	58047548	58057681
chr11	60533249	60533292	MS4A13_intron_5	intron	protein_coding	chr11	60529461	60542517
chr11	60604706	60604767	AP003399.1_intron_2	intron	unprocessed_pseudogene	chr11	60588849	60605916
chr11	60604819	60604915	AP003399.1_intron_2	intron	unprocessed_pseudogene	chr11	60588849	60605916
chr11	61508824	61508860	LRRC10B_UTR_1	five_prime_UTR	protein_coding	chr11	61508800	61508998
chr11	61581009	61581148	SYT7_UTR_2	five_prime_UTR	protein_coding	chr11	61580820	61581148
chr11	62362614	62362664	ASRGL1_intron_4	intron	protein_coding	chr11	62357202	62381795
chr11	63768572	63768622	C11orf95_6	CDS	protein_coding	chr11	63768483	63768622
chr11	63768622	63768764	C11orf95_UTR_3	five_prime_UTR	protein_coding	chr11	63768622	63768775
chr11	64234598	64234807	VEGFB_UTR_1	five_prime_UTR	protein_coding	chr11	64234538	64234833
chr11	64246866	64246891	PPP1R14B_UTR_5	five_prime_UTR	protein_coding	chr11	64246673	64246941
chr11	64500969	64501027	AP005273.1_intron_1	intron	lincRNA	chr11	64500915	64502436
chr11	64706052	64706165	NRXN2_intron_22	intron	protein_coding	chr11	64697793	64712701
chr11	64777841	64777978	SF1_intron_13	intron	protein_coding	chr11	64777762	64777985
chr11	64803090	64803149	MAP4K2_32	CDS	protein_coding	chr11	64803053	64803149
chr11	64803149	64803240	MAP4K2_UTR_2	five_prime_UTR	protein_coding	chr11	64803149	64803241
chr11	66728087	66728500	SPTBN2_intron_37	intron	protein_coding	chr11	66721441	66728739
chr11	66873398	66873539	PC_intron_21	intron	protein_coding	chr11	66872160	66907819
chr11	66944079	66945796	PC_intron_22	intron	protein_coding	chr11	66907902	66952428
chr11	67266410	67266662	GRK2_UTR_1	five_prime_UTR	protein_coding	chr11	67266410	67266699
chr11	67289204	67289247	ANKRD13D_UTR_1	five_prime_UTR	protein_coding	chr11	67288547	67289550
chr11	67289274	67289347	ANKRD13D_UTR_1	five_prime_UTR	protein_coding	chr11	67288547	67289550
chr11	68212957	68213136	KMT5B_intron_11	intron	protein_coding	chr11	68212755	68213136
chr11	68213137	68213271	KMT5B_UTR_6	five_prime_UTR	protein_coding	chr11	68213137	68213415
chr11	68312609	68312713	LRP5_UTR_1	five_prime_UTR	protein_coding	chr11	68312609	68312714
chr11	70078331	70078375	ANO1_UTR_1	five_prime_UTR	protein_coding	chr11	70078302	70078606
chr11	70107487	70107512	ANO1_intron_6	intron	protein_coding	chr11	70105789	70108183
chr11	71085552	71086025	SHANK2_intron_20	intron	protein_coding	chr11	71075276	71092420
chr11	71086089	71086247	SHANK2_intron_20	intron	protein_coding	chr11	71075276	71092420
chr11	73544817	73545029	FAM168A_intron_8	intron	protein_coding	chr11	73468493	73597921
chr11	77038032	77038060	B3GNT6_intron_2	intron	protein_coding	chr11	77037299	77039550
chr11	79139391	79139442	TENM4_intron_31	intron	protein_coding	chr11	79070010	79148708
chr11	85012139	85012321	DLG2_intron_34	intron	protein_coding	chr11	84923590	85111659
chr11	89438548	89438985	NOX4_intron_12	intron	protein_coding	chr11	89432857	89440686
chr11	89884205	89884231	AP005435.4_intron_1	intron	unprocessed_pseudogene	chr11	89884113	89886114
chr11	89884356	89884416	AP005435.4_intron_1	intron	unprocessed_pseudogene	chr11	89884113	89886114
chr11	89885029	89885098	AP005435.4_intron_1	intron	unprocessed_pseudogene	chr11	89884113	89886114
chr11	89887593	89887637	AP005435.2_intron_1	intron	unprocessed_pseudogene	chr11	89887396	89887912
chr11	89889407	89889437	AP005435.2_intron_3	intron	unprocessed_pseudogene	chr11	89889404	89889804
chr11	89897713	89897779	AP005435.3_2	exon	unprocessed_pseudogene	chr11	89897255	89900449
chr11	89898060	89898087	AP005435.3_2	exon	unprocessed_pseudogene	chr11	89897255	89900449
chr11	89898409	89898436	AP005435.3_2	exon	unprocessed_pseudogene	chr11	89897255	89900449
chr11	89898817	89898966	AP005435.3_2	exon	unprocessed_pseudogene	chr11	89897255	89900449
chr11	89899207	89899324	AP005435.3_2	exon	unprocessed_pseudogene	chr11	89897255	89900449
chr11	89899784	89899922	AP005435.3_2	exon	unprocessed_pseudogene	chr11	89897255	89900449
chr11	89911396	89911419	TRIM49D1_UTR_1	three_prime_UTR	protein_coding	chr11	89911111	89911586
chr11	89912376	89912406	TRIM49D1_intron_1	intron	protein_coding	chr11	89912087	89913202
chr11	89984307	89984345	TRIM51EP_intron_1	intron	unprocessed_pseudogene	chr11	89982117	89984930
chr11	90155502	90155530	NAALAD2_intron_9	intron	protein_coding	chr11	90152485	90158143
chr11	92442082	92442111	FAT3_intron_1	intron	protein_coding	chr11	92355405	92524632
chr11	92512840	92513135	FAT3_intron_1	intron	protein_coding	chr11	92355405	92524632
chr11	93420974	93421006	DEUP1_intron_16	intron	protein_coding	chr11	93415201	93437541
chr11	93543219	93543274	SMCO4_intron_4	intron	protein_coding	chr11	93537916	93543274
chr11	93543275	93543343	SMCO4_UTR_6	five_prime_UTR	protein_coding	chr11	93543275	93543508
chr11	96181761	96181801	MAML2_intron_4	intron	protein_coding	chr11	96093521	96341381
chr11	99405607	99405667	CNTN5_intron_2	intron	protein_coding	chr11	99325485	99556137
chr11	99636926	99637014	CNTN5_intron_3	intron	protein_coding	chr11	99556270	99819530
chr11	103217215	103217355	DYNC2H1_intron_55	intron	protein_coding	chr11	103215859	103219913
chr11	104045677	104047740	PDGFD_intron_7	intron	protein_coding	chr11	104037027	104163802
chr11	104078800	104078908	PDGFD_intron_7	intron	protein_coding	chr11	104037027	104163802
chr11	104118836	104118898	PDGFD_intron_7	intron	protein_coding	chr11	104037027	104163802
chr11	104119016	104119454	PDGFD_intron_7	intron	protein_coding	chr11	104037027	104163802
chr11	104119592	104119661	PDGFD_intron_7	intron	protein_coding	chr11	104037027	104163802
chr11	105520610	105520634	AP003181.1_intron_4	intron	lincRNA	chr11	105268312	105531600
chr11	106709278	106709318	GUCY1A2_intron_2	intron	protein_coding	chr11	106708667	106746549
chr11	106709341	106709398	GUCY1A2_intron_2	intron	protein_coding	chr11	106708667	106746549
chr11	107372995	107373056	CWF19L2_intron_6	intron	protein_coding	chr11	107353737	107390072
chr11	110105987	110106113	ZC3H12C_intron_1	intron	protein_coding	chr11	110093433	110131002
chr11	110106264	110106300	ZC3H12C_intron_1	intron	protein_coding	chr11	110093433	110131002
chr11	110151900	110151926	ZC3H12C_intron_3	intron	protein_coding	chr11	110137415	110152917
chr11	110156113	110156166	ZC3H12C_intron_4	intron	protein_coding	chr11	110153059	110159254
chr11	114526440	114526508	NXPE1_intron_2	intron	protein_coding	chr11	114523092	114526510
chr11	117320514	117320555	CEP164_intron_1	intron	protein_coding	chr11	117314729	117327848
chr11	117769207	117769395	DSCAML1_intron_30	intron	protein_coding	chr11	117532523	117776789
chr11	128694462	128694516	FLI1_intron_3	intron	protein_coding	chr11	128694277	128748235
chr11	129279145	129279298	ARHGAP32_UTR_6	five_prime_UTR	protein_coding	chr11	129279145	129279324
chr11	134408563	134408587	B3GAT1_intron_6	intron	protein_coding	chr11	134392354	134411805
chr11	134457693	134457746	AP004608.1_intron_1	intron	processed_transcript	chr11	134436785	134466183
chr11	134986123	134986155	AP003062.2_1	exon	TEC	chr11	134985683	134986799
chr12	20247	20352	AC215219.1_intron_9	intron	unprocessed_pseudogene	chr12	18472	26799
chr12	421254	421278	CCDC77_intron_7	intron	protein_coding	chr12	418637	428767
chr12	1085948	1085971	ERC1_intron_7	intron	protein_coding	chr12	1083581	1104748
chr12	1085994	1086048	ERC1_intron_7	intron	protein_coding	chr12	1083581	1104748
chr12	1086069	1086095	ERC1_intron_7	intron	protein_coding	chr12	1083581	1104748
chr12	1086574	1086816	ERC1_intron_7	intron	protein_coding	chr12	1083581	1104748
chr12	1087016	1087219	ERC1_intron_7	intron	protein_coding	chr12	1083581	1104748
chr12	1087577	1087600	ERC1_intron_7	intron	protein_coding	chr12	1083581	1104748
chr12	1087625	1087662	ERC1_intron_7	intron	protein_coding	chr12	1083581	1104748
chr12	1088148	1088250	ERC1_intron_7	intron	protein_coding	chr12	1083581	1104748
chr12	1088283	1088326	ERC1_intron_7	intron	protein_coding	chr12	1083581	1104748
chr12	1088352	1088408	ERC1_intron_7	intron	protein_coding	chr12	1083581	1104748
chr12	1089206	1089414	ERC1_intron_7	intron	protein_coding	chr12	1083581	1104748
chr12	1089853	1090178	ERC1_intron_7	intron	protein_coding	chr12	1083581	1104748
chr12	1090507	1090611	ERC1_intron_7	intron	protein_coding	chr12	1083581	1104748
chr12	1090683	1090732	ERC1_intron_7	intron	protein_coding	chr12	1083581	1104748
chr12	1090893	1090934	ERC1_intron_7	intron	protein_coding	chr12	1083581	1104748
chr12	1530754	1530817	WNT5B_intron_1	intron	protein_coding	chr12	1530010	1530817
chr12	1530818	1530950	WNT5B_UTR_2	five_prime_UTR	protein_coding	chr12	1530818	1530950
chr12	1530951	1530996	WNT5B_intron_2	intron	protein_coding	chr12	1530951	1574655
chr12	1594337	1594429	WNT5B_intron_3	intron	protein_coding	chr12	1574842	1617054
chr12	2052594	2052934	CACNA1C_intron_1	intron	protein_coding	chr12	1971202	2053296
chr12	2130923	2130949	CACNA1C_intron_4	intron	protein_coding	chr12	2120431	2448974
chr12	2795513	2795541	AC092471.2_intron_7	intron	processed_transcript	chr12	2795021	2796875
chr12	2795513	2795541	FKBP4_intron_1	intron	protein_coding	chr12	2795245	2796263
chr12	2959330	2959398	TEAD4_UTR_1	five_prime_UTR	protein_coding	chr12	2959330	2959481
chr12	5928906	5928947	ANO2_intron_29	intron	protein_coding	chr12	5922805	5945194
chr12	6353670	6353701	SCNN1A_intron_5	intron	protein_coding	chr12	6349406	6354436
chr12	6909078	6909521	LRRC23_intron_8	intron	protein_coding	chr12	6907734	6909888
chr12	6927999	6928044	ATN1_intron_1	intron	protein_coding	chr12	6924538	6928311
chr12	7196518	7197010	PEX5_intron_6	intron	protein_coding	chr12	7191701	7199009
chr12	7201148	7201176	PEX5_intron_7	intron	protein_coding	chr12	7199114	7201733
chr12	7203175	7203229	PEX5_intron_10	intron	protein_coding	chr12	7202705	7203430
chr12	7798720	7798782	NANOG_UTR_5	three_prime_UTR	protein_coding	chr12	7795095	7799141
chr12	7874808	7874845	SLC2A14_intron_17	intron	protein_coding	chr12	7873485	7890994
chr12	7874950	7874974	SLC2A14_intron_17	intron	protein_coding	chr12	7873485	7890994
chr12	8300551	8300586	LINC00937_intron_1	intron	lincRNA	chr12	8297619	8308596
chr12	8406833	8407195	AC092865.2_1	exon	processed_pseudogene	chr12	8406833	8407195
chr12	8414780	8415487	OR7E140P_1	exon	unprocessed_pseudogene	chr12	8414780	8415805
chr12	8427640	8428610	OR7E148P_1	exon	unprocessed_pseudogene	chr12	8427640	8428610
chr12	8438353	8438398	OR7E149P_1	exon	unprocessed_pseudogene	chr12	8437403	8438425
chr12	8437403	8438250	OR7E149P_1	exon	unprocessed_pseudogene	chr12	8437403	8438425
chr12	8472996	8473029	CLEC6A_intron_4	intron	protein_coding	chr12	8465630	8476123
chr12	8473099	8473293	CLEC6A_intron_4	intron	protein_coding	chr12	8465630	8476123
chr12	8864345	8865271	A2ML1_intron_30	intron	protein_coding	chr12	8864009	8867840
chr12	9395238	9395287	LINC02367_intron_3	intron	lincRNA	chr12	9394658	9395717
chr12	9402787	9403170	AC141557.1_intron_3	intron	unprocessed_pseudogene	chr12	9402557	9414801
chr12	9405167	9405850	AC141557.1_intron_3	intron	unprocessed_pseudogene	chr12	9402557	9414801
chr12	9405922	9405972	AC141557.1_intron_3	intron	unprocessed_pseudogene	chr12	9402557	9414801
chr12	9569436	9570432	AC092821.3_intron_2	intron	processed_transcript	chr12	9461435	9584104
chr12	10423348	10423455	AC068775.1_intron_4	intron	protein_coding	chr12	10418499	10434484
chr12	10424303	10424352	AC068775.1_intron_4	intron	protein_coding	chr12	10418499	10434484
chr12	10429101	10431261	AC068775.1_intron_4	intron	protein_coding	chr12	10418499	10434484
chr12	10431298	10432173	AC068775.1_intron_4	intron	protein_coding	chr12	10418499	10434484
chr12	10432389	10434312	AC068775.1_intron_4	intron	protein_coding	chr12	10418499	10434484
chr12	10434938	10435008	AC068775.1_intron_5	intron	protein_coding	chr12	10434531	10435310
chr12	10435608	10435798	AC068775.1_intron_6	intron	protein_coding	chr12	10435411	10435798
chr12	10435799	10435850	AC068775.1_7	CDS	protein_coding	chr12	10435799	10435986
chr12	10589058	10589142	KLRA1P_1	exon	transcribed_unprocessed_pseudogene	chr12	10588063	10589545
chr12	10660468	10660640	STYK1_intron_11	intron	protein_coding	chr12	10640735	10667287
chr12	11874522	11874614	ETV6_intron_6	intron	protein_coding	chr12	11869970	11884443
chr12	12060378	12060436	BCL2L14_intron_2	intron	protein_coding	chr12	12051848	12068127
chr12	12060597	12060700	BCL2L14_intron_2	intron	protein_coding	chr12	12051848	12068127
chr12	12060921	12061058	BCL2L14_intron_2	intron	protein_coding	chr12	12051848	12068127
chr12	13607294	13607449	GRIN2B_intron_4	intron	protein_coding	chr12	13571965	13608601
chr12	19632263	19632594	AEBP2_intron_11	intron	protein_coding	chr12	19553273	19720631
chr12	21085746	21085853	AC011604.2_intron_23	intron	protein_coding	chr12	21076570	21089906
chr12	22869535	22869768	AC084816.1_intron_9	intron	lincRNA	chr12	22869414	22870424
chr12	23016364	23016420	AC084816.1_intron_16	intron	lincRNA	chr12	22972469	23021785
chr12	23837329	23837359	SOX5_intron_14	intron	protein_coding	chr12	23762598	23845981
chr12	23837532	23837897	SOX5_intron_14	intron	protein_coding	chr12	23762598	23845981
chr12	24007571	24007599	SOX5_intron_19	intron	protein_coding	chr12	23951033	24213341
chr12	24307518	24307762	SOX5_intron_21	intron	protein_coding	chr12	24277313	24357336
chr12	25106528	25106559	LRMP_intron_37	intron	protein_coding	chr12	25104463	25106941
chr12	25517179	25517348	LMNTD1_intron_6	intron	protein_coding	chr12	25503801	25518793
chr12	25517532	25517557	LMNTD1_intron_6	intron	protein_coding	chr12	25503801	25518793
chr12	26358104	26358143	ITPR2_intron_2	intron	protein_coding	chr12	26340329	26387432
chr12	26358210	26358277	ITPR2_intron_2	intron	protein_coding	chr12	26340329	26387432
chr12	26785698	26785723	ITPR2_intron_56	intron	protein_coding	chr12	26725766	26790155
chr12	26802585	26802609	ITPR2_intron_57	intron	protein_coding	chr12	26790228	26832688
chr12	28267805	28267861	CCDC91_intron_11	intron	protein_coding	chr12	28259443	28305647
chr12	29643585	29643769	TMTC1_intron_14	intron	protein_coding	chr12	29633337	29659878
chr12	31122824	31122900	AC024940.2_intron_8	intron	transcribed_unprocessed_pseudogene	chr12	31117472	31124329
chr12	32717224	32717489	DNM1L_intron_7	intron	protein_coding	chr12	32713372	32718641
chr12	32810945	32810980	PKP2_intron_4	intron	protein_coding	chr12	32802557	32821354
chr12	38326472	38326496	ALG10B_UTR_2	three_prime_UTR	protein_coding	chr12	38321213	38329728
chr12	38805658	38806651	CPNE8_intron_15	intron	protein_coding	chr12	38776302	38829377
chr12	38806808	38806840	CPNE8_intron_15	intron	protein_coding	chr12	38776302	38829377
chr12	40749548	40749804	CNTN1_intron_2	intron	protein_coding	chr12	40742470	40763094
chr12	40767994	40768017	CNTN1_intron_3	intron	protein_coding	chr12	40763199	40828057
chr12	41363635	41363723	PDZRN4_intron_3	intron	protein_coding	chr12	41194189	41437681
chr12	41402331	41402570	PDZRN4_intron_3	intron	protein_coding	chr12	41194189	41437681
chr12	41844268	41844314	AC090630.1_intron_1	intron	lincRNA	chr12	41829926	41932120
chr12	41845024	41845075	AC090630.1_intron_1	intron	lincRNA	chr12	41829926	41932120
chr12	43524139	43524187	ADAMTS20_intron_37	intron	protein_coding	chr12	43502406	43532034
chr12	43533976	43534018	ADAMTS20_intron_38	intron	protein_coding	chr12	43532196	43550905
chr12	43907938	43908114	TMEM117_intron_2	intron	protein_coding	chr12	43844929	43944208
chr12	43909126	43909329	TMEM117_intron_2	intron	protein_coding	chr12	43844929	43944208
chr12	44791172	44791195	NELL2_intron_17	intron	protein_coding	chr12	44780023	44815907
chr12	45021850	45021888	DBX2_intron_1	intron	protein_coding	chr12	45016619	45023705
chr12	48698827	48698859	CCNT1_intron_5	intron	protein_coding	chr12	48698184	48699776
chr12	50579933	50581722	DIP2B_intron_1	intron	protein_coding	chr12	50505241	50625974
chr12	51403106	51403157	SLC4A8_intron_1	intron	protein_coding	chr12	51391489	51424769
chr12	51591033	51591127	SCN8A_intron_2	intron	protein_coding	chr12	51591000	51591234
chr12	52472237	52472280	KRT6C_8	CDS	protein_coding	chr12	52472065	52472280
chr12	52472281	52472668	KRT6C_intron_8	intron	protein_coding	chr12	52472281	52473196
chr12	52473111	52473138	KRT6C_intron_8	intron	protein_coding	chr12	52472281	52473196
chr12	53047326	53047371	TNS2_intron_1	intron	protein_coding	chr12	53047064	53048947
chr12	54846749	54846784	MUCL1_intron_1	intron	protein_coding	chr12	54839448	54854535
chr12	56091313	56091338	ERBB3_intron_11	intron	protein_coding	chr12	56088869	56092745
chr12	57493359	57493477	MARS_intron_7	intron	protein_coding	chr12	57490645	57498155
chr12	57493561	57493904	MARS_intron_7	intron	protein_coding	chr12	57490645	57498155
chr12	59672024	59672093	SLC16A7_intron_4	intron	protein_coding	chr12	59664944	59689335
chr12	61901402	61901436	FAM19A2_intron_6	intron	protein_coding	chr12	61878141	62023650
chr12	64287636	64287786	AC012158.1_intron_2	intron	transcribed_processed_pseudogene	chr12	64227986	64352315
chr12	64366678	64366749	AC012158.1_intron_3	intron	transcribed_processed_pseudogene	chr12	64352402	64389031
chr12	64287636	64287786	C12orf56_intron_7	intron	protein_coding	chr12	64286061	64303633
chr12	64366678	64366749	C12orf56_intron_12	intron	protein_coding	chr12	64353057	64390312
chr12	68611057	68611168	RAP1B_intron_1	intron	protein_coding	chr12	68611057	68621444
chr12	71564465	71564488	LGR5_intron_8	intron	protein_coding	chr12	71561853	71566402
chr12	78876712	78876772	SYT1_intron_3	intron	protein_coding	chr12	78868912	78964033
chr12	81371271	81371295	PPFIA2_intron_24	intron	protein_coding	chr12	81369424	81374632
chr12	81592817	81592840	PPFIA2_intron_32	intron	protein_coding	chr12	81512363	81597950
chr12	85192674	85192838	LRRIQ1_intron_24	intron	protein_coding	chr12	85160715	85229515
chr12	85192992	85193088	LRRIQ1_intron_24	intron	protein_coding	chr12	85160715	85229515
chr12	85197957	85198059	LRRIQ1_intron_24	intron	protein_coding	chr12	85160715	85229515
chr12	86129802	86129857	MGAT4C_intron_9	intron	protein_coding	chr12	86049726	86256237
chr12	86502935	86503043	MGAT4C_intron_12	intron	protein_coding	chr12	86435266	86727207
chr12	86503271	86503521	MGAT4C_intron_12	intron	protein_coding	chr12	86435266	86727207
chr12	86503574	86503618	MGAT4C_intron_12	intron	protein_coding	chr12	86435266	86727207
chr12	86590249	86590272	MGAT4C_intron_12	intron	protein_coding	chr12	86435266	86727207
chr12	86603526	86603562	MGAT4C_intron_12	intron	protein_coding	chr12	86435266	86727207
chr12	87983834	87983898	C12orf50_intron_2	intron	protein_coding	chr12	87983196	87985848
chr12	92728089	92728339	PLEKHG7_intron_1	intron	protein_coding	chr12	92721524	92728991
chr12	93554545	93554576	SOCS2-AS1_intron_1	intron	processed_transcript	chr12	93545359	93565582
chr12	94177176	94177211	PLXNC1_intron_3	intron	protein_coding	chr12	94169294	94181444
chr12	94275572	94275595	PLXNC1_intron_23	intron	protein_coding	chr12	94265226	94279470
chr12	94993270	94993353	NDUFA12_intron_1	intron	protein_coding	chr12	94971621	94994168
chr12	95148855	95149095	FGD6_intron_17	intron	protein_coding	chr12	95141540	95152809
chr12	95149245	95149306	FGD6_intron_17	intron	protein_coding	chr12	95141540	95152809
chr12	95392885	95392951	AC084879.1_intron_10	intron	transcribed_unitary_pseudogene	chr12	95388789	95396813
chr12	95670827	95670854	PGAM1P5_intron_4	intron	transcribed_processed_pseudogene	chr12	95670549	95671018
chr12	95670827	95670854	NTN4_intron_3	intron	protein_coding	chr12	95670147	95682705
chr12	95946654	95946866	AMDHD1_intron_1	intron	protein_coding	chr12	95943536	95947054
chr12	95947109	95947177	AMDHD1_UTR_2	five_prime_UTR	protein_coding	chr12	95947055	95947437
chr12	99791820	99791858	ANKS1B_intron_30	intron	protein_coding	chr12	99782098	99806402
chr12	101830675	101830716	GNPTAB_UTR_7	five_prime_UTR	protein_coding	chr12	101830675	101830938
chr12	102871934	102871961	PAH_intron_9	intron	protein_coding	chr12	102866664	102877233
chr12	104137966	104138017	NFYB_UTR_4	five_prime_UTR	protein_coding	chr12	104137375	104138017
chr12	104138018	104138139	NFYB_intron_9	intron	protein_coding	chr12	104138018	104138139
chr12	104138140	104138289	NFYB_UTR_5	five_prime_UTR	protein_coding	chr12	104138140	104138289
chr12	105036202	105036245	C12orf45_intron_4	intron	protein_coding	chr12	105017625	105047451
chr12	105036202	105036245	ALDH1L2_intron_5	intron	protein_coding	chr12	105034399	105038101
chr12	105155474	105155513	WASHC4_intron_28	intron	protein_coding	chr12	105155209	105156505
chr12	105379871	105379949	C12orf75_intron_6	intron	protein_coding	chr12	105371519	105395630
chr12	108857513	108857584	SSH1_UTR_5	five_prime_UTR	protein_coding	chr12	108857496	108857590
chr12	110905886	110906083	CCDC63_intron_11	intron	protein_coding	chr12	110904792	110907329
chr12	111858686	111859340	MAPKAPK5_intron_3	intron	protein_coding	chr12	111843397	111865248
chr12	112634341	112634393	RPH3A_intron_5	intron	protein_coding	chr12	112617843	112649412
chr12	114733259	114733422	AC026765.2_intron_3	intron	lincRNA	chr12	114725747	114748094
chr12	116277175	116277338	MED13L_UTR_5	five_prime_UTR	protein_coding	chr12	116277131	116277338
chr12	117359891	117359926	NOS1_intron_29	intron	protein_coding	chr12	117331490	117361510
chr12	119397717	119397796	CCDC60_intron_1	intron	protein_coding	chr12	119335267	119428681
chr12	119397859	119397948	CCDC60_intron_1	intron	protein_coding	chr12	119335267	119428681
chr12	119398025	119398083	CCDC60_intron_1	intron	protein_coding	chr12	119335267	119428681
chr12	119507568	119507614	CCDC60_intron_8	intron	protein_coding	chr12	119505304	119516621
chr12	119397717	119397796	AC002070.1_intron_1	intron	lincRNA	chr12	119388329	119402313
chr12	119397859	119397948	AC002070.1_intron_1	intron	lincRNA	chr12	119388329	119402313
chr12	119398025	119398083	AC002070.1_intron_1	intron	lincRNA	chr12	119388329	119402313
chr12	119507568	119507614	AC002070.1_intron_2	intron	lincRNA	chr12	119402431	119553546
chr12	120116572	120116597	RAB35_intron_5	intron	protein_coding	chr12	120108468	120116597
chr12	120830316	120830408	SPPL3_intron_11	intron	protein_coding	chr12	120811443	120835437
chr12	121255195	121255318	CAMKK2_intron_9	intron	protein_coding	chr12	121253473	121255548
chr12	121466787	121466904	KDM2B_intron_11	intron	protein_coding	chr12	121453345	121493844
chr12	121804281	121804362	SETD1B_intron_1	intron	protein_coding	chr12	121804234	121804722
chr12	122022233	122022468	BCL7A_intron_1	intron	protein_coding	chr12	122022184	122030698
chr12	122525988	122526120	RSRC2_intron_11	intron	protein_coding	chr12	122522907	122526168
chr12	122850587	122850629	HIP1R_intron_5	intron	protein_coding	chr12	122849956	122850833
chr12	122853313	122853436	HIP1R_intron_7	intron	protein_coding	chr12	122851298	122854041
chr12	123271572	123271618	CDK2AP1_4	CDS	protein_coding	chr12	123271563	123271618
chr12	123271618	123271885	CDK2AP1_UTR_6	five_prime_UTR	protein_coding	chr12	123271618	123272140
chr12	123388735	123388759	KMT5A_intron_1	intron	protein_coding	chr12	123384209	123389431
chr12	123388976	123389299	KMT5A_intron_1	intron	protein_coding	chr12	123384209	123389431
chr12	123521615	123521695	RILPL1_intron_6	intron	protein_coding	chr12	123499537	123523493
chr12	123533482	123533717	RILPL1_UTR_2	five_prime_UTR	protein_coding	chr12	123533482	123533718
chr12	124101565	124101700	RFLNA_intron_2	intron	protein_coding	chr12	123974021	124149593
chr12	124295164	124295194	RFLNA_intron_4	intron	protein_coding	chr12	124289371	124295224
chr12	124296084	124296166	RFLNA_intron_5	intron	protein_coding	chr12	124295637	124311706
chr12	124849873	124850117	SCARB1_intron_12	intron	protein_coding	chr12	124817708	124863593
chr12	124948788	124948868	DHX37_intron_1	intron	protein_coding	chr12	124948182	124949984
chr12	126420703	126420869	AC007368.1_intron_12	intron	processed_transcript	chr12	126407941	126425988
chr12	126728565	126728619	LINC00943_intron_2	intron	lincRNA	chr12	126726933	126737005
chr12	127462723	127462773	AC068787.1_1	exon	TEC	chr12	127462507	127463197
chr12	128105148	128105223	LINC02369_intron_2	intron	lincRNA	chr12	128087857	128112227
chr12	128105244	128105325	LINC02369_intron_2	intron	lincRNA	chr12	128087857	128112227
chr12	128404983	128405009	TMEM132C_intron_1	intron	protein_coding	chr12	128267488	128414730
chr12	128823848	128823943	SLC15A4_8	CDS	protein_coding	chr12	128823397	128823943
chr12	128959419	128959459	GLT1D1_intron_13	intron	protein_coding	chr12	128957644	128982927
chr12	129088211	129088329	TMEM132D_intron_4	intron	protein_coding	chr12	129086001	129209518
chr12	129088401	129089516	TMEM132D_intron_4	intron	protein_coding	chr12	129086001	129209518
chr12	129190406	129190527	TMEM132D_intron_4	intron	protein_coding	chr12	129086001	129209518
chr12	129310962	129311063	TMEM132D_intron_5	intron	protein_coding	chr12	129209664	129337632
chr12	129575917	129576073	TMEM132D_intron_7	intron	protein_coding	chr12	129531206	129699808
chr12	129698613	129698653	TMEM132D_intron_7	intron	protein_coding	chr12	129531206	129699808
chr12	129799387	129799415	TMEM132D_intron_8	intron	protein_coding	chr12	129700699	129903259
chr12	129858590	129858711	TMEM132D_intron_8	intron	protein_coding	chr12	129700699	129903259
chr12	130505697	130505770	RIMBP2_intron_20	intron	protein_coding	chr12	130479017	130506646
chr12	130604622	130604751	RIMBP2_intron_22	intron	protein_coding	chr12	130517918	130628320
chr12	131202512	131202535	LINC01257_intron_1	intron	lincRNA	chr12	131165231	131202769
chr12	131894913	131894958	ULK1_UTR_1	five_prime_UTR	protein_coding	chr12	131894651	131895001
chr12	132212623	132212730	GALNT9_intron_7	intron	protein_coding	chr12	132206160	132240505
chr12	132212761	132212845	GALNT9_intron_7	intron	protein_coding	chr12	132206160	132240505
chr12	132213177	132213203	GALNT9_intron_7	intron	protein_coding	chr12	132206160	132240505
chr12	132231701	132231797	GALNT9_intron_7	intron	protein_coding	chr12	132206160	132240505
chr12	132231948	132231975	GALNT9_intron_7	intron	protein_coding	chr12	132206160	132240505
chr12	132233119	132233158	GALNT9_intron_7	intron	protein_coding	chr12	132206160	132240505
chr12	132233809	132233876	GALNT9_intron_7	intron	protein_coding	chr12	132206160	132240505
chr12	132233966	132234002	GALNT9_intron_7	intron	protein_coding	chr12	132206160	132240505
chr12	132234451	132234475	GALNT9_intron_7	intron	protein_coding	chr12	132206160	132240505
chr12	132234571	132234611	GALNT9_intron_7	intron	protein_coding	chr12	132206160	132240505
chr12	132234865	132234921	GALNT9_intron_7	intron	protein_coding	chr12	132206160	132240505
chr12	132235718	132235835	GALNT9_intron_7	intron	protein_coding	chr12	132206160	132240505
chr12	132235943	132236052	GALNT9_intron_7	intron	protein_coding	chr12	132206160	132240505
chr12	132304069	132304133	GALNT9_intron_13	intron	protein_coding	chr12	132286431	132328964
chr12	132489994	132490060	FBRSL1_UTR_1	five_prime_UTR	protein_coding	chr12	132489551	132490570
chr12	132490208	132490570	FBRSL1_UTR_1	five_prime_UTR	protein_coding	chr12	132489551	132490570
chr12	132490570	132490800	FBRSL1_1	CDS	protein_coding	chr12	132490570	132490861
chr12	132560099	132560137	FBRSL1_intron_8	intron	protein_coding	chr12	132548033	132567479
chr12	132729456	132729517	ANKLE2_intron_2	intron	protein_coding	chr12	132728164	132729677
chr12	132761752	132761798	ANKLE2_12	CDS	protein_coding	chr12	132761617	132761798
chr12	132761798	132761888	ANKLE2_UTR_4	five_prime_UTR	protein_coding	chr12	132761798	132761888
chr13	18335536	18335575	AL356585.3_intron_2	intron	unprocessed_pseudogene	chr13	18334936	18339181
chr13	18339142	18339179	AL356585.3_intron_2	intron	unprocessed_pseudogene	chr13	18334936	18339181
chr13	19385332	19385363	PARP4P2_intron_13	intron	unprocessed_pseudogene	chr13	19381689	19385972
chr13	19387319	19387409	PARP4P2_intron_15	intron	unprocessed_pseudogene	chr13	19387126	19387741
chr13	19560152	19560187	MRPS31P2_intron_1	intron	unprocessed_pseudogene	chr13	19552715	19565529
chr13	20686547	20686570	IFT88_intron_25	intron	protein_coding	chr13	20671040	20690703
chr13	20703637	20703820	IL17D_intron_2	intron	protein_coding	chr13	20703445	20703994
chr13	21007644	21007668	LATS2_intron_6	intron	protein_coding	chr13	20991405	21045683
chr13	21007694	21007748	LATS2_intron_6	intron	protein_coding	chr13	20991405	21045683
chr13	21156778	21156903	SKA3_intron_2	intron	protein_coding	chr13	21155812	21157920
chr13	23483799	23483833	LINC00327_intron_3	intron	lincRNA	chr13	23470691	23486233
chr13	28265729	28265825	PAN3_intron_9	intron	protein_coding	chr13	28261459	28266713
chr13	29148473	29148591	MTUS2_intron_5	intron	protein_coding	chr13	29100971	29281702
chr13	29380634	29380944	MTUS2_intron_8	intron	protein_coding	chr13	29359474	29428625
chr13	30465170	30465242	HMGB1_UTR_3	five_prime_UTR	protein_coding	chr13	30465072	30465242
chr13	30465243	30465447	HMGB1_intron_5	intron	protein_coding	chr13	30465243	30465794
chr13	32268492	32268525	FRY_intron_60	intron	protein_coding	chr13	32267360	32274840
chr13	32586885	32587084	PDS5B_intron_1	intron	protein_coding	chr13	32586594	32648752
chr13	32716924	32716957	PDS5B_intron_19	intron	protein_coding	chr13	32710107	32732099
chr13	33016440	33016502	KL_1	CDS	protein_coding	chr13	33016440	33017259
chr13	35826530	35826564	DCLK1_intron_8	intron	protein_coding	chr13	35822876	35827633
chr13	36120776	36120799	DCLK1_intron_18	intron	protein_coding	chr13	36112216	36125760
chr13	38987733	38987986	STOML3_intron_7	intron	protein_coding	chr13	38980136	38990668
chr13	38988150	38988272	STOML3_intron_7	intron	protein_coding	chr13	38980136	38990668
chr13	38988330	38988377	STOML3_intron_7	intron	protein_coding	chr13	38980136	38990668
chr13	39352849	39352991	LHFPL6_intron_1	intron	protein_coding	chr13	39344055	39378426
chr13	39454344	39454386	LHFPL6_intron_2	intron	protein_coding	chr13	39378527	39600830
chr13	39711508	39711535	COG6_intron_14	intron	protein_coding	chr13	39699619	39719234
chr13	42965673	42965720	EPSTI1_intron_10	intron	protein_coding	chr13	42964140	42969092
chr13	42965762	42965868	EPSTI1_intron_10	intron	protein_coding	chr13	42964140	42969092
chr13	42966277	42966500	EPSTI1_intron_10	intron	protein_coding	chr13	42964140	42969092
chr13	42966533	42966658	EPSTI1_intron_10	intron	protein_coding	chr13	42964140	42969092
chr13	45377999	45378035	TPT1-AS1_intron_10	intron	processed_transcript	chr13	45377216	45378528
chr13	45380347	45380379	TPT1-AS1_intron_13	intron	processed_transcript	chr13	45380002	45381140
chr13	48300305	48300338	RB1-DT_intron_1	intron	lincRNA	chr13	48297131	48302337
chr13	48470727	48470750	RB1_intron_24	intron	protein_coding	chr13	48465369	48473358
chr13	49154646	49154722	FNDC3A_intron_10	intron	protein_coding	chr13	49146848	49167242
chr13	49156875	49156923	FNDC3A_intron_10	intron	protein_coding	chr13	49146848	49167242
chr13	51078234	51078274	GUCY1B2_intron_18	intron	transcribed_unitary_pseudogene	chr13	51066208	51080705
chr13	55576963	55577084	AL354821.1_intron_2	intron	lincRNA	chr13	55554985	55583488
chr13	55578716	55578798	AL354821.1_intron_2	intron	lincRNA	chr13	55554985	55583488
chr13	55579168	55579257	AL354821.1_intron_2	intron	lincRNA	chr13	55554985	55583488
chr13	55579609	55579713	AL354821.1_intron_2	intron	lincRNA	chr13	55554985	55583488
chr13	55581654	55581716	AL354821.1_intron_2	intron	lincRNA	chr13	55554985	55583488
chr13	55581977	55582050	AL354821.1_intron_2	intron	lincRNA	chr13	55554985	55583488
chr13	55582185	55582261	AL354821.1_intron_2	intron	lincRNA	chr13	55554985	55583488
chr13	57146054	57146095	PRR20C_intron_1	intron	protein_coding	chr13	57141132	57154059
chr13	62019569	62019651	LINC00358_intron_1	intron	lincRNA	chr13	62004511	62029257
chr13	62019687	62019718	LINC00358_intron_1	intron	lincRNA	chr13	62004511	62029257
chr13	62688382	62688524	LINC00448_intron_2	intron	lincRNA	chr13	62686095	62700614
chr13	69263573	69263596	LINC00383_intron_1	intron	lincRNA	chr13	69222449	69269889
chr13	69721057	69721084	KLHL1_intron_3	intron	protein_coding	chr13	69719582	69740392
chr13	72724699	72724743	MZT1_intron_2	intron	protein_coding	chr13	72719098	72727522
chr13	73575289	73575372	LINC00393_intron_2	intron	lincRNA	chr13	73546842	73648221
chr13	73575289	73575372	LINC00392_intron_1	intron	lincRNA	chr13	73564303	73587337
chr13	77704036	77704067	SLAIN1_intron_2	intron	protein_coding	chr13	77699224	77719530
chr13	78602033	78602269	POU4F1_1	CDS	protein_coding	chr13	78601414	78602551
chr13	79372908	79373066	RBM26_intron_20	intron	protein_coding	chr13	79371931	79377377
chr13	79373360	79373488	RBM26_intron_20	intron	protein_coding	chr13	79371931	79377377
chr13	79507272	79507343	NDFIP2_intron_1	intron	protein_coding	chr13	79481525	79520808
chr13	79507533	79507573	NDFIP2_intron_1	intron	protein_coding	chr13	79481525	79520808
chr13	85395397	85395428	LINC00351_intron_1	intron	lincRNA	chr13	85364096	85533074
chr13	86266847	86266909	FO624990.1_1	exon	unprocessed_pseudogene	chr13	86266842	86266926
chr13	90507875	90507920	LINC01049_intron_2	intron	lincRNA	chr13	90498266	90513486
chr13	90507948	90508033	LINC01049_intron_2	intron	lincRNA	chr13	90498266	90513486
chr13	91627138	91627163	GPC5_intron_2	intron	protein_coding	chr13	91448923	91693184
chr13	92031759	92031905	GPC5_intron_6	intron	protein_coding	chr13	91908058	92144828
chr13	92347864	92347953	GPC5_intron_7	intron	protein_coding	chr13	92144990	92866280
chr13	94392723	94392769	GPC6_intron_7	intron	protein_coding	chr13	94382551	94398464
chr13	95981182	95981229	UGGT2_intron_29	intron	protein_coding	chr13	95972672	95983522
chr13	95981445	95981486	UGGT2_intron_29	intron	protein_coding	chr13	95972672	95983522
chr13	97434250	97434338	RAP2A_UTR_1	five_prime_UTR	protein_coding	chr13	97434222	97434470
chr13	98576888	98577151	STK24_UTR_4	five_prime_UTR	protein_coding	chr13	98576786	98577151
chr13	99026026	99026097	DOCK9_intron_61	intron	protein_coding	chr13	99016053	99086221
chr13	99086415	99086566	DOCK9_UTR_7	five_prime_UTR	protein_coding	chr13	99086351	99086625
chr13	99970527	99970670	ZIC5_2	CDS	protein_coding	chr13	99970126	99971675
chr13	101850501	101850527	FGF14_intron_2	intron	protein_coding	chr13	101726811	101868723
chr13	102138324	102138403	FGF14_intron_5	intron	protein_coding	chr13	101916646	102401469
chr13	102234369	102234406	FGF14_intron_5	intron	protein_coding	chr13	101916646	102401469
chr13	102694469	102694498	METTL21C_4	CDS	protein_coding	chr13	102694368	102694498
chr13	107272201	107272247	FAM155A_intron_2	intron	protein_coding	chr13	107210756	107865680
chr13	107272464	107272513	FAM155A_intron_2	intron	protein_coding	chr13	107210756	107865680
chr13	109765932	109766036	IRS2_intron_1	intron	protein_coding	chr13	109756309	109782040
chr13	109766194	109766491	IRS2_intron_1	intron	protein_coding	chr13	109756309	109782040
chr13	109766623	109766687	IRS2_intron_1	intron	protein_coding	chr13	109756309	109782040
chr13	109786199	109786258	IRS2_UTR_2	five_prime_UTR	protein_coding	chr13	109786053	109786568
chr13	110313597	110313773	COL4A2_intron_4	intron	protein_coding	chr13	110308124	110357470
chr13	110355572	110355604	COL4A2_intron_4	intron	protein_coding	chr13	110308124	110357470
chr13	110408954	110408988	COL4A2_intron_5	intron	protein_coding	chr13	110357553	110424732
chr13	110907273	110907305	ANKRD10_intron_5	intron	protein_coding	chr13	110906125	110910616
chr13	111221306	111221434	ARHGEF7_intron_10	intron	protein_coding	chr13	111217886	111233203
chr13	111221512	111221572	ARHGEF7_intron_10	intron	protein_coding	chr13	111217886	111233203
chr13	112068424	112068610	SOX1_1	CDS	protein_coding	chr13	112067658	112068834
chr13	112723300	112723360	ATP11A_intron_1	intron	protein_coding	chr13	112690456	112785133
chr13	112766858	112767001	ATP11A_intron_1	intron	protein_coding	chr13	112690456	112785133
chr13	112767143	112767268	ATP11A_intron_1	intron	protein_coding	chr13	112690456	112785133
chr13	112863768	112863824	ATP11A_intron_25	intron	protein_coding	chr13	112862576	112871733
chr13	112864000	112864071	ATP11A_intron_25	intron	protein_coding	chr13	112862576	112871733
chr13	112864603	112864626	ATP11A_intron_25	intron	protein_coding	chr13	112862576	112871733
chr13	113025099	113025148	MCF2L_intron_11	intron	protein_coding	chr13	113024759	113026867
chr13	113025288	113025364	MCF2L_intron_11	intron	protein_coding	chr13	113024759	113026867
chr13	113025459	113025585	MCF2L_intron_11	intron	protein_coding	chr13	113024759	113026867
chr13	113025614	113025685	MCF2L_intron_11	intron	protein_coding	chr13	113024759	113026867
chr13	113025947	113026013	MCF2L_intron_11	intron	protein_coding	chr13	113024759	113026867
chr13	113050681	113050712	MCF2L_intron_16	intron	protein_coding	chr13	113046856	113052505
chr13	113068141	113068203	MCF2L_intron_21	intron	protein_coding	chr13	113066171	113070057
chr13	113209366	113209445	CUL4A_intron_3	intron	protein_coding	chr13	113208869	113209542
chr13	113209469	113209542	CUL4A_intron_3	intron	protein_coding	chr13	113208869	113209542
chr13	113209627	113209658	CUL4A_1	CDS	protein_coding	chr13	113209627	113209775
chr13	113336755	113336790	GRTP1_intron_3	intron	protein_coding	chr13	113326092	113344861
chr13	113346652	113346703	GRTP1_intron_4	intron	protein_coding	chr13	113344960	113350847
chr13	113584740	113584888	TFDP1_UTR_1	five_prime_UTR	protein_coding	chr13	113584740	113584888
chr13	113584889	113584948	TFDP1_intron_1	intron	protein_coding	chr13	113584889	113585331
chr13	113584979	113585042	TFDP1_intron_1	intron	protein_coding	chr13	113584889	113585331
chr13	113672559	113672708	GRK1_intron_3	intron	protein_coding	chr13	113671657	113723072
chr13	113672833	113673020	GRK1_intron_3	intron	protein_coding	chr13	113671657	113723072
chr13	113830503	113830541	GAS6_intron_5	intron	protein_coding	chr13	113828712	113832297
chr13	113838631	113838668	GAS6_intron_10	intron	protein_coding	chr13	113838192	113839726
chr13	113838697	113838723	GAS6_intron_10	intron	protein_coding	chr13	113838192	113839726
chr13	113898948	113899099	LINC00452_intron_4	intron	lincRNA	chr13	113898873	113901789
chr13	113899419	113899616	LINC00452_intron_4	intron	lincRNA	chr13	113898873	113901789
chr13	113904908	113904934	LINC00452_intron_5	intron	lincRNA	chr13	113902015	113915794
chr13	113984943	113985039	RASA3_intron_2	intron	protein_coding	chr13	113981859	113992483
chr13	113985298	113985406	RASA3_intron_2	intron	protein_coding	chr13	113981859	113992483
chr13	113985464	113985492	RASA3_intron_2	intron	protein_coding	chr13	113981859	113992483
chr13	113985769	113985909	RASA3_intron_2	intron	protein_coding	chr13	113981859	113992483
chr13	113986932	113987149	RASA3_intron_2	intron	protein_coding	chr13	113981859	113992483
chr13	113987301	113987477	RASA3_intron_2	intron	protein_coding	chr13	113981859	113992483
chr13	113987534	113987604	RASA3_intron_2	intron	protein_coding	chr13	113981859	113992483
chr13	113987749	113987880	RASA3_intron_2	intron	protein_coding	chr13	113981859	113992483
chr13	113991170	113991195	RASA3_intron_2	intron	protein_coding	chr13	113981859	113992483
chr13	113995771	113995803	RASA3_intron_3	intron	protein_coding	chr13	113992589	113996529
chr13	113995878	113995948	RASA3_intron_3	intron	protein_coding	chr13	113992589	113996529
chr13	113999058	113999115	RASA3_intron_4	intron	protein_coding	chr13	113996740	113999583
chr13	113999828	113999856	RASA3_intron_5	intron	protein_coding	chr13	113999668	114000824
chr13	114007963	114008021	RASA3_intron_7	intron	protein_coding	chr13	114007607	114009385
chr13	114008149	114008178	RASA3_intron_7	intron	protein_coding	chr13	114007607	114009385
chr13	114008469	114008550	RASA3_intron_7	intron	protein_coding	chr13	114007607	114009385
chr13	114008882	114008916	RASA3_intron_7	intron	protein_coding	chr13	114007607	114009385
chr13	114020021	114020062	RASA3_intron_15	intron	protein_coding	chr13	114018920	114021402
chr13	114029000	114029102	RASA3_intron_19	intron	protein_coding	chr13	114027928	114029809
chr13	114029175	114029230	RASA3_intron_19	intron	protein_coding	chr13	114027928	114029809
chr13	114043897	114043971	RASA3_intron_21	intron	protein_coding	chr13	114041095	114052050
chr13	114044044	114044095	RASA3_intron_21	intron	protein_coding	chr13	114041095	114052050
chr13	114044214	114044252	RASA3_intron_21	intron	protein_coding	chr13	114041095	114052050
chr13	114044314	114044347	RASA3_intron_21	intron	protein_coding	chr13	114041095	114052050
chr13	114044437	114044471	RASA3_intron_21	intron	protein_coding	chr13	114041095	114052050
chr13	114075645	114075691	RASA3_intron_23	intron	protein_coding	chr13	114073838	114132433
chr13	114085178	114085300	RASA3_intron_23	intron	protein_coding	chr13	114073838	114132433
chr13	114085514	114085581	RASA3_intron_23	intron	protein_coding	chr13	114073838	114132433
chr13	114085673	114085797	RASA3_intron_23	intron	protein_coding	chr13	114073838	114132433
chr13	114085825	114086013	RASA3_intron_23	intron	protein_coding	chr13	114073838	114132433
chr13	114086104	114086183	RASA3_intron_23	intron	protein_coding	chr13	114073838	114132433
chr13	114086964	114086993	RASA3_intron_23	intron	protein_coding	chr13	114073838	114132433
chr13	114099868	114099944	RASA3_intron_23	intron	protein_coding	chr13	114073838	114132433
chr13	114103668	114103709	RASA3_intron_23	intron	protein_coding	chr13	114073838	114132433
chr13	114119904	114119947	RASA3_intron_23	intron	protein_coding	chr13	114073838	114132433
chr13	114120308	114120373	RASA3_intron_23	intron	protein_coding	chr13	114073838	114132433
chr13	114156142	114156165	CFAP97D2_intron_1	intron	protein_coding	chr13	114154785	114176358
chr13	114199850	114199944	CFAP97D2_intron_6	intron	protein_coding	chr13	114196477	114200323
chr14	18712535	18712643	NF1P10_5	exon	transcribed_unprocessed_pseudogene	chr14	18712360	18712643
chr14	19109495	19109610	DUXAP9_intron_10	intron	transcribed_processed_pseudogene	chr14	19107111	19115190
chr14	19127263	19127358	DUXAP9_intron_11	intron	transcribed_processed_pseudogene	chr14	19115271	19130634
chr14	19127263	19127358	AL589743.5_1	exon	lincRNA	chr14	19124807	19129039
chr14	19302476	19302519	AL589743.1_3	exon	transcribed_processed_pseudogene	chr14	19300149	19304014
chr14	19302476	19302519	BMS1P17_intron_1	intron	transcribed_unprocessed_pseudogene	chr14	19301968	19306690
chr14	19432404	19432447	POTEG_intron_10	intron	protein_coding	chr14	19428990	19433767
chr14	19433291	19433320	POTEG_intron_10	intron	protein_coding	chr14	19428990	19433767
chr14	19511648	19511713	AL512310.11_intron_1	intron	processed_transcript	chr14	19499791	19618004
chr14	19611713	19611763	AL512310.11_intron_1	intron	processed_transcript	chr14	19499791	19618004
chr14	19713949	19713994	OR11H2_intron_1	intron	protein_coding	chr14	19713949	19714291
chr14	21068162	21068298	NDRG2_intron_22	intron	protein_coding	chr14	21048534	21070826
chr14	21098283	21098310	ZNF219_intron_7	intron	protein_coding	chr14	21097413	21098310
chr14	21098311	21098369	ZNF219_UTR_7	five_prime_UTR	protein_coding	chr14	21098311	21098640
chr14	21310028	21310242	RPGRIP1_intron_6	intron	protein_coding	chr14	21307837	21310582
chr14	22636439	22636464	OR6J1_intron_1	intron	protein_coding	chr14	22634839	22644096
chr14	22703923	22704170	AL160314.2_intron_1	intron	processed_transcript	chr14	22703012	22706277
chr14	23965371	23965411	DHRS4_intron_3	intron	protein_coding	chr14	23960004	23965760
chr14	24002733	24002816	DHRS4L2_intron_9	intron	protein_coding	chr14	24001518	24004335
chr14	24003068	24003151	DHRS4L2_intron_9	intron	protein_coding	chr14	24001518	24004335
chr14	24003774	24003971	DHRS4L2_intron_9	intron	protein_coding	chr14	24001518	24004335
chr14	25866615	25866698	LINC02306_intron_3	intron	lincRNA	chr14	25838531	26126155
chr14	25867252	25867358	LINC02306_intron_3	intron	lincRNA	chr14	25838531	26126155
chr14	26900009	26900045	AL110292.1_intron_2	intron	lincRNA	chr14	26843657	26933495
chr14	27033908	27033973	AL110292.1_intron_3	intron	lincRNA	chr14	26933773	27077236
chr14	27046578	27046722	AL110292.1_intron_3	intron	lincRNA	chr14	26933773	27077236
chr14	27046810	27046853	AL110292.1_intron_3	intron	lincRNA	chr14	26933773	27077236
chr14	29990647	29990698	PRKD1_intron_20	intron	protein_coding	chr14	29927743	30047708
chr14	31344672	31344844	HEATR5A_intron_17	intron	protein_coding	chr14	31344066	31345085
chr14	31407597	31407620	HEATR5A_intron_36	intron	protein_coding	chr14	31403050	31420150
chr14	31529067	31529099	NUBPL_intron_2	intron	protein_coding	chr14	31526177	31550769
chr14	32484099	32485147	AKAP6_intron_4	intron	protein_coding	chr14	32474559	32494269
chr14	32484099	32484800	MTCO1P2_1	exon	unprocessed_pseudogene	chr14	32484098	32484800
chr14	34836097	34836121	BAZ1A_intron_24	intron	protein_coding	chr14	34826157	34862042
chr14	37300397	37302022	MIPOL1_intron_11	intron	protein_coding	chr14	37285448	37308054
chr14	39288452	39288475	MIA2_intron_14	intron	protein_coding	chr14	39279538	39291017
chr14	46011082	46011371	LINC00871_intron_1	intron	lincRNA	chr14	45941019	46064157
chr14	46052452	46052485	LINC00871_intron_1	intron	lincRNA	chr14	45941019	46064157
chr14	46933810	46933841	MDGA2_intron_8	intron	protein_coding	chr14	46920161	46957372
chr14	49821001	49821084	NEMF_intron_17	intron	protein_coding	chr14	49814858	49825865
chr14	49821179	49821213	NEMF_intron_17	intron	protein_coding	chr14	49814858	49825865
chr14	49821435	49821502	NEMF_intron_17	intron	protein_coding	chr14	49814858	49825865
chr14	50074704	50074748	LINC01588_intron_23	intron	lincRNA	chr14	50052905	50083649
chr14	52529952	52530014	TXNDC16_intron_15	intron	protein_coding	chr14	52519294	52536717
chr14	52530141	52530579	TXNDC16_intron_15	intron	protein_coding	chr14	52519294	52536717
chr14	52711018	52711045	PSMC6_intron_4	intron	protein_coding	chr14	52708817	52711099
chr14	53347938	53348000	AL365295.1_intron_6	intron	processed_transcript	chr14	53326712	53369379
chr14	59749500	59749661	RTN1_intron_10	intron	protein_coding	chr14	59746482	59870388
chr14	59750040	59750704	RTN1_intron_10	intron	protein_coding	chr14	59746482	59870388
chr14	60474434	60474458	C14orf39_intron_13	intron	protein_coding	chr14	60471740	60478298
chr14	65060440	65060575	CHURC1-FNTB_intron_13	intron	protein_coding	chr14	65054690	65061179
chr14	65060440	65060575	MAX_intron_1	intron	protein_coding	chr14	65006285	65075122
chr14	68136341	68137014	RAD51B_intron_8	intron	protein_coding	chr14	67887327	68291882
chr14	68528677	68528736	RAD51B_intron_13	intron	protein_coding	chr14	68478100	68594483
chr14	70331742	70331820	SYNJ2BP-COX16_intron_2	intron	protein_coding	chr14	70329237	70342656
chr14	71978514	71978569	RGS6_intron_3	intron	protein_coding	chr14	71964876	72352090
chr14	72838906	72838946	DPF3_intron_12	intron	protein_coding	chr14	72771894	72879802
chr14	72953710	72953787	DCAF4_intron_9	intron	protein_coding	chr14	72951878	72954159
chr14	73516112	73516194	HEATR4_intron_13	intron	protein_coding	chr14	73514235	73519021
chr14	74564045	74564176	LTBP2_intron_33	intron	protein_coding	chr14	74555694	74585852
chr14	75428104	75428227	JDP2_UTR_2	five_prime_UTR	protein_coding	chr14	75428045	75428252
chr14	76332529	76332643	ESRRB_intron_1	intron	protein_coding	chr14	76310917	76371345
chr14	76332749	76333269	ESRRB_intron_1	intron	protein_coding	chr14	76310917	76371345
chr14	77221179	77221202	TMEM63C_intron_9	intron	protein_coding	chr14	77220088	77225422
chr14	77569831	77569859	SPTLC2_intron_8	intron	protein_coding	chr14	77562490	77570382
chr14	78926716	78926983	NRXN3_intron_17	intron	protein_coding	chr14	78810345	78957240
chr14	79187599	79187682	NRXN3_intron_22	intron	protein_coding	chr14	78988300	79279337
chr14	80704688	80704725	CEP128_intron_7	intron	protein_coding	chr14	80580426	80742753
chr14	81220218	81220318	GTF2A1_intron_8	intron	protein_coding	chr14	81216515	81220487
chr14	88423800	88423832	SPATA7_intron_7	intron	protein_coding	chr14	88416845	88426230
chr14	89416919	89417112	FOXN3_UTR_5	five_prime_UTR	protein_coding	chr14	89416870	89417112
chr14	89417113	89417210	FOXN3_intron_11	intron	protein_coding	chr14	89417113	89486567
chr14	90816135	90816173	TTC7B_intron_23	intron	protein_coding	chr14	90786329	90816173
chr14	90816174	90816479	TTC7B_UTR_4	five_prime_UTR	protein_coding	chr14	90816174	90816479
chr14	91060295	91060328	RPS6KA5_intron_17	intron	protein_coding	chr14	91060135	91060330
chr14	92488554	92488583	SLC24A4_intron_17	intron	protein_coding	chr14	92486781	92491663
chr14	92796822	92796846	GOLGA5_intron_1	intron	protein_coding	chr14	92794457	92797406
chr14	93115771	93115918	ITPK1_UTR_5	five_prime_UTR	protein_coding	chr14	93115771	93115918
chr14	93115919	93115977	ITPK1_intron_11	intron	protein_coding	chr14	93115919	93116074
chr14	95245172	95245221	CLMN_intron_14	intron	protein_coding	chr14	95230134	95260513
chr14	97788247	97788396	AL355097.1_intron_1	intron	lincRNA	chr14	97786849	97789000
chr14	99520496	99520524	CCNK_intron_12	intron	protein_coding	chr14	99512441	99534662
chr14	99520496	99520524	CCDC85C_intron_3	intron	protein_coding	chr14	99517184	99522131
chr14	99603900	99603959	CCDC85C_6	CDS	protein_coding	chr14	99603166	99603959
chr14	99603959	99604026	CCDC85C_UTR_9	five_prime_UTR	protein_coding	chr14	99603959	99604026
chr14	99793231	99793336	EML1_intron_3	intron	protein_coding	chr14	99792903	99793336
chr14	99793337	99793362	EML1_UTR_4	five_prime_UTR	protein_coding	chr14	99793337	99793517
chr14	99793433	99793517	EML1_UTR_4	five_prime_UTR	protein_coding	chr14	99793337	99793517
chr14	99971926	99971961	EVL_UTR_1	five_prime_UTR	protein_coding	chr14	99971449	99972052
chr14	100378677	100378772	WDR25_intron_1	intron	protein_coding	chr14	100376705	100380908
chr14	100378933	100378993	WDR25_intron_1	intron	protein_coding	chr14	100376705	100380908
chr14	100546394	100546435	BEGAIN_intron_4	intron	protein_coding	chr14	100545067	100546499
chr14	100587335	100587413	BEGAIN_UTR_9	five_prime_UTR	protein_coding	chr14	100587290	100587413
chr14	101721075	101721185	LINC02320_intron_2	intron	lincRNA	chr14	101635489	101731052
chr14	101761798	101761893	PPP2R5C_UTR_1	five_prime_UTR	protein_coding	chr14	101761798	101761893
chr14	102483951	102483987	TECPR2_intron_17	intron	protein_coding	chr14	102465672	102496977
chr14	102509660	102509799	ANKRD9_UTR_4	five_prime_UTR	protein_coding	chr14	102509528	102509799
chr14	102777476	102777675	TRAF3_UTR_1	five_prime_UTR	protein_coding	chr14	102777476	102777675
chr14	102777676	102777924	TRAF3_intron_1	intron	protein_coding	chr14	102777676	102809006
chr14	102813164	102813216	TRAF3_intron_3	intron	protein_coding	chr14	102810747	102830332
chr14	103109262	103109652	EXOC3L4_intron_10	intron	protein_coding	chr14	103108518	103110029
chr14	103132008	103132043	TNFAIP2_intron_9	intron	protein_coding	chr14	103131763	103132746
chr14	103334598	103334645	EIF5_intron_1	intron	protein_coding	chr14	103334598	103334801
chr14	104526254	104526283	TMEM179_UTR_1	three_prime_UTR	protein_coding	chr14	104474678	104591629
chr14	104548759	104548796	TMEM179_UTR_1	three_prime_UTR	protein_coding	chr14	104474678	104591629
chr14	104720497	104720578	INF2_UTR_19	UTR	protein_coding	chr14	104718794	104722535
chr14	104795483	104795751	AKT1_UTR_3	five_prime_UTR	protein_coding	chr14	104795483	104795751
chr14	104800733	104800788	ZBTB42_intron_1	intron	protein_coding	chr14	104800701	104800911
chr14	104865415	104865453	CEP170B_UTR_1	five_prime_UTR	protein_coding	chr14	104865280	104865513
chr14	104933704	104933768	PLD4_UTR_4	three_prime_UTR	protein_coding	chr14	104932964	104937790
chr14	105168363	105168420	JAG2_26	CDS	protein_coding	chr14	105168354	105168420
chr14	105168420	105168713	JAG2_UTR_2	five_prime_UTR	protein_coding	chr14	105168420	105168824
chr14	105168735	105168824	JAG2_UTR_2	five_prime_UTR	protein_coding	chr14	105168420	105168824
chr14	105232059	105232107	BRF1_intron_12	intron	protein_coding	chr14	105228914	105241263
chr14	105236593	105236617	BRF1_intron_12	intron	protein_coding	chr14	105228914	105241263
chr14	105236686	105236768	BRF1_intron_12	intron	protein_coding	chr14	105228914	105241263
chr14	105236790	105236861	BRF1_intron_12	intron	protein_coding	chr14	105228914	105241263
chr14	105248912	105249015	BRF1_intron_14	intron	protein_coding	chr14	105248912	105249147
chr14	105314417	105314459	BRF1_intron_20	intron	protein_coding	chr14	105301279	105315320
chr14	105314561	105314947	BRF1_intron_20	intron	protein_coding	chr14	105301279	105315320
chr14	105248903	105249015	BTBD6_UTR_3	five_prime_UTR	protein_coding	chr14	105248573	105249166
chr14	105314417	105314459	PACS2_UTR_2	five_prime_UTR	protein_coding	chr14	105314414	105314918
chr14	105314561	105314918	PACS2_UTR_2	five_prime_UTR	protein_coding	chr14	105314414	105314918
chr14	105314918	105314947	PACS2_1	CDS	protein_coding	chr14	105314918	105315037
chr14	105346765	105346861	PACS2_intron_3	intron	protein_coding	chr14	105336659	105348491
chr14	105642991	105643066	IGHG2_intron_2	intron	IG_C_gene	chr14	105641910	105643066
chr14	105643067	105643102	IGHG2_UTR_2	three_prime_UTR	IG_C_gene	chr14	105643067	105643202
chr14	105667291	105667355	IGHGP_intron_2	intron	IG_C_pseudogene	chr14	105666967	105668251
chr14	105667828	105667929	IGHGP_intron_2	intron	IG_C_pseudogene	chr14	105666967	105668251
chr14	105864587	105864635	IGHJ3_1	exon	IG_J_gene	chr14	105864587	105864635
chr14	105864793	105864852	IGHJ2P_1	exon	IG_J_pseudogene	chr14	105864793	105864852
chr14	105865199	105865250	IGHJ2_1	exon	IG_J_gene	chr14	105865199	105865250
chr14	105865407	105865458	IGHJ1_1	exon	IG_J_gene	chr14	105865407	105865458
chr14	105865624	105865678	IGHJ1P_1	exon	IG_J_pseudogene	chr14	105865624	105865678
chr14	105890084	105890197	AC246787.2_1	exon	lincRNA	chr14	105890084	105890197
chr14	105890198	105890338	AC246787.2_intron_1	intron	lincRNA	chr14	105890198	105894644
chr14	105890367	105890595	AC246787.2_intron_1	intron	lincRNA	chr14	105890198	105894644
chr14	105890680	105892112	AC246787.2_intron_1	intron	lincRNA	chr14	105890198	105894644
chr14	105892191	105892458	AC246787.2_intron_1	intron	lincRNA	chr14	105890198	105894644
chr14	105892491	105892827	AC246787.2_intron_1	intron	lincRNA	chr14	105890198	105894644
chr14	105892955	105893288	AC246787.2_intron_1	intron	lincRNA	chr14	105890198	105894644
chr14	105893359	105893392	AC246787.2_intron_1	intron	lincRNA	chr14	105890198	105894644
chr14	105893433	105893820	AC246787.2_intron_1	intron	lincRNA	chr14	105890198	105894644
chr14	105893863	105894616	AC246787.2_intron_1	intron	lincRNA	chr14	105890198	105894644
chr14	105894682	105894891	AC246787.2_intron_2	intron	lincRNA	chr14	105894682	105894891
chr14	105894892	105894998	AC246787.2_3	exon	lincRNA	chr14	105894892	105894998
chr14	105894999	105895567	AC246787.2_intron_3	intron	lincRNA	chr14	105894999	105895981
chr14	105895621	105895981	AC246787.2_intron_3	intron	lincRNA	chr14	105894999	105895981
chr14	105895982	105896109	AC246787.2_4	exon	lincRNA	chr14	105895982	105896109
chr14	105896110	105896474	AC246787.2_intron_4	intron	lincRNA	chr14	105896110	105896474
chr14	105896475	105896577	AC246787.2_5	exon	lincRNA	chr14	105896475	105896577
chr14	105895634	105895670	IGHD3-16_1	exon	IG_D_gene	chr14	105895634	105895670
chr14	105897957	105897987	IGHD2-15_1	exon	IG_D_gene	chr14	105897957	105897987
chr14	105914359	105914388	IGHD3-3_1	exon	IG_D_gene	chr14	105914359	105914389
chr14	105918527	105918606	FAM30A_1	exon	lincRNA	chr14	105917979	105918817
chr14	105921267	105921323	FAM30A_intron_2	intron	lincRNA	chr14	105921259	105921486
chr14	105921389	105921486	FAM30A_intron_2	intron	lincRNA	chr14	105921259	105921486
chr14	105921487	105921532	FAM30A_3	exon	lincRNA	chr14	105921487	105921562
chr14	105922426	105922467	FAM30A_intron_4	intron	lincRNA	chr14	105922345	105922539
chr14	105927368	105927394	FAM30A_7	exon	lincRNA	chr14	105924335	105932642
chr14	105928938	105928966	FAM30A_7	exon	lincRNA	chr14	105924335	105932642
chr14	106012021	106012203	IGHV4-4_1	exon	IG_V_gene	chr14	106011922	106012228
chr14	106025145	106025451	IGHV7-4-1_1	exon	IG_V_gene	chr14	106025145	106025451
chr14	106025452	106025534	IGHV7-4-1_intron_1	intron	IG_V_gene	chr14	106025452	106025534
chr14	106025535	106025581	IGHV7-4-1_2	exon	IG_V_gene	chr14	106025535	106025581
chr14	106025581	106025630	IGHV7-4-1_UTR_1	five_prime_UTR	IG_V_gene	chr14	106025581	106025630
chr14	106728163	106728466	IGHV3-69-1_1	exon	IG_V_pseudogene	chr14	106728163	106728466
chr14	106728467	106728568	IGHV3-69-1_intron_1	intron	IG_V_pseudogene	chr14	106728467	106728568
chr14	106728569	106728615	IGHV3-69-1_2	exon	IG_V_pseudogene	chr14	106728569	106728615
chr14	106737110	106737416	IGHV1-69-2_1	exon	IG_V_gene	chr14	106737110	106737416
chr14	106737417	106737500	IGHV1-69-2_intron_1	intron	IG_V_gene	chr14	106737417	106737500
chr14	106737501	106737547	IGHV1-69-2_2	exon	IG_V_gene	chr14	106737501	106737547
chr14	106750289	106750395	AC245369.1_1	exon	IG_pseudogene	chr14	106750289	106750594
chr15	22258144	22258315	AC025884.2_1	exon	processed_pseudogene	chr15	22258138	22258848
chr15	23289839	23289940	AC242376.1_intron_1	intron	unprocessed_pseudogene	chr15	23289476	23290835
chr15	23363624	23363676	GOLGA8S_intron_14	intron	protein_coding	chr15	23363241	23363676
chr15	23363677	23363766	GOLGA8S_15	CDS	protein_coding	chr15	23363677	23363769
chr15	23445281	23445308	GOLGA6L2_intron_6	intron	protein_coding	chr15	23444501	23445308
chr15	23445309	23445356	GOLGA6L2_UTR_7	five_prime_UTR	protein_coding	chr15	23445309	23445438
chr15	25430034	25430098	UBE3A_intron_17	intron	protein_coding	chr15	25421962	25438051
chr15	25430219	25430266	UBE3A_intron_17	intron	protein_coding	chr15	25421962	25438051
chr15	28546331	28546366	AC138749.3_intron_1	intron	unprocessed_pseudogene	chr15	28546004	28547670
chr15	28546590	28546626	AC138749.3_intron_1	intron	unprocessed_pseudogene	chr15	28546004	28547670
chr15	28591192	28591231	HERC2P9_intron_1	intron	transcribed_unprocessed_pseudogene	chr15	28590261	28612057
chr15	28591276	28591507	HERC2P9_intron_1	intron	transcribed_unprocessed_pseudogene	chr15	28590261	28612057
chr15	28591666	28591798	HERC2P9_intron_1	intron	transcribed_unprocessed_pseudogene	chr15	28590261	28612057
chr15	28592293	28592354	HERC2P9_intron_1	intron	transcribed_unprocessed_pseudogene	chr15	28590261	28612057
chr15	28592945	28593405	HERC2P9_intron_1	intron	transcribed_unprocessed_pseudogene	chr15	28590261	28612057
chr15	28593441	28593471	HERC2P9_intron_1	intron	transcribed_unprocessed_pseudogene	chr15	28590261	28612057
chr15	28593533	28594721	HERC2P9_intron_1	intron	transcribed_unprocessed_pseudogene	chr15	28590261	28612057
chr15	28594841	28594970	HERC2P9_intron_1	intron	transcribed_unprocessed_pseudogene	chr15	28590261	28612057
chr15	28595009	28595036	HERC2P9_intron_1	intron	transcribed_unprocessed_pseudogene	chr15	28590261	28612057
chr15	28595075	28595911	HERC2P9_intron_1	intron	transcribed_unprocessed_pseudogene	chr15	28590261	28612057
chr15	28596091	28596172	HERC2P9_intron_1	intron	transcribed_unprocessed_pseudogene	chr15	28590261	28612057
chr15	28596672	28596789	HERC2P9_intron_1	intron	transcribed_unprocessed_pseudogene	chr15	28590261	28612057
chr15	28596961	28597045	HERC2P9_intron_1	intron	transcribed_unprocessed_pseudogene	chr15	28590261	28612057
chr15	28597581	28597672	HERC2P9_intron_1	intron	transcribed_unprocessed_pseudogene	chr15	28590261	28612057
chr15	28598027	28598299	HERC2P9_intron_1	intron	transcribed_unprocessed_pseudogene	chr15	28590261	28612057
chr15	28598489	28599289	HERC2P9_intron_1	intron	transcribed_unprocessed_pseudogene	chr15	28590261	28612057
chr15	28599716	28599742	HERC2P9_intron_1	intron	transcribed_unprocessed_pseudogene	chr15	28590261	28612057
chr15	28600381	28600438	HERC2P9_intron_1	intron	transcribed_unprocessed_pseudogene	chr15	28590261	28612057
chr15	28600974	28601077	HERC2P9_intron_1	intron	transcribed_unprocessed_pseudogene	chr15	28590261	28612057
chr15	28601185	28601316	HERC2P9_intron_1	intron	transcribed_unprocessed_pseudogene	chr15	28590261	28612057
chr15	28601913	28601954	HERC2P9_intron_1	intron	transcribed_unprocessed_pseudogene	chr15	28590261	28612057
chr15	28601997	28602056	HERC2P9_intron_1	intron	transcribed_unprocessed_pseudogene	chr15	28590261	28612057
chr15	28602081	28603122	HERC2P9_intron_1	intron	transcribed_unprocessed_pseudogene	chr15	28590261	28612057
chr15	28603437	28603540	HERC2P9_intron_1	intron	transcribed_unprocessed_pseudogene	chr15	28590261	28612057
chr15	28603709	28603800	HERC2P9_intron_1	intron	transcribed_unprocessed_pseudogene	chr15	28590261	28612057
chr15	28604732	28605009	HERC2P9_intron_1	intron	transcribed_unprocessed_pseudogene	chr15	28590261	28612057
chr15	28605276	28605320	HERC2P9_intron_1	intron	transcribed_unprocessed_pseudogene	chr15	28590261	28612057
chr15	28605766	28606063	HERC2P9_intron_1	intron	transcribed_unprocessed_pseudogene	chr15	28590261	28612057
chr15	28606334	28606443	HERC2P9_intron_1	intron	transcribed_unprocessed_pseudogene	chr15	28590261	28612057
chr15	28606905	28607090	HERC2P9_intron_1	intron	transcribed_unprocessed_pseudogene	chr15	28590261	28612057
chr15	28607218	28608154	HERC2P9_intron_1	intron	transcribed_unprocessed_pseudogene	chr15	28590261	28612057
chr15	28625184	28625234	HERC2P9_intron_4	intron	transcribed_unprocessed_pseudogene	chr15	28618656	28629264
chr15	28667195	28667227	HERC2P9_28	exon	transcribed_unprocessed_pseudogene	chr15	28667195	28667463
chr15	28679517	28679551	HERC2P9_intron_34	intron	transcribed_unprocessed_pseudogene	chr15	28674028	28681794
chr15	28679517	28679551	AC055876.2_1	exon	unprocessed_pseudogene	chr15	28679405	28679631
chr15	28703141	28703169	GOLGA8M_intron_4	intron	protein_coding	chr15	28702746	28703317
chr15	28707025	28707183	GOLGA8M_intron_11	intron	protein_coding	chr15	28706700	28707746
chr15	29570613	29570723	FAM189A1_10	CDS	protein_coding	chr15	29570504	29570723
chr15	29821798	29821887	TJP1_intron_30	intron	protein_coding	chr15	29821549	29822000
chr15	29930614	29930643	TJP1_intron_31	intron	protein_coding	chr15	29822504	29956230
chr15	30071353	30071454	AC111152.1_intron_3	intron	transcribed_unprocessed_pseudogene	chr15	30068455	30072618
chr15	30139010	30139056	GOLGA8T_intron_4	intron	protein_coding	chr15	30138203	30139056
chr15	30929745	30929797	FAN1_intron_12	intron	protein_coding	chr15	30929398	30930541
chr15	31483797	31483931	OTUD7A_1	CDS	protein_coding	chr15	31483293	31484724
chr15	31510605	31510845	OTUD7A_intron_5	intron	protein_coding	chr15	31503819	31526347
chr15	31511166	31511285	OTUD7A_intron_5	intron	protein_coding	chr15	31503819	31526347
chr15	31511413	31511635	OTUD7A_intron_5	intron	protein_coding	chr15	31503819	31526347
chr15	31999032	31999086	CHRNA7_intron_3	intron	protein_coding	chr15	31978195	32029932
chr15	32315298	32315472	AC139426.1_1	exon	processed_pseudogene	chr15	32313126	32315654
chr15	32361832	32361884	AC139426.2_intron_1	intron	lincRNA	chr15	32359659	32367573
chr15	32363086	32363141	AC139426.2_intron_1	intron	lincRNA	chr15	32359659	32367573
chr15	32363251	32363274	AC139426.2_intron_1	intron	lincRNA	chr15	32359659	32367573
chr15	32363305	32363341	AC139426.2_intron_1	intron	lincRNA	chr15	32359659	32367573
chr15	32392827	32392957	GOLGA8K_1	CDS	protein_coding	chr15	32392782	32392957
chr15	32392958	32392988	GOLGA8K_intron_1	intron	protein_coding	chr15	32392958	32393040
chr15	32393341	32393390	GOLGA8K_3	CDS	protein_coding	chr15	32393292	32393390
chr15	32393391	32393471	GOLGA8K_intron_3	intron	protein_coding	chr15	32393391	32393471
chr15	32393472	32393518	GOLGA8K_4	CDS	protein_coding	chr15	32393472	32393570
chr15	32528541	32528568	AC135983.2_5	exon	transcribed_processed_pseudogene	chr15	32528531	32528701
chr15	32598524	32598593	GOLGA8N_intron_9	intron	protein_coding	chr15	32598178	32599225
chr15	32598679	32598704	GOLGA8N_intron_9	intron	protein_coding	chr15	32598178	32599225
chr15	32777873	32777946	FMN1_intron_2	intron	protein_coding	chr15	32776920	32798802
chr15	33794278	33794318	RYR3_intron_67	intron	protein_coding	chr15	33788459	33800768
chr15	35656876	35656903	DPH6-DT_intron_1	intron	lincRNA	chr15	35546474	35711705
chr15	35657090	35657114	DPH6-DT_intron_1	intron	lincRNA	chr15	35546474	35711705
chr15	35819326	35819368	DPH6-DT_intron_2	intron	lincRNA	chr15	35711890	35856475
chr15	41725635	41725676	MGA_intron_11	intron	protein_coding	chr15	41713497	41727178
chr15	42557314	42557403	HAUS2_intron_1	intron	protein_coding	chr15	42548966	42558196
chr15	44742580	44742662	TRIM69_intron_2	intron	protein_coding	chr15	44736711	44754898
chr15	45618316	45618611	AC090527.2_intron_1	intron	protein_coding	chr15	45587526	45658905
chr15	45618645	45618672	AC090527.2_intron_1	intron	protein_coding	chr15	45587526	45658905
chr15	45634224	45634285	AC090527.2_intron_1	intron	protein_coding	chr15	45587526	45658905
chr15	47428437	47428610	SEMA6D_intron_5	intron	protein_coding	chr15	47412473	47470472
chr15	47552770	47552908	SEMA6D_intron_6	intron	protein_coding	chr15	47470546	47600863
chr15	50086131	50086154	ATP8B4_intron_27	intron	protein_coding	chr15	50074186	50106937
chr15	51094581	51094744	MIR4713HG_intron_1	intron	lincRNA	chr15	51037682	51277981
chr15	51094595	51094705	TNFAIP8L3_UTR_2	five_prime_UTR	protein_coding	chr15	51094595	51094705
chr15	51094706	51094744	TNFAIP8L3_intron_2	intron	protein_coding	chr15	51094706	51105003
chr15	52019474	52019752	MAPK6_intron_1	intron	protein_coding	chr15	52019377	52045828
chr15	54172719	54172743	UNC13C_intron_3	intron	protein_coding	chr15	54143685	54235028
chr15	54470312	54470336	UNC13C_intron_18	intron	protein_coding	chr15	54415068	54494606
chr15	54478341	54478392	UNC13C_intron_18	intron	protein_coding	chr15	54415068	54494606
chr15	54552422	54552447	UNC13C_intron_28	intron	protein_coding	chr15	54549692	54555430
chr15	55303424	55303478	RAB27A_intron_12	intron	protein_coding	chr15	55289816	55314037
chr15	55433788	55433864	DNAAF4_intron_3	intron	protein_coding	chr15	55432603	55434903
chr15	55433896	55434061	DNAAF4_intron_3	intron	protein_coding	chr15	55432603	55434903
chr15	56110579	56110627	RFX7_intron_5	intron	protein_coding	chr15	56103671	56142776
chr15	56110756	56110838	RFX7_intron_5	intron	protein_coding	chr15	56103671	56142776
chr15	56110908	56111045	RFX7_intron_5	intron	protein_coding	chr15	56103671	56142776
chr15	57170639	57170737	TCF12_intron_8	intron	protein_coding	chr15	57166467	57192156
chr15	57687498	57687567	GCOM1_intron_12	intron	protein_coding	chr15	57675069	57708712
chr15	58620666	58620841	ADAM10_intron_5	intron	protein_coding	chr15	58611992	58621469
chr15	58620908	58620967	ADAM10_intron_5	intron	protein_coding	chr15	58611992	58621469
chr15	58655666	58655762	ADAM10_intron_11	intron	protein_coding	chr15	58646205	58665095
chr15	59296987	59297054	MYO1E_intron_28	intron	protein_coding	chr15	59272450	59372496
chr15	59437925	59438171	FAM81A_intron_3	intron	protein_coding	chr15	59402359	59438171
chr15	59438172	59438197	FAM81A_UTR_4	five_prime_UTR	protein_coding	chr15	59438172	59438282
chr15	60113701	60113793	AC009654.1_intron_2	intron	lincRNA	chr15	60074936	60118192
chr15	60516043	60516186	RORA_intron_8	intron	protein_coding	chr15	60514758	60531764
chr15	60597593	60597617	RORA_intron_13	intron	protein_coding	chr15	60593127	60614892
chr15	62037224	62037384	VPS13C_intron_83	intron	protein_coding	chr15	62035053	62041322
chr15	62655585	62655721	TLN2_intron_7	intron	protein_coding	chr15	62653315	62655942
chr15	64775481	64775587	RBPMS2_UTR_8	five_prime_UTR	protein_coding	chr15	64775319	64775587
chr15	65422862	65423003	IGDCC4_UTR_2	five_prime_UTR	protein_coding	chr15	65422862	65423072
chr15	66039836	66039941	MEGF11_intron_25	intron	protein_coding	chr15	65982489	66094400
chr15	67112365	67113255	SMAD3_intron_3	intron	protein_coding	chr15	67099025	67125714
chr15	67609546	67609602	MAP2K5_intron_9	intron	protein_coding	chr15	67600750	67630886
chr15	68133682	68134056	PIAS1_intron_4	intron	protein_coding	chr15	68086751	68141944
chr15	68135533	68135566	PIAS1_intron_4	intron	protein_coding	chr15	68086751	68141944
chr15	68136536	68136589	PIAS1_intron_4	intron	protein_coding	chr15	68086751	68141944
chr15	68396933	68396980	ITGA11_intron_28	intron	protein_coding	chr15	68369285	68402916
chr15	68397001	68397310	ITGA11_intron_28	intron	protein_coding	chr15	68369285	68402916
chr15	68397418	68397609	ITGA11_intron_28	intron	protein_coding	chr15	68369285	68402916
chr15	68400576	68400606	ITGA11_intron_28	intron	protein_coding	chr15	68369285	68402916
chr15	68400717	68400805	ITGA11_intron_28	intron	protein_coding	chr15	68369285	68402916
chr15	68579187	68579260	CORO2B_UTR_1	five_prime_UTR	protein_coding	chr15	68578969	68579277
chr15	69240229	69240313	GLCE_intron_2	intron	protein_coding	chr15	69210407	69255792
chr15	69285644	69285675	AC026992.1_intron_3	intron	lincRNA	chr15	69284333	69288406
chr15	71416270	71421351	THSD4_intron_8	intron	protein_coding	chr15	71411824	71547234
chr15	71593142	71593217	THSD4_intron_9	intron	protein_coding	chr15	71547482	71660528
chr15	71724916	71725041	THSD4_intron_10	intron	protein_coding	chr15	71660735	71728547
chr15	71725065	71725173	THSD4_intron_10	intron	protein_coding	chr15	71660735	71728547
chr15	71769363	71769407	THSD4_intron_18	intron	protein_coding	chr15	71765200	71771062
chr15	72093708	72095808	MYO9A_intron_43	intron	protein_coding	chr15	72046638	72117678
chr15	72100967	72101001	MYO9A_intron_43	intron	protein_coding	chr15	72046638	72117678
chr15	73744894	73745062	C15orf59_intron_1	intron	protein_coding	chr15	73740643	73750973
chr15	73753198	73753294	C15orf59-AS1_intron_1	intron	lincRNA	chr15	73752397	73768212
chr15	75481364	75481398	PTPN9_intron_5	intron	protein_coding	chr15	75479915	75490206
chr15	75481444	75481502	PTPN9_intron_5	intron	protein_coding	chr15	75479915	75490206
chr15	75481526	75481701	PTPN9_intron_5	intron	protein_coding	chr15	75479915	75490206
chr15	75530456	75530818	PTPN9_intron_13	intron	protein_coding	chr15	75527262	75578712
chr15	75574993	75575025	PTPN9_intron_13	intron	protein_coding	chr15	75527262	75578712
chr15	77070819	77070847	TSPAN3_intron_6	intron	protein_coding	chr15	77056256	77070890
chr15	77587522	77587545	AC046168.2_intron_3	intron	lincRNA	chr15	77573038	77608538
chr15	77618761	77618893	LINGO1_intron_1	intron	protein_coding	chr15	77615901	77632308
chr15	77632619	77632721	LINGO1_intron_2	intron	protein_coding	chr15	77632491	77634274
chr15	77794425	77794450	LINGO1_intron_11	intron	protein_coding	chr15	77787015	77795937
chr15	77989586	77989615	ADAMTS7P3_intron_13	intron	transcribed_unprocessed_pseudogene	chr15	77988864	77990007
chr15	77989586	77989615	TBC1D2B_intron_1	intron	protein_coding	chr15	77984517	77994983
chr15	78765940	78766049	ADAMTS7_6	CDS	protein_coding	chr15	78765644	78767051
chr15	79353100	79353309	TMED3_intron_3	intron	protein_coding	chr15	79322848	79382966
chr15	80695134	80695289	ABHD17C_intron_1	intron	protein_coding	chr15	80679762	80695301
chr15	80695325	80695429	ABHD17C_UTR_2	five_prime_UTR	protein_coding	chr15	80695302	80695429
chr15	80695429	80695563	ABHD17C_1	CDS	protein_coding	chr15	80695429	80696019
chr15	80731602	80731628	ABHD17C_intron_2	intron	protein_coding	chr15	80696020	80749511
chr15	82888631	82888657	HOMER2_intron_8	intron	protein_coding	chr15	82875405	82892683
chr15	82888888	82888918	HOMER2_intron_8	intron	protein_coding	chr15	82875405	82892683
chr15	82999116	82999168	C15orf40_UTR_4	three_prime_UTR	protein_coding	chr15	82994822	83005596
chr15	84236200	84236290	GOLGA6L4_intron_1	intron	protein_coding	chr15	84235919	84237584
chr15	84244830	84244911	GOLGA6L4_UTR_2	three_prime_UTR	protein_coding	chr15	84242592	84245368
chr15	84918844	84918922	SLC28A1_intron_11	intron	protein_coding	chr15	84918605	84920987
chr15	85203469	85203500	CSPG4P12_intron_7	intron	transcribed_unprocessed_pseudogene	chr15	85202010	85204174
chr15	85204350	85204393	CSPG4P12_8	exon	transcribed_unprocessed_pseudogene	chr15	85204175	85204417
chr15	85204549	85204580	CSPG4P12_intron_8	intron	transcribed_unprocessed_pseudogene	chr15	85204418	85205302
chr15	85246725	85246754	GOLGA6L3_8	exon	unprocessed_pseudogene	chr15	85246725	85246828
chr15	85304788	85304853	ADAMTS7P4_intron_14	intron	transcribed_unprocessed_pseudogene	chr15	85274169	85314665
chr15	86385987	86386019	AGBL1_intron_17	intron	protein_coding	chr15	86295409	86397364
chr15	86410866	86410892	AGBL1_intron_18	intron	protein_coding	chr15	86397547	86522808
chr15	86827355	86827384	AGBL1_intron_23	intron	protein_coding	chr15	86674437	86907085
chr15	89507928	89508407	LINC00928_intron_1	intron	lincRNA	chr15	89505859	89510071
chr15	89508524	89508600	LINC00928_intron_1	intron	lincRNA	chr15	89505859	89510071
chr15	90631015	90631075	CRTC3_intron_12	intron	protein_coding	chr15	90629533	90638444
chr15	90871538	90871605	FURIN_UTR_2	five_prime_UTR	protein_coding	chr15	90871538	90871605
chr15	90871606	90871689	FURIN_intron_2	intron	protein_coding	chr15	90871606	90872876
chr15	91158669	91158698	SV2B_intron_1	intron	protein_coding	chr15	91100364	91225868
chr15	91956964	91957002	SLCO3A1_intron_3	intron	protein_coding	chr15	91916459	92094879
chr15	91957067	91957155	SLCO3A1_intron_3	intron	protein_coding	chr15	91916459	92094879
chr15	92047067	92047101	SLCO3A1_intron_3	intron	protein_coding	chr15	91916459	92094879
chr15	92047143	92047292	SLCO3A1_intron_3	intron	protein_coding	chr15	91916459	92094879
chr15	92047422	92047593	SLCO3A1_intron_3	intron	protein_coding	chr15	91916459	92094879
chr15	92143339	92143486	SLCO3A1_intron_8	intron	protein_coding	chr15	92128490	92146982
chr15	92631131	92631439	FAM174B_intron_2	intron	protein_coding	chr15	92630346	92639156
chr15	92972568	92972605	CHD2_intron_20	intron	protein_coding	chr15	92972418	92974877
chr15	99806331	99806358	DNM1P46_intron_5	intron	transcribed_unprocessed_pseudogene	chr15	99804932	99806794
chr15	99809076	99809102	AC090825.1_intron_2	intron	lincRNA	chr15	99808303	99812971
chr15	100047269	100047310	ADAMTS17_intron_4	intron	protein_coding	chr15	99997590	100048855
chr15	100066849	100066946	ADAMTS17_intron_8	intron	protein_coding	chr15	100063760	100096354
chr15	100102436	100102477	ADAMTS17_intron_9	intron	protein_coding	chr15	100096477	100108987
chr15	100511612	100511731	CERS3_intron_11	intron	protein_coding	chr15	100503849	100521665
chr15	100511836	100512001	CERS3_intron_11	intron	protein_coding	chr15	100503849	100521665
chr15	100773676	100773779	AC087762.1_intron_1	intron	lincRNA	chr15	100716372	100819412
chr15	100773859	100773945	AC087762.1_intron_1	intron	lincRNA	chr15	100716372	100819412
chr15	101251431	101251456	CHSY1_3	CDS	protein_coding	chr15	101251136	101251456
chr15	101251456	101251649	CHSY1_UTR_2	five_prime_UTR	protein_coding	chr15	101251456	101251932
chr15	101489509	101489670	PCSK6_25	CDS	protein_coding	chr15	101489373	101489670
chr15	101489670	101489704	PCSK6_UTR_8	five_prime_UTR	protein_coding	chr15	101489670	101489984
chr15	101758302	101758350	DNM1P47_2	exon	transcribed_unprocessed_pseudogene	chr15	101752465	101764961
chr15	101763247	101763271	DNM1P47_2	exon	transcribed_unprocessed_pseudogene	chr15	101752465	101764961
chr16	286205	286229	PDIA2_intron_7	intron	protein_coding	chr16	285704	286351
chr16	352419	352507	AXIN1_UTR_4	five_prime_UTR	protein_coding	chr16	352368	352659
chr16	381886	381930	TMEM8A_UTR_6	five_prime_UTR	protein_coding	chr16	381821	381982
chr16	397096	397142	NME4_intron_1	intron	protein_coding	chr16	397080	397190
chr16	397458	397512	NME4_intron_2	intron	protein_coding	chr16	397314	397740
chr16	397560	397652	NME4_intron_2	intron	protein_coding	chr16	397314	397740
chr16	425980	426006	RAB11FIP3_UTR_1	five_prime_UTR	protein_coding	chr16	425619	426006
chr16	426006	426073	RAB11FIP3_1	CDS	protein_coding	chr16	426006	426720
chr16	527895	528029	CAPN15_UTR_1	five_prime_UTR	protein_coding	chr16	527717	528029
chr16	528030	528197	CAPN15_intron_1	intron	protein_coding	chr16	528030	533944
chr16	579553	579702	PIGQ_intron_9	intron	protein_coding	chr16	579181	580181
chr16	589980	590066	RAB40C_intron_2	intron	protein_coding	chr16	589752	590066
chr16	590067	590125	RAB40C_UTR_3	five_prime_UTR	protein_coding	chr16	590067	590291
chr16	612634	612695	RAB40C_intron_3	intron	protein_coding	chr16	590434	616643
chr16	715264	715289	METRN_UTR_1	five_prime_UTR	protein_coding	chr16	715115	715289
chr16	715289	715391	METRN_1	CDS	protein_coding	chr16	715289	715393
chr16	1153121	1153470	CACNA1H_UTR_1	five_prime_UTR	protein_coding	chr16	1153121	1153470
chr16	1153471	1153506	CACNA1H_intron_1	intron	protein_coding	chr16	1153471	1153718
chr16	1191089	1191117	CACNA1H_intron_2	intron	protein_coding	chr16	1154037	1194969
chr16	1242417	1242504	TPSAB1_UTR_2	three_prime_UTR	protein_coding	chr16	1242240	1242554
chr16	1309253	1309419	UBE2I_UTR_1	five_prime_UTR	protein_coding	chr16	1308880	1309419
chr16	1309420	1309508	UBE2I_intron_1	intron	protein_coding	chr16	1309420	1309508
chr16	1309509	1309727	UBE2I_UTR_2	five_prime_UTR	protein_coding	chr16	1309509	1309773
chr16	1309813	1309921	UBE2I_UTR_3	five_prime_UTR	protein_coding	chr16	1309802	1310253
chr16	1340403	1340467	BAIAP3_intron_7	intron	protein_coding	chr16	1339604	1340920
chr16	1373001	1373309	UNKL_intron_5	intron	protein_coding	chr16	1371612	1378912
chr16	1373463	1374088	UNKL_intron_5	intron	protein_coding	chr16	1371612	1378912
chr16	1397545	1397621	UNKL_intron_12	intron	protein_coding	chr16	1397296	1398303
chr16	1397646	1397734	UNKL_intron_12	intron	protein_coding	chr16	1397296	1398303
chr16	2027070	2027097	SLC9A3R2_2	CDS	protein_coding	chr16	2027005	2027218
chr16	2135662	2135689	PKD1_46	CDS	protein_coding	chr16	2135474	2135689
chr16	2135689	2135820	PKD1_UTR_2	five_prime_UTR	protein_coding	chr16	2135689	2135898
chr16	2214698	2214777	PGP_2	CDS	protein_coding	chr16	2214137	2214777
chr16	2214777	2214807	PGP_UTR_2	five_prime_UTR	protein_coding	chr16	2214777	2214807
chr16	2442421	2442949	CCNF_intron_8	intron	protein_coding	chr16	2439827	2443647
chr16	3004354	3004661	AC004233.1_intron_1	intron	sense_overlapping	chr16	3003798	3004859
chr16	3004784	3004827	AC004233.1_intron_1	intron	sense_overlapping	chr16	3003798	3004859
chr16	3235553	3235643	ZNF200_intron_5	intron	protein_coding	chr16	3235458	3235966
chr16	3235675	3235962	ZNF200_intron_5	intron	protein_coding	chr16	3235458	3235966
chr16	3393147	3393255	ZSCAN32_intron_3	intron	protein_coding	chr16	3390518	3393647
chr16	3880234	3880691	CREBBP_UTR_4	five_prime_UTR	protein_coding	chr16	3879916	3880726
chr16	4115972	4116185	ADCY9_UTR_4	five_prime_UTR	protein_coding	chr16	4115689	4116185
chr16	4316222	4316262	GLIS2_intron_1	intron	protein_coding	chr16	4315456	4329108
chr16	4316320	4316365	GLIS2_intron_1	intron	protein_coding	chr16	4315456	4329108
chr16	4978202	4978362	SEC14L5_intron_2	intron	protein_coding	chr16	4959387	4987555
chr16	6637302	6637387	RBFOX1_intron_8	intron	protein_coding	chr16	6483915	6654601
chr16	6779743	6779832	RBFOX1_intron_10	intron	protein_coding	chr16	6774014	7052055
chr16	6780055	6780121	RBFOX1_intron_10	intron	protein_coding	chr16	6774014	7052055
chr16	7147036	7147076	RBFOX1_intron_11	intron	protein_coding	chr16	7052099	7332748
chr16	7504791	7504827	RBFOX1_intron_12	intron	protein_coding	chr16	7333089	7510120
chr16	8827845	8827891	PMM2_intron_8	intron	protein_coding	chr16	8813107	8847722
chr16	8963228	8963285	USP7_32	CDS	protein_coding	chr16	8963206	8963285
chr16	8963285	8963484	USP7_UTR_9	five_prime_UTR	protein_coding	chr16	8963285	8963484
chr16	8963485	8963793	USP7_intron_36	intron	protein_coding	chr16	8963485	8964392
chr16	8963848	8963912	USP7_intron_36	intron	protein_coding	chr16	8963485	8964392
chr16	8963228	8963793	AC022167.3_intron_1	intron	lincRNA	chr16	8962895	8966751
chr16	8963848	8963912	AC022167.3_intron_1	intron	lincRNA	chr16	8962895	8966751
chr16	11589903	11591438	LITAF_intron_11	intron	protein_coding	chr16	11587564	11598386
chr16	11668451	11668540	SNN_UTR_1	five_prime_UTR	protein_coding	chr16	11668414	11668540
chr16	11668541	11668669	SNN_intron_1	intron	protein_coding	chr16	11668541	11675973
chr16	11929677	11929709	NPIPB2_intron_2	intron	protein_coding	chr16	11929446	11930448
chr16	13202073	13202201	SHISA9_intron_3	intron	protein_coding	chr16	12916816	13203392
chr16	13352676	13352705	U91319.1_intron_4	intron	lincRNA	chr16	13350617	13474208
chr16	13354271	13354334	U91319.1_intron_4	intron	lincRNA	chr16	13350617	13474208
chr16	14693635	14693668	PLA2G10_intron_3	intron	protein_coding	chr16	14690646	14694131
chr16	14752320	14752384	NPIPA2_intron_2	intron	protein_coding	chr16	14750876	14755190
chr16	15949610	15949799	ABCC1_UTR_1	five_prime_UTR	protein_coding	chr16	15949577	15949799
chr16	15949800	15949854	ABCC1_intron_1	intron	protein_coding	chr16	15949800	16007814
chr16	16339638	16339663	AC138969.1_intron_3	intron	protein_coding	chr16	16335993	16340304
chr16	16370168	16370263	AC138969.2_20	exon	unprocessed_pseudogene	chr16	16370145	16370298
chr16	16370515	16370592	AC138969.2_intron_20	intron	unprocessed_pseudogene	chr16	16370299	16371036
chr16	16383484	16383513	NPIPA7_intron_1	intron	protein_coding	chr16	16379308	16383662
chr16	16384376	16384583	NPIPA7_intron_2	intron	protein_coding	chr16	16383793	16387397
chr16	17470854	17470881	XYLT1_UTR_2	five_prime_UTR	protein_coding	chr16	17470796	17470881
chr16	18323325	18323411	NPIPA8_intron_5	intron	protein_coding	chr16	18321125	18324089
chr16	18323574	18323648	NPIPA8_intron_5	intron	protein_coding	chr16	18321125	18324089
chr16	18323684	18323819	NPIPA8_intron_5	intron	protein_coding	chr16	18321125	18324089
chr16	18332232	18332273	NPIPA8_intron_8	intron	protein_coding	chr16	18328243	18332598
chr16	18365676	18365726	AC126755.2_intron_7	intron	protein_coding	chr16	18364635	18368256
chr16	18368397	18368438	AC126755.2_intron_8	intron	protein_coding	chr16	18368387	18372721
chr16	18374550	18374608	AC126755.2_intron_9	intron	protein_coding	chr16	18372855	18374830
chr16	18429424	18429451	NOMO2_intron_5	intron	protein_coding	chr16	18429121	18430813
chr16	18430339	18430468	NOMO2_intron_5	intron	protein_coding	chr16	18429121	18430813
chr16	18430628	18430651	NOMO2_intron_5	intron	protein_coding	chr16	18429121	18430813
chr16	18430684	18430742	NOMO2_intron_5	intron	protein_coding	chr16	18429121	18430813
chr16	18431061	18431087	NOMO2_intron_6	intron	protein_coding	chr16	18430899	18431805
chr16	18433380	18433462	NOMO2_8	CDS	protein_coding	chr16	18433347	18433475
chr16	18433590	18433738	NOMO2_intron_8	intron	protein_coding	chr16	18433476	18434652
chr16	18433968	18434067	NOMO2_intron_8	intron	protein_coding	chr16	18433476	18434652
chr16	18434503	18434652	NOMO2_intron_8	intron	protein_coding	chr16	18433476	18434652
chr16	18434653	18434688	NOMO2_9	CDS	protein_coding	chr16	18434653	18434767
chr16	18436158	18436486	NOMO2_intron_9	intron	protein_coding	chr16	18434768	18499923
chr16	18486486	18486549	NOMO2_intron_9	intron	protein_coding	chr16	18434768	18499923
chr16	19219120	19219239	SYT17_intron_6	intron	protein_coding	chr16	19211453	19223043
chr16	20566639	20566772	ACSM2B_intron_15	intron	protein_coding	chr16	20564857	20575420
chr16	21404498	21404525	NPIPB3_intron_1	intron	protein_coding	chr16	21402982	21404721
chr16	21418041	21418107	NPIPB3_intron_7	intron	protein_coding	chr16	21415086	21418807
chr16	22897654	22897788	HS3ST2_intron_1	intron	protein_coding	chr16	22815096	22914942
chr16	22897815	22897930	HS3ST2_intron_1	intron	protein_coding	chr16	22815096	22914942
chr16	23148980	23149016	USP31_16	CDS	protein_coding	chr16	23148637	23149270
chr16	23645090	23645113	DCTN5_intron_2	intron	protein_coding	chr16	23643024	23650754
chr16	23899566	23899628	PRKCB_intron_2	intron	protein_coding	chr16	23837407	23988506
chr16	23899669	23899865	PRKCB_intron_2	intron	protein_coding	chr16	23837407	23988506
chr16	25710454	25710508	HS3ST4_intron_1	intron	protein_coding	chr16	25693152	26135610
chr16	27805297	27805328	GSG1L_intron_1	intron	protein_coding	chr16	27791468	27807485
chr16	28690937	28691019	AC145285.4_intron_2	intron	unprocessed_pseudogene	chr16	28663388	28740677
chr16	28695794	28695865	AC145285.4_intron_2	intron	unprocessed_pseudogene	chr16	28663388	28740677
chr16	28698420	28698514	AC145285.4_intron_2	intron	unprocessed_pseudogene	chr16	28663388	28740677
chr16	28699629	28699670	AC145285.4_intron_2	intron	unprocessed_pseudogene	chr16	28663388	28740677
chr16	28700152	28700211	AC145285.4_intron_2	intron	unprocessed_pseudogene	chr16	28663388	28740677
chr16	28700566	28700658	AC145285.4_intron_2	intron	unprocessed_pseudogene	chr16	28663388	28740677
chr16	28702201	28702246	AC145285.4_intron_2	intron	unprocessed_pseudogene	chr16	28663388	28740677
chr16	28703295	28703334	AC145285.4_intron_2	intron	unprocessed_pseudogene	chr16	28663388	28740677
chr16	28704328	28704356	AC145285.4_intron_2	intron	unprocessed_pseudogene	chr16	28663388	28740677
chr16	28690937	28691019	EIF3C_intron_1	intron	protein_coding	chr16	28688829	28711361
chr16	28695794	28695865	EIF3C_intron_1	intron	protein_coding	chr16	28688829	28711361
chr16	28698420	28698514	EIF3C_intron_1	intron	protein_coding	chr16	28688829	28711361
chr16	28699629	28699670	EIF3C_intron_1	intron	protein_coding	chr16	28688829	28711361
chr16	28700152	28700211	EIF3C_intron_1	intron	protein_coding	chr16	28688829	28711361
chr16	28700566	28700658	EIF3C_intron_1	intron	protein_coding	chr16	28688829	28711361
chr16	28702201	28702246	EIF3C_intron_1	intron	protein_coding	chr16	28688829	28711361
chr16	28703295	28703334	EIF3C_intron_1	intron	protein_coding	chr16	28688829	28711361
chr16	28704328	28704356	EIF3C_intron_1	intron	protein_coding	chr16	28688829	28711361
chr16	28852595	28852635	SH2B1_intron_1	intron	protein_coding	chr16	28846828	28861616
chr16	28852679	28852915	SH2B1_intron_1	intron	protein_coding	chr16	28846828	28861616
chr16	28852976	28853039	SH2B1_intron_1	intron	protein_coding	chr16	28846828	28861616
chr16	28853066	28853094	SH2B1_intron_1	intron	protein_coding	chr16	28846828	28861616
chr16	31316109	31316199	ITGAM_intron_14	intron	protein_coding	chr16	31297955	31321239
chr16	33058986	33059054	AC145350.2_intron_2	intron	lincRNA	chr16	33046758	33060274
chr16	33195104	33195130	TP53TG3C_intron_1	intron	protein_coding	chr16	33194656	33195324
chr16	33206826	33206850	AC141257.2_intron_1	intron	lincRNA	chr16	33206807	33330081
chr16	33207267	33207312	AC141257.2_intron_1	intron	lincRNA	chr16	33206807	33330081
chr16	33209694	33209797	AC141257.2_intron_1	intron	lincRNA	chr16	33206807	33330081
chr16	33210467	33210492	AC141257.2_intron_1	intron	lincRNA	chr16	33206807	33330081
chr16	33210519	33210552	AC141257.2_intron_1	intron	lincRNA	chr16	33206807	33330081
chr16	33211513	33211571	AC141257.2_intron_1	intron	lincRNA	chr16	33206807	33330081
chr16	33211773	33211931	AC141257.2_intron_1	intron	lincRNA	chr16	33206807	33330081
chr16	33212117	33212160	AC141257.2_intron_1	intron	lincRNA	chr16	33206807	33330081
chr16	33212724	33212750	AC141257.2_intron_1	intron	lincRNA	chr16	33206807	33330081
chr16	33212946	33212972	AC141257.2_intron_1	intron	lincRNA	chr16	33206807	33330081
chr16	33213402	33213689	AC141257.2_intron_1	intron	lincRNA	chr16	33206807	33330081
chr16	33214408	33214595	AC141257.2_intron_1	intron	lincRNA	chr16	33206807	33330081
chr16	33264595	33264745	AC141257.2_intron_1	intron	lincRNA	chr16	33206807	33330081
chr16	33268510	33268598	AC141257.2_intron_1	intron	lincRNA	chr16	33206807	33330081
chr16	33291749	33291853	AC141257.2_intron_1	intron	lincRNA	chr16	33206807	33330081
chr16	33294391	33294420	AC141257.2_intron_1	intron	lincRNA	chr16	33206807	33330081
chr16	33298313	33298407	AC141257.2_intron_1	intron	lincRNA	chr16	33206807	33330081
chr16	33306398	33306450	AC141257.2_intron_1	intron	lincRNA	chr16	33206807	33330081
chr16	33306398	33306450	TP53TG3E_UTR_2	three_prime_UTR	protein_coding	chr16	33305476	33306935
chr16	33345182	33345396	AC141257.3_1	exon	processed_pseudogene	chr16	33345182	33345396
chr16	33360274	33360325	TP53TG3B_UTR_1	five_prime_UTR	protein_coding	chr16	33360274	33360908
chr16	33360495	33360532	TP53TG3B_UTR_1	five_prime_UTR	protein_coding	chr16	33360274	33360908
chr16	33360562	33360713	TP53TG3B_UTR_1	five_prime_UTR	protein_coding	chr16	33360274	33360908
chr16	33360944	33361081	TP53TG3B_1	CDS	protein_coding	chr16	33360908	33361270
chr16	33361114	33361270	TP53TG3B_1	CDS	protein_coding	chr16	33360908	33361270
chr16	33361271	33361890	TP53TG3B_intron_1	intron	protein_coding	chr16	33361271	33361939
chr16	33362018	33362151	TP53TG3B_UTR_2	three_prime_UTR	protein_coding	chr16	33362011	33363478
chr16	33362715	33362805	TP53TG3B_UTR_2	three_prime_UTR	protein_coding	chr16	33362011	33363478
chr16	33370473	33370778	AC141257.1_1	exon	lincRNA	chr16	33370473	33371108
chr16	33370818	33370886	AC141257.1_1	exon	lincRNA	chr16	33370473	33371108
chr16	33371280	33371311	AC141257.1_intron_1	intron	lincRNA	chr16	33371109	33371311
chr16	33371312	33371431	AC141257.1_2	exon	lincRNA	chr16	33371312	33372915
chr16	33371459	33372490	AC141257.1_2	exon	lincRNA	chr16	33371312	33372915
chr16	33372819	33372883	AC141257.1_2	exon	lincRNA	chr16	33371312	33372915
chr16	33386203	33386349	AC141257.4_1	exon	processed_pseudogene	chr16	33386105	33386349
chr16	33459091	33459182	TP53TG3F_UTR_1	five_prime_UTR	protein_coding	chr16	33459045	33459679
chr16	33459310	33459365	TP53TG3F_UTR_1	five_prime_UTR	protein_coding	chr16	33459045	33459679
chr16	33459750	33459862	TP53TG3F_1	CDS	protein_coding	chr16	33459679	33460041
chr16	33460045	33460142	TP53TG3F_intron_1	intron	protein_coding	chr16	33460042	33460710
chr16	33460453	33460640	TP53TG3F_intron_1	intron	protein_coding	chr16	33460042	33460710
chr16	33460811	33460876	TP53TG3F_UTR_2	three_prime_UTR	protein_coding	chr16	33460782	33462249
chr16	33461014	33461041	TP53TG3F_UTR_2	three_prime_UTR	protein_coding	chr16	33460782	33462249
chr16	33461356	33461403	TP53TG3F_UTR_2	three_prime_UTR	protein_coding	chr16	33460782	33462249
chr16	33484887	33484977	AC136944.6_1	exon	processed_pseudogene	chr16	33484887	33485131
chr16	34353641	34353684	FP325313.1_1	exon	unprocessed_pseudogene	chr16	34353616	34353684
chr16	34353685	34353769	FP325313.1_intron_1	intron	unprocessed_pseudogene	chr16	34353685	34355565
chr16	34353913	34354368	FP325313.1_intron_1	intron	unprocessed_pseudogene	chr16	34353685	34355565
chr16	34355059	34355127	FP325313.1_intron_1	intron	unprocessed_pseudogene	chr16	34353685	34355565
chr16	34355355	34355455	FP325313.1_intron_1	intron	unprocessed_pseudogene	chr16	34353685	34355565
chr16	34355993	34356085	FP325313.1_intron_2	intron	unprocessed_pseudogene	chr16	34355730	34360431
chr16	34356875	34357232	FP325313.1_intron_2	intron	unprocessed_pseudogene	chr16	34355730	34360431
chr16	34357343	34357378	FP325313.1_intron_2	intron	unprocessed_pseudogene	chr16	34355730	34360431
chr16	34357749	34357790	FP325313.1_intron_2	intron	unprocessed_pseudogene	chr16	34355730	34360431
chr16	34357975	34358020	FP325313.1_intron_2	intron	unprocessed_pseudogene	chr16	34355730	34360431
chr16	34359163	34359191	FP325313.1_intron_2	intron	unprocessed_pseudogene	chr16	34355730	34360431
chr16	34359624	34359683	FP325313.1_intron_2	intron	unprocessed_pseudogene	chr16	34355730	34360431
chr16	34360039	34360110	FP325313.1_intron_2	intron	unprocessed_pseudogene	chr16	34355730	34360431
chr16	34361210	34361280	FP325313.1_intron_3	intron	unprocessed_pseudogene	chr16	34360600	34364657
chr16	34361473	34361519	FP325313.1_intron_3	intron	unprocessed_pseudogene	chr16	34360600	34364657
chr16	34362015	34362150	FP325313.1_intron_3	intron	unprocessed_pseudogene	chr16	34360600	34364657
chr16	34362549	34362583	FP325313.1_intron_3	intron	unprocessed_pseudogene	chr16	34360600	34364657
chr16	34365085	34365129	FP325313.1_intron_4	intron	unprocessed_pseudogene	chr16	34364779	34365363
chr16	34365661	34365707	FP325313.1_intron_5	intron	unprocessed_pseudogene	chr16	34365417	34368549
chr16	34370559	34370596	FP325313.1_intron_6	intron	unprocessed_pseudogene	chr16	34368587	34371562
chr16	48384813	48384931	SIAH1_intron_2	intron	protein_coding	chr16	48365902	48385202
chr16	50858927	50858951	LINC02128_intron_1	intron	lincRNA	chr16	50840402	50860194
chr16	50858975	50859007	LINC02128_intron_1	intron	lincRNA	chr16	50840402	50860194
chr16	50858927	50858951	AC025810.1_intron_1	intron	lincRNA	chr16	50857309	50878991
chr16	50858975	50859007	AC025810.1_intron_1	intron	lincRNA	chr16	50857309	50878991
chr16	52546928	52547008	TOX3_UTR_4	five_prime_UTR	protein_coding	chr16	52546723	52547008
chr16	52547009	52547170	TOX3_intron_8	intron	protein_coding	chr16	52547009	52547366
chr16	52547194	52547225	TOX3_intron_8	intron	protein_coding	chr16	52547009	52547366
chr16	55762367	55764695	CES1P1_intron_1	intron	transcribed_unprocessed_pseudogene	chr16	55760694	55764695
chr16	55764696	55764904	CES1P1_2	exon	transcribed_unprocessed_pseudogene	chr16	55764696	55764904
chr16	55764905	55767363	CES1P1_intron_2	intron	transcribed_unprocessed_pseudogene	chr16	55764905	55767363
chr16	55767364	55767509	CES1P1_3	exon	transcribed_unprocessed_pseudogene	chr16	55767364	55767509
chr16	55767510	55769202	CES1P1_intron_3	intron	transcribed_unprocessed_pseudogene	chr16	55767510	55769960
chr16	55769269	55769413	CES1P1_intron_3	intron	transcribed_unprocessed_pseudogene	chr16	55767510	55769960
chr16	55769642	55769667	CES1P1_intron_3	intron	transcribed_unprocessed_pseudogene	chr16	55767510	55769960
chr16	55769818	55769879	CES1P1_intron_3	intron	transcribed_unprocessed_pseudogene	chr16	55767510	55769960
chr16	55770009	55770095	CES1P1_4	exon	transcribed_unprocessed_pseudogene	chr16	55769961	55770095
chr16	55771398	55772367	CES1P1_intron_4	intron	transcribed_unprocessed_pseudogene	chr16	55770096	55772367
chr16	55770096	55771376	CES1P1_intron_4	intron	transcribed_unprocessed_pseudogene	chr16	55770096	55772367
chr16	55772368	55772522	CES1P1_5	exon	transcribed_unprocessed_pseudogene	chr16	55772368	55772522
chr16	55772523	55773358	CES1P1_intron_5	intron	transcribed_unprocessed_pseudogene	chr16	55772523	55773402
chr16	55773737	55774926	CES1P1_6	exon	transcribed_unprocessed_pseudogene	chr16	55773403	55774926
chr16	55774927	55776789	CES1P1_intron_6	intron	transcribed_unprocessed_pseudogene	chr16	55774927	55776789
chr16	55776790	55776888	CES1P1_7	exon	transcribed_unprocessed_pseudogene	chr16	55776790	55776895
chr16	55776989	55777695	CES1P1_intron_7	intron	transcribed_unprocessed_pseudogene	chr16	55776896	55779700
chr16	55777853	55778685	CES1P1_intron_7	intron	transcribed_unprocessed_pseudogene	chr16	55776896	55779700
chr16	55778760	55779700	CES1P1_intron_7	intron	transcribed_unprocessed_pseudogene	chr16	55776896	55779700
chr16	55779701	55779740	CES1P1_8	exon	transcribed_unprocessed_pseudogene	chr16	55779701	55779740
chr16	55779741	55782814	CES1P1_intron_8	intron	transcribed_unprocessed_pseudogene	chr16	55779741	55783597
chr16	55782987	55783071	CES1P1_intron_8	intron	transcribed_unprocessed_pseudogene	chr16	55779741	55783597
chr16	55783205	55783597	CES1P1_intron_8	intron	transcribed_unprocessed_pseudogene	chr16	55779741	55783597
chr16	55783598	55783739	CES1P1_9	exon	transcribed_unprocessed_pseudogene	chr16	55783598	55783739
chr16	55783740	55785611	CES1P1_intron_9	intron	transcribed_unprocessed_pseudogene	chr16	55783740	55785611
chr16	55785612	55785693	CES1P1_10	exon	transcribed_unprocessed_pseudogene	chr16	55785612	55785693
chr16	55785694	55785955	CES1P1_intron_10	intron	transcribed_unprocessed_pseudogene	chr16	55785694	55785955
chr16	55785956	55786104	CES1P1_11	exon	transcribed_unprocessed_pseudogene	chr16	55785956	55786104
chr16	55786105	55788621	CES1P1_intron_11	intron	transcribed_unprocessed_pseudogene	chr16	55786105	55790543
chr16	55806470	55806618	CES1_intron_3	intron	protein_coding	chr16	55806465	55810515
chr16	56425327	56425350	AMFR_UTR_5	five_prime_UTR	protein_coding	chr16	56425327	56425538
chr16	56425399	56425442	AMFR_UTR_5	five_prime_UTR	protein_coding	chr16	56425327	56425538
chr16	58197673	58197703	CSNK2A2_11	CDS	protein_coding	chr16	58197632	58197736
chr16	58197742	58197920	CSNK2A2_UTR_3	five_prime_UTR	protein_coding	chr16	58197736	58197920
chr16	58586238	58586288	CNOT1_intron_42	intron	protein_coding	chr16	58585507	58586543
chr16	60028892	60028962	LINC02141_intron_1	intron	lincRNA	chr16	59855526	60044709
chr16	62013244	62013290	CDH8_intron_10	intron	protein_coding	chr16	61901474	62021150
chr16	63584654	63584728	AC138305.1_intron_4	intron	lincRNA	chr16	63532932	63617691
chr16	65322081	65322158	AC009055.1_intron_2	intron	lincRNA	chr16	65251870	65371095
chr16	65322219	65322411	AC009055.1_intron_2	intron	lincRNA	chr16	65251870	65371095
chr16	65322563	65322741	AC009055.1_intron_2	intron	lincRNA	chr16	65251870	65371095
chr16	65322765	65322796	AC009055.1_intron_2	intron	lincRNA	chr16	65251870	65371095
chr16	65322836	65322972	AC009055.1_intron_2	intron	lincRNA	chr16	65251870	65371095
chr16	65323271	65323395	AC009055.1_intron_2	intron	lincRNA	chr16	65251870	65371095
chr16	65322081	65322158	LINC00922_intron_2	intron	lincRNA	chr16	65311548	65354241
chr16	65322219	65322411	LINC00922_intron_2	intron	lincRNA	chr16	65311548	65354241
chr16	65322563	65322741	LINC00922_intron_2	intron	lincRNA	chr16	65311548	65354241
chr16	65322765	65322796	LINC00922_intron_2	intron	lincRNA	chr16	65311548	65354241
chr16	65322836	65322972	LINC00922_intron_2	intron	lincRNA	chr16	65311548	65354241
chr16	65323271	65323395	LINC00922_intron_2	intron	lincRNA	chr16	65311548	65354241
chr16	66696587	66696653	CMTM4_UTR_3	five_prime_UTR	protein_coding	chr16	66696525	66696707
chr16	69976318	69976580	AC009022.1_1	exon	processed_transcript	chr16	69976297	69976732
chr16	69989982	69990140	AC009022.1_8	exon	processed_transcript	chr16	69989955	69990208
chr16	70181485	70181513	CLEC18C_intron_5	intron	protein_coding	chr16	70177481	70181848
chr16	70685844	70686013	MTSS1L_UTR_2	five_prime_UTR	protein_coding	chr16	70685791	70686066
chr16	73058178	73058306	ZFHX3_intron_10	intron	protein_coding	chr16	73048376	73058528
chr16	73058537	73058712	ZFHX3_UTR_5	five_prime_UTR	protein_coding	chr16	73058529	73059698
chr16	73719796	73719820	ZFHX3_intron_18	intron	protein_coding	chr16	73680241	73891649
chr16	74110560	74111164	AC138627.1_intron_12	intron	lincRNA	chr16	74103353	74114302
chr16	74111245	74111410	AC138627.1_intron_12	intron	lincRNA	chr16	74103353	74114302
chr16	74539982	74540144	GLG1_intron_26	intron	protein_coding	chr16	74532154	74563104
chr16	75123450	75123485	AC099508.2_intron_1	intron	lincRNA	chr16	75119583	75126174
chr16	76134750	76134855	AC099511.1_intron_2	intron	lincRNA	chr16	76108343	76136120
chr16	76473848	76473871	CNTNAP4_intron_11	intron	protein_coding	chr16	76467524	76475937
chr16	76505236	76510128	CNTNAP4_intron_16	intron	protein_coding	chr16	76498695	76521138
chr16	79031419	79031442	WWOX_intron_12	intron	protein_coding	chr16	78780450	79211606
chr16	79599138	79599321	MAF_2	CDS	protein_coding	chr16	79598780	79599902
chr16	80803930	80804148	CDYL2_intron_9	intron	protein_coding	chr16	80685130	80804148
chr16	80804149	80804173	CDYL2_10	CDS	protein_coding	chr16	80804149	80804173
chr16	80804173	80804204	CDYL2_UTR_2	five_prime_UTR	protein_coding	chr16	80804173	80804329
chr16	80804299	80804329	CDYL2_UTR_2	five_prime_UTR	protein_coding	chr16	80804173	80804329
chr16	81036060	81036088	AC092718.8_intron_2	intron	protein_coding	chr16	81034927	81084461
chr16	81036060	81036088	ATMIN_1	CDS	protein_coding	chr16	81035870	81036206
chr16	85405193	85405249	GSE1_intron_2	intron	protein_coding	chr16	85357644	85555965
chr16	85406167	85406271	GSE1_intron_2	intron	protein_coding	chr16	85357644	85555965
chr16	85407544	85407678	GSE1_intron_2	intron	protein_coding	chr16	85357644	85555965
chr16	85408439	85408488	GSE1_intron_2	intron	protein_coding	chr16	85357644	85555965
chr16	85408717	85408745	GSE1_intron_2	intron	protein_coding	chr16	85357644	85555965
chr16	85462639	85462716	GSE1_intron_2	intron	protein_coding	chr16	85357644	85555965
chr16	86250715	86250785	LINC01081_intron_3	intron	lincRNA	chr16	86226778	86269002
chr16	86250954	86251010	LINC01081_intron_3	intron	lincRNA	chr16	86226778	86269002
chr16	87492555	87492659	AC092720.1_1	exon	lincRNA	chr16	87492555	87492659
chr16	87726254	87726307	KLHDC4_intron_6	intron	protein_coding	chr16	87714574	87726763
chr16	87798578	87798820	AC126696.1_intron_1	intron	lincRNA	chr16	87780796	87806381
chr16	88019598	88019644	BANP_intron_14	intron	protein_coding	chr16	88018668	88027481
chr16	88277790	88277905	AC138512.1_intron_2	intron	lincRNA	chr16	88276576	88294717
chr16	88278208	88278332	AC138512.1_intron_2	intron	lincRNA	chr16	88276576	88294717
chr16	88295316	88295339	AC138512.1_intron_3	intron	lincRNA	chr16	88294842	88302420
chr16	88453347	88453638	ZFPM1_UTR_1	five_prime_UTR	protein_coding	chr16	88453317	88453638
chr16	88461055	88461111	ZFPM1_intron_1	intron	protein_coding	chr16	88453679	88485937
chr16	88493115	88493147	ZFPM1_intron_3	intron	protein_coding	chr16	88489154	88514385
chr16	88533736	88534374	ZFPM1_11	CDS	protein_coding	chr16	88533147	88534979
chr16	88534446	88534518	ZFPM1_11	CDS	protein_coding	chr16	88533147	88534979
chr16	88534673	88534758	ZFPM1_11	CDS	protein_coding	chr16	88533147	88534979
chr16	88534783	88534809	ZFPM1_11	CDS	protein_coding	chr16	88533147	88534979
chr16	88888487	88888524	CBFA2T3_intron_8	intron	protein_coding	chr16	88886143	88891880
chr16	88889839	88889954	CBFA2T3_intron_8	intron	protein_coding	chr16	88886143	88891880
chr16	89160401	89160456	LINC00304_2	exon	lincRNA	chr16	89159707	89161559
chr16	89587271	89587330	CPNE7_intron_11	intron	protein_coding	chr16	89587103	89587554
chr16	89647691	89647744	CHMP1A_intron_3	intron	protein_coding	chr16	89647332	89649349
chr16	89647965	89648114	CHMP1A_intron_3	intron	protein_coding	chr16	89647332	89649349
chr16	89686282	89686310	CDK10_intron_1	intron	protein_coding	chr16	89682497	89686666
chr16	89686282	89686310	LINC02166_intron_2	intron	lincRNA	chr16	89685676	89686445
chr16	89745598	89745692	FANCA_intron_8	intron	protein_coding	chr16	89745072	89746582
chr16	89869003	89869069	SPIRE2_intron_14	intron	protein_coding	chr16	89868217	89869565
chr16	89948889	89949064	DEF8_intron_1	intron	protein_coding	chr16	89948815	89949415
chr16	90169874	90169907	FAM157C_intron_17	intron	lincRNA	chr16	90163959	90177436
chr17	64099	64886	AC240565.2_1	exon	lincRNA	chr17	64099	65736
chr17	64917	65736	AC240565.2_1	exon	lincRNA	chr17	64099	65736
chr17	65737	65811	AC240565.2_intron_1	intron	lincRNA	chr17	65737	65828
chr17	65941	66197	AC240565.2_intron_2	intron	lincRNA	chr17	65888	71364
chr17	66242	66997	AC240565.2_intron_2	intron	lincRNA	chr17	65888	71364
chr17	67229	67325	AC240565.2_intron_2	intron	lincRNA	chr17	65888	71364
chr17	67384	67482	AC240565.2_intron_2	intron	lincRNA	chr17	65888	71364
chr17	67621	68357	AC240565.2_intron_2	intron	lincRNA	chr17	65888	71364
chr17	68573	69042	AC240565.2_intron_2	intron	lincRNA	chr17	65888	71364
chr17	69214	69337	AC240565.2_intron_2	intron	lincRNA	chr17	65888	71364
chr17	69514	69629	AC240565.2_intron_2	intron	lincRNA	chr17	65888	71364
chr17	70052	70347	AC240565.2_intron_2	intron	lincRNA	chr17	65888	71364
chr17	70642	70712	AC240565.2_intron_2	intron	lincRNA	chr17	65888	71364
chr17	70825	70917	AC240565.2_intron_2	intron	lincRNA	chr17	65888	71364
chr17	71213	71364	AC240565.2_intron_2	intron	lincRNA	chr17	65888	71364
chr17	71365	71465	AC240565.2_3	exon	lincRNA	chr17	71365	71556
chr17	72060	72145	AC240565.2_intron_3	intron	lincRNA	chr17	71557	75812
chr17	72324	72804	AC240565.2_intron_3	intron	lincRNA	chr17	71557	75812
chr17	72880	73123	AC240565.2_intron_3	intron	lincRNA	chr17	71557	75812
chr17	73221	73393	AC240565.2_intron_3	intron	lincRNA	chr17	71557	75812
chr17	74134	74363	AC240565.2_intron_3	intron	lincRNA	chr17	71557	75812
chr17	75314	75377	AC240565.2_intron_3	intron	lincRNA	chr17	71557	75812
chr17	75525	75572	AC240565.2_intron_3	intron	lincRNA	chr17	71557	75812
chr17	75679	75812	AC240565.2_intron_3	intron	lincRNA	chr17	71557	75812
chr17	75953	75995	AC240565.2_intron_4	intron	lincRNA	chr17	75879	76721
chr17	76241	76309	AC240565.2_intron_4	intron	lincRNA	chr17	75879	76721
chr17	76644	76721	AC240565.2_intron_4	intron	lincRNA	chr17	75879	76721
chr17	88641	88705	AC240565.1_1	exon	lincRNA	chr17	88641	88705
chr17	88706	88763	AC240565.1_intron_1	intron	lincRNA	chr17	88706	97267
chr17	89328	89361	AC240565.1_intron_1	intron	lincRNA	chr17	88706	97267
chr17	89697	89853	AC240565.1_intron_1	intron	lincRNA	chr17	88706	97267
chr17	89996	90055	AC240565.1_intron_1	intron	lincRNA	chr17	88706	97267
chr17	90115	90257	AC240565.1_intron_1	intron	lincRNA	chr17	88706	97267
chr17	90453	90906	AC240565.1_intron_1	intron	lincRNA	chr17	88706	97267
chr17	91852	91925	AC240565.1_intron_1	intron	lincRNA	chr17	88706	97267
chr17	92475	92570	AC240565.1_intron_1	intron	lincRNA	chr17	88706	97267
chr17	92995	93048	AC240565.1_intron_1	intron	lincRNA	chr17	88706	97267
chr17	94269	94384	AC240565.1_intron_1	intron	lincRNA	chr17	88706	97267
chr17	94462	94551	AC240565.1_intron_1	intron	lincRNA	chr17	88706	97267
chr17	95604	95659	AC240565.1_intron_1	intron	lincRNA	chr17	88706	97267
chr17	95684	95723	AC240565.1_intron_1	intron	lincRNA	chr17	88706	97267
chr17	95874	95910	AC240565.1_intron_1	intron	lincRNA	chr17	88706	97267
chr17	96410	96502	AC240565.1_intron_1	intron	lincRNA	chr17	88706	97267
chr17	96768	96816	AC240565.1_intron_1	intron	lincRNA	chr17	88706	97267
chr17	99612	99733	AC240565.1_intron_3	intron	lincRNA	chr17	98952	101107
chr17	99859	100084	AC240565.1_intron_3	intron	lincRNA	chr17	98952	101107
chr17	100182	100394	AC240565.1_intron_3	intron	lincRNA	chr17	98952	101107
chr17	100847	100888	AC240565.1_intron_3	intron	lincRNA	chr17	98952	101107
chr17	101867	101906	AC240565.1_intron_4	intron	lincRNA	chr17	101175	102056
chr17	102065	102273	AC240565.1_5	exon	lincRNA	chr17	102057	102273
chr17	102274	102369	AC240565.1_intron_5	intron	lincRNA	chr17	102274	105558
chr17	102541	102603	AC240565.1_intron_5	intron	lincRNA	chr17	102274	105558
chr17	102840	102900	AC240565.1_intron_5	intron	lincRNA	chr17	102274	105558
chr17	103039	103146	AC240565.1_intron_5	intron	lincRNA	chr17	102274	105558
chr17	103358	103397	AC240565.1_intron_5	intron	lincRNA	chr17	102274	105558
chr17	103469	104032	AC240565.1_intron_5	intron	lincRNA	chr17	102274	105558
chr17	104840	104888	AC240565.1_intron_5	intron	lincRNA	chr17	102274	105558
chr17	104933	105081	AC240565.1_intron_5	intron	lincRNA	chr17	102274	105558
chr17	106971	107113	AC240565.1_intron_7	intron	lincRNA	chr17	106865	118381
chr17	109097	109177	AC240565.1_intron_7	intron	lincRNA	chr17	106865	118381
chr17	109708	109845	AC240565.1_intron_7	intron	lincRNA	chr17	106865	118381
chr17	110454	110679	AC240565.1_intron_7	intron	lincRNA	chr17	106865	118381
chr17	111461	111829	AC240565.1_intron_7	intron	lincRNA	chr17	106865	118381
chr17	112391	112928	AC240565.1_intron_7	intron	lincRNA	chr17	106865	118381
chr17	166929	167054	DOC2B_intron_7	intron	protein_coding	chr17	164205	172535
chr17	170871	171859	DOC2B_intron_7	intron	protein_coding	chr17	164205	172535
chr17	181428	181479	DOC2B_9	CDS	protein_coding	chr17	181106	181479
chr17	181479	181619	DOC2B_UTR_2	five_prime_UTR	protein_coding	chr17	181479	181636
chr17	254224	254265	RPH3AL_intron_4	intron	protein_coding	chr17	247286	261687
chr17	255283	255341	RPH3AL_intron_4	intron	protein_coding	chr17	247286	261687
chr17	255472	255495	RPH3AL_intron_4	intron	protein_coding	chr17	247286	261687
chr17	287728	287907	RPH3AL_intron_6	intron	protein_coding	chr17	281855	319418
chr17	334784	334820	RPH3AL_intron_11	intron	protein_coding	chr17	334067	338534
chr17	336022	336083	RPH3AL_intron_11	intron	protein_coding	chr17	334067	338534
chr17	360813	360956	RPH3AL_intron_16	intron	protein_coding	chr17	353098	386195
chr17	361789	361909	RPH3AL_intron_16	intron	protein_coding	chr17	353098	386195
chr17	553084	553174	VPS53_intron_6	intron	protein_coding	chr17	551951	553378
chr17	898386	898988	NXN_intron_8	intron	protein_coding	chr17	864112	979317
chr17	914215	914263	NXN_intron_8	intron	protein_coding	chr17	864112	979317
chr17	1006934	1006996	ABR_intron_1	intron	protein_coding	chr17	1006170	1007163
chr17	1052552	1052578	ABR_intron_10	intron	protein_coding	chr17	1050635	1056033
chr17	1052721	1052763	ABR_intron_10	intron	protein_coding	chr17	1050635	1056033
chr17	1053133	1053182	ABR_intron_10	intron	protein_coding	chr17	1050635	1056033
chr17	1131508	1131531	ABR_intron_27	intron	protein_coding	chr17	1126546	1177915
chr17	1131617	1131761	ABR_intron_27	intron	protein_coding	chr17	1126546	1177915
chr17	1159403	1159444	ABR_intron_27	intron	protein_coding	chr17	1126546	1177915
chr17	1194481	1194873	ABR_intron_30	intron	protein_coding	chr17	1187323	1228791
chr17	1549497	1549822	PITPNA_intron_10	intron	protein_coding	chr17	1548388	1553002
chr17	2356496	2356564	SGSM2_intron_2	intron	protein_coding	chr17	2343621	2361635
chr17	3000490	3000541	RAP1GAP2_intron_17	intron	protein_coding	chr17	2998377	3005367
chr17	3372021	3372085	OR3A2_intron_4	intron	protein_coding	chr17	3336127	3383802
chr17	6030298	6030344	AC007846.2_intron_4	intron	protein_coding	chr17	5990022	6080369
chr17	6070420	6070539	AC007846.2_intron_4	intron	protein_coding	chr17	5990022	6080369
chr17	6944174	6944310	ALOX12P2_intron_19	intron	transcribed_unprocessed_pseudogene	chr17	6902193	6953659
chr17	6944641	6944673	ALOX12P2_intron_19	intron	transcribed_unprocessed_pseudogene	chr17	6902193	6953659
chr17	6944707	6944736	ALOX12P2_intron_19	intron	transcribed_unprocessed_pseudogene	chr17	6902193	6953659
chr17	7885342	7885445	CHD3_UTR_1	five_prime_UTR	protein_coding	chr17	7884806	7889000
chr17	9429741	9430085	STX8_intron_2	intron	protein_coding	chr17	9378654	9491827
chr17	11241263	11241347	SHISA6_UTR_1	five_prime_UTR	protein_coding	chr17	11241263	11241422
chr17	11508350	11508997	SHISA6_intron_3	intron	protein_coding	chr17	11380462	11551894
chr17	11694636	11694703	DNAH9_intron_22	intron	protein_coding	chr17	11694448	11699729
chr17	11711949	11712008	DNAH9_intron_26	intron	protein_coding	chr17	11705186	11719332
chr17	13782574	13782619	COX10-AS1_intron_2	intron	processed_transcript	chr17	13777350	13790267
chr17	13783516	13783867	COX10-AS1_intron_2	intron	processed_transcript	chr17	13777350	13790267
chr17	13801243	13801288	COX10-AS1_intron_3	intron	processed_transcript	chr17	13792551	13865077
chr17	13801491	13801516	COX10-AS1_intron_3	intron	processed_transcript	chr17	13792551	13865077
chr17	15960376	15960461	ADORA2B_intron_1	intron	protein_coding	chr17	15945584	15974677
chr17	17042567	17042596	MPRIP_UTR_1	five_prime_UTR	protein_coding	chr17	17042545	17042596
chr17	17042597	17042744	MPRIP_intron_1	intron	protein_coding	chr17	17042597	17042758
chr17	17327067	17327919	NT5M_intron_3	intron	protein_coding	chr17	17323246	17344792
chr17	18225587	18225682	LLGL1_UTR_1	five_prime_UTR	protein_coding	chr17	18225587	18225682
chr17	18225682	18225763	LLGL1_1	CDS	protein_coding	chr17	18225682	18225763
chr17	18225764	18225794	LLGL1_intron_1	intron	protein_coding	chr17	18225764	18229939
chr17	18454081	18454139	KRT16P4_intron_1	intron	transcribed_processed_pseudogene	chr17	18450766	18475686
chr17	19063799	19063887	SNORD3B-2_1	exon	snoRNA	chr17	19063346	19064136
chr17	19083721	19083748	AC007952.3_intron_3	intron	lincRNA	chr17	19080630	19087709
chr17	19087830	19087878	AC007952.3_4	exon	lincRNA	chr17	19087710	19087878
chr17	19112563	19112593	AC007952.4_1	exon	lincRNA	chr17	19112000	19112636
chr17	19130604	19130725	GRAPL_intron_1	intron	protein_coding	chr17	19127698	19132051
chr17	19131027	19131074	GRAPL_intron_1	intron	protein_coding	chr17	19127698	19132051
chr17	19132435	19132517	GRAPL_intron_2	intron	protein_coding	chr17	19132223	19132640
chr17	19133076	19133099	GRAPL_intron_3	intron	protein_coding	chr17	19132740	19138464
chr17	19142317	19142362	GRAPL_intron_4	intron	protein_coding	chr17	19139071	19158317
chr17	19142594	19142657	GRAPL_intron_4	intron	protein_coding	chr17	19139071	19158317
chr17	19143040	19143078	GRAPL_intron_4	intron	protein_coding	chr17	19139071	19158317
chr17	19149598	19149775	GRAPL_intron_4	intron	protein_coding	chr17	19139071	19158317
chr17	19168318	19168373	AC007952.8_intron_1	intron	lincRNA	chr17	19164377	19171957
chr17	19169919	19169966	AC007952.8_intron_1	intron	lincRNA	chr17	19164377	19171957
chr17	19170124	19170167	AC007952.8_intron_1	intron	lincRNA	chr17	19164377	19171957
chr17	19190121	19190165	SNORD3C_1	exon	snoRNA	chr17	19189665	19190245
chr17	19208059	19208199	AC106017.1_intron_3	intron	lincRNA	chr17	19206812	19213876
chr17	19208306	19208341	AC106017.1_intron_3	intron	lincRNA	chr17	19206812	19213876
chr17	19208959	19209003	AC106017.1_intron_3	intron	lincRNA	chr17	19206812	19213876
chr17	19211921	19211951	AC106017.1_intron_3	intron	lincRNA	chr17	19206812	19213876
chr17	19213138	19213171	AC106017.1_intron_3	intron	lincRNA	chr17	19206812	19213876
chr17	19224790	19224832	EPN2_intron_1	intron	protein_coding	chr17	19215810	19237074
chr17	19946193	19946239	AKAP10_intron_10	intron	protein_coding	chr17	19941911	19947405
chr17	20456489	20456518	LGALS9B_intron_7	intron	protein_coding	chr17	20455399	20456559
chr17	22065312	22065360	NCOR1P2_intron_1	intron	unprocessed_pseudogene	chr17	22062151	22070433
chr17	22407916	22407940	AC209154.2_intron_1	intron	lincRNA	chr17	22406170	22410093
chr17	29589451	29589530	GIT1_UTR_4	five_prime_UTR	protein_coding	chr17	29589378	29589627
chr17	29593360	29593615	GIT1_intron_21	intron	protein_coding	chr17	29589628	29593940
chr17	29593642	29593691	GIT1_intron_21	intron	protein_coding	chr17	29589628	29593940
chr17	29593360	29593466	ANKRD13B_intron_1	intron	protein_coding	chr17	29589863	29593466
chr17	29593467	29593615	ANKRD13B_UTR_2	five_prime_UTR	protein_coding	chr17	29593467	29593621
chr17	29593642	29593691	ANKRD13B_1	CDS	protein_coding	chr17	29593621	29593735
chr17	29882530	29882607	SSH2_intron_16	intron	protein_coding	chr17	29848930	29925215
chr17	29895337	29895531	SSH2_intron_16	intron	protein_coding	chr17	29848930	29925215
chr17	31505441	31505663	RAB11FIP4_intron_5	intron	protein_coding	chr17	31488273	31517649
chr17	32487057	32487150	CDK5R1_UTR_1	five_prime_UTR	protein_coding	chr17	32486619	32487162
chr17	34615140	34615170	TMEM132E_intron_1	intron	protein_coding	chr17	34581144	34626125
chr17	36258279	36258303	TBC1D3I_intron_6	intron	protein_coding	chr17	36257950	36258491
chr17	36260108	36260227	TBC1D3I_intron_8	intron	protein_coding	chr17	36259900	36260227
chr17	36260228	36260336	TBC1D3I_8	CDS	protein_coding	chr17	36260228	36260336
chr17	36260337	36260405	TBC1D3I_intron_9	intron	protein_coding	chr17	36260337	36260778
chr17	36332499	36332560	TBC1D3G_intron_12	intron	protein_coding	chr17	36332390	36332758
chr17	36377632	36377814	TBC1D3H_UTR_1	three_prime_UTR	protein_coding	chr17	36377531	36377845
chr17	36377945	36378202	TBC1D3H_1	CDS	protein_coding	chr17	36377845	36378414
chr17	36378375	36378414	TBC1D3H_1	CDS	protein_coding	chr17	36377845	36378414
chr17	36378415	36378526	TBC1D3H_intron_1	intron	protein_coding	chr17	36378415	36379394
chr17	36378552	36378659	TBC1D3H_intron_1	intron	protein_coding	chr17	36378415	36379394
chr17	36378927	36378973	TBC1D3H_intron_1	intron	protein_coding	chr17	36378415	36379394
chr17	36428779	36429089	TBC1D3F_UTR_1	three_prime_UTR	protein_coding	chr17	36428618	36429089
chr17	36429089	36429496	TBC1D3F_1	CDS	protein_coding	chr17	36429089	36429496
chr17	36429497	36429640	TBC1D3F_intron_1	intron	protein_coding	chr17	36429497	36430476
chr17	36431268	36431425	TBC1D3F_intron_3	intron	protein_coding	chr17	36431101	36431562
chr17	36432199	36432447	TBC1D3F_intron_5	intron	protein_coding	chr17	36432109	36432820
chr17	36433445	36433484	TBC1D3F_intron_6	intron	protein_coding	chr17	36432943	36433484
chr17	36434166	36434514	TBC1D3F_intron_7	intron	protein_coding	chr17	36433535	36434784
chr17	36435333	36435401	TBC1D3F_intron_9	intron	protein_coding	chr17	36435333	36435774
chr17	36438703	36438739	TBC1D3F_intron_13	intron	protein_coding	chr17	36437983	36439409
chr17	36450326	36450407	TBC1D3J_1	exon	unprocessed_pseudogene	chr17	36450146	36450642
chr17	36450440	36450472	TBC1D3J_1	exon	unprocessed_pseudogene	chr17	36450146	36450642
chr17	36450519	36450642	TBC1D3J_1	exon	unprocessed_pseudogene	chr17	36450146	36450642
chr17	36450643	36450893	TBC1D3J_intron_1	intron	unprocessed_pseudogene	chr17	36450643	36451622
chr17	36450999	36451434	TBC1D3J_intron_1	intron	unprocessed_pseudogene	chr17	36450643	36451622
chr17	36451672	36451776	TBC1D3J_2	exon	unprocessed_pseudogene	chr17	36451623	36451776
chr17	36451777	36451903	TBC1D3J_intron_2	intron	unprocessed_pseudogene	chr17	36451777	36452145
chr17	36453275	36453547	TBC1D3J_intron_5	intron	unprocessed_pseudogene	chr17	36453255	36453966
chr17	36453671	36453799	TBC1D3J_intron_5	intron	unprocessed_pseudogene	chr17	36453255	36453966
chr17	36454003	36454059	TBC1D3J_6	exon	unprocessed_pseudogene	chr17	36453967	36454088
chr17	36576288	36576333	GGNBP2_intron_6	intron	protein_coding	chr17	36567777	36577981
chr17	37398668	37398695	ACACA_intron_63	intron	protein_coding	chr17	37369488	37406260
chr17	37509118	37509150	DUSP14_intron_2	intron	protein_coding	chr17	37491628	37509877
chr17	37988968	37989005	TBC1D3L_UTR_3	five_prime_UTR	protein_coding	chr17	37988949	37989048
chr17	38004047	38004121	TBC1D3D_UTR_1	five_prime_UTR	protein_coding	chr17	38003976	38004131
chr17	38006197	38006282	TBC1D3D_intron_3	intron	protein_coding	chr17	38005881	38007162
chr17	38013496	38013575	TBC1D3D_intron_13	intron	protein_coding	chr17	38013062	38014023
chr17	38057745	38057787	TBC1D3C_UTR_1	three_prime_UTR	protein_coding	chr17	38057693	38058007
chr17	38060475	38060566	TBC1D3C_intron_3	intron	protein_coding	chr17	38060181	38060642
chr17	38060872	38060904	TBC1D3C_intron_4	intron	protein_coding	chr17	38060710	38061093
chr17	38066349	38066408	TBC1D3C_intron_11	intron	protein_coding	chr17	38065464	38066745
chr17	38068495	38068547	TBC1D3C_UTR_3	five_prime_UTR	protein_coding	chr17	38068495	38068592
chr17	38099109	38099155	AC233968.1_intron_1	intron	unprocessed_pseudogene	chr17	38078347	38101401
chr17	38128328	38128364	TBC1D3E_intron_1	intron	protein_coding	chr17	38128067	38129493
chr17	38132074	38132143	TBC1D3E_intron_5	intron	protein_coding	chr17	38131702	38132143
chr17	38132144	38132237	TBC1D3E_5	CDS	protein_coding	chr17	38132144	38132252
chr17	38132401	38132545	TBC1D3E_intron_6	intron	protein_coding	chr17	38132253	38132580
chr17	38132947	38133057	TBC1D3E_intron_7	intron	protein_coding	chr17	38132692	38133945
chr17	38133633	38133703	TBC1D3E_intron_7	intron	protein_coding	chr17	38132692	38133945
chr17	38133759	38133860	TBC1D3E_intron_7	intron	protein_coding	chr17	38132692	38133945
chr17	38133946	38133995	TBC1D3E_7	CDS	protein_coding	chr17	38133946	38133995
chr17	38134617	38134659	TBC1D3E_8	CDS	protein_coding	chr17	38134538	38134659
chr17	38135584	38135608	TBC1D3E_intron_10	intron	protein_coding	chr17	38135468	38135850
chr17	38136407	38136474	TBC1D3E_11	CDS	protein_coding	chr17	38136380	38136480
chr17	38144246	38144287	RNA5SP526_1	exon	rRNA	chr17	38144201	38144287
chr17	38182120	38182230	TBC1D3_1	CDS	protein_coding	chr17	38181973	38182542
chr17	38182680	38182728	TBC1D3_intron_1	intron	protein_coding	chr17	38182543	38183522
chr17	38182896	38182922	TBC1D3_intron_1	intron	protein_coding	chr17	38182543	38183522
chr17	38184911	38185058	TBC1D3_intron_4	intron	protein_coding	chr17	38184676	38185058
chr17	38185059	38185154	TBC1D3_5	CDS	protein_coding	chr17	38185059	38185154
chr17	38185155	38185257	TBC1D3_intron_5	intron	protein_coding	chr17	38185155	38185866
chr17	38185989	38186124	TBC1D3_intron_6	intron	protein_coding	chr17	38185989	38186530
chr17	38186506	38186530	TBC1D3_intron_6	intron	protein_coding	chr17	38185989	38186530
chr17	38190316	38190392	TBC1D3_intron_11	intron	protein_coding	chr17	38189427	38190708
chr17	38191268	38191365	TBC1D3_intron_13	intron	protein_coding	chr17	38191031	38192443
chr17	38191993	38192094	TBC1D3_intron_13	intron	protein_coding	chr17	38191031	38192443
chr17	38204817	38204913	AC244154.1_intron_7	intron	unprocessed_pseudogene	chr17	38202982	38205633
chr17	38205089	38205128	AC244154.1_intron_7	intron	unprocessed_pseudogene	chr17	38202982	38205633
chr17	38213256	38213304	AC244154.1_intron_9	intron	unprocessed_pseudogene	chr17	38209117	38219044
chr17	38313330	38313384	MRPL45_intron_4	intron	protein_coding	chr17	38306632	38318685
chr17	38453853	38454084	ARHGAP23_intron_1	intron	protein_coding	chr17	38428549	38457398
chr17	38946239	38946295	FBXO47_intron_5	intron	protein_coding	chr17	38945137	38951579
chr17	39499006	39499073	CDK12_intron_5	intron	protein_coding	chr17	39494695	39501248
chr17	40221712	40221937	WIPF2_intron_3	intron	protein_coding	chr17	40220539	40256389
chr17	40221992	40222122	WIPF2_intron_3	intron	protein_coding	chr17	40220539	40256389
chr17	41265664	41265860	KRTAP9-6_1	CDS	protein_coding	chr17	41265377	41265860
chr17	41265860	41266641	KRTAP9-6_UTR_2	three_prime_UTR	protein_coding	chr17	41265860	41266641
chr17	41271311	41271835	KRTAP9-11P_1	exon	unprocessed_pseudogene	chr17	41271311	41271835
chr17	41275659	41275697	KRTAP9-7_UTR_1	five_prime_UTR	protein_coding	chr17	41275659	41275697
chr17	41275697	41275749	KRTAP9-7_1	CDS	protein_coding	chr17	41275697	41276207
chr17	41630864	41630952	KRT42P_intron_6	intron	transcribed_unprocessed_pseudogene	chr17	41630631	41633814
chr17	41633301	41633384	KRT42P_intron_6	intron	transcribed_unprocessed_pseudogene	chr17	41630631	41633814
chr17	41633420	41633549	KRT42P_intron_6	intron	transcribed_unprocessed_pseudogene	chr17	41630631	41633814
chr17	41730083	41730108	HAP1_intron_7	intron	protein_coding	chr17	41728332	41731491
chr17	42967159	42967376	PTGES3L-AARSD1_intron_11	intron	protein_coding	chr17	42964238	42970287
chr17	43230265	43230318	LINC00854_intron_6	intron	protein_coding	chr17	43230263	43303150
chr17	43230522	43230608	LINC00854_intron_6	intron	protein_coding	chr17	43230263	43303150
chr17	43230800	43231281	LINC00854_intron_6	intron	protein_coding	chr17	43230263	43303150
chr17	43232865	43233018	LINC00854_intron_6	intron	protein_coding	chr17	43230263	43303150
chr17	43233607	43233738	LINC00854_intron_6	intron	protein_coding	chr17	43230263	43303150
chr17	43234101	43234138	LINC00854_intron_6	intron	protein_coding	chr17	43230263	43303150
chr17	43234410	43234440	LINC00854_intron_6	intron	protein_coding	chr17	43230263	43303150
chr17	43236938	43237110	LINC00854_intron_6	intron	protein_coding	chr17	43230263	43303150
chr17	43237801	43238055	LINC00854_intron_6	intron	protein_coding	chr17	43230263	43303150
chr17	43238683	43238766	LINC00854_intron_6	intron	protein_coding	chr17	43230263	43303150
chr17	43240180	43240421	LINC00854_intron_6	intron	protein_coding	chr17	43230263	43303150
chr17	43241561	43241725	LINC00854_intron_6	intron	protein_coding	chr17	43230263	43303150
chr17	43243669	43243800	LINC00854_intron_6	intron	protein_coding	chr17	43230263	43303150
chr17	43244293	43244437	LINC00854_intron_6	intron	protein_coding	chr17	43230263	43303150
chr17	43247601	43247898	LINC00854_intron_6	intron	protein_coding	chr17	43230263	43303150
chr17	43248146	43248180	LINC00854_intron_6	intron	protein_coding	chr17	43230263	43303150
chr17	43249341	43249796	LINC00854_intron_6	intron	protein_coding	chr17	43230263	43303150
chr17	43252428	43252658	LINC00854_intron_6	intron	protein_coding	chr17	43230263	43303150
chr17	43255549	43255771	LINC00854_intron_6	intron	protein_coding	chr17	43230263	43303150
chr17	43257121	43257567	LINC00854_intron_6	intron	protein_coding	chr17	43230263	43303150
chr17	43259097	43259122	LINC00854_intron_6	intron	protein_coding	chr17	43230263	43303150
chr17	43259827	43259982	LINC00854_intron_6	intron	protein_coding	chr17	43230263	43303150
chr17	43260054	43260078	LINC00854_intron_6	intron	protein_coding	chr17	43230263	43303150
chr17	43260644	43260674	LINC00854_intron_6	intron	protein_coding	chr17	43230263	43303150
chr17	43261359	43261984	LINC00854_intron_6	intron	protein_coding	chr17	43230263	43303150
chr17	43262235	43262299	LINC00854_intron_6	intron	protein_coding	chr17	43230263	43303150
chr17	43263696	43264113	LINC00854_intron_6	intron	protein_coding	chr17	43230263	43303150
chr17	43264739	43264797	LINC00854_intron_6	intron	protein_coding	chr17	43230263	43303150
chr17	43266406	43266515	LINC00854_intron_6	intron	protein_coding	chr17	43230263	43303150
chr17	43267122	43267346	LINC00854_intron_6	intron	protein_coding	chr17	43230263	43303150
chr17	43268695	43268926	LINC00854_intron_6	intron	protein_coding	chr17	43230263	43303150
chr17	43269754	43269785	LINC00854_intron_6	intron	protein_coding	chr17	43230263	43303150
chr17	43270291	43270619	LINC00854_intron_6	intron	protein_coding	chr17	43230263	43303150
chr17	43271139	43271164	LINC00854_intron_6	intron	protein_coding	chr17	43230263	43303150
chr17	43271673	43272045	LINC00854_intron_6	intron	protein_coding	chr17	43230263	43303150
chr17	43275712	43275869	LINC00854_intron_6	intron	protein_coding	chr17	43230263	43303150
chr17	43276402	43276443	LINC00854_intron_6	intron	protein_coding	chr17	43230263	43303150
chr17	43277108	43277195	LINC00854_intron_6	intron	protein_coding	chr17	43230263	43303150
chr17	43285106	43285203	LINC00854_intron_6	intron	protein_coding	chr17	43230263	43303150
chr17	43287120	43287163	LINC00854_intron_6	intron	protein_coding	chr17	43230263	43303150
chr17	43287887	43287970	LINC00854_intron_6	intron	protein_coding	chr17	43230263	43303150
chr17	43290274	43290317	LINC00854_intron_6	intron	protein_coding	chr17	43230263	43303150
chr17	43290912	43291906	LINC00854_intron_6	intron	protein_coding	chr17	43230263	43303150
chr17	43294103	43294128	LINC00854_intron_6	intron	protein_coding	chr17	43230263	43303150
chr17	43294313	43294365	LINC00854_intron_6	intron	protein_coding	chr17	43230263	43303150
chr17	43296846	43297369	LINC00854_intron_6	intron	protein_coding	chr17	43230263	43303150
chr17	43297857	43298006	LINC00854_intron_6	intron	protein_coding	chr17	43230263	43303150
chr17	43299111	43299357	LINC00854_intron_6	intron	protein_coding	chr17	43230263	43303150
chr17	43301538	43301620	LINC00854_intron_6	intron	protein_coding	chr17	43230263	43303150
chr17	43269915	43270193	LINC00854_intron_6	intron	protein_coding	chr17	43230263	43303150
chr17	43975885	43975923	PYY_intron_5	intron	protein_coding	chr17	43966533	44004389
chr17	44353982	44354173	FAM171A2_1	CDS	protein_coding	chr17	44353732	44355191
chr17	44354197	44354237	FAM171A2_1	CDS	protein_coding	chr17	44353732	44355191
chr17	44354324	44354481	FAM171A2_1	CDS	protein_coding	chr17	44353732	44355191
chr17	44483149	44483220	GPATCH8_intron_7	intron	protein_coding	chr17	44474904	44503324
chr17	44830132	44830206	GJC1_UTR_6	five_prime_UTR	protein_coding	chr17	44830061	44830231
chr17	45051767	45051851	DCAKD_intron_5	intron	protein_coding	chr17	45051620	45060886
chr17	45051767	45051851	NMT1_intron_1	intron	protein_coding	chr17	45051694	45061281
chr17	45903744	45903996	MAPT_intron_1	intron	protein_coding	chr17	45894687	45962319
chr17	45904096	45904370	MAPT_intron_1	intron	protein_coding	chr17	45894687	45962319
chr17	46193570	46193600	KANSL1_intron_16	intron	protein_coding	chr17	46193401	46193748
chr17	46292169	46293092	ARL17B_intron_1	intron	protein_coding	chr17	46275419	46299132
chr17	46293123	46293256	ARL17B_intron_1	intron	protein_coding	chr17	46275419	46299132
chr17	46293384	46294087	ARL17B_intron_1	intron	protein_coding	chr17	46275419	46299132
chr17	46294212	46294253	ARL17B_intron_1	intron	protein_coding	chr17	46275419	46299132
chr17	46294833	46294957	ARL17B_intron_1	intron	protein_coding	chr17	46275419	46299132
chr17	46295051	46295315	ARL17B_intron_1	intron	protein_coding	chr17	46275419	46299132
chr17	46295443	46295607	ARL17B_intron_1	intron	protein_coding	chr17	46275419	46299132
chr17	46295654	46295708	ARL17B_intron_1	intron	protein_coding	chr17	46275419	46299132
chr17	46296328	46296362	ARL17B_intron_1	intron	protein_coding	chr17	46275419	46299132
chr17	46296842	46296998	ARL17B_intron_1	intron	protein_coding	chr17	46275419	46299132
chr17	46298025	46298145	ARL17B_intron_1	intron	protein_coding	chr17	46275419	46299132
chr17	46299075	46299132	ARL17B_intron_1	intron	protein_coding	chr17	46275419	46299132
chr17	46299891	46300016	ARL17B_intron_3	intron	protein_coding	chr17	46299666	46311183
chr17	46300081	46300148	ARL17B_intron_3	intron	protein_coding	chr17	46299666	46311183
chr17	46300659	46300749	ARL17B_intron_3	intron	protein_coding	chr17	46299666	46311183
chr17	46301004	46301036	ARL17B_intron_3	intron	protein_coding	chr17	46299666	46311183
chr17	46301865	46302449	ARL17B_intron_3	intron	protein_coding	chr17	46299666	46311183
chr17	46302477	46302501	ARL17B_intron_3	intron	protein_coding	chr17	46299666	46311183
chr17	46302599	46302624	ARL17B_intron_3	intron	protein_coding	chr17	46299666	46311183
chr17	46302646	46302679	ARL17B_intron_3	intron	protein_coding	chr17	46299666	46311183
chr17	46302756	46302950	ARL17B_intron_3	intron	protein_coding	chr17	46299666	46311183
chr17	46304871	46304961	ARL17B_intron_3	intron	protein_coding	chr17	46299666	46311183
chr17	46305621	46306281	ARL17B_intron_3	intron	protein_coding	chr17	46299666	46311183
chr17	46306333	46306487	ARL17B_intron_3	intron	protein_coding	chr17	46299666	46311183
chr17	46306777	46306854	ARL17B_intron_3	intron	protein_coding	chr17	46299666	46311183
chr17	46306941	46307218	ARL17B_intron_3	intron	protein_coding	chr17	46299666	46311183
chr17	46307447	46307543	ARL17B_intron_3	intron	protein_coding	chr17	46299666	46311183
chr17	46307642	46308435	ARL17B_intron_3	intron	protein_coding	chr17	46299666	46311183
chr17	46308708	46308747	ARL17B_intron_3	intron	protein_coding	chr17	46299666	46311183
chr17	46309008	46309120	ARL17B_intron_3	intron	protein_coding	chr17	46299666	46311183
chr17	46309355	46309379	ARL17B_intron_3	intron	protein_coding	chr17	46299666	46311183
chr17	46309825	46309901	ARL17B_intron_3	intron	protein_coding	chr17	46299666	46311183
chr17	46310046	46310142	ARL17B_intron_3	intron	protein_coding	chr17	46299666	46311183
chr17	46310490	46310550	ARL17B_intron_3	intron	protein_coding	chr17	46299666	46311183
chr17	46311294	46311399	ARL17B_intron_4	intron	protein_coding	chr17	46311276	46320494
chr17	46311936	46312008	ARL17B_intron_4	intron	protein_coding	chr17	46311276	46320494
chr17	46312253	46312789	ARL17B_intron_4	intron	protein_coding	chr17	46311276	46320494
chr17	46312831	46312876	ARL17B_intron_4	intron	protein_coding	chr17	46311276	46320494
chr17	46312903	46312947	ARL17B_intron_4	intron	protein_coding	chr17	46311276	46320494
chr17	46313794	46313894	ARL17B_intron_4	intron	protein_coding	chr17	46311276	46320494
chr17	46314442	46314990	ARL17B_intron_4	intron	protein_coding	chr17	46311276	46320494
chr17	46315194	46315300	ARL17B_intron_4	intron	protein_coding	chr17	46311276	46320494
chr17	46316876	46316917	ARL17B_intron_4	intron	protein_coding	chr17	46311276	46320494
chr17	46316994	46317106	ARL17B_intron_4	intron	protein_coding	chr17	46311276	46320494
chr17	46317183	46317422	ARL17B_intron_4	intron	protein_coding	chr17	46311276	46320494
chr17	46318099	46318168	ARL17B_intron_4	intron	protein_coding	chr17	46311276	46320494
chr17	46318208	46318239	ARL17B_intron_4	intron	protein_coding	chr17	46311276	46320494
chr17	46318273	46318363	ARL17B_intron_4	intron	protein_coding	chr17	46311276	46320494
chr17	46318514	46318545	ARL17B_intron_4	intron	protein_coding	chr17	46311276	46320494
chr17	46318702	46318782	ARL17B_intron_4	intron	protein_coding	chr17	46311276	46320494
chr17	46319205	46319229	ARL17B_intron_4	intron	protein_coding	chr17	46311276	46320494
chr17	46320509	46320571	ARL17B_3	CDS	protein_coding	chr17	46320495	46320571
chr17	46320572	46320876	ARL17B_intron_5	intron	protein_coding	chr17	46320572	46330343
chr17	46320984	46321072	ARL17B_intron_5	intron	protein_coding	chr17	46320572	46330343
chr17	46321282	46321387	ARL17B_intron_5	intron	protein_coding	chr17	46320572	46330343
chr17	46321548	46322051	ARL17B_intron_5	intron	protein_coding	chr17	46320572	46330343
chr17	46322086	46322454	ARL17B_intron_5	intron	protein_coding	chr17	46320572	46330343
chr17	46322659	46322690	ARL17B_intron_5	intron	protein_coding	chr17	46320572	46330343
chr17	46322841	46322979	ARL17B_intron_5	intron	protein_coding	chr17	46320572	46330343
chr17	46323389	46324103	ARL17B_intron_5	intron	protein_coding	chr17	46320572	46330343
chr17	46324430	46325361	ARL17B_intron_5	intron	protein_coding	chr17	46320572	46330343
chr17	46325425	46326143	ARL17B_intron_5	intron	protein_coding	chr17	46320572	46330343
chr17	46326295	46326407	ARL17B_intron_5	intron	protein_coding	chr17	46320572	46330343
chr17	46326549	46326648	ARL17B_intron_5	intron	protein_coding	chr17	46320572	46330343
chr17	46326774	46326916	ARL17B_intron_5	intron	protein_coding	chr17	46320572	46330343
chr17	46326992	46327226	ARL17B_intron_5	intron	protein_coding	chr17	46320572	46330343
chr17	46327276	46327452	ARL17B_intron_5	intron	protein_coding	chr17	46320572	46330343
chr17	46327575	46327661	ARL17B_intron_5	intron	protein_coding	chr17	46320572	46330343
chr17	46327775	46328395	ARL17B_intron_5	intron	protein_coding	chr17	46320572	46330343
chr17	46328568	46328676	ARL17B_intron_5	intron	protein_coding	chr17	46320572	46330343
chr17	46330075	46330116	ARL17B_intron_5	intron	protein_coding	chr17	46320572	46330343
chr17	46330616	46331484	ARL17B_intron_6	intron	protein_coding	chr17	46330599	46334678
chr17	46331675	46331720	ARL17B_intron_6	intron	protein_coding	chr17	46330599	46334678
chr17	46331944	46331978	ARL17B_intron_6	intron	protein_coding	chr17	46330599	46334678
chr17	46332065	46332126	ARL17B_intron_6	intron	protein_coding	chr17	46330599	46334678
chr17	46333192	46333293	ARL17B_intron_6	intron	protein_coding	chr17	46330599	46334678
chr17	46333399	46333435	ARL17B_intron_6	intron	protein_coding	chr17	46330599	46334678
chr17	46333463	46333534	ARL17B_intron_6	intron	protein_coding	chr17	46330599	46334678
chr17	46333693	46333791	ARL17B_intron_6	intron	protein_coding	chr17	46330599	46334678
chr17	46335362	46336251	ARL17B_intron_7	intron	protein_coding	chr17	46334838	46339395
chr17	46336402	46336492	ARL17B_intron_7	intron	protein_coding	chr17	46334838	46339395
chr17	46337378	46337537	ARL17B_intron_7	intron	protein_coding	chr17	46334838	46339395
chr17	46338245	46338281	ARL17B_intron_7	intron	protein_coding	chr17	46334838	46339395
chr17	46338572	46338732	ARL17B_intron_7	intron	protein_coding	chr17	46334838	46339395
chr17	46338983	46339395	ARL17B_intron_7	intron	protein_coding	chr17	46334838	46339395
chr17	46339396	46339471	ARL17B_UTR_6	three_prime_UTR	protein_coding	chr17	46339396	46339499
chr17	46339812	46339914	ARL17B_intron_8	intron	protein_coding	chr17	46339775	46352818
chr17	46339963	46340243	ARL17B_intron_8	intron	protein_coding	chr17	46339775	46352818
chr17	46340475	46340596	ARL17B_intron_8	intron	protein_coding	chr17	46339775	46352818
chr17	46340652	46341011	ARL17B_intron_8	intron	protein_coding	chr17	46339775	46352818
chr17	46342314	46342718	ARL17B_intron_8	intron	protein_coding	chr17	46339775	46352818
chr17	46343921	46343962	ARL17B_intron_8	intron	protein_coding	chr17	46339775	46352818
chr17	46345277	46345310	ARL17B_intron_8	intron	protein_coding	chr17	46339775	46352818
chr17	46345723	46345873	ARL17B_intron_8	intron	protein_coding	chr17	46339775	46352818
chr17	46346092	46346139	ARL17B_intron_8	intron	protein_coding	chr17	46339775	46352818
chr17	46346555	46346636	ARL17B_intron_8	intron	protein_coding	chr17	46339775	46352818
chr17	46346866	46346909	ARL17B_intron_8	intron	protein_coding	chr17	46339775	46352818
chr17	46348528	46348555	ARL17B_intron_8	intron	protein_coding	chr17	46339775	46352818
chr17	46348740	46348836	ARL17B_intron_8	intron	protein_coding	chr17	46339775	46352818
chr17	46350539	46350572	ARL17B_intron_8	intron	protein_coding	chr17	46339775	46352818
chr17	46351159	46351500	ARL17B_intron_8	intron	protein_coding	chr17	46339775	46352818
chr17	46350238	46350356	ARL17B_intron_8	intron	protein_coding	chr17	46339775	46352818
chr17	46355369	46355436	ARL17B_intron_9	intron	protein_coding	chr17	46352931	46358248
chr17	46357400	46357487	ARL17B_intron_9	intron	protein_coding	chr17	46352931	46358248
chr17	46357630	46357713	ARL17B_intron_9	intron	protein_coding	chr17	46352931	46358248
chr17	46360360	46360428	ARL17B_intron_10	intron	protein_coding	chr17	46358415	46361674
chr17	46361005	46361410	ARL17B_intron_10	intron	protein_coding	chr17	46358415	46361674
chr17	46292733	46293092	LRRC37A_UTR_1	five_prime_UTR	protein_coding	chr17	46292733	46294029
chr17	46293123	46293256	LRRC37A_UTR_1	five_prime_UTR	protein_coding	chr17	46292733	46294029
chr17	46293384	46294029	LRRC37A_UTR_1	five_prime_UTR	protein_coding	chr17	46292733	46294029
chr17	46294030	46294087	LRRC37A_intron_1	intron	protein_coding	chr17	46294030	46295097
chr17	46294212	46294253	LRRC37A_intron_1	intron	protein_coding	chr17	46294030	46295097
chr17	46294833	46294957	LRRC37A_intron_1	intron	protein_coding	chr17	46294030	46295097
chr17	46295051	46295097	LRRC37A_intron_1	intron	protein_coding	chr17	46294030	46295097
chr17	46295098	46295133	LRRC37A_UTR_2	five_prime_UTR	protein_coding	chr17	46295098	46295133
chr17	46295133	46295315	LRRC37A_1	CDS	protein_coding	chr17	46295133	46297742
chr17	46295443	46295607	LRRC37A_1	CDS	protein_coding	chr17	46295133	46297742
chr17	46295654	46295708	LRRC37A_1	CDS	protein_coding	chr17	46295133	46297742
chr17	46296328	46296362	LRRC37A_1	CDS	protein_coding	chr17	46295133	46297742
chr17	46296842	46296998	LRRC37A_1	CDS	protein_coding	chr17	46295133	46297742
chr17	46298025	46298145	LRRC37A_intron_2	intron	protein_coding	chr17	46297743	46299792
chr17	46299075	46299142	LRRC37A_intron_2	intron	protein_coding	chr17	46297743	46299792
chr17	46299891	46300016	LRRC37A_intron_3	intron	protein_coding	chr17	46299866	46302636
chr17	46300081	46300148	LRRC37A_intron_3	intron	protein_coding	chr17	46299866	46302636
chr17	46300659	46300749	LRRC37A_intron_3	intron	protein_coding	chr17	46299866	46302636
chr17	46301004	46301036	LRRC37A_intron_3	intron	protein_coding	chr17	46299866	46302636
chr17	46301865	46302449	LRRC37A_intron_3	intron	protein_coding	chr17	46299866	46302636
chr17	46302477	46302501	LRRC37A_intron_3	intron	protein_coding	chr17	46299866	46302636
chr17	46302599	46302624	LRRC37A_intron_3	intron	protein_coding	chr17	46299866	46302636
chr17	46302646	46302679	LRRC37A_UTR_4	five_prime_UTR	protein_coding	chr17	46302637	46302709
chr17	46302756	46302950	LRRC37A_intron_4	intron	protein_coding	chr17	46302710	46305507
chr17	46304871	46304961	LRRC37A_intron_4	intron	protein_coding	chr17	46302710	46305507
chr17	46305621	46306227	LRRC37A_intron_5	intron	protein_coding	chr17	46305581	46306227
chr17	46306228	46306281	LRRC37A_UTR_6	five_prime_UTR	protein_coding	chr17	46306228	46306289
chr17	46306333	46306487	LRRC37A_intron_6	intron	protein_coding	chr17	46306310	46322320
chr17	46306777	46306854	LRRC37A_intron_6	intron	protein_coding	chr17	46306310	46322320
chr17	46306941	46307218	LRRC37A_intron_6	intron	protein_coding	chr17	46306310	46322320
chr17	46307447	46307543	LRRC37A_intron_6	intron	protein_coding	chr17	46306310	46322320
chr17	46307642	46308435	LRRC37A_intron_6	intron	protein_coding	chr17	46306310	46322320
chr17	46308708	46308747	LRRC37A_intron_6	intron	protein_coding	chr17	46306310	46322320
chr17	46309008	46309120	LRRC37A_intron_6	intron	protein_coding	chr17	46306310	46322320
chr17	46309355	46309379	LRRC37A_intron_6	intron	protein_coding	chr17	46306310	46322320
chr17	46309825	46309901	LRRC37A_intron_6	intron	protein_coding	chr17	46306310	46322320
chr17	46310046	46310142	LRRC37A_intron_6	intron	protein_coding	chr17	46306310	46322320
chr17	46310490	46310550	LRRC37A_intron_6	intron	protein_coding	chr17	46306310	46322320
chr17	46311294	46311399	LRRC37A_intron_6	intron	protein_coding	chr17	46306310	46322320
chr17	46311936	46312008	LRRC37A_intron_6	intron	protein_coding	chr17	46306310	46322320
chr17	46312253	46312789	LRRC37A_intron_6	intron	protein_coding	chr17	46306310	46322320
chr17	46312831	46312876	LRRC37A_intron_6	intron	protein_coding	chr17	46306310	46322320
chr17	46312903	46312947	LRRC37A_intron_6	intron	protein_coding	chr17	46306310	46322320
chr17	46313794	46313894	LRRC37A_intron_6	intron	protein_coding	chr17	46306310	46322320
chr17	46314442	46314990	LRRC37A_intron_6	intron	protein_coding	chr17	46306310	46322320
chr17	46315194	46315300	LRRC37A_intron_6	intron	protein_coding	chr17	46306310	46322320
chr17	46316876	46316917	LRRC37A_intron_6	intron	protein_coding	chr17	46306310	46322320
chr17	46316994	46317106	LRRC37A_intron_6	intron	protein_coding	chr17	46306310	46322320
chr17	46317183	46317422	LRRC37A_intron_6	intron	protein_coding	chr17	46306310	46322320
chr17	46318099	46318168	LRRC37A_intron_6	intron	protein_coding	chr17	46306310	46322320
chr17	46318208	46318239	LRRC37A_intron_6	intron	protein_coding	chr17	46306310	46322320
chr17	46318273	46318363	LRRC37A_intron_6	intron	protein_coding	chr17	46306310	46322320
chr17	46318514	46318545	LRRC37A_intron_6	intron	protein_coding	chr17	46306310	46322320
chr17	46318702	46318782	LRRC37A_intron_6	intron	protein_coding	chr17	46306310	46322320
chr17	46319205	46319229	LRRC37A_intron_6	intron	protein_coding	chr17	46306310	46322320
chr17	46320509	46320876	LRRC37A_intron_6	intron	protein_coding	chr17	46306310	46322320
chr17	46320984	46321072	LRRC37A_intron_6	intron	protein_coding	chr17	46306310	46322320
chr17	46321282	46321387	LRRC37A_intron_6	intron	protein_coding	chr17	46306310	46322320
chr17	46321548	46322051	LRRC37A_intron_6	intron	protein_coding	chr17	46306310	46322320
chr17	46322086	46322320	LRRC37A_intron_6	intron	protein_coding	chr17	46306310	46322320
chr17	46322321	46322393	LRRC37A_3	CDS	protein_coding	chr17	46322321	46322393
chr17	46322394	46322454	LRRC37A_intron_7	intron	protein_coding	chr17	46322394	46322951
chr17	46322659	46322690	LRRC37A_intron_7	intron	protein_coding	chr17	46322394	46322951
chr17	46322841	46322951	LRRC37A_intron_7	intron	protein_coding	chr17	46322394	46322951
chr17	46322952	46322979	LRRC37A_4	CDS	protein_coding	chr17	46322952	46323027
chr17	46323389	46324103	LRRC37A_intron_8	intron	protein_coding	chr17	46323028	46328390
chr17	46324430	46325361	LRRC37A_intron_8	intron	protein_coding	chr17	46323028	46328390
chr17	46325425	46326143	LRRC37A_intron_8	intron	protein_coding	chr17	46323028	46328390
chr17	46326295	46326407	LRRC37A_intron_8	intron	protein_coding	chr17	46323028	46328390
chr17	46326549	46326648	LRRC37A_intron_8	intron	protein_coding	chr17	46323028	46328390
chr17	46326774	46326916	LRRC37A_intron_8	intron	protein_coding	chr17	46323028	46328390
chr17	46326992	46327226	LRRC37A_intron_8	intron	protein_coding	chr17	46323028	46328390
chr17	46327276	46327452	LRRC37A_intron_8	intron	protein_coding	chr17	46323028	46328390
chr17	46327575	46327661	LRRC37A_intron_8	intron	protein_coding	chr17	46323028	46328390
chr17	46327775	46328390	LRRC37A_intron_8	intron	protein_coding	chr17	46323028	46328390
chr17	46328568	46328676	LRRC37A_intron_9	intron	protein_coding	chr17	46328511	46330448
chr17	46330075	46330116	LRRC37A_intron_9	intron	protein_coding	chr17	46328511	46330448
chr17	46330616	46331484	LRRC37A_6	CDS	protein_coding	chr17	46330449	46331981
chr17	46331675	46331720	LRRC37A_6	CDS	protein_coding	chr17	46330449	46331981
chr17	46331944	46331978	LRRC37A_6	CDS	protein_coding	chr17	46330449	46331981
chr17	46332065	46332126	LRRC37A_intron_10	intron	protein_coding	chr17	46331982	46332550
chr17	46333192	46333293	LRRC37A_intron_11	intron	protein_coding	chr17	46332657	46335543
chr17	46333399	46333435	LRRC37A_intron_11	intron	protein_coding	chr17	46332657	46335543
chr17	46333463	46333534	LRRC37A_intron_11	intron	protein_coding	chr17	46332657	46335543
chr17	46333693	46333791	LRRC37A_intron_11	intron	protein_coding	chr17	46332657	46335543
chr17	46335362	46335543	LRRC37A_intron_11	intron	protein_coding	chr17	46332657	46335543
chr17	46335544	46335594	LRRC37A_8	CDS	protein_coding	chr17	46335544	46335594
chr17	46335595	46336251	LRRC37A_intron_12	intron	protein_coding	chr17	46335595	46337294
chr17	46336402	46336492	LRRC37A_intron_12	intron	protein_coding	chr17	46335595	46337294
chr17	46337378	46337427	LRRC37A_intron_13	intron	protein_coding	chr17	46337351	46337427
chr17	46337428	46337537	LRRC37A_10	CDS	protein_coding	chr17	46337428	46337568
chr17	46372990	46373023	NSFP1_intron_1	intron	unprocessed_pseudogene	chr17	46372867	46406662
chr17	46373050	46373119	NSFP1_intron_1	intron	unprocessed_pseudogene	chr17	46372867	46406662
chr17	46373256	46373292	NSFP1_intron_1	intron	unprocessed_pseudogene	chr17	46372867	46406662
chr17	46373818	46373848	NSFP1_intron_1	intron	unprocessed_pseudogene	chr17	46372867	46406662
chr17	46374038	46374132	NSFP1_intron_1	intron	unprocessed_pseudogene	chr17	46372867	46406662
chr17	46374931	46375133	NSFP1_intron_1	intron	unprocessed_pseudogene	chr17	46372867	46406662
chr17	46377242	46377346	NSFP1_intron_1	intron	unprocessed_pseudogene	chr17	46372867	46406662
chr17	46377587	46377716	NSFP1_intron_1	intron	unprocessed_pseudogene	chr17	46372867	46406662
chr17	46377992	46378071	NSFP1_intron_1	intron	unprocessed_pseudogene	chr17	46372867	46406662
chr17	46379838	46380056	NSFP1_intron_1	intron	unprocessed_pseudogene	chr17	46372867	46406662
chr17	46380170	46380257	NSFP1_intron_1	intron	unprocessed_pseudogene	chr17	46372867	46406662
chr17	46380540	46380667	NSFP1_intron_1	intron	unprocessed_pseudogene	chr17	46372867	46406662
chr17	46380700	46380879	NSFP1_intron_1	intron	unprocessed_pseudogene	chr17	46372867	46406662
chr17	46381061	46381218	NSFP1_intron_1	intron	unprocessed_pseudogene	chr17	46372867	46406662
chr17	46381509	46381634	NSFP1_intron_1	intron	unprocessed_pseudogene	chr17	46372867	46406662
chr17	46381668	46381697	NSFP1_intron_1	intron	unprocessed_pseudogene	chr17	46372867	46406662
chr17	46382310	46382396	NSFP1_intron_1	intron	unprocessed_pseudogene	chr17	46372867	46406662
chr17	46384055	46384436	NSFP1_intron_1	intron	unprocessed_pseudogene	chr17	46372867	46406662
chr17	46385699	46385751	NSFP1_intron_1	intron	unprocessed_pseudogene	chr17	46372867	46406662
chr17	46386250	46386273	NSFP1_intron_1	intron	unprocessed_pseudogene	chr17	46372867	46406662
chr17	46386887	46386918	NSFP1_intron_1	intron	unprocessed_pseudogene	chr17	46372867	46406662
chr17	46387324	46387351	NSFP1_intron_1	intron	unprocessed_pseudogene	chr17	46372867	46406662
chr17	46387394	46387444	NSFP1_intron_1	intron	unprocessed_pseudogene	chr17	46372867	46406662
chr17	46387474	46387692	NSFP1_intron_1	intron	unprocessed_pseudogene	chr17	46372867	46406662
chr17	46387797	46387862	NSFP1_intron_1	intron	unprocessed_pseudogene	chr17	46372867	46406662
chr17	46388319	46388383	NSFP1_intron_1	intron	unprocessed_pseudogene	chr17	46372867	46406662
chr17	46388602	46388628	NSFP1_intron_1	intron	unprocessed_pseudogene	chr17	46372867	46406662
chr17	46390270	46390330	NSFP1_intron_1	intron	unprocessed_pseudogene	chr17	46372867	46406662
chr17	46390458	46390532	NSFP1_intron_1	intron	unprocessed_pseudogene	chr17	46372867	46406662
chr17	46390777	46390800	NSFP1_intron_1	intron	unprocessed_pseudogene	chr17	46372867	46406662
chr17	46391255	46391704	NSFP1_intron_1	intron	unprocessed_pseudogene	chr17	46372867	46406662
chr17	46391823	46392004	NSFP1_intron_1	intron	unprocessed_pseudogene	chr17	46372867	46406662
chr17	46392043	46392512	NSFP1_intron_1	intron	unprocessed_pseudogene	chr17	46372867	46406662
chr17	46393295	46393337	NSFP1_intron_1	intron	unprocessed_pseudogene	chr17	46372867	46406662
chr17	46393502	46393538	NSFP1_intron_1	intron	unprocessed_pseudogene	chr17	46372867	46406662
chr17	46393592	46393650	NSFP1_intron_1	intron	unprocessed_pseudogene	chr17	46372867	46406662
chr17	46393689	46393731	NSFP1_intron_1	intron	unprocessed_pseudogene	chr17	46372867	46406662
chr17	46393757	46393806	NSFP1_intron_1	intron	unprocessed_pseudogene	chr17	46372867	46406662
chr17	46393960	46393993	NSFP1_intron_1	intron	unprocessed_pseudogene	chr17	46372867	46406662
chr17	46394039	46394465	NSFP1_intron_1	intron	unprocessed_pseudogene	chr17	46372867	46406662
chr17	46394522	46394712	NSFP1_intron_1	intron	unprocessed_pseudogene	chr17	46372867	46406662
chr17	46395752	46395776	NSFP1_intron_1	intron	unprocessed_pseudogene	chr17	46372867	46406662
chr17	46395976	46396309	NSFP1_intron_1	intron	unprocessed_pseudogene	chr17	46372867	46406662
chr17	46396579	46396774	NSFP1_intron_1	intron	unprocessed_pseudogene	chr17	46372867	46406662
chr17	46398996	46399027	NSFP1_intron_1	intron	unprocessed_pseudogene	chr17	46372867	46406662
chr17	46399532	46399555	NSFP1_intron_1	intron	unprocessed_pseudogene	chr17	46372867	46406662
chr17	46400497	46400521	NSFP1_intron_1	intron	unprocessed_pseudogene	chr17	46372867	46406662
chr17	46400569	46400629	NSFP1_intron_1	intron	unprocessed_pseudogene	chr17	46372867	46406662
chr17	46400780	46400890	NSFP1_intron_1	intron	unprocessed_pseudogene	chr17	46372867	46406662
chr17	46401795	46401828	NSFP1_intron_1	intron	unprocessed_pseudogene	chr17	46372867	46406662
chr17	46401976	46402014	NSFP1_intron_1	intron	unprocessed_pseudogene	chr17	46372867	46406662
chr17	46402107	46402254	NSFP1_intron_1	intron	unprocessed_pseudogene	chr17	46372867	46406662
chr17	46402784	46402856	NSFP1_intron_1	intron	unprocessed_pseudogene	chr17	46372867	46406662
chr17	46403361	46403515	NSFP1_intron_1	intron	unprocessed_pseudogene	chr17	46372867	46406662
chr17	46403544	46403932	NSFP1_intron_1	intron	unprocessed_pseudogene	chr17	46372867	46406662
chr17	46404056	46404161	NSFP1_intron_1	intron	unprocessed_pseudogene	chr17	46372867	46406662
chr17	46404251	46404384	NSFP1_intron_1	intron	unprocessed_pseudogene	chr17	46372867	46406662
chr17	46404473	46405303	NSFP1_intron_1	intron	unprocessed_pseudogene	chr17	46372867	46406662
chr17	46405390	46405484	NSFP1_intron_1	intron	unprocessed_pseudogene	chr17	46372867	46406662
chr17	46405555	46405585	NSFP1_intron_1	intron	unprocessed_pseudogene	chr17	46372867	46406662
chr17	46406833	46406877	NSFP1_intron_2	intron	unprocessed_pseudogene	chr17	46406750	46409032
chr17	46406921	46407038	NSFP1_intron_2	intron	unprocessed_pseudogene	chr17	46406750	46409032
chr17	46407167	46407232	NSFP1_intron_2	intron	unprocessed_pseudogene	chr17	46406750	46409032
chr17	46407335	46407505	NSFP1_intron_2	intron	unprocessed_pseudogene	chr17	46406750	46409032
chr17	46407591	46407825	NSFP1_intron_2	intron	unprocessed_pseudogene	chr17	46406750	46409032
chr17	46407907	46408061	NSFP1_intron_2	intron	unprocessed_pseudogene	chr17	46406750	46409032
chr17	46408175	46408301	NSFP1_intron_2	intron	unprocessed_pseudogene	chr17	46406750	46409032
chr17	46408408	46408645	NSFP1_intron_2	intron	unprocessed_pseudogene	chr17	46406750	46409032
chr17	46408699	46409031	NSFP1_intron_2	intron	unprocessed_pseudogene	chr17	46406750	46409032
chr17	46409159	46409220	NSFP1_intron_3	intron	unprocessed_pseudogene	chr17	46409134	46412829
chr17	46409387	46409416	NSFP1_intron_3	intron	unprocessed_pseudogene	chr17	46409134	46412829
chr17	46409699	46409747	NSFP1_intron_3	intron	unprocessed_pseudogene	chr17	46409134	46412829
chr17	46409785	46410225	NSFP1_intron_3	intron	unprocessed_pseudogene	chr17	46409134	46412829
chr17	46410454	46410510	NSFP1_intron_3	intron	unprocessed_pseudogene	chr17	46409134	46412829
chr17	46410928	46411038	NSFP1_intron_3	intron	unprocessed_pseudogene	chr17	46409134	46412829
chr17	46411360	46411384	NSFP1_intron_3	intron	unprocessed_pseudogene	chr17	46409134	46412829
chr17	46411907	46412675	NSFP1_intron_3	intron	unprocessed_pseudogene	chr17	46409134	46412829
chr17	46412750	46412829	NSFP1_intron_3	intron	unprocessed_pseudogene	chr17	46409134	46412829
chr17	46412830	46412870	NSFP1_4	exon	unprocessed_pseudogene	chr17	46412830	46412870
chr17	46412977	46414165	NSFP1_intron_4	intron	unprocessed_pseudogene	chr17	46412871	46419796
chr17	46414303	46414438	NSFP1_intron_4	intron	unprocessed_pseudogene	chr17	46412871	46419796
chr17	46414830	46414854	NSFP1_intron_4	intron	unprocessed_pseudogene	chr17	46412871	46419796
chr17	46415341	46415753	NSFP1_intron_4	intron	unprocessed_pseudogene	chr17	46412871	46419796
chr17	46415909	46415955	NSFP1_intron_4	intron	unprocessed_pseudogene	chr17	46412871	46419796
chr17	46415985	46416674	NSFP1_intron_4	intron	unprocessed_pseudogene	chr17	46412871	46419796
chr17	46416873	46416947	NSFP1_intron_4	intron	unprocessed_pseudogene	chr17	46412871	46419796
chr17	46417339	46417476	NSFP1_intron_4	intron	unprocessed_pseudogene	chr17	46412871	46419796
chr17	46417517	46417746	NSFP1_intron_4	intron	unprocessed_pseudogene	chr17	46412871	46419796
chr17	46417860	46417982	NSFP1_intron_4	intron	unprocessed_pseudogene	chr17	46412871	46419796
chr17	46418111	46418498	NSFP1_intron_4	intron	unprocessed_pseudogene	chr17	46412871	46419796
chr17	46418545	46418582	NSFP1_intron_4	intron	unprocessed_pseudogene	chr17	46412871	46419796
chr17	46418699	46418760	NSFP1_intron_4	intron	unprocessed_pseudogene	chr17	46412871	46419796
chr17	46418903	46419796	NSFP1_intron_4	intron	unprocessed_pseudogene	chr17	46412871	46419796
chr17	46419797	46419932	NSFP1_5	exon	unprocessed_pseudogene	chr17	46419797	46419964
chr17	46420322	46420358	NSFP1_intron_5	intron	unprocessed_pseudogene	chr17	46419965	46422475
chr17	46420386	46420629	NSFP1_intron_5	intron	unprocessed_pseudogene	chr17	46419965	46422475
chr17	46421035	46421194	NSFP1_intron_5	intron	unprocessed_pseudogene	chr17	46419965	46422475
chr17	46421368	46422055	NSFP1_intron_5	intron	unprocessed_pseudogene	chr17	46419965	46422475
chr17	46422117	46422307	NSFP1_intron_5	intron	unprocessed_pseudogene	chr17	46419965	46422475
chr17	46422391	46422475	NSFP1_intron_5	intron	unprocessed_pseudogene	chr17	46419965	46422475
chr17	46422476	46422541	NSFP1_6	exon	unprocessed_pseudogene	chr17	46422476	46422584
chr17	46422585	46422655	NSFP1_intron_6	intron	unprocessed_pseudogene	chr17	46422585	46423064
chr17	46422783	46423064	NSFP1_intron_6	intron	unprocessed_pseudogene	chr17	46422585	46423064
chr17	46423065	46423141	NSFP1_7	exon	unprocessed_pseudogene	chr17	46423065	46423141
chr17	46423142	46423189	NSFP1_intron_7	intron	unprocessed_pseudogene	chr17	46423142	46425525
chr17	46423317	46423385	NSFP1_intron_7	intron	unprocessed_pseudogene	chr17	46423142	46425525
chr17	46423640	46423755	NSFP1_intron_7	intron	unprocessed_pseudogene	chr17	46423142	46425525
chr17	46423962	46424044	NSFP1_intron_7	intron	unprocessed_pseudogene	chr17	46423142	46425525
chr17	46424191	46425230	NSFP1_intron_7	intron	unprocessed_pseudogene	chr17	46423142	46425525
chr17	46425317	46425487	NSFP1_intron_7	intron	unprocessed_pseudogene	chr17	46423142	46425525
chr17	46425613	46425682	NSFP1_8	exon	unprocessed_pseudogene	chr17	46425526	46425682
chr17	46425683	46425741	NSFP1_intron_8	intron	unprocessed_pseudogene	chr17	46425683	46456705
chr17	46425788	46425823	NSFP1_intron_8	intron	unprocessed_pseudogene	chr17	46425683	46456705
chr17	46426170	46426204	NSFP1_intron_8	intron	unprocessed_pseudogene	chr17	46425683	46456705
chr17	46426315	46426545	NSFP1_intron_8	intron	unprocessed_pseudogene	chr17	46425683	46456705
chr17	46426645	46426807	NSFP1_intron_8	intron	unprocessed_pseudogene	chr17	46425683	46456705
chr17	46426990	46427334	NSFP1_intron_8	intron	unprocessed_pseudogene	chr17	46425683	46456705
chr17	46427485	46427760	NSFP1_intron_8	intron	unprocessed_pseudogene	chr17	46425683	46456705
chr17	46427939	46428177	NSFP1_intron_8	intron	unprocessed_pseudogene	chr17	46425683	46456705
chr17	46429083	46429216	NSFP1_intron_8	intron	unprocessed_pseudogene	chr17	46425683	46456705
chr17	46429256	46430306	NSFP1_intron_8	intron	unprocessed_pseudogene	chr17	46425683	46456705
chr17	46430402	46431203	NSFP1_intron_8	intron	unprocessed_pseudogene	chr17	46425683	46456705
chr17	46431265	46432210	NSFP1_intron_8	intron	unprocessed_pseudogene	chr17	46425683	46456705
chr17	46432338	46432469	NSFP1_intron_8	intron	unprocessed_pseudogene	chr17	46425683	46456705
chr17	46432564	46432707	NSFP1_intron_8	intron	unprocessed_pseudogene	chr17	46425683	46456705
chr17	46432846	46432883	NSFP1_intron_8	intron	unprocessed_pseudogene	chr17	46425683	46456705
chr17	46433027	46433293	NSFP1_intron_8	intron	unprocessed_pseudogene	chr17	46425683	46456705
chr17	46433316	46433360	NSFP1_intron_8	intron	unprocessed_pseudogene	chr17	46425683	46456705
chr17	46433566	46433621	NSFP1_intron_8	intron	unprocessed_pseudogene	chr17	46425683	46456705
chr17	46433841	46433924	NSFP1_intron_8	intron	unprocessed_pseudogene	chr17	46425683	46456705
chr17	46434028	46434107	NSFP1_intron_8	intron	unprocessed_pseudogene	chr17	46425683	46456705
chr17	46434258	46434470	NSFP1_intron_8	intron	unprocessed_pseudogene	chr17	46425683	46456705
chr17	46435014	46435042	NSFP1_intron_8	intron	unprocessed_pseudogene	chr17	46425683	46456705
chr17	46435066	46435155	NSFP1_intron_8	intron	unprocessed_pseudogene	chr17	46425683	46456705
chr17	46435459	46435535	NSFP1_intron_8	intron	unprocessed_pseudogene	chr17	46425683	46456705
chr17	46435642	46435686	NSFP1_intron_8	intron	unprocessed_pseudogene	chr17	46425683	46456705
chr17	46435735	46435886	NSFP1_intron_8	intron	unprocessed_pseudogene	chr17	46425683	46456705
chr17	46436015	46436040	NSFP1_intron_8	intron	unprocessed_pseudogene	chr17	46425683	46456705
chr17	46436187	46436289	NSFP1_intron_8	intron	unprocessed_pseudogene	chr17	46425683	46456705
chr17	46436374	46436492	NSFP1_intron_8	intron	unprocessed_pseudogene	chr17	46425683	46456705
chr17	46436546	46436702	NSFP1_intron_8	intron	unprocessed_pseudogene	chr17	46425683	46456705
chr17	46436742	46436861	NSFP1_intron_8	intron	unprocessed_pseudogene	chr17	46425683	46456705
chr17	46437533	46437649	NSFP1_intron_8	intron	unprocessed_pseudogene	chr17	46425683	46456705
chr17	46437776	46437920	NSFP1_intron_8	intron	unprocessed_pseudogene	chr17	46425683	46456705
chr17	46438112	46438145	NSFP1_intron_8	intron	unprocessed_pseudogene	chr17	46425683	46456705
chr17	46438329	46438371	NSFP1_intron_8	intron	unprocessed_pseudogene	chr17	46425683	46456705
chr17	46438499	46438737	NSFP1_intron_8	intron	unprocessed_pseudogene	chr17	46425683	46456705
chr17	46438825	46438911	NSFP1_intron_8	intron	unprocessed_pseudogene	chr17	46425683	46456705
chr17	46439198	46439278	NSFP1_intron_8	intron	unprocessed_pseudogene	chr17	46425683	46456705
chr17	46439389	46440053	NSFP1_intron_8	intron	unprocessed_pseudogene	chr17	46425683	46456705
chr17	46440316	46440481	NSFP1_intron_8	intron	unprocessed_pseudogene	chr17	46425683	46456705
chr17	46440755	46440943	NSFP1_intron_8	intron	unprocessed_pseudogene	chr17	46425683	46456705
chr17	46441042	46441311	NSFP1_intron_8	intron	unprocessed_pseudogene	chr17	46425683	46456705
chr17	46441354	46442943	NSFP1_intron_8	intron	unprocessed_pseudogene	chr17	46425683	46456705
chr17	46443046	46443506	NSFP1_intron_8	intron	unprocessed_pseudogene	chr17	46425683	46456705
chr17	46443677	46443998	NSFP1_intron_8	intron	unprocessed_pseudogene	chr17	46425683	46456705
chr17	46444319	46444597	NSFP1_intron_8	intron	unprocessed_pseudogene	chr17	46425683	46456705
chr17	46444716	46444758	NSFP1_intron_8	intron	unprocessed_pseudogene	chr17	46425683	46456705
chr17	46444785	46445048	NSFP1_intron_8	intron	unprocessed_pseudogene	chr17	46425683	46456705
chr17	46445153	46445382	NSFP1_intron_8	intron	unprocessed_pseudogene	chr17	46425683	46456705
chr17	46445488	46445516	NSFP1_intron_8	intron	unprocessed_pseudogene	chr17	46425683	46456705
chr17	46445634	46445680	NSFP1_intron_8	intron	unprocessed_pseudogene	chr17	46425683	46456705
chr17	46445909	46446177	NSFP1_intron_8	intron	unprocessed_pseudogene	chr17	46425683	46456705
chr17	46446286	46446529	NSFP1_intron_8	intron	unprocessed_pseudogene	chr17	46425683	46456705
chr17	46446837	46446879	NSFP1_intron_8	intron	unprocessed_pseudogene	chr17	46425683	46456705
chr17	46446932	46446967	NSFP1_intron_8	intron	unprocessed_pseudogene	chr17	46425683	46456705
chr17	46447007	46447123	NSFP1_intron_8	intron	unprocessed_pseudogene	chr17	46425683	46456705
chr17	46449140	46449336	NSFP1_intron_8	intron	unprocessed_pseudogene	chr17	46425683	46456705
chr17	46449439	46450101	NSFP1_intron_8	intron	unprocessed_pseudogene	chr17	46425683	46456705
chr17	46450125	46450493	NSFP1_intron_8	intron	unprocessed_pseudogene	chr17	46425683	46456705
chr17	46450567	46450679	NSFP1_intron_8	intron	unprocessed_pseudogene	chr17	46425683	46456705
chr17	46450953	46451336	NSFP1_intron_8	intron	unprocessed_pseudogene	chr17	46425683	46456705
chr17	46451398	46451586	NSFP1_intron_8	intron	unprocessed_pseudogene	chr17	46425683	46456705
chr17	46451607	46451632	NSFP1_intron_8	intron	unprocessed_pseudogene	chr17	46425683	46456705
chr17	46451678	46452084	NSFP1_intron_8	intron	unprocessed_pseudogene	chr17	46425683	46456705
chr17	46452212	46452284	NSFP1_intron_8	intron	unprocessed_pseudogene	chr17	46425683	46456705
chr17	46452467	46452508	NSFP1_intron_8	intron	unprocessed_pseudogene	chr17	46425683	46456705
chr17	46452659	46452702	NSFP1_intron_8	intron	unprocessed_pseudogene	chr17	46425683	46456705
chr17	46452729	46452891	NSFP1_intron_8	intron	unprocessed_pseudogene	chr17	46425683	46456705
chr17	46452919	46453119	NSFP1_intron_8	intron	unprocessed_pseudogene	chr17	46425683	46456705
chr17	46453140	46453325	NSFP1_intron_8	intron	unprocessed_pseudogene	chr17	46425683	46456705
chr17	46453662	46453775	NSFP1_intron_8	intron	unprocessed_pseudogene	chr17	46425683	46456705
chr17	46453806	46454339	NSFP1_intron_8	intron	unprocessed_pseudogene	chr17	46425683	46456705
chr17	46454465	46454774	NSFP1_intron_8	intron	unprocessed_pseudogene	chr17	46425683	46456705
chr17	46454945	46455002	NSFP1_intron_8	intron	unprocessed_pseudogene	chr17	46425683	46456705
chr17	46455248	46455356	NSFP1_intron_8	intron	unprocessed_pseudogene	chr17	46425683	46456705
chr17	46455412	46455695	NSFP1_intron_8	intron	unprocessed_pseudogene	chr17	46425683	46456705
chr17	46455846	46456023	NSFP1_intron_8	intron	unprocessed_pseudogene	chr17	46425683	46456705
chr17	46456065	46456225	NSFP1_intron_8	intron	unprocessed_pseudogene	chr17	46425683	46456705
chr17	46456402	46456705	NSFP1_intron_8	intron	unprocessed_pseudogene	chr17	46425683	46456705
chr17	46447236	46449015	NSFP1_intron_8	intron	unprocessed_pseudogene	chr17	46425683	46456705
chr17	46456706	46456906	NSFP1_9	exon	unprocessed_pseudogene	chr17	46456706	46456906
chr17	46456907	46456980	NSFP1_intron_9	intron	unprocessed_pseudogene	chr17	46456907	46475198
chr17	46457131	46457180	NSFP1_intron_9	intron	unprocessed_pseudogene	chr17	46456907	46475198
chr17	46457331	46457383	NSFP1_intron_9	intron	unprocessed_pseudogene	chr17	46456907	46475198
chr17	46457415	46457984	NSFP1_intron_9	intron	unprocessed_pseudogene	chr17	46456907	46475198
chr17	46458140	46459225	NSFP1_intron_9	intron	unprocessed_pseudogene	chr17	46456907	46475198
chr17	46459567	46459910	NSFP1_intron_9	intron	unprocessed_pseudogene	chr17	46456907	46475198
chr17	46459961	46462904	NSFP1_intron_9	intron	unprocessed_pseudogene	chr17	46456907	46475198
chr17	46462933	46463120	NSFP1_intron_9	intron	unprocessed_pseudogene	chr17	46456907	46475198
chr17	46463395	46464082	NSFP1_intron_9	intron	unprocessed_pseudogene	chr17	46456907	46475198
chr17	46464292	46464357	NSFP1_intron_9	intron	unprocessed_pseudogene	chr17	46456907	46475198
chr17	46464467	46464616	NSFP1_intron_9	intron	unprocessed_pseudogene	chr17	46456907	46475198
chr17	46465845	46466073	NSFP1_intron_9	intron	unprocessed_pseudogene	chr17	46456907	46475198
chr17	46466100	46466165	NSFP1_intron_9	intron	unprocessed_pseudogene	chr17	46456907	46475198
chr17	46466210	46466238	NSFP1_intron_9	intron	unprocessed_pseudogene	chr17	46456907	46475198
chr17	46466376	46468297	NSFP1_intron_9	intron	unprocessed_pseudogene	chr17	46456907	46475198
chr17	46468330	46468489	NSFP1_intron_9	intron	unprocessed_pseudogene	chr17	46456907	46475198
chr17	46468735	46468894	NSFP1_intron_9	intron	unprocessed_pseudogene	chr17	46456907	46475198
chr17	46469024	46469139	NSFP1_intron_9	intron	unprocessed_pseudogene	chr17	46456907	46475198
chr17	46469264	46469465	NSFP1_intron_9	intron	unprocessed_pseudogene	chr17	46456907	46475198
chr17	46469513	46471452	NSFP1_intron_9	intron	unprocessed_pseudogene	chr17	46456907	46475198
chr17	46471495	46472338	NSFP1_intron_9	intron	unprocessed_pseudogene	chr17	46456907	46475198
chr17	46472466	46473489	NSFP1_intron_9	intron	unprocessed_pseudogene	chr17	46456907	46475198
chr17	46473556	46473777	NSFP1_intron_9	intron	unprocessed_pseudogene	chr17	46456907	46475198
chr17	46473836	46475198	NSFP1_intron_9	intron	unprocessed_pseudogene	chr17	46456907	46475198
chr17	46464767	46465725	NSFP1_intron_9	intron	unprocessed_pseudogene	chr17	46456907	46475198
chr17	46475199	46475365	NSFP1_10	exon	unprocessed_pseudogene	chr17	46475199	46475365
chr17	46475366	46476142	NSFP1_intron_10	intron	unprocessed_pseudogene	chr17	46475366	46476142
chr17	46476143	46476218	NSFP1_11	exon	unprocessed_pseudogene	chr17	46476143	46476218
chr17	46476219	46476770	NSFP1_intron_11	intron	unprocessed_pseudogene	chr17	46476219	46476770
chr17	46476771	46476959	NSFP1_12	exon	unprocessed_pseudogene	chr17	46476771	46476959
chr17	46476960	46479057	NSFP1_intron_12	intron	unprocessed_pseudogene	chr17	46476960	46487043
chr17	46479078	46479656	NSFP1_intron_12	intron	unprocessed_pseudogene	chr17	46476960	46487043
chr17	46479691	46481008	NSFP1_intron_12	intron	unprocessed_pseudogene	chr17	46476960	46487043
chr17	46483040	46483322	NSFP1_intron_12	intron	unprocessed_pseudogene	chr17	46476960	46487043
chr17	46483431	46483543	NSFP1_intron_12	intron	unprocessed_pseudogene	chr17	46476960	46487043
chr17	46483825	46483876	NSFP1_intron_12	intron	unprocessed_pseudogene	chr17	46476960	46487043
chr17	46483986	46484050	NSFP1_intron_12	intron	unprocessed_pseudogene	chr17	46476960	46487043
chr17	46484098	46487043	NSFP1_intron_12	intron	unprocessed_pseudogene	chr17	46476960	46487043
chr17	46481211	46482983	NSFP1_intron_12	intron	unprocessed_pseudogene	chr17	46476960	46487043
chr17	46487044	46487141	NSFP1_13	exon	unprocessed_pseudogene	chr17	46487044	46487141
chr17	46512636	46512712	LRRC37A2_UTR_2	five_prime_UTR	protein_coding	chr17	46512315	46512712
chr17	46512712	46512906	LRRC37A2_1	CDS	protein_coding	chr17	46512712	46515321
chr17	46771719	46771831	WNT3_intron_3	intron	protein_coding	chr17	46770049	46773666
chr17	48089591	48089649	CBX1_intron_5	intron	protein_coding	chr17	48088308	48095713
chr17	48901792	48901864	SUMO2P17_intron_3	intron	transcribed_processed_pseudogene	chr17	48892678	48908937
chr17	48959848	48959952	GIP_intron_1	intron	protein_coding	chr17	48958717	48960884
chr17	48960182	48960260	GIP_intron_1	intron	protein_coding	chr17	48958717	48960884
chr17	49151091	49151168	B4GALNT2_intron_5	intron	protein_coding	chr17	49142173	49152798
chr17	50350177	50350470	XYLT2_intron_1	intron	protein_coding	chr17	50346276	50353628
chr17	50880505	50880587	TOB1-AS1_intron_2	intron	processed_transcript	chr17	50868308	50893766
chr17	50880641	50880731	TOB1-AS1_intron_2	intron	processed_transcript	chr17	50868308	50893766
chr17	51663208	51663270	CA10_intron_6	intron	protein_coding	chr17	51661847	51747631
chr17	51717708	51717758	CA10_intron_6	intron	protein_coding	chr17	51661847	51747631
chr17	55500774	55501472	SMIM36_intron_4	intron	protein_coding	chr17	55479581	55510877
chr17	56391227	56391253	ANKFN1_intron_12	intron	protein_coding	chr17	56374715	56440325
chr17	57955145	57955223	CUEDC1_intron_12	intron	protein_coding	chr17	57903390	57955223
chr17	61045877	61045968	BCAS3_intron_25	intron	protein_coding	chr17	61040893	61074918
chr17	61046079	61046108	BCAS3_intron_25	intron	protein_coding	chr17	61040893	61074918
chr17	61400138	61400176	TBX2_UTR_1	five_prime_UTR	protein_coding	chr17	61399896	61400176
chr17	61400176	61400219	TBX2_1	CDS	protein_coding	chr17	61400176	61400571
chr17	61400293	61400410	TBX2_1	CDS	protein_coding	chr17	61400176	61400571
chr17	62015897	62015957	MED13_intron_22	intron	protein_coding	chr17	62011234	62029539
chr17	63622849	63622996	MAP3K3_intron_1	intron	protein_coding	chr17	63622764	63632679
chr17	64057362	64057395	ERN1_intron_10	intron	protein_coding	chr17	64055949	64057800
chr17	64817114	64817176	PLEKHM1P1_intron_14	intron	transcribed_unprocessed_pseudogene	chr17	64815246	64819794
chr17	66562102	66562151	PRKCA_intron_3	intron	protein_coding	chr17	66496284	66641353
chr17	67524986	67525068	PITPNC1_intron_4	intron	protein_coding	chr17	67459793	67532800
chr17	67731255	67731514	NOL11_intron_8	intron	protein_coding	chr17	67726649	67734361
chr17	67993535	67993649	C17orf58_UTR_4	five_prime_UTR	protein_coding	chr17	67993423	67993649
chr17	67993649	67993796	C17orf58_2	CDS	protein_coding	chr17	67993649	67993984
chr17	68575548	68575585	FAM20A_intron_11	intron	protein_coding	chr17	68555744	68600261
chr17	68575548	68575585	AC079210.1_intron_2	intron	lincRNA	chr17	68575185	68582384
chr17	70063839	70063883	KCNJ16_intron_1	intron	protein_coding	chr17	70053621	70075223
chr17	71154240	71154265	CASC17_intron_2	intron	lincRNA	chr17	71132471	71185594
chr17	72087307	72087342	SOX9-AS1_intron_13	intron	processed_transcript	chr17	72086546	72089046
chr17	72087396	72087442	SOX9-AS1_intron_13	intron	processed_transcript	chr17	72086546	72089046
chr17	72087307	72087342	LINC02097_intron_4	intron	lincRNA	chr17	72083962	72089085
chr17	72087396	72087442	LINC02097_intron_4	intron	lincRNA	chr17	72083962	72089085
chr17	73192833	73192930	COG1_intron_1	intron	protein_coding	chr17	73192832	73192932
chr17	75546721	75546770	LLGL2_intron_9	intron	protein_coding	chr17	75546324	75556044
chr17	75803012	75803042	UNK_intron_1	intron	protein_coding	chr17	75784985	75809758
chr17	76062614	76062700	SRP68_intron_13	intron	protein_coding	chr17	76061575	76063974
chr17	76240240	76240373	RNF157_UTR_5	five_prime_UTR	protein_coding	chr17	76240240	76240373
chr17	77356628	77356661	SEPT9_intron_7	intron	protein_coding	chr17	77322949	77373188
chr17	78509048	78509229	DNAH17_intron_54	intron	protein_coding	chr17	78507806	78510382
chr17	78782223	78782297	CYTH1_UTR_10	five_prime_UTR	protein_coding	chr17	78782223	78782297
chr17	78924965	78925088	TIMP2_4	CDS	protein_coding	chr17	78924958	78925088
chr17	80260866	80260902	RNF213_UTR_1	five_prime_UTR	protein_coding	chr17	80260866	80260902
chr17	80260903	80260944	RNF213_intron_1	intron	protein_coding	chr17	80260903	80263572
chr17	80561250	80561275	RPTOR_intron_1	intron	protein_coding	chr17	80545792	80625689
chr17	80875962	80876008	RPTOR_intron_13	intron	protein_coding	chr17	80857901	80880413
chr17	80876204	80876231	RPTOR_intron_13	intron	protein_coding	chr17	80857901	80880413
chr17	81205491	81205514	CEP131_intron_20	intron	protein_coding	chr17	81203608	81206742
chr17	81209747	81209998	CEP131_intron_23	intron	protein_coding	chr17	81209023	81219878
chr17	81432779	81432842	BAHCC1_intron_3	intron	protein_coding	chr17	81426980	81438368
chr17	81643329	81643437	TSPAN10_intron_2	intron	protein_coding	chr17	81642449	81644990
chr17	81644346	81644389	TSPAN10_intron_2	intron	protein_coding	chr17	81642449	81644990
chr17	81652803	81652851	PDE6G_intron_2	intron	protein_coding	chr17	81651686	81653158
chr17	81833115	81833236	MCRIP1_intron_3	intron	protein_coding	chr17	81826663	81833236
chr17	81833237	81833280	MCRIP1_UTR_5	five_prime_UTR	protein_coding	chr17	81833237	81833302
chr17	81891160	81891185	ALYREF_intron_5	intron	protein_coding	chr17	81890821	81891321
chr17	81891160	81891185	ANAPC11_intron_1	intron	protein_coding	chr17	81890852	81891645
chr17	81927480	81927526	MAFG_intron_3	intron	protein_coding	chr17	81923533	81927526
chr17	81927527	81927654	MAFG_UTR_4	five_prime_UTR	protein_coding	chr17	81927527	81927714
chr17	81961335	81961381	NOTUM_intron_11	intron	protein_coding	chr17	81961294	81961742
chr17	82031624	82031688	RAC3_UTR_1	five_prime_UTR	protein_coding	chr17	82031624	82031761
chr17	82150595	82150639	CCDC57_intron_7	intron	protein_coding	chr17	82145854	82151558
chr17	82150685	82150718	CCDC57_intron_7	intron	protein_coding	chr17	82145854	82151558
chr17	82412028	82412087	OGFOD3_intron_9	intron	protein_coding	chr17	82411531	82415396
chr17	82519792	82519888	FOXK2_UTR_1	five_prime_UTR	protein_coding	chr17	82519714	82519888
chr17	82519888	82520004	FOXK2_1	CDS	protein_coding	chr17	82519888	82520307
chr17	82575966	82576007	FOXK2_intron_5	intron	protein_coding	chr17	82571871	82582739
chr17	82780152	82780175	TBCD_intron_6	intron	protein_coding	chr17	82772508	82781587
chr17	82905554	82905582	TBCD_intron_24	intron	protein_coding	chr17	82903479	82905934
chr17	82926018	82926042	TBCD_intron_34	intron	protein_coding	chr17	82925058	82926398
chr17	82976845	82976944	B3GNTL1_intron_7	intron	protein_coding	chr17	82965747	83005113
chr17	83003913	83004033	B3GNTL1_intron_7	intron	protein_coding	chr17	82965747	83005113
chr17	83012138	83012183	B3GNTL1_intron_9	intron	protein_coding	chr17	83005672	83014452
chr17	83022740	83022792	B3GNTL1_intron_10	intron	protein_coding	chr17	83014520	83035033
chr17	83039337	83039386	B3GNTL1_intron_11	intron	protein_coding	chr17	83035100	83048469
chr17	83079692	83079815	METRNL_UTR_1	five_prime_UTR	protein_coding	chr17	83079691	83079815
chr17	83079815	83079975	METRNL_1	CDS	protein_coding	chr17	83079815	83079985
chr17	83080520	83080620	METRNL_intron_2	intron	protein_coding	chr17	83080230	83084071
chr17	83135169	83135247	AC139099.4_1	exon	TEC	chr17	83132647	83136150
chr17	83216380	83216429	AC139099.3_intron_2	intron	lincRNA	chr17	83212548	83220424
chr17	83216933	83216992	AC139099.3_intron_2	intron	lincRNA	chr17	83212548	83220424
chr17	83217051	83217127	AC139099.3_intron_2	intron	lincRNA	chr17	83212548	83220424
chr17	83234722	83235550	RPL23AP87_intron_3	intron	transcribed_processed_pseudogene	chr17	83229895	83239922
chr17	83235692	83235921	RPL23AP87_intron_3	intron	transcribed_processed_pseudogene	chr17	83229895	83239922
chr17	83236255	83236321	RPL23AP87_intron_3	intron	transcribed_processed_pseudogene	chr17	83229895	83239922
chr17	83236619	83236737	RPL23AP87_intron_3	intron	transcribed_processed_pseudogene	chr17	83229895	83239922
chr17	83236857	83237244	RPL23AP87_intron_3	intron	transcribed_processed_pseudogene	chr17	83229895	83239922
chr17	83237365	83237477	RPL23AP87_intron_3	intron	transcribed_processed_pseudogene	chr17	83229895	83239922
chr17	83237606	83237676	RPL23AP87_intron_3	intron	transcribed_processed_pseudogene	chr17	83229895	83239922
chr17	83237797	83237928	RPL23AP87_intron_3	intron	transcribed_processed_pseudogene	chr17	83229895	83239922
chr17	83238023	83238344	RPL23AP87_intron_3	intron	transcribed_processed_pseudogene	chr17	83229895	83239922
chr17	83238748	83239102	RPL23AP87_intron_3	intron	transcribed_processed_pseudogene	chr17	83229895	83239922
chr17	83239424	83239475	RPL23AP87_intron_3	intron	transcribed_processed_pseudogene	chr17	83229895	83239922
chr17	83239703	83239823	RPL23AP87_intron_3	intron	transcribed_processed_pseudogene	chr17	83229895	83239922
chr17	83239923	83240421	RPL23AP87_4	exon	transcribed_processed_pseudogene	chr17	83239923	83240804
chr17	83240556	83240640	RPL23AP87_4	exon	transcribed_processed_pseudogene	chr17	83239923	83240804
chr18	11103	11182	LINC02564_1	exon	lincRNA	chr18	11103	11595
chr18	113136	113241	ROCK1P1_intron_2	intron	transcribed_unprocessed_pseudogene	chr18	112555	116840
chr18	441096	441121	COLEC12_intron_8	intron	protein_coding	chr18	357523	480705
chr18	514702	514755	LINC01925_2	exon	lincRNA	chr18	514695	514755
chr18	514756	515011	LINC01925_intron_2	intron	lincRNA	chr18	514756	515093
chr18	665762	665891	TYMS_intron_3	intron	protein_coding	chr18	662321	669070
chr18	666005	666066	TYMS_intron_3	intron	protein_coding	chr18	662321	669070
chr18	1755185	1755304	AC019183.1_intron_2	intron	lincRNA	chr18	1656496	1779857
chr18	2116383	2116413	AP005230.1_intron_9	intron	lincRNA	chr18	2111737	2126198
chr18	2472725	2472838	AP005230.1_intron_14	intron	lincRNA	chr18	2335156	2489157
chr18	3997031	3997471	DLGAP1_intron_15	intron	protein_coding	chr18	3880141	4005114
chr18	5295119	5295650	ZBTB14_intron_4	intron	protein_coding	chr18	5294825	5295650
chr18	5295651	5295681	ZBTB14_UTR_5	five_prime_UTR	protein_coding	chr18	5295651	5295702
chr18	5457110	5457206	EPB41L3_intron_22	intron	protein_coding	chr18	5445245	5478239
chr18	8609575	8609727	RAB12_UTR_1	five_prime_UTR	protein_coding	chr18	8609445	8609727
chr18	9137434	9137457	ANKRD12_intron_2	intron	protein_coding	chr18	9137097	9137561
chr18	9225122	9225455	ANKRD12_intron_10	intron	protein_coding	chr18	9222000	9254209
chr18	9614542	9614569	PPP4R1_UTR_4	five_prime_UTR	protein_coding	chr18	9614484	9614569
chr18	9614570	9614721	PPP4R1_intron_20	intron	protein_coding	chr18	9614570	9614794
chr18	10331023	10331161	AP005209.1_intron_3	intron	lincRNA	chr18	10327271	10338825
chr18	10731176	10731202	PIEZO2_intron_21	intron	protein_coding	chr18	10718260	10731405
chr18	10757481	10757507	PIEZO2_intron_29	intron	protein_coding	chr18	10752880	10757967
chr18	10782445	10782473	PIEZO2_intron_40	intron	protein_coding	chr18	10780367	10784782
chr18	11626849	11626895	NPIPB1P_intron_5	intron	transcribed_unprocessed_pseudogene	chr18	11625984	11629640
chr18	11633410	11633434	NPIPB1P_intron_6	intron	transcribed_unprocessed_pseudogene	chr18	11629775	11639340
chr18	11768990	11769064	GNAL_intron_6	intron	protein_coding	chr18	11753946	11824916
chr18	11826284	11826332	GNAL_intron_7	intron	protein_coding	chr18	11825016	11857438
chr18	12331819	12331850	TUBB6_intron_6	intron	protein_coding	chr18	12329827	12337111
chr18	12333053	12333079	TUBB6_intron_6	intron	protein_coding	chr18	12329827	12337111
chr18	12331819	12331850	AFG3L2_intron_1	intron	protein_coding	chr18	12329784	12337339
chr18	12333053	12333079	AFG3L2_intron_1	intron	protein_coding	chr18	12329784	12337339
chr18	13636525	13636559	LDLRAD4_intron_11	intron	protein_coding	chr18	13621272	13641756
chr18	13691851	13691926	FAM210A_intron_5	intron	protein_coding	chr18	13687883	13697545
chr18	14823277	14823305	ANKRD30B_intron_26	intron	protein_coding	chr18	14822678	14828276
chr18	15076206	15076238	AP005242.1_intron_1	intron	lincRNA	chr18	15075558	15112061
chr18	15097075	15097098	AP005242.1_intron_1	intron	lincRNA	chr18	15075558	15112061
chr18	20958945	20959164	ROCK1_intron_4	intron	protein_coding	chr18	20955246	20959838
chr18	23135878	23135969	CABLES1_1	CDS	protein_coding	chr18	23135762	23136523
chr18	24079933	24079959	TTC39C_intron_7	intron	protein_coding	chr18	24069272	24080583
chr18	24939410	24939564	LINC01894_intron_1	intron	lincRNA	chr18	24933648	24954205
chr18	26248299	26248554	TAF4B_intron_1	intron	protein_coding	chr18	26227277	26265168
chr18	26991656	26992377	CHST9_intron_2	intron	protein_coding	chr18	26944367	27024114
chr18	31159064	31159147	DSC1_intron_15	intron	protein_coding	chr18	31157574	31159443
chr18	33377323	33377357	CCDC178_intron_21	intron	protein_coding	chr18	33370190	33389538
chr18	33578363	33578461	ASXL3_UTR_1	five_prime_UTR	protein_coding	chr18	33578233	33578631
chr18	33578493	33578531	ASXL3_UTR_1	five_prime_UTR	protein_coding	chr18	33578233	33578631
chr18	34984872	34984968	MAPRE2_intron_2	intron	protein_coding	chr18	34978542	34988591
chr18	34985055	34985627	MAPRE2_intron_2	intron	protein_coding	chr18	34978542	34988591
chr18	35581739	35581862	GALNT1_UTR_1	five_prime_UTR	protein_coding	chr18	35581739	35581862
chr18	37338181	37338254	CELF4_intron_12	intron	protein_coding	chr18	37321882	37485523
chr18	39477192	39477249	AC016205.1_intron_4	intron	lincRNA	chr18	39340639	39535456
chr18	39477280	39477380	AC016205.1_intron_4	intron	lincRNA	chr18	39340639	39535456
chr18	39481682	39481721	AC016205.1_intron_4	intron	lincRNA	chr18	39340639	39535456
chr18	44360485	44361783	LINC01478_intron_3	intron	lincRNA	chr18	44326483	44373283
chr18	44361868	44362181	LINC01478_intron_3	intron	lincRNA	chr18	44326483	44373283
chr18	45681193	45681261	SLC14A2_intron_21	intron	protein_coding	chr18	45679025	45682317
chr18	45681291	45681363	SLC14A2_intron_21	intron	protein_coding	chr18	45679025	45682317
chr18	46334185	46334234	RNF165_UTR_2	five_prime_UTR	protein_coding	chr18	46333967	46334335
chr18	47850194	47850565	SMAD2_intron_4	intron	protein_coding	chr18	47848688	47851272
chr18	47850642	47850717	SMAD2_intron_4	intron	protein_coding	chr18	47848688	47851272
chr18	47850758	47850781	SMAD2_intron_4	intron	protein_coding	chr18	47848688	47851272
chr18	47850811	47850848	SMAD2_intron_4	intron	protein_coding	chr18	47848688	47851272
chr18	47853243	47853297	SMAD2_intron_5	intron	protein_coding	chr18	47851328	47865057
chr18	47853342	47853436	SMAD2_intron_5	intron	protein_coding	chr18	47851328	47865057
chr18	48632980	48633058	CTIF_intron_6	intron	protein_coding	chr18	48625237	48636612
chr18	49440521	49440613	DYM_intron_21	intron	protein_coding	chr18	49430448	49460396
chr18	49440677	49441304	DYM_intron_21	intron	protein_coding	chr18	49430448	49460396
chr18	49579066	49579151	LIPG_intron_6	intron	protein_coding	chr18	49575591	49581413
chr18	50168603	50172016	MYO5B_intron_39	intron	protein_coding	chr18	50055379	50194765
chr18	51423411	51423438	LINC01630_intron_4	intron	lincRNA	chr18	51392258	51465405
chr18	53047288	53047326	DCC_intron_9	intron	protein_coding	chr18	52965127	53063303
chr18	53047461	53047495	DCC_intron_9	intron	protein_coding	chr18	52965127	53063303
chr18	53399622	53399698	DCC_intron_22	intron	protein_coding	chr18	53397447	53402784
chr18	53404380	53404441	DCC_intron_23	intron	protein_coding	chr18	53402894	53410450
chr18	53427932	53428087	DCC_intron_26	intron	protein_coding	chr18	53416442	53435142
chr18	53428125	53428155	DCC_intron_26	intron	protein_coding	chr18	53416442	53435142
chr18	53428301	53429002	DCC_intron_26	intron	protein_coding	chr18	53416442	53435142
chr18	53428189	53428274	DCC_intron_26	intron	protein_coding	chr18	53416442	53435142
chr18	54224232	54224421	MBD2_7	CDS	protein_coding	chr18	54224017	54224559
chr18	55621624	55621861	TCF4_intron_35	intron	protein_coding	chr18	55596227	55631296
chr18	58316952	58316979	NEDD4L_intron_14	intron	protein_coding	chr18	58316033	58322423
chr18	58863528	58863563	ZNF532_UTR_2	five_prime_UTR	protein_coding	chr18	58863482	58863750
chr18	58888726	58888761	ZNF532_intron_6	intron	protein_coding	chr18	58865580	58896423
chr18	58888790	58888919	ZNF532_intron_6	intron	protein_coding	chr18	58865580	58896423
chr18	61970598	61970801	PIGN_intron_1	intron	protein_coding	chr18	61905493	62017627
chr18	61971231	61971324	PIGN_intron_1	intron	protein_coding	chr18	61905493	62017627
chr18	62058058	62058085	PIGN_intron_4	intron	protein_coding	chr18	62052958	62069390
chr18	62061436	62061527	PIGN_intron_4	intron	protein_coding	chr18	62052958	62069390
chr18	62523485	62523657	ZCCHC2_1	CDS	protein_coding	chr18	62523424	62524753
chr18	62715837	62715976	PHLPP1_1	CDS	protein_coding	chr18	62715683	62717259
chr18	68857063	68857363	CCDC102B_intron_9	intron	protein_coding	chr18	68846422	68874667
chr18	68943050	68943076	CCDC102B_intron_11	intron	protein_coding	chr18	68897429	69010932
chr18	68956425	68956637	CCDC102B_intron_11	intron	protein_coding	chr18	68897429	69010932
chr18	69434627	69434671	DOK6_intron_1	intron	protein_coding	chr18	69401311	69564485
chr18	74218461	74218718	AC090398.1_intron_1	intron	lincRNA	chr18	74212570	74240270
chr18	75211402	75211527	TSHZ1_intron_1	intron	protein_coding	chr18	75211244	75211527
chr18	75211528	75211783	TSHZ1_UTR_2	five_prime_UTR	protein_coding	chr18	75211528	75211876
chr18	76424212	76424304	ZNF516_intron_4	intron	protein_coding	chr18	76380304	76441243
chr18	76467228	76467274	ZNF516_intron_6	intron	protein_coding	chr18	76463142	76490679
chr18	76556714	76556743	LINC00908_intron_3	intron	lincRNA	chr18	76543758	76557973
chr18	76585339	76585455	LINC00908_intron_5	intron	lincRNA	chr18	76562214	76602736
chr18	76585586	76585619	LINC00908_intron_5	intron	lincRNA	chr18	76562214	76602736
chr18	76585658	76585813	LINC00908_intron_5	intron	lincRNA	chr18	76562214	76602736
chr18	76822607	76822876	ZNF236_UTR_1	five_prime_UTR	protein_coding	chr18	76822607	76824357
chr18	77057830	77057867	MBP_intron_6	intron	protein_coding	chr18	77017779	77066296
chr18	77057991	77058115	MBP_intron_6	intron	protein_coding	chr18	77017779	77066296
chr18	78980275	78980346	SALL3_UTR_1	five_prime_UTR	protein_coding	chr18	78980275	78992390
chr18	78992832	78992940	SALL3_1	CDS	protein_coding	chr18	78992390	78995462
chr18	79374377	79374421	ATP9B_intron_31	intron	protein_coding	chr18	79374102	79375392
chr18	79400851	79400918	NFATC1_intron_2	intron	protein_coding	chr18	79400480	79410401
chr18	79464671	79464710	NFATC1_intron_8	intron	protein_coding	chr18	79461367	79467448
chr18	79525372	79525453	NFATC1_intron_10	intron	protein_coding	chr18	79486938	79527526
chr18	79739877	79740148	CTDP1_intron_14	intron	protein_coding	chr18	79736522	79753650
chr18	79745619	79745702	CTDP1_intron_14	intron	protein_coding	chr18	79736522	79753650
chr18	79745933	79746065	CTDP1_intron_14	intron	protein_coding	chr18	79736522	79753650
chr18	79808371	79808404	AC021594.2_intron_1	intron	lincRNA	chr18	79792802	79816077
chr18	79888440	79888495	KCNG2_intron_1	intron	protein_coding	chr18	79864292	79899038
chr19	107792	108037	OR4F17_intron_2	intron	protein_coding	chr19	107556	110623
chr19	198492	198651	AC010507.1_intron_1	intron	transcribed_processed_pseudogene	chr19	198397	200576
chr19	198724	199037	AC010507.1_intron_1	intron	transcribed_processed_pseudogene	chr19	198397	200576
chr19	199323	199424	AC010507.1_intron_1	intron	transcribed_processed_pseudogene	chr19	198397	200576
chr19	200031	200094	AC010507.1_intron_1	intron	transcribed_processed_pseudogene	chr19	198397	200576
chr19	198492	198595	LINC01002_1	exon	processed_transcript	chr19	198264	198595
chr19	198596	198651	LINC01002_intron_1	intron	processed_transcript	chr19	198596	199374
chr19	198724	199037	LINC01002_intron_1	intron	processed_transcript	chr19	198596	199374
chr19	199323	199374	LINC01002_intron_1	intron	processed_transcript	chr19	198596	199374
chr19	199375	199424	LINC01002_2	exon	processed_transcript	chr19	199375	199611
chr19	200050	200094	LINC01002_intron_3	intron	processed_transcript	chr19	200050	200110
chr19	312836	312889	MIER2_intron_6	intron	protein_coding	chr19	312273	313490
chr19	333145	333193	MIER2_intron_11	intron	protein_coding	chr19	327990	334398
chr19	423202	423274	SHC2_intron_3	intron	protein_coding	chr19	422457	425095
chr19	423306	423332	SHC2_intron_3	intron	protein_coding	chr19	422457	425095
chr19	423382	423452	SHC2_intron_3	intron	protein_coding	chr19	422457	425095
chr19	427669	427725	SHC2_intron_4	intron	protein_coding	chr19	425232	430682
chr19	460601	460914	SHC2_12	CDS	protein_coding	chr19	460528	460996
chr19	491738	491800	MADCAM1_intron_1	intron	protein_coding	chr19	490040	496452
chr19	491865	491893	MADCAM1_intron_1	intron	protein_coding	chr19	490040	496452
chr19	491936	491999	MADCAM1_intron_1	intron	protein_coding	chr19	490040	496452
chr19	492130	492218	MADCAM1_intron_1	intron	protein_coding	chr19	490040	496452
chr19	492261	492286	MADCAM1_intron_1	intron	protein_coding	chr19	490040	496452
chr19	534718	534783	CDC34_intron_1	intron	protein_coding	chr19	532109	535835
chr19	540353	540611	CDC34_intron_4	intron	protein_coding	chr19	537148	541337
chr19	589893	589945	HCN2_UTR_1	five_prime_UTR	protein_coding	chr19	589893	589945
chr19	589945	590413	HCN2_1	CDS	protein_coding	chr19	589945	590577
chr19	616044	616083	HCN2_8	CDS	protein_coding	chr19	615794	616474
chr19	616105	616216	HCN2_8	CDS	protein_coding	chr19	615794	616474
chr19	818950	819256	PLPPR3_intron_5	intron	protein_coding	chr19	815852	821483
chr19	1034073	1034180	CNN2_intron_5	intron	protein_coding	chr19	1032697	1036065
chr19	1034236	1034302	CNN2_intron_5	intron	protein_coding	chr19	1032697	1036065
chr19	1034744	1034893	CNN2_intron_5	intron	protein_coding	chr19	1032697	1036065
chr19	1150443	1150483	SBNO2_intron_31	intron	protein_coding	chr19	1149443	1154182
chr19	1153357	1153405	SBNO2_intron_31	intron	protein_coding	chr19	1149443	1154182
chr19	1196798	1196843	STK11_intron_3	intron	protein_coding	chr19	1189660	1205803
chr19	1229473	1229499	CBARP_UTR_1	three_prime_UTR	protein_coding	chr19	1228287	1230892
chr19	1407569	1407674	DAZAP1_UTR_1	five_prime_UTR	protein_coding	chr19	1407569	1407773
chr19	1567731	1568058	MEX3D_2	CDS	protein_coding	chr19	1567463	1568058
chr19	1652351	1652605	TCF3_UTR_4	five_prime_UTR	protein_coding	chr19	1652299	1652605
chr19	1753756	1754088	ONECUT3_1	CDS	protein_coding	chr19	1753662	1754854
chr19	1754129	1754182	ONECUT3_1	CDS	protein_coding	chr19	1753662	1754854
chr19	1754398	1754592	ONECUT3_1	CDS	protein_coding	chr19	1753662	1754854
chr19	1862860	1863039	KLF16_intron_2	intron	protein_coding	chr19	1862859	1863039
chr19	1863040	1863497	KLF16_3	CDS	protein_coding	chr19	1863040	1863497
chr19	1863497	1863568	KLF16_UTR_3	five_prime_UTR	protein_coding	chr19	1863497	1863568
chr19	1968153	1968219	CSNK1G2_intron_4	intron	protein_coding	chr19	1959304	1968789
chr19	2015471	2015574	BTBD2_10	CDS	protein_coding	chr19	2015296	2015703
chr19	2456690	2456747	LMNB2_12	CDS	protein_coding	chr19	2456669	2456933
chr19	2721379	2721564	AC006538.2_intron_1	intron	protein_coding	chr19	2717876	2737046
chr19	2909495	2910770	ZNF57_intron_2	intron	protein_coding	chr19	2907160	2912134
chr19	3029192	3029372	TLE2_intron_20	intron	protein_coding	chr19	3029168	3029548
chr19	3062339	3062402	AES_UTR_4	five_prime_UTR	protein_coding	chr19	3062200	3062557
chr19	3094434	3094634	GNA11_UTR_1	five_prime_UTR	protein_coding	chr19	3094410	3094651
chr19	3360400	3360433	NFIC_intron_2	intron	protein_coding	chr19	3359686	3366547
chr19	3711177	3711324	TJP3_intron_1	intron	protein_coding	chr19	3708562	3721735
chr19	4065324	4065422	ZBTB7A_intron_2	intron	protein_coding	chr19	4055248	4065428
chr19	4065519	4065732	ZBTB7A_UTR_3	five_prime_UTR	protein_coding	chr19	4065429	4065732
chr19	4065733	4065872	ZBTB7A_intron_3	intron	protein_coding	chr19	4065733	4066680
chr19	4065908	4066034	ZBTB7A_intron_3	intron	protein_coding	chr19	4065733	4066680
chr19	4467354	4467383	AC011498.1_intron_2	intron	lincRNA	chr19	4458760	4470499
chr19	6424524	6424689	KHSRP_17	CDS	protein_coding	chr19	6424452	6424701
chr19	6700442	6700532	C3_intron_21	intron	protein_coding	chr19	6697795	6702125
chr19	6987743	6987781	ADGRE4P_intron_14	intron	transcribed_unprocessed_pseudogene	chr19	6986412	6988785
chr19	7032263	7032311	MBD3L5_intron_1	intron	protein_coding	chr19	7030657	7032311
chr19	7032623	7032688	MBD3L5_2	CDS	protein_coding	chr19	7032312	7032894
chr19	7038074	7038111	MBD3L4_1	CDS	protein_coding	chr19	7037860	7038442
chr19	7595937	7595997	CAMSAP3_UTR_1	five_prime_UTR	protein_coding	chr19	7595902	7596002
chr19	8005235	8005267	ELAVL1_intron_7	intron	protein_coding	chr19	8002204	8005493
chr19	8005336	8005493	ELAVL1_intron_7	intron	protein_coding	chr19	8002204	8005493
chr19	8059127	8059157	CCL25_intron_5	intron	protein_coding	chr19	8057926	8062216
chr19	8449541	8449567	HNRNPM_intron_1	intron	protein_coding	chr19	8445112	8455403
chr19	8449795	8449833	HNRNPM_intron_1	intron	protein_coding	chr19	8445112	8455403
chr19	10871513	10871702	CARM1_UTR_1	five_prime_UTR	protein_coding	chr19	10871513	10871702
chr19	10871702	10871729	CARM1_1	CDS	protein_coding	chr19	10871702	10871922
chr19	11262415	11262440	DOCK6_50	CDS	protein_coding	chr19	11262396	11262440
chr19	12995608	12995789	NFIX_UTR_1	five_prime_UTR	protein_coding	chr19	12995608	12995837
chr19	13118383	13118454	NACC1_UTR_2	five_prime_UTR	protein_coding	chr19	13118336	13118454
chr19	13118455	13118480	NACC1_intron_2	intron	protein_coding	chr19	13118455	13135198
chr19	14089992	14090106	SAMD1_5	CDS	protein_coding	chr19	14089784	14090420
chr19	14433437	14433463	PKN1_UTR_2	five_prime_UTR	protein_coding	chr19	14433356	14433542
chr19	14433497	14433520	PKN1_UTR_2	five_prime_UTR	protein_coding	chr19	14433356	14433542
chr19	14767002	14767040	ADGRE2_17	CDS	protein_coding	chr19	14766977	14767109
chr19	15173735	15173768	NOTCH3_intron_8	intron	protein_coding	chr19	15170826	15174066
chr19	15331976	15332030	BRD4_intron_25	intron	protein_coding	chr19	15331908	15332288
chr19	15332160	15332233	BRD4_intron_25	intron	protein_coding	chr19	15331908	15332288
chr19	15332290	15332545	BRD4_UTR_8	five_prime_UTR	protein_coding	chr19	15332289	15332545
chr19	15432449	15432493	WIZ_UTR_3	five_prime_UTR	protein_coding	chr19	15432433	15432557
chr19	15432558	15432609	WIZ_intron_9	intron	protein_coding	chr19	15432558	15433163
chr19	15432639	15432662	WIZ_intron_9	intron	protein_coding	chr19	15432558	15433163
chr19	15676462	15676555	CYP4F12_intron_2	intron	protein_coding	chr19	15673728	15678259
chr19	15676607	15676827	CYP4F12_intron_2	intron	protein_coding	chr19	15673728	15678259
chr19	15677256	15677431	CYP4F12_intron_2	intron	protein_coding	chr19	15673728	15678259
chr19	15677811	15677854	CYP4F12_intron_2	intron	protein_coding	chr19	15673728	15678259
chr19	18280892	18281118	JUND_1	CDS	protein_coding	chr19	18280440	18281484
chr19	18606511	18606540	CRLF1_intron_8	intron	protein_coding	chr19	18599847	18606540
chr19	18606541	18606656	CRLF1_9	CDS	protein_coding	chr19	18606541	18606656
chr19	18606656	18606850	CRLF1_UTR_2	five_prime_UTR	protein_coding	chr19	18606656	18606850
chr19	18895922	18896144	CERS1_UTR_9	five_prime_UTR	protein_coding	chr19	18895823	18896144
chr19	18896145	18896219	CERS1_intron_8	intron	protein_coding	chr19	18896145	18896559
chr19	19405893	19405941	GATAD2A_UTR_2	five_prime_UTR	protein_coding	chr19	19405793	19406019
chr19	19405989	19406019	GATAD2A_UTR_2	five_prime_UTR	protein_coding	chr19	19405793	19406019
chr19	19406020	19406100	GATAD2A_intron_2	intron	protein_coding	chr19	19406020	19427514
chr19	20624451	20624498	ZNF626_1	CDS	protein_coding	chr19	20624289	20625648
chr19	23116930	23116958	ZNF730_intron_1	intron	protein_coding	chr19	23075388	23116973
chr19	23672233	23672258	ZNF675_intron_8	intron	protein_coding	chr19	23663159	23686177
chr19	23799644	23799678	AC139769.1_intron_3	intron	transcribed_unprocessed_pseudogene	chr19	23790775	23807824
chr19	23872830	23873135	AC139769.2_intron_3	intron	lincRNA	chr19	23827183	23874550
chr19	27819325	27819348	AC006504.7_intron_1	intron	processed_transcript	chr19	27793651	27919778
chr19	28720478	28720561	AC005394.2_intron_5	intron	processed_transcript	chr19	28466781	28722568
chr19	33194327	33194526	LRP3_intron_1	intron	protein_coding	chr19	33177730	33194582
chr19	34254620	34254650	KIAA0355_intron_1	intron	protein_coding	chr19	34254615	34299677
chr19	34481775	34481974	WTIP_UTR_1	five_prime_UTR	protein_coding	chr19	34481638	34481974
chr19	34481974	34482012	WTIP_1	CDS	protein_coding	chr19	34481974	34482641
chr19	34482037	34482069	WTIP_1	CDS	protein_coding	chr19	34481974	34482641
chr19	35268978	35269101	USF2_UTR_1	five_prime_UTR	protein_coding	chr19	35268978	35269101
chr19	35269101	35269163	USF2_1	CDS	protein_coding	chr19	35269101	35269163
chr19	35269164	35269273	USF2_intron_1	intron	protein_coding	chr19	35269164	35269444
chr19	35371875	35372136	GPR42_1	CDS	protein_coding	chr19	35371359	35372400
chr19	35718033	35718097	KMT2B_1	CDS	protein_coding	chr19	35718019	35718381
chr19	37747187	37747351	ZNF573_intron_1	intron	protein_coding	chr19	37740195	37758474
chr19	38771989	38772030	LGALS7_UTR_2	five_prime_UTR	protein_coding	chr19	38771989	38772030
chr19	38772031	38772063	LGALS7_intron_2	intron	protein_coding	chr19	38772031	38773013
chr19	38772271	38772429	LGALS7_intron_2	intron	protein_coding	chr19	38772031	38773013
chr19	39147050	39147118	PAK4_intron_1	intron	protein_coding	chr19	39125920	39156700
chr19	39896206	39896318	FCGBP_intron_18	intron	protein_coding	chr19	39896144	39899554
chr19	39896841	39896864	FCGBP_intron_18	intron	protein_coding	chr19	39896144	39899554
chr19	39906210	39906233	FCGBP_22	CDS	protein_coding	chr19	39905730	39906323
chr19	40601285	40601369	LTBP4_intron_5	intron	protein_coding	chr19	40600178	40601369
chr19	40843665	40843760	CYP2A6_UTR_1	three_prime_UTR	protein_coding	chr19	40843538	40843795
chr19	41121316	41121456	CYP2F1_intron_4	intron	protein_coding	chr19	41120497	41121456
chr19	41121457	41121524	CYP2F1_4	CDS	protein_coding	chr19	41121457	41121618
chr19	41128127	41128186	CYP2F1_UTR_3	three_prime_UTR	protein_coding	chr19	41127900	41128366
chr19	41803700	41803755	CEACAM3_intron_3	intron	protein_coding	chr19	41797949	41808811
chr19	42284425	42284470	CIC_UTR_4	five_prime_UTR	protein_coding	chr19	42284019	42284704
chr19	42663295	42663635	CEACAMP5_intron_4	intron	unprocessed_pseudogene	chr19	42662415	42668983
chr19	42933296	42933324	PSG7_intron_4	intron	protein_coding	chr19	42929721	42935402
chr19	43216578	43216731	PSG9_intron_1	intron	protein_coding	chr19	43212476	43253277
chr19	43358294	43358320	CD177_intron_5	intron	protein_coding	chr19	43356109	43360263
chr19	43639806	43639839	CADM4_UTR_2	five_prime_UTR	protein_coding	chr19	43639790	43639839
chr19	44337343	44337387	AC245748.1_intron_2	intron	protein_coding	chr19	44336719	44340414
chr19	44546828	44546890	CEACAM22P_intron_5	intron	transcribed_unprocessed_pseudogene	chr19	44543933	44547177
chr19	44667661	44668534	CEACAM19_intron_2	intron	protein_coding	chr19	44667322	44671302
chr19	44668702	44668798	CEACAM19_intron_2	intron	protein_coding	chr19	44667322	44671302
chr19	45001430	45001505	RELB_UTR_1	five_prime_UTR	protein_coding	chr19	45001430	45001579
chr19	48187496	48187610	ZSWIM9_intron_3	intron	protein_coding	chr19	48182768	48194651
chr19	48443309	48443344	GRIN2D_12	CDS	protein_coding	chr19	48442599	48443937
chr19	48443511	48443541	GRIN2D_12	CDS	protein_coding	chr19	48442599	48443937
chr19	50328865	50328958	KCNC3_4	CDS	protein_coding	chr19	50328212	50329082
chr19	51646218	51646255	AC018755.2_intron_8	intron	protein_coding	chr19	51630217	51646255
chr19	52445718	52445822	ZNF534_intron_5	intron	protein_coding	chr19	52439447	52451185
chr19	52687419	52687548	ZNF83_intron_9	intron	protein_coding	chr19	52674254	52690441
chr19	52714693	52714738	ZNF611_intron_3	intron	protein_coding	chr19	52714142	52715830
chr19	53186058	53186108	ZNF665_intron_3	intron	protein_coding	chr19	53182944	53193310
chr19	53188638	53188698	ZNF665_intron_3	intron	protein_coding	chr19	53182944	53193310
chr19	53870093	53870120	MYADM_intron_3	intron	protein_coding	chr19	53869839	53872710
chr19	53982486	53982578	CACNG8_4	CDS	protein_coding	chr19	53982079	53982849
chr19	54080145	54080172	TARM1_intron_5	intron	protein_coding	chr19	54076546	54081305
chr19	54220452	54220526	LILRB3_intron_9	intron	protein_coding	chr19	54220206	54220526
chr19	54220527	54220830	LILRB3_10	CDS	protein_coding	chr19	54220527	54220830
chr19	54220905	54220965	LILRB3_intron_10	intron	protein_coding	chr19	54220831	54221081
chr19	54472828	54472891	CDC42EP5_intron_2	intron	protein_coding	chr19	54471686	54473062
chr19	55093392	55093460	PPP1R12C_intron_9	intron	protein_coding	chr19	55093234	55094343
chr19	55093509	55093897	PPP1R12C_intron_9	intron	protein_coding	chr19	55093234	55094343
chr19	55094112	55094209	PPP1R12C_intron_9	intron	protein_coding	chr19	55093234	55094343
chr19	55207863	55207934	PTPRH_intron_19	intron	protein_coding	chr19	55207200	55209381
chr19	55218300	55218337	AC010327.4_intron_1	intron	lincRNA	chr19	55217430	55220808
chr19	55383728	55383976	TMEM238_1	CDS	protein_coding	chr19	55383728	55384259
chr19	55396600	55396623	RPL28_intron_4	intron	protein_coding	chr19	55392086	55402941
chr19	55530535	55530768	SBK2_intron_1	intron	protein_coding	chr19	55530324	55531141
chr19	55862480	55862505	NLRP4_intron_5	intron	protein_coding	chr19	55862160	55867707
chr19	55878478	55878509	NLRP4_intron_8	intron	protein_coding	chr19	55877167	55878792
chr19	56104344	56104418	ZNF787_intron_2	intron	protein_coding	chr19	56103485	56121170
chr19	56235731	56235767	ZSCAN5A_intron_5	intron	protein_coding	chr19	56228312	56313281
chr19	58523838	58523932	ZBTB45_intron_4	intron	protein_coding	chr19	58520223	58538699
chr19	58544722	58544751	TRIM28_UTR_2	five_prime_UTR	protein_coding	chr19	58544456	58544757
chr19	58585100	58585253	CENPBD1P1_intron_3	intron	transcribed_processed_pseudogene	chr19	58584398	58586153
chr2	294113	294163	AC079779.2_intron_3	intron	processed_transcript	chr2	290752	301360
chr2	849705	849744	LINC01115_intron_2	intron	lincRNA	chr2	806250	853977
chr2	1005804	1005843	SNTG2_intron_1	intron	protein_coding	chr2	951069	1083516
chr2	1094022	1094089	SNTG2_intron_2	intron	protein_coding	chr2	1083656	1098194
chr2	1094314	1094409	SNTG2_intron_2	intron	protein_coding	chr2	1083656	1098194
chr2	1094766	1094881	SNTG2_intron_2	intron	protein_coding	chr2	1083656	1098194
chr2	1221592	1221670	SNTG2_intron_9	intron	protein_coding	chr2	1209231	1237886
chr2	1345545	1345581	SNTG2_intron_16	intron	protein_coding	chr2	1316376	1367341
chr2	1456723	1456810	TPO_intron_8	intron	protein_coding	chr2	1456283	1477084
chr2	1456917	1456972	TPO_intron_8	intron	protein_coding	chr2	1456283	1477084
chr2	1522284	1522335	TPO_intron_16	intron	protein_coding	chr2	1516983	1540592
chr2	1534277	1534309	TPO_intron_16	intron	protein_coding	chr2	1516983	1540592
chr2	1535584	1535639	TPO_intron_16	intron	protein_coding	chr2	1516983	1540592
chr2	1707042	1707318	PXDN_intron_23	intron	protein_coding	chr2	1693135	1744254
chr2	1822784	1822808	MYT1L_intron_4	intron	protein_coding	chr2	1809168	1839147
chr2	1841213	1841284	MYT1L_intron_6	intron	protein_coding	chr2	1840844	1842767
chr2	3775759	3775786	DCDC2C_intron_8	intron	protein_coding	chr2	3769412	3778814
chr2	3796099	3796487	DCDC2C_intron_10	intron	protein_coding	chr2	3785101	3847152
chr2	8744394	8744417	KIDINS220_intron_7	intron	protein_coding	chr2	8740185	8746455
chr2	9206765	9206886	ASAP2_UTR_1	five_prime_UTR	protein_coding	chr2	9206765	9207104
chr2	10043528	10043553	KLF11_intron_1	intron	protein_coding	chr2	10043072	10043553
chr2	10043236	10043446	KLF11_intron_1	intron	protein_coding	chr2	10043072	10043553
chr2	10043554	10043646	KLF11_UTR_2	five_prime_UTR	protein_coding	chr2	10043554	10043716
chr2	11155267	11155297	PQLC3_intron_1	intron	protein_coding	chr2	11155267	11155370
chr2	11538776	11538804	GREB1_intron_2	intron	protein_coding	chr2	11534255	11539841
chr2	11854051	11854119	MIR3681HG_intron_1	intron	lincRNA	chr2	11848745	11865848
chr2	12456085	12456263	MIR3681HG_intron_13	intron	lincRNA	chr2	12340302	12558204
chr2	13818890	13818928	LINC00276_intron_2	intron	lincRNA	chr2	13739285	13841562
chr2	13819072	13819157	LINC00276_intron_2	intron	lincRNA	chr2	13739285	13841562
chr2	13819747	13819887	LINC00276_intron_2	intron	lincRNA	chr2	13739285	13841562
chr2	14054853	14055121	LINC00276_intron_3	intron	lincRNA	chr2	13841615	14228872
chr2	20667250	20667384	GDF7_1	CDS	protein_coding	chr2	20667239	20667630
chr2	23580599	23580642	KLHL29_intron_3	intron	protein_coding	chr2	23562482	23639137
chr2	25300653	25300690	DNMT3A_intron_23	intron	protein_coding	chr2	25300244	25313911
chr2	25341144	25341389	DNMT3A_intron_24	intron	protein_coding	chr2	25314162	25341824
chr2	25341497	25341520	DNMT3A_intron_24	intron	protein_coding	chr2	25314162	25341824
chr2	25342036	25342202	DNMT3A_intron_25	intron	protein_coding	chr2	25341886	25342428
chr2	25634695	25634767	DTNB_intron_18	intron	protein_coding	chr2	25628385	25639012
chr2	25673511	25673647	DTNB_UTR_9	five_prime_UTR	protein_coding	chr2	25673385	25673647
chr2	25962835	25962960	KIF3C_intron_7	intron	protein_coding	chr2	25956445	25980371
chr2	25962999	25963047	KIF3C_intron_7	intron	protein_coding	chr2	25956445	25980371
chr2	26418503	26418705	DRC1_intron_2	intron	protein_coding	chr2	26414432	26421286
chr2	26714433	26714468	KCNK3_intron_1	intron	protein_coding	chr2	26693159	26727665
chr2	28026800	28026866	BABAM2_intron_7	intron	protein_coding	chr2	28025421	28045723
chr2	28458824	28458884	PLB1_intron_1	intron	protein_coding	chr2	28457198	28496069
chr2	29776361	29776433	ALK_intron_29	intron	protein_coding	chr2	29717701	29919991
chr2	29830942	29831015	ALK_intron_29	intron	protein_coding	chr2	29717701	29919991
chr2	29831119	29831219	ALK_intron_29	intron	protein_coding	chr2	29717701	29919991
chr2	30642885	30642925	LCLAT1_UTR_7	three_prime_UTR	protein_coding	chr2	30640619	30644225
chr2	30643114	30643173	LCLAT1_UTR_7	three_prime_UTR	protein_coding	chr2	30640619	30644225
chr2	31576984	31577018	SRD5A2_intron_4	intron	protein_coding	chr2	31533767	31580618
chr2	32083736	32083776	SPAST_intron_1	intron	protein_coding	chr2	32064247	32087490
chr2	32447783	32447840	BIRC6_intron_21	intron	protein_coding	chr2	32445669	32448793
chr2	32866671	32866704	LINC00486_intron_2	intron	lincRNA	chr2	32841234	32882697
chr2	32868722	32868780	LINC00486_intron_2	intron	lincRNA	chr2	32841234	32882697
chr2	32916162	32916196	LINC00486_intron_7	intron	lincRNA	chr2	32902124	32925351
chr2	32917625	32918403	LINC00486_intron_7	intron	lincRNA	chr2	32902124	32925351
chr2	32999395	33002225	LTBP1_intron_2	intron	protein_coding	chr2	32948946	33020907
chr2	33256734	33256768	LTBP1_intron_12	intron	protein_coding	chr2	33252845	33257282
chr2	33767471	33767520	LINC01317_intron_1	intron	lincRNA	chr2	33706954	33855686
chr2	34550515	34550781	AC068599.1_intron_2	intron	lincRNA	chr2	34384570	34635247
chr2	34603994	34604053	AC068599.1_intron_2	intron	lincRNA	chr2	34384570	34635247
chr2	35051370	35051401	AC012593.1_intron_6	intron	lincRNA	chr2	35037288	35159082
chr2	38334847	38334907	ATL2_intron_12	intron	protein_coding	chr2	38319020	38343266
chr2	40200206	40200256	SLC8A1_intron_10	intron	protein_coding	chr2	40178494	40428471
chr2	42048273	42048325	PKDCC_1	CDS	protein_coding	chr2	42048199	42048838
chr2	42549450	42549480	MTA3_intron_2	intron	protein_coding	chr2	42495255	42568043
chr2	42605482	42605523	MTA3_intron_7	intron	protein_coding	chr2	42579201	42609456
chr2	42605557	42605601	MTA3_intron_7	intron	protein_coding	chr2	42579201	42609456
chr2	42605963	42606004	MTA3_intron_7	intron	protein_coding	chr2	42579201	42609456
chr2	43514767	43515179	THADA_intron_16	intron	protein_coding	chr2	43508781	43527877
chr2	43515297	43515332	THADA_intron_16	intron	protein_coding	chr2	43508781	43527877
chr2	44588462	44588500	CAMKMT_intron_6	intron	protein_coding	chr2	44549786	44631489
chr2	44588926	44588998	CAMKMT_intron_6	intron	protein_coding	chr2	44549786	44631489
chr2	46114706	46114732	PRKCE_intron_14	intron	protein_coding	chr2	46086363	46145091
chr2	46542727	46542861	RHOQ_UTR_1	five_prime_UTR	protein_coding	chr2	46542727	46543046
chr2	47038631	47038655	TTC7A_intron_17	intron	protein_coding	chr2	47029385	47046313
chr2	50589533	50589695	NRXN1_intron_22	intron	protein_coding	chr2	50553026	50619105
chr2	51549223	51549634	AC007402.1_intron_5	intron	lincRNA	chr2	51527661	51762087
chr2	52795330	52795365	AC010967.1_intron_3	intron	lincRNA	chr2	52732778	52897241
chr2	54095852	54095994	ACYP2_intron_6	intron	protein_coding	chr2	54066048	54115401
chr2	55253794	55253826	MTIF2_intron_9	intron	protein_coding	chr2	55252654	55254039
chr2	58585930	58586071	LINC01122_intron_4	intron	lincRNA	chr2	58520938	58656648
chr2	59397684	59398000	AC007100.1_intron_1	intron	lincRNA	chr2	59218725	59512007
chr2	59703034	59703065	AC007100.1_intron_2	intron	lincRNA	chr2	59512206	59827144
chr2	61848902	61848942	FAM161A_intron_6	intron	protein_coding	chr2	61842361	61853857
chr2	65369653	65369708	SPRED2_intron_7	intron	protein_coding	chr2	65366651	65377611
chr2	65600080	65600117	AC007389.3_intron_2	intron	lincRNA	chr2	65591038	65601155
chr2	65601003	65601155	AC007389.3_intron_2	intron	lincRNA	chr2	65591038	65601155
chr2	65601156	65601211	AC007389.3_3	exon	lincRNA	chr2	65601156	65602362
chr2	67305287	67305349	LINC01828_intron_20	intron	lincRNA	chr2	67301547	67309213
chr2	73113051	73113103	AC010913.1_1	exon	processed_transcript	chr2	73113018	73113206
chr2	73985158	73985343	AC073046.1_intron_1	intron	lincRNA	chr2	73985158	73985978
chr2	73985400	73985506	AC073046.1_intron_1	intron	lincRNA	chr2	73985158	73985978
chr2	76796032	76796071	LRRTM4_intron_1	intron	protein_coding	chr2	76748917	77516666
chr2	76796229	76796291	LRRTM4_intron_1	intron	protein_coding	chr2	76748917	77516666
chr2	76796626	76796670	LRRTM4_intron_1	intron	protein_coding	chr2	76748917	77516666
chr2	77307694	77307807	LRRTM4_intron_1	intron	protein_coding	chr2	76748917	77516666
chr2	80767319	80767790	AC012355.1_intron_2	intron	lincRNA	chr2	80703695	80776468
chr2	85008349	85008376	KCMF1_intron_2	intron	protein_coding	chr2	84972246	85013934
chr2	85133654	85133684	TCF7L1_UTR_1	five_prime_UTR	protein_coding	chr2	85133410	85133684
chr2	85133684	85133778	TCF7L1_1	CDS	protein_coding	chr2	85133684	85133933
chr2	85292289	85292319	TCF7L1_intron_8	intron	protein_coding	chr2	85283579	85302482
chr2	85316399	85316529	AC093162.2_5	exon	unprocessed_pseudogene	chr2	85316396	85316529
chr2	86913969	86914959	RGPD1_intron_2	intron	protein_coding	chr2	86913922	86917629
chr2	87824700	87824886	RGPD2_intron_23	intron	protein_coding	chr2	87818624	87825656
chr2	87825355	87825559	RGPD2_intron_23	intron	protein_coding	chr2	87818624	87825656
chr2	88016354	88016392	RNU2-63P_1	exon	snRNA	chr2	88016354	88016547
chr2	88452196	88452376	FOXI3_2	CDS	protein_coding	chr2	88451895	88452535
chr2	88730329	88730357	RPIA_intron_4	intron	protein_coding	chr2	88729338	88734550
chr2	89534076	89534181	AC006453.4_intron_1	intron	unprocessed_pseudogene	chr2	89533318	89537785
chr2	89626042	89626072	AC006453.1_intron_4	intron	unprocessed_pseudogene	chr2	89625873	89626143
chr2	90159859	90159914	IGKV1D-12_1	exon	IG_V_gene	chr2	90159859	90159914
chr2	90159915	90159997	IGKV1D-12_intron_1	intron	IG_V_gene	chr2	90159915	90160038
chr2	95346536	95346676	KCNIP3_intron_3	intron	protein_coding	chr2	95310521	95346726
chr2	97421036	97421138	AC092683.1_intron_1	intron	lincRNA	chr2	97416406	97422163
chr2	97421923	97422023	AC092683.1_intron_1	intron	lincRNA	chr2	97416406	97422163
chr2	97421075	97421138	AC092683.2_1	exon	lincRNA	chr2	97421075	97421248
chr2	97421923	97422023	AC092683.2_intron_1	intron	lincRNA	chr2	97421249	97422163
chr2	98731005	98731046	MGAT4A_intron_18	intron	protein_coding	chr2	98730249	98731046
chr2	98731047	98731126	MGAT4A_UTR_7	five_prime_UTR	protein_coding	chr2	98731047	98731126
chr2	99136517	99136552	TSGA10_intron_20	intron	protein_coding	chr2	99127177	99141342
chr2	99136638	99136696	TSGA10_intron_20	intron	protein_coding	chr2	99127177	99141342
chr2	99251898	99251925	LYG2_intron_5	intron	protein_coding	chr2	99246821	99254216
chr2	99252103	99252135	LYG2_intron_5	intron	protein_coding	chr2	99246821	99254216
chr2	100037585	100037666	AFF3_intron_22	intron	protein_coding	chr2	100011572	100104400
chr2	100104773	100104877	AFF3_intron_24	intron	protein_coding	chr2	100104717	100105193
chr2	100568316	100568352	PDCL3_intron_3	intron	protein_coding	chr2	100566630	100568929
chr2	101697809	101697834	MAP4K4_UTR_2	five_prime_UTR	protein_coding	chr2	101697702	101698137
chr2	101698080	101698137	MAP4K4_UTR_2	five_prime_UTR	protein_coding	chr2	101697702	101698137
chr2	101698138	101698161	MAP4K4_intron_2	intron	protein_coding	chr2	101698138	101698471
chr2	102311845	102311929	IL18R1_intron_1	intron	protein_coding	chr2	102311624	102355927
chr2	102352648	102353060	IL18R1_intron_1	intron	protein_coding	chr2	102311624	102355927
chr2	104855511	104855654	POU3F3_UTR_1	three_prime_UTR	protein_coding	chr2	104855511	104858574
chr2	104855754	104855811	POU3F3_UTR_1	three_prime_UTR	protein_coding	chr2	104855511	104858574
chr2	104855935	104856001	POU3F3_UTR_1	three_prime_UTR	protein_coding	chr2	104855511	104858574
chr2	104857088	104857137	POU3F3_UTR_1	three_prime_UTR	protein_coding	chr2	104855511	104858574
chr2	105744897	105745019	NCK2_UTR_1	five_prime_UTR	protein_coding	chr2	105744897	105745138
chr2	106467020	106467051	RGPD3_intron_23	intron	protein_coding	chr2	106459333	106468215
chr2	107828883	107828928	RGPD4_intron_1	intron	protein_coding	chr2	107827086	107836600
chr2	109760302	109760364	AC074387.1_2	exon	lincRNA	chr2	109760299	109760364
chr2	109794538	109794641	RGPD5_intron_2	intron	protein_coding	chr2	109794538	109794683
chr2	110576856	110576935	RGPD6_intron_25	intron	protein_coding	chr2	110576824	110576951
chr2	112482154	112482307	TTL_UTR_1	five_prime_UTR	protein_coding	chr2	112482154	112482344
chr2	115488057	115488106	DPP10_intron_10	intron	protein_coding	chr2	115343913	115499508
chr2	120881760	120881791	GLI2_intron_3	intron	protein_coding	chr2	120797469	120927359
chr2	124336561	124336627	CNTNAP5_intron_3	intron	protein_coding	chr2	124242394	124417441
chr2	124812001	124812042	CNTNAP5_intron_19	intron	protein_coding	chr2	124798321	124865304
chr2	127381903	127381930	MAP3K2_intron_16	intron	protein_coding	chr2	127343230	127387450
chr2	127787993	127788045	WDR33_intron_21	intron	protein_coding	chr2	127771005	127810747
chr2	127979504	127979588	SAP130_intron_7	intron	protein_coding	chr2	127978090	127986783
chr2	128113698	128113761	UGGT1_intron_6	intron	protein_coding	chr2	128113259	128115122
chr2	128113942	128113995	UGGT1_intron_6	intron	protein_coding	chr2	128113259	128115122
chr2	128318508	128318563	HS6ST1_2	CDS	protein_coding	chr2	128318036	128318563
chr2	130079556	130079581	POTEF_intron_2	intron	protein_coding	chr2	130077202	130085812
chr2	130185489	130185683	MZT2B_intron_3	intron	protein_coding	chr2	130183967	130190467
chr2	130197366	130198356	TUBA3E_intron_4	intron	protein_coding	chr2	130196372	130198356
chr2	130198360	130198461	TUBA3E_UTR_2	five_prime_UTR	protein_coding	chr2	130198360	130198461
chr2	130489614	130489640	POTEI_intron_8	intron	protein_coding	chr2	130489280	130490668
chr2	130501575	130501604	POTEI_intron_12	intron	protein_coding	chr2	130500643	130503444
chr2	130502402	130502431	POTEI_intron_12	intron	protein_coding	chr2	130500643	130503444
chr2	130522089	130522130	CFC1B_3	CDS	protein_coding	chr2	130521956	130522130
chr2	130524236	130524269	CFC1B_intron_5	intron	protein_coding	chr2	130523279	130527694
chr2	130525430	130525453	CFC1B_intron_5	intron	protein_coding	chr2	130523279	130527694
chr2	130525845	130525917	CFC1B_intron_5	intron	protein_coding	chr2	130523279	130527694
chr2	130526530	130526631	CFC1B_intron_5	intron	protein_coding	chr2	130523279	130527694
chr2	130527293	130527452	CFC1B_intron_5	intron	protein_coding	chr2	130523279	130527694
chr2	130528387	130528490	CFC1B_UTR_2	three_prime_UTR	protein_coding	chr2	130527895	130528604
chr2	130539251	130539281	PRSS40B_UTR_1	three_prime_UTR	protein_coding	chr2	130539095	130540101
chr2	130541403	130541429	PRSS40B_intron_1	intron	protein_coding	chr2	130540136	130542452
chr2	130545606	130545937	PRSS40B_intron_3	intron	protein_coding	chr2	130544059	130546191
chr2	130546303	130546333	PRSS40B_4	CDS	protein_coding	chr2	130546192	130546391
chr2	130547848	130547890	PRSS40B_intron_4	intron	protein_coding	chr2	130546468	130549762
chr2	131276368	131276415	PLEKHB2_intron_11	intron	protein_coding	chr2	131149853	131353018
chr2	131462633	131462668	AC073869.3_intron_1	intron	lincRNA	chr2	131462126	131463339
chr2	136890464	136890541	THSD7B_intron_2	intron	protein_coding	chr2	136882318	136990890
chr2	137419377	137419430	THSD7B_intron_15	intron	protein_coding	chr2	137411873	137450843
chr2	137546454	137546498	THSD7B_intron_16	intron	protein_coding	chr2	137451025	137563211
chr2	141593434	141593625	LRP1B_intron_90	intron	protein_coding	chr2	141480534	141810277
chr2	141593679	141593754	LRP1B_intron_90	intron	protein_coding	chr2	141480534	141810277
chr2	142115481	142115661	LRP1B_intron_91	intron	protein_coding	chr2	141810402	142130646
chr2	142115692	142115821	LRP1B_intron_91	intron	protein_coding	chr2	141810402	142130646
chr2	144133133	144133176	GTDC1_intron_6	intron	protein_coding	chr2	144007536	144141880
chr2	144133243	144133456	GTDC1_intron_6	intron	protein_coding	chr2	144007536	144141880
chr2	144182796	144182880	GTDC1_intron_9	intron	protein_coding	chr2	144177218	144208601
chr2	148289895	148289922	MBD5_intron_4	intron	protein_coding	chr2	148233396	148342212
chr2	151046575	151046700	AC023469.1_intron_3	intron	lincRNA	chr2	151043874	151047677
chr2	151583053	151583096	NEB_intron_82	intron	protein_coding	chr2	151582668	151583453
chr2	151605008	151605062	NEB_intron_99	intron	protein_coding	chr2	151604872	151606604
chr2	151605254	151605836	NEB_intron_99	intron	protein_coding	chr2	151604872	151606604
chr2	151606470	151606535	NEB_intron_99	intron	protein_coding	chr2	151604872	151606604
chr2	151606648	151606713	NEB_100	CDS	protein_coding	chr2	151606605	151606713
chr2	151607065	151607463	NEB_intron_100	intron	protein_coding	chr2	151606714	151607502
chr2	152624061	152624089	FMNL2_intron_16	intron	protein_coding	chr2	152622558	152625436
chr2	154298528	154298577	GALNT13_intron_9	intron	protein_coding	chr2	154259139	154301407
chr2	154298606	154298835	GALNT13_intron_9	intron	protein_coding	chr2	154259139	154301407
chr2	157862849	157862884	ACVR1_intron_15	intron	protein_coding	chr2	157860180	157874862
chr2	157937631	157937664	UPP2_intron_1	intron	protein_coding	chr2	157876729	157995178
chr2	163660768	163660804	FIGN_intron_2	intron	protein_coding	chr2	163611807	163734901
chr2	164064739	164064815	AC016766.1_intron_3	intron	lincRNA	chr2	163950260	164250718
chr2	166414097	166414196	SCN7A_intron_5	intron	protein_coding	chr2	166413122	166416705
chr2	168538967	168539012	CERS6_intron_1	intron	protein_coding	chr2	168456619	168547594
chr2	168631553	168631671	CERS6_intron_4	intron	protein_coding	chr2	168631043	168691032
chr2	168975217	168975248	ABCB11_intron_16	intron	protein_coding	chr2	168973841	168976575
chr2	169738865	169738942	KLHL23_intron_6	intron	protein_coding	chr2	169736228	169741383
chr2	170238675	170238702	MYO3B_intron_8	intron	protein_coding	chr2	170236137	170335383
chr2	170327453	170327495	MYO3B_intron_8	intron	protein_coding	chr2	170236137	170335383
chr2	170649074	170649300	MYO3B_intron_33	intron	protein_coding	chr2	170543989	170651626
chr2	170649349	170649381	MYO3B_intron_33	intron	protein_coding	chr2	170543989	170651626
chr2	171977521	171977565	HAT1_intron_9	intron	protein_coding	chr2	171976309	171979245
chr2	172042531	172042619	METAP1D_intron_1	intron	protein_coding	chr2	172000010	172061496
chr2	174226005	174226051	OLA1_intron_9	intron	protein_coding	chr2	174223161	174229306
chr2	174354460	174354697	CIR1_intron_3	intron	protein_coding	chr2	174351726	174358171
chr2	177422909	177423333	AGPS_intron_2	intron	protein_coding	chr2	177420359	177434325
chr2	177947125	177947154	PDE11A_intron_18	intron	protein_coding	chr2	177905188	178014300
chr2	178656442	178656469	TTN_intron_174	intron	protein_coding	chr2	178654996	178657496
chr2	178657523	178657563	TTN_175	CDS	protein_coding	chr2	178657497	178657581
chr2	180980974	180981034	UBE2E3_intron_3	intron	protein_coding	chr2	180980974	180981034
chr2	181061110	181061148	UBE2E3_intron_10	intron	protein_coding	chr2	181060813	181062789
chr2	181061248	181061422	UBE2E3_intron_10	intron	protein_coding	chr2	181060813	181062789
chr2	181288675	181288923	LINC01934_intron_20	intron	lincRNA	chr2	181288075	181322659
chr2	181491256	181491559	ITGA4_intron_11	intron	protein_coding	chr2	181485993	181493323
chr2	187351264	187351298	CALCRL_intron_1	intron	protein_coding	chr2	187346400	187351918
chr2	187351003	187351041	CALCRL_intron_1	intron	protein_coding	chr2	187346400	187351918
chr2	188261825	188261875	LINC01090_intron_7	intron	lincRNA	chr2	188228533	188287465
chr2	190420173	190420206	MFSD6_intron_2	intron	protein_coding	chr2	190415414	190433325
chr2	191398045	191398102	MYO1B_intron_26	intron	protein_coding	chr2	191396498	191400380
chr2	191398164	191398221	MYO1B_intron_26	intron	protein_coding	chr2	191396498	191400380
chr2	192075333	192075371	TMEFF2_intron_6	intron	protein_coding	chr2	192057776	192176741
chr2	201417051	201417080	TRAK2_intron_14	intron	protein_coding	chr2	201407598	201420415
chr2	201417051	201417080	STRADB_intron_1	intron	protein_coding	chr2	201388076	201451667
chr2	201857203	201857232	CDK15_intron_12	intron	protein_coding	chr2	201854938	201872276
chr2	204648731	204648793	PARD3B_intron_1	intron	protein_coding	chr2	204546120	204686179
chr2	205380259	205380550	PARD3B_intron_19	intron	protein_coding	chr2	205301908	205401011
chr2	205380575	205380690	PARD3B_intron_19	intron	protein_coding	chr2	205301908	205401011
chr2	205380964	205381050	PARD3B_intron_19	intron	protein_coding	chr2	205301908	205401011
chr2	207530289	207530577	CREB1_intron_1	intron	protein_coding	chr2	207530135	207534600
chr2	207609960	207610036	METTL21A_UTR_3	three_prime_UTR	protein_coding	chr2	207609114	207613431
chr2	207610901	207610969	METTL21A_UTR_3	three_prime_UTR	protein_coding	chr2	207609114	207613431
chr2	207611297	207611367	METTL21A_UTR_3	three_prime_UTR	protein_coding	chr2	207609114	207613431
chr2	207611529	207611565	METTL21A_UTR_3	three_prime_UTR	protein_coding	chr2	207609114	207613431
chr2	209593735	209593825	MAP2_intron_4	intron	protein_coding	chr2	209580101	209625051
chr2	211861049	211861144	ERBB4_intron_26	intron	protein_coding	chr2	211788160	211947428
chr2	213151655	213151775	IKZF2_intron_9	intron	protein_coding	chr2	213151610	213152124
chr2	213387478	213387501	SPAG16_intron_10	intron	protein_coding	chr2	213375220	213422136
chr2	213913606	213913639	SPAG16_intron_13	intron	protein_coding	chr2	213862629	213929958
chr2	222319453	222319682	AC010980.1_intron_1	intron	transcribed_unprocessed_pseudogene	chr2	222319371	222320672
chr2	222319722	222319769	AC010980.1_intron_1	intron	transcribed_unprocessed_pseudogene	chr2	222319371	222320672
chr2	222897779	222897817	ACSL3_intron_3	intron	protein_coding	chr2	222887889	222900672
chr2	224584613	224584895	CUL3_intron_17	intron	protein_coding	chr2	224569826	224584942
chr2	224584964	224585009	CUL3_17	CDS	protein_coding	chr2	224584943	224585009
chr2	224585009	224585069	CUL3_UTR_7	five_prime_UTR	protein_coding	chr2	224585009	224585397
chr2	225018532	225018647	DOCK10_intron_58	intron	protein_coding	chr2	224982428	225042250
chr2	231037695	231037882	C2orf72_1	CDS	protein_coding	chr2	231037565	231038199
chr2	232179032	232179064	DIS3L2_intron_9	intron	protein_coding	chr2	232163633	232210324
chr2	232906515	232906592	NGEF_intron_12	intron	protein_coding	chr2	232901463	232920282
chr2	232928077	232928154	NGEF_UTR_7	five_prime_UTR	protein_coding	chr2	232927999	232928154
chr2	232928155	232928360	NGEF_intron_15	intron	protein_coding	chr2	232928155	232970041
chr2	232993148	232993175	NGEF_intron_17	intron	protein_coding	chr2	232974965	233013066
chr2	233176500	233176564	INPP5D_intron_17	intron	protein_coding	chr2	233171153	233177263
chr2	233354518	233354674	DGKD_1	CDS	protein_coding	chr2	233354518	233354674
chr2	233354675	233354904	DGKD_intron_1	intron	protein_coding	chr2	233354675	233385943
chr2	234496787	234496825	ARL4C_UTR_2	five_prime_UTR	protein_coding	chr2	234496586	234497053
chr2	234496949	234497001	ARL4C_UTR_2	five_prime_UTR	protein_coding	chr2	234496586	234497053
chr2	235038307	235038414	SH3BP4_intron_6	intron	protein_coding	chr2	235035121	235040886
chr2	235494089	235494142	AGAP1_UTR_1	five_prime_UTR	protein_coding	chr2	235494089	235494686
chr2	235494256	235494368	AGAP1_UTR_1	five_prime_UTR	protein_coding	chr2	235494089	235494686
chr2	235494464	235494686	AGAP1_UTR_1	five_prime_UTR	protein_coding	chr2	235494089	235494686
chr2	237544537	237544630	MLPH_intron_15	intron	protein_coding	chr2	237542660	237546604
chr2	237545064	237545139	MLPH_intron_15	intron	protein_coding	chr2	237542660	237546604
chr2	239069345	239069493	HDAC4_intron_5	intron	protein_coding	chr2	239068608	239081093
chr2	239231726	239231753	HDAC4_intron_26	intron	protein_coding	chr2	239191057	239236591
chr2	239400425	239400883	HDAC4_UTR_8	five_prime_UTR	protein_coding	chr2	239400376	239400949
chr2	240453349	240453400	GPC1_intron_2	intron	protein_coding	chr2	240453095	240454836
chr2	240453349	240453400	AC110619.1_intron_1	intron	processed_transcript	chr2	240451332	240456595
chr2	240568336	240568680	ANKMY1_intron_21	intron	protein_coding	chr2	240561111	240569034
chr2	240568336	240568585	RNPEPL1_intron_1	intron	protein_coding	chr2	240565942	240568585
chr2	240568586	240568680	RNPEPL1_1	CDS	protein_coding	chr2	240568586	240569114
chr2	240681344	240681400	AQP12B_intron_2	intron	protein_coding	chr2	240680469	240682229
chr2	240681746	240681785	AQP12B_intron_2	intron	protein_coding	chr2	240680469	240682229
chr2	240681948	240681992	AQP12B_intron_2	intron	protein_coding	chr2	240680469	240682229
chr2	240680927	240681012	AQP12B_intron_2	intron	protein_coding	chr2	240680469	240682229
chr2	240694670	240694702	AQP12A_intron_2	intron	protein_coding	chr2	240694550	240698155
chr2	240908748	240908814	CROCC2_intron_1	intron	protein_coding	chr2	240906592	240918724
chr2	240978770	240978801	CROCC2_intron_27	intron	protein_coding	chr2	240968263	240982878
chr2	240979857	240979899	CROCC2_intron_27	intron	protein_coding	chr2	240968263	240982878
chr2	240980735	240980760	CROCC2_intron_27	intron	protein_coding	chr2	240968263	240982878
chr2	241206071	241206180	ANO7_intron_10	intron	protein_coding	chr2	241204956	241207572
chr2	241206496	241206544	ANO7_intron_10	intron	protein_coding	chr2	241204956	241207572
chr2	241206660	241206749	ANO7_intron_10	intron	protein_coding	chr2	241204956	241207572
chr2	241217867	241217891	ANO7_20	CDS	protein_coding	chr2	241217614	241217891
chr2	241217892	241218158	ANO7_intron_20	intron	protein_coding	chr2	241217892	241218237
chr2	241326534	241326561	SEPT2_intron_8	intron	protein_coding	chr2	241326114	241335124
chr2	241338837	241338921	SEPT2_intron_13	intron	protein_coding	chr2	241337791	241342990
chr2	241572992	241573129	BOK_UTR_3	three_prime_UTR	protein_coding	chr2	241572422	241574138
chr2	241596522	241596594	THAP4_intron_1	intron	protein_coding	chr2	241584726	241601813
chr2	241636896	241636939	THAP4_intron_6	intron	protein_coding	chr2	241634080	241636939
chr2	241766055	241766145	D2HGDH_intron_11	intron	protein_coding	chr2	241756015	241767708
chr2	241766791	241766838	D2HGDH_intron_11	intron	protein_coding	chr2	241756015	241767708
chr2	241873605	241873630	RTP5_UTR_2	three_prime_UTR	protein_coding	chr2	241873274	241873823
chr2	242003490	242003600	AC093642.2_1	exon	TEC	chr2	242001209	242006013
chr2	242003651	242003720	AC093642.2_1	exon	TEC	chr2	242001209	242006013
chr20	393038	393163	TRIB3_intron_8	intron	protein_coding	chr20	391580	396196
chr20	407982	408045	RBCK1_intron_1	intron	protein_coding	chr20	407672	408051
chr20	610037	610140	TCF15_2	CDS	protein_coding	chr20	609712	610237
chr20	1115035	1115067	PSMF1_intron_1	intron	protein_coding	chr20	1113410	1118596
chr20	2692878	2693017	EBF4_UTR_1	five_prime_UTR	protein_coding	chr20	2692878	2693145
chr20	2693052	2693081	EBF4_UTR_1	five_prime_UTR	protein_coding	chr20	2692878	2693145
chr20	2883649	2883677	PTPRA_intron_6	intron	protein_coding	chr20	2873761	2923205
chr20	3786406	3786483	CENPB_1	CDS	protein_coding	chr20	3784683	3786483
chr20	3786483	3786689	CENPB_UTR_2	five_prime_UTR	protein_coding	chr20	3786483	3786690
chr20	4008368	4008482	RNF24_intron_6	intron	protein_coding	chr20	3974401	4015143
chr20	4248768	4248878	ADRA1D_2	CDS	protein_coding	chr20	4247846	4248957
chr20	4248969	4249007	ADRA1D_UTR_2	five_prime_UTR	protein_coding	chr20	4248957	4249074
chr20	6462712	6462740	CASC20_intron_1	intron	lincRNA	chr20	6446824	6473537
chr20	6493262	6493286	CASC20_intron_2	intron	lincRNA	chr20	6473656	6527192
chr20	9716121	9716167	PAK5_intron_9	intron	protein_coding	chr20	9711436	9784356
chr20	11536630	11536940	AL109837.2_intron_1	intron	lincRNA	chr20	11536436	11540459
chr20	14862099	14862386	MACROD2_intron_5	intron	protein_coding	chr20	14684960	15196856
chr20	14862543	14862617	MACROD2_intron_5	intron	protein_coding	chr20	14684960	15196856
chr20	14954874	14954967	MACROD2_intron_5	intron	protein_coding	chr20	14684960	15196856
chr20	15454656	15454831	MACROD2_intron_8	intron	protein_coding	chr20	15431436	15499772
chr20	16501296	16501338	KIF16B_intron_18	intron	protein_coding	chr20	16497679	16504370
chr20	17303514	17303547	PCSK2_intron_3	intron	protein_coding	chr20	17260345	17358325
chr20	18708201	18708342	DTD1_intron_5	intron	protein_coding	chr20	18632685	18744098
chr20	19420592	19420657	SLC24A3_intron_3	intron	protein_coding	chr20	19355142	19515486
chr20	20049028	20049053	CRNKL1_intron_11	intron	protein_coding	chr20	20048502	20049338
chr20	20368297	20368333	INSM1_1	CDS	protein_coding	chr20	20368267	20369800
chr20	20368392	20368476	INSM1_1	CDS	protein_coding	chr20	20368267	20369800
chr20	21305489	21308111	XRN2_intron_1	intron	protein_coding	chr20	21303474	21326277
chr20	23490069	23490392	AL109954.1_intron_1	intron	lincRNA	chr20	23481764	23516882
chr20	23490426	23490462	AL109954.1_intron_1	intron	lincRNA	chr20	23481764	23516882
chr20	23532503	23532537	CST13P_intron_2	intron	transcribed_unprocessed_pseudogene	chr20	23521109	23534196
chr20	32311436	32311514	KIF3B_intron_2	intron	protein_coding	chr20	32311182	32316216
chr20	32322660	32322801	KIF3B_intron_5	intron	protein_coding	chr20	32316875	32326769
chr20	32707261	32707328	FO393400.1_intron_7	intron	protein_coding	chr20	32706761	32727891
chr20	34089221	34089247	EIF2S2_UTR_1	three_prime_UTR	protein_coding	chr20	34088298	34089729
chr20	34228196	34228614	ASIP_intron_1	intron	protein_coding	chr20	34194761	34260363
chr20	34229374	34229398	ASIP_intron_1	intron	protein_coding	chr20	34194761	34260363
chr20	34229455	34229576	ASIP_intron_1	intron	protein_coding	chr20	34194761	34260363
chr20	34229706	34230300	ASIP_intron_1	intron	protein_coding	chr20	34194761	34260363
chr20	34230461	34230490	ASIP_intron_1	intron	protein_coding	chr20	34194761	34260363
chr20	34230626	34230722	ASIP_intron_1	intron	protein_coding	chr20	34194761	34260363
chr20	34230920	34231021	ASIP_intron_1	intron	protein_coding	chr20	34194761	34260363
chr20	34231367	34231419	ASIP_intron_1	intron	protein_coding	chr20	34194761	34260363
chr20	34258653	34258712	ASIP_intron_1	intron	protein_coding	chr20	34194761	34260363
chr20	34654055	34656444	PIGU_intron_10	intron	protein_coding	chr20	34645335	34657178
chr20	35226654	35226738	MMP24_UTR_1	five_prime_UTR	protein_coding	chr20	35226654	35226738
chr20	35226738	35226981	MMP24_1	CDS	protein_coding	chr20	35226738	35226984
chr20	36154557	36154623	EPB41L1_intron_11	intron	protein_coding	chr20	36125528	36154740
chr20	36863583	36863637	SOGA1_UTR_4	five_prime_UTR	protein_coding	chr20	36863344	36863686
chr20	37000358	37000438	RBL1_intron_1	intron	protein_coding	chr20	36998930	37003572
chr20	37384637	37384677	SRC_intron_5	intron	protein_coding	chr20	37384404	37386073
chr20	41196424	41196570	ZHX3_intron_1	intron	protein_coding	chr20	41185202	41201284
chr20	42276514	42276559	PTPRT_intron_20	intron	protein_coding	chr20	42270454	42282487
chr20	42633932	42634142	PTPRT_intron_26	intron	protein_coding	chr20	42472570	42677864
chr20	43643259	43645937	IFT52_intron_13	intron	protein_coding	chr20	43642625	43646934
chr20	44047488	44047755	TOX2_intron_6	intron	protein_coding	chr20	44006793	44051304
chr20	44133950	44134838	JPH2_intron_4	intron	protein_coding	chr20	44118624	44159616
chr20	47737345	47737368	SULF2_intron_19	intron	protein_coding	chr20	47736943	47757187
chr20	49713791	49713867	B4GALT5_UTR_2	five_prime_UTR	protein_coding	chr20	49713690	49713878
chr20	50930874	50930947	ADNP_UTR_7	five_prime_UTR	protein_coding	chr20	50930825	50931421
chr20	51551695	51551718	NFATC2_intron_11	intron	protein_coding	chr20	51542720	51562558
chr20	51668101	51668140	ATP9A_intron_15	intron	protein_coding	chr20	51657151	51669995
chr20	51768369	51768634	ATP9A_UTR_3	five_prime_UTR	protein_coding	chr20	51768369	51768634
chr20	52490892	52490917	LINC01524_intron_4	intron	lincRNA	chr20	52355360	52530886
chr20	52553950	52554277	LINC01524_intron_6	intron	lincRNA	chr20	52550128	52620836
chr20	52490892	52490917	AL049765.1_intron_1	intron	lincRNA	chr20	52488263	52500358
chr20	57709343	57709472	PMEPA1_intron_6	intron	protein_coding	chr20	57700187	57709472
chr20	57709473	57709582	PMEPA1_6	CDS	protein_coding	chr20	57709473	57709582
chr20	57709582	57709637	PMEPA1_UTR_5	five_prime_UTR	protein_coding	chr20	57709582	57709902
chr20	58413951	58414030	VAPB_intron_1	intron	protein_coding	chr20	58389518	58418209
chr20	58891562	58891726	GNAS_UTR_6	five_prime_UTR	protein_coding	chr20	58891301	58891726
chr20	58891726	58891865	GNAS_4	CDS	protein_coding	chr20	58891726	58891865
chr20	58891866	58891951	GNAS_intron_5	intron	protein_coding	chr20	58891866	58892331
chr20	59785862	59785901	PHACTR3_intron_12	intron	protein_coding	chr20	59774491	59806039
chr20	61350196	61350239	CDH4_intron_2	intron	protein_coding	chr20	61254938	61570133
chr20	62057702	62057800	TAF4_intron_15	intron	protein_coding	chr20	62014708	62064449
chr20	62057954	62058037	TAF4_intron_15	intron	protein_coding	chr20	62014708	62064449
chr20	62058169	62058251	TAF4_intron_15	intron	protein_coding	chr20	62014708	62064449
chr20	62058381	62058412	TAF4_intron_15	intron	protein_coding	chr20	62014708	62064449
chr20	62058623	62058741	TAF4_intron_15	intron	protein_coding	chr20	62014708	62064449
chr20	62064759	62065810	TAF4_16	CDS	protein_coding	chr20	62064450	62065810
chr20	62064802	62064885	MIR3195_1	exon	miRNA	chr20	62064802	62064885
chr20	62143852	62143889	SS18L1_UTR_1	five_prime_UTR	protein_coding	chr20	62143795	62143889
chr20	62143890	62143987	SS18L1_intron_1	intron	protein_coding	chr20	62143890	62154279
chr20	62144115	62144145	SS18L1_intron_1	intron	protein_coding	chr20	62143890	62154279
chr20	62317992	62318017	LAMA5_intron_27	intron	protein_coding	chr20	62317779	62318452
chr20	62318369	62318402	LAMA5_intron_27	intron	protein_coding	chr20	62317779	62318452
chr20	62320251	62320318	LAMA5_intron_30	intron	protein_coding	chr20	62319796	62320557
chr20	62358005	62358032	LAMA5_intron_79	intron	protein_coding	chr20	62353252	62362398
chr20	62407146	62407276	CABLES2_10	CDS	protein_coding	chr20	62406914	62407276
chr20	63266676	63266722	NKAIN4_intron_10	intron	protein_coding	chr20	63254541	63272580
chr20	63432655	63432700	KCNQ2_intron_11	intron	protein_coding	chr20	63431370	63433676
chr20	63455976	63456141	KCNQ2_intron_18	intron	protein_coding	chr20	63446838	63463682
chr20	63488150	63488297	EEF1A2_UTR_1	three_prime_UTR	protein_coding	chr20	63488012	63488297
chr20	63488297	63488326	EEF1A2_1	CDS	protein_coding	chr20	63488297	63488425
chr20	63536128	63536156	PTK6_intron_7	intron	protein_coding	chr20	63535060	63537083
chr20	63571626	63571665	HELZ2_intron_18	intron	protein_coding	chr20	63570869	63572106
chr20	63626836	63626920	GMEB2_intron_9	intron	protein_coding	chr20	63619877	63626954
chr20	63642111	63642137	STMN3_2	CDS	protein_coding	chr20	63642107	63642299
chr20	63830732	63831095	ZBTB46_intron_4	intron	protein_coding	chr20	63790924	63831095
chr20	63831096	63831244	ZBTB46_UTR_3	five_prime_UTR	protein_coding	chr20	63831096	63831244
chr20	63919774	63919914	DNAJC5_intron_1	intron	protein_coding	chr20	63895324	63928333
chr20	63919942	63919974	DNAJC5_intron_1	intron	protein_coding	chr20	63895324	63928333
chr20	63969611	63969812	ZNF512B_intron_16	intron	protein_coding	chr20	63967953	63969812
chr20	63969813	63969865	ZNF512B_UTR_3	five_prime_UTR	protein_coding	chr20	63969813	63969865
chr20	64049317	64049418	SOX18_2	CDS	protein_coding	chr20	64049158	64049516
chr20	64118324	64118376	MYT1_intron_1	intron	protein_coding	chr20	64102556	64151789
chr20	64132420	64132560	MYT1_intron_1	intron	protein_coding	chr20	64102556	64151789
chr20	64132751	64132820	MYT1_intron_1	intron	protein_coding	chr20	64102556	64151789
chr20	64132850	64132934	MYT1_intron_1	intron	protein_coding	chr20	64102556	64151789
chr20	64133051	64133123	MYT1_intron_1	intron	protein_coding	chr20	64102556	64151789
chr20	64133191	64133224	MYT1_intron_1	intron	protein_coding	chr20	64102556	64151789
chr20	64133349	64133553	MYT1_intron_1	intron	protein_coding	chr20	64102556	64151789
chr20	64133722	64133832	MYT1_intron_1	intron	protein_coding	chr20	64102556	64151789
chr20	64135677	64135915	MYT1_intron_1	intron	protein_coding	chr20	64102556	64151789
chr20	64220830	64220862	MYT1_intron_15	intron	protein_coding	chr20	64219983	64221891
chr21	5011875	5011903	FP565260.4_intron_1	intron	protein_coding	chr21	5011875	5012546
chr21	5012167	5012363	FP565260.4_intron_1	intron	protein_coding	chr21	5011875	5012546
chr21	5012460	5012546	FP565260.4_intron_1	intron	protein_coding	chr21	5011875	5012546
chr21	5012547	5012687	FP565260.4_2	CDS	protein_coding	chr21	5012547	5012687
chr21	5012688	5012742	FP565260.4_intron_2	intron	protein_coding	chr21	5012688	5014384
chr21	5012876	5012981	FP565260.4_intron_2	intron	protein_coding	chr21	5012688	5014384
chr21	5013080	5013122	FP565260.4_intron_2	intron	protein_coding	chr21	5012688	5014384
chr21	5014209	5014243	FP565260.4_intron_2	intron	protein_coding	chr21	5012688	5014384
chr21	5014265	5014319	FP565260.4_intron_2	intron	protein_coding	chr21	5012688	5014384
chr21	5013143	5013791	FP565260.4_intron_2	intron	protein_coding	chr21	5012688	5014384
chr21	5014561	5014846	FP565260.4_intron_3	intron	protein_coding	chr21	5014472	5016933
chr21	5015077	5015352	FP565260.4_intron_3	intron	protein_coding	chr21	5014472	5016933
chr21	5016248	5016336	FP565260.4_intron_3	intron	protein_coding	chr21	5014472	5016933
chr21	5016442	5016553	FP565260.4_intron_3	intron	protein_coding	chr21	5014472	5016933
chr21	5016626	5016749	FP565260.4_intron_3	intron	protein_coding	chr21	5014472	5016933
chr21	5016786	5016933	FP565260.4_intron_3	intron	protein_coding	chr21	5014472	5016933
chr21	5016934	5017100	FP565260.4_4	CDS	protein_coding	chr21	5016934	5017100
chr21	5017100	5017145	FP565260.4_UTR_1	three_prime_UTR	protein_coding	chr21	5017100	5017145
chr21	5022493	5022529	FP565260.3_UTR_1	five_prime_UTR	protein_coding	chr21	5022493	5022679
chr21	5022617	5022661	FP565260.3_UTR_1	five_prime_UTR	protein_coding	chr21	5022493	5022679
chr21	5023398	5023458	FP565260.3_intron_1	intron	protein_coding	chr21	5022694	5025007
chr21	5024264	5024477	FP565260.3_intron_1	intron	protein_coding	chr21	5022694	5025007
chr21	5024605	5024713	FP565260.3_intron_1	intron	protein_coding	chr21	5022694	5025007
chr21	5025018	5025049	FP565260.3_2	CDS	protein_coding	chr21	5025008	5025049
chr21	5025050	5025120	FP565260.3_intron_2	intron	protein_coding	chr21	5025050	5026278
chr21	5025167	5025222	FP565260.3_intron_2	intron	protein_coding	chr21	5025050	5026278
chr21	5025263	5025413	FP565260.3_intron_2	intron	protein_coding	chr21	5025050	5026278
chr21	5026060	5026090	FP565260.3_intron_2	intron	protein_coding	chr21	5025050	5026278
chr21	5028937	5029009	FP565260.3_intron_4	intron	protein_coding	chr21	5028226	5032051
chr21	5030384	5030424	FP565260.3_intron_4	intron	protein_coding	chr21	5028226	5032051
chr21	5030466	5030496	FP565260.3_intron_4	intron	protein_coding	chr21	5028226	5032051
chr21	5030739	5030773	FP565260.3_intron_4	intron	protein_coding	chr21	5028226	5032051
chr21	5031942	5032032	FP565260.3_intron_4	intron	protein_coding	chr21	5028226	5032051
chr21	5035715	5035760	FP565260.3_UTR_2	three_prime_UTR	protein_coding	chr21	5034592	5036771
chr21	5035789	5035818	FP565260.3_UTR_2	three_prime_UTR	protein_coding	chr21	5034592	5036771
chr21	5100058	5100236	GATD3B_intron_2	intron	protein_coding	chr21	5079735	5116339
chr21	5100268	5100361	GATD3B_intron_2	intron	protein_coding	chr21	5079735	5116339
chr21	5100458	5100506	GATD3B_intron_2	intron	protein_coding	chr21	5079735	5116339
chr21	5104807	5104860	GATD3B_intron_2	intron	protein_coding	chr21	5079735	5116339
chr21	5117036	5117065	GATD3B_UTR_1	three_prime_UTR	protein_coding	chr21	5116340	5117102
chr21	5120387	5120452	GATD3B_intron_4	intron	protein_coding	chr21	5118848	5120632
chr21	5120832	5120880	GATD3B_5	CDS	protein_coding	chr21	5120654	5120889
chr21	5127978	5128045	GATD3B_intron_10	intron	protein_coding	chr21	5127951	5128212
chr21	5158674	5158706	FP565260.6_1	CDS	protein_coding	chr21	5158520	5158759
chr21	5160543	5160600	FP565260.6_intron_2	intron	protein_coding	chr21	5159275	5163516
chr21	5161598	5161671	FP565260.6_intron_2	intron	protein_coding	chr21	5159275	5163516
chr21	5161938	5161979	FP565260.6_intron_2	intron	protein_coding	chr21	5159275	5163516
chr21	5162740	5162860	FP565260.6_intron_2	intron	protein_coding	chr21	5159275	5163516
chr21	5501621	5501678	LINC01670_intron_1	intron	lincRNA	chr21	5500102	5502367
chr21	5501825	5501890	LINC01670_intron_1	intron	lincRNA	chr21	5500102	5502367
chr21	5501919	5501976	LINC01670_intron_1	intron	lincRNA	chr21	5500102	5502367
chr21	5553637	5553838	CU633967.1_1	exon	lincRNA	chr21	5553637	5553838
chr21	5553839	5553993	CU633967.1_intron_1	intron	lincRNA	chr21	5553839	5565961
chr21	5554025	5554109	CU633967.1_intron_1	intron	lincRNA	chr21	5553839	5565961
chr21	5554186	5554222	CU633967.1_intron_1	intron	lincRNA	chr21	5553839	5565961
chr21	5554735	5554776	CU633967.1_intron_1	intron	lincRNA	chr21	5553839	5565961
chr21	5555705	5555797	CU633967.1_intron_1	intron	lincRNA	chr21	5553839	5565961
chr21	5555917	5555940	CU633967.1_intron_1	intron	lincRNA	chr21	5553839	5565961
chr21	5556111	5556178	CU633967.1_intron_1	intron	lincRNA	chr21	5553839	5565961
chr21	5556772	5556800	CU633967.1_intron_1	intron	lincRNA	chr21	5553839	5565961
chr21	5557570	5557634	CU633967.1_intron_1	intron	lincRNA	chr21	5553839	5565961
chr21	5557789	5557884	CU633967.1_intron_1	intron	lincRNA	chr21	5553839	5565961
chr21	5558287	5558361	CU633967.1_intron_1	intron	lincRNA	chr21	5553839	5565961
chr21	5558661	5558685	CU633967.1_intron_1	intron	lincRNA	chr21	5553839	5565961
chr21	5558712	5558766	CU633967.1_intron_1	intron	lincRNA	chr21	5553839	5565961
chr21	5558971	5559012	CU633967.1_intron_1	intron	lincRNA	chr21	5553839	5565961
chr21	5559427	5559598	CU633967.1_intron_1	intron	lincRNA	chr21	5553839	5565961
chr21	5559792	5559892	CU633967.1_intron_1	intron	lincRNA	chr21	5553839	5565961
chr21	5560157	5560219	CU633967.1_intron_1	intron	lincRNA	chr21	5553839	5565961
chr21	5560334	5560376	CU633967.1_intron_1	intron	lincRNA	chr21	5553839	5565961
chr21	5562129	5562218	CU633967.1_intron_1	intron	lincRNA	chr21	5553839	5565961
chr21	5562374	5562406	CU633967.1_intron_1	intron	lincRNA	chr21	5553839	5565961
chr21	5562552	5562615	CU633967.1_intron_1	intron	lincRNA	chr21	5553839	5565961
chr21	5562637	5562669	CU633967.1_intron_1	intron	lincRNA	chr21	5553839	5565961
chr21	5562897	5563003	CU633967.1_intron_1	intron	lincRNA	chr21	5553839	5565961
chr21	5563094	5563837	CU633967.1_intron_1	intron	lincRNA	chr21	5553839	5565961
chr21	5563965	5564098	CU633967.1_intron_1	intron	lincRNA	chr21	5553839	5565961
chr21	5564231	5564277	CU633967.1_intron_1	intron	lincRNA	chr21	5553839	5565961
chr21	5564886	5565087	CU633967.1_intron_1	intron	lincRNA	chr21	5553839	5565961
chr21	5565232	5565327	CU633967.1_intron_1	intron	lincRNA	chr21	5553839	5565961
chr21	5565376	5565409	CU633967.1_intron_1	intron	lincRNA	chr21	5553839	5565961
chr21	5565442	5565484	CU633967.1_intron_1	intron	lincRNA	chr21	5553839	5565961
chr21	5565674	5565933	CU633967.1_intron_1	intron	lincRNA	chr21	5553839	5565961
chr21	5565968	5566183	CU633967.1_2	exon	lincRNA	chr21	5565962	5566183
chr21	5566184	5566259	CU633967.1_intron_2	intron	lincRNA	chr21	5566184	5579668
chr21	5567851	5567930	CU633967.1_intron_2	intron	lincRNA	chr21	5566184	5579668
chr21	5568247	5568616	CU633967.1_intron_2	intron	lincRNA	chr21	5566184	5579668
chr21	5569498	5569539	CU633967.1_intron_2	intron	lincRNA	chr21	5566184	5579668
chr21	5569581	5569644	CU633967.1_intron_2	intron	lincRNA	chr21	5566184	5579668
chr21	5569772	5570316	CU633967.1_intron_2	intron	lincRNA	chr21	5566184	5579668
chr21	5571199	5571265	CU633967.1_intron_2	intron	lincRNA	chr21	5566184	5579668
chr21	5571475	5571540	CU633967.1_intron_2	intron	lincRNA	chr21	5566184	5579668
chr21	5571675	5571705	CU633967.1_intron_2	intron	lincRNA	chr21	5566184	5579668
chr21	5572323	5572361	CU633967.1_intron_2	intron	lincRNA	chr21	5566184	5579668
chr21	5572720	5572764	CU633967.1_intron_2	intron	lincRNA	chr21	5566184	5579668
chr21	5574039	5574063	CU633967.1_intron_2	intron	lincRNA	chr21	5566184	5579668
chr21	5574789	5575018	CU633967.1_intron_2	intron	lincRNA	chr21	5566184	5579668
chr21	5575136	5575248	CU633967.1_intron_2	intron	lincRNA	chr21	5566184	5579668
chr21	5575290	5575326	CU633967.1_intron_2	intron	lincRNA	chr21	5566184	5579668
chr21	5575378	5575487	CU633967.1_intron_2	intron	lincRNA	chr21	5566184	5579668
chr21	5576070	5576101	CU633967.1_intron_2	intron	lincRNA	chr21	5566184	5579668
chr21	5576305	5576358	CU633967.1_intron_2	intron	lincRNA	chr21	5566184	5579668
chr21	5576617	5576764	CU633967.1_intron_2	intron	lincRNA	chr21	5566184	5579668
chr21	5576892	5576921	CU633967.1_intron_2	intron	lincRNA	chr21	5566184	5579668
chr21	5577390	5577852	CU633967.1_intron_2	intron	lincRNA	chr21	5566184	5579668
chr21	5578077	5578287	CU633967.1_intron_2	intron	lincRNA	chr21	5566184	5579668
chr21	5578317	5578516	CU633967.1_intron_2	intron	lincRNA	chr21	5566184	5579668
chr21	5578667	5578778	CU633967.1_intron_2	intron	lincRNA	chr21	5566184	5579668
chr21	5578944	5579201	CU633967.1_intron_2	intron	lincRNA	chr21	5566184	5579668
chr21	5579334	5579389	CU633967.1_intron_2	intron	lincRNA	chr21	5566184	5579668
chr21	5579423	5579476	CU633967.1_intron_2	intron	lincRNA	chr21	5566184	5579668
chr21	5579507	5579668	CU633967.1_intron_2	intron	lincRNA	chr21	5566184	5579668
chr21	5570421	5570624	CU633967.1_intron_2	intron	lincRNA	chr21	5566184	5579668
chr21	5579669	5579808	CU633967.1_3	exon	lincRNA	chr21	5579669	5579808
chr21	5581014	5581042	CU633967.1_intron_3	intron	lincRNA	chr21	5579809	5582226
chr21	5581196	5581267	CU633967.1_intron_3	intron	lincRNA	chr21	5579809	5582226
chr21	5581418	5581474	CU633967.1_intron_3	intron	lincRNA	chr21	5579809	5582226
chr21	5581657	5581888	CU633967.1_intron_3	intron	lincRNA	chr21	5579809	5582226
chr21	5581939	5582078	CU633967.1_intron_3	intron	lincRNA	chr21	5579809	5582226
chr21	5582714	5582852	CU633967.1_4	exon	lincRNA	chr21	5582227	5586369
chr21	5583003	5583332	CU633967.1_4	exon	lincRNA	chr21	5582227	5586369
chr21	5583477	5584678	CU633967.1_4	exon	lincRNA	chr21	5582227	5586369
chr21	5584746	5584804	CU633967.1_4	exon	lincRNA	chr21	5582227	5586369
chr21	5585168	5585276	CU633967.1_4	exon	lincRNA	chr21	5582227	5586369
chr21	5585314	5586369	CU633967.1_4	exon	lincRNA	chr21	5582227	5586369
chr21	5586370	5586443	CU633967.1_intron_4	intron	lincRNA	chr21	5586370	5586443
chr21	5586444	5586499	CU633967.1_5	exon	lincRNA	chr21	5586444	5586499
chr21	5586500	5586942	CU633967.1_intron_5	intron	lincRNA	chr21	5586500	5588135
chr21	5587019	5587187	CU633967.1_intron_5	intron	lincRNA	chr21	5586500	5588135
chr21	5587880	5587968	CU633967.1_intron_5	intron	lincRNA	chr21	5586500	5588135
chr21	5588142	5588342	CU633967.1_6	exon	lincRNA	chr21	5588136	5592004
chr21	5588470	5588679	CU633967.1_6	exon	lincRNA	chr21	5588136	5592004
chr21	5589759	5589787	CU633967.1_6	exon	lincRNA	chr21	5588136	5592004
chr21	5590163	5590187	CU633967.1_6	exon	lincRNA	chr21	5588136	5592004
chr21	5590224	5590249	CU633967.1_6	exon	lincRNA	chr21	5588136	5592004
chr21	5591651	5591724	CU633967.1_6	exon	lincRNA	chr21	5588136	5592004
chr21	5593557	5593595	CU633967.1_intron_6	intron	lincRNA	chr21	5592005	5614750
chr21	5593791	5593885	CU633967.1_intron_6	intron	lincRNA	chr21	5592005	5614750
chr21	5594768	5594860	CU633967.1_intron_6	intron	lincRNA	chr21	5592005	5614750
chr21	5595014	5595056	CU633967.1_intron_6	intron	lincRNA	chr21	5592005	5614750
chr21	5595086	5595119	CU633967.1_intron_6	intron	lincRNA	chr21	5592005	5614750
chr21	5595391	5595711	CU633967.1_intron_6	intron	lincRNA	chr21	5592005	5614750
chr21	5597778	5597852	CU633967.1_intron_6	intron	lincRNA	chr21	5592005	5614750
chr21	5599501	5599528	CU633967.1_intron_6	intron	lincRNA	chr21	5592005	5614750
chr21	5600185	5600253	CU633967.1_intron_6	intron	lincRNA	chr21	5592005	5614750
chr21	5600355	5600399	CU633967.1_intron_6	intron	lincRNA	chr21	5592005	5614750
chr21	5600609	5600637	CU633967.1_intron_6	intron	lincRNA	chr21	5592005	5614750
chr21	5600945	5601070	CU633967.1_intron_6	intron	lincRNA	chr21	5592005	5614750
chr21	5602136	5602203	CU633967.1_intron_6	intron	lincRNA	chr21	5592005	5614750
chr21	5602374	5602432	CU633967.1_intron_6	intron	lincRNA	chr21	5592005	5614750
chr21	5602783	5602880	CU633967.1_intron_6	intron	lincRNA	chr21	5592005	5614750
chr21	5603699	5603792	CU633967.1_intron_6	intron	lincRNA	chr21	5592005	5614750
chr21	5604026	5604114	CU633967.1_intron_6	intron	lincRNA	chr21	5592005	5614750
chr21	5604231	5604375	CU633967.1_intron_6	intron	lincRNA	chr21	5592005	5614750
chr21	5604540	5604722	CU633967.1_intron_6	intron	lincRNA	chr21	5592005	5614750
chr21	5605908	5606270	CU633967.1_intron_6	intron	lincRNA	chr21	5592005	5614750
chr21	5606291	5606494	CU633967.1_intron_6	intron	lincRNA	chr21	5592005	5614750
chr21	5606631	5606678	CU633967.1_intron_6	intron	lincRNA	chr21	5592005	5614750
chr21	5606707	5606864	CU633967.1_intron_6	intron	lincRNA	chr21	5592005	5614750
chr21	5607211	5607271	CU633967.1_intron_6	intron	lincRNA	chr21	5592005	5614750
chr21	5607306	5607473	CU633967.1_intron_6	intron	lincRNA	chr21	5592005	5614750
chr21	5611738	5611764	CU633967.1_intron_6	intron	lincRNA	chr21	5592005	5614750
chr21	5972924	5972952	H2BFS_UTR_1	three_prime_UTR	protein_coding	chr21	5972924	5972952
chr21	5972952	5973333	H2BFS_1	CDS	protein_coding	chr21	5972952	5973333
chr21	5973333	5973383	H2BFS_UTR_2	five_prime_UTR	protein_coding	chr21	5973333	5973383
chr21	6008670	6008732	CU639417.2_1	exon	processed_pseudogene	chr21	6008604	6008810
chr21	6034936	6035104	CU639417.1_1	exon	TEC	chr21	6034690	6036093
chr21	6035277	6035325	CU639417.1_1	exon	TEC	chr21	6034690	6036093
chr21	6035365	6035441	CU639417.1_1	exon	TEC	chr21	6034690	6036093
chr21	6035670	6035846	CU639417.1_1	exon	TEC	chr21	6034690	6036093
chr21	6035929	6036093	CU639417.1_1	exon	TEC	chr21	6034690	6036093
chr21	6060564	6060600	LINC01669_intron_1	intron	lincRNA	chr21	6060500	6062522
chr21	6060741	6060803	LINC01669_intron_1	intron	lincRNA	chr21	6060500	6062522
chr21	6061030	6061340	LINC01669_intron_1	intron	lincRNA	chr21	6060500	6062522
chr21	6061380	6061426	LINC01669_intron_1	intron	lincRNA	chr21	6060500	6062522
chr21	6061927	6061967	LINC01669_intron_1	intron	lincRNA	chr21	6060500	6062522
chr21	6064113	6064183	LINC01669_intron_2	intron	lincRNA	chr21	6062592	6066865
chr21	6064617	6064664	LINC01669_intron_2	intron	lincRNA	chr21	6062592	6066865
chr21	6066354	6066438	LINC01669_intron_2	intron	lincRNA	chr21	6062592	6066865
chr21	6067982	6068037	LINC01669_4	exon	lincRNA	chr21	6067704	6068128
chr21	6068063	6068106	LINC01669_4	exon	lincRNA	chr21	6067704	6068128
chr21	6068463	6068501	LINC01669_intron_4	intron	lincRNA	chr21	6068129	6073290
chr21	6074699	6074774	LINC01669_intron_6	intron	lincRNA	chr21	6073674	6074774
chr21	6074775	6074925	LINC01669_7	exon	lincRNA	chr21	6074775	6074925
chr21	6074926	6074952	LINC01669_intron_7	intron	lincRNA	chr21	6074926	6075738
chr21	6075103	6075129	LINC01669_intron_7	intron	lincRNA	chr21	6074926	6075738
chr21	6075366	6075405	LINC01669_intron_7	intron	lincRNA	chr21	6074926	6075738
chr21	6111134	6111252	SIK1B_UTR_1	five_prime_UTR	protein_coding	chr21	6111134	6111252
chr21	6111253	6111444	SIK1B_intron_1	intron	protein_coding	chr21	6111253	6112068
chr21	6118974	6119004	SIK1B_intron_10	intron	protein_coding	chr21	6118909	6119022
chr21	6119162	6119240	SIK1B_10	CDS	protein_coding	chr21	6119023	6119240
chr21	6232348	6232391	CU633906.1_intron_1	intron	lincRNA	chr21	6230952	6232564
chr21	6234420	6234445	CU633906.1_intron_2	intron	lincRNA	chr21	6232834	6234981
chr21	6234476	6234509	CU633906.1_intron_2	intron	lincRNA	chr21	6232834	6234981
chr21	6237267	6237295	CU633906.1_intron_4	intron	lincRNA	chr21	6236161	6254789
chr21	6238048	6238081	CU633906.1_intron_4	intron	lincRNA	chr21	6236161	6254789
chr21	6254860	6254887	CU633906.1_intron_5	intron	lincRNA	chr21	6254850	6267133
chr21	6266829	6266888	CU633906.1_intron_5	intron	lincRNA	chr21	6254850	6267133
chr21	6267085	6267112	CU633906.1_intron_5	intron	lincRNA	chr21	6254850	6267133
chr21	6312328	6312835	CU633906.3_intron_5	intron	unprocessed_pseudogene	chr21	6311848	6312835
chr21	6312836	6312948	CU633906.3_6	exon	unprocessed_pseudogene	chr21	6312836	6312948
chr21	6322282	6322354	CU633906.2_intron_3	intron	lincRNA	chr21	6321718	6322598
chr21	6331306	6331378	CU633906.2_intron_5	intron	lincRNA	chr21	6329608	6354262
chr21	6331550	6331613	CU633906.2_intron_5	intron	lincRNA	chr21	6329608	6354262
chr21	6331767	6331897	CU633906.2_intron_5	intron	lincRNA	chr21	6329608	6354262
chr21	6332800	6332907	CU633906.2_intron_5	intron	lincRNA	chr21	6329608	6354262
chr21	6333021	6333188	CU633906.2_intron_5	intron	lincRNA	chr21	6329608	6354262
chr21	6333345	6333381	CU633906.2_intron_5	intron	lincRNA	chr21	6329608	6354262
chr21	6333431	6333459	CU633906.2_intron_5	intron	lincRNA	chr21	6329608	6354262
chr21	6445149	6445179	CBSL_UTR_1	three_prime_UTR	protein_coding	chr21	6444869	6445557
chr21	6445344	6445411	CBSL_UTR_1	three_prime_UTR	protein_coding	chr21	6444869	6445557
chr21	6445511	6445557	CBSL_UTR_1	three_prime_UTR	protein_coding	chr21	6444869	6445557
chr21	6445557	6445661	CBSL_1	CDS	protein_coding	chr21	6445557	6445661
chr21	6445662	6445708	CBSL_intron_1	intron	protein_coding	chr21	6445662	6447734
chr21	6445759	6445787	CBSL_intron_1	intron	protein_coding	chr21	6445662	6447734
chr21	6446421	6446445	CBSL_intron_1	intron	protein_coding	chr21	6445662	6447734
chr21	6446829	6446908	CBSL_intron_1	intron	protein_coding	chr21	6445662	6447734
chr21	6447252	6447333	CBSL_intron_1	intron	protein_coding	chr21	6445662	6447734
chr21	6447416	6447710	CBSL_intron_1	intron	protein_coding	chr21	6445662	6447734
chr21	6447852	6447943	CBSL_intron_2	intron	protein_coding	chr21	6447778	6448479
chr21	6448022	6448115	CBSL_intron_2	intron	protein_coding	chr21	6447778	6448479
chr21	6448744	6449153	CBSL_intron_3	intron	protein_coding	chr21	6448566	6449821
chr21	6449283	6449371	CBSL_intron_3	intron	protein_coding	chr21	6448566	6449821
chr21	6449601	6449650	CBSL_intron_3	intron	protein_coding	chr21	6448566	6449821
chr21	6450037	6450165	CBSL_intron_4	intron	protein_coding	chr21	6449932	6450510
chr21	6450277	6450378	CBSL_intron_4	intron	protein_coding	chr21	6449932	6450510
chr21	6450527	6450611	CBSL_5	CDS	protein_coding	chr21	6450511	6450646
chr21	6450805	6450836	CBSL_intron_5	intron	protein_coding	chr21	6450647	6450902
chr21	6451015	6451157	CBSL_intron_6	intron	protein_coding	chr21	6450982	6452117
chr21	6451534	6451849	CBSL_intron_6	intron	protein_coding	chr21	6450982	6452117
chr21	6452768	6452832	CBSL_intron_7	intron	protein_coding	chr21	6452225	6453987
chr21	6453346	6453422	CBSL_intron_7	intron	protein_coding	chr21	6452225	6453987
chr21	6453769	6453823	CBSL_intron_7	intron	protein_coding	chr21	6452225	6453987
chr21	6454009	6454055	CBSL_8	CDS	protein_coding	chr21	6453988	6454073
chr21	6454573	6454629	CBSL_intron_8	intron	protein_coding	chr21	6454074	6454629
chr21	6454630	6454756	CBSL_9	CDS	protein_coding	chr21	6454630	6454756
chr21	6454757	6454826	CBSL_intron_9	intron	protein_coding	chr21	6454757	6455576
chr21	6455244	6455576	CBSL_intron_9	intron	protein_coding	chr21	6454757	6455576
chr21	6455577	6455669	CBSL_10	CDS	protein_coding	chr21	6455577	6455669
chr21	6455857	6455978	CBSL_intron_10	intron	protein_coding	chr21	6455670	6456879
chr21	6456171	6456273	CBSL_intron_10	intron	protein_coding	chr21	6455670	6456879
chr21	6456549	6456649	CBSL_intron_10	intron	protein_coding	chr21	6455670	6456879
chr21	6456843	6456879	CBSL_intron_10	intron	protein_coding	chr21	6455670	6456879
chr21	6455670	6455793	CBSL_intron_10	intron	protein_coding	chr21	6455670	6456879
chr21	6456880	6456950	CBSL_11	CDS	protein_coding	chr21	6456880	6456950
chr21	6456951	6456989	CBSL_intron_11	intron	protein_coding	chr21	6456951	6457063
chr21	6457381	6457525	CBSL_intron_13	intron	protein_coding	chr21	6457374	6457919
chr21	6457695	6457919	CBSL_intron_13	intron	protein_coding	chr21	6457374	6457919
chr21	6457962	6458013	CBSL_14	CDS	protein_coding	chr21	6457920	6458055
chr21	6458336	6458726	CBSL_intron_14	intron	protein_coding	chr21	6458056	6460185
chr21	6458760	6458792	CBSL_intron_14	intron	protein_coding	chr21	6458056	6460185
chr21	6458816	6458879	CBSL_intron_14	intron	protein_coding	chr21	6458056	6460185
chr21	6459263	6459957	CBSL_intron_14	intron	protein_coding	chr21	6458056	6460185
chr21	6460362	6460415	CBSL_intron_15	intron	protein_coding	chr21	6460294	6463661
chr21	6460914	6460962	CBSL_intron_15	intron	protein_coding	chr21	6460294	6463661
chr21	6461394	6461480	CBSL_intron_15	intron	protein_coding	chr21	6460294	6463661
chr21	6461606	6461646	CBSL_intron_15	intron	protein_coding	chr21	6460294	6463661
chr21	6462005	6462086	CBSL_intron_15	intron	protein_coding	chr21	6460294	6463661
chr21	6462572	6462806	CBSL_intron_15	intron	protein_coding	chr21	6460294	6463661
chr21	6462868	6462915	CBSL_intron_15	intron	protein_coding	chr21	6460294	6463661
chr21	6463420	6463587	CBSL_intron_15	intron	protein_coding	chr21	6460294	6463661
chr21	6464727	6464759	CBSL_intron_16	intron	protein_coding	chr21	6463880	6464942
chr21	6464840	6464942	CBSL_intron_16	intron	protein_coding	chr21	6463880	6464942
chr21	6464943	6464982	CBSL_UTR_3	five_prime_UTR	protein_coding	chr21	6464943	6465019
chr21	6465230	6465590	CBSL_intron_17	intron	protein_coding	chr21	6465020	6467446
chr21	6465635	6465724	CBSL_intron_17	intron	protein_coding	chr21	6465020	6467446
chr21	6465755	6465887	CBSL_intron_17	intron	protein_coding	chr21	6465020	6467446
chr21	6466010	6466080	CBSL_intron_17	intron	protein_coding	chr21	6465020	6467446
chr21	6466108	6466238	CBSL_intron_17	intron	protein_coding	chr21	6465020	6467446
chr21	6466273	6466331	CBSL_intron_17	intron	protein_coding	chr21	6465020	6467446
chr21	6466457	6466503	CBSL_intron_17	intron	protein_coding	chr21	6465020	6467446
chr21	6466700	6467019	CBSL_intron_17	intron	protein_coding	chr21	6465020	6467446
chr21	6467242	6467408	CBSL_intron_17	intron	protein_coding	chr21	6465020	6467446
chr21	6467463	6467495	CBSL_UTR_4	five_prime_UTR	protein_coding	chr21	6467447	6467532
chr21	6467628	6467813	CBSL_intron_18	intron	protein_coding	chr21	6467533	6467901
chr21	6485104	6485140	U2AF1L5_intron_1	intron	protein_coding	chr21	6484917	6486136
chr21	6485630	6485682	U2AF1L5_intron_1	intron	protein_coding	chr21	6484917	6486136
chr21	6485988	6486080	U2AF1L5_intron_1	intron	protein_coding	chr21	6484917	6486136
chr21	6486231	6486301	U2AF1L5_intron_2	intron	protein_coding	chr21	6486231	6486320
chr21	6487017	6487105	U2AF1L5_intron_3	intron	protein_coding	chr21	6486456	6487105
chr21	6487269	6487326	U2AF1L5_intron_4	intron	protein_coding	chr21	6487206	6487361
chr21	6487811	6487837	U2AF1L5_intron_5	intron	protein_coding	chr21	6487413	6492129
chr21	6488245	6488311	U2AF1L5_intron_5	intron	protein_coding	chr21	6487413	6492129
chr21	6488451	6488553	U2AF1L5_intron_5	intron	protein_coding	chr21	6487413	6492129
chr21	6488860	6488959	U2AF1L5_intron_5	intron	protein_coding	chr21	6487413	6492129
chr21	6489112	6489181	U2AF1L5_intron_5	intron	protein_coding	chr21	6487413	6492129
chr21	6489271	6489327	U2AF1L5_intron_5	intron	protein_coding	chr21	6487413	6492129
chr21	6489494	6489526	U2AF1L5_intron_5	intron	protein_coding	chr21	6487413	6492129
chr21	6489627	6489771	U2AF1L5_intron_5	intron	protein_coding	chr21	6487413	6492129
chr21	6489986	6490029	U2AF1L5_intron_5	intron	protein_coding	chr21	6487413	6492129
chr21	6490211	6490317	U2AF1L5_intron_5	intron	protein_coding	chr21	6487413	6492129
chr21	6490860	6490909	U2AF1L5_intron_5	intron	protein_coding	chr21	6487413	6492129
chr21	6491509	6491650	U2AF1L5_intron_5	intron	protein_coding	chr21	6487413	6492129
chr21	6492233	6492287	U2AF1L5_intron_6	intron	protein_coding	chr21	6492198	6493042
chr21	6495215	6495283	U2AF1L5_intron_7	intron	protein_coding	chr21	6493111	6495991
chr21	6495489	6495676	U2AF1L5_intron_7	intron	protein_coding	chr21	6493111	6495991
chr21	6496216	6496247	U2AF1L5_UTR_5	five_prime_UTR	protein_coding	chr21	6495992	6496930
chr21	6496353	6496483	U2AF1L5_UTR_5	five_prime_UTR	protein_coding	chr21	6495992	6496930
chr21	6496562	6496854	U2AF1L5_UTR_5	five_prime_UTR	protein_coding	chr21	6495992	6496930
chr21	6497437	6497463	U2AF1L5_intron_8	intron	protein_coding	chr21	6496931	6499127
chr21	6498388	6498531	U2AF1L5_intron_8	intron	protein_coding	chr21	6496931	6499127
chr21	6498675	6499127	U2AF1L5_intron_8	intron	protein_coding	chr21	6496931	6499127
chr21	6499128	6499256	U2AF1L5_UTR_6	five_prime_UTR	protein_coding	chr21	6499128	6499256
chr21	6630182	6630263	CU638689.4_1	exon	lincRNA	chr21	6630182	6632437
chr21	6634229	6634317	CU638689.4_intron_1	intron	lincRNA	chr21	6632438	6634356
chr21	6639697	6639771	CU638689.4_intron_2	intron	lincRNA	chr21	6638338	6659517
chr21	6676178	6676299	CU638689.3_1	exon	unprocessed_pseudogene	chr21	6676178	6676299
chr21	6676300	6676375	CU638689.3_intron_1	intron	unprocessed_pseudogene	chr21	6676300	6676375
chr21	6676376	6676454	CU638689.3_2	exon	unprocessed_pseudogene	chr21	6676376	6676454
chr21	6676455	6676796	CU638689.3_intron_2	intron	unprocessed_pseudogene	chr21	6676455	6677309
chr21	6714716	6714754	CU638689.2_intron_5	intron	unprocessed_pseudogene	chr21	6714184	6714877
chr21	6714922	6714969	CU638689.2_6	exon	unprocessed_pseudogene	chr21	6714878	6714969
chr21	6714970	6715011	CU638689.2_intron_6	intron	unprocessed_pseudogene	chr21	6714970	6716095
chr21	6715162	6715296	CU638689.2_intron_6	intron	unprocessed_pseudogene	chr21	6714970	6716095
chr21	6721812	6721991	CU638689.5_1	exon	lincRNA	chr21	6721812	6721991
chr21	6721992	6722053	CU638689.5_intron_1	intron	lincRNA	chr21	6721992	6724257
chr21	6722231	6722365	CU638689.5_intron_1	intron	lincRNA	chr21	6721992	6724257
chr21	6724050	6724086	CU638689.5_intron_1	intron	lincRNA	chr21	6721992	6724257
chr21	6724354	6724379	CU638689.5_intron_2	intron	lincRNA	chr21	6724294	6724391
chr21	6789592	6789701	FP475955.3_1	exon	lincRNA	chr21	6789592	6789706
chr21	6789722	6790887	FP475955.3_intron_1	intron	lincRNA	chr21	6789707	6797728
chr21	6792064	6792158	FP475955.3_intron_1	intron	lincRNA	chr21	6789707	6797728
chr21	6792255	6792413	FP475955.3_intron_1	intron	lincRNA	chr21	6789707	6797728
chr21	6792684	6792846	FP475955.3_intron_1	intron	lincRNA	chr21	6789707	6797728
chr21	6792990	6793073	FP475955.3_intron_1	intron	lincRNA	chr21	6789707	6797728
chr21	6793224	6793326	FP475955.3_intron_1	intron	lincRNA	chr21	6789707	6797728
chr21	6793552	6793609	FP475955.3_intron_1	intron	lincRNA	chr21	6789707	6797728
chr21	6793742	6794034	FP475955.3_intron_1	intron	lincRNA	chr21	6789707	6797728
chr21	6794105	6794368	FP475955.3_intron_1	intron	lincRNA	chr21	6789707	6797728
chr21	6794585	6795134	FP475955.3_intron_1	intron	lincRNA	chr21	6789707	6797728
chr21	6795175	6795223	FP475955.3_intron_1	intron	lincRNA	chr21	6789707	6797728
chr21	6795257	6795681	FP475955.3_intron_1	intron	lincRNA	chr21	6789707	6797728
chr21	6795891	6795989	FP475955.3_intron_1	intron	lincRNA	chr21	6789707	6797728
chr21	6796194	6796228	FP475955.3_intron_1	intron	lincRNA	chr21	6789707	6797728
chr21	6796352	6796386	FP475955.3_intron_1	intron	lincRNA	chr21	6789707	6797728
chr21	6796595	6796711	FP475955.3_intron_1	intron	lincRNA	chr21	6789707	6797728
chr21	6796916	6797124	FP475955.3_intron_1	intron	lincRNA	chr21	6789707	6797728
chr21	6797629	6797658	FP475955.3_intron_1	intron	lincRNA	chr21	6789707	6797728
chr21	6798007	6798119	FP475955.3_intron_2	intron	lincRNA	chr21	6797786	6810855
chr21	6798384	6798526	FP475955.3_intron_2	intron	lincRNA	chr21	6797786	6810855
chr21	6798662	6798745	FP475955.3_intron_2	intron	lincRNA	chr21	6797786	6810855
chr21	6798844	6799013	FP475955.3_intron_2	intron	lincRNA	chr21	6797786	6810855
chr21	6799105	6799276	FP475955.3_intron_2	intron	lincRNA	chr21	6797786	6810855
chr21	6800115	6800221	FP475955.3_intron_2	intron	lincRNA	chr21	6797786	6810855
chr21	6800471	6800649	FP475955.3_intron_2	intron	lincRNA	chr21	6797786	6810855
chr21	6801167	6801263	FP475955.3_intron_2	intron	lincRNA	chr21	6797786	6810855
chr21	6801351	6801512	FP475955.3_intron_2	intron	lincRNA	chr21	6797786	6810855
chr21	6801559	6801592	FP475955.3_intron_2	intron	lincRNA	chr21	6797786	6810855
chr21	6801779	6801836	FP475955.3_intron_2	intron	lincRNA	chr21	6797786	6810855
chr21	6802284	6802347	FP475955.3_intron_2	intron	lincRNA	chr21	6797786	6810855
chr21	6802386	6802638	FP475955.3_intron_2	intron	lincRNA	chr21	6797786	6810855
chr21	6802815	6802873	FP475955.3_intron_2	intron	lincRNA	chr21	6797786	6810855
chr21	6802897	6802969	FP475955.3_intron_2	intron	lincRNA	chr21	6797786	6810855
chr21	6804777	6804831	FP475955.3_intron_2	intron	lincRNA	chr21	6797786	6810855
chr21	6805717	6805813	FP475955.3_intron_2	intron	lincRNA	chr21	6797786	6810855
chr21	6806027	6806085	FP475955.3_intron_2	intron	lincRNA	chr21	6797786	6810855
chr21	6806159	6806283	FP475955.3_intron_2	intron	lincRNA	chr21	6797786	6810855
chr21	6868074	6868128	FP475955.1_intron_2	intron	lincRNA	chr21	6859217	6896993
chr21	6868152	6868177	FP475955.1_intron_2	intron	lincRNA	chr21	6859217	6896993
chr21	6868425	6868461	FP475955.1_intron_2	intron	lincRNA	chr21	6859217	6896993
chr21	6872451	6872501	FP475955.1_intron_2	intron	lincRNA	chr21	6859217	6896993
chr21	6881456	6881503	FP475955.1_intron_2	intron	lincRNA	chr21	6859217	6896993
chr21	6883503	6883532	FP475955.1_intron_2	intron	lincRNA	chr21	6859217	6896993
chr21	6887543	6887677	FP475955.1_intron_2	intron	lincRNA	chr21	6859217	6896993
chr21	6887762	6887881	FP475955.1_intron_2	intron	lincRNA	chr21	6859217	6896993
chr21	6888443	6888468	FP475955.1_intron_2	intron	lincRNA	chr21	6859217	6896993
chr21	6889655	6889690	FP475955.1_intron_2	intron	lincRNA	chr21	6859217	6896993
chr21	6890464	6890506	FP475955.1_intron_2	intron	lincRNA	chr21	6859217	6896993
chr21	6891494	6891663	FP475955.1_intron_2	intron	lincRNA	chr21	6859217	6896993
chr21	6896019	6896083	FP475955.1_intron_2	intron	lincRNA	chr21	6859217	6896993
chr21	6896604	6896640	FP475955.1_intron_2	intron	lincRNA	chr21	6859217	6896993
chr21	6897402	6897541	FP475955.4_1	exon	processed_pseudogene	chr21	6897291	6899280
chr21	6898400	6898423	FP475955.4_1	exon	processed_pseudogene	chr21	6897291	6899280
chr21	6898760	6898817	FP475955.4_1	exon	processed_pseudogene	chr21	6897291	6899280
chr21	6898840	6898913	FP475955.4_1	exon	processed_pseudogene	chr21	6897291	6899280
chr21	6899041	6899164	FP475955.4_1	exon	processed_pseudogene	chr21	6897291	6899280
chr21	6897652	6898024	FP475955.4_1	exon	processed_pseudogene	chr21	6897291	6899280
chr21	6905061	6905119	FP475955.2_1	exon	lincRNA	chr21	6904884	6905165
chr21	6905320	6905415	FP475955.2_intron_1	intron	lincRNA	chr21	6905166	6906515
chr21	6905543	6905925	FP475955.2_intron_1	intron	lincRNA	chr21	6905166	6906515
chr21	6906143	6906198	FP475955.2_intron_1	intron	lincRNA	chr21	6905166	6906515
chr21	6906417	6906473	FP475955.2_intron_1	intron	lincRNA	chr21	6905166	6906515
chr21	6987249	6987275	CU634019.6_intron_1	intron	lincRNA	chr21	6986649	6992108
chr21	6997108	6997155	CU634019.6_intron_5	intron	lincRNA	chr21	6995325	6997590
chr21	7003248	7003365	CU634019.5_1	exon	unprocessed_pseudogene	chr21	7003248	7003365
chr21	7003366	7003441	CU634019.5_intron_1	intron	unprocessed_pseudogene	chr21	7003366	7003441
chr21	7003442	7003509	CU634019.5_2	exon	unprocessed_pseudogene	chr21	7003442	7003509
chr21	7003510	7003893	CU634019.5_intron_2	intron	unprocessed_pseudogene	chr21	7003510	7004461
chr21	7006346	7006378	CU634019.5_intron_6	intron	unprocessed_pseudogene	chr21	7005859	7006378
chr21	7006379	7006418	CU634019.5_7	exon	unprocessed_pseudogene	chr21	7006379	7006494
chr21	7020599	7020649	CU634019.2_1	exon	lincRNA	chr21	7020599	7020649
chr21	7023040	7023533	CU634019.2_intron_1	intron	lincRNA	chr21	7020650	7024623
chr21	7048891	7049060	CU634019.1_1	exon	lincRNA	chr21	7048891	7049060
chr21	7049061	7049125	CU634019.1_intron_1	intron	lincRNA	chr21	7049061	7061345
chr21	7049305	7049409	CU634019.1_intron_1	intron	lincRNA	chr21	7049061	7061345
chr21	7049588	7049640	CU634019.1_intron_1	intron	lincRNA	chr21	7049061	7061345
chr21	7050981	7051090	CU634019.1_intron_1	intron	lincRNA	chr21	7049061	7061345
chr21	7051684	7051728	CU634019.1_intron_1	intron	lincRNA	chr21	7049061	7061345
chr21	7053487	7053591	CU634019.1_intron_1	intron	lincRNA	chr21	7049061	7061345
chr21	7053743	7053815	CU634019.1_intron_1	intron	lincRNA	chr21	7049061	7061345
chr21	7054720	7054766	CU634019.1_intron_1	intron	lincRNA	chr21	7049061	7061345
chr21	7055606	7055712	CU634019.1_intron_1	intron	lincRNA	chr21	7049061	7061345
chr21	7058335	7058405	CU634019.1_intron_1	intron	lincRNA	chr21	7049061	7061345
chr21	7061346	7061383	CU634019.1_2	exon	lincRNA	chr21	7061346	7061405
chr21	7063606	7063885	CU634019.1_intron_2	intron	lincRNA	chr21	7061406	7080034
chr21	7063961	7064011	CU634019.1_intron_2	intron	lincRNA	chr21	7061406	7080034
chr21	7072017	7072055	CU634019.1_intron_2	intron	lincRNA	chr21	7061406	7080034
chr21	7072925	7072974	CU634019.1_intron_2	intron	lincRNA	chr21	7061406	7080034
chr21	7073489	7073541	CU634019.1_intron_2	intron	lincRNA	chr21	7061406	7080034
chr21	7073895	7074042	CU634019.1_intron_2	intron	lincRNA	chr21	7061406	7080034
chr21	7074886	7074993	CU634019.1_intron_2	intron	lincRNA	chr21	7061406	7080034
chr21	7075641	7075834	CU634019.1_intron_2	intron	lincRNA	chr21	7061406	7080034
chr21	7077014	7077176	CU634019.1_intron_2	intron	lincRNA	chr21	7061406	7080034
chr21	7078118	7078144	CU634019.1_intron_2	intron	lincRNA	chr21	7061406	7080034
chr21	7078224	7078428	CU634019.1_intron_2	intron	lincRNA	chr21	7061406	7080034
chr21	7078817	7079299	CU634019.1_intron_2	intron	lincRNA	chr21	7061406	7080034
chr21	7080396	7080547	CU634019.1_intron_3	intron	lincRNA	chr21	7080290	7081002
chr21	7080573	7080666	CU634019.1_intron_3	intron	lincRNA	chr21	7080290	7081002
chr21	7080866	7080942	CU634019.1_intron_3	intron	lincRNA	chr21	7080290	7081002
chr21	7081125	7081213	CU634019.1_4	exon	lincRNA	chr21	7081003	7081213
chr21	7081409	7081464	CU634019.1_intron_4	intron	lincRNA	chr21	7081214	7083361
chr21	7081592	7081758	CU634019.1_intron_4	intron	lincRNA	chr21	7081214	7083361
chr21	7082064	7082106	CU634019.1_intron_4	intron	lincRNA	chr21	7081214	7083361
chr21	7385058	7385142	CU633904.2_1	exon	unprocessed_pseudogene	chr21	7385058	7385142
chr21	7385143	7385227	CU633904.2_intron_1	intron	unprocessed_pseudogene	chr21	7385143	7385227
chr21	7385228	7385289	CU633904.2_2	exon	unprocessed_pseudogene	chr21	7385228	7385289
chr21	7385290	7385417	CU633904.2_intron_2	intron	unprocessed_pseudogene	chr21	7385290	7386238
chr21	7385456	7385497	CU633904.2_intron_2	intron	unprocessed_pseudogene	chr21	7385290	7386238
chr21	7385518	7385599	CU633904.2_intron_2	intron	unprocessed_pseudogene	chr21	7385290	7386238
chr21	7744970	7745631	SMIM11B_UTR_1	five_prime_UTR	protein_coding	chr21	7744970	7745650
chr21	7745671	7745840	SMIM11B_intron_1	intron	protein_coding	chr21	7745651	7748897
chr21	7746323	7746372	SMIM11B_intron_1	intron	protein_coding	chr21	7745651	7748897
chr21	7746521	7746703	SMIM11B_intron_1	intron	protein_coding	chr21	7745651	7748897
chr21	7746791	7746903	SMIM11B_intron_1	intron	protein_coding	chr21	7745651	7748897
chr21	7747078	7747155	SMIM11B_intron_1	intron	protein_coding	chr21	7745651	7748897
chr21	7747315	7747443	SMIM11B_intron_1	intron	protein_coding	chr21	7745651	7748897
chr21	7747649	7747805	SMIM11B_intron_1	intron	protein_coding	chr21	7745651	7748897
chr21	7748680	7748718	SMIM11B_intron_1	intron	protein_coding	chr21	7745651	7748897
chr21	7750817	7750907	SMIM11B_intron_2	intron	protein_coding	chr21	7748988	7754950
chr21	7750939	7750965	SMIM11B_intron_2	intron	protein_coding	chr21	7748988	7754950
chr21	7751533	7751561	SMIM11B_intron_2	intron	protein_coding	chr21	7748988	7754950
chr21	7752125	7752273	SMIM11B_intron_2	intron	protein_coding	chr21	7748988	7754950
chr21	7752563	7752596	SMIM11B_intron_2	intron	protein_coding	chr21	7748988	7754950
chr21	7757225	7757278	SMIM11B_intron_3	intron	protein_coding	chr21	7756114	7758103
chr21	7759664	7759701	SMIM11B_intron_4	intron	protein_coding	chr21	7758630	7769185
chr21	7759996	7760089	SMIM11B_intron_4	intron	protein_coding	chr21	7758630	7769185
chr21	7768333	7768454	SMIM11B_intron_4	intron	protein_coding	chr21	7758630	7769185
chr21	7820800	7820852	KCNE1B_intron_1	intron	protein_coding	chr21	7819673	7825372
chr21	7821176	7821288	KCNE1B_intron_1	intron	protein_coding	chr21	7819673	7825372
chr21	7821312	7821393	KCNE1B_intron_1	intron	protein_coding	chr21	7819673	7825372
chr21	7821535	7821586	KCNE1B_intron_1	intron	protein_coding	chr21	7819673	7825372
chr21	7821620	7821667	KCNE1B_intron_1	intron	protein_coding	chr21	7819673	7825372
chr21	7822043	7822173	KCNE1B_intron_1	intron	protein_coding	chr21	7819673	7825372
chr21	7822752	7822884	KCNE1B_intron_1	intron	protein_coding	chr21	7819673	7825372
chr21	7823876	7824003	KCNE1B_intron_1	intron	protein_coding	chr21	7819673	7825372
chr21	7824627	7824687	KCNE1B_intron_1	intron	protein_coding	chr21	7819673	7825372
chr21	7825132	7825213	KCNE1B_intron_1	intron	protein_coding	chr21	7819673	7825372
chr21	7825409	7825450	KCNE1B_UTR_3	five_prime_UTR	protein_coding	chr21	7825373	7825797
chr21	7825815	7825848	KCNE1B_intron_2	intron	protein_coding	chr21	7825798	7828640
chr21	7826365	7826437	KCNE1B_intron_2	intron	protein_coding	chr21	7825798	7828640
chr21	7827407	7827453	KCNE1B_intron_2	intron	protein_coding	chr21	7825798	7828640
chr21	7827476	7827634	KCNE1B_intron_2	intron	protein_coding	chr21	7825798	7828640
chr21	7829043	7829253	KCNE1B_intron_3	intron	protein_coding	chr21	7828753	7829515
chr21	7829298	7829394	KCNE1B_intron_3	intron	protein_coding	chr21	7828753	7829515
chr21	7829447	7829515	KCNE1B_intron_3	intron	protein_coding	chr21	7828753	7829515
chr21	7829516	7829549	KCNE1B_UTR_5	five_prime_UTR	protein_coding	chr21	7829516	7829592
chr21	8209157	8209364	FP671120.1_intron_2	intron	lincRNA	chr21	8201053	8222959
chr21	8213448	8213645	FP671120.1_intron_2	intron	lincRNA	chr21	8201053	8222959
chr21	8217145	8217294	FP671120.1_intron_2	intron	lincRNA	chr21	8201053	8222959
chr21	8255399	8255463	FP671120.4_1	exon	lincRNA	chr21	8254592	8255514
chr21	8391657	8391901	FP236383.1_intron_2	intron	lincRNA	chr21	8384099	8405958
chr21	8392088	8392319	FP236383.1_intron_2	intron	lincRNA	chr21	8384099	8405958
chr21	8396331	8396536	FP236383.1_intron_2	intron	lincRNA	chr21	8384099	8405958
chr21	8397975	8398025	FP236383.1_intron_2	intron	lincRNA	chr21	8384099	8405958
chr21	8400252	8400293	FP236383.1_intron_2	intron	lincRNA	chr21	8384099	8405958
chr21	9812943	9812991	LINC01667_intron_9	intron	lincRNA	chr21	9812603	9813835
chr21	9813371	9813411	LINC01667_intron_9	intron	lincRNA	chr21	9812603	9813835
chr21	13048304	13048363	ANKRD30BP2_intron_4	intron	transcribed_unprocessed_pseudogene	chr21	13046422	13048963
chr21	13049586	13049649	ANKRD30BP2_intron_5	intron	transcribed_unprocessed_pseudogene	chr21	13049030	13051794
chr21	13609858	13609903	POTED_UTR_1	five_prime_UTR	protein_coding	chr21	13609858	13610228
chr21	13609947	13610033	POTED_UTR_1	five_prime_UTR	protein_coding	chr21	13609858	13610228
chr21	13610055	13610103	POTED_UTR_1	five_prime_UTR	protein_coding	chr21	13609858	13610228
chr21	13610567	13610749	POTED_1	CDS	protein_coding	chr21	13610228	13610749
chr21	13610750	13610974	POTED_intron_1	intron	protein_coding	chr21	13610750	13615121
chr21	13611083	13611742	POTED_intron_1	intron	protein_coding	chr21	13610750	13615121
chr21	13612101	13612207	POTED_intron_1	intron	protein_coding	chr21	13610750	13615121
chr21	13612686	13612790	POTED_intron_1	intron	protein_coding	chr21	13610750	13615121
chr21	13613084	13613129	POTED_intron_1	intron	protein_coding	chr21	13610750	13615121
chr21	13614361	13614467	POTED_intron_1	intron	protein_coding	chr21	13610750	13615121
chr21	13619414	13619489	POTED_intron_4	intron	protein_coding	chr21	13618456	13620156
chr21	13622460	13622642	POTED_intron_5	intron	protein_coding	chr21	13620296	13622803
chr21	13624191	13624252	POTED_intron_6	intron	protein_coding	chr21	13622876	13624311
chr21	13624480	13624523	POTED_UTR_2	three_prime_UTR	protein_coding	chr21	13624332	13624533
chr21	13624694	13624756	POTED_intron_7	intron	protein_coding	chr21	13624534	13625271
chr21	13628516	13628541	POTED_intron_9	intron	protein_coding	chr21	13628453	13629854
chr21	13628694	13628748	POTED_intron_9	intron	protein_coding	chr21	13628453	13629854
chr21	13629154	13629229	POTED_intron_9	intron	protein_coding	chr21	13628453	13629854
chr21	13630727	13630785	POTED_intron_10	intron	protein_coding	chr21	13629901	13630939
chr21	13631870	13631902	POTED_intron_11	intron	protein_coding	chr21	13631108	13639513
chr21	13632446	13632555	POTED_intron_11	intron	protein_coding	chr21	13631108	13639513
chr21	13632725	13632861	POTED_intron_11	intron	protein_coding	chr21	13631108	13639513
chr21	13633418	13633494	POTED_intron_11	intron	protein_coding	chr21	13631108	13639513
chr21	13633674	13633733	POTED_intron_11	intron	protein_coding	chr21	13631108	13639513
chr21	13634074	13634605	POTED_intron_11	intron	protein_coding	chr21	13631108	13639513
chr21	13634924	13634958	POTED_intron_11	intron	protein_coding	chr21	13631108	13639513
chr21	13635000	13635220	POTED_intron_11	intron	protein_coding	chr21	13631108	13639513
chr21	13636512	13636571	POTED_intron_11	intron	protein_coding	chr21	13631108	13639513
chr21	13636661	13636826	POTED_intron_11	intron	protein_coding	chr21	13631108	13639513
chr21	13636874	13637258	POTED_intron_11	intron	protein_coding	chr21	13631108	13639513
chr21	13637581	13637685	POTED_intron_11	intron	protein_coding	chr21	13631108	13639513
chr21	13638681	13638735	POTED_intron_11	intron	protein_coding	chr21	13631108	13639513
chr21	13639325	13639513	POTED_intron_11	intron	protein_coding	chr21	13631108	13639513
chr21	13639514	13639638	POTED_11	CDS	protein_coding	chr21	13639514	13639638
chr21	13639639	13640124	POTED_intron_12	intron	protein_coding	chr21	13639639	13641343
chr21	13640342	13640426	POTED_intron_12	intron	protein_coding	chr21	13639639	13641343
chr21	13640542	13640565	POTED_intron_12	intron	protein_coding	chr21	13639639	13641343
chr21	13641385	13641441	POTED_12	CDS	protein_coding	chr21	13641344	13641566
chr21	13644775	13644844	MIR3118-1_1	exon	miRNA	chr21	13644775	13644850
chr21	13654258	13654356	AL050303.3_1	exon	processed_pseudogene	chr21	13654073	13654356
chr21	13665868	13666378	GRAMD4P1_1	exon	processed_pseudogene	chr21	13665868	13666529
chr21	13666498	13666529	GRAMD4P1_1	exon	processed_pseudogene	chr21	13665868	13666529
chr21	13666530	13666624	GRAMD4P1_intron_1	intron	processed_pseudogene	chr21	13666530	13667097
chr21	13666692	13666991	GRAMD4P1_intron_1	intron	processed_pseudogene	chr21	13666530	13667097
chr21	13667029	13667097	GRAMD4P1_intron_1	intron	processed_pseudogene	chr21	13666530	13667097
chr21	13667098	13667546	GRAMD4P1_2	exon	processed_pseudogene	chr21	13667098	13667546
chr21	13676300	13677116	CXADRP1_1	exon	processed_pseudogene	chr21	13676022	13677116
chr21	13679335	13679682	AL050303.4_1	exon	TEC	chr21	13679300	13681138
chr21	13679737	13679848	AL050303.4_1	exon	TEC	chr21	13679300	13681138
chr21	13679872	13680185	AL050303.4_1	exon	TEC	chr21	13679300	13681138
chr21	13680501	13680626	AL050303.4_1	exon	TEC	chr21	13679300	13681138
chr21	13680673	13680708	AL050303.4_1	exon	TEC	chr21	13679300	13681138
chr21	13681080	13681138	AL050303.4_1	exon	TEC	chr21	13679300	13681138
chr21	13977119	13977149	ANKRD20A11P_intron_28	intron	transcribed_unprocessed_pseudogene	chr21	13975635	13979700
chr21	13979154	13979181	ANKRD20A11P_intron_28	intron	transcribed_unprocessed_pseudogene	chr21	13975635	13979700
chr21	17581808	17581835	CXADR_intron_7	intron	protein_coding	chr21	17570101	17593150
chr21	17582126	17582153	CXADR_intron_7	intron	protein_coding	chr21	17570101	17593150
chr21	18436851	18436875	TMPRSS15_intron_26	intron	protein_coding	chr21	18403657	18460570
chr21	18751578	18751647	MIR548XHG_intron_4	intron	lincRNA	chr21	18738026	18752746
chr21	18751722	18751878	MIR548XHG_intron_4	intron	lincRNA	chr21	18738026	18752746
chr21	21452745	21452780	NCAM2_intron_12	intron	protein_coding	chr21	21432282	21466604
chr21	25919045	25919080	APP_intron_5	intron	protein_coding	chr21	25911963	25945522
chr21	25924184	25924306	APP_intron_5	intron	protein_coding	chr21	25911963	25945522
chr21	25979809	25979893	APP_intron_10	intron	protein_coding	chr21	25976029	25982342
chr21	26019655	26019723	APP_intron_13	intron	protein_coding	chr21	26000183	26021838
chr21	27433409	27433468	AP001605.1_intron_3	intron	lincRNA	chr21	27399575	27448376
chr21	30210270	30210331	LINC00307_intron_2	intron	lincRNA	chr21	30209926	30211732
chr21	31503584	31503667	TIAM1_intron_30	intron	protein_coding	chr21	31464036	31558925
chr21	31544314	31544418	TIAM1_intron_30	intron	protein_coding	chr21	31464036	31558925
chr21	32342652	32342709	URB1_intron_15	intron	protein_coding	chr21	32341525	32344568
chr21	34073522	34073582	MRPS6_UTR_1	five_prime_UTR	protein_coding	chr21	34073522	34073700
chr21	34073839	34073909	MRPS6_intron_1	intron	protein_coding	chr21	34073746	34125339
chr21	34849268	34849437	RUNX1_intron_4	intron	protein_coding	chr21	34834602	34859472
chr21	35380830	35380976	RUNX1_intron_11	intron	protein_coding	chr21	35065073	35461959
chr21	35526755	35526819	RUNX1_intron_12	intron	protein_coding	chr21	35462026	35580658
chr21	36216063	36216106	DOPEY2_intron_10	intron	protein_coding	chr21	36214557	36219370
chr21	36966781	36966830	HLCS_intron_13	intron	protein_coding	chr21	36966640	36980370
chr21	36966781	36966830	AP000704.1_intron_1	intron	lincRNA	chr21	36966612	36968552
chr21	37122356	37122450	TTC3_intron_14	intron	protein_coding	chr21	37121980	37122981
chr21	37366277	37366508	DYRK1A_intron_1	intron	protein_coding	chr21	37366186	37366932
chr21	37756988	37757055	KCNJ6_intron_2	intron	protein_coding	chr21	37715132	37840656
chr21	37757151	37757225	KCNJ6_intron_2	intron	protein_coding	chr21	37715132	37840656
chr21	37757273	37757333	KCNJ6_intron_2	intron	protein_coding	chr21	37715132	37840656
chr21	38064062	38064174	KCNJ6_intron_4	intron	protein_coding	chr21	37916447	38120305
chr21	38109443	38109493	KCNJ6_intron_4	intron	protein_coding	chr21	37916447	38120305
chr21	38216014	38216098	KCNJ15_intron_2	intron	protein_coding	chr21	38169269	38256696
chr21	38218923	38218950	KCNJ15_intron_2	intron	protein_coding	chr21	38169269	38256696
chr21	39203959	39204115	BRWD1_intron_5	intron	protein_coding	chr21	39202546	39206106
chr21	39583948	39583990	B3GALT5_intron_1	intron	protein_coding	chr21	39556511	39605092
chr21	40034746	40034841	DSCAM_intron_1	intron	protein_coding	chr21	40013387	40042369
chr21	40034974	40035118	DSCAM_intron_1	intron	protein_coding	chr21	40013387	40042369
chr21	40518364	40518447	DSCAM_intron_30	intron	protein_coding	chr21	40369271	40692808
chr21	40585334	40585440	DSCAM_intron_30	intron	protein_coding	chr21	40369271	40692808
chr21	40637237	40637462	DSCAM_intron_30	intron	protein_coding	chr21	40369271	40692808
chr21	40846707	40846861	DSCAM_UTR_3	five_prime_UTR	protein_coding	chr21	40846661	40847139
chr21	41878805	41878860	PRDM15_30	CDS	protein_coding	chr21	41878694	41878860
chr21	41878861	41878994	PRDM15_intron_30	intron	protein_coding	chr21	41878861	41878994
chr21	41878995	41879140	PRDM15_31	CDS	protein_coding	chr21	41878995	41879140
chr21	41879141	41879268	PRDM15_intron_31	intron	protein_coding	chr21	41879141	41879268
chr21	42137829	42137859	UMODL1_intron_22	intron	protein_coding	chr21	42137642	42142094
chr21	42894335	42894442	NDUFV3_intron_1	intron	protein_coding	chr21	42893382	42896925
chr21	42975042	42975141	PKNOX1_intron_1	intron	protein_coding	chr21	42974665	43004324
chr21	43169008	43169099	CRYAA_UTR_1	five_prime_UTR	protein_coding	chr21	43169008	43169099
chr21	43169099	43169126	CRYAA_1	CDS	protein_coding	chr21	43169099	43169288
chr21	43169252	43169288	CRYAA_1	CDS	protein_coding	chr21	43169099	43169288
chr21	43169289	43169331	CRYAA_intron_1	intron	protein_coding	chr21	43169289	43169599
chr21	43169523	43169572	CRYAA_intron_1	intron	protein_coding	chr21	43169289	43169599
chr21	43169609	43169665	CRYAA_UTR_2	five_prime_UTR	protein_coding	chr21	43169600	43169724
chr21	43169774	43169853	CRYAA_2	CDS	protein_coding	chr21	43169724	43169853
chr21	43169854	43169930	CRYAA_intron_2	intron	protein_coding	chr21	43169854	43170154
chr21	43170066	43170154	CRYAA_intron_2	intron	protein_coding	chr21	43169854	43170154
chr21	43170516	43170639	CRYAA_4	CDS	protein_coding	chr21	43170516	43170639
chr21	43170640	43171385	CRYAA_intron_4	intron	protein_coding	chr21	43170640	43172069
chr21	43171408	43171604	CRYAA_intron_4	intron	protein_coding	chr21	43170640	43172069
chr21	43171850	43172069	CRYAA_intron_4	intron	protein_coding	chr21	43170640	43172069
chr21	43172070	43172201	CRYAA_5	CDS	protein_coding	chr21	43172070	43172280
chr21	43172295	43172461	CRYAA_UTR_4	three_prime_UTR	protein_coding	chr21	43172280	43172805
chr21	43172499	43172805	CRYAA_UTR_4	three_prime_UTR	protein_coding	chr21	43172280	43172805
chr21	43426799	43426831	SIK1_UTR_3	five_prime_UTR	protein_coding	chr21	43426799	43426853
chr21	43426857	43427008	SIK1_intron_14	intron	protein_coding	chr21	43426854	43427008
chr21	43427009	43427189	SIK1_UTR_4	five_prime_UTR	protein_coding	chr21	43427009	43427189
chr21	43466531	43466594	LINC00313_intron_5	intron	lincRNA	chr21	43464974	43470431
chr21	43466531	43466594	AP001048.1_intron_1	intron	lincRNA	chr21	43465348	43467056
chr21	43550487	43553419	HSF2BP_intron_1	intron	protein_coding	chr21	43529963	43592223
chr21	43551229	43551600	RPL31P1_1	exon	processed_pseudogene	chr21	43551229	43551600
chr21	43741126	43741209	PDXK_intron_5	intron	protein_coding	chr21	43738862	43741418
chr21	43741274	43741407	PDXK_intron_5	intron	protein_coding	chr21	43738862	43741418
chr21	44123198	44123267	PWP2_intron_14	intron	protein_coding	chr21	44122358	44124578
chr21	44158132	44158241	GATD3A_intron_8	intron	protein_coding	chr21	44145724	44193622
chr21	44161557	44161632	GATD3A_intron_8	intron	protein_coding	chr21	44145724	44193622
chr21	44161789	44161872	GATD3A_intron_8	intron	protein_coding	chr21	44145724	44193622
chr21	44164375	44164503	GATD3A_intron_8	intron	protein_coding	chr21	44145724	44193622
chr21	44164764	44165031	GATD3A_intron_8	intron	protein_coding	chr21	44145724	44193622
chr21	44165551	44165588	GATD3A_intron_8	intron	protein_coding	chr21	44145724	44193622
chr21	44197144	44197167	GATD3A_intron_9	intron	protein_coding	chr21	44194536	44202048
chr21	44197444	44197472	GATD3A_intron_9	intron	protein_coding	chr21	44194536	44202048
chr21	44199278	44200983	GATD3A_intron_9	intron	protein_coding	chr21	44194536	44202048
chr21	44200616	44200983	AP001057.1_1	exon	processed_transcript	chr21	44200616	44201957
chr21	44405721	44405817	TRPM2_intron_19	intron	protein_coding	chr21	44405261	44405903
chr21	44405867	44405903	TRPM2_intron_19	intron	protein_coding	chr21	44405261	44405903
chr21	44405904	44405933	TRPM2_18	CDS	protein_coding	chr21	44405904	44406037
chr21	44430689	44430728	TRPM2_intron_30	intron	protein_coding	chr21	44427112	44435129
chr21	44638313	44638341	TSPEAR_intron_11	intron	protein_coding	chr21	44568006	44690543
chr21	44817823	44817899	SUMO3_intron_4	intron	protein_coding	chr21	44814105	44817946
chr21	44973569	44973618	FAM207A_intron_6	intron	protein_coding	chr21	44973266	44976678
chr21	45074599	45074793	ADARB1_UTR_1	five_prime_UTR	protein_coding	chr21	45074599	45074793
chr21	45074794	45074820	ADARB1_intron_1	intron	protein_coding	chr21	45074794	45120898
chr21	45405137	45405207	COL18A1_UTR_1	five_prime_UTR	protein_coding	chr21	45405137	45405230
chr21	45527619	45527725	SLC19A1_intron_4	intron	protein_coding	chr21	45525959	45530768
chr21	45664214	45664247	PCBP3_intron_1	intron	protein_coding	chr21	45643869	45735390
chr21	45988097	45988197	COL6A1_intron_8	intron	protein_coding	chr21	45987655	45989082
chr21	46193296	46193402	LSS_intron_2	intron	protein_coding	chr21	46191960	46194489
chr22	11124636	11124703	ACTR3BP6_2	exon	processed_pseudogene	chr22	11124507	11125705
chr22	11124753	11124783	ACTR3BP6_2	exon	processed_pseudogene	chr22	11124507	11125705
chr22	11124844	11124892	ACTR3BP6_2	exon	processed_pseudogene	chr22	11124507	11125705
chr22	11125367	11125409	ACTR3BP6_2	exon	processed_pseudogene	chr22	11124507	11125705
chr22	15884182	15884308	NBEAP3_intron_4	intron	unprocessed_pseudogene	chr22	15877449	15893135
chr22	16602398	16602469	TPTEP1_intron_1	intron	transcribed_unprocessed_pseudogene	chr22	16602216	16611656
chr22	17146665	17146773	HDHD5_intron_5	intron	protein_coding	chr22	17145118	17148446
chr22	18385733	18385844	LINC01660_intron_9	intron	lincRNA	chr22	18384039	18386384
chr22	18387892	18388133	LINC01660_intron_10	intron	lincRNA	chr22	18386598	18389907
chr22	18388705	18388740	LINC01660_intron_10	intron	lincRNA	chr22	18386598	18389907
chr22	18388762	18388802	LINC01660_intron_10	intron	lincRNA	chr22	18386598	18389907
chr22	18425009	18425035	FAM230A_1	CDS	protein_coding	chr22	18424976	18425035
chr22	18425036	18425063	FAM230A_intron_1	intron	protein_coding	chr22	18425036	18425502
chr22	18433435	18433513	FAM230A_intron_3	intron	protein_coding	chr22	18428562	18487124
chr22	18483513	18483708	FAM230A_intron_3	intron	protein_coding	chr22	18428562	18487124
chr22	18483851	18484131	FAM230A_intron_3	intron	protein_coding	chr22	18428562	18487124
chr22	18485151	18485818	FAM230A_intron_3	intron	protein_coding	chr22	18428562	18487124
chr22	18485879	18486173	FAM230A_intron_3	intron	protein_coding	chr22	18428562	18487124
chr22	18486844	18487124	FAM230A_intron_3	intron	protein_coding	chr22	18428562	18487124
chr22	18487125	18487204	FAM230A_4	CDS	protein_coding	chr22	18487125	18487204
chr22	18487205	18487389	FAM230A_intron_4	intron	protein_coding	chr22	18487205	18489203
chr22	18487422	18487469	FAM230A_intron_4	intron	protein_coding	chr22	18487205	18489203
chr22	18487889	18487969	FAM230A_intron_4	intron	protein_coding	chr22	18487205	18489203
chr22	18488345	18488459	FAM230A_intron_4	intron	protein_coding	chr22	18487205	18489203
chr22	18488553	18488882	FAM230A_intron_4	intron	protein_coding	chr22	18487205	18489203
chr22	18488904	18488992	FAM230A_intron_4	intron	protein_coding	chr22	18487205	18489203
chr22	18489109	18489139	FAM230A_intron_4	intron	protein_coding	chr22	18487205	18489203
chr22	18489331	18489730	FAM230A_intron_5	intron	protein_coding	chr22	18489267	18489730
chr22	18489731	18489818	FAM230A_6	CDS	protein_coding	chr22	18489731	18489905
chr22	18486999	18487257	AC023490.1_1	exon	lincRNA	chr22	18486999	18487257
chr22	18487258	18487389	AC023490.1_intron_1	intron	lincRNA	chr22	18487258	18487867
chr22	18487422	18487469	AC023490.1_intron_1	intron	lincRNA	chr22	18487258	18487867
chr22	18487889	18487969	AC023490.1_2	exon	lincRNA	chr22	18487868	18488583
chr22	18488345	18488459	AC023490.1_2	exon	lincRNA	chr22	18487868	18488583
chr22	18488553	18488583	AC023490.1_2	exon	lincRNA	chr22	18487868	18488583
chr22	18488584	18488882	AC023490.1_intron_2	intron	lincRNA	chr22	18488584	18491141
chr22	18488904	18488992	AC023490.1_intron_2	intron	lincRNA	chr22	18488584	18491141
chr22	18489109	18489139	AC023490.1_intron_2	intron	lincRNA	chr22	18488584	18491141
chr22	18489331	18489818	AC023490.1_intron_2	intron	lincRNA	chr22	18488584	18491141
chr22	18501948	18502115	AC023490.3_intron_1	intron	lincRNA	chr22	18501850	18511884
chr22	18502621	18503230	AC023490.3_intron_1	intron	lincRNA	chr22	18501850	18511884
chr22	18503593	18503650	AC023490.3_intron_1	intron	lincRNA	chr22	18501850	18511884
chr22	18503868	18504081	AC023490.3_intron_1	intron	lincRNA	chr22	18501850	18511884
chr22	18504294	18504332	AC023490.3_intron_1	intron	lincRNA	chr22	18501850	18511884
chr22	18504706	18504747	AC023490.3_intron_1	intron	lincRNA	chr22	18501850	18511884
chr22	18505476	18505600	AC023490.3_intron_1	intron	lincRNA	chr22	18501850	18511884
chr22	18505794	18505988	AC023490.3_intron_1	intron	lincRNA	chr22	18501850	18511884
chr22	18516590	18516613	GGTLC3_1	CDS	protein_coding	chr22	18516500	18516647
chr22	18516921	18516950	GGTLC3_intron_1	intron	protein_coding	chr22	18516648	18516950
chr22	18517163	18517200	GGTLC3_3	CDS	protein_coding	chr22	18517146	18517259
chr22	18517223	18517259	GGTLC3_3	CDS	protein_coding	chr22	18517146	18517259
chr22	18517306	18517360	GGTLC3_intron_3	intron	protein_coding	chr22	18517260	18517360
chr22	18517361	18517418	GGTLC3_4	CDS	protein_coding	chr22	18517361	18517489
chr22	18518003	18518061	GGTLC3_intron_5	intron	protein_coding	chr22	18517932	18518061
chr22	18518062	18518161	GGTLC3_UTR_3	five_prime_UTR	protein_coding	chr22	18518062	18518161
chr22	18524620	18524935	RF00017_1	exon	misc_RNA	chr22	18524620	18524935
chr22	18527157	18527626	AC023490.2_1	exon	processed_pseudogene	chr22	18527157	18527626
chr22	18527802	18527980	TMEM191B_UTR_1	five_prime_UTR	protein_coding	chr22	18527802	18527980
chr22	18527980	18528276	TMEM191B_1	CDS	protein_coding	chr22	18527980	18528276
chr22	18528277	18528557	TMEM191B_intron_1	intron	protein_coding	chr22	18528277	18528557
chr22	18528558	18528682	TMEM191B_2	CDS	protein_coding	chr22	18528558	18528682
chr22	18528683	18528815	TMEM191B_intron_2	intron	protein_coding	chr22	18528683	18528815
chr22	18528816	18528867	TMEM191B_3	CDS	protein_coding	chr22	18528816	18528867
chr22	18528868	18529017	TMEM191B_intron_3	intron	protein_coding	chr22	18528868	18529017
chr22	18529018	18529093	TMEM191B_4	CDS	protein_coding	chr22	18529018	18529093
chr22	18529094	18529439	TMEM191B_intron_4	intron	protein_coding	chr22	18529094	18529439
chr22	18529440	18529497	TMEM191B_5	CDS	protein_coding	chr22	18529440	18529497
chr22	18529498	18529604	TMEM191B_intron_5	intron	protein_coding	chr22	18529498	18529604
chr22	18529605	18529724	TMEM191B_6	CDS	protein_coding	chr22	18529605	18529724
chr22	18529725	18529790	TMEM191B_intron_6	intron	protein_coding	chr22	18529725	18529790
chr22	18529791	18529856	TMEM191B_7	CDS	protein_coding	chr22	18529791	18529856
chr22	18529857	18529934	TMEM191B_intron_7	intron	protein_coding	chr22	18529857	18529934
chr22	18529935	18530008	TMEM191B_8	CDS	protein_coding	chr22	18529935	18530008
chr22	18530009	18530154	TMEM191B_intron_8	intron	protein_coding	chr22	18530009	18530154
chr22	18530155	18530196	TMEM191B_9	CDS	protein_coding	chr22	18530155	18530196
chr22	18530197	18530253	TMEM191B_intron_9	intron	protein_coding	chr22	18530197	18530253
chr22	18530254	18530459	TMEM191B_10	CDS	protein_coding	chr22	18530254	18530459
chr22	18533646	18534053	PI4KAP1_1	exon	transcribed_unprocessed_pseudogene	chr22	18533646	18534053
chr22	18534054	18534765	PI4KAP1_intron_1	intron	transcribed_unprocessed_pseudogene	chr22	18534054	18535243
chr22	18534832	18534921	PI4KAP1_intron_1	intron	transcribed_unprocessed_pseudogene	chr22	18534054	18535243
chr22	18534950	18535243	PI4KAP1_intron_1	intron	transcribed_unprocessed_pseudogene	chr22	18534054	18535243
chr22	18535244	18535328	PI4KAP1_2	exon	transcribed_unprocessed_pseudogene	chr22	18535244	18535328
chr22	18535329	18535597	PI4KAP1_intron_2	intron	transcribed_unprocessed_pseudogene	chr22	18535329	18535857
chr22	18535762	18535857	PI4KAP1_intron_2	intron	transcribed_unprocessed_pseudogene	chr22	18535329	18535857
chr22	18535858	18536445	PI4KAP1_3	exon	transcribed_unprocessed_pseudogene	chr22	18535858	18537865
chr22	18536596	18536712	PI4KAP1_3	exon	transcribed_unprocessed_pseudogene	chr22	18535858	18537865
chr22	18536767	18537014	PI4KAP1_3	exon	transcribed_unprocessed_pseudogene	chr22	18535858	18537865
chr22	18537040	18537865	PI4KAP1_3	exon	transcribed_unprocessed_pseudogene	chr22	18535858	18537865
chr22	18537866	18538021	PI4KAP1_intron_3	intron	transcribed_unprocessed_pseudogene	chr22	18537866	18538021
chr22	18538022	18538558	PI4KAP1_4	exon	transcribed_unprocessed_pseudogene	chr22	18538022	18538558
chr22	18538559	18538638	PI4KAP1_intron_4	intron	transcribed_unprocessed_pseudogene	chr22	18538559	18538638
chr22	18538639	18538744	PI4KAP1_5	exon	transcribed_unprocessed_pseudogene	chr22	18538639	18538744
chr22	18538745	18539226	PI4KAP1_intron_5	intron	transcribed_unprocessed_pseudogene	chr22	18538745	18539226
chr22	18539309	18539337	PI4KAP1_6	exon	transcribed_unprocessed_pseudogene	chr22	18539227	18539337
chr22	18539338	18539611	PI4KAP1_intron_6	intron	transcribed_unprocessed_pseudogene	chr22	18539338	18540400
chr22	18539759	18540007	PI4KAP1_intron_6	intron	transcribed_unprocessed_pseudogene	chr22	18539338	18540400
chr22	18540082	18540112	PI4KAP1_intron_6	intron	transcribed_unprocessed_pseudogene	chr22	18539338	18540400
chr22	18540158	18540400	PI4KAP1_intron_6	intron	transcribed_unprocessed_pseudogene	chr22	18539338	18540400
chr22	18540401	18540472	PI4KAP1_7	exon	transcribed_unprocessed_pseudogene	chr22	18540401	18540472
chr22	18540473	18540571	PI4KAP1_intron_7	intron	transcribed_unprocessed_pseudogene	chr22	18540473	18540571
chr22	18540572	18540645	PI4KAP1_8	exon	transcribed_unprocessed_pseudogene	chr22	18540572	18540645
chr22	18540646	18541271	PI4KAP1_intron_8	intron	transcribed_unprocessed_pseudogene	chr22	18540646	18543665
chr22	18541331	18541455	PI4KAP1_intron_8	intron	transcribed_unprocessed_pseudogene	chr22	18540646	18543665
chr22	18541590	18541661	PI4KAP1_intron_8	intron	transcribed_unprocessed_pseudogene	chr22	18540646	18543665
chr22	18543008	18543220	PI4KAP1_intron_8	intron	transcribed_unprocessed_pseudogene	chr22	18540646	18543665
chr22	18543280	18543665	PI4KAP1_intron_8	intron	transcribed_unprocessed_pseudogene	chr22	18540646	18543665
chr22	18543666	18543737	PI4KAP1_9	exon	transcribed_unprocessed_pseudogene	chr22	18543666	18543737
chr22	18543738	18543804	PI4KAP1_intron_9	intron	transcribed_unprocessed_pseudogene	chr22	18543738	18544650
chr22	18543893	18543985	PI4KAP1_intron_9	intron	transcribed_unprocessed_pseudogene	chr22	18543738	18544650
chr22	18544035	18544183	PI4KAP1_intron_9	intron	transcribed_unprocessed_pseudogene	chr22	18543738	18544650
chr22	18544279	18544320	PI4KAP1_intron_9	intron	transcribed_unprocessed_pseudogene	chr22	18543738	18544650
chr22	18544556	18544650	PI4KAP1_intron_9	intron	transcribed_unprocessed_pseudogene	chr22	18543738	18544650
chr22	18544651	18544679	PI4KAP1_10	exon	transcribed_unprocessed_pseudogene	chr22	18544651	18544781
chr22	18544848	18544999	PI4KAP1_intron_10	intron	transcribed_unprocessed_pseudogene	chr22	18544782	18547244
chr22	18545057	18547244	PI4KAP1_intron_10	intron	transcribed_unprocessed_pseudogene	chr22	18544782	18547244
chr22	18547245	18547421	PI4KAP1_11	exon	transcribed_unprocessed_pseudogene	chr22	18547245	18547421
chr22	18547422	18548009	PI4KAP1_intron_11	intron	transcribed_unprocessed_pseudogene	chr22	18547422	18548009
chr22	18548010	18548469	PI4KAP1_12	exon	transcribed_unprocessed_pseudogene	chr22	18548010	18548469
chr22	18548470	18548668	PI4KAP1_intron_12	intron	transcribed_unprocessed_pseudogene	chr22	18548470	18548668
chr22	18548669	18548828	PI4KAP1_13	exon	transcribed_unprocessed_pseudogene	chr22	18548669	18548828
chr22	18549493	18549553	PI4KAP1_intron_13	intron	transcribed_unprocessed_pseudogene	chr22	18548829	18552471
chr22	18549817	18550210	PI4KAP1_intron_13	intron	transcribed_unprocessed_pseudogene	chr22	18548829	18552471
chr22	18550267	18551050	PI4KAP1_intron_13	intron	transcribed_unprocessed_pseudogene	chr22	18548829	18552471
chr22	18551157	18551686	PI4KAP1_intron_13	intron	transcribed_unprocessed_pseudogene	chr22	18548829	18552471
chr22	18551745	18552471	PI4KAP1_intron_13	intron	transcribed_unprocessed_pseudogene	chr22	18548829	18552471
chr22	18548829	18549370	PI4KAP1_intron_13	intron	transcribed_unprocessed_pseudogene	chr22	18548829	18552471
chr22	18552472	18552553	PI4KAP1_14	exon	transcribed_unprocessed_pseudogene	chr22	18552472	18552573
chr22	18552925	18552962	PI4KAP1_intron_14	intron	transcribed_unprocessed_pseudogene	chr22	18552574	18574573
chr22	18553192	18553521	PI4KAP1_intron_14	intron	transcribed_unprocessed_pseudogene	chr22	18552574	18574573
chr22	18553561	18553754	PI4KAP1_intron_14	intron	transcribed_unprocessed_pseudogene	chr22	18552574	18574573
chr22	18553781	18557660	PI4KAP1_intron_14	intron	transcribed_unprocessed_pseudogene	chr22	18552574	18574573
chr22	18557856	18560116	PI4KAP1_intron_14	intron	transcribed_unprocessed_pseudogene	chr22	18552574	18574573
chr22	18560240	18560325	PI4KAP1_intron_14	intron	transcribed_unprocessed_pseudogene	chr22	18552574	18574573
chr22	18560403	18560554	PI4KAP1_intron_14	intron	transcribed_unprocessed_pseudogene	chr22	18552574	18574573
chr22	18560587	18561256	PI4KAP1_intron_14	intron	transcribed_unprocessed_pseudogene	chr22	18552574	18574573
chr22	18561306	18562735	PI4KAP1_intron_14	intron	transcribed_unprocessed_pseudogene	chr22	18552574	18574573
chr22	18562778	18562846	PI4KAP1_intron_14	intron	transcribed_unprocessed_pseudogene	chr22	18552574	18574573
chr22	18565475	18565501	PI4KAP1_intron_14	intron	transcribed_unprocessed_pseudogene	chr22	18552574	18574573
chr22	18565556	18565739	PI4KAP1_intron_14	intron	transcribed_unprocessed_pseudogene	chr22	18552574	18574573
chr22	18565770	18567590	PI4KAP1_intron_14	intron	transcribed_unprocessed_pseudogene	chr22	18552574	18574573
chr22	18567648	18567771	PI4KAP1_intron_14	intron	transcribed_unprocessed_pseudogene	chr22	18552574	18574573
chr22	18567879	18568230	PI4KAP1_intron_14	intron	transcribed_unprocessed_pseudogene	chr22	18552574	18574573
chr22	18568463	18568600	PI4KAP1_intron_14	intron	transcribed_unprocessed_pseudogene	chr22	18552574	18574573
chr22	18568637	18570417	PI4KAP1_intron_14	intron	transcribed_unprocessed_pseudogene	chr22	18552574	18574573
chr22	18570605	18570660	PI4KAP1_intron_14	intron	transcribed_unprocessed_pseudogene	chr22	18552574	18574573
chr22	18570829	18573483	PI4KAP1_intron_14	intron	transcribed_unprocessed_pseudogene	chr22	18552574	18574573
chr22	18573525	18574520	PI4KAP1_intron_14	intron	transcribed_unprocessed_pseudogene	chr22	18552574	18574573
chr22	18562886	18565428	PI4KAP1_intron_14	intron	transcribed_unprocessed_pseudogene	chr22	18552574	18574573
chr22	18574593	18574700	PI4KAP1_15	exon	transcribed_unprocessed_pseudogene	chr22	18574574	18574700
chr22	18574701	18574742	PI4KAP1_intron_15	intron	transcribed_unprocessed_pseudogene	chr22	18574701	18577771
chr22	18574803	18575534	PI4KAP1_intron_15	intron	transcribed_unprocessed_pseudogene	chr22	18574701	18577771
chr22	18575629	18576324	PI4KAP1_intron_15	intron	transcribed_unprocessed_pseudogene	chr22	18574701	18577771
chr22	18576351	18576478	PI4KAP1_intron_15	intron	transcribed_unprocessed_pseudogene	chr22	18574701	18577771
chr22	18576866	18576890	PI4KAP1_intron_15	intron	transcribed_unprocessed_pseudogene	chr22	18574701	18577771
chr22	18576999	18577049	PI4KAP1_intron_15	intron	transcribed_unprocessed_pseudogene	chr22	18574701	18577771
chr22	18577522	18577602	PI4KAP1_intron_15	intron	transcribed_unprocessed_pseudogene	chr22	18574701	18577771
chr22	18577661	18577771	PI4KAP1_intron_15	intron	transcribed_unprocessed_pseudogene	chr22	18574701	18577771
chr22	18577772	18577968	PI4KAP1_16	exon	transcribed_unprocessed_pseudogene	chr22	18577772	18577968
chr22	18605355	18605497	RF00492_1	exon	scaRNA	chr22	18605355	18605497
chr22	18605815	18606005	RIMBP3_UTR_1	three_prime_UTR	protein_coding	chr22	18605815	18606514
chr22	18606040	18606514	RIMBP3_UTR_1	three_prime_UTR	protein_coding	chr22	18605815	18606514
chr22	18606514	18606997	RIMBP3_1	CDS	protein_coding	chr22	18606514	18611434
chr22	18607129	18607613	RIMBP3_1	CDS	protein_coding	chr22	18606514	18611434
chr22	18608108	18608146	RIMBP3_1	CDS	protein_coding	chr22	18606514	18611434
chr22	18608921	18608980	RIMBP3_1	CDS	protein_coding	chr22	18606514	18611434
chr22	18609075	18609197	RIMBP3_1	CDS	protein_coding	chr22	18606514	18611434
chr22	18609231	18609263	RIMBP3_1	CDS	protein_coding	chr22	18606514	18611434
chr22	18609290	18609397	RIMBP3_1	CDS	protein_coding	chr22	18606514	18611434
chr22	18609541	18609638	RIMBP3_1	CDS	protein_coding	chr22	18606514	18611434
chr22	18609736	18609825	RIMBP3_1	CDS	protein_coding	chr22	18606514	18611434
chr22	18609921	18610012	RIMBP3_1	CDS	protein_coding	chr22	18606514	18611434
chr22	18610061	18611434	RIMBP3_1	CDS	protein_coding	chr22	18606514	18611434
chr22	18611434	18611881	RIMBP3_UTR_2	five_prime_UTR	protein_coding	chr22	18611434	18611919
chr22	18615581	18615900	RF00017_1	exon	misc_RNA	chr22	18615581	18615900
chr22	18623470	18623511	SUSD2P2_1	exon	unprocessed_pseudogene	chr22	18623339	18623511
chr22	18623512	18623604	SUSD2P2_intron_1	intron	unprocessed_pseudogene	chr22	18623512	18623974
chr22	18623751	18623793	SUSD2P2_intron_1	intron	unprocessed_pseudogene	chr22	18623512	18623974
chr22	18623945	18623974	SUSD2P2_intron_1	intron	unprocessed_pseudogene	chr22	18623512	18623974
chr22	18623975	18624127	SUSD2P2_2	exon	unprocessed_pseudogene	chr22	18623975	18624139
chr22	18624149	18624212	SUSD2P2_intron_2	intron	unprocessed_pseudogene	chr22	18624140	18624626
chr22	18624312	18624555	SUSD2P2_intron_2	intron	unprocessed_pseudogene	chr22	18624140	18624626
chr22	18624773	18624810	SUSD2P2_intron_3	intron	unprocessed_pseudogene	chr22	18624773	18625012
chr22	18625162	18625219	SUSD2P2_4	exon	unprocessed_pseudogene	chr22	18625013	18625289
chr22	18636445	18636499	CA15P2_1	exon	unprocessed_pseudogene	chr22	18636445	18636805
chr22	18636555	18636805	CA15P2_1	exon	unprocessed_pseudogene	chr22	18636445	18636805
chr22	18636806	18636879	CA15P2_intron_1	intron	unprocessed_pseudogene	chr22	18636806	18636910
chr22	18637028	18637099	CA15P2_intron_2	intron	unprocessed_pseudogene	chr22	18636981	18637322
chr22	18637235	18637322	CA15P2_intron_2	intron	unprocessed_pseudogene	chr22	18636981	18637322
chr22	18637323	18637388	CA15P2_3	exon	unprocessed_pseudogene	chr22	18637323	18637388
chr22	18637389	18637490	CA15P2_intron_3	intron	unprocessed_pseudogene	chr22	18637389	18637490
chr22	18637491	18637662	CA15P2_4	exon	unprocessed_pseudogene	chr22	18637491	18637662
chr22	18637663	18638236	CA15P2_intron_4	intron	unprocessed_pseudogene	chr22	18637663	18638236
chr22	18638237	18638405	CA15P2_5	exon	unprocessed_pseudogene	chr22	18638237	18638405
chr22	18650023	18650647	PPP1R26P2_1	exon	processed_pseudogene	chr22	18650023	18653617
chr22	18650672	18650811	PPP1R26P2_1	exon	processed_pseudogene	chr22	18650023	18653617
chr22	18651015	18651190	PPP1R26P2_1	exon	processed_pseudogene	chr22	18650023	18653617
chr22	18651265	18651469	PPP1R26P2_1	exon	processed_pseudogene	chr22	18650023	18653617
chr22	18651552	18652111	PPP1R26P2_1	exon	processed_pseudogene	chr22	18650023	18653617
chr22	18652171	18652279	PPP1R26P2_1	exon	processed_pseudogene	chr22	18650023	18653617
chr22	18652883	18652936	PPP1R26P2_1	exon	processed_pseudogene	chr22	18650023	18653617
chr22	18653018	18653076	PPP1R26P2_1	exon	processed_pseudogene	chr22	18650023	18653617
chr22	18653405	18653496	PPP1R26P2_1	exon	processed_pseudogene	chr22	18650023	18653617
chr22	18717968	18718002	PPP1R26P4_1	exon	processed_pseudogene	chr22	18715815	18719341
chr22	18718439	18718614	PPP1R26P4_1	exon	processed_pseudogene	chr22	18715815	18719341
chr22	18742194	18742217	LINC01662_intron_4	intron	lincRNA	chr22	18739617	18744508
chr22	18744917	18745000	LINC01662_intron_5	intron	lincRNA	chr22	18744576	18746572
chr22	18745138	18745169	LINC01662_intron_5	intron	lincRNA	chr22	18744576	18746572
chr22	18751720	18751820	LINC01662_intron_7	intron	lincRNA	chr22	18747135	18751867
chr22	18752313	18752393	LINC01662_8	exon	lincRNA	chr22	18751868	18752825
chr22	18755809	18755894	LINC01662_intron_8	intron	lincRNA	chr22	18752826	18756346
chr22	18757512	18757548	LINC01662_9	exon	lincRNA	chr22	18756347	18757906
chr22	18777182	18777207	GGT3P_intron_5	intron	transcribed_unprocessed_pseudogene	chr22	18775252	18778728
chr22	18781791	18781924	GGT3P_intron_8	intron	transcribed_unprocessed_pseudogene	chr22	18781747	18782137
chr22	18782438	18782769	GGT3P_intron_9	intron	transcribed_unprocessed_pseudogene	chr22	18782332	18787529
chr22	18782836	18783104	GGT3P_intron_9	intron	transcribed_unprocessed_pseudogene	chr22	18782332	18787529
chr22	18783219	18783363	GGT3P_intron_9	intron	transcribed_unprocessed_pseudogene	chr22	18782332	18787529
chr22	18891446	18891509	LINC01663_intron_7	intron	lincRNA	chr22	18886998	18894327
chr22	18891574	18891901	LINC01663_intron_7	intron	lincRNA	chr22	18886998	18894327
chr22	18893353	18893591	LINC01663_intron_7	intron	lincRNA	chr22	18886998	18894327
chr22	19431522	19431617	HIRA_UTR_2	five_prime_UTR	protein_coding	chr22	19431476	19431733
chr22	19714464	19714519	SEPT5_UTR_1	five_prime_UTR	protein_coding	chr22	19714464	19714588
chr22	19760439	19760903	TBX1_intron_2	intron	protein_coding	chr22	19759678	19760903
chr22	19760904	19761121	TBX1_2	CDS	protein_coding	chr22	19760904	19761280
chr22	19766148	19766233	TBX1_intron_8	intron	protein_coding	chr22	19766003	19766387
chr22	20131633	20131805	ZDHHC8_intron_1	intron	protein_coding	chr22	20129543	20131805
chr22	20131806	20131947	ZDHHC8_UTR_2	five_prime_UTR	protein_coding	chr22	20131806	20131947
chr22	20131947	20132005	ZDHHC8_2	CDS	protein_coding	chr22	20131947	20132051
chr22	20268118	20268365	RTN4R_UTR_2	five_prime_UTR	protein_coding	chr22	20268092	20268531
chr22	21290884	21290960	BCRP6_intron_1	intron	unprocessed_pseudogene	chr22	21290847	21291564
chr22	21440330	21440355	HIC2_intron_2	intron	protein_coding	chr22	21420758	21442458
chr22	21492578	21492616	PI4KAP2_intron_17	intron	transcribed_unitary_pseudogene	chr22	21492095	21517323
chr22	21493052	21493093	PI4KAP2_intron_17	intron	transcribed_unitary_pseudogene	chr22	21492095	21517323
chr22	21496630	21496662	PI4KAP2_intron_17	intron	transcribed_unitary_pseudogene	chr22	21492095	21517323
chr22	21498427	21498451	PI4KAP2_intron_17	intron	transcribed_unitary_pseudogene	chr22	21492095	21517323
chr22	21499538	21499595	PI4KAP2_intron_17	intron	transcribed_unitary_pseudogene	chr22	21492095	21517323
chr22	21508860	21508889	PI4KAP2_intron_17	intron	transcribed_unitary_pseudogene	chr22	21492095	21517323
chr22	21513115	21513138	PI4KAP2_intron_17	intron	transcribed_unitary_pseudogene	chr22	21492095	21517323
chr22	22115090	22115171	IGLV10-54_intron_3	intron	IG_V_gene	chr22	22086875	22214792
chr22	22116066	22116111	IGLV10-54_intron_3	intron	IG_V_gene	chr22	22086875	22214792
chr22	22120822	22120848	IGLV10-54_intron_3	intron	IG_V_gene	chr22	22086875	22214792
chr22	22183274	22183312	IGLV10-54_intron_3	intron	IG_V_gene	chr22	22086875	22214792
chr22	22115090	22115171	ABHD17AP5_1	exon	processed_pseudogene	chr22	22114844	22115245
chr22	22116066	22116111	ABHD17AP5_intron_1	intron	processed_pseudogene	chr22	22115246	22117483
chr22	22285910	22286056	AC245060.5_1	exon	lincRNA	chr22	22283928	22287220
chr22	23070138	23070446	RSPH14_intron_3	intron	protein_coding	chr22	23064134	23124225
chr22	23070361	23070446	GNAZ_UTR_1	five_prime_UTR	protein_coding	chr22	23070361	23070570
chr22	23180815	23180885	BCR_UTR_1	five_prime_UTR	protein_coding	chr22	23180209	23180960
chr22	23939998	23940076	AP000350.1_1	exon	unprocessed_pseudogene	chr22	23939998	23940151
chr22	23940756	23940836	AP000350.1_intron_1	intron	unprocessed_pseudogene	chr22	23940152	23941070
chr22	23940999	23941034	AP000350.1_intron_1	intron	unprocessed_pseudogene	chr22	23940152	23941070
chr22	23941071	23941251	AP000350.1_2	exon	unprocessed_pseudogene	chr22	23941071	23941251
chr22	23941252	23941479	AP000350.1_intron_2	intron	unprocessed_pseudogene	chr22	23941252	23942599
chr22	23942064	23942599	AP000350.1_intron_2	intron	unprocessed_pseudogene	chr22	23941252	23942599
chr22	23942600	23942710	AP000350.1_3	exon	unprocessed_pseudogene	chr22	23942600	23942798
chr22	23950034	23950120	AP000350.3_intron_1	intron	unprocessed_pseudogene	chr22	23950006	23952172
chr22	23950661	23950779	AP000350.3_intron_1	intron	unprocessed_pseudogene	chr22	23950006	23952172
chr22	23950829	23951721	AP000350.3_intron_1	intron	unprocessed_pseudogene	chr22	23950006	23952172
chr22	23951892	23951929	AP000350.3_intron_1	intron	unprocessed_pseudogene	chr22	23950006	23952172
chr22	23952822	23953885	AP000350.3_intron_2	intron	unprocessed_pseudogene	chr22	23952219	23953885
chr22	23953886	23954042	AP000350.3_3	exon	unprocessed_pseudogene	chr22	23953886	23954042
chr22	23959325	23959604	GSTT2B_intron_3	intron	protein_coding	chr22	23958702	23960292
chr22	23959750	23959821	GSTT2B_intron_3	intron	protein_coding	chr22	23958702	23960292
chr22	23963780	23963837	AC253536.2_1	exon	processed_pseudogene	chr22	23963780	23963918
chr22	23968699	23968765	DDTL_intron_2	intron	protein_coding	chr22	23967562	23971284
chr22	23968930	23969000	DDTL_intron_2	intron	protein_coding	chr22	23967562	23971284
chr22	23977017	23977067	DDT_UTR_4	five_prime_UTR	protein_coding	chr22	23976892	23977067
chr22	23981036	23981091	GSTT2_intron_2	intron	polymorphic_pseudogene	chr22	23981036	23982626
chr22	23983359	23983395	GSTT2_intron_4	intron	polymorphic_pseudogene	chr22	23983045	23983395
chr22	23983396	23983501	GSTT2_5	exon	polymorphic_pseudogene	chr22	23983396	23983606
chr22	23988881	23989007	AC253536.1_intron_1	intron	unprocessed_pseudogene	chr22	23987474	23989136
chr22	24238753	24238979	GGT5_intron_12	intron	protein_coding	chr22	24234005	24244551
chr22	25564858	25564956	GRK3_UTR_1	five_prime_UTR	protein_coding	chr22	25564849	25565040
chr22	25945920	25946048	MYO18B_intron_34	intron	protein_coding	chr22	25921410	25946135
chr22	26495553	26495677	TFIP11_intron_3	intron	protein_coding	chr22	26494940	26496071
chr22	26772113	26772159	MIATNB_intron_10	intron	lincRNA	chr22	26742839	26774154
chr22	26772483	26772507	MIATNB_intron_10	intron	lincRNA	chr22	26742839	26774154
chr22	26773771	26773829	MIATNB_intron_10	intron	lincRNA	chr22	26742839	26774154
chr22	28883803	28883900	ZNRF3_1	CDS	protein_coding	chr22	28883766	28884066
chr22	30454735	30455145	SEC14L3_intron_1	intron	protein_coding	chr22	30449245	30459227
chr22	32899786	32899822	SYN3_intron_11	intron	protein_coding	chr22	32869126	32931388
chr22	32900007	32900057	SYN3_intron_11	intron	protein_coding	chr22	32869126	32931388
chr22	33355631	33355780	LARGE1_intron_7	intron	protein_coding	chr22	33337802	33381917
chr22	33920395	33920428	LARGE1_UTR_9	five_prime_UTR	protein_coding	chr22	33919994	33920428
chr22	33920429	33920904	LARGE1_intron_21	intron	protein_coding	chr22	33920429	33922619
chr22	36201604	36201641	APOL4_intron_5	intron	protein_coding	chr22	36199609	36201698
chr22	38317268	38317430	TPTEP2-CSNK1E_intron_10	intron	protein_coding	chr22	38314170	38336606
chr22	38843577	38843858	NPTXR_5	CDS	protein_coding	chr22	38843234	38843858
chr22	39349925	39349983	SYNGR1_UTR_1	five_prime_UTR	protein_coding	chr22	39349925	39350010
chr22	40045117	40045162	TNRC6B_intron_1	intron	protein_coding	chr22	40044999	40045472
chr22	40045192	40045220	TNRC6B_intron_1	intron	protein_coding	chr22	40044999	40045472
chr22	40170337	40170361	TNRC6B_intron_5	intron	protein_coding	chr22	40156183	40177923
chr22	40170807	40170832	TNRC6B_intron_5	intron	protein_coding	chr22	40156183	40177923
chr22	40501554	40501616	MKL1_intron_13	intron	protein_coding	chr22	40463435	40519462
chr22	40501700	40501752	MKL1_intron_13	intron	protein_coding	chr22	40463435	40519462
chr22	40537119	40537169	MKL1_intron_15	intron	protein_coding	chr22	40533812	40552104
chr22	40537712	40537751	MKL1_intron_15	intron	protein_coding	chr22	40533812	40552104
chr22	41744654	41744695	MEI1_intron_12	intron	protein_coding	chr22	41743195	41744971
chr22	41976819	41976879	SEPT3_UTR_4	five_prime_UTR	protein_coding	chr22	41976809	41977064
chr22	42270344	42270769	TCF20_intron_5	intron	protein_coding	chr22	42215443	42343477
chr22	42343490	42343616	TCF20_UTR_4	five_prime_UTR	protein_coding	chr22	42343478	42343616
chr22	42270344	42270769	OGFRP1_intron_1	intron	lincRNA	chr22	42270026	42273892
chr22	42503156	42503185	SERHL_intron_5	intron	transcribed_unitary_pseudogene	chr22	42502769	42503197
chr22	43217096	43217120	SCUBE1_intron_7	intron	protein_coding	chr22	43214252	43218253
chr22	43411815	43411925	MPPED1_intron_1	intron	protein_coding	chr22	43411562	43412011
chr22	43834495	43834531	SULT4A1_intron_3	intron	protein_coding	chr22	43833735	43838865
chr22	43862355	43862382	SULT4A1_7	CDS	protein_coding	chr22	43862213	43862382
chr22	43862382	43862472	SULT4A1_UTR_2	five_prime_UTR	protein_coding	chr22	43862382	43862503
chr22	45009771	45009947	PHF21B_intron_15	intron	protein_coding	chr22	45009701	45009947
chr22	45009948	45009999	PHF21B_UTR_8	five_prime_UTR	protein_coding	chr22	45009948	45009999
chr22	45240591	45240638	KIAA0930_intron_13	intron	protein_coding	chr22	45236278	45240638
chr22	45240639	45240703	KIAA0930_13	CDS	protein_coding	chr22	45240639	45240703
chr22	45240703	45240769	KIAA0930_UTR_8	five_prime_UTR	protein_coding	chr22	45240703	45240769
chr22	45349481	45349531	SMC1B_intron_2	intron	protein_coding	chr22	45345570	45349726
chr22	45976035	45976209	WNT7B_intron_6	intron	protein_coding	chr22	45976023	45976682
chr22	46071018	46071355	MIRLET7BHG_intron_1	intron	lincRNA	chr22	46053921	46080310
chr22	46150521	46150641	PPARA_UTR_1	five_prime_UTR	protein_coding	chr22	46150521	46150652
chr22	46185865	46185894	PPARA_intron_3	intron	protein_coding	chr22	46176837	46188721
chr22	46576936	46577127	GRAMD4_intron_1	intron	protein_coding	chr22	46576079	46577127
chr22	46577128	46577290	GRAMD4_UTR_2	five_prime_UTR	protein_coding	chr22	46577128	46577290
chr22	46577291	46577528	GRAMD4_intron_2	intron	protein_coding	chr22	46577291	46620400
chr22	46606104	46606151	GRAMD4_intron_2	intron	protein_coding	chr22	46577291	46620400
chr22	46635339	46635368	GRAMD4_intron_4	intron	protein_coding	chr22	46626962	46637838
chr22	46772461	46772485	TBC1D22A_intron_1	intron	protein_coding	chr22	46762849	46773925
chr22	46859835	46859882	TBC1D22A_intron_6	intron	protein_coding	chr22	46797621	46878651
chr22	47069756	47069785	TBC1D22A_intron_13	intron	protein_coding	chr22	47037199	47111506
chr22	47091249	47091341	TBC1D22A_intron_13	intron	protein_coding	chr22	47037199	47111506
chr22	47128179	47128234	TBC1D22A_intron_14	intron	protein_coding	chr22	47111604	47173496
chr22	48489460	48489592	FAM19A5_UTR_1	five_prime_UTR	protein_coding	chr22	48489460	48489592
chr22	48489592	48489621	FAM19A5_1	CDS	protein_coding	chr22	48489592	48489704
chr22	48575294	48575337	FAM19A5_intron_1	intron	protein_coding	chr22	48489705	48576304
chr22	48575463	48576039	FAM19A5_intron_1	intron	protein_coding	chr22	48489705	48576304
chr22	48576060	48576132	FAM19A5_intron_1	intron	protein_coding	chr22	48489705	48576304
chr22	48656755	48656783	FAM19A5_intron_3	intron	protein_coding	chr22	48646747	48693245
chr22	48667865	48668046	FAM19A5_intron_3	intron	protein_coding	chr22	48646747	48693245
chr22	48668116	48668352	FAM19A5_intron_3	intron	protein_coding	chr22	48646747	48693245
chr22	48698690	48698887	FAM19A5_intron_4	intron	protein_coding	chr22	48693382	48707715
chr22	49433420	49433455	C22orf34_intron_5	intron	lincRNA	chr22	49425438	49436222
chr22	49443448	49443477	C22orf34_intron_7	intron	lincRNA	chr22	49441213	49619640
chr22	49802467	49802508	BRD1_intron_10	intron	protein_coding	chr22	49799120	49804202
chr22	49853842	49853989	ZBED4_UTR_1	five_prime_UTR	protein_coding	chr22	49853842	49853989
chr22	49853990	49854249	ZBED4_intron_1	intron	protein_coding	chr22	49853990	49883332
chr22	49926702	49926731	CRELD2_intron_11	intron	protein_coding	chr22	49925558	49927253
chr22	50201100	50201156	SELENOO_1	CDS	protein_coding	chr22	50201036	50201590
chr22	50270292	50270393	MAPK11_UTR_2	five_prime_UTR	protein_coding	chr22	50270292	50270393
chr22	50316947	50316978	DENND6B_intron_16	intron	protein_coding	chr22	50316713	50317291
chr22	50434164	50434188	PPP6R2_intron_14	intron	protein_coding	chr22	50432330	50434964
chr22	50504115	50504204	LMF2_intron_2	intron	protein_coding	chr22	50503905	50504338
chr22	50683630	50683661	SHANK3_intron_8	intron	protein_coding	chr22	50683418	50684583
chr22	50683683	50683759	SHANK3_intron_8	intron	protein_coding	chr22	50683418	50684583
chr3	1161239	1161275	CNTN6_intron_2	intron	protein_coding	chr3	1148064	1220685
chr3	3370684	3370944	AC034195.1_intron_6	intron	lincRNA	chr3	3337464	3382476
chr3	4424590	4424613	SUMF1_intron_6	intron	protein_coding	chr3	4420147	4449264
chr3	3831778	3831849	LRRN1_intron_1	intron	protein_coding	chr3	3799920	3844362
chr3	7366866	7366894	GRM7_intron_6	intron	protein_coding	chr3	7306653	7403048
chr3	8678619	8678758	SSUH2_intron_19	intron	protein_coding	chr3	8677354	8679703
chr3	10123633	10123658	BRK1_intron_1	intron	protein_coding	chr3	10115820	10125624
chr3	11292637	11292757	ATG7_intron_4	intron	protein_coding	chr3	11282439	11298684
chr3	11487622	11487708	ATG7_intron_23	intron	protein_coding	chr3	11477308	11510183
chr3	11487853	11487990	ATG7_intron_23	intron	protein_coding	chr3	11477308	11510183
chr3	12155033	12155072	SYN2_intron_5	intron	protein_coding	chr3	12151327	12161544
chr3	12155033	12155072	TIMP4_intron_2	intron	protein_coding	chr3	12154452	12156818
chr3	12287766	12287791	PPARG_intron_1	intron	protein_coding	chr3	12287676	12287858
chr3	12287859	12288020	PPARG_UTR_2	five_prime_UTR	protein_coding	chr3	12287859	12288020
chr3	14602968	14603113	AC090952.2_intron_1	intron	lincRNA	chr3	14602258	14635461
chr3	14810625	14810775	LINC02011_intron_2	intron	lincRNA	chr3	14803297	14811356
chr3	15062208	15062284	MRPS25_intron_3	intron	protein_coding	chr3	15059476	15065059
chr3	15162766	15162809	COL6A4P1_intron_6	intron	transcribed_unprocessed_pseudogene	chr3	15162010	15164294
chr3	15163212	15163295	COL6A4P1_intron_6	intron	transcribed_unprocessed_pseudogene	chr3	15162010	15164294
chr3	15742653	15742691	ANKRD28_intron_24	intron	protein_coding	chr3	15737234	15751748
chr3	16403632	16403932	RFTN1_intron_6	intron	protein_coding	chr3	16378103	16409373
chr3	16404075	16404107	RFTN1_intron_6	intron	protein_coding	chr3	16378103	16409373
chr3	16404234	16404310	RFTN1_intron_6	intron	protein_coding	chr3	16378103	16409373
chr3	16537966	16538056	LINC00690_intron_1	intron	lincRNA	chr3	16536495	16539374
chr3	16929064	16929153	PLCL2_intron_1	intron	protein_coding	chr3	16885367	16933088
chr3	16979475	16979585	PLCL2_intron_2	intron	protein_coding	chr3	16933292	17009672
chr3	17690208	17690295	TBC1D5_intron_31	intron	protein_coding	chr3	17663111	17699976
chr3	17690459	17690515	TBC1D5_intron_31	intron	protein_coding	chr3	17663111	17699976
chr3	17704603	17704655	TBC1D5_intron_33	intron	protein_coding	chr3	17702355	17739341
chr3	17705214	17705297	TBC1D5_intron_33	intron	protein_coding	chr3	17702355	17739341
chr3	18787955	18788165	SATB1-AS1_intron_40	intron	processed_transcript	chr3	18764924	18843134
chr3	18788520	18788775	SATB1-AS1_intron_40	intron	processed_transcript	chr3	18764924	18843134
chr3	18826510	18826736	SATB1-AS1_intron_40	intron	processed_transcript	chr3	18764924	18843134
chr3	18827009	18827093	SATB1-AS1_intron_40	intron	processed_transcript	chr3	18764924	18843134
chr3	20040328	20040370	KAT2B_UTR_1	five_prime_UTR	protein_coding	chr3	20040023	20040477
chr3	20040407	20040430	KAT2B_UTR_1	five_prime_UTR	protein_coding	chr3	20040023	20040477
chr3	20062036	20062438	KAT2B_intron_1	intron	protein_coding	chr3	20040781	20072331
chr3	20353904	20353945	SGO1-AS1_intron_12	intron	processed_transcript	chr3	20350929	20359520
chr3	21143566	21144052	SGO1-AS1_intron_28	intron	processed_transcript	chr3	21085432	21145094
chr3	21143566	21144052	AC099753.1_intron_1	intron	lincRNA	chr3	21008478	21224686
chr3	21416016	21416110	ZNF385D_UTR_1	three_prime_UTR	protein_coding	chr3	21412222	21421213
chr3	22053166	22053202	ZNF385D_intron_8	intron	protein_coding	chr3	21751436	22168815
chr3	24264561	24264604	THRB_intron_10	intron	protein_coding	chr3	24238082	24297224
chr3	24282225	24282370	THRB_intron_10	intron	protein_coding	chr3	24238082	24297224
chr3	25467503	25467542	RARB_intron_4	intron	protein_coding	chr3	25461342	25501180
chr3	29578792	29578846	RBMS3_intron_6	intron	protein_coding	chr3	29488500	29587112
chr3	31837339	31837378	OSBPL10_intron_9	intron	protein_coding	chr3	31830232	31876431
chr3	31898905	31898956	OSBPL10_intron_11	intron	protein_coding	chr3	31879831	31980897
chr3	31965457	31965877	OSBPL10_intron_11	intron	protein_coding	chr3	31879831	31980897
chr3	32112248	32112360	GPD1L_intron_2	intron	protein_coding	chr3	32106818	32128074
chr3	32160433	32160570	GPD1L_intron_8	intron	protein_coding	chr3	32159675	32165812
chr3	32162385	32162501	GPD1L_intron_8	intron	protein_coding	chr3	32159675	32165812
chr3	32162530	32162651	GPD1L_intron_8	intron	protein_coding	chr3	32159675	32165812
chr3	32537928	32538012	DYNC1LI1_intron_8	intron	protein_coding	chr3	32537105	32541035
chr3	32765317	32766539	CNOT10_intron_18	intron	protein_coding	chr3	32764810	32769885
chr3	34490648	34490823	LINC01811_intron_8	intron	lincRNA	chr3	34409350	34556586
chr3	36453627	36453794	STAC_intron_2	intron	protein_coding	chr3	36443641	36482990
chr3	37862040	37862181	CTDSPL_UTR_1	five_prime_UTR	protein_coding	chr3	37861960	37862199
chr3	38454057	38454143	ACVR2B_UTR_1	five_prime_UTR	protein_coding	chr3	38453851	38454322
chr3	38938523	38938564	SCN11A_intron_23	intron	protein_coding	chr3	38926932	38945409
chr3	40084446	40084523	MYRIP_intron_4	intron	protein_coding	chr3	40044272	40100009
chr3	40203782	40203941	MYRIP_intron_12	intron	protein_coding	chr3	40190464	40209852
chr3	40204023	40204132	MYRIP_intron_12	intron	protein_coding	chr3	40190464	40209852
chr3	40203782	40203941	EIF1B-AS1_intron_1	intron	processed_transcript	chr3	40174723	40232855
chr3	40204023	40204132	EIF1B-AS1_intron_1	intron	processed_transcript	chr3	40174723	40232855
chr3	41375382	41376554	ULK4_intron_2	intron	protein_coding	chr3	41249575	41398077
chr3	41376655	41376888	ULK4_intron_2	intron	protein_coding	chr3	41249575	41398077
chr3	43286799	43287135	SNRK_intron_1	intron	protein_coding	chr3	43286676	43289738
chr3	45108770	45108953	CDCP1_intron_5	intron	protein_coding	chr3	45095569	45110214
chr3	45133712	45133738	CDCP1_intron_8	intron	protein_coding	chr3	45118622	45146204
chr3	45226043	45226072	TMEM158_UTR_2	five_prime_UTR	protein_coding	chr3	45226027	45226278
chr3	47449179	47451950	SCAP_intron_22	intron	protein_coding	chr3	47443303	47475421
chr3	47578782	47578919	CSPG5_UTR_3	five_prime_UTR	protein_coding	chr3	47578693	47580792
chr3	47695877	47695930	SMARCC1_intron_17	intron	protein_coding	chr3	47693301	47701276
chr3	48486242	48486446	SHISA5_intron_5	intron	protein_coding	chr3	48479258	48501135
chr3	49579797	49579826	BSN_intron_1	intron	protein_coding	chr3	49554827	49624973
chr3	49605315	49606356	BSN_intron_1	intron	protein_coding	chr3	49554827	49624973
chr3	50311668	50311697	HYAL1_intron_5	intron	protein_coding	chr3	50309778	50312262
chr3	51015744	51015852	DOCK3_intron_5	intron	protein_coding	chr3	50934078	51064446
chr3	51016175	51016377	DOCK3_intron_5	intron	protein_coding	chr3	50934078	51064446
chr3	51016513	51016678	DOCK3_intron_5	intron	protein_coding	chr3	50934078	51064446
chr3	51016727	51016798	DOCK3_intron_5	intron	protein_coding	chr3	50934078	51064446
chr3	51249497	51249562	DOCK3_intron_22	intron	protein_coding	chr3	51246808	51260154
chr3	52056424	52056495	DUSP7_UTR_3	five_prime_UTR	protein_coding	chr3	52056366	52056550
chr3	52533737	52533777	NT5DC2_UTR_6	five_prime_UTR	protein_coding	chr3	52533737	52533777
chr3	52533778	52533882	NT5DC2_intron_15	intron	protein_coding	chr3	52533778	52534531
chr3	52675833	52675874	PBRM1_intron_29	intron	protein_coding	chr3	52668646	52678498
chr3	53045265	53045708	SFMBT1_intron_23	intron	protein_coding	chr3	53043255	53045814
chr3	53045786	53045814	SFMBT1_intron_23	intron	protein_coding	chr3	53043255	53045814
chr3	53494497	53494654	CACNA1D_intron_1	intron	protein_coding	chr3	53329445	53494654
chr3	53494655	53494771	CACNA1D_UTR_2	five_prime_UTR	protein_coding	chr3	53494655	53495166
chr3	56925614	56925637	ARHGEF3_intron_13	intron	protein_coding	chr3	56916472	56958821
chr3	56967387	56968318	ARHGEF3_intron_14	intron	protein_coding	chr3	56958890	56977274
chr3	59986647	59986818	FHIT_intron_3	intron	protein_coding	chr3	59922415	60011369
chr3	60551487	60551557	FHIT_intron_6	intron	protein_coding	chr3	60536980	60765522
chr3	62599574	62599904	CADPS_intron_29	intron	protein_coding	chr3	62592749	62625228
chr3	64315044	64315127	PRICKLE2_intron_9	intron	protein_coding	chr3	64268175	64444481
chr3	64315225	64315273	PRICKLE2_intron_9	intron	protein_coding	chr3	64268175	64444481
chr3	67443284	67443596	SUCLG2_intron_4	intron	protein_coding	chr3	67409035	67495796
chr3	67443753	67443856	SUCLG2_intron_4	intron	protein_coding	chr3	67409035	67495796
chr3	67444104	67444165	SUCLG2_intron_4	intron	protein_coding	chr3	67409035	67495796
chr3	67444587	67444734	SUCLG2_intron_4	intron	protein_coding	chr3	67409035	67495796
chr3	67444825	67445009	SUCLG2_intron_4	intron	protein_coding	chr3	67409035	67495796
chr3	67445651	67446375	SUCLG2_intron_4	intron	protein_coding	chr3	67409035	67495796
chr3	67903607	67903720	SUCLG2-AS1_intron_10	intron	lincRNA	chr3	67889110	67947139
chr3	68821528	68821613	FAM19A4_intron_3	intron	protein_coding	chr3	68753019	68880728
chr3	70044986	70045088	SAMMSON_intron_6	intron	lincRNA	chr3	70030725	70065244
chr3	71725203	71725367	EIF4E3_6	CDS	protein_coding	chr3	71725191	71725367
chr3	71725376	71725518	EIF4E3_intron_7	intron	protein_coding	chr3	71725376	71728474
chr3	71753462	71753624	EIF4E3_UTR_7	five_prime_UTR	protein_coding	chr3	71753462	71753624
chr3	71753625	71753728	EIF4E3_intron_10	intron	protein_coding	chr3	71753625	71754213
chr3	72044955	72045060	LINC00877_intron_1	intron	lincRNA	chr3	72036521	72055859
chr3	72045459	72045685	LINC00877_intron_1	intron	lincRNA	chr3	72036521	72055859
chr3	72074519	72074582	LINC00877_intron_5	intron	lincRNA	chr3	72061095	72092427
chr3	72888333	72888392	GXYLT2_1	CDS	protein_coding	chr3	72888233	72888508
chr3	75672984	75673014	LINC00960_intron_1	intron	lincRNA	chr3	75672770	75673192
chr3	76272812	76273083	ROBO2_intron_2	intron	protein_coding	chr3	75937603	77039884
chr3	76439337	76439361	ROBO2_intron_2	intron	protein_coding	chr3	75937603	77039884
chr3	79496394	79496417	ROBO1_intron_32	intron	protein_coding	chr3	79125540	79589822
chr3	81737387	81737413	GBE1_intron_15	intron	protein_coding	chr3	81705614	81743555
chr3	81858356	81858403	AC129807.1_intron_1	intron	lincRNA	chr3	81840910	81919564
chr3	85543233	85543257	CADM2_intron_1	intron	protein_coding	chr3	84959669	85726480
chr3	85548222	85548260	CADM2_intron_1	intron	protein_coding	chr3	84959669	85726480
chr3	91438791	91438832	ABBA01000935.2_intron_4	intron	unprocessed_pseudogene	chr3	91421912	91483766
chr3	98837101	98837145	DCBLD2_intron_13	intron	protein_coding	chr3	98825367	98849386
chr3	99735362	99735387	COL8A1_intron_3	intron	protein_coding	chr3	99691569	99744895
chr3	106976111	106976164	LINC00882_intron_5	intron	lincRNA	chr3	106927995	107040073
chr3	106981274	106981314	LINC00882_intron_5	intron	lincRNA	chr3	106927995	107040073
chr3	107094784	107094813	LINC00882_intron_6	intron	lincRNA	chr3	107040117	107109788
[truncated: 309,888 more chars]
