# Supplementary material for: Systematic analysis of dark and camouflaged genes reveals disease-relevant genes hiding in plain sight
Source: Genome Biol. 2019 May 20;20:97. doi: 10.1186/s13059-019-1707-2 (PMC6526621; doi:10.1186/s13059-019-1707-2)
Supplement: Supplementary file 41 — 10x Genomics percent dark-by-MAPQ genes in hg38. (TXT 111 kb) [file 13059_2019_1707_MOESM41_ESM.txt]

# This table shows what percentage of genes are dark by MAPQ, stratefied by genebody element
# gene_name : Ensembl gene name
# biotype : GENCODE biotype of gene
# biotype : percent of CDS bases that are dark by MAPQ within gene (non protein-coding genes will have value of -1)
# perc_UTR : percent of UTR bases that are dark by MAPQ within gene (non protein-coding genes will have value of -1(
# perc_exon : percent of exonic bases that are dark by MAPQ
# perc_intron : percent of intronic bases that are dark by MAPQ
# perc_total : percent of total gene that is dark by MAPQ
gene_name	biotype	perc_CDS	perc_UTR	perc_exon	perc_intron	perc_total
AL627309.5	other	-1.000000	-1.000000	0.000000	3.518490	2.843646
FO538757.1	pseudogene	-1.000000	-1.000000	0.000000	2.175399	1.873651
OR4F29	protein coding	12.460064	0.000000	11.770624	-1.000000	11.770624
CICP7	pseudogene	-1.000000	-1.000000	7.229402	0.000000	6.381462
PERM1	protein coding	0.000000	0.000000	0.000000	5.007194	2.525766
LINC01342	lincRNA	-1.000000	-1.000000	0.000000	5.797637	4.460861
ACAP3	protein coding	0.000000	0.000000	0.000000	0.495684	0.336564
CDK11B	protein coding	0.000000	0.000000	0.000000	0.360565	0.306916
MMP23A	pseudogene	-1.000000	-1.000000	30.314961	28.448276	29.510870
CDK11A	protein coding	7.022107	2.991453	5.858773	5.001911	5.131055
CFAP74	protein coding	0.000000	0.000000	0.000000	0.152121	0.141660
PRKCZ	protein coding	0.000000	0.000000	0.000000	0.017745	0.017047
SKI	protein coding	0.000000	0.000000	0.000000	0.089710	0.083513
TTC34	protein coding	0.000000	0.000000	0.000000	20.182013	19.106920
PRDM16	protein coding	0.000000	0.000000	0.000000	0.034957	0.034104
ARHGEF16	protein coding	0.000000	0.000000	0.000000	0.971300	0.828119
WRAP73	protein coding	0.000000	0.000000	0.000000	2.586510	2.341548
TP73	protein coding	0.000000	0.000000	0.000000	0.154936	0.144597
C1orf174	protein coding	0.000000	0.000000	0.000000	3.530404	2.999642
NPHP4	protein coding	0.000000	0.000000	0.000000	0.039366	0.037791
CAMTA1	protein coding	0.000000	0.000000	0.000000	0.063777	0.063187
CASZ1	protein coding	0.000000	0.000000	0.000000	0.102487	0.096847
VPS13D	protein coding	0.000000	0.000000	0.000000	0.034312	0.032268
PRAMEF27	protein coding	18.649965	34.823529	22.341568	20.924811	21.297220
HNRNPCL3	protein coding	13.151927	24.905660	15.867480	6.161137	14.411765
PRAMEF25	protein coding	70.424495	72.500000	70.944184	45.564405	50.841751
PRAMEF34P	pseudogene	-1.000000	-1.000000	100.000000	100.000000	100.000000
PRAMEF36P	pseudogene	-1.000000	-1.000000	100.000000	100.000000	100.000000
AC245056.1	lincRNA	-1.000000	-1.000000	61.879896	69.148936	63.256785
PRAMEF26	protein coding	42.936674	68.235294	48.711063	37.895143	40.745465
HNRNPCL4	protein coding	81.384790	-1.000000	81.384790	-1.000000	81.384790
PRAMEF9	protein coding	0.000000	0.000000	0.000000	1.458860	1.070053
AL137798.2	lincRNA	-1.000000	-1.000000	35.416667	1.272265	3.889150
AL021920.3	lincRNA	-1.000000	-1.000000	23.838631	1.556618	3.276688
CROCC	protein coding	0.000000	0.000000	0.000000	0.000000	0.088953
CELA3B	protein coding	0.000000	0.000000	0.000000	1.664927	1.549420
CLIC4	protein coding	0.000000	0.000000	0.000000	0.913203	0.873018
RSRP1	protein coding	0.000000	0.000000	0.000000	4.093662	3.965575
RHD	protein coding	0.000000	0.110926	0.064537	6.922979	6.556191
RHCE	protein coding	0.000000	0.000000	0.000000	5.881011	5.693007
FAM110D	protein coding	0.000000	4.605585	3.290165	0.000000	1.902064
MACF1	protein coding	0.186883	0.000000	0.160048	0.000000	0.013059
FOXJ3	protein coding	0.000000	0.000000	0.000000	0.078732	0.075312
IPP	protein coding	0.000000	0.000000	0.000000	0.120748	0.113624
MAST2	protein coding	0.000000	0.000000	0.000000	0.062723	0.056997
LRP8	protein coding	0.000000	0.000000	0.000000	0.416549	0.378037
DAB1	protein coding	0.000000	0.000000	0.000000	0.000000	0.008699
DOCK7	protein coding	0.000000	0.000000	0.000000	0.045660	0.043577
LEPR	protein coding	0.000000	0.000000	0.000000	0.052884	0.050247
PDE4B	protein coding	0.000000	0.000000	0.000000	0.005386	0.005326
SGIP1	protein coding	0.000000	0.000000	0.000000	0.013594	0.013028
C1orf141	protein coding	0.000000	0.000000	0.000000	0.126118	0.121700
IL23R	protein coding	0.000000	0.000000	0.000000	0.144334	0.140412
IL12RB2	protein coding	0.000000	0.000000	0.000000	0.030470	0.029039
ZRANB2-AS2	other	-1.000000	-1.000000	0.000000	0.023683	0.023247
TYW3	protein coding	0.000000	0.000000	0.000000	0.236016	0.208793
SLC44A5	protein coding	0.000000	0.000000	0.000000	0.315047	0.310280
MSH4	protein coding	0.000000	0.000000	0.000000	0.180446	0.175324
AK5	protein coding	0.000000	0.000000	0.000000	0.015362	0.015112
ADGRL4	protein coding	0.000000	0.000000	0.000000	0.046737	0.045317
AC104454.2	lincRNA	-1.000000	-1.000000	0.000000	18.457406	18.149574
HFM1	protein coding	0.000000	0.000000	0.000000	0.258487	0.249127
AMY2A	protein coding	26.888021	9.826590	23.751328	26.093109	25.599286
AMY1A	protein coding	78.190104	82.236842	79.529617	68.672617	71.383851
AMY1B	protein coding	89.322917	86.184211	88.283972	93.176911	91.948192
AMYP1	pseudogene	-1.000000	-1.000000	18.590998	19.769261	19.551074
AMY1C	protein coding	74.934896	33.684211	72.532189	72.720422	72.694351
AC092506.1	pseudogene	-1.000000	-1.000000	0.000000	0.336128	0.329223
NBPF5P	pseudogene	-1.000000	-1.000000	1.744548	1.837916	1.832685
SLC25A24P2	pseudogene	-1.000000	-1.000000	0.000000	2.108190	2.079395
AL449266.1	protein coding	0.000000	0.000000	0.000000	0.115761	0.115240
GPSM2	protein coding	0.000000	2.194974	1.655062	0.000000	0.244953
GSTM2	protein coding	0.000000	20.898332	18.500000	7.546310	8.651785
TMIGD3	protein coding	0.000000	0.000000	0.000000	0.038195	0.037214
RAP1A	protein coding	0.000000	0.000000	0.000000	0.017747	0.017195
AL445426.1	lincRNA	-1.000000	-1.000000	0.000000	0.050343	0.050193
MAGI3	protein coding	0.000000	0.000000	0.000000	0.018737	0.018294
AC244669.1	pseudogene	-1.000000	-1.000000	0.000000	0.193405	0.190509
NBPF8	pseudogene	-1.000000	-1.000000	11.277913	29.228344	26.170904
NBPF26	protein coding	11.679104	8.027454	9.650141	5.205502	5.438167
AC242852.2	pseudogene	-1.000000	-1.000000	5.647841	2.058638	2.261126
NBPF20	protein coding	88.687571	14.837751	72.991471	76.060989	75.575174
NBPF12	protein coding	3.218187	0.000000	1.499106	1.420676	1.432351
FMO5	protein coding	0.000000	0.000000	0.000000	0.000000	0.096013
NBPF14	protein coding	40.079316	4.176965	28.089146	13.620967	14.830891
NBPF19	protein coding	72.129476	22.273018	43.100511	29.858404	31.408609
LINC00869	pseudogene	-1.000000	-1.000000	0.000000	0.275760	0.243206
HIST2H4A	protein coding	100.000000	100.000000	100.000000	-1.000000	88.421497
HIST2H3C	protein coding	100.000000	100.000000	100.000000	-1.000000	100.000000
HIST2H2AA3	protein coding	100.000000	100.000000	100.000000	-1.000000	100.000000
HIST2H2AA4	protein coding	100.000000	100.000000	100.000000	-1.000000	100.000000
HIST2H3A	protein coding	100.000000	100.000000	100.000000	-1.000000	100.000000
HIST2H4B	protein coding	100.000000	100.000000	100.000000	-1.000000	86.322401
HORMAD1	protein coding	0.000000	0.000000	0.000000	1.195943	1.095146
CTSS	protein coding	0.000000	0.000000	0.000000	0.606808	0.536898
HRNR	protein coding	3.121712	0.000000	2.774891	0.000000	2.204607
MTX1	protein coding	15.401146	53.389831	20.894608	2.040816	8.058537
GBAP1	pseudogene	-1.000000	-1.000000	15.297781	0.000000	2.911551
MTX1P1	pseudogene	-1.000000	-1.000000	25.686977	2.558976	8.358209
GBA	protein coding	0.000000	44.306220	18.446215	0.000000	4.518396
IQGAP3	protein coding	0.000000	0.000000	0.000000	0.893509	0.777559
AL592295.3	lincRNA	-1.000000	-1.000000	6.264501	32.008937	31.675954
FCGR2C	pseudogene	-1.000000	3.448276	0.711845	2.525860	2.265346
NOS1AP	protein coding	0.000000	0.000000	0.000000	0.089438	0.087130
CD247	protein coding	0.000000	0.000000	0.000000	0.117066	0.114812
NME7	protein coding	0.000000	0.000000	0.000000	0.097531	0.096842
COP1	protein coding	0.000000	0.000000	0.000000	0.127938	0.126398
ACBD6	protein coding	0.000000	0.000000	0.000000	0.093807	0.091727
CDC73	protein coding	0.000000	0.000000	0.000000	0.122947	0.118268
DENND1B	protein coding	0.000000	0.000000	0.000000	0.456792	0.440675
PPP1R12B	protein coding	0.000000	0.000000	0.000000	0.148219	0.138111
PIK3C2B	protein coding	0.000000	0.000000	0.000000	0.694050	0.610297
CR1	protein coding	26.391118	0.000000	19.825161	22.354581	22.184757
AC096639.1	lincRNA	-1.000000	-1.000000	0.000000	0.044570	0.044324
GPATCH2	protein coding	0.000000	0.000000	0.000000	0.078997	0.075947
CAPN8	protein coding	0.000000	0.000000	0.000000	0.280223	0.270890
CNIH4	protein coding	0.000000	4.913607	4.413191	0.000000	0.804989
ENAH	protein coding	0.000000	0.000000	0.000000	0.044678	0.040888
TUBB8P10	pseudogene	-1.000000	-1.000000	21.674491	61.881785	37.624231
TUBB8P9	pseudogene	-1.000000	-1.000000	3.372549	4.945718	3.981043
IBA57	protein coding	0.000000	0.000000	0.000000	1.913709	1.003528
AL670729.3	lincRNA	-1.000000	-1.000000	0.000000	28.440367	10.421286
RNA5S1	rRNA	-1.000000	-1.000000	100.000000	-1.000000	100.000000
RNA5S2	rRNA	-1.000000	-1.000000	100.000000	-1.000000	100.000000
RNA5S3	rRNA	-1.000000	-1.000000	100.000000	-1.000000	100.000000
RNA5S4	rRNA	-1.000000	-1.000000	100.000000	-1.000000	100.000000
RNA5S5	rRNA	-1.000000	-1.000000	100.000000	-1.000000	100.000000
RNA5S6	rRNA	-1.000000	-1.000000	100.000000	-1.000000	100.000000
RNA5S7	rRNA	-1.000000	-1.000000	100.000000	-1.000000	100.000000
RNA5S8	rRNA	-1.000000	-1.000000	100.000000	-1.000000	100.000000
RNA5S9	rRNA	-1.000000	-1.000000	20.338983	-1.000000	20.338983
RNA5S10	rRNA	-1.000000	-1.000000	100.000000	-1.000000	100.000000
RNA5S11	rRNA	-1.000000	-1.000000	100.000000	-1.000000	100.000000
RNA5S12	rRNA	-1.000000	-1.000000	100.000000	-1.000000	100.000000
RNA5S13	rRNA	-1.000000	-1.000000	100.000000	-1.000000	100.000000
RNA5S14	rRNA	-1.000000	-1.000000	100.000000	-1.000000	100.000000
RNA5S15	rRNA	-1.000000	-1.000000	100.000000	-1.000000	100.000000
RNA5S16	rRNA	-1.000000	-1.000000	100.000000	-1.000000	100.000000
RNA5S17	rRNA	-1.000000	-1.000000	100.000000	-1.000000	100.000000
PGBD5	protein coding	0.000000	0.000000	0.000000	0.020840	0.018769
ACTN2	protein coding	0.000000	0.000000	0.000000	1.785812	1.668010
CHRM3	protein coding	0.000000	0.000000	0.000000	0.056224	0.029496
RGS7	protein coding	0.000000	0.000000	0.000000	0.057503	0.057245
PLD5	protein coding	0.000000	0.000000	0.000000	0.005084	0.004981
EFCAB2	protein coding	0.000000	0.000000	0.000000	0.151331	0.144165
KIF26B	protein coding	0.000000	0.000000	0.000000	0.019419	0.018938
SMYD3	protein coding	0.000000	0.000000	0.000000	0.250497	0.249482
CNST	protein coding	0.000000	0.000000	0.000000	0.117938	0.111612
LINC01341	other	-1.000000	-1.000000	0.000000	1.126719	0.940630
ZNF124	protein coding	2.788104	0.880656	1.350423	3.462398	3.279311
OR2T5	protein coding	-1.000000	19.374010	19.374010	-1.000000	19.374010
OR2G6	protein coding	0.000000	8.941849	7.569400	73.308328	52.164659
OR2T29	protein coding	59.388186	0.000000	21.358118	2.482930	10.972696
LYPD8	protein coding	0.000000	0.000000	0.000000	2.504779	1.024535
DIP2C	protein coding	0.000000	0.000000	0.000000	0.085047	0.083278
IDI1	protein coding	0.000000	0.000000	0.000000	9.009727	5.639848
WDR37	protein coding	0.000000	0.000000	0.000000	0.158980	0.148624
ADARB2	protein coding	0.000000	0.000000	0.000000	0.016320	0.016067
AL713851.1	lincRNA	-1.000000	-1.000000	0.000000	0.090059	0.088609
AKR1E2	protein coding	0.000000	0.000000	0.000000	0.564516	0.546937
AL355303.1	lincRNA	-1.000000	-1.000000	0.000000	0.151574	0.148021
LINC00707	lincRNA	-1.000000	-1.000000	0.000000	0.790291	0.751880
ITIH5	protein coding	0.000000	0.000000	0.000000	0.052064	0.048270
ITIH2	protein coding	0.000000	0.000000	0.000000	0.130175	0.121078
KIN	protein coding	0.000000	0.696999	0.567197	0.000000	0.097247
CAMK1D	protein coding	0.000000	0.000000	0.000000	0.268946	0.264163
NSUN6	protein coding	0.000000	0.000000	0.000000	0.092315	0.087053
PLXDC2	protein coding	0.000000	0.000000	0.000000	0.005855	0.005701
APBB1IP	protein coding	0.000000	0.000000	0.000000	0.101607	0.098765
ANKRD30A	protein coding	12.137805	0.000000	10.894942	4.759311	4.881486
WASHC2C	protein coding	0.000000	0.000000	0.000000	0.091811	0.085157
WDFY4	protein coding	0.000000	0.000000	0.000000	0.062911	0.060722
PCDH15	protein coding	0.000000	0.000000	0.000000	0.012318	0.012218
HKDC1	protein coding	0.000000	0.000000	0.000000	0.261864	0.241239
P4HA1	protein coding	0.000000	0.000000	0.000000	0.124421	0.120325
LRMDA	protein coding	0.000000	0.000000	0.000000	0.020557	0.020466
KCNMA1	protein coding	0.000000	0.000000	0.000000	0.017174	0.016650
NUTM2B	protein coding	0.000000	8.602151	4.410317	0.000000	1.955649
HECTD2	protein coding	0.000000	0.000000	0.000000	3.397019	3.171986
AL359385.1	pseudogene	-1.000000	-1.000000	0.000000	39.197644	34.521880
HPSE2	protein coding	0.000000	0.000000	0.000000	0.005941	0.005907
ACSL5	protein coding	0.000000	0.000000	0.000000	0.168534	0.156359
SHTN1	protein coding	0.000000	0.411327	0.332056	0.000000	0.010608
DMBT1	protein coding	23.672827	0.000000	22.373637	21.628009	21.698306
LINC00601	lincRNA	-1.000000	-1.000000	0.000000	1.448004	1.235955
PPP2R2D	protein coding	0.000000	0.000000	0.000000	0.623164	0.562595
JAKMIP3	protein coding	0.000000	0.000000	0.000000	0.230035	0.210886
STK32C	protein coding	0.000000	0.000000	0.000000	0.078557	0.076394
LRRC27	protein coding	0.000000	0.000000	0.000000	0.186206	0.157022
INPP5A	protein coding	0.000000	0.000000	0.000000	0.274973	0.271513
CFAP46	protein coding	0.000000	0.000000	0.000000	0.318517	0.296063
ADGRA1	protein coding	0.000000	0.000000	0.000000	0.042428	0.037863
KNDC1	protein coding	0.000000	0.000000	0.000000	0.163440	0.145532
AL360181.3	protein coding	0.000000	0.000000	0.000000	0.206884	0.195543
SCART1	protein coding	0.000000	0.000000	0.000000	0.000000	0.295849
DUX4L28	pseudogene	-1.000000	-1.000000	35.450517	-1.000000	35.450517
DUX4L25	pseudogene	-1.000000	-1.000000	53.548896	-1.000000	53.548896
DUX4L24	pseudogene	-1.000000	-1.000000	95.110410	-1.000000	95.110410
DUX4L23	pseudogene	-1.000000	-1.000000	88.801262	-1.000000	88.801262
DUX4L22	pseudogene	-1.000000	-1.000000	87.539432	-1.000000	87.539432
DUX4L21	pseudogene	-1.000000	-1.000000	71.214511	-1.000000	71.214511
DUX4L20	pseudogene	-1.000000	-1.000000	91.640379	-1.000000	91.640379
DUX4L29	pseudogene	-1.000000	-1.000000	96.755162	-1.000000	96.755162
DUX4L10	pseudogene	-1.000000	-1.000000	100.000000	-1.000000	100.000000
DUX4L11	pseudogene	-1.000000	-1.000000	100.000000	-1.000000	100.000000
DUX4L12	pseudogene	-1.000000	-1.000000	93.680885	-1.000000	93.680885
DUX4L13	pseudogene	-1.000000	-1.000000	69.747235	-1.000000	69.747235
DUX4L14	pseudogene	-1.000000	-1.000000	100.000000	-1.000000	100.000000
DUX4L15	pseudogene	-1.000000	-1.000000	100.000000	-1.000000	100.000000
AC069287.1	lincRNA	-1.000000	-1.000000	0.000000	0.294310	0.277778
IFITM2	protein coding	0.000000	0.000000	0.000000	6.952473	5.666798
IFITM3	protein coding	0.000000	0.000000	0.000000	3.924222	3.317234
PKP3	protein coding	0.000000	0.000000	0.000000	0.985822	0.723930
PTDSS2	protein coding	0.000000	0.000000	0.000000	0.760850	0.681644
LRRC56	protein coding	0.000000	0.000000	0.000000	0.637205	0.534821
PHRF1	protein coding	0.000000	0.000000	0.000000	0.526839	0.444929
DEAF1	protein coding	0.000000	0.000000	0.000000	1.039403	0.811434
AP2A2	protein coding	0.000000	0.000000	0.000000	0.674971	0.622775
MUC2	protein coding	0.000000	-1.000000	0.000000	0.000000	0.771692
MUC5AC	protein coding	0.000000	0.000000	0.000000	0.682474	0.405233
MUC5B	protein coding	0.000000	0.000000	0.000000	1.303318	0.703217
TOLLIP	protein coding	0.000000	0.000000	0.000000	0.378788	0.337273
BRSK2	protein coding	0.000000	0.000000	0.000000	1.363541	1.250172
FAM99A	lincRNA	-1.000000	-1.000000	2.410756	0.000000	2.301903
SLC22A18	protein coding	0.000000	0.000000	0.000000	0.243704	0.223310
AC109309.2	pseudogene	-1.000000	-1.000000	100.000000	-1.000000	100.000000
NDUFA5P1	pseudogene	-1.000000	-1.000000	42.941176	-1.000000	42.941176
AC123788.2	pseudogene	-1.000000	-1.000000	8.865248	-1.000000	8.865248
ART1	protein coding	0.000000	0.000000	0.000000	1.296894	1.208005
SSU72P6	pseudogene	-1.000000	-1.000000	39.630390	-1.000000	39.630390
AMPD3	protein coding	0.000000	0.000000	0.000000	0.011928	0.011041
SOX6	protein coding	0.000000	0.000000	0.000000	0.000000	0.010994
OR7E14P	pseudogene	-1.000000	-1.000000	0.000000	0.124817	0.120433
AC090092.1	lincRNA	-1.000000	-1.000000	0.000000	0.085754	0.083636
LUZP2	protein coding	0.000000	0.000000	0.000000	0.013613	0.013489
DCDC1	protein coding	0.000000	0.000000	0.000000	0.030717	0.028363
CCDC73	protein coding	0.000000	0.000000	0.000000	0.141950	0.136166
KIAA1549L	protein coding	0.000000	0.000000	0.000000	0.080820	0.077276
COMMD9	protein coding	0.000000	0.000000	0.000000	0.825455	0.580213
TRAF6	protein coding	0.000000	0.000000	0.000000	0.912921	0.727038
RAG1	protein coding	0.000000	0.000000	0.000000	0.000000	0.035174
LRRC4C	protein coding	0.000000	0.000000	0.000000	0.004551	0.004533
PRDM11	protein coding	0.000000	0.731918	0.679936	0.000000	0.315856
PHF21A	protein coding	0.000000	0.000000	0.000000	0.096096	0.092257
AC027369.6	pseudogene	-1.000000	-1.000000	70.322581	85.305344	82.579009
AC027369.3	pseudogene	-1.000000	-1.000000	50.350783	65.089040	62.425457
AC027369.4	pseudogene	-1.000000	-1.000000	100.000000	96.000865	96.603635
AC136759.1	pseudogene	-1.000000	-1.000000	0.000000	0.156316	0.154840
AC024405.2	pseudogene	-1.000000	-1.000000	0.000000	0.125844	0.122166
OR9Q1	protein coding	0.000000	0.000000	0.000000	0.325939	0.320791
AP004247.2	lincRNA	-1.000000	-1.000000	0.000000	3.580273	3.156975
GLYATL1	protein coding	0.000000	0.000000	0.000000	0.000000	0.039818
MS4A13	protein coding	0.000000	0.000000	0.000000	0.130719	0.124506
PGA3	protein coding	47.341211	30.798274	37.780549	44.449577	41.926259
PGA5	protein coding	41.506647	13.174404	31.008833	50.782862	46.694215
MACROD1	protein coding	0.000000	0.000000	0.000000	0.085399	0.084752
MRPL11	protein coding	0.000000	0.000000	0.000000	0.000000	0.240028
MRPL21	protein coding	0.000000	4.567308	1.738335	2.473992	2.412612
TENM4	protein coding	0.000000	0.000000	0.000000	0.021456	0.021063
DLG2	protein coding	0.000000	0.000000	0.000000	0.001435	0.001427
TMEM135	protein coding	0.000000	0.000000	0.000000	0.021308	0.020985
TRIM53BP	pseudogene	-1.000000	-1.000000	6.224549	4.954458	5.193358
TRIM51BP	pseudogene	-1.000000	-1.000000	19.145803	6.497261	8.677582
AP005435.1	pseudogene	-1.000000	-1.000000	2.888700	0.000000	1.997650
TRIM64B	protein coding	0.000000	12.481315	6.212798	1.758732	3.533779
AP005435.4	pseudogene	-1.000000	-1.000000	61.484099	52.773613	53.805774
AP005435.2	pseudogene	-1.000000	-1.000000	56.366723	21.773399	29.561905
AP005435.3	pseudogene	-1.000000	-1.000000	77.666562	100.000000	84.645161
MTND1P35	pseudogene	-1.000000	-1.000000	100.000000	-1.000000	100.000000
TRIM49D1	protein coding	94.334069	49.875622	77.808599	81.931832	81.081081
TRIM49D2	protein coding	63.208241	1.374570	52.303030	89.041843	82.298033
AP004607.3	pseudogene	-1.000000	-1.000000	3.576903	99.586492	29.550960
AP004607.7	pseudogene	-1.000000	-1.000000	1.073986	0.000000	0.848656
TRIM51EP	pseudogene	-1.000000	-1.000000	11.683168	4.580616	5.925105
DEUP1	protein coding	0.000000	0.000000	0.000000	1.909189	1.839360
CNTN5	protein coding	0.000000	0.000000	0.000000	0.014210	0.014126
TRPC6	protein coding	0.000000	0.000000	0.000000	0.000000	0.223279
GUCY1A2	protein coding	0.000000	0.000000	0.000000	0.016152	0.015384
CWF19L2	protein coding	0.000000	0.000000	0.000000	0.756701	0.737648
RDX	protein coding	0.000000	0.000000	0.000000	0.000000	0.018500
ZC3H12C	protein coding	0.000000	0.000000	0.000000	0.116364	0.101937
ARHGAP20	protein coding	0.000000	0.000000	0.000000	0.229484	0.217412
CCDC15	protein coding	0.000000	0.000000	0.000000	0.061142	0.058374
FAM118B	protein coding	0.000000	0.000000	0.000000	0.418607	0.397503
AP001993.1	lincRNA	-1.000000	-1.000000	0.000000	0.205961	0.197199
AP002856.2	lincRNA	-1.000000	-1.000000	0.000000	0.308414	0.304631
NCAPD3	protein coding	0.000000	0.000000	0.000000	0.098965	0.086281
GLB1L2	protein coding	0.000000	12.869924	5.558859	0.000000	0.402436
AP001999.1	lincRNA	-1.000000	-1.000000	0.000000	0.909128	0.790388
CCDC77	protein coding	0.000000	0.000000	0.000000	0.217301	0.206101
B4GALNT3	protein coding	0.000000	0.000000	0.000000	0.141077	0.133792
ERC1	protein coding	0.000000	0.000000	0.000000	0.476429	0.466539
CACNA1C	protein coding	0.000000	0.000000	0.000000	0.043171	0.042081
GALNT8	protein coding	0.000000	0.000000	0.000000	0.049038	0.045598
CLEC6A	protein coding	0.000000	0.000000	0.000000	0.521412	0.482057
AC092490.1	lincRNA	-1.000000	-1.000000	8.955224	0.000000	2.708444
AC141557.1	pseudogene	-1.000000	-1.000000	0.000000	1.416941	1.382153
AC068775.1	protein coding	0.000000	0.000000	0.000000	0.952381	0.911816
PRB2	protein coding	0.000000	0.000000	0.000000	18.564261	0.439265
RERGL	protein coding	0.000000	0.000000	0.000000	0.000000	0.117038
PIK3C2G	protein coding	0.000000	0.000000	0.000000	0.020760	0.020459
ST8SIA1	protein coding	0.000000	0.000000	0.000000	0.000000	2.206993
SOX5	protein coding	0.000000	0.000000	0.000000	0.041281	0.040947
LMNTD1	protein coding	0.000000	0.000000	0.000000	0.010586	0.010448
PKP2	protein coding	0.000000	0.000000	0.000000	0.225630	0.213017
CPNE8	protein coding	0.000000	0.000000	0.000000	0.412510	0.397148
C12orf40	protein coding	0.000000	0.000000	0.000000	0.000000	0.018077
SLC2A13	protein coding	0.000000	0.000000	0.000000	0.014910	0.014527
AC090630.1	lincRNA	-1.000000	-1.000000	0.000000	0.040120	0.039924
KRT86	protein coding	2.327173	0.000000	1.420811	0.781576	0.808513
KRT81	protein coding	4.018445	0.000000	3.163900	5.357629	4.625511
AC012158.1	pseudogene	-1.000000	-1.000000	0.000000	0.308265	0.304473
C12orf56	protein coding	0.000000	0.000000	0.000000	0.437896	0.420786
RASSF3	protein coding	0.000000	0.000000	0.000000	0.017691	0.017317
GNS	protein coding	0.000000	0.000000	0.000000	0.059202	0.052172
LGR5	protein coding	0.000000	0.000000	0.000000	0.269916	0.261362
TRHDE	protein coding	0.000000	0.000000	0.000000	0.008004	0.005313
PTPRQ	protein coding	0.000000	0.000000	0.000000	0.278241	0.263581
TMTC2	protein coding	0.000000	0.000000	0.000000	0.055888	0.054912
MGAT4C	protein coding	0.000000	0.000000	0.000000	0.013198	0.012794
LINC02391	lincRNA	-1.000000	-1.000000	0.000000	0.045979	0.045660
MRPL42	protein coding	0.000000	0.000000	0.000000	4.066283	2.729605
PLXNC1	protein coding	0.000000	0.000000	0.000000	0.017228	0.016357
AMDHD1	protein coding	0.000000	14.613368	8.443771	1.946055	2.623609
AC007424.1	pseudogene	-1.000000	-1.000000	0.000000	2.227218	1.758623
TTC41P	pseudogene	-1.000000	-1.000000	0.000000	0.266497	0.246351
C12orf75	protein coding	0.000000	0.000000	0.000000	0.174479	0.069027
SPPL3	protein coding	0.000000	0.000000	0.000000	0.105809	0.102213
TMEM120B	protein coding	0.000000	0.000000	0.000000	0.309167	0.271890
AC026333.3	lincRNA	-1.000000	-1.000000	0.000000	0.209260	0.194081
RFLNA	protein coding	0.000000	0.000000	0.000000	0.034741	0.034424
SCARB1	protein coding	0.000000	0.000000	0.000000	0.303501	0.238158
UBC	protein coding	19.630709	0.000000	10.366949	0.000000	7.009022
TMEM132B	protein coding	0.000000	0.000000	0.000000	0.014169	0.041637
AC007368.1	other	-1.000000	-1.000000	0.000000	0.022715	0.022215
TMEM132D	protein coding	0.000000	0.000000	0.000000	0.097593	0.096762
ADGRD1	protein coding	0.000000	0.000000	0.000000	0.087933	0.085305
AC078925.1	lincRNA	-1.000000	-1.000000	0.000000	1.816927	1.606671
SFSWAP	protein coding	0.000000	0.000000	0.000000	0.035207	0.033839
EP400	protein coding	0.000000	0.000000	0.000000	0.063582	0.057172
NOC4L	protein coding	0.000000	0.000000	0.000000	9.448174	7.190031
GALNT9	protein coding	0.000000	0.000000	0.000000	1.164966	1.133279
FBRSL1	protein coding	0.000000	0.000000	0.000000	0.105684	0.096197
POLE	protein coding	0.000000	0.000000	0.000000	0.472495	0.413444
CENPIP1	pseudogene	-1.000000	-1.000000	0.000000	4.073502	3.792007
PARP4P2	pseudogene	-1.000000	-1.000000	0.000000	0.306527	0.288993
SKA3	protein coding	0.000000	0.000000	0.000000	0.826982	0.721520
LINC00327	lincRNA	-1.000000	-1.000000	0.000000	0.187266	0.157948
PAN3	protein coding	0.000000	0.000000	0.000000	0.058215	0.056112
MTUS2	protein coding	0.000000	0.000000	0.000000	0.017408	0.017211
SLC7A1	protein coding	0.000000	0.000000	0.000000	0.158553	0.144881
LHFPL6	protein coding	0.000000	0.000000	0.000000	0.098387	0.097454
DGKH	protein coding	0.000000	0.000000	0.000000	0.041729	0.035559
CHCHD2P11	pseudogene	-1.000000	-1.000000	1.973684	-1.000000	1.973684
LINC02341	lincRNA	-1.000000	-1.000000	0.000000	0.093870	0.092663
EPSTI1	protein coding	0.000000	0.000000	0.000000	0.210682	0.203999
RB1	protein coding	0.000000	0.000000	0.000000	0.155235	0.152514
LPAR6	protein coding	0.000000	0.000000	0.000000	1.359788	0.754484
PRR20C	protein coding	100.000000	100.000000	100.000000	90.984537	92.136847
PRR20D	protein coding	100.000000	100.000000	100.000000	94.876174	98.013903
PRR20E	protein coding	100.000000	100.000000	100.000000	100.000000	100.000000
DACH1	protein coding	0.000000	0.000000	0.000000	0.085650	0.084571
SLAIN1	protein coding	0.000000	0.000000	0.000000	0.906257	0.849551
NDFIP2	protein coding	0.000000	0.000000	0.000000	0.270328	0.253499
FO624990.1	pseudogene	-1.000000	-1.000000	20.238095	-1.000000	20.238095
GPC5	protein coding	0.000000	0.000000	0.000000	0.002922	0.002915
GPC6	protein coding	0.000000	0.000000	0.000000	0.034836	0.034645
UGGT2	protein coding	0.000000	0.000000	0.000000	0.008978	0.008734
FGF14	protein coding	0.000000	0.000000	0.000000	0.011949	0.011711
FAM155A	protein coding	0.000000	0.000000	0.000000	0.009500	0.009385
RAB20	protein coding	0.000000	0.000000	0.000000	0.129213	0.124137
ARHGEF7	protein coding	0.000000	0.000000	0.000000	0.219264	0.207137
TEX29	protein coding	0.000000	0.000000	0.000000	0.931718	0.758952
AL359649.1	lincRNA	-1.000000	-1.000000	0.000000	0.142211	0.138614
ATP11A	protein coding	0.000000	0.000000	0.000000	0.132823	0.125991
MCF2L	protein coding	0.000000	0.000000	0.000000	0.432818	0.408062
LAMP1	protein coding	0.000000	0.000000	0.000000	0.151790	0.136204
GRTP1	protein coding	0.000000	0.000000	0.000000	0.113989	0.107543
TMCO3	protein coding	0.000000	0.000000	0.000000	0.691266	0.581807
GRK1	protein coding	0.000000	0.000000	0.000000	0.342523	0.321621
TMEM255B	protein coding	0.000000	0.000000	0.000000	0.369679	0.328976
GAS6	protein coding	0.000000	0.000000	0.000000	0.443989	0.418218
LINC00452	lincRNA	-1.000000	-1.000000	0.000000	0.740295	0.664659
RASA3	protein coding	0.000000	0.000000	0.000000	2.401190	2.335495
RF00002	rRNA	-1.000000	-1.000000	100.000000	-1.000000	100.000000
AL589743.5	lincRNA	-1.000000	-1.000000	0.000000	0.327385	0.279952
DHRS4	protein coding	0.000000	0.000000	0.000000	0.186916	0.159307
DHRS4L2	protein coding	0.000000	0.000000	0.000000	4.340431	4.051021
LINC02306	lincRNA	-1.000000	-1.000000	0.000000	0.030302	0.030249
AL445363.3	other	-1.000000	-1.000000	84.776119	-1.000000	84.776119
AL445363.1	lincRNA	-1.000000	-1.000000	100.000000	88.803681	92.046197
RNU1-27P	snRNA	-1.000000	-1.000000	100.000000	-1.000000	100.000000
RNU1-28P	snRNA	-1.000000	-1.000000	100.000000	-1.000000	100.000000
SNX6	protein coding	0.000000	29.246002	20.841248	0.000000	1.111610
BAZ1A	protein coding	0.000000	0.000000	0.000000	0.027466	0.026034
AL133304.1	lincRNA	-1.000000	-1.000000	0.000000	7.172343	5.586817
LINC01500	lincRNA	-1.000000	-1.000000	0.000000	0.119182	0.118460
NRXN3	protein coding	0.000000	0.000000	0.000000	0.007246	0.007185
LINC02296	lincRNA	-1.000000	-1.000000	0.000000	0.031906	0.031825
SPATA7	protein coding	0.000000	0.000000	0.000000	0.082708	0.079601
EML5	protein coding	0.000000	0.000000	0.000000	0.044532	0.042147
WDR25	protein coding	0.000000	0.000000	0.000000	0.082640	0.080580
CDC42BPB	protein coding	0.000000	0.000000	0.000000	0.121967	0.115124
AL590079.1	lincRNA	-1.000000	-1.000000	0.000000	0.201575	0.196945
BRF1	protein coding	0.000000	0.000000	0.000000	10.575914	9.765482
AC134980.3	protein coding	0.000000	0.000000	0.000000	0.099622	0.096745
AC011767.1	pseudogene	-1.000000	-1.000000	6.279863	0.000000	1.620860
GOLGA6L1	protein coding	2.989537	0.000000	2.290951	0.000000	0.701426
GOLGA8EP	pseudogene	-1.000000	-1.000000	0.000000	0.297915	0.179843
AC242376.1	pseudogene	-1.000000	-1.000000	23.724138	9.991742	12.282310
AC242376.2	pseudogene	-1.000000	-1.000000	5.215420	0.000000	1.253748
UBE3A	protein coding	0.000000	0.000000	0.000000	0.033433	0.029432
LINC02248	lincRNA	-1.000000	-1.000000	0.000000	0.122172	0.119918
GABRB3	protein coding	0.000000	0.000000	0.000000	0.046034	0.045203
GABRG3	protein coding	0.000000	0.000000	0.000000	0.038483	0.037672
MIR4509-2	miRNA	-1.000000	-1.000000	100.000000	-1.000000	100.000000
AC091304.10	pseudogene	-1.000000	-1.000000	100.000000	-1.000000	100.000000
AC138749.4	pseudogene	-1.000000	-1.000000	98.412698	-1.000000	98.412698
MIR4509-3	miRNA	-1.000000	-1.000000	100.000000	-1.000000	100.000000
GOLGA8G	protein coding	2.362609	0.000000	2.289696	0.095763	0.410356
AC138749.3	pseudogene	-1.000000	-1.000000	6.280193	0.000000	1.009056
HERC2P9	pseudogene	-1.000000	-1.000000	0.000000	2.995204	2.764900
GOLGA8J	protein coding	6.743941	-1.000000	6.743941	11.724624	10.807965
GOLGA8T	protein coding	13.034301	-1.000000	13.034301	19.429716	18.266462
CHRNA7	protein coding	0.000000	0.000000	0.000000	0.055527	0.053690
AC139426.2	lincRNA	-1.000000	-1.000000	0.000000	5.618118	5.445064
GOLGA8K	protein coding	4.756871	0.000000	4.754358	0.247525	1.065652
GOLGA8N	protein coding	0.000000	0.000000	0.000000	1.394398	0.837303
FMN1	protein coding	0.000000	0.000000	0.000000	0.029545	0.028193
AC013652.1	lincRNA	-1.000000	-1.000000	0.000000	0.006488	0.006407
MGA	protein coding	0.000000	0.000000	0.000000	0.020616	0.018438
CATSPER2	protein coding	0.000000	0.000000	0.000000	0.437948	0.388742
CKMT1A	protein coding	0.730994	12.471396	5.307761	6.701031	6.218434
STRCP1	pseudogene	-1.000000	-1.000000	0.394218	0.000000	0.112323
AC073941.1	lincRNA	-1.000000	-1.000000	0.000000	0.030626	0.030478
FBN1	protein coding	0.000000	0.000000	0.000000	0.029724	0.027784
FAM81A	protein coding	0.000000	0.000000	0.000000	0.213351	0.206820
RORA	protein coding	0.000000	0.000000	0.000000	0.037460	0.036840
RAB11A	protein coding	0.000000	0.000000	0.000000	0.000000	0.040377
TIPIN	protein coding	0.000000	0.000000	0.000000	0.260110	0.249307
PIAS1	protein coding	0.000000	0.000000	0.000000	0.077245	0.069933
CORO2B	protein coding	0.000000	0.000000	0.000000	0.040742	0.039641
THSD4	protein coding	0.000000	0.000000	0.000000	0.027478	0.027097
GOLGA6C	protein coding	26.621816	-1.000000	26.621816	33.579336	32.301724
GOLGA6D	protein coding	37.896254	0.000000	22.843080	34.078448	31.059204
TSPAN3	protein coding	0.000000	0.000000	0.000000	0.133474	0.112729
HOMER2	protein coding	0.000000	0.000000	0.000000	4.254990	2.950264
DNM1P51	pseudogene	-1.000000	-1.000000	0.352473	1.723386	0.821815
AC048382.4	lincRNA	-1.000000	-1.000000	0.000000	6.730769	4.892661
CSPG4P12	pseudogene	-1.000000	-1.000000	0.000000	0.483886	0.235902
AGBL1	protein coding	0.000000	0.000000	0.000000	0.012922	0.012749
AC020687.1	lincRNA	-1.000000	-1.000000	0.000000	0.016953	0.016925
ACAN	protein coding	8.221264	0.000000	6.011689	0.000000	0.901101
CRTC3	protein coding	0.000000	0.000000	0.000000	0.168663	0.159418
SLCO3A1	protein coding	0.000000	0.000000	0.000000	0.038047	0.037335
CHD2	protein coding	0.000000	0.000000	0.000000	0.198587	0.175252
FAM169B	protein coding	0.000000	-1.000000	0.000000	0.000000	0.026229
ADAMTS17	protein coding	0.000000	0.000000	0.000000	0.034398	0.033746
AC087762.1	lincRNA	-1.000000	-1.000000	0.000000	0.238347	0.236975
CHSY1	protein coding	0.000000	0.000000	0.000000	0.104667	0.098414
PCSK6	protein coding	0.000000	0.000000	0.000000	0.121090	0.096904
TARSL2	protein coding	0.000000	0.000000	0.000000	0.092100	0.087317
DNM1P47	pseudogene	-1.000000	-1.000000	8.704188	0.000000	3.073723
HBM	protein coding	0.000000	0.000000	0.000000	0.000000	3.960857
HBA2	protein coding	0.000000	20.725389	5.641749	0.000000	4.796163
Z69706.1	lincRNA	-1.000000	-1.000000	34.249084	-1.000000	34.249084
RAB11FIP3	protein coding	0.000000	0.000000	0.000000	0.134799	0.127321
RAB40C	protein coding	0.000000	0.000000	0.000000	0.894208	0.814230
LMF1	protein coding	0.000000	0.000000	0.000000	0.953529	0.929639
TPSB2	protein coding	14.252061	0.000000	8.800000	36.266094	10.061813
TPSAB1	protein coding	2.237927	0.000000	1.372832	1.931330	1.560818
SLC9A3R2	protein coding	0.000000	0.000000	0.000000	0.248687	0.197513
TSC2	protein coding	0.000000	0.000000	0.000000	0.204782	0.168959
PKD1	protein coding	0.000000	0.000000	0.000000	0.524863	0.366619
PDPK1	protein coding	29.263302	0.446910	5.757385	17.566694	16.132099
AC141586.1	pseudogene	-1.000000	-1.000000	60.727273	27.509431	30.872384
AC141586.2	lincRNA	-1.000000	-1.000000	3.677758	0.000000	1.858407
GRIN2A	protein coding	0.000000	0.000000	0.000000	0.033316	0.032142
AC099489.1	protein coding	0.000000	0.000000	0.000000	0.040640	0.037864
PLA2G10	protein coding	49.799197	87.824351	68.868869	23.528576	25.583077
NPIPA3	protein coding	72.319552	100.000000	73.165761	80.617377	79.981603
AC136443.1	pseudogene	-1.000000	-1.000000	70.056497	73.979324	73.751031
NPIPA2	protein coding	61.107218	-1.000000	61.107218	76.659960	75.379028
PDXDC1	protein coding	0.000000	0.000000	0.000000	1.798973	1.728094
AC138969.1	protein coding	38.707103	43.601359	40.730337	22.469807	14.786098
AC138969.2	pseudogene	-1.000000	-1.000000	0.976740	0.619908	0.784664
NPIPA7	protein coding	30.925222	62.847791	44.857143	11.102870	14.282838
NPIPA8	protein coding	66.290182	7.268722	49.595016	35.913565	37.096946
AC126755.6	pseudogene	-1.000000	-1.000000	80.000000	-1.000000	80.000000
AC126755.2	protein coding	48.831488	55.615551	52.443933	27.533247	26.359143
NOMO2	protein coding	0.000000	0.000000	0.000000	1.473510	1.412835
SYT17	protein coding	0.000000	0.000000	0.000000	0.192417	0.178353
NPIPB3	protein coding	4.151625	0.000000	2.757794	0.922551	0.900065
NPIPB4	protein coding	26.064963	0.000000	17.725874	0.423794	2.360673
NPIPB5	protein coding	11.990212	0.000000	7.104882	0.000000	0.768293
GSG1L	protein coding	0.000000	0.000000	0.000000	0.125143	0.122838
AC020765.3	pseudogene	-1.000000	-1.000000	54.939107	60.791557	59.166667
SULT1A1	protein coding	0.000000	0.000000	0.000000	9.806165	8.372674
AC145285.4	pseudogene	-1.000000	-1.000000	0.000000	0.161049	0.160326
EIF3C	protein coding	0.000000	0.000000	0.000000	0.147663	0.135674
NPIPB11	protein coding	13.508493	0.000000	11.576075	0.000000	2.244763
NPIPB12	protein coding	11.449275	0.000000	9.360190	0.468484	1.815986
NPIPB13	protein coding	22.997835	0.000000	18.438178	0.000000	2.692174
ITGAM	protein coding	0.000000	0.000000	0.000000	0.078100	0.072700
AC141257.2	lincRNA	-1.000000	-1.000000	30.426716	32.761332	32.752540
TP53TG3E	protein coding	100.000000	97.515528	97.941409	100.000000	98.372966
TP53TG3B	protein coding	32.332564	30.699667	30.978690	7.335329	26.061174
AC141257.1	lincRNA	-1.000000	-1.000000	32.439678	82.178218	36.527437
AC141257.4	pseudogene	-1.000000	-1.000000	40.163934	-1.000000	40.163934
TP53TG3F	protein coding	0.000000	40.314136	33.425414	39.371257	34.644195
AC007333.1	lincRNA	-1.000000	-1.000000	0.000000	0.530582	0.519804
CES1P1	pseudogene	-1.000000	-1.000000	19.849718	16.060184	16.422112
CES1	protein coding	22.788518	41.004184	26.773455	15.399307	16.220560
NUP93	protein coding	0.000000	0.000000	0.000000	0.038345	0.034947
CDH8	protein coding	0.000000	0.000000	0.000000	0.174361	0.169064
CTRB2	protein coding	7.057057	0.000000	5.048335	4.473439	4.661703
CTRB1	protein coding	0.000000	0.000000	0.000000	0.592199	0.395203
CDH13	protein coding	0.000000	0.000000	0.000000	0.002233	0.002215
ATP2C2	protein coding	0.000000	0.000000	0.000000	0.138927	0.133807
GSE1	protein coding	0.000000	0.000000	0.000000	0.052825	0.051709
AC092723.4	lincRNA	-1.000000	-1.000000	0.000000	3.862600	3.685738
LINC01081	lincRNA	-1.000000	-1.000000	0.000000	0.202559	0.200732
KLHDC4	protein coding	0.000000	0.000000	0.000000	0.122341	0.107903
AC138512.1	lincRNA	-1.000000	-1.000000	0.000000	0.193202	0.191950
ZFPM1	protein coding	0.000000	0.000000	0.000000	0.088728	0.082438
GALNS	protein coding	0.000000	0.000000	0.000000	1.003294	0.922842
CBFA2T3	protein coding	0.000000	0.000000	0.000000	0.432900	0.411350
ANKRD11	protein coding	0.000000	0.000000	0.000000	0.168635	0.157440
TCF25	protein coding	0.000000	0.000000	0.000000	1.068421	0.896223
FAM157C	lincRNA	-1.000000	-1.000000	0.000000	0.464245	0.436423
AC240565.2	lincRNA	-1.000000	-1.000000	5.871122	39.300450	33.805906
AC240565.1	lincRNA	-1.000000	-1.000000	12.172012	27.680291	26.969970
DOC2B	protein coding	0.000000	0.000000	0.000000	3.608468	3.045280
RPH3AL	protein coding	0.000000	0.000000	0.000000	1.275647	1.241193
VPS53	protein coding	0.000000	1.603259	1.325785	0.000000	0.086834
GEMIN4	protein coding	0.000000	0.000000	0.000000	2.248366	0.897235
DBIL5P	pseudogene	-1.000000	-1.000000	3.213752	-1.000000	3.213752
NXN	protein coding	0.000000	0.000000	0.000000	0.408057	0.400649
ABR	protein coding	0.000000	0.000000	0.000000	0.269110	0.259864
AC144836.1	lincRNA	-1.000000	-1.000000	0.000000	0.529010	0.514054
RAP1GAP2	protein coding	0.000000	0.000000	0.000000	0.016732	0.016310
ZZEF1	protein coding	0.000000	0.000000	0.000000	0.142835	0.130615
ARRB2	protein coding	0.000000	0.000000	0.000000	0.571295	0.445050
MINK1	protein coding	0.000000	0.000000	0.000000	0.084338	0.077312
AC007846.2	protein coding	0.000000	0.000000	0.000000	0.044937	0.044825
ALOX12P2	pseudogene	-1.000000	-1.000000	0.000000	0.142500	0.134669
COX10-AS1	other	-1.000000	-1.000000	0.000000	0.122658	0.120121
ADORA2B	protein coding	0.000000	0.000000	0.000000	0.371223	0.350320
KRT17P5	pseudogene	-1.000000	-1.000000	0.000000	1.000484	0.661757
KRT16P4	pseudogene	-1.000000	-1.000000	0.000000	2.086677	2.025238
GRAP	protein coding	0.000000	0.000000	0.000000	0.517770	0.463581
AC007952.3	lincRNA	-1.000000	-1.000000	75.644699	36.769869	39.473424
AC007952.7	lincRNA	-1.000000	-1.000000	42.460317	-1.000000	42.460317
AC007952.2	other	-1.000000	-1.000000	19.188446	84.914463	50.012943
GRAPL	protein coding	80.113636	79.589297	79.683512	61.533289	62.658088
AC007952.5	lincRNA	-1.000000	-1.000000	100.000000	-1.000000	100.000000
AC007952.8	lincRNA	-1.000000	-1.000000	100.000000	90.576451	90.984648
SNORD3C	snRNA	-1.000000	-1.000000	29.827586	-1.000000	29.827586
AC106017.1	lincRNA	-1.000000	-1.000000	100.000000	77.805801	79.334638
EPN2	protein coding	0.000000	4.111912	2.959573	8.110870	7.830718
AC209154.2	lincRNA	-1.000000	-1.000000	2.789474	23.553403	13.346278
AC005697.1	protein coding	0.000000	0.000000	0.000000	0.026604	0.026439
SSH2	protein coding	0.000000	0.000000	0.000000	0.160252	0.154762
AC005562.1	other	-1.000000	-1.000000	0.000000	9.308740	8.723592
AC005562.2	pseudogene	-1.000000	-1.000000	100.000000	-1.000000	100.000000
AC090616.2	pseudogene	-1.000000	-1.000000	0.000000	0.725179	0.698545
AC090616.5	pseudogene	-1.000000	-1.000000	0.000000	1.499459	1.432157
TBC1D3B	protein coding	0.000000	0.000000	0.000000	0.405797	0.319489
TBC1D3I	protein coding	12.476008	0.000000	5.684303	18.158015	15.571776
TBC1D3G	protein coding	90.484848	76.328502	87.645349	69.220262	72.754023
TBC1D3H	protein coding	36.545455	32.125604	35.658915	40.774824	39.772310
TBC1D3F	protein coding	0.000000	0.000000	0.000000	5.291846	4.256485
TBC1D3J	pseudogene	-1.000000	-1.000000	0.000000	1.430013	1.150359
TBC1D3K	protein coding	68.787879	66.666667	68.321513	49.642411	53.287671
TBC1D3L	protein coding	55.393939	25.125628	47.352025	91.321141	82.394366
TBC1D3D	protein coding	79.454545	17.634409	65.862884	84.530450	80.935383
TBC1D3C	protein coding	84.606061	50.970874	77.885548	76.710930	76.924488
AC233968.1	pseudogene	-1.000000	-1.000000	5.696690	2.664365	2.750065
TBC1D3E	protein coding	63.333333	72.705882	65.253012	52.167991	54.632939
TBC1D3	protein coding	61.575758	76.456311	64.548982	47.304981	50.578938
AC244154.1	pseudogene	-1.000000	-1.000000	7.142857	3.877265	3.960138
WIPF2	protein coding	0.000000	0.000000	0.000000	0.096418	0.084835
KRTAP9-8	protein coding	0.000000	26.304802	13.138686	-1.000000	13.138686
STAT3	protein coding	0.000000	0.000000	0.000000	0.062855	0.058476
LINC00854	protein coding	30.808950	26.877040	28.400000	63.316961	59.512074
LRRC37A4P	pseudogene	-1.000000	-1.000000	13.577929	4.971486	6.344910
ARL17B	protein coding	5.791962	11.661442	9.627202	8.670404	8.697551
LRRC37A	protein coding	22.150850	3.573556	17.355880	14.264950	14.713389
NSFP1	pseudogene	-1.000000	-1.000000	0.816327	9.785268	9.668726
AC138645.1	pseudogene	-1.000000	-1.000000	0.000000	2.094347	1.909883
LRRC37A2	protein coding	0.000000	0.000000	0.000000	1.024894	0.892635
ARL17A	protein coding	0.000000	0.000000	0.000000	0.680448	0.625595
B4GALNT2	protein coding	0.000000	0.000000	0.000000	0.177986	0.141956
PITPNC1	protein coding	0.000000	0.000000	0.000000	0.046683	0.045628
SOX9-AS1	other	-1.000000	-1.000000	0.000000	0.040575	0.038898
AC021683.2	lincRNA	-1.000000	-1.000000	0.472627	0.000000	0.147212
TMC6	protein coding	0.000000	0.000000	0.000000	0.867734	0.619618
RPTOR	protein coding	0.000000	0.000000	0.000000	0.022962	0.022536
CHMP6	protein coding	0.000000	0.000000	0.000000	0.481500	0.424131
NPLOC4	protein coding	0.000000	0.000000	0.000000	0.000000	0.121208
TSPAN10	protein coding	0.000000	0.000000	0.000000	1.143387	0.958715
CCDC57	protein coding	0.000000	0.000000	0.000000	0.140244	0.131992
CYBC1	protein coding	0.000000	0.000000	0.000000	7.319799	4.769417
FOXK2	protein coding	0.000000	0.000000	0.000000	0.180603	0.114447
RAB40B	protein coding	0.000000	0.542325	0.532038	0.142060	0.180551
TBCD	protein coding	0.000000	0.000000	0.000000	0.347689	0.329623
B3GNTL1	protein coding	0.000000	0.000000	0.000000	0.648243	0.627422
AC139099.3	lincRNA	-1.000000	-1.000000	0.000000	9.097464	8.233631
RPL23AP87	pseudogene	-1.000000	-1.000000	1.596452	6.027821	5.306680
THOC1	protein coding	0.000000	0.000000	0.000000	0.397649	0.379227
TYMS	protein coding	0.000000	0.000000	0.000000	0.272708	0.244147
AC019183.1	lincRNA	-1.000000	-1.000000	0.000000	0.205198	0.204363
DLGAP1	protein coding	0.000000	0.000000	0.000000	0.006199	0.006150
L3MBTL4	protein coding	0.000000	0.000000	0.000000	0.084266	0.082948
LINC01387	lincRNA	-1.000000	-1.000000	0.000000	0.091574	0.090867
PTPRM	protein coding	0.000000	0.000000	0.000000	0.028560	0.028331
RAB31	protein coding	0.000000	0.000000	0.000000	0.154337	0.150273
GNAL	protein coding	0.000000	0.000000	0.000000	0.165926	0.159102
ANKRD30B	protein coding	1.483609	0.000000	1.422345	3.093816	2.532418
CELF4	protein coding	0.000000	0.000000	0.000000	0.011303	0.011146
AC016205.1	lincRNA	-1.000000	-1.000000	0.000000	0.008466	0.008426
SLC14A2	protein coding	0.000000	0.000000	0.000000	0.006443	0.006374
HAUS1	protein coding	0.000000	0.000000	0.000000	0.476795	0.454148
KATNAL2	protein coding	0.000000	0.000000	0.000000	4.910214	4.786442
ELOA3D	protein coding	28.353659	-1.000000	28.353659	-1.000000	28.353659
ELOA3C	protein coding	19.967132	-1.000000	19.967132	-1.000000	19.967132
ELOA3B	protein coding	50.670732	-1.000000	50.670732	-1.000000	50.670732
ELOA3	protein coding	-1.000000	58.102345	58.102345	-1.000000	58.102345
DYM	protein coding	0.000000	0.000000	0.000000	0.015462	0.015243
DCC	protein coding	0.000000	0.000000	0.000000	0.010723	0.010621
NEDD4L	protein coding	0.000000	0.000000	0.000000	0.173025	0.167426
AC105094.2	lincRNA	-1.000000	-1.000000	0.000000	0.048940	0.048576
PIGN	protein coding	0.000000	0.000000	0.000000	0.018749	0.017739
CDH7	protein coding	0.000000	0.000000	0.000000	0.049117	0.044258
ZNF516	protein coding	0.000000	0.000000	0.000000	0.135125	0.127007
ZNF236-DT	lincRNA	-1.000000	-1.000000	0.000000	0.095184	0.090701
ZNF236	protein coding	0.000000	0.000000	0.000000	0.084848	0.078990
ATP9B	protein coding	0.000000	0.000000	0.000000	0.072601	0.071197
CTDP1	protein coding	0.000000	0.000000	0.000000	0.593950	0.546718
AC021594.2	lincRNA	-1.000000	-1.000000	0.000000	0.734694	0.718397
KCNG2	protein coding	0.000000	-1.000000	0.000000	1.836183	1.747179
AC010507.1	pseudogene	-1.000000	-1.000000	0.000000	8.490133	6.574271
LINC01002	other	-1.000000	-1.000000	3.346939	0.060419	0.449291
MIER2	protein coding	0.000000	0.000000	0.000000	1.701941	1.429527
SHC2	protein coding	0.000000	0.000000	0.000000	0.961906	0.907392
MADCAM1	protein coding	0.000000	0.000000	0.000000	0.333087	0.278362
ELANE	protein coding	0.000000	0.000000	0.000000	3.098189	2.484235
SBNO2	protein coding	0.000000	0.000000	0.000000	1.092376	0.999295
STK11	protein coding	0.000000	0.000000	0.000000	5.797003	5.049433
DAZAP1	protein coding	0.000000	0.000000	0.000000	0.368189	0.337862
AP3D1	protein coding	0.000000	0.000000	0.000000	0.228766	0.209515
S1PR4	protein coding	0.000000	0.000000	0.000000	-1.000000	0.838968
PIP5K1C	protein coding	0.000000	0.000000	0.000000	0.816935	0.741152
PIAS4	protein coding	0.000000	0.000000	0.000000	0.262587	0.236295
ADGRE4P	pseudogene	-1.000000	-1.000000	0.000000	0.258635	0.242440
MBD3L2B	protein coding	21.951220	21.721311	21.885914	17.716049	19.226119
MBD3L5	protein coding	57.097289	0.000000	46.074646	58.222491	54.295109
MBD3L4	protein coding	74.960128	25.170068	65.503876	69.063444	67.914439
MBD3L2	protein coding	35.087719	31.515152	34.343434	20.308642	24.979287
MBD3L3	protein coding	5.582137	23.809524	9.043928	75.407855	54.216372
CLEC4M	protein coding	5.555556	0.000000	3.160041	0.000000	0.960347
HNRNPM	protein coding	0.000000	0.000000	0.000000	0.195388	0.182650
AC012616.1	pseudogene	-1.000000	-1.000000	100.000000	-1.000000	100.000000
CCDC151	protein coding	0.000000	0.000000	0.000000	0.657081	0.560021
CACNA1A	protein coding	0.000000	0.000000	0.000000	0.045677	0.044540
ADGRE2	protein coding	0.000000	0.000000	0.000000	0.338291	0.283869
CYP4F23P	pseudogene	-1.000000	-1.000000	0.000000	0.462306	0.426460
ZNF730	protein coding	0.000000	0.000000	0.000000	0.097513	0.093044
AC139769.1	pseudogene	-1.000000	-1.000000	0.000000	0.031288	0.029842
AC008798.1	pseudogene	-1.000000	-1.000000	48.554913	-1.000000	48.554913
AC012617.1	lincRNA	-1.000000	-1.000000	4.863449	51.580115	36.139960
ZNF850	protein coding	0.000000	0.000000	0.000000	0.223395	0.193354
AC016590.1	lincRNA	-1.000000	-1.000000	0.000000	18.711986	9.374440
ZNF573	protein coding	0.000000	0.000000	0.000000	0.481589	0.450489
RYR1	protein coding	0.000000	0.000000	0.000000	0.046363	0.041595
LGALS7	protein coding	81.494662	54.775828	64.231738	81.348053	75.882586
LGALS7B	protein coding	21.654501	0.000000	18.464730	16.000000	16.509062
FCGBP	protein coding	2.481173	0.000000	2.447990	6.867591	6.071273
CD177	protein coding	0.000000	0.000000	0.000000	47.319054	35.530327
CD177P1	pseudogene	-1.000000	-1.000000	0.000000	44.859297	38.222849
CEACAM22P	pseudogene	-1.000000	-1.000000	0.000000	0.112934	0.108640
CBLC	protein coding	0.000000	0.000000	0.000000	0.231492	0.215243
MYH14	protein coding	0.000000	0.000000	0.000000	0.018239	0.017163
KLK6	protein coding	0.000000	0.000000	0.000000	1.568194	1.285999
AC018755.2	protein coding	15.490196	0.000000	13.685578	0.000000	0.908098
ZNF665	protein coding	0.000000	0.000000	0.000000	4.135072	3.239400
CDC42EP5	protein coding	0.000000	0.000000	0.000000	0.719034	0.643360
LILRP2	pseudogene	-1.000000	-1.000000	0.000000	12.121212	7.440852
EPS8L1	protein coding	0.000000	0.000000	0.000000	0.303880	0.245237
PTPRH	protein coding	0.000000	0.000000	0.000000	0.658599	0.566211
ZNF787	protein coding	0.000000	0.000000	0.000000	0.261243	0.232942
ZSCAN5A	protein coding	0.000000	0.000000	0.000000	0.212335	0.205093
ZNF667	protein coding	0.000000	0.000000	0.000000	0.975521	0.831182
ZNF71	protein coding	0.000000	0.000000	0.000000	0.499590	0.410033
ZNF835	protein coding	0.000000	0.000000	0.000000	0.379267	0.244848
ZNF814	protein coding	0.000000	0.000000	0.000000	1.246125	0.986540
ZSCAN22	protein coding	0.000000	0.000000	0.000000	2.153356	1.501992
AC079779.3	lincRNA	-1.000000	-1.000000	0.815464	0.000000	0.291703
AC079779.4	lincRNA	-1.000000	-1.000000	0.000000	2.265101	1.550833
TMEM18	protein coding	0.000000	0.000000	0.000000	4.738779	3.186857
LINC01115	lincRNA	-1.000000	-1.000000	0.000000	0.254991	0.250604
SNTG2	protein coding	0.000000	0.000000	0.000000	0.735489	0.732102
TPO	protein coding	0.000000	0.000000	0.000000	0.497661	0.363448
PXDN	protein coding	0.000000	0.000000	0.000000	0.027574	0.025672
MYT1L	protein coding	0.000000	0.000000	0.000000	0.247391	0.243990
AC018685.2	lincRNA	-1.000000	-1.000000	0.000000	0.787625	0.758145
EIPR1	protein coding	0.000000	0.000000	0.000000	0.143677	0.141302
DCDC2C	protein coding	0.000000	0.000000	0.000000	0.274739	0.271870
ITGB1BP1	protein coding	0.000000	1.434233	1.298258	0.000000	0.378637
AC130710.1	lincRNA	-1.000000	-1.000000	0.000000	0.604651	0.567438
KCNS3	protein coding	0.000000	0.000000	0.000000	0.000000	0.146351
ATAD2B	protein coding	0.000000	0.000000	0.000000	0.478086	0.455029
DTNB	protein coding	0.000000	0.000000	0.000000	0.031032	0.030697
PLB1	protein coding	0.000000	0.000000	0.000000	0.072572	0.069652
AC068599.1	lincRNA	-1.000000	-1.000000	0.000000	0.071320	0.071158
DHX57	protein coding	0.000000	0.000000	0.000000	0.086346	0.080558
SRBD1	protein coding	0.000000	0.000000	0.000000	0.096399	0.094413
STON1-GTF2A1L	protein coding	0.000000	0.000000	0.000000	0.008662	0.008516
C2orf78	protein coding	0.000000	0.000000	0.000000	61.537947	55.846835
LRRTM4	protein coding	0.000000	0.000000	0.000000	0.017970	0.017857
TCF7L1	protein coding	0.000000	0.000000	0.000000	0.020747	0.020342
RNF103-CHMP3	protein coding	0.000000	0.000000	0.000000	0.093486	0.092827
RGPD1	protein coding	1.765030	1.012146	1.603814	5.233615	4.997029
AC092651.1	pseudogene	-1.000000	-1.000000	0.000000	75.926795	66.148814
AC083899.1	pseudogene	-1.000000	-1.000000	0.000000	3.292540	3.114894
RPIA	protein coding	0.000000	0.000000	0.000000	3.473915	3.364760
IGKV2-40	other	-1.000000	-1.000000	14.106583	-1.000000	14.106583
ANKRD36C	protein coding	3.486750	0.000000	2.959080	2.329065	2.354885
IGKV1OR2-9	pseudogene	-1.000000	-1.000000	14.335664	-1.000000	14.335664
IGKV2OR2-10	pseudogene	-1.000000	-1.000000	100.000000	-1.000000	100.000000
IGKV2OR2-7D	pseudogene	-1.000000	-1.000000	100.000000	-1.000000	100.000000
IGKV2OR2-7	pseudogene	-1.000000	-1.000000	100.000000	-1.000000	100.000000
IGKV2OR2-8	pseudogene	-1.000000	-1.000000	100.000000	-1.000000	100.000000
IGKV1OR2-11	pseudogene	-1.000000	-1.000000	100.000000	-1.000000	100.000000
AC092683.1	lincRNA	-1.000000	-1.000000	0.000000	3.727325	2.591867
AC092683.2	lincRNA	-1.000000	-1.000000	3.632148	0.954137	1.205344
TSGA10	protein coding	0.000000	0.000000	0.000000	0.074979	0.072922
LYG2	protein coding	0.000000	0.000000	0.000000	1.506304	1.365450
MRPS9	protein coding	0.000000	0.000000	0.000000	1.235568	1.205286
RGPD3	protein coding	0.000000	0.000000	0.000000	0.054758	0.050593
SH3RF3	protein coding	0.000000	0.000000	0.000000	0.023277	0.022916
TMEM87B	protein coding	0.000000	0.000000	0.000000	0.747689	0.686481
FBLN7	protein coding	0.000000	0.000000	0.000000	0.061209	0.058197
IL1A	protein coding	0.000000	0.000000	0.000000	4.426230	3.540984
IL1RN	protein coding	0.000000	0.000000	0.000000	0.544403	0.417879
DPP10	protein coding	0.000000	0.000000	0.000000	0.019920	0.019808
SCTR	protein coding	0.000000	0.000000	0.000000	0.081892	0.079571
CFAP221	protein coding	0.000000	0.000000	0.000000	0.236357	0.220677
UGGT1	protein coding	0.000000	0.000000	0.000000	0.070485	0.063172
POTEI	protein coding	1.209136	0.000000	0.384506	0.108895	0.147378
CFC1B	protein coding	84.970238	86.847390	86.091127	76.924420	79.006345
PRSS40B	protein coding	81.777778	35.773710	48.305085	78.308501	73.730070
PRSS40A	protein coding	15.522876	14.352392	14.660361	48.576994	39.288929
ARHGEF4	protein coding	0.000000	0.000000	0.000000	2.108809	2.026651
PLEKHB2	protein coding	0.000000	0.000000	0.000000	0.800063	0.779549
C2orf27A	pseudogene	-1.000000	-1.000000	20.974659	0.376914	1.552333
C2orf27B	lincRNA	-1.000000	-1.000000	40.861027	0.651526	8.611940
MGAT5	protein coding	0.000000	0.000000	0.000000	0.413916	0.403421
TMEM163	protein coding	0.000000	0.000000	0.000000	0.222702	0.221090
LRP1B	protein coding	0.000000	0.000000	0.000000	0.002867	0.002842
MBD5	protein coding	0.000000	0.000000	0.000000	0.004345	0.004234
AC023469.1	lincRNA	-1.000000	-1.000000	0.000000	0.307999	0.304917
NEB	protein coding	9.885917	0.000000	9.650690	7.076205	7.350161
FMNL2	protein coding	0.000000	0.000000	0.000000	0.019105	0.018754
ACVR1	protein coding	0.000000	0.000000	0.000000	0.087822	0.085355
LY75-CD302	protein coding	0.000000	0.000000	0.000000	0.078657	0.075268
PLA2R1	protein coding	0.000000	0.000000	0.000000	0.245681	0.216686
XIRP2	protein coding	0.000000	0.000000	0.000000	0.013400	0.012929
OLA1	protein coding	0.000000	0.000000	0.000000	0.060346	0.058439
TTN	protein coding	0.080283	0.000000	0.077977	1.353065	0.857247
CALCRL	protein coding	0.000000	0.000000	0.000000	0.127899	0.121522
METTL21A	protein coding	0.000000	18.526646	17.591904	0.000000	2.609444
ERBB4	protein coding	0.000000	0.000000	0.000000	0.019812	0.019602
AC012668.3	lincRNA	-1.000000	-1.000000	0.000000	0.090648	0.089621
AC019211.1	lincRNA	-1.000000	-1.000000	0.000000	0.011325	0.011300
COL4A3	protein coding	0.000000	0.000000	0.000000	0.034613	0.032617
DIS3L2	protein coding	0.000000	0.000000	0.000000	0.818984	0.804740
SH3BP4	protein coding	0.000000	0.000000	0.000000	0.243863	0.230381
AGAP1	protein coding	0.000000	0.000000	0.000000	0.009447	0.009252
IQCA1	protein coding	0.000000	0.000000	0.000000	0.169442	0.166308
MLPH	protein coding	0.000000	0.000000	0.000000	0.137686	0.128774
AC012485.2	lincRNA	-1.000000	-1.000000	0.000000	11.624617	9.429992
HDAC4	protein coding	0.000000	0.000000	0.000000	0.081845	0.079494
GPC1	protein coding	0.000000	0.000000	0.000000	0.142888	0.123430
AQP12B	protein coding	1.082251	0.000000	0.896057	31.071761	25.863132
AQP12A	protein coding	34.307359	41.538462	35.567471	39.009793	38.445315
CROCC2	protein coding	0.000000	0.000000	0.000000	0.744438	0.697854
ANO7	protein coding	0.000000	0.000000	0.000000	0.108638	0.094933
BOK	protein coding	0.000000	0.000000	0.000000	2.344546	1.316369
D2HGDH	protein coding	0.000000	0.000000	0.000000	4.356820	3.937261
AC093642.2	other	-1.000000	-1.000000	1.061615	-1.000000	1.061615
LINC01880	lincRNA	-1.000000	-1.000000	0.000000	0.167238	0.164641
PSMF1	protein coding	0.000000	0.000000	0.000000	0.336615	0.315159
AL049634.2	protein coding	0.000000	0.000000	0.000000	0.327093	0.321793
PTPRA	protein coding	0.000000	0.000000	0.000000	0.061632	0.060037
SMOX	protein coding	0.000000	0.000000	0.000000	0.216830	0.118322
AL096799.1	lincRNA	-1.000000	-1.000000	0.000000	0.091312	0.090860
FRG1CP	pseudogene	-1.000000	-1.000000	100.000000	100.000000	100.000000
FRG1DP	pseudogene	-1.000000	-1.000000	100.000000	100.000000	100.000000
RF00002	rRNA	-1.000000	-1.000000	100.000000	-1.000000	100.000000
DUX4L32	pseudogene	-1.000000	-1.000000	100.000000	-1.000000	100.000000
PCMTD1P7	pseudogene	-1.000000	-1.000000	100.000000	-1.000000	100.000000
DUX4L33	pseudogene	-1.000000	-1.000000	100.000000	-1.000000	100.000000
DUX4L34	pseudogene	-1.000000	-1.000000	100.000000	-1.000000	100.000000
FRG2EP	pseudogene	-1.000000	-1.000000	100.000000	100.000000	100.000000
RARRES2P11	pseudogene	-1.000000	-1.000000	100.000000	-1.000000	100.000000
AGGF1P10	pseudogene	-1.000000	-1.000000	100.000000	-1.000000	100.000000
DUX4L35	pseudogene	-1.000000	-1.000000	100.000000	-1.000000	100.000000
FRG1EP	pseudogene	-1.000000	-1.000000	100.000000	100.000000	100.000000
RF00019	other	-1.000000	-1.000000	100.000000	-1.000000	100.000000
CFTRP2	pseudogene	-1.000000	-1.000000	100.000000	-1.000000	100.000000
RF00002	rRNA	-1.000000	-1.000000	100.000000	-1.000000	100.000000
CDC27P3	pseudogene	-1.000000	-1.000000	100.000000	-1.000000	100.000000
RNA5SP532	rRNA	-1.000000	-1.000000	100.000000	-1.000000	100.000000
DUX4L37	pseudogene	-1.000000	-1.000000	100.000000	-1.000000	100.000000
ASIP	protein coding	0.000000	0.000000	0.000000	1.328522	1.314610
TRPC4AP	protein coding	0.000000	0.000000	0.000000	0.287824	0.277449
PTPRT	protein coding	0.000000	0.000000	0.000000	0.027075	0.026763
MIR646HG	lincRNA	-1.000000	-1.000000	0.000000	0.062610	0.061872
CDH4	protein coding	0.000000	0.000000	0.000000	0.057285	0.056670
TAF4	protein coding	0.000000	0.000000	0.000000	0.710000	0.678292
OSBPL2	protein coding	0.000000	0.000000	0.000000	0.304280	0.262867
SLCO4A1	protein coding	0.000000	0.000000	0.000000	0.000000	0.101523
SLC17A9	protein coding	0.000000	0.000000	0.000000	1.342896	1.039084
NKAIN4	protein coding	0.000000	0.000000	0.000000	0.512838	0.482607
CHRNA4	protein coding	0.000000	0.000000	0.000000	0.000000	0.142134
ZBTB46	protein coding	0.000000	0.000000	0.000000	0.176350	0.165567
DNAJC5	protein coding	0.000000	0.000000	0.000000	0.078588	0.068545
UCKL1	protein coding	0.000000	0.000000	0.000000	1.094549	0.916436
ZNF512B	protein coding	0.000000	0.000000	0.000000	0.901151	0.493808
PRPF6	protein coding	0.000000	0.000000	0.000000	1.393151	1.310497
OPRL1	protein coding	0.000000	0.000000	0.000000	3.128326	2.584270
MYT1	protein coding	0.000000	0.000000	0.000000	0.788590	0.754331
PCMTD2	protein coding	0.000000	0.000000	0.000000	0.516824	0.445122
FP565260.4	protein coding	0.000000	0.000000	0.000000	3.935377	3.554059
GATD3B	protein coding	0.000000	0.000000	0.000000	0.084922	0.081415
FP565260.6	protein coding	0.000000	0.000000	0.000000	1.140601	2.867743
CU633967.1	lincRNA	-1.000000	-1.000000	21.062250	21.365958	21.321620
LINC01669	lincRNA	-1.000000	-1.000000	0.000000	1.611886	1.440651
CU633906.1	lincRNA	-1.000000	-1.000000	0.000000	0.109971	0.101692
CU633906.2	lincRNA	-1.000000	-1.000000	0.000000	2.816171	2.586885
CBSL	protein coding	0.000000	3.919598	1.448199	2.817728	2.654180
CU638689.4	lincRNA	-1.000000	-1.000000	22.533707	5.792184	8.888505
CU638689.2	pseudogene	-1.000000	-1.000000	5.385557	5.623722	5.577689
CU638689.5	lincRNA	-1.000000	-1.000000	2.327837	23.158340	16.808949
CU634019.6	lincRNA	-1.000000	-1.000000	12.423055	8.384114	9.023420
CU634019.5	pseudogene	-1.000000	-1.000000	2.383532	0.493827	0.980392
CU634019.2	lincRNA	-1.000000	-1.000000	2.364865	6.267304	5.780600
CU634019.1	lincRNA	-1.000000	-1.000000	0.130847	22.179694	20.418384
CU633904.3	pseudogene	-1.000000	-1.000000	18.677043	2.984184	6.754605
CU633904.1	lincRNA	-1.000000	-1.000000	0.000000	1.336195	1.217795
SMIM11B	protein coding	0.000000	0.509247	0.486182	0.024170	0.082089
FP671120.1	lincRNA	-1.000000	-1.000000	0.000000	15.339608	14.057817
FP671120.3	lincRNA	-1.000000	-1.000000	15.509761	-1.000000	15.509761
FP671120.4	lincRNA	-1.000000	-1.000000	59.110629	-1.000000	59.110629
RNA5-8SN4	rRNA	-1.000000	-1.000000	18.421053	-1.000000	18.421053
FP236383.1	lincRNA	-1.000000	-1.000000	64.437325	32.561610	35.220147
FP236383.2	lincRNA	-1.000000	-1.000000	100.000000	-1.000000	100.000000
FP236383.3	lincRNA	-1.000000	-1.000000	67.353579	-1.000000	67.353579
POTED	protein coding	1.183099	0.000000	0.796964	2.442549	2.304031
USP25	protein coding	0.000000	0.000000	0.000000	0.048391	0.046653
MIR548XHG	lincRNA	-1.000000	-1.000000	0.000000	0.013180	0.013083
AP001605.1	lincRNA	-1.000000	-1.000000	0.000000	0.075787	0.073584
AP000295.1	protein coding	0.000000	-1.000000	0.000000	0.000000	0.090694
CBR3-AS1	other	-1.000000	-1.000000	0.000000	0.273874	0.242917
CBR3	protein coding	0.000000	0.000000	0.000000	1.020798	0.918140
DOPEY2	protein coding	0.000000	0.000000	0.000000	0.086438	0.081459
KCNJ6	protein coding	0.000000	0.000000	0.000000	0.043118	0.041442
KCNJ15	protein coding	0.000000	0.000000	0.000000	0.029878	0.027667
DSCAM	protein coding	0.000000	0.000000	0.000000	0.125801	0.124501
FAM3B	protein coding	0.000000	0.000000	0.000000	0.000000	0.234879
LINC00111	lincRNA	-1.000000	-1.000000	0.000000	0.705467	0.683007
ABCG1	protein coding	0.000000	0.000000	0.000000	0.040877	0.038952
PKNOX1	protein coding	0.000000	0.000000	0.000000	0.072155	0.065633
CRYAA	protein coding	0.000000	0.000000	0.000000	1.072761	0.605741
HSF2BP	protein coding	0.000000	0.000000	0.000000	0.037390	0.036838
TRPM2	protein coding	0.000000	0.000000	0.000000	0.287316	0.266902
TSPEAR	protein coding	0.000000	0.000000	0.000000	0.010494	0.010295
ITGB2	protein coding	0.000000	0.000000	0.000000	0.337321	0.306282
SLC19A1	protein coding	0.000000	0.000000	0.000000	0.162007	0.137690
PCBP3	protein coding	0.000000	0.000000	0.000000	0.052351	0.051881
SPATC1L	protein coding	0.000000	2.344740	1.586621	1.710501	1.701818
LSS	protein coding	0.000000	0.000000	0.000000	0.442290	0.383453
C21orf58	protein coding	0.000000	0.000000	0.000000	0.112102	0.088630
HDHD5	protein coding	0.000000	0.000000	0.000000	0.297596	0.277218
LINC01660	lincRNA	-1.000000	-1.000000	0.000000	5.937944	4.999658
FAM230A	protein coding	0.000000	9.958506	3.301238	5.171263	6.825782
AC023490.1	lincRNA	-1.000000	-1.000000	2.875696	12.728996	10.216573
AC023490.3	lincRNA	-1.000000	-1.000000	0.000000	0.368746	0.356009
GGTLC3	protein coding	47.787611	0.000000	33.505688	46.071429	39.350578
PI4KAP1	pseudogene	-1.000000	-1.000000	0.394928	2.434082	2.213348
SUSD2P2	pseudogene	-1.000000	-1.000000	1.585205	0.758214	1.128205
PPP1R26P4	pseudogene	-1.000000	-1.000000	2.155417	-1.000000	2.155417
LINC01662	lincRNA	-1.000000	-1.000000	16.159251	2.925621	4.572357
HIC2	protein coding	0.000000	0.000000	0.000000	14.764300	11.632755
PI4KAP2	pseudogene	-1.000000	-1.000000	0.000000	9.011434	8.494824
AP000350.1	pseudogene	-1.000000	-1.000000	7.909605	9.006623	8.821429
DDTL	protein coding	70.123457	1.141352	19.235751	43.277002	36.707512
DDT	protein coding	82.367150	62.569832	68.831169	53.090068	55.382250
GSTT2	pseudogene	-1.000000	100.000000	79.036348	21.942986	39.512575
MIATNB	lincRNA	-1.000000	-1.000000	0.000000	0.068855	0.067014
TTC28	protein coding	0.000000	0.000000	0.000000	0.184716	0.181520
SYN3	protein coding	0.000000	0.000000	0.000000	0.033014	0.032795
Z95114.3	other	-1.000000	-1.000000	22.604167	-1.000000	22.604167
TMEM184B	protein coding	0.000000	0.000000	0.000000	0.244362	0.227006
FAM227A	protein coding	0.000000	0.000000	0.000000	0.113106	0.098078
MKL1	protein coding	0.000000	0.000000	0.000000	0.091324	0.088773
NDUFA6-DT	other	-1.000000	-1.000000	53.673293	3.036845	8.060071
AC254562.2	lincRNA	-1.000000	-1.000000	34.684685	31.905099	32.427018
SERHL	pseudogene	-1.000000	-1.000000	8.172363	17.114569	16.083799
SERHL2	protein coding	31.607143	0.000000	11.591356	7.109399	7.454852
RRP7BP	pseudogene	-1.000000	-1.000000	8.269495	5.191634	5.772888
TSPO	protein coding	0.000000	0.000000	0.000000	1.521202	1.364256
SCUBE1	protein coding	0.000000	0.000000	0.000000	0.138619	0.127990
SULT4A1	protein coding	0.000000	0.000000	0.000000	0.191468	0.178976
SHISAL1	protein coding	0.000000	0.000000	0.000000	0.201839	0.182123
GRAMD4	protein coding	0.000000	0.000000	0.000000	0.717234	0.683189
TBC1D22A	protein coding	0.000000	0.000000	0.000000	0.170249	0.168490
FAM19A5	protein coding	0.000000	0.000000	0.000000	0.062244	0.061696
BRD1	protein coding	0.000000	0.000000	0.000000	0.187717	0.169651
MOV10L1	protein coding	0.000000	0.000000	0.000000	0.296839	0.272939
DENND6B	protein coding	0.000000	0.000000	0.000000	0.437056	0.310593
PPP6R2	protein coding	0.000000	0.000000	0.000000	0.058571	0.056000
SHANK3	protein coding	0.000000	0.000000	0.000000	0.066140	0.057742
CHL1	protein coding	0.000000	0.000000	0.000000	0.092462	0.088807
LINC01266	lincRNA	-1.000000	-1.000000	0.000000	0.007197	0.007102
CNTN6	protein coding	0.000000	0.000000	0.000000	0.009444	0.009306
CNTN4	protein coding	0.000000	0.000000	0.000000	0.059915	0.059532
SUMF1	protein coding	0.000000	0.000000	0.000000	0.000000	0.149126
LRRN1	protein coding	0.000000	0.000000	0.000000	0.407272	0.375005
AC069277.1	lincRNA	-1.000000	-1.000000	0.000000	0.096453	0.095257
GRM7-AS3	lincRNA	-1.000000	-1.000000	0.000000	0.137035	0.134669
SSUH2	protein coding	0.000000	0.000000	0.000000	0.281299	0.133715
ATP2B2	protein coding	0.000000	0.000000	0.000000	0.079093	0.077087
HACL1	protein coding	0.000000	0.000000	0.000000	0.615662	0.580830
TBC1D5	protein coding	0.000000	0.000000	0.000000	0.010253	0.004582
ZNF385D	protein coding	0.000000	1.752089	1.520447	0.141758	0.158152
GPD1L	protein coding	0.000000	0.000000	0.000000	0.049363	0.046014
SCN11A	protein coding	0.000000	0.000000	0.000000	0.227741	0.210894
AC092042.3	protein coding	0.000000	0.000000	0.000000	0.080108	0.030841
CDCP1	protein coding	0.000000	0.000000	0.000000	0.112328	0.101334
PRSS50	protein coding	0.000000	0.000000	0.000000	0.129257	0.125424
PRKAR2A	protein coding	0.000000	0.000000	0.000000	0.024849	0.023245
PBRM1	protein coding	0.000000	0.000000	0.000000	0.152249	0.142994
SUCLG2	protein coding	0.000000	0.000000	0.000000	0.094832	0.093828
ROBO2	protein coding	0.000000	0.000000	0.000000	0.010964	0.010899
AC129807.1	lincRNA	-1.000000	-1.000000	0.000000	0.139508	0.138494
LINC02008	lincRNA	-1.000000	-1.000000	0.000000	0.041640	0.041463
CADM2	protein coding	0.000000	0.000000	0.000000	0.010762	0.010668
RF01699	other	-1.000000	-1.000000	100.000000	-1.000000	100.000000
ABBA01000935.2	pseudogene	-1.000000	-1.000000	100.000000	99.970438	99.970618
DCBLD2	protein coding	0.000000	0.000000	0.000000	0.026153	0.024587
SENP7	protein coding	0.000000	0.000000	0.000000	0.012555	0.012167
PHLDB2	protein coding	0.000000	0.000000	0.000000	0.018059	0.017212
LINC02042	lincRNA	-1.000000	-1.000000	0.000000	2.084294	1.755749
DRD3	protein coding	0.000000	0.000000	0.000000	0.088871	0.086213
ZBTB20	protein coding	0.000000	0.000000	0.000000	0.023624	0.022815
LSAMP	protein coding	0.000000	0.000000	0.000000	0.020872	0.020718
HACD2	protein coding	0.000000	0.000000	0.000000	0.182320	0.171674
KALRN	protein coding	0.000000	0.000000	0.000000	0.020378	0.019805
ITGB5	protein coding	0.000000	0.000000	0.000000	0.574568	0.554958
SLC12A8	protein coding	0.000000	0.000000	0.000000	0.315892	0.306386
TXNRD3	protein coding	0.000000	0.000000	0.000000	0.310256	0.291042
IFT122	protein coding	0.000000	0.000000	0.000000	0.039701	0.037281
TF	protein coding	0.000000	0.632945	0.577642	0.000000	0.234788
ANKUB1	protein coding	0.000000	0.000000	0.000000	0.000000	0.134115
RNF13	protein coding	0.000000	0.000000	0.000000	0.190581	0.186039
GPR149	protein coding	0.000000	0.000000	0.000000	0.159394	0.155362
LINC01192	lincRNA	-1.000000	-1.000000	0.000000	0.019087	0.018832
MECOM	protein coding	0.000000	0.000000	0.000000	0.021876	0.021547
FNDC3B	protein coding	0.000000	0.000000	0.000000	0.008493	0.008286
NAALADL2	protein coding	0.000000	0.000000	0.000000	0.017507	0.017347
EHHADH	protein coding	0.000000	0.000000	0.000000	0.887820	0.573518
MAP3K13	protein coding	0.000000	0.000000	0.000000	0.037095	0.034925
LPP	protein coding	0.000000	0.000000	0.000000	0.013034	0.012612
TP63	protein coding	0.000000	0.000000	0.000000	0.093407	0.091024
ATP13A4	protein coding	0.000000	0.000000	0.000000	0.000000	0.046589
TMEM44	protein coding	0.000000	0.000000	0.000000	0.250779	0.232528
MUC20P1	pseudogene	-1.000000	-1.000000	5.360334	0.000000	1.702611
MUC20	protein coding	15.682016	0.000000	10.177615	0.000000	1.783509
MUC4	protein coding	0.320217	0.000000	0.303934	0.000000	0.079375
PCYT1A	protein coding	0.000000	0.000000	0.000000	0.619694	0.432630
PAK2	protein coding	0.000000	0.000000	0.000000	0.032324	0.030176
LRCH3	protein coding	0.000000	0.000000	0.000000	0.237865	0.212941
IQCG	protein coding	0.000000	0.000000	0.000000	0.083779	0.080206
LMLN	protein coding	0.000000	0.000000	0.000000	1.000852	0.914751
FAM157A	pseudogene	-1.000000	-1.000000	1.847673	0.190010	0.359691
SEPT14P3	pseudogene	-1.000000	-1.000000	37.362637	-1.000000	37.362637
PDE6B	protein coding	0.000000	0.000000	0.000000	0.675594	0.615071
PCGF3	protein coding	0.000000	0.000000	0.000000	1.590570	1.428527
RNF212	protein coding	0.000000	0.000000	0.000000	0.125738	0.085497
CTBP1	protein coding	0.000000	0.000000	0.000000	0.387510	0.314245
MAEA	protein coding	0.000000	0.000000	0.000000	0.383570	0.361858
UVSSA	protein coding	0.000000	0.000000	0.000000	0.305966	0.221648
SH3BP2	protein coding	0.000000	0.000000	0.000000	0.221670	0.172647
HTT	protein coding	0.000000	0.000000	0.000000	0.171619	0.157728
RGS12	protein coding	0.000000	0.000000	0.000000	0.000000	0.038125
STK32B	protein coding	0.000000	0.000000	0.000000	0.044425	0.044043
SORCS2	protein coding	0.000000	0.000000	0.000000	0.130325	0.128839
AFAP1	protein coding	0.000000	0.000000	0.000000	0.017341	0.016555
USP17L10	protein coding	29.243597	-1.000000	29.243597	45.925926	31.522296
USP17L11	protein coding	74.806432	-1.000000	74.806432	100.000000	78.318811
USP17L12	protein coding	81.218593	-1.000000	81.218593	-1.000000	81.218593
USP17L13	protein coding	52.709946	-1.000000	52.709946	100.000000	59.302922
USP17L14P	pseudogene	-1.000000	-1.000000	3.706030	-1.000000	3.706030
USP17L15	protein coding	70.339488	-1.000000	70.339488	28.731343	64.597229
USP17L17	protein coding	18.820727	-1.000000	18.820727	100.000000	30.138391
USP17L18	protein coding	67.242406	-1.000000	67.242406	100.000000	71.809329
USP17L19	protein coding	87.969029	-1.000000	87.969029	44.074074	81.855459
USP17L20	protein coding	57.236450	-1.000000	57.236450	100.000000	63.198360
USP17L21	protein coding	70.756403	-1.000000	70.756403	23.333333	64.172219
USP17L22	protein coding	29.898749	-1.000000	29.898749	100.000000	39.671963
USP17L23	protein coding	68.363636	-1.000000	68.363636	-1.000000	68.363636
USP17L24	protein coding	73.436569	-1.000000	73.436569	100.000000	77.139928
USP17L25	protein coding	81.893985	-1.000000	81.893985	100.000000	84.418247
USP17L26	protein coding	81.417510	-1.000000	81.417510	100.000000	84.008201
USP17L5	protein coding	76.884422	-1.000000	76.884422	-1.000000	76.884422
USP17L27	protein coding	79.020101	-1.000000	79.020101	-1.000000	79.020101
USP17L28	protein coding	84.987437	-1.000000	84.987437	-1.000000	84.987437
USP17L29	protein coding	76.381910	-1.000000	76.381910	-1.000000	76.381910
USP17L9P	pseudogene	-1.000000	-1.000000	30.464824	-1.000000	30.464824
USP17L30	protein coding	82.914573	-1.000000	82.914573	-1.000000	82.914573
USP17L6P	pseudogene	-1.000000	-1.000000	30.183946	-1.000000	30.183946
LINC00504	lincRNA	-1.000000	-1.000000	0.000000	0.044354	0.043811
AC024230.1	lincRNA	-1.000000	-1.000000	0.000000	0.046100	0.046009
KCNIP4	protein coding	0.000000	0.000000	0.000000	0.236651	0.235948
LINC02497	lincRNA	-1.000000	-1.000000	0.000000	0.274883	0.271397
AC108467.1	lincRNA	-1.000000	-1.000000	0.000000	0.668581	0.657770
GABRG1	protein coding	0.000000	0.000000	0.000000	1.414516	1.305598
AC058822.1	protein coding	0.000000	-1.000000	0.000000	0.024813	0.024743
ADGRL3	protein coding	0.000000	0.000000	0.000000	0.034955	0.034433
FTLP10	pseudogene	-1.000000	-1.000000	0.000000	17.339750	16.475578
TMPRSS11BNL	pseudogene	-1.000000	-1.000000	0.000000	16.772365	14.623960
UGT2B29P	pseudogene	-1.000000	-1.000000	0.000000	1.120022	0.987083
ADAMTS3	protein coding	0.000000	0.000000	0.000000	0.029791	0.029124
ANTXR2	protein coding	0.000000	0.000000	0.000000	1.951115	1.425291
CFAP299	protein coding	0.000000	0.000000	0.000000	0.046246	0.046176
RASGEF1B	protein coding	0.000000	0.000000	0.000000	0.028930	0.028486
HPSE	protein coding	0.000000	0.000000	0.000000	0.086961	0.077298
AC021192.1	lincRNA	-1.000000	-1.000000	0.000000	0.057647	0.056921
ARHGAP24	protein coding	0.000000	0.000000	0.000000	0.008442	0.008340
ABCG2	protein coding	0.000000	0.000000	0.000000	0.061038	0.058841
CCSER1	protein coding	0.000000	0.000000	0.000000	0.415060	0.412784
LNCPRESS2	lincRNA	-1.000000	-1.000000	0.000000	1.248212	1.155513
PDLIM5	protein coding	0.000000	0.000000	0.000000	0.035742	0.034201
UNC5C	protein coding	0.000000	0.000000	0.000000	0.017022	0.016550
STPG2	protein coding	0.000000	0.000000	0.000000	0.005243	0.005213
ADH4	protein coding	0.000000	0.000000	0.000000	0.000000	0.123041
MTTP	protein coding	0.000000	0.000000	0.000000	0.090645	0.083004
BANK1	protein coding	0.000000	0.000000	0.000000	0.051782	0.050789
SLC39A8	protein coding	0.000000	0.000000	0.000000	0.114084	0.153149
DKK2	protein coding	0.000000	0.000000	0.000000	0.757512	0.749163
AC004704.1	lincRNA	-1.000000	-1.000000	0.000000	0.211229	0.210726
ZGRF1	protein coding	0.000000	0.000000	0.000000	0.180977	0.167926
ANK2	protein coding	0.000000	0.000000	0.000000	0.051868	0.050386
NDST4	protein coding	0.000000	0.000000	0.000000	0.039273	0.038796
NDST3	protein coding	0.000000	0.000000	0.000000	0.061837	0.059992
AC115622.1	lincRNA	-1.000000	-1.000000	0.000000	0.063749	0.063490
AC092435.1	lincRNA	-1.000000	-1.000000	0.000000	0.389286	0.371830
AC108156.1	lincRNA	-1.000000	-1.000000	0.000000	0.349802	0.344955
LRBA	protein coding	0.000000	0.000000	0.000000	0.012713	0.012513
LRAT	protein coding	0.000000	0.000000	0.000000	0.038073	0.036458
RXFP1	protein coding	0.000000	0.000000	0.000000	0.117198	0.115660
SORBS2	protein coding	0.000000	0.000000	0.000000	0.008862	0.008621
FAM149A	protein coding	0.000000	0.000000	0.000000	0.088903	0.083519
FAT1	protein coding	0.000000	0.000000	0.000000	0.026694	0.023751
AC097652.1	lincRNA	-1.000000	-1.000000	16.090866	0.000000	6.072513
LINC01060	lincRNA	-1.000000	-1.000000	0.000000	0.791783	0.782691
FRG1-DT	lincRNA	-1.000000	-1.000000	0.000000	0.069789	0.068778
DUX4L9	pseudogene	-1.000000	-1.000000	14.785374	-1.000000	14.785374
DBET	lincRNA	-1.000000	-1.000000	14.991077	-1.000000	14.991077
DUX4L8	pseudogene	-1.000000	-1.000000	10.989011	-1.000000	10.989011
DUX4L7	pseudogene	-1.000000	-1.000000	84.065934	-1.000000	84.065934
DUX4L6	pseudogene	-1.000000	-1.000000	100.000000	-1.000000	100.000000
DUX4L5	pseudogene	-1.000000	-1.000000	100.000000	-1.000000	100.000000
DUX4L4	pseudogene	-1.000000	-1.000000	4.022082	-1.000000	4.022082
DUX4L1	pseudogene	-1.000000	-1.000000	100.000000	-1.000000	100.000000
DUX4L3	pseudogene	-1.000000	-1.000000	100.000000	-1.000000	100.000000
DUX4L2	pseudogene	-1.000000	-1.000000	94.427002	-1.000000	94.427002
PLEKHG4B	protein coding	0.000000	0.000000	0.000000	0.136517	0.118584
CCDC127	protein coding	0.000000	0.000000	0.000000	3.865979	2.108321
AHRR	protein coding	0.000000	0.000000	0.000000	1.564204	1.486784
EXOC3	protein coding	0.000000	0.000000	0.000000	0.000000	0.121616
SLC9A3	protein coding	0.000000	0.000000	0.000000	1.311794	1.178676
ZDHHC11B	protein coding	0.000000	0.000000	0.000000	0.678845	0.629064
TRIP13	protein coding	0.000000	0.000000	0.000000	9.955509	8.459984
NKD2	protein coding	0.000000	0.000000	0.000000	0.356615	0.328751
SLC12A7	protein coding	0.000000	0.000000	0.000000	2.388266	2.181352
TERT	protein coding	0.000000	0.000000	0.000000	0.483884	0.436525
LPCAT1	protein coding	0.000000	0.000000	0.000000	0.056350	0.158526
LINC01019	lincRNA	-1.000000	-1.000000	0.000000	0.131333	0.127793
SEMA5A	protein coding	0.000000	0.000000	0.000000	0.014825	0.014480
CTNND2	protein coding	0.000000	0.000000	0.000000	0.022566	0.022420
DNAH5	protein coding	0.000000	0.000000	0.000000	0.048233	0.045238
TRIO	protein coding	0.000000	0.000000	0.000000	0.034364	0.033211
BASP1	protein coding	0.000000	0.000000	0.000000	0.074156	0.073375
AC106774.9	protein coding	40.771812	-1.000000	40.771812	-1.000000	40.771812
AC106774.7	protein coding	100.000000	-1.000000	100.000000	-1.000000	100.000000
AC106774.6	protein coding	41.946309	-1.000000	41.946309	-1.000000	41.946309
AC106774.5	protein coding	96.812081	-1.000000	96.812081	-1.000000	96.812081
AC233724.20	protein coding	77.516779	-1.000000	77.516779	-1.000000	77.516779
AC233724.8	pseudogene	-1.000000	-1.000000	79.399142	-1.000000	79.399142
AC233724.18	protein coding	60.906040	-1.000000	60.906040	-1.000000	60.906040
AC233724.19	protein coding	41.946309	-1.000000	41.946309	-1.000000	41.946309
LINC02223	lincRNA	-1.000000	-1.000000	0.000000	0.027776	0.027647
AC113355.1	lincRNA	-1.000000	-1.000000	0.000000	0.369067	0.361375
AC010343.3	lincRNA	-1.000000	-1.000000	0.000000	0.051174	0.051038
TTC33	protein coding	0.000000	0.000000	0.000000	0.011402	0.011082
ITGA1	protein coding	0.000000	0.000000	0.000000	0.086603	0.081138
RAB3C	protein coding	0.000000	0.000000	0.000000	0.078145	0.075404
PDE4D	protein coding	0.000000	0.000000	0.000000	0.009624	0.009336
AC091862.1	pseudogene	-1.000000	-1.000000	0.000000	7.168255	7.071605
GTF2H2C	protein coding	0.000000	0.000000	0.000000	0.076285	0.066638
GUSBP3	pseudogene	-1.000000	-1.000000	0.000000	3.729967	3.608040
AC131392.1	pseudogene	-1.000000	-1.000000	0.000000	1.029896	1.015440
AC131392.2	pseudogene	-1.000000	-1.000000	10.690372	-1.000000	10.690372
AC138866.2	pseudogene	-1.000000	-1.000000	53.344768	44.379356	44.880839
AC138866.1	pseudogene	-1.000000	-1.000000	0.000000	20.682939	20.416795
GTF2H2B	pseudogene	-1.000000	-1.000000	0.402212	0.146602	0.180633
AC146944.3	pseudogene	-1.000000	-1.000000	47.567568	73.236323	71.583664
AC146944.1	pseudogene	-1.000000	-1.000000	0.000000	13.805388	13.655187
GTF2H2	protein coding	0.000000	3.119634	2.328065	0.475750	0.722465
AC044797.1	pseudogene	-1.000000	-1.000000	6.194690	6.809977	6.795656
GUSBP9	pseudogene	-1.000000	-1.000000	15.094340	38.635675	37.333079
AC146949.1	pseudogene	-1.000000	-1.000000	5.924171	20.372393	20.215010
FCHO2	protein coding	0.000000	0.000000	0.000000	0.075099	0.072097
ANKDD1B	protein coding	0.000000	0.000000	0.000000	0.036337	0.034776
TBCA	protein coding	0.000000	0.000000	0.000000	0.096657	0.095150
ARSB	protein coding	0.000000	0.000000	0.000000	0.142510	0.136443
MSH3	protein coding	0.000000	0.000000	0.000000	0.064316	0.063117
ATG10	protein coding	0.000000	0.000000	0.000000	0.101964	0.093494
MCTP1	protein coding	0.000000	0.000000	0.000000	0.025385	0.024964
CAST	protein coding	0.000000	0.150865	0.148337	0.000000	0.080605
AC099520.1	lincRNA	-1.000000	-1.000000	0.000000	0.006453	0.006438
AC024587.2	lincRNA	-1.000000	-1.000000	0.000000	0.469307	0.441021
MCC	protein coding	0.000000	0.000000	0.000000	0.022769	0.022283
YTHDC2	protein coding	0.000000	0.000000	0.000000	0.440764	0.404402
COMMD10	protein coding	0.000000	0.000000	0.000000	0.044997	0.028373
SEMA6A	protein coding	0.000000	0.000000	0.000000	0.071370	0.066251
LINC02208	lincRNA	-1.000000	-1.000000	0.000000	0.255094	0.245847
SNX24	protein coding	0.000000	0.000000	0.000000	0.166093	0.144152
AC010235.1	lincRNA	-1.000000	-1.000000	0.000000	0.030131	0.030049
ADAMTS19	protein coding	0.000000	0.000000	0.000000	0.138390	0.135767
FSTL4	protein coding	0.000000	0.000000	0.000000	0.011699	0.011535
AC137770.1	lincRNA	-1.000000	-1.000000	0.000000	0.361053	0.356669
SPINK5	protein coding	0.000000	0.000000	0.000000	0.132940	0.128129
LINC01933	lincRNA	-1.000000	-1.000000	0.000000	1.116938	1.103850
DOCK2	protein coding	0.000000	0.000000	0.000000	0.041244	0.040571
RANBP17	protein coding	0.000000	0.000000	0.000000	0.005077	0.005021
THOC3	protein coding	0.000000	0.000000	0.000000	0.215371	0.209748
PRR7	protein coding	0.000000	0.000000	0.000000	0.483871	0.396301
FAM153A	protein coding	0.000000	0.000000	0.000000	6.709082	5.131469
AC106795.1	pseudogene	-1.000000	-1.000000	0.000000	0.283253	0.275960
COL23A1	protein coding	0.000000	0.000000	0.000000	0.401585	0.397805
ADAMTS2	protein coding	0.000000	0.000000	0.000000	0.046022	0.044335
HNRNPH1	protein coding	0.000000	3.234666	2.325581	0.037458	0.553237
TBC1D9B	protein coding	0.000000	0.000000	0.000000	0.343286	0.303540
CNOT6	protein coding	0.000000	0.000000	0.000000	0.048989	0.045242
WBP1LP12	pseudogene	-1.000000	-1.000000	81.818182	-1.000000	81.818182
OR4F1P	pseudogene	-1.000000	-1.000000	5.016009	-1.000000	5.016009
CICP18	pseudogene	-1.000000	-1.000000	0.000000	0.380723	0.288469
EXOC2	protein coding	0.000000	0.000000	0.000000	0.863214	0.843839
RIPK1	protein coding	0.000000	0.000000	0.000000	3.823212	3.179936
CDYL	protein coding	0.000000	0.000000	0.000000	0.008571	0.008420
AL359643.3	lincRNA	-1.000000	-1.000000	0.000000	2.127660	1.892112
AL359643.2	lincRNA	-1.000000	-1.000000	0.000000	1.314907	1.124983
F13A1	protein coding	0.000000	0.000000	0.000000	0.300020	0.292209
AL591485.1	other	-1.000000	-1.000000	0.000000	0.028518	0.026905
OFCC1	pseudogene	-1.000000	-1.000000	0.000000	0.025219	0.025020
AL445430.1	lincRNA	-1.000000	-1.000000	0.000000	0.449460	0.444521
CAP2	protein coding	0.000000	0.000000	0.000000	0.114738	0.112410
RIPOR2	protein coding	0.000000	0.000000	0.000000	1.824306	1.757542
HSPA1A	protein coding	45.794393	0.000000	35.535858	-1.000000	35.535858
HSPA1B	protein coding	51.765317	0.000000	39.563492	-1.000000	39.563492
C4A	protein coding	71.996180	100.000000	73.145265	87.941527	83.981217
TNXA	pseudogene	-1.000000	-1.000000	24.153166	29.660545	26.723691
C4B	protein coding	75.396371	100.000000	76.405935	88.350863	85.152014
TNXB	protein coding	2.289800	0.000000	1.689595	0.211463	0.513616
TCP11	protein coding	0.000000	0.000000	0.000000	0.107855	0.098235
DNAH8	protein coding	0.000000	0.000000	0.000000	0.080347	0.076462
LRFN2	protein coding	0.000000	0.000000	0.000000	0.061784	0.060752
PKHD1	protein coding	0.000000	0.000000	0.000000	0.027488	0.026465
KIAA1586	protein coding	3.553299	0.000000	2.834965	7.528756	5.949236
ZNF451	protein coding	0.000000	0.780524	0.553360	0.693071	0.669758
LMBRD1	protein coding	0.000000	0.000000	0.000000	0.029442	0.028852
CGAS	protein coding	0.000000	0.000000	0.000000	0.173973	0.157375
UBE3D	protein coding	0.000000	0.000000	0.000000	0.076398	0.075529
RNGTT	protein coding	0.000000	0.000000	0.000000	0.035831	0.035366
GABRR2	protein coding	0.000000	0.000000	0.000000	0.037445	0.036150
AL591518.1	lincRNA	-1.000000	-1.000000	0.000000	0.030082	0.029954
ATG5	protein coding	0.000000	0.000000	0.000000	0.010160	0.009987
CRYBG1	protein coding	0.000000	0.000000	0.000000	0.055706	0.053038
SEC63	protein coding	0.000000	0.000000	0.000000	0.144285	0.133801
SLC35F1	protein coding	0.000000	0.000000	0.000000	0.021713	0.021456
TBC1D32	protein coding	0.000000	0.000000	0.000000	0.232154	0.227227
NKAIN2	protein coding	0.000000	0.000000	0.000000	0.021224	0.021145
THEMIS	protein coding	0.000000	0.000000	0.000000	0.015516	0.015198
LAMA2	protein coding	0.000000	0.000000	0.000000	0.043957	0.043257
AL078590.2	lincRNA	-1.000000	-1.000000	0.000000	0.051874	0.050896
LINC01010	lincRNA	-1.000000	-1.000000	0.000000	0.073126	0.070291
UTRN	protein coding	0.000000	0.000000	0.000000	0.003977	0.003878
SYNE1	protein coding	0.000000	0.000000	0.000000	0.031546	0.029451
MYCT1	protein coding	0.000000	0.000000	0.000000	7.821158	6.932364
OPRM1	protein coding	0.000000	0.000000	0.000000	0.073072	0.071075
TIAM2	protein coding	0.000000	0.000000	0.000000	0.011285	0.011058
SNX9	protein coding	0.000000	0.000000	0.000000	0.031248	0.030651
SERAC1	protein coding	0.000000	0.000000	0.000000	0.205362	0.183783
SYTL3	protein coding	0.000000	0.000000	0.000000	0.083979	0.081837
FNDC1	protein coding	0.000000	0.000000	0.000000	0.133171	0.124620
IGF2R	protein coding	0.000000	0.000000	0.000000	0.036710	0.032547
LPA	protein coding	29.242820	0.000000	27.921471	19.346383	19.766373
AGPAT4	protein coding	0.000000	0.000000	0.000000	0.030273	0.028456
PRKN	protein coding	0.000000	0.000000	0.000000	0.002981	0.002970
RPS6KA2	protein coding	0.000000	0.000000	0.000000	0.060882	0.059949
AFDN	protein coding	0.000000	0.000000	0.000000	0.023878	0.022054
HGC6.3	other	-1.000000	-1.000000	0.000000	2.300740	1.453790
AL606970.3	lincRNA	-1.000000	-1.000000	0.000000	1.140372	0.987629
DACT2	protein coding	0.000000	0.000000	0.000000	1.621860	1.366810
SMOC2	protein coding	0.000000	0.000000	0.000000	0.401023	0.385288
LINC02519	lincRNA	-1.000000	-1.000000	0.000000	1.038283	0.886496
WDR27	protein coding	0.000000	0.000000	0.000000	0.033623	0.033083
FAM120B	protein coding	0.000000	0.000000	0.000000	0.096674	0.091954
AL731661.1	lincRNA	-1.000000	-1.000000	15.719947	27.251185	24.582194
RPL23AP47	pseudogene	-1.000000	-1.000000	15.250545	-1.000000	15.250545
AC215522.3	lincRNA	-1.000000	-1.000000	9.772727	8.171234	8.224363
AC215522.2	other	-1.000000	-1.000000	0.000000	2.898551	2.622792
FAM20C	protein coding	0.000000	0.000000	0.000000	1.216773	1.167080
DNAAF5	protein coding	0.000000	0.000000	0.000000	0.620414	0.577174
SUN1	protein coding	0.000000	0.000000	0.000000	0.213950	0.141569
COX19	protein coding	0.000000	0.000000	0.000000	0.000000	0.226501
ZFAND2A	protein coding	0.000000	0.000000	0.000000	3.080466	2.463168
MICALL2	protein coding	0.000000	0.000000	0.000000	0.100073	0.070883
MAD1L1	protein coding	0.000000	0.000000	0.000000	0.361010	0.356689
SDK1	protein coding	0.000000	0.000000	0.000000	0.028846	0.028526
DAGLB	protein coding	0.000000	0.000000	0.000000	0.126545	0.121230
RPA3	protein coding	0.000000	0.000000	0.000000	0.425362	0.414185
UMAD1	protein coding	0.000000	0.000000	0.000000	0.104733	0.103877
AC013470.2	protein coding	0.000000	0.000000	0.000000	0.959370	0.738282
DGKB	protein coding	0.000000	0.000000	0.000000	0.008277	0.008195
AGMO	protein coding	0.000000	0.000000	0.000000	0.057162	0.056677
HDAC9	protein coding	0.000000	0.000000	0.000000	0.028616	0.028182
STEAP1B	protein coding	0.000000	0.000000	0.000000	0.110257	0.109143
CCDC126	protein coding	0.000000	0.000000	0.000000	0.058308	0.054935
AC005165.1	lincRNA	-1.000000	-1.000000	0.000000	0.235989	0.231536
TAX1BP1	protein coding	0.000000	0.000000	0.000000	0.036998	0.034210
AVL9	protein coding	0.000000	0.000000	0.000000	0.069595	0.064312
DPY19L1P1	pseudogene	-1.000000	-1.000000	0.000000	0.149268	0.147093
BBS9	protein coding	0.000000	0.000000	0.000000	0.024168	0.023908
NPSR1-AS1	other	-1.000000	-1.000000	0.000000	0.444839	0.438989
NPSR1	protein coding	0.000000	0.000000	0.000000	1.041877	1.029110
SFRP4	protein coding	0.000000	0.000000	0.000000	0.036972	0.035904
AMPH	protein coding	0.000000	0.000000	0.000000	0.077907	0.076655
NACAD	protein coding	10.130092	0.000000	9.939318	0.000000	5.604059
ZPBP	protein coding	0.000000	0.000000	0.000000	0.071870	0.048356
AC118758.3	lincRNA	-1.000000	-1.000000	3.281405	0.000000	2.000707
AC006455.1	lincRNA	-1.000000	-1.000000	56.201550	41.183842	41.468972
ARAFP3	pseudogene	-1.000000	-1.000000	13.496933	-1.000000	13.496933
AC006455.6	pseudogene	-1.000000	-1.000000	100.000000	-1.000000	100.000000
AC006455.5	other	-1.000000	-1.000000	66.360856	100.000000	72.193615
AC006455.3	pseudogene	-1.000000	-1.000000	100.000000	-1.000000	100.000000
AC006455.4	lincRNA	-1.000000	-1.000000	100.000000	100.000000	100.000000
AC073188.3	lincRNA	-1.000000	-1.000000	16.863905	43.568132	41.874883
AC073188.4	lincRNA	-1.000000	-1.000000	100.000000	100.000000	100.000000
AC073188.1	pseudogene	-1.000000	-1.000000	100.000000	-1.000000	100.000000
AC073188.2	lincRNA	-1.000000	-1.000000	41.285714	49.092625	48.899427
AC073188.6	other	-1.000000	-1.000000	93.511618	100.000000	94.912341
VN1R33P	pseudogene	-1.000000	-1.000000	100.000000	-1.000000	100.000000
PMS2P7	pseudogene	-1.000000	-1.000000	26.666667	68.737249	65.113739
SPDYE8P	pseudogene	-1.000000	-1.000000	100.000000	96.159237	97.093763
AC211476.3	pseudogene	-1.000000	-1.000000	100.000000	86.306161	87.141053
SPDYE11	pseudogene	-1.000000	-1.000000	96.288304	82.169014	86.262175
AC211476.4	pseudogene	-1.000000	-1.000000	100.000000	91.516733	92.024696
SPDYE9P	pseudogene	-1.000000	-1.000000	79.199186	67.144097	70.748506
PMS2P6	pseudogene	-1.000000	-1.000000	66.995769	69.200036	69.076031
SPDYE10P	pseudogene	-1.000000	-1.000000	19.428316	53.198294	42.311572
SPDYE13P	pseudogene	-1.000000	-1.000000	100.000000	95.973820	96.530508
PMS2P10	pseudogene	-1.000000	-1.000000	100.000000	93.650507	93.987152
SPDYE14P	pseudogene	-1.000000	-1.000000	70.767357	52.908697	55.438834
AC211486.3	pseudogene	-1.000000	-1.000000	24.677419	51.997475	50.533413
SPDYE15P	pseudogene	-1.000000	-1.000000	62.224670	62.157777	62.143223
PMS2P2	pseudogene	-1.000000	-1.000000	9.582964	50.715477	47.698745
PCLO	protein coding	0.000000	0.000000	0.000000	0.041171	0.038883
TMEM243	protein coding	0.000000	0.000000	0.000000	0.329728	0.307037
STEAP2-AS1	other	-1.000000	-1.000000	0.000000	0.104061	0.103862
GNGT1	protein coding	0.000000	0.000000	0.000000	0.727958	0.722570
SPDYE3	protein coding	2.606061	0.000000	1.350503	1.284322	1.303988
MUC12	protein coding	7.276710	0.000000	7.140725	0.000000	2.424685
SPDYE2	protein coding	2.854671	0.000000	1.593433	0.533986	0.731311
RASA4DP	pseudogene	-1.000000	-1.000000	2.754591	2.250977	2.316692
RELN	protein coding	0.000000	0.000000	0.000000	0.049813	0.048674
ATXN7L1	protein coding	0.000000	0.000000	0.000000	0.010223	0.009943
IMMP2L	protein coding	0.000000	0.000000	0.000000	0.003234	0.003224
AC004875.1	lincRNA	-1.000000	-1.000000	0.000000	2.528217	2.391119
AC018638.3	pseudogene	-1.000000	-1.000000	0.000000	18.303571	15.279503
EXOC4	protein coding	0.000000	0.000000	0.000000	0.031424	0.031222
BPGM	protein coding	0.000000	0.000000	0.000000	0.426831	0.393880
TCAF2	protein coding	12.933426	0.397276	6.039326	5.711013	5.732845
AC099548.2	pseudogene	-1.000000	-1.000000	0.000000	0.749619	0.713307
TCAF2P1	pseudogene	-1.000000	-1.000000	0.000000	1.938272	1.664637
ARHGEF35	protein coding	0.000000	0.000000	0.000000	0.812325	0.605934
OR2A42	protein coding	2.679528	0.000000	0.505561	0.545852	0.528123
OR2A9P	pseudogene	-1.000000	-1.000000	69.784173	21.194605	46.312364
OR2A1	protein coding	0.000000	0.000000	0.000000	1.723209	0.940808
ARHGEF5	protein coding	0.000000	0.997280	0.189101	0.415406	0.366951
TPK1	protein coding	0.000000	0.000000	0.000000	0.023844	0.023670
CNTNAP2	protein coding	0.000000	0.000000	0.000000	0.006363	0.006334
ACTR3C	protein coding	0.000000	0.897989	0.774114	0.000000	0.062650
DPP6	protein coding	0.000000	0.000000	0.000000	0.140563	0.139597
PTPRN2	protein coding	0.000000	0.000000	0.000000	0.227043	0.225987
WDR60	protein coding	0.000000	0.000000	0.000000	0.000000	0.036938
VIPR2	protein coding	0.000000	0.000000	0.000000	0.381053	0.363926
AC131281.2	pseudogene	-1.000000	-1.000000	23.611111	-1.000000	23.611111
ERICH1	protein coding	0.000000	0.000000	0.000000	0.309350	0.279669
DLGAP2	protein coding	0.000000	0.000000	0.000000	0.741854	0.733460
CSMD1	protein coding	0.000000	0.000000	0.000000	0.012665	0.012575
DEFA1	protein coding	100.000000	100.000000	100.000000	80.690010	84.574249
DEFT1P	pseudogene	-1.000000	-1.000000	87.272727	89.090020	88.714117
DEFA1B	protein coding	100.000000	64.390244	85.102041	66.821705	70.522849
DEFT1P2	pseudogene	-1.000000	-1.000000	100.000000	100.000000	100.000000
AF228730.5	pseudogene	-1.000000	-1.000000	0.000000	0.124513	0.121853
FAM90A15P	pseudogene	-1.000000	-1.000000	88.522238	89.316770	88.936877
FAM90A3P	pseudogene	-1.000000	-1.000000	32.352941	97.577640	67.342193
FAM90A4P	pseudogene	-1.000000	-1.000000	24.533716	85.527950	57.242525
FAM90A13P	pseudogene	-1.000000	-1.000000	62.984218	46.583851	54.152824
FAM90A5P	pseudogene	-1.000000	-1.000000	50.430416	91.863354	72.657807
FAM90A20P	pseudogene	-1.000000	-1.000000	8.751793	0.559006	4.385382
DEFB107B	protein coding	0.000000	0.000000	0.000000	18.110899	17.586335
FAM90A6P	pseudogene	-1.000000	-1.000000	74.012922	46.024845	58.989698
FAM90A7P	pseudogene	-1.000000	-1.000000	46.771879	12.468983	28.353254
FAM90A21P	pseudogene	-1.000000	-1.000000	9.677419	0.000000	4.485050
FAM90A22P	pseudogene	-1.000000	-1.000000	12.984218	0.000000	6.011292
FAM90A23P	pseudogene	-1.000000	-1.000000	9.756098	0.000000	4.553008
FAM90A14P	pseudogene	-1.000000	-1.000000	15.423242	9.378882	12.225914
FAM90A18P	pseudogene	-1.000000	-1.000000	48.134864	67.639752	58.604651
FAM90A16P	pseudogene	-1.000000	-1.000000	81.205165	68.322981	74.252492
FAM90A8P	pseudogene	-1.000000	-1.000000	62.482066	13.859540	36.390828
FAM90A17P	pseudogene	-1.000000	-1.000000	97.852761	87.950311	93.393057
FAM90A19P	pseudogene	-1.000000	-1.000000	23.744620	34.099379	29.302326
FAM90A9P	pseudogene	-1.000000	-1.000000	43.400287	81.614907	63.887043
ZNF705B	protein coding	9.856035	0.000000	7.379768	0.000000	0.341310
FAM66E	lincRNA	-1.000000	-1.000000	2.288732	2.710245	2.686962
USP17L3	protein coding	2.763819	-1.000000	2.763819	-1.000000	2.763819
DEFB109C	pseudogene	-1.000000	-1.000000	4.182510	2.499635	2.561216
FAM90A11P	pseudogene	-1.000000	-1.000000	1.849346	9.786951	6.425703
FAM90A24P	pseudogene	-1.000000	-1.000000	0.000000	1.340388	0.727551
FAM90A12P	pseudogene	-1.000000	-1.000000	4.591407	10.056259	7.593726
AC105233.5	other	-1.000000	-1.000000	0.000000	0.505760	0.479341
DEFB108D	pseudogene	-1.000000	-1.000000	0.000000	1.329466	1.261468
SGCZ	protein coding	0.000000	0.000000	0.000000	0.015180	0.015151
MICU3	protein coding	0.000000	0.000000	0.000000	0.138219	0.132067
PSD3	protein coding	0.000000	0.000000	0.000000	0.108823	0.106202
AC100849.1	lincRNA	-1.000000	-1.000000	0.000000	0.086126	0.085398
SH2D4A	protein coding	0.000000	0.000000	0.000000	0.120062	0.115011
DOCK5	protein coding	0.000000	0.000000	0.000000	0.158486	0.147412
DPYSL2	protein coding	0.000000	0.000000	0.000000	0.060681	0.058270
RBPMS	protein coding	0.000000	0.000000	0.000000	0.080425	0.078282
NRG1	protein coding	0.000000	0.000000	0.000000	0.002591	0.002570
UNC5D	protein coding	0.000000	0.000000	0.000000	0.014504	0.014258
PXDNL	protein coding	0.000000	0.000000	0.000000	0.021649	0.021434
LYPLA1	protein coding	0.000000	0.000000	0.000000	0.088946	0.084456
RP1	protein coding	0.000000	0.000000	0.000000	0.037356	0.030914
LINC01606	lincRNA	-1.000000	-1.000000	0.000000	1.042269	0.996834
FAM110B	protein coding	0.000000	0.000000	0.000000	0.000000	0.133003
TOX	protein coding	0.000000	0.000000	0.000000	0.041015	0.040473
LINC01111	lincRNA	-1.000000	-1.000000	0.000000	0.492114	0.485123
TPD52	protein coding	0.000000	0.000000	0.000000	0.066764	0.044787
REXO1L8P	pseudogene	-1.000000	-1.000000	22.784810	0.000000	12.175874
REXO1L12P	pseudogene	-1.000000	-1.000000	100.000000	-1.000000	100.000000
REXO1L11P	pseudogene	-1.000000	-1.000000	98.338525	57.534956	77.921741
REXO1L10P	pseudogene	-1.000000	-1.000000	100.000000	99.094132	99.399478
REXO1L9P	pseudogene	-1.000000	-1.000000	89.321310	80.240460	85.007459
REXO1L2P	pseudogene	-1.000000	-1.000000	100.000000	96.969697	98.544177
AC232323.1	pseudogene	-1.000000	-1.000000	79.122974	98.904538	88.573562
REXO1L4P	pseudogene	-1.000000	-1.000000	100.000000	40.561622	70.396270
REXO1L5P	pseudogene	-1.000000	-1.000000	95.612780	81.220657	88.745020
REXO1L6P	pseudogene	-1.000000	-1.000000	97.877653	-1.000000	97.877653
VPS13B	protein coding	0.000000	0.000000	0.000000	0.009064	0.008909
ZFPM2-AS1	other	-1.000000	-1.000000	0.000000	0.024077	0.023905
TRPS1	protein coding	0.000000	0.000000	0.000000	0.030507	0.029663
SAMD12	protein coding	0.000000	0.000000	0.000000	0.019903	0.019420
AC068413.1	lincRNA	-1.000000	-1.000000	0.000000	0.041281	0.041125
NSMCE2	protein coding	0.000000	0.000000	0.000000	0.026717	0.026503
CASC19	other	-1.000000	-1.000000	0.000000	0.148091	0.130451
LINC00824	other	-1.000000	-1.000000	0.000000	1.532648	1.493633
CCDC26	lincRNA	-1.000000	-1.000000	0.000000	0.010303	0.010005
TRAPPC9	protein coding	0.000000	0.000000	0.000000	0.006635	0.006591
AGO2	protein coding	0.000000	0.000000	0.000000	0.415869	0.362887
PTP4A3	protein coding	0.000000	0.000000	0.000000	0.322023	0.299053
MROH5	pseudogene	-1.000000	0.000000	0.000000	0.045204	0.042234
GML	protein coding	0.000000	0.000000	0.000000	0.067644	0.066862
C8orf31	other	-1.000000	-1.000000	0.000000	0.382653	0.332803
ZNF623	protein coding	0.000000	0.000000	0.000000	0.384731	0.249939
ZNF707	protein coding	0.000000	0.000000	0.000000	0.000000	0.438090
EPPK1	protein coding	26.869405	0.000000	25.510906	0.000000	19.309366
SPATC1	protein coding	0.000000	0.000000	0.000000	0.082678	0.077875
ARHGAP39	protein coding	0.000000	0.000000	0.000000	0.135045	0.126571
ZNF251	protein coding	0.000000	0.000000	0.000000	0.273598	0.242185
ZNF7	protein coding	0.000000	0.000000	0.000000	0.180230	0.129708
DOCK8	protein coding	0.000000	0.000000	0.000000	1.023926	0.989198
KANK1	protein coding	0.000000	0.000000	0.000000	0.100927	0.098254
GLIS3	protein coding	0.000000	0.000000	0.000000	0.000000	0.025178
RLN2	protein coding	0.000000	0.000000	0.000000	22.434555	16.800627
RLN1	protein coding	0.000000	0.000000	0.000000	22.840447	18.331974
AL162411.1	lincRNA	-1.000000	-1.000000	0.000000	0.198758	0.194497
KDM4C	protein coding	0.000000	0.000000	0.000000	0.050738	0.049914
PTPRD	protein coding	0.000000	0.000000	0.000000	0.061420	0.061127
CCDC171	protein coding	0.000000	0.000000	0.000000	0.006559	0.005309
AL391117.1	lincRNA	-1.000000	-1.000000	0.000000	0.008175	0.008161
BAG1	protein coding	0.000000	0.000000	0.000000	0.000000	0.804734
UBAP1	protein coding	0.000000	0.000000	0.000000	1.413767	1.360211
KIF24	protein coding	0.000000	0.000000	0.000000	2.131042	1.908798
UNC13B	protein coding	0.000000	0.000000	0.000000	0.330854	0.306559
CNTNAP3	protein coding	0.000000	0.000000	0.000000	0.043179	0.041754
FGF7P3	pseudogene	-1.000000	-1.000000	0.000000	0.029819	0.029643
AQP7P5	pseudogene	-1.000000	-1.000000	23.568702	13.042607	13.739553
AMYH02020865.1	pseudogene	-1.000000	-1.000000	3.238306	4.689271	4.613443
BMS1P14	lincRNA	-1.000000	-1.000000	0.000000	4.698465	4.651621
FGF7P5	pseudogene	-1.000000	-1.000000	100.000000	100.000000	100.000000
FGF7P4	pseudogene	-1.000000	-1.000000	100.000000	100.000000	100.000000
SPATA31A5	protein coding	2.126607	0.000000	2.021152	5.359801	3.091141
AL590491.1	pseudogene	-1.000000	-1.000000	2.494005	0.978474	1.320203
FAM74A6	pseudogene	-1.000000	-1.000000	2.923331	1.513094	1.878944
BX005040.4	pseudogene	-1.000000	-1.000000	0.000000	0.102735	0.099598
CR769775.4	other	-1.000000	-1.000000	2.102465	-1.000000	2.102465
FGF7P6	pseudogene	-1.000000	-1.000000	78.091398	11.302176	14.670212
FGF7P7	pseudogene	-1.000000	-1.000000	100.000000	100.000000	100.000000
AL591379.2	pseudogene	-1.000000	-1.000000	6.818182	-1.000000	6.818182
AL591379.1	pseudogene	-1.000000	-1.000000	5.431120	10.663947	9.012307
AQP7P4	pseudogene	-1.000000	-1.000000	50.912584	27.987191	29.485102
AQP7P2	pseudogene	-1.000000	-1.000000	0.000000	0.687859	0.642706
BMS1P12	pseudogene	-1.000000	-1.000000	5.248227	0.000000	1.023513
CBWD4P	pseudogene	-1.000000	-1.000000	0.000000	0.078418	0.076921
APBA1	protein coding	0.000000	0.000000	0.000000	2.131232	2.074141
TRPM3	protein coding	0.000000	0.000000	0.000000	3.894113	3.824410
ALDH1A1	protein coding	0.000000	0.000000	0.000000	0.067085	0.066192
CYP1D1P	pseudogene	-1.000000	-1.000000	0.000000	0.964265	0.863382
PCSK5	protein coding	0.000000	0.000000	0.000000	0.408790	0.397715
PRUNE2	protein coding	0.000000	0.000000	0.000000	0.058214	0.055648
AL591368.1	lincRNA	-1.000000	-1.000000	0.000000	0.304824	0.298210
SPATA31D4	protein coding	73.592445	6.394491	45.048057	96.954933	58.346285
AL158154.2	lincRNA	-1.000000	-1.000000	56.683280	28.021412	29.372853
SPATA31D3	protein coding	66.254995	11.619892	43.060201	71.901324	50.495970
GKAP1	protein coding	0.000000	0.000000	0.000000	0.000000	0.358510
SPATA31C1	pseudogene	-1.000000	-1.000000	16.301546	15.377532	15.901021
SPATA31C2	pseudogene	-1.000000	-1.000000	0.000000	2.132975	1.234980
TBC1D2	protein coding	0.000000	0.000000	0.000000	0.269720	0.252107
GRIN3A	protein coding	0.000000	0.000000	0.000000	0.014247	0.013591
MUSK	protein coding	0.000000	0.000000	0.000000	0.115243	0.112157
AL449105.1	pseudogene	-1.000000	-1.000000	100.000000	-1.000000	100.000000
AL449105.3	pseudogene	-1.000000	-1.000000	100.000000	-1.000000	100.000000
AL449105.4	pseudogene	-1.000000	-1.000000	100.000000	-1.000000	100.000000
AL449105.2	pseudogene	-1.000000	-1.000000	100.000000	-1.000000	100.000000
AL449105.5	pseudogene	-1.000000	-1.000000	94.536817	-1.000000	94.536817
FAM225B	lincRNA	-1.000000	-1.000000	66.095058	100.000000	69.235481
FAM225A	lincRNA	-1.000000	-1.000000	78.734219	100.000000	81.079504
FKBP15	protein coding	0.000000	0.000000	0.000000	0.139735	0.115980
RGS3	protein coding	0.000000	0.000000	0.000000	0.132563	0.125480
DEC1	protein coding	0.000000	0.000000	0.000000	0.058564	0.058276
ASTN2	protein coding	0.000000	0.000000	0.000000	0.022007	0.021822
DENND1A	protein coding	0.000000	0.000000	0.000000	0.113413	0.111717
MVB12B	protein coding	0.000000	0.000000	0.000000	0.256308	0.246404
ODF2	protein coding	0.000000	0.000000	0.000000	0.226840	0.201709
SETX	protein coding	0.000000	0.000000	0.000000	0.137151	0.120689
AK8	protein coding	0.000000	0.000000	0.000000	0.222363	0.219323
CEL	protein coding	1.937472	0.000000	1.846412	0.000000	0.445209
COL5A1	protein coding	0.000000	0.000000	0.000000	0.090536	0.086670
GPSM1	protein coding	0.000000	0.000000	0.000000	0.738131	0.619378
EXD3	protein coding	0.000000	0.000000	0.000000	0.054567	0.052421
ENTPD8	protein coding	0.000000	0.000000	0.000000	5.220801	3.395062
DPH7	protein coding	0.000000	0.000000	0.000000	3.532756	3.258291
EHMT1	protein coding	0.000000	0.000000	0.000000	0.095634	0.519014
CACNA1B	protein coding	0.000000	0.000000	0.000000	0.533260	0.511678
PLCXD1	protein coding	0.000000	0.000000	0.000000	1.026871	0.791596
PPP2R3B	protein coding	0.000000	0.000000	0.000000	0.978865	0.924668
SHOX	protein coding	0.000000	0.000000	0.000000	0.968310	0.846950
CSF2RA	protein coding	0.000000	0.000000	0.000000	0.155207	0.144297
IL3RA	protein coding	0.000000	0.000000	0.000000	7.306842	7.032318
ASMTL	protein coding	0.000000	0.000000	0.000000	1.831790	1.750193
ASMT	protein coding	0.000000	0.000000	0.000000	0.251530	0.238604
DHRSX	protein coding	0.000000	0.000000	0.000000	0.996273	0.979565
BX890604.1	lincRNA	-1.000000	-1.000000	16.541107	32.317283	30.475901
FAM239A	lincRNA	-1.000000	-1.000000	31.849315	59.557732	55.403146
FAM239B	lincRNA	-1.000000	-1.000000	48.742903	82.172571	77.951413
FAM239C	lincRNA	-1.000000	-1.000000	36.702881	35.486620	35.812672
AC110995.1	lincRNA	-1.000000	-1.000000	0.000000	0.182190	0.179738
FRMPD4	protein coding	0.000000	0.000000	0.000000	0.035841	0.035321
GPM6B	protein coding	0.000000	0.000000	0.000000	0.734832	0.711187
AC107419.1	lincRNA	-1.000000	-1.000000	0.000000	0.192097	0.189667
AF241726.2	protein coding	0.000000	0.000000	0.000000	0.011665	0.011656
RBM10	protein coding	0.000000	0.000000	0.000000	0.280700	0.255102
AL606490.7	pseudogene	-1.000000	-1.000000	100.000000	-1.000000	100.000000
SSX4	protein coding	79.717813	100.000000	90.658002	91.206615	91.130099
SSX4B	protein coding	89.770723	58.885542	73.111292	91.021311	88.771359
AL606490.5	pseudogene	-1.000000	-1.000000	76.416337	73.928733	74.580818
AL606490.4	pseudogene	-1.000000	-1.000000	100.000000	-1.000000	100.000000
GAGE10	protein coding	0.000000	0.000000	0.000000	0.275112	0.265842
GAGE12J	protein coding	0.000000	1.612903	0.555556	18.808084	17.442337
GAGE13	protein coding	42.090395	53.714286	45.935728	18.326224	20.338059
GAGE12B	protein coding	-1.000000	100.000000	100.000000	-1.000000	100.000000
GAGE12C	protein coding	96.327684	100.000000	97.528517	81.834241	82.967108
GAGE12D	protein coding	66.949153	100.000000	77.756654	93.478581	92.343387
GAGE12F	protein coding	100.000000	100.000000	100.000000	89.607915	90.017710
GAGE12G	protein coding	65.819209	100.000000	76.996198	80.312408	80.068306
GAGE12H	protein coding	65.819209	100.000000	76.996198	84.271816	83.738726
GAGE1	protein coding	57.909605	2.740741	9.135560	51.846751	44.994748
CLCN5	protein coding	0.000000	0.000000	0.000000	0.109779	0.103046
CENPVL2	protein coding	100.000000	83.875000	92.032119	-1.000000	92.032119
CENPVL1	protein coding	-1.000000	100.000000	100.000000	-1.000000	100.000000
MAGED4B	protein coding	0.000000	8.717949	1.279157	2.976567	2.371648
MAGED4	protein coding	12.477954	0.000000	10.551827	19.231581	16.077905
BX510359.8	pseudogene	-1.000000	-1.000000	100.000000	-1.000000	100.000000
BX510359.7	pseudogene	-1.000000	-1.000000	100.000000	100.000000	100.000000
RBM22P6	pseudogene	-1.000000	-1.000000	100.000000	-1.000000	100.000000
XAGE1A	protein coding	100.000000	100.000000	100.000000	80.271051	82.710280
XAGE1B	protein coding	100.000000	78.599222	84.806630	92.031524	91.427917
BX510359.6	pseudogene	-1.000000	-1.000000	100.000000	-1.000000	100.000000
SSXP5	pseudogene	-1.000000	-1.000000	47.552448	28.468959	29.748442
AL450023.3	pseudogene	-1.000000	-1.000000	100.000000	-1.000000	100.000000
SSX2	protein coding	80.654762	74.248366	77.244259	85.045249	83.950257
AC244505.2	pseudogene	-1.000000	-1.000000	100.000000	100.000000	100.000000
AC244505.3	pseudogene	-1.000000	-1.000000	100.000000	-1.000000	100.000000
AC244505.5	pseudogene	-1.000000	-1.000000	100.000000	-1.000000	100.000000
SSX2B	protein coding	79.017857	38.881402	51.391466	25.687181	27.123274
FAM156B	protein coding	100.000000	86.703383	88.619529	69.548902	74.481280
FAM156A	protein coding	100.000000	59.144701	65.160550	25.526238	36.447083
FAM120C	protein coding	0.000000	0.000000	0.000000	0.038503	0.035666
PFKFB1	protein coding	0.000000	0.000000	0.000000	0.280368	0.271453
PAGE2B	protein coding	5.059524	65.294118	25.296443	17.376951	18.408736
PAGE2	protein coding	5.059524	34.259259	19.393939	23.988622	23.161189
NBDY	protein coding	0.000000	0.000000	0.000000	14.072312	13.802040
SPIN2B	protein coding	7.037037	0.000000	3.861789	0.000000	1.903172
FAAH2	protein coding	0.000000	0.000000	0.000000	0.174574	0.172848
ZC3H12B	protein coding	0.000000	0.000000	0.000000	0.000000	0.041770
TAF1	protein coding	0.000000	0.000000	0.000000	0.067504	1.084058
BX276092.4	pseudogene	-1.000000	-1.000000	27.530364	-1.000000	27.530364
LINC00891	lincRNA	-1.000000	-1.000000	90.345331	76.122885	82.438708
CXorf49	protein coding	100.000000	100.000000	100.000000	100.000000	100.000000
BX276092.2	pseudogene	-1.000000	-1.000000	45.378151	80.278422	66.713483
BX276092.6	pseudogene	-1.000000	-1.000000	100.000000	-1.000000	100.000000
BX276092.8	pseudogene	-1.000000	-1.000000	100.000000	-1.000000	100.000000
BX276092.5	pseudogene	-1.000000	-1.000000	92.976104	100.000000	95.802683
CXorf49B	protein coding	100.000000	100.000000	100.000000	100.000000	100.000000
BX276092.1	pseudogene	-1.000000	-1.000000	78.400000	-1.000000	78.400000
DMRTC1B	protein coding	62.521589	64.589515	63.836478	29.733472	30.443079
DMRTC1	protein coding	99.136442	89.334741	93.053735	27.523642	28.877683
PABPC1L2B	protein coding	11.276949	0.000000	3.096539	-1.000000	3.096539
ZDHHC15	protein coding	0.000000	0.000000	0.000000	0.022146	0.021280
DACH2	protein coding	0.000000	0.000000	0.000000	0.256761	0.254186
DIAPH2	protein coding	0.000000	0.000000	0.000000	0.008125	0.008041
AL157778.1	lincRNA	-1.000000	-1.000000	0.000000	0.052000	0.051868
ARMCX7P	pseudogene	-1.000000	-1.000000	52.024117	-1.000000	52.024117
ARMCX6	protein coding	12.846069	58.001940	36.918304	0.000000	24.800555
NXF2	protein coding	100.000000	56.832972	91.502989	21.295288	23.401795
TMSB15B	protein coding	0.000000	0.000000	0.000000	0.047533	0.043918
TMSB15B	protein coding	49.110320	31.198273	32.843137	38.652291	37.233612
ALG13	protein coding	0.000000	0.000000	0.000000	0.376872	0.286805
XACT	lincRNA	-1.000000	-1.000000	0.000000	0.007156	0.007145
SLC25A43	protein coding	0.000000	0.000000	0.000000	0.509235	0.483597
RHOXF2B	protein coding	0.000000	0.000000	0.000000	0.672430	0.398123
NKAPP1	pseudogene	-1.000000	-1.000000	0.000000	0.023952	0.023328
AC008162.2	protein coding	28.000000	0.000000	12.068966	9.330986	9.873950
CT47A12	protein coding	95.501730	100.000000	96.649485	84.632768	91.467577
AL670379.6	pseudogene	-1.000000	-1.000000	100.000000	-1.000000	100.000000
CT47A11	protein coding	88.235294	92.957746	89.791183	65.264720	74.804099
AL670379.4	pseudogene	-1.000000	-1.000000	34.782609	-1.000000	34.782609
CT47A10	protein coding	89.504037	89.534884	89.514264	60.217714	71.643588
AL670379.10	pseudogene	-1.000000	-1.000000	47.222222	-1.000000	47.222222
CT47A9	protein coding	96.655133	93.720930	95.682344	54.725383	70.740518
CT47A8	protein coding	100.000000	92.558140	97.532768	58.980703	74.081878
CT47A7	protein coding	79.008074	60.238095	72.882673	74.171202	73.701691
AL670379.12	pseudogene	-1.000000	-1.000000	96.031746	-1.000000	96.031746
CT47A6	protein coding	84.083045	96.046512	88.049345	91.687284	90.216737
AL670379.11	pseudogene	-1.000000	-1.000000	100.000000	-1.000000	100.000000
CT47A5	protein coding	100.000000	100.000000	100.000000	100.000000	100.000000
AL670379.7	pseudogene	-1.000000	-1.000000	100.000000	-1.000000	100.000000
CT47A4	protein coding	100.000000	100.000000	100.000000	96.140524	97.652017
AL670379.8	pseudogene	-1.000000	-1.000000	100.000000	-1.000000	100.000000
CT47A3	protein coding	100.000000	100.000000	100.000000	100.000000	100.000000
AL670379.5	pseudogene	-1.000000	-1.000000	100.000000	-1.000000	100.000000
CT47A2	protein coding	100.000000	100.000000	100.000000	100.000000	100.000000
AL670379.3	pseudogene	-1.000000	-1.000000	100.000000	-1.000000	100.000000
CT47A1	protein coding	85.582468	84.761905	85.314685	49.529936	63.435990
AL670379.1	pseudogene	-1.000000	-1.000000	38.247012	-1.000000	38.247012
STAG2	protein coding	0.000000	0.000000	0.000000	0.000000	0.006487
Z82195.2	pseudogene	-1.000000	-1.000000	0.000000	0.366517	0.274087
FAM122B	protein coding	0.000000	0.000000	0.000000	0.266724	0.224102
SMIM10L2B-AS1	lincRNA	-1.000000	-1.000000	0.000000	0.182005	0.178941
AC234771.3	pseudogene	-1.000000	-1.000000	3.864734	-1.000000	3.864734
CT55	protein coding	20.576132	74.750499	51.935298	1.203993	7.118827
AC234771.2	pseudogene	-1.000000	-1.000000	32.214765	2.286999	3.614547
CT45A1	protein coding	53.859649	0.000000	23.187311	13.799406	15.050565
MGAT2P1	pseudogene	-1.000000	-1.000000	51.005025	87.987988	67.827869
MGAT2P2	pseudogene	-1.000000	-1.000000	92.713568	100.000000	96.038251
CT45A3	protein coding	71.929825	15.126050	42.918455	67.066369	63.678850
CT45A5	protein coding	83.859649	14.406780	48.534483	83.071429	78.170911
CT45A6	protein coding	59.122807	78.260870	66.338798	67.055643	66.981132
CT45A2	protein coding	71.228070	88.800000	81.212121	81.727480	81.651486
CT45A7	protein coding	94.035088	100.000000	96.589769	79.532497	81.660641
CT45A8	protein coding	69.473684	100.000000	82.755203	76.274566	77.099142
CT45A9	protein coding	38.070175	65.306122	49.950544	66.780676	64.659034
CT45A10	protein coding	0.000000	0.000000	0.000000	28.155340	24.579334
FGF13	protein coding	0.000000	0.000000	0.000000	0.012940	0.012499
SPANXA1	protein coding	44.557823	67.929293	57.971014	78.294574	67.763650
SPANXA2	protein coding	100.000000	44.191919	67.971014	100.000000	83.470456
CXorf51B	protein coding	100.000000	100.000000	100.000000	100.000000	100.000000
CXorf51A	protein coding	100.000000	100.000000	100.000000	55.319149	86.451613
MAGEA9B	protein coding	4.641350	0.000000	2.291667	0.000000	0.758621
MAGEA9	protein coding	0.000000	0.000000	0.000000	1.654965	1.136559
MAGEA4	protein coding	0.000000	16.039511	11.071429	19.384873	17.376195
AC244102.2	pseudogene	-1.000000	-1.000000	30.817610	0.000000	28.488372
MAGEA3	protein coding	0.000000	0.000000	0.000000	26.607539	13.351878
CSAG2	protein coding	0.000000	0.000000	0.000000	0.000000	52.226463
MAGEA2B	protein coding	100.000000	100.000000	100.000000	100.000000	100.000000
MAGEA2	protein coding	100.000000	100.000000	100.000000	100.000000	100.000000
CSAG3	protein coding	0.000000	0.000000	0.000000	0.000000	58.117759
MAGEA6	protein coding	0.000000	15.485278	7.626208	65.920826	35.862642
PNMA6A	protein coding	0.000000	22.718254	10.371377	100.000000	21.963722
PNMA6B	pseudogene	-1.000000	-1.000000	57.547957	-1.000000	57.547957
OPN1LW	protein coding	25.570776	64.242424	30.634921	46.735116	45.353863
TEX28P2	pseudogene	-1.000000	-1.000000	100.000000	98.877473	98.958333
OPN1MW	protein coding	50.958904	100.000000	57.749803	66.642193	65.802496
TEX28P1	pseudogene	-1.000000	-1.000000	100.000000	75.696555	77.444758
OPN1MW2	protein coding	90.228311	100.000000	91.507937	94.575856	94.294161
AC244097.1	pseudogene	-1.000000	-1.000000	100.000000	51.622706	54.959543
OPN1MW3	protein coding	78.082192	100.000000	87.981973	93.588907	92.794561
TEX28	protein coding	100.000000	63.881402	91.645885	88.272434	86.180251
RPL10	protein coding	0.000000	0.000000	0.000000	0.000000	6.974444
IKBKG	protein coding	8.254398	14.731707	12.018141	9.097629	9.527404
FAM223A	lincRNA	-1.000000	-1.000000	92.837079	-1.000000	92.837079
ATF4P2	pseudogene	-1.000000	-1.000000	83.115672	-1.000000	83.115672
CTAG1A	protein coding	100.000000	100.000000	100.000000	100.000000	100.000000
CTAG1B	protein coding	100.000000	100.000000	100.000000	96.587537	98.625224
AC244107.2	pseudogene	-1.000000	-1.000000	100.000000	-1.000000	100.000000
ATF4P1	pseudogene	-1.000000	-1.000000	99.720149	-1.000000	99.720149
FAM223B	lincRNA	-1.000000	-1.000000	82.162921	-1.000000	82.162921
IKBKGP1	pseudogene	-1.000000	-1.000000	37.873134	55.734295	53.404845
F8A2	protein coding	9.596413	-1.000000	9.596413	-1.000000	9.596413
H2AFB3	protein coding	19.540230	23.140496	21.016949	-1.000000	21.016949
TMLHE	protein coding	0.000000	0.000000	0.000000	0.228699	0.152367
TSPY4	protein coding	45.178765	19.930070	39.205955	62.319749	52.269504
FAM197Y8	pseudogene	-1.000000	-1.000000	13.242488	51.034054	39.395894
TSPY8	protein coding	27.457627	10.489510	23.313407	53.003096	40.506781
FAM197Y7	pseudogene	-1.000000	-1.000000	12.146149	19.557196	17.149316
TSPY7P	pseudogene	-1.000000	-1.000000	10.422282	52.029520	35.140051
FAM197Y6	pseudogene	-1.000000	-1.000000	23.550606	17.518014	19.493345
TSPY3	protein coding	48.135593	0.000000	36.379163	11.826625	22.127052
FAM197Y5	lincRNA	-1.000000	-1.000000	62.164580	60.771084	60.997147
TSPY1	protein coding	8.813559	31.578947	14.358974	53.254805	36.877909
FAM197Y4	pseudogene	-1.000000	-1.000000	19.491525	29.426591	28.249374
TSPY9P	pseudogene	-1.000000	-1.000000	36.334746	48.646986	44.186047
FAM197Y3	pseudogene	-1.000000	-1.000000	37.336902	30.662631	32.783705
TSPY6P	pseudogene	-1.000000	-1.000000	75.351351	76.370280	76.037224
FAM197Y2	pseudogene	-1.000000	-1.000000	8.787978	33.499437	25.338783
TSPY10	protein coding	31.186441	0.000000	23.569599	15.417957	18.915061
VCY	protein coding	76.719577	4.678363	54.280510	34.736842	49.257760
VCY1B	protein coding	8.730159	0.000000	6.010929	14.736842	8.367072
RNU6-184P	snRNA	-1.000000	-1.000000	4.716981	-1.000000	4.716981
CDY6P	pseudogene	-1.000000	-1.000000	2.055336	0.000000	1.615911
USP9YP7	pseudogene	-1.000000	-1.000000	33.100233	33.395062	33.300829
USP9YP6	pseudogene	-1.000000	-1.000000	52.520516	54.126394	53.946926
USP9YP34	pseudogene	-1.000000	-1.000000	0.000000	12.450593	11.311862
USP9YP32	pseudogene	-1.000000	-1.000000	0.000000	2.839506	2.242808
HSFY1	protein coding	0.000000	0.000000	0.000000	0.201918	0.189161
OFD1P5Y	pseudogene	-1.000000	-1.000000	13.016609	8.323009	8.582550
OFD1P6Y	pseudogene	-1.000000	-1.000000	11.597749	35.638097	34.116997
RBMY1HP	pseudogene	-1.000000	-1.000000	76.224784	64.361778	66.351047
AC010141.3	pseudogene	-1.000000	-1.000000	30.865922	35.314444	33.947490
RBMY1A1	protein coding	53.755869	45.338208	51.710351	79.772950	78.097170
AC010141.2	pseudogene	-1.000000	-1.000000	42.500000	76.038781	64.917127
RBMY1D	protein coding	74.647887	35.431235	65.885417	90.518068	87.224913
AC007322.4	pseudogene	-1.000000	-1.000000	73.684211	96.027875	88.591224
RBMY1E	protein coding	59.087860	35.431235	53.802083	73.702726	71.049900
AC007322.1	pseudogene	-1.000000	-1.000000	41.388518	86.633663	71.027176
DAZ1	protein coding	44.609815	13.455378	30.036395	41.139279	40.400637
DAZ2	protein coding	25.648855	0.000000	12.106654	26.349605	25.524874
DAZ3	protein coding	52.239939	1.091902	20.256046	59.432070	56.694366
DAZ4	protein coding	74.447514	6.942529	40.671728	42.178097	42.106917
