# Supplementary material for: Systematic analysis of dark and camouflaged genes reveals disease-relevant genes hiding in plain sight
Source: Genome Biol. 2019 May 20;20:97. doi: 10.1186/s13059-019-1707-2 (PMC6526621; doi:10.1186/s13059-019-1707-2)
Supplement: Supplementary file 42 — 10x Genomics dark-by-MAPQ gene annotations in hg38. (TXT 730 kb) [file 13059_2019_1707_MOESM42_ESM.txt]

# This table shows the intersection of dark by MAPQ regions by a gene annotation gff3, showing where dark by MAPQ regions fall within gene body elements
# chrom : Chromosome of dark by MAPQ region
# region_start : start position of dark by MAPQ region within gene-body element
# region_end : end position of dark by MAPQ region within gene-body element
# gene_body_id : ID of gene body element that contains this dark by MAPQ region
# region_type : genebody element type (e.g. exon, intron, UTR, etc.)
# biotype : GENCODE biotype of gene that contains this dark by MAPQ reigon
# gene_body_chrom : Chromosome of the genebody element
# gene_body_start : start position of the genebody element
# gene_body_end : end position of the genebody element
#chrom	start	end	gene_body_id	region_type	biotype	gene_body_chrom	gene_body_start	gene_body_end
chr1	150112	150141	AL627309.5_intron_2	intron	processed_transcript	chr1	149708	155765
chr1	162812	162835	AL627309.5_intron_3	intron	processed_transcript	chr1	155832	164261
chr1	162946	162974	AL627309.5_intron_3	intron	processed_transcript	chr1	155832	164261
chr1	163027	163111	AL627309.5_intron_3	intron	processed_transcript	chr1	155832	164261
chr1	165244	165281	AL627309.5_intron_4	intron	processed_transcript	chr1	164792	165882
chr1	167122	167239	AL627309.5_intron_5	intron	processed_transcript	chr1	165943	168098
chr1	167814	167879	AL627309.5_intron_5	intron	processed_transcript	chr1	165943	168098
chr1	169454	169573	AL627309.5_intron_8	intron	processed_transcript	chr1	169265	172555
chr1	170796	170988	AL627309.5_intron_8	intron	processed_transcript	chr1	169265	172555
chr1	171036	171153	AL627309.5_intron_8	intron	processed_transcript	chr1	169265	172555
chr1	173022	173051	AL627309.5_intron_9	intron	processed_transcript	chr1	172689	173751
chr1	173196	173277	AL627309.5_intron_9	intron	processed_transcript	chr1	172689	173751
chr1	185843	185942	FO538757.1_intron_2	intron	unprocessed_pseudogene	chr1	185560	186315
chr1	187660	187721	FO538757.1_intron_5	intron	unprocessed_pseudogene	chr1	187578	187753
chr1	194080	194111	FO538757.1_intron_9	intron	unprocessed_pseudogene	chr1	188903	195261
chr1	451511	451628	OR4F29_1	CDS	protein_coding	chr1	450739	451678
chr1	487123	487211	CICP7_1	exon	processed_pseudogene	chr1	487101	489387
chr1	487531	487560	CICP7_1	exon	processed_pseudogene	chr1	487101	489387
chr1	487770	487800	CICP7_1	exon	processed_pseudogene	chr1	487101	489387
chr1	487822	487854	CICP7_1	exon	processed_pseudogene	chr1	487101	489387
chr1	976814	976875	PERM1_intron_2	intron	protein_coding	chr1	976625	978879
chr1	977413	977484	PERM1_intron_2	intron	protein_coding	chr1	976625	978879
chr1	977564	977606	PERM1_intron_2	intron	protein_coding	chr1	976625	978879
chr1	1139396	1139654	LINC01342_intron_1	intron	lincRNA	chr1	1137111	1140823
chr1	1139935	1139964	LINC01342_intron_1	intron	lincRNA	chr1	1137111	1140823
chr1	1140259	1140286	LINC01342_intron_1	intron	lincRNA	chr1	1137111	1140823
chr1	1297222	1297280	ACAP3_intron_10	intron	protein_coding	chr1	1296634	1297820
chr1	1642815	1642888	CDK11B_intron_14	intron	protein_coding	chr1	1642509	1645124
chr1	1700139	1700279	MMP23A_2	exon	unprocessed_pseudogene	chr1	1700139	1700279
chr1	1700280	1700345	MMP23A_intron_2	intron	unprocessed_pseudogene	chr1	1700280	1700345
chr1	1700346	1700514	MMP23A_3	exon	unprocessed_pseudogene	chr1	1700346	1700514
chr1	1700515	1700668	MMP23A_intron_3	intron	unprocessed_pseudogene	chr1	1700515	1700905
chr1	1702825	1702853	CDK11A_UTR_1	three_prime_UTR	protein_coding	chr1	1702730	1702906
chr1	1709300	1709325	CDK11A_intron_13	intron	protein_coding	chr1	1709134	1709477
chr1	1709360	1709477	CDK11A_intron_13	intron	protein_coding	chr1	1709134	1709477
chr1	1709478	1709640	CDK11A_14	CDS	protein_coding	chr1	1709478	1709640
chr1	1709641	1710107	CDK11A_intron_14	intron	protein_coding	chr1	1709641	1712262
chr1	1710238	1710269	CDK11A_intron_14	intron	protein_coding	chr1	1709641	1712262
chr1	1711309	1711459	CDK11A_intron_14	intron	protein_coding	chr1	1709641	1712262
chr1	1711610	1711659	CDK11A_intron_14	intron	protein_coding	chr1	1709641	1712262
chr1	1712802	1712880	CDK11A_intron_15	intron	protein_coding	chr1	1712428	1716344
chr1	1980203	1980319	CFAP74_intron_33	intron	protein_coding	chr1	1974199	1985384
chr1	2122398	2122421	PRKCZ_intron_14	intron	protein_coding	chr1	2116311	2133636
chr1	2281246	2281269	SKI_intron_1	intron	protein_coding	chr1	2229736	2302976
chr1	2281367	2281412	SKI_intron_1	intron	protein_coding	chr1	2229736	2302976
chr1	2655113	2655211	TTC34_intron_3	intron	protein_coding	chr1	2645564	2783607
chr1	2655360	2655474	TTC34_intron_3	intron	protein_coding	chr1	2645564	2783607
chr1	2656463	2656936	TTC34_intron_3	intron	protein_coding	chr1	2645564	2783607
chr1	2658447	2658713	TTC34_intron_3	intron	protein_coding	chr1	2645564	2783607
chr1	2658824	2658928	TTC34_intron_3	intron	protein_coding	chr1	2645564	2783607
chr1	2658983	2659582	TTC34_intron_3	intron	protein_coding	chr1	2645564	2783607
chr1	2660829	2661715	TTC34_intron_3	intron	protein_coding	chr1	2645564	2783607
chr1	2661759	2662310	TTC34_intron_3	intron	protein_coding	chr1	2645564	2783607
chr1	2662522	2662623	TTC34_intron_3	intron	protein_coding	chr1	2645564	2783607
chr1	2662754	2665916	TTC34_intron_3	intron	protein_coding	chr1	2645564	2783607
chr1	2665959	2666041	TTC34_intron_3	intron	protein_coding	chr1	2645564	2783607
chr1	2672535	2672802	TTC34_intron_3	intron	protein_coding	chr1	2645564	2783607
chr1	2672857	2673133	TTC34_intron_3	intron	protein_coding	chr1	2645564	2783607
chr1	2673184	2673260	TTC34_intron_3	intron	protein_coding	chr1	2645564	2783607
chr1	2673528	2674148	TTC34_intron_3	intron	protein_coding	chr1	2645564	2783607
chr1	2674321	2674384	TTC34_intron_3	intron	protein_coding	chr1	2645564	2783607
chr1	2674419	2674764	TTC34_intron_3	intron	protein_coding	chr1	2645564	2783607
chr1	2675718	2676788	TTC34_intron_3	intron	protein_coding	chr1	2645564	2783607
chr1	2677056	2677537	TTC34_intron_3	intron	protein_coding	chr1	2645564	2783607
chr1	2678058	2680502	TTC34_intron_3	intron	protein_coding	chr1	2645564	2783607
chr1	2680618	2680762	TTC34_intron_3	intron	protein_coding	chr1	2645564	2783607
chr1	2680954	2681011	TTC34_intron_3	intron	protein_coding	chr1	2645564	2783607
chr1	2681293	2681422	TTC34_intron_3	intron	protein_coding	chr1	2645564	2783607
chr1	2682190	2682595	TTC34_intron_3	intron	protein_coding	chr1	2645564	2783607
chr1	2688802	2689791	TTC34_intron_3	intron	protein_coding	chr1	2645564	2783607
chr1	2690538	2690611	TTC34_intron_3	intron	protein_coding	chr1	2645564	2783607
chr1	2690802	2690941	TTC34_intron_3	intron	protein_coding	chr1	2645564	2783607
chr1	2692026	2692141	TTC34_intron_3	intron	protein_coding	chr1	2645564	2783607
chr1	2693163	2693198	TTC34_intron_3	intron	protein_coding	chr1	2645564	2783607
chr1	2696513	2696648	TTC34_intron_3	intron	protein_coding	chr1	2645564	2783607
chr1	2696895	2697155	TTC34_intron_3	intron	protein_coding	chr1	2645564	2783607
chr1	2697666	2697932	TTC34_intron_3	intron	protein_coding	chr1	2645564	2783607
chr1	2698013	2698170	TTC34_intron_3	intron	protein_coding	chr1	2645564	2783607
chr1	2701219	2701485	TTC34_intron_3	intron	protein_coding	chr1	2645564	2783607
chr1	2702139	2702630	TTC34_intron_3	intron	protein_coding	chr1	2645564	2783607
chr1	2702667	2702775	TTC34_intron_3	intron	protein_coding	chr1	2645564	2783607
chr1	2746566	2747564	TTC34_intron_3	intron	protein_coding	chr1	2645564	2783607
chr1	2747816	2747869	TTC34_intron_3	intron	protein_coding	chr1	2645564	2783607
chr1	2747956	2748135	TTC34_intron_3	intron	protein_coding	chr1	2645564	2783607
chr1	2748300	2748395	TTC34_intron_3	intron	protein_coding	chr1	2645564	2783607
chr1	2748622	2748696	TTC34_intron_3	intron	protein_coding	chr1	2645564	2783607
chr1	2749281	2749328	TTC34_intron_3	intron	protein_coding	chr1	2645564	2783607
chr1	2749523	2749551	TTC34_intron_3	intron	protein_coding	chr1	2645564	2783607
chr1	2749795	2749943	TTC34_intron_3	intron	protein_coding	chr1	2645564	2783607
chr1	2754053	2754224	TTC34_intron_3	intron	protein_coding	chr1	2645564	2783607
chr1	2754298	2754505	TTC34_intron_3	intron	protein_coding	chr1	2645564	2783607
chr1	2755138	2755192	TTC34_intron_3	intron	protein_coding	chr1	2645564	2783607
chr1	2755309	2755363	TTC34_intron_3	intron	protein_coding	chr1	2645564	2783607
chr1	2756213	2756267	TTC34_intron_3	intron	protein_coding	chr1	2645564	2783607
chr1	2756305	2756373	TTC34_intron_3	intron	protein_coding	chr1	2645564	2783607
chr1	2757434	2757526	TTC34_intron_3	intron	protein_coding	chr1	2645564	2783607
chr1	2758006	2758099	TTC34_intron_3	intron	protein_coding	chr1	2645564	2783607
chr1	2758343	2758451	TTC34_intron_3	intron	protein_coding	chr1	2645564	2783607
chr1	2758475	2759110	TTC34_intron_3	intron	protein_coding	chr1	2645564	2783607
chr1	2760067	2760103	TTC34_intron_3	intron	protein_coding	chr1	2645564	2783607
chr1	2760327	2760409	TTC34_intron_3	intron	protein_coding	chr1	2645564	2783607
chr1	2760507	2760806	TTC34_intron_3	intron	protein_coding	chr1	2645564	2783607
chr1	2760840	2760870	TTC34_intron_3	intron	protein_coding	chr1	2645564	2783607
chr1	2761091	2761243	TTC34_intron_3	intron	protein_coding	chr1	2645564	2783607
chr1	2762307	2764022	TTC34_intron_3	intron	protein_coding	chr1	2645564	2783607
chr1	2764812	2765658	TTC34_intron_3	intron	protein_coding	chr1	2645564	2783607
chr1	2765800	2767161	TTC34_intron_3	intron	protein_coding	chr1	2645564	2783607
chr1	2767206	2767352	TTC34_intron_3	intron	protein_coding	chr1	2645564	2783607
chr1	2769042	2769311	TTC34_intron_3	intron	protein_coding	chr1	2645564	2783607
chr1	2769352	2769463	TTC34_intron_3	intron	protein_coding	chr1	2645564	2783607
chr1	2770486	2771255	TTC34_intron_3	intron	protein_coding	chr1	2645564	2783607
chr1	2771608	2771648	TTC34_intron_3	intron	protein_coding	chr1	2645564	2783607
chr1	2771856	2772619	TTC34_intron_3	intron	protein_coding	chr1	2645564	2783607
chr1	2774390	2774612	TTC34_intron_3	intron	protein_coding	chr1	2645564	2783607
chr1	2774762	2774839	TTC34_intron_3	intron	protein_coding	chr1	2645564	2783607
chr1	2776778	2777214	TTC34_intron_3	intron	protein_coding	chr1	2645564	2783607
chr1	2666197	2671485	TTC34_intron_3	intron	protein_coding	chr1	2645564	2783607
chr1	3163094	3163220	PRDM16_intron_1	intron	protein_coding	chr1	3069297	3186123
chr1	3475420	3475641	ARHGEF16_intron_10	intron	protein_coding	chr1	3474783	3475968
chr1	3643740	3644255	WRAP73_intron_8	intron	protein_coding	chr1	3638823	3646664
chr1	3675112	3675233	TP73_intron_1	intron	protein_coding	chr1	3652642	3682331
chr1	3892047	3892382	C1orf174_intron_2	intron	protein_coding	chr1	3891058	3892881
chr1	5884560	5884609	NPHP4_intron_13	intron	protein_coding	chr1	5880240	5887284
chr1	7114838	7115460	CAMTA1_intron_7	intron	protein_coding	chr1	7091372	7249489
chr1	10744459	10744614	CASZ1_intron_20	intron	protein_coding	chr1	10705545	10760699
chr1	12250980	12251071	VPS13D_intron_6	intron	protein_coding	chr1	12249340	12253720
chr1	13049476	13049504	PRAMEF27_UTR_1	three_prime_UTR	protein_coding	chr1	13049476	13049807
chr1	13049687	13049807	PRAMEF27_UTR_1	three_prime_UTR	protein_coding	chr1	13049476	13049807
chr1	13052381	13052540	PRAMEF27_2	CDS	protein_coding	chr1	13052117	13052699
chr1	13052598	13052699	PRAMEF27_2	CDS	protein_coding	chr1	13052117	13052699
chr1	13052700	13052723	PRAMEF27_intron_2	intron	protein_coding	chr1	13052700	13053365
chr1	13052883	13052969	PRAMEF27_intron_2	intron	protein_coding	chr1	13052700	13053365
chr1	13053012	13053037	PRAMEF27_intron_2	intron	protein_coding	chr1	13052700	13053365
chr1	13053103	13053168	PRAMEF27_intron_2	intron	protein_coding	chr1	13052700	13053365
chr1	13054043	13054076	PRAMEF27_intron_3	intron	protein_coding	chr1	13053676	13056412
chr1	13054292	13054319	PRAMEF27_intron_3	intron	protein_coding	chr1	13053676	13056412
chr1	13054349	13054451	PRAMEF27_intron_3	intron	protein_coding	chr1	13053676	13056412
chr1	13054478	13055017	PRAMEF27_intron_3	intron	protein_coding	chr1	13053676	13056412
chr1	13055224	13055401	PRAMEF27_intron_3	intron	protein_coding	chr1	13053676	13056412
chr1	13060887	13060930	HNRNPCL3_UTR_1	five_prime_UTR	protein_coding	chr1	13060869	13060930
chr1	13062090	13062206	HNRNPCL3_1	CDS	protein_coding	chr1	13061324	13062206
chr1	13062206	13062229	HNRNPCL3_UTR_3	three_prime_UTR	protein_coding	chr1	13062206	13062229
chr1	13069501	13069546	PRAMEF25_intron_1	intron	protein_coding	chr1	13068755	13070851
chr1	13071940	13072011	PRAMEF25_intron_2	intron	protein_coding	chr1	13070908	13073676
chr1	13072127	13073067	PRAMEF25_intron_2	intron	protein_coding	chr1	13070908	13073676
chr1	13073171	13073676	PRAMEF25_intron_2	intron	protein_coding	chr1	13070908	13073676
chr1	13073693	13073942	PRAMEF25_1	CDS	protein_coding	chr1	13073693	13073986
chr1	13074122	13074657	PRAMEF25_intron_3	intron	protein_coding	chr1	13073987	13074657
chr1	13074658	13075240	PRAMEF25_2	CDS	protein_coding	chr1	13074658	13075240
chr1	13075241	13076463	PRAMEF25_intron_4	intron	protein_coding	chr1	13075241	13076989
chr1	13077156	13077212	PRAMEF25_3	CDS	protein_coding	chr1	13076990	13077552
chr1	13077427	13077552	PRAMEF25_3	CDS	protein_coding	chr1	13076990	13077552
chr1	13077552	13077884	PRAMEF25_UTR_4	three_prime_UTR	protein_coding	chr1	13077552	13077884
chr1	13095179	13095762	PRAMEF34P_1	exon	unprocessed_pseudogene	chr1	13095179	13095762
chr1	13095763	13096711	PRAMEF34P_intron_1	intron	unprocessed_pseudogene	chr1	13095763	13096711
chr1	13096712	13097288	PRAMEF34P_2	exon	unprocessed_pseudogene	chr1	13096712	13097288
chr1	13097289	13097683	PRAMEF34P_intron_2	intron	unprocessed_pseudogene	chr1	13097289	13097683
chr1	13097684	13097971	PRAMEF34P_3	exon	unprocessed_pseudogene	chr1	13097684	13097971
chr1	13128818	13129104	PRAMEF36P_1	exon	transcribed_unprocessed_pseudogene	chr1	13128818	13129104
chr1	13129105	13129499	PRAMEF36P_intron_1	intron	transcribed_unprocessed_pseudogene	chr1	13129105	13129499
chr1	13129500	13130076	PRAMEF36P_2	exon	transcribed_unprocessed_pseudogene	chr1	13129500	13130076
chr1	13130077	13131025	PRAMEF36P_intron_2	intron	transcribed_unprocessed_pseudogene	chr1	13130077	13131025
chr1	13131026	13131615	PRAMEF36P_3	exon	transcribed_unprocessed_pseudogene	chr1	13131026	13131615
chr1	13146981	13147006	AC245056.1_1	exon	lincRNA	chr1	13146981	13147240
chr1	13147142	13147240	AC245056.1_1	exon	lincRNA	chr1	13146981	13147240
chr1	13147241	13147306	AC245056.1_intron_1	intron	lincRNA	chr1	13147241	13147335
chr1	13147340	13147454	AC245056.1_2	exon	lincRNA	chr1	13147336	13147460
chr1	13148905	13149017	PRAMEF26_UTR_1	three_prime_UTR	protein_coding	chr1	13148905	13149236
chr1	13149058	13149236	PRAMEF26_UTR_1	three_prime_UTR	protein_coding	chr1	13148905	13149236
chr1	13149284	13149407	PRAMEF26_1	CDS	protein_coding	chr1	13149236	13149798
chr1	13149557	13149651	PRAMEF26_1	CDS	protein_coding	chr1	13149236	13149798
chr1	13150964	13151285	PRAMEF26_intron_1	intron	protein_coding	chr1	13149799	13151547
chr1	13151352	13151547	PRAMEF26_intron_1	intron	protein_coding	chr1	13149799	13151547
chr1	13151548	13151822	PRAMEF26_2	CDS	protein_coding	chr1	13151548	13152130
chr1	13152131	13152544	PRAMEF26_intron_2	intron	protein_coding	chr1	13152131	13152801
chr1	13152673	13152801	PRAMEF26_intron_2	intron	protein_coding	chr1	13152131	13152801
chr1	13152982	13153079	PRAMEF26_3	CDS	protein_coding	chr1	13152802	13153095
chr1	13153327	13153391	PRAMEF26_intron_3	intron	protein_coding	chr1	13153112	13155882
chr1	13153443	13153575	PRAMEF26_intron_3	intron	protein_coding	chr1	13153112	13155882
chr1	13154034	13154726	PRAMEF26_intron_3	intron	protein_coding	chr1	13153112	13155882
chr1	13164586	13164807	HNRNPCL4_1	CDS	protein_coding	chr1	13164586	13165467
chr1	13164848	13165029	HNRNPCL4_1	CDS	protein_coding	chr1	13164586	13165467
chr1	13165152	13165467	HNRNPCL4_1	CDS	protein_coding	chr1	13164586	13165467
chr1	13174416	13174460	PRAMEF9_intron_1	intron	protein_coding	chr1	13172533	13175263
chr1	13177890	13177921	PRAMEF9_intron_3	intron	protein_coding	chr1	13176823	13178569
chr1	16665261	16665313	AL137798.2_intron_1	intron	lincRNA	chr1	16656975	16665389
chr1	16665557	16665630	AL137798.2_intron_2	intron	lincRNA	chr1	16665528	16666939
chr1	16667177	16667335	AL137798.2_3	exon	lincRNA	chr1	16666940	16667524
chr1	16667393	16667524	AL137798.2_3	exon	lincRNA	chr1	16666940	16667524
chr1	16740118	16740260	AL021920.3_1	exon	lincRNA	chr1	16739938	16740523
chr1	16740470	16740523	AL021920.3_1	exon	lincRNA	chr1	16739938	16740523
chr1	16740524	16740651	AL021920.3_intron_1	intron	lincRNA	chr1	16740524	16741935
chr1	16741383	16741409	AL021920.3_intron_1	intron	lincRNA	chr1	16740524	16741935
chr1	21990446	21990473	CELA3B_intron_9	intron	protein_coding	chr1	21989345	21998149
chr1	21990496	21990710	CELA3B_intron_9	intron	protein_coding	chr1	21989345	21998149
chr1	21990731	21990825	CELA3B_intron_9	intron	protein_coding	chr1	21989345	21998149
chr1	24799955	24799996	CLIC4_intron_2	intron	protein_coding	chr1	24797852	24814092
chr1	24832380	24832431	CLIC4_intron_4	intron	protein_coding	chr1	24827117	24839858
chr1	24832636	24832797	CLIC4_intron_4	intron	protein_coding	chr1	24827117	24839858
chr1	24832826	24832980	CLIC4_intron_4	intron	protein_coding	chr1	24827117	24839858
chr1	24833100	24833172	CLIC4_intron_4	intron	protein_coding	chr1	24827117	24839858
chr1	24833658	24833693	CLIC4_intron_4	intron	protein_coding	chr1	24827117	24839858
chr1	24834083	24834315	CLIC4_intron_4	intron	protein_coding	chr1	24827117	24839858
chr1	24834422	24834540	CLIC4_intron_4	intron	protein_coding	chr1	24827117	24839858
chr1	25317077	25317102	RSRP1_intron_6	intron	protein_coding	chr1	25267916	25337976
chr1	25317159	25317535	RSRP1_intron_6	intron	protein_coding	chr1	25267916	25337976
chr1	25325178	25325431	RSRP1_intron_6	intron	protein_coding	chr1	25267916	25337976
chr1	25325457	25328609	RSRP1_intron_6	intron	protein_coding	chr1	25267916	25337976
chr1	25317159	25317535	RHD_intron_9	intron	protein_coding	chr1	25317080	25321887
chr1	25325178	25325431	RHD_intron_10	intron	protein_coding	chr1	25321963	25328896
chr1	25325457	25328609	RHD_intron_10	intron	protein_coding	chr1	25321963	25328896
chr1	25362845	25366348	RHCE_intron_1	intron	protein_coding	chr1	25362554	25370465
chr1	25366990	25367355	RHCE_intron_1	intron	protein_coding	chr1	25362554	25370465
chr1	26163362	26163456	FAM110D_UTR_3	three_prime_UTR	protein_coding	chr1	26162107	26163962
chr1	39413491	39413544	MACF1_63	CDS	protein_coding	chr1	39410265	39414549
chr1	42233354	42233441	FOXJ3_intron_8	intron	protein_coding	chr1	42227967	42264929
chr1	42277668	42277701	FOXJ3_intron_9	intron	protein_coding	chr1	42265190	42278346
chr1	45710062	45710126	IPP_intron_2	intron	protein_coding	chr1	45700191	45714244
chr1	45900473	45900615	MAST2_intron_4	intron	protein_coding	chr1	45882396	45913586
chr1	53283822	53284146	LRP8_intron_17	intron	protein_coding	chr1	53280716	53289565
chr1	62686183	62686285	DOCK7_intron_52	intron	protein_coding	chr1	62663131	62688225
chr1	65613591	65613702	LEPR_intron_15	intron	protein_coding	chr1	65610297	65616006
chr1	65798265	65798296	PDE4B_intron_2	intron	protein_coding	chr1	65793249	65913243
chr1	66736509	66736537	SGIP1_intron_26	intron	protein_coding	chr1	66733881	66739333
chr1	67159023	67159193	C1orf141_intron_8	intron	protein_coding	chr1	67134978	67231844
chr1	67159023	67159193	IL23R_intron_1	intron	protein_coding	chr1	67139162	67166398
chr1	67342925	67342951	IL12RB2_intron_9	intron	protein_coding	chr1	67338751	67350868
chr1	71275780	71275875	ZRANB2-AS2_intron_19	intron	processed_transcript	chr1	71268479	71280524
chr1	74758537	74758607	TYW3_intron_6	intron	protein_coding	chr1	74752426	74763892
chr1	75377437	75378022	SLC44A5_intron_22	intron	protein_coding	chr1	75339631	75396581
chr1	75379549	75379653	SLC44A5_intron_22	intron	protein_coding	chr1	75339631	75396581
chr1	75382177	75382264	SLC44A5_intron_22	intron	protein_coding	chr1	75339631	75396581
chr1	75382530	75383023	SLC44A5_intron_22	intron	protein_coding	chr1	75339631	75396581
chr1	75886080	75886284	MSH4_intron_15	intron	protein_coding	chr1	75883822	75889249
chr1	77444535	77444577	AK5_intron_9	intron	protein_coding	chr1	77417716	77483315
chr1	78936045	78936098	ADGRL4_intron_8	intron	protein_coding	chr1	78927092	78936293
chr1	84052265	84052288	AC104454.2_intron_1	intron	lincRNA	chr1	84038630	84064690
chr1	84052336	84052551	AC104454.2_intron_1	intron	lincRNA	chr1	84038630	84064690
chr1	84052814	84054109	AC104454.2_intron_1	intron	lincRNA	chr1	84038630	84064690
chr1	84054136	84055233	AC104454.2_intron_1	intron	lincRNA	chr1	84038630	84064690
chr1	84055296	84055541	AC104454.2_intron_1	intron	lincRNA	chr1	84038630	84064690
chr1	84055605	84056096	AC104454.2_intron_1	intron	lincRNA	chr1	84038630	84064690
chr1	84056423	84057292	AC104454.2_intron_1	intron	lincRNA	chr1	84038630	84064690
chr1	84057443	84057520	AC104454.2_intron_1	intron	lincRNA	chr1	84038630	84064690
chr1	84057836	84058062	AC104454.2_intron_1	intron	lincRNA	chr1	84038630	84064690
chr1	84058099	84058153	AC104454.2_intron_1	intron	lincRNA	chr1	84038630	84064690
chr1	84058190	84058408	AC104454.2_intron_1	intron	lincRNA	chr1	84038630	84064690
chr1	91301513	91301656	HFM1_intron_9	intron	protein_coding	chr1	91277063	91313347
chr1	91301728	91301944	HFM1_intron_9	intron	protein_coding	chr1	91277063	91313347
chr1	103621342	103621575	AMY2A_intron_6	intron	protein_coding	chr1	103620685	103621575
chr1	103621576	103621699	AMY2A_6	CDS	protein_coding	chr1	103621576	103621699
chr1	103621700	103621792	AMY2A_intron_7	intron	protein_coding	chr1	103621700	103621792
chr1	103621793	103621893	AMY2A_7	CDS	protein_coding	chr1	103621793	103621893
chr1	103621894	103622873	AMY2A_intron_8	intron	protein_coding	chr1	103621894	103623864
chr1	103624231	103624569	AMY2A_intron_10	intron	protein_coding	chr1	103624222	103625555
chr1	103625374	103625555	AMY2A_intron_10	intron	protein_coding	chr1	103624222	103625555
chr1	103625556	103625746	AMY2A_10	CDS	protein_coding	chr1	103625556	103625746
chr1	103625746	103625780	AMY2A_UTR_3	three_prime_UTR	protein_coding	chr1	103625746	103625780
chr1	103655328	103655451	AMY1A_UTR_1	five_prime_UTR	protein_coding	chr1	103655290	103655928
chr1	103655548	103655928	AMY1A_UTR_1	five_prime_UTR	protein_coding	chr1	103655290	103655928
chr1	103655929	103656016	AMY1A_intron_1	intron	protein_coding	chr1	103655929	103656016
chr1	103656017	103656059	AMY1A_UTR_2	five_prime_UTR	protein_coding	chr1	103656017	103656059
chr1	103656060	103656283	AMY1A_intron_2	intron	protein_coding	chr1	103656060	103656283
chr1	103656284	103656330	AMY1A_UTR_3	five_prime_UTR	protein_coding	chr1	103656284	103656330
chr1	103656330	103656498	AMY1A_1	CDS	protein_coding	chr1	103656330	103656498
chr1	103656499	103656842	AMY1A_intron_3	intron	protein_coding	chr1	103656499	103656842
chr1	103656843	103656990	AMY1A_2	CDS	protein_coding	chr1	103656843	103656990
chr1	103656991	103657792	AMY1A_intron_4	intron	protein_coding	chr1	103656991	103657792
chr1	103657793	103657991	AMY1A_3	CDS	protein_coding	chr1	103657793	103657991
chr1	103657992	103658438	AMY1A_intron_5	intron	protein_coding	chr1	103657992	103658438
chr1	103658439	103658670	AMY1A_4	CDS	protein_coding	chr1	103658439	103658670
chr1	103658671	103659408	AMY1A_intron_6	intron	protein_coding	chr1	103658671	103659408
chr1	103659409	103659543	AMY1A_5	CDS	protein_coding	chr1	103659409	103659543
chr1	103659544	103660159	AMY1A_intron_7	intron	protein_coding	chr1	103659544	103660358
chr1	103662322	103662655	AMY1A_intron_9	intron	protein_coding	chr1	103660677	103662655
chr1	103661196	103662160	AMY1A_intron_9	intron	protein_coding	chr1	103660677	103662655
chr1	103662656	103662775	AMY1A_8	CDS	protein_coding	chr1	103662656	103662775
chr1	103662776	103662884	AMY1A_intron_10	intron	protein_coding	chr1	103662776	103662884
chr1	103664216	103664329	AMY1A_intron_11	intron	protein_coding	chr1	103663012	103664329
chr1	103664330	103664520	AMY1A_10	CDS	protein_coding	chr1	103664330	103664520
chr1	103664520	103664554	AMY1A_UTR_4	three_prime_UTR	protein_coding	chr1	103664520	103664554
chr1	103687415	103687448	AMY1B_UTR_1	three_prime_UTR	protein_coding	chr1	103687415	103687448
chr1	103687448	103687638	AMY1B_1	CDS	protein_coding	chr1	103687448	103687638
chr1	103687639	103688956	AMY1B_intron_1	intron	protein_coding	chr1	103687639	103688956
chr1	103688957	103689083	AMY1B_2	CDS	protein_coding	chr1	103688957	103689083
chr1	103689084	103689192	AMY1B_intron_2	intron	protein_coding	chr1	103689084	103689192
chr1	103689193	103689312	AMY1B_3	CDS	protein_coding	chr1	103689193	103689312
chr1	103689313	103691079	AMY1B_intron_3	intron	protein_coding	chr1	103689313	103691292
chr1	103691308	103691344	AMY1B_4	CDS	protein_coding	chr1	103691293	103691393
chr1	103691587	103691610	AMY1B_5	CDS	protein_coding	chr1	103691487	103691610
chr1	103691611	103691646	AMY1B_intron_5	intron	protein_coding	chr1	103691611	103692425
chr1	103691815	103692425	AMY1B_intron_5	intron	protein_coding	chr1	103691611	103692425
chr1	103692426	103692560	AMY1B_6	CDS	protein_coding	chr1	103692426	103692560
chr1	103692561	103693298	AMY1B_intron_6	intron	protein_coding	chr1	103692561	103693298
chr1	103693299	103693530	AMY1B_7	CDS	protein_coding	chr1	103693299	103693530
chr1	103693531	103693977	AMY1B_intron_7	intron	protein_coding	chr1	103693531	103693977
chr1	103693978	103694176	AMY1B_8	CDS	protein_coding	chr1	103693978	103694176
chr1	103694177	103694978	AMY1B_intron_8	intron	protein_coding	chr1	103694177	103694978
chr1	103694979	103695126	AMY1B_9	CDS	protein_coding	chr1	103694979	103695126
chr1	103695127	103695470	AMY1B_intron_9	intron	protein_coding	chr1	103695127	103695470
chr1	103695471	103695639	AMY1B_10	CDS	protein_coding	chr1	103695471	103695639
chr1	103695639	103695685	AMY1B_UTR_2	five_prime_UTR	protein_coding	chr1	103695639	103695685
chr1	103695686	103695909	AMY1B_intron_10	intron	protein_coding	chr1	103695686	103695909
chr1	103695910	103695952	AMY1B_UTR_3	five_prime_UTR	protein_coding	chr1	103695910	103695952
chr1	103695953	103696040	AMY1B_intron_11	intron	protein_coding	chr1	103695953	103696040
chr1	103696041	103696575	AMY1B_UTR_4	five_prime_UTR	protein_coding	chr1	103696041	103696680
chr1	103716034	103716131	AMYP1_intron_4	intron	unprocessed_pseudogene	chr1	103716019	103717989
chr1	103716209	103716840	AMYP1_intron_4	intron	unprocessed_pseudogene	chr1	103716019	103717989
chr1	103716902	103716933	AMYP1_intron_4	intron	unprocessed_pseudogene	chr1	103716019	103717989
chr1	103719449	103719680	AMYP1_intron_6	intron	unprocessed_pseudogene	chr1	103718347	103719680
chr1	103719681	103719871	AMYP1_7	exon	unprocessed_pseudogene	chr1	103719681	103719871
chr1	103750638	103750981	AMY1C_intron_1	intron	protein_coding	chr1	103750638	103750981
chr1	103750982	103751129	AMY1C_2	CDS	protein_coding	chr1	103750982	103751129
chr1	103751130	103751931	AMY1C_intron_2	intron	protein_coding	chr1	103751130	103751931
chr1	103751932	103752130	AMY1C_3	CDS	protein_coding	chr1	103751932	103752130
chr1	103752131	103752577	AMY1C_intron_3	intron	protein_coding	chr1	103752131	103752577
chr1	103752578	103752809	AMY1C_4	CDS	protein_coding	chr1	103752578	103752809
chr1	103752810	103753547	AMY1C_intron_4	intron	protein_coding	chr1	103752810	103753547
chr1	103753548	103753682	AMY1C_5	CDS	protein_coding	chr1	103753548	103753682
chr1	103753683	103754293	AMY1C_intron_5	intron	protein_coding	chr1	103753683	103754497
chr1	103756330	103756793	AMY1C_intron_7	intron	protein_coding	chr1	103754815	103756793
chr1	103756794	103756913	AMY1C_8	CDS	protein_coding	chr1	103756794	103756913
chr1	103756914	103757022	AMY1C_intron_8	intron	protein_coding	chr1	103756914	103757022
chr1	103757023	103757149	AMY1C_9	CDS	protein_coding	chr1	103757023	103757149
chr1	103757150	103758467	AMY1C_intron_9	intron	protein_coding	chr1	103757150	103758467
chr1	103758468	103758658	AMY1C_10	CDS	protein_coding	chr1	103758468	103758658
chr1	103758658	103758690	AMY1C_UTR_2	three_prime_UTR	protein_coding	chr1	103758658	103758690
chr1	104126929	104127435	AC092506.1_intron_4	intron	transcribed_processed_pseudogene	chr1	104126915	104208293
chr1	108384332	108384486	NBPF5P_intron_8	intron	transcribed_unprocessed_pseudogene	chr1	108383615	108385819
chr1	108388974	108389029	NBPF5P_intron_9	intron	transcribed_unprocessed_pseudogene	chr1	108385961	108410502
chr1	108389058	108389132	NBPF5P_intron_9	intron	transcribed_unprocessed_pseudogene	chr1	108385961	108410502
chr1	108393689	108393716	NBPF5P_intron_9	intron	transcribed_unprocessed_pseudogene	chr1	108385961	108410502
chr1	108395188	108395228	NBPF5P_intron_9	intron	transcribed_unprocessed_pseudogene	chr1	108385961	108410502
chr1	108398808	108398865	NBPF5P_intron_9	intron	transcribed_unprocessed_pseudogene	chr1	108385961	108410502
chr1	108401265	108401288	NBPF5P_intron_9	intron	transcribed_unprocessed_pseudogene	chr1	108385961	108410502
chr1	108404482	108404609	NBPF5P_intron_9	intron	transcribed_unprocessed_pseudogene	chr1	108385961	108410502
chr1	108406670	108406695	NBPF5P_intron_9	intron	transcribed_unprocessed_pseudogene	chr1	108385961	108410502
chr1	108409869	108409900	NBPF5P_intron_9	intron	transcribed_unprocessed_pseudogene	chr1	108385961	108410502
chr1	108410733	108410761	NBPF5P_10	exon	transcribed_unprocessed_pseudogene	chr1	108410503	108410814
chr1	108384332	108384486	SLC25A24P2_intron_1	intron	unprocessed_pseudogene	chr1	108383895	108410026
chr1	108388974	108389029	SLC25A24P2_intron_1	intron	unprocessed_pseudogene	chr1	108383895	108410026
chr1	108389058	108389132	SLC25A24P2_intron_1	intron	unprocessed_pseudogene	chr1	108383895	108410026
chr1	108393689	108393716	SLC25A24P2_intron_1	intron	unprocessed_pseudogene	chr1	108383895	108410026
chr1	108395188	108395228	SLC25A24P2_intron_1	intron	unprocessed_pseudogene	chr1	108383895	108410026
chr1	108398808	108398865	SLC25A24P2_intron_1	intron	unprocessed_pseudogene	chr1	108383895	108410026
chr1	108401265	108401288	SLC25A24P2_intron_1	intron	unprocessed_pseudogene	chr1	108383895	108410026
chr1	108404482	108404609	SLC25A24P2_intron_1	intron	unprocessed_pseudogene	chr1	108383895	108410026
chr1	108406670	108406695	SLC25A24P2_intron_1	intron	unprocessed_pseudogene	chr1	108383895	108410026
chr1	108409869	108409900	SLC25A24P2_intron_1	intron	unprocessed_pseudogene	chr1	108383895	108410026
chr1	108410733	108410761	SLC25A24P2_intron_2	intron	unprocessed_pseudogene	chr1	108410140	108421055
chr1	108411970	108412002	SLC25A24P2_intron_2	intron	unprocessed_pseudogene	chr1	108410140	108421055
chr1	108415333	108415441	SLC25A24P2_intron_2	intron	unprocessed_pseudogene	chr1	108410140	108421055
chr1	108933221	108933366	AL449266.1_intron_5	intron	protein_coding	chr1	108849577	108963359
chr1	108933221	108933366	GPSM2_UTR_8	three_prime_UTR	protein_coding	chr1	108929940	108934545
chr1	109680826	109681121	GSTM2_intron_9	intron	protein_coding	chr1	109675287	109681807
chr1	109683438	109683894	GSTM2_UTR_9	three_prime_UTR	protein_coding	chr1	109683206	109683997
chr1	109693386	109693912	GSTM2_intron_11	intron	protein_coding	chr1	109683998	109701650
chr1	109694164	109694275	GSTM2_intron_11	intron	protein_coding	chr1	109683998	109701650
chr1	109699233	109699982	GSTM2_intron_11	intron	protein_coding	chr1	109683998	109701650
chr1	109700027	109700237	GSTM2_intron_11	intron	protein_coding	chr1	109683998	109701650
chr1	109700303	109700992	GSTM2_intron_11	intron	protein_coding	chr1	109683998	109701650
chr1	109701257	109701318	GSTM2_intron_11	intron	protein_coding	chr1	109683998	109701650
chr1	109701476	109701650	GSTM2_intron_11	intron	protein_coding	chr1	109683998	109701650
chr1	109701651	109701972	GSTM2_UTR_10	three_prime_UTR	protein_coding	chr1	109701651	109702442
chr1	111544942	111544972	TMIGD3_intron_6	intron	protein_coding	chr1	111503489	111563844
chr1	111544942	111544972	RAP1A_intron_1	intron	protein_coding	chr1	111542510	111619775
chr1	112293655	112293708	AL445426.1_intron_1	intron	lincRNA	chr1	112177614	112360360
chr1	112294344	112294383	AL445426.1_intron_1	intron	lincRNA	chr1	112177614	112360360
chr1	113500631	113500685	MAGI3_intron_1	intron	protein_coding	chr1	113391350	113549513
chr1	120320901	120321043	AC244669.1_intron_1	intron	transcribed_unprocessed_pseudogene	chr1	120267839	120336867
chr1	120436957	120437631	NBPF8_intron_1	intron	unprocessed_pseudogene	chr1	120436698	120438542
chr1	120437977	120438099	NBPF8_intron_1	intron	unprocessed_pseudogene	chr1	120436698	120438542
chr1	120438220	120438542	NBPF8_intron_1	intron	unprocessed_pseudogene	chr1	120436698	120438542
chr1	120438621	120438646	NBPF8_2	exon	unprocessed_pseudogene	chr1	120438543	120438646
chr1	120438647	120439474	NBPF8_intron_2	intron	unprocessed_pseudogene	chr1	120438647	120439474
chr1	120439524	120439690	NBPF8_3	exon	unprocessed_pseudogene	chr1	120439475	120439690
chr1	120439691	120439735	NBPF8_intron_3	intron	unprocessed_pseudogene	chr1	120439691	120440740
chr1	120439851	120440031	NBPF8_intron_3	intron	unprocessed_pseudogene	chr1	120439691	120440740
chr1	120440141	120440554	NBPF8_intron_3	intron	unprocessed_pseudogene	chr1	120439691	120440740
chr1	120440633	120440740	NBPF8_intron_3	intron	unprocessed_pseudogene	chr1	120439691	120440740
chr1	120440741	120440770	NBPF8_4	exon	unprocessed_pseudogene	chr1	120440741	120440814
chr1	120441855	120442412	NBPF8_intron_5	intron	unprocessed_pseudogene	chr1	120441490	120442839
chr1	120442540	120442839	NBPF8_intron_5	intron	unprocessed_pseudogene	chr1	120441490	120442839
chr1	120442840	120442965	NBPF8_6	exon	unprocessed_pseudogene	chr1	120442840	120443050
chr1	120443100	120444477	NBPF8_intron_6	intron	unprocessed_pseudogene	chr1	120443051	120444895
chr1	120444503	120444845	NBPF8_intron_6	intron	unprocessed_pseudogene	chr1	120443051	120444895
chr1	120444965	120444999	NBPF8_7	exon	unprocessed_pseudogene	chr1	120444896	120444999
chr1	120445000	120445405	NBPF8_intron_7	intron	unprocessed_pseudogene	chr1	120445000	120445827
chr1	120445437	120445607	NBPF8_intron_7	intron	unprocessed_pseudogene	chr1	120445000	120445827
chr1	120445664	120445712	NBPF8_intron_7	intron	unprocessed_pseudogene	chr1	120445000	120445827
chr1	120445758	120445785	NBPF8_intron_7	intron	unprocessed_pseudogene	chr1	120445000	120445827
chr1	120445977	120446000	NBPF8_8	exon	unprocessed_pseudogene	chr1	120445828	120446043
chr1	120446580	120447092	NBPF8_intron_8	intron	unprocessed_pseudogene	chr1	120446044	120447092
chr1	120447093	120447166	NBPF8_9	exon	unprocessed_pseudogene	chr1	120447093	120447166
chr1	120447167	120447202	NBPF8_intron_9	intron	unprocessed_pseudogene	chr1	120447167	120447628
chr1	120447351	120447378	NBPF8_intron_9	intron	unprocessed_pseudogene	chr1	120447167	120447628
chr1	120447443	120447628	NBPF8_intron_9	intron	unprocessed_pseudogene	chr1	120447167	120447628
chr1	120447629	120447680	NBPF8_10	exon	unprocessed_pseudogene	chr1	120447629	120447841
chr1	120447780	120447841	NBPF8_10	exon	unprocessed_pseudogene	chr1	120447629	120447841
chr1	120447842	120448771	NBPF8_intron_10	intron	unprocessed_pseudogene	chr1	120447842	120449191
chr1	120825644	120826603	NBPF26_intron_21	intron	protein_coding	chr1	120824918	120829762
chr1	120826809	120828259	NBPF26_intron_21	intron	protein_coding	chr1	120824918	120829762
chr1	120829073	120829119	NBPF26_intron_21	intron	protein_coding	chr1	120824918	120829762
chr1	120830788	120831296	NBPF26_intron_23	intron	protein_coding	chr1	120830589	120831296
chr1	120831297	120831349	NBPF26_18	CDS	protein_coding	chr1	120831297	120831349
chr1	120831350	120831716	NBPF26_intron_24	intron	protein_coding	chr1	120831350	120831986
chr1	120831781	120831986	NBPF26_intron_24	intron	protein_coding	chr1	120831350	120831986
chr1	120831987	120832048	NBPF26_19	CDS	protein_coding	chr1	120831987	120832160
chr1	120834629	120834802	NBPF26_22	CDS	protein_coding	chr1	120834629	120834802
chr1	120834803	120835137	NBPF26_intron_29	intron	protein_coding	chr1	120834803	120836515
chr1	120835187	120835526	NBPF26_intron_29	intron	protein_coding	chr1	120834803	120836515
chr1	120836058	120836303	NBPF26_intron_29	intron	protein_coding	chr1	120834803	120836515
chr1	120836431	120836459	NBPF26_intron_29	intron	protein_coding	chr1	120834803	120836515
chr1	120836528	120836555	NBPF26_23	CDS	protein_coding	chr1	120836516	120836568
chr1	120836576	120836787	NBPF26_intron_30	intron	protein_coding	chr1	120836569	120837167
chr1	120836929	120837090	NBPF26_intron_30	intron	protein_coding	chr1	120836569	120837167
chr1	120837115	120837167	NBPF26_intron_30	intron	protein_coding	chr1	120836569	120837167
chr1	120837168	120837341	NBPF26_UTR_12	three_prime_UTR	protein_coding	chr1	120837168	120837341
chr1	120837342	120837511	NBPF26_intron_31	intron	protein_coding	chr1	120837342	120838049
chr1	120838860	120838917	NBPF26_UTR_14	three_prime_UTR	protein_coding	chr1	120838744	120838917
chr1	120838918	120839630	NBPF26_intron_33	intron	protein_coding	chr1	120838918	120839630
chr1	120839631	120839670	NBPF26_UTR_15	three_prime_UTR	protein_coding	chr1	120839631	120839740
chr1	143355619	143355656	AC242852.2_intron_1	intron	unprocessed_pseudogene	chr1	143354620	143367585
chr1	143355891	143355944	AC242852.2_intron_1	intron	unprocessed_pseudogene	chr1	143354620	143367585
chr1	143356271	143356315	AC242852.2_intron_1	intron	unprocessed_pseudogene	chr1	143354620	143367585
chr1	143356854	143356919	AC242852.2_intron_1	intron	unprocessed_pseudogene	chr1	143354620	143367585
chr1	143360429	143360496	AC242852.2_intron_1	intron	unprocessed_pseudogene	chr1	143354620	143367585
chr1	143367612	143367714	AC242852.2_2	exon	unprocessed_pseudogene	chr1	143367586	143367719
chr1	143368479	143368724	AC242852.2_intron_2	intron	unprocessed_pseudogene	chr1	143367720	143372216
chr1	143376418	143376462	AC242852.2_intron_3	intron	unprocessed_pseudogene	chr1	143372344	143376804
chr1	145292785	145292956	NBPF20_intron_2	intron	protein_coding	chr1	145292490	145293202
chr1	145292984	145293202	NBPF20_intron_2	intron	protein_coding	chr1	145292490	145293202
chr1	145293203	145293376	NBPF20_1	CDS	protein_coding	chr1	145293203	145293376
chr1	145293377	145294019	NBPF20_intron_3	intron	protein_coding	chr1	145293377	145294019
chr1	145294020	145294072	NBPF20_2	CDS	protein_coding	chr1	145294020	145294072
chr1	145294073	145294780	NBPF20_intron_4	intron	protein_coding	chr1	145294073	145294780
chr1	145294781	145294954	NBPF20_3	CDS	protein_coding	chr1	145294781	145294954
chr1	145295241	145295374	NBPF20_intron_5	intron	protein_coding	chr1	145294955	145295565
chr1	145295417	145295565	NBPF20_intron_5	intron	protein_coding	chr1	145294955	145295565
chr1	145294955	145295097	NBPF20_intron_5	intron	protein_coding	chr1	145294955	145295565
chr1	145295566	145295618	NBPF20_4	CDS	protein_coding	chr1	145295566	145295618
chr1	145295619	145295905	NBPF20_intron_6	intron	protein_coding	chr1	145295619	145296336
chr1	145296231	145296336	NBPF20_intron_6	intron	protein_coding	chr1	145295619	145296336
chr1	145296337	145296510	NBPF20_5	CDS	protein_coding	chr1	145296337	145296510
chr1	145296511	145297137	NBPF20_intron_7	intron	protein_coding	chr1	145296511	145297137
chr1	145297138	145297247	NBPF20_6	CDS	protein_coding	chr1	145297138	145297247
chr1	145297248	145297668	NBPF20_intron_8	intron	protein_coding	chr1	145297248	145297960
chr1	145297831	145297879	NBPF20_intron_8	intron	protein_coding	chr1	145297248	145297960
chr1	145298177	145298228	NBPF20_intron_9	intron	protein_coding	chr1	145298135	145298785
chr1	145298641	145298785	NBPF20_intron_9	intron	protein_coding	chr1	145298135	145298785
chr1	145298786	145298838	NBPF20_8	CDS	protein_coding	chr1	145298786	145298838
chr1	145298839	145299546	NBPF20_intron_10	intron	protein_coding	chr1	145298839	145299546
chr1	145299547	145299720	NBPF20_9	CDS	protein_coding	chr1	145299547	145299720
chr1	145299721	145300327	NBPF20_intron_11	intron	protein_coding	chr1	145299721	145300327
chr1	145300328	145300380	NBPF20_10	CDS	protein_coding	chr1	145300328	145300380
chr1	145300381	145301098	NBPF20_intron_12	intron	protein_coding	chr1	145300381	145301098
chr1	145301099	145301272	NBPF20_11	CDS	protein_coding	chr1	145301099	145301272
chr1	145301273	145301899	NBPF20_intron_13	intron	protein_coding	chr1	145301273	145301899
chr1	145301900	145302009	NBPF20_12	CDS	protein_coding	chr1	145301900	145302009
chr1	145302010	145302722	NBPF20_intron_14	intron	protein_coding	chr1	145302010	145302722
chr1	145302723	145302842	NBPF20_13	CDS	protein_coding	chr1	145302723	145302896
chr1	145302966	145303008	NBPF20_intron_15	intron	protein_coding	chr1	145302897	145303531
chr1	145303240	145303265	NBPF20_intron_15	intron	protein_coding	chr1	145302897	145303531
chr1	145303365	145303531	NBPF20_intron_15	intron	protein_coding	chr1	145302897	145303531
chr1	145303532	145303584	NBPF20_14	CDS	protein_coding	chr1	145303532	145303584
chr1	145303585	145304292	NBPF20_intron_16	intron	protein_coding	chr1	145303585	145304292
chr1	145304293	145304466	NBPF20_15	CDS	protein_coding	chr1	145304293	145304466
chr1	145304467	145305068	NBPF20_intron_17	intron	protein_coding	chr1	145304467	145305068
chr1	145305069	145305178	NBPF20_16	CDS	protein_coding	chr1	145305069	145305178
chr1	145305179	145305891	NBPF20_intron_18	intron	protein_coding	chr1	145305179	145305891
chr1	145305892	145305948	NBPF20_17	CDS	protein_coding	chr1	145305892	145306065
chr1	145305973	145306026	NBPF20_17	CDS	protein_coding	chr1	145305892	145306065
chr1	145306119	145306169	NBPF20_intron_19	intron	protein_coding	chr1	145306066	145306714
chr1	145306424	145306499	NBPF20_intron_19	intron	protein_coding	chr1	145306066	145306714
chr1	145306539	145306714	NBPF20_intron_19	intron	protein_coding	chr1	145306066	145306714
chr1	145306715	145306767	NBPF20_18	CDS	protein_coding	chr1	145306715	145306767
chr1	145306768	145307166	NBPF20_intron_20	intron	protein_coding	chr1	145306768	145307475
chr1	145307263	145307475	NBPF20_intron_20	intron	protein_coding	chr1	145306768	145307475
chr1	145307476	145307649	NBPF20_19	CDS	protein_coding	chr1	145307476	145307649
chr1	145307650	145307933	NBPF20_intron_21	intron	protein_coding	chr1	145307650	145308251
chr1	145308124	145308251	NBPF20_intron_21	intron	protein_coding	chr1	145307650	145308251
chr1	145308252	145308361	NBPF20_20	CDS	protein_coding	chr1	145308252	145308361
chr1	145308362	145308405	NBPF20_intron_22	intron	protein_coding	chr1	145308362	145309074
chr1	145308487	145309072	NBPF20_intron_22	intron	protein_coding	chr1	145308362	145309074
chr1	145309765	145309817	NBPF20_intron_23	intron	protein_coding	chr1	145309249	145309895
chr1	145309896	145309948	NBPF20_22	CDS	protein_coding	chr1	145309896	145309948
chr1	145309949	145310541	NBPF20_intron_24	intron	protein_coding	chr1	145309949	145310656
chr1	145311489	145311568	NBPF20_intron_26	intron	protein_coding	chr1	145311489	145312206
chr1	145312043	145312101	NBPF20_intron_26	intron	protein_coding	chr1	145311489	145312206
chr1	145312224	145312380	NBPF20_25	CDS	protein_coding	chr1	145312207	145312380
chr1	145312381	145313007	NBPF20_intron_27	intron	protein_coding	chr1	145312381	145313007
chr1	145313008	145313117	NBPF20_26	CDS	protein_coding	chr1	145313008	145313117
chr1	145313118	145313830	NBPF20_intron_28	intron	protein_coding	chr1	145313118	145313830
chr1	145313831	145313861	NBPF20_27	CDS	protein_coding	chr1	145313831	145314004
chr1	145314096	145314119	NBPF20_intron_29	intron	protein_coding	chr1	145314005	145314663
chr1	145314494	145314663	NBPF20_intron_29	intron	protein_coding	chr1	145314005	145314663
chr1	145314664	145314716	NBPF20_28	CDS	protein_coding	chr1	145314664	145314716
chr1	145314717	145315424	NBPF20_intron_30	intron	protein_coding	chr1	145314717	145315424
chr1	145315425	145315598	NBPF20_29	CDS	protein_coding	chr1	145315425	145315598
chr1	145315599	145315750	NBPF20_intron_31	intron	protein_coding	chr1	145315599	145316205
chr1	145315819	145316205	NBPF20_intron_31	intron	protein_coding	chr1	145315599	145316205
chr1	145316206	145316258	NBPF20_30	CDS	protein_coding	chr1	145316206	145316258
chr1	145316259	145316321	NBPF20_intron_32	intron	protein_coding	chr1	145316259	145316976
chr1	145316421	145316976	NBPF20_intron_32	intron	protein_coding	chr1	145316259	145316976
chr1	145316977	145317150	NBPF20_31	CDS	protein_coding	chr1	145316977	145317150
chr1	145317151	145317336	NBPF20_intron_33	intron	protein_coding	chr1	145317151	145317779
chr1	145317400	145317779	NBPF20_intron_33	intron	protein_coding	chr1	145317151	145317779
chr1	145317780	145317889	NBPF20_32	CDS	protein_coding	chr1	145317780	145317889
chr1	145317890	145318602	NBPF20_intron_34	intron	protein_coding	chr1	145317890	145318602
chr1	145318603	145318776	NBPF20_33	CDS	protein_coding	chr1	145318603	145318776
chr1	145318777	145318971	NBPF20_intron_35	intron	protein_coding	chr1	145318777	145319433
chr1	145319037	145319433	NBPF20_intron_35	intron	protein_coding	chr1	145318777	145319433
chr1	145319434	145319486	NBPF20_34	CDS	protein_coding	chr1	145319434	145319486
chr1	145319487	145320194	NBPF20_intron_36	intron	protein_coding	chr1	145319487	145320194
chr1	145320195	145320368	NBPF20_35	CDS	protein_coding	chr1	145320195	145320368
chr1	145320369	145320967	NBPF20_intron_37	intron	protein_coding	chr1	145320369	145320967
chr1	145320968	145321020	NBPF20_36	CDS	protein_coding	chr1	145320968	145321020
chr1	145321021	145321738	NBPF20_intron_38	intron	protein_coding	chr1	145321021	145321738
chr1	145321739	145321912	NBPF20_37	CDS	protein_coding	chr1	145321739	145321912
chr1	145321913	145322100	NBPF20_intron_39	intron	protein_coding	chr1	145321913	145322541
chr1	145322155	145322541	NBPF20_intron_39	intron	protein_coding	chr1	145321913	145322541
chr1	145322542	145322651	NBPF20_38	CDS	protein_coding	chr1	145322542	145322651
chr1	145322652	145323364	NBPF20_intron_40	intron	protein_coding	chr1	145322652	145323364
chr1	145323365	145323538	NBPF20_39	CDS	protein_coding	chr1	145323365	145323538
chr1	145323539	145324183	NBPF20_intron_41	intron	protein_coding	chr1	145323539	145324183
chr1	145324184	145324236	NBPF20_40	CDS	protein_coding	chr1	145324184	145324236
chr1	145324237	145324944	NBPF20_intron_42	intron	protein_coding	chr1	145324237	145324944
chr1	145324945	145325118	NBPF20_41	CDS	protein_coding	chr1	145324945	145325118
chr1	145325119	145325717	NBPF20_intron_43	intron	protein_coding	chr1	145325119	145325717
chr1	145325718	145325770	NBPF20_42	CDS	protein_coding	chr1	145325718	145325770
chr1	145325771	145326488	NBPF20_intron_44	intron	protein_coding	chr1	145325771	145326488
chr1	145326489	145326662	NBPF20_43	CDS	protein_coding	chr1	145326489	145326662
chr1	145326663	145327289	NBPF20_intron_45	intron	protein_coding	chr1	145326663	145327289
chr1	145327290	145327399	NBPF20_44	CDS	protein_coding	chr1	145327290	145327399
chr1	145327400	145328112	NBPF20_intron_46	intron	protein_coding	chr1	145327400	145328112
chr1	145328113	145328286	NBPF20_45	CDS	protein_coding	chr1	145328113	145328286
chr1	145328547	145328943	NBPF20_intron_47	intron	protein_coding	chr1	145328287	145328943
chr1	145328287	145328492	NBPF20_intron_47	intron	protein_coding	chr1	145328287	145328943
chr1	145328944	145328996	NBPF20_46	CDS	protein_coding	chr1	145328944	145328996
chr1	145328997	145329704	NBPF20_intron_48	intron	protein_coding	chr1	145328997	145329704
chr1	145329705	145329878	NBPF20_47	CDS	protein_coding	chr1	145329705	145329878
chr1	145329879	145330484	NBPF20_intron_49	intron	protein_coding	chr1	145329879	145330484
chr1	145330485	145330537	NBPF20_48	CDS	protein_coding	chr1	145330485	145330537
chr1	145330538	145331255	NBPF20_intron_50	intron	protein_coding	chr1	145330538	145331255
chr1	145331256	145331429	NBPF20_49	CDS	protein_coding	chr1	145331256	145331429
chr1	145331430	145332056	NBPF20_intron_51	intron	protein_coding	chr1	145331430	145332056
chr1	145332057	145332166	NBPF20_50	CDS	protein_coding	chr1	145332057	145332166
chr1	145332167	145332879	NBPF20_intron_52	intron	protein_coding	chr1	145332167	145332879
chr1	145332880	145333053	NBPF20_51	CDS	protein_coding	chr1	145332880	145333053
chr1	145333054	145333696	NBPF20_intron_53	intron	protein_coding	chr1	145333054	145333696
chr1	145333697	145333749	NBPF20_52	CDS	protein_coding	chr1	145333697	145333749
chr1	145333750	145334429	NBPF20_intron_54	intron	protein_coding	chr1	145333750	145334457
chr1	145334607	145334631	NBPF20_53	CDS	protein_coding	chr1	145334458	145334631
chr1	145335269	145335293	NBPF20_54	CDS	protein_coding	chr1	145335241	145335293
chr1	145335294	145336011	NBPF20_intron_56	intron	protein_coding	chr1	145335294	145336011
chr1	145336012	145336185	NBPF20_55	CDS	protein_coding	chr1	145336012	145336185
chr1	145336186	145336812	NBPF20_intron_57	intron	protein_coding	chr1	145336186	145336812
chr1	145336813	145336922	NBPF20_56	CDS	protein_coding	chr1	145336813	145336922
chr1	145336923	145337635	NBPF20_intron_58	intron	protein_coding	chr1	145336923	145337635
chr1	145337636	145337704	NBPF20_57	CDS	protein_coding	chr1	145337636	145337809
chr1	145337851	145337923	NBPF20_intron_59	intron	protein_coding	chr1	145337810	145338452
chr1	145338256	145338452	NBPF20_intron_59	intron	protein_coding	chr1	145337810	145338452
chr1	145338453	145338505	NBPF20_58	CDS	protein_coding	chr1	145338453	145338505
chr1	145338506	145338879	NBPF20_intron_60	intron	protein_coding	chr1	145338506	145339213
chr1	145339018	145339213	NBPF20_intron_60	intron	protein_coding	chr1	145338506	145339213
chr1	145339214	145339387	NBPF20_59	CDS	protein_coding	chr1	145339214	145339387
chr1	145339388	145339994	NBPF20_intron_61	intron	protein_coding	chr1	145339388	145339994
chr1	145339995	145340047	NBPF20_60	CDS	protein_coding	chr1	145339995	145340047
chr1	145340048	145340765	NBPF20_intron_62	intron	protein_coding	chr1	145340048	145340765
chr1	145340766	145340825	NBPF20_61	CDS	protein_coding	chr1	145340766	145340939
chr1	145340970	145341002	NBPF20_intron_63	intron	protein_coding	chr1	145340940	145341562
chr1	145341459	145341562	NBPF20_intron_63	intron	protein_coding	chr1	145340940	145341562
chr1	145341563	145341672	NBPF20_62	CDS	protein_coding	chr1	145341563	145341672
chr1	145341673	145342385	NBPF20_intron_64	intron	protein_coding	chr1	145341673	145342385
chr1	145342386	145342559	NBPF20_63	CDS	protein_coding	chr1	145342386	145342559
chr1	145343108	145343206	NBPF20_intron_65	intron	protein_coding	chr1	145342560	145343206
chr1	145342560	145342678	NBPF20_intron_65	intron	protein_coding	chr1	145342560	145343206
chr1	145343207	145343259	NBPF20_64	CDS	protein_coding	chr1	145343207	145343259
chr1	145343260	145343967	NBPF20_intron_66	intron	protein_coding	chr1	145343260	145343967
chr1	145343968	145344141	NBPF20_65	CDS	protein_coding	chr1	145343968	145344141
chr1	145344142	145344748	NBPF20_intron_67	intron	protein_coding	chr1	145344142	145344748
chr1	145344749	145344801	NBPF20_66	CDS	protein_coding	chr1	145344749	145344801
chr1	145344802	145345519	NBPF20_intron_68	intron	protein_coding	chr1	145344802	145345519
chr1	145345520	145345693	NBPF20_67	CDS	protein_coding	chr1	145345520	145345693
chr1	145345694	145346218	NBPF20_intron_69	intron	protein_coding	chr1	145345694	145346320
chr1	145346348	145346430	NBPF20_68	CDS	protein_coding	chr1	145346321	145346430
chr1	145346431	145347143	NBPF20_intron_70	intron	protein_coding	chr1	145346431	145347143
chr1	145347144	145347317	NBPF20_69	CDS	protein_coding	chr1	145347144	145347317
chr1	145347318	145347510	NBPF20_intron_71	intron	protein_coding	chr1	145347318	145347976
chr1	145347622	145347976	NBPF20_intron_71	intron	protein_coding	chr1	145347318	145347976
chr1	145347977	145348029	NBPF20_70	CDS	protein_coding	chr1	145347977	145348029
chr1	145348030	145348737	NBPF20_intron_72	intron	protein_coding	chr1	145348030	145348737
chr1	145348738	145348911	NBPF20_71	CDS	protein_coding	chr1	145348738	145348911
chr1	145348912	145349518	NBPF20_intron_73	intron	protein_coding	chr1	145348912	145349518
chr1	145349519	145349571	NBPF20_72	CDS	protein_coding	chr1	145349519	145349571
chr1	145349572	145350289	NBPF20_intron_74	intron	protein_coding	chr1	145349572	145350289
chr1	145350290	145350463	NBPF20_73	CDS	protein_coding	chr1	145350290	145350463
chr1	145350464	145351092	NBPF20_intron_75	intron	protein_coding	chr1	145350464	145351092
chr1	145351093	145351202	NBPF20_74	CDS	protein_coding	chr1	145351093	145351202
chr1	145351203	145351915	NBPF20_intron_76	intron	protein_coding	chr1	145351203	145351915
chr1	145351916	145352089	NBPF20_75	CDS	protein_coding	chr1	145351916	145352089
chr1	145352090	145352181	NBPF20_intron_77	intron	protein_coding	chr1	145352090	145352740
chr1	145352439	145352740	NBPF20_intron_77	intron	protein_coding	chr1	145352090	145352740
chr1	145352741	145352793	NBPF20_76	CDS	protein_coding	chr1	145352741	145352793
chr1	145352794	145353501	NBPF20_intron_78	intron	protein_coding	chr1	145352794	145353501
chr1	145353502	145353675	NBPF20_77	CDS	protein_coding	chr1	145353502	145353675
chr1	145353676	145354282	NBPF20_intron_79	intron	protein_coding	chr1	145353676	145354282
chr1	145354283	145354335	NBPF20_78	CDS	protein_coding	chr1	145354283	145354335
chr1	145354336	145355053	NBPF20_intron_80	intron	protein_coding	chr1	145354336	145355053
chr1	145355054	145355227	NBPF20_79	CDS	protein_coding	chr1	145355054	145355227
chr1	145355228	145355854	NBPF20_intron_81	intron	protein_coding	chr1	145355228	145355854
chr1	145355855	145355964	NBPF20_80	CDS	protein_coding	chr1	145355855	145355964
chr1	145355965	145356451	NBPF20_intron_82	intron	protein_coding	chr1	145355965	145356677
chr1	145356490	145356677	NBPF20_intron_82	intron	protein_coding	chr1	145355965	145356677
chr1	145356678	145356851	NBPF20_81	CDS	protein_coding	chr1	145356678	145356851
chr1	145356852	145357488	NBPF20_intron_83	intron	protein_coding	chr1	145356852	145357488
chr1	145357489	145357541	NBPF20_82	CDS	protein_coding	chr1	145357489	145357541
chr1	145357542	145358249	NBPF20_intron_84	intron	protein_coding	chr1	145357542	145358249
chr1	145358250	145358423	NBPF20_83	CDS	protein_coding	chr1	145358250	145358423
chr1	145358424	145359029	NBPF20_intron_85	intron	protein_coding	chr1	145358424	145359029
chr1	145359030	145359082	NBPF20_84	CDS	protein_coding	chr1	145359030	145359082
chr1	145359083	145359800	NBPF20_intron_86	intron	protein_coding	chr1	145359083	145359800
chr1	145359801	145359974	NBPF20_85	CDS	protein_coding	chr1	145359801	145359974
chr1	145359975	145360601	NBPF20_intron_87	intron	protein_coding	chr1	145359975	145360601
chr1	145360602	145360711	NBPF20_86	CDS	protein_coding	chr1	145360602	145360711
chr1	145360712	145361424	NBPF20_intron_88	intron	protein_coding	chr1	145360712	145361424
chr1	145361425	145361598	NBPF20_87	CDS	protein_coding	chr1	145361425	145361598
chr1	145361599	145362241	NBPF20_intron_89	intron	protein_coding	chr1	145361599	145362241
chr1	145362242	145362294	NBPF20_88	CDS	protein_coding	chr1	145362242	145362294
chr1	145362295	145363002	NBPF20_intron_90	intron	protein_coding	chr1	145362295	145363002
chr1	145363003	145363176	NBPF20_89	CDS	protein_coding	chr1	145363003	145363176
chr1	145363177	145363783	NBPF20_intron_91	intron	protein_coding	chr1	145363177	145363783
chr1	145363784	145363836	NBPF20_90	CDS	protein_coding	chr1	145363784	145363836
chr1	145363837	145364554	NBPF20_intron_92	intron	protein_coding	chr1	145363837	145364554
chr1	145364555	145364728	NBPF20_91	CDS	protein_coding	chr1	145364555	145364728
chr1	145364729	145365355	NBPF20_intron_93	intron	protein_coding	chr1	145364729	145365355
chr1	145365356	145365465	NBPF20_92	CDS	protein_coding	chr1	145365356	145365465
chr1	145365466	145366178	NBPF20_intron_94	intron	protein_coding	chr1	145365466	145366178
chr1	145366179	145366308	NBPF20_93	CDS	protein_coding	chr1	145366179	145366352
chr1	145366815	145367001	NBPF20_intron_95	intron	protein_coding	chr1	145366353	145367001
chr1	145367002	145367054	NBPF20_94	CDS	protein_coding	chr1	145367002	145367054
chr1	145367055	145367762	NBPF20_intron_96	intron	protein_coding	chr1	145367055	145367762
chr1	145367763	145367936	NBPF20_95	CDS	protein_coding	chr1	145367763	145367936
chr1	145367937	145368543	NBPF20_intron_97	intron	protein_coding	chr1	145367937	145368543
chr1	145368544	145368596	NBPF20_96	CDS	protein_coding	chr1	145368544	145368596
chr1	145368597	145369314	NBPF20_intron_98	intron	protein_coding	chr1	145368597	145369314
chr1	145369315	145369488	NBPF20_97	CDS	protein_coding	chr1	145369315	145369488
chr1	145369489	145370115	NBPF20_intron_99	intron	protein_coding	chr1	145369489	145370115
chr1	145370116	145370225	NBPF20_98	CDS	protein_coding	chr1	145370116	145370225
chr1	145370226	145370938	NBPF20_intron_100	intron	protein_coding	chr1	145370226	145370938
chr1	145370939	145371112	NBPF20_99	CDS	protein_coding	chr1	145370939	145371112
chr1	145371113	145371749	NBPF20_intron_101	intron	protein_coding	chr1	145371113	145371749
chr1	145371750	145371802	NBPF20_100	CDS	protein_coding	chr1	145371750	145371802
chr1	145371803	145371835	NBPF20_intron_102	intron	protein_coding	chr1	145371803	145372510
chr1	145372086	145372120	NBPF20_intron_102	intron	protein_coding	chr1	145371803	145372510
chr1	145372641	145372684	NBPF20_101	CDS	protein_coding	chr1	145372511	145372684
chr1	145372685	145373291	NBPF20_intron_103	intron	protein_coding	chr1	145372685	145373291
chr1	145373292	145373344	NBPF20_102	CDS	protein_coding	chr1	145373292	145373344
chr1	145373345	145374062	NBPF20_intron_104	intron	protein_coding	chr1	145373345	145374062
chr1	145374063	145374236	NBPF20_103	CDS	protein_coding	chr1	145374063	145374236
chr1	145374237	145374863	NBPF20_intron_105	intron	protein_coding	chr1	145374237	145374863
chr1	145374864	145374973	NBPF20_104	CDS	protein_coding	chr1	145374864	145374973
chr1	145374974	145375686	NBPF20_intron_106	intron	protein_coding	chr1	145374974	145375686
chr1	145375687	145375860	NBPF20_105	CDS	protein_coding	chr1	145375687	145375860
chr1	145375861	145376503	NBPF20_intron_107	intron	protein_coding	chr1	145375861	145376503
chr1	145376504	145376556	NBPF20_106	CDS	protein_coding	chr1	145376504	145376556
chr1	145376557	145377264	NBPF20_intron_108	intron	protein_coding	chr1	145376557	145377264
chr1	145377265	145377438	NBPF20_107	CDS	protein_coding	chr1	145377265	145377438
chr1	145377439	145377472	NBPF20_intron_109	intron	protein_coding	chr1	145377439	145378041
chr1	145378543	145378812	NBPF20_intron_110	intron	protein_coding	chr1	145378095	145378812
chr1	145378813	145378986	NBPF20_109	CDS	protein_coding	chr1	145378813	145378986
chr1	145378987	145379615	NBPF20_intron_111	intron	protein_coding	chr1	145378987	145379615
chr1	145379616	145379725	NBPF20_110	CDS	protein_coding	chr1	145379616	145379725
chr1	145379726	145380438	NBPF20_intron_112	intron	protein_coding	chr1	145379726	145380438
chr1	145380439	145380612	NBPF20_111	CDS	protein_coding	chr1	145380439	145380612
chr1	145380613	145381255	NBPF20_intron_113	intron	protein_coding	chr1	145380613	145381255
chr1	145381256	145381308	NBPF20_112	CDS	protein_coding	chr1	145381256	145381308
chr1	145381309	145382016	NBPF20_intron_114	intron	protein_coding	chr1	145381309	145382016
chr1	145382017	145382190	NBPF20_113	CDS	protein_coding	chr1	145382017	145382190
chr1	145382191	145382797	NBPF20_intron_115	intron	protein_coding	chr1	145382191	145382797
chr1	145382798	145382850	NBPF20_114	CDS	protein_coding	chr1	145382798	145382850
chr1	145382851	145383568	NBPF20_intron_116	intron	protein_coding	chr1	145382851	145383568
chr1	145383569	145383742	NBPF20_115	CDS	protein_coding	chr1	145383569	145383742
chr1	145383743	145384369	NBPF20_intron_117	intron	protein_coding	chr1	145383743	145384369
chr1	145384370	145384479	NBPF20_116	CDS	protein_coding	chr1	145384370	145384479
chr1	145384480	145385192	NBPF20_intron_118	intron	protein_coding	chr1	145384480	145385192
chr1	145385193	145385366	NBPF20_UTR_3	three_prime_UTR	protein_coding	chr1	145385193	145385366
chr1	145385367	145386011	NBPF20_intron_119	intron	protein_coding	chr1	145385367	145386011
chr1	145386012	145386064	NBPF20_UTR_4	three_prime_UTR	protein_coding	chr1	145386012	145386064
chr1	145386065	145386772	NBPF20_intron_120	intron	protein_coding	chr1	145386065	145386772
chr1	145386773	145386946	NBPF20_UTR_5	three_prime_UTR	protein_coding	chr1	145386773	145386946
chr1	145386947	145387545	NBPF20_intron_121	intron	protein_coding	chr1	145386947	145387545
chr1	145387546	145387598	NBPF20_UTR_6	three_prime_UTR	protein_coding	chr1	145387546	145387598
chr1	145387599	145388316	NBPF20_intron_122	intron	protein_coding	chr1	145387599	145388316
chr1	145388317	145388466	NBPF20_UTR_7	three_prime_UTR	protein_coding	chr1	145388317	145388466
chr1	145388466	145388490	NBPF20_117	CDS	protein_coding	chr1	145388466	145388490
chr1	145388491	145388668	NBPF20_intron_123	intron	protein_coding	chr1	145388491	145389119
chr1	145388753	145389080	NBPF20_intron_123	intron	protein_coding	chr1	145388491	145389119
chr1	145389151	145389229	NBPF20_118	CDS	protein_coding	chr1	145389120	145389229
chr1	145389230	145389942	NBPF20_intron_124	intron	protein_coding	chr1	145389230	145389942
chr1	145389943	145390116	NBPF20_119	CDS	protein_coding	chr1	145389943	145390116
chr1	145390117	145390214	NBPF20_intron_125	intron	protein_coding	chr1	145390117	145390767
chr1	145390611	145390767	NBPF20_intron_125	intron	protein_coding	chr1	145390117	145390767
chr1	145390768	145390820	NBPF20_120	CDS	protein_coding	chr1	145390768	145390820
chr1	145390821	145391528	NBPF20_intron_126	intron	protein_coding	chr1	145390821	145391528
chr1	145391529	145391702	NBPF20_121	CDS	protein_coding	chr1	145391529	145391702
chr1	145392045	145392227	NBPF20_intron_127	intron	protein_coding	chr1	145391703	145392301
chr1	145392276	145392301	NBPF20_intron_127	intron	protein_coding	chr1	145391703	145392301
chr1	145391703	145391899	NBPF20_intron_127	intron	protein_coding	chr1	145391703	145392301
chr1	145392302	145392354	NBPF20_122	CDS	protein_coding	chr1	145392302	145392354
chr1	145392355	145392412	NBPF20_intron_128	intron	protein_coding	chr1	145392355	145393072
chr1	146993096	146993597	NBPF12_intron_34	intron	protein_coding	chr1	146992885	146993597
chr1	146993598	146993707	NBPF12_25	CDS	protein_coding	chr1	146993598	146993707
chr1	146993708	146993919	NBPF12_intron_35	intron	protein_coding	chr1	146993708	146994330
chr1	148536866	148537009	NBPF14_intron_5	intron	protein_coding	chr1	148536397	148537009
chr1	148537010	148537119	NBPF14_5	CDS	protein_coding	chr1	148537010	148537119
chr1	148537120	148537832	NBPF14_intron_6	intron	protein_coding	chr1	148537120	148537832
chr1	148537833	148537927	NBPF14_6	CDS	protein_coding	chr1	148537833	148538006
chr1	148538061	148538207	NBPF14_intron_7	intron	protein_coding	chr1	148538007	148538647
chr1	148538263	148538647	NBPF14_intron_7	intron	protein_coding	chr1	148538007	148538647
chr1	148538648	148538700	NBPF14_7	CDS	protein_coding	chr1	148538648	148538700
chr1	148538701	148539163	NBPF14_intron_8	intron	protein_coding	chr1	148538701	148539408
chr1	148539409	148539582	NBPF14_8	CDS	protein_coding	chr1	148539409	148539582
chr1	148539583	148540177	NBPF14_intron_9	intron	protein_coding	chr1	148539583	148540177
chr1	148540178	148540230	NBPF14_9	CDS	protein_coding	chr1	148540178	148540230
chr1	148540231	148540948	NBPF14_intron_10	intron	protein_coding	chr1	148540231	148540948
chr1	148540949	148541122	NBPF14_10	CDS	protein_coding	chr1	148540949	148541122
chr1	148541123	148541702	NBPF14_intron_11	intron	protein_coding	chr1	148541123	148541729
chr1	148542694	148542726	NBPF14_12	CDS	protein_coding	chr1	148542553	148542726
chr1	148543091	148543119	NBPF14_intron_13	intron	protein_coding	chr1	148542727	148543361
chr1	148543164	148543361	NBPF14_intron_13	intron	protein_coding	chr1	148542727	148543361
chr1	148543362	148543414	NBPF14_13	CDS	protein_coding	chr1	148543362	148543414
chr1	148543415	148543648	NBPF14_intron_14	intron	protein_coding	chr1	148543415	148544122
chr1	148543700	148543940	NBPF14_intron_14	intron	protein_coding	chr1	148543415	148544122
chr1	148543971	148544122	NBPF14_intron_14	intron	protein_coding	chr1	148543415	148544122
chr1	148544123	148544296	NBPF14_14	CDS	protein_coding	chr1	148544123	148544296
chr1	148544297	148544358	NBPF14_intron_15	intron	protein_coding	chr1	148544297	148544891
chr1	148544422	148544891	NBPF14_intron_15	intron	protein_coding	chr1	148544297	148544891
chr1	148544892	148544944	NBPF14_15	CDS	protein_coding	chr1	148544892	148544944
chr1	148544945	148545662	NBPF14_intron_16	intron	protein_coding	chr1	148544945	148545662
chr1	148545663	148545836	NBPF14_16	CDS	protein_coding	chr1	148545663	148545836
chr1	148545837	148546443	NBPF14_intron_17	intron	protein_coding	chr1	148545837	148546443
chr1	148546444	148546553	NBPF14_17	CDS	protein_coding	chr1	148546444	148546553
chr1	148546554	148547266	NBPF14_intron_18	intron	protein_coding	chr1	148546554	148547266
chr1	148547267	148547440	NBPF14_18	CDS	protein_coding	chr1	148547267	148547440
chr1	148547441	148548069	NBPF14_intron_19	intron	protein_coding	chr1	148547441	148548069
chr1	148548070	148548122	NBPF14_19	CDS	protein_coding	chr1	148548070	148548122
chr1	148548123	148548283	NBPF14_intron_20	intron	protein_coding	chr1	148548123	148548830
chr1	148549005	148549599	NBPF14_intron_21	intron	protein_coding	chr1	148549005	148549599
chr1	148549600	148549652	NBPF14_21	CDS	protein_coding	chr1	148549600	148549652
chr1	148549653	148549756	NBPF14_intron_22	intron	protein_coding	chr1	148549653	148550370
chr1	148550488	148550544	NBPF14_22	CDS	protein_coding	chr1	148550371	148550544
chr1	148550545	148550577	NBPF14_intron_23	intron	protein_coding	chr1	148550545	148551151
chr1	148550828	148550926	NBPF14_intron_23	intron	protein_coding	chr1	148550545	148551151
chr1	148550979	148551151	NBPF14_intron_23	intron	protein_coding	chr1	148550545	148551151
chr1	148551152	148551261	NBPF14_UTR_2	three_prime_UTR	protein_coding	chr1	148551152	148551261
chr1	148551262	148551378	NBPF14_intron_24	intron	protein_coding	chr1	148551262	148551974
chr1	148552343	148552777	NBPF14_intron_25	intron	protein_coding	chr1	148552149	148552777
chr1	148552778	148552830	NBPF14_UTR_4	three_prime_UTR	protein_coding	chr1	148552778	148552830
chr1	148552831	148553415	NBPF14_intron_26	intron	protein_coding	chr1	148552831	148553538
chr1	148553450	148553538	NBPF14_intron_26	intron	protein_coding	chr1	148552831	148553538
chr1	148553539	148553712	NBPF14_23	CDS	protein_coding	chr1	148553539	148553712
chr1	148553713	148554307	NBPF14_intron_27	intron	protein_coding	chr1	148553713	148554307
chr1	148554308	148554360	NBPF14_24	CDS	protein_coding	chr1	148554308	148554360
chr1	148554361	148554407	NBPF14_intron_28	intron	protein_coding	chr1	148554361	148555078
chr1	148555128	148555252	NBPF14_25	CDS	protein_coding	chr1	148555079	148555252
chr1	148555253	148555279	NBPF14_intron_29	intron	protein_coding	chr1	148555253	148555865
chr1	148555303	148555865	NBPF14_intron_29	intron	protein_coding	chr1	148555253	148555865
chr1	148555866	148555975	NBPF14_26	CDS	protein_coding	chr1	148555866	148555975
chr1	148555976	148556268	NBPF14_intron_30	intron	protein_coding	chr1	148555976	148556688
chr1	148556417	148556579	NBPF14_intron_30	intron	protein_coding	chr1	148555976	148556688
chr1	148556823	148556862	NBPF14_27	CDS	protein_coding	chr1	148556689	148556862
chr1	148556863	148556887	NBPF14_intron_31	intron	protein_coding	chr1	148556863	148557489
chr1	148558263	148558424	NBPF14_29	CDS	protein_coding	chr1	148558251	148558424
chr1	148558425	148558855	NBPF14_intron_33	intron	protein_coding	chr1	148558425	148559019
chr1	148560429	148560582	NBPF14_intron_35	intron	protein_coding	chr1	148559966	148560582
chr1	148560583	148560692	NBPF14_32	CDS	protein_coding	chr1	148560583	148560692
chr1	148560693	148561052	NBPF14_intron_36	intron	protein_coding	chr1	148560693	148561405
chr1	148561221	148561254	NBPF14_intron_36	intron	protein_coding	chr1	148560693	148561405
chr1	148562124	148562156	NBPF14_intron_37	intron	protein_coding	chr1	148561580	148562234
chr1	148562405	148562995	NBPF14_intron_38	intron	protein_coding	chr1	148562288	148562995
chr1	148562996	148563169	NBPF14_35	CDS	protein_coding	chr1	148562996	148563169
chr1	148563170	148563764	NBPF14_intron_39	intron	protein_coding	chr1	148563170	148563764
chr1	148563765	148563817	NBPF14_36	CDS	protein_coding	chr1	148563765	148563817
chr1	148563818	148564087	NBPF14_intron_40	intron	protein_coding	chr1	148563818	148564537
chr1	148564501	148564537	NBPF14_intron_40	intron	protein_coding	chr1	148563818	148564537
chr1	148564538	148564711	NBPF14_37	CDS	protein_coding	chr1	148564538	148564711
chr1	148564712	148565318	NBPF14_intron_41	intron	protein_coding	chr1	148564712	148565318
chr1	148565319	148565428	NBPF14_38	CDS	protein_coding	chr1	148565319	148565428
chr1	148565429	148565545	NBPF14_intron_42	intron	protein_coding	chr1	148565429	148566141
chr1	148567101	148567282	NBPF14_intron_44	intron	protein_coding	chr1	148567004	148567711
chr1	148567921	148568480	NBPF14_intron_45	intron	protein_coding	chr1	148567886	148568480
chr1	148568481	148568531	NBPF14_42	CDS	protein_coding	chr1	148568481	148568533
chr1	148569681	148570040	NBPF14_intron_47	intron	protein_coding	chr1	148569428	148570040
chr1	148570041	148570150	NBPF14_44	CDS	protein_coding	chr1	148570041	148570150
chr1	148570151	148570308	NBPF14_intron_48	intron	protein_coding	chr1	148570151	148570863
chr1	148571406	148571680	NBPF14_intron_49	intron	protein_coding	chr1	148571038	148571680
chr1	148571681	148571733	NBPF14_46	CDS	protein_coding	chr1	148571681	148571733
chr1	148571734	148572201	NBPF14_intron_50	intron	protein_coding	chr1	148571734	148572441
chr1	148573003	148573228	NBPF14_intron_51	intron	protein_coding	chr1	148572616	148573228
chr1	148573229	148573338	NBPF14_48	CDS	protein_coding	chr1	148573229	148573338
chr1	148573339	148573771	NBPF14_intron_52	intron	protein_coding	chr1	148573339	148574051
chr1	148573940	148573977	NBPF14_intron_52	intron	protein_coding	chr1	148573339	148574051
chr1	148574847	148574876	NBPF14_intron_53	intron	protein_coding	chr1	148574226	148574876
chr1	148574877	148574929	NBPF14_50	CDS	protein_coding	chr1	148574877	148574929
chr1	148574930	148575637	NBPF14_intron_54	intron	protein_coding	chr1	148574930	148575637
chr1	149488449	149488903	NBPF19_intron_16	intron	protein_coding	chr1	149488186	149488903
chr1	149488904	149488956	NBPF19_UTR_11	three_prime_UTR	protein_coding	chr1	149488904	149488956
chr1	149488957	149489559	NBPF19_intron_17	intron	protein_coding	chr1	149488957	149489559
chr1	149489560	149489733	NBPF19_12	CDS	protein_coding	chr1	149489560	149489733
chr1	149489734	149490441	NBPF19_intron_18	intron	protein_coding	chr1	149489734	149490441
chr1	149490442	149490494	NBPF19_13	CDS	protein_coding	chr1	149490442	149490494
chr1	149490495	149490797	NBPF19_intron_19	intron	protein_coding	chr1	149490495	149491137
chr1	149491192	149491311	NBPF19_14	CDS	protein_coding	chr1	149491138	149491311
chr1	149491312	149492024	NBPF19_intron_20	intron	protein_coding	chr1	149491312	149492024
chr1	149492025	149492134	NBPF19_15	CDS	protein_coding	chr1	149492025	149492134
chr1	149492135	149492235	NBPF19_intron_21	intron	protein_coding	chr1	149492135	149492766
chr1	149492345	149492532	NBPF19_intron_21	intron	protein_coding	chr1	149492135	149492766
chr1	149492711	149492766	NBPF19_intron_21	intron	protein_coding	chr1	149492135	149492766
chr1	149493558	149493658	NBPF19_intron_22	intron	protein_coding	chr1	149492941	149493658
chr1	149493659	149493711	NBPF19_UTR_13	three_prime_UTR	protein_coding	chr1	149493659	149493711
chr1	149493712	149493840	NBPF19_intron_23	intron	protein_coding	chr1	149493712	149494316
chr1	149494210	149494247	NBPF19_intron_23	intron	protein_coding	chr1	149493712	149494316
chr1	149494375	149494490	NBPF19_17	CDS	protein_coding	chr1	149494317	149494490
chr1	149494491	149495198	NBPF19_intron_24	intron	protein_coding	chr1	149494491	149495198
chr1	149495199	149495250	NBPF19_18	CDS	protein_coding	chr1	149495199	149495251
chr1	149495330	149495694	NBPF19_intron_25	intron	protein_coding	chr1	149495252	149495900
chr1	149495860	149495900	NBPF19_intron_25	intron	protein_coding	chr1	149495252	149495900
chr1	149495901	149496074	NBPF19_19	CDS	protein_coding	chr1	149495901	149496074
chr1	149496075	149496787	NBPF19_intron_26	intron	protein_coding	chr1	149496075	149496787
chr1	149496788	149496897	NBPF19_20	CDS	protein_coding	chr1	149496788	149496897
chr1	149496898	149497230	NBPF19_intron_27	intron	protein_coding	chr1	149496898	149497523
chr1	149497410	149497456	NBPF19_intron_27	intron	protein_coding	chr1	149496898	149497523
chr1	149497589	149497651	NBPF19_21	CDS	protein_coding	chr1	149497524	149497697
chr1	149497698	149498387	NBPF19_intron_28	intron	protein_coding	chr1	149497698	149498415
chr1	149498416	149498468	NBPF19_22	CDS	protein_coding	chr1	149498416	149498468
chr1	149498469	149499071	NBPF19_intron_29	intron	protein_coding	chr1	149498469	149499071
chr1	149499072	149499245	NBPF19_23	CDS	protein_coding	chr1	149499072	149499245
chr1	149499246	149499953	NBPF19_intron_30	intron	protein_coding	chr1	149499246	149499953
chr1	149499954	149500006	NBPF19_24	CDS	protein_coding	chr1	149499954	149500006
chr1	149500007	149500454	NBPF19_intron_31	intron	protein_coding	chr1	149500007	149500655
chr1	149500656	149500833	NBPF19_25	CDS	protein_coding	chr1	149500656	149500833
chr1	149500834	149501542	NBPF19_intron_32	intron	protein_coding	chr1	149500834	149501542
chr1	149501543	149501652	NBPF19_26	CDS	protein_coding	chr1	149501543	149501652
chr1	149501653	149501819	NBPF19_intron_33	intron	protein_coding	chr1	149501653	149502284
chr1	149501847	149502284	NBPF19_intron_33	intron	protein_coding	chr1	149501653	149502284
chr1	149502285	149502458	NBPF19_27	CDS	protein_coding	chr1	149502285	149502458
chr1	149502459	149502691	NBPF19_intron_34	intron	protein_coding	chr1	149502459	149503176
chr1	149502719	149503176	NBPF19_intron_34	intron	protein_coding	chr1	149502459	149503176
chr1	149503177	149503229	NBPF19_28	CDS	protein_coding	chr1	149503177	149503229
chr1	149503230	149503832	NBPF19_intron_35	intron	protein_coding	chr1	149503230	149503832
chr1	149503833	149504006	NBPF19_29	CDS	protein_coding	chr1	149503833	149504006
chr1	149504007	149504714	NBPF19_intron_36	intron	protein_coding	chr1	149504007	149504714
chr1	149504715	149504765	NBPF19_30	CDS	protein_coding	chr1	149504715	149504765
chr1	149505393	149505416	NBPF19_intron_37	intron	protein_coding	chr1	149504768	149505416
chr1	149504768	149505240	NBPF19_intron_37	intron	protein_coding	chr1	149504768	149505416
chr1	149505417	149505590	NBPF19_31	CDS	protein_coding	chr1	149505417	149505590
chr1	149505591	149506303	NBPF19_intron_38	intron	protein_coding	chr1	149505591	149506303
chr1	149506304	149506413	NBPF19_32	CDS	protein_coding	chr1	149506304	149506413
chr1	149506414	149507045	NBPF19_intron_39	intron	protein_coding	chr1	149506414	149507045
chr1	149507046	149507219	NBPF19_33	CDS	protein_coding	chr1	149507046	149507219
chr1	149507220	149507907	NBPF19_intron_40	intron	protein_coding	chr1	149507220	149507937
chr1	149507938	149507990	NBPF19_34	CDS	protein_coding	chr1	149507938	149507990
chr1	149507991	149508593	NBPF19_intron_41	intron	protein_coding	chr1	149507991	149508593
chr1	149508594	149508767	NBPF19_35	CDS	protein_coding	chr1	149508594	149508767
chr1	149508768	149509012	NBPF19_intron_42	intron	protein_coding	chr1	149508768	149509475
chr1	149509039	149509475	NBPF19_intron_42	intron	protein_coding	chr1	149508768	149509475
chr1	149509476	149509528	NBPF19_36	CDS	protein_coding	chr1	149509476	149509528
chr1	149509529	149509684	NBPF19_intron_43	intron	protein_coding	chr1	149509529	149510177
chr1	149509898	149509939	NBPF19_intron_43	intron	protein_coding	chr1	149509529	149510177
chr1	149510352	149511064	NBPF19_intron_44	intron	protein_coding	chr1	149510352	149511064
chr1	149511065	149511174	NBPF19_UTR_16	three_prime_UTR	protein_coding	chr1	149511065	149511174
chr1	149511175	149511291	NBPF19_intron_45	intron	protein_coding	chr1	149511175	149511806
chr1	149511387	149511806	NBPF19_intron_45	intron	protein_coding	chr1	149511175	149511806
chr1	149511807	149511849	NBPF19_UTR_17	three_prime_UTR	protein_coding	chr1	149511807	149511980
chr1	149512651	149512698	NBPF19_intron_46	intron	protein_coding	chr1	149511981	149512698
chr1	149512699	149512751	NBPF19_UTR_18	three_prime_UTR	protein_coding	chr1	149512699	149512751
chr1	149512752	149513354	NBPF19_intron_47	intron	protein_coding	chr1	149512752	149513354
chr1	149513355	149513528	NBPF19_UTR_19	three_prime_UTR	protein_coding	chr1	149513355	149513528
chr1	149513529	149514236	NBPF19_intron_48	intron	protein_coding	chr1	149513529	149514236
chr1	149514237	149514289	NBPF19_37	CDS	protein_coding	chr1	149514237	149514289
chr1	149514290	149514429	NBPF19_intron_49	intron	protein_coding	chr1	149514290	149514934
chr1	149515074	149515108	NBPF19_38	CDS	protein_coding	chr1	149514935	149515108
chr1	149515109	149515476	NBPF19_intron_50	intron	protein_coding	chr1	149515109	149515820
chr1	149515658	149515768	NBPF19_intron_50	intron	protein_coding	chr1	149515109	149515820
chr1	149515903	149515930	NBPF19_39	CDS	protein_coding	chr1	149515821	149515930
chr1	149516689	149516736	NBPF19_40	CDS	protein_coding	chr1	149516563	149516736
chr1	149516737	149516934	NBPF19_intron_52	intron	protein_coding	chr1	149516737	149517454
chr1	149516968	149517005	NBPF19_intron_52	intron	protein_coding	chr1	149516737	149517454
chr1	149517026	149517454	NBPF19_intron_52	intron	protein_coding	chr1	149516737	149517454
chr1	149517455	149517507	NBPF19_41	CDS	protein_coding	chr1	149517455	149517507
chr1	149517508	149518108	NBPF19_intron_53	intron	protein_coding	chr1	149517508	149518108
chr1	149518109	149518282	NBPF19_UTR_20	three_prime_UTR	protein_coding	chr1	149518109	149518282
chr1	149518283	149518953	NBPF19_intron_54	intron	protein_coding	chr1	149518283	149518990
chr1	149519138	149519181	NBPF19_intron_55	intron	protein_coding	chr1	149519044	149519686
chr1	149519575	149519664	NBPF19_intron_55	intron	protein_coding	chr1	149519044	149519686
chr1	149519738	149519860	NBPF19_UTR_22	three_prime_UTR	protein_coding	chr1	149519687	149519860
chr1	149519861	149520204	NBPF19_intron_56	intron	protein_coding	chr1	149519861	149520573
chr1	149520270	149520573	NBPF19_intron_56	intron	protein_coding	chr1	149519861	149520573
chr1	149520574	149520683	NBPF19_UTR_23	three_prime_UTR	protein_coding	chr1	149520574	149520683
chr1	149521492	149521733	NBPF19_intron_58	intron	protein_coding	chr1	149521492	149522209
chr1	149521766	149522209	NBPF19_intron_58	intron	protein_coding	chr1	149521492	149522209
chr1	149522210	149522262	NBPF19_UTR_25	three_prime_UTR	protein_coding	chr1	149522210	149522262
chr1	149522263	149522863	NBPF19_intron_59	intron	protein_coding	chr1	149522263	149522863
chr1	149522864	149523037	NBPF19_UTR_26	three_prime_UTR	protein_coding	chr1	149522864	149523037
chr1	149523038	149523291	NBPF19_intron_60	intron	protein_coding	chr1	149523038	149523745
chr1	149523407	149523745	NBPF19_intron_60	intron	protein_coding	chr1	149523038	149523745
chr1	149523746	149523791	NBPF19_UTR_27	three_prime_UTR	protein_coding	chr1	149523746	149523798
chr1	149523833	149524125	NBPF19_intron_61	intron	protein_coding	chr1	149523799	149524443
chr1	149524149	149524261	NBPF19_intron_61	intron	protein_coding	chr1	149523799	149524443
chr1	149524285	149524443	NBPF19_intron_61	intron	protein_coding	chr1	149523799	149524443
chr1	149524444	149524617	NBPF19_UTR_28	three_prime_UTR	protein_coding	chr1	149524444	149524617
chr1	149524618	149525330	NBPF19_intron_62	intron	protein_coding	chr1	149524618	149525330
chr1	149525331	149525440	NBPF19_42	CDS	protein_coding	chr1	149525331	149525440
chr1	149525565	149525935	NBPF19_intron_63	intron	protein_coding	chr1	149525441	149526068
chr1	149526026	149526068	NBPF19_intron_63	intron	protein_coding	chr1	149525441	149526068
chr1	149526069	149526242	NBPF19_43	CDS	protein_coding	chr1	149526069	149526242
chr1	149526243	149526447	NBPF19_intron_64	intron	protein_coding	chr1	149526243	149526960
chr1	149526575	149526762	NBPF19_intron_64	intron	protein_coding	chr1	149526243	149526960
chr1	149527865	149528494	NBPF19_intron_66	intron	protein_coding	chr1	149527787	149528494
chr1	149528495	149528547	NBPF19_UTR_29	three_prime_UTR	protein_coding	chr1	149528495	149528547
chr1	149528548	149528609	NBPF19_intron_67	intron	protein_coding	chr1	149528548	149529172
chr1	149529313	149529346	NBPF19_UTR_30	three_prime_UTR	protein_coding	chr1	149529173	149529346
chr1	149529347	149530059	NBPF19_intron_68	intron	protein_coding	chr1	149529347	149530059
chr1	149530060	149530169	NBPF19_UTR_31	three_prime_UTR	protein_coding	chr1	149530060	149530169
chr1	149530170	149530797	NBPF19_intron_69	intron	protein_coding	chr1	149530170	149530797
chr1	149530798	149530971	NBPF19_UTR_32	three_prime_UTR	protein_coding	chr1	149530798	149530971
chr1	149530972	149531689	NBPF19_intron_70	intron	protein_coding	chr1	149530972	149531689
chr1	149531690	149531742	NBPF19_UTR_33	three_prime_UTR	protein_coding	chr1	149531690	149531742
chr1	149531743	149532343	NBPF19_intron_71	intron	protein_coding	chr1	149531743	149532343
chr1	149532344	149532517	NBPF19_46	CDS	protein_coding	chr1	149532344	149532517
chr1	149532518	149533225	NBPF19_intron_72	intron	protein_coding	chr1	149532518	149533225
chr1	149533226	149533278	NBPF19_47	CDS	protein_coding	chr1	149533226	149533278
chr1	149533308	149533720	NBPF19_intron_73	intron	protein_coding	chr1	149533279	149533923
chr1	149533745	149533923	NBPF19_intron_73	intron	protein_coding	chr1	149533279	149533923
chr1	149533924	149534097	NBPF19_48	CDS	protein_coding	chr1	149533924	149534097
chr1	149534098	149534810	NBPF19_intron_74	intron	protein_coding	chr1	149534098	149534810
chr1	149534811	149534920	NBPF19_49	CDS	protein_coding	chr1	149534811	149534920
chr1	149534921	149534971	NBPF19_intron_75	intron	protein_coding	chr1	149534921	149535552
chr1	149535468	149535552	NBPF19_intron_75	intron	protein_coding	chr1	149534921	149535552
chr1	149535553	149535726	NBPF19_UTR_34	three_prime_UTR	protein_coding	chr1	149535553	149535726
chr1	149535727	149536444	NBPF19_intron_76	intron	protein_coding	chr1	149535727	149536444
chr1	149536445	149536497	NBPF19_UTR_35	three_prime_UTR	protein_coding	chr1	149536445	149536497
chr1	149536498	149537098	NBPF19_intron_77	intron	protein_coding	chr1	149536498	149537098
chr1	149537099	149537272	NBPF19_UTR_36	three_prime_UTR	protein_coding	chr1	149537099	149537272
chr1	149537273	149537980	NBPF19_intron_78	intron	protein_coding	chr1	149537273	149537980
chr1	149538088	149538147	NBPF19_intron_79	intron	protein_coding	chr1	149538034	149538674
chr1	149538596	149538674	NBPF19_intron_79	intron	protein_coding	chr1	149538034	149538674
chr1	149538675	149538848	NBPF19_51	CDS	protein_coding	chr1	149538675	149538848
chr1	149538849	149539561	NBPF19_intron_80	intron	protein_coding	chr1	149538849	149539561
chr1	149539562	149539671	NBPF19_52	CDS	protein_coding	chr1	149539562	149539671
chr1	149539672	149539701	NBPF19_intron_81	intron	protein_coding	chr1	149539672	149540299
chr1	149539799	149539981	NBPF19_intron_81	intron	protein_coding	chr1	149539672	149540299
chr1	149540033	149540299	NBPF19_intron_81	intron	protein_coding	chr1	149539672	149540299
chr1	149540300	149540473	NBPF19_53	CDS	protein_coding	chr1	149540300	149540473
chr1	149540474	149541191	NBPF19_intron_82	intron	protein_coding	chr1	149540474	149541191
chr1	149541192	149541244	NBPF19_54	CDS	protein_coding	chr1	149541192	149541244
chr1	149541245	149541851	NBPF19_intron_83	intron	protein_coding	chr1	149541245	149541851
chr1	149541852	149541892	NBPF19_55	CDS	protein_coding	chr1	149541852	149542025
chr1	149541914	149542025	NBPF19_55	CDS	protein_coding	chr1	149541852	149542025
chr1	149542026	149542500	NBPF19_intron_84	intron	protein_coding	chr1	149542026	149542733
chr1	149542554	149542733	NBPF19_intron_84	intron	protein_coding	chr1	149542026	149542733
chr1	149542734	149542786	NBPF19_56	CDS	protein_coding	chr1	149542734	149542786
chr1	149542787	149543051	NBPF19_intron_85	intron	protein_coding	chr1	149542787	149543411
chr1	149543459	149543585	NBPF19_57	CDS	protein_coding	chr1	149543412	149543585
chr1	149543586	149544298	NBPF19_intron_86	intron	protein_coding	chr1	149543586	149544298
chr1	149544299	149544408	NBPF19_58	CDS	protein_coding	chr1	149544299	149544408
chr1	149544409	149545036	NBPF19_intron_87	intron	protein_coding	chr1	149544409	149545036
chr1	149545037	149545210	NBPF19_59	CDS	protein_coding	chr1	149545037	149545210
chr1	149545211	149545839	NBPF19_intron_88	intron	protein_coding	chr1	149545211	149545928
chr1	149545867	149545928	NBPF19_intron_88	intron	protein_coding	chr1	149545211	149545928
chr1	149545929	149545981	NBPF19_60	CDS	protein_coding	chr1	149545929	149545981
chr1	149545982	149546588	NBPF19_intron_89	intron	protein_coding	chr1	149545982	149546588
chr1	149546667	149546762	NBPF19_61	CDS	protein_coding	chr1	149546589	149546762
chr1	149546763	149547470	NBPF19_intron_90	intron	protein_coding	chr1	149546763	149547470
chr1	149547471	149547523	NBPF19_62	CDS	protein_coding	chr1	149547471	149547523
chr1	149547524	149547757	NBPF19_intron_91	intron	protein_coding	chr1	149547524	149548148
chr1	149548095	149548148	NBPF19_intron_91	intron	protein_coding	chr1	149547524	149548148
chr1	149548149	149548322	NBPF19_63	CDS	protein_coding	chr1	149548149	149548322
chr1	149548323	149549035	NBPF19_intron_92	intron	protein_coding	chr1	149548323	149549035
chr1	149549036	149549145	NBPF19_64	CDS	protein_coding	chr1	149549036	149549145
chr1	149549146	149549341	NBPF19_intron_93	intron	protein_coding	chr1	149549146	149549773
chr1	149549429	149549533	NBPF19_intron_93	intron	protein_coding	chr1	149549146	149549773
chr1	149549774	149549947	NBPF19_65	CDS	protein_coding	chr1	149549774	149549947
chr1	149549948	149550573	NBPF19_intron_94	intron	protein_coding	chr1	149549948	149550665
chr1	149550614	149550665	NBPF19_intron_94	intron	protein_coding	chr1	149549948	149550665
chr1	149550666	149550718	NBPF19_66	CDS	protein_coding	chr1	149550666	149550718
chr1	149550719	149551321	NBPF19_intron_95	intron	protein_coding	chr1	149550719	149551325
chr1	149551410	149551499	NBPF19_67	CDS	protein_coding	chr1	149551326	149551499
chr1	149551500	149551944	NBPF19_intron_96	intron	protein_coding	chr1	149551500	149552207
chr1	149552016	149552207	NBPF19_intron_96	intron	protein_coding	chr1	149551500	149552207
chr1	149552208	149552260	NBPF19_UTR_37	three_prime_UTR	protein_coding	chr1	149552208	149552260
chr1	149552261	149552429	NBPF19_intron_97	intron	protein_coding	chr1	149552261	149552885
chr1	149552908	149553059	NBPF19_UTR_38	three_prime_UTR	protein_coding	chr1	149552886	149553059
chr1	149553060	149553772	NBPF19_intron_98	intron	protein_coding	chr1	149553060	149553772
chr1	149553773	149553857	NBPF19_UTR_39	three_prime_UTR	protein_coding	chr1	149553773	149553882
chr1	149657381	149657494	LINC00869_intron_6	intron	transcribed_unprocessed_pseudogene	chr1	149655909	149658150
chr1	149658558	149658623	LINC00869_intron_7	intron	transcribed_unprocessed_pseudogene	chr1	149658255	149660852
chr1	149832659	149832684	HIST2H4A_UTR_1	five_prime_UTR	protein_coding	chr1	149832659	149832684
chr1	149832684	149832996	HIST2H4A_1	CDS	protein_coding	chr1	149832684	149832996
chr1	149832996	149833241	HIST2H4A_UTR_2	three_prime_UTR	protein_coding	chr1	149832996	149833241
chr1	149839538	149840746	HIST2H3C_UTR_1	three_prime_UTR	protein_coding	chr1	149839538	149840746
chr1	149840746	149841157	HIST2H3C_1	CDS	protein_coding	chr1	149840746	149841157
chr1	149841157	149841193	HIST2H3C_UTR_2	five_prime_UTR	protein_coding	chr1	149841157	149841193
chr1	149842188	149842305	HIST2H2AA3_UTR_1	three_prime_UTR	protein_coding	chr1	149842188	149842305
chr1	149842305	149842698	HIST2H2AA3_1	CDS	protein_coding	chr1	149842305	149842698
chr1	149842698	149842736	HIST2H2AA3_UTR_2	five_prime_UTR	protein_coding	chr1	149842698	149842736
chr1	149851061	149851113	HIST2H2AA4_UTR_1	five_prime_UTR	protein_coding	chr1	149851061	149851113
chr1	149851113	149851506	HIST2H2AA4_1	CDS	protein_coding	chr1	149851113	149851506
chr1	149851506	149851624	HIST2H2AA4_UTR_2	three_prime_UTR	protein_coding	chr1	149851506	149851624
chr1	149852619	149852654	HIST2H3A_UTR_1	five_prime_UTR	protein_coding	chr1	149852619	149852654
chr1	149852654	149853065	HIST2H3A_1	CDS	protein_coding	chr1	149852654	149853065
chr1	149853065	149854274	HIST2H3A_UTR_2	three_prime_UTR	protein_coding	chr1	149853065	149854274
chr1	149860078	149860819	HIST2H4B_UTR_1	three_prime_UTR	protein_coding	chr1	149860078	149860819
chr1	149860819	149861131	HIST2H4B_1	CDS	protein_coding	chr1	149860819	149861131
chr1	149861131	149861210	HIST2H4B_UTR_2	five_prime_UTR	protein_coding	chr1	149861131	149861210
chr1	150719005	150719161	HORMAD1_intron_13	intron	protein_coding	chr1	150717283	150719471
chr1	150719189	150719283	HORMAD1_intron_13	intron	protein_coding	chr1	150717283	150719471
chr1	150743788	150743980	CTSS_intron_1	intron	protein_coding	chr1	150733146	150747775
chr1	152216731	152216758	HRNR_1	CDS	protein_coding	chr1	152213075	152221490
chr1	152217101	152217131	HRNR_1	CDS	protein_coding	chr1	152213075	152221490
chr1	152217296	152217352	HRNR_1	CDS	protein_coding	chr1	152213075	152221490
chr1	152217651	152217805	HRNR_1	CDS	protein_coding	chr1	152213075	152221490
chr1	155213411	155213482	MTX1_intron_7	intron	protein_coding	chr1	155213392	155213482
chr1	155213483	155213698	MTX1_9	CDS	protein_coding	chr1	155213483	155213698
chr1	155213698	155213824	MTX1_UTR_3	three_prime_UTR	protein_coding	chr1	155213698	155213824
chr1	155213824	155214217	GBAP1_1	exon	transcribed_unprocessed_pseudogene	chr1	155213824	155214473
chr1	155234045	155234109	MTX1P1_intron_6	intron	unprocessed_pseudogene	chr1	155234019	155234109
chr1	155234110	155234325	MTX1P1_7	exon	unprocessed_pseudogene	chr1	155234110	155234325
chr1	155234452	155234915	GBA_UTR_1	three_prime_UTR	protein_coding	chr1	155234452	155234994
chr1	156558644	156559011	IQGAP3_intron_27	intron	protein_coding	chr1	156556694	156560932
chr1	161441060	161441400	AL592295.3_intron_4	intron	lincRNA	chr1	161428020	161470468
chr1	161441532	161441689	AL592295.3_intron_4	intron	lincRNA	chr1	161428020	161470468
chr1	161441737	161441982	AL592295.3_intron_4	intron	lincRNA	chr1	161428020	161470468
chr1	161442123	161442365	AL592295.3_intron_4	intron	lincRNA	chr1	161428020	161470468
chr1	161443625	161443658	AL592295.3_intron_4	intron	lincRNA	chr1	161428020	161470468
chr1	161443914	161444318	AL592295.3_intron_4	intron	lincRNA	chr1	161428020	161470468
chr1	161452985	161453712	AL592295.3_intron_4	intron	lincRNA	chr1	161428020	161470468
chr1	161454478	161456413	AL592295.3_intron_4	intron	lincRNA	chr1	161428020	161470468
chr1	161456639	161456686	AL592295.3_intron_4	intron	lincRNA	chr1	161428020	161470468
chr1	161468987	161470468	AL592295.3_intron_4	intron	lincRNA	chr1	161428020	161470468
chr1	161445347	161452533	AL592295.3_intron_4	intron	lincRNA	chr1	161428020	161470468
chr1	161460452	161468859	AL592295.3_intron_4	intron	lincRNA	chr1	161428020	161470468
chr1	161470469	161470523	AL592295.3_5	exon	lincRNA	chr1	161470469	161470523
chr1	161581339	161581362	FCGR2C_UTR_1	five_prime_UTR	polymorphic_pseudogene	chr1	161581339	161581437
chr1	161581586	161581679	FCGR2C_intron_1	intron	polymorphic_pseudogene	chr1	161581550	161583088
chr1	161584350	161584537	FCGR2C_intron_4	intron	polymorphic_pseudogene	chr1	161583815	161588420
chr1	161588200	161588226	FCGR2C_intron_4	intron	polymorphic_pseudogene	chr1	161583815	161588420
chr1	161588279	161588420	FCGR2C_intron_4	intron	polymorphic_pseudogene	chr1	161583815	161588420
chr1	161588630	161588708	FCGR2C_intron_5	intron	polymorphic_pseudogene	chr1	161588443	161589560
chr1	162082931	162083193	NOS1AP_intron_1	intron	protein_coding	chr1	162070283	162154403
chr1	167435105	167435206	CD247_intron_3	intron	protein_coding	chr1	167434077	167435397
chr1	169190799	169190898	NME7_intron_2	intron	protein_coding	chr1	169169555	169230716
chr1	169190953	169191082	NME7_intron_2	intron	protein_coding	chr1	169169555	169230716
chr1	176132665	176132796	COP1_intron_12	intron	protein_coding	chr1	176116682	176133845
chr1	176132822	176133023	COP1_intron_12	intron	protein_coding	chr1	176116682	176133845
chr1	180323918	180324132	ACBD6_intron_8	intron	protein_coding	chr1	180314723	180397514
chr1	193161839	193161995	CDC73_intron_10	intron	protein_coding	chr1	193152445	193203793
chr1	197531879	197532095	DENND1B_intron_3	intron	protein_coding	chr1	197512954	197539962
chr1	197532672	197532929	DENND1B_intron_3	intron	protein_coding	chr1	197512954	197539962
chr1	197533152	197533516	DENND1B_intron_3	intron	protein_coding	chr1	197512954	197539962
chr1	197533551	197533747	DENND1B_intron_3	intron	protein_coding	chr1	197512954	197539962
chr1	197533793	197533843	DENND1B_intron_3	intron	protein_coding	chr1	197512954	197539962
chr1	197534015	197534126	DENND1B_intron_3	intron	protein_coding	chr1	197512954	197539962
chr1	202391677	202392014	PPP1R12B_intron_1	intron	protein_coding	chr1	202349143	202416785
chr1	204471182	204471622	PIK3C2B_intron_33	intron	protein_coding	chr1	204469887	204489814
chr1	207527130	207528714	CR1_intron_7	intron	protein_coding	chr1	207527124	207528714
chr1	207528715	207528801	CR1_8	CDS	protein_coding	chr1	207528715	207528801
chr1	207528802	207532178	CR1_intron_8	intron	protein_coding	chr1	207528802	207532178
chr1	207532179	207532398	CR1_9	CDS	protein_coding	chr1	207532179	207532398
chr1	207532399	207533407	CR1_intron_9	intron	protein_coding	chr1	207532399	207533407
chr1	207533408	207533588	CR1_10	CDS	protein_coding	chr1	207533408	207533588
chr1	207533589	207534195	CR1_intron_10	intron	protein_coding	chr1	207533589	207534195
chr1	207537937	207538000	CR1_intron_11	intron	protein_coding	chr1	207534297	207539979
chr1	207538238	207538272	CR1_intron_11	intron	protein_coding	chr1	207534297	207539979
chr1	207538316	207539979	CR1_intron_11	intron	protein_coding	chr1	207534297	207539979
chr1	207534929	207537881	CR1_intron_11	intron	protein_coding	chr1	207534297	207539979
chr1	207539980	207540066	CR1_12	CDS	protein_coding	chr1	207539980	207540066
chr1	207540067	207542180	CR1_intron_12	intron	protein_coding	chr1	207540067	207542180
chr1	207542181	207542329	CR1_13	CDS	protein_coding	chr1	207542181	207542580
chr1	207542886	207542946	CR1_intron_13	intron	protein_coding	chr1	207542581	207545306
chr1	207543074	207544222	CR1_intron_13	intron	protein_coding	chr1	207542581	207545306
chr1	207544404	207544433	CR1_intron_13	intron	protein_coding	chr1	207542581	207545306
chr1	207545602	207545645	CR1_15	CDS	protein_coding	chr1	207545575	207545678
chr1	207545679	207545718	CR1_intron_15	intron	protein_coding	chr1	207545679	207547269
chr1	207545773	207547269	CR1_intron_15	intron	protein_coding	chr1	207545679	207547269
chr1	207547270	207547356	CR1_16	CDS	protein_coding	chr1	207547270	207547356
chr1	207547357	207550733	CR1_intron_16	intron	protein_coding	chr1	207547357	207550733
chr1	207550734	207550953	CR1_17	CDS	protein_coding	chr1	207550734	207550953
chr1	207550954	207551962	CR1_intron_17	intron	protein_coding	chr1	207550954	207551962
chr1	207551963	207552143	CR1_18	CDS	protein_coding	chr1	207551963	207552143
chr1	207552144	207552252	CR1_intron_18	intron	protein_coding	chr1	207552144	207552750
chr1	207553216	207553521	CR1_intron_19	intron	protein_coding	chr1	207552852	207558536
chr1	207554320	207554400	CR1_intron_19	intron	protein_coding	chr1	207552852	207558536
chr1	207554779	207555226	CR1_intron_19	intron	protein_coding	chr1	207552852	207558536
chr1	207555273	207556364	CR1_intron_19	intron	protein_coding	chr1	207552852	207558536
chr1	207556438	207556560	CR1_intron_19	intron	protein_coding	chr1	207552852	207558536
chr1	207556761	207556799	CR1_intron_19	intron	protein_coding	chr1	207552852	207558536
chr1	207556920	207558536	CR1_intron_19	intron	protein_coding	chr1	207552852	207558536
chr1	207558537	207558623	CR1_20	CDS	protein_coding	chr1	207558537	207558623
chr1	207558624	207560737	CR1_intron_20	intron	protein_coding	chr1	207558624	207560737
chr1	207560738	207561137	CR1_21	CDS	protein_coding	chr1	207560738	207561137
chr1	207561138	207561215	CR1_intron_21	intron	protein_coding	chr1	207561138	207563862
chr1	207561325	207562432	CR1_intron_21	intron	protein_coding	chr1	207561138	207563862
chr1	207563170	207563255	CR1_intron_21	intron	protein_coding	chr1	207561138	207563862
chr1	207563307	207563522	CR1_intron_21	intron	protein_coding	chr1	207561138	207563862
chr1	207568616	207569057	CR1_intron_25	intron	protein_coding	chr1	207568043	207569057
chr1	207569058	207569238	CR1_26	CDS	protein_coding	chr1	207569058	207569238
chr1	207569239	207569845	CR1_intron_26	intron	protein_coding	chr1	207569239	207569845
chr1	207569875	207569905	CR1_27	CDS	protein_coding	chr1	207569846	207569946
chr1	207569947	207569974	CR1_intron_27	intron	protein_coding	chr1	207569947	207575593
chr1	207570500	207571559	CR1_intron_27	intron	protein_coding	chr1	207569947	207575593
chr1	207571686	207571880	CR1_intron_27	intron	protein_coding	chr1	207569947	207575593
chr1	213740813	213740841	AC096639.1_intron_1	intron	lincRNA	chr1	213731559	213794382
chr1	217580860	217581015	GPATCH2_intron_5	intron	protein_coding	chr1	217514890	217608182
chr1	223636340	223636686	CAPN8_intron_22	intron	protein_coding	chr1	223628781	223654328
chr1	224378613	224378795	CNIH4_UTR_2	three_prime_UTR	protein_coding	chr1	224375822	224379452
chr1	225574792	225574860	ENAH_intron_16	intron	protein_coding	chr1	225567415	225652684
chr1	227494317	227494524	TUBB8P10_intron_1	intron	unprocessed_pseudogene	chr1	227494031	227494524
chr1	227494525	227494636	TUBB8P10_2	exon	unprocessed_pseudogene	chr1	227494525	227494636
chr1	227494669	227494714	TUBB8P10_intron_2	intron	unprocessed_pseudogene	chr1	227494637	227494714
chr1	227494715	227494824	TUBB8P10_3	exon	unprocessed_pseudogene	chr1	227494715	227494824
chr1	227494825	227495084	TUBB8P10_intron_3	intron	unprocessed_pseudogene	chr1	227494825	227495084
chr1	227495085	227495142	TUBB8P10_4	exon	unprocessed_pseudogene	chr1	227495085	227495142
chr1	227506182	227506225	TUBB8P9_1	exon	unprocessed_pseudogene	chr1	227506182	227506238
chr1	227506247	227506288	TUBB8P9_intron_1	intron	unprocessed_pseudogene	chr1	227506239	227506498
chr1	228174236	228174401	IBA57_intron_1	intron	protein_coding	chr1	228166158	228174690
chr1	228384694	228384787	AL670729.3_intron_1	intron	lincRNA	chr1	228384460	228384787
chr1	228610268	228610386	RNA5S1_1	exon	rRNA	chr1	228610268	228610386
chr1	228612509	228612627	RNA5S2_1	exon	rRNA	chr1	228612509	228612627
chr1	228614750	228614868	RNA5S3_1	exon	rRNA	chr1	228614750	228614868
chr1	228616991	228617109	RNA5S4_1	exon	rRNA	chr1	228616991	228617109
chr1	228619232	228619350	RNA5S5_1	exon	rRNA	chr1	228619232	228619350
chr1	228621447	228621565	RNA5S6_1	exon	rRNA	chr1	228621447	228621565
chr1	228623667	228623785	RNA5S7_1	exon	rRNA	chr1	228623667	228623785
chr1	228625909	228626027	RNA5S8_1	exon	rRNA	chr1	228625909	228626027
chr1	228628242	228628266	RNA5S9_1	exon	rRNA	chr1	228628148	228628266
chr1	228630390	228630508	RNA5S10_1	exon	rRNA	chr1	228630390	228630508
chr1	228632631	228632749	RNA5S11_1	exon	rRNA	chr1	228632631	228632749
chr1	228634871	228634989	RNA5S12_1	exon	rRNA	chr1	228634871	228634989
chr1	228637096	228637214	RNA5S13_1	exon	rRNA	chr1	228637096	228637214
chr1	228639337	228639455	RNA5S14_1	exon	rRNA	chr1	228639337	228639455
chr1	228641568	228641686	RNA5S15_1	exon	rRNA	chr1	228641568	228641686
chr1	228643809	228643927	RNA5S16_1	exon	rRNA	chr1	228643809	228643927
chr1	228646040	228646158	RNA5S17_1	exon	rRNA	chr1	228646040	228646158
chr1	236713671	236714975	ACTN2_intron_1	intron	protein_coding	chr1	236686800	236717856
chr1	239732336	239732492	CHRM3_intron_4	intron	protein_coding	chr1	239719655	239827250
chr1	240986687	240986762	RGS7_intron_16	intron	protein_coding	chr1	240983130	241098664
chr1	241197279	241197418	RGS7_intron_17	intron	protein_coding	chr1	241098763	241355697
chr1	241197442	241197539	RGS7_intron_17	intron	protein_coding	chr1	241098763	241355697
chr1	245103341	245103568	EFCAB2_intron_9	intron	protein_coding	chr1	245087840	245121918
chr1	245682527	245682632	KIF26B_intron_11	intron	protein_coding	chr1	245646281	245684231
chr1	245974587	245974881	SMYD3_intron_7	intron	protein_coding	chr1	245929938	246186741
chr1	245991871	245992212	SMYD3_intron_7	intron	protein_coding	chr1	245929938	246186741
chr1	245992730	245992872	SMYD3_intron_7	intron	protein_coding	chr1	245929938	246186741
chr1	246388352	246388544	SMYD3_intron_15	intron	protein_coding	chr1	246355336	246417294
chr1	246388649	246389145	SMYD3_intron_15	intron	protein_coding	chr1	246355336	246417294
chr1	246389224	246389467	SMYD3_intron_15	intron	protein_coding	chr1	246355336	246417294
chr1	246429864	246430047	SMYD3_intron_16	intron	protein_coding	chr1	246417410	246483433
chr1	246620013	246620127	CNST_intron_2	intron	protein_coding	chr1	246591942	246621427
chr1	246783194	246783348	LINC01341_intron_3	intron	processed_transcript	chr1	246781628	246789506
chr1	247126516	247127102	ZNF124_intron_1	intron	protein_coding	chr1	247123872	247138143
chr1	247127235	247127294	ZNF124_intron_1	intron	protein_coding	chr1	247123872	247138143
chr1	247129063	247129183	ZNF124_intron_1	intron	protein_coding	chr1	247123872	247138143
chr1	247129273	247129355	ZNF124_intron_1	intron	protein_coding	chr1	247123872	247138143
chr1	247129671	247129897	ZNF124_intron_1	intron	protein_coding	chr1	247123872	247138143
chr1	247171338	247171846	ZNF124_intron_5	intron	protein_coding	chr1	247159814	247171846
chr1	247171847	247171877	ZNF124_6	CDS	protein_coding	chr1	247171847	247171877
chr1	247171877	247171906	ZNF124_UTR_4	five_prime_UTR	protein_coding	chr1	247171877	247172016
chr1	248489214	248489243	OR2T5_UTR_1	three_prime_UTR	protein_coding	chr1	248488589	248491113
chr1	248489441	248489511	OR2T5_UTR_1	three_prime_UTR	protein_coding	chr1	248488589	248491113
chr1	248489649	248490039	OR2T5_UTR_1	three_prime_UTR	protein_coding	chr1	248488589	248491113
chr1	248508073	248508429	OR2G6_UTR_1	five_prime_UTR	protein_coding	chr1	248508073	248508429
chr1	248508430	248508815	OR2G6_intron_1	intron	protein_coding	chr1	248508430	248509534
chr1	248509088	248509534	OR2G6_intron_1	intron	protein_coding	chr1	248508430	248509534
chr1	248509535	248509648	OR2G6_UTR_2	five_prime_UTR	protein_coding	chr1	248509535	248509648
chr1	248509649	248509990	OR2G6_intron_2	intron	protein_coding	chr1	248509649	248521609
chr1	248510584	248510634	OR2G6_intron_2	intron	protein_coding	chr1	248509649	248521609
chr1	248514493	248514521	OR2G6_intron_2	intron	protein_coding	chr1	248509649	248521609
chr1	248514568	248518446	OR2G6_intron_2	intron	protein_coding	chr1	248509649	248521609
chr1	248518574	248519219	OR2G6_intron_2	intron	protein_coding	chr1	248509649	248521609
chr1	248510664	248514468	OR2G6_intron_2	intron	protein_coding	chr1	248509649	248521609
chr1	248558606	248559021	OR2T29_1	CDS	protein_coding	chr1	248558543	248559491
chr1	248559062	248559210	OR2T29_1	CDS	protein_coding	chr1	248558543	248559491
chr1	248560977	248561003	OR2T29_intron_1	intron	protein_coding	chr1	248559502	248562724
chr1	248561308	248561362	OR2T29_intron_1	intron	protein_coding	chr1	248559502	248562724
chr1	248747082	248747110	LYPD8_intron_2	intron	protein_coding	chr1	248745280	248748287
chr1	248747223	248747285	LYPD8_intron_2	intron	protein_coding	chr1	248745280	248748287
chr1	248747532	248747772	LYPD8_intron_2	intron	protein_coding	chr1	248745280	248748287
chr1	248747900	248747950	LYPD8_intron_2	intron	protein_coding	chr1	248745280	248748287
chr10	321698	321904	DIP2C_intron_7	intron	protein_coding	chr10	311567	324637
chr10	345690	345786	DIP2C_intron_13	intron	protein_coding	chr10	345111	348639
chr10	368071	368115	DIP2C_intron_22	intron	protein_coding	chr10	366412	369492
chr10	1046661	1046736	IDI1_intron_4	intron	protein_coding	chr10	1044172	1048262
chr10	1046976	1047466	IDI1_intron_4	intron	protein_coding	chr10	1044172	1048262
chr10	1118076	1118115	WDR37_intron_14	intron	protein_coding	chr10	1105268	1124216
chr10	1118196	1118280	WDR37_intron_14	intron	protein_coding	chr10	1105268	1124216
chr10	1236153	1236218	ADARB2_intron_5	intron	protein_coding	chr10	1233846	1242129
chr10	1438926	1438951	ADARB2_intron_9	intron	protein_coding	chr10	1379161	1737049
chr10	2522853	2522911	AL713851.1_intron_1	intron	lincRNA	chr10	2501990	2537491
chr10	4815593	4815929	AKR1E2_intron_1	intron	protein_coding	chr10	4786761	4824960
chr10	5250552	5250595	AL355303.1_intron_1	intron	lincRNA	chr10	5234594	5262963
chr10	6835074	6835550	LINC00707_intron_3	intron	lincRNA	chr10	6833689	6837972
chr10	7593515	7593539	ITIH5_intron_8	intron	protein_coding	chr10	7586070	7615980
chr10	7593560	7593588	ITIH5_intron_8	intron	protein_coding	chr10	7586070	7615980
chr10	7720005	7720061	ITIH2_intron_6	intron	protein_coding	chr10	7717789	7720854
chr10	7752026	7752062	KIN_UTR_1	three_prime_UTR	protein_coding	chr10	7750962	7756079
chr10	12519176	12519283	CAMK1D_intron_1	intron	protein_coding	chr10	12349911	12553223
chr10	12519476	12519557	CAMK1D_intron_1	intron	protein_coding	chr10	12349911	12553223
chr10	12519901	12519950	CAMK1D_intron_1	intron	protein_coding	chr10	12349911	12553223
chr10	12520454	12520540	CAMK1D_intron_1	intron	protein_coding	chr10	12349911	12553223
chr10	12520657	12520709	CAMK1D_intron_1	intron	protein_coding	chr10	12349911	12553223
chr10	12775112	12776021	CAMK1D_intron_6	intron	protein_coding	chr10	12769800	12791156
chr10	18561153	18561252	NSUN6_intron_3	intron	protein_coding	chr10	18551972	18585947
chr10	20026962	20026989	PLXDC2_intron_2	intron	protein_coding	chr10	20001987	20046867
chr10	26479040	26479168	APBB1IP_intron_2	intron	protein_coding	chr10	26438854	26492325
chr10	37163486	37163535	ANKRD30A_intron_17	intron	protein_coding	chr10	37162849	37165092
chr10	37168102	37169528	ANKRD30A_intron_19	intron	protein_coding	chr10	37166696	37169528
chr10	37169529	37169558	ANKRD30A_20	CDS	protein_coding	chr10	37169529	37169558
chr10	37169559	37169650	ANKRD30A_intron_20	intron	protein_coding	chr10	37169559	37169650
chr10	37169651	37169724	ANKRD30A_21	CDS	protein_coding	chr10	37169651	37169724
chr10	37169725	37170756	ANKRD30A_intron_21	intron	protein_coding	chr10	37169725	37173710
chr10	37173379	37173710	ANKRD30A_intron_21	intron	protein_coding	chr10	37169725	37173710
chr10	37173711	37173740	ANKRD30A_22	CDS	protein_coding	chr10	37173711	37173740
chr10	37173741	37173837	ANKRD30A_intron_22	intron	protein_coding	chr10	37173741	37173837
chr10	37173838	37173911	ANKRD30A_23	CDS	protein_coding	chr10	37173838	37173911
chr10	37173912	37176155	ANKRD30A_intron_23	intron	protein_coding	chr10	37173912	37176155
chr10	37176156	37176218	ANKRD30A_24	CDS	protein_coding	chr10	37176156	37176218
chr10	37176219	37176980	ANKRD30A_intron_24	intron	protein_coding	chr10	37176219	37177664
chr10	37179902	37181320	ANKRD30A_intron_25	intron	protein_coding	chr10	37177757	37181320
chr10	37181321	37181350	ANKRD30A_26	CDS	protein_coding	chr10	37181321	37181350
chr10	37181351	37181442	ANKRD30A_intron_26	intron	protein_coding	chr10	37181351	37181442
chr10	37181443	37181516	ANKRD30A_27	CDS	protein_coding	chr10	37181443	37181516
chr10	37181517	37182487	ANKRD30A_intron_27	intron	protein_coding	chr10	37181517	37185511
chr10	37185162	37185511	ANKRD30A_intron_27	intron	protein_coding	chr10	37181517	37185511
chr10	37185512	37185541	ANKRD30A_28	CDS	protein_coding	chr10	37185512	37185541
chr10	37185542	37185638	ANKRD30A_intron_28	intron	protein_coding	chr10	37185542	37185638
chr10	37185639	37185712	ANKRD30A_29	CDS	protein_coding	chr10	37185639	37185712
chr10	37185713	37187956	ANKRD30A_intron_29	intron	protein_coding	chr10	37185713	37187956
chr10	37187957	37188019	ANKRD30A_30	CDS	protein_coding	chr10	37187957	37188019
chr10	37188020	37188861	ANKRD30A_intron_30	intron	protein_coding	chr10	37188020	37189465
chr10	45760458	45760514	WASHC2C_intron_17	intron	protein_coding	chr10	45759402	45763386
chr10	48709201	48709382	WDFY4_intron_1	intron	protein_coding	chr10	48685002	48709714
chr10	55542835	55543058	PCDH15_intron_47	intron	protein_coding	chr10	55319615	55627623
chr10	69238561	69238675	HKDC1_intron_4	intron	protein_coding	chr10	69233134	69239040
chr10	73038767	73038875	P4HA1_intron_6	intron	protein_coding	chr10	73030371	73043885
chr10	75479848	75479896	LRMDA_intron_2	intron	protein_coding	chr10	75438495	75782759
chr10	75479920	75479977	LRMDA_intron_2	intron	protein_coding	chr10	75438495	75782759
chr10	75480122	75480174	LRMDA_intron_2	intron	protein_coding	chr10	75438495	75782759
chr10	75480195	75480269	LRMDA_intron_2	intron	protein_coding	chr10	75438495	75782759
chr10	77041334	77041462	KCNMA1_intron_24	intron	protein_coding	chr10	77039638	77063672
chr10	79713241	79713297	NUTM2B_UTR_3	three_prime_UTR	protein_coding	chr10	79712932	79714681
chr10	79714513	79714681	NUTM2B_UTR_3	three_prime_UTR	protein_coding	chr10	79712932	79714681
chr10	91440887	91441564	HECTD2_intron_3	intron	protein_coding	chr10	91425411	91460425
chr10	91442198	91443073	HECTD2_intron_3	intron	protein_coding	chr10	91425411	91460425
chr10	91446495	91447532	HECTD2_intron_3	intron	protein_coding	chr10	91425411	91460425
chr10	91448052	91448811	HECTD2_intron_3	intron	protein_coding	chr10	91425411	91460425
chr10	97275155	97275254	AL359385.1_intron_1	intron	processed_pseudogene	chr10	97275108	97277637
chr10	97275381	97275533	AL359385.1_intron_1	intron	processed_pseudogene	chr10	97275108	97277637
chr10	97275688	97275726	AL359385.1_intron_1	intron	processed_pseudogene	chr10	97275108	97277637
chr10	97275796	97275887	AL359385.1_intron_1	intron	processed_pseudogene	chr10	97275108	97277637
chr10	97276021	97276103	AL359385.1_intron_1	intron	processed_pseudogene	chr10	97275108	97277637
chr10	97276925	97276998	AL359385.1_intron_1	intron	processed_pseudogene	chr10	97275108	97277637
chr10	97277038	97277568	AL359385.1_intron_1	intron	processed_pseudogene	chr10	97275108	97277637
chr10	98787863	98787909	HPSE2_intron_10	intron	protein_coding	chr10	98744072	99144236
chr10	112398161	112398246	ACSL5_intron_4	intron	protein_coding	chr10	112395103	112398899
chr10	117126560	117126586	SHTN1_UTR_8	five_prime_UTR	protein_coding	chr10	117126306	117126586
chr10	122582050	122582598	DMBT1_intron_12	intron	protein_coding	chr10	122581826	122582598
chr10	122582599	122582923	DMBT1_13	CDS	protein_coding	chr10	122582599	122582923
chr10	122582924	122584222	DMBT1_intron_13	intron	protein_coding	chr10	122582924	122584320
chr10	122594394	122594467	DMBT1_intron_21	intron	protein_coding	chr10	122593599	122594494
chr10	122594595	122595301	DMBT1_intron_22	intron	protein_coding	chr10	122594529	122595301
chr10	122595302	122595626	DMBT1_23	CDS	protein_coding	chr10	122595302	122595626
chr10	122595627	122596838	DMBT1_intron_23	intron	protein_coding	chr10	122595627	122597023
chr10	122602193	122602774	DMBT1_intron_29	intron	protein_coding	chr10	122602121	122603098
chr10	122602886	122603098	DMBT1_intron_29	intron	protein_coding	chr10	122602121	122603098
chr10	122603099	122603129	DMBT1_30	CDS	protein_coding	chr10	122603099	122603129
chr10	122603130	122604673	DMBT1_intron_30	intron	protein_coding	chr10	122603130	122605048
chr10	122604717	122605048	DMBT1_intron_30	intron	protein_coding	chr10	122603130	122605048
chr10	122605049	122605082	DMBT1_31	CDS	protein_coding	chr10	122605049	122605082
chr10	122605083	122605655	DMBT1_intron_31	intron	protein_coding	chr10	122605083	122605854
chr10	122605762	122605854	DMBT1_intron_31	intron	protein_coding	chr10	122605083	122605854
chr10	122605855	122606179	DMBT1_32	CDS	protein_coding	chr10	122605855	122606179
chr10	122606180	122607157	DMBT1_intron_32	intron	protein_coding	chr10	122606180	122607157
chr10	122607158	122607188	DMBT1_33	CDS	protein_coding	chr10	122607158	122607188
chr10	122607189	122608931	DMBT1_intron_33	intron	protein_coding	chr10	122607189	122609107
chr10	122608952	122609050	DMBT1_intron_33	intron	protein_coding	chr10	122607189	122609107
chr10	122609191	122609679	DMBT1_intron_34	intron	protein_coding	chr10	122609142	122609913
chr10	122609816	122609913	DMBT1_intron_34	intron	protein_coding	chr10	122609142	122609913
chr10	122609914	122610238	DMBT1_35	CDS	protein_coding	chr10	122609914	122610238
chr10	122610239	122611216	DMBT1_intron_35	intron	protein_coding	chr10	122610239	122611216
chr10	122611217	122611247	DMBT1_36	CDS	protein_coding	chr10	122611217	122611247
chr10	122611248	122613099	DMBT1_intron_36	intron	protein_coding	chr10	122611248	122613166
chr10	122613167	122613200	DMBT1_37	CDS	protein_coding	chr10	122613167	122613200
chr10	122613201	122613725	DMBT1_intron_37	intron	protein_coding	chr10	122613201	122613972
chr10	122613907	122613972	DMBT1_intron_37	intron	protein_coding	chr10	122613201	122613972
chr10	122613973	122614297	DMBT1_38	CDS	protein_coding	chr10	122613973	122614297
chr10	122614298	122615275	DMBT1_intron_38	intron	protein_coding	chr10	122614298	122615275
chr10	122615276	122615306	DMBT1_39	CDS	protein_coding	chr10	122615276	122615306
chr10	122615307	122616531	DMBT1_intron_39	intron	protein_coding	chr10	122615307	122617226
chr10	126417952	126418051	LINC00601_intron_3	intron	lincRNA	chr10	126417809	126421785
chr10	131939246	131939432	PPP2R2D_intron_3	intron	protein_coding	chr10	131934556	131940029
chr10	131949818	131949965	PPP2R2D_intron_8	intron	protein_coding	chr10	131947792	131955682
chr10	132116608	132116683	JAKMIP3_intron_1	intron	protein_coding	chr10	132104944	132117075
chr10	132158741	132158835	JAKMIP3_intron_18	intron	protein_coding	chr10	132153991	132163207
chr10	132250408	132250503	STK32C_intron_11	intron	protein_coding	chr10	132245956	132306920
chr10	132356464	132356539	LRRC27_intron_13	intron	protein_coding	chr10	132355887	132361455
chr10	132574130	132574221	INPP5A_intron_1	intron	protein_coding	chr10	132538172	132607913
chr10	132622388	132622866	INPP5A_intron_2	intron	protein_coding	chr10	132607957	132645866
chr10	132772068	132772102	INPP5A_intron_12	intron	protein_coding	chr10	132765847	132777669
chr10	132772755	132772819	INPP5A_intron_12	intron	protein_coding	chr10	132765847	132777669
chr10	132813583	132813609	CFAP46_intron_5	intron	protein_coding	chr10	132812898	132814150
chr10	132914633	132914749	CFAP46_intron_43	intron	protein_coding	chr10	132913259	132916547
chr10	132917963	132918219	CFAP46_intron_44	intron	protein_coding	chr10	132916683	132918391
chr10	133111629	133111652	ADGRA1_intron_16	intron	protein_coding	chr10	133102843	133127231
chr10	133222812	133222863	KNDC1_intron_28	intron	protein_coding	chr10	133220113	133224657
chr10	133223115	133223160	KNDC1_intron_28	intron	protein_coding	chr10	133220113	133224657
chr10	133403163	133403221	AL360181.3_intron_10	intron	protein_coding	chr10	133402774	133419478
chr10	133664866	133665106	DUX4L28_1	exon	unprocessed_pseudogene	chr10	133664429	133665106
chr10	133667489	133667553	DUX4L25_1	exon	unprocessed_pseudogene	chr10	133667151	133668419
chr10	133667781	133667948	DUX4L25_1	exon	unprocessed_pseudogene	chr10	133667151	133668419
chr10	133667971	133668419	DUX4L25_1	exon	unprocessed_pseudogene	chr10	133667151	133668419
chr10	133670450	133671641	DUX4L24_1	exon	unprocessed_pseudogene	chr10	133670450	133671718
chr10	133673749	133674577	DUX4L23_1	exon	unprocessed_pseudogene	chr10	133673749	133675017
chr10	133674611	133674718	DUX4L23_1	exon	unprocessed_pseudogene	chr10	133673749	133675017
chr10	133674826	133675017	DUX4L23_1	exon	unprocessed_pseudogene	chr10	133673749	133675017
chr10	133677129	133677280	DUX4L22_1	exon	unprocessed_pseudogene	chr10	133677059	133678327
chr10	133677301	133677612	DUX4L22_1	exon	unprocessed_pseudogene	chr10	133677059	133678327
chr10	133677706	133678327	DUX4L22_1	exon	unprocessed_pseudogene	chr10	133677059	133678327
chr10	133677059	133677086	DUX4L22_1	exon	unprocessed_pseudogene	chr10	133677059	133678327
chr10	133680528	133680607	DUX4L21_1	exon	unprocessed_pseudogene	chr10	133680369	133681637
chr10	133680826	133681637	DUX4L21_1	exon	unprocessed_pseudogene	chr10	133680369	133681637
chr10	133683668	133683867	DUX4L20_1	exon	unprocessed_pseudogene	chr10	133683668	133684936
chr10	133683919	133684570	DUX4L20_1	exon	unprocessed_pseudogene	chr10	133683668	133684936
chr10	133684624	133684936	DUX4L20_1	exon	unprocessed_pseudogene	chr10	133683668	133684936
chr10	133740628	133741284	DUX4L29_1	exon	unprocessed_pseudogene	chr10	133740606	133741284
chr10	133743332	133744598	DUX4L10_1	exon	unprocessed_pseudogene	chr10	133743332	133744598
chr10	133746641	133747907	DUX4L11_1	exon	unprocessed_pseudogene	chr10	133746641	133747907
chr10	133749950	133750230	DUX4L12_1	exon	unprocessed_pseudogene	chr10	133749950	133751216
chr10	133750310	133751216	DUX4L12_1	exon	unprocessed_pseudogene	chr10	133749950	133751216
chr10	133753250	133753285	DUX4L13_1	exon	unprocessed_pseudogene	chr10	133753250	133754516
chr10	133753311	133753462	DUX4L13_1	exon	unprocessed_pseudogene	chr10	133753250	133754516
chr10	133753551	133753604	DUX4L13_1	exon	unprocessed_pseudogene	chr10	133753250	133754516
chr10	133753819	133753924	DUX4L13_1	exon	unprocessed_pseudogene	chr10	133753250	133754516
chr10	133753954	133754377	DUX4L13_1	exon	unprocessed_pseudogene	chr10	133753250	133754516
chr10	133754400	133754516	DUX4L13_1	exon	unprocessed_pseudogene	chr10	133753250	133754516
chr10	133756559	133757825	DUX4L14_1	exon	unprocessed_pseudogene	chr10	133756559	133757825
chr10	133759859	133761125	DUX4L15_1	exon	unprocessed_pseudogene	chr10	133759859	133761125
chr11	120194	120230	AC069287.1_intron_2	intron	lincRNA	chr11	113175	121256
chr11	310846	311219	IFITM2_intron_3	intron	protein_coding	chr11	309396	314920
chr11	311241	311266	IFITM2_intron_3	intron	protein_coding	chr11	309396	314920
chr11	311345	311380	IFITM2_intron_3	intron	protein_coding	chr11	309396	314920
chr11	322098	322359	IFITM3_intron_3	intron	protein_coding	chr11	321341	327249
chr11	401949	402038	PKP3_intron_11	intron	protein_coding	chr11	400706	403076
chr11	459178	459251	PTDSS2_intron_1	intron	protein_coding	chr11	450638	460185
chr11	480318	480409	PTDSS2_intron_4	intron	protein_coding	chr11	479153	486937
chr11	483095	483225	PTDSS2_intron_4	intron	protein_coding	chr11	479153	486937
chr11	541959	542052	LRRC56_intron_5	intron	protein_coding	chr11	541625	544718
chr11	585238	585397	PHRF1_intron_3	intron	protein_coding	chr11	582082	587257
chr11	664520	665027	DEAF1_intron_2	intron	protein_coding	chr11	654052	674534
chr11	964920	965277	AP2A2_intron_8	intron	protein_coding	chr11	959506	970167
chr11	980096	980283	AP2A2_intron_11	intron	protein_coding	chr11	977225	981196
chr11	1166625	1166702	MUC5AC_intron_11	intron	protein_coding	chr11	1165761	1167875
chr11	1166937	1167035	MUC5AC_intron_11	intron	protein_coding	chr11	1165761	1167875
chr11	1255679	1255954	MUC5B_intron_37	intron	protein_coding	chr11	1255559	1256154
chr11	1294583	1294702	TOLLIP_intron_4	intron	protein_coding	chr11	1290410	1295643
chr11	1412054	1412095	BRSK2_intron_5	intron	protein_coding	chr11	1411634	1436038
chr11	1412280	1412324	BRSK2_intron_5	intron	protein_coding	chr11	1411634	1436038
chr11	1429708	1429827	BRSK2_intron_5	intron	protein_coding	chr11	1411634	1436038
chr11	1430271	1430341	BRSK2_intron_5	intron	protein_coding	chr11	1411634	1436038
chr11	1431728	1431780	BRSK2_intron_5	intron	protein_coding	chr11	1411634	1436038
chr11	1432314	1432374	BRSK2_intron_5	intron	protein_coding	chr11	1411634	1436038
chr11	1432577	1432816	BRSK2_intron_5	intron	protein_coding	chr11	1411634	1436038
chr11	1432947	1432997	BRSK2_intron_5	intron	protein_coding	chr11	1411634	1436038
chr11	1435334	1435527	BRSK2_intron_5	intron	protein_coding	chr11	1411634	1436038
chr11	1441480	1441522	BRSK2_intron_8	intron	protein_coding	chr11	1440929	1442488
chr11	1666706	1666732	FAM99A_2	exon	lincRNA	chr11	1665866	1667856
chr11	1666782	1666808	FAM99A_2	exon	lincRNA	chr11	1665866	1667856
chr11	2921667	2921724	SLC22A18_intron_10	intron	protein_coding	chr11	2919408	2922100
chr11	3289311	3289642	AC109309.2_1	exon	processed_pseudogene	chr11	3289311	3289642
chr11	3322056	3322202	NDUFA5P1_1	exon	processed_pseudogene	chr11	3321862	3322202
chr11	3335125	3335150	AC123788.2_1	exon	processed_pseudogene	chr11	3335125	3335407
chr11	3653869	3653940	ART1_intron_1	intron	protein_coding	chr11	3645180	3659160
chr11	3654176	3654338	ART1_intron_1	intron	protein_coding	chr11	3645180	3659160
chr11	4278705	4278807	SSU72P6_1	exon	processed_pseudogene	chr11	4278705	4279192
chr11	4278935	4279026	SSU72P6_1	exon	processed_pseudogene	chr11	4278705	4279192
chr11	17029563	17029610	OR7E14P_intron_1	intron	transcribed_unprocessed_pseudogene	chr11	17014368	17052023
chr11	23176908	23176940	AC090092.1_intron_4	intron	lincRNA	chr11	23166787	23183398
chr11	24774606	24774685	LUZP2_intron_5	intron	protein_coding	chr11	24763309	24905989
chr11	31131033	31131186	DCDC1_intron_30	intron	protein_coding	chr11	31127640	31137690
chr11	32756050	32756312	CCDC73_intron_16	intron	protein_coding	chr11	32718148	32760107
chr11	33516194	33516424	KIAA1549L_intron_1	intron	protein_coding	chr11	33376890	33541800
chr11	36287170	36287287	COMMD9_intron_5	intron	protein_coding	chr11	36280838	36289360
chr11	36507210	36507379	TRAF6_intron_7	intron	protein_coding	chr11	36501812	36510046
chr11	40985583	40985644	LRRC4C_intron_7	intron	protein_coding	chr11	40933724	41459429
chr11	45101742	45102182	PRDM11_UTR_1	five_prime_UTR	protein_coding	chr11	45095806	45146877
chr11	46014701	46014878	PHF21A_intron_15	intron	protein_coding	chr11	45979967	46076752
chr11	48880832	48882310	AC027369.6_intron_1	intron	unprocessed_pseudogene	chr11	48880388	48882310
chr11	48882311	48882486	AC027369.6_2	exon	unprocessed_pseudogene	chr11	48882311	48882486
chr11	48882487	48883191	AC027369.6_intron_2	intron	unprocessed_pseudogene	chr11	48882487	48884757
chr11	48883363	48884757	AC027369.6_intron_2	intron	unprocessed_pseudogene	chr11	48882487	48884757
chr11	48884758	48885237	AC027369.6_3	exon	unprocessed_pseudogene	chr11	48884758	48885237
chr11	48881723	48882046	AC027369.3_1	exon	unprocessed_pseudogene	chr11	48881723	48882046
chr11	48882047	48882156	AC027369.3_intron_1	intron	unprocessed_pseudogene	chr11	48882047	48882156
chr11	48882157	48882416	AC027369.3_2	exon	unprocessed_pseudogene	chr11	48882157	48882416
chr11	48882417	48883191	AC027369.3_intron_2	intron	unprocessed_pseudogene	chr11	48882417	48885342
chr11	48883363	48885342	AC027369.3_intron_2	intron	unprocessed_pseudogene	chr11	48882417	48885342
chr11	48885343	48885467	AC027369.3_3	exon	unprocessed_pseudogene	chr11	48885343	48885467
chr11	48885468	48887078	AC027369.3_intron_3	intron	unprocessed_pseudogene	chr11	48885468	48887078
chr11	48887079	48887172	AC027369.3_4	exon	unprocessed_pseudogene	chr11	48887079	48887172
chr11	48887173	48887866	AC027369.3_intron_4	intron	unprocessed_pseudogene	chr11	48887173	48888573
chr11	48892548	48892646	AC027369.3_intron_5	intron	unprocessed_pseudogene	chr11	48888951	48892646
chr11	48892647	48892705	AC027369.3_6	exon	unprocessed_pseudogene	chr11	48892647	48892705
chr11	48892706	48895189	AC027369.3_intron_6	intron	unprocessed_pseudogene	chr11	48892706	48895189
chr11	48895190	48895667	AC027369.3_7	exon	unprocessed_pseudogene	chr11	48895190	48895667
chr11	48895668	48897066	AC027369.3_intron_7	intron	unprocessed_pseudogene	chr11	48895668	48897832
chr11	48897251	48897832	AC027369.3_intron_7	intron	unprocessed_pseudogene	chr11	48895668	48897832
chr11	48897833	48898365	AC027369.3_8	exon	unprocessed_pseudogene	chr11	48897833	48898365
chr11	48898366	48899533	AC027369.3_intron_8	intron	unprocessed_pseudogene	chr11	48898366	48900276
chr11	48893256	48893348	AC027369.4_1	exon	unprocessed_pseudogene	chr11	48893256	48893348
chr11	48893349	48894959	AC027369.4_intron_1	intron	unprocessed_pseudogene	chr11	48893349	48894959
chr11	48894960	48895084	AC027369.4_2	exon	unprocessed_pseudogene	chr11	48894960	48895084
chr11	48895085	48897066	AC027369.4_intron_2	intron	unprocessed_pseudogene	chr11	48895085	48897986
chr11	48897251	48897986	AC027369.4_intron_2	intron	unprocessed_pseudogene	chr11	48895085	48897986
chr11	48897987	48898270	AC027369.4_3	exon	unprocessed_pseudogene	chr11	48897987	48898270
chr11	48898271	48898386	AC027369.4_intron_3	intron	unprocessed_pseudogene	chr11	48898271	48898386
chr11	48898387	48898703	AC027369.4_4	exon	unprocessed_pseudogene	chr11	48898387	48898703
chr11	49714259	49714370	AC136759.1_intron_3	intron	transcribed_unprocessed_pseudogene	chr11	49576907	49783821
chr11	49728814	49729093	AC136759.1_intron_3	intron	transcribed_unprocessed_pseudogene	chr11	49576907	49783821
chr11	50359885	50359951	AC024405.2_intron_8	intron	transcribed_unprocessed_pseudogene	chr11	50354076	50360970
chr11	58051084	58051342	OR9Q1_intron_1	intron	protein_coding	chr11	58024105	58055868
chr11	58051895	58052143	OR9Q1_intron_1	intron	protein_coding	chr11	58024105	58055868
chr11	58051084	58051342	AP004247.2_intron_2	intron	lincRNA	chr11	58047548	58057681
chr11	58051895	58052143	AP004247.2_intron_2	intron	lincRNA	chr11	58047548	58057681
chr11	60533626	60533660	MS4A13_intron_5	intron	protein_coding	chr11	60529461	60542517
chr11	61206381	61206509	PGA3_UTR_2	five_prime_UTR	protein_coding	chr11	61205679	61206509
chr11	61206509	61206627	PGA3_3	CDS	protein_coding	chr11	61206509	61206627
chr11	61206628	61206967	PGA3_intron_3	intron	protein_coding	chr11	61206628	61207495
chr11	61207798	61208289	PGA3_intron_4	intron	protein_coding	chr11	61207616	61208289
chr11	61208290	61208490	PGA3_5	CDS	protein_coding	chr11	61208290	61208490
chr11	61208491	61209546	PGA3_intron_5	intron	protein_coding	chr11	61208491	61209546
chr11	61209547	61209647	PGA3_UTR_3	five_prime_UTR	protein_coding	chr11	61209547	61209647
chr11	61209647	61209958	PGA3_6	CDS	protein_coding	chr11	61209647	61209958
chr11	61209959	61210752	PGA3_intron_6	intron	protein_coding	chr11	61209959	61210752
chr11	61210753	61211096	PGA3_UTR_4	five_prime_UTR	protein_coding	chr11	61210753	61211096
chr11	61212316	61212525	PGA3_intron_8	intron	protein_coding	chr11	61211436	61212551
chr11	61241042	61241147	PGA5_UTR_1	five_prime_UTR	protein_coding	chr11	61241042	61241226
chr11	61241283	61241767	PGA5_intron_1	intron	protein_coding	chr11	61241283	61241767
chr11	61241768	61241931	PGA5_2	CDS	protein_coding	chr11	61241768	61241931
chr11	61241932	61242221	PGA5_intron_2	intron	protein_coding	chr11	61241932	61244163
chr11	61242292	61244163	PGA5_intron_2	intron	protein_coding	chr11	61241932	61244163
chr11	61244164	61244282	PGA5_3	CDS	protein_coding	chr11	61244164	61244282
chr11	61244283	61245150	PGA5_intron_3	intron	protein_coding	chr11	61244283	61245150
chr11	61245151	61245270	PGA5_4	CDS	protein_coding	chr11	61245151	61245270
chr11	61245271	61245944	PGA5_intron_4	intron	protein_coding	chr11	61245271	61245944
chr11	61245945	61246107	PGA5_5	CDS	protein_coding	chr11	61245945	61246145
chr11	64161861	64162003	MACROD1_intron_10	intron	protein_coding	chr11	64152394	64165695
chr11	68892207	68892490	MRPL21_intron_1	intron	protein_coding	chr11	68891396	68892490
chr11	79139225	79139391	TENM4_intron_31	intron	protein_coding	chr11	79070010	79148708
chr11	84099995	84100026	DLG2_intron_27	intron	protein_coding	chr11	84099048	84163459
chr11	87050132	87050192	TMEM135_intron_1	intron	protein_coding	chr11	87038187	87067692
chr11	89842800	89842826	TRIM53BP_intron_1	intron	unprocessed_pseudogene	chr11	89842188	89844762
chr11	89849007	89849114	TRIM53BP_4	exon	unprocessed_pseudogene	chr11	89848865	89849207
chr11	89849380	89849505	TRIM53BP_intron_4	intron	unprocessed_pseudogene	chr11	89849208	89850293
chr11	89850159	89850182	TRIM53BP_intron_4	intron	unprocessed_pseudogene	chr11	89849208	89850293
chr11	89849757	89849942	TRIM53BP_intron_4	intron	unprocessed_pseudogene	chr11	89849208	89850293
chr11	89854953	89855074	TRIM51BP_1	exon	unprocessed_pseudogene	chr11	89854953	89855363
chr11	89855149	89855178	TRIM51BP_1	exon	unprocessed_pseudogene	chr11	89854953	89855363
chr11	89855376	89855423	TRIM51BP_intron_1	intron	unprocessed_pseudogene	chr11	89855364	89855645
chr11	89856190	89856310	TRIM51BP_intron_2	intron	unprocessed_pseudogene	chr11	89855743	89857560
chr11	89857697	89857792	TRIM51BP_3	exon	unprocessed_pseudogene	chr11	89857561	89857792
chr11	89858615	89858639	TRIM51BP_intron_4	intron	unprocessed_pseudogene	chr11	89858534	89859478
chr11	89859137	89859196	TRIM51BP_intron_4	intron	unprocessed_pseudogene	chr11	89858534	89859478
chr11	89862023	89862153	TRIM51BP_intron_5	intron	unprocessed_pseudogene	chr11	89859578	89862392
chr11	89862367	89862392	TRIM51BP_intron_5	intron	unprocessed_pseudogene	chr11	89859578	89862392
chr11	89865135	89865169	AP005435.1_2	exon	unprocessed_pseudogene	chr11	89865115	89865550
chr11	89869282	89869449	TRIM64B_UTR_1	three_prime_UTR	protein_coding	chr11	89869282	89870620
chr11	89874480	89874551	TRIM64B_intron_4	intron	protein_coding	chr11	89874280	89874976
chr11	89883927	89884101	AP005435.4_1	exon	unprocessed_pseudogene	chr11	89883927	89884112
chr11	89884422	89884891	AP005435.4_intron_1	intron	unprocessed_pseudogene	chr11	89884113	89886114
chr11	89885098	89885222	AP005435.4_intron_1	intron	unprocessed_pseudogene	chr11	89884113	89886114
chr11	89885341	89885778	AP005435.4_intron_1	intron	unprocessed_pseudogene	chr11	89884113	89886114
chr11	89885931	89885957	AP005435.4_intron_1	intron	unprocessed_pseudogene	chr11	89884113	89886114
chr11	89887366	89887395	AP005435.2_1	exon	unprocessed_pseudogene	chr11	89887366	89887395
chr11	89888173	89888259	AP005435.2_intron_2	intron	unprocessed_pseudogene	chr11	89888012	89889126
chr11	89889188	89889282	AP005435.2_3	exon	unprocessed_pseudogene	chr11	89889127	89889403
chr11	89889344	89889367	AP005435.2_3	exon	unprocessed_pseudogene	chr11	89889127	89889403
chr11	89889449	89889804	AP005435.2_intron_3	intron	unprocessed_pseudogene	chr11	89889404	89889804
chr11	89889805	89889991	AP005435.2_4	exon	unprocessed_pseudogene	chr11	89889805	89889991
chr11	89895803	89897254	AP005435.3_intron_1	intron	unprocessed_pseudogene	chr11	89895803	89897254
chr11	89897255	89897713	AP005435.3_2	exon	unprocessed_pseudogene	chr11	89897255	89900449
chr11	89897779	89898060	AP005435.3_2	exon	unprocessed_pseudogene	chr11	89897255	89900449
chr11	89898087	89898409	AP005435.3_2	exon	unprocessed_pseudogene	chr11	89897255	89900449
chr11	89898436	89898772	AP005435.3_2	exon	unprocessed_pseudogene	chr11	89897255	89900449
chr11	89899324	89899701	AP005435.3_2	exon	unprocessed_pseudogene	chr11	89897255	89900449
chr11	89899984	89900449	AP005435.3_2	exon	unprocessed_pseudogene	chr11	89897255	89900449
chr11	89898966	89899207	AP005435.3_2	exon	unprocessed_pseudogene	chr11	89897255	89900449
chr11	89908540	89909047	MTND1P35_1	exon	processed_pseudogene	chr11	89908540	89909047
chr11	89911111	89911383	TRIM49D1_UTR_1	three_prime_UTR	protein_coding	chr11	89911111	89911586
chr11	89911461	89911586	TRIM49D1_UTR_1	three_prime_UTR	protein_coding	chr11	89911111	89911586
chr11	89911586	89912009	TRIM49D1_1	CDS	protein_coding	chr11	89911586	89912086
chr11	89912419	89913202	TRIM49D1_intron_1	intron	protein_coding	chr11	89912087	89913202
chr11	89913203	89913301	TRIM49D1_2	CDS	protein_coding	chr11	89913203	89913301
chr11	89913302	89914173	TRIM49D1_intron_2	intron	protein_coding	chr11	89913302	89914173
chr11	89914174	89914197	TRIM49D1_3	CDS	protein_coding	chr11	89914174	89914197
chr11	89914198	89914910	TRIM49D1_intron_3	intron	protein_coding	chr11	89914198	89914910
chr11	89914911	89915142	TRIM49D1_4	CDS	protein_coding	chr11	89914911	89915142
chr11	89915143	89916917	TRIM49D1_intron_4	intron	protein_coding	chr11	89915143	89916917
chr11	89916918	89917014	TRIM49D1_5	CDS	protein_coding	chr11	89916918	89917014
chr11	89917015	89917298	TRIM49D1_intron_5	intron	protein_coding	chr11	89917015	89917298
chr11	89917299	89917710	TRIM49D1_6	CDS	protein_coding	chr11	89917299	89917710
chr11	89917715	89920239	TRIM49D1_intron_6	intron	protein_coding	chr11	89917715	89920297
chr11	89924269	89926756	TRIM49D2_intron_1	intron	protein_coding	chr11	89924174	89926756
chr11	89926761	89927172	TRIM49D2_1	CDS	protein_coding	chr11	89926761	89927172
chr11	89927173	89927456	TRIM49D2_intron_2	intron	protein_coding	chr11	89927173	89927456
chr11	89927457	89927553	TRIM49D2_2	CDS	protein_coding	chr11	89927457	89927553
chr11	89927554	89929328	TRIM49D2_intron_3	intron	protein_coding	chr11	89927554	89929328
chr11	89929329	89929560	TRIM49D2_3	CDS	protein_coding	chr11	89929329	89929560
chr11	89929561	89930273	TRIM49D2_intron_4	intron	protein_coding	chr11	89929561	89930273
chr11	89930274	89930297	TRIM49D2_4	CDS	protein_coding	chr11	89930274	89930297
chr11	89930298	89931169	TRIM49D2_intron_5	intron	protein_coding	chr11	89930298	89931169
chr11	89931170	89931268	TRIM49D2_5	CDS	protein_coding	chr11	89931170	89931268
chr11	89931269	89931675	TRIM49D2_intron_6	intron	protein_coding	chr11	89931269	89932384
chr11	89947299	89948744	AP004607.3_intron_1	intron	unprocessed_pseudogene	chr11	89947293	89948744
chr11	89948745	89948885	AP004607.3_2	exon	unprocessed_pseudogene	chr11	89948745	89949402
chr11	89984153	89984178	TRIM51EP_intron_1	intron	unprocessed_pseudogene	chr11	89982117	89984930
chr11	89986818	89986923	TRIM51EP_4	exon	unprocessed_pseudogene	chr11	89986717	89986948
chr11	89988239	89988346	TRIM51EP_intron_4	intron	unprocessed_pseudogene	chr11	89986949	89988768
chr11	89988716	89988768	TRIM51EP_intron_4	intron	unprocessed_pseudogene	chr11	89986949	89988768
chr11	89988769	89988841	TRIM51EP_5	exon	unprocessed_pseudogene	chr11	89988769	89988841
chr11	89988842	89988896	TRIM51EP_intron_5	intron	unprocessed_pseudogene	chr11	89988842	89989165
chr11	89988942	89988985	TRIM51EP_intron_5	intron	unprocessed_pseudogene	chr11	89988842	89989165
chr11	93369668	93369870	DEUP1_intron_7	intron	protein_coding	chr11	93364295	93370071
chr11	93421040	93421082	DEUP1_intron_16	intron	protein_coding	chr11	93415201	93437541
chr11	93422195	93422409	DEUP1_intron_16	intron	protein_coding	chr11	93415201	93437541
chr11	93422681	93422723	DEUP1_intron_16	intron	protein_coding	chr11	93415201	93437541
chr11	93422795	93422830	DEUP1_intron_16	intron	protein_coding	chr11	93415201	93437541
chr11	93422859	93423071	DEUP1_intron_16	intron	protein_coding	chr11	93415201	93437541
chr11	93424080	93424238	DEUP1_intron_16	intron	protein_coding	chr11	93415201	93437541
chr11	93424571	93424620	DEUP1_intron_16	intron	protein_coding	chr11	93415201	93437541
chr11	93424719	93424801	DEUP1_intron_16	intron	protein_coding	chr11	93415201	93437541
chr11	93424947	93425001	DEUP1_intron_16	intron	protein_coding	chr11	93415201	93437541
chr11	93425204	93425265	DEUP1_intron_16	intron	protein_coding	chr11	93415201	93437541
chr11	93425334	93425984	DEUP1_intron_16	intron	protein_coding	chr11	93415201	93437541
chr11	93426029	93426137	DEUP1_intron_16	intron	protein_coding	chr11	93415201	93437541
chr11	93426265	93426324	DEUP1_intron_16	intron	protein_coding	chr11	93415201	93437541
chr11	93426357	93426385	DEUP1_intron_16	intron	protein_coding	chr11	93415201	93437541
chr11	99405667	99405856	CNTN5_intron_2	intron	protein_coding	chr11	99325485	99556137
chr11	106710254	106710307	GUCY1A2_intron_2	intron	protein_coding	chr11	106708667	106746549
chr11	107366222	107366755	CWF19L2_intron_6	intron	protein_coding	chr11	107353737	107390072
chr11	107377167	107377604	CWF19L2_intron_6	intron	protein_coding	chr11	107353737	107390072
chr11	110106113	110106193	ZC3H12C_intron_1	intron	protein_coding	chr11	110093433	110131002
chr11	110618808	110618862	ARHGAP20_intron_12	intron	protein_coding	chr11	110615595	110624160
chr11	110618913	110619083	ARHGAP20_intron_12	intron	protein_coding	chr11	110615595	110624160
chr11	110619143	110619215	ARHGAP20_intron_12	intron	protein_coding	chr11	110615595	110624160
chr11	124960296	124960347	CCDC15_intron_4	intron	protein_coding	chr11	124960004	124975094
chr11	126226217	126226422	FAM118B_intron_1	intron	protein_coding	chr11	126211831	126229222
chr11	127079331	127079628	AP001993.1_intron_6	intron	lincRNA	chr11	127076079	127080432
chr11	131342247	131342544	AP002856.2_intron_2	intron	lincRNA	chr11	131300772	131350307
chr11	134166480	134166545	NCAPD3_intron_8	intron	protein_coding	chr11	134161892	134167994
chr11	134375848	134376035	GLB1L2_UTR_2	three_prime_UTR	protein_coding	chr11	134375058	134376324
chr11	134737265	134737488	AP001999.1_intron_1	intron	lincRNA	chr11	134736543	134761072
chr12	421666	421754	CCDC77_intron_7	intron	protein_coding	chr12	418637	428767
chr12	529804	529942	B4GALNT3_intron_1	intron	protein_coding	chr12	460546	535164
chr12	1079421	1079621	ERC1_intron_6	intron	protein_coding	chr12	1028573	1083162
chr12	1086048	1086078	ERC1_intron_7	intron	protein_coding	chr12	1083581	1104748
chr12	1086395	1086574	ERC1_intron_7	intron	protein_coding	chr12	1083581	1104748
chr12	1086816	1086884	ERC1_intron_7	intron	protein_coding	chr12	1083581	1104748
chr12	1086953	1087016	ERC1_intron_7	intron	protein_coding	chr12	1083581	1104748
chr12	1087219	1087396	ERC1_intron_7	intron	protein_coding	chr12	1083581	1104748
chr12	1087457	1087625	ERC1_intron_7	intron	protein_coding	chr12	1083581	1104748
chr12	1088250	1088283	ERC1_intron_7	intron	protein_coding	chr12	1083581	1104748
chr12	1088326	1088352	ERC1_intron_7	intron	protein_coding	chr12	1083581	1104748
chr12	1088408	1088938	ERC1_intron_7	intron	protein_coding	chr12	1083581	1104748
chr12	1088960	1089206	ERC1_intron_7	intron	protein_coding	chr12	1083581	1104748
chr12	1089415	1089853	ERC1_intron_7	intron	protein_coding	chr12	1083581	1104748
chr12	1090190	1090318	ERC1_intron_7	intron	protein_coding	chr12	1083581	1104748
chr12	1090611	1090683	ERC1_intron_7	intron	protein_coding	chr12	1083581	1104748
chr12	2520299	2520391	CACNA1C_intron_11	intron	protein_coding	chr12	2512985	2547448
chr12	2539270	2539484	CACNA1C_intron_11	intron	protein_coding	chr12	2512985	2547448
chr12	4732900	4732938	GALNT8_intron_2	intron	protein_coding	chr12	4726830	4739161
chr12	8473029	8473137	CLEC6A_intron_4	intron	protein_coding	chr12	8465630	8476123
chr12	8795449	8795653	AC092490.1_3	exon	lincRNA	chr12	8794304	8795789
chr12	9403630	9403858	AC141557.1_intron_3	intron	unprocessed_pseudogene	chr12	9402557	9414801
chr12	10432173	10432389	AC068775.1_intron_4	intron	protein_coding	chr12	10418499	10434484
chr12	11392142	11392623	PRB2_intron_1	intron	protein_coding	chr12	11391649	11392792
chr12	18369871	18369953	PIK3C2G_intron_14	intron	protein_coding	chr12	18363089	18371178
chr12	23837359	23837532	SOX5_intron_14	intron	protein_coding	chr12	23762598	23845981
chr12	24007300	24007550	SOX5_intron_19	intron	protein_coding	chr12	23951033	24213341
chr12	25517096	25517121	LMNTD1_intron_6	intron	protein_coding	chr12	25503801	25518793
chr12	32810719	32810945	PKP2_intron_4	intron	protein_coding	chr12	32802557	32821354
chr12	38803924	38804038	CPNE8_intron_15	intron	protein_coding	chr12	38776302	38829377
chr12	38804166	38804293	CPNE8_intron_15	intron	protein_coding	chr12	38776302	38829377
chr12	38804325	38804350	CPNE8_intron_15	intron	protein_coding	chr12	38776302	38829377
chr12	38804483	38804569	CPNE8_intron_15	intron	protein_coding	chr12	38776302	38829377
chr12	38804626	38805093	CPNE8_intron_15	intron	protein_coding	chr12	38776302	38829377
chr12	38805244	38805326	CPNE8_intron_15	intron	protein_coding	chr12	38776302	38829377
chr12	38805481	38805565	CPNE8_intron_15	intron	protein_coding	chr12	38776302	38829377
chr12	38806662	38806712	CPNE8_intron_15	intron	protein_coding	chr12	38776302	38829377
chr12	39791677	39791728	SLC2A13_intron_3	intron	protein_coding	chr12	39764859	39830101
chr12	41844401	41844442	AC090630.1_intron_1	intron	lincRNA	chr12	41829926	41932120
chr12	52289201	52289328	KRT86_intron_3	intron	protein_coding	chr12	52275947	52301863
chr12	52290324	52290426	KRT86_intron_3	intron	protein_coding	chr12	52275947	52301863
chr12	52290782	52290813	KRT86_intron_3	intron	protein_coding	chr12	52275947	52301863
chr12	52302525	52302689	KRT86_intron_4	intron	protein_coding	chr12	52302286	52303098
chr12	52304084	52304109	KRT86_intron_5	intron	protein_coding	chr12	52303309	52304109
chr12	52304110	52304144	KRT86_3	CDS	protein_coding	chr12	52304110	52304171
chr12	52289214	52289275	KRT81_7	CDS	protein_coding	chr12	52289214	52289275
chr12	52289276	52289328	KRT81_intron_7	intron	protein_coding	chr12	52289276	52290076
chr12	52290324	52290426	KRT81_intron_8	intron	protein_coding	chr12	52290287	52291095
chr12	52290782	52290813	KRT81_intron_8	intron	protein_coding	chr12	52290287	52291095
chr12	64287786	64288135	AC012158.1_intron_2	intron	transcribed_processed_pseudogene	chr12	64227986	64352315
chr12	64366495	64366678	AC012158.1_intron_3	intron	transcribed_processed_pseudogene	chr12	64352402	64389031
chr12	64287786	64288135	C12orf56_intron_7	intron	protein_coding	chr12	64286061	64303633
chr12	64366495	64366678	C12orf56_intron_12	intron	protein_coding	chr12	64353057	64390312
chr12	64543095	64543128	RASSF3_intron_3	intron	protein_coding	chr12	64541706	64610511
chr12	64741188	64741212	GNS_intron_8	intron	protein_coding	chr12	64740689	64743139
chr12	71564082	71564465	LGR5_intron_8	intron	protein_coding	chr12	71561853	71566402
chr12	72361952	72361983	TRHDE_intron_2	intron	protein_coding	chr12	72286955	72377993
chr12	80451461	80451879	PTPRQ_intron_17	intron	protein_coding	chr12	80445718	80457573
chr12	80464410	80464666	PTPRQ_intron_20	intron	protein_coding	chr12	80460903	80468708
chr12	80464750	80464809	PTPRQ_intron_20	intron	protein_coding	chr12	80460903	80468708
chr12	82900329	82900476	TMTC2_intron_5	intron	protein_coding	chr12	82896647	82930429
chr12	82901010	82901109	TMTC2_intron_5	intron	protein_coding	chr12	82896647	82930429
chr12	86129551	86129582	MGAT4C_intron_9	intron	protein_coding	chr12	86049726	86256237
chr12	86129720	86129802	MGAT4C_intron_9	intron	protein_coding	chr12	86049726	86256237
chr12	92318479	92318532	LINC02391_intron_3	intron	lincRNA	chr12	92272617	92357529
chr12	93493232	93493654	MRPL42_intron_6	intron	protein_coding	chr12	93488473	93501174
chr12	93493725	93493838	MRPL42_intron_6	intron	protein_coding	chr12	93488473	93501174
chr12	93498145	93498940	MRPL42_intron_6	intron	protein_coding	chr12	93488473	93501174
chr12	94275657	94275683	PLXNC1_intron_23	intron	protein_coding	chr12	94265226	94279470
chr12	95946866	95947054	AMDHD1_intron_1	intron	protein_coding	chr12	95943536	95947054
chr12	95947055	95947109	AMDHD1_UTR_2	five_prime_UTR	protein_coding	chr12	95947055	95947437
chr12	95947177	95947346	AMDHD1_UTR_2	five_prime_UTR	protein_coding	chr12	95947055	95947437
chr12	95948612	95948640	AMDHD1_intron_2	intron	protein_coding	chr12	95947438	95952715
chr12	95948865	95949092	AMDHD1_intron_2	intron	protein_coding	chr12	95947438	95952715
chr12	97726304	97726338	AC007424.1_intron_2	intron	transcribed_processed_pseudogene	chr12	97719291	97730046
chr12	97726471	97727289	AC007424.1_intron_2	intron	transcribed_processed_pseudogene	chr12	97719291	97730046
chr12	103899729	103899942	TTC41P_intron_15	intron	transcribed_unitary_pseudogene	chr12	103897132	103906128
chr12	105379949	105380060	C12orf75_intron_6	intron	protein_coding	chr12	105371519	105395630
chr12	120852478	120852623	SPPL3_intron_12	intron	protein_coding	chr12	120835658	120901876
chr12	121747398	121747472	TMEM120B_intron_2	intron	protein_coding	chr12	121743748	121748324
chr12	121747688	121747756	TMEM120B_intron_2	intron	protein_coding	chr12	121743748	121748324
chr12	121747957	121748006	TMEM120B_intron_2	intron	protein_coding	chr12	121743748	121748324
chr12	122695989	122696045	AC026333.3_intron_1	intron	lincRNA	chr12	122687382	122701185
chr12	124089498	124089616	RFLNA_intron_2	intron	protein_coding	chr12	123974021	124149593
chr12	124839725	124839977	SCARB1_intron_12	intron	protein_coding	chr12	124817708	124863593
chr12	124912065	124912469	UBC_1	CDS	protein_coding	chr12	124911713	124913771
chr12	125612988	125613034	TMEM132B_intron_5	intron	protein_coding	chr12	125583995	125622450
chr12	126420575	126420629	AC007368.1_intron_12	intron	processed_transcript	chr12	126407941	126425988
chr12	129190315	129190361	TMEM132D_intron_4	intron	protein_coding	chr12	129086001	129209518
chr12	129303250	129303558	TMEM132D_intron_5	intron	protein_coding	chr12	129209664	129337632
chr12	129311063	129311121	TMEM132D_intron_5	intron	protein_coding	chr12	129209664	129337632
chr12	129479847	129479997	TMEM132D_intron_6	intron	protein_coding	chr12	129337818	129531057
chr12	129575857	129575917	TMEM132D_intron_7	intron	protein_coding	chr12	129531206	129699808
chr12	129856468	129856499	TMEM132D_intron_8	intron	protein_coding	chr12	129700699	129903259
chr12	129856863	129856896	TMEM132D_intron_8	intron	protein_coding	chr12	129700699	129903259
chr12	129857451	129857570	TMEM132D_intron_8	intron	protein_coding	chr12	129700699	129903259
chr12	131032816	131032895	ADGRD1_intron_14	intron	protein_coding	chr12	131014341	131070851
chr12	131067872	131067953	ADGRD1_intron_14	intron	protein_coding	chr12	131014341	131070851
chr12	131032816	131032895	AC078925.1_intron_1	intron	lincRNA	chr12	131030776	131035124
chr12	131767080	131767110	SFSWAP_intron_13	intron	protein_coding	chr12	131766309	131778063
chr12	131998754	131998829	EP400_intron_13	intron	protein_coding	chr12	131995013	132005075
chr12	132149269	132149421	NOC4L_intron_10	intron	protein_coding	chr12	132148905	132150979
chr12	132150081	132150506	NOC4L_intron_10	intron	protein_coding	chr12	132148905	132150979
chr12	132212314	132212504	GALNT9_intron_7	intron	protein_coding	chr12	132206160	132240505
chr12	132231797	132231910	GALNT9_intron_7	intron	protein_coding	chr12	132206160	132240505
chr12	132232129	132232576	GALNT9_intron_7	intron	protein_coding	chr12	132206160	132240505
chr12	132232802	132232826	GALNT9_intron_7	intron	protein_coding	chr12	132206160	132240505
chr12	132232916	132233016	GALNT9_intron_7	intron	protein_coding	chr12	132206160	132240505
chr12	132234002	132234039	GALNT9_intron_7	intron	protein_coding	chr12	132206160	132240505
chr12	132234094	132234275	GALNT9_intron_7	intron	protein_coding	chr12	132206160	132240505
chr12	132234389	132234642	GALNT9_intron_7	intron	protein_coding	chr12	132206160	132240505
chr12	132234926	132234972	GALNT9_intron_7	intron	protein_coding	chr12	132206160	132240505
chr12	132235055	132235080	GALNT9_intron_7	intron	protein_coding	chr12	132206160	132240505
chr12	132235869	132235960	GALNT9_intron_7	intron	protein_coding	chr12	132206160	132240505
chr12	132563081	132563173	FBRSL1_intron_8	intron	protein_coding	chr12	132548033	132567479
chr12	132684223	132684282	POLE_intron_48	intron	protein_coding	chr12	132681280	132687252
chr12	132684565	132684769	POLE_intron_48	intron	protein_coding	chr12	132681280	132687252
chr13	19137478	19137781	CENPIP1_intron_6	intron	unprocessed_pseudogene	chr13	19131584	19139410
chr13	19138089	19138287	CENPIP1_intron_6	intron	unprocessed_pseudogene	chr13	19131584	19139410
chr13	19353497	19353667	PARP4P2_intron_3	intron	unprocessed_pseudogene	chr13	19351442	19357432
chr13	21156903	21157069	SKA3_intron_2	intron	protein_coding	chr13	21155812	21157920
chr13	23483517	23483550	LINC00327_intron_3	intron	lincRNA	chr13	23470691	23486233
chr13	28265825	28265913	PAN3_intron_9	intron	protein_coding	chr13	28261459	28266713
chr13	29148659	29148777	MTUS2_intron_5	intron	protein_coding	chr13	29100971	29281702
chr13	29558819	29558944	SLC7A1_intron_12	intron	protein_coding	chr13	29553861	29586723
chr13	39454386	39454640	LHFPL6_intron_2	intron	protein_coding	chr13	39378527	39600830
chr13	42181912	42181989	DGKH_intron_16	intron	protein_coding	chr13	42178221	42187047
chr13	42372060	42372196	LINC02341_intron_2	intron	lincRNA	chr13	42342603	42384255
chr13	42965868	42965926	EPSTI1_intron_10	intron	protein_coding	chr13	42964140	42969092
chr13	42966207	42966243	EPSTI1_intron_10	intron	protein_coding	chr13	42964140	42969092
chr13	42966843	42966878	EPSTI1_intron_10	intron	protein_coding	chr13	42964140	42969092
chr13	42967052	42967088	EPSTI1_intron_10	intron	protein_coding	chr13	42964140	42969092
chr13	42967239	42967290	EPSTI1_intron_10	intron	protein_coding	chr13	42964140	42969092
chr13	48427266	48427428	RB1_intron_18	intron	protein_coding	chr13	48381444	48452991
chr13	48427842	48427871	RB1_intron_18	intron	protein_coding	chr13	48381444	48452991
chr13	48428114	48428339	RB1_intron_18	intron	protein_coding	chr13	48381444	48452991
chr13	48466925	48466960	RB1_intron_24	intron	protein_coding	chr13	48465369	48473358
chr13	48427266	48427428	LPAR6_intron_7	intron	protein_coding	chr13	48426908	48444551
chr13	48427842	48427871	LPAR6_intron_7	intron	protein_coding	chr13	48426908	48444551
chr13	48428114	48428339	LPAR6_intron_7	intron	protein_coding	chr13	48426908	48444551
chr13	57140918	57141131	PRR20C_UTR_1	five_prime_UTR	protein_coding	chr13	57140918	57141131
chr13	57141132	57146019	PRR20C_intron_1	intron	protein_coding	chr13	57141132	57154059
chr13	57148768	57152822	PRR20C_intron_1	intron	protein_coding	chr13	57141132	57154059
chr13	57152916	57154059	PRR20C_intron_1	intron	protein_coding	chr13	57141132	57154059
chr13	57146095	57147667	PRR20C_intron_1	intron	protein_coding	chr13	57141132	57154059
chr13	57154060	57154274	PRR20C_UTR_2	five_prime_UTR	protein_coding	chr13	57154060	57154274
chr13	57154275	57154427	PRR20C_intron_2	intron	protein_coding	chr13	57154275	57154427
chr13	57154447	57154499	PRR20C_1	CDS	protein_coding	chr13	57154447	57154499
chr13	57154500	57155519	PRR20C_intron_3	intron	protein_coding	chr13	57154500	57155519
chr13	57155520	57156134	PRR20C_2	CDS	protein_coding	chr13	57155520	57156134
chr13	57156134	57157082	PRR20C_UTR_4	three_prime_UTR	protein_coding	chr13	57156134	57157082
chr13	57160632	57160845	PRR20D_UTR_1	five_prime_UTR	protein_coding	chr13	57160632	57160845
chr13	57160846	57160998	PRR20D_intron_1	intron	protein_coding	chr13	57160846	57160998
chr13	57161018	57161070	PRR20D_1	CDS	protein_coding	chr13	57161018	57161070
chr13	57161071	57161451	PRR20D_intron_2	intron	protein_coding	chr13	57161071	57162090
chr13	57161511	57162090	PRR20D_intron_2	intron	protein_coding	chr13	57161071	57162090
chr13	57162091	57162705	PRR20D_2	CDS	protein_coding	chr13	57162091	57162705
chr13	57162705	57163653	PRR20D_UTR_3	three_prime_UTR	protein_coding	chr13	57162705	57163653
chr13	57167197	57167410	PRR20E_UTR_1	five_prime_UTR	protein_coding	chr13	57167197	57167410
chr13	57167411	57167563	PRR20E_intron_1	intron	protein_coding	chr13	57167411	57167563
chr13	57167583	57167635	PRR20E_1	CDS	protein_coding	chr13	57167583	57167635
chr13	57167636	57168655	PRR20E_intron_2	intron	protein_coding	chr13	57167636	57168655
chr13	57168656	57169270	PRR20E_2	CDS	protein_coding	chr13	57168656	57169270
chr13	57169270	57170218	PRR20E_UTR_3	three_prime_UTR	protein_coding	chr13	57169270	57170218
chr13	71553202	71553333	DACH1_intron_5	intron	protein_coding	chr13	71489149	71557022
chr13	71734318	71734341	DACH1_intron_11	intron	protein_coding	chr13	71681911	71865920
chr13	71734553	71734762	DACH1_intron_11	intron	protein_coding	chr13	71681911	71865920
chr13	77704382	77704946	SLAIN1_intron_2	intron	protein_coding	chr13	77699224	77719530
chr13	79507343	79507533	NDFIP2_intron_1	intron	protein_coding	chr13	79481525	79520808
chr13	91627041	91627084	GPC5_intron_2	intron	protein_coding	chr13	91448923	91693184
chr13	93282787	93283014	GPC6_intron_1	intron	protein_coding	chr13	93227617	93545261
chr13	93491195	93491288	GPC6_intron_1	intron	protein_coding	chr13	93227617	93545261
chr13	94106025	94106114	GPC6_intron_4	intron	protein_coding	chr13	94027895	94286346
chr13	102138243	102138324	FGF14_intron_5	intron	protein_coding	chr13	101916646	102401469
chr13	107272398	107272464	FAM155A_intron_2	intron	protein_coding	chr13	107210756	107865680
chr13	110530272	110530320	RAB20_intron_1	intron	protein_coding	chr13	110524198	110561346
chr13	111254699	111255095	ARHGEF7_intron_14	intron	protein_coding	chr13	111244295	111267546
chr13	111341429	111341642	TEX29_intron_4	intron	protein_coding	chr13	111339933	111342754
chr13	111592005	111592066	AL359649.1_intron_1	intron	lincRNA	chr13	111589942	111625985
chr13	111592221	111592277	AL359649.1_intron_1	intron	lincRNA	chr13	111589942	111625985
chr13	112750094	112750251	ATP11A_intron_1	intron	protein_coding	chr13	112690456	112785133
chr13	112801179	112801270	ATP11A_intron_2	intron	protein_coding	chr13	112785258	112804955
chr13	113067656	113068171	MCF2L_intron_21	intron	protein_coding	chr13	113066171	113070057
chr13	113068474	113068797	MCF2L_intron_21	intron	protein_coding	chr13	113066171	113070057
chr13	113314668	113314704	LAMP1_intron_4	intron	protein_coding	chr13	113310868	113319467
chr13	113330787	113330830	GRTP1_intron_3	intron	protein_coding	chr13	113326092	113344861
chr13	113541753	113541852	TMCO3_intron_10	intron	protein_coding	chr13	113539508	113547298
chr13	113542028	113542299	TMCO3_intron_10	intron	protein_coding	chr13	113539508	113547298
chr13	113672719	113672833	GRK1_intron_3	intron	protein_coding	chr13	113671657	113723072
chr13	113725584	113725697	GRK1_intron_4	intron	protein_coding	chr13	113723158	113731217
chr13	113788121	113788311	TMEM255B_intron_3	intron	protein_coding	chr13	113769161	113795146
chr13	113831837	113832019	GAS6_intron_5	intron	protein_coding	chr13	113828712	113832297
chr13	113899790	113899911	LINC00452_intron_4	intron	lincRNA	chr13	113898873	113901789
chr13	113902120	113902233	LINC00452_intron_5	intron	lincRNA	chr13	113902015	113915794
chr13	113985039	113985320	RASA3_intron_2	intron	protein_coding	chr13	113981859	113992483
chr13	113985518	113985769	RASA3_intron_2	intron	protein_coding	chr13	113981859	113992483
chr13	113985909	113986016	RASA3_intron_2	intron	protein_coding	chr13	113981859	113992483
chr13	113987149	113987301	RASA3_intron_2	intron	protein_coding	chr13	113981859	113992483
chr13	113987604	113987749	RASA3_intron_2	intron	protein_coding	chr13	113981859	113992483
chr13	113987880	113987931	RASA3_intron_2	intron	protein_coding	chr13	113981859	113992483
chr13	113987954	113988150	RASA3_intron_2	intron	protein_coding	chr13	113981859	113992483
chr13	114006476	114006519	RASA3_intron_6	intron	protein_coding	chr13	114000933	114007531
chr13	114008021	114008051	RASA3_intron_7	intron	protein_coding	chr13	114007607	114009385
chr13	114008649	114008817	RASA3_intron_7	intron	protein_coding	chr13	114007607	114009385
chr13	114083949	114083997	RASA3_intron_23	intron	protein_coding	chr13	114073838	114132433
chr13	114084328	114084351	RASA3_intron_23	intron	protein_coding	chr13	114073838	114132433
chr13	114084520	114085178	RASA3_intron_23	intron	protein_coding	chr13	114073838	114132433
chr13	114085300	114085673	RASA3_intron_23	intron	protein_coding	chr13	114073838	114132433
chr13	114085694	114085727	RASA3_intron_23	intron	protein_coding	chr13	114073838	114132433
chr13	114085783	114085825	RASA3_intron_23	intron	protein_coding	chr13	114073838	114132433
chr13	114086002	114086104	RASA3_intron_23	intron	protein_coding	chr13	114073838	114132433
chr13	114086183	114086219	RASA3_intron_23	intron	protein_coding	chr13	114073838	114132433
chr13	114086277	114086410	RASA3_intron_23	intron	protein_coding	chr13	114073838	114132433
chr13	114086436	114086548	RASA3_intron_23	intron	protein_coding	chr13	114073838	114132433
chr13	114086593	114086619	RASA3_intron_23	intron	protein_coding	chr13	114073838	114132433
chr13	114086836	114086964	RASA3_intron_23	intron	protein_coding	chr13	114073838	114132433
chr13	114099041	114099094	RASA3_intron_23	intron	protein_coding	chr13	114073838	114132433
chr13	114103709	114103773	RASA3_intron_23	intron	protein_coding	chr13	114073838	114132433
chr13	114113744	114113953	RASA3_intron_23	intron	protein_coding	chr13	114073838	114132433
chr13	114120373	114120482	RASA3_intron_23	intron	protein_coding	chr13	114073838	114132433
chr14	16057472	16057622	RF00002_1	exon	rRNA	chr14	16057472	16057622
chr14	19144942	19144992	AL589743.5_intron_1	intron	lincRNA	chr14	19129040	19152498
chr14	19145866	19145889	AL589743.5_intron_1	intron	lincRNA	chr14	19129040	19152498
chr14	19146488	19146535	AL589743.5_intron_1	intron	lincRNA	chr14	19129040	19152498
chr14	23965411	23965436	DHRS4_intron_3	intron	protein_coding	chr14	23960004	23965760
chr14	23979676	23980170	DHRS4L2_intron_1	intron	protein_coding	chr14	23970333	23987228
chr14	24001970	24002000	DHRS4L2_intron_9	intron	protein_coding	chr14	24001518	24004335
chr14	24002816	24003068	DHRS4L2_intron_9	intron	protein_coding	chr14	24001518	24004335
chr14	24003151	24003302	DHRS4L2_intron_9	intron	protein_coding	chr14	24001518	24004335
chr14	24003448	24003774	DHRS4L2_intron_9	intron	protein_coding	chr14	24001518	24004335
chr14	24002409	24002586	DHRS4L2_intron_9	intron	protein_coding	chr14	24001518	24004335
chr14	24004889	24004918	DHRS4L2_intron_10	intron	protein_coding	chr14	24004755	24005884
chr14	25867596	25867689	LINC02306_intron_3	intron	lincRNA	chr14	25838531	26126155
chr14	34541146	34541714	AL445363.3_1	exon	TEC	chr14	34541044	34541714
chr14	34541740	34541998	AL445363.1_1	exon	lincRNA	chr14	34541740	34541998
chr14	34541999	34542080	AL445363.1_intron_1	intron	lincRNA	chr14	34541999	34542080
chr14	34542081	34542444	AL445363.1_2	exon	lincRNA	chr14	34542081	34542444
chr14	34542445	34542947	AL445363.1_intron_2	intron	lincRNA	chr14	34542445	34542947
chr14	34542948	34543266	AL445363.1_3	exon	lincRNA	chr14	34542948	34543266
chr14	34543267	34543765	AL445363.1_intron_3	intron	lincRNA	chr14	34543267	34545944
chr14	34543893	34543996	AL445363.1_intron_3	intron	lincRNA	chr14	34543267	34545944
chr14	34544195	34545571	AL445363.1_intron_3	intron	lincRNA	chr14	34543267	34545944
chr14	34545609	34545944	AL445363.1_intron_3	intron	lincRNA	chr14	34543267	34545944
chr14	34545945	34546329	AL445363.1_4	exon	lincRNA	chr14	34545945	34546329
chr14	34546714	34546877	RNU1-27P_1	exon	snRNA	chr14	34546714	34546877
chr14	34556226	34556389	RNU1-28P_1	exon	snRNA	chr14	34556226	34556389
chr14	34561094	34561862	SNX6_UTR_1	three_prime_UTR	protein_coding	chr14	34561094	34563121
chr14	34836378	34836410	BAZ1A_intron_24	intron	protein_coding	chr14	34826157	34862042
chr14	35949513	35949652	AL133304.1_intron_1	intron	lincRNA	chr14	35947949	35949887
chr14	58962526	58962750	LINC01500_intron_6	intron	lincRNA	chr14	58948342	59009029
chr14	78362042	78362164	NRXN3_intron_5	intron	protein_coding	chr14	78300692	78403729
chr14	87391862	87391932	LINC02296_intron_3	intron	lincRNA	chr14	87369833	87406378
chr14	88423674	88423742	SPATA7_intron_7	intron	protein_coding	chr14	88416845	88426230
chr14	88789574	88789650	EML5_intron_43	intron	protein_coding	chr14	88754672	88792305
chr14	100378792	100378916	WDR25_intron_1	intron	protein_coding	chr14	100376705	100380908
chr14	102999017	102999161	CDC42BPB_intron_32	intron	protein_coding	chr14	102986581	102999563
chr14	104251387	104251514	AL590079.1_intron_2	intron	lincRNA	chr14	104243748	104275342
chr14	105229747	105230815	BRF1_intron_12	intron	protein_coding	chr14	105228914	105241263
chr14	105230874	105231967	BRF1_intron_12	intron	protein_coding	chr14	105228914	105241263
chr14	105232025	105232323	BRF1_intron_12	intron	protein_coding	chr14	105228914	105241263
chr14	105232528	105232883	BRF1_intron_12	intron	protein_coding	chr14	105228914	105241263
chr14	105236644	105236686	BRF1_intron_12	intron	protein_coding	chr14	105228914	105241263
chr14	105236861	105236995	BRF1_intron_12	intron	protein_coding	chr14	105228914	105241263
chr14	105237039	105240363	BRF1_intron_12	intron	protein_coding	chr14	105228914	105241263
chr14	105240436	105240638	BRF1_intron_12	intron	protein_coding	chr14	105228914	105241263
chr14	105232953	105236555	BRF1_intron_12	intron	protein_coding	chr14	105228914	105241263
chr14	105271950	105272008	BRF1_intron_17	intron	protein_coding	chr14	105256550	105272719
chr14	105276440	105276542	BRF1_intron_18	intron	protein_coding	chr14	105272895	105286294
chr14	105277043	105277124	BRF1_intron_18	intron	protein_coding	chr14	105272895	105286294
chr15	22058592	22058670	AC134980.3_intron_3	intron	protein_coding	chr15	22044826	22058719
chr15	22770523	22770615	AC011767.1_1	exon	transcribed_unprocessed_pseudogene	chr15	22770523	22770927
chr15	23129699	23129759	GOLGA6L1_2	CDS	protein_coding	chr15	23129469	23130672
chr15	23162097	23162121	GOLGA8EP_intron_7	intron	transcribed_unprocessed_pseudogene	chr15	23161833	23162851
chr15	23289303	23289475	AC242376.1_1	exon	unprocessed_pseudogene	chr15	23289303	23289475
chr15	23289476	23289839	AC242376.1_intron_1	intron	unprocessed_pseudogene	chr15	23289476	23290835
chr15	23313230	23313276	AC242376.2_6	exon	unprocessed_pseudogene	chr15	23313104	23313276
chr15	25430188	25430219	UBE3A_intron_17	intron	protein_coding	chr15	25421962	25438051
chr15	26417212	26417274	LINC02248_intron_1	intron	lincRNA	chr15	26395245	26433372
chr15	26776350	26776529	GABRB3_intron_16	intron	protein_coding	chr15	26774004	26816365
chr15	27305739	27305954	GABRG3_intron_4	intron	protein_coding	chr15	27271638	27326806
chr15	28426491	28426584	MIR4509-2_1	exon	miRNA	chr15	28426491	28426584
chr15	28444144	28444264	AC091304.10_1	exon	unprocessed_pseudogene	chr15	28444144	28444264
chr15	28473322	28473446	AC138749.4_1	exon	unprocessed_pseudogene	chr15	28473322	28473448
chr15	28490752	28490845	MIR4509-3_1	exon	miRNA	chr15	28490752	28490845
chr15	28528887	28528933	GOLGA8G_14	CDS	protein_coding	chr15	28528885	28528933
chr15	28545957	28545996	AC138749.3_1	exon	unprocessed_pseudogene	chr15	28545912	28546003
chr15	28593405	28593441	HERC2P9_intron_1	intron	transcribed_unprocessed_pseudogene	chr15	28590261	28612057
chr15	28593471	28593533	HERC2P9_intron_1	intron	transcribed_unprocessed_pseudogene	chr15	28590261	28612057
chr15	28594721	28594841	HERC2P9_intron_1	intron	transcribed_unprocessed_pseudogene	chr15	28590261	28612057
chr15	28594970	28595009	HERC2P9_intron_1	intron	transcribed_unprocessed_pseudogene	chr15	28590261	28612057
chr15	28595036	28595075	HERC2P9_intron_1	intron	transcribed_unprocessed_pseudogene	chr15	28590261	28612057
chr15	28595911	28596091	HERC2P9_intron_1	intron	transcribed_unprocessed_pseudogene	chr15	28590261	28612057
chr15	28596172	28596299	HERC2P9_intron_1	intron	transcribed_unprocessed_pseudogene	chr15	28590261	28612057
chr15	28596447	28596475	HERC2P9_intron_1	intron	transcribed_unprocessed_pseudogene	chr15	28590261	28612057
chr15	28596641	28596672	HERC2P9_intron_1	intron	transcribed_unprocessed_pseudogene	chr15	28590261	28612057
chr15	28596789	28596815	HERC2P9_intron_1	intron	transcribed_unprocessed_pseudogene	chr15	28590261	28612057
chr15	28597813	28597958	HERC2P9_intron_1	intron	transcribed_unprocessed_pseudogene	chr15	28590261	28612057
chr15	28598299	28598338	HERC2P9_intron_1	intron	transcribed_unprocessed_pseudogene	chr15	28590261	28612057
chr15	28599271	28599463	HERC2P9_intron_1	intron	transcribed_unprocessed_pseudogene	chr15	28590261	28612057
chr15	28603570	28603619	HERC2P9_intron_1	intron	transcribed_unprocessed_pseudogene	chr15	28590261	28612057
chr15	28603800	28604309	HERC2P9_intron_1	intron	transcribed_unprocessed_pseudogene	chr15	28590261	28612057
chr15	28604474	28604503	HERC2P9_intron_1	intron	transcribed_unprocessed_pseudogene	chr15	28590261	28612057
chr15	28604667	28604709	HERC2P9_intron_1	intron	transcribed_unprocessed_pseudogene	chr15	28590261	28612057
chr15	28605333	28605677	HERC2P9_intron_1	intron	transcribed_unprocessed_pseudogene	chr15	28590261	28612057
chr15	28606063	28606157	HERC2P9_intron_1	intron	transcribed_unprocessed_pseudogene	chr15	28590261	28612057
chr15	28606285	28606334	HERC2P9_intron_1	intron	transcribed_unprocessed_pseudogene	chr15	28590261	28612057
chr15	28606789	28606905	HERC2P9_intron_1	intron	transcribed_unprocessed_pseudogene	chr15	28590261	28612057
chr15	28606457	28606644	HERC2P9_intron_1	intron	transcribed_unprocessed_pseudogene	chr15	28590261	28612057
chr15	28634772	28634801	HERC2P9_intron_8	intron	transcribed_unprocessed_pseudogene	chr15	28633741	28636485
chr15	28664822	28664870	HERC2P9_intron_27	intron	transcribed_unprocessed_pseudogene	chr15	28663521	28667194
chr15	28667103	28667169	HERC2P9_intron_27	intron	transcribed_unprocessed_pseudogene	chr15	28663521	28667194
chr15	30083053	30083100	GOLGA8J_1	CDS	protein_coding	chr15	30083053	30083100
chr15	30083101	30083598	GOLGA8J_intron_1	intron	protein_coding	chr15	30083101	30084769
chr15	30085966	30086022	GOLGA8J_intron_3	intron	protein_coding	chr15	30085843	30086022
chr15	30086023	30086104	GOLGA8J_4	CDS	protein_coding	chr15	30086023	30086104
chr15	30086105	30086550	GOLGA8J_intron_4	intron	protein_coding	chr15	30086105	30086956
chr15	30135197	30135393	GOLGA8T_intron_1	intron	protein_coding	chr15	30135197	30136864
chr15	30135442	30135543	GOLGA8T_intron_1	intron	protein_coding	chr15	30135197	30136864
chr15	30135617	30135726	GOLGA8T_intron_1	intron	protein_coding	chr15	30135197	30136864
chr15	30138017	30138120	GOLGA8T_intron_3	intron	protein_coding	chr15	30137941	30138120
chr15	30138121	30138202	GOLGA8T_4	CDS	protein_coding	chr15	30138121	30138202
chr15	30138203	30138997	GOLGA8T_intron_4	intron	protein_coding	chr15	30138203	30139056
chr15	30139060	30139096	GOLGA8T_5	CDS	protein_coding	chr15	30139057	30139096
chr15	30139097	30139357	GOLGA8T_intron_5	intron	protein_coding	chr15	30139097	30139357
chr15	30139358	30139406	GOLGA8T_6	CDS	protein_coding	chr15	30139358	30139406
chr15	30139407	30139493	GOLGA8T_intron_6	intron	protein_coding	chr15	30139407	30139493
chr15	30139494	30139555	GOLGA8T_7	CDS	protein_coding	chr15	30139494	30139579
chr15	31999086	31999110	CHRNA7_intron_3	intron	protein_coding	chr15	31978195	32029932
chr15	31999138	31999182	CHRNA7_intron_3	intron	protein_coding	chr15	31978195	32029932
chr15	31999223	31999289	CHRNA7_intron_3	intron	protein_coding	chr15	31978195	32029932
chr15	32364913	32364938	AC139426.2_intron_1	intron	lincRNA	chr15	32359659	32367573
chr15	32365533	32365855	AC139426.2_intron_1	intron	lincRNA	chr15	32359659	32367573
chr15	32365907	32366009	AC139426.2_intron_1	intron	lincRNA	chr15	32359659	32367573
chr15	32392782	32392827	GOLGA8K_1	CDS	protein_coding	chr15	32392782	32392957
chr15	32393292	32393337	GOLGA8K_3	CDS	protein_coding	chr15	32393292	32393390
chr15	32598593	32598679	GOLGA8N_intron_9	intron	protein_coding	chr15	32598178	32599225
chr15	32600001	32600031	GOLGA8N_intron_12	intron	protein_coding	chr15	32599811	32600185
chr15	32777946	32778067	FMN1_intron_2	intron	protein_coding	chr15	32776920	32798802
chr15	39228046	39228082	AC013652.1_intron_12	intron	lincRNA	chr15	39196005	39273838
chr15	41725596	41725624	MGA_intron_11	intron	protein_coding	chr15	41713497	41727178
chr15	43666068	43666093	CATSPER2_intron_15	intron	protein_coding	chr15	43664544	43668026
chr15	43667241	43667294	CATSPER2_intron_15	intron	protein_coding	chr15	43664544	43668026
chr15	43667460	43667536	CATSPER2_intron_15	intron	protein_coding	chr15	43664544	43668026
chr15	43693253	43693298	CKMT1A_intron_1	intron	protein_coding	chr15	43693104	43693525
chr15	43693373	43693525	CKMT1A_intron_1	intron	protein_coding	chr15	43693104	43693525
chr15	43693526	43693600	CKMT1A_UTR_2	five_prime_UTR	protein_coding	chr15	43693526	43694050
chr15	43693628	43693663	CKMT1A_UTR_2	five_prime_UTR	protein_coding	chr15	43693526	43694050
chr15	43695485	43695529	CKMT1A_intron_4	intron	protein_coding	chr15	43695302	43695686
chr15	43695654	43695686	CKMT1A_intron_4	intron	protein_coding	chr15	43695302	43695686
chr15	46748288	46748322	AC073941.1_intron_1	intron	lincRNA	chr15	46693623	46804639
chr15	48529952	48530018	FBN1_intron_58	intron	protein_coding	chr15	48526256	48534078
chr15	59420706	59421018	FAM81A_intron_3	intron	protein_coding	chr15	59402359	59438171
chr15	60816205	60816478	RORA_intron_16	intron	protein_coding	chr15	60678687	61176066
chr15	66341623	66341687	TIPIN_intron_2	intron	protein_coding	chr15	66341357	66349058
chr15	66341710	66341772	TIPIN_intron_2	intron	protein_coding	chr15	66341357	66349058
chr15	68134184	68134285	PIAS1_intron_4	intron	protein_coding	chr15	68086751	68141944
chr15	68691471	68691530	CORO2B_intron_4	intron	protein_coding	chr15	68645361	68695138
chr15	71179171	71179259	THSD4_intron_4	intron	protein_coding	chr15	71154933	71215033
chr15	71593217	71593315	THSD4_intron_9	intron	protein_coding	chr15	71547482	71660528
chr15	75259510	75259700	GOLGA6C_intron_1	intron	protein_coding	chr15	75258683	75260371
chr15	75262071	75262410	GOLGA6C_intron_2	intron	protein_coding	chr15	75260493	75262410
chr15	75262411	75262492	GOLGA6C_3	CDS	protein_coding	chr15	75262411	75262492
chr15	75262493	75263117	GOLGA6C_intron_3	intron	protein_coding	chr15	75262493	75263346
chr15	75266323	75266613	GOLGA6C_11	CDS	protein_coding	chr15	75266104	75266613
chr15	75266614	75266888	GOLGA6C_intron_11	intron	protein_coding	chr15	75266614	75266888
chr15	75266889	75266958	GOLGA6C_12	CDS	protein_coding	chr15	75266889	75266958
chr15	75266959	75268287	GOLGA6C_intron_12	intron	protein_coding	chr15	75266959	75268287
chr15	75268288	75268364	GOLGA6C_13	CDS	protein_coding	chr15	75268288	75268364
chr15	75268365	75268795	GOLGA6C_intron_13	intron	protein_coding	chr15	75268365	75268795
chr15	75268796	75268834	GOLGA6C_14	CDS	protein_coding	chr15	75268796	75268888
chr15	75283567	75283842	GOLGA6D_intron_1	intron	protein_coding	chr15	75282960	75284648
chr15	75285279	75285422	GOLGA6D_intron_2	intron	protein_coding	chr15	75284770	75286691
chr15	75285455	75285661	GOLGA6D_intron_2	intron	protein_coding	chr15	75284770	75286691
chr15	75286445	75286473	GOLGA6D_intron_2	intron	protein_coding	chr15	75284770	75286691
chr15	75286497	75286553	GOLGA6D_intron_2	intron	protein_coding	chr15	75284770	75286691
chr15	75286574	75286691	GOLGA6D_intron_2	intron	protein_coding	chr15	75284770	75286691
chr15	75286692	75286773	GOLGA6D_3	CDS	protein_coding	chr15	75286692	75286773
chr15	75286774	75287391	GOLGA6D_intron_3	intron	protein_coding	chr15	75286774	75287627
chr15	75287628	75287662	GOLGA6D_4	CDS	protein_coding	chr15	75287628	75287667
chr15	75289897	75289942	GOLGA6D_10	CDS	protein_coding	chr15	75289891	75289979
chr15	75290121	75290180	GOLGA6D_intron_10	intron	protein_coding	chr15	75289980	75290379
chr15	75290405	75290889	GOLGA6D_11	CDS	protein_coding	chr15	75290380	75290889
chr15	75290890	75291164	GOLGA6D_intron_11	intron	protein_coding	chr15	75290890	75291164
chr15	75291165	75291234	GOLGA6D_12	CDS	protein_coding	chr15	75291165	75291234
chr15	75291235	75292563	GOLGA6D_intron_12	intron	protein_coding	chr15	75291235	75292563
chr15	75292564	75292640	GOLGA6D_13	CDS	protein_coding	chr15	75292564	75292640
chr15	75292641	75292770	GOLGA6D_intron_13	intron	protein_coding	chr15	75292641	75293071
chr15	77077383	77077431	TSPAN3_intron_7	intron	protein_coding	chr15	77071229	77083845
chr15	82883154	82883348	HOMER2_intron_8	intron	protein_coding	chr15	82875405	82892683
chr15	82883542	82884160	HOMER2_intron_8	intron	protein_coding	chr15	82875405	82892683
chr15	82884281	82884635	HOMER2_intron_8	intron	protein_coding	chr15	82875405	82892683
chr15	82884722	82884895	HOMER2_intron_8	intron	protein_coding	chr15	82875405	82892683
chr15	82885046	82886226	HOMER2_intron_8	intron	protein_coding	chr15	82875405	82892683
chr15	82887115	82888341	HOMER2_intron_8	intron	protein_coding	chr15	82875405	82892683
chr15	82888492	82888631	HOMER2_intron_8	intron	protein_coding	chr15	82875405	82892683
chr15	82888833	82888888	HOMER2_intron_8	intron	protein_coding	chr15	82875405	82892683
chr15	82886538	82886980	HOMER2_intron_8	intron	protein_coding	chr15	82875405	82892683
chr15	84407081	84407160	DNM1P51_intron_3	intron	transcribed_unprocessed_pseudogene	chr15	84406168	84407836
chr15	84408266	84408297	DNM1P51_4	exon	transcribed_unprocessed_pseudogene	chr15	84407837	84411701
chr15	84501731	84501781	AC048382.4_intron_1	intron	lincRNA	chr15	84500634	84502090
chr15	84501948	84501996	AC048382.4_intron_1	intron	lincRNA	chr15	84500634	84502090
chr15	85202419	85202472	CSPG4P12_intron_7	intron	transcribed_unprocessed_pseudogene	chr15	85202010	85204174
chr15	86974166	86974287	AGBL1_intron_24	intron	protein_coding	chr15	86916156	86987985
chr15	87510751	87510797	AC020687.1_intron_4	intron	lincRNA	chr15	87501807	87542919
chr15	88855645	88855752	ACAN_11	CDS	protein_coding	chr15	88854851	88859417
chr15	88855947	88856158	ACAN_11	CDS	protein_coding	chr15	88854851	88859417
chr15	88856340	88856670	ACAN_11	CDS	protein_coding	chr15	88854851	88859417
chr15	90630831	90631015	CRTC3_intron_12	intron	protein_coding	chr15	90629533	90638444
chr15	92047292	92047411	SLCO3A1_intron_3	intron	protein_coding	chr15	91916459	92094879
chr15	92972605	92972829	CHD2_intron_20	intron	protein_coding	chr15	92972418	92974877
chr15	100162575	100162631	ADAMTS17_intron_15	intron	protein_coding	chr15	100155321	100199316
chr15	100313901	100313970	ADAMTS17_intron_21	intron	protein_coding	chr15	100306578	100330887
chr15	100719645	100719781	AC087762.1_intron_1	intron	lincRNA	chr15	100716372	100819412
chr15	100720013	100720143	AC087762.1_intron_1	intron	lincRNA	chr15	100716372	100819412
chr15	101214728	101214803	CHSY1_intron_1	intron	protein_coding	chr15	101178981	101235080
chr15	101311716	101311785	PCSK6_intron_3	intron	protein_coding	chr15	101307326	101313015
chr15	101311852	101311915	PCSK6_intron_3	intron	protein_coding	chr15	101307326	101313015
chr15	101334282	101334371	PCSK6_intron_11	intron	protein_coding	chr15	101334255	101346371
chr15	101692383	101692445	TARSL2_intron_10	intron	protein_coding	chr15	101686063	101701084
chr15	101753268	101753401	DNM1P47_2	exon	transcribed_unprocessed_pseudogene	chr15	101752465	101764961
chr15	101753443	101753490	DNM1P47_2	exon	transcribed_unprocessed_pseudogene	chr15	101752465	101764961
chr15	101756193	101756309	DNM1P47_2	exon	transcribed_unprocessed_pseudogene	chr15	101752465	101764961
chr15	101758191	101758302	DNM1P47_2	exon	transcribed_unprocessed_pseudogene	chr15	101752465	101764961
chr15	101758503	101758661	DNM1P47_2	exon	transcribed_unprocessed_pseudogene	chr15	101752465	101764961
chr15	101758820	101759101	DNM1P47_2	exon	transcribed_unprocessed_pseudogene	chr15	101752465	101764961
chr15	101759400	101759475	DNM1P47_2	exon	transcribed_unprocessed_pseudogene	chr15	101752465	101764961
chr15	101760542	101760796	DNM1P47_2	exon	transcribed_unprocessed_pseudogene	chr15	101752465	101764961
chr15	101761980	101762027	DNM1P47_2	exon	transcribed_unprocessed_pseudogene	chr15	101752465	101764961
chr15	101762214	101762246	DNM1P47_2	exon	transcribed_unprocessed_pseudogene	chr15	101752465	101764961
chr15	101761012	101761088	DNM1P47_2	exon	transcribed_unprocessed_pseudogene	chr15	101752465	101764961
chr16	172883	172923	HBA2_UTR_1	five_prime_UTR	protein_coding	chr16	172876	172958
chr16	186107	186294	Z69706.1_1	exon	lincRNA	chr16	185748	186294
chr16	481637	481761	RAB11FIP3_intron_4	intron	protein_coding	chr16	475099	482523
chr16	599775	599946	RAB40C_intron_3	intron	protein_coding	chr16	590434	616643
chr16	606221	606260	RAB40C_intron_3	intron	protein_coding	chr16	590434	616643
chr16	612165	612280	RAB40C_intron_3	intron	protein_coding	chr16	590434	616643
chr16	886634	886818	LMF1_intron_6	intron	protein_coding	chr16	879738	893005
chr16	960653	960706	LMF1_intron_11	intron	protein_coding	chr16	954667	964045
chr16	960888	961066	LMF1_intron_11	intron	protein_coding	chr16	954667	964045
chr16	961191	961929	LMF1_intron_11	intron	protein_coding	chr16	954667	964045
chr16	962097	962131	LMF1_intron_11	intron	protein_coding	chr16	954667	964045
chr16	1228956	1228996	TPSB2_2	CDS	protein_coding	chr16	1228899	1229063
chr16	1229064	1229189	TPSB2_intron_2	intron	protein_coding	chr16	1229064	1229189
chr16	1229403	1229456	TPSB2_3	CDS	protein_coding	chr16	1229190	1229456
chr16	1229457	1229501	TPSB2_intron_3	intron	protein_coding	chr16	1229457	1229564
chr16	2034517	2034544	SLC9A3R2_intron_4	intron	protein_coding	chr16	2033433	2036322
chr16	2057875	2057946	TSC2_intron_10	intron	protein_coding	chr16	2057179	2058745
chr16	2127962	2128034	PKD1_intron_45	intron	protein_coding	chr16	2119379	2135473
chr16	2128175	2128276	PKD1_intron_45	intron	protein_coding	chr16	2119379	2135473
chr16	2563379	2563494	PDPK1_intron_6	intron	protein_coding	chr16	2561909	2565551
chr16	2563700	2563729	PDPK1_intron_6	intron	protein_coding	chr16	2561909	2565551
chr16	2563766	2563790	PDPK1_intron_6	intron	protein_coding	chr16	2561909	2565551
chr16	2563917	2564065	PDPK1_intron_6	intron	protein_coding	chr16	2561909	2565551
chr16	2564197	2564373	PDPK1_intron_6	intron	protein_coding	chr16	2561909	2565551
chr16	2564557	2564609	PDPK1_intron_6	intron	protein_coding	chr16	2561909	2565551
chr16	2565361	2565416	PDPK1_intron_6	intron	protein_coding	chr16	2561909	2565551
chr16	2565739	2565807	PDPK1_intron_7	intron	protein_coding	chr16	2565698	2566354
chr16	2565997	2566354	PDPK1_intron_7	intron	protein_coding	chr16	2565698	2566354
chr16	2566355	2566384	PDPK1_UTR_5	five_prime_UTR	protein_coding	chr16	2566355	2566384
chr16	2566384	2566453	PDPK1_5	CDS	protein_coding	chr16	2566384	2566453
chr16	2566764	2566852	PDPK1_intron_8	intron	protein_coding	chr16	2566454	2577423
chr16	2566995	2567222	PDPK1_intron_8	intron	protein_coding	chr16	2566454	2577423
chr16	2567717	2567868	PDPK1_intron_8	intron	protein_coding	chr16	2566454	2577423
chr16	2568127	2568154	PDPK1_intron_8	intron	protein_coding	chr16	2566454	2577423
chr16	2568291	2568450	PDPK1_intron_8	intron	protein_coding	chr16	2566454	2577423
chr16	2568518	2569054	PDPK1_intron_8	intron	protein_coding	chr16	2566454	2577423
chr16	2570086	2571397	PDPK1_intron_8	intron	protein_coding	chr16	2566454	2577423
chr16	2571536	2571603	PDPK1_intron_8	intron	protein_coding	chr16	2566454	2577423
chr16	2571697	2572274	PDPK1_intron_8	intron	protein_coding	chr16	2566454	2577423
chr16	2572316	2573428	PDPK1_intron_8	intron	protein_coding	chr16	2566454	2577423
chr16	2574102	2575444	PDPK1_intron_8	intron	protein_coding	chr16	2566454	2577423
chr16	2575465	2575506	PDPK1_intron_8	intron	protein_coding	chr16	2566454	2577423
chr16	2578732	2579076	PDPK1_intron_9	intron	protein_coding	chr16	2577501	2581293
chr16	2579145	2579204	PDPK1_intron_9	intron	protein_coding	chr16	2577501	2581293
chr16	2580723	2581293	PDPK1_intron_9	intron	protein_coding	chr16	2577501	2581293
chr16	2581294	2581363	PDPK1_7	CDS	protein_coding	chr16	2581294	2581363
chr16	2581364	2581605	PDPK1_intron_10	intron	protein_coding	chr16	2581364	2581605
chr16	2581606	2581703	PDPK1_8	CDS	protein_coding	chr16	2581606	2581703
chr16	2581704	2583410	PDPK1_intron_11	intron	protein_coding	chr16	2581704	2583410
chr16	2583411	2583585	PDPK1_9	CDS	protein_coding	chr16	2583411	2583585
chr16	2583586	2584034	PDPK1_intron_12	intron	protein_coding	chr16	2583586	2586674
chr16	2616101	2616164	AC141586.1_intron_3	intron	transcribed_unprocessed_pseudogene	chr16	2614072	2628823
chr16	2616252	2619481	AC141586.1_intron_3	intron	transcribed_unprocessed_pseudogene	chr16	2614072	2628823
chr16	2624646	2626108	AC141586.1_intron_3	intron	transcribed_unprocessed_pseudogene	chr16	2614072	2628823
chr16	2626773	2628328	AC141586.1_intron_3	intron	transcribed_unprocessed_pseudogene	chr16	2614072	2628823
chr16	2628423	2628823	AC141586.1_intron_3	intron	transcribed_unprocessed_pseudogene	chr16	2614072	2628823
chr16	2628824	2630494	AC141586.1_4	exon	transcribed_unprocessed_pseudogene	chr16	2628824	2630494
chr16	9848855	9848993	GRIN2A_intron_8	intron	protein_coding	chr16	9841105	9849754
chr16	11493929	11493952	AC099489.1_intron_56	intron	protein_coding	chr16	11493797	11494573
chr16	11493985	11494024	AC099489.1_intron_56	intron	protein_coding	chr16	11493797	11494573
chr16	14688847	14690493	PLA2G10_intron_2	intron	protein_coding	chr16	14688272	14690493
chr16	14690494	14690645	PLA2G10_3	CDS	protein_coding	chr16	14690494	14690645
chr16	14690646	14693299	PLA2G10_intron_3	intron	protein_coding	chr16	14690646	14694131
chr16	14693428	14693635	PLA2G10_intron_3	intron	protein_coding	chr16	14690646	14694131
chr16	14693668	14694131	PLA2G10_intron_3	intron	protein_coding	chr16	14690646	14694131
chr16	14694132	14694229	PLA2G10_4	CDS	protein_coding	chr16	14694132	14694229
chr16	14694229	14694669	PLA2G10_UTR_2	five_prime_UTR	protein_coding	chr16	14694229	14694669
chr16	14708944	14709063	NPIPA3_1	CDS	protein_coding	chr16	14708944	14709063
chr16	14709064	14709674	NPIPA3_intron_1	intron	protein_coding	chr16	14709064	14711687
chr16	14709740	14709794	NPIPA3_intron_1	intron	protein_coding	chr16	14709064	14711687
chr16	14709825	14709916	NPIPA3_intron_1	intron	protein_coding	chr16	14709064	14711687
chr16	14710354	14711687	NPIPA3_intron_1	intron	protein_coding	chr16	14709064	14711687
chr16	14711688	14711751	NPIPA3_2	CDS	protein_coding	chr16	14711688	14711751
chr16	14711752	14712517	NPIPA3_intron_2	intron	protein_coding	chr16	14711752	14716066
chr16	14712760	14712787	NPIPA3_intron_2	intron	protein_coding	chr16	14711752	14716066
chr16	14713579	14716066	NPIPA3_intron_2	intron	protein_coding	chr16	14711752	14716066
chr16	14716067	14716196	NPIPA3_3	CDS	protein_coding	chr16	14716067	14716196
chr16	14716197	14718755	NPIPA3_intron_3	intron	protein_coding	chr16	14716197	14719825
chr16	14719291	14719825	NPIPA3_intron_3	intron	protein_coding	chr16	14716197	14719825
chr16	14719826	14719926	NPIPA3_4	CDS	protein_coding	chr16	14719826	14719926
chr16	14719927	14720088	NPIPA3_intron_4	intron	protein_coding	chr16	14719927	14720088
chr16	14720089	14720234	NPIPA3_5	CDS	protein_coding	chr16	14720089	14720234
chr16	14720235	14723190	NPIPA3_intron_5	intron	protein_coding	chr16	14720235	14723190
chr16	14723191	14723299	NPIPA3_6	CDS	protein_coding	chr16	14723191	14723299
chr16	14723300	14723835	NPIPA3_intron_6	intron	protein_coding	chr16	14723300	14724316
chr16	14724189	14724243	NPIPA3_intron_6	intron	protein_coding	chr16	14723300	14724316
chr16	14724487	14724778	NPIPA3_8	CDS	protein_coding	chr16	14724487	14724778
chr16	14724779	14725438	NPIPA3_intron_8	intron	protein_coding	chr16	14724779	14725881
chr16	14726216	14726293	NPIPA3_9	CDS	protein_coding	chr16	14725882	14726293
chr16	14726293	14726338	NPIPA3_UTR_1	three_prime_UTR	protein_coding	chr16	14726293	14726338
chr16	14727740	14729610	AC136443.1_intron_1	intron	unprocessed_pseudogene	chr16	14727389	14729610
chr16	14729611	14729762	AC136443.1_2	exon	unprocessed_pseudogene	chr16	14729611	14729762
chr16	14733194	14733249	AC136443.1_intron_2	intron	unprocessed_pseudogene	chr16	14729763	14733249
chr16	14729763	14732060	AC136443.1_intron_2	intron	unprocessed_pseudogene	chr16	14729763	14733249
chr16	14733250	14733347	AC136443.1_3	exon	unprocessed_pseudogene	chr16	14733250	14733347
chr16	14748066	14748185	NPIPA2_1	CDS	protein_coding	chr16	14748066	14748185
chr16	14749358	14750811	NPIPA2_intron_1	intron	protein_coding	chr16	14748186	14750811
chr16	14748186	14749051	NPIPA2_intron_1	intron	protein_coding	chr16	14748186	14750811
chr16	14750812	14750875	NPIPA2_2	CDS	protein_coding	chr16	14750812	14750875
chr16	14750876	14751521	NPIPA2_intron_2	intron	protein_coding	chr16	14750876	14755190
chr16	14752220	14752320	NPIPA2_intron_2	intron	protein_coding	chr16	14750876	14755190
chr16	14752484	14755190	NPIPA2_intron_2	intron	protein_coding	chr16	14750876	14755190
chr16	14755191	14755320	NPIPA2_3	CDS	protein_coding	chr16	14755191	14755320
chr16	14755321	14757889	NPIPA2_intron_3	intron	protein_coding	chr16	14755321	14758945
chr16	14758864	14758945	NPIPA2_intron_3	intron	protein_coding	chr16	14755321	14758945
chr16	14758946	14759046	NPIPA2_4	CDS	protein_coding	chr16	14758946	14759046
chr16	14759047	14759208	NPIPA2_intron_4	intron	protein_coding	chr16	14759047	14759208
chr16	14759209	14759354	NPIPA2_5	CDS	protein_coding	chr16	14759209	14759354
chr16	14759355	14761105	NPIPA2_intron_5	intron	protein_coding	chr16	14759355	14762310
chr16	14761258	14761302	NPIPA2_intron_5	intron	protein_coding	chr16	14759355	14762310
chr16	14761524	14762310	NPIPA2_intron_5	intron	protein_coding	chr16	14759355	14762310
chr16	14762311	14762419	NPIPA2_6	CDS	protein_coding	chr16	14762311	14762419
chr16	14763306	14763367	NPIPA2_intron_6	intron	protein_coding	chr16	14762420	14763436
chr16	14762420	14762865	NPIPA2_intron_6	intron	protein_coding	chr16	14762420	14763436
chr16	14763506	14763562	NPIPA2_intron_7	intron	protein_coding	chr16	14763499	14763606
chr16	14763690	14763898	NPIPA2_8	CDS	protein_coding	chr16	14763607	14763898
chr16	14763899	14764327	NPIPA2_intron_8	intron	protein_coding	chr16	14763899	14765001
chr16	14764368	14764411	NPIPA2_intron_8	intron	protein_coding	chr16	14763899	14765001
chr16	15113404	15113719	PDXDC1_intron_25	intron	protein_coding	chr16	15038333	15138877
chr16	15113855	15113921	PDXDC1_intron_25	intron	protein_coding	chr16	15038333	15138877
chr16	15115686	15116164	PDXDC1_intron_25	intron	protein_coding	chr16	15038333	15138877
chr16	15116260	15116377	PDXDC1_intron_25	intron	protein_coding	chr16	15038333	15138877
chr16	15116624	15117166	PDXDC1_intron_25	intron	protein_coding	chr16	15038333	15138877
chr16	15117918	15118148	PDXDC1_intron_25	intron	protein_coding	chr16	15038333	15138877
chr16	15120119	15120819	PDXDC1_intron_25	intron	protein_coding	chr16	15038333	15138877
chr16	15121206	15121605	PDXDC1_intron_25	intron	protein_coding	chr16	15038333	15138877
chr16	16338863	16339001	AC138969.1_intron_3	intron	protein_coding	chr16	16335993	16340304
chr16	16339226	16339323	AC138969.1_intron_3	intron	protein_coding	chr16	16335993	16340304
chr16	16339552	16339638	AC138969.1_intron_3	intron	protein_coding	chr16	16335993	16340304
chr16	16339663	16340304	AC138969.1_intron_3	intron	protein_coding	chr16	16335993	16340304
chr16	16340305	16340434	AC138969.1_2	CDS	protein_coding	chr16	16340305	16340434
chr16	16340435	16340804	AC138969.1_intron_4	intron	protein_coding	chr16	16340435	16344043
chr16	16341483	16341905	AC138969.1_intron_4	intron	protein_coding	chr16	16340435	16344043
chr16	16341926	16342775	AC138969.1_intron_4	intron	protein_coding	chr16	16340435	16344043
chr16	16347731	16347858	AC138969.1_intron_7	intron	protein_coding	chr16	16347511	16348525
chr16	16347991	16348095	AC138969.1_intron_7	intron	protein_coding	chr16	16347511	16348525
chr16	16348390	16348505	AC138969.1_intron_7	intron	protein_coding	chr16	16347511	16348525
chr16	16349074	16349316	AC138969.1_UTR_4	three_prime_UTR	protein_coding	chr16	16348987	16349316
chr16	16349317	16350090	AC138969.1_intron_9	intron	protein_coding	chr16	16349317	16350090
chr16	16350091	16350203	AC138969.1_UTR_5	three_prime_UTR	protein_coding	chr16	16350091	16350203
chr16	16350203	16350559	AC138969.1_8	CDS	protein_coding	chr16	16350203	16350559
chr16	16350559	16350590	AC138969.1_UTR_6	three_prime_UTR	protein_coding	chr16	16350559	16350590
chr16	16356666	16356736	AC138969.2_intron_2	intron	unprocessed_pseudogene	chr16	16356489	16356755
chr16	16356759	16356856	AC138969.2_3	exon	unprocessed_pseudogene	chr16	16356756	16356926
chr16	16383513	16383662	NPIPA7_intron_1	intron	protein_coding	chr16	16379308	16383662
chr16	16383663	16383792	NPIPA7_2	CDS	protein_coding	chr16	16383663	16383792
chr16	16384676	16384794	NPIPA7_intron_2	intron	protein_coding	chr16	16383793	16387397
chr16	16383793	16384376	NPIPA7_intron_2	intron	protein_coding	chr16	16383793	16387397
chr16	16392807	16393454	NPIPA7_intron_8	intron	protein_coding	chr16	16392663	16393454
chr16	16393455	16393808	NPIPA7_UTR_3	three_prime_UTR	protein_coding	chr16	16393455	16393808
chr16	16393808	16393923	NPIPA7_9	CDS	protein_coding	chr16	16393808	16393923
chr16	16393923	16393954	NPIPA7_UTR_4	three_prime_UTR	protein_coding	chr16	16393923	16393954
chr16	18317942	18317967	NPIPA8_UTR_1	three_prime_UTR	protein_coding	chr16	18317942	18317967
chr16	18317967	18318435	NPIPA8_1	CDS	protein_coding	chr16	18317967	18318435
chr16	18318436	18319256	NPIPA8_intron_1	intron	protein_coding	chr16	18318436	18319256
chr16	18319257	18319298	NPIPA8_2	CDS	protein_coding	chr16	18319257	18319298
chr16	18319299	18319793	NPIPA8_intron_2	intron	protein_coding	chr16	18319299	18319793
chr16	18319794	18319830	NPIPA8_3	CDS	protein_coding	chr16	18319794	18319830
chr16	18319831	18319938	NPIPA8_intron_3	intron	protein_coding	chr16	18319831	18319938
chr16	18319939	18320000	NPIPA8_4	CDS	protein_coding	chr16	18319939	18320000
chr16	18320001	18320859	NPIPA8_intron_4	intron	protein_coding	chr16	18320001	18321015
chr16	18321454	18321569	NPIPA8_intron_5	intron	protein_coding	chr16	18321125	18324089
chr16	18325476	18326864	NPIPA8_intron_7	intron	protein_coding	chr16	18324499	18328112
chr16	18327553	18328112	NPIPA8_intron_7	intron	protein_coding	chr16	18324499	18328112
chr16	18328113	18328242	NPIPA8_8	CDS	protein_coding	chr16	18328113	18328242
chr16	18328243	18329336	NPIPA8_intron_8	intron	protein_coding	chr16	18328243	18332598
chr16	18330262	18330557	NPIPA8_intron_8	intron	protein_coding	chr16	18328243	18332598
chr16	18330600	18330792	NPIPA8_intron_8	intron	protein_coding	chr16	18328243	18332598
chr16	18331748	18331844	NPIPA8_intron_8	intron	protein_coding	chr16	18328243	18332598
chr16	18332546	18332588	NPIPA8_intron_8	intron	protein_coding	chr16	18328243	18332598
chr16	18332634	18332662	NPIPA8_9	CDS	protein_coding	chr16	18332599	18332662
chr16	18332732	18332839	NPIPA8_intron_9	intron	protein_coding	chr16	18332732	18334709
chr16	18357048	18357136	AC126755.6_1	exon	unprocessed_pseudogene	chr16	18357026	18357136
chr16	18358086	18358588	AC126755.2_UTR_1	three_prime_UTR	protein_coding	chr16	18358086	18358588
chr16	18358589	18359380	AC126755.2_intron_1	intron	protein_coding	chr16	18358589	18359380
chr16	18359394	18359451	AC126755.2_1	CDS	protein_coding	chr16	18359394	18359451
chr16	18359452	18359832	AC126755.2_intron_2	intron	protein_coding	chr16	18359452	18359832
chr16	18359833	18359983	AC126755.2_2	CDS	protein_coding	chr16	18359833	18359983
chr16	18359984	18360091	AC126755.2_intron_3	intron	protein_coding	chr16	18359984	18360091
chr16	18360092	18360153	AC126755.2_3	CDS	protein_coding	chr16	18360092	18360153
chr16	18360154	18360906	AC126755.2_intron_4	intron	protein_coding	chr16	18360154	18361168
chr16	18367541	18367575	AC126755.2_intron_7	intron	protein_coding	chr16	18364635	18368256
chr16	18367752	18367890	AC126755.2_intron_7	intron	protein_coding	chr16	18364635	18368256
chr16	18367935	18368256	AC126755.2_intron_7	intron	protein_coding	chr16	18364635	18368256
chr16	18365858	18366948	AC126755.2_intron_7	intron	protein_coding	chr16	18364635	18368256
chr16	18368257	18368386	AC126755.2_7	CDS	protein_coding	chr16	18368257	18368386
chr16	18368387	18369453	AC126755.2_intron_8	intron	protein_coding	chr16	18368387	18372721
chr16	18425530	18425750	NOMO2_intron_3	intron	protein_coding	chr16	18424394	18426628
chr16	18425999	18426046	NOMO2_intron_3	intron	protein_coding	chr16	18424394	18426628
chr16	18426161	18426223	NOMO2_intron_3	intron	protein_coding	chr16	18424394	18426628
chr16	18427633	18427681	NOMO2_intron_4	intron	protein_coding	chr16	18426732	18429008
chr16	18428462	18428505	NOMO2_intron_4	intron	protein_coding	chr16	18426732	18429008
chr16	18428904	18428983	NOMO2_intron_4	intron	protein_coding	chr16	18426732	18429008
chr16	18429752	18429860	NOMO2_intron_5	intron	protein_coding	chr16	18429121	18430813
chr16	18431431	18431506	NOMO2_intron_6	intron	protein_coding	chr16	18430899	18431805
chr16	18431746	18431801	NOMO2_intron_6	intron	protein_coding	chr16	18430899	18431805
chr16	18432008	18432147	NOMO2_intron_7	intron	protein_coding	chr16	18431949	18433346
chr16	18432278	18432309	NOMO2_intron_7	intron	protein_coding	chr16	18431949	18433346
chr16	18432784	18433042	NOMO2_intron_7	intron	protein_coding	chr16	18431949	18433346
chr16	18433093	18433185	NOMO2_intron_7	intron	protein_coding	chr16	18431949	18433346
chr16	18435168	18435296	NOMO2_intron_9	intron	protein_coding	chr16	18434768	18499923
chr16	18435477	18435613	NOMO2_intron_9	intron	protein_coding	chr16	18434768	18499923
chr16	18435741	18436063	NOMO2_intron_9	intron	protein_coding	chr16	18434768	18499923
chr16	18486549	18486578	NOMO2_intron_9	intron	protein_coding	chr16	18434768	18499923
chr16	18486804	18486864	NOMO2_intron_9	intron	protein_coding	chr16	18434768	18499923
chr16	18488386	18488425	NOMO2_intron_9	intron	protein_coding	chr16	18434768	18499923
chr16	18489860	18489915	NOMO2_intron_9	intron	protein_coding	chr16	18434768	18499923
chr16	19219224	19219403	SYT17_intron_6	intron	protein_coding	chr16	19211453	19223043
chr16	21402889	21402981	NPIPB3_1	CDS	protein_coding	chr16	21402283	21402981
chr16	21402982	21403228	NPIPB3_intron_1	intron	protein_coding	chr16	21402982	21404721
chr16	21404529	21404607	NPIPB3_intron_1	intron	protein_coding	chr16	21402982	21404721
chr16	21835198	21835517	NPIPB4_1	CDS	protein_coding	chr16	21834717	21835517
chr16	21835518	21835629	NPIPB4_intron_1	intron	protein_coding	chr16	21835518	21835629
chr16	21835630	21835806	NPIPB4_2	CDS	protein_coding	chr16	21835630	21835865
chr16	21836076	21836276	NPIPB4_3	CDS	protein_coding	chr16	21836004	21837738
chr16	21836634	21836918	NPIPB4_3	CDS	protein_coding	chr16	21836004	21837738
chr16	22534183	22534298	NPIPB5_8	CDS	protein_coding	chr16	22533631	22536385
chr16	22535085	22535165	NPIPB5_8	CDS	protein_coding	chr16	22533631	22536385
chr16	22535312	22535416	NPIPB5_8	CDS	protein_coding	chr16	22533631	22536385
chr16	22535687	22535829	NPIPB5_8	CDS	protein_coding	chr16	22533631	22536385
chr16	27805245	27805584	GSG1L_intron_1	intron	protein_coding	chr16	27791468	27807485
chr16	28599241	28599316	AC020765.3_1	exon	unprocessed_pseudogene	chr16	28599241	28599316
chr16	28599317	28599486	AC020765.3_intron_1	intron	unprocessed_pseudogene	chr16	28599317	28599486
chr16	28599487	28599619	AC020765.3_2	exon	unprocessed_pseudogene	chr16	28599487	28599619
chr16	28599620	28600603	AC020765.3_intron_2	intron	unprocessed_pseudogene	chr16	28599620	28600603
chr16	28600604	28600803	AC020765.3_3	exon	unprocessed_pseudogene	chr16	28600604	28600970
chr16	28612126	28613669	SULT1A1_intron_9	intron	protein_coding	chr16	28610192	28620061
chr16	28668811	28668877	AC145285.4_intron_2	intron	unprocessed_pseudogene	chr16	28663388	28740677
chr16	28694650	28694673	AC145285.4_intron_2	intron	unprocessed_pseudogene	chr16	28663388	28740677
chr16	28694804	28694845	AC145285.4_intron_2	intron	unprocessed_pseudogene	chr16	28663388	28740677
chr16	28694650	28694673	EIF3C_intron_1	intron	protein_coding	chr16	28688829	28711361
chr16	28694804	28694845	EIF3C_intron_1	intron	protein_coding	chr16	28688829	28711361
chr16	29382390	29382899	NPIPB11_1	CDS	protein_coding	chr16	29381445	29384289
chr16	29484256	29484386	NPIPB12_1	CDS	protein_coding	chr16	29483688	29484386
chr16	29484608	29484688	NPIPB12_intron_1	intron	protein_coding	chr16	29484387	29484688
chr16	29484689	29484875	NPIPB12_2	CDS	protein_coding	chr16	29484689	29485827
chr16	30223605	30223979	NPIPB13_1	CDS	protein_coding	chr16	30223028	30225797
chr16	30224331	30224442	NPIPB13_1	CDS	protein_coding	chr16	30223028	30225797
chr16	30224825	30225190	NPIPB13_1	CDS	protein_coding	chr16	30223028	30225797
chr16	31309224	31309254	ITGAM_intron_14	intron	protein_coding	chr16	31297955	31321239
chr16	31316199	31316222	ITGAM_intron_14	intron	protein_coding	chr16	31297955	31321239
chr16	33210552	33210606	AC141257.2_intron_1	intron	lincRNA	chr16	33206807	33330081
chr16	33264745	33264798	AC141257.2_intron_1	intron	lincRNA	chr16	33206807	33330081
chr16	33269731	33269784	AC141257.2_intron_1	intron	lincRNA	chr16	33206807	33330081
chr16	33284291	33284579	AC141257.2_intron_1	intron	lincRNA	chr16	33206807	33330081
chr16	33284749	33284804	AC141257.2_intron_1	intron	lincRNA	chr16	33206807	33330081
chr16	33284851	33284935	AC141257.2_intron_1	intron	lincRNA	chr16	33206807	33330081
chr16	33285193	33285262	AC141257.2_intron_1	intron	lincRNA	chr16	33206807	33330081
chr16	33285483	33285527	AC141257.2_intron_1	intron	lincRNA	chr16	33206807	33330081
chr16	33285550	33285580	AC141257.2_intron_1	intron	lincRNA	chr16	33206807	33330081
chr16	33285717	33286854	AC141257.2_intron_1	intron	lincRNA	chr16	33206807	33330081
chr16	33287264	33291749	AC141257.2_intron_1	intron	lincRNA	chr16	33206807	33330081
chr16	33291853	33292181	AC141257.2_intron_1	intron	lincRNA	chr16	33206807	33330081
chr16	33294420	33294825	AC141257.2_intron_1	intron	lincRNA	chr16	33206807	33330081
chr16	33295600	33297070	AC141257.2_intron_1	intron	lincRNA	chr16	33206807	33330081
chr16	33297792	33298313	AC141257.2_intron_1	intron	lincRNA	chr16	33206807	33330081
chr16	33298407	33299917	AC141257.2_intron_1	intron	lincRNA	chr16	33206807	33330081
chr16	33300653	33301292	AC141257.2_intron_1	intron	lincRNA	chr16	33206807	33330081
chr16	33301466	33301620	AC141257.2_intron_1	intron	lincRNA	chr16	33206807	33330081
chr16	33302021	33306398	AC141257.2_intron_1	intron	lincRNA	chr16	33206807	33330081
chr16	33309423	33309451	AC141257.2_intron_1	intron	lincRNA	chr16	33206807	33330081
chr16	33309602	33314573	AC141257.2_intron_1	intron	lincRNA	chr16	33206807	33330081
chr16	33314705	33314782	AC141257.2_intron_1	intron	lincRNA	chr16	33206807	33330081
chr16	33314933	33314975	AC141257.2_intron_1	intron	lincRNA	chr16	33206807	33330081
chr16	33329774	33330081	AC141257.2_intron_1	intron	lincRNA	chr16	33206807	33330081
chr16	33306450	33309241	AC141257.2_intron_1	intron	lincRNA	chr16	33206807	33330081
chr16	33315565	33329730	AC141257.2_intron_1	intron	lincRNA	chr16	33206807	33330081
chr16	33292227	33294391	AC141257.2_intron_1	intron	lincRNA	chr16	33206807	33330081
chr16	33330082	33330168	AC141257.2_2	exon	lincRNA	chr16	33330082	33330168
chr16	33330169	33330263	AC141257.2_intron_2	intron	lincRNA	chr16	33330169	33330263
chr16	33330264	33330342	AC141257.2_3	exon	lincRNA	chr16	33330264	33330342
chr16	33303739	33304373	TP53TG3E_UTR_1	five_prime_UTR	protein_coding	chr16	33303739	33304373
chr16	33304373	33304735	TP53TG3E_1	CDS	protein_coding	chr16	33304373	33304735
chr16	33304736	33305404	TP53TG3E_intron_1	intron	protein_coding	chr16	33304736	33305404
chr16	33305405	33305476	TP53TG3E_2	CDS	protein_coding	chr16	33305405	33305476
chr16	33305476	33306398	TP53TG3E_UTR_2	three_prime_UTR	protein_coding	chr16	33305476	33306935
chr16	33306450	33306935	TP53TG3E_UTR_2	three_prime_UTR	protein_coding	chr16	33305476	33306935
chr16	33360325	33360562	TP53TG3B_UTR_1	five_prime_UTR	protein_coding	chr16	33360274	33360908
chr16	33360713	33360908	TP53TG3B_UTR_1	five_prime_UTR	protein_coding	chr16	33360274	33360908
chr16	33360908	33360944	TP53TG3B_1	CDS	protein_coding	chr16	33360908	33361270
chr16	33361081	33361114	TP53TG3B_1	CDS	protein_coding	chr16	33360908	33361270
chr16	33361890	33361939	TP53TG3B_intron_1	intron	protein_coding	chr16	33361271	33361939
chr16	33361940	33362011	TP53TG3B_2	CDS	protein_coding	chr16	33361940	33362011
chr16	33362151	33362297	TP53TG3B_UTR_2	three_prime_UTR	protein_coding	chr16	33362011	33363478
chr16	33362564	33362594	TP53TG3B_UTR_2	three_prime_UTR	protein_coding	chr16	33362011	33363478
chr16	33363300	33363324	TP53TG3B_UTR_2	three_prime_UTR	protein_coding	chr16	33362011	33363478
chr16	33370778	33370827	AC141257.1_1	exon	lincRNA	chr16	33370473	33371108
chr16	33370871	33371091	AC141257.1_1	exon	lincRNA	chr16	33370473	33371108
chr16	33371114	33371280	AC141257.1_intron_1	intron	lincRNA	chr16	33371109	33371311
chr16	33371431	33371505	AC141257.1_2	exon	lincRNA	chr16	33371312	33372915
chr16	33372490	33372841	AC141257.1_2	exon	lincRNA	chr16	33371312	33372915
chr16	33372883	33372915	AC141257.1_2	exon	lincRNA	chr16	33371312	33372915
chr16	33386105	33386203	AC141257.4_1	exon	processed_pseudogene	chr16	33386105	33386349
chr16	33459045	33459091	TP53TG3F_UTR_1	five_prime_UTR	protein_coding	chr16	33459045	33459679
chr16	33459182	33459453	TP53TG3F_UTR_1	five_prime_UTR	protein_coding	chr16	33459045	33459679
chr16	33460235	33460453	TP53TG3F_intron_1	intron	protein_coding	chr16	33460042	33460710
chr16	33460615	33460660	TP53TG3F_intron_1	intron	protein_coding	chr16	33460042	33460710
chr16	33461126	33461281	TP53TG3F_UTR_2	three_prime_UTR	protein_coding	chr16	33460782	33462249
chr16	33461403	33461579	TP53TG3F_UTR_2	three_prime_UTR	protein_coding	chr16	33460782	33462249
chr16	33461655	33461685	TP53TG3F_UTR_2	three_prime_UTR	protein_coding	chr16	33460782	33462249
chr16	33461848	33462017	TP53TG3F_UTR_2	three_prime_UTR	protein_coding	chr16	33460782	33462249
chr16	52248942	52249024	AC007333.1_intron_3	intron	lincRNA	chr16	52243507	52254869
chr16	52249353	52249434	AC007333.1_intron_3	intron	lincRNA	chr16	52243507	52254869
chr16	55769202	55769269	CES1P1_intron_3	intron	transcribed_unprocessed_pseudogene	chr16	55767510	55769960
chr16	55769413	55769515	CES1P1_intron_3	intron	transcribed_unprocessed_pseudogene	chr16	55767510	55769960
chr16	55769667	55769818	CES1P1_intron_3	intron	transcribed_unprocessed_pseudogene	chr16	55767510	55769960
chr16	55769879	55769960	CES1P1_intron_3	intron	transcribed_unprocessed_pseudogene	chr16	55767510	55769960
chr16	55769961	55770009	CES1P1_4	exon	transcribed_unprocessed_pseudogene	chr16	55769961	55770095
chr16	55773408	55773737	CES1P1_6	exon	transcribed_unprocessed_pseudogene	chr16	55773403	55774926
chr16	55777695	55777853	CES1P1_intron_7	intron	transcribed_unprocessed_pseudogene	chr16	55776896	55779700
chr16	55782814	55782987	CES1P1_intron_8	intron	transcribed_unprocessed_pseudogene	chr16	55779741	55783597
chr16	55783071	55783205	CES1P1_intron_8	intron	transcribed_unprocessed_pseudogene	chr16	55779741	55783597
chr16	55788621	55789903	CES1P1_intron_11	intron	transcribed_unprocessed_pseudogene	chr16	55786105	55790543
chr16	55790843	55790867	CES1P1_intron_12	intron	transcribed_unprocessed_pseudogene	chr16	55790677	55793406
chr16	55791026	55793406	CES1P1_intron_12	intron	transcribed_unprocessed_pseudogene	chr16	55790677	55793406
chr16	55793407	55793480	CES1P1_13	exon	transcribed_unprocessed_pseudogene	chr16	55793407	55793480
chr16	55793481	55793775	CES1P1_intron_13	intron	transcribed_unprocessed_pseudogene	chr16	55793481	55793775
chr16	55793776	55793960	CES1P1_14	exon	transcribed_unprocessed_pseudogene	chr16	55793776	55793960
chr16	55802852	55803048	CES1_UTR_1	three_prime_UTR	protein_coding	chr16	55802852	55803048
chr16	55803048	55803232	CES1_1	CDS	protein_coding	chr16	55803048	55803232
chr16	55803233	55803527	CES1_intron_1	intron	protein_coding	chr16	55803233	55803527
chr16	55803528	55803601	CES1_2	CDS	protein_coding	chr16	55803528	55803601
chr16	55804883	55806331	CES1_intron_2	intron	protein_coding	chr16	55803602	55806331
chr16	55803602	55804841	CES1_intron_2	intron	protein_coding	chr16	55803602	55806331
chr16	55806332	55806464	CES1_3	CDS	protein_coding	chr16	55806332	55806464
chr16	55806618	55807986	CES1_intron_3	intron	protein_coding	chr16	55806465	55810515
chr16	56808323	56808365	NUP93_intron_11	intron	protein_coding	chr16	56805687	56818662
chr16	61785727	61785755	CDH8_intron_4	intron	protein_coding	chr16	61727216	61789344
chr16	61785788	61785914	CDH8_intron_4	intron	protein_coding	chr16	61727216	61789344
chr16	61786556	61786739	CDH8_intron_4	intron	protein_coding	chr16	61727216	61789344
chr16	61805178	61805296	CDH8_intron_5	intron	protein_coding	chr16	61789483	61817477
chr16	62013074	62013278	CDH8_intron_10	intron	protein_coding	chr16	61901474	62021150
chr16	75205109	75205197	CTRB2_intron_2	intron	protein_coding	chr16	75204907	75205331
chr16	75205466	75205513	CTRB2_3	CDS	protein_coding	chr16	75205332	75205513
chr16	75223764	75223793	CTRB1_intron_5	intron	protein_coding	chr16	75223629	75224053
chr16	83640518	83640544	CDH13_intron_11	intron	protein_coding	chr16	83602595	83670788
chr16	84457395	84457446	ATP2C2_intron_21	intron	protein_coding	chr16	84454985	84459118
chr16	84457561	84457638	ATP2C2_intron_21	intron	protein_coding	chr16	84454985	84459118
chr16	85405587	85405713	GSE1_intron_2	intron	protein_coding	chr16	85357644	85555965
chr16	85451471	85451607	GSE1_intron_2	intron	protein_coding	chr16	85357644	85555965
chr16	85972984	85973178	AC092723.4_intron_1	intron	lincRNA	chr16	85964108	85984440
chr16	85973335	85973954	AC092723.4_intron_1	intron	lincRNA	chr16	85964108	85984440
chr16	86250774	86250902	LINC01081_intron_3	intron	lincRNA	chr16	86226778	86269002
chr16	86250923	86250947	LINC01081_intron_3	intron	lincRNA	chr16	86226778	86269002
chr16	87726307	87726382	KLHDC4_intron_6	intron	protein_coding	chr16	87714574	87726763
chr16	88295175	88295305	AC138512.1_intron_3	intron	lincRNA	chr16	88294842	88302420
chr16	88470606	88470675	ZFPM1_intron_1	intron	protein_coding	chr16	88453679	88485937
chr16	88831315	88831714	GALNS_intron_5	intron	protein_coding	chr16	88826839	88831996
chr16	88894234	88894302	CBFA2T3_intron_10	intron	protein_coding	chr16	88892486	88898076
chr16	88933363	88933667	CBFA2T3_intron_13	intron	protein_coding	chr16	88902516	88941018
chr16	88950653	88950702	CBFA2T3_intron_15	intron	protein_coding	chr16	88941845	88957589
chr16	89400171	89400375	ANKRD11_intron_21	intron	protein_coding	chr16	89373486	89418282
chr16	89412174	89412294	ANKRD11_intron_21	intron	protein_coding	chr16	89373486	89418282
chr16	89421260	89421287	ANKRD11_intron_22	intron	protein_coding	chr16	89418369	89431254
chr16	89879578	89879758	TCF25_intron_1	intron	protein_coding	chr16	89873860	89883349
chr16	89901646	89901718	TCF25_intron_13	intron	protein_coding	chr16	89900795	89904116
chr16	89902329	89902436	TCF25_intron_13	intron	protein_coding	chr16	89900795	89904116
chr16	90169801	90169874	FAM157C_intron_17	intron	lincRNA	chr16	90163959	90177436
chr16	90170252	90170511	FAM157C_intron_17	intron	lincRNA	chr16	90163959	90177436
chr17	65829	65887	AC240565.2_2	exon	lincRNA	chr17	65829	65887
chr17	65888	65941	AC240565.2_intron_2	intron	lincRNA	chr17	65888	71364
chr17	66197	66242	AC240565.2_intron_2	intron	lincRNA	chr17	65888	71364
chr17	66997	67258	AC240565.2_intron_2	intron	lincRNA	chr17	65888	71364
chr17	67288	67384	AC240565.2_intron_2	intron	lincRNA	chr17	65888	71364
chr17	67482	67621	AC240565.2_intron_2	intron	lincRNA	chr17	65888	71364
chr17	68357	68573	AC240565.2_intron_2	intron	lincRNA	chr17	65888	71364
chr17	69042	69214	AC240565.2_intron_2	intron	lincRNA	chr17	65888	71364
chr17	69484	69514	AC240565.2_intron_2	intron	lincRNA	chr17	65888	71364
chr17	69629	69956	AC240565.2_intron_2	intron	lincRNA	chr17	65888	71364
chr17	69999	70052	AC240565.2_intron_2	intron	lincRNA	chr17	65888	71364
chr17	70347	70642	AC240565.2_intron_2	intron	lincRNA	chr17	65888	71364
chr17	70712	70825	AC240565.2_intron_2	intron	lincRNA	chr17	65888	71364
chr17	70917	71213	AC240565.2_intron_2	intron	lincRNA	chr17	65888	71364
chr17	71465	71530	AC240565.2_3	exon	lincRNA	chr17	71365	71556
chr17	71652	71913	AC240565.2_intron_3	intron	lincRNA	chr17	71557	75812
chr17	72036	72060	AC240565.2_intron_3	intron	lincRNA	chr17	71557	75812
chr17	72804	72880	AC240565.2_intron_3	intron	lincRNA	chr17	71557	75812
chr17	73393	74134	AC240565.2_intron_3	intron	lincRNA	chr17	71557	75812
chr17	74645	75314	AC240565.2_intron_3	intron	lincRNA	chr17	71557	75812
chr17	75377	75478	AC240565.2_intron_3	intron	lincRNA	chr17	71557	75812
chr17	76050	76074	AC240565.2_intron_4	intron	lincRNA	chr17	75879	76721
chr17	76484	76644	AC240565.2_intron_4	intron	lincRNA	chr17	75879	76721
chr17	89026	89308	AC240565.1_intron_1	intron	lincRNA	chr17	88706	97267
chr17	89391	89564	AC240565.1_intron_1	intron	lincRNA	chr17	88706	97267
chr17	89592	89623	AC240565.1_intron_1	intron	lincRNA	chr17	88706	97267
chr17	90257	90453	AC240565.1_intron_1	intron	lincRNA	chr17	88706	97267
chr17	91325	91499	AC240565.1_intron_1	intron	lincRNA	chr17	88706	97267
chr17	91537	91590	AC240565.1_intron_1	intron	lincRNA	chr17	88706	97267
chr17	91636	91676	AC240565.1_intron_1	intron	lincRNA	chr17	88706	97267
chr17	92035	92475	AC240565.1_intron_1	intron	lincRNA	chr17	88706	97267
chr17	92734	92789	AC240565.1_intron_1	intron	lincRNA	chr17	88706	97267
chr17	92826	92862	AC240565.1_intron_1	intron	lincRNA	chr17	88706	97267
chr17	93048	93212	AC240565.1_intron_1	intron	lincRNA	chr17	88706	97267
chr17	93340	93381	AC240565.1_intron_1	intron	lincRNA	chr17	88706	97267
chr17	93561	93836	AC240565.1_intron_1	intron	lincRNA	chr17	88706	97267
chr17	94022	94232	AC240565.1_intron_1	intron	lincRNA	chr17	88706	97267
chr17	94583	94694	AC240565.1_intron_1	intron	lincRNA	chr17	88706	97267
chr17	94794	94911	AC240565.1_intron_1	intron	lincRNA	chr17	88706	97267
chr17	95121	95337	AC240565.1_intron_1	intron	lincRNA	chr17	88706	97267
chr17	95471	95549	AC240565.1_intron_1	intron	lincRNA	chr17	88706	97267
chr17	96083	96109	AC240565.1_intron_1	intron	lincRNA	chr17	88706	97267
chr17	96176	96410	AC240565.1_intron_1	intron	lincRNA	chr17	88706	97267
chr17	96594	96644	AC240565.1_intron_1	intron	lincRNA	chr17	88706	97267
chr17	96911	97092	AC240565.1_intron_1	intron	lincRNA	chr17	88706	97267
chr17	97724	97797	AC240565.1_2	exon	lincRNA	chr17	97268	97797
chr17	97798	97950	AC240565.1_intron_2	intron	lincRNA	chr17	97798	98891
chr17	98083	98188	AC240565.1_intron_2	intron	lincRNA	chr17	97798	98891
chr17	98614	98657	AC240565.1_intron_2	intron	lincRNA	chr17	97798	98891
chr17	98777	98891	AC240565.1_intron_2	intron	lincRNA	chr17	97798	98891
chr17	98892	98951	AC240565.1_3	exon	lincRNA	chr17	98892	98951
chr17	98952	99368	AC240565.1_intron_3	intron	lincRNA	chr17	98952	101107
chr17	99506	99612	AC240565.1_intron_3	intron	lincRNA	chr17	98952	101107
chr17	100717	100847	AC240565.1_intron_3	intron	lincRNA	chr17	98952	101107
chr17	100888	101007	AC240565.1_intron_3	intron	lincRNA	chr17	98952	101107
chr17	101108	101143	AC240565.1_4	exon	lincRNA	chr17	101108	101174
chr17	101482	101535	AC240565.1_intron_4	intron	lincRNA	chr17	101175	102056
chr17	101627	101831	AC240565.1_intron_4	intron	lincRNA	chr17	101175	102056
chr17	102716	102752	AC240565.1_intron_5	intron	lincRNA	chr17	102274	105558
chr17	103192	103358	AC240565.1_intron_5	intron	lincRNA	chr17	102274	105558
chr17	103397	103469	AC240565.1_intron_5	intron	lincRNA	chr17	102274	105558
chr17	104184	104278	AC240565.1_intron_5	intron	lincRNA	chr17	102274	105558
chr17	104397	104571	AC240565.1_intron_5	intron	lincRNA	chr17	102274	105558
chr17	104688	104840	AC240565.1_intron_5	intron	lincRNA	chr17	102274	105558
chr17	104878	104933	AC240565.1_intron_5	intron	lincRNA	chr17	102274	105558
chr17	105081	105203	AC240565.1_intron_5	intron	lincRNA	chr17	102274	105558
chr17	105350	105553	AC240565.1_intron_5	intron	lincRNA	chr17	102274	105558
chr17	106375	106506	AC240565.1_intron_6	intron	lincRNA	chr17	105692	106753
chr17	106905	106971	AC240565.1_intron_7	intron	lincRNA	chr17	106865	118381
chr17	107113	107140	AC240565.1_intron_7	intron	lincRNA	chr17	106865	118381
chr17	108036	108063	AC240565.1_intron_7	intron	lincRNA	chr17	106865	118381
chr17	108697	108895	AC240565.1_intron_7	intron	lincRNA	chr17	106865	118381
chr17	109346	109441	AC240565.1_intron_7	intron	lincRNA	chr17	106865	118381
chr17	109550	109678	AC240565.1_intron_7	intron	lincRNA	chr17	106865	118381
chr17	109845	110080	AC240565.1_intron_7	intron	lincRNA	chr17	106865	118381
chr17	110171	110227	AC240565.1_intron_7	intron	lincRNA	chr17	106865	118381
chr17	110334	110382	AC240565.1_intron_7	intron	lincRNA	chr17	106865	118381
chr17	110807	110831	AC240565.1_intron_7	intron	lincRNA	chr17	106865	118381
chr17	110858	111141	AC240565.1_intron_7	intron	lincRNA	chr17	106865	118381
chr17	111330	111461	AC240565.1_intron_7	intron	lincRNA	chr17	106865	118381
chr17	111867	111979	AC240565.1_intron_7	intron	lincRNA	chr17	106865	118381
chr17	112000	112202	AC240565.1_intron_7	intron	lincRNA	chr17	106865	118381
chr17	112274	112391	AC240565.1_intron_7	intron	lincRNA	chr17	106865	118381
chr17	115356	115388	AC240565.1_intron_7	intron	lincRNA	chr17	106865	118381
chr17	116861	117124	AC240565.1_intron_7	intron	lincRNA	chr17	106865	118381
chr17	167054	167130	DOC2B_intron_7	intron	protein_coding	chr17	164205	172535
chr17	167268	168069	DOC2B_intron_7	intron	protein_coding	chr17	164205	172535
chr17	168302	168608	DOC2B_intron_7	intron	protein_coding	chr17	164205	172535
chr17	216071	216119	RPH3AL_intron_2	intron	protein_coding	chr17	215803	219621
chr17	217585	217625	RPH3AL_intron_2	intron	protein_coding	chr17	215803	219621
chr17	220926	221251	RPH3AL_intron_3	intron	protein_coding	chr17	219737	247109
chr17	254062	254224	RPH3AL_intron_4	intron	protein_coding	chr17	247286	261687
chr17	254265	254336	RPH3AL_intron_4	intron	protein_coding	chr17	247286	261687
chr17	254570	254769	RPH3AL_intron_4	intron	protein_coding	chr17	247286	261687
chr17	254922	255026	RPH3AL_intron_4	intron	protein_coding	chr17	247286	261687
chr17	255257	255294	RPH3AL_intron_4	intron	protein_coding	chr17	247286	261687
chr17	255356	255447	RPH3AL_intron_4	intron	protein_coding	chr17	247286	261687
chr17	255501	255640	RPH3AL_intron_4	intron	protein_coding	chr17	247286	261687
chr17	256317	256478	RPH3AL_intron_4	intron	protein_coding	chr17	247286	261687
chr17	256652	257044	RPH3AL_intron_4	intron	protein_coding	chr17	247286	261687
chr17	287361	287410	RPH3AL_intron_6	intron	protein_coding	chr17	281855	319418
chr17	296295	296335	RPH3AL_intron_6	intron	protein_coding	chr17	281855	319418
chr17	300510	300558	RPH3AL_intron_6	intron	protein_coding	chr17	281855	319418
chr17	303848	304061	RPH3AL_intron_6	intron	protein_coding	chr17	281855	319418
chr17	370302	370341	RPH3AL_intron_16	intron	protein_coding	chr17	353098	386195
chr17	509981	510166	VPS53_UTR_1	three_prime_UTR	protein_coding	chr17	508668	519127
chr17	753273	753359	GEMIN4_intron_5	intron	protein_coding	chr17	752777	753957
chr17	753273	753359	DBIL5P_1	exon	transcribed_unitary_pseudogene	chr17	752660	755336
chr17	835799	835940	NXN_intron_7	intron	protein_coding	chr17	826079	863885
chr17	860406	860558	NXN_intron_7	intron	protein_coding	chr17	826079	863885
chr17	894215	894526	NXN_intron_8	intron	protein_coding	chr17	864112	979317
chr17	952315	952434	NXN_intron_8	intron	protein_coding	chr17	864112	979317
chr17	1006860	1006934	ABR_intron_1	intron	protein_coding	chr17	1006170	1007163
chr17	1006996	1007059	ABR_intron_1	intron	protein_coding	chr17	1006170	1007163
chr17	1052628	1052721	ABR_intron_10	intron	protein_coding	chr17	1050635	1056033
chr17	1117142	1117172	ABR_intron_25	intron	protein_coding	chr17	1115437	1125181
chr17	1118657	1118774	ABR_intron_25	intron	protein_coding	chr17	1115437	1125181
chr17	1118988	1119159	ABR_intron_25	intron	protein_coding	chr17	1115437	1125181
chr17	1143163	1143201	ABR_intron_27	intron	protein_coding	chr17	1126546	1177915
chr17	1250139	1250201	AC144836.1_intron_1	intron	lincRNA	chr17	1242192	1253912
chr17	3000809	3000855	RAP1GAP2_intron_17	intron	protein_coding	chr17	2998377	3005367
chr17	4089854	4090035	ZZEF1_intron_43	intron	protein_coding	chr17	4088894	4090717
chr17	4714689	4714738	ARRB2_intron_1	intron	protein_coding	chr17	4710745	4715011
chr17	4873397	4873447	MINK1_intron_1	intron	protein_coding	chr17	4833641	4878315
chr17	6030344	6030482	AC007846.2_intron_4	intron	protein_coding	chr17	5990022	6080369
chr17	6944086	6944174	ALOX12P2_intron_19	intron	transcribed_unprocessed_pseudogene	chr17	6902193	6953659
chr17	6944729	6944776	ALOX12P2_intron_19	intron	transcribed_unprocessed_pseudogene	chr17	6902193	6953659
chr17	13782619	13782873	COX10-AS1_intron_2	intron	processed_transcript	chr17	13777350	13790267
chr17	13801369	13801491	COX10-AS1_intron_3	intron	processed_transcript	chr17	13792551	13865077
chr17	15960461	15960569	ADORA2B_intron_1	intron	protein_coding	chr17	15945584	15974677
chr17	18418014	18418076	KRT17P5_intron_2	intron	transcribed_unprocessed_pseudogene	chr17	18417649	18419965
chr17	18452905	18452943	KRT16P4_intron_1	intron	transcribed_processed_pseudogene	chr17	18450766	18475686
chr17	18452966	18453448	KRT16P4_intron_1	intron	transcribed_processed_pseudogene	chr17	18450766	18475686
chr17	19044828	19044866	GRAP_intron_5	intron	protein_coding	chr17	19042486	19046847
chr17	19045017	19045043	GRAP_intron_5	intron	protein_coding	chr17	19042486	19046847
chr17	19045178	19045239	GRAP_intron_5	intron	protein_coding	chr17	19042486	19046847
chr17	19077797	19077913	AC007952.3_1	exon	lincRNA	chr17	19077775	19077913
chr17	19077914	19078146	AC007952.3_intron_1	intron	lincRNA	chr17	19077914	19079986
chr17	19078374	19078440	AC007952.3_intron_1	intron	lincRNA	chr17	19077914	19079986
chr17	19078633	19078942	AC007952.3_intron_1	intron	lincRNA	chr17	19077914	19079986
chr17	19079021	19079232	AC007952.3_intron_1	intron	lincRNA	chr17	19077914	19079986
chr17	19079259	19079648	AC007952.3_intron_1	intron	lincRNA	chr17	19077914	19079986
chr17	19079725	19079986	AC007952.3_intron_1	intron	lincRNA	chr17	19077914	19079986
chr17	19079987	19080118	AC007952.3_2	exon	lincRNA	chr17	19079987	19080120
chr17	19080246	19080369	AC007952.3_intron_2	intron	lincRNA	chr17	19080121	19080369
chr17	19080370	19080629	AC007952.3_3	exon	lincRNA	chr17	19080370	19080629
chr17	19080630	19080793	AC007952.3_intron_3	intron	lincRNA	chr17	19080630	19087709
chr17	19080949	19081061	AC007952.3_intron_3	intron	lincRNA	chr17	19080630	19087709
chr17	19081108	19081159	AC007952.3_intron_3	intron	lincRNA	chr17	19080630	19087709
chr17	19081212	19081400	AC007952.3_intron_3	intron	lincRNA	chr17	19080630	19087709
chr17	19083330	19083417	AC007952.3_intron_3	intron	lincRNA	chr17	19080630	19087709
chr17	19083515	19083712	AC007952.3_intron_3	intron	lincRNA	chr17	19080630	19087709
chr17	19083779	19084583	AC007952.3_intron_3	intron	lincRNA	chr17	19080630	19087709
chr17	19084737	19084979	AC007952.3_intron_3	intron	lincRNA	chr17	19080630	19087709
chr17	19091069	19091325	AC007952.7_1	exon	lincRNA	chr17	19091069	19091825
chr17	19091507	19091536	AC007952.7_1	exon	lincRNA	chr17	19091069	19091825
chr17	19091754	19091790	AC007952.7_1	exon	lincRNA	chr17	19091069	19091825
chr17	19094402	19094573	AC007952.2_intron_2	intron	processed_transcript	chr17	19094308	19096081
chr17	19094614	19096081	AC007952.2_intron_2	intron	processed_transcript	chr17	19094308	19096081
chr17	19096082	19096361	AC007952.2_3	exon	processed_transcript	chr17	19096082	19096361
chr17	19127469	19127619	GRAPL_UTR_1	five_prime_UTR	protein_coding	chr17	19127469	19127619
chr17	19127619	19127697	GRAPL_1	CDS	protein_coding	chr17	19127619	19127697
chr17	19127698	19128222	GRAPL_intron_1	intron	protein_coding	chr17	19127698	19132051
chr17	19128419	19128443	GRAPL_intron_1	intron	protein_coding	chr17	19127698	19132051
chr17	19129246	19130468	GRAPL_intron_1	intron	protein_coding	chr17	19127698	19132051
chr17	19130889	19130954	GRAPL_intron_1	intron	protein_coding	chr17	19127698	19132051
chr17	19131082	19132051	GRAPL_intron_1	intron	protein_coding	chr17	19127698	19132051
chr17	19132052	19132222	GRAPL_UTR_2	five_prime_UTR	protein_coding	chr17	19132052	19132222
chr17	19132223	19132435	GRAPL_intron_2	intron	protein_coding	chr17	19132223	19132640
chr17	19132517	19132640	GRAPL_intron_2	intron	protein_coding	chr17	19132223	19132640
chr17	19132809	19132938	GRAPL_intron_3	intron	protein_coding	chr17	19132740	19138464
chr17	19134065	19134732	GRAPL_intron_3	intron	protein_coding	chr17	19132740	19138464
chr17	19134860	19135643	GRAPL_intron_3	intron	protein_coding	chr17	19132740	19138464
chr17	19135665	19135724	GRAPL_intron_3	intron	protein_coding	chr17	19132740	19138464
chr17	19135857	19136420	GRAPL_intron_3	intron	protein_coding	chr17	19132740	19138464
chr17	19137465	19138464	GRAPL_intron_3	intron	protein_coding	chr17	19132740	19138464
chr17	19138465	19138590	GRAPL_3	CDS	protein_coding	chr17	19138465	19138592
chr17	19138634	19138784	GRAPL_UTR_4	three_prime_UTR	protein_coding	chr17	19138592	19139070
chr17	19139078	19141452	GRAPL_intron_4	intron	protein_coding	chr17	19139071	19158317
chr17	19141891	19142112	GRAPL_intron_4	intron	protein_coding	chr17	19139071	19158317
chr17	19142432	19142594	GRAPL_intron_4	intron	protein_coding	chr17	19139071	19158317
chr17	19142697	19142938	GRAPL_intron_4	intron	protein_coding	chr17	19139071	19158317
chr17	19143274	19143824	GRAPL_intron_4	intron	protein_coding	chr17	19139071	19158317
chr17	19143858	19143985	GRAPL_intron_4	intron	protein_coding	chr17	19139071	19158317
chr17	19144100	19144185	GRAPL_intron_4	intron	protein_coding	chr17	19139071	19158317
chr17	19145044	19145092	GRAPL_intron_4	intron	protein_coding	chr17	19139071	19158317
chr17	19145421	19146188	GRAPL_intron_4	intron	protein_coding	chr17	19139071	19158317
chr17	19147828	19147888	GRAPL_intron_4	intron	protein_coding	chr17	19139071	19158317
chr17	19147911	19148276	GRAPL_intron_4	intron	protein_coding	chr17	19139071	19158317
chr17	19148304	19148366	GRAPL_intron_4	intron	protein_coding	chr17	19139071	19158317
chr17	19148425	19148527	GRAPL_intron_4	intron	protein_coding	chr17	19139071	19158317
chr17	19149395	19149477	GRAPL_intron_4	intron	protein_coding	chr17	19139071	19158317
chr17	19149775	19151306	GRAPL_intron_4	intron	protein_coding	chr17	19139071	19158317
chr17	19151416	19151447	GRAPL_intron_4	intron	protein_coding	chr17	19139071	19158317
chr17	19152563	19152604	GRAPL_intron_4	intron	protein_coding	chr17	19139071	19158317
chr17	19152731	19152784	GRAPL_intron_4	intron	protein_coding	chr17	19139071	19158317
chr17	19154388	19158009	GRAPL_intron_4	intron	protein_coding	chr17	19139071	19158317
chr17	19152810	19154208	GRAPL_intron_4	intron	protein_coding	chr17	19139071	19158317
chr17	19158318	19158376	GRAPL_4	CDS	protein_coding	chr17	19158318	19158376
chr17	19158376	19159176	GRAPL_UTR_5	three_prime_UTR	protein_coding	chr17	19158376	19159176
chr17	19160789	19162274	AC007952.5_1	exon	lincRNA	chr17	19160789	19162274
chr17	19164209	19164376	AC007952.8_1	exon	lincRNA	chr17	19164209	19164376
chr17	19164377	19164818	AC007952.8_intron_1	intron	lincRNA	chr17	19164377	19171957
chr17	19164946	19164980	AC007952.8_intron_1	intron	lincRNA	chr17	19164377	19171957
chr17	19165170	19168263	AC007952.8_intron_1	intron	lincRNA	chr17	19164377	19171957
chr17	19169966	19170124	AC007952.8_intron_1	intron	lincRNA	chr17	19164377	19171957
chr17	19170177	19171957	AC007952.8_intron_1	intron	lincRNA	chr17	19164377	19171957
chr17	19168373	19169864	AC007952.8_intron_1	intron	lincRNA	chr17	19164377	19171957
chr17	19171958	19172091	AC007952.8_2	exon	lincRNA	chr17	19171958	19172091
chr17	19172092	19173690	AC007952.8_intron_2	intron	lincRNA	chr17	19172092	19174296
chr17	19173989	19174059	AC007952.8_intron_2	intron	lincRNA	chr17	19172092	19174296
chr17	19174099	19174296	AC007952.8_intron_2	intron	lincRNA	chr17	19172092	19174296
chr17	19174297	19174436	AC007952.8_3	exon	lincRNA	chr17	19174297	19174436
chr17	19189810	19189871	SNORD3C_1	exon	snoRNA	chr17	19189665	19190245
chr17	19189893	19189941	SNORD3C_1	exon	snoRNA	chr17	19189665	19190245
chr17	19190165	19190229	SNORD3C_1	exon	snoRNA	chr17	19189665	19190245
chr17	19203825	19203963	AC106017.1_1	exon	lincRNA	chr17	19203825	19203963
chr17	19204543	19206168	AC106017.1_intron_1	intron	lincRNA	chr17	19203964	19206168
chr17	19203964	19204076	AC106017.1_intron_1	intron	lincRNA	chr17	19203964	19206168
chr17	19206169	19206302	AC106017.1_2	exon	lincRNA	chr17	19206169	19206302
chr17	19206303	19206551	AC106017.1_intron_2	intron	lincRNA	chr17	19206303	19206551
chr17	19206552	19206811	AC106017.1_3	exon	lincRNA	chr17	19206552	19206811
chr17	19206812	19208059	AC106017.1_intron_3	intron	lincRNA	chr17	19206812	19213876
chr17	19208199	19208306	AC106017.1_intron_3	intron	lincRNA	chr17	19206812	19213876
chr17	19208341	19208959	AC106017.1_intron_3	intron	lincRNA	chr17	19206812	19213876
chr17	19209003	19209375	AC106017.1_intron_3	intron	lincRNA	chr17	19206812	19213876
chr17	19209414	19209497	AC106017.1_intron_3	intron	lincRNA	chr17	19206812	19213876
chr17	19210318	19211921	AC106017.1_intron_3	intron	lincRNA	chr17	19206812	19213876
chr17	19211951	19213037	AC106017.1_intron_3	intron	lincRNA	chr17	19206812	19213876
chr17	19213573	19213876	AC106017.1_intron_3	intron	lincRNA	chr17	19206812	19213876
chr17	19213877	19214045	AC106017.1_4	exon	lincRNA	chr17	19213877	19214045
chr17	19215615	19215809	EPN2_UTR_1	five_prime_UTR	protein_coding	chr17	19215615	19215809
chr17	19219424	19219939	EPN2_intron_1	intron	protein_coding	chr17	19215810	19237074
chr17	19220139	19221646	EPN2_intron_1	intron	protein_coding	chr17	19215810	19237074
chr17	19221716	19222702	EPN2_intron_1	intron	protein_coding	chr17	19215810	19237074
chr17	19223165	19223240	EPN2_intron_1	intron	protein_coding	chr17	19215810	19237074
chr17	19223284	19223577	EPN2_intron_1	intron	protein_coding	chr17	19215810	19237074
chr17	19223598	19223987	EPN2_intron_1	intron	protein_coding	chr17	19215810	19237074
chr17	19224255	19224381	EPN2_intron_1	intron	protein_coding	chr17	19215810	19237074
chr17	19224517	19224790	EPN2_intron_1	intron	protein_coding	chr17	19215810	19237074
chr17	19224846	19225327	EPN2_intron_1	intron	protein_coding	chr17	19215810	19237074
chr17	19225543	19225673	EPN2_intron_1	intron	protein_coding	chr17	19215810	19237074
chr17	19225726	19225821	EPN2_intron_1	intron	protein_coding	chr17	19215810	19237074
chr17	19226905	19227006	EPN2_intron_1	intron	protein_coding	chr17	19215810	19237074
chr17	19227048	19227183	EPN2_intron_1	intron	protein_coding	chr17	19215810	19237074
chr17	19227634	19227699	EPN2_intron_1	intron	protein_coding	chr17	19215810	19237074
chr17	19227875	19228028	EPN2_intron_1	intron	protein_coding	chr17	19215810	19237074
chr17	19228051	19228105	EPN2_intron_1	intron	protein_coding	chr17	19215810	19237074
chr17	19229474	19229500	EPN2_intron_1	intron	protein_coding	chr17	19215810	19237074
chr17	19230129	19230198	EPN2_intron_1	intron	protein_coding	chr17	19215810	19237074
chr17	19230375	19230429	EPN2_intron_1	intron	protein_coding	chr17	19215810	19237074
chr17	19230580	19230712	EPN2_intron_1	intron	protein_coding	chr17	19215810	19237074
chr17	19230755	19230866	EPN2_intron_1	intron	protein_coding	chr17	19215810	19237074
chr17	19231682	19231714	EPN2_intron_1	intron	protein_coding	chr17	19215810	19237074
chr17	19215810	19219296	EPN2_intron_1	intron	protein_coding	chr17	19215810	19237074
chr17	22406085	22406169	AC209154.2_1	exon	lincRNA	chr17	22406019	22406169
chr17	22406170	22406294	AC209154.2_intron_1	intron	lincRNA	chr17	22406170	22410093
chr17	22406577	22407377	AC209154.2_intron_1	intron	lincRNA	chr17	22406170	22410093
chr17	27839301	27839326	AC005697.1_intron_2	intron	protein_coding	chr17	27804342	27880272
chr17	29895838	29896309	SSH2_intron_16	intron	protein_coding	chr17	29848930	29925215
chr17	30617212	30621434	AC005562.1_intron_6	intron	processed_transcript	chr17	30615981	30631753
chr17	30626023	30630204	AC005562.1_intron_6	intron	processed_transcript	chr17	30615981	30631753
chr17	30617680	30617790	AC005562.2_1	exon	unprocessed_pseudogene	chr17	30617680	30617790
chr17	32091093	32091190	AC090616.2_intron_1	intron	transcribed_processed_pseudogene	chr17	32083323	32095060
chr17	32091093	32091190	AC090616.5_intron_2	intron	transcribed_unprocessed_pseudogene	chr17	32088961	32091771
chr17	36174611	36174646	TBC1D3B_intron_11	intron	protein_coding	chr17	36173631	36174729
chr17	36256014	36256048	TBC1D3I_2	CDS	protein_coding	chr17	36256007	36256107
chr17	36256355	36256388	TBC1D3I_intron_3	intron	protein_coding	chr17	36256108	36256569
chr17	36256418	36256445	TBC1D3I_intron_3	intron	protein_coding	chr17	36256108	36256569
chr17	36258102	36258491	TBC1D3I_intron_6	intron	protein_coding	chr17	36257950	36258491
chr17	36258492	36258541	TBC1D3I_6	CDS	protein_coding	chr17	36258492	36258541
chr17	36258542	36258730	TBC1D3I_intron_7	intron	protein_coding	chr17	36258542	36259788
chr17	36258758	36258893	TBC1D3I_intron_7	intron	protein_coding	chr17	36258542	36259788
chr17	36258955	36259097	TBC1D3I_intron_7	intron	protein_coding	chr17	36258542	36259788
chr17	36260573	36260711	TBC1D3I_intron_9	intron	protein_coding	chr17	36260337	36260778
chr17	36260813	36260860	TBC1D3I_9	CDS	protein_coding	chr17	36260779	36260860
chr17	36260861	36260894	TBC1D3I_intron_10	intron	protein_coding	chr17	36260861	36261341
chr17	36261057	36261330	TBC1D3I_intron_10	intron	protein_coding	chr17	36260861	36261341
chr17	36261752	36261847	TBC1D3I_intron_11	intron	protein_coding	chr17	36261383	36262664
chr17	36262117	36262200	TBC1D3I_intron_11	intron	protein_coding	chr17	36261383	36262664
chr17	36262328	36262387	TBC1D3I_intron_11	intron	protein_coding	chr17	36261383	36262664
chr17	36324131	36325409	TBC1D3G_intron_1	intron	protein_coding	chr17	36323983	36325409
chr17	36325411	36325483	TBC1D3G_1	CDS	protein_coding	chr17	36325411	36325483
chr17	36325484	36325644	TBC1D3G_intron_2	intron	protein_coding	chr17	36325484	36325644
chr17	36325645	36325731	TBC1D3G_2	CDS	protein_coding	chr17	36325645	36325731
chr17	36325732	36325780	TBC1D3G_intron_3	intron	protein_coding	chr17	36325732	36327013
chr17	36325820	36325850	TBC1D3G_intron_3	intron	protein_coding	chr17	36325732	36327013
chr17	36325881	36325959	TBC1D3G_intron_3	intron	protein_coding	chr17	36325732	36327013
chr17	36326632	36326677	TBC1D3G_intron_3	intron	protein_coding	chr17	36325732	36327013
chr17	36326842	36327013	TBC1D3G_intron_3	intron	protein_coding	chr17	36325732	36327013
chr17	36327014	36327054	TBC1D3G_3	CDS	protein_coding	chr17	36327014	36327054
chr17	36327055	36327456	TBC1D3G_intron_4	intron	protein_coding	chr17	36327055	36327535
chr17	36327536	36327568	TBC1D3G_4	CDS	protein_coding	chr17	36327536	36327617
chr17	36327693	36327801	TBC1D3G_intron_5	intron	protein_coding	chr17	36327618	36328059
chr17	36328397	36328496	TBC1D3G_intron_6	intron	protein_coding	chr17	36328169	36328496
chr17	36328497	36328607	TBC1D3G_6	CDS	protein_coding	chr17	36328497	36328607
chr17	36328608	36329854	TBC1D3G_intron_7	intron	protein_coding	chr17	36328608	36329854
chr17	36329855	36329904	TBC1D3G_7	CDS	protein_coding	chr17	36329855	36329904
chr17	36329905	36330446	TBC1D3G_intron_8	intron	protein_coding	chr17	36329905	36330446
chr17	36330447	36330568	TBC1D3G_8	CDS	protein_coding	chr17	36330447	36330568
chr17	36330569	36330611	TBC1D3G_intron_9	intron	protein_coding	chr17	36330569	36331280
chr17	36330903	36331280	TBC1D3G_intron_9	intron	protein_coding	chr17	36330569	36331280
chr17	36331281	36331376	TBC1D3G_9	CDS	protein_coding	chr17	36331281	36331376
chr17	36331377	36331759	TBC1D3G_intron_10	intron	protein_coding	chr17	36331377	36331759
chr17	36331760	36331826	TBC1D3G_10	CDS	protein_coding	chr17	36331760	36331826
chr17	36331827	36332288	TBC1D3G_intron_11	intron	protein_coding	chr17	36331827	36332288
chr17	36332289	36332389	TBC1D3G_11	CDS	protein_coding	chr17	36332289	36332389
chr17	36332390	36332447	TBC1D3G_intron_12	intron	protein_coding	chr17	36332390	36332758
chr17	36332560	36332591	TBC1D3G_intron_12	intron	protein_coding	chr17	36332390	36332758
chr17	36332697	36332758	TBC1D3G_intron_12	intron	protein_coding	chr17	36332390	36332758
chr17	36332759	36332912	TBC1D3G_12	CDS	protein_coding	chr17	36332759	36332912
chr17	36332913	36332961	TBC1D3G_intron_13	intron	protein_coding	chr17	36332913	36333874
chr17	36333477	36333874	TBC1D3G_intron_13	intron	protein_coding	chr17	36332913	36333874
chr17	36333875	36334444	TBC1D3G_13	CDS	protein_coding	chr17	36333875	36334444
chr17	36334444	36334759	TBC1D3G_UTR_3	three_prime_UTR	protein_coding	chr17	36334444	36334759
chr17	36377531	36377632	TBC1D3H_UTR_1	three_prime_UTR	protein_coding	chr17	36377531	36377845
chr17	36377814	36377845	TBC1D3H_UTR_1	three_prime_UTR	protein_coding	chr17	36377531	36377845
chr17	36377845	36377945	TBC1D3H_1	CDS	protein_coding	chr17	36377845	36378414
chr17	36378202	36378375	TBC1D3H_1	CDS	protein_coding	chr17	36377845	36378414
chr17	36378526	36378567	TBC1D3H_intron_1	intron	protein_coding	chr17	36378415	36379394
chr17	36378659	36378915	TBC1D3H_intron_1	intron	protein_coding	chr17	36378415	36379394
chr17	36378973	36379070	TBC1D3H_intron_1	intron	protein_coding	chr17	36378415	36379394
chr17	36379206	36379312	TBC1D3H_intron_1	intron	protein_coding	chr17	36378415	36379394
chr17	36379921	36380018	TBC1D3H_3	CDS	protein_coding	chr17	36379918	36380018
chr17	36380019	36380480	TBC1D3H_intron_3	intron	protein_coding	chr17	36380019	36380480
chr17	36380481	36380547	TBC1D3H_4	CDS	protein_coding	chr17	36380481	36380547
chr17	36380548	36380930	TBC1D3H_intron_4	intron	protein_coding	chr17	36380548	36380930
chr17	36380931	36381026	TBC1D3H_5	CDS	protein_coding	chr17	36380931	36381026
chr17	36381027	36381079	TBC1D3H_intron_5	intron	protein_coding	chr17	36381027	36381738
chr17	36382078	36382340	TBC1D3H_intron_6	intron	protein_coding	chr17	36381861	36382402
chr17	36382491	36382724	TBC1D3H_intron_7	intron	protein_coding	chr17	36382453	36383699
chr17	36382798	36383310	TBC1D3H_intron_7	intron	protein_coding	chr17	36382453	36383699
chr17	36383334	36383411	TBC1D3H_intron_7	intron	protein_coding	chr17	36382453	36383699
chr17	36384505	36384563	TBC1D3H_intron_9	intron	protein_coding	chr17	36384248	36384689
chr17	36386694	36386822	TBC1D3H_intron_12	intron	protein_coding	chr17	36386662	36386822
chr17	36386823	36386895	TBC1D3H_13	CDS	protein_coding	chr17	36386823	36386895
chr17	36386897	36387293	TBC1D3H_intron_13	intron	protein_coding	chr17	36386897	36388323
chr17	36387326	36387570	TBC1D3H_intron_13	intron	protein_coding	chr17	36386897	36388323
chr17	36387672	36387935	TBC1D3H_intron_13	intron	protein_coding	chr17	36386897	36388323
chr17	36429640	36429895	TBC1D3F_intron_1	intron	protein_coding	chr17	36429497	36430476
chr17	36432519	36432555	TBC1D3F_intron_5	intron	protein_coding	chr17	36432109	36432820
chr17	36433314	36433434	TBC1D3F_intron_6	intron	protein_coding	chr17	36432943	36433484
chr17	36434583	36434638	TBC1D3F_intron_7	intron	protein_coding	chr17	36433535	36434784
chr17	36450893	36450978	TBC1D3J_intron_1	intron	unprocessed_pseudogene	chr17	36450643	36451622
chr17	37924868	37925096	TBC1D3K_intron_1	intron	protein_coding	chr17	37924571	37925997
chr17	37925799	37925997	TBC1D3K_intron_1	intron	protein_coding	chr17	37924571	37925997
chr17	37925999	37926071	TBC1D3K_1	CDS	protein_coding	chr17	37925999	37926071
chr17	37926072	37926232	TBC1D3K_intron_2	intron	protein_coding	chr17	37926072	37926232
chr17	37926233	37926319	TBC1D3K_2	CDS	protein_coding	chr17	37926233	37926319
chr17	37926320	37926360	TBC1D3K_intron_3	intron	protein_coding	chr17	37926320	37927601
chr17	37926429	37926544	TBC1D3K_intron_3	intron	protein_coding	chr17	37926320	37927601
chr17	37926768	37927601	TBC1D3K_intron_3	intron	protein_coding	chr17	37926320	37927601
chr17	37927602	37927642	TBC1D3K_3	CDS	protein_coding	chr17	37927602	37927642
chr17	37927643	37928123	TBC1D3K_intron_4	intron	protein_coding	chr17	37927643	37928123
chr17	37928124	37928205	TBC1D3K_4	CDS	protein_coding	chr17	37928124	37928205
chr17	37928206	37928296	TBC1D3K_intron_5	intron	protein_coding	chr17	37928206	37928647
chr17	37929656	37929853	TBC1D3K_intron_7	intron	protein_coding	chr17	37929196	37930448
chr17	37931389	37931457	TBC1D3K_intron_9	intron	protein_coding	chr17	37931163	37931874
chr17	37931552	37931874	TBC1D3K_intron_9	intron	protein_coding	chr17	37931163	37931874
chr17	37931875	37931970	TBC1D3K_9	CDS	protein_coding	chr17	37931875	37931970
chr17	37931971	37932353	TBC1D3K_intron_10	intron	protein_coding	chr17	37931971	37932353
chr17	37932354	37932420	TBC1D3K_10	CDS	protein_coding	chr17	37932354	37932420
chr17	37932421	37932549	TBC1D3K_intron_11	intron	protein_coding	chr17	37932421	37932882
chr17	37932750	37932882	TBC1D3K_intron_11	intron	protein_coding	chr17	37932421	37932882
chr17	37932883	37932983	TBC1D3K_11	CDS	protein_coding	chr17	37932883	37932983
chr17	37932984	37933119	TBC1D3K_intron_12	intron	protein_coding	chr17	37932984	37933352
chr17	37933353	37933506	TBC1D3K_12	CDS	protein_coding	chr17	37933353	37933506
chr17	37933507	37934247	TBC1D3K_intron_13	intron	protein_coding	chr17	37933507	37934486
chr17	37934372	37934486	TBC1D3K_intron_13	intron	protein_coding	chr17	37933507	37934486
chr17	37934487	37934757	TBC1D3K_13	CDS	protein_coding	chr17	37934487	37935056
chr17	37934884	37935056	TBC1D3K_13	CDS	protein_coding	chr17	37934487	37935056
chr17	37935056	37935365	TBC1D3K_UTR_3	three_prime_UTR	protein_coding	chr17	37935056	37935365
chr17	37977972	37978059	TBC1D3L_UTR_1	three_prime_UTR	protein_coding	chr17	37977972	37978469
chr17	37979065	37979617	TBC1D3L_intron_1	intron	protein_coding	chr17	37979039	37980018
chr17	37979873	37979912	TBC1D3L_intron_1	intron	protein_coding	chr17	37979039	37980018
chr17	37980173	37980541	TBC1D3L_intron_2	intron	protein_coding	chr17	37980173	37980541
chr17	37980542	37980642	TBC1D3L_3	CDS	protein_coding	chr17	37980542	37980642
chr17	37980643	37981104	TBC1D3L_intron_3	intron	protein_coding	chr17	37980643	37981104
chr17	37981105	37981171	TBC1D3L_4	CDS	protein_coding	chr17	37981105	37981171
chr17	37981172	37981554	TBC1D3L_intron_4	intron	protein_coding	chr17	37981172	37981554
chr17	37981555	37981618	TBC1D3L_5	CDS	protein_coding	chr17	37981555	37981650
chr17	37981756	37981865	TBC1D3L_intron_5	intron	protein_coding	chr17	37981651	37982362
chr17	37982136	37982362	TBC1D3L_intron_5	intron	protein_coding	chr17	37981651	37982362
chr17	37982363	37982484	TBC1D3L_6	CDS	protein_coding	chr17	37982363	37982484
chr17	37982485	37983026	TBC1D3L_intron_6	intron	protein_coding	chr17	37982485	37983026
chr17	37983027	37983076	TBC1D3L_7	CDS	protein_coding	chr17	37983027	37983076
chr17	37983077	37984323	TBC1D3L_intron_7	intron	protein_coding	chr17	37983077	37984323
chr17	37984324	37984434	TBC1D3L_8	CDS	protein_coding	chr17	37984324	37984434
chr17	37984435	37984762	TBC1D3L_intron_8	intron	protein_coding	chr17	37984435	37984762
chr17	37984763	37984871	TBC1D3L_9	CDS	protein_coding	chr17	37984763	37984871
chr17	37984872	37985313	TBC1D3L_intron_9	intron	protein_coding	chr17	37984872	37985313
chr17	37985314	37985395	TBC1D3L_10	CDS	protein_coding	chr17	37985314	37985395
chr17	37985396	37985876	TBC1D3L_intron_10	intron	protein_coding	chr17	37985396	37985876
chr17	37985877	37985917	TBC1D3L_11	CDS	protein_coding	chr17	37985877	37985917
chr17	37985918	37987199	TBC1D3L_intron_11	intron	protein_coding	chr17	37985918	37987199
chr17	37987200	37987286	TBC1D3L_12	CDS	protein_coding	chr17	37987200	37987286
chr17	37987287	37987447	TBC1D3L_intron_12	intron	protein_coding	chr17	37987287	37987447
chr17	37987448	37987520	TBC1D3L_13	CDS	protein_coding	chr17	37987448	37987520
chr17	37987522	37988948	TBC1D3L_intron_13	intron	protein_coding	chr17	37987522	37988948
chr17	37989005	37989048	TBC1D3L_UTR_3	five_prime_UTR	protein_coding	chr17	37988949	37989048
chr17	38003976	38004047	TBC1D3D_UTR_1	five_prime_UTR	protein_coding	chr17	38003976	38004131
chr17	38004132	38005558	TBC1D3D_intron_1	intron	protein_coding	chr17	38004132	38005558
chr17	38005560	38005632	TBC1D3D_1	CDS	protein_coding	chr17	38005560	38005632
chr17	38005633	38005793	TBC1D3D_intron_2	intron	protein_coding	chr17	38005633	38005793
chr17	38005794	38005880	TBC1D3D_2	CDS	protein_coding	chr17	38005794	38005880
chr17	38005881	38006197	TBC1D3D_intron_3	intron	protein_coding	chr17	38005881	38007162
chr17	38006282	38007162	TBC1D3D_intron_3	intron	protein_coding	chr17	38005881	38007162
chr17	38007163	38007203	TBC1D3D_3	CDS	protein_coding	chr17	38007163	38007203
chr17	38007204	38007684	TBC1D3D_intron_4	intron	protein_coding	chr17	38007204	38007684
chr17	38007685	38007766	TBC1D3D_4	CDS	protein_coding	chr17	38007685	38007766
chr17	38007767	38008208	TBC1D3D_intron_5	intron	protein_coding	chr17	38007767	38008208
chr17	38008209	38008317	TBC1D3D_5	CDS	protein_coding	chr17	38008209	38008317
chr17	38008318	38008645	TBC1D3D_intron_6	intron	protein_coding	chr17	38008318	38008645
chr17	38008646	38008756	TBC1D3D_6	CDS	protein_coding	chr17	38008646	38008756
chr17	38008757	38010003	TBC1D3D_intron_7	intron	protein_coding	chr17	38008757	38010003
chr17	38010004	38010053	TBC1D3D_7	CDS	protein_coding	chr17	38010004	38010053
chr17	38010054	38010595	TBC1D3D_intron_8	intron	protein_coding	chr17	38010054	38010595
chr17	38010596	38010717	TBC1D3D_8	CDS	protein_coding	chr17	38010596	38010717
chr17	38010718	38010956	TBC1D3D_intron_9	intron	protein_coding	chr17	38010718	38011429
chr17	38011430	38011525	TBC1D3D_9	CDS	protein_coding	chr17	38011430	38011525
chr17	38011526	38011908	TBC1D3D_intron_10	intron	protein_coding	chr17	38011526	38011908
chr17	38011909	38011975	TBC1D3D_10	CDS	protein_coding	chr17	38011909	38011975
chr17	38011976	38012437	TBC1D3D_intron_11	intron	protein_coding	chr17	38011976	38012437
chr17	38012438	38012538	TBC1D3D_11	CDS	protein_coding	chr17	38012438	38012538
chr17	38012539	38012722	TBC1D3D_intron_12	intron	protein_coding	chr17	38012539	38012907
chr17	38013575	38013683	TBC1D3D_intron_13	intron	protein_coding	chr17	38013062	38014023
chr17	38013805	38014023	TBC1D3D_intron_13	intron	protein_coding	chr17	38013062	38014023
chr17	38014024	38014407	TBC1D3D_13	CDS	protein_coding	chr17	38014024	38014593
chr17	38057798	38058007	TBC1D3C_UTR_1	three_prime_UTR	protein_coding	chr17	38057693	38058007
chr17	38058007	38058576	TBC1D3C_1	CDS	protein_coding	chr17	38058007	38058576
chr17	38058577	38059509	TBC1D3C_intron_1	intron	protein_coding	chr17	38058577	38059556
chr17	38059600	38059710	TBC1D3C_2	CDS	protein_coding	chr17	38059557	38059710
chr17	38059711	38060079	TBC1D3C_intron_2	intron	protein_coding	chr17	38059711	38060079
chr17	38060080	38060180	TBC1D3C_3	CDS	protein_coding	chr17	38060080	38060180
chr17	38060595	38060642	TBC1D3C_intron_3	intron	protein_coding	chr17	38060181	38060642
chr17	38060181	38060453	TBC1D3C_intron_3	intron	protein_coding	chr17	38060181	38060642
chr17	38060643	38060709	TBC1D3C_4	CDS	protein_coding	chr17	38060643	38060709
chr17	38060710	38060865	TBC1D3C_intron_4	intron	protein_coding	chr17	38060710	38061093
chr17	38060977	38061093	TBC1D3C_intron_4	intron	protein_coding	chr17	38060710	38061093
chr17	38061094	38061189	TBC1D3C_5	CDS	protein_coding	chr17	38061094	38061189
chr17	38061190	38061901	TBC1D3C_intron_5	intron	protein_coding	chr17	38061190	38061901
chr17	38061902	38062023	TBC1D3C_6	CDS	protein_coding	chr17	38061902	38062023
chr17	38062024	38062087	TBC1D3C_intron_6	intron	protein_coding	chr17	38062024	38062565
chr17	38063155	38063481	TBC1D3C_intron_7	intron	protein_coding	chr17	38062616	38063869
chr17	38063990	38064134	TBC1D3C_intron_8	intron	protein_coding	chr17	38063981	38064308
chr17	38064187	38064308	TBC1D3C_intron_8	intron	protein_coding	chr17	38063981	38064308
chr17	38064309	38064365	TBC1D3C_9	CDS	protein_coding	chr17	38064309	38064417
chr17	38064492	38064859	TBC1D3C_intron_9	intron	protein_coding	chr17	38064418	38064859
chr17	38064860	38064941	TBC1D3C_10	CDS	protein_coding	chr17	38064860	38064941
chr17	38064942	38065422	TBC1D3C_intron_10	intron	protein_coding	chr17	38064942	38065422
chr17	38065423	38065463	TBC1D3C_11	CDS	protein_coding	chr17	38065423	38065463
chr17	38065464	38066297	TBC1D3C_intron_11	intron	protein_coding	chr17	38065464	38066745
chr17	38066408	38066745	TBC1D3C_intron_11	intron	protein_coding	chr17	38065464	38066745
chr17	38066746	38066832	TBC1D3C_12	CDS	protein_coding	chr17	38066746	38066832
chr17	38066833	38066993	TBC1D3C_intron_12	intron	protein_coding	chr17	38066833	38066993
chr17	38066994	38067066	TBC1D3C_13	CDS	protein_coding	chr17	38066994	38067066
chr17	38067068	38068278	TBC1D3C_intron_13	intron	protein_coding	chr17	38067068	38068494
chr17	38068340	38068457	TBC1D3C_intron_13	intron	protein_coding	chr17	38067068	38068494
chr17	38079490	38079537	AC233968.1_intron_1	intron	unprocessed_pseudogene	chr17	38078347	38101401
chr17	38079749	38079889	AC233968.1_intron_1	intron	unprocessed_pseudogene	chr17	38078347	38101401
chr17	38086842	38086869	AC233968.1_intron_1	intron	unprocessed_pseudogene	chr17	38078347	38101401
chr17	38109496	38109527	AC233968.1_intron_2	intron	unprocessed_pseudogene	chr17	38101481	38111399
chr17	38110783	38110807	AC233968.1_intron_2	intron	unprocessed_pseudogene	chr17	38101481	38111399
chr17	38116801	38116992	AC233968.1_intron_4	intron	unprocessed_pseudogene	chr17	38114887	38117538
chr17	38118123	38118185	AC233968.1_intron_5	intron	unprocessed_pseudogene	chr17	38117786	38118185
chr17	38118186	38118260	AC233968.1_6	exon	unprocessed_pseudogene	chr17	38118186	38118283
chr17	38118865	38118903	AC233968.1_intron_7	intron	unprocessed_pseudogene	chr17	38118442	38119291
chr17	38119065	38119135	AC233968.1_intron_7	intron	unprocessed_pseudogene	chr17	38118442	38119291
chr17	38119670	38119712	AC233968.1_intron_8	intron	unprocessed_pseudogene	chr17	38119408	38122798
chr17	38120034	38120071	AC233968.1_intron_8	intron	unprocessed_pseudogene	chr17	38119408	38122798
chr17	38121422	38121670	AC233968.1_intron_8	intron	unprocessed_pseudogene	chr17	38119408	38122798
chr17	38121981	38122040	AC233968.1_intron_8	intron	unprocessed_pseudogene	chr17	38119408	38122798
chr17	38122190	38122257	AC233968.1_intron_8	intron	unprocessed_pseudogene	chr17	38119408	38122798
chr17	38122297	38122396	AC233968.1_intron_8	intron	unprocessed_pseudogene	chr17	38119408	38122798
chr17	38128198	38128294	TBC1D3E_intron_1	intron	protein_coding	chr17	38128067	38129493
chr17	38128374	38128482	TBC1D3E_intron_1	intron	protein_coding	chr17	38128067	38129493
chr17	38128592	38129151	TBC1D3E_intron_1	intron	protein_coding	chr17	38128067	38129493
chr17	38129310	38129399	TBC1D3E_intron_1	intron	protein_coding	chr17	38128067	38129493
chr17	38129756	38129782	TBC1D3E_2	CDS	protein_coding	chr17	38129729	38129815
chr17	38130709	38131097	TBC1D3E_intron_3	intron	protein_coding	chr17	38129816	38131097
chr17	38131098	38131138	TBC1D3E_3	CDS	protein_coding	chr17	38131098	38131138
chr17	38131139	38131619	TBC1D3E_intron_4	intron	protein_coding	chr17	38131139	38131619
chr17	38131620	38131701	TBC1D3E_4	CDS	protein_coding	chr17	38131620	38131701
chr17	38131702	38131839	TBC1D3E_intron_5	intron	protein_coding	chr17	38131702	38132143
chr17	38131969	38132074	TBC1D3E_intron_5	intron	protein_coding	chr17	38131702	38132143
chr17	38132286	38132414	TBC1D3E_intron_6	intron	protein_coding	chr17	38132253	38132580
chr17	38132545	38132580	TBC1D3E_intron_6	intron	protein_coding	chr17	38132253	38132580
chr17	38132581	38132691	TBC1D3E_6	CDS	protein_coding	chr17	38132581	38132691
chr17	38132692	38132842	TBC1D3E_intron_7	intron	protein_coding	chr17	38132692	38133945
chr17	38132870	38132910	TBC1D3E_intron_7	intron	protein_coding	chr17	38132692	38133945
chr17	38133057	38133243	TBC1D3E_intron_7	intron	protein_coding	chr17	38132692	38133945
chr17	38134010	38134309	TBC1D3E_intron_8	intron	protein_coding	chr17	38133996	38134537
chr17	38134355	38134413	TBC1D3E_intron_8	intron	protein_coding	chr17	38133996	38134537
chr17	38134437	38134462	TBC1D3E_intron_8	intron	protein_coding	chr17	38133996	38134537
chr17	38135608	38135850	TBC1D3E_intron_10	intron	protein_coding	chr17	38135468	38135850
chr17	38135851	38135917	TBC1D3E_10	CDS	protein_coding	chr17	38135851	38135917
chr17	38135918	38136153	TBC1D3E_intron_11	intron	protein_coding	chr17	38135918	38136379
chr17	38136287	38136348	TBC1D3E_intron_11	intron	protein_coding	chr17	38135918	38136379
chr17	38136509	38136634	TBC1D3E_intron_12	intron	protein_coding	chr17	38136481	38136849
chr17	38136778	38136849	TBC1D3E_intron_12	intron	protein_coding	chr17	38136481	38136849
chr17	38136850	38137003	TBC1D3E_12	CDS	protein_coding	chr17	38136850	38137003
chr17	38137004	38137983	TBC1D3E_intron_13	intron	protein_coding	chr17	38137004	38137983
chr17	38137984	38138553	TBC1D3E_13	CDS	protein_coding	chr17	38137984	38138553
chr17	38138553	38138862	TBC1D3E_UTR_3	three_prime_UTR	protein_coding	chr17	38138553	38138862
chr17	38181659	38181973	TBC1D3_UTR_1	three_prime_UTR	protein_coding	chr17	38181659	38181973
chr17	38181973	38182120	TBC1D3_1	CDS	protein_coding	chr17	38181973	38182542
chr17	38182230	38182542	TBC1D3_1	CDS	protein_coding	chr17	38181973	38182542
chr17	38182543	38182680	TBC1D3_intron_1	intron	protein_coding	chr17	38182543	38183522
chr17	38182728	38182896	TBC1D3_intron_1	intron	protein_coding	chr17	38182543	38183522
chr17	38182922	38183389	TBC1D3_intron_1	intron	protein_coding	chr17	38182543	38183522
chr17	38183464	38183522	TBC1D3_intron_1	intron	protein_coding	chr17	38182543	38183522
chr17	38183523	38183548	TBC1D3_2	CDS	protein_coding	chr17	38183523	38183676
chr17	38184176	38184272	TBC1D3_intron_3	intron	protein_coding	chr17	38184147	38184608
chr17	38184400	38184608	TBC1D3_intron_3	intron	protein_coding	chr17	38184147	38184608
chr17	38184609	38184675	TBC1D3_4	CDS	protein_coding	chr17	38184609	38184675
chr17	38184676	38184891	TBC1D3_intron_4	intron	protein_coding	chr17	38184676	38185058
chr17	38185285	38185715	TBC1D3_intron_5	intron	protein_coding	chr17	38185155	38185866
chr17	38185867	38185984	TBC1D3_6	CDS	protein_coding	chr17	38185867	38185988
chr17	38186159	38186450	TBC1D3_intron_6	intron	protein_coding	chr17	38185989	38186530
chr17	38187755	38187832	TBC1D3_intron_7	intron	protein_coding	chr17	38186581	38187832
chr17	38187833	38187943	TBC1D3_8	CDS	protein_coding	chr17	38187833	38187943
chr17	38188003	38188043	TBC1D3_intron_8	intron	protein_coding	chr17	38187944	38188271
chr17	38188171	38188271	TBC1D3_intron_8	intron	protein_coding	chr17	38187944	38188271
chr17	38188272	38188329	TBC1D3_9	CDS	protein_coding	chr17	38188272	38188380
chr17	38189174	38189256	TBC1D3_intron_10	intron	protein_coding	chr17	38188905	38189385
chr17	38189287	38189385	TBC1D3_intron_10	intron	protein_coding	chr17	38188905	38189385
chr17	38189386	38189426	TBC1D3_11	CDS	protein_coding	chr17	38189386	38189426
chr17	38189427	38189580	TBC1D3_intron_11	intron	protein_coding	chr17	38189427	38190708
chr17	38189604	38189726	TBC1D3_intron_11	intron	protein_coding	chr17	38189427	38190708
chr17	38189854	38189939	TBC1D3_intron_11	intron	protein_coding	chr17	38189427	38190708
chr17	38190067	38190316	TBC1D3_intron_11	intron	protein_coding	chr17	38189427	38190708
chr17	38190519	38190641	TBC1D3_intron_11	intron	protein_coding	chr17	38189427	38190708
chr17	38190725	38190795	TBC1D3_12	CDS	protein_coding	chr17	38190709	38190795
chr17	38190796	38190879	TBC1D3_intron_12	intron	protein_coding	chr17	38190796	38190956
chr17	38190910	38190956	TBC1D3_intron_12	intron	protein_coding	chr17	38190796	38190956
chr17	38190957	38191029	TBC1D3_13	CDS	protein_coding	chr17	38190957	38191029
chr17	38191355	38191993	TBC1D3_intron_13	intron	protein_coding	chr17	38191031	38192443
chr17	38191031	38191190	TBC1D3_intron_13	intron	protein_coding	chr17	38191031	38192443
chr17	38195740	38195767	AC244154.1_1	exon	unprocessed_pseudogene	chr17	38195740	38195940
chr17	38196519	38196555	AC244154.1_intron_2	intron	unprocessed_pseudogene	chr17	38196472	38197544
chr17	38196646	38196899	AC244154.1_intron_2	intron	unprocessed_pseudogene	chr17	38196472	38197544
chr17	38196948	38197093	AC244154.1_intron_2	intron	unprocessed_pseudogene	chr17	38196472	38197544
chr17	38197165	38197262	AC244154.1_intron_2	intron	unprocessed_pseudogene	chr17	38196472	38197544
chr17	38197626	38197710	AC244154.1_3	exon	unprocessed_pseudogene	chr17	38197545	38197710
chr17	38197711	38197761	AC244154.1_intron_3	intron	unprocessed_pseudogene	chr17	38197711	38201103
chr17	38197921	38198572	AC244154.1_intron_3	intron	unprocessed_pseudogene	chr17	38197711	38201103
chr17	38200381	38200515	AC244154.1_intron_3	intron	unprocessed_pseudogene	chr17	38197711	38201103
chr17	38200536	38200573	AC244154.1_intron_3	intron	unprocessed_pseudogene	chr17	38197711	38201103
chr17	38200765	38200835	AC244154.1_intron_3	intron	unprocessed_pseudogene	chr17	38197711	38201103
chr17	38201528	38201553	AC244154.1_intron_4	intron	unprocessed_pseudogene	chr17	38201220	38202070
chr17	38201686	38201844	AC244154.1_intron_4	intron	unprocessed_pseudogene	chr17	38201220	38202070
chr17	38203404	38203446	AC244154.1_intron_7	intron	unprocessed_pseudogene	chr17	38202982	38205633
chr17	38205898	38205956	AC244154.1_intron_8	intron	unprocessed_pseudogene	chr17	38205743	38209049
chr17	38205997	38206020	AC244154.1_intron_8	intron	unprocessed_pseudogene	chr17	38205743	38209049
chr17	38206084	38206115	AC244154.1_intron_8	intron	unprocessed_pseudogene	chr17	38205743	38209049
chr17	38207521	38207683	AC244154.1_intron_8	intron	unprocessed_pseudogene	chr17	38205743	38209049
chr17	38207979	38208013	AC244154.1_intron_8	intron	unprocessed_pseudogene	chr17	38205743	38209049
chr17	38209346	38209398	AC244154.1_intron_9	intron	unprocessed_pseudogene	chr17	38209117	38219044
chr17	38209759	38209819	AC244154.1_intron_9	intron	unprocessed_pseudogene	chr17	38209117	38219044
chr17	38210466	38210604	AC244154.1_intron_9	intron	unprocessed_pseudogene	chr17	38209117	38219044
chr17	38215568	38215602	AC244154.1_intron_9	intron	unprocessed_pseudogene	chr17	38209117	38219044
chr17	38243025	38243055	AC244154.1_intron_11	intron	unprocessed_pseudogene	chr17	38242286	38256896
chr17	40221937	40221992	WIPF2_intron_3	intron	protein_coding	chr17	40220539	40256389
chr17	41238754	41238870	KRTAP9-8_UTR_2	three_prime_UTR	protein_coding	chr17	41238531	41239004
chr17	42338301	42338345	STAT3_intron_18	intron	protein_coding	chr17	42337858	42338729
chr17	43228326	43228448	LINC00854_intron_3	intron	protein_coding	chr17	43224550	43228448
chr17	43228449	43228515	LINC00854_4	CDS	protein_coding	chr17	43228449	43228515
chr17	43228515	43228546	LINC00854_UTR_2	five_prime_UTR	protein_coding	chr17	43228515	43228546
chr17	43228554	43228623	LINC00854_UTR_3	five_prime_UTR	protein_coding	chr17	43228554	43228623
chr17	43228624	43228960	LINC00854_intron_4	intron	protein_coding	chr17	43228624	43228960
chr17	43228961	43229011	LINC00854_UTR_4	five_prime_UTR	protein_coding	chr17	43228961	43229011
chr17	43229012	43230164	LINC00854_intron_5	intron	protein_coding	chr17	43229012	43230164
chr17	43230165	43230262	LINC00854_UTR_5	five_prime_UTR	protein_coding	chr17	43230165	43230262
chr17	43230318	43230522	LINC00854_intron_6	intron	protein_coding	chr17	43230263	43303150
chr17	43230747	43230800	LINC00854_intron_6	intron	protein_coding	chr17	43230263	43303150
chr17	43233018	43233063	LINC00854_intron_6	intron	protein_coding	chr17	43230263	43303150
chr17	43233748	43233813	LINC00854_intron_6	intron	protein_coding	chr17	43230263	43303150
chr17	43233899	43234101	LINC00854_intron_6	intron	protein_coding	chr17	43230263	43303150
chr17	43234138	43234410	LINC00854_intron_6	intron	protein_coding	chr17	43230263	43303150
chr17	43234440	43234681	LINC00854_intron_6	intron	protein_coding	chr17	43230263	43303150
chr17	43234803	43235436	LINC00854_intron_6	intron	protein_coding	chr17	43230263	43303150
chr17	43235536	43236821	LINC00854_intron_6	intron	protein_coding	chr17	43230263	43303150
chr17	43238055	43238683	LINC00854_intron_6	intron	protein_coding	chr17	43230263	43303150
chr17	43238766	43239397	LINC00854_intron_6	intron	protein_coding	chr17	43230263	43303150
chr17	43239698	43240180	LINC00854_intron_6	intron	protein_coding	chr17	43230263	43303150
chr17	43240663	43240713	LINC00854_intron_6	intron	protein_coding	chr17	43230263	43303150
chr17	43241208	43241561	LINC00854_intron_6	intron	protein_coding	chr17	43230263	43303150
chr17	43241725	43242085	LINC00854_intron_6	intron	protein_coding	chr17	43230263	43303150
chr17	43242216	43242605	LINC00854_intron_6	intron	protein_coding	chr17	43230263	43303150
chr17	43242673	43242857	LINC00854_intron_6	intron	protein_coding	chr17	43230263	43303150
chr17	43242967	43243669	LINC00854_intron_6	intron	protein_coding	chr17	43230263	43303150
chr17	43243800	43244293	LINC00854_intron_6	intron	protein_coding	chr17	43230263	43303150
chr17	43244437	43245106	LINC00854_intron_6	intron	protein_coding	chr17	43230263	43303150
chr17	43245613	43246073	LINC00854_intron_6	intron	protein_coding	chr17	43230263	43303150
chr17	43247183	43247589	LINC00854_intron_6	intron	protein_coding	chr17	43230263	43303150
chr17	43247898	43248146	LINC00854_intron_6	intron	protein_coding	chr17	43230263	43303150
chr17	43248180	43248480	LINC00854_intron_6	intron	protein_coding	chr17	43230263	43303150
chr17	43248780	43249341	LINC00854_intron_6	intron	protein_coding	chr17	43230263	43303150
chr17	43249796	43251330	LINC00854_intron_6	intron	protein_coding	chr17	43230263	43303150
chr17	43252232	43252428	LINC00854_intron_6	intron	protein_coding	chr17	43230263	43303150
chr17	43252658	43252798	LINC00854_intron_6	intron	protein_coding	chr17	43230263	43303150
chr17	43254246	43254418	LINC00854_intron_6	intron	protein_coding	chr17	43230263	43303150
chr17	43254511	43255174	LINC00854_intron_6	intron	protein_coding	chr17	43230263	43303150
chr17	43255195	43255531	LINC00854_intron_6	intron	protein_coding	chr17	43230263	43303150
chr17	43255771	43256313	LINC00854_intron_6	intron	protein_coding	chr17	43230263	43303150
chr17	43256441	43257121	LINC00854_intron_6	intron	protein_coding	chr17	43230263	43303150
chr17	43257567	43257800	LINC00854_intron_6	intron	protein_coding	chr17	43230263	43303150
chr17	43257835	43259030	LINC00854_intron_6	intron	protein_coding	chr17	43230263	43303150
chr17	43259206	43259827	LINC00854_intron_6	intron	protein_coding	chr17	43230263	43303150
chr17	43260001	43260054	LINC00854_intron_6	intron	protein_coding	chr17	43230263	43303150
chr17	43260078	43260640	LINC00854_intron_6	intron	protein_coding	chr17	43230263	43303150
chr17	43260674	43261359	LINC00854_intron_6	intron	protein_coding	chr17	43230263	43303150
chr17	43261984	43262235	LINC00854_intron_6	intron	protein_coding	chr17	43230263	43303150
chr17	43262307	43263696	LINC00854_intron_6	intron	protein_coding	chr17	43230263	43303150
chr17	43264113	43264739	LINC00854_intron_6	intron	protein_coding	chr17	43230263	43303150
chr17	43264797	43266127	LINC00854_intron_6	intron	protein_coding	chr17	43230263	43303150
chr17	43266332	43266406	LINC00854_intron_6	intron	protein_coding	chr17	43230263	43303150
chr17	43266515	43267122	LINC00854_intron_6	intron	protein_coding	chr17	43230263	43303150
chr17	43267346	43267495	LINC00854_intron_6	intron	protein_coding	chr17	43230263	43303150
chr17	43267650	43268302	LINC00854_intron_6	intron	protein_coding	chr17	43230263	43303150
chr17	43268408	43268692	LINC00854_intron_6	intron	protein_coding	chr17	43230263	43303150
chr17	43268926	43269720	LINC00854_intron_6	intron	protein_coding	chr17	43230263	43303150
chr17	43270193	43270291	LINC00854_intron_6	intron	protein_coding	chr17	43230263	43303150
chr17	43270619	43270898	LINC00854_intron_6	intron	protein_coding	chr17	43230263	43303150
chr17	43271053	43271139	LINC00854_intron_6	intron	protein_coding	chr17	43230263	43303150
chr17	43271164	43271673	LINC00854_intron_6	intron	protein_coding	chr17	43230263	43303150
chr17	43272131	43272617	LINC00854_intron_6	intron	protein_coding	chr17	43230263	43303150
chr17	43272865	43272934	LINC00854_intron_6	intron	protein_coding	chr17	43230263	43303150
chr17	43273080	43273144	LINC00854_intron_6	intron	protein_coding	chr17	43230263	43303150
chr17	43273188	43273213	LINC00854_intron_6	intron	protein_coding	chr17	43230263	43303150
chr17	43273294	43273444	LINC00854_intron_6	intron	protein_coding	chr17	43230263	43303150
chr17	43273486	43274019	LINC00854_intron_6	intron	protein_coding	chr17	43230263	43303150
chr17	43274123	43274658	LINC00854_intron_6	intron	protein_coding	chr17	43230263	43303150
chr17	43274980	43275208	LINC00854_intron_6	intron	protein_coding	chr17	43230263	43303150
chr17	43275442	43275712	LINC00854_intron_6	intron	protein_coding	chr17	43230263	43303150
chr17	43275869	43276402	LINC00854_intron_6	intron	protein_coding	chr17	43230263	43303150
chr17	43276443	43276682	LINC00854_intron_6	intron	protein_coding	chr17	43230263	43303150
chr17	43276858	43277056	LINC00854_intron_6	intron	protein_coding	chr17	43230263	43303150
chr17	43277195	43277338	LINC00854_intron_6	intron	protein_coding	chr17	43230263	43303150
chr17	43277698	43277807	LINC00854_intron_6	intron	protein_coding	chr17	43230263	43303150
chr17	43277964	43278906	LINC00854_intron_6	intron	protein_coding	chr17	43230263	43303150
chr17	43278994	43281006	LINC00854_intron_6	intron	protein_coding	chr17	43230263	43303150
chr17	43281120	43283437	LINC00854_intron_6	intron	protein_coding	chr17	43230263	43303150
chr17	43284148	43285106	LINC00854_intron_6	intron	protein_coding	chr17	43230263	43303150
chr17	43285203	43285808	LINC00854_intron_6	intron	protein_coding	chr17	43230263	43303150
chr17	43287163	43287887	LINC00854_intron_6	intron	protein_coding	chr17	43230263	43303150
chr17	43287972	43289817	LINC00854_intron_6	intron	protein_coding	chr17	43230263	43303150
chr17	43290092	43290123	LINC00854_intron_6	intron	protein_coding	chr17	43230263	43303150
chr17	43290317	43290912	LINC00854_intron_6	intron	protein_coding	chr17	43230263	43303150
chr17	43291906	43291943	LINC00854_intron_6	intron	protein_coding	chr17	43230263	43303150
chr17	43292073	43292896	LINC00854_intron_6	intron	protein_coding	chr17	43230263	43303150
chr17	43292987	43294101	LINC00854_intron_6	intron	protein_coding	chr17	43230263	43303150
chr17	43294371	43295104	LINC00854_intron_6	intron	protein_coding	chr17	43230263	43303150
chr17	43295168	43295935	LINC00854_intron_6	intron	protein_coding	chr17	43230263	43303150
chr17	43296159	43296846	LINC00854_intron_6	intron	protein_coding	chr17	43230263	43303150
chr17	43297516	43297857	LINC00854_intron_6	intron	protein_coding	chr17	43230263	43303150
chr17	43298006	43299111	LINC00854_intron_6	intron	protein_coding	chr17	43230263	43303150
chr17	43299366	43299473	LINC00854_intron_6	intron	protein_coding	chr17	43230263	43303150
chr17	43299917	43300976	LINC00854_intron_6	intron	protein_coding	chr17	43230263	43303150
chr17	43301061	43301535	LINC00854_intron_6	intron	protein_coding	chr17	43230263	43303150
chr17	43301628	43302013	LINC00854_intron_6	intron	protein_coding	chr17	43230263	43303150
chr17	43237110	43237689	LINC00854_intron_6	intron	protein_coding	chr17	43230263	43303150
chr17	43285914	43287120	LINC00854_intron_6	intron	protein_coding	chr17	43230263	43303150
chr17	43302664	43303150	LINC00854_intron_6	intron	protein_coding	chr17	43230263	43303150
chr17	43252843	43254080	LINC00854_intron_6	intron	protein_coding	chr17	43230263	43303150
chr17	43303151	43303256	LINC00854_6	CDS	protein_coding	chr17	43303151	43303256
chr17	43303257	43304424	LINC00854_intron_7	intron	protein_coding	chr17	43303257	43304866
chr17	45512709	45513154	LRRC37A4P_intron_2	intron	transcribed_unprocessed_pseudogene	chr17	45510294	45513183
chr17	45513505	45513605	LRRC37A4P_intron_3	intron	transcribed_unprocessed_pseudogene	chr17	45513290	45513866
chr17	45513635	45513866	LRRC37A4P_intron_3	intron	transcribed_unprocessed_pseudogene	chr17	45513290	45513866
chr17	45513867	45514345	LRRC37A4P_4	exon	transcribed_unprocessed_pseudogene	chr17	45513867	45515379
chr17	45515063	45515090	LRRC37A4P_4	exon	transcribed_unprocessed_pseudogene	chr17	45513867	45515379
chr17	45515232	45515379	LRRC37A4P_4	exon	transcribed_unprocessed_pseudogene	chr17	45513867	45515379
chr17	45515380	45515698	LRRC37A4P_intron_4	intron	transcribed_unprocessed_pseudogene	chr17	45515380	45517859
chr17	45517792	45517859	LRRC37A4P_intron_4	intron	transcribed_unprocessed_pseudogene	chr17	45515380	45517859
chr17	45517860	45518148	LRRC37A4P_5	exon	transcribed_unprocessed_pseudogene	chr17	45517860	45518148
chr17	45518149	45518505	LRRC37A4P_intron_5	intron	transcribed_unprocessed_pseudogene	chr17	45518149	45519226
chr17	45519465	45519770	LRRC37A4P_intron_6	intron	transcribed_unprocessed_pseudogene	chr17	45519373	45521305
chr17	46293313	46293362	ARL17B_intron_1	intron	protein_coding	chr17	46275419	46299132
chr17	46294451	46294833	ARL17B_intron_1	intron	protein_coding	chr17	46275419	46299132
chr17	46294957	46295064	ARL17B_intron_1	intron	protein_coding	chr17	46275419	46299132
chr17	46295708	46295757	ARL17B_intron_1	intron	protein_coding	chr17	46275419	46299132
chr17	46295886	46295932	ARL17B_intron_1	intron	protein_coding	chr17	46275419	46299132
chr17	46296010	46296328	ARL17B_intron_1	intron	protein_coding	chr17	46275419	46299132
chr17	46296362	46296791	ARL17B_intron_1	intron	protein_coding	chr17	46275419	46299132
chr17	46296998	46297151	ARL17B_intron_1	intron	protein_coding	chr17	46275419	46299132
chr17	46297801	46298025	ARL17B_intron_1	intron	protein_coding	chr17	46275419	46299132
chr17	46298226	46298260	ARL17B_intron_1	intron	protein_coding	chr17	46275419	46299132
chr17	46298281	46298310	ARL17B_intron_1	intron	protein_coding	chr17	46275419	46299132
chr17	46298465	46298632	ARL17B_intron_1	intron	protein_coding	chr17	46275419	46299132
chr17	46298826	46299051	ARL17B_intron_1	intron	protein_coding	chr17	46275419	46299132
chr17	46299142	46299217	ARL17B_UTR_2	three_prime_UTR	protein_coding	chr17	46299133	46299445
chr17	46300200	46300314	ARL17B_intron_3	intron	protein_coding	chr17	46299666	46311183
chr17	46300466	46300523	ARL17B_intron_3	intron	protein_coding	chr17	46299666	46311183
chr17	46300749	46300919	ARL17B_intron_3	intron	protein_coding	chr17	46299666	46311183
chr17	46301089	46301141	ARL17B_intron_3	intron	protein_coding	chr17	46299666	46311183
chr17	46301714	46301865	ARL17B_intron_3	intron	protein_coding	chr17	46299666	46311183
chr17	46302698	46302756	ARL17B_intron_3	intron	protein_coding	chr17	46299666	46311183
chr17	46302950	46302974	ARL17B_intron_3	intron	protein_coding	chr17	46299666	46311183
chr17	46304664	46304760	ARL17B_intron_3	intron	protein_coding	chr17	46299666	46311183
chr17	46307218	46307297	ARL17B_intron_3	intron	protein_coding	chr17	46299666	46311183
chr17	46309259	46309355	ARL17B_intron_3	intron	protein_coding	chr17	46299666	46311183
chr17	46309379	46309520	ARL17B_intron_3	intron	protein_coding	chr17	46299666	46311183
chr17	46310793	46310889	ARL17B_intron_3	intron	protein_coding	chr17	46299666	46311183
chr17	46312132	46312178	ARL17B_intron_4	intron	protein_coding	chr17	46311276	46320494
chr17	46313187	46313290	ARL17B_intron_4	intron	protein_coding	chr17	46311276	46320494
chr17	46313401	46313498	ARL17B_intron_4	intron	protein_coding	chr17	46311276	46320494
chr17	46313607	46313639	ARL17B_intron_4	intron	protein_coding	chr17	46311276	46320494
chr17	46313988	46314022	ARL17B_intron_4	intron	protein_coding	chr17	46311276	46320494
chr17	46314175	46314320	ARL17B_intron_4	intron	protein_coding	chr17	46311276	46320494
chr17	46316312	46316433	ARL17B_intron_4	intron	protein_coding	chr17	46311276	46320494
chr17	46317637	46317822	ARL17B_intron_4	intron	protein_coding	chr17	46311276	46320494
chr17	46317973	46318099	ARL17B_intron_4	intron	protein_coding	chr17	46311276	46320494
chr17	46318239	46318273	ARL17B_intron_4	intron	protein_coding	chr17	46311276	46320494
chr17	46319872	46320068	ARL17B_intron_4	intron	protein_coding	chr17	46311276	46320494
chr17	46320463	46320494	ARL17B_intron_4	intron	protein_coding	chr17	46311276	46320494
chr17	46320876	46320984	ARL17B_intron_5	intron	protein_coding	chr17	46320572	46330343
chr17	46321115	46321158	ARL17B_intron_5	intron	protein_coding	chr17	46320572	46330343
chr17	46321443	46321479	ARL17B_intron_5	intron	protein_coding	chr17	46320572	46330343
chr17	46323045	46323341	ARL17B_intron_5	intron	protein_coding	chr17	46320572	46330343
chr17	46325385	46325422	ARL17B_intron_5	intron	protein_coding	chr17	46320572	46330343
chr17	46326474	46326549	ARL17B_intron_5	intron	protein_coding	chr17	46320572	46330343
chr17	46327537	46327575	ARL17B_intron_5	intron	protein_coding	chr17	46320572	46330343
chr17	46328676	46328859	ARL17B_intron_5	intron	protein_coding	chr17	46320572	46330343
chr17	46328976	46329097	ARL17B_intron_5	intron	protein_coding	chr17	46320572	46330343
chr17	46329188	46329358	ARL17B_intron_5	intron	protein_coding	chr17	46320572	46330343
chr17	46329489	46329528	ARL17B_intron_5	intron	protein_coding	chr17	46320572	46330343
chr17	46329877	46330077	ARL17B_intron_5	intron	protein_coding	chr17	46320572	46330343
chr17	46330230	46330343	ARL17B_intron_5	intron	protein_coding	chr17	46320572	46330343
chr17	46330344	46330455	ARL17B_UTR_4	three_prime_UTR	protein_coding	chr17	46330344	46330577
chr17	46334412	46334447	ARL17B_intron_6	intron	protein_coding	chr17	46330599	46334678
chr17	46336281	46336338	ARL17B_intron_7	intron	protein_coding	chr17	46334838	46339395
chr17	46336694	46336800	ARL17B_intron_7	intron	protein_coding	chr17	46334838	46339395
chr17	46337116	46337378	ARL17B_intron_7	intron	protein_coding	chr17	46334838	46339395
chr17	46338421	46338557	ARL17B_intron_7	intron	protein_coding	chr17	46334838	46339395
chr17	46338710	46338928	ARL17B_intron_7	intron	protein_coding	chr17	46334838	46339395
chr17	46339550	46339594	ARL17B_6	CDS	protein_coding	chr17	46339499	46339774
chr17	46340404	46340475	ARL17B_intron_8	intron	protein_coding	chr17	46339775	46352818
chr17	46341126	46341275	ARL17B_intron_8	intron	protein_coding	chr17	46339775	46352818
chr17	46341343	46341392	ARL17B_intron_8	intron	protein_coding	chr17	46339775	46352818
chr17	46341707	46341732	ARL17B_intron_8	intron	protein_coding	chr17	46339775	46352818
chr17	46342135	46342212	ARL17B_intron_8	intron	protein_coding	chr17	46339775	46352818
chr17	46347568	46347598	ARL17B_intron_8	intron	protein_coding	chr17	46339775	46352818
chr17	46348438	46348482	ARL17B_intron_8	intron	protein_coding	chr17	46339775	46352818
chr17	46348510	46348536	ARL17B_intron_8	intron	protein_coding	chr17	46339775	46352818
chr17	46353553	46353622	ARL17B_intron_9	intron	protein_coding	chr17	46352931	46358248
chr17	46293313	46293362	LRRC37A_UTR_1	five_prime_UTR	protein_coding	chr17	46292733	46294029
chr17	46294451	46294833	LRRC37A_intron_1	intron	protein_coding	chr17	46294030	46295097
chr17	46294957	46295064	LRRC37A_intron_1	intron	protein_coding	chr17	46294030	46295097
chr17	46295708	46295757	LRRC37A_1	CDS	protein_coding	chr17	46295133	46297742
chr17	46295886	46295932	LRRC37A_1	CDS	protein_coding	chr17	46295133	46297742
chr17	46296010	46296328	LRRC37A_1	CDS	protein_coding	chr17	46295133	46297742
chr17	46296362	46296791	LRRC37A_1	CDS	protein_coding	chr17	46295133	46297742
chr17	46296998	46297151	LRRC37A_1	CDS	protein_coding	chr17	46295133	46297742
chr17	46297801	46298025	LRRC37A_intron_2	intron	protein_coding	chr17	46297743	46299792
chr17	46298226	46298260	LRRC37A_intron_2	intron	protein_coding	chr17	46297743	46299792
chr17	46298281	46298310	LRRC37A_intron_2	intron	protein_coding	chr17	46297743	46299792
chr17	46298465	46298632	LRRC37A_intron_2	intron	protein_coding	chr17	46297743	46299792
chr17	46298826	46299051	LRRC37A_intron_2	intron	protein_coding	chr17	46297743	46299792
chr17	46299142	46299217	LRRC37A_intron_2	intron	protein_coding	chr17	46297743	46299792
chr17	46300200	46300314	LRRC37A_intron_3	intron	protein_coding	chr17	46299866	46302636
chr17	46300466	46300523	LRRC37A_intron_3	intron	protein_coding	chr17	46299866	46302636
chr17	46300749	46300919	LRRC37A_intron_3	intron	protein_coding	chr17	46299866	46302636
chr17	46301089	46301141	LRRC37A_intron_3	intron	protein_coding	chr17	46299866	46302636
chr17	46301714	46301865	LRRC37A_intron_3	intron	protein_coding	chr17	46299866	46302636
chr17	46302710	46302756	LRRC37A_intron_4	intron	protein_coding	chr17	46302710	46305507
chr17	46302950	46302974	LRRC37A_intron_4	intron	protein_coding	chr17	46302710	46305507
chr17	46304664	46304760	LRRC37A_intron_4	intron	protein_coding	chr17	46302710	46305507
chr17	46307218	46307297	LRRC37A_intron_6	intron	protein_coding	chr17	46306310	46322320
chr17	46309259	46309355	LRRC37A_intron_6	intron	protein_coding	chr17	46306310	46322320
chr17	46309379	46309520	LRRC37A_intron_6	intron	protein_coding	chr17	46306310	46322320
chr17	46310793	46310889	LRRC37A_intron_6	intron	protein_coding	chr17	46306310	46322320
chr17	46312132	46312178	LRRC37A_intron_6	intron	protein_coding	chr17	46306310	46322320
chr17	46313187	46313290	LRRC37A_intron_6	intron	protein_coding	chr17	46306310	46322320
chr17	46313401	46313498	LRRC37A_intron_6	intron	protein_coding	chr17	46306310	46322320
chr17	46313607	46313639	LRRC37A_intron_6	intron	protein_coding	chr17	46306310	46322320
chr17	46313988	46314022	LRRC37A_intron_6	intron	protein_coding	chr17	46306310	46322320
chr17	46314175	46314320	LRRC37A_intron_6	intron	protein_coding	chr17	46306310	46322320
chr17	46316312	46316433	LRRC37A_intron_6	intron	protein_coding	chr17	46306310	46322320
chr17	46317637	46317822	LRRC37A_intron_6	intron	protein_coding	chr17	46306310	46322320
chr17	46317973	46318099	LRRC37A_intron_6	intron	protein_coding	chr17	46306310	46322320
chr17	46318239	46318273	LRRC37A_intron_6	intron	protein_coding	chr17	46306310	46322320
chr17	46319872	46320068	LRRC37A_intron_6	intron	protein_coding	chr17	46306310	46322320
chr17	46320463	46320500	LRRC37A_intron_6	intron	protein_coding	chr17	46306310	46322320
chr17	46320876	46320984	LRRC37A_intron_6	intron	protein_coding	chr17	46306310	46322320
chr17	46321115	46321158	LRRC37A_intron_6	intron	protein_coding	chr17	46306310	46322320
chr17	46321443	46321479	LRRC37A_intron_6	intron	protein_coding	chr17	46306310	46322320
chr17	46323045	46323341	LRRC37A_intron_8	intron	protein_coding	chr17	46323028	46328390
chr17	46325385	46325422	LRRC37A_intron_8	intron	protein_coding	chr17	46323028	46328390
chr17	46326474	46326549	LRRC37A_intron_8	intron	protein_coding	chr17	46323028	46328390
chr17	46327537	46327575	LRRC37A_intron_8	intron	protein_coding	chr17	46323028	46328390
chr17	46328676	46328859	LRRC37A_intron_9	intron	protein_coding	chr17	46328511	46330448
chr17	46328976	46329097	LRRC37A_intron_9	intron	protein_coding	chr17	46328511	46330448
chr17	46329188	46329358	LRRC37A_intron_9	intron	protein_coding	chr17	46328511	46330448
chr17	46329489	46329528	LRRC37A_intron_9	intron	protein_coding	chr17	46328511	46330448
chr17	46329877	46330077	LRRC37A_intron_9	intron	protein_coding	chr17	46328511	46330448
chr17	46330230	46330448	LRRC37A_intron_9	intron	protein_coding	chr17	46328511	46330448
chr17	46334412	46334447	LRRC37A_intron_11	intron	protein_coding	chr17	46332657	46335543
chr17	46336281	46336338	LRRC37A_intron_12	intron	protein_coding	chr17	46335595	46337294
chr17	46336694	46336800	LRRC37A_intron_12	intron	protein_coding	chr17	46335595	46337294
chr17	46337116	46337294	LRRC37A_intron_12	intron	protein_coding	chr17	46335595	46337294
chr17	46337295	46337350	LRRC37A_9	CDS	protein_coding	chr17	46337295	46337350
chr17	46337351	46337378	LRRC37A_intron_13	intron	protein_coding	chr17	46337351	46337427
chr17	46380904	46381032	NSFP1_intron_1	intron	unprocessed_pseudogene	chr17	46372867	46406662
chr17	46386628	46386734	NSFP1_intron_1	intron	unprocessed_pseudogene	chr17	46372867	46406662
chr17	46389351	46389384	NSFP1_intron_1	intron	unprocessed_pseudogene	chr17	46372867	46406662
chr17	46390637	46390667	NSFP1_intron_1	intron	unprocessed_pseudogene	chr17	46372867	46406662
chr17	46393174	46393258	NSFP1_intron_1	intron	unprocessed_pseudogene	chr17	46372867	46406662
chr17	46393458	46393502	NSFP1_intron_1	intron	unprocessed_pseudogene	chr17	46372867	46406662
chr17	46398926	46398996	NSFP1_intron_1	intron	unprocessed_pseudogene	chr17	46372867	46406662
chr17	46399360	46399438	NSFP1_intron_1	intron	unprocessed_pseudogene	chr17	46372867	46406662
chr17	46399649	46399685	NSFP1_intron_1	intron	unprocessed_pseudogene	chr17	46372867	46406662
chr17	46399731	46399772	NSFP1_intron_1	intron	unprocessed_pseudogene	chr17	46372867	46406662
chr17	46402969	46403235	NSFP1_intron_1	intron	unprocessed_pseudogene	chr17	46372867	46406662
chr17	46406750	46406780	NSFP1_intron_2	intron	unprocessed_pseudogene	chr17	46406750	46409032
chr17	46407038	46407195	NSFP1_intron_2	intron	unprocessed_pseudogene	chr17	46406750	46409032
chr17	46407505	46407541	NSFP1_intron_2	intron	unprocessed_pseudogene	chr17	46406750	46409032
chr17	46410278	46410379	NSFP1_intron_3	intron	unprocessed_pseudogene	chr17	46409134	46412829
chr17	46410510	46410557	NSFP1_intron_3	intron	unprocessed_pseudogene	chr17	46409134	46412829
chr17	46410677	46410794	NSFP1_intron_3	intron	unprocessed_pseudogene	chr17	46409134	46412829
chr17	46411108	46411180	NSFP1_intron_3	intron	unprocessed_pseudogene	chr17	46409134	46412829
chr17	46412675	46412764	NSFP1_intron_3	intron	unprocessed_pseudogene	chr17	46409134	46412829
chr17	46420925	46420965	NSFP1_intron_5	intron	unprocessed_pseudogene	chr17	46419965	46422475
chr17	46421239	46421263	NSFP1_intron_5	intron	unprocessed_pseudogene	chr17	46419965	46422475
chr17	46423189	46423236	NSFP1_intron_7	intron	unprocessed_pseudogene	chr17	46423142	46425525
chr17	46423385	46423419	NSFP1_intron_7	intron	unprocessed_pseudogene	chr17	46423142	46425525
chr17	46423511	46423640	NSFP1_intron_7	intron	unprocessed_pseudogene	chr17	46423142	46425525
chr17	46423691	46423721	NSFP1_intron_7	intron	unprocessed_pseudogene	chr17	46423142	46425525
chr17	46423755	46423962	NSFP1_intron_7	intron	unprocessed_pseudogene	chr17	46423142	46425525
chr17	46423990	46424191	NSFP1_intron_7	intron	unprocessed_pseudogene	chr17	46423142	46425525
chr17	46425892	46426170	NSFP1_intron_8	intron	unprocessed_pseudogene	chr17	46425683	46456705
chr17	46426204	46426315	NSFP1_intron_8	intron	unprocessed_pseudogene	chr17	46425683	46456705
chr17	46426831	46426990	NSFP1_intron_8	intron	unprocessed_pseudogene	chr17	46425683	46456705
chr17	46427334	46427485	NSFP1_intron_8	intron	unprocessed_pseudogene	chr17	46425683	46456705
chr17	46427760	46427910	NSFP1_intron_8	intron	unprocessed_pseudogene	chr17	46425683	46456705
chr17	46428328	46428386	NSFP1_intron_8	intron	unprocessed_pseudogene	chr17	46425683	46456705
chr17	46428823	46428867	NSFP1_intron_8	intron	unprocessed_pseudogene	chr17	46425683	46456705
chr17	46430306	46430402	NSFP1_intron_8	intron	unprocessed_pseudogene	chr17	46425683	46456705
chr17	46432518	46432564	NSFP1_intron_8	intron	unprocessed_pseudogene	chr17	46425683	46456705
chr17	46432957	46433027	NSFP1_intron_8	intron	unprocessed_pseudogene	chr17	46425683	46456705
chr17	46433271	46433346	NSFP1_intron_8	intron	unprocessed_pseudogene	chr17	46425683	46456705
chr17	46433621	46433700	NSFP1_intron_8	intron	unprocessed_pseudogene	chr17	46425683	46456705
chr17	46433900	46434028	NSFP1_intron_8	intron	unprocessed_pseudogene	chr17	46425683	46456705
chr17	46434107	46434185	NSFP1_intron_8	intron	unprocessed_pseudogene	chr17	46425683	46456705
chr17	46434459	46434501	NSFP1_intron_8	intron	unprocessed_pseudogene	chr17	46425683	46456705
chr17	46434538	46434598	NSFP1_intron_8	intron	unprocessed_pseudogene	chr17	46425683	46456705
chr17	46434652	46434711	NSFP1_intron_8	intron	unprocessed_pseudogene	chr17	46425683	46456705
chr17	46434838	46435014	NSFP1_intron_8	intron	unprocessed_pseudogene	chr17	46425683	46456705
chr17	46435042	46435066	NSFP1_intron_8	intron	unprocessed_pseudogene	chr17	46425683	46456705
chr17	46435155	46435459	NSFP1_intron_8	intron	unprocessed_pseudogene	chr17	46425683	46456705
chr17	46435535	46435597	NSFP1_intron_8	intron	unprocessed_pseudogene	chr17	46425683	46456705
chr17	46436132	46436187	NSFP1_intron_8	intron	unprocessed_pseudogene	chr17	46425683	46456705
chr17	46436347	46436374	NSFP1_intron_8	intron	unprocessed_pseudogene	chr17	46425683	46456705
chr17	46436492	46436546	NSFP1_intron_8	intron	unprocessed_pseudogene	chr17	46425683	46456705
chr17	46436702	46436742	NSFP1_intron_8	intron	unprocessed_pseudogene	chr17	46425683	46456705
chr17	46438737	46438825	NSFP1_intron_8	intron	unprocessed_pseudogene	chr17	46425683	46456705
chr17	46440481	46440755	NSFP1_intron_8	intron	unprocessed_pseudogene	chr17	46425683	46456705
chr17	46440943	46441042	NSFP1_intron_8	intron	unprocessed_pseudogene	chr17	46425683	46456705
chr17	46442943	46443059	NSFP1_intron_8	intron	unprocessed_pseudogene	chr17	46425683	46456705
chr17	46443998	46444087	NSFP1_intron_8	intron	unprocessed_pseudogene	chr17	46425683	46456705
chr17	46444215	46444319	NSFP1_intron_8	intron	unprocessed_pseudogene	chr17	46425683	46456705
chr17	46444597	46444671	NSFP1_intron_8	intron	unprocessed_pseudogene	chr17	46425683	46456705
chr17	46445496	46445533	NSFP1_intron_8	intron	unprocessed_pseudogene	chr17	46425683	46456705
chr17	46445684	46445909	NSFP1_intron_8	intron	unprocessed_pseudogene	chr17	46425683	46456705
chr17	46446177	46446286	NSFP1_intron_8	intron	unprocessed_pseudogene	chr17	46425683	46456705
chr17	46446529	46446837	NSFP1_intron_8	intron	unprocessed_pseudogene	chr17	46425683	46456705
chr17	46446879	46446932	NSFP1_intron_8	intron	unprocessed_pseudogene	chr17	46425683	46456705
chr17	46446967	46447007	NSFP1_intron_8	intron	unprocessed_pseudogene	chr17	46425683	46456705
chr17	46447123	46447251	NSFP1_intron_8	intron	unprocessed_pseudogene	chr17	46425683	46456705
chr17	46449015	46449140	NSFP1_intron_8	intron	unprocessed_pseudogene	chr17	46425683	46456705
chr17	46449336	46449439	NSFP1_intron_8	intron	unprocessed_pseudogene	chr17	46425683	46456705
chr17	46450493	46450567	NSFP1_intron_8	intron	unprocessed_pseudogene	chr17	46425683	46456705
chr17	46450679	46450824	NSFP1_intron_8	intron	unprocessed_pseudogene	chr17	46425683	46456705
chr17	46451557	46451678	NSFP1_intron_8	intron	unprocessed_pseudogene	chr17	46425683	46456705
chr17	46451702	46451729	NSFP1_intron_8	intron	unprocessed_pseudogene	chr17	46425683	46456705
chr17	46452084	46452212	NSFP1_intron_8	intron	unprocessed_pseudogene	chr17	46425683	46456705
chr17	46452264	46452473	NSFP1_intron_8	intron	unprocessed_pseudogene	chr17	46425683	46456705
chr17	46452508	46452659	NSFP1_intron_8	intron	unprocessed_pseudogene	chr17	46425683	46456705
chr17	46452702	46452729	NSFP1_intron_8	intron	unprocessed_pseudogene	chr17	46425683	46456705
chr17	46452876	46452919	NSFP1_intron_8	intron	unprocessed_pseudogene	chr17	46425683	46456705
chr17	46453325	46453662	NSFP1_intron_8	intron	unprocessed_pseudogene	chr17	46425683	46456705
chr17	46453775	46453806	NSFP1_intron_8	intron	unprocessed_pseudogene	chr17	46425683	46456705
chr17	46454424	46454465	NSFP1_intron_8	intron	unprocessed_pseudogene	chr17	46425683	46456705
chr17	46455160	46455248	NSFP1_intron_8	intron	unprocessed_pseudogene	chr17	46425683	46456705
chr17	46432247	46432331	NSFP1_intron_8	intron	unprocessed_pseudogene	chr17	46425683	46456705
chr17	46456980	46457131	NSFP1_intron_9	intron	unprocessed_pseudogene	chr17	46456907	46475198
chr17	46457159	46457287	NSFP1_intron_9	intron	unprocessed_pseudogene	chr17	46456907	46475198
chr17	46457984	46458132	NSFP1_intron_9	intron	unprocessed_pseudogene	chr17	46456907	46475198
chr17	46459354	46459424	NSFP1_intron_9	intron	unprocessed_pseudogene	chr17	46456907	46475198
chr17	46462904	46462954	NSFP1_intron_9	intron	unprocessed_pseudogene	chr17	46456907	46475198
chr17	46463196	46463311	NSFP1_intron_9	intron	unprocessed_pseudogene	chr17	46456907	46475198
chr17	46464082	46464183	NSFP1_intron_9	intron	unprocessed_pseudogene	chr17	46456907	46475198
chr17	46464619	46464794	NSFP1_intron_9	intron	unprocessed_pseudogene	chr17	46456907	46475198
chr17	46465725	46465845	NSFP1_intron_9	intron	unprocessed_pseudogene	chr17	46456907	46475198
chr17	46466073	46466100	NSFP1_intron_9	intron	unprocessed_pseudogene	chr17	46456907	46475198
chr17	46466145	46466376	NSFP1_intron_9	intron	unprocessed_pseudogene	chr17	46456907	46475198
chr17	46468489	46468735	NSFP1_intron_9	intron	unprocessed_pseudogene	chr17	46456907	46475198
chr17	46468894	46469024	NSFP1_intron_9	intron	unprocessed_pseudogene	chr17	46456907	46475198
chr17	46469139	46469264	NSFP1_intron_9	intron	unprocessed_pseudogene	chr17	46456907	46475198
chr17	46472403	46472466	NSFP1_intron_9	intron	unprocessed_pseudogene	chr17	46456907	46475198
chr17	46473489	46473575	NSFP1_intron_9	intron	unprocessed_pseudogene	chr17	46456907	46475198
chr17	46481068	46481211	NSFP1_intron_12	intron	unprocessed_pseudogene	chr17	46476960	46487043
chr17	46482963	46483040	NSFP1_intron_12	intron	unprocessed_pseudogene	chr17	46476960	46487043
chr17	46483322	46483431	NSFP1_intron_12	intron	unprocessed_pseudogene	chr17	46476960	46487043
chr17	46483535	46483825	NSFP1_intron_12	intron	unprocessed_pseudogene	chr17	46476960	46487043
chr17	46483876	46483986	NSFP1_intron_12	intron	unprocessed_pseudogene	chr17	46476960	46487043
chr17	46484050	46484098	NSFP1_intron_12	intron	unprocessed_pseudogene	chr17	46476960	46487043
chr17	46484958	46484986	NSFP1_intron_12	intron	unprocessed_pseudogene	chr17	46476960	46487043
chr17	46508602	46508705	AC138645.1_intron_3	intron	unprocessed_pseudogene	chr17	46507338	46509250
chr17	46521160	46521270	LRRC37A2_intron_4	intron	protein_coding	chr17	46520284	46523082
chr17	46521350	46521554	LRRC37A2_intron_4	intron	protein_coding	chr17	46520284	46523082
chr17	46524269	46524301	LRRC37A2_intron_6	intron	protein_coding	chr17	46523885	46540174
chr17	46526427	46526475	LRRC37A2_intron_6	intron	protein_coding	chr17	46523885	46540174
chr17	46521160	46521270	ARL17A_intron_2	intron	protein_coding	chr17	46517234	46528683
chr17	46521350	46521554	ARL17A_intron_2	intron	protein_coding	chr17	46517234	46528683
chr17	46524269	46524301	ARL17A_intron_2	intron	protein_coding	chr17	46517234	46528683
chr17	46526427	46526475	ARL17A_intron_2	intron	protein_coding	chr17	46517234	46528683
chr17	49151168	49151231	B4GALNT2_intron_5	intron	protein_coding	chr17	49142173	49152798
chr17	67524749	67524895	PITPNC1_intron_4	intron	protein_coding	chr17	67459793	67532800
chr17	72060597	72060644	SOX9-AS1_intron_6	intron	processed_transcript	chr17	72057735	72071040
chr17	72060786	72060818	SOX9-AS1_intron_6	intron	processed_transcript	chr17	72057735	72071040
chr17	77561656	77561680	AC021683.2_5	exon	lincRNA	chr17	77560944	77563243
chr17	78115718	78115854	TMC6_intron_2	intron	protein_coding	chr17	78113625	78117267
chr17	80748333	80748370	RPTOR_intron_5	intron	protein_coding	chr17	80730707	80754008
chr17	80957172	80957230	RPTOR_intron_28	intron	protein_coding	chr17	80949548	80957622
chr17	80994792	80994868	CHMP6_intron_3	intron	protein_coding	chr17	80994691	80995017
chr17	81643496	81643607	TSPAN10_intron_2	intron	protein_coding	chr17	81642449	81644990
chr17	82162671	82162818	CCDC57_intron_9	intron	protein_coding	chr17	82157949	82163198
chr17	82448375	82448768	CYBC1_intron_6	intron	protein_coding	chr17	82447928	82449168
chr17	82576126	82576187	FOXK2_intron_5	intron	protein_coding	chr17	82571871	82582739
chr17	82580539	82580621	FOXK2_intron_5	intron	protein_coding	chr17	82571871	82582739
chr17	82692106	82692162	RAB40B_intron_5	intron	protein_coding	chr17	82664557	82696387
chr17	82696673	82696696	RAB40B_UTR_7	five_prime_UTR	protein_coding	chr17	82696388	82696853
chr17	82764806	82765050	TBCD_intron_3	intron	protein_coding	chr17	82764063	82766265
chr17	82765132	82765330	TBCD_intron_3	intron	protein_coding	chr17	82764063	82766265
chr17	82903863	82904013	TBCD_intron_24	intron	protein_coding	chr17	82903479	82905934
chr17	82905582	82905629	TBCD_intron_24	intron	protein_coding	chr17	82903479	82905934
chr17	82971842	82971926	B3GNTL1_intron_7	intron	protein_coding	chr17	82965747	83005113
chr17	82975279	82975327	B3GNTL1_intron_7	intron	protein_coding	chr17	82965747	83005113
chr17	82975567	82975675	B3GNTL1_intron_7	intron	protein_coding	chr17	82965747	83005113
chr17	82976664	82976748	B3GNTL1_intron_7	intron	protein_coding	chr17	82965747	83005113
chr17	83003736	83003780	B3GNTL1_intron_7	intron	protein_coding	chr17	82965747	83005113
chr17	83004075	83004111	B3GNTL1_intron_7	intron	protein_coding	chr17	82965747	83005113
chr17	83012099	83012138	B3GNTL1_intron_9	intron	protein_coding	chr17	83005672	83014452
chr17	83022710	83022734	B3GNTL1_intron_10	intron	protein_coding	chr17	83014520	83035033
chr17	83025282	83025503	B3GNTL1_intron_10	intron	protein_coding	chr17	83014520	83035033
chr17	83215494	83215993	AC139099.3_intron_2	intron	lincRNA	chr17	83212548	83220424
chr17	83216429	83216468	AC139099.3_intron_2	intron	lincRNA	chr17	83212548	83220424
chr17	83216612	83216644	AC139099.3_intron_2	intron	lincRNA	chr17	83212548	83220424
chr17	83216674	83216724	AC139099.3_intron_2	intron	lincRNA	chr17	83212548	83220424
chr17	83216977	83217051	AC139099.3_intron_2	intron	lincRNA	chr17	83212548	83220424
chr17	83217598	83217639	AC139099.3_intron_2	intron	lincRNA	chr17	83212548	83220424
chr17	83233922	83234085	RPL23AP87_intron_3	intron	transcribed_processed_pseudogene	chr17	83229895	83239922
chr17	83235550	83235705	RPL23AP87_intron_3	intron	transcribed_processed_pseudogene	chr17	83229895	83239922
chr17	83237244	83237365	RPL23AP87_intron_3	intron	transcribed_processed_pseudogene	chr17	83229895	83239922
chr17	83237560	83237603	RPL23AP87_intron_3	intron	transcribed_processed_pseudogene	chr17	83229895	83239922
chr17	83237988	83238023	RPL23AP87_intron_3	intron	transcribed_processed_pseudogene	chr17	83229895	83239922
chr17	83238464	83238594	RPL23AP87_intron_3	intron	transcribed_processed_pseudogene	chr17	83229895	83239922
chr17	83238672	83238699	RPL23AP87_intron_3	intron	transcribed_processed_pseudogene	chr17	83229895	83239922
chr17	83239528	83239556	RPL23AP87_intron_3	intron	transcribed_processed_pseudogene	chr17	83229895	83239922
chr17	83240421	83240457	RPL23AP87_4	exon	transcribed_processed_pseudogene	chr17	83239923	83240804
chr18	219203	219406	THOC1_intron_4	intron	protein_coding	chr18	218970	223438
chr18	665966	666005	TYMS_intron_3	intron	protein_coding	chr18	662321	669070
chr18	1720575	1720830	AC019183.1_intron_2	intron	lincRNA	chr18	1656496	1779857
chr18	3674862	3674921	DLGAP1_intron_7	intron	protein_coding	chr18	3656114	3708462
chr18	6273037	6273419	L3MBTL4_intron_17	intron	protein_coding	chr18	6264039	6301901
chr18	6541433	6541505	LINC01387_intron_2	intron	lincRNA	chr18	6513727	6575988
chr18	7692078	7692316	PTPRM_intron_1	intron	protein_coding	chr18	7567892	7754971
chr18	9815579	9815811	RAB31_intron_5	intron	protein_coding	chr18	9815223	9845580
chr18	11804285	11804598	GNAL_intron_6	intron	protein_coding	chr18	11753946	11824916
chr18	14800924	14801178	ANKRD30B_intron_22	intron	protein_coding	chr18	14799296	14802215
chr18	14801837	14801873	ANKRD30B_intron_22	intron	protein_coding	chr18	14799296	14802215
chr18	14801991	14802215	ANKRD30B_intron_22	intron	protein_coding	chr18	14799296	14802215
chr18	14802216	14802278	ANKRD30B_23	CDS	protein_coding	chr18	14802216	14802278
chr18	14802279	14803088	ANKRD30B_intron_23	intron	protein_coding	chr18	14802279	14803732
chr18	14811829	14812032	ANKRD30B_intron_25	intron	protein_coding	chr18	14808580	14822603
chr18	14812766	14814253	ANKRD30B_intron_25	intron	protein_coding	chr18	14808580	14822603
chr18	14814953	14815028	ANKRD30B_intron_25	intron	protein_coding	chr18	14808580	14822603
chr18	37338254	37338290	CELF4_intron_12	intron	protein_coding	chr18	37321882	37485523
chr18	39481942	39481992	AC016205.1_intron_4	intron	lincRNA	chr18	39340639	39535456
chr18	45681261	45681291	SLC14A2_intron_21	intron	protein_coding	chr18	45679025	45682317
chr18	46112620	46112729	HAUS1_intron_2	intron	protein_coding	chr18	46105369	46118179
chr18	46962415	46963233	KATNAL2_intron_3	intron	protein_coding	chr18	46946924	47046389
chr18	46968460	46968938	KATNAL2_intron_3	intron	protein_coding	chr18	46946924	47046389
chr18	47023438	47024714	KATNAL2_intron_3	intron	protein_coding	chr18	46946924	47046389
chr18	47026339	47028548	KATNAL2_intron_3	intron	protein_coding	chr18	46946924	47046389
chr18	47029077	47029103	KATNAL2_intron_3	intron	protein_coding	chr18	46946924	47046389
chr18	47029360	47030684	KATNAL2_intron_3	intron	protein_coding	chr18	46946924	47046389
chr18	47019917	47022629	KATNAL2_intron_3	intron	protein_coding	chr18	46946924	47046389
chr18	46962768	46963233	ELOA3D_1	CDS	protein_coding	chr18	46962768	46964408
chr18	46968695	46968938	ELOA3C_1	CDS	protein_coding	chr18	46968695	46969912
chr18	47023438	47023927	ELOA3B_1	CDS	protein_coding	chr18	47022287	47023927
chr18	47022287	47022629	ELOA3B_1	CDS	protein_coding	chr18	47022287	47023927
chr18	47028202	47028548	ELOA3_UTR_1	five_prime_UTR	protein_coding	chr18	47028202	47030078
chr18	47029077	47029103	ELOA3_UTR_1	five_prime_UTR	protein_coding	chr18	47028202	47030078
chr18	47029360	47030078	ELOA3_UTR_1	five_prime_UTR	protein_coding	chr18	47028202	47030078
chr18	49440613	49440677	DYM_intron_21	intron	protein_coding	chr18	49430448	49460396
chr18	53399698	53399825	DCC_intron_22	intron	protein_coding	chr18	53397447	53402784
chr18	58170395	58170486	NEDD4L_intron_6	intron	protein_coding	chr18	58165862	58195388
chr18	58170800	58171286	NEDD4L_intron_6	intron	protein_coding	chr18	58165862	58195388
chr18	61616642	61616718	AC105094.2_intron_2	intron	lincRNA	chr18	61612155	61628034
chr18	61971474	61971524	PIGN_intron_1	intron	protein_coding	chr18	61905493	62017627
chr18	65866041	65866074	CDH7_intron_12	intron	protein_coding	chr18	65864126	65880399
chr18	65866114	65866143	CDH7_intron_12	intron	protein_coding	chr18	65864126	65880399
chr18	76393361	76393419	ZNF516_intron_4	intron	protein_coding	chr18	76380304	76441243
chr18	76393788	76393814	ZNF516_intron_4	intron	protein_coding	chr18	76380304	76441243
chr18	76394045	76394091	ZNF516_intron_4	intron	protein_coding	chr18	76380304	76441243
chr18	76394465	76394509	ZNF516_intron_4	intron	protein_coding	chr18	76380304	76441243
chr18	76810331	76810356	ZNF236-DT_intron_1	intron	lincRNA	chr18	76795659	76816753
chr18	76967088	76967205	ZNF236_intron_31	intron	protein_coding	chr18	76960856	76968213
chr18	79172306	79172366	ATP9B_intron_9	intron	protein_coding	chr18	79154556	79176811
chr18	79246077	79246237	ATP9B_intron_13	intron	protein_coding	chr18	79214039	79253379
chr18	79691577	79691609	CTDP1_intron_3	intron	protein_coding	chr18	79681518	79695223
chr18	79691839	79691905	CTDP1_intron_3	intron	protein_coding	chr18	79681518	79695223
chr18	79691950	79692027	CTDP1_intron_3	intron	protein_coding	chr18	79681518	79695223
chr18	79691732	79691800	CTDP1_intron_3	intron	protein_coding	chr18	79681518	79695223
chr18	79745742	79745779	CTDP1_intron_14	intron	protein_coding	chr18	79736522	79753650
chr18	79745854	79745933	CTDP1_intron_14	intron	protein_coding	chr18	79736522	79753650
chr18	79746065	79746126	CTDP1_intron_14	intron	protein_coding	chr18	79736522	79753650
chr18	79808355	79808466	AC021594.2_intron_1	intron	lincRNA	chr18	79792802	79816077
chr18	79808627	79808687	AC021594.2_intron_1	intron	lincRNA	chr18	79792802	79816077
chr18	79886092	79886388	KCNG2_intron_1	intron	protein_coding	chr18	79864292	79899038
chr18	79886501	79886645	KCNG2_intron_1	intron	protein_coding	chr18	79864292	79899038
chr18	79886735	79886933	KCNG2_intron_1	intron	protein_coding	chr18	79864292	79899038
chr19	199454	199535	AC010507.1_intron_1	intron	transcribed_processed_pseudogene	chr19	198397	200576
chr19	200112	200195	AC010507.1_intron_1	intron	transcribed_processed_pseudogene	chr19	198397	200576
chr19	199454	199535	LINC01002_2	exon	processed_transcript	chr19	199375	199611
chr19	200112	200195	LINC01002_4	exon	processed_transcript	chr19	200111	201662
chr19	312710	312836	MIER2_intron_6	intron	protein_coding	chr19	312273	313490
chr19	312889	313020	MIER2_intron_6	intron	protein_coding	chr19	312273	313490
chr19	332840	332951	MIER2_intron_11	intron	protein_coding	chr19	327990	334398
chr19	333207	333340	MIER2_intron_11	intron	protein_coding	chr19	327990	334398
chr19	333386	333505	MIER2_intron_11	intron	protein_coding	chr19	327990	334398
chr19	426597	426732	SHC2_intron_4	intron	protein_coding	chr19	425232	430682
chr19	432504	432772	SHC2_intron_5	intron	protein_coding	chr19	430748	434707
chr19	491802	491847	MADCAM1_intron_1	intron	protein_coding	chr19	490040	496452
chr19	853777	853907	ELANE_intron_4	intron	protein_coding	chr19	853404	855562
chr19	1137578	1137799	SBNO2_intron_29	intron	protein_coding	chr19	1132222	1147307
chr19	1137975	1138013	SBNO2_intron_29	intron	protein_coding	chr19	1132222	1147307
chr19	1148543	1148652	SBNO2_intron_30	intron	protein_coding	chr19	1147421	1149367
chr19	1148759	1149036	SBNO2_intron_30	intron	protein_coding	chr19	1147421	1149367
chr19	1196929	1198134	STK11_intron_3	intron	protein_coding	chr19	1189660	1205803
chr19	1195434	1196798	STK11_intron_3	intron	protein_coding	chr19	1189660	1205803
chr19	1420198	1420293	DAZAP1_intron_4	intron	protein_coding	chr19	1418732	1421146
chr19	2128708	2128841	AP3D1_intron_24	intron	protein_coding	chr19	2127202	2129088
chr19	3649170	3649202	PIP5K1C_intron_11	intron	protein_coding	chr19	3648709	3651824
chr19	3649295	3649491	PIP5K1C_intron_11	intron	protein_coding	chr19	3648709	3651824
chr19	3649525	3649818	PIP5K1C_intron_11	intron	protein_coding	chr19	3648709	3651824
chr19	4011726	4011771	PIAS4_intron_1	intron	protein_coding	chr19	4007788	4012921
chr19	4011986	4012016	PIAS4_intron_1	intron	protein_coding	chr19	4007788	4012921
chr19	6987481	6987530	ADGRE4P_intron_14	intron	transcribed_unprocessed_pseudogene	chr19	6986412	6988785
chr19	6987598	6987659	ADGRE4P_intron_14	intron	transcribed_unprocessed_pseudogene	chr19	6986412	6988785
chr19	7019640	7019730	MBD3L2B_1	CDS	protein_coding	chr19	7019160	7019730
chr19	7019731	7019829	MBD3L2B_intron_1	intron	protein_coding	chr19	7019731	7021351
chr19	7021162	7021351	MBD3L2B_intron_1	intron	protein_coding	chr19	7019731	7021351
chr19	7021352	7021397	MBD3L2B_2	CDS	protein_coding	chr19	7021352	7021397
chr19	7021397	7021450	MBD3L2B_UTR_2	five_prime_UTR	protein_coding	chr19	7021397	7021450
chr19	7031261	7032224	MBD3L5_intron_1	intron	protein_coding	chr19	7030657	7032311
chr19	7032327	7032611	MBD3L5_2	CDS	protein_coding	chr19	7032312	7032894
chr19	7032695	7032769	MBD3L5_2	CDS	protein_coding	chr19	7032312	7032894
chr19	7037778	7037815	MBD3L4_UTR_1	three_prime_UTR	protein_coding	chr19	7037748	7037860
chr19	7037947	7038074	MBD3L4_1	CDS	protein_coding	chr19	7037860	7038442
chr19	7038099	7038442	MBD3L4_1	CDS	protein_coding	chr19	7037860	7038442
chr19	7038443	7039586	MBD3L4_intron_1	intron	protein_coding	chr19	7038443	7040098
chr19	7049321	7049373	MBD3L2_UTR_1	five_prime_UTR	protein_coding	chr19	7049321	7049373
chr19	7049373	7049418	MBD3L2_1	CDS	protein_coding	chr19	7049373	7049418
chr19	7049419	7049454	MBD3L2_intron_1	intron	protein_coding	chr19	7049419	7051039
chr19	7050667	7050832	MBD3L2_intron_1	intron	protein_coding	chr19	7049419	7051039
chr19	7050879	7050925	MBD3L2_intron_1	intron	protein_coding	chr19	7049419	7051039
chr19	7050956	7051039	MBD3L2_intron_1	intron	protein_coding	chr19	7049419	7051039
chr19	7051040	7051215	MBD3L2_2	CDS	protein_coding	chr19	7051040	7051622
chr19	7056986	7057011	MBD3L3_intron_1	intron	protein_coding	chr19	7056904	7058559
chr19	7057084	7058279	MBD3L3_intron_1	intron	protein_coding	chr19	7056904	7058559
chr19	7058308	7058336	MBD3L3_intron_1	intron	protein_coding	chr19	7056904	7058559
chr19	7058570	7058605	MBD3L3_2	CDS	protein_coding	chr19	7058560	7058605
chr19	7058605	7058640	MBD3L3_UTR_2	five_prime_UTR	protein_coding	chr19	7058605	7058640
chr19	7765882	7765944	CLEC4M_5	CDS	protein_coding	chr19	7765616	7766207
chr19	8449597	8449644	HNRNPM_intron_1	intron	protein_coding	chr19	8445112	8455403
chr19	8449671	8449705	HNRNPM_intron_1	intron	protein_coding	chr19	8445112	8455403
chr19	8778665	8778861	AC012616.1_1	exon	processed_pseudogene	chr19	8778665	8778861
chr19	11424713	11424798	CCDC151_intron_6	intron	protein_coding	chr19	11424030	11426142
chr19	13535921	13536111	CACNA1A_intron_50	intron	protein_coding	chr19	13519504	13599751
chr19	14749925	14750056	ADGRE2_intron_6	intron	protein_coding	chr19	14746963	14751434
chr19	15581164	15581252	CYP4F23P_intron_8	intron	transcribed_unprocessed_pseudogene	chr19	15577561	15583348
chr19	23138084	23138151	ZNF730_intron_4	intron	protein_coding	chr19	23136107	23143572
chr19	29901696	29901769	AC008798.1_1	exon	unprocessed_pseudogene	chr19	29901696	29901869
chr19	36305439	36307196	AC012617.1_intron_1	intron	lincRNA	chr19	36304813	36307196
chr19	36307197	36307327	AC012617.1_2	exon	lincRNA	chr19	36307197	36307327
chr19	36307715	36308457	AC012617.1_intron_2	intron	lincRNA	chr19	36307328	36310356
chr19	36308487	36308567	AC012617.1_intron_2	intron	lincRNA	chr19	36307328	36310356
chr19	36307328	36307540	AC012617.1_intron_2	intron	lincRNA	chr19	36307328	36310356
chr19	36728758	36728871	ZNF850_intron_1	intron	protein_coding	chr19	36714501	36743476
chr19	37269471	37269543	AC016590.1_intron_2	intron	lincRNA	chr19	37268985	37271284
chr19	37269814	37270265	AC016590.1_intron_2	intron	lincRNA	chr19	37268985	37271284
chr19	37751189	37751556	ZNF573_intron_1	intron	protein_coding	chr19	37740195	37758474
chr19	38540624	38540688	RYR1_intron_86	intron	protein_coding	chr19	38538674	38543345
chr19	38770971	38771025	LGALS7_UTR_1	three_prime_UTR	protein_coding	chr19	38770971	38771025
chr19	38771025	38771139	LGALS7_1	CDS	protein_coding	chr19	38771025	38771139
chr19	38771140	38771219	LGALS7_intron_1	intron	protein_coding	chr19	38771140	38771827
chr19	38771242	38771278	LGALS7_intron_1	intron	protein_coding	chr19	38771140	38771827
chr19	38771323	38771827	LGALS7_intron_1	intron	protein_coding	chr19	38771140	38771827
chr19	38771828	38771943	LGALS7_2	CDS	protein_coding	chr19	38771828	38771989
chr19	38772074	38772271	LGALS7_intron_2	intron	protein_coding	chr19	38772031	38773013
chr19	38772429	38773013	LGALS7_intron_2	intron	protein_coding	chr19	38772031	38773013
chr19	38773014	38773241	LGALS7_UTR_3	five_prime_UTR	protein_coding	chr19	38773014	38773432
chr19	38789433	38789614	LGALS7B_intron_1	intron	protein_coding	chr19	38789233	38789614
chr19	38789615	38789704	LGALS7B_2	CDS	protein_coding	chr19	38789615	38789704
chr19	38789705	38789852	LGALS7B_intron_2	intron	protein_coding	chr19	38789705	38790687
chr19	39884426	39884554	FCGBP_intron_11	intron	protein_coding	chr19	39883447	39885671
chr19	39888133	39888206	FCGBP_intron_13	intron	protein_coding	chr19	39886586	39889477
chr19	39888241	39889465	FCGBP_intron_13	intron	protein_coding	chr19	39886586	39889477
chr19	39896014	39896108	FCGBP_18	CDS	protein_coding	chr19	39895805	39896143
chr19	39896318	39896597	FCGBP_intron_18	intron	protein_coding	chr19	39896144	39899554
chr19	39896920	39897265	FCGBP_intron_18	intron	protein_coding	chr19	39896144	39899554
chr19	39900791	39901221	FCGBP_intron_19	intron	protein_coding	chr19	39899698	39901923
chr19	39904193	39905729	FCGBP_intron_21	intron	protein_coding	chr19	39902838	39905729
chr19	39905730	39905860	FCGBP_22	CDS	protein_coding	chr19	39905730	39906323
chr19	39906121	39906210	FCGBP_22	CDS	protein_coding	chr19	39905730	39906323
chr19	43356212	43356262	CD177_intron_5	intron	protein_coding	chr19	43356109	43360263
chr19	43356301	43358291	CD177_intron_5	intron	protein_coding	chr19	43356109	43360263
chr19	43358346	43359686	CD177_intron_5	intron	protein_coding	chr19	43356109	43360263
chr19	43375256	43375999	CD177P1_intron_4	intron	unprocessed_pseudogene	chr19	43374516	43378673
chr19	43376806	43378502	CD177P1_intron_4	intron	unprocessed_pseudogene	chr19	43374516	43378673
chr19	44546737	44546828	CEACAM22P_intron_5	intron	transcribed_unprocessed_pseudogene	chr19	44543933	44547177
chr19	44778513	44778536	CBLC_intron_1	intron	protein_coding	chr19	44778285	44780903
chr19	44778644	44778670	CBLC_intron_1	intron	protein_coding	chr19	44778285	44780903
chr19	50961134	50961276	KLK6_intron_1	intron	protein_coding	chr19	50959317	50961742
chr19	51646262	51646494	AC018755.2_9	CDS	protein_coding	chr19	51646256	51646640
chr19	51646521	51646605	AC018755.2_9	CDS	protein_coding	chr19	51646256	51646640
chr19	53186077	53186130	ZNF665_intron_3	intron	protein_coding	chr19	53182944	53193310
chr19	53186258	53186302	ZNF665_intron_3	intron	protein_coding	chr19	53182944	53193310
chr19	53186327	53186377	ZNF665_intron_3	intron	protein_coding	chr19	53182944	53193310
chr19	53186430	53186517	ZNF665_intron_3	intron	protein_coding	chr19	53182944	53193310
chr19	53186538	53186674	ZNF665_intron_3	intron	protein_coding	chr19	53182944	53193310
chr19	53186759	53186922	ZNF665_intron_3	intron	protein_coding	chr19	53182944	53193310
chr19	53187648	53188143	ZNF665_intron_3	intron	protein_coding	chr19	53182944	53193310
chr19	53188445	53188482	ZNF665_intron_3	intron	protein_coding	chr19	53182944	53193310
chr19	53188596	53188638	ZNF665_intron_3	intron	protein_coding	chr19	53182944	53193310
chr19	54472292	54472345	CDC42EP5_intron_2	intron	protein_coding	chr19	54471686	54473062
chr19	54711878	54712230	LILRP2_intron_5	intron	transcribed_processed_pseudogene	chr19	54710410	54712895
chr19	54712253	54712313	LILRP2_intron_5	intron	transcribed_processed_pseudogene	chr19	54710410	54712895
chr19	55078483	55078522	EPS8L1_intron_4	intron	protein_coding	chr19	55078129	55078997
chr19	55207988	55208026	PTPRH_intron_19	intron	protein_coding	chr19	55207200	55209381
chr19	55208488	55208575	PTPRH_intron_19	intron	protein_coding	chr19	55207200	55209381
chr19	55208764	55208799	PTPRH_intron_19	intron	protein_coding	chr19	55207200	55209381
chr19	56104028	56104063	ZNF787_intron_2	intron	protein_coding	chr19	56103485	56121170
chr19	56104108	56104152	ZNF787_intron_2	intron	protein_coding	chr19	56103485	56121170
chr19	56306420	56306461	ZSCAN5A_intron_5	intron	protein_coding	chr19	56228312	56313281
chr19	56306703	56306729	ZSCAN5A_intron_5	intron	protein_coding	chr19	56228312	56313281
chr19	56339422	56339660	ZSCAN5A_intron_8	intron	protein_coding	chr19	56316269	56363233
chr19	56444976	56445064	ZNF667_intron_2	intron	protein_coding	chr19	56444282	56458153
chr19	56445248	56445339	ZNF667_intron_2	intron	protein_coding	chr19	56444282	56458153
chr19	56445437	56445528	ZNF667_intron_2	intron	protein_coding	chr19	56444282	56458153
chr19	56445650	56445702	ZNF667_intron_2	intron	protein_coding	chr19	56444282	56458153
chr19	56600237	56600267	ZNF71_intron_1	intron	protein_coding	chr19	56595429	56601505
chr19	56600418	56600494	ZNF71_intron_1	intron	protein_coding	chr19	56595429	56601505
chr19	56670024	56670048	ZNF835_intron_1	intron	protein_coding	chr19	56665246	56671574
chr19	57881884	57882282	ZNF814_intron_7	intron	protein_coding	chr19	57877043	57885881
chr19	58337504	58337734	ZSCAN22_intron_2	intron	protein_coding	chr19	58335206	58338252
chr2	308132	308159	AC079779.3_7	exon	lincRNA	chr2	308126	308267
chr2	308132	308159	AC079779.4_intron_1	intron	lincRNA	chr2	307745	308937
chr2	671454	671776	TMEM18_intron_2	intron	protein_coding	chr2	669851	672806
chr2	846614	846723	LINC01115_intron_2	intron	lincRNA	chr2	806250	853977
chr2	849557	849670	LINC01115_intron_2	intron	lincRNA	chr2	806250	853977
chr2	1107610	1107949	SNTG2_intron_4	intron	protein_coding	chr2	1098411	1137620
chr2	1108067	1108576	SNTG2_intron_4	intron	protein_coding	chr2	1098411	1137620
chr2	1222567	1222701	SNTG2_intron_9	intron	protein_coding	chr2	1209231	1237886
chr2	1222756	1222895	SNTG2_intron_9	intron	protein_coding	chr2	1209231	1237886
chr2	1342537	1342722	SNTG2_intron_16	intron	protein_coding	chr2	1316376	1367341
chr2	1342756	1343136	SNTG2_intron_16	intron	protein_coding	chr2	1316376	1367341
chr2	1343814	1344240	SNTG2_intron_16	intron	protein_coding	chr2	1316376	1367341
chr2	1344424	1344615	SNTG2_intron_16	intron	protein_coding	chr2	1316376	1367341
chr2	1344701	1344963	SNTG2_intron_16	intron	protein_coding	chr2	1316376	1367341
chr2	1345147	1345197	SNTG2_intron_16	intron	protein_coding	chr2	1316376	1367341
chr2	1345470	1345545	SNTG2_intron_16	intron	protein_coding	chr2	1316376	1367341
chr2	1346035	1346107	SNTG2_intron_16	intron	protein_coding	chr2	1316376	1367341
chr2	1343479	1343768	SNTG2_intron_16	intron	protein_coding	chr2	1316376	1367341
chr2	1417287	1417415	TPO_intron_2	intron	protein_coding	chr2	1414503	1423043
chr2	1417497	1417866	TPO_intron_2	intron	protein_coding	chr2	1414503	1423043
chr2	1456982	1457029	TPO_intron_8	intron	protein_coding	chr2	1456283	1477084
chr2	1490326	1490358	TPO_intron_11	intron	protein_coding	chr2	1487992	1493800
chr2	1511349	1511389	TPO_intron_15	intron	protein_coding	chr2	1504080	1516881
chr2	1703857	1703886	PXDN_intron_23	intron	protein_coding	chr2	1693135	1744254
chr2	1829379	1829427	MYT1L_intron_4	intron	protein_coding	chr2	1809168	1839147
chr2	2034401	2035126	MYT1L_intron_23	intron	protein_coding	chr2	1997348	2053976
chr2	2035465	2035627	MYT1L_intron_23	intron	protein_coding	chr2	1997348	2053976
chr2	2035815	2035899	MYT1L_intron_23	intron	protein_coding	chr2	1997348	2053976
chr2	2036048	2036352	MYT1L_intron_23	intron	protein_coding	chr2	1997348	2053976
chr2	2650404	2650515	AC018685.2_intron_1	intron	lincRNA	chr2	2642401	2656494
chr2	3315341	3315430	EIPR1_intron_8	intron	protein_coding	chr2	3274420	3318855
chr2	3315877	3315918	EIPR1_intron_8	intron	protein_coding	chr2	3274420	3318855
chr2	3331507	3331556	EIPR1_intron_9	intron	protein_coding	chr2	3318959	3338015
chr2	3331918	3332006	EIPR1_intron_9	intron	protein_coding	chr2	3318959	3338015
chr2	3775260	3775510	DCDC2C_intron_8	intron	protein_coding	chr2	3769412	3778814
chr2	3786472	3786613	DCDC2C_intron_10	intron	protein_coding	chr2	3785101	3847152
chr2	9406360	9406436	ITGB1BP1_UTR_1	three_prime_UTR	protein_coding	chr2	9403475	9407424
chr2	16090121	16090238	AC130710.1_intron_1	intron	lincRNA	chr2	16085484	16096424
chr2	23846124	23846936	ATAD2B_intron_16	intron	protein_coding	chr2	23834079	23857413
chr2	25634767	25634858	DTNB_intron_18	intron	protein_coding	chr2	25628385	25639012
chr2	28458884	28458993	PLB1_intron_1	intron	protein_coding	chr2	28457198	28496069
chr2	34603901	34603994	AC068599.1_intron_2	intron	lincRNA	chr2	34384570	34635247
chr2	34604053	34604139	AC068599.1_intron_2	intron	lincRNA	chr2	34384570	34635247
chr2	38844480	38844521	DHX57_intron_14	intron	protein_coding	chr2	38843211	38847017
chr2	45415093	45415304	SRBD1_intron_3	intron	protein_coding	chr2	45413294	45418363
chr2	73786778	73788299	C2orf78_intron_1	intron	protein_coding	chr2	73784407	73813475
chr2	73788350	73792110	C2orf78_intron_1	intron	protein_coding	chr2	73784407	73813475
chr2	73792736	73793150	C2orf78_intron_1	intron	protein_coding	chr2	73784407	73813475
chr2	73797422	73798026	C2orf78_intron_1	intron	protein_coding	chr2	73784407	73813475
chr2	73798246	73802103	C2orf78_intron_1	intron	protein_coding	chr2	73784407	73813475
chr2	73802132	73802190	C2orf78_intron_1	intron	protein_coding	chr2	73784407	73813475
chr2	73802364	73802867	C2orf78_intron_1	intron	protein_coding	chr2	73784407	73813475
chr2	73802901	73806262	C2orf78_intron_1	intron	protein_coding	chr2	73784407	73813475
chr2	73806401	73806668	C2orf78_intron_1	intron	protein_coding	chr2	73784407	73813475
chr2	73793263	73797324	C2orf78_intron_1	intron	protein_coding	chr2	73784407	73813475
chr2	77307660	77307685	LRRTM4_intron_1	intron	protein_coding	chr2	76748917	77516666
chr2	77307807	77307933	LRRTM4_intron_1	intron	protein_coding	chr2	76748917	77516666
chr2	85292121	85292157	TCF7L1_intron_8	intron	protein_coding	chr2	85283579	85302482
chr2	86545069	86545269	RNF103-CHMP3_intron_5	intron	protein_coding	chr2	86542313	86620328
chr2	86907968	86908016	RGPD1_1	CDS	protein_coding	chr2	86907968	86908016
chr2	86908017	86908155	RGPD1_intron_1	intron	protein_coding	chr2	86908017	86913810
chr2	86909132	86909314	RGPD1_intron_1	intron	protein_coding	chr2	86908017	86913810
chr2	86910980	86913021	RGPD1_intron_1	intron	protein_coding	chr2	86908017	86913810
chr2	86915740	86915770	RGPD1_intron_2	intron	protein_coding	chr2	86913922	86917629
chr2	86916511	86917629	RGPD1_intron_2	intron	protein_coding	chr2	86913922	86917629
chr2	86917630	86917678	RGPD1_3	CDS	protein_coding	chr2	86917630	86917678
chr2	86920788	86922364	RGPD1_intron_3	intron	protein_coding	chr2	86917679	86942235
chr2	86917679	86917778	RGPD1_intron_3	intron	protein_coding	chr2	86917679	86942235
chr2	87118931	87119497	AC092651.1_intron_2	intron	unprocessed_pseudogene	chr2	87118927	87120886
chr2	87119656	87120708	AC092651.1_intron_2	intron	unprocessed_pseudogene	chr2	87118927	87120886
chr2	87157836	87158350	AC083899.1_intron_12	intron	unprocessed_pseudogene	chr2	87156515	87159561
chr2	87159758	87159810	AC083899.1_intron_13	intron	unprocessed_pseudogene	chr2	87159655	87161615
chr2	87159843	87159872	AC083899.1_intron_13	intron	unprocessed_pseudogene	chr2	87159655	87161615
chr2	87159930	87160635	AC083899.1_intron_13	intron	unprocessed_pseudogene	chr2	87159655	87161615
chr2	87161056	87161599	AC083899.1_intron_13	intron	unprocessed_pseudogene	chr2	87159655	87161615
chr2	87184577	87184937	AC083899.1_intron_26	intron	unprocessed_pseudogene	chr2	87183098	87185530
chr2	88729731	88730238	RPIA_intron_4	intron	protein_coding	chr2	88729338	88734550
chr2	88730267	88730300	RPIA_intron_4	intron	protein_coding	chr2	88729338	88734550
chr2	88730381	88730446	RPIA_intron_4	intron	protein_coding	chr2	88729338	88734550
chr2	88730471	88730514	RPIA_intron_4	intron	protein_coding	chr2	88729338	88734550
chr2	88730687	88730740	RPIA_intron_4	intron	protein_coding	chr2	88729338	88734550
chr2	88730911	88730982	RPIA_intron_4	intron	protein_coding	chr2	88729338	88734550
chr2	88731058	88731252	RPIA_intron_4	intron	protein_coding	chr2	88729338	88734550
chr2	88731340	88731691	RPIA_intron_4	intron	protein_coding	chr2	88729338	88734550
chr2	88731786	88732222	RPIA_intron_4	intron	protein_coding	chr2	88729338	88734550
chr2	88732341	88732583	RPIA_intron_4	intron	protein_coding	chr2	88729338	88734550
chr2	89330110	89330155	IGKV2-40_1	exon	IG_V_gene	chr2	89330110	89330429
chr2	95899144	95899217	ANKRD36C_25	CDS	protein_coding	chr2	95899144	95899217
chr2	95899218	95899306	ANKRD36C_intron_25	intron	protein_coding	chr2	95899218	95899306
chr2	95899307	95899336	ANKRD36C_26	CDS	protein_coding	chr2	95899307	95899336
chr2	95899337	95900321	ANKRD36C_intron_26	intron	protein_coding	chr2	95899337	95904759
chr2	95901113	95901270	ANKRD36C_intron_26	intron	protein_coding	chr2	95899337	95904759
chr2	95901335	95901542	ANKRD36C_intron_26	intron	protein_coding	chr2	95899337	95904759
chr2	95904157	95904223	ANKRD36C_intron_26	intron	protein_coding	chr2	95899337	95904759
chr2	95904702	95904759	ANKRD36C_intron_26	intron	protein_coding	chr2	95899337	95904759
chr2	95904760	95904833	ANKRD36C_27	CDS	protein_coding	chr2	95904760	95904833
chr2	95904834	95905988	ANKRD36C_intron_27	intron	protein_coding	chr2	95904834	95910538
chr2	95906184	95906267	ANKRD36C_intron_27	intron	protein_coding	chr2	95904834	95910538
chr2	95906488	95907137	ANKRD36C_intron_27	intron	protein_coding	chr2	95904834	95910538
chr2	97322198	97322235	IGKV1OR2-9_1	exon	IG_V_pseudogene	chr2	97322137	97322423
chr2	97331533	97331843	IGKV2OR2-10_1	exon	IG_V_pseudogene	chr2	97331533	97331843
chr2	97335671	97335974	IGKV2OR2-7D_1	exon	IG_V_pseudogene	chr2	97335671	97335974
chr2	97372532	97372835	IGKV2OR2-7_1	exon	IG_V_pseudogene	chr2	97372532	97372835
chr2	97376674	97376973	IGKV2OR2-8_1	exon	IG_V_pseudogene	chr2	97376674	97376973
chr2	97386082	97386368	IGKV1OR2-11_1	exon	IG_V_pseudogene	chr2	97386082	97386368
chr2	97416769	97416817	AC092683.1_intron_1	intron	lincRNA	chr2	97416406	97422163
chr2	97418333	97418393	AC092683.1_intron_1	intron	lincRNA	chr2	97416406	97422163
chr2	97418525	97418551	AC092683.1_intron_1	intron	lincRNA	chr2	97416406	97422163
chr2	97419661	97419690	AC092683.1_intron_1	intron	lincRNA	chr2	97416406	97422163
chr2	97420435	97420513	AC092683.1_intron_1	intron	lincRNA	chr2	97416406	97422163
chr2	97420982	97421025	AC092683.1_intron_1	intron	lincRNA	chr2	97416406	97422163
chr2	97421138	97421185	AC092683.1_intron_1	intron	lincRNA	chr2	97416406	97422163
chr2	97432202	97432288	AC092683.1_intron_6	intron	lincRNA	chr2	97429787	97433298
chr2	97432851	97432884	AC092683.1_intron_6	intron	lincRNA	chr2	97429787	97433298
chr2	97421138	97421185	AC092683.2_1	exon	lincRNA	chr2	97421075	97421248
chr2	97432202	97432288	AC092683.2_intron_3	intron	lincRNA	chr2	97423310	97434660
chr2	97432851	97432884	AC092683.2_intron_3	intron	lincRNA	chr2	97423310	97434660
chr2	99136552	99136667	TSGA10_intron_20	intron	protein_coding	chr2	99127177	99141342
chr2	99251925	99252103	LYG2_intron_5	intron	protein_coding	chr2	99246821	99254216
chr2	105054683	105055430	MRPS9_intron_2	intron	protein_coding	chr2	105049351	105071311
chr2	106467197	106467236	RGPD3_intron_23	intron	protein_coding	chr2	106459333	106468215
chr2	109461519	109461605	SH3RF3_intron_8	intron	protein_coding	chr2	109449490	109490603
chr2	112114094	112114281	TMEM87B_intron_18	intron	protein_coding	chr2	112112930	112116082
chr2	112114549	112114574	TMEM87B_intron_18	intron	protein_coding	chr2	112112930	112116082
chr2	112114984	112115212	TMEM87B_intron_18	intron	protein_coding	chr2	112112930	112116082
chr2	112139552	112139581	FBLN7_intron_1	intron	protein_coding	chr2	112138731	112159674
chr2	112776538	112776916	IL1A_intron_1	intron	protein_coding	chr2	112775268	112777985
chr2	113130649	113130761	IL1RN_intron_7	intron	protein_coding	chr2	113129665	113131043
chr2	114478998	114479024	DPP10_intron_3	intron	protein_coding	chr2	114463427	115050146
chr2	115426140	115426278	DPP10_intron_10	intron	protein_coding	chr2	115343913	115499508
chr2	115488154	115488268	DPP10_intron_10	intron	protein_coding	chr2	115343913	115499508
chr2	119444620	119444688	SCTR_intron_2	intron	protein_coding	chr2	119441600	119446757
chr2	119552398	119552658	CFAP221_intron_4	intron	protein_coding	chr2	119549186	119559687
chr2	128113761	128113785	UGGT1_intron_6	intron	protein_coding	chr2	128113259	128115122
chr2	128113844	128113886	UGGT1_intron_6	intron	protein_coding	chr2	128113259	128115122
chr2	130489437	130489463	POTEI_intron_8	intron	protein_coding	chr2	130489280	130490668
chr2	130508852	130508879	POTEI_10	CDS	protein_coding	chr2	130508714	130509235
chr2	130521197	130521484	CFC1B_UTR_1	five_prime_UTR	protein_coding	chr2	130521197	130521484
chr2	130521484	130521507	CFC1B_1	CDS	protein_coding	chr2	130521484	130521507
chr2	130521508	130521811	CFC1B_intron_1	intron	protein_coding	chr2	130521508	130521811
chr2	130521812	130521862	CFC1B_2	CDS	protein_coding	chr2	130521812	130521862
chr2	130521863	130521955	CFC1B_intron_2	intron	protein_coding	chr2	130521863	130521955
chr2	130521956	130522029	CFC1B_3	CDS	protein_coding	chr2	130521956	130522130
chr2	130522140	130522200	CFC1B_intron_3	intron	protein_coding	chr2	130522131	130522788
chr2	130522389	130522539	CFC1B_intron_3	intron	protein_coding	chr2	130522131	130522788
chr2	130522568	130522788	CFC1B_intron_3	intron	protein_coding	chr2	130522131	130522788
chr2	130522789	130522904	CFC1B_4	CDS	protein_coding	chr2	130522789	130522904
chr2	130522905	130523167	CFC1B_intron_4	intron	protein_coding	chr2	130522905	130523167
chr2	130523168	130523278	CFC1B_5	CDS	protein_coding	chr2	130523168	130523278
chr2	130523279	130523760	CFC1B_intron_5	intron	protein_coding	chr2	130523279	130527694
chr2	130523888	130523913	CFC1B_intron_5	intron	protein_coding	chr2	130523279	130527694
chr2	130523950	130524125	CFC1B_intron_5	intron	protein_coding	chr2	130523279	130527694
chr2	130524269	130525008	CFC1B_intron_5	intron	protein_coding	chr2	130523279	130527694
chr2	130525035	130525388	CFC1B_intron_5	intron	protein_coding	chr2	130523279	130527694
chr2	130525501	130525785	CFC1B_intron_5	intron	protein_coding	chr2	130523279	130527694
chr2	130525997	130526450	CFC1B_intron_5	intron	protein_coding	chr2	130523279	130527694
chr2	130526694	130526858	CFC1B_intron_5	intron	protein_coding	chr2	130523279	130527694
chr2	130526884	130527293	CFC1B_intron_5	intron	protein_coding	chr2	130523279	130527694
chr2	130527457	130527694	CFC1B_intron_5	intron	protein_coding	chr2	130523279	130527694
chr2	130527695	130527895	CFC1B_6	CDS	protein_coding	chr2	130527695	130527895
chr2	130527895	130528387	CFC1B_UTR_2	three_prime_UTR	protein_coding	chr2	130527895	130528604
chr2	130528490	130528547	CFC1B_UTR_2	three_prime_UTR	protein_coding	chr2	130527895	130528604
chr2	130528575	130528604	CFC1B_UTR_2	three_prime_UTR	protein_coding	chr2	130527895	130528604
chr2	130539404	130539500	PRSS40B_UTR_1	three_prime_UTR	protein_coding	chr2	130539095	130540101
chr2	130539947	130540033	PRSS40B_UTR_1	three_prime_UTR	protein_coding	chr2	130539095	130540101
chr2	130540071	130540101	PRSS40B_UTR_1	three_prime_UTR	protein_coding	chr2	130539095	130540101
chr2	130540101	130540135	PRSS40B_1	CDS	protein_coding	chr2	130540101	130540135
chr2	130541472	130542452	PRSS40B_intron_1	intron	protein_coding	chr2	130540136	130542452
chr2	130542453	130542494	PRSS40B_2	CDS	protein_coding	chr2	130542453	130542494
chr2	130542495	130543319	PRSS40B_intron_2	intron	protein_coding	chr2	130542495	130543881
chr2	130543488	130543578	PRSS40B_intron_2	intron	protein_coding	chr2	130542495	130543881
chr2	130543630	130543683	PRSS40B_intron_2	intron	protein_coding	chr2	130542495	130543881
chr2	130543734	130543881	PRSS40B_intron_2	intron	protein_coding	chr2	130542495	130543881
chr2	130543882	130544058	PRSS40B_3	CDS	protein_coding	chr2	130543882	130544058
chr2	130544059	130545606	PRSS40B_intron_3	intron	protein_coding	chr2	130544059	130546191
chr2	130545937	130546191	PRSS40B_intron_3	intron	protein_coding	chr2	130544059	130546191
chr2	130546192	130546263	PRSS40B_4	CDS	protein_coding	chr2	130546192	130546391
chr2	130546345	130546391	PRSS40B_4	CDS	protein_coding	chr2	130546192	130546391
chr2	130546391	130546467	PRSS40B_UTR_2	five_prime_UTR	protein_coding	chr2	130546391	130546467
chr2	130547890	130549762	PRSS40B_intron_4	intron	protein_coding	chr2	130546468	130549762
chr2	130546468	130547848	PRSS40B_intron_4	intron	protein_coding	chr2	130546468	130549762
chr2	130549763	130549883	PRSS40B_UTR_3	five_prime_UTR	protein_coding	chr2	130549763	130549883
chr2	130570829	130570980	PRSS40A_UTR_1	five_prime_UTR	protein_coding	chr2	130570829	130570980
chr2	130570981	130572473	PRSS40A_intron_1	intron	protein_coding	chr2	130570981	130574275
chr2	130573291	130574005	PRSS40A_intron_1	intron	protein_coding	chr2	130570981	130574275
chr2	130575604	130576485	PRSS40A_intron_2	intron	protein_coding	chr2	130574552	130576671
chr2	130576587	130576617	PRSS40A_intron_2	intron	protein_coding	chr2	130574552	130576671
chr2	130577589	130578237	PRSS40A_intron_3	intron	protein_coding	chr2	130577342	130578237
chr2	130578238	130578279	PRSS40A_3	CDS	protein_coding	chr2	130578238	130578279
chr2	130578280	130578907	PRSS40A_intron_4	intron	protein_coding	chr2	130578280	130580594
chr2	130582159	130582256	PRSS40A_intron_5	intron	protein_coding	chr2	130581637	130582256
chr2	130582257	130582311	PRSS40A_5	CDS	protein_coding	chr2	130582257	130582311
chr2	130582311	130582406	PRSS40A_UTR_5	three_prime_UTR	protein_coding	chr2	130582311	130582406
chr2	130857704	130857740	ARHGEF4_intron_1	intron	protein_coding	chr2	130836993	130913984
chr2	130859454	130860306	ARHGEF4_intron_1	intron	protein_coding	chr2	130836993	130913984
chr2	130861162	130862248	ARHGEF4_intron_1	intron	protein_coding	chr2	130836993	130913984
chr2	130862270	130862501	ARHGEF4_intron_1	intron	protein_coding	chr2	130836993	130913984
chr2	130863182	130863763	ARHGEF4_intron_1	intron	protein_coding	chr2	130836993	130913984
chr2	130857805	130859282	ARHGEF4_intron_1	intron	protein_coding	chr2	130836993	130913984
chr2	131272875	131273276	PLEKHB2_intron_11	intron	protein_coding	chr2	131149853	131353018
chr2	131273338	131273735	PLEKHB2_intron_11	intron	protein_coding	chr2	131149853	131353018
chr2	131273806	131273939	PLEKHB2_intron_11	intron	protein_coding	chr2	131149853	131353018
chr2	131274633	131275529	PLEKHB2_intron_11	intron	protein_coding	chr2	131149853	131353018
chr2	131275582	131275609	PLEKHB2_intron_11	intron	protein_coding	chr2	131149853	131353018
chr2	131275630	131275716	PLEKHB2_intron_11	intron	protein_coding	chr2	131149853	131353018
chr2	131766384	131766417	C2orf27A_intron_7	intron	transcribed_unprocessed_pseudogene	chr2	131758538	131766617
chr2	131766490	131766617	C2orf27A_intron_7	intron	transcribed_unprocessed_pseudogene	chr2	131758538	131766617
chr2	131766618	131767156	C2orf27A_8	exon	transcribed_unprocessed_pseudogene	chr2	131766618	131767404
chr2	131795205	131795746	C2orf27B_1	exon	lincRNA	chr2	131794961	131795746
chr2	131795747	131795782	C2orf27B_intron_1	intron	lincRNA	chr2	131795747	131800890
chr2	134209532	134210057	MGAT5_intron_1	intron	protein_coding	chr2	134120292	134254257
chr2	134210320	134210398	MGAT5_intron_1	intron	protein_coding	chr2	134120292	134254257
chr2	134211224	134211257	MGAT5_intron_1	intron	protein_coding	chr2	134120292	134254257
chr2	134211431	134211627	MGAT5_intron_1	intron	protein_coding	chr2	134120292	134254257
chr2	134211668	134211761	MGAT5_intron_1	intron	protein_coding	chr2	134120292	134254257
chr2	134211924	134212095	MGAT5_intron_1	intron	protein_coding	chr2	134120292	134254257
chr2	134212176	134212409	MGAT5_intron_1	intron	protein_coding	chr2	134120292	134254257
chr2	134607488	134607633	TMEM163_intron_6	intron	protein_coding	chr2	134552092	134713198
chr2	134607988	134608425	TMEM163_intron_6	intron	protein_coding	chr2	134552092	134713198
chr2	141593625	141593679	LRP1B_intron_90	intron	protein_coding	chr2	141480534	141810277
chr2	151046700	151046845	AC023469.1_intron_3	intron	lincRNA	chr2	151043874	151047677
chr2	151579650	151580795	NEB_intron_79	intron	protein_coding	chr2	151579650	151580795
chr2	151580796	151580904	NEB_80	CDS	protein_coding	chr2	151580796	151580904
chr2	151580905	151581179	NEB_intron_80	intron	protein_coding	chr2	151580905	151581481
chr2	151582329	151582462	NEB_intron_81	intron	protein_coding	chr2	151581588	151582462
chr2	151582463	151582667	NEB_82	CDS	protein_coding	chr2	151582463	151582667
chr2	151582668	151582841	NEB_intron_82	intron	protein_coding	chr2	151582668	151583453
chr2	151582970	151583053	NEB_intron_82	intron	protein_coding	chr2	151582668	151583453
chr2	151584333	151585505	NEB_intron_83	intron	protein_coding	chr2	151583767	151585505
chr2	151585506	151585614	NEB_84	CDS	protein_coding	chr2	151585506	151585614
chr2	151585615	151586403	NEB_intron_84	intron	protein_coding	chr2	151585615	151586403
chr2	151586404	151586509	NEB_85	CDS	protein_coding	chr2	151586404	151586509
chr2	151586510	151587372	NEB_intron_85	intron	protein_coding	chr2	151586510	151587372
chr2	151587373	151587577	NEB_86	CDS	protein_coding	chr2	151587373	151587577
chr2	151587578	151589887	NEB_intron_86	intron	protein_coding	chr2	151587578	151589887
chr2	151589888	151590200	NEB_87	CDS	protein_coding	chr2	151589888	151590200
chr2	151590201	151590835	NEB_intron_87	intron	protein_coding	chr2	151590201	151591346
chr2	151592555	151593014	NEB_intron_89	intron	protein_coding	chr2	151592139	151593014
chr2	151593015	151593194	NEB_90	CDS	protein_coding	chr2	151593015	151593219
chr2	151594855	151594883	NEB_intron_91	intron	protein_coding	chr2	151594319	151596058
chr2	151595766	151596058	NEB_intron_91	intron	protein_coding	chr2	151594319	151596058
chr2	151596059	151596167	NEB_92	CDS	protein_coding	chr2	151596059	151596167
chr2	151596168	151596956	NEB_intron_92	intron	protein_coding	chr2	151596168	151596956
chr2	151596957	151597062	NEB_93	CDS	protein_coding	chr2	151596957	151597062
chr2	151597063	151597925	NEB_intron_93	intron	protein_coding	chr2	151597063	151597925
chr2	151597926	151598130	NEB_94	CDS	protein_coding	chr2	151597926	151598130
chr2	151598131	151600440	NEB_intron_94	intron	protein_coding	chr2	151598131	151600440
chr2	151600441	151600753	NEB_95	CDS	protein_coding	chr2	151600441	151600753
chr2	151600754	151600811	NEB_intron_95	intron	protein_coding	chr2	151600754	151601899
chr2	151601768	151601795	NEB_intron_95	intron	protein_coding	chr2	151600754	151601899
chr2	151601817	151601899	NEB_intron_95	intron	protein_coding	chr2	151600754	151601899
chr2	151601900	151602008	NEB_96	CDS	protein_coding	chr2	151601900	151602008
chr2	151602009	151602585	NEB_intron_96	intron	protein_coding	chr2	151602009	151602585
chr2	151602586	151602691	NEB_97	CDS	protein_coding	chr2	151602586	151602691
chr2	151602692	151603298	NEB_intron_97	intron	protein_coding	chr2	151602692	151603567
chr2	151604750	151604871	NEB_99	CDS	protein_coding	chr2	151604559	151604871
chr2	151604872	151605008	NEB_intron_99	intron	protein_coding	chr2	151604872	151606604
chr2	151605062	151605228	NEB_intron_99	intron	protein_coding	chr2	151604872	151606604
chr2	151606004	151606470	NEB_intron_99	intron	protein_coding	chr2	151604872	151606604
chr2	151606535	151606604	NEB_intron_99	intron	protein_coding	chr2	151604872	151606604
chr2	151606605	151606648	NEB_100	CDS	protein_coding	chr2	151606605	151606713
chr2	151606719	151607065	NEB_intron_100	intron	protein_coding	chr2	151606714	151607502
chr2	151607463	151607502	NEB_intron_100	intron	protein_coding	chr2	151606714	151607502
chr2	151607503	151607608	NEB_101	CDS	protein_coding	chr2	151607503	151607608
chr2	151607609	151608471	NEB_intron_101	intron	protein_coding	chr2	151607609	151608471
chr2	151608472	151608562	NEB_102	CDS	protein_coding	chr2	151608472	151608676
chr2	152357481	152357540	FMNL2_intron_1	intron	protein_coding	chr2	152335721	152521941
chr2	157862588	157862707	ACVR1_intron_15	intron	protein_coding	chr2	157860180	157874862
chr2	159873906	159874006	LY75-CD302_intron_27	intron	protein_coding	chr2	159872594	159875442
chr2	159999353	159999636	PLA2R1_intron_19	intron	protein_coding	chr2	159987359	160005650
chr2	166991705	166991753	XIRP2_intron_2	intron	protein_coding	chr2	166903891	167135899
chr2	174226063	174226096	OLA1_intron_9	intron	protein_coding	chr2	174223161	174229306
chr2	174226142	174226191	OLA1_intron_9	intron	protein_coding	chr2	174223161	174229306
chr2	178655444	178655473	TTN_intron_174	intron	protein_coding	chr2	178654996	178657496
chr2	178655497	178656442	TTN_intron_174	intron	protein_coding	chr2	178654996	178657496
chr2	178656469	178657457	TTN_intron_174	intron	protein_coding	chr2	178654996	178657496
chr2	178657582	178657685	TTN_intron_175	intron	protein_coding	chr2	178657582	178657685
chr2	178657686	178657767	TTN_176	CDS	protein_coding	chr2	178657686	178657767
chr2	178657768	178657808	TTN_intron_176	intron	protein_coding	chr2	178657768	178657879
chr2	178659969	178660170	TTN_intron_183	intron	protein_coding	chr2	178659256	178661757
chr2	178661141	178661353	TTN_intron_183	intron	protein_coding	chr2	178659256	178661757
chr2	187351118	187351246	CALCRL_intron_1	intron	protein_coding	chr2	187346400	187351918
chr2	207609786	207609960	METTL21A_UTR_3	three_prime_UTR	protein_coding	chr2	207609114	207613431
chr2	207610036	207610088	METTL21A_UTR_3	three_prime_UTR	protein_coding	chr2	207609114	207613431
chr2	207610223	207610325	METTL21A_UTR_3	three_prime_UTR	protein_coding	chr2	207609114	207613431
chr2	207610371	207610448	METTL21A_UTR_3	three_prime_UTR	protein_coding	chr2	207609114	207613431
chr2	207610587	207610732	METTL21A_UTR_3	three_prime_UTR	protein_coding	chr2	207609114	207613431
chr2	207611218	207611297	METTL21A_UTR_3	three_prime_UTR	protein_coding	chr2	207609114	207613431
chr2	207611367	207611529	METTL21A_UTR_3	three_prime_UTR	protein_coding	chr2	207609114	207613431
chr2	207611565	207611956	METTL21A_UTR_3	three_prime_UTR	protein_coding	chr2	207609114	207613431
chr2	211686546	211686618	ERBB4_intron_17	intron	protein_coding	chr2	211679185	211701965
chr2	211686661	211686817	ERBB4_intron_17	intron	protein_coding	chr2	211679185	211701965
chr2	215608697	215608859	AC012668.3_intron_2	intron	lincRNA	chr2	215546414	215611645
chr2	220233297	220233336	AC019211.1_intron_1	intron	lincRNA	chr2	220105962	220322099
chr2	227203614	227203663	COL4A3_intron_1	intron	protein_coding	chr2	227164814	227237966
chr2	232150132	232151122	DIS3L2_intron_8	intron	protein_coding	chr2	232136720	232163457
chr2	232151719	232151927	DIS3L2_intron_8	intron	protein_coding	chr2	232136720	232163457
chr2	232151991	232152337	DIS3L2_intron_8	intron	protein_coding	chr2	232136720	232163457
chr2	232152429	232152452	DIS3L2_intron_8	intron	protein_coding	chr2	232136720	232163457
chr2	232177732	232179032	DIS3L2_intron_9	intron	protein_coding	chr2	232163633	232210324
chr2	232179070	232179286	DIS3L2_intron_9	intron	protein_coding	chr2	232163633	232210324
chr2	235043457	235043696	SH3BP4_intron_7	intron	protein_coding	chr2	235043248	235052560
chr2	235765009	235765068	AGAP1_intron_8	intron	protein_coding	chr2	235750489	235797757
chr2	236379421	236379726	IQCA1_intron_7	intron	protein_coding	chr2	236377186	236380567
chr2	237547447	237547537	MLPH_intron_16	intron	protein_coding	chr2	237546684	237549219
chr2	238296098	238296591	AC012485.2_intron_1	intron	lincRNA	chr2	238295741	238298638
chr2	239068964	239069245	HDAC4_intron_5	intron	protein_coding	chr2	239068608	239081093
chr2	240440646	240440686	GPC1_intron_1	intron	protein_coding	chr2	240436085	240452809
chr2	240676745	240677961	AQP12B_intron_1	intron	protein_coding	chr2	240676745	240680350
chr2	240678852	240679002	AQP12B_intron_1	intron	protein_coding	chr2	240676745	240680350
chr2	240679130	240679282	AQP12B_intron_1	intron	protein_coding	chr2	240676745	240680350
chr2	240680596	240680707	AQP12B_intron_2	intron	protein_coding	chr2	240680469	240682229
chr2	240680882	240680920	AQP12B_intron_2	intron	protein_coding	chr2	240680469	240682229
chr2	240694247	240694431	AQP12A_intron_1	intron	protein_coding	chr2	240692522	240694431
chr2	240694432	240694549	AQP12A_3	CDS	protein_coding	chr2	240694432	240694549
chr2	240694550	240694670	AQP12A_intron_2	intron	protein_coding	chr2	240694550	240698155
chr2	240694702	240695060	AQP12A_intron_2	intron	protein_coding	chr2	240694550	240698155
chr2	240695800	240696042	AQP12A_intron_2	intron	protein_coding	chr2	240694550	240698155
chr2	240696068	240696103	AQP12A_intron_2	intron	protein_coding	chr2	240694550	240698155
chr2	240696943	240698155	AQP12A_intron_2	intron	protein_coding	chr2	240694550	240698155
chr2	240698156	240698356	AQP12A_4	CDS	protein_coding	chr2	240698156	240698356
chr2	240698356	240698437	AQP12A_UTR_2	three_prime_UTR	protein_coding	chr2	240698356	240698483
chr2	240908403	240908494	CROCC2_intron_1	intron	protein_coding	chr2	240906592	240918724
chr2	240908557	240908689	CROCC2_intron_1	intron	protein_coding	chr2	240906592	240918724
chr2	240977260	240977292	CROCC2_intron_27	intron	protein_coding	chr2	240968263	240982878
chr2	240977494	240977528	CROCC2_intron_27	intron	protein_coding	chr2	240968263	240982878
chr2	240977574	240977619	CROCC2_intron_27	intron	protein_coding	chr2	240968263	240982878
chr2	240978768	240978840	CROCC2_intron_27	intron	protein_coding	chr2	240968263	240982878
chr2	240979351	240979405	CROCC2_intron_27	intron	protein_coding	chr2	240968263	240982878
chr2	240979786	240979811	CROCC2_intron_27	intron	protein_coding	chr2	240968263	240982878
chr2	240980595	240980696	CROCC2_intron_27	intron	protein_coding	chr2	240968263	240982878
chr2	241205980	241206015	ANO7_intron_10	intron	protein_coding	chr2	241204956	241207572
chr2	241561580	241561665	BOK_intron_2	intron	protein_coding	chr2	241559704	241562346
chr2	241570630	241570844	BOK_intron_4	intron	protein_coding	chr2	241570289	241572295
chr2	241765360	241765407	D2HGDH_intron_11	intron	protein_coding	chr2	241756015	241767708
chr2	241765528	241765722	D2HGDH_intron_11	intron	protein_coding	chr2	241756015	241767708
chr2	241765904	241766000	D2HGDH_intron_11	intron	protein_coding	chr2	241756015	241767708
chr2	241766145	241766294	D2HGDH_intron_11	intron	protein_coding	chr2	241756015	241767708
chr2	241766514	241766791	D2HGDH_intron_11	intron	protein_coding	chr2	241756015	241767708
chr2	241766819	241767404	D2HGDH_intron_11	intron	protein_coding	chr2	241756015	241767708
chr2	242003600	242003651	AC093642.2_1	exon	TEC	chr2	242001209	242006013
chr2	242083569	242083629	LINC01880_intron_3	intron	lincRNA	chr2	242060520	242084094
chr20	1114578	1114664	PSMF1_intron_1	intron	protein_coding	chr20	1113410	1118596
chr20	1114881	1115035	PSMF1_intron_1	intron	protein_coding	chr20	1113410	1118596
chr20	1575232	1575307	AL049634.2_intron_3	intron	protein_coding	chr20	1557745	1578336
chr20	1607216	1607358	AL049634.2_intron_5	intron	protein_coding	chr20	1588670	1611355
chr20	1607494	1607534	AL049634.2_intron_5	intron	protein_coding	chr20	1588670	1611355
chr20	2883383	2883409	PTPRA_intron_6	intron	protein_coding	chr20	2873761	2923205
chr20	2883544	2883623	PTPRA_intron_6	intron	protein_coding	chr20	2873761	2923205
chr20	4185516	4185565	SMOX_intron_7	intron	protein_coding	chr20	4183655	4186741
chr20	4185820	4185850	SMOX_intron_7	intron	protein_coding	chr20	4183655	4186741
chr20	7121186	7121256	AL096799.1_intron_1	intron	lincRNA	chr20	7069695	7146355
chr20	28580709	28580744	FRG1CP_1	exon	unprocessed_pseudogene	chr20	28580709	28580744
chr20	28580745	28581917	FRG1CP_intron_1	intron	unprocessed_pseudogene	chr20	28580745	28581917
chr20	28581918	28582029	FRG1CP_2	exon	unprocessed_pseudogene	chr20	28581918	28582029
chr20	28582030	28583017	FRG1CP_intron_2	intron	unprocessed_pseudogene	chr20	28582030	28583017
chr20	28583018	28583110	FRG1CP_3	exon	unprocessed_pseudogene	chr20	28583018	28583110
chr20	28583111	28586297	FRG1CP_intron_3	intron	unprocessed_pseudogene	chr20	28583111	28586297
chr20	28586298	28586403	FRG1CP_4	exon	unprocessed_pseudogene	chr20	28586298	28586403
chr20	28586404	28588641	FRG1CP_intron_4	intron	unprocessed_pseudogene	chr20	28586404	28588641
chr20	28588642	28588757	FRG1CP_5	exon	unprocessed_pseudogene	chr20	28588642	28588757
chr20	28588758	28590555	FRG1CP_intron_5	intron	unprocessed_pseudogene	chr20	28588758	28590555
chr20	28590556	28590614	FRG1CP_6	exon	unprocessed_pseudogene	chr20	28590556	28590614
chr20	28590615	28591392	FRG1CP_intron_6	intron	unprocessed_pseudogene	chr20	28590615	28591392
chr20	28591393	28591519	FRG1CP_7	exon	unprocessed_pseudogene	chr20	28591393	28591519
chr20	28591520	28600390	FRG1CP_intron_7	intron	unprocessed_pseudogene	chr20	28591520	28600390
chr20	28600391	28600461	FRG1CP_8	exon	unprocessed_pseudogene	chr20	28600391	28600461
chr20	28600462	28602607	FRG1CP_intron_8	intron	unprocessed_pseudogene	chr20	28600462	28602607
chr20	28602608	28602664	FRG1CP_9	exon	unprocessed_pseudogene	chr20	28602608	28602664
chr20	29080390	29080455	FRG1DP_1	exon	unprocessed_pseudogene	chr20	29080390	29080455
chr20	29080456	29082600	FRG1DP_intron_1	intron	unprocessed_pseudogene	chr20	29080456	29082600
chr20	29082601	29082663	FRG1DP_2	exon	unprocessed_pseudogene	chr20	29082601	29082663
chr20	29082664	29091592	FRG1DP_intron_2	intron	unprocessed_pseudogene	chr20	29082664	29091592
chr20	29091593	29091719	FRG1DP_3	exon	unprocessed_pseudogene	chr20	29091593	29091719
chr20	29091720	29092499	FRG1DP_intron_3	intron	unprocessed_pseudogene	chr20	29091720	29092499
chr20	29092500	29092557	FRG1DP_4	exon	unprocessed_pseudogene	chr20	29092500	29092557
chr20	29092558	29094345	FRG1DP_intron_4	intron	unprocessed_pseudogene	chr20	29092558	29094345
chr20	29094346	29094461	FRG1DP_5	exon	unprocessed_pseudogene	chr20	29094346	29094461
chr20	29094462	29096726	FRG1DP_intron_5	intron	unprocessed_pseudogene	chr20	29094462	29096726
chr20	29096727	29096832	FRG1DP_6	exon	unprocessed_pseudogene	chr20	29096727	29096832
chr20	29096833	29100367	FRG1DP_intron_6	intron	unprocessed_pseudogene	chr20	29096833	29100367
chr20	29100368	29100460	FRG1DP_7	exon	unprocessed_pseudogene	chr20	29100368	29100460
chr20	29100461	29101438	FRG1DP_intron_7	intron	unprocessed_pseudogene	chr20	29100461	29101438
chr20	29101439	29101550	FRG1DP_8	exon	unprocessed_pseudogene	chr20	29101439	29101550
chr20	29101551	29102723	FRG1DP_intron_8	intron	unprocessed_pseudogene	chr20	29101551	29102723
chr20	29102724	29102761	FRG1DP_9	exon	unprocessed_pseudogene	chr20	29102724	29102761
chr20	29297095	29297246	RF00002_1	exon	rRNA	chr20	29297095	29297246
chr20	29318824	29319579	DUX4L32_1	exon	unprocessed_pseudogene	chr20	29318824	29319579
chr20	29321310	29321666	PCMTD1P7_1	exon	unprocessed_pseudogene	chr20	29321310	29321666
chr20	29324092	29325049	DUX4L33_1	exon	unprocessed_pseudogene	chr20	29324092	29325049
chr20	29410348	29411600	DUX4L34_1	exon	unprocessed_pseudogene	chr20	29410348	29411600
chr20	29415264	29415766	FRG2EP_1	exon	unprocessed_pseudogene	chr20	29415264	29415766
chr20	29415767	29416088	FRG2EP_intron_1	intron	unprocessed_pseudogene	chr20	29415767	29416088
chr20	29416089	29416167	FRG2EP_2	exon	unprocessed_pseudogene	chr20	29416089	29416167
chr20	29416168	29416395	FRG2EP_intron_2	intron	unprocessed_pseudogene	chr20	29416168	29416395
chr20	29416396	29416474	FRG2EP_3	exon	unprocessed_pseudogene	chr20	29416396	29416474
chr20	29416475	29416734	FRG2EP_intron_3	intron	unprocessed_pseudogene	chr20	29416475	29416734
chr20	29416735	29416911	FRG2EP_4	exon	unprocessed_pseudogene	chr20	29416735	29416911
chr20	29427400	29427883	RARRES2P11_1	exon	processed_pseudogene	chr20	29427400	29427883
chr20	29430723	29432913	AGGF1P10_1	exon	processed_pseudogene	chr20	29430723	29432913
chr20	29448517	29449306	DUX4L35_1	exon	unprocessed_pseudogene	chr20	29448517	29449306
chr20	29480147	29480182	FRG1EP_1	exon	unprocessed_pseudogene	chr20	29480147	29480182
chr20	29480183	29481356	FRG1EP_intron_1	intron	unprocessed_pseudogene	chr20	29480183	29481356
chr20	29481357	29481468	FRG1EP_2	exon	unprocessed_pseudogene	chr20	29481357	29481468
chr20	29481469	29482452	FRG1EP_intron_2	intron	unprocessed_pseudogene	chr20	29481469	29482452
chr20	29482453	29482545	FRG1EP_3	exon	unprocessed_pseudogene	chr20	29482453	29482545
chr20	29482546	29485740	FRG1EP_intron_3	intron	unprocessed_pseudogene	chr20	29482546	29485740
chr20	29485741	29485841	FRG1EP_4	exon	unprocessed_pseudogene	chr20	29485741	29485841
chr20	29485842	29488097	FRG1EP_intron_4	intron	unprocessed_pseudogene	chr20	29485842	29488097
chr20	29488098	29488213	FRG1EP_5	exon	unprocessed_pseudogene	chr20	29488098	29488213
chr20	29488214	29490005	FRG1EP_intron_5	intron	unprocessed_pseudogene	chr20	29488214	29490005
chr20	29490006	29490064	FRG1EP_6	exon	unprocessed_pseudogene	chr20	29490006	29490064
chr20	29490065	29490845	FRG1EP_intron_6	intron	unprocessed_pseudogene	chr20	29490065	29490845
chr20	29490846	29490972	FRG1EP_7	exon	unprocessed_pseudogene	chr20	29490846	29490972
chr20	29490973	29494884	FRG1EP_intron_7	intron	unprocessed_pseudogene	chr20	29490973	29494884
chr20	29494885	29494955	FRG1EP_8	exon	unprocessed_pseudogene	chr20	29494885	29494955
chr20	29494956	29497116	FRG1EP_intron_8	intron	unprocessed_pseudogene	chr20	29494956	29497116
chr20	29497117	29497179	FRG1EP_9	exon	unprocessed_pseudogene	chr20	29497117	29497179
chr20	29575060	29575171	RF00019_1	exon	misc_RNA	chr20	29575060	29575171
chr20	29641778	29641976	CFTRP2_1	exon	processed_pseudogene	chr20	29641778	29641976
chr20	29741510	29741661	RF00002_1	exon	rRNA	chr20	29741510	29741661
chr20	29746181	29748090	CDC27P3_1	exon	processed_pseudogene	chr20	29746181	29748090
chr20	29874059	29874177	RNA5SP532_1	exon	rRNA	chr20	29874059	29874177
chr20	29878636	29879363	DUX4L37_1	exon	unprocessed_pseudogene	chr20	29878636	29879363
chr20	34228614	34229101	ASIP_intron_1	intron	protein_coding	chr20	34194761	34260363
chr20	34229277	34229374	ASIP_intron_1	intron	protein_coding	chr20	34194761	34260363
chr20	34229398	34229455	ASIP_intron_1	intron	protein_coding	chr20	34194761	34260363
chr20	34229604	34229672	ASIP_intron_1	intron	protein_coding	chr20	34194761	34260363
chr20	34230300	34230442	ASIP_intron_1	intron	protein_coding	chr20	34194761	34260363
chr20	34230877	34230920	ASIP_intron_1	intron	protein_coding	chr20	34194761	34260363
chr20	34231266	34231355	ASIP_intron_1	intron	protein_coding	chr20	34194761	34260363
chr20	35033898	35034149	TRPC4AP_intron_11	intron	protein_coding	chr20	35021357	35035121
chr20	42509187	42509398	PTPRT_intron_26	intron	protein_coding	chr20	42472570	42677864
chr20	43175817	43175905	PTPRT_intron_32	intron	protein_coding	chr20	42885933	43189644
chr20	60409362	60409591	MIR646HG_intron_22	intron	lincRNA	chr20	60331585	60527385
chr20	60409891	60409934	MIR646HG_intron_22	intron	lincRNA	chr20	60331585	60527385
chr20	61283100	61283260	CDH4_intron_2	intron	protein_coding	chr20	61254938	61570133
chr20	61289788	61289903	CDH4_intron_2	intron	protein_coding	chr20	61254938	61570133
chr20	61675573	61675609	CDH4_intron_4	intron	protein_coding	chr20	61599990	61743561
chr20	61783922	61783958	CDH4_intron_6	intron	protein_coding	chr20	61773183	61844666
chr20	61784207	61784250	CDH4_intron_6	intron	protein_coding	chr20	61773183	61844666
chr20	61978300	61978342	TAF4_intron_2	intron	protein_coding	chr20	61976336	61997548
chr20	61989571	61989637	TAF4_intron_2	intron	protein_coding	chr20	61976336	61997548
chr20	61995657	61995875	TAF4_intron_2	intron	protein_coding	chr20	61976336	61997548
chr20	62058045	62058169	TAF4_intron_15	intron	protein_coding	chr20	62014708	62064449
chr20	62058421	62058623	TAF4_intron_15	intron	protein_coding	chr20	62014708	62064449
chr20	62058761	62058871	TAF4_intron_15	intron	protein_coding	chr20	62014708	62064449
chr20	62270749	62270918	OSBPL2_intron_10	intron	protein_coding	chr20	62264719	62272123
chr20	62961110	62961286	SLC17A9_intron_5	intron	protein_coding	chr20	62960604	62962622
chr20	63266722	63266876	NKAIN4_intron_10	intron	protein_coding	chr20	63254541	63272580
chr20	63824864	63825009	ZBTB46_intron_4	intron	protein_coding	chr20	63790924	63831095
chr20	63919914	63919942	DNAJC5_intron_1	intron	protein_coding	chr20	63895324	63928333
chr20	63942063	63942215	UCKL1_intron_6	intron	protein_coding	chr20	63941610	63943651
chr20	63965239	63965304	ZNF512B_intron_12	intron	protein_coding	chr20	63964717	63966139
chr20	64012668	64012755	PRPF6_intron_11	intron	protein_coding	chr20	64011504	64016721
chr20	64011890	64012484	PRPF6_intron_11	intron	protein_coding	chr20	64011504	64016721
chr20	64087212	64087570	OPRL1_intron_3	intron	protein_coding	chr20	64086600	64091964
chr20	64090856	64090890	OPRL1_intron_3	intron	protein_coding	chr20	64086600	64091964
chr20	64091110	64091247	OPRL1_intron_3	intron	protein_coding	chr20	64086600	64091964
chr20	64135221	64135391	MYT1_intron_1	intron	protein_coding	chr20	64102556	64151789
chr20	64173818	64173916	MYT1_intron_3	intron	protein_coding	chr20	64164740	64190061
chr20	64174156	64174440	MYT1_intron_3	intron	protein_coding	chr20	64164740	64190061
chr20	64174491	64174876	MYT1_intron_3	intron	protein_coding	chr20	64164740	64190061
chr20	64174991	64175109	MYT1_intron_3	intron	protein_coding	chr20	64164740	64190061
chr20	64271037	64271180	PCMTD2_intron_7	intron	protein_coding	chr20	64268011	64273219
chr21	5011979	5012016	FP565260.4_intron_1	intron	protein_coding	chr21	5011875	5012546
chr21	5012981	5013080	FP565260.4_intron_2	intron	protein_coding	chr21	5012688	5014384
chr21	5013791	5013845	FP565260.4_intron_2	intron	protein_coding	chr21	5012688	5014384
chr21	5105504	5105544	GATD3B_intron_2	intron	protein_coding	chr21	5079735	5116339
chr21	5160039	5160091	FP565260.6_intron_2	intron	protein_coding	chr21	5159275	5163516
chr21	5553993	5554025	CU633967.1_intron_1	intron	lincRNA	chr21	5553839	5565961
chr21	5554350	5554486	CU633967.1_intron_1	intron	lincRNA	chr21	5553839	5565961
chr21	5554544	5554735	CU633967.1_intron_1	intron	lincRNA	chr21	5553839	5565961
chr21	5554776	5555477	CU633967.1_intron_1	intron	lincRNA	chr21	5553839	5565961
chr21	5555678	5555701	CU633967.1_intron_1	intron	lincRNA	chr21	5553839	5565961
chr21	5555858	5555917	CU633967.1_intron_1	intron	lincRNA	chr21	5553839	5565961
chr21	5555983	5556009	CU633967.1_intron_1	intron	lincRNA	chr21	5553839	5565961
chr21	5556178	5556459	CU633967.1_intron_1	intron	lincRNA	chr21	5553839	5565961
chr21	5556607	5556650	CU633967.1_intron_1	intron	lincRNA	chr21	5553839	5565961
chr21	5557100	5557169	CU633967.1_intron_1	intron	lincRNA	chr21	5553839	5565961
chr21	5557196	5557247	CU633967.1_intron_1	intron	lincRNA	chr21	5553839	5565961
chr21	5557497	5557570	CU633967.1_intron_1	intron	lincRNA	chr21	5553839	5565961
chr21	5558133	5558287	CU633967.1_intron_1	intron	lincRNA	chr21	5553839	5565961
chr21	5558361	5558527	CU633967.1_intron_1	intron	lincRNA	chr21	5553839	5565961
chr21	5558786	5558975	CU633967.1_intron_1	intron	lincRNA	chr21	5553839	5565961
chr21	5559192	5559230	CU633967.1_intron_1	intron	lincRNA	chr21	5553839	5565961
chr21	5559598	5559652	CU633967.1_intron_1	intron	lincRNA	chr21	5553839	5565961
chr21	5559976	5560157	CU633967.1_intron_1	intron	lincRNA	chr21	5553839	5565961
chr21	5560206	5560287	CU633967.1_intron_1	intron	lincRNA	chr21	5553839	5565961
chr21	5560557	5560669	CU633967.1_intron_1	intron	lincRNA	chr21	5553839	5565961
chr21	5561070	5561199	CU633967.1_intron_1	intron	lincRNA	chr21	5553839	5565961
chr21	5562031	5562058	CU633967.1_intron_1	intron	lincRNA	chr21	5553839	5565961
chr21	5562218	5562374	CU633967.1_intron_1	intron	lincRNA	chr21	5553839	5565961
chr21	5562669	5562819	CU633967.1_intron_1	intron	lincRNA	chr21	5553839	5565961
chr21	5562871	5562897	CU633967.1_intron_1	intron	lincRNA	chr21	5553839	5565961
chr21	5564098	5564231	CU633967.1_intron_1	intron	lincRNA	chr21	5553839	5565961
chr21	5564268	5564471	CU633967.1_intron_1	intron	lincRNA	chr21	5553839	5565961
chr21	5564537	5564742	CU633967.1_intron_1	intron	lincRNA	chr21	5553839	5565961
chr21	5565933	5565961	CU633967.1_intron_1	intron	lincRNA	chr21	5553839	5565961
chr21	5566259	5566470	CU633967.1_intron_2	intron	lincRNA	chr21	5566184	5579668
chr21	5566604	5567047	CU633967.1_intron_2	intron	lincRNA	chr21	5566184	5579668
chr21	5567523	5567776	CU633967.1_intron_2	intron	lincRNA	chr21	5566184	5579668
chr21	5567986	5568247	CU633967.1_intron_2	intron	lincRNA	chr21	5566184	5579668
chr21	5568856	5568896	CU633967.1_intron_2	intron	lincRNA	chr21	5566184	5579668
chr21	5570844	5570914	CU633967.1_intron_2	intron	lincRNA	chr21	5566184	5579668
chr21	5571131	5571199	CU633967.1_intron_2	intron	lincRNA	chr21	5566184	5579668
chr21	5571265	5571431	CU633967.1_intron_2	intron	lincRNA	chr21	5566184	5579668
chr21	5571755	5571844	CU633967.1_intron_2	intron	lincRNA	chr21	5566184	5579668
chr21	5571877	5572323	CU633967.1_intron_2	intron	lincRNA	chr21	5566184	5579668
chr21	5572361	5572658	CU633967.1_intron_2	intron	lincRNA	chr21	5566184	5579668
chr21	5572787	5572953	CU633967.1_intron_2	intron	lincRNA	chr21	5566184	5579668
chr21	5572981	5573039	CU633967.1_intron_2	intron	lincRNA	chr21	5566184	5579668
chr21	5573166	5573203	CU633967.1_intron_2	intron	lincRNA	chr21	5566184	5579668
chr21	5573379	5573532	CU633967.1_intron_2	intron	lincRNA	chr21	5566184	5579668
chr21	5573645	5574039	CU633967.1_intron_2	intron	lincRNA	chr21	5566184	5579668
chr21	5574114	5574422	CU633967.1_intron_2	intron	lincRNA	chr21	5566184	5579668
chr21	5574550	5574789	CU633967.1_intron_2	intron	lincRNA	chr21	5566184	5579668
chr21	5575018	5575059	CU633967.1_intron_2	intron	lincRNA	chr21	5566184	5579668
chr21	5575534	5575607	CU633967.1_intron_2	intron	lincRNA	chr21	5566184	5579668
chr21	5575977	5576024	CU633967.1_intron_2	intron	lincRNA	chr21	5566184	5579668
chr21	5576483	5576603	CU633967.1_intron_2	intron	lincRNA	chr21	5566184	5579668
chr21	5576862	5576892	CU633967.1_intron_2	intron	lincRNA	chr21	5566184	5579668
chr21	5576921	5576959	CU633967.1_intron_2	intron	lincRNA	chr21	5566184	5579668
chr21	5577021	5577106	CU633967.1_intron_2	intron	lincRNA	chr21	5566184	5579668
chr21	5577292	5577373	CU633967.1_intron_2	intron	lincRNA	chr21	5566184	5579668
chr21	5577852	5577949	CU633967.1_intron_2	intron	lincRNA	chr21	5566184	5579668
chr21	5578551	5578667	CU633967.1_intron_2	intron	lincRNA	chr21	5566184	5579668
chr21	5579183	5579352	CU633967.1_intron_2	intron	lincRNA	chr21	5566184	5579668
chr21	5579944	5580054	CU633967.1_intron_3	intron	lincRNA	chr21	5579809	5582226
chr21	5582203	5582226	CU633967.1_intron_3	intron	lincRNA	chr21	5579809	5582226
chr21	5584678	5584746	CU633967.1_4	exon	lincRNA	chr21	5582227	5586369
chr21	5584804	5584917	CU633967.1_4	exon	lincRNA	chr21	5582227	5586369
chr21	5587187	5587219	CU633967.1_intron_5	intron	lincRNA	chr21	5586500	5588135
chr21	5588808	5588958	CU633967.1_6	exon	lincRNA	chr21	5588136	5592004
chr21	5589109	5589147	CU633967.1_6	exon	lincRNA	chr21	5588136	5592004
chr21	5589682	5589962	CU633967.1_6	exon	lincRNA	chr21	5588136	5592004
chr21	5590025	5590224	CU633967.1_6	exon	lincRNA	chr21	5588136	5592004
chr21	5590249	5590510	CU633967.1_6	exon	lincRNA	chr21	5588136	5592004
chr21	5590533	5590565	CU633967.1_6	exon	lincRNA	chr21	5588136	5592004
chr21	5590716	5590845	CU633967.1_6	exon	lincRNA	chr21	5588136	5592004
chr21	5590973	5591019	CU633967.1_6	exon	lincRNA	chr21	5588136	5592004
chr21	5591108	5591426	CU633967.1_6	exon	lincRNA	chr21	5588136	5592004
chr21	5591456	5591523	CU633967.1_6	exon	lincRNA	chr21	5588136	5592004
chr21	5591815	5591911	CU633967.1_6	exon	lincRNA	chr21	5588136	5592004
chr21	5592122	5592275	CU633967.1_intron_6	intron	lincRNA	chr21	5592005	5614750
chr21	5592819	5592907	CU633967.1_intron_6	intron	lincRNA	chr21	5592005	5614750
chr21	5593101	5593178	CU633967.1_intron_6	intron	lincRNA	chr21	5592005	5614750
chr21	5593663	5593691	CU633967.1_intron_6	intron	lincRNA	chr21	5592005	5614750
chr21	5593910	5594040	CU633967.1_intron_6	intron	lincRNA	chr21	5592005	5614750
chr21	5594508	5594533	CU633967.1_intron_6	intron	lincRNA	chr21	5592005	5614750
chr21	5595221	5595391	CU633967.1_intron_6	intron	lincRNA	chr21	5592005	5614750
chr21	5595838	5596126	CU633967.1_intron_6	intron	lincRNA	chr21	5592005	5614750
chr21	5596348	5596523	CU633967.1_intron_6	intron	lincRNA	chr21	5592005	5614750
chr21	5596778	5596852	CU633967.1_intron_6	intron	lincRNA	chr21	5592005	5614750
chr21	5597571	5597677	CU633967.1_intron_6	intron	lincRNA	chr21	5592005	5614750
chr21	5597943	5597977	CU633967.1_intron_6	intron	lincRNA	chr21	5592005	5614750
chr21	5598057	5598142	CU633967.1_intron_6	intron	lincRNA	chr21	5592005	5614750
chr21	5598342	5598392	CU633967.1_intron_6	intron	lincRNA	chr21	5592005	5614750
chr21	5598879	5598980	CU633967.1_intron_6	intron	lincRNA	chr21	5592005	5614750
chr21	5599040	5599140	CU633967.1_intron_6	intron	lincRNA	chr21	5592005	5614750
chr21	5599368	5599501	CU633967.1_intron_6	intron	lincRNA	chr21	5592005	5614750
chr21	5599679	5600022	CU633967.1_intron_6	intron	lincRNA	chr21	5592005	5614750
chr21	5600113	5600185	CU633967.1_intron_6	intron	lincRNA	chr21	5592005	5614750
chr21	5600213	5600279	CU633967.1_intron_6	intron	lincRNA	chr21	5592005	5614750
chr21	5600528	5600630	CU633967.1_intron_6	intron	lincRNA	chr21	5592005	5614750
chr21	5602203	5602254	CU633967.1_intron_6	intron	lincRNA	chr21	5592005	5614750
chr21	5603184	5603242	CU633967.1_intron_6	intron	lincRNA	chr21	5592005	5614750
chr21	5604744	5604799	CU633967.1_intron_6	intron	lincRNA	chr21	5592005	5614750
chr21	5605133	5605187	CU633967.1_intron_6	intron	lincRNA	chr21	5592005	5614750
chr21	5611188	5611224	CU633967.1_intron_6	intron	lincRNA	chr21	5592005	5614750
chr21	5614009	5614045	CU633967.1_intron_6	intron	lincRNA	chr21	5592005	5614750
chr21	6064586	6064617	LINC01669_intron_2	intron	lincRNA	chr21	6062592	6066865
chr21	6066438	6066554	LINC01669_intron_2	intron	lincRNA	chr21	6062592	6066865
chr21	6067658	6067698	LINC01669_intron_3	intron	lincRNA	chr21	6067050	6067703
chr21	6072785	6072828	LINC01669_intron_4	intron	lincRNA	chr21	6068129	6073290
chr21	6266888	6266927	CU633906.1_intron_5	intron	lincRNA	chr21	6254850	6267133
chr21	6320396	6320497	CU633906.2_intron_1	intron	lincRNA	chr21	6318605	6320870
chr21	6320724	6320758	CU633906.2_intron_1	intron	lincRNA	chr21	6318605	6320870
chr21	6320788	6320837	CU633906.2_intron_1	intron	lincRNA	chr21	6318605	6320870
chr21	6322223	6322282	CU633906.2_intron_3	intron	lincRNA	chr21	6321718	6322598
chr21	6322750	6322776	CU633906.2_intron_4	intron	lincRNA	chr21	6322698	6329546
chr21	6322852	6322881	CU633906.2_intron_4	intron	lincRNA	chr21	6322698	6329546
chr21	6322922	6322973	CU633906.2_intron_4	intron	lincRNA	chr21	6322698	6329546
chr21	6323927	6324029	CU633906.2_intron_4	intron	lincRNA	chr21	6322698	6329546
chr21	6324648	6324723	CU633906.2_intron_4	intron	lincRNA	chr21	6322698	6329546
chr21	6324912	6324966	CU633906.2_intron_4	intron	lincRNA	chr21	6322698	6329546
chr21	6326381	6326412	CU633906.2_intron_4	intron	lincRNA	chr21	6322698	6329546
chr21	6327445	6327498	CU633906.2_intron_4	intron	lincRNA	chr21	6322698	6329546
chr21	6328806	6328897	CU633906.2_intron_4	intron	lincRNA	chr21	6322698	6329546
chr21	6329052	6329087	CU633906.2_intron_4	intron	lincRNA	chr21	6322698	6329546
chr21	6330671	6330743	CU633906.2_intron_5	intron	lincRNA	chr21	6329608	6354262
chr21	6332752	6332782	CU633906.2_intron_5	intron	lincRNA	chr21	6329608	6354262
chr21	6333188	6333316	CU633906.2_intron_5	intron	lincRNA	chr21	6329608	6354262
chr21	6333490	6333556	CU633906.2_intron_5	intron	lincRNA	chr21	6329608	6354262
chr21	6451157	6451247	CBSL_intron_6	intron	protein_coding	chr21	6450982	6452117
chr21	6453180	6453212	CBSL_intron_7	intron	protein_coding	chr21	6452225	6453987
chr21	6453886	6453922	CBSL_intron_7	intron	protein_coding	chr21	6452225	6453987
chr21	6456090	6456171	CBSL_intron_10	intron	protein_coding	chr21	6455670	6456879
chr21	6463499	6463548	CBSL_intron_15	intron	protein_coding	chr21	6460294	6463661
chr21	6466366	6466457	CBSL_intron_17	intron	protein_coding	chr21	6465020	6467446
chr21	6466503	6466700	CBSL_intron_17	intron	protein_coding	chr21	6465020	6467446
chr21	6467941	6467980	CBSL_UTR_5	five_prime_UTR	protein_coding	chr21	6467902	6468040
chr21	6630426	6630475	CU638689.4_1	exon	lincRNA	chr21	6630182	6632437
chr21	6630674	6630751	CU638689.4_1	exon	lincRNA	chr21	6630182	6632437
chr21	6630859	6631022	CU638689.4_1	exon	lincRNA	chr21	6630182	6632437
chr21	6631132	6631290	CU638689.4_1	exon	lincRNA	chr21	6630182	6632437
chr21	6634468	6634600	CU638689.4_2	exon	lincRNA	chr21	6634357	6638337
chr21	6634852	6634952	CU638689.4_2	exon	lincRNA	chr21	6634357	6638337
chr21	6635037	6635107	CU638689.4_2	exon	lincRNA	chr21	6634357	6638337
chr21	6635247	6635276	CU638689.4_2	exon	lincRNA	chr21	6634357	6638337
chr21	6635322	6635410	CU638689.4_2	exon	lincRNA	chr21	6634357	6638337
chr21	6635687	6635736	CU638689.4_2	exon	lincRNA	chr21	6634357	6638337
chr21	6636016	6636045	CU638689.4_2	exon	lincRNA	chr21	6634357	6638337
chr21	6637330	6637637	CU638689.4_2	exon	lincRNA	chr21	6634357	6638337
chr21	6637790	6637868	CU638689.4_2	exon	lincRNA	chr21	6634357	6638337
chr21	6638350	6638405	CU638689.4_intron_2	intron	lincRNA	chr21	6638338	6659517
chr21	6641497	6641627	CU638689.4_intron_2	intron	lincRNA	chr21	6638338	6659517
chr21	6641670	6641731	CU638689.4_intron_2	intron	lincRNA	chr21	6638338	6659517
chr21	6642509	6642693	CU638689.4_intron_2	intron	lincRNA	chr21	6638338	6659517
chr21	6644807	6644971	CU638689.4_intron_2	intron	lincRNA	chr21	6638338	6659517
chr21	6646283	6646436	CU638689.4_intron_2	intron	lincRNA	chr21	6638338	6659517
chr21	6646529	6646552	CU638689.4_intron_2	intron	lincRNA	chr21	6638338	6659517
chr21	6646577	6646612	CU638689.4_intron_2	intron	lincRNA	chr21	6638338	6659517
chr21	6647493	6647520	CU638689.4_intron_2	intron	lincRNA	chr21	6638338	6659517
chr21	6647580	6647610	CU638689.4_intron_2	intron	lincRNA	chr21	6638338	6659517
chr21	6647825	6647861	CU638689.4_intron_2	intron	lincRNA	chr21	6638338	6659517
chr21	6650488	6650542	CU638689.4_intron_2	intron	lincRNA	chr21	6638338	6659517
chr21	6651000	6651077	CU638689.4_intron_2	intron	lincRNA	chr21	6638338	6659517
chr21	6651334	6651373	CU638689.4_intron_2	intron	lincRNA	chr21	6638338	6659517
chr21	6665062	6665163	CU638689.4_intron_3	intron	lincRNA	chr21	6659741	6666427
chr21	6665369	6665481	CU638689.4_intron_3	intron	lincRNA	chr21	6659741	6666427
chr21	6666140	6666173	CU638689.4_intron_3	intron	lincRNA	chr21	6659741	6666427
chr21	6666463	6666520	CU638689.4_4	exon	lincRNA	chr21	6666428	6666526
chr21	6666643	6666905	CU638689.4_intron_4	intron	lincRNA	chr21	6666527	6667302
chr21	6667464	6667609	CU638689.4_5	exon	lincRNA	chr21	6667303	6667962
chr21	6667805	6667962	CU638689.4_5	exon	lincRNA	chr21	6667303	6667962
chr21	6667963	6668131	CU638689.4_intron_5	intron	lincRNA	chr21	6667963	6668150
chr21	6668514	6668604	CU638689.4_intron_6	intron	lincRNA	chr21	6668255	6670520
chr21	6669337	6669393	CU638689.4_intron_6	intron	lincRNA	chr21	6668255	6670520
chr21	6712830	6712878	CU638689.2_intron_1	intron	unprocessed_pseudogene	chr21	6712738	6712924
chr21	6714429	6714459	CU638689.2_intron_5	intron	unprocessed_pseudogene	chr21	6714184	6714877
chr21	6714812	6714877	CU638689.2_intron_5	intron	unprocessed_pseudogene	chr21	6714184	6714877
chr21	6714878	6714922	CU638689.2_6	exon	unprocessed_pseudogene	chr21	6714878	6714969
chr21	6722086	6722231	CU638689.5_intron_1	intron	lincRNA	chr21	6721992	6724257
chr21	6722365	6722636	CU638689.5_intron_1	intron	lincRNA	chr21	6721992	6724257
chr21	6722974	6723046	CU638689.5_intron_1	intron	lincRNA	chr21	6721992	6724257
chr21	6724086	6724145	CU638689.5_intron_1	intron	lincRNA	chr21	6721992	6724257
chr21	6724507	6724531	CU638689.5_3	exon	lincRNA	chr21	6724392	6725209
chr21	6989737	6989869	CU634019.6_intron_1	intron	lincRNA	chr21	6986649	6992108
chr21	6989979	6990127	CU634019.6_intron_1	intron	lincRNA	chr21	6986649	6992108
chr21	6990255	6990433	CU634019.6_intron_1	intron	lincRNA	chr21	6986649	6992108
chr21	6990577	6990804	CU634019.6_intron_1	intron	lincRNA	chr21	6986649	6992108
chr21	6990931	6990958	CU634019.6_intron_1	intron	lincRNA	chr21	6986649	6992108
chr21	6991667	6991690	CU634019.6_intron_1	intron	lincRNA	chr21	6986649	6992108
chr21	6992163	6992322	CU634019.6_2	exon	lincRNA	chr21	6992109	6992322
chr21	6992323	6992349	CU634019.6_intron_2	intron	lincRNA	chr21	6992323	6993155
chr21	6993502	6993527	CU634019.6_3	exon	lincRNA	chr21	6993156	6993596
chr21	6993876	6993913	CU634019.6_intron_3	intron	lincRNA	chr21	6993597	6994372
chr21	6994577	6994615	CU634019.6_4	exon	lincRNA	chr21	6994373	6995032
chr21	7020829	7020893	CU634019.2_intron_1	intron	lincRNA	chr21	7020650	7024623
chr21	7021930	7021980	CU634019.2_intron_1	intron	lincRNA	chr21	7020650	7024623
chr21	7022783	7022830	CU634019.2_intron_1	intron	lincRNA	chr21	7020650	7024623
chr21	7023035	7023077	CU634019.2_intron_1	intron	lincRNA	chr21	7020650	7024623
chr21	7023533	7023559	CU634019.2_intron_1	intron	lincRNA	chr21	7020650	7024623
chr21	7049223	7049305	CU634019.1_intron_1	intron	lincRNA	chr21	7049061	7061345
chr21	7049475	7049588	CU634019.1_intron_1	intron	lincRNA	chr21	7049061	7061345
chr21	7049718	7050184	CU634019.1_intron_1	intron	lincRNA	chr21	7049061	7061345
chr21	7050268	7050620	CU634019.1_intron_1	intron	lincRNA	chr21	7049061	7061345
chr21	7052171	7052253	CU634019.1_intron_1	intron	lincRNA	chr21	7049061	7061345
chr21	7052312	7052339	CU634019.1_intron_1	intron	lincRNA	chr21	7049061	7061345
chr21	7052717	7052792	CU634019.1_intron_1	intron	lincRNA	chr21	7049061	7061345
chr21	7053037	7053137	CU634019.1_intron_1	intron	lincRNA	chr21	7049061	7061345
chr21	7053297	7053487	CU634019.1_intron_1	intron	lincRNA	chr21	7049061	7061345
chr21	7053628	7053743	CU634019.1_intron_1	intron	lincRNA	chr21	7049061	7061345
chr21	7053815	7054630	CU634019.1_intron_1	intron	lincRNA	chr21	7049061	7061345
chr21	7055102	7055288	CU634019.1_intron_1	intron	lincRNA	chr21	7049061	7061345
chr21	7055489	7055633	CU634019.1_intron_1	intron	lincRNA	chr21	7049061	7061345
chr21	7055712	7055807	CU634019.1_intron_1	intron	lincRNA	chr21	7049061	7061345
chr21	7056205	7056283	CU634019.1_intron_1	intron	lincRNA	chr21	7049061	7061345
chr21	7056634	7056672	CU634019.1_intron_1	intron	lincRNA	chr21	7049061	7061345
chr21	7056727	7057371	CU634019.1_intron_1	intron	lincRNA	chr21	7049061	7061345
chr21	7057428	7057465	CU634019.1_intron_1	intron	lincRNA	chr21	7049061	7061345
chr21	7057522	7057562	CU634019.1_intron_1	intron	lincRNA	chr21	7049061	7061345
chr21	7057589	7058206	CU634019.1_intron_1	intron	lincRNA	chr21	7049061	7061345
chr21	7058716	7058763	CU634019.1_intron_1	intron	lincRNA	chr21	7049061	7061345
chr21	7058792	7058830	CU634019.1_intron_1	intron	lincRNA	chr21	7049061	7061345
chr21	7059273	7059432	CU634019.1_intron_1	intron	lincRNA	chr21	7049061	7061345
chr21	7060215	7060374	CU634019.1_intron_1	intron	lincRNA	chr21	7049061	7061345
chr21	7060431	7060597	CU634019.1_intron_1	intron	lincRNA	chr21	7049061	7061345
chr21	7060620	7060645	CU634019.1_intron_1	intron	lincRNA	chr21	7049061	7061345
chr21	7061230	7061296	CU634019.1_intron_1	intron	lincRNA	chr21	7049061	7061345
chr21	7061882	7062139	CU634019.1_intron_2	intron	lincRNA	chr21	7061406	7080034
chr21	7062238	7062266	CU634019.1_intron_2	intron	lincRNA	chr21	7061406	7080034
chr21	7062556	7062598	CU634019.1_intron_2	intron	lincRNA	chr21	7061406	7080034
chr21	7062998	7063202	CU634019.1_intron_2	intron	lincRNA	chr21	7061406	7080034
chr21	7063487	7063606	CU634019.1_intron_2	intron	lincRNA	chr21	7061406	7080034
chr21	7064645	7064771	CU634019.1_intron_2	intron	lincRNA	chr21	7061406	7080034
chr21	7064947	7065006	CU634019.1_intron_2	intron	lincRNA	chr21	7061406	7080034
chr21	7065406	7065465	CU634019.1_intron_2	intron	lincRNA	chr21	7061406	7080034
chr21	7066167	7066199	CU634019.1_intron_2	intron	lincRNA	chr21	7061406	7080034
chr21	7066557	7066644	CU634019.1_intron_2	intron	lincRNA	chr21	7061406	7080034
chr21	7067012	7067825	CU634019.1_intron_2	intron	lincRNA	chr21	7061406	7080034
chr21	7068302	7068342	CU634019.1_intron_2	intron	lincRNA	chr21	7061406	7080034
chr21	7068827	7069042	CU634019.1_intron_2	intron	lincRNA	chr21	7061406	7080034
chr21	7070205	7070228	CU634019.1_intron_2	intron	lincRNA	chr21	7061406	7080034
chr21	7070257	7070302	CU634019.1_intron_2	intron	lincRNA	chr21	7061406	7080034
chr21	7071738	7071809	CU634019.1_intron_2	intron	lincRNA	chr21	7061406	7080034
chr21	7075272	7075314	CU634019.1_intron_2	intron	lincRNA	chr21	7061406	7080034
chr21	7061406	7061848	CU634019.1_intron_2	intron	lincRNA	chr21	7061406	7080034
chr21	7082390	7082417	CU634019.1_intron_4	intron	lincRNA	chr21	7081214	7083361
chr21	7082650	7082743	CU634019.1_intron_4	intron	lincRNA	chr21	7081214	7083361
chr21	7421550	7421597	CU633904.3_1	exon	unprocessed_pseudogene	chr21	7421442	7421597
chr21	7421841	7421887	CU633904.3_2	exon	unprocessed_pseudogene	chr21	7421770	7421887
chr21	7421888	7421959	CU633904.3_intron_2	intron	unprocessed_pseudogene	chr21	7421888	7421959
chr21	7422602	7422701	CU633904.3_4	exon	unprocessed_pseudogene	chr21	7422602	7422701
chr21	7431336	7431523	CU633904.1_intron_1	intron	lincRNA	chr21	7430839	7443123
chr21	7433299	7433397	CU633904.1_intron_1	intron	lincRNA	chr21	7430839	7443123
chr21	7435726	7435828	CU633904.1_intron_1	intron	lincRNA	chr21	7430839	7443123
chr21	7436183	7436233	CU633904.1_intron_1	intron	lincRNA	chr21	7430839	7443123
chr21	7445089	7445119	CU633904.1_intron_2	intron	lincRNA	chr21	7443184	7461812
chr21	8204180	8204927	FP671120.1_intron_2	intron	lincRNA	chr21	8201053	8222959
chr21	8205677	8207644	FP671120.1_intron_2	intron	lincRNA	chr21	8201053	8222959
chr21	8210505	8210648	FP671120.1_intron_2	intron	lincRNA	chr21	8201053	8222959
chr21	8211934	8212028	FP671120.1_intron_2	intron	lincRNA	chr21	8201053	8222959
chr21	8212113	8212264	FP671120.1_intron_2	intron	lincRNA	chr21	8201053	8222959
chr21	8215177	8216296	FP671120.1_intron_2	intron	lincRNA	chr21	8201053	8222959
chr21	8210505	8210648	FP671120.3_1	exon	lincRNA	chr21	8210384	8211306
chr21	8254655	8255176	FP671120.4_1	exon	lincRNA	chr21	8254592	8255514
chr21	8255204	8255228	FP671120.4_1	exon	lincRNA	chr21	8254592	8255514
chr21	8256861	8256889	RNA5-8SN4_1	exon	rRNA	chr21	8256781	8256933
chr21	8387295	8387514	FP236383.1_intron_2	intron	lincRNA	chr21	8384099	8405958
chr21	8388728	8389332	FP236383.1_intron_2	intron	lincRNA	chr21	8384099	8405958
chr21	8390065	8390416	FP236383.1_intron_2	intron	lincRNA	chr21	8384099	8405958
chr21	8393046	8394463	FP236383.1_intron_2	intron	lincRNA	chr21	8384099	8405958
chr21	8396291	8396331	FP236383.1_intron_2	intron	lincRNA	chr21	8384099	8405958
chr21	8397286	8397657	FP236383.1_intron_2	intron	lincRNA	chr21	8384099	8405958
chr21	8397846	8397968	FP236383.1_intron_2	intron	lincRNA	chr21	8384099	8405958
chr21	8398145	8398990	FP236383.1_intron_2	intron	lincRNA	chr21	8384099	8405958
chr21	8399194	8400252	FP236383.1_intron_2	intron	lincRNA	chr21	8384099	8405958
chr21	8400293	8400340	FP236383.1_intron_2	intron	lincRNA	chr21	8384099	8405958
chr21	8400529	8401599	FP236383.1_intron_2	intron	lincRNA	chr21	8384099	8405958
chr21	8403222	8403356	FP236383.1_intron_2	intron	lincRNA	chr21	8384099	8405958
chr21	8403475	8403551	FP236383.1_intron_2	intron	lincRNA	chr21	8384099	8405958
chr21	8403615	8404079	FP236383.1_intron_2	intron	lincRNA	chr21	8384099	8405958
chr21	8404330	8404457	FP236383.1_intron_2	intron	lincRNA	chr21	8384099	8405958
chr21	8404487	8405264	FP236383.1_intron_2	intron	lincRNA	chr21	8384099	8405958
chr21	8406057	8406182	FP236383.1_intron_3	intron	lincRNA	chr21	8406057	8406182
chr21	8406183	8407184	FP236383.1_4	exon	lincRNA	chr21	8406183	8407184
chr21	8407185	8407344	FP236383.1_intron_4	intron	lincRNA	chr21	8407185	8407344
chr21	8407345	8407401	FP236383.1_5	exon	lincRNA	chr21	8407345	8407437
chr21	8408081	8408118	FP236383.1_intron_5	intron	lincRNA	chr21	8407438	8409171
chr21	8408328	8408787	FP236383.1_intron_5	intron	lincRNA	chr21	8407438	8409171
chr21	8408931	8408970	FP236383.1_intron_5	intron	lincRNA	chr21	8407438	8409171
chr21	8409213	8409285	FP236383.1_6	exon	lincRNA	chr21	8409172	8409390
chr21	8409413	8409649	FP236383.1_intron_6	intron	lincRNA	chr21	8409391	8410177
chr21	8410009	8410177	FP236383.1_intron_6	intron	lincRNA	chr21	8409391	8410177
chr21	8410178	8410645	FP236383.1_7	exon	lincRNA	chr21	8410178	8410645
chr21	8393419	8394341	FP236383.2_1	exon	lincRNA	chr21	8393419	8394341
chr21	8437629	8438250	FP236383.3_1	exon	lincRNA	chr21	8437629	8438551
chr21	13616382	13616499	POTED_intron_3	intron	protein_coding	chr21	13615571	13618347
chr21	13619600	13619665	POTED_intron_4	intron	protein_coding	chr21	13618456	13620156
chr21	13625830	13625890	POTED_intron_8	intron	protein_coding	chr21	13625543	13628380
chr21	13632922	13633070	POTED_intron_11	intron	protein_coding	chr21	13631108	13639513
chr21	13634710	13634756	POTED_intron_11	intron	protein_coding	chr21	13631108	13639513
chr21	13635765	13635888	POTED_intron_11	intron	protein_coding	chr21	13631108	13639513
chr21	13636285	13636318	POTED_intron_11	intron	protein_coding	chr21	13631108	13639513
chr21	13639259	13639307	POTED_intron_11	intron	protein_coding	chr21	13631108	13639513
chr21	13640810	13640834	POTED_intron_12	intron	protein_coding	chr21	13639639	13641343
chr21	13640867	13640891	POTED_intron_12	intron	protein_coding	chr21	13639639	13641343
chr21	15837222	15837292	USP25_intron_17	intron	protein_coding	chr21	15833549	15842396
chr21	18751696	18751722	MIR548XHG_intron_4	intron	lincRNA	chr21	18738026	18752746
chr21	27433468	27433534	AP001605.1_intron_3	intron	lincRNA	chr21	27399575	27448376
chr21	36144628	36144735	CBR3-AS1_intron_7	intron	processed_transcript	chr21	36141947	36144977
chr21	36144628	36144735	CBR3_intron_2	intron	protein_coding	chr21	36137933	36146074
chr21	36215912	36216024	DOPEY2_intron_10	intron	protein_coding	chr21	36214557	36219370
chr21	38109288	38109359	KCNJ6_intron_4	intron	protein_coding	chr21	37916447	38120305
chr21	38109389	38109443	KCNJ6_intron_4	intron	protein_coding	chr21	37916447	38120305
chr21	38109608	38109696	KCNJ6_intron_4	intron	protein_coding	chr21	37916447	38120305
chr21	38218881	38218923	KCNJ15_intron_2	intron	protein_coding	chr21	38169269	38256696
chr21	40027698	40027922	DSCAM_intron_1	intron	protein_coding	chr21	40013387	40042369
chr21	40034186	40034214	DSCAM_intron_1	intron	protein_coding	chr21	40013387	40042369
chr21	40034235	40034746	DSCAM_intron_1	intron	protein_coding	chr21	40013387	40042369
chr21	40440461	40440739	DSCAM_intron_30	intron	protein_coding	chr21	40369271	40692808
chr21	41690100	41690224	LINC00111_intron_2	intron	lincRNA	chr21	41688469	41697236
chr21	42284032	42284070	ABCG1_intron_13	intron	protein_coding	chr21	42282420	42284558
chr21	43018471	43018510	PKNOX1_intron_7	intron	protein_coding	chr21	43018231	43021301
chr21	43171385	43171408	CRYAA_intron_4	intron	protein_coding	chr21	43170640	43172069
chr21	43583040	43583088	HSF2BP_intron_1	intron	protein_coding	chr21	43529963	43592223
chr21	44371417	44371446	TRPM2_intron_7	intron	protein_coding	chr21	44369344	44375831
chr21	44423037	44423092	TRPM2_intron_25	intron	protein_coding	chr21	44422420	44423643
chr21	44430525	44430689	TRPM2_intron_30	intron	protein_coding	chr21	44427112	44435129
chr21	44912894	44913035	ITGB2_intron_18	intron	protein_coding	chr21	44911461	44914192
chr21	45524641	45524690	SLC19A1_intron_3	intron	protein_coding	chr21	45516141	45525815
chr21	45746265	45746295	PCBP3_intron_2	intron	protein_coding	chr21	45735430	45848161
chr21	45746478	45746571	PCBP3_intron_2	intron	protein_coding	chr21	45735430	45848161
chr21	45746796	45746828	PCBP3_intron_2	intron	protein_coding	chr21	45735430	45848161
chr21	46169645	46169938	SPATC1L_intron_3	intron	protein_coding	chr21	46168659	46182622
chr21	46183737	46183774	SPATC1L_UTR_3	five_prime_UTR	protein_coding	chr21	46182816	46183774
chr21	46183775	46183841	SPATC1L_intron_4	intron	protein_coding	chr21	46183775	46184354
chr21	46201206	46201276	LSS_intron_5	intron	protein_coding	chr21	46196268	46205834
chr21	46201389	46201475	LSS_intron_5	intron	protein_coding	chr21	46196268	46205834
chr22	17146823	17146900	HDHD5_intron_5	intron	protein_coding	chr22	17145118	17148446
chr22	18377954	18378480	LINC01660_intron_6	intron	lincRNA	chr22	18375550	18380454
chr22	18378741	18379527	LINC01660_intron_6	intron	lincRNA	chr22	18375550	18380454
chr22	18384541	18384666	LINC01660_intron_9	intron	lincRNA	chr22	18384039	18386384
chr22	18384804	18384831	LINC01660_intron_9	intron	lincRNA	chr22	18384039	18386384
chr22	18429495	18429572	FAM230A_intron_3	intron	protein_coding	chr22	18428562	18487124
chr22	18429601	18430753	FAM230A_intron_3	intron	protein_coding	chr22	18428562	18487124
chr22	18430881	18430908	FAM230A_intron_3	intron	protein_coding	chr22	18428562	18487124
chr22	18430963	18431071	FAM230A_intron_3	intron	protein_coding	chr22	18428562	18487124
chr22	18431283	18431306	FAM230A_intron_3	intron	protein_coding	chr22	18428562	18487124
chr22	18433243	18433435	FAM230A_intron_3	intron	protein_coding	chr22	18428562	18487124
chr22	18483708	18483851	FAM230A_intron_3	intron	protein_coding	chr22	18428562	18487124
chr22	18484220	18484369	FAM230A_intron_3	intron	protein_coding	chr22	18428562	18487124
chr22	18484615	18485024	FAM230A_intron_3	intron	protein_coding	chr22	18428562	18487124
chr22	18486202	18486844	FAM230A_intron_3	intron	protein_coding	chr22	18428562	18487124
chr22	18487389	18487768	FAM230A_intron_4	intron	protein_coding	chr22	18487205	18489203
chr22	18487982	18488013	FAM230A_intron_4	intron	protein_coding	chr22	18487205	18489203
chr22	18489963	18489987	FAM230A_UTR_1	three_prime_UTR	protein_coding	chr22	18489905	18490146
chr22	18487389	18487768	AC023490.1_intron_1	intron	lincRNA	chr22	18487258	18487867
chr22	18487982	18488013	AC023490.1_2	exon	lincRNA	chr22	18487868	18488583
chr22	18489963	18489987	AC023490.1_intron_2	intron	lincRNA	chr22	18488584	18491141
chr22	18510263	18510300	AC023490.3_intron_1	intron	lincRNA	chr22	18501850	18511884
chr22	18516548	18516590	GGTLC3_1	CDS	protein_coding	chr22	18516500	18516647
chr22	18516971	18517065	GGTLC3_2	CDS	protein_coding	chr22	18516951	18517065
chr22	18517066	18517145	GGTLC3_intron_2	intron	protein_coding	chr22	18517066	18517145
chr22	18517146	18517223	GGTLC3_3	CDS	protein_coding	chr22	18517146	18517259
chr22	18517266	18517306	GGTLC3_intron_3	intron	protein_coding	chr22	18517260	18517360
chr22	18517418	18517489	GGTLC3_4	CDS	protein_coding	chr22	18517361	18517489
chr22	18517490	18517720	GGTLC3_intron_4	intron	protein_coding	chr22	18517490	18517720
chr22	18517721	18517761	GGTLC3_5	CDS	protein_coding	chr22	18517721	18517897
chr22	18517965	18518003	GGTLC3_intron_5	intron	protein_coding	chr22	18517932	18518061
chr22	18534921	18534950	PI4KAP1_intron_1	intron	transcribed_unprocessed_pseudogene	chr22	18534054	18535243
chr22	18560085	18560240	PI4KAP1_intron_14	intron	transcribed_unprocessed_pseudogene	chr22	18552574	18574573
chr22	18560317	18560403	PI4KAP1_intron_14	intron	transcribed_unprocessed_pseudogene	chr22	18552574	18574573
chr22	18561256	18561306	PI4KAP1_intron_14	intron	transcribed_unprocessed_pseudogene	chr22	18552574	18574573
chr22	18562857	18562886	PI4KAP1_intron_14	intron	transcribed_unprocessed_pseudogene	chr22	18552574	18574573
chr22	18565729	18565770	PI4KAP1_intron_14	intron	transcribed_unprocessed_pseudogene	chr22	18552574	18574573
chr22	18568215	18568366	PI4KAP1_intron_14	intron	transcribed_unprocessed_pseudogene	chr22	18552574	18574573
chr22	18573483	18573525	PI4KAP1_intron_14	intron	transcribed_unprocessed_pseudogene	chr22	18552574	18574573
chr22	18574473	18574573	PI4KAP1_intron_14	intron	transcribed_unprocessed_pseudogene	chr22	18552574	18574573
chr22	18574742	18574803	PI4KAP1_intron_15	intron	transcribed_unprocessed_pseudogene	chr22	18574701	18577771
chr22	18575534	18575573	PI4KAP1_intron_15	intron	transcribed_unprocessed_pseudogene	chr22	18574701	18577771
chr22	18575594	18575629	PI4KAP1_intron_15	intron	transcribed_unprocessed_pseudogene	chr22	18574701	18577771
chr22	18576324	18576351	PI4KAP1_intron_15	intron	transcribed_unprocessed_pseudogene	chr22	18574701	18577771
chr22	18576561	18576620	PI4KAP1_intron_15	intron	transcribed_unprocessed_pseudogene	chr22	18574701	18577771
chr22	18576809	18576866	PI4KAP1_intron_15	intron	transcribed_unprocessed_pseudogene	chr22	18574701	18577771
chr22	18717496	18717529	PPP1R26P4_1	exon	processed_pseudogene	chr22	18715815	18719341
chr22	18718823	18718866	PPP1R26P4_1	exon	processed_pseudogene	chr22	18715815	18719341
chr22	18737441	18737526	LINC01662_intron_3	intron	lincRNA	chr22	18736584	18739528
chr22	18737866	18737895	LINC01662_intron_3	intron	lincRNA	chr22	18736584	18739528
chr22	18747315	18747420	LINC01662_intron_7	intron	lincRNA	chr22	18747135	18751867
chr22	18753470	18753681	LINC01662_intron_8	intron	lincRNA	chr22	18752826	18756346
chr22	18753877	18753942	LINC01662_intron_8	intron	lincRNA	chr22	18752826	18756346
chr22	18755894	18755991	LINC01662_intron_8	intron	lincRNA	chr22	18752826	18756346
chr22	18756622	18756708	LINC01662_9	exon	lincRNA	chr22	18756347	18757906
chr22	18756834	18757151	LINC01662_9	exon	lincRNA	chr22	18756347	18757906
chr22	18757188	18757268	LINC01662_9	exon	lincRNA	chr22	18756347	18757906
chr22	21427002	21427086	HIC2_intron_2	intron	protein_coding	chr22	21420758	21442458
chr22	21431093	21431140	HIC2_intron_2	intron	protein_coding	chr22	21420758	21442458
chr22	21431329	21431408	HIC2_intron_2	intron	protein_coding	chr22	21420758	21442458
chr22	21431493	21431597	HIC2_intron_2	intron	protein_coding	chr22	21420758	21442458
chr22	21433425	21433449	HIC2_intron_2	intron	protein_coding	chr22	21420758	21442458
chr22	21434002	21434387	HIC2_intron_2	intron	protein_coding	chr22	21420758	21442458
chr22	21434523	21434798	HIC2_intron_2	intron	protein_coding	chr22	21420758	21442458
chr22	21436877	21437808	HIC2_intron_2	intron	protein_coding	chr22	21420758	21442458
chr22	21438703	21438737	HIC2_intron_2	intron	protein_coding	chr22	21420758	21442458
chr22	21438980	21439106	HIC2_intron_2	intron	protein_coding	chr22	21420758	21442458
chr22	21439174	21440327	HIC2_intron_2	intron	protein_coding	chr22	21420758	21442458
chr22	21440355	21440999	HIC2_intron_2	intron	protein_coding	chr22	21420758	21442458
chr22	21441188	21441264	HIC2_intron_2	intron	protein_coding	chr22	21420758	21442458
chr22	21492495	21492564	PI4KAP2_intron_17	intron	transcribed_unitary_pseudogene	chr22	21492095	21517323
chr22	21492675	21493052	PI4KAP2_intron_17	intron	transcribed_unitary_pseudogene	chr22	21492095	21517323
chr22	21493923	21494054	PI4KAP2_intron_17	intron	transcribed_unitary_pseudogene	chr22	21492095	21517323
chr22	21495032	21495306	PI4KAP2_intron_17	intron	transcribed_unitary_pseudogene	chr22	21492095	21517323
chr22	21497207	21497263	PI4KAP2_intron_17	intron	transcribed_unitary_pseudogene	chr22	21492095	21517323
chr22	21497304	21497327	PI4KAP2_intron_17	intron	transcribed_unitary_pseudogene	chr22	21492095	21517323
chr22	21497370	21498245	PI4KAP2_intron_17	intron	transcribed_unitary_pseudogene	chr22	21492095	21517323
chr22	21498608	21498773	PI4KAP2_intron_17	intron	transcribed_unitary_pseudogene	chr22	21492095	21517323
chr22	21498938	21498971	PI4KAP2_intron_17	intron	transcribed_unitary_pseudogene	chr22	21492095	21517323
chr22	21499131	21499234	PI4KAP2_intron_17	intron	transcribed_unitary_pseudogene	chr22	21492095	21517323
chr22	21499264	21499329	PI4KAP2_intron_17	intron	transcribed_unitary_pseudogene	chr22	21492095	21517323
chr22	21499468	21499538	PI4KAP2_intron_17	intron	transcribed_unitary_pseudogene	chr22	21492095	21517323
chr22	21502385	21502423	PI4KAP2_intron_17	intron	transcribed_unitary_pseudogene	chr22	21492095	21517323
chr22	21502628	21502773	PI4KAP2_intron_17	intron	transcribed_unitary_pseudogene	chr22	21492095	21517323
chr22	21502869	21503106	PI4KAP2_intron_17	intron	transcribed_unitary_pseudogene	chr22	21492095	21517323
chr22	21503134	21503157	PI4KAP2_intron_17	intron	transcribed_unitary_pseudogene	chr22	21492095	21517323
chr22	21503315	21503406	PI4KAP2_intron_17	intron	transcribed_unitary_pseudogene	chr22	21492095	21517323
chr22	21503555	21503779	PI4KAP2_intron_17	intron	transcribed_unitary_pseudogene	chr22	21492095	21517323
chr22	21505414	21505468	PI4KAP2_intron_17	intron	transcribed_unitary_pseudogene	chr22	21492095	21517323
chr22	21505785	21506167	PI4KAP2_intron_17	intron	transcribed_unitary_pseudogene	chr22	21492095	21517323
chr22	21506347	21506377	PI4KAP2_intron_17	intron	transcribed_unitary_pseudogene	chr22	21492095	21517323
chr22	21506514	21506649	PI4KAP2_intron_17	intron	transcribed_unitary_pseudogene	chr22	21492095	21517323
chr22	21506773	21506901	PI4KAP2_intron_17	intron	transcribed_unitary_pseudogene	chr22	21492095	21517323
chr22	21507949	21507978	PI4KAP2_intron_17	intron	transcribed_unitary_pseudogene	chr22	21492095	21517323
chr22	21515544	21515570	PI4KAP2_intron_17	intron	transcribed_unitary_pseudogene	chr22	21492095	21517323
chr22	23940076	23940113	AP000350.1_1	exon	unprocessed_pseudogene	chr22	23939998	23940151
chr22	23940152	23940188	AP000350.1_intron_1	intron	unprocessed_pseudogene	chr22	23940152	23941070
chr22	23941860	23941890	AP000350.1_intron_2	intron	unprocessed_pseudogene	chr22	23941252	23942599
chr22	23941926	23942064	AP000350.1_intron_2	intron	unprocessed_pseudogene	chr22	23941252	23942599
chr22	23966914	23967022	DDTL_1	CDS	protein_coding	chr22	23966914	23967022
chr22	23967023	23967384	DDTL_intron_1	intron	protein_coding	chr22	23967023	23967384
chr22	23967385	23967561	DDTL_2	CDS	protein_coding	chr22	23967385	23967561
chr22	23967562	23968661	DDTL_intron_2	intron	protein_coding	chr22	23967562	23971284
chr22	23968765	23968930	DDTL_intron_2	intron	protein_coding	chr22	23967562	23971284
chr22	23968964	23969106	DDTL_intron_2	intron	protein_coding	chr22	23967562	23971284
chr22	23972981	23973102	DDT_intron_1	intron	protein_coding	chr22	23971624	23973102
chr22	23973103	23973307	DDT_UTR_2	three_prime_UTR	protein_coding	chr22	23973103	23973307
chr22	23973307	23973347	DDT_2	CDS	protein_coding	chr22	23973307	23973347
chr22	23973348	23973766	DDT_intron_2	intron	protein_coding	chr22	23973348	23973766
chr22	23973767	23973943	DDT_3	CDS	protein_coding	chr22	23973767	23973943
chr22	23973944	23974305	DDT_intron_3	intron	protein_coding	chr22	23973944	23974305
chr22	23974306	23974414	DDT_4	CDS	protein_coding	chr22	23974306	23974414
chr22	23974414	23974584	DDT_UTR_3	five_prime_UTR	protein_coding	chr22	23974414	23974584
chr22	23974585	23974673	DDT_intron_4	intron	protein_coding	chr22	23974585	23976874
chr22	23975913	23976874	DDT_intron_4	intron	protein_coding	chr22	23974585	23976874
chr22	23976892	23976975	DDT_UTR_4	five_prime_UTR	protein_coding	chr22	23976892	23977067
chr22	23977916	23977991	DDT_intron_5	intron	protein_coding	chr22	23977068	23979724
chr22	23978117	23979724	DDT_intron_5	intron	protein_coding	chr22	23977068	23979724
chr22	23979725	23979828	DDT_UTR_5	five_prime_UTR	protein_coding	chr22	23979725	23979828
chr22	23979829	23980330	DDT_intron_6	intron	protein_coding	chr22	23979829	23980410
chr22	23980058	23980197	GSTT2_UTR_1	five_prime_UTR	polymorphic_pseudogene	chr22	23980058	23980197
chr22	23980197	23980309	GSTT2_1	exon	polymorphic_pseudogene	chr22	23980197	23980309
chr22	23982448	23982626	GSTT2_intron_2	intron	polymorphic_pseudogene	chr22	23981036	23982626
chr22	23982627	23982778	GSTT2_3	exon	polymorphic_pseudogene	chr22	23982627	23982778
chr22	23982779	23982852	GSTT2_intron_3	intron	polymorphic_pseudogene	chr22	23982779	23982869
chr22	23982925	23983044	GSTT2_4	exon	polymorphic_pseudogene	chr22	23982870	23983044
chr22	23983045	23983359	GSTT2_intron_4	intron	polymorphic_pseudogene	chr22	23983045	23983395
chr22	23983501	23983606	GSTT2_5	exon	polymorphic_pseudogene	chr22	23983396	23983606
chr22	23983606	23983915	GSTT2_UTR_2	three_prime_UTR	polymorphic_pseudogene	chr22	23983606	23983915
chr22	26772291	26772363	MIATNB_intron_10	intron	lincRNA	chr22	26742839	26774154
chr22	28194975	28195527	TTC28_intron_19	intron	protein_coding	chr22	28163600	28296196
chr22	28212682	28213404	TTC28_intron_19	intron	protein_coding	chr22	28163600	28296196
chr22	32931912	32932091	SYN3_intron_12	intron	protein_coding	chr22	32931482	32980643
chr22	36138210	36138644	Z95114.3_1	exon	TEC	chr22	36137430	36139350
chr22	38229944	38230066	TMEM184B_intron_5	intron	protein_coding	chr22	38226871	38230667
chr22	38629770	38629847	FAM227A_intron_11	intron	protein_coding	chr22	38628936	38636449
chr22	40501295	40501379	MKL1_intron_13	intron	protein_coding	chr22	40463435	40519462
chr22	40537522	40537639	MKL1_intron_15	intron	protein_coding	chr22	40533812	40552104
chr22	42123643	42123687	NDUFA6-DT_intron_8	intron	processed_transcript	chr22	42123592	42123732
chr22	42123733	42124562	NDUFA6-DT_9	exon	processed_transcript	chr22	42123733	42124562
chr22	42124563	42124873	NDUFA6-DT_intron_9	intron	processed_transcript	chr22	42124563	42124873
chr22	42124874	42125407	NDUFA6-DT_10	exon	processed_transcript	chr22	42124874	42125407
chr22	42125408	42125511	NDUFA6-DT_intron_10	intron	processed_transcript	chr22	42125408	42132029
chr22	42135635	42135676	NDUFA6-DT_intron_15	intron	processed_transcript	chr22	42135240	42135676
chr22	42135677	42135743	NDUFA6-DT_16	exon	processed_transcript	chr22	42135677	42135743
chr22	42135744	42136197	NDUFA6-DT_intron_16	intron	processed_transcript	chr22	42135744	42136197
chr22	42136198	42136714	NDUFA6-DT_17	exon	processed_transcript	chr22	42136198	42136714
chr22	42136715	42137025	NDUFA6-DT_intron_17	intron	processed_transcript	chr22	42136715	42137025
chr22	42137026	42137566	NDUFA6-DT_18	exon	processed_transcript	chr22	42137026	42137742
chr22	42136433	42136664	AC254562.2_1	exon	lincRNA	chr22	42136433	42136664
chr22	42136665	42137566	AC254562.2_intron_1	intron	lincRNA	chr22	42136665	42137985
chr22	42501858	42501914	SERHL_intron_2	intron	transcribed_unitary_pseudogene	chr22	42501775	42501917
chr22	42502118	42502347	SERHL_intron_3	intron	transcribed_unitary_pseudogene	chr22	42502033	42502349
chr22	42503727	42504006	SERHL_intron_6	intron	transcribed_unitary_pseudogene	chr22	42503274	42505031
chr22	42504033	42504136	SERHL_intron_6	intron	transcribed_unitary_pseudogene	chr22	42503274	42505031
chr22	42504258	42504330	SERHL_intron_6	intron	transcribed_unitary_pseudogene	chr22	42503274	42505031
chr22	42504374	42505031	SERHL_intron_6	intron	transcribed_unitary_pseudogene	chr22	42503274	42505031
chr22	42505032	42505142	SERHL_7	exon	transcribed_unitary_pseudogene	chr22	42505032	42505142
chr22	42505143	42505562	SERHL_intron_7	intron	transcribed_unitary_pseudogene	chr22	42505143	42509026
chr22	42555320	42555345	SERHL2_2	CDS	protein_coding	chr22	42555248	42555345
chr22	42555346	42555662	SERHL2_intron_4	intron	protein_coding	chr22	42555346	42555662
chr22	42555663	42555705	SERHL2_3	CDS	protein_coding	chr22	42555663	42555705
chr22	42555706	42555741	SERHL2_intron_5	intron	protein_coding	chr22	42555706	42556062
chr22	42557141	42557333	SERHL2_intron_7	intron	protein_coding	chr22	42556589	42558346
chr22	42557827	42557935	SERHL2_intron_7	intron	protein_coding	chr22	42556589	42558346
chr22	42557962	42557999	SERHL2_intron_7	intron	protein_coding	chr22	42556589	42558346
chr22	42558022	42558346	SERHL2_intron_7	intron	protein_coding	chr22	42556589	42558346
chr22	42558347	42558457	SERHL2_6	CDS	protein_coding	chr22	42558347	42558457
chr22	42558458	42558812	SERHL2_intron_8	intron	protein_coding	chr22	42558458	42560184
chr22	42555320	42555741	RRP7BP_1	exon	transcribed_unprocessed_pseudogene	chr22	42555223	42556674
chr22	42557141	42557333	RRP7BP_intron_1	intron	transcribed_unprocessed_pseudogene	chr22	42556675	42569127
chr22	42557827	42557935	RRP7BP_intron_1	intron	transcribed_unprocessed_pseudogene	chr22	42556675	42569127
chr22	42557962	42557999	RRP7BP_intron_1	intron	transcribed_unprocessed_pseudogene	chr22	42556675	42569127
chr22	42558022	42558812	RRP7BP_intron_1	intron	transcribed_unprocessed_pseudogene	chr22	42556675	42569127
chr22	43153339	43153499	TSPO_intron_2	intron	protein_coding	chr22	43152221	43159208
chr22	43280971	43281037	SCUBE1_intron_19	intron	protein_coding	chr22	43262846	43291044
chr22	43281224	43281345	SCUBE1_intron_19	intron	protein_coding	chr22	43262846	43291044
chr22	43834615	43834683	SULT4A1_intron_3	intron	protein_coding	chr22	43833735	43838865
chr22	44302708	44302834	SHISAL1_intron_4	intron	protein_coding	chr22	44300978	44312749
chr22	46606151	46606486	GRAMD4_intron_2	intron	protein_coding	chr22	46577291	46620400
chr22	46631512	46631886	GRAMD4_intron_4	intron	protein_coding	chr22	46626962	46637838
chr22	46772209	46772387	TBC1D22A_intron_1	intron	protein_coding	chr22	46762849	46773925
chr22	46859481	46859809	TBC1D22A_intron_6	intron	protein_coding	chr22	46797621	46878651
chr22	46860099	46860144	TBC1D22A_intron_6	intron	protein_coding	chr22	46797621	46878651
chr22	47070729	47070797	TBC1D22A_intron_13	intron	protein_coding	chr22	47037199	47111506
chr22	47117406	47117483	TBC1D22A_intron_14	intron	protein_coding	chr22	47111604	47173496
chr22	48497646	48497783	FAM19A5_intron_1	intron	protein_coding	chr22	48489705	48576304
chr22	48498131	48498217	FAM19A5_intron_1	intron	protein_coding	chr22	48489705	48576304
chr22	49802434	49802467	BRD1_intron_10	intron	protein_coding	chr22	49799120	49804202
chr22	49802540	49802599	BRD1_intron_10	intron	protein_coding	chr22	49799120	49804202
chr22	50147301	50147497	MOV10L1_intron_22	intron	protein_coding	chr22	50147150	50149387
chr22	50312766	50312822	DENND6B_intron_3	intron	protein_coding	chr22	50312626	50312997
chr22	50344994	50345051	PPP6R2_intron_1	intron	protein_coding	chr22	50343551	50372018
chr22	50681928	50681962	SHANK3_intron_7	intron	protein_coding	chr22	50679429	50683338
chr3	262055	262244	CHL1_intron_5	intron	protein_coding	chr3	244693	319681
chr3	1311401	1311430	CNTN6_intron_7	intron	protein_coding	chr3	1297992	1321648
chr3	2454094	2454498	CNTN4_intron_5	intron	protein_coding	chr3	2339234	2511668
chr3	2454545	2454676	CNTN4_intron_5	intron	protein_coding	chr3	2339234	2511668
chr3	2881667	2881703	CNTN4_intron_12	intron	protein_coding	chr3	2866950	2883143
chr3	3831597	3831778	LRRN1_intron_1	intron	protein_coding	chr3	3799920	3844362
chr3	6699846	6700080	AC069277.1_intron_8	intron	lincRNA	chr3	6697871	6717567
chr3	6699846	6700080	GRM7-AS3_intron_5	intron	lincRNA	chr3	6664944	6721313
chr3	8654970	8655080	SSUH2_intron_14	intron	protein_coding	chr3	8652075	8658923
chr3	8655237	8655295	SSUH2_intron_14	intron	protein_coding	chr3	8652075	8658923
chr3	10355794	10355855	ATP2B2_intron_12	intron	protein_coding	chr3	10350578	10358689
chr3	10355887	10356013	ATP2B2_intron_12	intron	protein_coding	chr3	10350578	10358689
chr3	10458499	10458608	ATP2B2_intron_25	intron	protein_coding	chr3	10449863	10505463
chr3	15592661	15592900	HACL1_intron_14	intron	protein_coding	chr3	15591681	15596382
chr3	17690400	17690459	TBC1D5_intron_31	intron	protein_coding	chr3	17663111	17699976
chr3	21416154	21416328	ZNF385D_UTR_1	three_prime_UTR	protein_coding	chr3	21412222	21421213
chr3	22051450	22051714	ZNF385D_intron_8	intron	protein_coding	chr3	21751436	22168815
chr3	22053202	22053382	ZNF385D_intron_8	intron	protein_coding	chr3	21751436	22168815
chr3	22054540	22054654	ZNF385D_intron_8	intron	protein_coding	chr3	21751436	22168815
chr3	22054798	22054871	ZNF385D_intron_8	intron	protein_coding	chr3	21751436	22168815
chr3	22054902	22054928	ZNF385D_intron_8	intron	protein_coding	chr3	21751436	22168815
chr3	22054950	22055150	ZNF385D_intron_8	intron	protein_coding	chr3	21751436	22168815
chr3	22055183	22055218	ZNF385D_intron_8	intron	protein_coding	chr3	21751436	22168815
chr3	22055256	22055313	ZNF385D_intron_8	intron	protein_coding	chr3	21751436	22168815
chr3	22055370	22055414	ZNF385D_intron_8	intron	protein_coding	chr3	21751436	22168815
chr3	22055542	22055721	ZNF385D_intron_8	intron	protein_coding	chr3	21751436	22168815
chr3	22055783	22055808	ZNF385D_intron_8	intron	protein_coding	chr3	21751436	22168815
chr3	22055856	22055974	ZNF385D_intron_8	intron	protein_coding	chr3	21751436	22168815
chr3	22056272	22056303	ZNF385D_intron_8	intron	protein_coding	chr3	21751436	22168815
chr3	32162501	32162530	GPD1L_intron_8	intron	protein_coding	chr3	32159675	32165812
chr3	38877424	38877645	SCN11A_intron_7	intron	protein_coding	chr3	38872295	38879948
chr3	42989697	42989773	AC092042.3_intron_4	intron	protein_coding	chr3	42942072	43032265
chr3	45133492	45133557	CDCP1_intron_8	intron	protein_coding	chr3	45118622	45146204
chr3	46801467	46801593	PRSS50_intron_10	intron	protein_coding	chr3	46756630	46812220
chr3	48808898	48808922	PRKAR2A_intron_11	intron	protein_coding	chr3	48807685	48847333
chr3	52675949	52676150	PBRM1_intron_29	intron	protein_coding	chr3	52668646	52678498
chr3	67445279	67445357	SUCLG2_intron_4	intron	protein_coding	chr3	67409035	67495796
chr3	67445400	67445598	SUCLG2_intron_4	intron	protein_coding	chr3	67409035	67495796
chr3	76150106	76150207	ROBO2_intron_2	intron	protein_coding	chr3	75937603	77039884
chr3	76730749	76730838	ROBO2_intron_2	intron	protein_coding	chr3	75937603	77039884
chr3	81858403	81858517	AC129807.1_intron_1	intron	lincRNA	chr3	81840910	81919564
chr3	82298252	82298450	LINC02008_intron_4	intron	lincRNA	chr3	82202455	82416118
chr3	85768860	85768979	CADM2_intron_2	intron	protein_coding	chr3	85726549	85802045
chr3	91356755	91356914	RF01699_1	exon	sRNA	chr3	91356755	91356914
chr3	91374236	91374466	ABBA01000935.2_1	exon	unprocessed_pseudogene	chr3	91374236	91374466
chr3	91374467	91387964	ABBA01000935.2_intron_1	intron	unprocessed_pseudogene	chr3	91374467	91387964
chr3	91387965	91388034	ABBA01000935.2_2	exon	unprocessed_pseudogene	chr3	91387965	91388034
chr3	91388035	91416545	ABBA01000935.2_intron_2	intron	unprocessed_pseudogene	chr3	91388035	91416545
chr3	91416546	91416629	ABBA01000935.2_3	exon	unprocessed_pseudogene	chr3	91416546	91416629
chr3	91416630	91421783	ABBA01000935.2_intron_3	intron	unprocessed_pseudogene	chr3	91416630	91421783
chr3	91421784	91421911	ABBA01000935.2_4	exon	unprocessed_pseudogene	chr3	91421784	91421911
chr3	91421912	91438791	ABBA01000935.2_intron_4	intron	unprocessed_pseudogene	chr3	91421912	91483766
chr3	91438832	91483766	ABBA01000935.2_intron_4	intron	unprocessed_pseudogene	chr3	91421912	91483766
chr3	91483767	91483954	ABBA01000935.2_5	exon	unprocessed_pseudogene	chr3	91483767	91483954
chr3	91483955	91488878	ABBA01000935.2_intron_5	intron	unprocessed_pseudogene	chr3	91483955	91488878
chr3	91488879	91488952	ABBA01000935.2_6	exon	unprocessed_pseudogene	chr3	91488879	91488952
chr3	91488953	91513706	ABBA01000935.2_intron_6	intron	unprocessed_pseudogene	chr3	91488953	91513706
chr3	91513707	91513775	ABBA01000935.2_7	exon	unprocessed_pseudogene	chr3	91513707	91513775
chr3	98837145	98837171	DCBLD2_intron_13	intron	protein_coding	chr3	98825367	98849386
chr3	101439815	101439838	SENP7_intron_21	intron	protein_coding	chr3	101417791	101458953
chr3	111833141	111833183	PHLDB2_intron_1	intron	protein_coding	chr3	111732704	111845819
chr3	112748596	112748680	LINC02042_intron_4	intron	lincRNA	chr3	112741916	112749229
chr3	112748704	112748846	LINC02042_intron_4	intron	lincRNA	chr3	112741916	112749229
chr3	114135399	114135460	DRD3_intron_2	intron	protein_coding	chr3	114131401	114139498
chr3	114747686	114747876	ZBTB20_intron_14	intron	protein_coding	chr3	114743780	114758894
chr3	116556471	116556748	LSAMP_intron_9	intron	protein_coding	chr3	116445532	117009228
chr3	123518051	123518213	HACD2_intron_4	intron	protein_coding	chr3	123502682	123528384
chr3	124110149	124110277	KALRN_intron_3	intron	protein_coding	chr3	124094905	124227988
chr3	124789514	124790288	ITGB5_intron_5	intron	protein_coding	chr3	124773913	124796386
chr3	125171234	125171445	SLC12A8_intron_9	intron	protein_coding	chr3	125135783	125177741
chr3	125171475	125171563	SLC12A8_intron_9	intron	protein_coding	chr3	125135783	125177741
chr3	125171691	125171791	SLC12A8_intron_9	intron	protein_coding	chr3	125135783	125177741
chr3	126640118	126640196	TXNRD3_intron_10	intron	protein_coding	chr3	126634052	126642030
chr3	126640219	126640281	TXNRD3_intron_10	intron	protein_coding	chr3	126634052	126642030
chr3	129465848	129465878	IFT122_intron_10	intron	protein_coding	chr3	129464782	129466888
chr3	133786099	133786218	TF_UTR_5	three_prime_UTR	protein_coding	chr3	133778620	133796640
chr3	149830326	149830416	RNF13_intron_4	intron	protein_coding	chr3	149822574	149846009
chr3	149839011	149839110	RNF13_intron_4	intron	protein_coding	chr3	149822574	149846009
chr3	149839158	149839247	RNF13_intron_4	intron	protein_coding	chr3	149822574	149846009
chr3	154379064	154379207	GPR149_intron_1	intron	protein_coding	chr3	154338272	154421037
chr3	163241472	163241516	LINC01192_intron_12	intron	lincRNA	chr3	163220188	163249263
chr3	169550881	169550962	MECOM_intron_23	intron	protein_coding	chr3	169381525	169565967
chr3	169551001	169551045	MECOM_intron_23	intron	protein_coding	chr3	169381525	169565967
chr3	172094110	172094140	FNDC3B_intron_3	intron	protein_coding	chr3	172046948	172112450
chr3	175697972	175698210	NAALADL2_intron_14	intron	protein_coding	chr3	175627387	175737304
chr3	185231007	185231531	EHHADH_intron_4	intron	protein_coding	chr3	185229544	185235288
chr3	185454080	185454152	MAP3K13_intron_12	intron	protein_coding	chr3	185451396	185463548
chr3	188587100	188587125	LPP_intron_12	intron	protein_coding	chr3	188524788	188609159
chr3	188587276	188587344	LPP_intron_12	intron	protein_coding	chr3	188524788	188609159
chr3	189858185	189858427	TP63_intron_6	intron	protein_coding	chr3	189844413	189864230
chr3	194630207	194630273	TMEM44_intron_11	intron	protein_coding	chr3	194628510	194633077
chr3	194630463	194630504	TMEM44_intron_11	intron	protein_coding	chr3	194628510	194633077
chr3	195619192	195619282	MUC20P1_2	exon	unprocessed_pseudogene	chr3	195618627	195620233
chr3	195725247	195725608	MUC20_2	CDS	protein_coding	chr3	195724708	195726572
chr3	195787676	195787728	MUC4_24	CDS	protein_coding	chr3	195778789	195791497
chr3	196271760	196272079	PCYT1A_intron_10	intron	protein_coding	chr3	196270542	196283473
chr3	196827925	196827953	PAK2_intron_14	intron	protein_coding	chr3	196827334	196828317
chr3	197876980	197877071	LRCH3_intron_20	intron	protein_coding	chr3	197875776	197880510
chr3	197877199	197877261	LRCH3_intron_20	intron	protein_coding	chr3	197875776	197880510
chr3	197877326	197877380	LRCH3_intron_20	intron	protein_coding	chr3	197875776	197880510
chr3	197921385	197921442	IQCG_intron_5	intron	protein_coding	chr3	197914043	197926022
chr3	198003808	198003919	LMLN_intron_12	intron	protein_coding	chr3	198003126	198019251
chr3	198004116	198004450	LMLN_intron_12	intron	protein_coding	chr3	198003126	198019251
chr3	198004680	198004952	LMLN_intron_12	intron	protein_coding	chr3	198003126	198019251
chr3	198005149	198005196	LMLN_intron_12	intron	protein_coding	chr3	198003126	198019251
chr3	198164451	198164569	FAM157A_intron_2	intron	transcribed_unprocessed_pseudogene	chr3	198157670	198167674
chr3	198219843	198219900	FAM157A_18	exon	transcribed_unprocessed_pseudogene	chr3	198218474	198222513
chr3	198220369	198220422	FAM157A_18	exon	transcribed_unprocessed_pseudogene	chr3	198218474	198222513
chr3	198228199	198228267	SEPT14P3_1	exon	unprocessed_pseudogene	chr3	198228194	198228376
chr4	668860	669138	PDE6B_intron_25	intron	protein_coding	chr4	668007	670044
chr4	737014	737056	PCGF3_intron_7	intron	protein_coding	chr4	735028	737464
chr4	745490	745516	PCGF3_intron_10	intron	protein_coding	chr4	744689	761277
chr4	745943	745995	PCGF3_intron_10	intron	protein_coding	chr4	744689	761277
chr4	746316	746416	PCGF3_intron_10	intron	protein_coding	chr4	744689	761277
chr4	746550	746659	PCGF3_intron_10	intron	protein_coding	chr4	744689	761277
chr4	758991	759220	PCGF3_intron_10	intron	protein_coding	chr4	744689	761277
chr4	759309	759678	PCGF3_intron_10	intron	protein_coding	chr4	744689	761277
chr4	1096179	1096228	RNF212_intron_8	intron	protein_coding	chr4	1094015	1096763
chr4	1240416	1240537	CTBP1_intron_10	intron	protein_coding	chr4	1238338	1241323
chr4	1296178	1296266	MAEA_intron_1	intron	protein_coding	chr4	1289983	1309441
chr4	1335889	1335983	MAEA_intron_9	intron	protein_coding	chr4	1332866	1336859
chr4	1364050	1364158	UVSSA_intron_7	intron	protein_coding	chr4	1355246	1366075
chr4	2809040	2809123	SH3BP2_intron_3	intron	protein_coding	chr4	2799306	2809777
chr4	3227441	3227708	HTT_intron_57	intron	protein_coding	chr4	3225744	3228613
chr4	5064505	5064703	STK32B_intron_1	intron	protein_coding	chr4	5051916	5139558
chr4	7363550	7363983	SORCS2_intron_1	intron	protein_coding	chr4	7193127	7396276
chr4	7386813	7386913	SORCS2_intron_1	intron	protein_coding	chr4	7193127	7396276
chr4	7387224	7387265	SORCS2_intron_1	intron	protein_coding	chr4	7193127	7396276
chr4	7441809	7441944	SORCS2_intron_2	intron	protein_coding	chr4	7396356	7531528
chr4	7835565	7835595	AFAP1_intron_12	intron	protein_coding	chr4	7819172	7838522
chr4	9211224	9211462	USP17L10_1	CDS	protein_coding	chr4	9210657	9212274
chr4	9211697	9211802	USP17L10_1	CDS	protein_coding	chr4	9210657	9212274
chr4	9211877	9212015	USP17L10_1	CDS	protein_coding	chr4	9210657	9212274
chr4	9212359	9212404	USP17L10_intron_1	intron	protein_coding	chr4	9212275	9212545
chr4	9212446	9212525	USP17L10_intron_1	intron	protein_coding	chr4	9212275	9212545
chr4	9215423	9215710	USP17L11_1	CDS	protein_coding	chr4	9215405	9217022
chr4	9215875	9215926	USP17L11_1	CDS	protein_coding	chr4	9215405	9217022
chr4	9215998	9216238	USP17L11_1	CDS	protein_coding	chr4	9215405	9217022
chr4	9216406	9217022	USP17L11_1	CDS	protein_coding	chr4	9215405	9217022
chr4	9217023	9217293	USP17L11_intron_1	intron	protein_coding	chr4	9217023	9217293
chr4	9217294	9217356	USP17L11_2	CDS	protein_coding	chr4	9217294	9217356
chr4	9220229	9220347	USP17L12_1	CDS	protein_coding	chr4	9220152	9221744
chr4	9220373	9221281	USP17L12_1	CDS	protein_coding	chr4	9220152	9221744
chr4	9221405	9221578	USP17L12_1	CDS	protein_coding	chr4	9220152	9221744
chr4	9221650	9221744	USP17L12_1	CDS	protein_coding	chr4	9220152	9221744
chr4	9225068	9225364	USP17L13_1	CDS	protein_coding	chr4	9224896	9226513
chr4	9225540	9225688	USP17L13_1	CDS	protein_coding	chr4	9224896	9226513
chr4	9225983	9226175	USP17L13_1	CDS	protein_coding	chr4	9224896	9226513
chr4	9226238	9226306	USP17L13_1	CDS	protein_coding	chr4	9224896	9226513
chr4	9226394	9226513	USP17L13_1	CDS	protein_coding	chr4	9224896	9226513
chr4	9226514	9226784	USP17L13_intron_1	intron	protein_coding	chr4	9226514	9226784
chr4	9226785	9226847	USP17L13_2	CDS	protein_coding	chr4	9226785	9226847
chr4	9231174	9231233	USP17L14P_1	exon	unprocessed_pseudogene	chr4	9229641	9231233
chr4	9234385	9234787	USP17L15_1	CDS	protein_coding	chr4	9234385	9236002
chr4	9235061	9235084	USP17L15_1	CDS	protein_coding	chr4	9234385	9236002
chr4	9235107	9235188	USP17L15_1	CDS	protein_coding	chr4	9234385	9236002
chr4	9235334	9235947	USP17L15_1	CDS	protein_coding	chr4	9234385	9236002
chr4	9236194	9236271	USP17L15_intron_1	intron	protein_coding	chr4	9236003	9236271
chr4	9236272	9236334	USP17L15_2	CDS	protein_coding	chr4	9236272	9236334
chr4	9244987	9245083	USP17L17_1	CDS	protein_coding	chr4	9243879	9245496
chr4	9245239	9245297	USP17L17_1	CDS	protein_coding	chr4	9243879	9245496
chr4	9245396	9245496	USP17L17_1	CDS	protein_coding	chr4	9243879	9245496
chr4	9245497	9245767	USP17L17_intron_1	intron	protein_coding	chr4	9245497	9245767
[truncated: 347,590 more chars]
